# Supplementary material for: Thermodynamic driving forces in contact electrification between polymeric materials
Source: Nat Commun. 2024 Mar 23;15:2616. doi: 10.1038/s41467-024-46932-2 (PMC10960812; doi:10.1038/s41467-024-46932-2)
Supplement: Supplementary file 4 — Supplementary Dataset 1 [file 41467_2024_46932_MOESM4_ESM.xlsx]

## Sheet: Sheet1
H3O+ kcal/mol	N66		PVA		PMMA		PE		PVC		PTFE		N66*		PE*		PVC*		PVA†		Vacuum
	F+	SEM	F+	SEM	F+	SEM	F+	SEM	F+	SEM	F+	SEM	F+	SEM	F+	SEM	F+	SEM	F+	SEM	F+	SEM
Nw=2000	-105.861	1.29604	-106.981	0.377893	-114.012	2.31901	-105.861	0.333967	-105.006	1.73672	-105.617	0.305294	-106.218	0.289401	-105.435	0.308013	-106.795	0.307897	-107.259	1.35811	-105.651	0.369863
Nw=1000	-104.257	1.3589	-108.036	0.725419	-113.489	1.09006	-104.257	0.366614	-102.207	0.573544	-103.923	0.365108	-104.557	0.41676	-103.896	0.330266	-105.138	0.233973	-107.171	1.07214	-103.869	0.292695
Nw=500	-102.107	2.01615	-106.442	2.17704	-112.51	3.1914	-102.107	0.675793	-101.747	3.18299	-101.64	0.788664	-102.382	0.492117	-102.215	0.319501	-102.916	0.255369	-107.881	1.60781	-101.566	0.349814
Nw=250	-99.6972	2.22688	-107.994	2.30177	-111.544	2.24032	-99.6972	0.515542	-100.864	1.55134	-98.5195	1.00902	-99.06	0.522733	-99.4544	0.271808	-101.094	0.346647	-108.115	0.540558	-99.1093	0.474759
Nw=125	-96.4857	1.29419	-104.802	3.76472	-112.433	3.42453	-96.4857	0.63981	-99.1947	0.696553	-96.0596	0.613984	-96.6144	0.896063	-96.362	0.401873	-98.2519	0.416938	-107.493	1.51639	-96.1803	0.333966
OH- kcal/mol	N66		PVA		PMMA		PE		PVC		PTFE		N66*		PE*		PVC*		PVA†		Vacuum
	F-	SEM	F-	SEM	F-	SEM	F-	SEM	F-	SEM	F-	SEM	F-	SEM	F-	SEM	F-	SEM	F-	SEM	F+	SEM
Nw=2000	-97.1625	1.15874	-101.115	1.34687	-93.5378	1.54488	-98.3682	0.441728	-106.942	1.62577	-98.0878	0.851961	-98.421	0.71768	-98.413	0.408618	-97.4053	0.333944	-105.302	1.94779	-98.4922	0.298984
Nw=1000	-97.0085	0.958878	-99.7055	1.37846	-91.2276	1.95102	-95.9877	0.45776	-105.805	2.63181	-95.8909	0.497409	-96.2813	0.622579	-95.9327	0.673806	-95.7432	0.367959	-104.245	0.949305	-96.4294	0.349307
Nw=500	-95.9243	1.77252	-98.7766	2.02645	-89.1283	2.94164	-93.2078	0.567831	-105.651	1.83604	-93.6642	0.572189	-94.701	0.536054	-93.7254	0.37852	-93.3601	0.447488	-101.659	1.1785	-93.9836	0.500275
Nw=250	-94.3824	4.29172	-97.8337	3.25716	-86.9555	1.21421	-90.262	0.292907	-106.458	1.48907	-90.7665	0.51609	-91.8632	0.645695	-90.1689	0.267191	-89.8825	0.534887	-101.775	1.89299	-90.3523	0.358589
Nw=125	-92.2479	4.11075	-92.7502	2.36328	-82.6589	4.7615	-86.646	0.352445	-103.138	2.82454	-88.1871	0.285376	-88.3987	0.381339	-86.7995	0.221028	-85.9946	0.647292	-99.2006	2.56431	-87.0146	0.256292
