# Supplementary material for: Thermodynamic driving forces in contact electrification between polymeric materials
Source: Nat Commun. 2024 Mar 23;15:2616. doi: 10.1038/s41467-024-46932-2 (PMC10960812; doi:10.1038/s41467-024-46932-2)
Supplement: Supplementary file 5 — Supplementary Dataset 2 [file 41467_2024_46932_MOESM5_ESM.xlsx]

## Sheet: preliminary
Free Energy of PMMA_PVC (kcal/mol)
d=15Å			d=25Å			d=40Å			d=55Å
bin_ center (Å)	AVE	SEM	bin_ center (Å)	AVE	SEM	bin_ center (Å)	AVE	SEM	bin_ center (Å)	AVE	SEM
-12.8088	1.42276	0.0355396	-20.6912	1.82551	0.0553878	-30.5441	1.63422	0.0624137	-40.3971	3.09549	0.0598308
-12.4265	1.38252	0.0382124	-20.0735	1.71765	0.0527914	-29.6324	1.56573	0.060456	-39.1912	3.03465	0.0664998
-12.0441	1.30702	0.0344385	-19.4559	1.64547	0.055226	-28.7206	1.4476	0.0532859	-37.9853	2.97027	0.0729395
-11.6618	1.246	0.0362617	-18.8382	1.54547	0.0552742	-27.8088	1.32647	0.0537526	-36.7794	2.8498	0.0713722
-11.2794	1.18018	0.0360736	-18.2206	1.45974	0.0584742	-26.8971	1.27911	0.0546679	-35.5735	2.72084	0.0728231
-10.8971	1.13851	0.0337717	-17.6029	1.42843	0.0571014	-25.9853	1.25031	0.0593252	-34.3676	2.59262	0.0740651
-10.5147	1.1059	0.0379346	-16.9853	1.36719	0.0503774	-25.0735	1.14073	0.0599926	-33.1618	2.53004	0.0740614
-10.1324	1.05035	0.0401342	-16.3676	1.31323	0.0503036	-24.1618	1.08147	0.0611121	-31.9559	2.46789	0.0700677
-9.75	0.996551	0.0440668	-15.75	1.22723	0.0495481	-23.25	1.05279	0.0643598	-30.75	2.31304	0.0593192
-9.36765	0.945476	0.0427607	-15.1324	1.22975	0.052692	-22.3382	0.979362	0.0715733	-29.5441	2.14957	0.0604957
-8.98529	0.931471	0.0477029	-14.5147	1.19252	0.0583946	-21.4265	0.950445	0.0726659	-28.3382	2.09305	0.0561284
-8.60294	0.858651	0.0459339	-13.8971	1.14977	0.0532969	-20.5147	0.923761	0.0706936	-27.1324	2.04365	0.0572975
-8.22059	0.796147	0.0462914	-13.2794	1.06668	0.0483781	-19.6029	0.922984	0.0666898	-25.9265	1.96237	0.0523697
-7.83824	0.785271	0.0458792	-12.6618	1.01615	0.046473	-18.6912	0.824489	0.064343	-24.7206	1.86775	0.0431522
-7.45588	0.751278	0.0423556	-12.0441	0.972663	0.0489882	-17.7794	0.785464	0.0623183	-23.5147	1.77413	0.0376875
-7.07353	0.664902	0.040371	-11.4265	0.899422	0.0427154	-16.8676	0.755669	0.0646879	-22.3088	1.71238	0.0416935
-6.69118	0.639787	0.0314897	-10.8088	0.836132	0.0441205	-15.9559	0.714873	0.0623285	-21.1029	1.65857	0.0429134
-6.30882	0.647024	0.027515	-10.1912	0.729709	0.0397896	-15.0441	0.684557	0.063282	-19.8971	1.58744	0.0362211
-5.92647	0.590424	0.0252868	-9.57353	0.679145	0.0372647	-14.1324	0.639607	0.0578035	-18.6912	1.53327	0.033748
-5.54412	0.512221	0.0260414	-8.95588	0.603875	0.0371929	-13.2206	0.607806	0.0631902	-17.4853	1.47353	0.0328008
-5.16176	0.518081	0.0216721	-8.33824	0.532889	0.0390676	-12.3088	0.638968	0.0631886	-16.2794	1.36724	0.0251057
-4.77941	0.479415	0.0206014	-7.72059	0.535725	0.0399045	-11.3971	0.626957	0.0588116	-15.0735	1.30351	0.0242677
-4.39706	0.282613	0.0236826	-7.10294	0.492243	0.0384135	-10.4853	0.52703	0.0598313	-13.8676	1.24913	0.0263407
-4.01471	0.097458	0.0334787	-6.48529	0.429698	0.0343784	-9.57353	0.483881	0.0622686	-12.6618	1.17726	0.0236178
-3.63235	0.0450394	0.0286452	-5.86765	0.411234	0.0383889	-8.66176	0.4085	0.0585063	-11.4559	1.11751	0.0264124
-3.25	0.123784	0.0195506	-5.25	0.392936	0.0375305	-7.75	0.451789	0.0539516	-10.25	1.093	0.0283059
-2.86765	0.152786	0.0159707	-4.63235	0.373051	0.0401242	-6.83824	0.428395	0.0461657	-9.04412	1.03304	0.0303466
-2.48529	0.2169	0.015137	-4.01471	0.233945	0.0374625	-5.92647	0.420751	0.0404093	-7.83824	0.965633	0.0341559
-2.10294	0.218743	0.0238301	-3.39706	0.16276	0.0392881	-5.01471	0.435457	0.0361738	-6.63235	0.872048	0.0346497
-1.72059	0.178677	0.0284735	-2.77941	0.128547	0.0292856	-4.10294	0.313232	0.0436796	-5.42647	0.829939	0.0370855
-1.33824	0.20587	0.0313348	-2.16176	0.0988592	0.0277949	-3.19118	0.206815	0.0310474	-4.22059	0.4204	0.0333554
-0.955882	0.194514	0.0363843	-1.54412	0.108986	0.0150494	-2.27941	0.134812	0.0238117	-3.01471	0.23449	0.0281727
-0.573529	0.17597	0.0388203	-0.926471	0.0719238	0.00875501	-1.36765	0.0766163	0.018748	-1.80882	0.186344	0.0259721
-0.191176	0.231446	0.0403512	-0.308824	0.0463326	0.00708367	-0.455882	0.0961663	0.0139168	-0.602941	0.237167	0.0291508
0.191176	0.224265	0.0399036	0.308824	0.028694	0.00913239	0.455882	0.0506491	0.0108383	0.602941	0.119036	0.0294013
0.573529	0.281031	0.0472701	0.926471	0.0377274	0.0123474	1.36765	0.0216205	0.0125165	1.80882	0.0519092	0.0145495
0.955882	0.217034	0.044496	1.54412	0.0559839	0.0154702	2.27941	0.0302243	0.00616848	3.01471	0.0210627	0.0109169
1.33824	0.221748	0.0478812	2.16176	0.0693184	0.0202267	3.19118	0.0738718	0.0127871	4.22059	0.300889	0.0200823
1.72059	0.183198	0.0478368	2.77941	0.0636383	0.0197404	4.10294	0.107293	0.0221225	5.42647	0.967093	0.0437416
2.10294	0.15819	0.0509306	3.39706	0.146993	0.0233154	5.01471	0.208473	0.0291083	6.63235	0.947868	0.0279155
2.48529	0.222529	0.0489213	4.01471	0.160851	0.0209094	5.92647	0.182704	0.0347838	7.83824	0.909033	0.0291267
2.86765	0.173728	0.0478002	4.63235	0.195263	0.0239685	6.83824	0.192064	0.0370786	9.04412	0.932387	0.0265731
3.25	0.184587	0.0478732	5.25	0.260058	0.0278268	7.75	0.208802	0.0390968	10.25	0.940298	0.028412
3.63235	0.171917	0.0460752	5.86765	0.291245	0.0289427	8.66176	0.188208	0.0362362	11.4559	1.00832	0.0308154
4.01471	0.209914	0.0433725	6.48529	0.314892	0.0274832	9.57353	0.193231	0.0358751	12.6618	1.00698	0.0430782
4.39706	0.345125	0.0393874	7.10294	0.298189	0.0301006	10.4853	0.178676	0.0373354	13.8676	1.03494	0.0490446
4.77941	0.657538	0.040149	7.72059	0.348514	0.0280987	11.3971	0.184241	0.0327483	15.0735	1.06239	0.0492363
5.16176	0.704339	0.0393653	8.33824	0.320791	0.0300956	12.3088	0.194635	0.0272383	16.2794	1.04976	0.0391911
5.54412	0.707439	0.045421	8.95588	0.377428	0.0348045	13.2206	0.17316	0.0255825	17.4853	1.1016	0.0402276
5.92647	0.72942	0.0469505	9.57353	0.379616	0.038899	14.1324	0.202493	0.0278602	18.6912	1.08484	0.0331353
6.30882	0.743777	0.0511338	10.1912	0.417919	0.0387216	15.0441	0.234974	0.0341234	19.8971	1.1266	0.0413205
6.69118	0.762045	0.0512865	10.8088	0.442255	0.0376229	15.9559	0.276685	0.0349345	21.1029	1.20914	0.0398915
7.07353	0.809883	0.0547929	11.4265	0.4541	0.0318292	16.8676	0.294212	0.0391111	22.3088	1.29647	0.048921
7.45588	0.929928	0.0540858	12.0441	0.411994	0.0323692	17.7794	0.34663	0.0365631	23.5147	1.38825	0.0514111
7.83824	0.958646	0.0462552	12.6618	0.427588	0.034714	18.6912	0.446504	0.0347881	24.7206	1.40927	0.0498372
8.22059	1.00872	0.0542815	13.2794	0.405078	0.0348743	19.6029	0.482447	0.037484	25.9265	1.50124	0.0511386
8.60294	0.9914	0.0590641	13.8971	0.464247	0.0351678	20.5147	0.504061	0.0408497	27.1324	1.59572	0.0538154
8.98529	1.03973	0.0571233	14.5147	0.530652	0.0322744	21.4265	0.503676	0.0441047	28.3382	1.66625	0.0578292
9.36765	1.027	0.0626947	15.1324	0.598296	0.0322431	22.3382	0.523563	0.0448384	29.5441	1.70227	0.0636803
9.75	1.07607	0.0677195	15.75	0.676788	0.0353817	23.25	0.594781	0.0469738	30.75	1.77521	0.0746855
10.1324	1.15899	0.0676124	16.3676	0.716749	0.0312997	24.1618	0.693868	0.0486482	31.9559	1.85023	0.0776668
10.5147	1.23956	0.071046	16.9853	0.74912	0.0299419	25.0735	0.737399	0.0490333	33.1618	1.89191	0.0819785
10.8971	1.35201	0.0742633	17.6029	0.783392	0.038236	25.9853	0.835078	0.0522863	34.3676	1.96228	0.081015
11.2794	1.33924	0.0752912	18.2206	0.877761	0.0334854	26.8971	0.948757	0.0539184	35.5735	1.98574	0.0830953
11.6618	1.39899	0.0730315	18.8382	0.925753	0.0308501	27.8088	0.968803	0.0533913	36.7794	2.05979	0.0883126
12.0441	1.46987	0.0789317	19.4559	0.995636	0.0269312	28.7206	0.998473	0.0562079	37.9853	2.17061	0.0920919
12.4265	1.49601	0.0784009	20.0735	1.07682	0.026293	29.6324	1.07315	0.0605623	39.1912	2.22852	0.0903206
12.8088	1.54846	0.0787305	20.6912	1.18325	0.0274272	30.5441	1.15092	0.0617709	40.3971	2.3321	0.095317

## Sheet: d=25Å
Free Energy (kcal/mol)
	PMMA_N66		PMMA_PVA		PMMA_PE		PMMA_PTFE		PMMA_PVC		N66_PVA		N66_PE		N66_PTFE		N66_PVC		PVA_PE		PVA_PTFE		PVA_PVC		PE_PTFE		PE_PVC		PTFE_PVC
bin_ center (Å)	AVE	SEM	AVE	SEM	AVE	SEM	AVE	SEM	AVE	SEM	AVE	SEM	AVE	SEM	AVE	SEM	AVE	SEM	AVE	SEM	AVE	SEM	AVE	SEM	AVE	SEM	AVE	SEM	AVE	SEM
-35.4706	11.8055	0.114257	12.7641	0.317703	3.18652	0.0631172	7.37199	0.0393957	12.4892	0.169962			3.3152	0.0677129	6.60869	0.0796055					26.8662	0.140858			3.46723	0.0272623	3.8108	0.0252259	8.04366	0.0756169
-34.4118	10.3798	0.0863448	11.7637	0.317206	2.92072	0.0589618	6.25708	0.0472448	11.1022	0.118272	13.511	0.0910494	2.91188	0.0582716	5.90811	0.0771441	13.575	0.0980638	21.5784	0.187837	26.2497	0.131218			3.03368	0.0294591	3.49709	0.0353623	7.05452	0.0836583
-33.3529	8.99697	0.0623643	10.7884	0.310695	2.71779	0.0575487	5.35999	0.0696487	9.80263	0.0981302	11.2346	0.0804555	2.57496	0.0508917	5.28171	0.0739813	10.6318	0.112447	18.9694	0.16114	25.1868	0.121963			2.70677	0.0338567	3.24169	0.0366533	6.06955	0.088061
-32.2941	7.50838	0.0296704	9.91167	0.309439	2.49206	0.0565807	4.68468	0.0847799	8.61842	0.103579	9.5117	0.0644303	2.35672	0.0419901	4.73188	0.0725752	8.4136	0.115924	16.8993	0.125628	24.2054	0.116223	19.0679	0.644984	2.46417	0.0381994	3.02267	0.0381305	5.10686	0.0900593
-31.2353	6.16186	0.0279082	9.26867	0.301508	2.39047	0.0549781	4.1284	0.0904085	7.31155	0.106162	8.404	0.0664866	2.13455	0.0400191	4.31346	0.0684194	6.78989	0.117806	15.2597	0.104604	23.6134	0.113332	15.7089	0.547085	2.295	0.0436938	2.77642	0.0443105	4.21278	0.0893126
-30.1765	5.22468	0.0364084	8.41217	0.249786	2.27114	0.0477634	3.71528	0.0871034	5.79979	0.0928407	7.61943	0.062648	1.93881	0.0327021	3.95864	0.0589871	5.55334	0.103946	13.5357	0.104542	22.275	0.13636	12.9016	0.511711	2.15392	0.0481368	2.54292	0.045265	3.59368	0.0882233
-29.1176	4.39284	0.0301278	7.438	0.217537	2.14757	0.044517	3.3679	0.0836713	4.55339	0.0796711	6.858	0.0564018	1.74447	0.023825	3.61902	0.0486575	4.52549	0.081944	11.9821	0.121896	18.9952	0.131966	10.7067	0.46979	2.0109	0.0465672	2.37576	0.0552014	3.21303	0.0873317
-28.0588	3.90816	0.0465455	6.69013	0.200655	2.01206	0.0448405	2.96323	0.0775391	3.90599	0.0738181	6.09079	0.0622533	1.60955	0.0161272	3.22794	0.0476481	3.88039	0.0715611	10.7208	0.117598	16.0186	0.109759	8.94644	0.371749	1.89174	0.048231	2.24245	0.0541888	2.82332	0.0852743
-27	3.61	0.051654	6.05158	0.163614	1.9263	0.042203	2.69789	0.0775145	3.5076	0.0744428	5.42124	0.0542711	1.52814	0.0131372	2.82386	0.0526036	3.41333	0.0694297	9.73013	0.0937929	13.3321	0.101142	7.70267	0.297459	1.79856	0.0497763	2.10418	0.0548211	2.44861	0.0776879
-25.9412	3.31247	0.0529814	5.36124	0.12767	1.8244	0.0431065	2.52634	0.0815667	3.08249	0.0731748	4.821	0.0474847	1.45047	0.0116959	2.49374	0.05657	2.91691	0.0672029	8.78177	0.0882572	10.9326	0.0971605	7.02239	0.249954	1.66728	0.0493273	1.94616	0.0548533	2.16624	0.0691868
-24.8824	3.04784	0.0502976	4.79927	0.105987	1.72021	0.0455601	2.32626	0.0716078	2.74375	0.0699091	4.32565	0.0422939	1.33391	0.00913245	2.20717	0.0534619	2.48125	0.0736619	7.27018	0.0874735	9.1248	0.0888104	6.46398	0.261553	1.56315	0.0561308	1.78282	0.0494736	1.93496	0.0709395
-23.8235	2.83996	0.051359	4.35794	0.0882022	1.61871	0.0454501	2.05825	0.0650151	2.48641	0.070333	3.8022	0.0358975	1.25985	0.0133999	1.97556	0.0507664	2.03476	0.0608048	5.91754	0.078393	7.54818	0.0712299	5.44308	0.225591	1.4892	0.0536236	1.66267	0.04533	1.76808	0.0751522
-22.7647	2.61274	0.0514687	3.98434	0.0686078	1.54469	0.0464998	1.83128	0.0687648	2.23586	0.0588579	3.40923	0.0357843	1.18366	0.0179241	1.80659	0.0528576	1.6317	0.0518441	5.14102	0.059737	5.90616	0.0610131	4.0051	0.138043	1.40318	0.0547041	1.52993	0.0499889	1.68087	0.0722275
-21.7059	2.32896	0.0586231	3.60986	0.0626422	1.4892	0.043332	1.6555	0.0710226	2.01366	0.063619	3.16174	0.0442655	1.14734	0.0235492	1.63381	0.0516624	1.42099	0.0520942	4.49778	0.0564837	4.65669	0.0486991	3.05687	0.0908904	1.31324	0.0576175	1.45374	0.0507283	1.57914	0.0709185
-20.6471	2.11427	0.0590042	3.26343	0.0626234	1.43867	0.0400318	1.46285	0.0639671	1.82447	0.0643666	2.91247	0.0452097	1.06458	0.0227745	1.47413	0.0507257	1.33241	0.0466954	3.79237	0.0602265	3.8485	0.0504473	2.57038	0.0609752	1.25608	0.055815	1.36642	0.0458921	1.43969	0.0652205
-19.5882	1.933	0.0552975	2.94294	0.0556469	1.34607	0.0354618	1.29214	0.0565263	1.6533	0.0616271	2.63742	0.0478036	0.993284	0.0188094	1.331	0.0486528	1.27144	0.0411356	3.2067	0.0499211	3.16236	0.0597662	2.16883	0.0482316	1.17962	0.0582406	1.2784	0.0468342	1.28155	0.0616999
-18.5294	1.76474	0.0531686	2.61712	0.0483785	1.26621	0.0337109	1.18916	0.0566302	1.53126	0.0598111	2.34505	0.0549774	0.937175	0.0203992	1.21737	0.0449503	1.21854	0.0391577	2.88626	0.0418618	2.55068	0.0492575	1.90209	0.051523	1.11748	0.0553827	1.15237	0.0461296	1.12002	0.0599544
-17.4706	1.63416	0.0533017	2.23007	0.0466934	1.22262	0.0326677	1.10971	0.0542462	1.45917	0.0601798	2.10917	0.061978	0.867172	0.0222716	1.11014	0.0411281	1.12631	0.0360763	2.63507	0.0372858	2.07506	0.0387768	1.71647	0.058366	1.04542	0.058715	1.03563	0.0466242	1.04584	0.0571312
-16.4118	1.56166	0.0498123	1.93037	0.0528114	1.13449	0.0308431	0.989934	0.04885	1.37054	0.0586629	1.94132	0.0640622	0.794135	0.0197078	1.00153	0.0419669	0.979325	0.0288641	2.28857	0.0351148	1.75943	0.0360464	1.51083	0.0641101	0.991287	0.0593569	0.957943	0.0475895	0.959315	0.0542565
-15.3529	1.47564	0.0468637	1.70861	0.0554313	1.03833	0.0331463	0.900406	0.0476755	1.2847	0.0547432	1.76586	0.0578341	0.772565	0.0245757	0.947309	0.0401556	0.860547	0.0268628	2.0361	0.0331617	1.48916	0.0376919	1.39819	0.0641299	0.912472	0.0572521	0.883946	0.0467239	0.824705	0.051268
-14.2941	1.3447	0.046177	1.50586	0.0576161	0.926225	0.0337864	0.850058	0.0455923	1.21009	0.049081	1.54983	0.0554452	0.78456	0.0229991	0.872192	0.0397777	0.704298	0.0311327	1.9422	0.0308786	1.22545	0.0380759	1.32641	0.058822	0.848564	0.0540256	0.828333	0.0545011	0.736394	0.052712
-13.2353	1.29162	0.0441501	1.29424	0.0622029	0.873806	0.0305748	0.800188	0.0437183	1.1115	0.0497726	1.35037	0.0492863	0.749818	0.020755	0.774115	0.0380549	0.614126	0.0335581	1.85165	0.0347361	1.01959	0.0337228	1.18295	0.0582859	0.784743	0.0494256	0.785613	0.05002	0.686468	0.0504525
-12.1765	1.22061	0.0417466	1.12459	0.0599653	0.823992	0.0283958	0.727984	0.0391537	1.03115	0.0477247	1.09304	0.0470775	0.661045	0.023353	0.673249	0.0310483	0.598117	0.0350367	1.74231	0.03395	0.916667	0.0322848	1.01843	0.0521949	0.724621	0.0498691	0.807487	0.0453076	0.64231	0.043994
-11.1176	1.17487	0.0452966	1.01162	0.0560327	0.777058	0.0284028	0.631078	0.032811	0.952485	0.0513041	0.901399	0.0419754	0.616509	0.0212718	0.58864	0.0218795	0.619621	0.0363121	1.64163	0.0291626	0.852526	0.0350982	0.958563	0.0564349	0.650382	0.0488681	0.740778	0.0472259	0.601544	0.0361681
-10.0588	1.07522	0.0457429	0.901914	0.0504458	0.709985	0.0303424	0.552873	0.0281803	0.897315	0.0473834	0.775501	0.0418372	0.595043	0.0298468	0.510465	0.0112477	0.555731	0.0392333	1.47096	0.026199	0.74334	0.0366177	0.892815	0.0550618	0.592826	0.0416788	0.670502	0.0521949	0.527217	0.0332749
-9	1.00948	0.0483257	0.829635	0.0452556	0.643822	0.028989	0.455376	0.0250837	0.833555	0.0386935	0.729495	0.0373215	0.583646	0.0329673	0.47875	0.00919015	0.483817	0.0348518	1.21811	0.0332734	0.661457	0.0357664	0.81147	0.0560721	0.547547	0.0424843	0.62951	0.0576457	0.439364	0.0343297
-7.94118	0.953417	0.0455316	0.759562	0.0426025	0.596576	0.0277494	0.415502	0.0266942	0.738357	0.0366615	0.709708	0.0355291	0.549894	0.0342685	0.451874	0.0139675	0.442306	0.0349644	0.958875	0.0397335	0.572583	0.0332643	0.697533	0.0526861	0.517097	0.0442183	0.59199	0.0570183	0.381668	0.0374946
-6.88235	0.87086	0.0492464	0.700325	0.037648	0.536705	0.0278745	0.356649	0.0262738	0.685049	0.0371631	0.611028	0.0344244	0.515196	0.0310158	0.343325	0.0116315	0.42161	0.0302324	0.754848	0.0378603	0.500005	0.032185	0.564709	0.0462904	0.480758	0.0460289	0.50487	0.0575708	0.337701	0.038196
-5.82353	0.775301	0.0541517	0.632169	0.038803	0.443592	0.0236028	0.297841	0.0244999	0.663814	0.037597	0.511413	0.0340638	0.464064	0.0345797	0.262336	0.00952974	0.364287	0.0251498	0.569412	0.0354979	0.436319	0.0353549	0.411286	0.0351964	0.433779	0.0444917	0.492392	0.0542917	0.345278	0.0377858
-4.76471	0.622681	0.0316506	0.528615	0.0350747	0.296418	0.010646	0.224468	0.0221629	0.505109	0.0341952	0.414872	0.0331095	0.308372	0.0266692	0.21808	0.0136052	0.261074	0.0148278	0.432049	0.0278738	0.296972	0.0252372	0.277093	0.0224383	0.362847	0.0403506	0.34179	0.0305208	0.271497	0.0239124
-3.70588	0.229855	0.0260413	0.244031	0.0246112	0.082273	0.00966354	0.0606426	0.0107195	0.162781	0.0258671	0.205098	0.0280289	0.0672369	0.016144	0.0378144	0.0147411	0.0693135	0.0115824	0.142835	0.0132054	0.147651	0.0212639	0.0855664	0.0181756	0.165099	0.0375693	0.0286392	0.00629605	0.0647308	0.016905
-2.64706	0.147373	0.0225167	0.163928	0.0193808	0.069064	0.00484703	0.0450822	0.0103504	0.100582	0.0199198	0.145598	0.0252102	0.0652349	0.0104756	0.0344164	0.0109146	0.0388757	0.00858081	0.00941128	0.00443138	0.0928389	0.0163714	0.067555	0.0124349	0.170146	0.0325499	0.0136508	0.00605911	0.0921792	0.0102947
-1.58824	0.0882543	0.0170608	0.115672	0.021739	0.0340475	0.00333987	0.0394226	0.0063922	0.0382373	0.0169564	0.116259	0.0179526	0.0415746	0.00853506	0.0262302	0.00766339	0.0288589	0.00468218	0.0153299	0.00459151	0.0950052	0.0127897	0.0168758	0.00509567	0.161943	0.018742	0.00954125	0.00346072	0.119497	0.00732011
-0.529412	0.0455696	0.0136464	0.0543426	0.0156704	0.00229046	0.00189874	0.0371871	0.0106995	0.032901	0.0116008	0.114796	0.0112441	0.0114619	0.00629044	0.0460913	0.0095132	0.0110994	0.00459247	0.0702312	0.00898926	0.0782015	0.0118428	0.0287818	0.00745387	0.175288	0.0146328	0.0395969	0.0127897	0.0895985	0.00972369
0.529412	0.0306652	0.00816983	0.0114962	0.00609529	0.0323264	0.00648932	0.0401812	0.00978853	0.0947627	0.0108288	0.0544986	0.0071445	0.0538795	0.00716227	0.0367216	0.0131929	0.00720462	0.00305821	0.170244	0.010906	0.071554	0.00896553	0.0309197	0.0109576	0.177628	0.0129131	0.0666208	0.0165189	0.0773864	0.0151287
1.58824	0.0313465	0.0051842	0.0316247	0.00729778	0.0520025	0.00573008	0.0673775	0.0104128	0.0692239	0.00803568	0.00582802	0.00427888	0.0538242	0.00936849	0.0525793	0.0125442	0.0344904	0.0051978	0.306753	0.0165408	0.0540337	0.00470811	0.0625061	0.0156278	0.0896664	0.015595	0.0926494	0.011996	0.0477791	0.0162763
2.64706	0.00175106	0.00175106	0.0409937	0.0133362	0.0437715	0.0089968	0.0528324	0.00699711	0.0302411	0.00836089	0.0360166	0.0129981	0.0240798	0.00842262	0.0592043	0.0113489	0.0591027	0.0120315	0.39458	0.0201354	0.00445338	0.00445338	0.126731	0.0176867	0.0247076	0.0146772	0.0800633	0.0144189	0.0372052	0.0173395
3.70588	0.0891074	0.00998998	0.0641429	0.017572	0.0782728	0.0088442	0.0377421	0.018765	0.0158563	0.00629905	0.120023	0.0195252	0.0567	0.00881869	0.100101	0.017468	0.151152	0.00914412	0.597674	0.0259771	0.0363783	0.0122779	0.149724	0.0193316	0.0281051	0.0146552	0.122121	0.0222698	0.0276583	0.0213198
4.76471	0.336078	0.0278856	0.343825	0.0195404	0.192479	0.0161248	0.361587	0.024956	0.256674	0.0152457	0.305289	0.0191635	0.343674	0.0255804	0.231094	0.0218491	0.504323	0.0202565	0.934415	0.0282035	0.35683	0.0217788	0.237733	0.020743	0.300571	0.0339114	0.309621	0.0242157	0.359641	0.0252872
5.82353	0.406295	0.0381128	0.550952	0.0300841	0.249216	0.0216825	0.475344	0.0460808	0.410712	0.0258777	0.374515	0.0208486	0.432811	0.0418189	0.304996	0.031692	0.631721	0.0296876	1.15928	0.0333327	0.5536	0.0380684	0.287908	0.0204427	0.476517	0.0595455	0.334366	0.02373	0.511733	0.0296051
6.88235	0.450964	0.0377079	0.669788	0.030179	0.312323	0.0224262	0.505433	0.0475821	0.430421	0.0254646	0.467753	0.0237793	0.491436	0.0431539	0.36706	0.0340926	0.684594	0.033879	1.29896	0.0305644	0.685304	0.0599427	0.34264	0.0216064	0.517242	0.0547665	0.38735	0.0184249	0.540281	0.0359444
7.94118	0.47705	0.0339984	0.762109	0.0255945	0.353523	0.0235055	0.542743	0.0475649	0.481656	0.0218552	0.509026	0.0270813	0.527869	0.0440667	0.448251	0.0378701	0.680814	0.0306679	1.43997	0.0310727	0.84274	0.0698579	0.429204	0.031566	0.530792	0.0539822	0.42044	0.0165354	0.530792	0.0337126
9	0.503751	0.0336689	0.821479	0.0232019	0.368393	0.027291	0.616152	0.0515572	0.531974	0.0253153	0.575559	0.0310764	0.557852	0.0392655	0.499927	0.0364518	0.673342	0.0277615	1.68083	0.0385054	1.07124	0.0701501	0.526775	0.0356129	0.550084	0.0566212	0.433842	0.0161988	0.553351	0.0397939
10.0588	0.574907	0.0323065	0.887192	0.0270887	0.417621	0.026871	0.649478	0.0530251	0.56292	0.0276079	0.628063	0.0343994	0.605454	0.0369616	0.545705	0.0340885	0.71809	0.0288005	1.95346	0.0470778	1.24744	0.0684174	0.578838	0.0359728	0.527996	0.0554111	0.444872	0.0131403	0.588927	0.0437356
11.1176	0.628885	0.0316879	0.910177	0.0309995	0.48597	0.0237106	0.713227	0.0434403	0.623087	0.0237218	0.702098	0.0378111	0.66051	0.028857	0.641078	0.0365926	0.757294	0.0334006	2.28724	0.0498664	1.40665	0.0653207	0.619624	0.0418176	0.558489	0.0540774	0.449449	0.0135905	0.579906	0.0384059
12.1765	0.669482	0.0306938	0.951839	0.0326688	0.532054	0.0233872	0.741706	0.0412659	0.633044	0.0289064	0.741016	0.0371814	0.727817	0.029812	0.747432	0.0400624	0.842115	0.034486	2.62296	0.047319	1.64083	0.0597701	0.738422	0.046503	0.616775	0.0569764	0.450409	0.0213047	0.602204	0.0348706
13.2353	0.746453	0.0364127	0.995521	0.0381141	0.57172	0.0218006	0.806764	0.0386318	0.666937	0.0292359	0.828452	0.033664	0.76929	0.0340837	0.815748	0.041344	0.931127	0.0366619	2.89939	0.0464026	1.83317	0.0514777	0.879504	0.0500862	0.679165	0.061757	0.478506	0.0238119	0.642958	0.0319293
14.2941	0.880872	0.0355356	1.0686	0.0427136	0.623456	0.0214108	0.894666	0.0432218	0.727096	0.0281954	0.937794	0.0368471	0.86378	0.0389924	0.935431	0.0402183	0.961691	0.0379355	3.13518	0.048285	2.02028	0.048835	0.980625	0.0519522	0.725656	0.064255	0.486177	0.0249275	0.712305	0.0305148
15.3529	0.982828	0.0354699	1.17796	0.048833	0.687635	0.0277598	1.00511	0.046069	0.768959	0.0313059	1.0593	0.0390922	0.910222	0.037144	1.03643	0.0449189	1.00334	0.041292	3.42203	0.0558304	2.305	0.0548219	1.11262	0.0537328	0.751419	0.0631517	0.49782	0.0311918	0.747481	0.0298364
16.4118	1.10908	0.0327099	1.23991	0.04993	0.780203	0.0307751	1.08445	0.0504687	0.846001	0.034949	1.12538	0.0412633	0.960107	0.0330268	1.16099	0.0433693	1.08757	0.0442584	3.83515	0.055298	2.64613	0.0572002	1.38451	0.0466549	0.769836	0.0638795	0.501848	0.0314032	0.821351	0.0312459
17.4706	1.15964	0.0308963	1.33204	0.0472696	0.849354	0.0312009	1.16506	0.0489351	0.923034	0.0354945	1.17549	0.0492548	1.02877	0.0341153	1.2728	0.0443326	1.20846	0.0427348	4.44453	0.0513496	3.06064	0.0644769	1.70846	0.0439289	0.813198	0.0661686	0.513363	0.0386199	0.906	0.031673
18.5294	1.22722	0.0229222	1.46834	0.0486679	0.93209	0.0324417	1.29056	0.046294	1.03688	0.0327863	1.31237	0.0529224	1.07817	0.0366935	1.45367	0.0473698	1.34225	0.0440963	5.2031	0.0570352	3.59701	0.0707437	2.01033	0.0509348	0.894564	0.0727205	0.567403	0.0432332	1.01058	0.0340108
19.5882	1.31482	0.0240712	1.66044	0.0550797	0.994134	0.032602	1.39211	0.0494614	1.14866	0.0273696	1.48906	0.0539401	1.09167	0.0350857	1.58791	0.0495917	1.5225	0.0450901	5.69921	0.0481981	4.13089	0.0750266	2.47361	0.0634719	0.961843	0.0749523	0.608753	0.0460014	1.10884	0.0378674
20.6471	1.41841	0.025877	1.87644	0.0640069	1.04073	0.0327517	1.47832	0.0478917	1.28879	0.0319186	1.69463	0.0607328	1.18466	0.0308014	1.73662	0.0501949	1.68159	0.0555796	6.14058	0.0499286	4.58005	0.0743584	3.10664	0.069185	0.998409	0.0773155	0.64914	0.0511756	1.2092	0.042374
21.7059	1.53021	0.0310168	2.0785	0.066679	1.13798	0.0315553	1.57534	0.0487548	1.50201	0.0335939	1.95623	0.0645756	1.31651	0.0296392	1.91529	0.0486922	1.84747	0.0646474	6.94476	0.0656373	5.04664	0.0606971	3.77256	0.0759353	1.0606	0.0806563	0.699067	0.0562945	1.31227	0.0535081
22.7647	1.64355	0.0314505	2.29577	0.0607843	1.25564	0.0297429	1.75666	0.0515578	1.71427	0.0296051	2.15847	0.0746361	1.37908	0.0283784	2.19561	0.0449138	1.98883	0.0690215	8.01628	0.0811103	5.70324	0.0450289	4.38308	0.0797752	1.14089	0.0838758	0.813005	0.0555513	1.46499	0.0545045
23.8235	1.74809	0.0336281	2.5276	0.0549651	1.37315	0.028345	1.93676	0.0517931	1.9345	0.030018	2.3423	0.0790269	1.49356	0.0349402	2.52163	0.0398955	2.21422	0.0681345	9.43837	0.0964657	6.35854	0.0487676	5.1563	0.0852504	1.23671	0.0817792	0.936805	0.0532917	1.68064	0.0513303
24.8824	1.8957	0.0376675	2.91098	0.0605	1.4676	0.0265885	2.13856	0.0512835	2.22924	0.0213316	2.62745	0.086953	1.6342	0.0417694	2.79316	0.0361959	2.50644	0.0681495	11.2981	0.110659	7.02046	0.05963	6.55974	0.0943224	1.29647	0.0782322	1.08028	0.0473763	1.85801	0.0440083
25.9412	2.14628	0.0329131	3.28916	0.0681564	1.60813	0.0287312	2.34509	0.0529915	2.51629	0.0207373	3.54305	0.124037	1.78628	0.0445951	3.00598	0.0331406	2.7731	0.0665046	13.1076	0.105482	7.81764	0.0651643	8.17481	0.0853782	1.40481	0.0781826	1.18926	0.0452008	2.14895	0.0418711
27	2.55877	0.031664	3.81325	0.0721518	1.69901	0.0313721	2.51946	0.0555575	2.84951	0.0349586	5.37506	0.177194	1.89335	0.0451253	3.28098	0.0366311	2.86241	0.0663701	14.7946	0.100199	8.76057	0.0795161	8.86992	0.105567	1.52454	0.0870337	1.20695	0.0425819	2.55576	0.0461789
28.0588	2.97044	0.0305284	4.40129	0.0671955	1.84664	0.0329516	2.73599	0.0544307	3.15657	0.0408328	7.19798	0.189595	2.0133	0.0492729	3.5999	0.0402552	3.10241	0.0737024	16.4632	0.097969	10.0069	0.0954792	9.67094	0.155306	1.61392	0.0954912	1.28696	0.0432634	2.91622	0.0491303
29.1176	3.30397	0.0308086	5.06004	0.0848006	2.01098	0.0362268	3.04564	0.0582725	3.50294	0.0402125	8.35676	0.247459	2.13118	0.0495793	3.98701	0.0454495	3.38131	0.0848736	18.3471	0.103318	11.9712	0.116584	10.8812	0.215163	1.71664	0.0989914	1.40398	0.0457708	3.37855	0.0547595
30.1765	3.57831	0.0348208	6.36584	0.115979	2.16506	0.0397325	3.48092	0.067402	3.85601	0.0422117	9.72846	0.326788	2.27203	0.0480875	4.37479	0.0502832	3.60347	0.0907267	20.5077	0.103275	14.6336	0.13285	12.0319	0.235388	1.92632	0.100346	1.53685	0.0498098	4.10062	0.0595962
31.2353	3.90339	0.0280616	8.27692	0.118732	2.32753	0.0391742	4.00282	0.066844	4.35143	0.0447683	11.2092	0.412623	2.45023	0.0493406	4.90244	0.0484292	3.83338	0.0913426	22.7801	0.10892	17.6099	0.13109	13.1238	0.218199	2.1151	0.104343	1.68722	0.0510132	4.83713	0.0644407
32.2941	4.21438	0.0200058	9.52053	0.124975	2.55307	0.0397623	4.60976	0.0619741	4.92438	0.0514994	12.8414	0.47368	2.58136	0.0429657	5.62405	0.0475946	4.2759	0.0997934	23.6492	0.110169	20.9235	0.127094	14.4173	0.224643	2.33436	0.103617	1.92339	0.0575735	5.62907	0.068873
33.3529	4.51043	0.0174137	11.8421	0.142496	2.81336	0.0482304	5.37779	0.0683038	5.6533	0.0485382	14.8786	0.441002	2.81435	0.0392629	6.31856	0.05279	4.78324	0.104939	24.2376	0.0884971			16.0044	0.226472	2.65573	0.0881642	2.21057	0.071108	6.58561	0.0751767
34.4118	4.90483	0.0201924	15.9481	0.146482	3.06892	0.0508037	6.28981	0.0994295	6.56845	0.0454443	17.4059	0.566787	2.97563	0.0380623	6.99632	0.0632888	5.30584	0.110689	25.0275	0.0770018			18.3078	0.213073	3.07783	0.0975468	2.51121	0.079918	7.52921	0.0829896
35.4706	5.33744	0.0336308			3.26889	0.0544959	7.44829	0.132937	7.77559	0.0600135			3.1054	0.0417519	7.8294	0.0680842	5.91934	0.113931	25.9979	0.0763798			20.9926	0.129859	3.55917	0.114666	2.88636	0.0953079	8.53027	0.0793492

## Sheet: d=40Å
Free Energy (kcal/mol)
	PMMA_PTFE		N66_PE		N66_PTFE		N66_PVC		PE_PTFE		PTFE_PVC
bin_ center (Å)	AVE	SEM	AVE	SEM	AVE	SEM	AVE	SEM	AVE	SEM	AVE	SEM
-35.4706	3.07775	0.0368521	2.50119	0.0321586	4.25052	0.0502171	2.76537	0.0267431	1.64497	0.0705005	2.04898	0.0279345
-34.4118	2.80608	0.0415898	2.40217	0.0269893	3.99828	0.0503383	2.63071	0.0227741	1.55374	0.0602374	1.93683	0.0262356
-33.3529	2.58521	0.0420636	2.29696	0.0280551	3.72555	0.0474238	2.49292	0.0243583	1.48164	0.0554768	1.82469	0.0294231
-32.2941	2.38994	0.0460113	2.19378	0.0304571	3.46323	0.0508947	2.35251	0.0270662	1.41511	0.0531968	1.75822	0.0386359
-31.2353	2.23096	0.0467715	2.13434	0.035683	3.23265	0.0517243	2.19003	0.0231848	1.36634	0.0526033	1.67477	0.0444723
-30.1765	2.06725	0.0480177	2.08912	0.0376787	3.00931	0.0474159	2.08151	0.0226013	1.27818	0.0575427	1.60775	0.0513583
-29.1176	1.97461	0.0470332	2.02162	0.0409853	2.81244	0.049967	1.9872	0.021534	1.20238	0.0578086	1.57159	0.056955
-28.0588	1.90759	0.04529	1.91137	0.0361451	2.57699	0.0474474	1.87942	0.0222351	1.1485	0.0640577	1.47308	0.0543312
-27	1.81041	0.0408692	1.78591	0.0333274	2.35789	0.0413034	1.78028	0.0196825	1.11677	0.0691368	1.40171	0.0487694
-25.9412	1.72636	0.0392533	1.64343	0.0386986	2.18525	0.0355146	1.66641	0.0175869	1.06251	0.0666525	1.31987	0.0534811
-24.8824	1.66789	0.0370237	1.52478	0.0388889	2.04903	0.0306248	1.60112	0.0169811	0.973577	0.0638779	1.24268	0.0552763
-23.8235	1.5997	0.0377988	1.45723	0.0380932	1.96135	0.0279433	1.56993	0.0113291	0.904171	0.0622743	1.15049	0.0544804
-22.7647	1.5363	0.0412336	1.382	0.0344923	1.82023	0.0255972	1.51686	0.0167162	0.830891	0.0594653	1.10458	0.0489152
-21.7059	1.43735	0.0417413	1.32546	0.0337535	1.6961	0.0253384	1.41522	0.0160687	0.797582	0.0482093	1.02152	0.0487956
-20.6471	1.41131	0.0412609	1.25888	0.0344186	1.56158	0.0229215	1.30529	0.0181534	0.775251	0.0456953	0.944173	0.053304
-19.5882	1.38202	0.0421812	1.18817	0.0360005	1.43708	0.0192337	1.22878	0.0234828	0.756626	0.0462704	0.88905	0.0482478
-18.5294	1.3455	0.0445546	1.13304	0.0340037	1.3595	0.0260701	1.1577	0.0241187	0.731476	0.0420843	0.839604	0.050304
-17.4706	1.30453	0.0460563	1.06278	0.0330254	1.30063	0.030576	1.09762	0.0226108	0.720985	0.0408152	0.802755	0.0439544
-16.4118	1.26268	0.0463233	1.00593	0.0295278	1.20348	0.0277365	1.0374	0.0241592	0.685889	0.0394185	0.774309	0.0375382
-15.3529	1.23038	0.0464159	0.956698	0.0311693	1.11526	0.0266765	1.00005	0.026019	0.650566	0.0347493	0.679798	0.035694
-14.2941	1.18372	0.0428389	0.891002	0.0272774	1.01512	0.0271607	0.965627	0.0240348	0.630399	0.0352819	0.6072	0.0352873
-13.2353	1.1502	0.0416397	0.802865	0.0259696	0.932196	0.023448	0.893334	0.0244047	0.590431	0.0352659	0.554331	0.0293765
-12.1765	1.13298	0.0472403	0.761626	0.0245679	0.874097	0.018437	0.829281	0.0232704	0.52817	0.0353165	0.515408	0.0224712
-11.1176	1.08788	0.0504272	0.723011	0.0208559	0.792526	0.0208518	0.782237	0.0239931	0.492193	0.0361802	0.517984	0.0224088
-10.0588	1.02155	0.0512409	0.699393	0.0203978	0.680658	0.0222358	0.733712	0.0236364	0.4312	0.0351863	0.498328	0.0222484
-9	0.968368	0.0514539	0.63785	0.0213008	0.614706	0.0237976	0.70424	0.0253143	0.394441	0.0366929	0.438107	0.0239662
-7.94118	0.9247	0.0541681	0.585097	0.0174628	0.527033	0.0241081	0.652732	0.0246327	0.307977	0.0326094	0.372391	0.0238747
-6.88235	0.885361	0.0512494	0.547637	0.0163588	0.408366	0.0273726	0.545349	0.0236997	0.324834	0.0277846	0.358074	0.0211904
-5.82353	0.841362	0.0482074	0.484358	0.0208133	0.328477	0.0306835	0.456271	0.0229965	0.335328	0.0375827	0.328442	0.0187879
-4.76471	0.600947	0.0342329	0.3387	0.0140941	0.301897	0.0260686	0.355433	0.0235224	0.285734	0.0329259	0.286167	0.0127093
-3.70588	0.102286	0.0249144	0.063066	0.0158224	0.109819	0.0233987	0.152723	0.0194304	0.0940299	0.0230355	0.0436499	0.0136639
-2.64706	0.132394	0.0217797	0.0255671	0.0067085	0.0283916	0.0116044	0.123589	0.0122342	0.104484	0.0142302	0.0492994	0.00466607
-1.58824	0.13177	0.0241696	0.00702519	0.0037609	0.0319983	0.00858421	0.0877359	0.0131932	0.118808	0.0118248	0.119432	0.000810743
-0.529412	0.0596844	0.0184465	0.0425261	0.00623292	0.0450895	0.00462643	0.0499079	0.0113376	0.0660861	0.0108743	0.0677862	0.00619337
0.529412	0.0347336	0.0149241	0.0786721	0.0123605	0.0323296	0.00523237	0.0204338	0.0121717	0.0525154	0.0110987	0.0262102	0.00897258
1.58824	0.0407466	0.013142	0.089893	0.0134319	0.0582017	0.00803736	0.0259412	0.00881152	0.0407283	0.010926	0.0011393	0.0145805
2.64706	0.0426537	0.0122458	0.0744501	0.0165011	0.0311085	0.0132551	0.0713413	0.00799517	0.0142658	0.00866578	0.0215414	0.00900181
3.70588	0.0339625	0.0179063	0.121036	0.0218325	0.100838	0.0150056	0.0552607	0.016346	0.025668	0.0105843	0.0713444	0.00896634
4.76471	0.346492	0.013295	0.332868	0.0201293	0.263468	0.0164578	0.223401	0.0174394	0.261929	0.031005	0.259221	0.00814155
5.82353	0.522136	0.019404	0.410194	0.0257052	0.291146	0.0210259	0.263092	0.0187337	0.338854	0.0535601	0.318423	0.0120982
6.88235	0.532689	0.0274864	0.410623	0.0253657	0.346141	0.0175243	0.31354	0.0193191	0.349121	0.0476366	0.394165	0.0176261
7.94118	0.562626	0.0301147	0.462889	0.0270553	0.369743	0.0204557	0.324127	0.0174998	0.404208	0.0471365	0.463169	0.0276404
9	0.649925	0.0285905	0.528767	0.0372658	0.408121	0.018635	0.390096	0.0214862	0.453847	0.051879	0.466251	0.0336131
10.0588	0.697985	0.0316944	0.599182	0.0406021	0.481994	0.0222455	0.4131	0.0243319	0.466846	0.0515665	0.458139	0.0270584
11.1176	0.726585	0.0307692	0.625417	0.0387549	0.558469	0.0298772	0.449875	0.0285484	0.441037	0.0487026	0.522255	0.0231003
12.1765	0.74514	0.0325919	0.655601	0.035464	0.611371	0.0301701	0.519406	0.0249057	0.428327	0.0469577	0.595033	0.0260122
13.2353	0.773417	0.0390391	0.699542	0.036544	0.728092	0.0289627	0.554534	0.0225058	0.463096	0.0459117	0.635338	0.0251031
14.2941	0.826808	0.0380849	0.712219	0.0357204	0.800931	0.0286601	0.571519	0.0181632	0.521641	0.0458071	0.636258	0.0263676
15.3529	0.861738	0.0388124	0.784076	0.0351131	0.862732	0.0329796	0.58829	0.0229113	0.535152	0.0474859	0.65975	0.0231332
16.4118	0.913756	0.0371577	0.852437	0.0372625	0.942049	0.0380369	0.632594	0.0242501	0.568407	0.0486538	0.693011	0.0233531
17.4706	1.0238	0.0375615	0.910393	0.0394264	1.00763	0.0437364	0.635981	0.0271714	0.606132	0.0465077	0.718585	0.0258598
18.5294	1.10372	0.0330062	0.955634	0.0396802	1.08519	0.0382429	0.674195	0.0325224	0.660164	0.0471084	0.694623	0.0230856
19.5882	1.1832	0.0350273	1.03733	0.0406184	1.20039	0.0348361	0.684693	0.0369671	0.722812	0.0406731	0.720602	0.0261467
20.6471	1.28023	0.0330251	1.10308	0.0464021	1.35217	0.0292202	0.72171	0.0429335	0.761968	0.0416782	0.753465	0.0329132
21.7059	1.36206	0.029105	1.18769	0.0480892	1.50095	0.0243821	0.76277	0.0415598	0.8283	0.0442294	0.799412	0.0391107
22.7647	1.45485	0.0300277	1.3031	0.0454889	1.66934	0.0258075	0.784018	0.045345	0.888028	0.0492939	0.839126	0.0410707
23.8235	1.53636	0.0349119	1.41753	0.0424379	1.80082	0.0285138	0.823901	0.053296	0.934295	0.0493295	0.842235	0.0418075
24.8824	1.65572	0.0360717	1.50344	0.0416835	1.93893	0.0285096	0.932367	0.0550857	0.93065	0.0522688	0.890007	0.0432599
25.9412	1.76351	0.0348473	1.57503	0.0470536	2.14841	0.0342511	1.00167	0.0489715	0.963278	0.0544048	0.959064	0.049194
27	1.91265	0.035491	1.65219	0.0439659	2.36552	0.0446565	1.07101	0.0544345	0.995656	0.0534562	1.03676	0.0510908
28.0588	2.1109	0.0405416	1.76536	0.0424533	2.5735	0.0581814	1.12686	0.0562175	1.03679	0.0481414	1.08093	0.0488292
29.1176	2.29967	0.0480185	1.89731	0.0413306	2.80239	0.0607107	1.27156	0.0614153	1.07721	0.0459901	1.12514	0.0496488
30.1765	2.46845	0.049825	2.05688	0.0384577	3.03166	0.0663066	1.43787	0.0663898	1.15077	0.0412327	1.18381	0.0524782
31.2353	2.67404	0.0511827	2.2647	0.0380423	3.21646	0.0624014	1.64391	0.0753814	1.21709	0.044581	1.25985	0.0567783
32.2941	2.8793	0.0487423	2.51416	0.0426462	3.37441	0.0581103	1.89238	0.077058	1.27833	0.0502783	1.34376	0.0583986
33.3529	3.10395	0.0558215	2.81571	0.0464369	3.58326	0.0607028	2.21442	0.0736844	1.34708	0.0522153	1.39829	0.0598328
34.4118	3.48902	0.0616526	3.02112	0.0480619	3.9055	0.0643121	2.5241	0.0802428	1.41335	0.0490697	1.48749	0.0586165
35.4706	3.98412	0.0785143	3.19005	0.0547718	4.32484	0.0685394	2.83331	0.0895096	1.5063	0.0478432	1.58405	0.0655676
