# Supplementary material for: Thermodynamic driving forces in contact electrification between polymeric materials
Source: Nat Commun. 2024 Mar 23;15:2616. doi: 10.1038/s41467-024-46932-2 (PMC10960812; doi:10.1038/s41467-024-46932-2)
Supplement: Supplementary file 6 — Supplementary Dataset 3 [file 41467_2024_46932_MOESM6_ESM.zip]

Archive with 62 entries (40 files):
- configuration_data/final/
- configuration_data/final/Nyln/
- configuration_data/final/Nyln/H3O.data
- configuration_data/final/Nyln/OH.data
- configuration_data/final/Nyln_c/
- configuration_data/final/Nyln_c/H3O.data
- configuration_data/final/Nyln_c/OH.data
- configuration_data/final/PE/
- configuration_data/final/PE/H3O.data
- configuration_data/final/PE/OH.data
- configuration_data/final/PE_c/
- configuration_data/final/PE_c/H3O.data
- configuration_data/final/PE_c/OH.data
- configuration_data/final/PMMA/
- configuration_data/final/PMMA/H3O.data
- configuration_data/final/PMMA/OH.data
- configuration_data/final/PTFE/
- configuration_data/final/PTFE/H3O.data
- configuration_data/final/PTFE/OH.data
- configuration_data/final/PVA/
- configuration_data/final/PVA/H3O.data
- configuration_data/final/PVA/OH.data
- configuration_data/final/PVA_i/
- configuration_data/final/PVA_i/H3O.data
- configuration_data/final/PVA_i/OH.data
- configuration_data/final/PVC/
- configuration_data/final/PVC/H3O.data
- configuration_data/final/PVC/OH.data
- configuration_data/final/PVC_c/
- configuration_data/final/PVC_c/H3O.data
- configuration_data/final/PVC_c/OH.data
- configuration_data/initial/
- configuration_data/initial/Nyln/
- configuration_data/initial/Nyln/H3O.data
- configuration_data/initial/Nyln/OH.data
- configuration_data/initial/Nyln_c/
- configuration_data/initial/Nyln_c/H3O.data
- configuration_data/initial/Nyln_c/OH.data
- configuration_data/initial/PE/
- configuration_data/initial/PE/H3O.data
- configuration_data/initial/PE/OH.data
- configuration_data/initial/PE_c/
- configuration_data/initial/PE_c/H3O.data
- configuration_data/initial/PE_c/OH.data
- configuration_data/initial/PMMA/
- configuration_data/initial/PMMA/H3O.data
- configuration_data/initial/PMMA/OH.data
- configuration_data/initial/PTFE/
- configuration_data/initial/PTFE/H3O.data
- configuration_data/initial/PTFE/OH.data
- configuration_data/initial/PVA/
- configuration_data/initial/PVA/H3O.data
- configuration_data/initial/PVA/OH.data
- configuration_data/initial/PVA_i/
- configuration_data/initial/PVA_i/H3O.data
- configuration_data/initial/PVA_i/OH.data
- configuration_data/initial/PVC/
- configuration_data/initial/PVC/H3O.data
- configuration_data/initial/PVC/OH.data
- configuration_data/initial/PVC_c/
- configuration_data/initial/PVC_c/H3O.data
- configuration_data/initial/PVC_c/OH.data
