# Supplementary material for: Thermodynamic driving forces in contact electrification between polymeric materials
Source: Nat Commun. 2024 Mar 23;15:2616. doi: 10.1038/s41467-024-46932-2 (PMC10960812; doi:10.1038/s41467-024-46932-2)
Supplement: Supplementary file 6 — Supplementary Dataset 3 [file 41467_2024_46932_MOESM6_ESM.zip › configuration_data/final/Nyln/H3O.data]

LAMMPS data file via write_data, version 3 Mar 2020, timestep = 20000078

45526 atoms
11 atom types
43524 bonds
11 bond types
76883 angles
19 angle types
108151 dihedrals
23 dihedral types
12480 impropers
2 improper types

0.0000000000000000e+00 1.2950000000000000e+02 xlo xhi
0.0000000000000000e+00 1.2950000000000000e+02 ylo yhi
0.0000000000000000e+00 1.1000000000000000e+02 zlo zhi

Masses

1 12.011
2 1.008
3 12.011
4 14.007
5 12.011
6 1.008
7 15.999
8 15.9994
9 1.008
10 15.9994
11 1.008

Pair Coeffs # lj/cut/coul/long/intel

1 0.066 3.5
2 0.03 2.5
3 0.066 3.5
4 0.17 3.25
5 0.105 3.75
6 0 0
7 0.21 2.96
8 0.15535 3.166
9 0 2.058
10 0.1912 3.1
11 0 1

Bond Coeffs # harmonic/intel

1 268 1.529
2 340 1.09
3 434 1.01
4 317 1.522
5 570 1.229
6 340 1.09
7 337 1.449
8 268 1.529
9 490 1.335
10 600 1
11 600 0.98

Angle Coeffs # harmonic/intel

1 70 116.6
2 63 111.1
3 35 115
4 33 107.8
5 37.5 110.7
6 37.5 110.7
7 33 107.8
8 80 122.9
9 58.35 112.7
10 38 118.4
11 80 120.4
12 63 111.1
13 35 109.5
14 50 121.9
15 35 109.5
16 70 116.6
17 35 119.8
18 75 109.47
19 75 111.4

Dihedral Coeffs # opls/intel

1 0 0 0 0
2 0 0 0.3 0
3 0 0 0.3 0
4 0 0 0.3 0
5 0 6.089 0 0
6 2.3 6.089 0 0
7 0 0 0 0
8 0 0 -0.1 0
9 0 0 0.464 0
10 -2.06 -0.313 0.315 0
11 0 0 0 0
12 0 0 0.3 0
13 0 0 0 0
14 0 0 0 0
15 0.845 -0.962 0.713 0
16 1.3 -0.05 0.2 0
17 0 0 0 0
18 0 0 0.3 0
19 0 4.9 0 0
20 0 4.9 0 0
21 0 0 0 0
22 1.3 -0.05 0.2 0
23 0 0 0 0

Improper Coeffs # harmonic/intel

1 10.5 180
2 2.5 180

Atoms # full

3227 1 6 2.9999999999999999e-01 2.5996724149085448e+00 2.5745552379900678e+00 1.4602715215462856e+00 1 -2 0
3217 1 4 -5.0000000000000000e-01 1.8731451136671289e+00 3.0443861288357277e+00 1.9384301288610870e+00 1 -2 0
3077 1 7 -5.0000000000000000e-01 4.1625815264425894e+00 2.2507308832903976e+00 4.0202845146114479e+00 1 -2 0
3214 1 5 5.0000000000000000e-01 2.2194586287059335e+00 4.2219054413925825e+00 2.5221703571830041e+00 1 -2 0
3215 1 2 5.9999999999999998e-02 3.7150446419518235e+00 4.3982140623657546e+00 1.0231592622762407e+00 1 -2 0
3051 1 5 5.0000000000000000e-01 4.0441066033404303e+00 2.4121187149979750e+00 5.2028417234507236e+00 1 -2 0
3054 1 2 5.9999999999999998e-02 3.6759957983150584e+00 4.5409757089220415e+00 5.0454737821171234e+00 1 -2 0
3216 1 2 5.9999999999999998e-02 4.2180886141938698e+00 4.5316239140978372e+00 2.7736044065241878e+00 1 -2 0
3211 1 1 -1.2000000000000000e-01 3.5162064155444863e+00 4.8296268263865478e+00 2.0011712800796766e+00 1 -2 0
3230 1 7 -5.0000000000000000e-01 1.4894657613448992e+00 4.8571876529455391e+00 3.2921916385385224e+00 1 -2 0
3223 1 2 5.9999999999999998e-02 1.2519721711531624e+00 6.5274156320595944e-01 3.2470988645898236e+00 1 -2 0
3224 1 2 5.9999999999999998e-02 1.1282648840290137e+00 2.1186976176613195e+00 4.1699328640017352e+00 1 -2 0
3218 1 3 8.0000000000000002e-02 6.1188967942804873e-01 2.3045080470467765e+00 2.1189469717719822e+00 1 -2 0
3219 1 1 -1.2000000000000000e-01 5.7359488282681614e-01 1.5468412517368664e+00 3.4301095503431265e+00 1 -2 0
3221 1 2 5.9999999999999998e-02 3.0851167478649766e-01 1.6029251126845296e+00 1.2460099266106219e+00 1 -2 0
3058 1 2 5.9999999999999998e-02 6.1832477623715123e+00 4.1992024668199663e+00 5.5121006417650342e+00 1 -2 0
22210 1 2 5.9999999999999998e-02 1.3578157750476181e+00 5.9094719088870216e+00 5.6725610696359876e+00 1 0 0
3052 1 1 -1.2000000000000000e-01 4.0523261375521908e+00 3.8579711481620054e+00 5.7430688323673742e+00 1 -2 0
3045 1 3 8.0000000000000002e-02 3.9105735222975286e+00 4.3929952883140907e-03 5.7380386003745896e+00 1 -2 0
22228 1 6 2.9999999999999999e-01 3.2311938528047576e-03 5.2894976159801868e+00 3.8067961931259466e+00 1 0 0
3048 1 4 -5.0000000000000000e-01 3.8561702458647953e+00 1.4227283307352605e+00 6.0864914487934954e+00 1 -2 0
3111 1 2 5.9999999999999998e-02 7.5263647692739983e+00 4.3896734014274923e+00 1.4768656543273120e+00 1 -2 0
3112 1 2 5.9999999999999998e-02 6.8351841084238316e+00 3.7292134865691082e+00 2.9351756556906450e+00 1 -2 0
3120 1 2 5.9999999999999998e-02 7.7607776293184507e+00 2.1306557356760694e+00 1.1019954949938273e+00 1 -2 0
3108 1 1 -1.2000000000000000e-01 7.8046247263626345e+00 3.8598097734034682e+00 2.4660850042437152e+00 1 -2 0
3119 1 2 5.9999999999999998e-02 9.3230155642605830e+00 2.5734054652508349e+00 1.6870084206825202e+00 1 -2 0
3122 1 2 5.9999999999999998e-02 8.4111315628414243e+00 1.8524578886744667e+00 4.0257256123214429e+00 1 -2 0
3117 1 1 -1.2000000000000000e-01 8.3305811316336698e+00 2.4317526029276961e+00 2.0265049045127679e+00 1 -2 0
3118 1 1 -1.2000000000000000e-01 8.1780318920128234e+00 1.3806444321755886e+00 3.0698430358464548e+00 1 -2 0
3123 1 2 5.9999999999999998e-02 7.1443293903275631e+00 1.1097372933380538e+00 3.2135967804941932e+00 1 -2 0
3105 1 1 -1.2000000000000000e-01 8.7584387907139245e+00 4.7906916335692733e+00 3.2501863444137093e+00 1 -2 0
3109 1 2 5.9999999999999998e-02 9.6490933047275327e+00 4.9964164875485677e+00 2.6663578600499913e+00 1 -2 0
3110 1 2 5.9999999999999998e-02 9.0623755471243683e+00 4.2142856986564050e+00 4.1536467380841975e+00 1 -2 0
3136 1 2 5.9999999999999998e-02 1.1534673270581278e+01 3.1351394667041186e+00 3.1544807837147162e+00 1 -2 0
3124 1 4 -5.0000000000000000e-01 1.0494472524633329e+01 5.9381242880808172e-01 2.7108487404454649e+00 1 -2 0
3121 1 3 8.0000000000000002e-02 9.0639828044356250e+00 2.1902301788004203e-01 2.6337122196837783e+00 1 -2 0
3154 1 7 -5.0000000000000000e-01 1.1542445092791302e+01 5.6038524893875206e+00 4.5292989154264038e+00 1 -2 0
3152 1 6 2.9999999999999999e-01 1.0841792167628832e+01 1.1739428505673186e+00 3.4655412408428328e+00 1 -2 0
425 1 2 5.9999999999999998e-02 7.3582725777361064e+00 7.1598162211671168e-01 5.8966950699811962e+00 -1 -3 0
3106 1 2 5.9999999999999998e-02 7.4887662962609349e+00 5.7838821861959691e+00 4.6356522841540189e+00 1 -2 0
3127 1 5 5.0000000000000000e-01 1.1497431891760993e+01 1.0959019092616613e-01 1.9379365205015440e+00 1 -2 0
3104 1 3 8.0000000000000002e-02 8.1759956602546158e+00 6.0785739168408446e+00 3.7827565649516686e+00 1 -2 0
11736 1 2 5.9999999999999998e-02 5.7065527597131904e-02 2.8740331416038458e+01 1.1391048798909422e+01 2 2 0
3134 1 2 5.9999999999999998e-02 1.2739057026123543e+01 2.6163769019041885e+00 1.2783979012031899e+00 1 -2 0
3128 1 1 -1.2000000000000000e-01 1.2867899613360251e+01 6.7438262134631954e-01 2.2254512159535524e+00 1 -2 0
3132 1 1 -1.2000000000000000e-01 1.2633269321972088e+01 3.0797929220837306e+00 3.2956776984663048e+00 1 -2 0
3137 1 2 5.9999999999999998e-02 1.2797832212631752e+01 2.4390935146043966e+00 4.2253453831602066e+00 1 -2 0
3138 1 5 5.0000000000000000e-01 1.2717596514113891e+01 5.2524416840530277e+00 4.6061301826453880e+00 1 -2 0
3140 1 2 5.9999999999999998e-02 1.3249523943043666e+01 5.1092066652550585e+00 2.5332122047640069e+00 1 -2 0
3135 1 1 -1.2000000000000000e-01 1.3320516523460148e+01 4.4522675509923291e+00 3.4217765284427246e+00 1 -2 0
3129 1 1 -1.2000000000000000e-01 1.3233202343820418e+01 2.2312851894099350e+00 2.1379466980718327e+00 1 -2 0
3139 1 2 5.9999999999999998e-02 1.4363560593067900e+01 4.3464840245934457e+00 3.6880968581266957e+00 1 -2 0
3133 1 2 5.9999999999999998e-02 1.4283618182581067e+01 2.2377110121524209e+00 1.9633672856167628e+00 1 -2 0
621 1 1 -1.2000000000000000e-01 1.6517967714231791e+01 1.8625034992011182e+00 4.2222514668538382e+00 -1 -3 0
626 1 2 5.9999999999999998e-02 1.5551848229534432e+01 1.6769321791724134e+00 4.4799178888045033e+00 -1 -3 0
625 1 2 5.9999999999999998e-02 1.6627970138197316e+01 2.9324896311796671e+00 4.1051959710572730e+00 -1 -3 0
620 1 1 -1.2000000000000000e-01 1.6745619358159619e+01 1.2173663098264864e+00 2.8769979949720264e+00 -1 -3 0
248 1 2 5.9999999999999998e-02 1.6580867067730722e+01 5.6753221259415811e+00 1.5262521356330891e+00 -1 -3 0
622 1 2 5.9999999999999998e-02 1.6245839555631523e+01 1.7003256113504535e+00 2.0082956575306903e+00 -1 -3 0
3131 1 2 5.9999999999999998e-02 1.3601738056719107e+01 2.0733637280269607e-01 1.5720752036421333e+00 1 -2 0
249 1 2 5.9999999999999998e-02 1.8243847716711691e+01 5.9908588814534758e+00 1.2784232938508613e+00 -1 -3 0
3130 1 2 5.9999999999999998e-02 1.3147975022602258e+01 3.8650680679868277e-01 3.2292093421757828e+00 1 -2 0
619 1 5 5.0000000000000000e-01 1.8201959922317588e+01 1.0992250990664225e+00 2.4953930054855271e+00 -1 -3 0
252 1 2 5.9999999999999998e-02 1.7654816629374778e+01 4.5893645104131213e+00 3.3157092131208881e+00 -1 -3 0
247 1 1 -1.2000000000000000e-01 1.8002026848103313e+01 5.6147749959574220e+00 3.3118306973506537e+00 -1 -3 0
3141 1 4 -5.0000000000000000e-01 1.3552519602727198e+01 5.4463607533796639e+00 5.6201368593471388e+00 1 -2 0
3151 1 6 2.9999999999999999e-01 1.4424758542410627e+01 5.0524170453151473e+00 5.7598364727277644e+00 1 -2 0
629 1 2 5.9999999999999998e-02 1.8433938925027050e+01 1.5362382028270263e+00 5.2490840682066757e+00 -1 -3 0
624 1 1 -1.2000000000000000e-01 1.7353749056397007e+01 1.3539755481748228e+00 5.4564313270769373e+00 -1 -3 0
628 1 2 5.9999999999999998e-02 1.7285876969883734e+01 1.9336202972827060e-01 5.4727374901767352e+00 -1 -3 0
623 1 2 5.9999999999999998e-02 1.6262509051895275e+01 2.1869684895598154e-01 2.8932987922398685e+00 -1 -3 0
645 1 7 -5.0000000000000000e-01 1.8891277432842930e+01 2.0106737364221403e+00 2.0648078051765979e+00 -1 -3 0
263 1 6 2.9999999999999999e-01 1.9429307963330452e+01 3.5437354041602847e+00 2.9358220940999034e+00 -1 -3 0
250 1 5 5.0000000000000000e-01 1.9482905235761823e+01 5.5755905696695383e+00 3.2695893113422256e+00 -1 -3 0
253 1 4 -5.0000000000000000e-01 2.0015184412723677e+01 4.3342457465381816e+00 3.1855032244305024e+00 -1 -3 0
259 1 2 5.9999999999999998e-02 2.1087188510863438e+01 1.9358981449444885e+00 3.5221592859444639e+00 -1 -3 0
254 1 3 8.0000000000000002e-02 2.1430763624497722e+01 4.0913996540567963e+00 3.0519556381034820e+00 -1 -3 0
260 1 2 5.9999999999999998e-02 2.1511364587829167e+01 2.3735618360987711e+00 1.8028576818126556e+00 -1 -3 0
6611 1 7 -5.0000000000000000e-01 3.0810649756460862e-03 9.9148552129648397e+00 1.0919072663334092e+01 2 0 0
618 1 2 5.9999999999999998e-02 2.0393012969946653e+01 2.3383408835494837e-01 1.5258660417555390e+00 -1 -3 0
3208 1 1 -1.2000000000000000e-01 3.7284689225753098e+00 6.3202027982306932e+00 1.9476532958739570e+00 1 -2 0
3210 1 2 5.9999999999999998e-02 3.4241492346886679e+00 6.5633135015743642e+00 4.2326509306149589e+00 1 -2 0
3213 1 2 5.9999999999999998e-02 4.5439221547248367e+00 6.4795028628096922e+00 1.2965182040791541e+00 1 -2 0
3212 1 2 5.9999999999999998e-02 2.9038214043362589e+00 6.8892647713810691e+00 1.5547737177892491e+00 1 -2 0
3209 1 2 5.9999999999999998e-02 5.0971322891182052e+00 6.9019801882487899e+00 3.5472290301388014e+00 1 -2 0
3205 1 1 -1.2000000000000000e-01 4.0195301330697122e+00 7.0221863447613462e+00 3.3816575759300904e+00 1 -2 0
3204 1 1 -1.2000000000000000e-01 3.7098735641922853e+00 8.5770414437636369e+00 3.4559272445961953e+00 1 -2 0
3206 1 2 5.9999999999999998e-02 3.7617486573608967e+00 8.9731904695598459e+00 4.4645353543628650e+00 1 -2 0
3203 1 5 5.0000000000000000e-01 4.7412864837289019e+00 9.3761981456423058e+00 2.5792239507504418e+00 1 -2 0
3207 1 2 5.9999999999999998e-02 2.7169338677313974e+00 8.6426149248368098e+00 2.9718693539326679e+00 1 -2 0
3229 1 7 -5.0000000000000000e-01 4.3701880607668047e+00 9.7716249869566649e+00 1.4526878637847982e+00 1 -2 0
22230 1 7 -5.0000000000000000e-01 5.6686872466337723e-01 1.0169492081218301e+01 5.3296272137939598e+00 1 0 0
3200 1 4 -5.0000000000000000e-01 5.9920664500703635e+00 9.5138019085977028e+00 3.0490973233343017e+00 1 -2 0
22186 1 2 5.9999999999999998e-02 1.1242037091889057e-01 9.8246255478590818e+00 2.8622390477560780e+00 1 0 0
44309 1597 9 4.2380000000000001e-01 2.0333050933935862e+01 2.9309428512771849e+01 2.4586473719606900e+01 0 0 0
3060 1 2 5.9999999999999998e-02 5.4233454517341810e+00 6.5230157475932611e+00 5.7351090132884899e+00 1 -2 0
22216 1 2 5.9999999999999998e-02 2.1003286380932007e+00 8.0878324889168773e+00 5.8650786926075789e+00 1 0 0
3228 1 6 2.9999999999999999e-01 6.1711896008949010e+00 8.9496162597724283e+00 3.8784861789415741e+00 1 -2 0
3198 1 2 5.9999999999999998e-02 7.8288887556346562e+00 1.1245320019490412e+01 4.2268507924196639e+00 1 -2 0
3107 1 2 5.9999999999999998e-02 7.4829021525857966e+00 6.4972527553812398e+00 3.0463371278688913e+00 1 -2 0
3201 1 2 5.9999999999999998e-02 6.6008709150236768e+00 1.0806269069971327e+01 1.5546159999469655e+00 1 -2 0
3113 1 6 2.9999999999999999e-01 1.0072161238357006e+01 6.7992826120377634e+00 4.2242520232944516e+00 1 -2 0
3197 1 3 8.0000000000000002e-02 7.0084328942158161e+00 1.0427933905567373e+01 2.4988985782897868e+00 1 -2 0
3103 1 4 -5.0000000000000000e-01 9.1227928392412601e+00 7.0768238725841472e+00 4.3284046516435764e+00 1 -2 0
3202 1 2 5.9999999999999998e-02 7.9132748367380481e+00 9.7984637156301222e+00 2.3075719639641004e+00 1 -2 0
3116 1 7 -5.0000000000000000e-01 7.6070076623603677e+00 8.3991957044011514e+00 5.3102617774585994e+00 1 -2 0
3100 1 5 5.0000000000000000e-01 8.8056151801266935e+00 8.1122962572387554e+00 5.1020518807346216e+00 1 -2 0
3091 1 1 -1.2000000000000000e-01 1.1351326126492930e+01 1.0787484349286030e+01 4.5038613889775228e+00 1 -2 0
3098 1 2 5.9999999999999998e-02 1.0716334381795310e+01 8.9278074309290716e+00 3.5890159659713707e+00 1 -2 0
3094 1 1 -1.2000000000000000e-01 1.0935416775602508e+01 9.3038317766786101e+00 4.5688338439904506e+00 1 -2 0
3095 1 2 5.9999999999999998e-02 1.0518810132139231e+01 1.1367779303026969e+01 4.8849205812664707e+00 1 -2 0
3097 1 1 -1.2000000000000000e-01 9.9377240220318832e+00 8.9195007658732752e+00 5.7614492766126473e+00 1 -2 0
3194 1 1 -1.2000000000000000e-01 7.4557763012734322e+00 1.1641190551289286e+01 3.3431419823481958e+00 1 -2 0
3195 1 2 5.9999999999999998e-02 9.4261682408605267e+00 1.1816124530044863e+01 2.4718228351997915e+00 1 -2 0
3199 1 2 5.9999999999999998e-02 6.6570206432876535e+00 1.2396079167225702e+01 3.6322732438069063e+00 1 -2 0
3193 1 1 -1.2000000000000000e-01 8.5875612898705072e+00 1.2380711999112524e+01 2.6093896647250086e+00 1 -2 0
3099 1 2 5.9999999999999998e-02 1.1884575639587661e+01 8.8115104270316600e+00 4.8129430624686425e+00 1 -2 0
3096 1 2 5.9999999999999998e-02 1.1704031807922107e+01 1.0957879503423902e+01 3.4621799202737678e+00 1 -2 0
244 1 1 -1.2000000000000000e-01 1.7450583281954263e+01 6.2228916899530713e+00 2.0182164172911383e+00 -1 -3 0
251 1 2 5.9999999999999998e-02 1.7564751023214683e+01 5.9592426498445894e+00 4.1990058028329535e+00 -1 -3 0
3090 1 1 -1.2000000000000000e-01 1.2633355974379146e+01 1.1004777764401048e+01 5.2784755017623777e+00 1 -2 0
245 1 2 5.9999999999999998e-02 1.7162738413718017e+01 8.0445992129250925e+00 1.1276387432135084e+00 -1 -3 0
3093 1 2 5.9999999999999998e-02 1.3366243652813580e+01 1.0211045091072197e+01 5.2018427315746312e+00 1 -2 0
243 1 2 5.9999999999999998e-02 1.4992603471602964e+01 7.5741491690012230e+00 2.3728626564871500e+00 -1 -3 0
241 1 1 -1.2000000000000000e-01 1.7139251998377816e+01 7.7497877732239155e+00 2.1979948983519759e+00 -1 -3 0
242 1 2 5.9999999999999998e-02 1.5674416241311809e+01 7.9418205376656283e+00 3.7731991584096436e+00 -1 -3 0
239 1 5 5.0000000000000000e-01 1.5429341690187412e+01 9.7338013405754023e+00 2.6098251267502448e+00 -1 -3 0
240 1 1 -1.2000000000000000e-01 1.5801906850469649e+01 8.2411977458424044e+00 2.7278244271722643e+00 -1 -3 0
265 1 7 -5.0000000000000000e-01 1.4224359089515120e+01 1.0071463224347374e+01 2.5996162085726975e+00 -1 -3 0
236 1 4 -5.0000000000000000e-01 1.6424482150131503e+01 1.0587525264726539e+01 2.5531512983528684e+00 -1 -3 0
233 1 3 8.0000000000000002e-02 1.6265037704166506e+01 1.1968371951420728e+01 2.4029020873430835e+00 -1 -3 0
264 1 6 2.9999999999999999e-01 1.7349585551126172e+01 1.0196197982862312e+01 2.6120724906875616e+00 -1 -3 0
238 1 2 5.9999999999999998e-02 1.6337086017031556e+01 1.2085075956124596e+01 1.3252330693277539e+00 -1 -3 0
3092 1 2 5.9999999999999998e-02 1.3184490699824325e+01 1.1812107932214614e+01 4.7802383523090857e+00 1 -2 0
246 1 2 5.9999999999999998e-02 1.8049001505931429e+01 8.2690640578513435e+00 2.6910823444026679e+00 -1 -3 0
3161 1 2 5.9999999999999998e-02 1.6210343130547852e+01 9.6525238898086769e+00 5.6604110819829252e+00 1 -2 0
3150 1 2 5.9999999999999998e-02 1.5534302311261495e+01 7.0180849710103823e+00 6.1564826257738341e+00 1 -2 0
231 1 2 5.9999999999999998e-02 1.8966487551143103e+01 1.1409050524004275e+01 3.4470002978612060e+00 -1 -3 0
266 1 7 -5.0000000000000000e-01 2.0100085178020819e+01 6.6475597125746821e+00 3.2952853860895566e+00 -1 -3 0
655 1 2 5.9999999999999998e-02 2.0699415878532967e+01 9.9513375818902041e+00 4.4533860931109865e+00 -1 -3 0
682 1 6 2.9999999999999999e-01 2.1341437950609112e+01 7.9813204275147696e+00 3.6174516512618822e+00 -1 -3 0
44308 1597 8 -8.4760000000000002e-01 2.0740103930584286e+01 2.8402039928978937e+01 2.4691134328520789e+01 0 0 0
650 1 2 5.9999999999999998e-02 2.1087707613674969e+01 7.0681201507107696e+00 5.8523829710377724e+00 -1 -3 0
649 1 2 5.9999999999999998e-02 1.9539564794991787e+01 7.8513127047067810e+00 5.7080738031316631e+00 -1 -3 0
20328 1 6 2.9999999999999999e-01 2.0294860533913552e+00 1.6412849317304168e+01 3.5221797825516981e+00 1 -1 0
20300 1 4 -5.0000000000000000e-01 2.0978339062529452e+00 1.7066182031590660e+01 2.7324712722547164e+00 1 -1 0
20303 1 5 5.0000000000000000e-01 1.0727130434213221e+00 1.6996065084686549e+01 1.8891060578740366e+00 1 -1 0
20302 1 2 5.9999999999999998e-02 4.1575562281386382e+00 1.7216455256614370e+01 2.2651634128497600e+00 1 -1 0
20297 1 3 8.0000000000000002e-02 3.3204672932434085e+00 1.7815302029893498e+01 2.4952415629175122e+00 1 -1 0
36366 1 7 -5.0000000000000000e-01 1.8883735387339435e+00 1.5312436534659698e+01 5.0072860988820302e+00 -1 1 0
20329 1 7 -5.0000000000000000e-01 9.2271188817236416e-01 1.7807502329039167e+01 1.0293385596415947e+00 1 -1 0
20301 1 2 5.9999999999999998e-02 3.2780862515185731e+00 1.8275288832797674e+01 1.5061962858676359e+00 1 -1 0
20307 1 2 5.9999999999999998e-02 3.0851494107371580e-01 1.5220265345392606e+01 2.8956470232500022e+00 1 -1 0
36359 1 2 5.9999999999999998e-02 4.6945860138756288e+00 1.5827635693889516e+01 5.1795986641580347e+00 -1 1 0
20304 1 1 -1.2000000000000000e-01 3.6249352888167691e-02 1.5900296585840060e+01 2.0386042510164826e+00 1 -1 0
36350 1 5 5.0000000000000000e-01 1.5691717497466966e+00 1.5997890505956780e+01 5.9541561060514292e+00 -1 1 0
20298 1 2 5.9999999999999998e-02 3.9725573786396597e+00 1.8150966701868921e+01 4.6504549140599529e+00 1 -1 0
36347 1 1 -1.2000000000000000e-01 1.5826806354786338e-01 1.6623623008325428e+01 6.1587297649589052e+00 -1 1 0
36355 1 1 -1.2000000000000000e-01 4.9358898264070490e+00 1.6140495739558911e+01 6.1995849872497839e+00 -1 1 0
36360 1 2 5.9999999999999998e-02 5.1316026607215530e+00 1.7265692009810852e+01 6.2326604492225259e+00 -1 1 0
13873 1 2 5.9999999999999998e-02 2.0601141637818472e+01 3.0912710868597134e+01 1.9930861433360445e+01 1 1 0
3196 1 2 5.9999999999999998e-02 8.3823381092207079e+00 1.2577743621043048e+01 1.5521794201635388e+00 1 -2 0
3187 1 2 5.9999999999999998e-02 8.0816192997045881e+00 1.4327810121349454e+01 3.2062731426554261e+00 1 -2 0
3188 1 2 5.9999999999999998e-02 8.8846977979532582e+00 1.3396585887805774e+01 4.4429836821664610e+00 1 -2 0
3184 1 1 -1.2000000000000000e-01 8.8967054498482554e+00 1.3669816825501284e+01 3.3942251974956381e+00 1 -2 0
3185 1 2 5.9999999999999998e-02 1.0154268627189957e+01 1.4550524047828516e+01 1.8494970565557856e+00 1 -2 0
3181 1 1 -1.2000000000000000e-01 1.0089479399320068e+01 1.4324887339632641e+01 2.8841673439984667e+00 1 -2 0
3186 1 2 5.9999999999999998e-02 1.0869238549730650e+01 1.3655107813755940e+01 3.3191208006246908e+00 1 -2 0
3179 1 4 -5.0000000000000000e-01 1.1503450932973264e+01 1.6203033974957332e+01 3.9115437855020745e+00 1 -2 0
3180 1 3 8.0000000000000002e-02 1.0222393846765263e+01 1.5717126646522591e+01 3.5123958362891337e+00 1 -2 0
3183 1 2 5.9999999999999998e-02 9.8944310274346687e+00 1.6482003691670162e+01 2.8197539752648408e+00 1 -2 0
3189 1 6 2.9999999999999999e-01 1.1677396580131347e+01 1.7229582866031315e+01 3.6830558557764981e+00 1 -2 0
3182 1 2 5.9999999999999998e-02 9.5625370474119595e+00 1.5884919620296612e+01 4.3623535641333202e+00 1 -2 0
3192 1 7 -5.0000000000000000e-01 1.2024146382509368e+01 1.4502651422199602e+01 5.2310776921065090e+00 1 -2 0
36361 1 2 5.9999999999999998e-02 6.8432448879937517e+00 1.5464726389034968e+01 5.5374126647162072e+00 -1 1 0
20287 1 2 5.9999999999999998e-02 6.4966163920386979e+00 1.8492368353368065e+01 3.9603112503242821e+00 1 -1 0
237 1 2 5.9999999999999998e-02 1.5279141590562304e+01 1.2236062624389037e+01 2.6373196979061926e+00 -1 -3 0
3176 1 5 5.0000000000000000e-01 1.2396131493370710e+01 1.5541689171551896e+01 4.6643859086586108e+00 1 -2 0
234 1 2 5.9999999999999998e-02 1.7069783696851236e+01 1.2633465009155181e+01 4.2439113894127907e+00 -1 -3 0
230 1 1 -1.2000000000000000e-01 1.7328927099489366e+01 1.2818378397738380e+01 3.1588947405526362e+00 -1 -3 0
3177 1 2 5.9999999999999998e-02 1.3824509999426205e+01 1.7225211318180484e+01 4.6298509994988351e+00 1 -2 0
3173 1 1 -1.2000000000000000e-01 1.3861682354424747e+01 1.6146889688671525e+01 4.7996006135913793e+00 1 -2 0
235 1 2 5.9999999999999998e-02 1.7086283898457992e+01 1.3805617870966483e+01 2.8334521851595031e+00 -1 -3 0
3178 1 2 5.9999999999999998e-02 1.4432793130907418e+01 1.5850209209240639e+01 3.8481109782480130e+00 1 -2 0
20263 1 2 5.9999999999999998e-02 1.6773580210355401e+01 1.7402594698060081e+01 4.7056957964173778e+00 1 -1 0
3171 1 2 5.9999999999999998e-02 1.5851328146161757e+01 1.4366511788245418e+01 5.3069906436210763e+00 1 -2 0
3172 1 2 5.9999999999999998e-02 1.4515566455365049e+01 1.3608935689417500e+01 6.0927881055567790e+00 1 -2 0
20259 1 3 8.0000000000000002e-02 1.7139992660780869e+01 1.8351614978614180e+01 5.1035887337348838e+00 1 -1 0
20291 1 7 -5.0000000000000000e-01 1.7394234726413654e+01 1.8388480920472453e+01 2.2598521650585233e+00 1 -1 0
20256 1 1 -1.2000000000000000e-01 1.8537555078756682e+01 1.8127002225802876e+01 5.5550117548579205e+00 1 -1 0
20258 1 2 5.9999999999999998e-02 1.8529351415865641e+01 1.6102827869773222e+01 5.9726482684447282e+00 1 -1 0
232 1 2 5.9999999999999998e-02 1.8810094700660073e+01 1.2083558127131441e+01 1.8030818757890885e+00 -1 -3 0
229 1 1 -1.2000000000000000e-01 1.8768587754795988e+01 1.2372068515027225e+01 2.8698220024397387e+00 -1 -3 0
221 1 2 5.9999999999999998e-02 1.9091052885645603e+01 1.5296640360673983e+01 2.8133327358023301e+00 -1 -3 0
224 1 2 5.9999999999999998e-02 2.0873657311596933e+01 1.2840190399261200e+01 3.2720247470711885e+00 -1 -3 0
223 1 2 5.9999999999999998e-02 1.9669961293430269e+01 1.3535490403242369e+01 4.4729861444706538e+00 -1 -3 0
220 1 1 -1.2000000000000000e-01 1.9847352230576149e+01 1.3334818120934695e+01 3.3986374400620880e+00 -1 -3 0
222 1 2 5.9999999999999998e-02 2.0077501734803381e+01 1.4575852036043516e+01 1.6492887762350874e+00 -1 -3 0
217 1 1 -1.2000000000000000e-01 2.0014237221019101e+01 1.4712744829740235e+01 2.7367566664489380e+00 -1 -3 0
225 1 6 2.9999999999999999e-01 2.0569630927527946e+01 1.7162954560030268e+01 2.1270788453236791e+00 -1 -3 0
216 1 3 8.0000000000000002e-02 2.1281181833863712e+01 1.5500675380018654e+01 3.1485771718579891e+00 -1 -3 0
215 1 4 -5.0000000000000000e-01 2.1345523196437799e+01 1.6859654734355541e+01 2.7215348702000504e+00 -1 -3 0
219 1 2 5.9999999999999998e-02 2.1512137297252316e+01 1.5514474862666480e+01 4.2270510435314765e+00 -1 -3 0
20261 1 2 5.9999999999999998e-02 1.9148211143438530e+01 1.8007039335508811e+01 4.6065853368515501e+00 1 -1 0
20249 1 2 5.9999999999999998e-02 2.0913768187129097e+01 1.7393446176920826e+01 6.1638141328234211e+00 1 -1 0
20294 1 1 -1.2000000000000000e-01 3.7823754566614469e+00 1.8713338742673489e+01 3.7883683503665768e+00 1 -1 0
20299 1 2 5.9999999999999998e-02 2.9404303607643705e+00 1.9351304432557942e+01 4.1951525194889454e+00 1 -1 0
20295 1 2 5.9999999999999998e-02 4.5361999057547040e+00 2.0295677637583982e+01 2.6470149024335430e+00 1 -1 0
20293 1 1 -1.2000000000000000e-01 4.8766327978445068e+00 1.9751087826035917e+01 3.4795563580966906e+00 1 -1 0
20296 1 2 5.9999999999999998e-02 4.9865201103514902e+00 2.0404412902545875e+01 4.3301797654169167e+00 1 -1 0
35378 1 7 -5.0000000000000000e-01 2.3177356700590273e+00 2.2494248235690634e+01 2.7830317011556565e+00 -2 0 0
22380 1 6 2.9999999999999999e-01 1.0991568966626315e+00 2.1716214113771905e+01 3.7873409716314228e+00 1 0 0
35363 1 2 5.9999999999999998e-02 4.1792072337452133e+00 2.3106050708351976e+01 4.3788379083401283e+00 -2 0 0
22352 1 4 -5.0000000000000000e-01 5.4787963389543370e-01 2.1140259996833780e+01 4.4330537204760407e+00 1 0 0
35361 1 2 5.9999999999999998e-02 4.9294423532582572e+00 2.3208153648989356e+01 1.9820830940216663e+00 -2 0 0
35356 1 1 -1.2000000000000000e-01 5.0991856411957599e+00 2.4030308008876798e+01 2.5860140702947843e+00 -2 0 0
35362 1 5 5.0000000000000000e-01 2.6692909710047292e+00 2.3642426617808102e+01 2.9999350986329016e+00 -2 0 0
35359 1 1 -1.2000000000000000e-01 3.9676118941123937e+00 2.3936780470231934e+01 3.6739950910441728e+00 -2 0 0
22351 1 2 5.9999999999999998e-02 2.8589597634479134e+00 2.1621385669492966e+01 6.0488752142274027e+00 1 0 0
22349 1 3 8.0000000000000002e-02 8.0011920798330927e-01 2.1259278942038069e+01 5.8948221768908997e+00 1 0 0
22358 1 2 5.9999999999999998e-02 2.4807845393824471e-01 2.0582343251521287e+01 1.9211864679578783e+00 1 0 0
35369 1 2 5.9999999999999998e-02 1.1343733127488310e-01 2.3605812480194562e+01 2.6063726562771370e+00 -2 0 0
22350 1 2 5.9999999999999998e-02 1.9400043144416832e+00 2.3150755818074067e+01 5.9580246405383681e+00 1 0 0
20288 1 2 5.9999999999999998e-02 6.1698569496051263e+00 1.8540477298722781e+01 2.2614343879581496e+00 1 -1 0
34041 1 2 5.9999999999999998e-02 1.0803948588874924e+01 1.8425698597199091e+01 5.9640274053993227e+00 -1 0 0
20292 1 7 -5.0000000000000000e-01 1.1444190556546006e+01 1.8655846691108430e+01 2.7621810467352681e+00 1 -1 0
20282 1 2 5.9999999999999998e-02 8.7809722089391524e+00 1.8557396928739816e+01 2.3873728527085674e+00 1 -1 0
20283 1 2 5.9999999999999998e-02 8.8736723908383066e+00 1.8879510350119681e+01 4.0314391614227114e+00 1 -1 0
20284 1 1 -1.2000000000000000e-01 6.2635491785132542e+00 1.9142695112108740e+01 3.1509325121023846e+00 1 -1 0
35357 1 2 5.9999999999999998e-02 6.6112184221558170e+00 2.2970965939384026e+01 3.5522208740876584e+00 -2 0 0
35353 1 1 -1.2000000000000000e-01 6.5350248466188310e+00 2.3904045411766006e+01 2.9895871068928641e+00 -2 0 0
20280 1 3 8.0000000000000002e-02 8.7348418007394137e+00 1.9400930370518946e+01 3.1073575149100292e+00 1 -1 0
20285 1 2 5.9999999999999998e-02 7.5036451052341810e+00 2.0893568698972210e+01 3.8283619126932398e+00 1 -1 0
20281 1 1 -1.2000000000000000e-01 7.4553539336013444e+00 2.0163873438947618e+01 3.0245316247741898e+00 1 -1 0
20286 1 2 5.9999999999999998e-02 7.4254179639160718e+00 2.0575666219636044e+01 2.0244706096123637e+00 1 -1 0
20276 1 5 5.0000000000000000e-01 1.1184449931700264e+01 1.9820538450590039e+01 2.7458016061970723e+00 1 -1 0
20279 1 4 -5.0000000000000000e-01 9.9589931544685353e+00 2.0243745866320392e+01 2.9278852910930473e+00 1 -1 0
20289 1 6 2.9999999999999999e-01 9.9212867912767813e+00 2.1194069677638485e+01 2.8885659714153591e+00 1 -1 0
35377 1 7 -5.0000000000000000e-01 9.2820955567325907e+00 2.2867921755043870e+01 3.1311713287671830e+00 -2 0 0
34057 1 2 5.9999999999999998e-02 7.9335424088660762e+00 2.2781253504530671e+01 5.2026181966262337e+00 -1 0 0
34051 1 2 5.9999999999999998e-02 9.6157496641818305e+00 2.0727026446079659e+01 5.6813376824395201e+00 -1 0 0
35355 1 2 5.9999999999999998e-02 7.2377151116696758e+00 2.3300965311494142e+01 1.1706597519605668e+00 -2 0 0
35351 1 5 5.0000000000000000e-01 8.9475376241926732e+00 2.3693515231367986e+01 2.2804027477983713e+00 -2 0 0
35352 1 1 -1.2000000000000000e-01 7.5170237957310873e+00 2.4018651311681545e+01 1.8315242861700289e+00 -2 0 0
20278 1 2 5.9999999999999998e-02 1.2183804915384458e+01 2.1468076084349249e+01 1.7722801030864004e+00 1 -1 0
35346 1 2 5.9999999999999998e-02 1.1808913950140365e+01 2.3528231949754538e+01 3.5832000635763359e+00 -2 0 0
35350 1 2 5.9999999999999998e-02 1.1584965120215179e+01 2.3620041880941862e+01 1.1556151187322563e+00 -2 0 0
34084 1 6 2.9999999999999999e-01 9.6232665450960049e+00 2.4035975899852801e+01 5.4397378004089116e+00 -1 0 0
34038 1 2 5.9999999999999998e-02 1.2179730963928360e+01 2.0512120037826914e+01 5.7270367305031025e+00 -1 0 0
35342 1 1 -1.2000000000000000e-01 1.1960108433382089e+01 2.4486268788209717e+01 3.0937997279703549e+00 -2 0 0
35345 1 3 8.0000000000000002e-02 1.1272156674279975e+01 2.4441643503106338e+01 1.7401087276470906e+00 -2 0 0
35348 1 4 -5.0000000000000000e-01 9.8157500954806967e+00 2.4488925480170654e+01 1.6102990502567569e+00 -2 0 0
20277 1 2 5.9999999999999998e-02 1.2316326770799847e+01 2.1502403887798945e+01 3.4833215400886206e+00 1 -1 0
20273 1 1 -1.2000000000000000e-01 1.2338232859403995e+01 2.0827806067091984e+01 2.6407930118753908e+00 1 -1 0
20264 1 2 5.9999999999999998e-02 1.6644084186406438e+01 1.8579726638414677e+01 6.0850147624515740e+00 1 -1 0
20275 1 2 5.9999999999999998e-02 1.3841558203437023e+01 1.9306113975626111e+01 3.1792215534405774e+00 1 -1 0
20265 1 5 5.0000000000000000e-01 1.6891201148849802e+01 1.9298656823847352e+01 2.8070136703081832e+00 1 -1 0
20274 1 2 5.9999999999999998e-02 1.3711591092386067e+01 1.9651851486433639e+01 1.4938225564820613e+00 1 -1 0
20262 1 4 -5.0000000000000000e-01 1.6838166472041372e+01 1.9395968943730765e+01 4.1279241232825195e+00 1 -1 0
20269 1 2 5.9999999999999998e-02 1.6021036298165974e+01 1.9877130743172906e+01 1.1221956593255851e+00 1 -1 0
20290 1 6 2.9999999999999999e-01 1.6384976530033359e+01 2.0204632385266173e+01 4.5958170474967988e+00 1 -1 0
20272 1 2 5.9999999999999998e-02 1.4662734939613754e+01 2.1867374859593177e+01 1.8108696283398644e+00 1 -1 0
20270 1 1 -1.2000000000000000e-01 1.3757045595567389e+01 2.0078342700298581e+01 2.4738447981030927e+00 1 -1 0
20267 1 1 -1.2000000000000000e-01 1.4944738328892978e+01 2.1041676368132936e+01 2.5117302104602652e+00 1 -1 0
20266 1 1 -1.2000000000000000e-01 1.6244188791957196e+01 2.0406608626600416e+01 2.0019673975731007e+00 1 -1 0
20271 1 2 5.9999999999999998e-02 1.5183629536813244e+01 2.1497857373494785e+01 3.5031506438370124e+00 1 -1 0
20268 1 2 5.9999999999999998e-02 1.7020013497517262e+01 2.1161788604640247e+01 1.7334943652512087e+00 1 -1 0
35336 1 2 5.9999999999999998e-02 1.3953493997346495e+01 2.3554187485711232e+01 4.7793224551871205e+00 -2 0 0
34039 1 2 5.9999999999999998e-02 1.3077862906590619e+01 1.9092447849079523e+01 5.9116704084362528e+00 -1 0 0
34048 1 7 -5.0000000000000000e-01 1.4945093740956709e+01 2.0957288267487751e+01 6.0102053999085854e+00 -1 0 0
35343 1 2 5.9999999999999998e-02 1.3807192048160388e+01 2.3909443119063802e+01 2.3080160767771059e+00 -2 0 0
35334 1 2 5.9999999999999998e-02 1.6327906736088302e+01 2.3842046775773191e+01 3.8723698391257395e+00 -2 0 0
35332 1 1 -1.2000000000000000e-01 1.4241937368631602e+01 2.4518793822357651e+01 4.3593193606275067e+00 -2 0 0
35330 1 2 5.9999999999999998e-02 1.7341866356426024e+01 2.4676188218345324e+01 5.9062141496680693e+00 -2 0 0
227 1 7 -5.0000000000000000e-01 1.8590448673348636e+01 2.3625634497552838e+01 2.9260062965970253e+00 -1 -3 0
205 1 2 5.9999999999999998e-02 1.9867049271734533e+01 2.1961383395014821e+01 4.0688722607346790e+00 -1 -3 0
207 1 2 5.9999999999999998e-02 2.0930123616619312e+01 2.1436354162301171e+01 1.5588163257122516e+00 -1 -3 0
201 1 5 5.0000000000000000e-01 1.9842100150370001e+01 2.3558684799284379e+01 2.8267709309172520e+00 -1 -3 0
202 1 1 -1.2000000000000000e-01 2.0631235548220825e+01 2.2463136521580630e+01 3.5337857146519385e+00 -1 -3 0
203 1 1 -1.2000000000000000e-01 2.1359726704591100e+01 2.1567281492480106e+01 2.5278852614462339e+00 -1 -3 0
211 1 2 5.9999999999999998e-02 2.0420573350534280e+01 1.9973259262963882e+01 3.3864218543945745e+00 -1 -3 0
20260 1 2 5.9999999999999998e-02 1.8913547943959543e+01 1.9026096658294257e+01 6.0360895485402661e+00 1 -1 0
204 1 2 5.9999999999999998e-02 2.1229993934518923e+01 2.2888875722788079e+01 4.3278467087023582e+00 -1 -3 0
198 1 4 -5.0000000000000000e-01 2.0547120514522582e+01 2.4519990652973902e+01 2.2968381267106426e+00 -1 -3 0
226 1 6 2.9999999999999999e-01 2.1552328741190998e+01 2.4370053501206428e+01 2.1354936398565636e+00 -1 -3 0
206 1 1 -1.2000000000000000e-01 2.1459283116425549e+01 2.0192317047417134e+01 3.1756780038415404e+00 -1 -3 0
35372 1 2 5.9999999999999998e-02 3.6714202319785633e-01 2.6731972628042712e+01 2.6322787940126022e+00 -2 0 0
35360 1 2 5.9999999999999998e-02 4.8988542261275470e+00 2.4874572140255182e+01 1.9092592711889327e+00 -2 0 0
35366 1 3 8.0000000000000002e-02 5.5334768320345085e-01 2.4637124020321387e+01 2.3431222910449638e+00 -2 0 0
35365 1 4 -5.0000000000000000e-01 1.9202863024261301e+00 2.4721109799907865e+01 2.7655003633091759e+00 -2 0 0
35364 1 2 5.9999999999999998e-02 3.9512404475421201e+00 2.4944258794668357e+01 4.1639655514303193e+00 -2 0 0
35375 1 6 2.9999999999999999e-01 2.3482935555424516e+00 2.5668017099876177e+01 2.8860908144020310e+00 -2 0 0
34080 1 2 5.9999999999999998e-02 3.1324167440770703e+00 2.8104196154791950e+01 3.3431627029733995e+00 -1 0 0
34075 1 1 -1.2000000000000000e-01 3.6455904666883376e+00 2.8755406547650082e+01 2.5517659790756704e+00 -1 0 0
34079 1 2 5.9999999999999998e-02 3.2310143781291503e+00 2.8694817998467240e+01 1.5634544656517440e+00 -1 0 0
34089 1 2 5.9999999999999998e-02 1.4696976398325636e+00 2.9815532145953537e+01 3.2678959323310304e+00 -1 0 0
11756 1 2 5.9999999999999998e-02 1.3263045652062226e+00 2.8546902756169178e+01 4.8851484688622113e+00 2 2 0
34078 1 1 -1.2000000000000000e-01 3.4556381089554611e+00 3.0255563587660500e+01 2.9128616280402935e+00 -1 0 0
34087 1 1 -1.2000000000000000e-01 1.9420267188341331e+00 3.0580549336788952e+01 2.7363355956162101e+00 -1 0 0
11760 1 2 5.9999999999999998e-02 3.4137192448475457e+00 2.9437809421180322e+01 5.6990793146429652e+00 2 2 0
34090 1 2 5.9999999999999998e-02 1.5549150063010593e+00 3.0609398502701985e+01 1.7247625467811389e+00 -1 0 0
35368 1 2 5.9999999999999998e-02 3.9557146452644465e-01 2.4685188693821150e+01 1.2793990710918248e+00 -2 0 0
11759 1 2 5.9999999999999998e-02 3.6995752359556411e+00 2.7699489253652580e+01 5.7921922844778377e+00 2 2 0
11754 1 1 -1.2000000000000000e-01 1.5360963886174048e+00 2.8361976865834158e+01 5.9453697774117762e+00 2 2 0
34074 1 3 8.0000000000000002e-02 5.1251087513303277e+00 2.8514455689811172e+01 2.2673081720740256e+00 -1 0 0
34077 1 2 5.9999999999999998e-02 5.1936837847347261e+00 2.7411212845889931e+01 2.0837239381901069e+00 -1 0 0
34076 1 2 5.9999999999999998e-02 5.4155112504300451e+00 2.8967656979406932e+01 1.2922149627160859e+00 -1 0 0
34083 1 6 2.9999999999999999e-01 5.7714089730808675e+00 2.8968076769598703e+01 4.2239162447686986e+00 -1 0 0
34082 1 2 5.9999999999999998e-02 3.8548263398583757e+00 3.0439592405594709e+01 3.9054334140758153e+00 -1 0 0
34073 1 4 -5.0000000000000000e-01 6.1016031487349220e+00 2.8734774196757986e+01 3.3434784532625765e+00 -1 0 0
35354 1 2 5.9999999999999998e-02 7.2772031789967722e+00 2.4848645555715631e+01 1.1563618196354728e+00 -2 0 0
35358 1 2 5.9999999999999998e-02 6.7343727166541658e+00 2.4696040812726075e+01 3.7151319485911038e+00 -2 0 0
35347 1 2 5.9999999999999998e-02 1.1658872388416913e+01 2.5335152425935775e+01 3.7754975688009567e+00 -2 0 0
35349 1 2 5.9999999999999998e-02 1.1681937993182219e+01 2.5268188691887850e+01 1.0737461717746029e+00 -2 0 0
35376 1 6 2.9999999999999999e-01 9.4593319231850668e+00 2.5269911636025803e+01 1.0654455062614654e+00 -2 0 0
34071 1 2 5.9999999999999998e-02 7.6614075511764499e+00 2.9919669807407818e+01 5.0275093644805313e+00 -1 0 0
34086 1 7 -5.0000000000000000e-01 8.0598351984332393e+00 2.8051530886194367e+01 2.3896884136407643e+00 -1 0 0
34070 1 5 5.0000000000000000e-01 7.4560476719935158e+00 2.8607726267697696e+01 3.2657426059478691e+00 -1 0 0
34067 1 1 -1.2000000000000000e-01 8.2083641660012709e+00 2.9159702632584484e+01 4.4717777648087313e+00 -1 0 0
34072 1 2 5.9999999999999998e-02 9.1490188269912611e+00 2.9540986265178717e+01 4.1506795809769459e+00 -1 0 0
34066 1 2 5.9999999999999998e-02 9.5955654351727979e+00 2.6327365055061151e+01 4.5843454729866799e+00 -1 0 0
34064 1 1 -1.2000000000000000e-01 8.5390599056477434e+00 2.8085523749025189e+01 5.6173631395182548e+00 -1 0 0
34065 1 2 5.9999999999999998e-02 1.0691043323748717e+01 2.7621942511664546e+01 5.1521482171094020e+00 -1 0 0
34061 1 1 -1.2000000000000000e-01 9.7338944369679226e+00 2.7146212507700220e+01 5.3639012508057249e+00 -1 0 0
34068 1 2 5.9999999999999998e-02 7.6530172400124128e+00 2.7427272384642855e+01 5.6455238748008334e+00 -1 0 0
10997 1 2 5.9999999999999998e-02 1.2374791209259813e+01 2.9784335667865459e+01 5.3346265071044456e+00 3 1 0
10996 1 2 5.9999999999999998e-02 1.2566975045538831e+01 3.0486209280851458e+01 3.7403148624759792e+00 3 1 0
35341 1 1 -1.2000000000000000e-01 1.3490912443590018e+01 2.4677497310585096e+01 2.9905923571939557e+00 -2 0 0
35329 1 1 -1.2000000000000000e-01 1.5823538474086748e+01 2.4716658231701540e+01 4.3326515069803406e+00 -2 0 0
35328 1 3 8.0000000000000002e-02 1.6290606128856929e+01 2.4707781602410357e+01 5.7636503106385160e+00 -2 0 0
35335 1 2 5.9999999999999998e-02 1.3767058683612069e+01 2.5271178596421048e+01 4.9657698255414831e+00 -2 0 0
35344 1 2 5.9999999999999998e-02 1.3742448833801605e+01 2.5587599947192988e+01 2.4465961772167675e+00 -2 0 0
35333 1 2 5.9999999999999998e-02 1.6129618235345895e+01 2.5531838505113964e+01 3.7494880203800789e+00 -2 0 0
10993 1 5 5.0000000000000000e-01 1.4288030544659863e+01 2.9550471992434883e+01 4.7337159617504696e+00 3 1 0
10992 1 2 5.9999999999999998e-02 1.6422891375868272e+01 2.8264709729693482e+01 3.8347048616141777e+00 3 1 0
10987 1 3 8.0000000000000002e-02 1.6616475452998426e+01 2.9328084698331160e+01 4.0179387498283088e+00 3 1 0
10990 1 4 -5.0000000000000000e-01 1.5372009821054647e+01 3.0078479594316718e+01 4.0922613290258516e+00 3 1 0
10994 1 1 -1.2000000000000000e-01 1.3000619565625527e+01 3.0371200857966731e+01 4.7453375243310285e+00 3 1 0
10991 1 2 5.9999999999999998e-02 1.7035061387753167e+01 2.9710949946695980e+01 3.0811958568179136e+00 3 1 0
11019 1 7 -5.0000000000000000e-01 1.4415411520569211e+01 2.8441171860484548e+01 5.3498770782506542e+00 3 1 0
10984 1 1 -1.2000000000000000e-01 1.7557884095082812e+01 2.9339966855274543e+01 5.2080920381054980e+00 3 1 0
35337 1 6 2.9999999999999999e-01 1.5458133779064823e+01 2.6702138513496763e+01 5.9275549127729095e+00 -2 0 0
10989 1 2 5.9999999999999998e-02 1.7123577699979965e+01 2.8748020202148169e+01 6.1258556090472522e+00 3 1 0
10988 1 2 5.9999999999999998e-02 1.8460906722773643e+01 2.8840208613255637e+01 5.0435110423318656e+00 3 1 0
34019 1 2 5.9999999999999998e-02 2.0959847096323010e+01 2.4899980013747900e+01 5.8274267724726609e+00 -1 0 0
200 1 2 5.9999999999999998e-02 1.9403074712177155e+01 2.5406443497260089e+01 1.0324993847273294e+00 -1 -3 0
199 1 2 5.9999999999999998e-02 1.9039604475652492e+01 2.6050701020291704e+01 2.4904552427215503e+00 -1 -3 0
195 1 3 8.0000000000000002e-02 1.9891385290213254e+01 2.5781261605288513e+01 1.9069114813310803e+00 -1 -3 0
196 1 2 5.9999999999999998e-02 2.0389391728482060e+01 2.7809899627042931e+01 1.2292189428579945e+00 -1 -3 0
193 1 2 5.9999999999999998e-02 2.0531946938336944e+01 2.7765085342697247e+01 3.7686512270343959e+00 -1 -3 0
192 1 1 -1.2000000000000000e-01 2.0878203029195085e+01 2.6943681007661276e+01 1.7734675207038004e+00 -1 -3 0
191 1 1 -1.2000000000000000e-01 2.1359016237722425e+01 2.7407368688047516e+01 3.2148678218078381e+00 -1 -3 0
34081 1 2 5.9999999999999998e-02 3.9620334712819556e+00 3.1057930074269844e+01 2.3314715864787336e+00 -1 0 0
34088 1 1 -1.2000000000000000e-01 1.5533065299957904e+00 3.1883359411435602e+01 3.4299321638753013e+00 -1 0 0
34091 1 3 8.0000000000000002e-02 6.9140848666908769e-02 3.2245940935052708e+01 3.5566617928130677e+00 -1 0 0
34092 1 2 5.9999999999999998e-02 1.9034369273096936e+00 3.1950008549106222e+01 4.4552630631955683e+00 -1 0 0
10999 1 2 5.9999999999999998e-02 1.2313823703305875e+01 3.1875021620440776e+01 6.0238018317440165e+00 3 1 0
11018 1 6 2.9999999999999999e-01 1.5273945365455599e+01 3.0940685465618113e+01 3.5981262910534300e+00 3 1 0
10995 1 1 -1.2000000000000000e-01 1.3209906450211600e+01 3.1747492922836638e+01 5.4256738040256396e+00 3 1 0
10985 1 2 5.9999999999999998e-02 1.8755781151085436e+01 3.1197158416922168e+01 4.7215219615963360e+00 3 1 0
10983 1 1 -1.2000000000000000e-01 1.7992993735835746e+01 3.0853614415389121e+01 5.4655265296431716e+00 3 1 0
10986 1 2 5.9999999999999998e-02 1.7182970654117014e+01 3.1529254049148445e+01 5.4743344028341179e+00 3 1 0
22205 1 1 -1.2000000000000000e-01 6.3592756939863226e-01 6.0317000724144627e+00 6.4601576873382189e+00 1 0 0
3053 1 1 -1.2000000000000000e-01 5.4282609200060508e+00 4.4428755544909704e+00 6.2651268154769379e+00 1 -2 0
3055 1 2 5.9999999999999998e-02 3.3294936810700348e+00 3.7880043810044559e+00 6.5841043794749208e+00 1 -2 0
34640 1 5 5.0000000000000000e-01 4.6984342691631849e+00 2.2721045712741175e+00 1.0013113279291954e+01 -2 0 0
34644 1 3 8.0000000000000002e-02 3.9037149399282787e+00 4.6084978755565018e+00 1.0176621782603734e+01 -2 0 0
34647 1 2 5.9999999999999998e-02 3.5364546560086954e+00 4.4404384631786922e+00 9.1418617525503496e+00 -2 0 0
34656 1 7 -5.0000000000000000e-01 4.4170808080982491e+00 2.1142454867811291e+00 8.8225539479391841e+00 -2 0 0
3076 1 6 2.9999999999999999e-01 3.8543090015030872e+00 1.6439267675875378e+00 7.1194535130391454e+00 1 -2 0
34643 1 4 -5.0000000000000000e-01 4.4610420022381509e+00 3.3897822863676090e+00 1.0729160003967710e+01 -2 0 0
34645 1 1 -1.2000000000000000e-01 2.7886960658914592e+00 5.2381437616721378e+00 1.0999977374511277e+01 -2 0 0
34648 1 1 -1.2000000000000000e-01 1.5670486584972354e+00 4.2317463693553297e+00 1.0944167718970061e+01 -2 0 0
34637 1 1 -1.2000000000000000e-01 5.3279688127723750e+00 1.1467991033882530e+00 1.0790447433570295e+01 -2 0 0
3057 1 2 5.9999999999999998e-02 5.7155548132375147e+00 3.8942227651685575e+00 7.1127965906543551e+00 1 -2 0
34646 1 2 5.9999999999999998e-02 4.6075997185130220e+00 5.3771452368682011e+00 9.9592276339960950e+00 -2 0 0
34651 1 2 5.9999999999999998e-02 1.8576534557419051e+00 3.1560550454559073e+00 1.1053256625960568e+01 -2 0 0
34652 1 2 5.9999999999999998e-02 1.1630335257097215e+00 4.4139618354841978e+00 9.8790287973229844e+00 -2 0 0
34649 1 2 5.9999999999999998e-02 3.1261287585784858e+00 5.3380410392284103e+00 1.2054679269305659e+01 -2 0 0
34653 1 6 2.9999999999999999e-01 4.6474437386795753e+00 3.3760833003428248e+00 1.1751103097291747e+01 -2 0 0
22209 1 2 5.9999999999999998e-02 1.2457841012609012e+00 5.7826163688012331e+00 7.3216037592362033e+00 1 0 0
34657 1 1 -1.2000000000000000e-01 5.6883125222493836e-01 4.6437825869950338e+00 1.1956323710671011e+01 -2 0 0
34634 1 1 -1.2000000000000000e-01 4.2687074915584553e+00 5.1308932767479021e-01 1.1728497318586324e+01 -2 0 0
3061 1 2 5.9999999999999998e-02 4.2455451586734059e+00 6.1457747299441197e+00 7.0187323828670971e+00 1 -2 0
3056 1 1 -1.2000000000000000e-01 5.2644041247811657e+00 5.9479827432560253e+00 6.6359048389740316e+00 1 -2 0
34642 1 2 5.9999999999999998e-02 5.8539388547351185e+00 4.8728268135981512e-01 1.0161397726841779e+01 -2 0 0
34638 1 2 5.9999999999999998e-02 3.4819020144186013e+00 1.1463491969440904e+00 1.2078736610814541e+01 -2 0 0
34641 1 2 5.9999999999999998e-02 6.1016376160318968e+00 1.5906554180564318e+00 1.1443230859491774e+01 -2 0 0
414 1 2 5.9999999999999998e-02 9.8609310627992297e+00 8.9325521959021847e-01 6.2122138226588053e+00 -1 -3 0
6543 1 2 5.9999999999999998e-02 8.6355565819986619e+00 4.2588795218287752e+00 8.9569245847858667e+00 2 0 0
407 1 1 -1.2000000000000000e-01 1.0787543303184982e+01 1.7132229326602839e+00 8.0666047696058474e+00 -1 -3 0
412 1 2 5.9999999999999998e-02 1.0343385729109281e+01 2.6634412566016699e+00 8.2498432655983773e+00 -1 -3 0
410 1 1 -1.2000000000000000e-01 9.7964674612425888e+00 8.0952127779194993e-01 7.2545800262231452e+00 -1 -3 0
419 1 1 -1.2000000000000000e-01 8.3333274614831829e+00 9.2340188858979433e-01 7.7299701862727526e+00 -1 -3 0
411 1 2 5.9999999999999998e-02 1.0906561252633285e+01 1.3276830744401109e+00 9.1135323136925734e+00 -1 -3 0
6538 1 1 -1.2000000000000000e-01 8.7054898396005935e+00 4.3841870817364148e+00 9.9958291559590293e+00 2 0 0
421 1 2 5.9999999999999998e-02 8.0660677693505729e+00 1.9685622369527536e+00 7.7841061095415771e+00 -1 -3 0
6540 1 2 5.9999999999999998e-02 1.0686881581393186e+01 5.1823462371882556e+00 1.0268448912198215e+01 2 0 0
6537 1 1 -1.2000000000000000e-01 9.6848217465953272e+00 5.4784392862086646e+00 1.0358291228565021e+01 2 0 0
420 1 1 -1.2000000000000000e-01 7.3433744872048159e+00 2.0229854040313167e-01 6.8275064901095810e+00 -1 -3 0
422 1 2 5.9999999999999998e-02 8.3948872480177279e+00 4.7110963023441749e-01 8.6948309177252110e+00 -1 -3 0
6542 1 2 5.9999999999999998e-02 7.7645364002342312e+00 4.7885479020479877e+00 1.0241570010755645e+01 2 0 0
6546 1 2 5.9999999999999998e-02 9.7388079626898190e+00 2.5149009523146439e+00 1.0610065628222580e+01 2 0 0
6541 1 3 8.0000000000000002e-02 8.9069697631100357e+00 3.1240439181674713e+00 1.0864916338166903e+01 2 0 0
6545 1 2 5.9999999999999998e-02 8.0924753144224510e+00 2.4766913697717334e+00 1.0814398939199870e+01 2 0 0
6539 1 2 5.9999999999999998e-02 9.4195362907202185e+00 5.8273837745101611e+00 1.1378587114880563e+01 2 0 0
34563 1 2 5.9999999999999998e-02 1.0831481251135786e+01 7.9226479799509930e-01 1.1746137761623256e+01 -2 0 0
3063 1 2 5.9999999999999998e-02 6.2113495395472720e+00 5.8924986949580092e+00 8.5310114326761148e+00 1 -2 0
409 1 2 5.9999999999999998e-02 1.1858085482461503e+01 2.0434341709251451e+00 6.2635898741498695e+00 -1 -3 0
406 1 3 8.0000000000000002e-02 1.2113370669297851e+01 1.9201647334242713e+00 7.3334350496409808e+00 -1 -3 0
34578 1 6 2.9999999999999999e-01 1.2637600935179279e+01 2.7674141753501931e+00 1.1850067980145038e+01 -2 0 0
3145 1 2 5.9999999999999998e-02 1.2736004353076204e+01 5.1727859152827316e+00 7.4602513053739719e+00 1 -2 0
34551 1 2 5.9999999999999998e-02 1.2493812300071090e+01 3.8631952265462757e+00 9.7902378170561803e+00 -2 0 0
646 1 7 -5.0000000000000000e-01 1.6016937178877566e+01 4.1225850934125523e+00 6.3912083620602651e+00 -1 -3 0
408 1 2 5.9999999999999998e-02 1.2644225288303916e+01 2.8757683333935264e+00 7.5854672010377708e+00 -1 -3 0
405 1 4 -5.0000000000000000e-01 1.2941135369921358e+01 7.3588172387861983e-01 7.4115018590907038e+00 -1 -3 0
631 1 2 5.9999999999999998e-02 1.5797705103530708e+01 1.6421967669532263e+00 6.9530584508545727e+00 -1 -3 0
630 1 5 5.0000000000000000e-01 1.6970374985071075e+01 3.4634132080653566e+00 6.8023072271255005e+00 -1 -3 0
627 1 1 -1.2000000000000000e-01 1.6841545373167733e+01 1.9429259268269758e+00 6.7553065882845083e+00 -1 -3 0
34547 1 3 8.0000000000000002e-02 1.3456845255172158e+01 3.8750408009167723e+00 1.0274071086971782e+01 -2 0 0
34552 1 2 5.9999999999999998e-02 1.4148854965174152e+01 3.8012574979541185e+00 9.4493884614572607e+00 -2 0 0
632 1 2 5.9999999999999998e-02 1.7423783843197754e+01 1.4906618092093475e+00 7.6347527286225212e+00 -1 -3 0
34579 1 7 -5.0000000000000000e-01 1.4755129927597039e+01 1.2608598666969666e+00 9.9638857455075485e+00 -2 0 0
34553 1 5 5.0000000000000000e-01 1.4027459995368373e+01 1.6021080041612099e+00 1.0936558984537077e+01 -2 0 0
34537 1 2 5.9999999999999998e-02 1.6014166478780908e+01 3.8701398959789342e+00 1.0888218668348843e+01 -2 0 0
34534 1 1 -1.2000000000000000e-01 1.6183374408063077e+01 4.9413633866879207e+00 1.1094721000257353e+01 -2 0 0
633 1 4 -5.0000000000000000e-01 1.8101630705272129e+01 3.9146379507859272e+00 7.2865740505757577e+00 -1 -3 0
34550 1 4 -5.0000000000000000e-01 1.3369214556059413e+01 2.6979030225522798e+00 1.1099093779201795e+01 -2 0 0
34544 1 1 -1.2000000000000000e-01 1.3751158000007210e+01 5.2384333344888194e+00 1.1028545410885602e+01 -2 0 0
415 1 6 2.9999999999999999e-01 1.3632734865559621e+01 6.2689439255440238e-01 8.1209686658632112e+00 -1 -3 0
34528 1 2 5.9999999999999998e-02 1.7371280713580749e+01 2.9955624531851555e-01 1.1276670857732826e+01 -2 0 0
34548 1 2 5.9999999999999998e-02 1.2868156034792374e+01 5.4066874125596618e+00 1.1671570527701821e+01 -2 0 0
34523 1 1 -1.2000000000000000e-01 1.8254902828768440e+01 3.0389829968626370e-01 1.0704175793081879e+01 -2 0 0
34554 1 1 -1.2000000000000000e-01 1.3776640606263367e+01 4.7543898609239305e-01 1.1921006384805819e+01 -2 0 0
637 1 2 5.9999999999999998e-02 1.7623668478486778e+01 5.6425627434884387e+00 8.2786278225574144e+00 -1 -3 0
3148 1 2 5.9999999999999998e-02 1.4953890146359342e+01 6.1515101145515674e+00 8.0320725903529446e+00 1 -2 0
34543 1 1 -1.2000000000000000e-01 1.4990015163754503e+01 5.3949667254532567e+00 1.1887267143597294e+01 -2 0 0
3142 1 3 8.0000000000000002e-02 1.3145687487626743e+01 6.0367182581229457e+00 6.8590806268827205e+00 1 -2 0
34531 1 1 -1.2000000000000000e-01 1.7516140245255993e+01 5.0012765632096539e+00 1.1788493804373553e+01 -2 0 0
636 1 2 5.9999999999999998e-02 1.7839586365254743e+01 5.8710577393823780e+00 6.6628136472846418e+00 -1 -3 0
34538 1 2 5.9999999999999998e-02 1.6235466754960527e+01 5.4751908071097466e+00 1.0142652562470332e+01 -2 0 0
34549 1 2 5.9999999999999998e-02 1.3654672738158290e+01 6.0194423488873694e+00 1.0267852295941275e+01 -2 0 0
34529 1 4 -5.0000000000000000e-01 1.8174574352942241e+01 2.6038731538102193e+00 1.1350854034345183e+01 -2 0 0
34536 1 2 5.9999999999999998e-02 1.7873262996673141e+01 6.0102057050770172e+00 1.1715707789599044e+01 -2 0 0
34539 1 6 2.9999999999999999e-01 1.7601022992214816e+01 2.3466907194709976e+00 1.2148963655859268e+01 -2 0 0
634 1 3 8.0000000000000002e-02 1.8311359231734304e+01 5.3645254943323915e+00 7.5009625931369914e+00 -1 -3 0
42407 963 9 4.2380000000000001e-01 1.8956336972784630e+01 3.1472710683298477e+01 2.4044714378939688e+01 0 0 0
34530 1 3 8.0000000000000002e-02 1.8537140948093221e+01 3.9996164802231480e+00 1.1161793602911759e+01 -2 0 0
34533 1 2 5.9999999999999998e-02 1.8440992449672304e+01 4.1279721108169687e+00 1.0151510753605478e+01 -2 0 0
34526 1 5 5.0000000000000000e-01 1.8614591660377172e+01 1.7150199006143334e+00 1.0503217726093551e+01 -2 0 0
643 1 6 2.9999999999999999e-01 1.8730760875955163e+01 3.1861469477401738e+00 7.6890012030337633e+00 -1 -3 0
8347 1 4 -5.0000000000000000e-01 2.1127867111301779e+01 1.0195613156435965e+00 7.1028572654469446e+00 2 1 0
640 1 2 5.9999999999999998e-02 2.0403249305253521e+01 5.2947732758013304e+00 7.0655566735910140e+00 -1 -3 0
34542 1 7 -5.0000000000000000e-01 1.9286865738760095e+01 1.9168280157746167e+00 9.4856612737631512e+00 -2 0 0
8357 1 6 2.9999999999999999e-01 2.0663056694757010e+01 1.2458140233474095e+00 7.9526917779994166e+00 2 1 0
639 1 2 5.9999999999999998e-02 2.0091030200946026e+01 5.1959323620371274e+00 8.6393463129159223e+00 -1 -3 0
635 1 1 -1.2000000000000000e-01 1.9792281192009710e+01 5.7315560589320924e+00 7.7653582028861967e+00 -1 -3 0
34532 1 2 5.9999999999999998e-02 1.9592282314664018e+01 4.1448921251178339e+00 1.1369961443097267e+01 -2 0 0
34521 1 2 5.9999999999999998e-02 2.1141360974167103e+01 3.7887476744632648e-01 1.0851648142211905e+01 -2 0 0
34650 1 2 5.9999999999999998e-02 2.4553701974185294e+00 6.1750514794446252e+00 1.0682868308137619e+01 -2 0 0
22208 1 1 -1.2000000000000000e-01 2.0532821055302330e-01 7.4889261391965753e+00 6.5731169957911595e+00 1 0 0
3068 1 2 5.9999999999999998e-02 4.4863797733152078e+00 1.0538419415348184e+01 7.4993857296321371e+00 1 -2 0
22215 1 2 5.9999999999999998e-02 1.9567773141521361e+00 8.2291089608098336e+00 7.6425691919991090e+00 1 0 0
22227 1 6 2.9999999999999999e-01 1.9756794015646406e+00 1.0458613349142228e+01 8.0807484627280441e+00 1 0 0
22214 1 5 5.0000000000000000e-01 1.1686256198009770e+00 9.9065532113089159e+00 6.3679385310315793e+00 1 0 0
3066 1 3 8.0000000000000002e-02 5.4525686771004302e+00 1.0391289567630517e+01 7.9655381875030242e+00 1 -2 0
3069 1 2 5.9999999999999998e-02 5.2005883887946869e+00 1.0291533384234876e+01 9.0235751923098739e+00 1 -2 0
22217 1 4 -5.0000000000000000e-01 1.5202307861207156e+00 1.0806720689092064e+01 7.2565948648920120e+00 1 0 0
22211 1 1 -1.2000000000000000e-01 1.4954381877142675e+00 8.4148703185538967e+00 6.6493180828292919e+00 1 0 0
3078 1 7 -5.0000000000000000e-01 5.0986441013783663e+00 7.9351496146236400e+00 9.3890556720134200e+00 1 -2 0
3062 1 5 5.0000000000000000e-01 5.6980906091914614e+00 7.9092473230906366e+00 8.3108823101850096e+00 1 -2 0
3065 1 4 -5.0000000000000000e-01 5.9079117013646512e+00 9.0789776288488202e+00 7.5980296202947608e+00 1 -2 0
6583 1 2 5.9999999999999998e-02 1.8891142722518781e+00 8.7197524722693238e+00 1.1716523151803621e+01 2 0 0
6578 1 2 5.9999999999999998e-02 4.3570994137797339e+00 8.9094224026432265e+00 1.1673990919142778e+01 2 0 0
22226 1 2 5.9999999999999998e-02 3.0839532929688778e+00 1.1695019706274651e+01 9.4918439963478267e+00 1 0 0
22218 1 3 8.0000000000000002e-02 1.3688340523308544e+00 1.2248536004159034e+01 7.1544634156983857e+00 1 0 0
34662 1 2 5.9999999999999998e-02 4.8321510828937136e-01 6.7101949684908346e+00 1.1622560847210334e+01 -2 0 0
22224 1 2 5.9999999999999998e-02 5.4524030977946136e-01 1.2603247318381760e+01 9.2021355765164206e+00 1 0 0
3059 1 1 -1.2000000000000000e-01 6.1879946987319725e+00 6.5718799861082067e+00 7.7216607350946980e+00 1 -2 0
3102 1 2 5.9999999999999998e-02 9.7326404345321436e+00 9.8497176335067422e+00 6.3144694785911559e+00 1 -2 0
3071 1 2 5.9999999999999998e-02 6.5648081629818158e+00 1.1702294766658234e+01 6.7572684848398890e+00 1 -2 0
3101 1 2 5.9999999999999998e-02 1.0351258905180444e+01 8.2708981005987479e+00 6.5622507805331161e+00 1 -2 0
6531 1 2 5.9999999999999998e-02 9.3842321471630825e+00 6.4855460250133792e+00 8.3507862594951092e+00 2 0 0
3075 1 6 2.9999999999999999e-01 6.5251493939629928e+00 8.9012707966141331e+00 6.7757574267188438e+00 1 -2 0
3067 1 1 -1.2000000000000000e-01 6.4510677773282383e+00 1.1501413943725920e+01 7.7757375578963952e+00 1 -2 0
6528 1 1 -1.2000000000000000e-01 9.5187570986308021e+00 6.7035257155318799e+00 9.4522638589755328e+00 2 0 0
3064 1 2 5.9999999999999998e-02 7.2389757769385019e+00 6.6262856790623941e+00 7.2707790031285473e+00 1 -2 0
6532 1 2 5.9999999999999998e-02 8.6723630466772743e+00 7.3581168163435340e+00 9.8354926112401522e+00 2 0 0
3074 1 2 5.9999999999999998e-02 7.7281050907086319e+00 1.0818469197727239e+01 9.3898737982041585e+00 1 -2 0
6530 1 2 5.9999999999999998e-02 1.1752419287840203e+01 6.9585892502094540e+00 9.3911859647790337e+00 2 0 0
3073 1 2 5.9999999999999998e-02 8.1363128221274490e+00 1.0414196662864986e+01 7.8120509901604249e+00 1 -2 0
6525 1 1 -1.2000000000000000e-01 1.0831749577066470e+01 7.5353699746916387e+00 9.5832783692698538e+00 2 0 0
3085 1 2 5.9999999999999998e-02 1.0565130245036103e+01 1.0917172220640907e+01 8.5752154141877845e+00 1 -2 0
6524 1 3 8.0000000000000002e-02 1.0919027379441529e+01 8.3143017579813314e+00 1.0840426553125249e+01 2 0 0
6529 1 2 5.9999999999999998e-02 1.0789419856469971e+01 8.2461590761352355e+00 8.8532023288558541e+00 2 0 0
6523 1 4 -5.0000000000000000e-01 1.1971486478560752e+01 9.3639617508927611e+00 1.0722640498635247e+01 2 0 0
3070 1 1 -1.2000000000000000e-01 7.8490300089029619e+00 1.1195425910046017e+01 8.3983964128130015e+00 1 -2 0
6527 1 2 5.9999999999999998e-02 1.0029661858966469e+01 8.9652603251063656e+00 1.1051501328762862e+01 2 0 0
6526 1 2 5.9999999999999998e-02 1.1174751563283250e+01 7.6747211066743004e+00 1.1705530859323868e+01 2 0 0
3080 1 1 -1.2000000000000000e-01 1.0293537827192727e+01 1.1934837588759763e+01 8.8900032265881244e+00 1 -2 0
6567 1 2 5.9999999999999998e-02 6.8569824923324330e+00 8.9037146495896948e+00 1.1600996919770232e+01 2 0 0
3084 1 2 5.9999999999999998e-02 1.0319277574124687e+01 1.1902940307544993e+01 1.0010964014839027e+01 1 -2 0
3144 1 2 5.9999999999999998e-02 1.2369155299777944e+01 6.7022054788237737e+00 6.5316479576222681e+00 1 -2 0
6533 1 6 2.9999999999999999e-01 1.2281113991604670e+01 9.6063176608983536e+00 9.7677800308796545e+00 2 0 0
3160 1 2 5.9999999999999998e-02 1.7574338669176715e+01 8.8410522640646132e+00 6.0743703448449171e+00 1 -2 0
3149 1 2 5.9999999999999998e-02 1.4325786285357003e+01 8.2943644674465364e+00 6.1231699022007948e+00 1 -2 0
3115 1 7 -5.0000000000000000e-01 1.2940113444604309e+01 1.0583087462825587e+01 7.5729702618242909e+00 1 -2 0
3089 1 5 5.0000000000000000e-01 1.2428892717878510e+01 1.1301689676761866e+01 6.7403084476829758e+00 1 -2 0
6520 1 5 5.0000000000000000e-01 1.2514141456360957e+01 1.0022140691153572e+01 1.1722434544612799e+01 2 0 0
3143 1 1 -1.2000000000000000e-01 1.4233724364204308e+01 6.8193383441215039e+00 7.6780696098231491e+00 1 -2 0
3146 1 1 -1.2000000000000000e-01 1.5025826750688893e+01 7.7403436047732104e+00 6.7487794274100157e+00 1 -2 0
3156 1 1 -1.2000000000000000e-01 1.6842276554756292e+01 9.4538382278779700e+00 6.5115162907744288e+00 1 -2 0
3147 1 2 5.9999999999999998e-02 1.3826185458178372e+01 7.3038839320413702e+00 8.5363186222904073e+00 1 -2 0
3157 1 2 5.9999999999999998e-02 1.6590857501870289e+01 8.2004552188122553e+00 8.2385684796704410e+00 1 -2 0
3158 1 2 5.9999999999999998e-02 1.5403763655155364e+01 9.5030185330219830e+00 8.1803579248211928e+00 1 -2 0
3155 1 1 -1.2000000000000000e-01 1.5950221818699486e+01 8.7357598699213579e+00 7.5495980373122702e+00 1 -2 0
3159 1 3 8.0000000000000002e-02 1.7452440805049847e+01 1.0714443886662950e+01 7.0258877911574826e+00 1 -2 0
6522 1 2 5.9999999999999998e-02 1.3713790948560931e+01 1.1212775955520488e+01 1.0393984901041609e+01 2 0 0
6517 1 1 -1.2000000000000000e-01 1.3636000394157247e+01 1.1050181491384697e+01 1.1472899611630975e+01 2 0 0
6516 1 2 5.9999999999999998e-02 1.5578991589082460e+01 8.7138584989788672e+00 1.1625841971845347e+01 2 0 0
6511 1 1 -1.2000000000000000e-01 1.5868962447005662e+01 9.7805486028595432e+00 1.1455478424022346e+01 2 0 0
6515 1 2 5.9999999999999998e-02 1.6041013091164192e+01 9.9251533032316761e+00 1.0402522648006844e+01 2 0 0
6521 1 2 5.9999999999999998e-02 1.3285599872889446e+01 1.1985716849419681e+01 1.1931844541599228e+01 2 0 0
3190 1 6 2.9999999999999999e-01 1.5667515098104383e+01 1.1613080362781472e+01 7.3523155027495726e+00 1 -2 0
3162 1 4 -5.0000000000000000e-01 1.6606641974082894e+01 1.1856703379816338e+01 7.2266028035473777e+00 1 -2 0
3163 1 2 5.9999999999999998e-02 1.8067554830506499e+01 1.0540245561128565e+01 7.8772558112254698e+00 1 -2 0
6510 1 1 -1.2000000000000000e-01 1.7329291625823714e+01 9.9066812693722124e+00 1.2116892113453618e+01 2 0 0
6514 1 1 -1.2000000000000000e-01 1.4920115217961438e+01 1.0724374361394590e+01 1.2165678563113211e+01 2 0 0
6513 1 2 5.9999999999999998e-02 1.7723320544828212e+01 1.0917732414028478e+01 1.2205992716869234e+01 2 0 0
3164 1 2 5.9999999999999998e-02 1.8266885879259718e+01 1.0990684360902078e+01 6.3511627512570277e+00 1 -2 0
34545 1 2 5.9999999999999998e-02 1.5112654291693609e+01 6.3999155824053737e+00 1.2250592448327636e+01 -2 0 0
6509 1 5 5.0000000000000000e-01 1.8378449709929505e+01 9.1587974518671338e+00 1.1421397439432482e+01 2 0 0
6535 1 7 -5.0000000000000000e-01 1.8684849200444923e+01 9.4498275120158208e+00 1.0272640455851249e+01 2 0 0
647 1 1 -1.2000000000000000e-01 2.0415481054878640e+01 7.7744957846330633e+00 6.3292957418483216e+00 -1 -3 0
652 1 2 5.9999999999999998e-02 2.0785688600087450e+01 9.8535597487441606e+00 7.0874647243527784e+00 -1 -3 0
642 1 2 5.9999999999999998e-02 1.9346908946036294e+01 7.8691201916688458e+00 8.1345706288115789e+00 -1 -3 0
638 1 1 -1.2000000000000000e-01 2.0102792221832853e+01 7.2581270807909375e+00 7.7662943180679305e+00 -1 -3 0
6508 1 2 5.9999999999999998e-02 2.0096136656493421e+01 7.3114777215767628e+00 1.0706819386886247e+01 2 0 0
641 1 2 5.9999999999999998e-02 2.0932452595028852e+01 7.4881902025044225e+00 8.4401024888150324e+00 -1 -3 0
6503 1 3 8.0000000000000002e-02 2.0383501885286716e+01 7.6295576743862945e+00 1.1680465310547579e+01 2 0 0
35271 1 2 5.9999999999999998e-02 1.9630841190235152e+01 1.2171409750401979e+01 1.1043164882604639e+01 -2 0 0
648 1 1 -1.2000000000000000e-01 2.1231304295822490e+01 9.0668489234654057e+00 6.4574886781410408e+00 -1 -3 0
6507 1 2 5.9999999999999998e-02 2.1158151988601979e+01 8.4297424298183969e+00 1.1517484308529431e+01 2 0 0
6506 1 4 -5.0000000000000000e-01 1.9144300692166663e+01 8.3369561385279560e+00 1.2141529335521835e+01 2 0 0
22221 1 2 5.9999999999999998e-02 6.1938541561412142e-01 1.2379647803694519e+01 6.4377268426310774e+00 1 0 0
22220 1 2 5.9999999999999998e-02 2.2163949419777653e+00 1.2653158138417236e+01 6.4852666593276265e+00 1 0 0
36352 1 2 5.9999999999999998e-02 2.0210626410293275e-01 1.7346735687469948e+01 6.9352206988073162e+00 -1 1 0
36357 1 2 5.9999999999999998e-02 3.5496261208105002e+00 1.4594909365508160e+01 7.0471078210085487e+00 -1 1 0
22225 1 2 5.9999999999999998e-02 3.4269166192796296e+00 1.3077364210659667e+01 8.5190932670095858e+00 1 0 0
22233 1 2 5.9999999999999998e-02 2.0447740964414964e+00 1.3590268044867928e+01 1.1308908490073248e+01 1 0 0
22223 1 2 5.9999999999999998e-02 1.1851565435584124e+00 1.4019959424776651e+01 8.4222385092185146e+00 1 0 0
36356 1 2 5.9999999999999998e-02 4.0526844793495966e+00 1.5850832248984979e+01 8.1018935221434631e+00 -1 1 0
22222 1 1 -1.2000000000000000e-01 2.7531573016494568e+00 1.2743815497368113e+01 9.3464312836418610e+00 1 0 0
22219 1 1 -1.2000000000000000e-01 1.3612340942498156e+00 1.2946182021934661e+01 8.6468909832901186e+00 1 0 0
36353 1 4 -5.0000000000000000e-01 2.4694901018704396e+00 1.6331206625150624e+01 6.9188721975513232e+00 -1 1 0
36354 1 3 8.0000000000000002e-02 3.8062778999316698e+00 1.5717007363574345e+01 7.1157770720365150e+00 -1 1 0
22231 1 1 -1.2000000000000000e-01 2.9081952645823401e+00 1.3710682586512872e+01 1.0565847551467844e+01 1 0 0
22234 1 2 5.9999999999999998e-02 2.6740885688465506e+00 1.4757585195321795e+01 1.0325790399986614e+01 1 0 0
36363 1 6 2.9999999999999999e-01 2.1921335519607936e+00 1.7083644556212313e+01 7.5370776778817126e+00 -1 1 0
22237 1 2 5.9999999999999998e-02 5.0764174966424074e+00 1.4030603216415724e+01 1.0501659363115261e+01 1 0 0
22232 1 1 -1.2000000000000000e-01 4.3039973358020518e+00 1.3675280133537713e+01 1.1223237951288716e+01 1 0 0
27046 1 2 5.9999999999999998e-02 4.2640369919901051e+00 1.7769258406386751e+01 1.0778505591131539e+01 -2 2 0
22239 1 2 5.9999999999999998e-02 4.2556450737035885e+00 1.5645717996402182e+01 1.2183585564265723e+01 1 0 0
27056 1 7 -5.0000000000000000e-01 1.7894247641632366e+00 1.7362204429486681e+01 9.8178995733784777e+00 -2 2 0
27040 1 5 5.0000000000000000e-01 1.6415668996425263e+00 1.8018472725410682e+01 1.0822103417373462e+01 -2 2 0
22236 1 2 5.9999999999999998e-02 4.4681863583615877e+00 1.2706612747209618e+01 1.1682518274062980e+01 1 0 0
27037 1 1 -1.2000000000000000e-01 2.7310611148026309e-01 1.8138002219562438e+01 1.1426829701373098e+01 -2 2 0
27036 1 2 5.9999999999999998e-02 4.1442949690302294e-02 1.5399079244283332e+01 1.0001045578974619e+01 -2 2 0
36373 1 2 5.9999999999999998e-02 6.1243495207871002e+00 1.7651868212625018e+01 8.0022733398748347e+00 -1 1 0
3072 1 2 5.9999999999999998e-02 6.2726804029770902e+00 1.2471747951839047e+01 8.2802207366433223e+00 1 -2 0
36362 1 2 5.9999999999999998e-02 5.9206721448389237e+00 1.4270448195358945e+01 6.3351409189800778e+00 -1 1 0
36370 1 2 5.9999999999999998e-02 6.4247340373168225e+00 1.5101064224035426e+01 8.5109270551873806e+00 -1 1 0
3079 1 1 -1.2000000000000000e-01 8.8989596415560754e+00 1.2315417450415053e+01 8.4062776854475381e+00 1 -2 0
3086 1 4 -5.0000000000000000e-01 1.1799584132494742e+01 1.2455468695366157e+01 7.0011655083788309e+00 1 -2 0
3082 1 2 5.9999999999999998e-02 8.9216579018330329e+00 1.2719450585206946e+01 7.4124074260930914e+00 1 -2 0
36358 1 1 -1.2000000000000000e-01 6.1902014425690099e+00 1.5334280013262511e+01 6.4252784224208552e+00 -1 1 0
3083 1 3 8.0000000000000002e-02 1.1368051246892287e+01 1.2893881179539211e+01 8.3228001035759558e+00 1 -2 0
36367 1 1 -1.2000000000000000e-01 6.8987257468482017e+00 1.5634545187926056e+01 7.7181538336273787e+00 -1 1 0
3081 1 2 5.9999999999999998e-02 8.4836286433918247e+00 1.3081533204819799e+01 8.9877207696462893e+00 1 -2 0
36369 1 2 5.9999999999999998e-02 7.8479042256465235e+00 1.5090934044474068e+01 7.7754171418851898e+00 -1 1 0
3087 1 2 5.9999999999999998e-02 1.1032754706919349e+01 1.3890406377341767e+01 8.1898559822099823e+00 1 -2 0
36374 1 4 -5.0000000000000000e-01 8.7946396918742149e+00 1.6482233494295713e+01 9.9573458732027387e+00 -1 1 0
36381 1 2 5.9999999999999998e-02 1.0525706252527414e+01 1.4748156460649914e+01 1.0260318625356881e+01 -1 1 0
36402 1 6 2.9999999999999999e-01 9.6227726252354167e+00 1.6541307850715839e+01 9.4113049950762449e+00 -1 1 0
36377 1 5 5.0000000000000000e-01 8.8117830972115847e+00 1.5711714354200131e+01 1.1044890614273074e+01 -1 1 0
36378 1 1 -1.2000000000000000e-01 1.0056579988765572e+01 1.4846071802617075e+01 1.1267487968504174e+01 -1 1 0
36386 1 2 5.9999999999999998e-02 1.1022551132091877e+01 1.7494315473361294e+01 1.1690182667485200e+01 -1 1 0
36368 1 1 -1.2000000000000000e-01 7.0916396290101424e+00 1.7148258244892062e+01 8.1443173679532439e+00 -1 1 0
36372 1 2 5.9999999999999998e-02 7.6890299576691836e+00 1.7688642319489393e+01 7.4553185381380409e+00 -1 1 0
36371 1 3 8.0000000000000002e-02 7.6034031849022208e+00 1.7297738580054695e+01 9.5793634403147703e+00 -1 1 0
36376 1 2 5.9999999999999998e-02 6.7754135450878161e+00 1.7086914458923673e+01 1.0250861687169323e+01 -1 1 0
34042 1 2 5.9999999999999998e-02 1.1410468354807893e+01 1.8163135316154740e+01 7.4631223519506671e+00 -1 0 0
36390 1 2 5.9999999999999998e-02 1.2041310437320380e+01 1.6488933883421485e+01 9.7599182188680516e+00 -1 1 0
36382 1 1 -1.2000000000000000e-01 1.1783528540838802e+01 1.6745124057719245e+01 1.1876502794341718e+01 -1 1 0
36375 1 2 5.9999999999999998e-02 7.7089559547619659e+00 1.8355380173973188e+01 9.7742453808346461e+00 -1 1 0
36403 1 7 -5.0000000000000000e-01 7.8380457651983937e+00 1.5553075209216409e+01 1.1839691897771482e+01 -1 1 0
3114 1 6 2.9999999999999999e-01 1.1560106974662748e+01 1.3062375316624218e+01 6.2797436568970451e+00 1 -2 0
36380 1 2 5.9999999999999998e-02 9.7674942549220596e+00 1.3867449053173166e+01 1.1508491053433286e+01 -1 1 0
3088 1 2 5.9999999999999998e-02 1.2228321787655558e+01 1.3056741676866380e+01 8.9418350791225603e+00 1 -2 0
3167 1 1 -1.2000000000000000e-01 1.5218731069557904e+01 1.4430214762112648e+01 6.2131171510314696e+00 1 -2 0
3175 1 2 5.9999999999999998e-02 1.5229694377970752e+01 1.6679086004570959e+01 6.1638142137921204e+00 1 -2 0
3170 1 1 -1.2000000000000000e-01 1.4592311135970089e+01 1.5816647293528439e+01 6.0355270819058306e+00 1 -2 0
3174 1 2 5.9999999999999998e-02 1.3935030210692750e+01 1.5829013301023217e+01 6.9293151241215787e+00 1 -2 0
36385 1 1 -1.2000000000000000e-01 1.2618900884398832e+01 1.6551792426735421e+01 1.0639776765368460e+01 -1 1 0
36389 1 2 5.9999999999999998e-02 1.3166545049918160e+01 1.5640771816931322e+01 1.0640526694293326e+01 -1 1 0
35274 1 2 5.9999999999999998e-02 1.7474532069955877e+01 1.3113836524778174e+01 1.0409775425252652e+01 -2 0 0
36388 1 5 5.0000000000000000e-01 1.3603943299071783e+01 1.7602630755095113e+01 1.0284047759747562e+01 -1 1 0
3168 1 2 5.9999999999999998e-02 1.5324190766445577e+01 1.3954019247530795e+01 8.3528458090308924e+00 1 -2 0
3165 1 5 5.0000000000000000e-01 1.7043460739379839e+01 1.3084681183192799e+01 7.2395503875439013e+00 1 -2 0
3169 1 2 5.9999999999999998e-02 1.6571331004030498e+01 1.5124250336590102e+01 7.7580503053372842e+00 1 -2 0
3166 1 1 -1.2000000000000000e-01 1.6005355934765117e+01 1.4206932827814901e+01 7.4853173009401557e+00 1 -2 0
36397 1 2 5.9999999999999998e-02 1.7350120192396805e+01 1.6855645087661081e+01 9.6711320052588032e+00 -1 1 0
36391 1 4 -5.0000000000000000e-01 1.4890655504678836e+01 1.7250636921748260e+01 1.0394275020923669e+01 -1 1 0
36401 1 6 2.9999999999999999e-01 1.5267133856871324e+01 1.6357613897775298e+01 1.0663348568752804e+01 -1 1 0
36393 1 1 -1.2000000000000000e-01 1.7351042716721924e+01 1.7806124684472021e+01 1.0115322907549798e+01 -1 1 0
35301 1 7 -5.0000000000000000e-01 1.5754567892505863e+01 1.4923298531192760e+01 1.1728155200043211e+01 -2 0 0
20257 1 2 5.9999999999999998e-02 1.8231312400313659e+01 1.7132239740299930e+01 7.4283220528515672e+00 1 -1 0
36396 1 1 -1.2000000000000000e-01 1.7988980316826641e+01 1.7888865895587692e+01 1.1485876109661985e+01 -1 1 0
36392 1 3 8.0000000000000002e-02 1.5866152302467860e+01 1.8325873165301950e+01 9.9629004846148259e+00 -1 1 0
35272 1 4 -5.0000000000000000e-01 1.7813526326990957e+01 1.3973389869825343e+01 1.2263154788138216e+01 -2 0 0
35269 1 3 8.0000000000000002e-02 1.8187798493348154e+01 1.3782419084462413e+01 1.0878904871410914e+01 -2 0 0
35273 1 2 5.9999999999999998e-02 1.8081391688449131e+01 1.4714936181338336e+01 1.0345147274846838e+01 -2 0 0
3191 1 7 -5.0000000000000000e-01 1.8217976649144763e+01 1.3450325988005883e+01 7.0701432104516568e+00 1 -2 0
36398 1 2 5.9999999999999998e-02 1.7960992588918906e+01 1.8417365001039965e+01 9.5259865050126233e+00 -1 1 0
36399 1 2 5.9999999999999998e-02 1.7581686082765735e+01 1.7237350441156529e+01 1.2198443760677945e+01 -1 1 0
36394 1 2 5.9999999999999998e-02 1.5630365672919437e+01 1.8577090247977161e+01 8.9192185983400627e+00 -1 1 0
35270 1 2 5.9999999999999998e-02 1.9761158559373179e+01 1.3130228397769308e+01 9.6341335368344154e+00 -2 0 0
20255 1 1 -1.2000000000000000e-01 1.8814271590119731e+01 1.6972413789340624e+01 6.5408377076256787e+00 1 -1 0
20247 1 2 5.9999999999999998e-02 2.0340756825220609e+01 1.4817422055472436e+01 6.8441721741768884e+00 1 -1 0
35266 1 1 -1.2000000000000000e-01 1.9566994635778141e+01 1.3202224538109141e+01 1.0702044824263011e+01 -2 0 0
36408 1 2 5.9999999999999998e-02 1.9552955454615500e+01 1.6412912667272114e+01 1.1601016045095440e+01 -1 1 0
20246 1 1 -1.2000000000000000e-01 2.0275317588942759e+01 1.6998496662806200e+01 6.9849720333228911e+00 1 -1 0
20248 1 2 5.9999999999999998e-02 1.9989022663189786e+01 1.5381533982466971e+01 8.4289533681782380e+00 1 -1 0
20243 1 1 -1.2000000000000000e-01 2.0633746464942842e+01 1.5574280408797797e+01 7.5134785037522107e+00 1 -1 0
35265 1 1 -1.2000000000000000e-01 2.0701733520594569e+01 1.3951070579653241e+01 1.1281136898982917e+01 -2 0 0
20250 1 2 5.9999999999999998e-02 2.0527239216268885e+01 1.7642490174837050e+01 7.8200886040507154e+00 1 -1 0
36405 1 1 -1.2000000000000000e-01 1.9493047265712292e+01 1.7472393714625635e+01 1.1414122251597908e+01 -1 1 0
35267 1 2 5.9999999999999998e-02 2.0926094890434307e+01 1.4908966750869672e+01 1.0800023708506858e+01 -2 0 0
36407 1 2 5.9999999999999998e-02 1.9858287872585731e+01 1.7714826358095372e+01 1.0375668443315568e+01 -1 1 0
22353 1 2 5.9999999999999998e-02 7.8041296437685204e-01 2.0252047537518965e+01 6.3488895167777954e+00 1 0 0
27044 1 3 8.0000000000000002e-02 3.9735211522880483e+00 1.8780083942617384e+01 1.0958400240212898e+01 -2 2 0
27047 1 2 5.9999999999999998e-02 3.8534909802667112e+00 1.9116044921558036e+01 9.9382015516702005e+00 -2 2 0
22346 1 1 -1.2000000000000000e-01 1.9372566884934206e+00 2.2135417289609702e+01 6.3771473428317540e+00 1 0 0
27043 1 4 -5.0000000000000000e-01 2.6189806030946143e+00 1.8698313653358664e+01 1.1477284390920106e+01 -2 2 0
22347 1 2 5.9999999999999998e-02 9.2054519806399915e-01 2.2293973928423011e+01 8.1970050012419176e+00 1 0 0
22348 1 2 5.9999999999999998e-02 2.1984531874769777e+00 2.1290013276837026e+01 8.3233990475199811e+00 1 0 0
22345 1 1 -1.2000000000000000e-01 1.9074938676379036e+00 2.2228109469177031e+01 7.8423282362723503e+00 1 0 0
22339 1 2 5.9999999999999998e-02 2.8383819998243993e+00 2.4229864555998720e+01 7.8909327071073214e+00 1 0 0
22336 1 1 -1.2000000000000000e-01 2.8113117395884606e+00 2.3370270825457254e+01 8.5067114790418188e+00 1 0 0
22337 1 2 5.9999999999999998e-02 4.6581234745704290e+00 2.2685853834139767e+01 7.7988258721587220e+00 1 0 0
22333 1 1 -1.2000000000000000e-01 4.2775519549147338e+00 2.3014799512661760e+01 8.7087990324568736e+00 1 0 0
22338 1 2 5.9999999999999998e-02 4.5129956016828938e+00 2.2128391361178419e+01 9.3013640134287368e+00 1 0 0
22340 1 2 5.9999999999999998e-02 2.4463023826338408e+00 2.3599019659388915e+01 9.4984892978598179e+00 1 0 0
13193 1 2 5.9999999999999998e-02 1.2368745118628768e+00 2.2416676308836394e+01 1.1484712423499188e+01 2 1 0
27049 1 2 5.9999999999999998e-02 5.9371451956575845e+00 1.9768165571824181e+01 1.1031332860593036e+01 -2 2 0
27045 1 1 -1.2000000000000000e-01 5.0087357723505725e+00 1.9621376552019711e+01 1.1649596821932438e+01 -2 2 0
27050 1 2 5.9999999999999998e-02 4.5437357239550540e+00 2.0631660698565202e+01 1.1666600826610061e+01 -2 2 0
22344 1 7 -5.0000000000000000e-01 6.0842430844556192e+00 2.2766613785871268e+01 1.1607857410015962e+01 1 0 0
22332 1 3 8.0000000000000002e-02 5.0674416667042426e+00 2.4172266447989138e+01 9.3981470738653901e+00 1 0 0
27053 1 6 2.9999999999999999e-01 2.4539221832872631e+00 1.9070733045826291e+01 1.2416338239902633e+01 -2 2 0
22334 1 2 5.9999999999999998e-02 4.5626892929653113e+00 2.4477329238835896e+01 1.0316080370776204e+01 1 0 0
13196 1 2 5.9999999999999998e-02 1.9213508868913369e+00 2.4584291025936778e+01 1.2059727522993594e+01 2 1 0
34052 1 2 5.9999999999999998e-02 1.0521768284478801e+01 2.1915840723741880e+01 6.6444080424958978e+00 -1 0 0
22331 1 4 -5.0000000000000000e-01 6.5229128259989961e+00 2.4008436844218568e+01 9.7876043077164585e+00 1 0 0
34037 1 1 -1.2000000000000000e-01 1.1152994347667509e+01 1.9020644663404170e+01 6.8318196428598963e+00 -1 0 0
34058 1 2 5.9999999999999998e-02 7.0176621306366327e+00 2.3401656403092851e+01 6.5301185365159808e+00 -1 0 0
34053 1 3 8.0000000000000002e-02 8.0115929622651372e+00 2.3066814606212798e+01 6.2024630796870568e+00 -1 0 0
34049 1 1 -1.2000000000000000e-01 9.7258350350955922e+00 2.1202419430560720e+01 6.6713256423174156e+00 -1 0 0
34056 1 4 -5.0000000000000000e-01 8.9810697805494346e+00 2.4128789948858365e+01 6.1935667579375080e+00 -1 0 0
22328 1 5 5.0000000000000000e-01 6.8795834103681361e+00 2.3277417741419406e+01 1.0797614695034291e+01 1 0 0
34044 1 2 5.9999999999999998e-02 9.1860286316494228e+00 1.9340301324866335e+01 7.5576128189782112e+00 -1 0 0
34054 1 2 5.9999999999999998e-02 7.5724467854003743e+00 2.1106772591862175e+01 7.0549031565935074e+00 -1 0 0
34040 1 1 -1.2000000000000000e-01 1.0087675552799009e+01 1.9958194193925181e+01 7.5414289251416537e+00 -1 0 0
34043 1 2 5.9999999999999998e-02 1.0325888776286757e+01 2.0367652182490669e+01 8.5151424496094794e+00 -1 0 0
34055 1 2 5.9999999999999998e-02 8.5629208042468274e+00 2.2254723453563003e+01 8.0923896491155887e+00 -1 0 0
34050 1 1 -1.2000000000000000e-01 8.3993628861244680e+00 2.1874642755585803e+01 7.0690735271617235e+00 -1 0 0
35312 1 2 5.9999999999999998e-02 1.0917836722711451e+01 2.2065319412705055e+01 9.8441322481138496e+00 -2 0 0
35307 1 3 8.0000000000000002e-02 1.1907879959681857e+01 2.2231306866267193e+01 1.0169432880428330e+01 -2 0 0
22329 1 2 5.9999999999999998e-02 8.8239323751213607e+00 2.3306530616321414e+01 1.0195742445391012e+01 1 0 0
35304 1 1 -1.2000000000000000e-01 1.1968888420011597e+01 2.1591830132525594e+01 1.1599027280181076e+01 -2 0 0
35308 1 2 5.9999999999999998e-02 1.1623443534943304e+01 2.0581740790534024e+01 1.1425507565503379e+01 -2 0 0
22325 1 1 -1.2000000000000000e-01 8.4047108459888413e+00 2.3273049415717818e+01 1.1154184573678114e+01 1 0 0
22322 1 1 -1.2000000000000000e-01 8.8022128778984303e+00 2.4509922462181994e+01 1.2023165115460904e+01 1 0 0
22330 1 2 5.9999999999999998e-02 8.6916981824992430e+00 2.2314508182875041e+01 1.1650111148735860e+01 1 0 0
35310 1 4 -5.0000000000000000e-01 1.2243479925732702e+01 2.3638782467306452e+01 1.0101095965999939e+01 -2 0 0
35339 1 7 -5.0000000000000000e-01 1.2153303031313381e+01 2.3765510381789415e+01 7.9087423157186771e+00 -2 0 0
22341 1 6 2.9999999999999999e-01 7.2335428226511578e+00 2.4450325747781278e+01 9.1761351418957844e+00 1 0 0
34036 1 3 8.0000000000000002e-02 1.2410804136882751e+01 1.9758121732495319e+01 6.4609854838038840e+00 -1 0 0
35338 1 6 2.9999999999999999e-01 1.2412119779664781e+01 2.4089858974988118e+01 1.0947478825679561e+01 -2 0 0
36404 1 7 -5.0000000000000000e-01 1.3294117702982321e+01 1.8776031287881374e+01 9.9584455185423284e+00 -1 1 0
35311 1 2 5.9999999999999998e-02 1.2480597192637669e+01 2.1731715105295212e+01 9.3276134046117001e+00 -2 0 0
35313 1 5 5.0000000000000000e-01 1.2367903002459688e+01 2.4319235278810563e+01 8.9761406314289953e+00 -2 0 0
35331 1 2 5.9999999999999998e-02 1.6019426611094808e+01 2.3780644816435558e+01 6.3346826283739066e+00 -2 0 0
36400 1 2 5.9999999999999998e-02 1.7905281302025323e+01 1.8936519322535425e+01 1.1797101729453482e+01 -1 1 0
34028 1 2 5.9999999999999998e-02 1.7655024781780629e+01 2.1838856130433676e+01 6.4782231127647476e+00 -1 0 0
36395 1 2 5.9999999999999998e-02 1.5875905406627792e+01 1.9301195191103240e+01 1.0414830763085204e+01 -1 1 0
34045 1 6 2.9999999999999999e-01 1.3179561021476829e+01 1.9989694537948139e+01 8.4311313044544445e+00 -1 0 0
34027 1 2 5.9999999999999998e-02 1.7663779758826809e+01 2.2923311985866619e+01 7.8868009648301554e+00 -1 0 0
34034 1 2 5.9999999999999998e-02 1.5348740197474298e+01 2.2520421115656543e+01 8.0160109077590391e+00 -1 0 0
34035 1 4 -5.0000000000000000e-01 1.3405477765008255e+01 2.0224019636563273e+01 7.4950527735657735e+00 -1 0 0
34032 1 5 5.0000000000000000e-01 1.4564153026153907e+01 2.0860797470778532e+01 7.1905840264846450e+00 -1 0 0
34030 1 2 5.9999999999999998e-02 1.6985668042462681e+01 1.9950639651091013e+01 7.9407844947327471e+00 -1 0 0
34029 1 1 -1.2000000000000000e-01 1.5419300415600571e+01 2.1514864320700504e+01 8.3101328427385681e+00 -1 0 0
34033 1 2 5.9999999999999998e-02 1.5073381006080114e+01 2.1529421128962269e+01 9.3654727448482813e+00 -1 0 0
34031 1 2 5.9999999999999998e-02 1.7173071141451814e+01 2.0796133096018359e+01 9.3421146852329375e+00 -1 0 0
34026 1 1 -1.2000000000000000e-01 1.6888142789756436e+01 2.1002056115998894e+01 8.3234266684128624e+00 -1 0 0
34023 1 1 -1.2000000000000000e-01 1.7827655116469707e+01 2.1895542434923236e+01 7.5558365776876988e+00 -1 0 0
35305 1 2 5.9999999999999998e-02 1.4152790610361507e+01 2.1266823049639214e+01 1.1333404602017456e+01 -2 0 0
33993 1 2 5.9999999999999998e-02 1.8194431405770501e+01 2.2418402531900693e+01 1.1250016813532293e+01 -1 0 0
33991 1 1 -1.2000000000000000e-01 1.7155220947478572e+01 2.4301667610151650e+01 1.1755385094212958e+01 -1 0 0
33988 1 1 -1.2000000000000000e-01 1.8405756071002862e+01 2.3473249967824987e+01 1.1504918012480147e+01 -1 0 0
33995 1 2 5.9999999999999998e-02 1.6571772994771507e+01 2.4346040449350980e+01 1.0888043353572922e+01 -1 0 0
33992 1 2 5.9999999999999998e-02 1.8855850548234677e+01 2.3979160139514111e+01 1.0609510006000500e+01 -1 0 0
34024 1 2 5.9999999999999998e-02 1.9859202545795451e+01 2.0661970946942812e+01 7.7551048673462297e+00 -1 0 0
34025 1 2 5.9999999999999998e-02 1.9374022924463567e+01 2.1740432937393983e+01 8.9970608820641864e+00 -1 0 0
34022 1 1 -1.2000000000000000e-01 1.9379787271258557e+01 2.1652469624089328e+01 7.9150054983278535e+00 -1 0 0
34021 1 5 5.0000000000000000e-01 2.0332109240175846e+01 2.2628079439362129e+01 7.3009827772762712e+00 -1 0 0
34018 1 4 -5.0000000000000000e-01 2.0030373108894018e+01 2.3947419348967703e+01 7.3433964199153863e+00 -1 0 0
34046 1 6 2.9999999999999999e-01 1.9189237370986035e+01 2.4167767076133003e+01 7.8226403623279870e+00 -1 0 0
33983 1 5 5.0000000000000000e-01 2.1401001280885612e+01 2.2174630533958474e+01 1.1284981108707127e+01 -1 0 0
34047 1 7 -5.0000000000000000e-01 2.1432641777234206e+01 2.2248707780408758e+01 6.9137055660221813e+00 -1 0 0
34009 1 7 -5.0000000000000000e-01 2.1304237323388765e+01 2.1231913265627679e+01 1.0476079073456949e+01 -1 0 0
11779 1 7 -5.0000000000000000e-01 1.7362074424692981e+00 2.5961758932752254e+01 6.2025437594808093e+00 2 2 0
11748 1 2 5.9999999999999998e-02 8.6661422825610979e-01 2.5073622962491527e+01 8.5602909100478968e+00 2 2 0
11755 1 1 -1.2000000000000000e-01 3.0628330795507588e+00 2.8555075352404433e+01 6.2324343634695838e+00 2 2 0
11780 1 7 -5.0000000000000000e-01 5.6569552731330912e+00 3.0407152978300076e+01 6.4425746473448520e+00 2 2 0
11757 1 2 5.9999999999999998e-02 9.1313759738154077e-01 2.9134521137823349e+01 6.4742164000465277e+00 2 2 0
11753 1 5 5.0000000000000000e-01 1.0003507042345092e+00 2.6964721173841664e+01 6.3079735828627133e+00 2 2 0
11766 1 2 5.9999999999999998e-02 5.4712541401548735e+00 2.7982409747385052e+01 7.1752665168432710e+00 2 2 0
22335 1 2 5.9999999999999998e-02 5.1618363774755878e+00 2.5104502084374381e+01 8.8086378697207444e+00 1 0 0
11762 1 2 5.9999999999999998e-02 3.1223158254296566e+00 2.9479071023232660e+01 8.1358251968982458e+00 2 2 0
11758 1 1 -1.2000000000000000e-01 3.4791665060497152e+00 2.8600536439587245e+01 7.6511137731246119e+00 2 2 0
11763 1 2 5.9999999999999998e-02 3.0234120997588012e+00 2.7712768960731633e+01 8.1460854981577171e+00 2 2 0
11734 1 1 -1.2000000000000000e-01 8.4250730593272216e-01 2.7295876346384794e+01 9.9871722357936061e+00 2 2 0
11761 1 1 -1.2000000000000000e-01 5.0107166424003147e+00 2.8659320410604707e+01 7.8437373945467579e+00 2 2 0
11737 1 2 5.9999999999999998e-02 1.8526409351060069e+00 2.6843580213093500e+01 9.8647892131636432e+00 2 2 0
11733 1 2 5.9999999999999998e-02 2.3859129408035704e+00 2.9436410827849581e+01 1.0121655869903799e+01 2 2 0
11742 1 7 -5.0000000000000000e-01 4.7853314167418350e+00 3.0291248751129267e+01 1.0947663546183628e+01 2 2 0
11738 1 2 5.9999999999999998e-02 7.5731241891084067e-01 2.7938183342182803e+01 9.1130052513760340e+00 2 2 0
11731 1 1 -1.2000000000000000e-01 9.2667871122046164e-01 2.8161826796837733e+01 1.1219158135813311e+01 2 2 0
11726 1 5 5.0000000000000000e-01 4.5874373576206837e+00 2.9211119827801262e+01 1.1542444282364182e+01 2 2 0
11730 1 3 8.0000000000000002e-02 2.0833776134937914e+00 2.9104194028150669e+01 1.1115001793351084e+01 2 2 0
11765 1 2 5.9999999999999998e-02 5.1218029380819710e+00 2.8335790035366546e+01 8.8632625797242088e+00 2 2 0
11764 1 5 5.0000000000000000e-01 5.5139290891893520e+00 3.0080623947886412e+01 7.5848962935311306e+00 2 2 0
11729 1 4 -5.0000000000000000e-01 3.3261274622912644e+00 2.8694693794769982e+01 1.1664345014023239e+01 2 2 0
11732 1 2 5.9999999999999998e-02 1.9237790357552029e+00 3.0048591641839302e+01 1.1644544826728380e+01 2 2 0
11777 1 6 2.9999999999999999e-01 5.5937460653022608e+00 3.0572934159876858e+01 9.5528478744113698e+00 2 2 0
11735 1 2 5.9999999999999998e-02 9.1089604733353335e-01 2.7505461702848407e+01 1.2064422870802199e+01 2 2 0
22324 1 2 5.9999999999999998e-02 1.0181878213500834e+01 2.5440577244153847e+01 1.0533159230788820e+01 1 0 0
34085 1 7 -5.0000000000000000e-01 8.3994415349930360e+00 2.5303733962473995e+01 8.1150940722770635e+00 -1 0 0
34069 1 2 5.9999999999999998e-02 8.6465788252522788e+00 2.8520527178220867e+01 6.6168442987940068e+00 -1 0 0
34063 1 2 5.9999999999999998e-02 1.0970349178597944e+01 2.5686645267984908e+01 6.6496534337083517e+00 -1 0 0
11727 1 2 5.9999999999999998e-02 6.4592697219166659e+00 2.8021171908313516e+01 1.1361285312026062e+01 2 2 0
34059 1 5 5.0000000000000000e-01 9.0459940262340552e+00 2.5194829828194248e+01 7.0264050355965475e+00 -1 0 0
34060 1 1 -1.2000000000000000e-01 1.0078417131309839e+01 2.6306041615511855e+01 6.6402345815771309e+00 -1 0 0
34062 1 2 5.9999999999999998e-02 1.0325973800058787e+01 2.6858498241077118e+01 7.5294538020750847e+00 -1 0 0
11786 1 2 5.9999999999999998e-02 1.0856531461916175e+01 2.9486545115241398e+01 9.5741903023330508e+00 2 2 0
22323 1 2 5.9999999999999998e-02 8.6375795799701631e+00 2.6120248638468194e+01 1.0734262677569623e+01 1 0 0
22319 1 1 -1.2000000000000000e-01 9.4219656131597080e+00 2.5674433288775802e+01 1.1256739785531156e+01 1 0 0
11782 1 1 -1.2000000000000000e-01 1.1115548201687220e+01 3.0443320267925792e+01 9.0697619792215320e+00 2 2 0
11787 1 2 5.9999999999999998e-02 1.1158630342257993e+01 3.0178525043947140e+01 8.0249367164832179e+00 2 2 0
11776 1 2 5.9999999999999998e-02 8.3598704101747696e+00 3.0285907976983388e+01 9.3774054615726214e+00 2 2 0
22321 1 2 5.9999999999999998e-02 1.0089156508723084e+01 2.7710441447952402e+01 1.1214970277189295e+01 1 0 0
22318 1 1 -1.2000000000000000e-01 1.0013437696894295e+01 2.6899531192520982e+01 1.2023038045110432e+01 1 0 0
11721 1 2 5.9999999999999998e-02 7.7673405995243492e+00 3.0632976569006296e+01 1.2072374554826405e+01 2 2 0
35317 1 2 5.9999999999999998e-02 1.2223531085975905e+01 2.6416664913097080e+01 9.3658595734712726e+00 -2 0 0
11785 1 3 8.0000000000000002e-02 1.2529766796492286e+01 3.0767883061078056e+01 9.5911026629157661e+00 2 2 0
35320 1 2 5.9999999999999998e-02 1.4887904413216175e+01 2.5145137448494960e+01 9.5170621278088188e+00 -2 0 0
35319 1 2 5.9999999999999998e-02 1.4098422283349191e+01 2.5794708363663052e+01 1.0921959834624918e+01 -2 0 0
35314 1 1 -1.2000000000000000e-01 1.2944207909016072e+01 2.5747390771062626e+01 8.9831579578336971e+00 -2 0 0
35316 1 2 5.9999999999999998e-02 1.3210122434022345e+01 2.6107959285508475e+01 7.9466406567862586e+00 -2 0 0
35327 1 4 -5.0000000000000000e-01 1.6006121320209026e+01 2.5981913480957015e+01 6.4267321171035841e+00 -2 0 0
35340 1 7 -5.0000000000000000e-01 1.7091366817850606e+01 2.5631824827823888e+01 8.3885768440781803e+00 -2 0 0
35315 1 1 -1.2000000000000000e-01 1.4240456220431824e+01 2.5925252731322324e+01 9.8249740313239453e+00 -2 0 0
35323 1 2 5.9999999999999998e-02 1.5735741335031951e+01 2.7381962183795416e+01 1.0345115467136146e+01 -2 0 0
35322 1 2 5.9999999999999998e-02 1.4320420668330827e+01 2.8150070196191823e+01 9.8076344888762605e+00 -2 0 0
35325 1 2 5.9999999999999998e-02 1.4879737978708761e+01 2.7953309855770343e+01 7.6644564693832926e+00 -2 0 0
35324 1 5 5.0000000000000000e-01 1.6337442779168704e+01 2.6311391855501491e+01 7.7035651433522707e+00 -2 0 0
35321 1 1 -1.2000000000000000e-01 1.5649202592005809e+01 2.7564659109202072e+01 8.3108948184675135e+00 -2 0 0
35326 1 2 5.9999999999999998e-02 1.6327168378243194e+01 2.8418247495760230e+01 8.4174891469688546e+00 -2 0 0
35318 1 1 -1.2000000000000000e-01 1.4968732668361962e+01 2.7316672410762617e+01 9.6091139069012677e+00 -2 0 0
11790 1 2 5.9999999999999998e-02 1.3223540009535760e+01 3.0093517678714317e+01 9.1913543133705318e+00 2 2 0
34000 1 2 5.9999999999999998e-02 1.7904727539195122e+01 2.8586786400107357e+01 1.0783385169739311e+01 -1 0 0
34007 1 6 2.9999999999999999e-01 1.7959354267394449e+01 2.6250057279814566e+01 1.0284647387876316e+01 -1 0 0
33997 1 4 -5.0000000000000000e-01 1.7982473387256192e+01 2.6508387067968798e+01 1.1237364146819745e+01 -1 0 0
11789 1 2 5.9999999999999998e-02 1.2658612404647176e+01 3.0504927963703793e+01 1.0635623570791562e+01 2 2 0
10977 1 2 5.9999999999999998e-02 1.8291774723755832e+01 3.0093338736758721e+01 7.5073286854016335e+00 3 1 0
34001 1 2 5.9999999999999998e-02 1.8379427771810931e+01 2.8155224234786257e+01 1.2345100190564182e+01 -1 0 0
34014 1 2 5.9999999999999998e-02 2.1561199316725176e+01 2.6380532323689859e+01 9.2284614915934728e+00 -1 0 0
34004 1 2 5.9999999999999998e-02 2.0700769232902285e+01 2.7272711191741411e+01 1.1337455364818199e+01 -1 0 0
33998 1 3 8.0000000000000002e-02 1.8529826093834036e+01 2.7851053710766273e+01 1.1319953094674617e+01 -1 0 0
34016 1 2 5.9999999999999998e-02 1.9282987172955700e+01 2.6605038103985990e+01 7.1859440106882850e+00 -1 0 0
34006 1 2 5.9999999999999998e-02 1.9538031286183262e+01 2.8598180407593631e+01 8.8499980202814275e+00 -1 0 0
34015 1 3 8.0000000000000002e-02 2.0818105960747769e+01 2.5061196425972032e+01 6.9125397353360762e+00 -1 0 0
34012 1 1 -1.2000000000000000e-01 2.0369027598072581e+01 2.6464702749529938e+01 7.2893192753033782e+00 -1 0 0
34013 1 2 5.9999999999999998e-02 1.9829493683019528e+01 2.6108861967485534e+01 9.3576024682648651e+00 -1 0 0
33999 1 1 -1.2000000000000000e-01 1.9994901412370861e+01 2.8025116698369679e+01 1.0901262556509133e+01 -1 0 0
34003 1 2 5.9999999999999998e-02 2.0242396364953120e+01 2.9020442031358019e+01 1.1284787958080358e+01 -1 0 0
34002 1 1 -1.2000000000000000e-01 2.0311868151406635e+01 2.8065854503050257e+01 9.3779904530971763e+00 -1 0 0
34011 1 1 -1.2000000000000000e-01 2.0563037484193931e+01 2.6678734840586273e+01 8.8277991447071287e+00 -1 0 0
34017 1 2 5.9999999999999998e-02 2.0840301905710543e+01 2.7257297336004463e+01 6.7148077258622498e+00 -1 0 0
34005 1 2 5.9999999999999998e-02 2.1170143656404260e+01 2.8674518739316795e+01 9.2906931672024964e+00 -1 0 0
10978 1 2 5.9999999999999998e-02 1.9697925216576667e+01 3.0435857080025830e+01 6.5567879377002800e+00 3 1 0
11767 1 4 -5.0000000000000000e-01 5.8352723746379525e+00 3.0903336857187092e+01 8.6010675390466265e+00 2 2 0
11839 1 2 5.9999999999999998e-02 1.8273334156880712e+00 3.2073979567655442e+01 9.0766520974294771e+00 2 2 0
11775 1 2 5.9999999999999998e-02 8.7631872508736670e+00 3.0965851361261624e+01 7.7008298962380595e+00 2 2 0
11783 1 2 5.9999999999999998e-02 1.0165657077408904e+01 3.1779282541356398e+01 1.0233507106552914e+01 2 2 0
11772 1 1 -1.2000000000000000e-01 8.7073901737848107e+00 3.1181851102702382e+01 8.7799475754388556e+00 2 2 0
11781 1 1 -1.2000000000000000e-01 1.0157320026422727e+01 3.1576052043296190e+01 9.1866996249375426e+00 2 2 0
11768 1 3 8.0000000000000002e-02 6.4456602737646786e+00 3.2220533094730136e+01 8.4362253221314614e+00 2 2 0
42742 1075 8 -8.4760000000000002e-01 1.3038182314609736e+01 3.1969192336593590e+01 2.3855051591619663e+01 0 0 0
41572 685 8 -8.4760000000000002e-01 1.6636776367373891e+01 3.1461738097863435e+01 1.8313938614714314e+01 0 0 0
11817 1 7 -5.0000000000000000e-01 1.5280478880612806e+01 3.1610715677596616e+01 9.8601446620162179e+00 2 2 0
11000 1 2 5.9999999999999998e-02 1.4071615582607688e+01 3.1695371837009613e+01 6.1375437119996512e+00 3 1 0
11788 1 4 -5.0000000000000000e-01 1.3152772611561929e+01 3.2016997426890882e+01 9.1902843664517739e+00 2 2 0
11791 1 5 5.0000000000000000e-01 1.4417198274070307e+01 3.2330688231409489e+01 9.3425571974730950e+00 2 2 0
10979 1 6 2.9999999999999999e-01 1.7711817985884817e+01 3.1232322094530552e+01 9.9541660510121819e+00 3 1 0
10967 1 2 5.9999999999999998e-02 1.7149681107754205e+01 3.0956994470761966e+01 1.2175523209745711e+01 3 1 0
10974 1 1 -1.2000000000000000e-01 1.8661382570373615e+01 3.0884523470751827e+01 6.8451996554266916e+00 3 1 0
10966 1 5 5.0000000000000000e-01 1.8970697460920707e+01 3.1888108881720271e+01 1.1342107442972036e+01 3 1 0
10969 1 4 -5.0000000000000000e-01 1.8552374420011873e+01 3.1774839800737286e+01 1.0097184163064510e+01 3 1 0
10973 1 2 5.9999999999999998e-02 2.0294196122214661e+01 3.1891390117866425e+01 8.9659113992067585e+00 3 1 0
10970 1 3 8.0000000000000002e-02 1.9302952490252771e+01 3.2341520432145160e+01 8.9564378330221430e+00 3 1 0
10971 1 1 -1.2000000000000000e-01 1.8678990581706572e+01 3.2317497770271579e+01 7.5069774286476729e+00 3 1 0
10982 1 7 -5.0000000000000000e-01 2.0111056980891114e+01 3.2277071504230470e+01 1.1642682903519887e+01 3 1 0
39749 77 9 4.2380000000000001e-01 2.0465589925811265e+01 3.1977829548479377e+01 2.2420878842493906e+01 0 0 0
40598 360 9 4.2380000000000001e-01 1.6691487505320090e+01 3.2052003025783861e+01 2.3586741293263831e+01 0 0 0
34659 1 2 5.9999999999999998e-02 1.0256499016925975e+00 4.7658698523988781e+00 1.2938174363622164e+01 -2 0 0
34620 1 1 -1.2000000000000000e-01 5.6649867967307177e-01 2.1191015171591006e+00 1.4950868034148256e+01 -2 0 0
34625 1 2 5.9999999999999998e-02 7.0902648605981788e-01 1.6645152930416585e+00 1.5945616563360437e+01 -2 0 0
34624 1 2 5.9999999999999998e-02 1.4487148600837307e+00 2.6554469702998484e+00 1.4634667890641142e+01 -2 0 0
16558 1 2 5.9999999999999998e-02 3.9812875895605098e+00 1.7371045388235731e+00 1.6321108262088472e+01 1 0 0
16556 1 3 8.0000000000000002e-02 4.8846397953540492e+00 1.7197295946718696e+00 1.5806974633573798e+01 1 0 0
16559 1 2 5.9999999999999998e-02 4.4507468942523518e+00 1.4984807728340879e+00 1.4808794289724087e+01 1 0 0
16552 1 5 5.0000000000000000e-01 5.1257204610848852e+00 3.8866321946775075e+00 1.4514265081830603e+01 1 0 0
16555 1 4 -5.0000000000000000e-01 5.3185336112601984e+00 3.1577399643454305e+00 1.5605763598999696e+01 1 0 0
34613 1 2 5.9999999999999998e-02 3.0072454730343362e-01 3.7319992870605847e+00 1.6812055822807867e+01 -2 0 0
16547 1 2 5.9999999999999998e-02 3.2198507722854672e+00 5.6461416110182512e+00 1.6165790803239272e+01 1 0 0
34623 1 3 8.0000000000000002e-02 3.4413388868739292e-01 1.0220133827584474e+00 1.3915095541193374e+01 -2 0 0
34595 1 2 5.9999999999999998e-02 2.5881366039477438e+00 5.7101918883035363e-01 1.8076362054752654e+01 -2 0 0
16565 1 6 2.9999999999999999e-01 5.6945405766491781e+00 3.6284186284831037e+00 1.6419443570799945e+01 1 0 0
16568 1 7 -5.0000000000000000e-01 4.6400008183386721e+00 3.4743012890588867e+00 1.3499651321019126e+01 1 0 0
34639 1 2 5.9999999999999998e-02 4.8637080244901396e+00 2.7256503921064906e-01 1.2608974700001262e+01 -2 0 0
16551 1 2 5.9999999999999998e-02 5.5708617899999489e+00 5.8012149031039995e+00 1.6609660601402215e+01 1 0 0
16557 1 1 -1.2000000000000000e-01 5.9976205720206499e+00 8.1053701118071264e-01 1.6406704497811337e+01 1 0 0
16549 1 1 -1.2000000000000000e-01 5.6790874838897256e+00 5.2948129679646092e+00 1.4429325904332416e+01 1 0 0
16553 1 2 5.9999999999999998e-02 5.3462862299058909e+00 5.7490360645045877e+00 1.3472834146213710e+01 1 0 0
34626 1 4 -5.0000000000000000e-01 1.3808232035893093e+00 2.6017142788830581e-02 1.3644308474284840e+01 -2 0 0
16561 1 2 5.9999999999999998e-02 6.3581747355562763e+00 1.3301976756226799e+00 1.7326001908051360e+01 1 0 0
6544 1 4 -5.0000000000000000e-01 8.8881244124571648e+00 3.3978790172304514e+00 1.2267029890025718e+01 2 0 0
6573 1 7 -5.0000000000000000e-01 1.1085709182391735e+01 3.3440467019789497e+00 1.2638431748049829e+01 2 0 0
6547 1 5 5.0000000000000000e-01 9.9584780780164319e+00 3.5750823567682160e+00 1.3063315906768707e+01 2 0 0
6572 1 6 2.9999999999999999e-01 8.0443430363719024e+00 3.6924131287886754e+00 1.2638720108852592e+01 2 0 0
6548 1 1 -1.2000000000000000e-01 9.7968998480428802e+00 4.0896051538111324e+00 1.4497140490703982e+01 2 0 0
6550 1 2 5.9999999999999998e-02 8.7399540689381769e+00 3.8337938970927081e+00 1.4794570604100937e+01 2 0 0
6551 1 2 5.9999999999999998e-02 1.0461506684504769e+01 3.6431070303126925e+00 1.5245554478034258e+01 2 0 0
16563 1 2 5.9999999999999998e-02 7.2571927616883780e+00 1.5915761908920616e+00 1.4778221261225024e+01 1 0 0
16578 1 2 5.9999999999999998e-02 1.1264743680882937e+01 1.2643393212708740e+00 1.6226708346478059e+01 1 0 0
16560 1 1 -1.2000000000000000e-01 7.1622672886645518e+00 6.7815437113497812e-01 1.5453001236156007e+01 1 0 0
16575 1 2 5.9999999999999998e-02 9.7798921470964988e+00 9.6761537696863520e-01 1.4257122073282886e+01 1 0 0
16572 1 2 5.9999999999999998e-02 8.8259302758690001e+00 1.2473924955565643e+00 1.6769250577732826e+01 1 0 0
16569 1 1 -1.2000000000000000e-01 8.5296000397472049e+00 4.9561382728862874e-01 1.6059596946814104e+01 1 0 0
6549 1 1 -1.2000000000000000e-01 1.0074699235877933e+01 5.5757619549509112e+00 1.4551092177145923e+01 2 0 0
15010 1 7 -5.0000000000000000e-01 7.3198802246917776e+00 3.9727377659400211e+00 1.8038966745549388e+01 1 1 0
16573 1 3 8.0000000000000002e-02 1.1086345185363720e+01 3.5369862381536415e-01 1.5719471974386281e+01 1 0 0
6557 1 2 5.9999999999999998e-02 1.0958349401723883e+01 5.9806139097975288e+00 1.6402482467837032e+01 2 0 0
6553 1 2 5.9999999999999998e-02 1.1016933152640327e+01 5.7715687678160119e+00 1.4145087588064589e+01 2 0 0
16570 1 1 -1.2000000000000000e-01 9.7212437902883106e+00 1.7782631074881997e-01 1.5002105097543293e+01 1 0 0
16554 1 2 5.9999999999999998e-02 6.7559320507900527e+00 5.2775762159148938e+00 1.4301105661241703e+01 1 0 0
16577 1 2 5.9999999999999998e-02 1.1864711562298559e+01 3.5237936449294049e-01 1.4884696346917837e+01 1 0 0
6554 1 2 5.9999999999999998e-02 9.4709527961321207e+00 6.0588463817762497e+00 1.3804867438546733e+01 2 0 0
6556 1 2 5.9999999999999998e-02 9.1469504496151348e+00 5.8522345926133177e+00 1.6470793794935798e+01 2 0 0
14992 1 2 5.9999999999999998e-02 9.8542103446702303e+00 4.5315184067655574e+00 1.8370107059374075e+01 1 1 0
34557 1 2 5.9999999999999998e-02 1.3545580853172993e+01 7.7977981815258757e-01 1.2952742689981335e+01 -2 0 0
37565 1 2 5.9999999999999998e-02 1.2834856489459421e+01 4.7289842566938391e+00 1.6171471437107236e+01 0 1 0
34535 1 2 5.9999999999999998e-02 1.7473832165342571e+01 4.6670326977087147e+00 1.2862411792953058e+01 -2 0 0
34546 1 2 5.9999999999999998e-02 1.4956450612150423e+01 4.7652659443951357e+00 1.2762672742417035e+01 -2 0 0
37564 1 2 5.9999999999999998e-02 1.3166829557020623e+01 5.1496252558260922e+00 1.4655641602455390e+01 0 1 0
37555 1 5 5.0000000000000000e-01 1.6049006621765649e+01 2.0137172599093494e+00 1.4782386887435166e+01 0 1 0
37556 1 1 -1.2000000000000000e-01 1.4745923216885496e+01 2.7613824400188158e+00 1.4931562185861733e+01 0 1 0
37557 1 1 -1.2000000000000000e-01 1.4883446510931437e+01 4.1075801442120339e+00 1.5611526467791833e+01 0 1 0
37558 1 2 5.9999999999999998e-02 1.4357970563487282e+01 2.9351926882487032e+00 1.3918084369710447e+01 0 1 0
37562 1 2 5.9999999999999998e-02 1.5663004884008606e+01 4.6778994432272132e+00 1.5112886682505920e+01 0 1 0
37559 1 2 5.9999999999999998e-02 1.4011623143649274e+01 2.2223934384228285e+00 1.5553643205654083e+01 0 1 0
37560 1 1 -1.2000000000000000e-01 1.3665798746231136e+01 5.0242063651732245e+00 1.5626521067436599e+01 0 1 0
37581 1 7 -5.0000000000000000e-01 1.7019167140763727e+01 2.5016904401150559e+00 1.4183050691253692e+01 0 1 0
37552 1 4 -5.0000000000000000e-01 1.6130027539171774e+01 7.6321793048199815e-01 1.5301129391292177e+01 0 1 0
37561 1 2 5.9999999999999998e-02 1.5174320606457982e+01 3.8697154228285666e+00 1.6636289633021200e+01 0 1 0
10896 1 2 5.9999999999999998e-02 1.7489221546573216e+01 3.7149172836195921e+00 1.6881205581998348e+01 3 1 0
37580 1 6 2.9999999999999999e-01 1.5349399270345065e+01 4.4049508292260237e-01 1.5868467211719478e+01 0 1 0
10895 1 1 -1.2000000000000000e-01 1.8297675125231084e+01 5.6530075287859196e+00 1.5963802474936109e+01 3 1 0
10894 1 3 8.0000000000000002e-02 1.8431262784108046e+01 4.2387782020636662e+00 1.6587767742828998e+01 3 1 0
37554 1 2 5.9999999999999998e-02 1.7760846250986926e+01 1.3632366704318166e-01 1.4303398027567383e+01 0 1 0
10899 1 2 5.9999999999999998e-02 1.8069063084094342e+01 5.5541910171003774e+00 1.4871425650927909e+01 3 1 0
37553 1 2 5.9999999999999998e-02 1.8032178334222142e+01 2.5688999043449040e-01 1.6040369906975197e+01 0 1 0
37582 1 7 -5.0000000000000000e-01 1.3764727092599617e+01 5.9828697400567474e+00 1.8307861159948683e+01 0 1 0
44322 1601 9 4.2380000000000001e-01 1.7220396534059407e+01 3.2271157350155747e+01 1.9652166229833000e+01 0 0 0
42743 1075 9 4.2380000000000001e-01 1.3412679125480594e+01 3.1056075462063546e+01 2.3693900264919591e+01 0 0 0
10900 1 2 5.9999999999999998e-02 1.7474796020335823e+01 6.1648056151802972e+00 1.6325869878052970e+01 3 1 0
10903 1 6 2.9999999999999999e-01 1.8820598137261495e+01 2.8923773657970440e+00 1.5032378459226891e+01 3 1 0
10897 1 2 5.9999999999999998e-02 1.8899492619558327e+01 4.3997264922634898e+00 1.7528339754170311e+01 3 1 0
10884 1 1 -1.2000000000000000e-01 2.1254374010174963e+01 4.2010483756029465e-01 1.6295625091152200e+01 3 1 0
10906 1 7 -5.0000000000000000e-01 2.1054733878207568e+01 3.3223795837584578e+00 1.7182197180378044e+01 3 1 0
10893 1 4 -5.0000000000000000e-01 1.9275870694561771e+01 3.2708821974121798e+00 1.5797826413528822e+01 3 1 0
10887 1 1 -1.2000000000000000e-01 2.1108155278534529e+01 1.6921984203196545e+00 1.5412748090088341e+01 3 1 0
10890 1 5 5.0000000000000000e-01 2.0483153578429604e+01 2.8162748817012293e+00 1.6222980447441465e+01 3 1 0
10892 1 2 5.9999999999999998e-02 2.0603462502887911e+01 1.4042289735084685e+00 1.4540846068066653e+01 3 1 0
42091 858 8 -8.4760000000000002e-01 1.5368119971129245e+01 3.1860214830850065e+01 2.2245343952897095e+01 0 0 0
6504 1 2 5.9999999999999998e-02 2.0077447667444932e+01 5.7971861165321208e+00 1.2595412133669564e+01 2 0 0
6579 1 3 8.0000000000000002e-02 1.9311611449784478e+00 8.9177346815481418e+00 1.2740288995708914e+01 2 0 0
6584 1 2 5.9999999999999998e-02 1.8277274736066000e+00 7.9088050175858218e+00 1.3063504293033104e+01 2 0 0
16548 1 2 5.9999999999999998e-02 3.4217905240343574e+00 6.5263097727716959e+00 1.4596102099739632e+01 1 0 0
16543 1 1 -1.2000000000000000e-01 3.7465530011971864e+00 6.4924808425671667e+00 1.5654741166624119e+01 1 0 0
6577 1 2 5.9999999999999998e-02 4.2770514946669662e+00 8.0918783787702715e+00 1.3279601469368782e+01 2 0 0
6610 1 6 2.9999999999999999e-01 3.9619569477209571e-01 9.4175350279013053e+00 1.4013147362477875e+01 2 0 0
6582 1 4 -5.0000000000000000e-01 5.9055356150087246e-01 9.3919452469730409e+00 1.3038218244000161e+01 2 0 0
6575 1 1 -1.2000000000000000e-01 4.2855632322228852e+00 9.0345007557281090e+00 1.2725807672376270e+01 2 0 0
6569 1 2 5.9999999999999998e-02 5.7615056736388981e+00 1.0776303190298410e+01 1.2654708604884675e+01 2 0 0
6581 1 2 5.9999999999999998e-02 3.1679293748878399e+00 1.0667824869086923e+01 1.2239671952537956e+01 2 0 0
16546 1 1 -1.2000000000000000e-01 5.2351402403114236e+00 6.2203392829338586e+00 1.5638245165925952e+01 1 0 0
6576 1 1 -1.2000000000000000e-01 3.0865152205472732e+00 9.9164392711101197e+00 1.2950841383077140e+01 2 0 0
6566 1 1 -1.2000000000000000e-01 5.5691220130936987e+00 9.7633014474271977e+00 1.3096814049922955e+01 2 0 0
6580 1 2 5.9999999999999998e-02 3.0335772946904549e+00 1.0352204380343760e+01 1.3928660443884777e+01 2 0 0
16544 1 2 5.9999999999999998e-02 2.6157250890680008e+00 8.4594391272856981e+00 1.5953825456847907e+01 1 0 0
16542 1 1 -1.2000000000000000e-01 3.4286780723107819e+00 7.8320857180961312e+00 1.6375009695257290e+01 1 0 0
16545 1 2 5.9999999999999998e-02 4.2348106796604492e+00 8.5546369009951508e+00 1.6239779585764023e+01 1 0 0
6570 1 2 5.9999999999999998e-02 5.4945898479221444e+00 9.9754990194680193e+00 1.4133129017323821e+01 2 0 0
16541 1 5 5.0000000000000000e-01 3.1258596046709690e+00 7.6031430105180275e+00 1.7890602342990700e+01 1 0 0
16566 1 6 2.9999999999999999e-01 1.1708725071559161e+00 7.6744218033329741e+00 1.7500772823118236e+01 1 0 0
16550 1 2 5.9999999999999998e-02 5.8048535256449121e+00 7.1242573984567121e+00 1.5430596341123348e+01 1 0 0
16538 1 4 -5.0000000000000000e-01 1.8440211587605533e+00 7.5274366771884056e+00 1.8217381013089646e+01 1 0 0
37603 1 2 5.9999999999999998e-02 4.1949313724638815e+00 1.1331722828000929e+01 1.8200742641485263e+01 0 1 0
37598 1 1 -1.2000000000000000e-01 4.4729644711025456e+00 1.2375950805871840e+01 1.8239099819181813e+01 0 1 0
6552 1 1 -1.2000000000000000e-01 1.0026565275330606e+01 6.2306332410381637e+00 1.5915177578279591e+01 2 0 0
6568 1 2 5.9999999999999998e-02 6.8193604092750899e+00 7.9867711737321025e+00 1.3050651271307631e+01 2 0 0
6563 1 1 -1.2000000000000000e-01 6.8392042567476361e+00 8.9629248591300819e+00 1.2683613744835336e+01 2 0 0
6565 1 2 5.9999999999999998e-02 8.7073807099996490e+00 1.0136983967043847e+01 1.2633709200115659e+01 2 0 0
6564 1 2 5.9999999999999998e-02 7.6339184686068418e+00 1.0336853783608415e+01 1.4013515239517295e+01 2 0 0
6562 1 3 8.0000000000000002e-02 8.0543325337548577e+00 9.6085359466282760e+00 1.3299186781531134e+01 2 0 0
6574 1 7 -5.0000000000000000e-01 7.7946256270264138e+00 8.6544643582942093e+00 1.6029731118754118e+01 2 0 0
6571 1 6 2.9999999999999999e-01 9.7584343826433635e+00 8.4320631439162437e+00 1.3618422511567079e+01 2 0 0
6555 1 1 -1.2000000000000000e-01 1.0022476483422475e+01 7.7433955097702043e+00 1.5943374404503006e+01 2 0 0
6561 1 4 -5.0000000000000000e-01 8.8974025119452627e+00 8.7637045224741836e+00 1.4078553143656771e+01 2 0 0
6558 1 5 5.0000000000000000e-01 8.7791391873610376e+00 8.4385913814496494e+00 1.5328159630334218e+01 2 0 0
6560 1 2 5.9999999999999998e-02 1.0804335284643377e+01 8.1475024367880593e+00 1.5271095703858958e+01 2 0 0
27114 1 2 5.9999999999999998e-02 1.0671976662123587e+01 1.1326177850001724e+01 1.5276713389938262e+01 -2 2 0
6559 1 2 5.9999999999999998e-02 1.0184670795988179e+01 7.9939807314205087e+00 1.6924315239063866e+01 2 0 0
27110 1 1 -1.2000000000000000e-01 1.1669565834663665e+01 1.1645735525899202e+01 1.5524803599374151e+01 -2 2 0
37597 1 2 5.9999999999999998e-02 6.7570201222626611e+00 1.1003232953069199e+01 1.7870821201451026e+01 0 1 0
6536 1 7 -5.0000000000000000e-01 1.2093164816837790e+01 9.8729418266312496e+00 1.2909744587130858e+01 2 0 0
27118 1 2 5.9999999999999998e-02 1.2068228873693874e+01 9.7976589646331362e+00 1.6619101328347956e+01 -2 2 0
42342 941 9 4.2380000000000001e-01 7.3200002087581479e+00 7.8266883122478976e+00 1.8094013886195221e+01 -2 0 0
27115 1 2 5.9999999999999998e-02 1.2092672094473395e+01 1.1606542526678654e+01 1.4496499889667092e+01 -2 2 0
27117 1 2 5.9999999999999998e-02 1.2304085019475252e+01 1.1259390089104805e+01 1.7537994385430228e+01 -2 2 0
6519 1 2 5.9999999999999998e-02 1.5489430897593165e+01 1.1651563540232489e+01 1.2227115420393471e+01 2 0 0
37563 1 1 -1.2000000000000000e-01 1.3942664991376693e+01 6.4763871692310797e+00 1.5969569953902408e+01 0 1 0
6518 1 2 5.9999999999999998e-02 1.4672197440296015e+01 1.0309075380222493e+01 1.3161590831854348e+01 2 0 0
37566 1 5 5.0000000000000000e-01 1.4131370145765692e+01 6.7695273706453918e+00 1.7474844851101157e+01 0 1 0
37568 1 2 5.9999999999999998e-02 1.3214504637959971e+01 7.1495724980008655e+00 1.5492984637451693e+01 0 1 0
27113 1 1 -1.2000000000000000e-01 1.2431615445240729e+01 1.0797995137217066e+01 1.6540947045904627e+01 -2 2 0
37567 1 2 5.9999999999999998e-02 1.4883329510188760e+01 6.7382085344636513e+00 1.5382296151551182e+01 0 1 0
6512 1 2 5.9999999999999998e-02 1.7263125464342099e+01 9.5938108571086236e+00 1.3180590534890673e+01 2 0 0
27116 1 5 5.0000000000000000e-01 1.3944156447017351e+01 1.0677255995200341e+01 1.6306555217408690e+01 -2 2 0
27132 1 7 -5.0000000000000000e-01 1.4439623887442300e+01 9.8037852506558494e+00 1.5618960542795763e+01 -2 2 0
37579 1 6 2.9999999999999999e-01 1.4993654141947914e+01 8.5713689885016109e+00 1.7168369577584116e+01 0 1 0
27119 1 4 -5.0000000000000000e-01 1.4732833116275119e+01 1.1623332692425993e+01 1.6881993828185827e+01 -2 2 0
37569 1 4 -5.0000000000000000e-01 1.4714156351413534e+01 7.9196139912085695e+00 1.7827469533809325e+01 0 1 0
27122 1 2 5.9999999999999998e-02 1.6259675316607211e+01 1.0618036334380561e+01 1.7651411222347182e+01 -2 2 0
27120 1 3 8.0000000000000002e-02 1.6182966045100837e+01 1.1451847467778233e+01 1.7002361419832905e+01 -2 2 0
27123 1 2 5.9999999999999998e-02 1.6609030348039493e+01 1.1175583125058136e+01 1.6068826672656744e+01 -2 2 0
10909 1 2 5.9999999999999998e-02 1.8110291187067652e+01 8.4499362874311821e+00 1.6088106756593660e+01 3 1 0
27125 1 2 5.9999999999999998e-02 1.7956973363995559e+01 1.2702951345265083e+01 1.7540774969663069e+01 -2 2 0
6505 1 2 5.9999999999999998e-02 2.1340946112413839e+01 6.7026548660288690e+00 1.3519006490724200e+01 2 0 0
10910 1 2 5.9999999999999998e-02 1.8758835781986907e+01 8.0137251400730349e+00 1.4640498800601172e+01 3 1 0
10901 1 2 5.9999999999999998e-02 2.0255063487181946e+01 6.2346838691605404e+00 1.5283063530873344e+01 3 1 0
10916 1 2 5.9999999999999998e-02 1.8755026790457617e+01 1.0716835868905406e+01 1.5734872771857109e+01 3 1 0
6500 1 1 -1.2000000000000000e-01 2.0929021145086754e+01 6.4369311359502142e+00 1.2534969632208865e+01 2 0 0
10907 1 1 -1.2000000000000000e-01 1.9066245478848494e+01 8.1172699717213401e+00 1.5675688765014161e+01 3 1 0
10898 1 1 -1.2000000000000000e-01 1.9453583028761166e+01 6.5877105127013751e+00 1.6044714255901354e+01 3 1 0
10915 1 2 5.9999999999999998e-02 1.9450587080238897e+01 1.0582157730681564e+01 1.4148799244184836e+01 3 1 0
6534 1 6 2.9999999999999999e-01 1.8893284165145623e+01 8.1850433091643744e+00 1.3080578489636949e+01 2 0 0
10912 1 2 5.9999999999999998e-02 2.0260870059418700e+01 9.4593759265188275e+00 1.6962026912337038e+01 3 1 0
10911 1 3 8.0000000000000002e-02 1.9706177389003770e+01 1.0541159785378133e+01 1.5254743294339917e+01 3 1 0
10908 1 1 -1.2000000000000000e-01 2.0136582396189809e+01 9.2546519017004005e+00 1.5881999497236492e+01 3 1 0
10913 1 2 5.9999999999999998e-02 2.1172539608654489e+01 9.0490762542766667e+00 1.5589657158350391e+01 3 1 0
10902 1 2 5.9999999999999998e-02 1.9964727770505046e+01 6.6884039817471024e+00 1.7006428479173710e+01 3 1 0
10942 1 6 2.9999999999999999e-01 2.1326634783455333e+01 1.1527960418964911e+01 1.6202959840282926e+01 3 1 0
10914 1 4 -5.0000000000000000e-01 2.0536222707830088e+01 1.1675057914299174e+01 1.5606979008396044e+01 3 1 0
37602 1 2 5.9999999999999998e-02 4.8540133082097334e+00 1.2672784952338374e+01 1.7267188504250150e+01 0 1 0
27042 1 2 5.9999999999999998e-02 2.2737908871280579e-01 1.7796955936598067e+01 1.2523141377980323e+01 -2 2 0
37615 1 2 5.9999999999999998e-02 8.6953239990223519e-01 1.7353329236881166e+01 1.5604508759132006e+01 0 1 0
22235 1 3 8.0000000000000002e-02 4.3558805597524968e+00 1.4555862986675919e+01 1.2439946834475936e+01 1 0 0
37624 1 2 5.9999999999999998e-02 9.1790726392834798e-01 1.5335073390683450e+01 1.4063260094467532e+01 0 1 0
37616 1 2 5.9999999999999998e-02 1.2760320710316815e+00 1.6474083190477586e+01 1.6905740103976377e+01 0 1 0
22240 1 2 5.9999999999999998e-02 3.4953466220681246e+00 1.4397112895225890e+01 1.3088412164924403e+01 1 0 0
22267 1 7 -5.0000000000000000e-01 4.8989898769180567e+00 1.3642211574879470e+01 1.5145452319613005e+01 1 0 0
37621 1 1 -1.2000000000000000e-01 7.7077098012657985e-01 1.5273980295662561e+01 1.5119598992256162e+01 0 1 0
37612 1 1 -1.2000000000000000e-01 1.4367764595973092e+00 1.6494579646455399e+01 1.5865139004452962e+01 0 1 0
37609 1 1 -1.2000000000000000e-01 2.8794059876788012e+00 1.6863018990941619e+01 1.5597799657878838e+01 0 1 0
37614 1 2 5.9999999999999998e-02 3.3196181099988298e+00 1.6545652709840883e+01 1.4627458930411002e+01 0 1 0
37623 1 2 5.9999999999999998e-02 1.3743028659615619e+00 1.4385901663926123e+01 1.5355044835260985e+01 0 1 0
37617 1 6 2.9999999999999999e-01 3.8822651945900377e+00 1.4444652343626665e+01 1.6650090203674676e+01 0 1 0
37608 1 3 8.0000000000000002e-02 3.7467987371189251e+00 1.6567672388173211e+01 1.6833325391413219e+01 0 1 0
22238 1 4 -5.0000000000000000e-01 5.5620316696349965e+00 1.4556585478030122e+01 1.3182282465207324e+01 1 0 0
37607 1 4 -5.0000000000000000e-01 3.7011309078583423e+00 1.5148706200704178e+01 1.7316824749383532e+01 0 1 0
37613 1 2 5.9999999999999998e-02 2.9111820648511304e+00 1.7936082102971923e+01 1.5467730622648942e+01 0 1 0
37611 1 2 5.9999999999999998e-02 4.7690117499902147e+00 1.6786845167129190e+01 1.6739632853914905e+01 0 1 0
37610 1 2 5.9999999999999998e-02 3.3389104840392902e+00 1.7198531070702835e+01 1.7620655635416178e+01 0 1 0
22241 1 5 5.0000000000000000e-01 5.7844387591543560e+00 1.4104434742141704e+01 1.4429558701741753e+01 1 0 0
27052 1 2 5.9999999999999998e-02 4.5559026415958517e+00 1.8640949557663991e+01 1.3570403769606543e+01 -2 2 0
36384 1 2 5.9999999999999998e-02 1.1576242957458360e+01 1.4753060036465110e+01 1.2861320143232188e+01 -1 1 0
37596 1 2 5.9999999999999998e-02 7.2510374692359356e+00 1.2635496969983601e+01 1.7675830205913218e+01 0 1 0
27108 1 2 5.9999999999999998e-02 1.0129329128331257e+01 1.2986690063555569e+01 1.7346335358784568e+01 -2 2 0
22247 1 2 5.9999999999999998e-02 6.7136615931822821e+00 1.4959100886191440e+01 1.6733398341946380e+01 1 0 0
36379 1 1 -1.2000000000000000e-01 1.0963735224671687e+01 1.5487845191293756e+01 1.2356805070447429e+01 -1 1 0
27107 1 1 -1.2000000000000000e-01 1.1728409801791308e+01 1.3140112972600553e+01 1.5935001213705378e+01 -2 2 0
22266 1 6 2.9999999999999999e-01 6.3465381298906900e+00 1.4862785949609133e+01 1.2573428768024501e+01 1 0 0
22251 1 2 5.9999999999999998e-02 6.8989008479743879e+00 1.6812118214591578e+01 1.5473229098793668e+01 1 0 0
22244 1 2 5.9999999999999998e-02 7.4722910810578362e+00 1.3059618324483550e+01 1.5170147266525602e+01 1 0 0
22250 1 2 5.9999999999999998e-02 8.3474413236731184e+00 1.6399294719188614e+01 1.4698110642053544e+01 1 0 0
22242 1 1 -1.2000000000000000e-01 7.2859330055807430e+00 1.4095117356312777e+01 1.4804080101707280e+01 1 0 0
22248 1 2 5.9999999999999998e-02 8.3085845962852751e+00 1.4536876559904295e+01 1.6679757650352968e+01 1 0 0
36383 1 2 5.9999999999999998e-02 1.0239413550453095e+01 1.5737505967179453e+01 1.3175543082671622e+01 -1 1 0
22245 1 2 5.9999999999999998e-02 7.9789002794496229e+00 1.4293610841126853e+01 1.4024827540066621e+01 1 0 0
22243 1 1 -1.2000000000000000e-01 7.5305471299127618e+00 1.4961659918322708e+01 1.6027515377497860e+01 1 0 0
22246 1 1 -1.2000000000000000e-01 7.8793809415735483e+00 1.6364364036038612e+01 1.5654042531619908e+01 1 0 0
22254 1 2 5.9999999999999998e-02 9.6714104166628605e+00 1.6989438474320149e+01 1.6867871602425918e+01 1 0 0
22249 1 1 -1.2000000000000000e-01 8.5327810661794050e+00 1.7176390241101839e+01 1.6818163619968619e+01 1 0 0
27111 1 2 5.9999999999999998e-02 1.1180575218104568e+01 1.3690414885371773e+01 1.5118149794033107e+01 -2 2 0
27106 1 1 -1.2000000000000000e-01 1.0931646942762635e+01 1.3618887022129107e+01 1.7152643795735422e+01 -2 2 0
27109 1 2 5.9999999999999998e-02 1.0666253438170354e+01 1.4589497166887503e+01 1.6911577859920140e+01 -2 2 0
22253 1 2 5.9999999999999998e-02 8.1613019395001292e+00 1.6895974274385779e+01 1.7799631104257532e+01 1 0 0
35302 1 7 -5.0000000000000000e-01 1.2196598463708828e+01 1.8421828835115932e+01 1.5436205489977871e+01 -2 0 0
27051 1 2 5.9999999999999998e-02 6.1280721433327869e+00 1.8256872897905858e+01 1.2752853442630609e+01 -2 2 0
27129 1 6 2.9999999999999999e-01 1.4340508119273823e+01 1.2439472618817407e+01 1.7329140928686318e+01 -2 2 0
35275 1 5 5.0000000000000000e-01 1.6625349096176286e+01 1.4567494955308922e+01 1.2524290905781447e+01 -2 0 0
36387 1 2 5.9999999999999998e-02 1.2378543344331000e+01 1.7105002037053097e+01 1.2735769207990707e+01 -1 1 0
27112 1 2 5.9999999999999998e-02 1.2782177146415727e+01 1.3528569046875290e+01 1.5833085355216816e+01 -2 2 0
35287 1 2 5.9999999999999998e-02 1.2355182910704080e+01 1.5951865069447381e+01 1.5889937362920078e+01 -2 0 0
35288 1 2 5.9999999999999998e-02 1.3396554867216510e+01 1.6563163936714531e+01 1.7337135017437646e+01 -2 0 0
35283 1 1 -1.2000000000000000e-01 1.3322704841680855e+01 1.6475426997926441e+01 1.6225314772999340e+01 -2 0 0
35284 1 2 5.9999999999999998e-02 1.4533048344300903e+01 1.4762838531565112e+01 1.6358414332203630e+01 -2 0 0
35278 1 2 5.9999999999999998e-02 1.6548581353948720e+01 1.3973475136757431e+01 1.4593477625303292e+01 -2 0 0
35276 1 1 -1.2000000000000000e-01 1.6295343095411901e+01 1.4864235514008035e+01 1.4010833591380047e+01 -2 0 0
35277 1 1 -1.2000000000000000e-01 1.4872273933573823e+01 1.5400196162194282e+01 1.4309823693635419e+01 -2 0 0
35280 1 1 -1.2000000000000000e-01 1.4598228658530266e+01 1.5713833558498191e+01 1.5833074647909934e+01 -2 0 0
35281 1 2 5.9999999999999998e-02 1.4866871976804308e+01 1.6402904651163869e+01 1.3728961517232964e+01 -2 0 0
35282 1 2 5.9999999999999998e-02 1.4106548592334299e+01 1.4796679984933371e+01 1.3889815081563910e+01 -2 0 0
35285 1 2 5.9999999999999998e-02 1.5505140281435279e+01 1.6117731034735655e+01 1.6406214786696182e+01 -2 0 0
35279 1 2 5.9999999999999998e-02 1.7047535650662724e+01 1.5607799091049747e+01 1.4219192513520124e+01 -2 0 0
35286 1 5 5.0000000000000000e-01 1.3255872334147952e+01 1.7865540089301529e+01 1.5750199639576451e+01 -2 0 0
10944 1 7 -5.0000000000000000e-01 1.7390178250204638e+01 1.7922452008734219e+01 1.6324209615669016e+01 3 1 0
27126 1 2 5.9999999999999998e-02 1.6571856735179370e+01 1.3603735930815922e+01 1.7099201331671143e+01 -2 2 0
35299 1 6 2.9999999999999999e-01 1.5271802187395515e+01 1.7941680816945794e+01 1.5826007450881445e+01 -2 0 0
27121 1 1 -1.2000000000000000e-01 1.6890317955107900e+01 1.2649888258941862e+01 1.7546133497225931e+01 -2 2 0
27168 1 6 2.9999999999999999e-01 1.6758668770518916e+01 1.7542820066921088e+01 1.8149723879445734e+01 -2 2 0
27139 1 2 5.9999999999999998e-02 1.7966111987478627e+01 1.5095211166891245e+01 1.8348207051030172e+01 -2 2 0
35300 1 6 2.9999999999999999e-01 1.8446462193242905e+01 1.3655392796062820e+01 1.2954207968975121e+01 -2 0 0
35268 1 2 5.9999999999999998e-02 2.0470141220349763e+01 1.4178863324320693e+01 1.2308022880470086e+01 -2 0 0
22297 1 2 5.9999999999999998e-02 1.3966434708498662e+01 3.1336714056521657e+01 1.8949973754553127e+01 1 0 0
10928 1 5 5.0000000000000000e-01 1.8622024521858531e+01 1.8170712356645815e+01 1.6479307210274538e+01 3 1 0
10927 1 2 5.9999999999999998e-02 1.8724972863433827e+01 1.5438537119092087e+01 1.6145479385893609e+01 3 1 0
36406 1 1 -1.2000000000000000e-01 2.0261156699405163e+01 1.8241197633708286e+01 1.2494733003455128e+01 -1 1 0
10943 1 7 -5.0000000000000000e-01 1.9407780440795889e+01 1.3177438569555443e+01 1.4328635469016309e+01 3 1 0
10925 1 1 -1.2000000000000000e-01 1.9511274261098460e+01 1.7168369708010410e+01 1.7062051799956510e+01 3 1 0
36411 1 2 5.9999999999999998e-02 1.9724933714592908e+01 1.8316839136204155e+01 1.3447559585941040e+01 -1 1 0
10926 1 2 5.9999999999999998e-02 1.9866032493571442e+01 1.6453075619165251e+01 1.5235323752885877e+01 3 1 0
10922 1 1 -1.2000000000000000e-01 1.9687143336902853e+01 1.5966810871157058e+01 1.6160375514423144e+01 3 1 0
10917 1 5 5.0000000000000000e-01 2.0335085188729238e+01 1.2911479639382199e+01 1.5087437846734375e+01 3 1 0
10919 1 1 -1.2000000000000000e-01 2.0941121318196572e+01 1.5119152628214152e+01 1.6476472404404529e+01 3 1 0
10923 1 2 5.9999999999999998e-02 2.0761445843751442e+01 1.4619840777298251e+01 1.7396860759091510e+01 3 1 0
10930 1 2 5.9999999999999998e-02 2.0456800781104057e+01 1.7697104152031862e+01 1.7172070757204107e+01 3 1 0
10918 1 1 -1.2000000000000000e-01 2.1400923169189220e+01 1.4000506246290247e+01 1.5461822751143186e+01 3 1 0
10929 1 2 5.9999999999999998e-02 1.9077236566387750e+01 1.6919711730456168e+01 1.8008341784572416e+01 3 1 0
13134 1 2 5.9999999999999998e-02 5.0295098978296454e-02 1.9710847890020730e+01 1.6830313531539392e+01 2 1 0
13188 1 1 -1.2000000000000000e-01 8.9077396555895028e-01 2.2735552497120654e+01 1.2481443037128892e+01 2 1 0
13195 1 2 5.9999999999999998e-02 2.8939476551000149e+00 2.3410854256409117e+01 1.2766734212433985e+01 2 1 0
13132 1 5 5.0000000000000000e-01 3.1045501862674768e-01 2.1754849767540978e+01 1.6755773739416480e+01 2 1 0
13148 1 7 -5.0000000000000000e-01 8.7290290944268401e-01 2.2662020767869940e+01 1.6113654113208327e+01 2 1 0
13129 1 1 -1.2000000000000000e-01 9.6792832886171098e-01 2.0399707048631406e+01 1.6752245046118510e+01 2 1 0
13191 1 3 8.0000000000000002e-02 1.8649712917940475e+00 2.3859116952752707e+01 1.2862449868142185e+01 2 1 0
27048 1 1 -1.2000000000000000e-01 5.4353167956703015e+00 1.9093181001729530e+01 1.2979713746620824e+01 -2 2 0
13192 1 2 5.9999999999999998e-02 1.1023559068517532e+00 2.1933590200238640e+01 1.3165375034395607e+01 2 1 0
13133 1 2 5.9999999999999998e-02 1.5980557176625076e+00 2.0223181493549149e+01 1.5875321450424099e+01 2 1 0
27058 1 1 -1.2000000000000000e-01 4.8255250529426599e+00 2.1148355145036859e+01 1.4429699113749360e+01 -2 2 0
27062 1 2 5.9999999999999998e-02 4.4258945601960074e+00 2.1816252390358503e+01 1.3639759332585728e+01 -2 2 0
27063 1 2 5.9999999999999998e-02 3.9929678679196101e+00 2.0614019353514344e+01 1.4881929881571111e+01 -2 2 0
27066 1 2 5.9999999999999998e-02 4.6908098129534173e+00 2.2985712642869334e+01 1.5493315552872062e+01 -2 2 0
27061 1 3 8.0000000000000002e-02 5.3545517834649496e+00 2.2163048475539767e+01 1.5506249137775537e+01 -2 2 0
13131 1 2 5.9999999999999998e-02 2.9009075901375074e+00 1.9934512964572495e+01 1.7621466034132929e+01 2 1 0
27057 1 1 -1.2000000000000000e-01 5.9575814510630041e+00 2.0198694133081936e+01 1.3967919778129321e+01 -2 2 0
27064 1 4 -5.0000000000000000e-01 5.5022128114091542e+00 2.1621257215037136e+01 1.6839237683081077e+01 -2 2 0
13222 1 6 2.9999999999999999e-01 1.2689598947524874e+00 2.3892797621257827e+01 1.4862084603586219e+01 2 1 0
13126 1 1 -1.2000000000000000e-01 1.9061173940983851e+00 2.0206000636859706e+01 1.7933120302541045e+01 2 1 0
27067 1 5 5.0000000000000000e-01 4.9712372662503546e+00 2.2105424299267572e+01 1.7939989512829086e+01 -2 2 0
27093 1 7 -5.0000000000000000e-01 4.2855156548378188e+00 2.3108293889721107e+01 1.7976851132596501e+01 -2 2 0
13194 1 4 -5.0000000000000000e-01 1.8588148431980176e+00 2.4441044063726135e+01 1.4170733506193420e+01 2 1 0
27092 1 6 2.9999999999999999e-01 6.1269428654338105e+00 2.0832532370856320e+01 1.6930089744702173e+01 -2 2 0
35309 1 2 5.9999999999999998e-02 1.1402869965252087e+01 2.2091162242263653e+01 1.2365248381284392e+01 -2 0 0
22265 1 6 2.9999999999999999e-01 1.0214649628391763e+01 1.9001196363557661e+01 1.6047442990142457e+01 1 0 0
27060 1 2 5.9999999999999998e-02 6.4385652517267111e+00 1.9705445098513717e+01 1.4809018346177801e+01 -2 2 0
27065 1 2 5.9999999999999998e-02 6.3823683250081658e+00 2.2670702847893160e+01 1.5259026687642342e+01 -2 2 0
27059 1 2 5.9999999999999998e-02 6.8021302413384817e+00 2.0761841041681254e+01 1.3518237741655451e+01 -2 2 0
22326 1 2 5.9999999999999998e-02 9.5307585332614391e+00 2.4213105239939541e+01 1.2751815571097191e+01 1 0 0
22252 1 5 5.0000000000000000e-01 8.3341373429985950e+00 1.8698371050269429e+01 1.6622045974035768e+01 1 0 0
22255 1 4 -5.0000000000000000e-01 9.3576104709776864e+00 1.9500811637621986e+01 1.6162935950659861e+01 1 0 0
22256 1 3 8.0000000000000002e-02 9.3061641108440920e+00 2.0872304107845903e+01 1.5587321575111815e+01 1 0 0
22257 1 1 -1.2000000000000000e-01 1.0237041224048665e+01 2.1887338784543267e+01 1.6263410394430952e+01 1 0 0
22263 1 2 5.9999999999999998e-02 9.5487652219687043e+00 2.3658611421424737e+01 1.5314728243051796e+01 1 0 0
22258 1 2 5.9999999999999998e-02 9.5031248334527181e+00 2.0635614292826777e+01 1.4572997673703604e+01 1 0 0
22259 1 2 5.9999999999999998e-02 8.2192002042694092e+00 2.1138497034913193e+01 1.5742081744862352e+01 1 0 0
22260 1 1 -1.2000000000000000e-01 1.0547100536800125e+01 2.3146735317446510e+01 1.5412760742605016e+01 1 0 0
22262 1 2 5.9999999999999998e-02 1.1169199834084830e+01 2.1393638549918872e+01 1.6496307604186971e+01 1 0 0
22264 1 2 5.9999999999999998e-02 1.0837559486665665e+01 2.2970788876327205e+01 1.4311380041857582e+01 1 0 0
22268 1 7 -5.0000000000000000e-01 7.2864458427580363e+00 1.9156109616406226e+01 1.6927805034797256e+01 1 0 0
22261 1 2 5.9999999999999998e-02 9.8399342741654259e+00 2.2099355328620000e+01 1.7231509388068183e+01 1 0 0
22269 1 1 -1.2000000000000000e-01 1.1490239623863765e+01 2.4159733485236082e+01 1.6109298868129542e+01 1 0 0
22271 1 2 5.9999999999999998e-02 1.1199054591421172e+01 2.4495276137405472e+01 1.7072474702090620e+01 1 0 0
35303 1 1 -1.2000000000000000e-01 1.3449992881451678e+01 2.1444680796068251e+01 1.2169826652259875e+01 -2 0 0
35306 1 2 5.9999999999999998e-02 1.3606328130305867e+01 2.2519574191462951e+01 1.2519869311335608e+01 -2 0 0
35289 1 4 -5.0000000000000000e-01 1.4414140760506307e+01 1.8499521136763232e+01 1.5685667353706268e+01 -2 0 0
35297 1 2 5.9999999999999998e-02 1.2808082927693707e+01 2.0495969953058051e+01 1.3979832046689840e+01 -2 0 0
33996 1 2 5.9999999999999998e-02 1.6632372594881225e+01 2.3776224945789611e+01 1.2502593182163038e+01 -1 0 0
35298 1 2 5.9999999999999998e-02 1.3480164690521910e+01 1.9338284496380993e+01 1.3028101497026082e+01 -2 0 0
22274 1 2 5.9999999999999998e-02 1.3040843521101863e+01 2.2570094346468345e+01 1.6466918857263476e+01 1 0 0
22270 1 1 -1.2000000000000000e-01 1.2921601223146160e+01 2.3622652279513019e+01 1.6223135349907050e+01 1 0 0
22275 1 2 5.9999999999999998e-02 1.3208782054865660e+01 2.3639913980977415e+01 1.5180105884769972e+01 1 0 0
35294 1 1 -1.2000000000000000e-01 1.3648362859489483e+01 2.0394134892811895e+01 1.3301930955613052e+01 -2 0 0
35292 1 2 5.9999999999999998e-02 1.3736018321356932e+01 2.0446223794454809e+01 1.6096109442685737e+01 -2 0 0
35296 1 2 5.9999999999999998e-02 1.5684942077145395e+01 2.0155066468209384e+01 1.3743770462181029e+01 -2 0 0
35295 1 2 5.9999999999999998e-02 1.5046249688683742e+01 2.1631892161672166e+01 1.4310131869963465e+01 -2 0 0
35293 1 2 5.9999999999999998e-02 1.5495154385599747e+01 2.0201594768902659e+01 1.6150778160565064e+01 -2 0 0
35290 1 3 8.0000000000000002e-02 1.4597692276690236e+01 1.9951618925299808e+01 1.5550346673357240e+01 -2 0 0
35291 1 1 -1.2000000000000000e-01 1.4784306975099168e+01 2.0551794080760722e+01 1.4188086416661539e+01 -2 0 0
10937 1 2 5.9999999999999998e-02 1.7677027728806387e+01 2.2275746911264761e+01 1.5780113002192872e+01 3 1 0
10933 1 1 -1.2000000000000000e-01 1.8243413202015418e+01 2.1565053027340095e+01 1.6406989180498496e+01 3 1 0
10938 1 2 5.9999999999999998e-02 1.7483622534022370e+01 2.1270267292236262e+01 1.7109372426561393e+01 3 1 0
10935 1 2 5.9999999999999998e-02 1.7736615392311382e+01 2.0074439766675212e+01 1.4994006646475594e+01 3 1 0
22277 1 2 5.9999999999999998e-02 1.4840051152289849e+01 2.4232394953417508e+01 1.6903275596430159e+01 1 0 0
22273 1 3 8.0000000000000002e-02 1.3826136376386856e+01 2.4524142924195313e+01 1.7071957001598527e+01 1 0 0
10951 1 2 5.9999999999999998e-02 1.7619734464802296e+01 2.4353218873835711e+01 1.6145480513660051e+01 3 1 0
33986 1 2 5.9999999999999998e-02 1.9937441454502306e+01 2.1201515263774521e+01 1.2300410094436906e+01 -1 0 0
10932 1 3 8.0000000000000002e-02 1.8642864103072913e+01 2.0371787496613422e+01 1.5506486158742947e+01 3 1 0
33984 1 1 -1.2000000000000000e-01 2.0398274366809055e+01 2.2163719947261736e+01 1.2468497557019090e+01 -1 0 0
36410 1 2 5.9999999999999998e-02 2.0553796337767182e+01 1.9268130595520219e+01 1.2174857391199469e+01 -1 1 0
33989 1 2 5.9999999999999998e-02 1.9119730157340129e+01 2.3392419778347374e+01 1.3572299860840765e+01 -1 0 0
10945 1 1 -1.2000000000000000e-01 1.9026376027619431e+01 2.3655625709934704e+01 1.7572010692818033e+01 3 1 0
10934 1 2 5.9999999999999998e-02 1.9376925389113698e+01 2.0656967033214723e+01 1.4743101937978270e+01 3 1 0
33985 1 1 -1.2000000000000000e-01 1.9519563642367235e+01 2.3385749576201299e+01 1.2596704551660132e+01 -1 0 0
10936 1 1 -1.2000000000000000e-01 1.9449435393693012e+01 2.2254706180132882e+01 1.7081023802740038e+01 3 1 0
10931 1 4 -5.0000000000000000e-01 1.9289595313538832e+01 1.9285696132764034e+01 1.6198121450391540e+01 3 1 0
33990 1 2 5.9999999999999998e-02 2.0200217320856776e+01 2.4199309131207634e+01 1.2592179299118994e+01 -1 0 0
10940 1 2 5.9999999999999998e-02 1.9675768506739761e+01 2.1524191370005610e+01 1.7865089571826367e+01 3 1 0
33987 1 2 5.9999999999999998e-02 2.1018376635985955e+01 2.1893968185107870e+01 1.3297067457206653e+01 -1 0 0
10941 1 6 2.9999999999999999e-01 2.0306889671266763e+01 1.9335959542738948e+01 1.6387657439013648e+01 3 1 0
10939 1 2 5.9999999999999998e-02 2.0254563812872984e+01 2.2321452407565189e+01 1.6412935516918012e+01 3 1 0
10947 1 2 5.9999999999999998e-02 1.9865096146920724e+01 2.4205154735335899e+01 1.8015855039901531e+01 3 1 0
11739 1 6 2.9999999999999999e-01 3.2887358157178799e+00 2.7766329130037036e+01 1.2022023305861545e+01 2 2 0
11723 1 1 -1.2000000000000000e-01 5.7634607222797163e+00 2.8440830826670826e+01 1.2187016022633825e+01 2 2 0
11728 1 2 5.9999999999999998e-02 5.3211456721530510e+00 2.7566903437089831e+01 1.2679135029987579e+01 2 2 0
13200 1 2 5.9999999999999998e-02 1.6643590753999051e+00 2.5157302127315397e+01 1.6431641074230225e+01 2 1 0
13203 1 2 5.9999999999999998e-02 1.2243887199544609e-01 2.7150245584783232e+01 1.6927250197029238e+01 2 1 0
13199 1 1 -1.2000000000000000e-01 4.5479852667837756e-01 2.6909177271245909e+01 1.5905409688309266e+01 2 1 0
13204 1 2 5.9999999999999998e-02 6.9347751190207219e-01 2.7881730179021716e+01 1.5466599738494430e+01 2 1 0
13197 1 5 5.0000000000000000e-01 2.2629343907129611e+00 2.5675330826846672e+01 1.4482053687069357e+01 2 1 0
13198 1 1 -1.2000000000000000e-01 1.8228685726563729e+00 2.6108750182199330e+01 1.5892730999492796e+01 2 1 0
13201 1 2 5.9999999999999998e-02 2.5905038296768441e+00 2.6503130298750740e+01 1.6545580116312205e+01 2 1 0
13223 1 7 -5.0000000000000000e-01 2.9199550583622846e+00 2.6439689266548594e+01 1.3705575378697580e+01 2 1 0
26965 1 2 5.9999999999999998e-02 5.4369454954316216e+00 2.5452120942765969e+01 1.6420612797476799e+01 -2 2 0
25806 1 2 5.9999999999999998e-02 1.4806396429700437e+00 2.9493625541349225e+01 1.7031707799468450e+01 -1 1 0
25792 1 2 5.9999999999999998e-02 3.6743976949523551e+00 2.9586972642191395e+01 1.4162840452329196e+01 -1 1 0
25799 1 6 2.9999999999999999e-01 1.4527991311191206e+00 2.9429935006629997e+01 1.4660061582611537e+01 -1 1 0
25798 1 2 5.9999999999999998e-02 4.0465701018008637e+00 2.8906274029900295e+01 1.6767682603012950e+01 -1 1 0
25789 1 4 -5.0000000000000000e-01 1.7915610387079701e+00 3.0319851332373833e+01 1.4373688809331963e+01 -1 1 0
25790 1 3 8.0000000000000002e-02 3.2719899680229476e+00 3.0507033457274780e+01 1.4464086925081883e+01 -1 1 0
25794 1 1 -1.2000000000000000e-01 3.6426025648805229e+00 2.9836934241590313e+01 1.7031391666637237e+01 -1 1 0
25803 1 1 -1.2000000000000000e-01 2.2161248872569339e+00 2.9791185067589321e+01 1.7731369161311918e+01 -1 1 0
11725 1 2 5.9999999999999998e-02 5.9999213530365036e+00 3.0230054865526274e+01 1.3419572792305823e+01 2 2 0
25797 1 2 5.9999999999999998e-02 4.2566471725344872e+00 3.0275834395800022e+01 1.7854430382908827e+01 -1 1 0
26964 1 5 5.0000000000000000e-01 5.7396534284207217e+00 2.6326884796119241e+01 1.8343239849014051e+01 -2 2 0
25805 1 2 5.9999999999999998e-02 2.2733559550379976e+00 2.8980785881255155e+01 1.8420004130740722e+01 -1 1 0
11722 1 2 5.9999999999999998e-02 8.4353904255979373e+00 2.9097274504848560e+01 1.2048839261972123e+01 2 2 0
26966 1 2 5.9999999999999998e-02 6.8299861430619933e+00 2.4752664097333057e+01 1.7302785274854759e+01 -2 2 0
22272 1 2 5.9999999999999998e-02 1.1548877373148734e+01 2.5000800205624792e+01 1.5371544908225665e+01 1 0 0
22343 1 7 -5.0000000000000000e-01 1.1945662806261749e+01 2.5458630145801372e+01 1.2565259196460886e+01 1 0 0
26961 1 1 -1.2000000000000000e-01 6.3132206814348919e+00 2.5697358956981773e+01 1.7047111650905322e+01 -2 2 0
26960 1 2 5.9999999999999998e-02 9.0170762415253716e+00 2.5469039310054264e+01 1.5943647046763646e+01 -2 2 0
22327 1 2 5.9999999999999998e-02 8.0090197844337059e+00 2.4938804021401776e+01 1.2543940680367552e+01 1 0 0
11720 1 1 -1.2000000000000000e-01 6.5602290273003305e+00 2.9286602036457108e+01 1.3206757179721796e+01 2 2 0
11724 1 2 5.9999999999999998e-02 6.6738066904343718e+00 2.8644424004933999e+01 1.4089814986212431e+01 2 2 0
22317 1 5 5.0000000000000000e-01 1.1478689843249800e+01 2.6628552551064836e+01 1.2516312392369688e+01 1 0 0
26963 1 2 5.9999999999999998e-02 6.7672471188419667e+00 2.6563230337089600e+01 1.5086104404731170e+01 -2 2 0
26962 1 2 5.9999999999999998e-02 6.9838620349748588e+00 2.7567084972921865e+01 1.6398958684148610e+01 -2 2 0
26958 1 1 -1.2000000000000000e-01 7.1839518322274332e+00 2.6562561878947182e+01 1.6090224078275448e+01 -2 2 0
22320 1 2 5.9999999999999998e-02 9.3483810294075624e+00 2.7260940690705731e+01 1.2807923560638711e+01 1 0 0
11741 1 7 -5.0000000000000000e-01 1.0776792991443790e+01 3.0012763329673763e+01 1.2670654215062783e+01 2 2 0
11717 1 1 -1.2000000000000000e-01 7.8822713710110150e+00 2.9837073909741392e+01 1.2698862387668658e+01 2 2 0
26959 1 2 5.9999999999999998e-02 9.1580407260935797e+00 2.7055409429770521e+01 1.5439566969866870e+01 -2 2 0
26955 1 1 -1.2000000000000000e-01 8.6820766172506616e+00 2.6431632357263123e+01 1.6193343597074211e+01 -2 2 0
11716 1 1 -1.2000000000000000e-01 8.7159180807706846e+00 3.0364569537773853e+01 1.3882398755991051e+01 2 2 0
11718 1 2 5.9999999999999998e-02 8.6894695997883442e+00 2.9656672755016292e+01 1.4672778059236085e+01 2 2 0
11715 1 5 5.0000000000000000e-01 1.0133971918819595e+01 3.0661938398702816e+01 1.3490443871265718e+01 2 2 0
26979 1 7 -5.0000000000000000e-01 1.0442053476666306e+01 2.9104788990256083e+01 1.7001647348391284e+01 -2 2 0
26947 1 3 8.0000000000000002e-02 8.2411944710296972e+00 3.0641202950477389e+01 1.8049037903925981e+01 -2 2 0
26953 1 5 5.0000000000000000e-01 9.4295641059357731e+00 2.8533827624567540e+01 1.7400769503608302e+01 -2 2 0
26950 1 4 -5.0000000000000000e-01 8.4206650113346999e+00 2.9180909561587768e+01 1.7930662609683196e+01 -2 2 0
22342 1 6 2.9999999999999999e-01 1.1839610225100381e+01 2.8543258766650318e+01 1.2672120518519149e+01 1 0 0
26954 1 1 -1.2000000000000000e-01 9.3891453934783744e+00 2.7023973002496284e+01 1.7419793662981583e+01 -2 2 0
26956 1 2 5.9999999999999998e-02 1.0438868935687209e+01 2.6730109746941427e+01 1.7347624853788862e+01 -2 2 0
22314 1 4 -5.0000000000000000e-01 1.2209654414032682e+01 2.7679012837527861e+01 1.2841814019325318e+01 1 0 0
26957 1 2 5.9999999999999998e-02 8.9672532761743629e+00 2.6642200385503983e+01 1.8339873083050435e+01 -2 2 0
10946 1 1 -1.2000000000000000e-01 1.8520262850464142e+01 2.4730212714818418e+01 1.6603572514023572e+01 3 1 0
22310 1 2 5.9999999999999998e-02 1.2263892737960600e+01 2.9597757618244774e+01 1.5021947972742996e+01 1 0 0
33994 1 5 5.0000000000000000e-01 1.7525153737887589e+01 2.5720211465830136e+01 1.2217154748130213e+01 -1 0 0
22301 1 2 5.9999999999999998e-02 1.2951101081136132e+01 2.9078525029353443e+01 1.7269908116217167e+01 1 0 0
22313 1 2 5.9999999999999998e-02 1.2702550743998351e+01 2.7557929588449952e+01 1.5506752049822831e+01 1 0 0
22278 1 2 5.9999999999999998e-02 1.3692292884867616e+01 2.5526471019915402e+01 1.6660910340170890e+01 1 0 0
22315 1 2 5.9999999999999998e-02 1.4136102041095009e+01 2.8334899183670501e+01 1.2901910836624111e+01 1 0 0
22316 1 2 5.9999999999999998e-02 1.3999635020001827e+01 2.6650045153745200e+01 1.3349432145159282e+01 1 0 0
22308 1 1 -1.2000000000000000e-01 1.3538688895340030e+01 2.7993437943101483e+01 1.4946175412565895e+01 1 0 0
22307 1 1 -1.2000000000000000e-01 1.3279415248540934e+01 2.9426834811598905e+01 1.5281085121515764e+01 1 0 0
22309 1 2 5.9999999999999998e-02 1.3928901800575591e+01 3.0038785432616997e+01 1.4656031276950319e+01 1 0 0
22311 1 3 8.0000000000000002e-02 1.3515999408298459e+01 2.7623505350266527e+01 1.3486128339112710e+01 1 0 0
22298 1 1 -1.2000000000000000e-01 1.3501234864366035e+01 2.9753683537592050e+01 1.6725666784905169e+01 1 0 0
22312 1 2 5.9999999999999998e-02 1.4506761173866918e+01 2.7654726448890166e+01 1.5315851195912185e+01 1 0 0
10955 1 5 5.0000000000000000e-01 1.7544469458861244e+01 2.8405129264379156e+01 1.6184275766106573e+01 3 1 0
10952 1 4 -5.0000000000000000e-01 1.7758886512400576e+01 2.7106868134426939e+01 1.6098839466026305e+01 3 1 0
10956 1 1 -1.2000000000000000e-01 1.7303245183277628e+01 2.9283276529292348e+01 1.4939784826702784e+01 3 1 0
22302 1 2 5.9999999999999998e-02 1.4560755545959841e+01 2.9652473378894783e+01 1.7040558461505892e+01 1 0 0
10981 1 7 -5.0000000000000000e-01 1.7539008948755988e+01 2.9001685467397145e+01 1.7283024027279154e+01 3 1 0
10959 1 2 5.9999999999999998e-02 1.6279842650842934e+01 2.9344637985068228e+01 1.4669806462251568e+01 3 1 0
10953 1 2 5.9999999999999998e-02 1.7392978485648413e+01 2.6237213637072010e+01 1.7964096975375277e+01 3 1 0
10949 1 3 8.0000000000000002e-02 1.8139384608103253e+01 2.6176283568796542e+01 1.7109729705615123e+01 3 1 0
10958 1 2 5.9999999999999998e-02 1.7762130216582936e+01 2.8738782192485509e+01 1.4131697940965939e+01 3 1 0
10980 1 6 2.9999999999999999e-01 1.7807225893634460e+01 2.6754835021416412e+01 1.5182437653357786e+01 3 1 0
34010 1 7 -5.0000000000000000e-01 1.7533081176424687e+01 2.6046753007201097e+01 1.3395403235045436e+01 -1 0 0
41574 685 9 4.2380000000000001e-01 1.6873285770951714e+01 3.0578346995331305e+01 1.7909359946459301e+01 0 0 0
10957 1 1 -1.2000000000000000e-01 1.7952369250001727e+01 3.0680208122252530e+01 1.4947934846847174e+01 3 1 0
10950 1 2 5.9999999999999998e-02 1.9350685603642667e+01 2.4818387733334379e+01 1.5908906433852666e+01 3 1 0
10962 1 2 5.9999999999999998e-02 1.8634550497571539e+01 3.0811917965844074e+01 1.5812602356903474e+01 3 1 0
10954 1 2 5.9999999999999998e-02 1.8939133185529730e+01 2.6656560817795988e+01 1.7692395800155587e+01 3 1 0
27201 1 2 5.9999999999999998e-02 2.0687300190270633e+01 2.8998123447240054e+01 1.4834291714268879e+01 -2 2 0
27199 1 2 5.9999999999999998e-02 2.0506642987708950e+01 2.6779235319634278e+01 1.5793232641686906e+01 -2 2 0
27198 1 2 5.9999999999999998e-02 2.0650563669927337e+01 2.6616028759427380e+01 1.4096635066414301e+01 -2 2 0
13865 1 2 5.9999999999999998e-02 2.0773980237421640e+01 2.8456948615506455e+01 1.8026094146134849e+01 1 1 0
27196 1 3 8.0000000000000002e-02 2.1206181917248230e+01 2.6880371274289843e+01 1.5006606573121349e+01 -2 2 0
10965 1 2 5.9999999999999998e-02 1.9393994666278758e+01 3.0013049108750632e+01 1.3347518862233201e+01 3 1 0
25793 1 2 5.9999999999999998e-02 3.5664170352972215e+00 3.1300923654422860e+01 1.3761565008144792e+01 -1 1 0
25795 1 2 5.9999999999999998e-02 5.0284056591116713e+00 3.0788489987870967e+01 1.5575510636617937e+01 -1 1 0
25791 1 1 -1.2000000000000000e-01 3.9555551260271162e+00 3.0870471208258628e+01 1.5815295278578155e+01 -1 1 0
25786 1 5 5.0000000000000000e-01 9.3215619759488411e-01 3.1344899349996631e+01 1.4058608900162755e+01 -1 1 0
25796 1 2 5.9999999999999998e-02 3.7901223455785287e+00 3.1881420647087818e+01 1.6049298784042747e+01 -1 1 0
25809 1 2 5.9999999999999998e-02 1.9553038786875732e+00 3.1970129901663569e+01 1.7746278371602465e+01 -1 1 0
26951 1 2 5.9999999999999998e-02 7.8982576732138678e+00 3.1060239816287201e+01 1.7163532312864216e+01 -2 2 0
22299 1 2 5.9999999999999998e-02 1.1888451043730166e+01 3.1147308715896923e+01 1.6643216580332076e+01 1 0 0
26952 1 2 5.9999999999999998e-02 9.2365964605867230e+00 3.1059077057330732e+01 1.8160146995659929e+01 -2 2 0
11719 1 2 5.9999999999999998e-02 8.0504911921724922e+00 3.1200210323666354e+01 1.4250081902623235e+01 2 2 0
11712 1 4 -5.0000000000000000e-01 1.0666503723322775e+01 3.1781595473120493e+01 1.4045178593526122e+01 2 2 0
11709 1 3 8.0000000000000002e-02 1.2034010709166614e+01 3.2198154555030754e+01 1.3959251406991450e+01 2 2 0
42092 858 9 4.2380000000000001e-01 1.5998419906772439e+01 3.2184414575122652e+01 2.1539924537492887e+01 0 0 0
22295 1 1 -1.2000000000000000e-01 1.2907330553112187e+01 3.1044033078990431e+01 1.7095125967249697e+01 1 0 0
22300 1 2 5.9999999999999998e-02 1.3461532973727229e+01 3.1841837655269661e+01 1.6657661196464954e+01 1 0 0
11713 1 2 5.9999999999999998e-02 1.2580635248947166e+01 3.1363192790871377e+01 1.3563714842666759e+01 2 2 0
10961 1 2 5.9999999999999998e-02 1.7229557820712404e+01 3.1516358737458955e+01 1.5058491877576826e+01 3 1 0
10963 1 1 -1.2000000000000000e-01 1.8029636983920458e+01 3.1507518322057670e+01 1.2502951437539709e+01 3 1 0
41573 685 9 4.2380000000000001e-01 1.6280057910658183e+01 3.2068767569286898e+01 1.7603820622125578e+01 0 0 0
42093 858 9 4.2380000000000001e-01 1.4750951646522417e+01 3.1178204627023089e+01 2.1852959731347376e+01 0 0 0
10960 1 1 -1.2000000000000000e-01 1.8869143191078134e+01 3.0883721552585797e+01 1.3734019832413333e+01 3 1 0
13877 1 2 5.9999999999999998e-02 2.0695133839567099e+01 3.0806166867284233e+01 1.6911501343387162e+01 1 1 0
10964 1 2 5.9999999999999998e-02 1.9609597944760779e+01 3.1575500269361772e+01 1.4114752176069524e+01 3 1 0
13872 1 1 -1.2000000000000000e-01 2.0931008311710976e+01 3.1338586309064777e+01 1.7830773598811433e+01 1 1 0
15000 1 2 5.9999999999999998e-02 4.7897920807480521e+00 4.6005037922914394e+00 1.8378275662871893e+01 1 1 0
15001 1 2 5.9999999999999998e-02 4.9709744854373650e+00 3.0994821332069367e+00 1.8890453740128546e+01 1 1 0
15020 1 2 5.9999999999999998e-02 2.4896790617494366e-01 2.1223623137050591e+00 2.3949402172441378e+01 1 1 0
15019 1 2 5.9999999999999998e-02 6.9830735212138528e-01 4.2277738639531887e-01 2.4105403391577131e+01 1 1 0
15015 1 3 8.0000000000000002e-02 4.1593418947821875e-01 1.1768160226471538e+00 2.3429797358908701e+01 1 1 0
14998 1 3 8.0000000000000002e-02 4.8098368155754780e+00 4.0550525161130997e+00 1.9352255766250479e+01 1 1 0
15004 1 2 5.9999999999999998e-02 2.6552005510602616e+00 4.1765396316799306e+00 1.9550483608639588e+01 1 1 0
15013 1 2 5.9999999999999998e-02 1.1757030880104162e+00 2.5038303387315652e+00 2.0885750767392842e+01 1 1 0
15006 1 2 5.9999999999999998e-02 3.2653512445621988e+00 1.9594158736574896e+00 2.0445990014928888e+01 1 1 0
15005 1 2 5.9999999999999998e-02 4.0792680010971880e+00 2.6752221624479589e+00 2.1943724974761462e+01 1 1 0
15011 1 1 -1.2000000000000000e-01 1.8990753358950048e+00 2.5098392521103707e+00 2.1703715284197628e+01 1 1 0
15002 1 1 -1.2000000000000000e-01 3.3328218064979582e+00 2.7704678870577411e+00 2.1127428409991886e+01 1 1 0
14999 1 1 -1.2000000000000000e-01 3.5352215610225368e+00 4.0619774700805253e+00 2.0239036483440319e+01 1 1 0
15003 1 2 5.9999999999999998e-02 3.4515804714822687e+00 4.9071155824022128e+00 2.0933700344066345e+01 1 1 0
15014 1 2 5.9999999999999998e-02 1.7540369271327327e+00 3.3531678815752310e+00 2.2477006732399154e+01 1 1 0
15012 1 1 -1.2000000000000000e-01 1.7349422925602940e+00 1.2501033592660094e+00 2.2575105097114559e+01 1 1 0
15017 1 2 5.9999999999999998e-02 2.5114745768451101e+00 1.2794316917634057e+00 2.3264295890663696e+01 1 1 0
14997 1 4 -5.0000000000000000e-01 6.1287147781541984e+00 4.3222799936268244e+00 1.9857770664827207e+01 1 1 0
15016 1 2 5.9999999999999998e-02 1.8330144421536492e+00 3.7166699676377102e-01 2.2030081193896919e+01 1 1 0
16536 1 2 5.9999999999999998e-02 5.0523690666062904e-01 5.3038551195781194e+00 1.9322207753794292e+01 1 0 0
34598 1 2 5.9999999999999998e-02 8.7138961424356975e-01 2.5381647275721797e-01 1.9774392515343795e+01 -2 0 0
29360 1 2 5.9999999999999998e-02 5.8293081139362002e+00 1.1372901924740277e+00 2.1540583487640809e+01 -2 2 0
15007 1 6 2.9999999999999999e-01 6.1260905384041031e+00 4.6644393655855776e+00 2.0789957103424989e+01 1 1 0
16533 1 2 5.9999999999999998e-02 5.6266399122760069e-01 5.8478312197887012e+00 2.1712914452703622e+01 1 0 0
29359 1 2 5.9999999999999998e-02 6.3556676182206031e+00 5.5870160243949329e-01 2.3077279257542557e+01 -2 2 0
29355 1 1 -1.2000000000000000e-01 6.3744978041715976e+00 3.5384750727234515e-01 2.2047295237035918e+01 -2 2 0
14993 1 2 5.9999999999999998e-02 9.7994829894149920e+00 2.9761129462653408e+00 1.9068867642762363e+01 1 1 0
14987 1 2 5.9999999999999998e-02 1.2094984187472416e+01 2.3211326564267103e+00 1.9544245375620861e+01 1 1 0
14994 1 5 5.0000000000000000e-01 7.2559002893257860e+00 4.2565399573109639e+00 1.9194406282929759e+01 1 1 0
14995 1 2 5.9999999999999998e-02 8.4394350183271793e+00 4.1205150879663925e+00 2.0968216641222948e+01 1 1 0
14988 1 1 -1.2000000000000000e-01 9.8356638616714580e+00 4.0818439099808241e+00 1.9346443027747231e+01 1 1 0
14991 1 1 -1.2000000000000000e-01 8.5551877803937000e+00 4.4899208426693669e+00 1.9993844533280893e+01 1 1 0
14985 1 1 -1.2000000000000000e-01 1.1206942078674409e+01 4.2088151109067686e+00 2.0070613820973517e+01 1 1 0
14996 1 2 5.9999999999999998e-02 8.6000544718221494e+00 5.5880420488179752e+00 1.9994901148077762e+01 1 1 0
14989 1 2 5.9999999999999998e-02 1.1040397244576853e+01 3.9780449959642783e+00 2.1088383668892330e+01 1 1 0
14990 1 2 5.9999999999999998e-02 1.1321365629777684e+01 5.2679840970824259e+00 1.9875846990287837e+01 1 1 0
29353 1 2 5.9999999999999998e-02 8.3128572839460659e+00 1.6497021381412702e+00 1.9998560293880878e+01 -2 2 0
29351 1 2 5.9999999999999998e-02 9.7901529943428010e+00 2.9934650211834668e-01 1.8692154050643889e+01 -2 2 0
29350 1 2 5.9999999999999998e-02 1.0459313945855564e+01 3.0253220730814440e-01 2.0318944307153199e+01 -2 2 0
29357 1 2 5.9999999999999998e-02 8.4735512873456038e+00 8.0125373737419991e-01 2.2375411543363700e+01 -2 2 0
29349 1 1 -1.2000000000000000e-01 8.2844945428516503e+00 5.8099665456597716e-01 2.0135919168587069e+01 -2 2 0
29354 1 2 5.9999999999999998e-02 7.5286884417828590e+00 2.7525899202498660e-01 1.9450423144391596e+01 -2 2 0
29352 1 1 -1.2000000000000000e-01 7.9213156288043658e+00 2.1993793422081259e-01 2.1613375160351797e+01 -2 2 0
40647 376 9 4.2380000000000001e-01 1.2390175963825412e+01 5.5797899534331763e-01 2.2186637945320292e+01 0 0 0
14984 1 1 -1.2000000000000000e-01 1.2368079281158076e+01 3.3551016319398244e+00 1.9641208668392959e+01 1 1 0
14986 1 2 5.9999999999999998e-02 1.2731993974804254e+01 3.6363518986048691e+00 1.8679147599641453e+01 1 1 0
15009 1 7 -5.0000000000000000e-01 1.3543938266139039e+01 2.4778086895150904e+00 2.1445437115088886e+01 1 1 0
14983 1 5 5.0000000000000000e-01 1.3550558938637456e+01 3.3403357418020430e+00 2.0553527910362941e+01 1 1 0
14979 1 2 5.9999999999999998e-02 1.7313160459085147e+01 3.6438136290219796e+00 1.9377899409339321e+01 1 1 0
15008 1 6 2.9999999999999999e-01 1.4547701707961696e+01 4.7169763954151538e+00 1.9403819998637424e+01 1 1 0
14981 1 2 5.9999999999999998e-02 1.5970025055859415e+01 3.2017199723077696e+00 2.1639893222221449e+01 1 1 0
14980 1 4 -5.0000000000000000e-01 1.4577077789683576e+01 4.2017481232656690e+00 2.0314971762211854e+01 1 1 0
14977 1 3 8.0000000000000002e-02 1.5880004031368857e+01 4.1754410135941225e+00 2.1029813476210595e+01 1 1 0
14974 1 1 -1.2000000000000000e-01 1.7155906259337389e+01 4.4010077602955695e+00 2.0105763244353192e+01 1 1 0
14982 1 2 5.9999999999999998e-02 1.5744305881497924e+01 4.8800761988605403e+00 2.1866419440601735e+01 1 1 0
14978 1 2 5.9999999999999998e-02 1.6904188487255695e+01 5.2534803810891644e+00 1.9392608816313022e+01 1 1 0
14976 1 2 5.9999999999999998e-02 1.8324540063984898e+01 3.9362945666878240e+00 2.1748067694344364e+01 1 1 0
5628 1 2 5.9999999999999998e-02 1.7701654834765243e+01 1.4885576688580142e+00 2.0554520731261540e+01 2 -1 0
5630 1 2 5.9999999999999998e-02 1.5665133143099704e+01 9.8912119823318656e-01 1.9364774670937763e+01 2 -1 0
5625 1 1 -1.2000000000000000e-01 1.7697230598608915e+01 6.2396838697420420e-01 1.9875831000057801e+01 2 -1 0
5627 1 2 5.9999999999999998e-02 1.7989809225374085e+01 9.6545118774190664e-01 1.8867804926674623e+01 2 -1 0
5633 1 2 5.9999999999999998e-02 1.5992356192680035e+01 2.5707083393081409e-01 2.1871751898797768e+01 2 -1 0
5626 1 1 -1.2000000000000000e-01 1.6246934294750417e+01 1.0480221244383296e-01 1.9725201451513840e+01 2 -1 0
14973 1 1 -1.2000000000000000e-01 1.8400423836954740e+01 4.6450528578499215e+00 2.0983756293933592e+01 1 1 0
14975 1 2 5.9999999999999998e-02 1.8387102061444185e+01 5.6528218587070613e+00 2.1445899897765042e+01 1 1 0
14964 1 1 -1.2000000000000000e-01 1.9781672556938538e+01 4.2223134552940529e+00 2.0291877850936231e+01 1 1 0
14961 1 1 -1.2000000000000000e-01 2.0958684415628348e+01 4.0480455650917522e+00 2.1370760962145429e+01 1 1 0
14965 1 2 5.9999999999999998e-02 2.0734358367792993e+01 3.3130120117809998e+00 2.2166287837513408e+01 1 1 0
14967 1 2 5.9999999999999998e-02 1.9790068026328353e+01 3.2569774305442483e+00 1.9774805396066949e+01 1 1 0
14968 1 2 5.9999999999999998e-02 2.0017941198630140e+01 4.9839041867859386e+00 1.9573509863085810e+01 1 1 0
14966 1 2 5.9999999999999998e-02 2.1065270540131241e+01 4.9964412548732975e+00 2.2012200645651824e+01 1 1 0
5618 1 2 5.9999999999999998e-02 2.0536510679822150e+01 7.0151141389719918e-01 1.9774095320379711e+01 2 -1 0
5617 1 2 5.9999999999999998e-02 2.0190116453743318e+01 7.5450985511609059e-01 2.1493838069362745e+01 2 -1 0
5613 1 1 -1.2000000000000000e-01 2.0187478544060102e+01 1.4946815042555076e-01 2.0575921698178238e+01 2 -1 0
16567 1 7 -5.0000000000000000e-01 3.9959895114513269e+00 7.5715312854773806e+00 1.8705951946991046e+01 1 0 0
42341 941 9 4.2380000000000001e-01 5.9174621524055828e+00 8.1099191774545396e+00 1.8880966141976359e+01 -2 0 0
13101 1 2 5.9999999999999998e-02 3.2916068188672021e-01 1.1084375826373696e+01 1.8631462105256407e+01 2 1 0
16532 1 1 -1.2000000000000000e-01 2.4953029277667252e-01 6.2638774392729175e+00 1.9631248908082711e+01 1 0 0
16540 1 2 5.9999999999999998e-02 2.2360257200105540e+00 6.8473594780642602e+00 2.0199933211488670e+01 1 0 0
16539 1 2 5.9999999999999998e-02 1.1342769374393540e+00 8.1700711291749482e+00 1.9901674777868667e+01 1 0 0
16535 1 3 8.0000000000000002e-02 1.4165110531409975e+00 7.2131578518047039e+00 1.9533629928355563e+01 1 0 0
37599 1 2 5.9999999999999998e-02 5.5131057322573902e+00 1.1842675780486013e+01 2.0126296263223036e+01 0 1 0
37595 1 1 -1.2000000000000000e-01 5.6822721418704907e+00 1.2379741601166991e+01 1.9162691976549446e+01 0 1 0
37594 1 1 -1.2000000000000000e-01 6.9720802139882752e+00 1.1896567787022892e+01 1.8436074775880563e+01 0 1 0
42340 941 8 -8.4760000000000002e-01 6.9083154754590392e+00 8.2427371098767619e+00 1.8904827788805687e+01 -2 0 0
37593 1 5 5.0000000000000000e-01 8.0875715143296638e+00 1.1715508662071445e+01 1.9417731416814654e+01 0 1 0
37591 1 2 5.9999999999999998e-02 8.1757651261365947e+00 9.5486148185607416e+00 2.1665995731304850e+01 0 1 0
37592 1 2 5.9999999999999998e-02 9.2622102673516213e+00 1.0959548272426678e+01 2.1643863848119679e+01 0 1 0
37618 1 6 2.9999999999999999e-01 7.5446656139296806e+00 9.8600296089340240e+00 1.9453945403215133e+01 0 1 0
37588 1 2 5.9999999999999998e-02 9.9856724226513212e+00 8.4119295730829133e+00 2.0264112717394109e+01 0 1 0
37590 1 4 -5.0000000000000000e-01 8.1766147009072210e+00 1.0490557188634153e+01 1.9909350031592105e+01 0 1 0
37587 1 3 8.0000000000000002e-02 8.9004250124032769e+00 1.0067091365957005e+01 2.1091925548390719e+01 0 1 0
37584 1 1 -1.2000000000000000e-01 1.0147951262723623e+01 9.1659542152880533e+00 2.1004461904173613e+01 0 1 0
37589 1 2 5.9999999999999998e-02 1.0223076139063101e+01 8.5954031859810076e+00 2.1956901139849759e+01 0 1 0
37583 1 1 -1.2000000000000000e-01 1.1465245992887160e+01 9.8060750469478570e+00 2.0571582453717490e+01 0 1 0
37585 1 2 5.9999999999999998e-02 1.1174822849381043e+01 1.0416828548066471e+01 1.9707135830918755e+01 0 1 0
37586 1 2 5.9999999999999998e-02 1.1856292816225308e+01 1.0520391793514060e+01 2.1288007771356391e+01 0 1 0
37578 1 2 5.9999999999999998e-02 1.2103925180090846e+01 8.2332128153781046e+00 1.9226028262274678e+01 0 1 0
37577 1 2 5.9999999999999998e-02 1.2730302855289223e+01 8.0369376367328709e+00 2.0989074214580384e+01 0 1 0
37574 1 1 -1.2000000000000000e-01 1.2556809394364969e+01 8.7612335847771678e+00 2.0150089157614595e+01 0 1 0
37572 1 2 5.9999999999999998e-02 1.5253137029514864e+01 7.5200934259000780e+00 1.9908827043923743e+01 0 1 0
37575 1 2 5.9999999999999998e-02 1.4487376274600425e+01 9.7887409899925260e+00 2.0644524168364061e+01 0 1 0
37576 1 2 5.9999999999999998e-02 1.3797719387675462e+01 1.0230442200897503e+01 1.9153512879867211e+01 0 1 0
37571 1 1 -1.2000000000000000e-01 1.3974427794336373e+01 9.3996394010037463e+00 1.9778974673843269e+01 0 1 0
37573 1 2 5.9999999999999998e-02 1.5919587244487358e+01 8.8819198844708875e+00 1.9202430490250027e+01 0 1 0
37570 1 3 8.0000000000000002e-02 1.4947398739726063e+01 8.4096700391076809e+00 1.9196218043918691e+01 0 1 0
27127 1 2 5.9999999999999998e-02 1.6604168331759723e+01 1.1870451510303793e+01 1.9543329738495729e+01 -2 2 0
37605 1 2 5.9999999999999998e-02 2.3920384274962503e+00 1.2838967879041192e+01 1.8403238317547952e+01 0 1 0
13102 1 1 -1.2000000000000000e-01 2.4699048709157739e-01 1.2843582103853100e+01 2.0797610475394947e+01 2 1 0
13105 1 2 5.9999999999999998e-02 1.2227567613499966e+00 1.2538816322123578e+01 2.0595453931678122e+01 2 1 0
13119 1 2 5.9999999999999998e-02 7.6132842046671576e-02 1.6719159524564077e+01 2.2564718259098385e+01 2 1 0
37604 1 5 5.0000000000000000e-01 3.3390646262289665e+00 1.4697228595206788e+01 1.8539159536324512e+01 0 1 0
13111 1 1 -1.2000000000000000e-01 1.0592040328973411e-01 1.4343838261175584e+01 2.1268970393578510e+01 2 1 0
37601 1 1 -1.2000000000000000e-01 3.3294385871832657e+00 1.3235911819527795e+01 1.8747045951394082e+01 0 1 0
13114 1 2 5.9999999999999998e-02 2.7499646273172584e-01 1.4931209488911446e+01 2.0394118229360494e+01 2 1 0
37606 1 2 5.9999999999999998e-02 3.3239377317140799e+00 1.3007749807501252e+01 1.9854066688618445e+01 0 1 0
13116 1 2 5.9999999999999998e-02 7.3723527892463647e-01 1.4437251840817423e+01 2.3348192794281228e+01 2 1 0
13112 1 1 -1.2000000000000000e-01 1.0353825539572563e+00 1.4861852593170381e+01 2.2401707437519022e+01 2 1 0
13120 1 2 5.9999999999999998e-02 1.6061902682677480e+00 1.6636351055301528e+01 2.3405040135674891e+01 2 1 0
13115 1 3 8.0000000000000002e-02 1.1076037820312037e+00 1.6329496365961369e+01 2.2483269090228177e+01 2 1 0
37620 1 7 -5.0000000000000000e-01 2.8172129296414670e+00 1.5398553230800861e+01 1.9369160455989018e+01 0 1 0
13117 1 2 5.9999999999999998e-02 2.0822979370078598e+00 1.4541391690669577e+01 2.2221114195366592e+01 2 1 0
13146 1 6 2.9999999999999999e-01 2.1395182297676909e+00 1.6486968049827016e+01 2.0573821217130686e+01 2 1 0
13118 1 4 -5.0000000000000000e-01 1.8245428285585217e+00 1.6999007167074303e+01 2.1453886975277864e+01 2 1 0
13121 1 5 5.0000000000000000e-01 1.8111380395322325e+00 1.8348479588599908e+01 2.1323151230244957e+01 2 1 0
13125 1 2 5.9999999999999998e-02 3.3670074865300594e+00 1.8424670786351957e+01 1.9817385599450191e+01 2 1 0
37600 1 2 5.9999999999999998e-02 5.8928815032921431e+00 1.3426259143267190e+01 1.9398316863611040e+01 0 1 0
13127 1 2 5.9999999999999998e-02 1.2000769590736506e+00 1.8209047158685625e+01 1.8383865960304686e+01 2 1 0
27105 1 5 5.0000000000000000e-01 1.1806981511569877e+01 1.3703922203700792e+01 1.8387178456463115e+01 -2 2 0
27098 1 2 5.9999999999999998e-02 1.1276910279853901e+01 1.6476080898538051e+01 1.9089139245586090e+01 -2 2 0
37619 1 7 -5.0000000000000000e-01 8.8349233736037256e+00 1.2623776807742944e+01 1.9790122366937659e+01 0 1 0
27130 1 6 2.9999999999999999e-01 1.0218314220315897e+01 1.3548915528839649e+01 1.9583578153895441e+01 -2 2 0
27102 1 4 -5.0000000000000000e-01 1.1210824746156119e+01 1.3836988028827157e+01 1.9573580057303339e+01 -2 2 0
27101 1 2 5.9999999999999998e-02 1.0437336173211476e+01 1.5942738636737101e+01 2.1290380232839258e+01 -2 2 0
27104 1 2 5.9999999999999998e-02 1.1297281831665275e+01 1.3495835159193856e+01 2.1564713453123296e+01 -2 2 0
27096 1 1 -1.2000000000000000e-01 1.1537103545022193e+01 1.5759855304975115e+01 2.1147086288527557e+01 -2 2 0
27095 1 1 -1.2000000000000000e-01 1.1907334030001001e+01 1.6724058749015189e+01 1.9941975992367791e+01 -2 2 0
27086 1 1 -1.2000000000000000e-01 1.1721571861212372e+01 1.8186297931501777e+01 2.0329662341498143e+01 -2 2 0
27099 1 3 8.0000000000000002e-02 1.1765450374909769e+01 1.4236071445361762e+01 2.0882609749419398e+01 -2 2 0
27100 1 2 5.9999999999999998e-02 1.2146657070025997e+01 1.6105345195727814e+01 2.2037351957922318e+01 -2 2 0
27089 1 2 5.9999999999999998e-02 1.0787542097258481e+01 1.8371846337932109e+01 2.0783258331919324e+01 -2 2 0
27131 1 7 -5.0000000000000000e-01 1.3048752599214668e+01 1.3693299607361622e+01 1.8286843363346922e+01 -2 2 0
27097 1 2 5.9999999999999998e-02 1.2994581103077628e+01 1.6593004880568635e+01 1.9646236333396224e+01 -2 2 0
27103 1 2 5.9999999999999998e-02 1.2826997994925488e+01 1.3942750893250579e+01 2.0745672836401862e+01 -2 2 0
27141 1 2 5.9999999999999998e-02 1.5506321066891452e+01 1.5590592526097247e+01 1.8655594171138894e+01 -2 2 0
27128 1 2 5.9999999999999998e-02 1.5411384283759633e+01 1.3039014609344120e+01 1.9022502700570932e+01 -2 2 0
27124 1 1 -1.2000000000000000e-01 1.6452660694436190e+01 1.2826887880065755e+01 1.9046957800848713e+01 -2 2 0
27134 1 1 -1.2000000000000000e-01 1.7531497740291353e+01 1.5130476436189872e+01 1.9354716812988205e+01 -2 2 0
27133 1 1 -1.2000000000000000e-01 1.7345408315658716e+01 1.3699854724916410e+01 1.9876115225788766e+01 -2 2 0
27136 1 2 5.9999999999999998e-02 1.6981410399034687e+01 1.3600803873031856e+01 2.0923886425859052e+01 -2 2 0
27137 1 3 8.0000000000000002e-02 1.6237597167870625e+01 1.5891718549049882e+01 1.9397024022270664e+01 -2 2 0
27142 1 2 5.9999999999999998e-02 1.5796094749616607e+01 1.5843728544289604e+01 2.0437887104417882e+01 -2 2 0
27140 1 4 -5.0000000000000000e-01 1.6319158981016059e+01 1.7315668514138910e+01 1.9057499861561347e+01 -2 2 0
27138 1 2 5.9999999999999998e-02 1.8389000519024911e+01 1.5719297447143770e+01 1.9879381503597710e+01 -2 2 0
27135 1 2 5.9999999999999998e-02 1.8328934996465502e+01 1.3295731239704429e+01 1.9933377296914216e+01 -2 2 0
27143 1 5 5.0000000000000000e-01 1.5847116741535835e+01 1.8333731108008394e+01 1.9790998815315529e+01 -2 2 0
27169 1 7 -5.0000000000000000e-01 1.5158530565654711e+01 1.8165363512521363e+01 2.0808970133460395e+01 -2 2 0
27090 1 2 5.9999999999999998e-02 1.2413796600680335e+01 1.8564548908063060e+01 2.1028430766484835e+01 -2 2 0
13130 1 2 5.9999999999999998e-02 2.0241928629521051e+00 2.1121950594548693e+01 1.8563444280651012e+01 2 1 0
27071 1 2 5.9999999999999998e-02 5.7728965872780877e+00 2.0353106480022522e+01 1.9128818763552861e+01 -2 2 0
13128 1 2 5.9999999999999998e-02 4.7085953201453074e-01 1.9447863314228261e+01 1.9428322014968447e+01 2 1 0
26986 1 2 5.9999999999999998e-02 8.4074644322938363e-01 2.2020868826949133e+01 2.0620712962650337e+01 -2 2 0
26982 1 1 -1.2000000000000000e-01 7.2445929713840107e-01 2.2617549060125945e+01 2.1507207892354749e+01 -2 2 0
26981 1 1 -1.2000000000000000e-01 9.9460805657216023e-01 2.4052167040850051e+01 2.1229256391033140e+01 -2 2 0
13122 1 1 -1.2000000000000000e-01 2.4749031432794015e+00 1.8984324303758573e+01 2.0101256395481723e+01 2 1 0
13147 1 7 -5.0000000000000000e-01 1.3500567604386076e+00 1.9114461557373101e+01 2.2242353829070570e+01 2 1 0
27068 1 1 -1.2000000000000000e-01 5.4078793572690325e+00 2.1410356000073730e+01 1.9232424632995180e+01 -2 2 0
26987 1 2 5.9999999999999998e-02 1.3281951916278805e+00 2.2244425873859669e+01 2.2347973533361646e+01 -2 2 0
13123 1 1 -1.2000000000000000e-01 1.4239926772589491e+00 1.9150461153501045e+01 1.8942644940215050e+01 2 1 0
13124 1 2 5.9999999999999998e-02 2.8361763255914316e+00 1.9991742899696721e+01 2.0487131671296442e+01 2 1 0
27070 1 2 5.9999999999999998e-02 4.4650848460409582e+00 2.1333507594124072e+01 1.9694384067653029e+01 -2 2 0
26983 1 2 5.9999999999999998e-02 2.5960465600927424e-01 2.4421851716473533e+01 2.0568692362310646e+01 -2 2 0
26976 1 2 5.9999999999999998e-02 2.6795723674461667e+00 2.3868991870828090e+01 1.9865827621904064e+01 -2 2 0
26975 1 2 5.9999999999999998e-02 3.1213065800716113e+00 2.4129919579720095e+01 2.1521320509642415e+01 -2 2 0
26972 1 1 -1.2000000000000000e-01 2.3930247938570748e+00 2.4367437821086899e+01 2.0768482410299171e+01 -2 2 0
27073 1 2 5.9999999999999998e-02 5.9792497688777440e+00 2.3164493526797294e+01 2.0359627433403183e+01 -2 2 0
27087 1 2 5.9999999999999998e-02 1.1313624129115050e+01 1.8779933428594845e+01 1.8196016476305985e+01 -2 2 0
27074 1 2 5.9999999999999998e-02 6.2808107573650815e+00 2.1579962200018539e+01 2.1056615201255305e+01 -2 2 0
27069 1 1 -1.2000000000000000e-01 6.4120820297994454e+00 2.2118743984642386e+01 2.0116646445678043e+01 -2 2 0
27077 1 2 5.9999999999999998e-02 7.9949884013586674e+00 2.2461415573534417e+01 1.8496353267935667e+01 -2 2 0
27083 1 1 -1.2000000000000000e-01 1.2005688194174024e+01 1.9085959750984063e+01 1.9022789947394262e+01 -2 2 0
27076 1 2 5.9999999999999998e-02 8.0007569200632069e+00 2.0961151257761554e+01 1.9435816723404880e+01 -2 2 0
27091 1 6 2.9999999999999999e-01 1.0095844355685287e+01 2.0308082566170754e+01 2.0103758450763049e+01 -2 2 0
27072 1 1 -1.2000000000000000e-01 7.8704148584838824e+00 2.2034864411887494e+01 1.9563739654318375e+01 -2 2 0
27075 1 1 -1.2000000000000000e-01 8.9822962245342222e+00 2.2587765576141244e+01 2.0502471605107054e+01 -2 2 0
27078 1 5 5.0000000000000000e-01 1.0369341352040594e+01 2.2381865673389576e+01 1.9860172275201187e+01 -2 2 0
27080 1 2 5.9999999999999998e-02 8.9455958678415808e+00 2.2146633630036071e+01 2.1551058885682245e+01 -2 2 0
27081 1 4 -5.0000000000000000e-01 1.0723737376350373e+01 2.1066553008087936e+01 1.9846308557153254e+01 -2 2 0
27094 1 7 -5.0000000000000000e-01 1.1095106679606120e+01 2.3297828765984420e+01 1.9464394343312637e+01 -2 2 0
27079 1 2 5.9999999999999998e-02 9.0024153090408152e+00 2.3724807553511489e+01 2.0730178876367049e+01 -2 2 0
27082 1 3 8.0000000000000002e-02 1.2010503016402231e+01 2.0559624352542830e+01 1.9397208680370703e+01 -2 2 0
27084 1 2 5.9999999999999998e-02 1.2467003410979599e+01 2.1255665050161589e+01 1.8689280695422319e+01 -2 2 0
27085 1 2 5.9999999999999998e-02 1.2759629272518184e+01 2.0592067761952855e+01 2.0205273542820500e+01 -2 2 0
27088 1 2 5.9999999999999998e-02 1.3003149869224169e+01 1.8920021028562623e+01 1.8607621557760606e+01 -2 2 0
22304 1 6 2.9999999999999999e-01 1.2797839774396287e+01 2.3998553040364513e+01 1.8885304067546119e+01 1 0 0
27146 1 2 5.9999999999999998e-02 1.7081504060734506e+01 1.9790173489802285e+01 1.8699060314331572e+01 -2 2 0
27147 1 2 5.9999999999999998e-02 1.5357412395520837e+01 1.9909602119299418e+01 1.8566450309228578e+01 -2 2 0
27149 1 2 5.9999999999999998e-02 1.5110030262409976e+01 2.1044669743035566e+01 2.0607193816054469e+01 -2 2 0
27144 1 1 -1.2000000000000000e-01 1.6117597424611091e+01 1.9721051079197856e+01 1.9290110086789756e+01 -2 2 0
27148 1 1 -1.2000000000000000e-01 1.7155349949545283e+01 2.1974685634979082e+01 2.0157583022102731e+01 -2 2 0
27152 1 2 5.9999999999999998e-02 1.8165716113953390e+01 2.1579963748454112e+01 1.9849872994571367e+01 -2 2 0
27145 1 1 -1.2000000000000000e-01 1.6189779285086708e+01 2.0760908739728098e+01 2.0418689737805284e+01 -2 2 0
27151 1 1 -1.2000000000000000e-01 1.7353900403688858e+01 2.2909579778099403e+01 2.1424205926211975e+01 -2 2 0
27150 1 2 5.9999999999999998e-02 1.6361405093180561e+01 2.0268242059658952e+01 2.1358302545709797e+01 -2 2 0
27156 1 2 5.9999999999999998e-02 1.7389836337850163e+01 2.2399061867195353e+01 2.2423491694863234e+01 -2 2 0
27153 1 2 5.9999999999999998e-02 1.6724568818394882e+01 2.2669478560031163e+01 1.9372864786076295e+01 -2 2 0
27155 1 2 5.9999999999999998e-02 1.6455665356011675e+01 2.3615231889385065e+01 2.1486483687923378e+01 -2 2 0
22276 1 4 -5.0000000000000000e-01 1.3553095927008519e+01 2.4567806316718968e+01 1.8565576173200316e+01 1 0 0
10948 1 2 5.9999999999999998e-02 1.8375909556507796e+01 2.3612186394455325e+01 1.8415426100164709e+01 3 1 0
22294 1 3 8.0000000000000002e-02 1.2925995921460474e+01 3.1236393381879388e+01 1.8630868438331806e+01 1 0 0
27154 1 5 5.0000000000000000e-01 1.8665123334236913e+01 2.3623286100175761e+01 2.1441847704462766e+01 -2 2 0
27167 1 6 2.9999999999999999e-01 1.9409735419556881e+01 2.2049506982190337e+01 2.2390034894151775e+01 -2 2 0
27166 1 2 5.9999999999999998e-02 2.0840174528283367e+01 2.2170381095197023e+01 1.9476670957259138e+01 -2 2 0
27161 1 2 5.9999999999999998e-02 2.1233844609657726e+01 2.3438011354074195e+01 2.3109675722176853e+01 -2 2 0
27157 1 4 -5.0000000000000000e-01 1.9688444162995726e+01 2.2881273736698422e+01 2.1888168421603915e+01 -2 2 0
27158 1 3 8.0000000000000002e-02 2.1005710217446179e+01 2.3365184695196536e+01 2.2014154799104453e+01 -2 2 0
27160 1 2 5.9999999999999998e-02 2.1056632405497311e+01 2.4372284975051201e+01 2.1648911875918635e+01 -2 2 0
26977 1 6 2.9999999999999999e-01 4.3373979608476594e+00 2.4872484418076631e+01 1.8405730806301520e+01 -2 2 0
26984 1 2 5.9999999999999998e-02 7.2232327789186868e-01 2.4686069707025137e+01 2.2078374138678061e+01 -2 2 0
25812 1 2 5.9999999999999998e-02 5.0007186579440888e-01 3.0351248213277408e+01 1.9797653045751680e+01 -1 1 0
26967 1 4 -5.0000000000000000e-01 4.6649373109824159e+00 2.5726563378858714e+01 1.8871028102867470e+01 -2 2 0
26974 1 2 5.9999999999999998e-02 1.8876149915179252e+00 2.6253411966682478e+01 1.9762689909988580e+01 -2 2 0
26971 1 2 5.9999999999999998e-02 4.1289018065190453e+00 2.7227953919338741e+01 2.0068184416944966e+01 -2 2 0
26973 1 2 5.9999999999999998e-02 2.3912205613255550e+00 2.6447704320912393e+01 2.1375476440302016e+01 -2 2 0
26968 1 3 8.0000000000000002e-02 4.0704123166571984e+00 2.6179301487457508e+01 2.0130492371769090e+01 -2 2 0
26969 1 1 -1.2000000000000000e-01 2.6104255968140073e+00 2.5867581526432588e+01 2.0483347216715075e+01 -2 2 0
26970 1 2 5.9999999999999998e-02 4.8233202442630914e+00 2.5938839180387902e+01 2.0893665891560708e+01 -2 2 0
26978 1 6 2.9999999999999999e-01 7.5929577804641673e+00 2.8638291919380734e+01 1.8033899152786411e+01 -2 2 0
26948 1 2 5.9999999999999998e-02 6.3621083008355654e+00 3.0519450148315837e+01 1.9317127587574358e+01 -2 2 0
26980 1 7 -5.0000000000000000e-01 6.1338407205006336e+00 2.7462809894056612e+01 1.8811952795164355e+01 -2 2 0
22291 1 2 5.9999999999999998e-02 1.0572872447398382e+01 2.8747288306125615e+01 2.0742115551126339e+01 1 0 0
22289 1 2 5.9999999999999998e-02 1.1171170087389145e+01 2.6536835243845502e+01 2.1225581262114460e+01 1 0 0
22287 1 1 -1.2000000000000000e-01 1.1558668140130903e+01 2.8711929014134217e+01 2.1163301556250612e+01 1 0 0
22303 1 6 2.9999999999999999e-01 1.1540821741407036e+01 2.9580931855683918e+01 1.8691454349663022e+01 1 0 0
22284 1 1 -1.2000000000000000e-01 1.1958736329303150e+01 2.7242176170274952e+01 2.0869960503969271e+01 1 0 0
22288 1 2 5.9999999999999998e-02 1.1970635691234998e+01 2.7146923837920681e+01 1.9802629110368773e+01 1 0 0
22292 1 2 5.9999999999999998e-02 1.1430149081992420e+01 2.8805199161886346e+01 2.2163424504717582e+01 1 0 0
26946 1 2 5.9999999999999998e-02 8.5220751967576263e+00 2.9877071642592327e+01 2.0787994579169855e+01 -2 2 0
22290 1 5 5.0000000000000000e-01 1.2378746386613541e+01 2.9830998204372882e+01 2.0547170738341137e+01 1 0 0
22293 1 4 -5.0000000000000000e-01 1.2160491220100575e+01 3.0187412801806651e+01 1.9269125134774271e+01 1 0 0
22282 1 2 5.9999999999999998e-02 1.2818700376306600e+01 2.4713008540579736e+01 2.1001974459785004e+01 1 0 0
22285 1 2 5.9999999999999998e-02 1.3454330011876175e+01 2.7030042251243444e+01 2.2262855749655319e+01 1 0 0
22283 1 2 5.9999999999999998e-02 1.4409547842377384e+01 2.5088026920916306e+01 2.1656980229703130e+01 1 0 0
22279 1 5 5.0000000000000000e-01 1.4251993645011709e+01 2.5181841659374783e+01 1.9470633718976913e+01 1 0 0
22280 1 1 -1.2000000000000000e-01 1.3693343831373662e+01 2.5337638817547049e+01 2.0843249124168135e+01 1 0 0
22306 1 7 -5.0000000000000000e-01 1.3171564838321823e+01 3.0480967298726718e+01 2.1244716206292352e+01 1 0 0
22281 1 1 -1.2000000000000000e-01 1.3393248842482963e+01 2.6804524708246291e+01 2.1235668862485575e+01 1 0 0
39524 2 9 4.2380000000000001e-01 1.7068063755434068e+01 2.8243508075457154e+01 1.8847783478871015e+01 0 0 0
22305 1 7 -5.0000000000000000e-01 1.5349786548805774e+01 2.5755846865173158e+01 1.9344648359991282e+01 1 0 0
39525 2 9 4.2380000000000001e-01 1.6394080980110676e+01 2.7096798815392397e+01 1.9795112328150733e+01 0 0 0
22286 1 2 5.9999999999999998e-02 1.4066264197270931e+01 2.7509474831383930e+01 2.0747110463288870e+01 1 0 0
39523 2 8 -8.4760000000000002e-01 1.6765896699809446e+01 2.8024901521156188e+01 1.9775634109225589e+01 0 0 0
42165 882 9 4.2380000000000001e-01 1.6931926503327130e+01 2.9362134022623184e+01 2.1038395300295672e+01 0 0 0
42163 882 8 -8.4760000000000002e-01 1.7579187469774457e+01 2.9917031799418730e+01 2.1561025984864212e+01 0 0 0
42164 882 9 4.2380000000000001e-01 1.7566428503398079e+01 3.0856102607968623e+01 2.1217538358454167e+01 0 0 0
42168 883 9 4.2380000000000001e-01 1.8381994973695555e+01 2.7711107733100228e+01 2.2223099538606181e+01 0 0 0
13861 1 2 5.9999999999999998e-02 2.1419624368599923e+01 2.6468820233365118e+01 2.1158930522770049e+01 1 1 0
42167 883 9 4.2380000000000001e-01 1.8655445610922978e+01 2.6133692739388504e+01 2.2544989655497318e+01 0 0 0
27170 1 7 -5.0000000000000000e-01 1.8769171231390953e+01 2.4790653680648425e+01 2.1012648505891324e+01 -2 2 0
13874 1 2 5.9999999999999998e-02 1.9280708517067616e+01 3.0410009768309809e+01 1.8928279816594767e+01 1 1 0
13871 1 1 -1.2000000000000000e-01 2.0371010601093758e+01 3.0437126965801632e+01 1.8983939696588553e+01 1 1 0
13864 1 2 5.9999999999999998e-02 2.1448230473329055e+01 2.8938636725303834e+01 2.1021991402514061e+01 1 1 0
42408 963 9 4.2380000000000001e-01 1.9095762545341447e+01 3.0147178039679417e+01 2.3101236631617613e+01 0 0 0
42406 963 8 -8.4760000000000002e-01 1.9536044478216052e+01 3.0690667138801064e+01 2.3815919412883670e+01 0 0 0
42166 883 8 -8.4760000000000002e-01 1.8759023779375216e+01 2.7067038673021823e+01 2.2888700523627818e+01 0 0 0
13860 1 2 5.9999999999999998e-02 2.0780800190606119e+01 2.6276434222819649e+01 1.9595824698016692e+01 1 1 0
13862 1 1 -1.2000000000000000e-01 2.1040237109124888e+01 2.9085883170176484e+01 1.8862233825280747e+01 1 1 0
44310 1597 9 4.2380000000000001e-01 2.0249763549314505e+01 2.7748267108482874e+01 2.4114811997568143e+01 0 0 0
13863 1 2 5.9999999999999998e-02 1.9756276673498039e+01 2.8356538298926541e+01 2.0443799284711393e+01 1 1 0
13858 1 3 8.0000000000000002e-02 2.1430997310318098e+01 2.6957509029335483e+01 2.0181075625027340e+01 1 1 0
13859 1 1 -1.2000000000000000e-01 2.0830728605423694e+01 2.8411179442491452e+01 2.0257711662634389e+01 1 1 0
25804 1 1 -1.2000000000000000e-01 1.8624178876841915e+00 3.1141715876333262e+01 1.8441775392267441e+01 -1 1 0
25807 1 3 8.0000000000000002e-02 4.7413711389188157e-01 3.1078178767602388e+01 1.9020046148049168e+01 -1 1 0
25808 1 2 5.9999999999999998e-02 2.5524430761232506e+00 3.1393867885334501e+01 1.9241012343805387e+01 -1 1 0
26949 1 2 5.9999999999999998e-02 6.9694908655741505e+00 3.1997554691278342e+01 1.9018141723830460e+01 -2 2 0
26945 1 2 5.9999999999999998e-02 7.2570200359174164e+00 3.0965500480127048e+01 2.1480085684142050e+01 -2 2 0
26943 1 1 -1.2000000000000000e-01 8.0167122863326075e+00 3.0858606567492735e+01 2.0643206733711931e+01 -2 2 0
26944 1 1 -1.2000000000000000e-01 7.3318997208409469e+00 3.1038254061419149e+01 1.9259009668461097e+01 -2 2 0
26935 1 2 5.9999999999999998e-02 1.0296757767559278e+01 3.1076322404652661e+01 2.2552668325285264e+01 -2 2 0
26931 1 1 -1.2000000000000000e-01 9.5846522536727949e+00 3.1925963753213544e+01 2.2457993349274808e+01 -2 2 0
26936 1 2 5.9999999999999998e-02 8.7611901293717445e+00 3.1687435583515256e+01 2.3105934250592721e+01 -2 2 0
26934 1 1 -1.2000000000000000e-01 8.9658981469128847e+00 3.2110536294044266e+01 2.0992611215670941e+01 -2 2 0
26937 1 2 5.9999999999999998e-02 9.8225679567372133e+00 3.2117558821641204e+01 2.0356373607839988e+01 -2 2 0
22296 1 2 5.9999999999999998e-02 1.2407151806331630e+01 3.2182502867095941e+01 1.8751028684301851e+01 1 0 0
11774 1 2 5.9999999999999998e-02 7.5507042531355815e+00 3.2293174364492828e+01 1.0197984061767128e+01 2 2 0
11769 1 1 -1.2000000000000000e-01 7.7451228522508107e+00 3.2285571268667312e+01 9.1576294519276100e+00 2 2 0
40248 243 9 4.2380000000000001e-01 1.5395450003804259e+01 3.2179252026695707e+01 2.5682070991355602e+01 0 0 0
424 1 2 5.9999999999999998e-02 6.3917440521667404e+00 2.1398080928318564e-01 7.3211421408493811e+00 -1 -3 0
11827 1 2 5.9999999999999998e-02 4.4022692364712119e+00 3.4843262187436302e+01 3.7941672031914027e+00 2 2 0
11823 1 3 8.0000000000000002e-02 4.8076304783356711e+00 3.3942434459545503e+01 4.3225598650930008e+00 2 2 0
11826 1 4 -5.0000000000000000e-01 3.8997943554026255e+00 3.3543966727308188e+01 5.3571593064928003e+00 2 2 0
11855 1 7 -5.0000000000000000e-01 2.3105677762364185e+00 3.5092502001349622e+01 4.9409010004321416e+00 2 2 0
11828 1 2 5.9999999999999998e-02 4.9074544968432159e+00 3.3205491303051282e+01 3.5966752732787226e+00 2 2 0
11041 1 2 5.9999999999999998e-02 4.8042111274145871e-01 3.7030582787385896e+01 3.1327746478651890e+00 3 1 0
11829 1 5 5.0000000000000000e-01 2.7231619645220757e+00 3.4197308676035703e+01 5.6184568824686405e+00 2 2 0
34093 1 2 5.9999999999999998e-02 1.9861252667964244e+00 3.2677104367275604e+01 2.8113134572475684e+00 -1 0 0
11056 1 6 2.9999999999999999e-01 5.5555230010258425e+00 3.7035996259543815e+01 2.2599118983800901e+00 3 1 0
11854 1 6 2.9999999999999999e-01 4.1454527069294320e+00 3.2675362018651676e+01 5.8195157472325700e+00 2 2 0
11821 1 2 5.9999999999999998e-02 5.9756260212865406e+00 3.6348822320034408e+01 5.2592464927743086e+00 2 2 0
11035 1 2 5.9999999999999998e-02 3.2942884905957812e+00 3.6780939801613172e+01 1.9809285677533934e+00 3 1 0
11820 1 1 -1.2000000000000000e-01 6.2232530597279716e+00 3.4070140696407741e+01 4.8127655710253858e+00 2 2 0
11824 1 2 5.9999999999999998e-02 6.8734277984574108e+00 3.4296512333123403e+01 3.9997494333767483e+00 2 2 0
11825 1 2 5.9999999999999998e-02 6.7629512649681400e+00 3.3203886983718697e+01 5.1062768580967770e+00 2 2 0
11814 1 2 5.9999999999999998e-02 8.3604516831069677e+00 3.5685643257860519e+01 4.9308078814126501e+00 2 2 0
11015 1 2 5.9999999999999998e-02 1.0509739653008969e+01 3.6910843226465133e+01 3.3450124626772548e+00 3 1 0
11027 1 2 5.9999999999999998e-02 8.1943851157471386e+00 3.7081950447577398e+01 2.8320900260194457e+00 3 1 0
11819 1 1 -1.2000000000000000e-01 6.3877623550107971e+00 3.5389240437878932e+01 5.7109076106814758e+00 2 2 0
11810 1 1 -1.2000000000000000e-01 7.8285040408120965e+00 3.5737389453438510e+01 5.9277025451978629e+00 2 2 0
11818 1 7 -5.0000000000000000e-01 1.1072591445355341e+01 3.5527881512456581e+01 5.9095772559504347e+00 2 2 0
11017 1 6 2.9999999999999999e-01 1.2334522611291074e+01 3.6092974197652723e+01 4.4180853306771262e+00 3 1 0
11003 1 2 5.9999999999999998e-02 1.2442569986699525e+01 3.3217776017848465e+01 3.9776215876406038e+00 3 1 0
11005 1 2 5.9999999999999998e-02 1.3625395085334979e+01 3.4580981615139642e+01 5.8697017358496550e+00 3 1 0
11007 1 4 -5.0000000000000000e-01 1.3192766442790733e+01 3.6278644728791107e+01 3.8701764036534576e+00 3 1 0
11004 1 5 5.0000000000000000e-01 1.4136174051590199e+01 3.5311172546003490e+01 3.8896592546012037e+00 3 1 0
11001 1 1 -1.2000000000000000e-01 1.4110732260711643e+01 3.4166145645650410e+01 4.9355369131307807e+00 3 1 0
11020 1 7 -5.0000000000000000e-01 1.4961606420138832e+01 3.5264199217620536e+01 2.9907668641212868e+00 3 1 0
11006 1 2 5.9999999999999998e-02 1.5141560136449010e+01 3.3916837018587259e+01 5.2008891593291535e+00 3 1 0
10998 1 1 -1.2000000000000000e-01 1.3390731418548476e+01 3.2908011080040623e+01 4.4160448485119081e+00 3 1 0
11002 1 2 5.9999999999999998e-02 1.4078733237665565e+01 3.2620492481065682e+01 3.6424149231623684e+00 3 1 0
171 1 1 -1.2000000000000000e-01 2.1012522868423304e+01 3.3180030086138217e+01 4.0140684829239852e+00 -1 -3 0
175 1 2 5.9999999999999998e-02 2.0420757960485734e+01 3.3683429507556575e+01 4.7239181551304954e+00 -1 -3 0
172 1 2 5.9999999999999998e-02 2.1008460381553412e+01 3.4710141121116209e+01 2.4820141324174849e+00 -1 -3 0
176 1 2 5.9999999999999998e-02 2.0417813727374945e+01 3.2668232352599830e+01 3.3373010415650985e+00 -1 -3 0
11037 1 2 5.9999999999999998e-02 3.0014172101082344e+00 3.7654795808224449e+01 4.2176751322652972e+00 3 1 0
11028 1 4 -5.0000000000000000e-01 5.6707372944310528e+00 3.8053407882149145e+01 2.2445666596666860e+00 3 1 0
11034 1 2 5.9999999999999998e-02 2.5189433799890617e+00 3.8246271826818983e+01 1.3989614950842266e+00 3 1 0
11032 1 1 -1.2000000000000000e-01 3.1416512070104763e+00 3.7877968839457267e+01 2.1474063238070582e+00 3 1 0
11033 1 1 -1.2000000000000000e-01 2.4339898035732959e+00 3.8170879619867229e+01 3.4674798141433913e+00 3 1 0
11031 1 5 5.0000000000000000e-01 4.4663055620530629e+00 3.8691126727115453e+01 2.1226639092348201e+00 3 1 0
11038 1 2 5.9999999999999998e-02 2.5806921896671979e+00 3.9237196812275464e+01 3.7424706581172371e+00 3 1 0
11057 1 7 -5.0000000000000000e-01 4.4230352432556375e+00 3.9887668174226995e+01 2.0807194136771834e+00 3 1 0
11036 1 1 -1.2000000000000000e-01 9.7048150142837208e-01 3.7925801771941643e+01 3.4838158175490550e+00 3 1 0
11039 1 1 -1.2000000000000000e-01 2.2783361780476991e-01 3.8039893818938346e+01 4.9190673202813802e+00 3 1 0
33780 1 6 2.9999999999999999e-01 5.0029511604503893e+00 4.1522578661596015e+01 3.0924082399482109e+00 -1 0 0
33758 1 2 5.9999999999999998e-02 4.6738587675658607e+00 4.0371504717654133e+01 4.5617395365827580e+00 -1 0 0
11042 1 5 5.0000000000000000e-01 1.5817597894869820e-01 3.9436727008523860e+01 5.5409009145346575e+00 3 1 0
33752 1 4 -5.0000000000000000e-01 5.1895140968102016e+00 4.2380856243279361e+01 3.6266982354592270e+00 -1 0 0
33756 1 1 -1.2000000000000000e-01 5.1292202816955204e+00 4.0785900644804848e+01 5.4440858740874987e+00 -1 0 0
33755 1 5 5.0000000000000000e-01 5.3742301841025881e+00 4.2235629662288723e+01 4.9524416359461298e+00 -1 0 0
33781 1 7 -5.0000000000000000e-01 5.8068942413424089e+00 4.3162485645845543e+01 5.6218832370771263e+00 -1 0 0
11040 1 2 5.9999999999999998e-02 4.7376411071397673e-01 3.8504131854563830e+01 2.7097579570527137e+00 3 1 0
11048 1 2 5.9999999999999998e-02 6.9322804142257083e-02 4.1988250836479978e+01 6.1593058867701496e+00 3 1 0
11049 1 2 5.9999999999999998e-02 3.4040941330842089e-01 4.2297984402684833e+01 4.4970040330070802e+00 3 1 0
11044 1 2 5.9999999999999998e-02 6.6944760074771792e-01 3.7355942863991011e+01 5.7213921031734696e+00 3 1 0
33759 1 2 5.9999999999999998e-02 6.1363151729277892e+00 4.0287393452662840e+01 5.6163882267999279e+00 -1 0 0
11026 1 2 5.9999999999999998e-02 8.2758878138815355e+00 3.7232316267632307e+01 1.1111140878077062e+00 3 1 0
11016 1 2 5.9999999999999998e-02 1.0904401533268148e+01 3.7157864066382338e+01 1.6534697999881249e+00 3 1 0
11012 1 1 -1.2000000000000000e-01 1.0764064305116300e+01 3.7685669447595117e+01 2.5941545224228757e+00 3 1 0
11022 1 1 -1.2000000000000000e-01 8.2018870714126511e+00 3.7766528997408280e+01 2.0155878586782889e+00 3 1 0
11009 1 1 -1.2000000000000000e-01 1.2044583298670895e+01 3.8439129735826405e+01 2.9951149728425288e+00 3 1 0
11021 1 1 -1.2000000000000000e-01 9.5387705378201826e+00 3.8564868728377498e+01 2.3471682779737870e+00 3 1 0
11025 1 3 8.0000000000000002e-02 6.9349479645175665e+00 3.8710820819842994e+01 2.1315908858051560e+00 3 1 0
11030 1 2 5.9999999999999998e-02 6.7996341684163371e+00 3.9410633263015235e+01 1.3195540205172493e+00 3 1 0
11029 1 2 5.9999999999999998e-02 7.0269731939731797e+00 3.9331627078281350e+01 2.9948495685850038e+00 3 1 0
11023 1 2 5.9999999999999998e-02 9.6726753025881127e+00 3.9262829338604973e+01 1.5043141910504381e+00 3 1 0
11024 1 2 5.9999999999999998e-02 9.3577750818830978e+00 3.9253718302545884e+01 3.1964161498936621e+00 3 1 0
33748 1 2 5.9999999999999998e-02 7.9400345703511253e+00 4.2432582820710216e+01 3.4204973635134168e+00 -1 0 0
33738 1 2 5.9999999999999998e-02 1.0611044495316429e+01 4.1963299813858114e+01 3.0909353137479800e+00 -1 0 0
33733 1 1 -1.2000000000000000e-01 1.0505047203972836e+01 4.2969054919973601e+01 2.5589392993528146e+00 -1 0 0
33737 1 2 5.9999999999999998e-02 1.1168085627317042e+01 4.2859719818250767e+01 1.6397098498966349e+00 -1 0 0
33739 1 2 5.9999999999999998e-02 9.0833386547646899e+00 4.2576544593260564e+01 1.0599534065400558e+00 -1 0 0
33751 1 2 5.9999999999999998e-02 6.5478921990607866e+00 4.2444686183897701e+01 1.2413099930805755e+00 -1 0 0
11014 1 2 5.9999999999999998e-02 1.2319160805741923e+01 3.9244822416656703e+01 2.2273565383437659e+00 3 1 0
11013 1 2 5.9999999999999998e-02 1.1753362840232972e+01 3.8920714106450994e+01 3.9375970784002559e+00 3 1 0
33785 1 2 5.9999999999999998e-02 1.1809445935684227e+01 4.2250128234935445e+01 5.8398118093247202e+00 -1 0 0
11809 1 2 5.9999999999999998e-02 9.8346266131498385e+00 3.7776361050994858e+01 5.9166082217642018e+00 2 2 0
11011 1 2 5.9999999999999998e-02 1.3359034244105258e+01 3.7115935611069027e+01 2.0623048475015318e+00 3 1 0
11008 1 3 8.0000000000000002e-02 1.3264115252007594e+01 3.7474876560641448e+01 3.0524933544705211e+00 3 1 0
11010 1 2 5.9999999999999998e-02 1.4201607983957391e+01 3.8099915774289151e+01 3.2167997089618945e+00 3 1 0
11681 1 2 5.9999999999999998e-02 1.6409977332105736e+01 3.7581858395547279e+01 5.4128514378098789e+00 2 2 0
33828 1 4 -5.0000000000000000e-01 1.6625942685373580e+01 4.1748454296143585e+01 2.7472516447888089e+00 -1 0 0
33830 1 2 5.9999999999999998e-02 1.6305460537476389e+01 3.9620794213433413e+01 2.4914579531558494e+00 -1 0 0
33857 1 7 -5.0000000000000000e-01 1.4782997018947496e+01 4.2155830453307921e+01 1.4265523078153799e+00 -1 0 0
33831 1 5 5.0000000000000000e-01 1.5627386690573331e+01 4.2571357037471394e+01 2.2717931468207397e+00 -1 0 0
33856 1 6 2.9999999999999999e-01 1.7105802600575007e+01 4.2028523806403214e+01 3.6312511304636468e+00 -1 0 0
33829 1 2 5.9999999999999998e-02 1.7053449135571434e+01 4.0450284084791491e+01 1.1755026328471181e+00 -1 0 0
33825 1 3 8.0000000000000002e-02 1.7062917826704719e+01 4.0416988309681351e+01 2.2535959087795798e+00 -1 0 0
33819 1 7 -5.0000000000000000e-01 1.7161492050881566e+01 4.1766670928621764e+01 5.4028629166714692e+00 -1 0 0
33822 1 1 -1.2000000000000000e-01 1.8517171235430780e+01 4.0037795074779602e+01 2.6323751533424056e+00 -1 0 0
33792 1 2 5.9999999999999998e-02 1.4430068102864778e+01 4.2570377980646050e+01 5.3512973637763057e+00 -1 0 0
33827 1 2 5.9999999999999998e-02 1.8569180689696577e+01 3.9943418405696690e+01 3.6829996978248913e+00 -1 0 0
33826 1 2 5.9999999999999998e-02 1.8811342152258746e+01 3.9110679273200901e+01 2.1768182726085858e+00 -1 0 0
33824 1 2 5.9999999999999998e-02 1.9151891059591343e+01 4.2002387726850074e+01 2.5397895569509226e+00 -1 0 0
33821 1 1 -1.2000000000000000e-01 1.9555243778737267e+01 4.1021596975893914e+01 2.2242701492978458e+00 -1 0 0
33823 1 2 5.9999999999999998e-02 1.9623355868614546e+01 4.1082961124596103e+01 1.1177403655138993e+00 -1 0 0
33815 1 2 5.9999999999999998e-02 2.0968100969357838e+01 4.1115261961676758e+01 3.8294985948368923e+00 -1 0 0
33812 1 1 -1.2000000000000000e-01 2.0973743903235160e+01 4.0666259219354174e+01 2.8096223058593499e+00 -1 0 0
33800 1 2 5.9999999999999998e-02 1.9651178846689334e+01 4.2632680464975955e+01 5.3652839683786127e+00 -1 0 0
33816 1 2 5.9999999999999998e-02 2.1137089034957807e+01 3.9548722434098813e+01 2.7994747607071164e+00 -1 0 0
33810 1 2 5.9999999999999998e-02 2.1229293672110295e+01 4.3157811995194763e+01 1.1867999419963473e+00 -1 0 0
33749 1 3 8.0000000000000002e-02 5.4477158722949550e+00 4.3503099723378213e+01 2.8019323386999289e+00 -1 0 0
33754 1 2 5.9999999999999998e-02 4.5691023789216407e+00 4.3671777470166177e+01 2.2323623858570865e+00 -1 0 0
33753 1 2 5.9999999999999998e-02 5.5111090550450781e+00 4.4403870123715407e+01 3.4232715755669916e+00 -1 0 0
22448 1 2 5.9999999999999998e-02 4.2500142062100279e+00 4.8226448440745536e+01 5.0853376138743700e+00 1 0 0
22455 1 6 2.9999999999999999e-01 3.6970816855040578e+00 4.5781085612481995e+01 5.5213453928485361e+00 1 0 0
22446 1 3 8.0000000000000002e-02 4.9987013561281213e+00 4.7497583492481930e+01 5.4052401614685763e+00 1 0 0
22445 1 4 -5.0000000000000000e-01 4.2593486255870738e+00 4.6380291574298248e+01 6.0544389592886771e+00 1 0 0
22451 1 2 5.9999999999999998e-02 5.6090113342574668e+00 4.6728507399412983e+01 3.4909833337423195e+00 1 0 0
22447 1 1 -1.2000000000000000e-01 5.9765829686277048e+00 4.7213697553940250e+01 4.3259520549006369e+00 1 0 0
22449 1 2 5.9999999999999998e-02 5.5105446523434072e+00 4.8065319665405710e+01 6.1296105101341194e+00 1 0 0
33736 1 1 -1.2000000000000000e-01 9.1872244994363239e+00 4.3297649944196991e+01 1.8252031667722544e+00 -1 0 0
22452 1 2 5.9999999999999998e-02 6.2911307793707714e+00 4.8167647479788037e+01 3.9433900608675536e+00 1 0 0
33745 1 1 -1.2000000000000000e-01 7.9751822879512568e+00 4.3252153761759423e+01 2.7450744416256749e+00 -1 0 0
33746 1 1 -1.2000000000000000e-01 6.6700560411995724e+00 4.3325424263728706e+01 1.9015241635621671e+00 -1 0 0
33747 1 2 5.9999999999999998e-02 8.0042533044612245e+00 4.4101217107898620e+01 3.4731790285004016e+00 -1 0 0
33740 1 2 5.9999999999999998e-02 9.3005233819896809e+00 4.4239752494208844e+01 1.2244833067695515e+00 -1 0 0
33750 1 2 5.9999999999999998e-02 6.7493330514070884e+00 4.4194182631742365e+01 1.2343921946479177e+00 -1 0 0
33732 1 3 8.0000000000000002e-02 1.1124911924277416e+01 4.4138685839540443e+01 3.2933826076434998e+00 -1 0 0
33735 1 2 5.9999999999999998e-02 1.0380042701252174e+01 4.4502453651215916e+01 4.0841514820010465e+00 -1 0 0
22454 1 2 5.9999999999999998e-02 6.9954175459558314e+00 4.5348293675852737e+01 5.1286527498187242e+00 1 0 0
22453 1 2 5.9999999999999998e-02 7.8181179991139063e+00 4.6314036103502211e+01 3.8136950865598207e+00 1 0 0
22450 1 1 -1.2000000000000000e-01 7.2329746048684909e+00 4.6382886766103908e+01 4.8121173294365045e+00 1 0 0
33726 1 2 5.9999999999999998e-02 1.0567465118632359e+01 4.8165302597691401e+01 1.6999989125029054e+00 -1 0 0
33722 1 1 -1.2000000000000000e-01 1.1451635956179198e+01 4.8512438531269737e+01 2.2181429579872329e+00 -1 0 0
22465 1 2 5.9999999999999998e-02 9.8735274598609859e+00 4.6369624257789283e+01 5.0178240016420821e+00 1 0 0
33731 1 4 -5.0000000000000000e-01 1.1340161732315014e+01 4.5419402298443408e+01 2.5721990052507557e+00 -1 0 0
33741 1 6 2.9999999999999999e-01 1.0746854986246843e+01 4.5581882184418099e+01 1.7896143643752433e+00 -1 0 0
22462 1 2 5.9999999999999998e-02 8.0853440621396473e+00 4.8113700852920488e+01 5.7193868572102691e+00 1 0 0
22459 1 1 -1.2000000000000000e-01 7.9785479058640059e+00 4.7050179635405257e+01 5.9411652072317365e+00 1 0 0
33727 1 2 5.9999999999999998e-02 1.1880854052885590e+01 4.9399227054498866e+01 1.6101342459391472e+00 -1 0 0
22460 1 1 -1.2000000000000000e-01 9.3550818265597755e+00 4.6345838575198066e+01 5.9544697767694874e+00 1 0 0
33719 1 1 -1.2000000000000000e-01 1.1185915646005855e+01 4.9247089339910119e+01 3.5509335731222569e+00 -1 0 0
33724 1 2 5.9999999999999998e-02 1.1307453285071162e+01 4.8647226155089790e+01 4.4635543313552235e+00 -1 0 0
22494 1 6 2.9999999999999999e-01 1.2107537917850260e+01 4.6384510426949916e+01 5.7232030083385359e+00 1 0 0
33734 1 2 5.9999999999999998e-02 1.1927113565963245e+01 4.3737950415064816e+01 3.9550306924658396e+00 -1 0 0
33721 1 2 5.9999999999999998e-02 9.0368477476780260e+00 4.8890015360468389e+01 3.3924830213065214e+00 -1 0 0
33728 1 5 5.0000000000000000e-01 1.2310804756694782e+01 4.6266065688239124e+01 3.0169130424957205e+00 -1 0 0
33744 1 7 -5.0000000000000000e-01 1.2887160245114611e+01 4.6117309951312457e+01 4.0837511216948972e+00 -1 0 0
33729 1 2 5.9999999999999998e-02 1.2921667404185017e+01 4.7275906267506336e+01 1.1911731121333020e+00 -1 0 0
33725 1 1 -1.2000000000000000e-01 1.2677158275123222e+01 4.7549918140834656e+01 2.2255139332635876e+00 -1 0 0
33835 1 2 5.9999999999999998e-02 1.5850434908555844e+01 4.4109443899572341e+01 3.7641109764614096e+00 -1 0 0
33832 1 1 -1.2000000000000000e-01 1.5432513558106249e+01 4.3962261016207933e+01 2.7873394222696013e+00 -1 0 0
33834 1 2 5.9999999999999998e-02 1.4393899830503187e+01 4.4146320499693580e+01 2.8795206304214380e+00 -1 0 0
33837 1 2 5.9999999999999998e-02 1.6763120277283168e+01 4.4568456870521949e+01 1.3130535018819491e+00 -1 0 0
33833 1 1 -1.2000000000000000e-01 1.5932602903273493e+01 4.5004068605646090e+01 1.8756724519007617e+00 -1 0 0
33838 1 2 5.9999999999999998e-02 1.5172744406661579e+01 4.5280634638954304e+01 1.1128957574593243e+00 -1 0 0
33730 1 2 5.9999999999999998e-02 1.3607128978514545e+01 4.8012854231162031e+01 2.4574127612806467e+00 -1 0 0
33836 1 1 -1.2000000000000000e-01 1.6480202403286921e+01 4.6187673456844259e+01 2.7200020293756171e+00 -1 0 0
33840 1 2 5.9999999999999998e-02 1.5706211825461885e+01 4.6691370725583880e+01 3.2778587471782963e+00 -1 0 0
33839 1 1 -1.2000000000000000e-01 1.7316548338091529e+01 4.7091582712198594e+01 1.7957252812037028e+00 -1 0 0
33841 1 2 5.9999999999999998e-02 1.7156224385182242e+01 4.5745264966621988e+01 3.4981002259390026e+00 -1 0 0
33844 1 2 5.9999999999999998e-02 1.6697245135150251e+01 4.7603928775920956e+01 1.1017893718907368e+00 -1 0 0
22476 1 2 5.9999999999999998e-02 1.4449140139961502e+01 4.8370282276469524e+01 5.0940532699126049e+00 1 0 0
33858 1 7 -5.0000000000000000e-01 1.7609165033011585e+01 4.9146552773122828e+01 3.0455011342299283e+00 -1 0 0
33843 1 2 5.9999999999999998e-02 1.7942903447468229e+01 4.6424268183994670e+01 1.1925237612680955e+00 -1 0 0
33842 1 5 5.0000000000000000e-01 1.8195811153630206e+01 4.8226116371036916e+01 2.4752938580752946e+00 -1 0 0
22475 1 2 5.9999999999999998e-02 1.5916346193638441e+01 4.7882790981265785e+01 5.9340101074385441e+00 1 0 0
33802 1 2 5.9999999999999998e-02 1.8346263323937436e+01 4.3976421811212120e+01 4.3042538294591646e+00 -1 0 0
22471 1 1 -1.2000000000000000e-01 1.4875374339854687e+01 4.8268980977268896e+01 6.0453687624598240e+00 1 0 0
33803 1 2 5.9999999999999998e-02 1.8273740142236651e+01 4.5274510278386899e+01 5.4490318764562549e+00 -1 0 0
33845 1 4 -5.0000000000000000e-01 1.9510671970985349e+01 4.8061166443202183e+01 2.4764737786139808e+00 -1 0 0
33855 1 6 2.9999999999999999e-01 1.9910997420248897e+01 4.7164897529944703e+01 2.3113913306480636e+00 -1 0 0
33820 1 7 -5.0000000000000000e-01 2.0356097758417192e+01 4.5308902633920582e+01 2.1266271577761793e+00 -1 0 0
33805 1 2 5.9999999999999998e-02 1.9744713299642573e+01 4.6223908521064935e+01 4.2641474138779785e+00 -1 0 0
33804 1 5 5.0000000000000000e-01 2.0690036358463697e+01 4.4675047062990011e+01 3.1470969761423628e+00 -1 0 0
33801 1 1 -1.2000000000000000e-01 2.0148747169147086e+01 4.5244755335657402e+01 4.4323510585068613e+00 -1 0 0
33798 1 1 -1.2000000000000000e-01 1.8932584433374519e+01 4.4539319329493068e+01 5.0049798761104656e+00 -1 0 0
33846 1 3 8.0000000000000002e-02 2.0453213453161283e+01 4.9027211550323230e+01 3.0314485431284988e+00 -1 0 0
33849 1 2 5.9999999999999998e-02 2.0983250903183894e+01 4.8616440840592617e+01 3.9075851220471138e+00 -1 0 0
33806 1 2 5.9999999999999998e-02 2.0887923804806118e+01 4.5386037738291371e+01 5.1882668628341717e+00 -1 0 0
33807 1 4 -5.0000000000000000e-01 2.1528932567979997e+01 4.3660730126629403e+01 3.1966576550864088e+00 -1 0 0
33795 1 1 -1.2000000000000000e-01 1.9383181418828055e+01 4.3430724722207763e+01 6.0010578918143640e+00 -1 0 0
33694 1 3 8.0000000000000002e-02 5.0646880204521016e+00 5.3416855915958756e+01 4.5279411872789534e+00 -1 0 0
33697 1 2 5.9999999999999998e-02 4.3644721136043021e+00 5.2567494200306200e+01 4.4938768613681788e+00 -1 0 0
33693 1 4 -5.0000000000000000e-01 4.1946823496037222e+00 5.4495489049439399e+01 5.0906317574006543e+00 -1 0 0
39002 1 2 5.9999999999999998e-02 1.3070565662665026e+00 5.1786899431455140e+01 5.5622383581099992e+00 -1 2 0
33700 1 2 5.9999999999999998e-02 4.8264900865499571e+00 5.3803438627097123e+01 2.5080599444783318e+00 -1 0 0
33696 1 2 5.9999999999999998e-02 5.7781045221715228e+00 5.2958393002219459e+01 5.2471663854725215e+00 -1 0 0
33695 1 1 -1.2000000000000000e-01 5.6594259626557228e+00 5.3655495912552190e+01 3.1255912969689250e+00 -1 0 0
39000 1 1 -1.2000000000000000e-01 8.6260451112730596e-01 5.1035113658156142e+01 6.0934872280948680e+00 -1 2 0
39003 1 2 5.9999999999999998e-02 4.6538698054260741e-01 5.0502888674496099e+01 5.2325515469948263e+00 -1 2 0
33703 1 6 2.9999999999999999e-01 4.3944678055991231e+00 5.5462575060393334e+01 4.6714190033596115e+00 -1 0 0
33690 1 5 5.0000000000000000e-01 3.3001382323833179e+00 5.4496505696602853e+01 6.0568130132046960e+00 -1 0 0
33699 1 2 5.9999999999999998e-02 6.1527956661265417e+00 5.2780437264423639e+01 2.8865108465157734e+00 -1 0 0
33718 1 1 -1.2000000000000000e-01 9.7498181230575742e+00 4.9717336258777685e+01 3.5826912322092896e+00 -1 0 0
33720 1 2 5.9999999999999998e-02 9.5689725814663600e+00 5.0098824826642293e+01 4.6064024447575731e+00 -1 0 0
33709 1 2 5.9999999999999998e-02 8.1576830996914378e+00 5.3896275337453069e+01 4.0699112526485033e+00 -1 0 0
33711 1 3 8.0000000000000002e-02 1.0099669289176733e+01 5.3376241155058288e+01 2.3735993206182950e+00 -1 0 0
33714 1 4 -5.0000000000000000e-01 1.0070653405035065e+01 5.2094392690056729e+01 3.0794217288712433e+00 -1 0 0
33742 1 6 2.9999999999999999e-01 1.0360367096754883e+01 5.2163411305900446e+01 4.0388267985226651e+00 -1 0 0
33717 1 5 5.0000000000000000e-01 9.5432997111793227e+00 5.0935198614403177e+01 2.6604307006952754e+00 -1 0 0
33715 1 2 5.9999999999999998e-02 1.0638796819447288e+01 5.3313670962169134e+01 1.4814977020869771e+00 -1 0 0
33712 1 2 5.9999999999999998e-02 8.0117449400371825e+00 5.3066481560690804e+01 1.6518825510598150e+00 -1 0 0
33708 1 1 -1.2000000000000000e-01 8.6805667993817650e+00 5.3855803634544372e+01 2.0027941731049896e+00 -1 0 0
33743 1 7 -5.0000000000000000e-01 9.0058996305400196e+00 5.0870656968347383e+01 1.5391807740739243e+00 -1 0 0
33716 1 2 5.9999999999999998e-02 1.0573527146918364e+01 5.4214433826165290e+01 2.9058077897463011e+00 -1 0 0
33707 1 1 -1.2000000000000000e-01 8.0509641732137052e+00 5.4519913735951143e+01 3.2533907696886657e+00 -1 0 0
33713 1 2 5.9999999999999998e-02 8.8217214953422012e+00 5.4659446783790933e+01 1.2227531447811819e+00 -1 0 0
33710 1 2 5.9999999999999998e-02 8.7490597831276631e+00 5.5350638303649632e+01 3.5045044034590513e+00 -1 0 0
33698 1 1 -1.2000000000000000e-01 6.6016373515188995e+00 5.4882118872232951e+01 3.1303659144229359e+00 -1 0 0
38988 1 7 -5.0000000000000000e-01 1.0557266177810215e+01 5.3218686772644730e+01 5.9735850405834068e+00 -1 2 0
33723 1 2 5.9999999999999998e-02 1.1910304701678042e+01 4.9981078756422157e+01 3.7232057640365848e+00 -1 0 0
33702 1 2 5.9999999999999998e-02 6.4095431049828662e+00 5.5359936066125719e+01 2.1565925370685139e+00 -1 0 0
22493 1 6 2.9999999999999999e-01 1.6234751006489677e+01 5.0361279325633724e+01 3.7639195215214061e+00 1 0 0
22486 1 2 5.9999999999999998e-02 1.5314009881608728e+01 5.1548597504657259e+01 1.9054943645931528e+00 1 0 0
22483 1 4 -5.0000000000000000e-01 1.5872362151677194e+01 5.1234574979651093e+01 3.9987137926168077e+00 1 0 0
22484 1 3 8.0000000000000002e-02 1.5552862436392324e+01 5.2079363844035250e+01 2.8229908592040993e+00 1 0 0
22487 1 2 5.9999999999999998e-02 1.4636473169809980e+01 5.2617569728053290e+01 3.0089060032584327e+00 1 0 0
22485 1 1 -1.2000000000000000e-01 1.6655597473163738e+01 5.3031386106483431e+01 2.4204120268589437e+00 1 0 0
22489 1 2 5.9999999999999998e-02 1.6305426128416645e+01 5.3564250685941914e+01 1.5644786371693260e+00 1 0 0
22490 1 2 5.9999999999999998e-02 1.6781609179440686e+01 5.3836263644748357e+01 3.2033065218524412e+00 1 0 0
22491 1 2 5.9999999999999998e-02 1.7680840436089987e+01 5.1801471283357614e+01 1.1714845540831467e+00 1 0 0
22488 1 1 -1.2000000000000000e-01 1.7977421041915843e+01 5.2394689693741583e+01 2.0297198510577092e+00 1 0 0
22480 1 5 5.0000000000000000e-01 1.5662804029948623e+01 5.1529744048529189e+01 5.2582951584284361e+00 1 0 0
22496 1 7 -5.0000000000000000e-01 1.5175704390344878e+01 5.2653666733412244e+01 5.5195811104563592e+00 1 0 0
22492 1 2 5.9999999999999998e-02 1.8309292690723549e+01 5.1722406570941132e+01 2.7910859381134943e+00 1 0 0
38960 1 2 5.9999999999999998e-02 1.6732300722683298e+01 5.5530238336539590e+01 4.9317898217613054e+00 -1 2 0
22499 1 2 5.9999999999999998e-02 1.8969473992208442e+01 5.4038557513160583e+01 1.1279436585958689e+00 1 0 0
33848 1 2 5.9999999999999998e-02 1.9949038223605282e+01 4.9823180279477448e+01 3.5449066284994197e+00 -1 0 0
22497 1 1 -1.2000000000000000e-01 1.9218234541103239e+01 5.3291393715843370e+01 1.8279446166636366e+00 1 0 0
22502 1 2 5.9999999999999998e-02 1.9411598927829562e+01 5.4780110466135405e+01 3.3738960018671134e+00 1 0 0
22500 1 2 5.9999999999999998e-02 1.9951663453279281e+01 5.2754210480075287e+01 1.2167408605276071e+00 1 0 0
22498 1 1 -1.2000000000000000e-01 1.9882885714644907e+01 5.3908567244710660e+01 3.0078826538109413e+00 1 0 0
22503 1 2 5.9999999999999998e-02 1.9914327063825603e+01 5.3147434734088179e+01 3.8142379917089460e+00 1 0 0
38943 1 2 5.9999999999999998e-02 1.9489545178028109e+01 5.1582662033424590e+01 5.5432494126693159e+00 -1 2 0
22501 1 3 8.0000000000000002e-02 2.1380400459070781e+01 5.4141419402498606e+01 2.6164008389498714e+00 1 0 0
33852 1 2 5.9999999999999998e-02 2.1008241108743938e+01 5.0475634535305254e+01 1.4709739509969808e+00 -1 0 0
38957 1 2 5.9999999999999998e-02 1.8928111580427753e+01 5.5387119375027858e+01 5.2905522219934902e+00 -1 2 0
33847 1 1 -1.2000000000000000e-01 2.1474856559726764e+01 4.9675150491027303e+01 2.0373129654408926e+00 -1 0 0
22506 1 2 5.9999999999999998e-02 2.1450248397707416e+01 5.4452790482483373e+01 1.5796204564566494e+00 1 0 0
33689 1 2 5.9999999999999998e-02 8.5532657998008488e-01 5.5437380599162601e+01 5.7597358072431959e+00 -1 0 0
20590 1 2 5.9999999999999998e-02 3.9928797682929251e-01 5.6348637924167164e+01 1.4363969740406446e+00 1 -2 0
20587 1 2 5.9999999999999998e-02 2.1863703128625684e+00 5.6203388453028438e+01 3.3471292373183892e+00 1 -2 0
20584 1 3 8.0000000000000002e-02 1.9491658874867368e+00 5.7010960328029270e+01 2.6816105821253702e+00 1 -2 0
20580 1 5 5.0000000000000000e-01 3.5241871891988343e+00 5.8514881949905359e+01 4.0125747122693012e+00 1 -2 0
20583 1 4 -5.0000000000000000e-01 2.3484313924011100e+00 5.8252698136714784e+01 3.4006298333926352e+00 1 -2 0
20596 1 7 -5.0000000000000000e-01 4.3633189941039321e+00 5.7593140391253144e+01 3.9526950916134451e+00 1 -2 0
20593 1 6 2.9999999999999999e-01 1.7514599114874185e+00 5.9015082571287728e+01 3.1587823140193292e+00 1 -2 0
20577 1 1 -1.2000000000000000e-01 3.8043532203863375e+00 5.9919492252835859e+01 4.6435947493168888e+00 1 -2 0
20586 1 2 5.9999999999999998e-02 2.6478212660037572e+00 5.6926398363940869e+01 1.8477138706482268e+00 1 -2 0
20582 1 2 5.9999999999999998e-02 2.8834254850435919e+00 6.0147890240113078e+01 5.1968539237630811e+00 1 -2 0
20581 1 2 5.9999999999999998e-02 4.6162353134420862e+00 5.9772907970222519e+01 5.3448569113445998e+00 1 -2 0
20576 1 2 5.9999999999999998e-02 2.3936711985848298e+00 6.0478890787833045e+01 2.2801115829974798e+00 1 -2 0
20578 1 2 5.9999999999999998e-02 4.7977474169943779e+00 6.0733839972486585e+01 2.8545706163291973e+00 1 -2 0
20574 1 1 -1.2000000000000000e-01 3.9937910309921643e+00 6.0990534109420466e+01 3.6196925515653495e+00 1 -2 0
20585 1 1 -1.2000000000000000e-01 4.6571130158039331e-01 5.6979162686987578e+01 2.3495148593544255e+00 1 -2 0
20571 1 1 -1.2000000000000000e-01 2.6856409281717784e+00 6.1379216586458767e+01 2.8706960544187301e+00 1 -2 0
20575 1 2 5.9999999999999998e-02 1.9397758747298497e+00 6.1436824556239266e+01 3.6505358502719440e+00 1 -2 0
20589 1 2 5.9999999999999998e-02 2.6092896058784859e-01 5.7991433388737470e+01 1.9749059914930156e+00 1 -2 0
33691 1 2 5.9999999999999998e-02 2.9221879657802403e+00 5.6628799688092620e+01 5.8275248369397135e+00 -1 0 0
33701 1 2 5.9999999999999998e-02 6.4790573110014869e+00 5.5598314114736112e+01 3.9791463994217429e+00 -1 0 0
21669 1 2 5.9999999999999998e-02 8.7105424285953479e+00 5.8916792550313161e+01 2.4416308201521320e+00 1 -1 0
21696 1 6 2.9999999999999999e-01 8.3637349443255395e+00 5.8526885224266557e+01 4.4879879995844316e+00 1 -1 0
21668 1 4 -5.0000000000000000e-01 9.1705914716308552e+00 5.9109823923683138e+01 4.3100096704277746e+00 1 -1 0
21665 1 3 8.0000000000000002e-02 9.5268231519612954e+00 5.9422409663446665e+01 2.9416419780875400e+00 1 -1 0
21671 1 5 5.0000000000000000e-01 9.8491840752191209e+00 5.9708598578750120e+01 5.3336966907063497e+00 1 -1 0
21670 1 2 5.9999999999999998e-02 1.0483288893079287e+01 5.8927873461888787e+01 2.7804241420649642e+00 1 -1 0
21697 1 7 -5.0000000000000000e-01 1.0807851900557617e+01 6.0513846036187054e+01 5.1780618821634574e+00 1 -1 0
21662 1 1 -1.2000000000000000e-01 9.4288907386245864e+00 6.0851350606710753e+01 2.4653366429865242e+00 1 -1 0
21681 1 2 5.9999999999999998e-02 6.7339300326920313e+00 5.8306206163487069e+01 5.5670618725910668e+00 1 -1 0
21663 1 2 5.9999999999999998e-02 7.3609978115667056e+00 6.0932427301543122e+01 2.5906479665144295e+00 1 -1 0
21666 1 2 5.9999999999999998e-02 9.3872989030482330e+00 6.0881772388232427e+01 1.3585415095077629e+00 1 -1 0
21667 1 2 5.9999999999999998e-02 1.0292850046491582e+01 6.1362710082637463e+01 2.7845769776734395e+00 1 -1 0
21661 1 1 -1.2000000000000000e-01 8.1245620856092273e+00 6.1529330596084947e+01 2.9489989791964919e+00 1 -1 0
21664 1 2 5.9999999999999998e-02 8.0875262557301326e+00 6.1491941369484081e+01 3.9809320912412498e+00 1 -1 0
21238 1 2 5.9999999999999998e-02 1.6244102248855214e+01 6.0580706166506907e+01 3.3732462284188629e+00 1 -1 0
21234 1 1 -1.2000000000000000e-01 1.7294513450721169e+01 6.0904346064389131e+01 3.3379894216663164e+00 1 -1 0
21237 1 2 5.9999999999999998e-02 1.7429281329105386e+01 6.0933579067371213e+01 2.2529191235150452e+00 1 -1 0
21249 1 2 5.9999999999999998e-02 1.7700550045770129e+01 5.8188708598925587e+01 2.7185400097108618e+00 1 -1 0
21245 1 2 5.9999999999999998e-02 1.7488262082517135e+01 5.9401830040236646e+01 4.8134306181264730e+00 1 -1 0
21243 1 1 -1.2000000000000000e-01 1.8148749459123401e+01 5.9812960220508678e+01 4.0654579429166766e+00 1 -1 0
38959 1 2 5.9999999999999998e-02 1.7229513389024678e+01 5.6894505328450798e+01 5.4883932128212933e+00 -1 2 0
38955 1 3 8.0000000000000002e-02 1.7072962621445711e+01 5.5908862440414445e+01 5.8577502730929769e+00 -1 2 0
21244 1 1 -1.2000000000000000e-01 1.8583389279961150e+01 5.8685879226333626e+01 3.0993690272807162e+00 1 -1 0
21248 1 2 5.9999999999999998e-02 1.9117745561746506e+01 5.7958568735208296e+01 3.7289821236198293e+00 1 -1 0
21252 1 2 5.9999999999999998e-02 1.9058542698731561e+01 6.0055899766605982e+01 1.4281205424777534e+00 1 -1 0
21246 1 2 5.9999999999999998e-02 1.8992057035849129e+01 6.0214628004423581e+01 4.6340812647393541e+00 1 -1 0
21251 1 2 5.9999999999999998e-02 1.9638595880429062e+01 5.8469197706754869e+01 1.2586437952477159e+00 1 -1 0
21247 1 3 8.0000000000000002e-02 1.9517229962597334e+01 5.9210958725423751e+01 1.9675031447151830e+00 1 -1 0
21250 1 4 -5.0000000000000000e-01 2.0828092493162071e+01 5.9712186900443967e+01 2.2659827566561113e+00 1 -1 0
21278 1 6 2.9999999999999999e-01 2.1016438942546348e+01 6.0662903439299811e+01 2.0830063673501575e+00 1 -1 0
20579 1 2 5.9999999999999998e-02 4.4965250946000754e+00 6.1847471999154529e+01 4.0667272914895811e+00 1 -2 0
20572 1 2 5.9999999999999998e-02 3.1824722066563904e+00 6.2671639631690610e+01 1.2173365572895478e+00 1 -2 0
20570 1 1 -1.2000000000000000e-01 2.6890374663775933e+00 6.2732509197332988e+01 2.1745905746520049e+00 1 -2 0
20573 1 2 5.9999999999999998e-02 3.2255244952059741e+00 6.3381272752414624e+01 2.8961080665913030e+00 1 -2 0
20569 1 5 5.0000000000000000e-01 1.3003347408299388e+00 6.3205599943705529e+01 1.9055291915767667e+00 1 -2 0
21187 1 2 5.9999999999999998e-02 2.4126501502723032e+00 6.2376132638854997e+01 5.4784871405012305e+00 1 -1 0
20595 1 7 -5.0000000000000000e-01 5.7431443619361722e-01 6.2569527191579681e+01 1.1420507515942913e+00 1 -2 0
21654 1 2 5.9999999999999998e-02 5.7603774998512911e+00 6.2958395932124688e+01 2.2178867327593457e+00 1 -1 0
20566 1 4 -5.0000000000000000e-01 9.8537278550984730e-01 6.4265853846778626e+01 2.5689663842183852e+00 1 -2 0
21189 1 2 5.9999999999999998e-02 9.2543686268891012e-01 6.4576888274894145e+01 5.6876134446067397e+00 1 -1 0
21653 1 2 5.9999999999999998e-02 6.2955634399143072e+00 6.3538438115582565e+01 3.8561991784397081e+00 1 -1 0
21649 1 1 -1.2000000000000000e-01 6.5253711192680361e+00 6.3497486220780040e+01 2.7934979071428319e+00 1 -1 0
21652 1 1 -1.2000000000000000e-01 7.9466809792314592e+00 6.2977801819320050e+01 2.4702280849226828e+00 1 -1 0
21224 1 2 5.9999999999999998e-02 1.1204111520266224e+01 6.3116543443521067e+01 3.6561593654936066e+00 1 -1 0
21655 1 2 5.9999999999999998e-02 8.7754424700377758e+00 6.3520296645295076e+01 2.9076379128338270e+00 1 -1 0
21656 1 2 5.9999999999999998e-02 8.1531027920040398e+00 6.3149608890197079e+01 1.3849764754408400e+00 1 -1 0
21220 1 1 -1.2000000000000000e-01 1.2118766512371895e+01 6.3723124999246508e+01 3.4187607464300118e+00 1 -1 0
21225 1 2 5.9999999999999998e-02 1.2341001177918690e+01 6.3233990143102957e+01 2.3651281373707675e+00 1 -1 0
21239 1 6 2.9999999999999999e-01 1.5171009929414700e+01 6.2065639000827794e+01 3.1786584128487996e+00 1 -1 0
21228 1 2 5.9999999999999998e-02 1.3329560094374470e+01 6.1996792347134779e+01 4.2286725672500864e+00 1 -1 0
21236 1 2 5.9999999999999998e-02 1.7894376081279965e+01 6.2366006951516766e+01 4.8389488676672752e+00 1 -1 0
21231 1 1 -1.2000000000000000e-01 1.7727134569654883e+01 6.2300366266383165e+01 3.7822799660923296e+00 1 -1 0
21223 1 1 -1.2000000000000000e-01 1.3210532251212863e+01 6.3110360487054272e+01 4.3187082817135636e+00 1 -1 0
21230 1 3 8.0000000000000002e-02 1.6844420319663612e+01 6.3380262750666645e+01 3.2782822139916905e+00 1 -1 0
21229 1 4 -5.0000000000000000e-01 1.5471714663731534e+01 6.3018845494900226e+01 3.4488768611257261e+00 1 -1 0
21226 1 5 5.0000000000000000e-01 1.4618543245160003e+01 6.3730685760477805e+01 4.1656433728845137e+00 1 -1 0
21232 1 2 5.9999999999999998e-02 1.6965018569899730e+01 6.3701192912688384e+01 2.1887381727822688e+00 1 -1 0
21233 1 2 5.9999999999999998e-02 1.7053322106467611e+01 6.4349525934187056e+01 3.6883410137831456e+00 1 -1 0
21227 1 2 5.9999999999999998e-02 1.2863574495920473e+01 6.3138089310433323e+01 5.3342591056430972e+00 1 -1 0
21532 1 2 5.9999999999999998e-02 1.6881393916126310e+01 6.4307952882939517e+01 6.1523239971853414e+00 1 -1 0
21235 1 2 5.9999999999999998e-02 1.8680764167343721e+01 6.2319724149379311e+01 3.3651624304895633e+00 1 -1 0
21280 1 7 -5.0000000000000000e-01 2.1239244033495183e+01 6.2648034640067159e+01 1.9882901725609929e+00 1 -1 0
21265 1 2 5.9999999999999998e-02 2.1145850390707004e+01 6.1722107265175076e+01 4.3205944589682623e+00 1 -1 0
11822 1 2 5.9999999999999998e-02 5.8313834209348432e+00 3.5153619002677111e+01 6.6727541005096160e+00 2 2 0
11830 1 1 -1.2000000000000000e-01 1.9647361430128785e+00 3.3681807645207968e+01 6.8441179389225617e+00 2 2 0
11836 1 2 5.9999999999999998e-02 2.5662997989040774e+00 3.5065966449695765e+01 8.3826951091748469e+00 2 2 0
11831 1 1 -1.2000000000000000e-01 2.6890822335710403e+00 3.4013035318315055e+01 8.1994686695753689e+00 2 2 0
11856 1 7 -5.0000000000000000e-01 3.6052994969515679e+00 3.5489288049527367e+01 1.0689747342850763e+01 2 2 0
11837 1 1 -1.2000000000000000e-01 2.9384174157489449e+00 3.3225483387240232e+01 1.0593746630027580e+01 2 2 0
11840 1 5 5.0000000000000000e-01 2.8834311334067313e+00 3.4600812985093739e+01 1.1197189954156379e+01 2 2 0
11838 1 2 5.9999999999999998e-02 1.0523665403243136e+00 3.3620739594586645e+01 9.4621400919093883e+00 2 2 0
11834 1 1 -1.2000000000000000e-01 2.0620327779199896e+00 3.3160090115587515e+01 9.3710778766004399e+00 2 2 0
11835 1 2 5.9999999999999998e-02 3.7866667140536494e+00 3.3853840343757589e+01 8.1740608590670369e+00 2 2 0
11842 1 2 5.9999999999999998e-02 3.9394549461421406e+00 3.2944252922128236e+01 1.0381765672182791e+01 2 2 0
11832 1 2 5.9999999999999998e-02 9.9344004899106708e-01 3.4168256708355919e+01 6.8741574492999913e+00 2 2 0
11771 1 2 5.9999999999999998e-02 5.8261810506380858e+00 3.3020834141121952e+01 8.8783661834391339e+00 2 2 0
11841 1 2 5.9999999999999998e-02 2.5305444789240905e+00 3.2503330477002272e+01 1.1241605138222399e+01 2 2 0
11833 1 2 5.9999999999999998e-02 1.6671639477615370e+00 3.2630516701227933e+01 6.8430616557125257e+00 2 2 0
25363 1 2 5.9999999999999998e-02 6.0859374795532863e+00 3.5269032629967100e+01 1.1805155245680183e+01 -1 0 0
11813 1 2 5.9999999999999998e-02 8.3153836513670090e+00 3.5007901395884524e+01 6.6152372968870541e+00 2 2 0
11802 1 5 5.0000000000000000e-01 1.0989892810847588e+01 3.5743069400741341e+01 7.1236037212503032e+00 2 2 0
11773 1 2 5.9999999999999998e-02 8.2841616729709262e+00 3.3234457898641928e+01 8.8437374170881231e+00 2 2 0
11805 1 4 -5.0000000000000000e-01 1.0171527523103224e+01 3.6699459954960794e+01 7.5983111290256833e+00 2 2 0
11804 1 2 5.9999999999999998e-02 1.1099309188676505e+01 3.4841001130422626e+01 9.0209327751501682e+00 2 2 0
11815 1 6 2.9999999999999999e-01 1.0023412751290904e+01 3.6646714181484015e+01 8.6323440444907042e+00 2 2 0
11799 1 1 -1.2000000000000000e-01 1.1707955443623790e+01 3.4991702684995239e+01 8.1844761138821784e+00 2 2 0
11710 1 2 5.9999999999999998e-02 1.1975263725277060e+01 3.3214145507333406e+01 1.2158730825038527e+01 2 2 0
25367 1 2 5.9999999999999998e-02 8.7540700956023958e+00 3.5386980174421900e+01 1.2131974381880047e+01 -1 0 0
25369 1 2 5.9999999999999998e-02 7.6646040810013281e+00 3.6458041616441427e+01 1.0239100817395126e+01 -1 0 0
25483 1 2 5.9999999999999998e-02 3.9161144154689964e-02 6.3451324897166103e+01 1.9651254123639497e+01 -1 0 0
11994 1 2 5.9999999999999998e-02 2.0945517731541941e-01 5.5902278727105937e+01 2.1946493157943323e+01 2 2 0
11803 1 2 5.9999999999999998e-02 1.1930123664480165e+01 3.4043727569768613e+01 7.6772794675104770e+00 2 2 0
11699 1 2 5.9999999999999998e-02 1.2029064798743086e+01 3.5985554030261682e+01 1.1833902788243430e+01 2 2 0
11816 1 6 2.9999999999999999e-01 1.2541074231356671e+01 3.2711258256845568e+01 8.8396967613333501e+00 2 2 0
11801 1 2 5.9999999999999998e-02 1.3623135082228346e+01 3.5904105890234845e+01 7.7088739936028050e+00 2 2 0
11796 1 1 -1.2000000000000000e-01 1.3014581008536034e+01 3.5582873375874925e+01 8.6016245726569629e+00 2 2 0
11800 1 2 5.9999999999999998e-02 1.2661058288545805e+01 3.6468435488559706e+01 9.1531637461089286e+00 2 2 0
11797 1 2 5.9999999999999998e-02 1.3363724187923140e+01 3.4493854125665870e+01 1.0391020327362220e+01 2 2 0
11793 1 1 -1.2000000000000000e-01 1.3925248247695054e+01 3.4866855106644572e+01 9.5424082314038312e+00 2 2 0
11798 1 2 5.9999999999999998e-02 1.4665647742121445e+01 3.5636427043292436e+01 9.8371615552244478e+00 2 2 0
11792 1 1 -1.2000000000000000e-01 1.4709795180918048e+01 3.3707074801303072e+01 8.8395061299448496e+00 2 2 0
11795 1 2 5.9999999999999998e-02 1.4634416757620803e+01 3.3740284451253785e+01 7.7423136403078781e+00 2 2 0
11794 1 2 5.9999999999999998e-02 1.5705973925403443e+01 3.3854956162410517e+01 9.1733932302773535e+00 2 2 0
11703 1 7 -5.0000000000000000e-01 1.7177142974987994e+01 3.5786905952503048e+01 7.3855640708167174e+00 2 2 0
26900 1 2 5.9999999999999998e-02 1.7735709360302991e+01 3.6497901996498108e+01 1.1405955386932277e+01 -2 2 0
10975 1 2 5.9999999999999998e-02 1.7679095916878488e+01 3.2780734232812833e+01 7.4927988250179443e+00 3 1 0
26899 1 2 5.9999999999999998e-02 1.9305509939435424e+01 3.6739975675750522e+01 1.1813953379715231e+01 -2 2 0
11675 1 2 5.9999999999999998e-02 1.9199447900621671e+01 3.6065996629548330e+01 9.0979894336385261e+00 2 2 0
10972 1 2 5.9999999999999998e-02 1.9464046779981331e+01 3.3388946881939390e+01 9.1768556243557651e+00 3 1 0
11673 1 2 5.9999999999999998e-02 2.0116294782565141e+01 3.5166467349731136e+01 7.2028089243576803e+00 2 2 0
11668 1 1 -1.2000000000000000e-01 2.0650170267605258e+01 3.5985148441743320e+01 7.6690329827002222e+00 2 2 0
10976 1 2 5.9999999999999998e-02 1.9251772697326754e+01 3.2840530557317813e+01 6.7840507001252774e+00 3 1 0
11671 1 3 8.0000000000000002e-02 1.9631642046871768e+01 3.6808225347438949e+01 8.4528980395401145e+00 2 2 0
11672 1 2 5.9999999999999998e-02 2.1112306781762307e+01 3.6611131136360221e+01 6.9204872059886666e+00 2 2 0
11670 1 2 5.9999999999999998e-02 2.1379630962880075e+01 3.5167784726327454e+01 9.5931138014740149e+00 2 2 0
33762 1 2 5.9999999999999998e-02 3.5753784071216992e+00 3.9771402303566219e+01 6.2043208833765480e+00 -1 0 0
33761 1 2 5.9999999999999998e-02 3.3513958541595841e+00 4.1361132997874229e+01 6.6353239737848808e+00 -1 0 0
22426 1 2 5.9999999999999998e-02 1.6729153771598573e+00 3.7127388930798212e+01 1.0286438154017970e+01 1 0 0
22427 1 2 5.9999999999999998e-02 1.5358866169816108e+00 3.7910688674115832e+01 8.6421370697356448e+00 1 0 0
11058 1 7 -5.0000000000000000e-01 5.3375076356923346e-01 3.9661442224153475e+01 6.6829821494325587e+00 3 1 0
33757 1 1 -1.2000000000000000e-01 4.1553413068735034e+00 4.0644245394429937e+01 6.5951702660476137e+00 -1 0 0
22422 1 1 -1.2000000000000000e-01 1.2622219608887946e+00 3.7910511492848762e+01 9.6646732791485395e+00 1 0 0
22425 1 3 8.0000000000000002e-02 1.5004968253300315e+00 3.9201523920736534e+01 1.0285370600579055e+01 1 0 0
22428 1 4 -5.0000000000000000e-01 1.3019771054186016e+00 4.0273998954460687e+01 9.2924225112606127e+00 1 0 0
22431 1 5 5.0000000000000000e-01 1.6128060094610965e+00 4.1577542192988595e+01 9.5524342233295112e+00 1 0 0
33768 1 2 5.9999999999999998e-02 4.6552496349454913e+00 4.1036681607008454e+01 9.7585806072918846e+00 -1 0 0
33763 1 1 -1.2000000000000000e-01 5.0825827547265767e+00 4.1367419479373261e+01 8.8095555446587621e+00 -1 0 0
33767 1 2 5.9999999999999998e-02 4.5611475146296012e+00 4.2313427781870281e+01 8.5931962445155854e+00 -1 0 0
22456 1 6 2.9999999999999999e-01 9.9584639441053913e-01 4.0040175643662984e+01 8.3268472115954264e+00 1 0 0
22457 1 7 -5.0000000000000000e-01 2.2213030440705235e+00 4.1931255368320528e+01 1.0579483899294026e+01 1 0 0
22430 1 2 5.9999999999999998e-02 2.5147097045090798e+00 3.9147075477755500e+01 1.0616727038310609e+01 1 0 0
33760 1 1 -1.2000000000000000e-01 4.7597677233665667e+00 4.0249854698264052e+01 7.9341462181867266e+00 -1 0 0
22434 1 2 5.9999999999999998e-02 1.8444602980569105e+00 4.2573798748910058e+01 7.6479456405602999e+00 1 0 0
22429 1 2 5.9999999999999998e-02 9.0985478436474088e-01 3.9425730769868885e+01 1.1167625859243719e+01 1 0 0
22432 1 1 -1.2000000000000000e-01 1.2954543167381929e+00 4.2670671136569588e+01 8.5480376850012938e+00 1 0 0
33764 1 2 5.9999999999999998e-02 3.9798143551820124e+00 3.9668262877935177e+01 8.4048147392923376e+00 -1 0 0
11900 1 2 5.9999999999999998e-02 5.0371733116594415e+00 4.0852786229358749e+01 1.1731013969440466e+01 2 2 0
22435 1 2 5.9999999999999998e-02 2.7676101102044698e-01 4.2502679554894875e+01 8.2598248919574413e+00 1 0 0
33765 1 2 5.9999999999999998e-02 5.5617786645788394e+00 3.9504853243616800e+01 7.7508544892699689e+00 -1 0 0
11811 1 2 5.9999999999999998e-02 7.3894930775766277e+00 3.7219735046189619e+01 7.5706184459393793e+00 2 2 0
25384 1 7 -5.0000000000000000e-01 1.0302739990091643e+01 3.7256039954065820e+01 1.0845149834294631e+01 -1 0 0
25365 1 1 -1.2000000000000000e-01 7.8716561199998827e+00 3.7048520958410528e+01 1.1101342994166224e+01 -1 0 0
11807 1 1 -1.2000000000000000e-01 7.9030884743621979e+00 3.7154158098455305e+01 6.6311177750196348e+00 2 2 0
11806 1 3 8.0000000000000002e-02 9.3761883821729786e+00 3.7615450700746031e+01 6.8247644380305355e+00 2 2 0
11812 1 2 5.9999999999999998e-02 7.3522833987491101e+00 3.7866246483479536e+01 5.9191130850084344e+00 2 2 0
11808 1 2 5.9999999999999998e-02 9.4172631969203398e+00 3.8584656213265689e+01 7.3662579400273014e+00 2 2 0
33766 1 5 5.0000000000000000e-01 6.5419793491803437e+00 4.1556837785184563e+01 8.9726605841365323e+00 -1 0 0
33782 1 7 -5.0000000000000000e-01 7.0396983145861824e+00 4.1126411341709826e+01 1.0013179328876275e+01 -1 0 0
25368 1 5 5.0000000000000000e-01 9.2155211961762831e+00 3.7814082702074231e+01 1.0865632141162010e+01 -1 0 0
33775 1 2 5.9999999999999998e-02 9.6971607032491374e+00 4.1269836043139094e+01 7.5512177245487759e+00 -1 0 0
25375 1 2 5.9999999999999998e-02 9.6880044004229742e+00 4.0949035701409812e+01 9.8029795880436588e+00 -1 0 0
25372 1 3 8.0000000000000002e-02 1.0131652966815752e+01 4.0207373143141197e+01 1.0410979300636070e+01 -1 0 0
25374 1 2 5.9999999999999998e-02 1.0895547534525226e+01 3.9799867939745681e+01 9.7042542544233523e+00 -1 0 0
33769 1 4 -5.0000000000000000e-01 7.1813067045247987e+00 4.2274046087049278e+01 8.0717602327362954e+00 -1 0 0
33779 1 6 2.9999999999999999e-01 6.5864834603467362e+00 4.2551224278535884e+01 7.2583188010424555e+00 -1 0 0
33771 1 1 -1.2000000000000000e-01 9.5649452366298942e+00 4.2355947599084608e+01 7.3420089520028400e+00 -1 0 0
33776 1 2 5.9999999999999998e-02 9.3142771440264074e+00 4.2507180454993808e+01 6.2689025300386652e+00 -1 0 0
25378 1 2 5.9999999999999998e-02 1.1594564407343375e+01 4.1375982161767844e+01 1.1371451670660123e+01 -1 0 0
25371 1 4 -5.0000000000000000e-01 9.1471555410861409e+00 3.9194731666002525e+01 1.0723090096125093e+01 -1 0 0
25370 1 2 5.9999999999999998e-02 6.9612001912659114e+00 3.7677568548892154e+01 1.1196332526586357e+01 -1 0 0
25380 1 2 5.9999999999999998e-02 9.2346155607311360e+00 4.2555030523408838e+01 1.1823380266778267e+01 -1 0 0
33786 1 2 5.9999999999999998e-02 1.2146956120917682e+01 4.1414291288058742e+01 7.2336420588776473e+00 -1 0 0
33783 1 1 -1.2000000000000000e-01 1.2082971103453588e+01 4.2400790946050044e+01 6.8703946385951982e+00 -1 0 0
25381 1 6 2.9999999999999999e-01 8.2236784268109933e+00 3.9501408500406640e+01 1.0822531119002594e+01 -1 0 0
25373 1 1 -1.2000000000000000e-01 1.0749030497274205e+01 4.0819125076596059e+01 1.1629502561412643e+01 -1 0 0
33777 1 2 5.9999999999999998e-02 1.1119536546317210e+01 4.3070687425901589e+01 8.6818641253855038e+00 -1 0 0
33774 1 1 -1.2000000000000000e-01 1.0943159388034537e+01 4.2999804948051008e+01 7.5919405354999885e+00 -1 0 0
33770 1 3 8.0000000000000002e-02 8.4605017952067776e+00 4.2883823268840104e+01 8.1954808868557940e+00 -1 0 0
11701 1 6 2.9999999999999999e-01 1.3525635997736499e+01 3.7126021499967138e+01 1.0739424284529491e+01 2 2 0
11683 1 2 5.9999999999999998e-02 1.5050521455742430e+01 3.9297186938746776e+01 6.6235769637909003e+00 2 2 0
26896 1 1 -1.2000000000000000e-01 1.8348462092253055e+01 3.7119320895930855e+01 1.2127660470401242e+01 -2 2 0
11680 1 2 5.9999999999999998e-02 1.7285306594920822e+01 3.8791769475228108e+01 6.2338088471275332e+00 2 2 0
11678 1 1 -1.2000000000000000e-01 1.6619900432415381e+01 3.7940920898815151e+01 6.4152139408461748e+00 2 2 0
11677 1 5 5.0000000000000000e-01 1.7548881666685375e+01 3.6955397559624565e+01 7.2083373543140965e+00 2 2 0
11684 1 2 5.9999999999999998e-02 1.4626265502347504e+01 3.7604769514958264e+01 7.1636245686648188e+00 2 2 0
33791 1 2 5.9999999999999998e-02 1.4645306344923274e+01 4.1311087501537784e+01 6.4293605094765143e+00 -1 0 0
11690 1 2 5.9999999999999998e-02 1.3224424501341167e+01 3.8511274798934970e+01 8.8124154721057817e+00 2 2 0
11686 1 2 5.9999999999999998e-02 1.5721513559133548e+01 3.7859738007000800e+01 9.1317211291702680e+00 2 2 0
11687 1 2 5.9999999999999998e-02 1.5995295804398973e+01 3.9497926789161617e+01 8.8204916480901883e+00 2 2 0
11689 1 2 5.9999999999999998e-02 1.3761322942702556e+01 4.0200401413695374e+01 8.9859823464634925e+00 2 2 0
11685 1 1 -1.2000000000000000e-01 1.3962365527042673e+01 3.9124457157830385e+01 9.1990198627080311e+00 2 2 0
11679 1 1 -1.2000000000000000e-01 1.5335533128079218e+01 3.8397270625838217e+01 7.1535167897399976e+00 2 2 0
11688 1 5 5.0000000000000000e-01 1.3880229506746494e+01 3.9094936153926547e+01 1.0717107516303297e+01 2 2 0
11682 1 1 -1.2000000000000000e-01 1.5350746621989439e+01 3.8744452430503458e+01 8.6620871941179320e+00 2 2 0
11691 1 4 -5.0000000000000000e-01 1.3831054408631971e+01 3.7882312422432094e+01 1.1246731267389565e+01 2 2 0
26898 1 2 5.9999999999999998e-02 1.8525404652680852e+01 3.8733940662044112e+01 1.0704710393277843e+01 -2 2 0
33793 1 5 5.0000000000000000e-01 1.7048728155443488e+01 4.2550341637796443e+01 6.4172561510902160e+00 -1 0 0
11704 1 7 -5.0000000000000000e-01 1.3894744023730510e+01 4.0180893117581348e+01 1.1229919134135406e+01 2 2 0
33787 1 3 8.0000000000000002e-02 1.4572506237237896e+01 4.2403888123617037e+01 6.3883943330037765e+00 -1 0 0
25322 1 2 5.9999999999999998e-02 1.7057235044841459e+01 4.2927544100008788e+01 1.0260886764694840e+01 -1 0 0
26893 1 1 -1.2000000000000000e-01 1.8222768446016214e+01 3.8602237595760563e+01 1.1792563812704383e+01 -2 2 0
26897 1 2 5.9999999999999998e-02 1.7205764222739539e+01 3.9091570421130157e+01 1.1805976973605992e+01 -2 2 0
33790 1 4 -5.0000000000000000e-01 1.5871186828342994e+01 4.2956264815905612e+01 6.8275545638359558e+00 -1 0 0
33794 1 1 -1.2000000000000000e-01 1.8339801888743018e+01 4.3062272053928815e+01 7.1027036350288810e+00 -1 0 0
33789 1 2 5.9999999999999998e-02 1.3725711669028355e+01 4.3100220040385608e+01 8.1557751238093772e+00 -1 0 0
33784 1 1 -1.2000000000000000e-01 1.3460374424949936e+01 4.3048955102530307e+01 7.0986448006757170e+00 -1 0 0
25328 1 2 5.9999999999999998e-02 1.5693505941116086e+01 4.1651054046905124e+01 1.1833289021533290e+01 -1 0 0
11676 1 2 5.9999999999999998e-02 2.0104260660991560e+01 3.7584121580029198e+01 9.1141379988862159e+00 2 2 0
11674 1 4 -5.0000000000000000e-01 1.8655430779297397e+01 3.7513047489305706e+01 7.6857740623500064e+00 2 2 0
11702 1 6 2.9999999999999999e-01 1.8745350740962731e+01 3.8513549733613068e+01 7.6766965206933984e+00 2 2 0
26894 1 2 5.9999999999999998e-02 1.9346058262189061e+01 4.0472594378334897e+01 1.2119552624821671e+01 -2 2 0
33797 1 2 5.9999999999999998e-02 1.8656250188916733e+01 4.2261646439055660e+01 7.7371917491934452e+00 -1 0 0
27283 1 7 -5.0000000000000000e-01 2.0191641988119070e+01 4.0605386186864834e+01 9.1316810990863182e+00 -2 2 0
27252 1 2 5.9999999999999998e-02 2.0608039185974462e+01 4.2674942321836092e+01 1.2129917390467252e+01 -2 2 0
27257 1 5 5.0000000000000000e-01 2.1427080988617863e+01 4.0778992604791924e+01 9.3379892126119888e+00 -2 2 0
27251 1 3 8.0000000000000002e-02 2.1286824827775419e+01 4.3085391029298819e+01 1.0131078347164387e+01 -2 2 0
27255 1 2 5.9999999999999998e-02 2.0309270044708271e+01 4.3193636235187938e+01 9.5517199203531646e+00 -2 2 0
39025 1 7 -5.0000000000000000e-01 1.7805376215134088e+00 4.8926061988124431e+01 6.7388142406812639e+00 -1 2 0
22438 1 2 5.9999999999999998e-02 1.7741753896265369e+00 4.4257608842304641e+01 9.9611732275402520e+00 1 0 0
22444 1 2 5.9999999999999998e-02 3.8644388333493507e+00 4.4064396772587941e+01 7.2308951334318508e+00 1 0 0
22440 1 2 5.9999999999999998e-02 1.5347535924973585e+00 4.5097964685088733e+01 7.1679830563294953e+00 1 0 0
22442 1 5 5.0000000000000000e-01 4.3462312936187928e+00 4.6165802191071357e+01 7.3586793451682002e+00 1 0 0
22439 1 1 -1.2000000000000000e-01 3.6140164640446688e+00 4.4907127831185214e+01 7.8643214404395083e+00 1 0 0
22443 1 2 5.9999999999999998e-02 3.9924802517042890e+00 4.4780887125265288e+01 8.8225412313708773e+00 1 0 0
22433 1 1 -1.2000000000000000e-01 1.3421995205271748e+00 4.4097369510136254e+01 9.0210659100415143e+00 1 0 0
22441 1 2 5.9999999999999998e-02 1.8798299024242431e+00 4.6134888080155569e+01 8.4711787076779750e+00 1 0 0
22436 1 1 -1.2000000000000000e-01 2.0861823401254633e+00 4.5132825986234771e+01 8.1034370230436785e+00 1 0 0
22437 1 2 5.9999999999999998e-02 2.8717515450064995e-01 4.4435175786375503e+01 9.1746812823666559e+00 1 0 0
4086 1 2 5.9999999999999998e-02 2.3657492105678908e+00 4.7382964530027976e+01 1.0671072513939318e+01 1 -2 0
4082 1 1 -1.2000000000000000e-01 2.6698944699603997e+00 4.8244381313818103e+01 1.1181023440427353e+01 1 -2 0
4091 1 4 -5.0000000000000000e-01 5.3303884481693578e+00 4.6227968359426306e+01 1.0574552591873610e+01 1 -2 0
22458 1 7 -5.0000000000000000e-01 4.9319319256070919e+00 4.6895932181421287e+01 8.1154754437229908e+00 1 0 0
4101 1 6 2.9999999999999999e-01 5.2462933734291610e+00 4.6699000896462096e+01 9.6912783746471014e+00 1 -2 0
4085 1 1 -1.2000000000000000e-01 4.2104177393197206e+00 4.8279397979031174e+01 1.1336353212398636e+01 1 -2 0
4094 1 2 5.9999999999999998e-02 5.6559078969071876e+00 4.4387153285497554e+01 1.1393391561898300e+01 1 -2 0
4088 1 5 5.0000000000000000e-01 4.7242249117108388e+00 4.6895833710577975e+01 1.1606242474742157e+01 1 -2 0
38997 1 2 5.9999999999999998e-02 4.0006919522298290e+00 4.9077437488741168e+01 7.6590036572861289e+00 -1 2 0
4089 1 2 5.9999999999999998e-02 4.6729553232338628e+00 4.8528530451190569e+01 1.0322600170148409e+01 1 -2 0
6773 1 2 5.9999999999999998e-02 3.5971299627332992e-01 4.5484894936727173e+01 1.1964383176791488e+01 2 0 0
4087 1 2 5.9999999999999998e-02 2.3785586987816956e+00 4.9068022252703358e+01 1.0426630962902031e+01 1 -2 0
40929 470 9 4.2380000000000001e-01 2.0968126157119070e+01 6.1911541290624697e+01 3.5919509950506978e+01 0 0 0
4090 1 2 5.9999999999999998e-02 4.4802341403481893e+00 4.9030044583626960e+01 1.2036193172697336e+01 1 -2 0
4095 1 2 5.9999999999999998e-02 6.3917916766280438e+00 4.4581430584108141e+01 9.7942797268779014e+00 1 -2 0
22464 1 2 5.9999999999999998e-02 9.1278031231471317e+00 4.5346983816768969e+01 6.2170679278372711e+00 1 0 0
33773 1 2 5.9999999999999998e-02 8.7081540347181345e+00 4.2915196037248741e+01 9.2379557658502112e+00 -1 0 0
22467 1 2 5.9999999999999998e-02 1.0279807927227697e+01 4.8166586472464154e+01 6.7067809626253458e+00 1 0 0
22461 1 2 5.9999999999999998e-02 7.5814081996187941e+00 4.6903609206770973e+01 6.9313588134154269e+00 1 0 0
33778 1 2 5.9999999999999998e-02 1.0807116898411335e+01 4.3948937828651964e+01 7.1768201557707494e+00 -1 0 0
4092 1 3 8.0000000000000002e-02 6.2534759665334523e+00 4.5121467380271426e+01 1.0831225062914667e+01 1 -2 0
33772 1 2 5.9999999999999998e-02 8.3041662325284591e+00 4.3910916958157529e+01 7.9589412147267176e+00 -1 0 0
22463 1 3 8.0000000000000002e-02 1.0430620883082199e+01 4.7077000974886843e+01 6.8722730965137808e+00 1 0 0
4093 1 1 -1.2000000000000000e-01 7.5988960085311383e+00 4.5406123681277371e+01 1.1417256720410430e+01 1 -2 0
4099 1 2 5.9999999999999998e-02 7.7994197992271905e+00 4.7101214788047301e+01 1.0182248460359746e+01 1 -2 0
4096 1 1 -1.2000000000000000e-01 8.3921273536004506e+00 4.6282846363790796e+01 1.0481331837884399e+01 1 -2 0
4100 1 2 5.9999999999999998e-02 8.6278013678752448e+00 4.5825757341322564e+01 9.5694721150235722e+00 1 -2 0
22468 1 2 5.9999999999999998e-02 1.0313564378786285e+01 4.6775432552058859e+01 7.9119827659869220e+00 1 0 0
4111 1 2 5.9999999999999998e-02 1.1220439092011008e+01 4.5458419689861280e+01 1.0127283923169554e+01 1 -2 0
4106 1 1 -1.2000000000000000e-01 1.0876244711523771e+01 4.5633342077224874e+01 1.1097971106190355e+01 1 -2 0
4105 1 1 -1.2000000000000000e-01 9.7458958994505451e+00 4.6698488334293742e+01 1.1132294689063809e+01 1 -2 0
4108 1 2 5.9999999999999998e-02 1.0137678004604386e+01 4.7682293769190331e+01 1.0752624418940995e+01 1 -2 0
4098 1 2 5.9999999999999998e-02 8.1344194353933830e+00 4.4463670497382957e+01 1.1529669038806468e+01 1 -2 0
22466 1 4 -5.0000000000000000e-01 1.1767879940356108e+01 4.6784556217106058e+01 6.6311093852323690e+00 1 0 0
4110 1 2 5.9999999999999998e-02 1.0473067520309460e+01 4.4695573699008662e+01 1.1438661050969353e+01 1 -2 0
38992 1 2 5.9999999999999998e-02 6.7760875705811126e+00 4.9284486801397556e+01 8.1345351090549158e+00 -1 2 0
4109 1 3 8.0000000000000002e-02 1.2124502056566753e+01 4.5891441732205372e+01 1.1954219860769435e+01 1 -2 0
38981 1 2 5.9999999999999998e-02 8.9810021941951153e+00 4.9194260122234510e+01 8.3322468030176964e+00 -1 2 0
4107 1 2 5.9999999999999998e-02 9.5321374498196221e+00 4.6925448875604317e+01 1.2149867030309515e+01 1 -2 0
25323 1 2 5.9999999999999998e-02 1.8163091923093916e+01 4.3703063728887557e+01 1.1429102549557070e+01 -1 0 0
25326 1 2 5.9999999999999998e-02 1.5053752182232493e+01 4.3959750059636413e+01 1.1513175068212620e+01 -1 0 0
25321 1 1 -1.2000000000000000e-01 1.6034136130771540e+01 4.3709834725276330e+01 1.1963934630804891e+01 -1 0 0
22495 1 7 -5.0000000000000000e-01 1.2678304765797359e+01 4.7824970961045047e+01 8.5218224528354796e+00 1 0 0
4140 1 6 2.9999999999999999e-01 1.2589754344770567e+01 4.7423422966647315e+01 1.0580145236334525e+01 1 -2 0
33788 1 2 5.9999999999999998e-02 1.3431009837938417e+01 4.4152773631323868e+01 6.7424002114626012e+00 -1 0 0
33818 1 6 2.9999999999999999e-01 1.5843739386734232e+01 4.3651228981657766e+01 7.6150180492834671e+00 -1 0 0
4114 1 2 5.9999999999999998e-02 1.2747027028145158e+01 4.4956744124968914e+01 1.1934390880516075e+01 1 -2 0
22473 1 2 5.9999999999999998e-02 1.4112825300244904e+01 4.6189305060371908e+01 6.1620581362161984e+00 1 0 0
25320 1 1 -1.2000000000000000e-01 1.7197314716352324e+01 4.3778211873734193e+01 1.0916214943819407e+01 -1 0 0
22469 1 5 5.0000000000000000e-01 1.2808681216388530e+01 4.7298902974153464e+01 7.4138842446062894e+00 1 0 0
4112 1 4 -5.0000000000000000e-01 1.2940068187368613e+01 4.6931789959964391e+01 1.1386085144603680e+01 1 -2 0
22470 1 1 -1.2000000000000000e-01 1.4187752930378341e+01 4.7064354777238705e+01 6.8449822738717279e+00 1 0 0
22472 1 2 5.9999999999999998e-02 1.4768499515369246e+01 4.6707113743653856e+01 7.5913790618879391e+00 1 0 0
25345 1 7 -5.0000000000000000e-01 1.6510709703865643e+01 4.5110134645741859e+01 9.0850980872635940e+00 -1 0 0
25319 1 5 5.0000000000000000e-01 1.7187065398266263e+01 4.5081034255826410e+01 1.0073579571563242e+01 -1 0 0
25318 1 2 5.9999999999999998e-02 1.7222015900466310e+01 4.7434347814750922e+01 9.0564519881524070e+00 -1 0 0
25316 1 4 -5.0000000000000000e-01 1.8055789788373843e+01 4.5998150557645047e+01 1.0428761732550514e+01 -1 0 0
4118 1 2 5.9999999999999998e-02 1.5880756804465275e+01 4.8167707453518716e+01 1.0995422023950107e+01 1 -2 0
4116 1 1 -1.2000000000000000e-01 1.4879893013475296e+01 4.8412033732113663e+01 1.1230261795645058e+01 1 -2 0
25313 1 3 8.0000000000000002e-02 1.8228790583815048e+01 4.7218907117830092e+01 9.5902020085342219e+00 -1 0 0
4115 1 5 5.0000000000000000e-01 1.4154942601145422e+01 4.7235500660630663e+01 1.1909254770973025e+01 1 -2 0
33796 1 2 5.9999999999999998e-02 1.8150473274823437e+01 4.3871253607650715e+01 7.7490373145100993e+00 -1 0 0
4119 1 2 5.9999999999999998e-02 1.4372977316123611e+01 4.8612971833542403e+01 1.0241225775683629e+01 1 -2 0
25317 1 2 5.9999999999999998e-02 1.8271023459506477e+01 4.8070927101417858e+01 1.0304985454811630e+01 -1 0 0
25344 1 6 2.9999999999999999e-01 1.8746958538347638e+01 4.5786968752545619e+01 1.1214599059538832e+01 -1 0 0
25315 1 2 5.9999999999999998e-02 1.8979933211899336e+01 4.6429554017947787e+01 7.7461199666506158e+00 -1 0 0
25314 1 2 5.9999999999999998e-02 1.9275176269451677e+01 4.8144276786568021e+01 7.8698823369613082e+00 -1 0 0
33799 1 2 5.9999999999999998e-02 2.0354862541450032e+01 4.3627592673479398e+01 6.5720030256823048e+00 -1 0 0
27248 1 1 -1.2000000000000000e-01 2.1166048094101406e+01 4.3468764624103201e+01 1.1634239000840397e+01 -2 2 0
25310 1 1 -1.2000000000000000e-01 1.9300593456569462e+01 4.7235221949278284e+01 8.4661968925702986e+00 -1 0 0
25309 1 1 -1.2000000000000000e-01 2.0746515605635981e+01 4.7108585435699496e+01 8.9890155387721755e+00 -1 0 0
25312 1 2 5.9999999999999998e-02 2.0910775472731601e+01 4.6338579876288435e+01 9.7493451254883823e+00 -1 0 0
25311 1 2 5.9999999999999998e-02 2.0989775328825893e+01 4.8096350049109240e+01 9.4145484007216460e+00 -1 0 0
27253 1 2 5.9999999999999998e-02 2.0669459196688912e+01 4.4432692972238002e+01 1.1702930345245393e+01 -2 2 0
25303 1 2 5.9999999999999998e-02 2.1535442337022246e+01 4.5875244122150328e+01 7.3802944112442628e+00 -1 0 0
38995 1 2 5.9999999999999998e-02 5.7695880553250776e+00 5.0369942603573065e+01 6.2727372098814271e+00 -1 2 0
33706 1 7 -5.0000000000000000e-01 3.0445876490740509e+00 5.3421337895757674e+01 6.6912255280888182e+00 -1 0 0
39024 1 6 2.9999999999999999e-01 3.0399137493043971e+00 5.1784503819294656e+01 6.9603194450988681e+00 -1 2 0
38996 1 4 -5.0000000000000000e-01 3.0484428819802081e+00 5.0761181818750927e+01 7.0925276107006558e+00 -1 2 0
38999 1 5 5.0000000000000000e-01 1.9701863781195890e+00 5.0107016489316280e+01 6.6853597684573787e+00 -1 2 0
38998 1 2 5.9999999999999998e-02 4.0083291080795327e+00 5.0325269153184479e+01 8.8090443016209310e+00 -1 2 0
38993 1 3 8.0000000000000002e-02 4.1660708941927576e+00 5.0166100328674169e+01 7.7385700148648846e+00 -1 2 0
21704 1 2 5.9999999999999998e-02 3.5053352816222065e+00 5.1024392718432040e+01 1.0914603469419490e+01 1 -1 0
21699 1 1 -1.2000000000000000e-01 3.8791969853731958e+00 5.2925919260044935e+01 1.0108121507483167e+01 1 -1 0
21700 1 1 -1.2000000000000000e-01 4.0431427557190434e+00 5.1902010039373884e+01 1.1227809218588984e+01 1 -1 0
21705 1 2 5.9999999999999998e-02 5.0341361959195901e+00 5.1533908742559561e+01 1.1439888988239018e+01 1 -1 0
21701 1 2 5.9999999999999998e-02 3.6958359639509317e+00 5.2452054205324501e+01 9.1811898532516523e+00 1 -1 0
21702 1 2 5.9999999999999998e-02 3.0112770184440332e+00 5.3510924750082133e+01 1.0183768462451875e+01 1 -1 0
21690 1 1 -1.2000000000000000e-01 5.0753720208417503e+00 5.3818765001699127e+01 9.7895712416187894e+00 1 -1 0
39006 1 2 5.9999999999999998e-02 1.9755036537436310e-01 5.1779283411978739e+01 8.1115607660219258e+00 -1 2 0
38990 1 1 -1.2000000000000000e-01 5.4526644682754757e+00 5.0748471186799343e+01 7.2528900606172835e+00 -1 2 0
38994 1 2 5.9999999999999998e-02 5.4410743247686684e+00 5.1859905805409198e+01 7.1943366720812341e+00 -1 2 0
21694 1 2 5.9999999999999998e-02 5.1863570922869089e+00 5.3873706312417127e+01 8.7406482308900433e+00 1 -1 0
21691 1 2 5.9999999999999998e-02 4.9466793083405900e+00 5.4662768737709719e+01 1.1691955704962730e+01 1 -1 0
21687 1 1 -1.2000000000000000e-01 4.9950573999652983e+00 5.5051657698438589e+01 1.0693817700800825e+01 1 -1 0
33688 1 2 5.9999999999999998e-02 1.1214792341112267e+00 5.4899088052947661e+01 7.3517160034201465e+00 -1 0 0
21693 1 2 5.9999999999999998e-02 6.0582731230182816e+00 5.3308668600543889e+01 9.9782002886317684e+00 1 -1 0
21715 1 2 5.9999999999999998e-02 2.4925944306124628e-01 5.5454097098875074e+01 1.0854151918384712e+01 1 -1 0
38983 1 2 5.9999999999999998e-02 8.1147222267375749e+00 5.0700848526600133e+01 6.6896253038479800e+00 -1 2 0
38974 1 2 5.9999999999999998e-02 1.0751025792156710e+01 5.5362789464280901e+01 7.3768011190702296e+00 -1 2 0
38991 1 2 5.9999999999999998e-02 6.3978545332072034e+00 5.0502806049359044e+01 9.2412169841118086e+00 -1 2 0
38989 1 1 -1.2000000000000000e-01 6.5717281167805544e+00 5.0388560209929658e+01 8.1877510437919554e+00 -1 2 0
38978 1 2 5.9999999999999998e-02 1.0718687114869123e+01 5.0404973662546389e+01 6.7185548546150349e+00 -1 2 0
38972 1 5 5.0000000000000000e-01 1.0835989498823478e+01 5.3203349587389177e+01 7.1834587816893132e+00 -1 2 0
38979 1 2 5.9999999999999998e-02 1.1358375674875525e+01 5.0283612711906784e+01 8.3383394050882789e+00 -1 2 0
38982 1 2 5.9999999999999998e-02 9.1493679159401538e+00 5.0538239549677137e+01 9.5027013941160128e+00 -1 2 0
38984 1 2 5.9999999999999998e-02 7.9690406616889549e+00 5.2096000733332019e+01 7.6951750036314444e+00 -1 2 0
38977 1 1 -1.2000000000000000e-01 9.1714264547591551e+00 5.0320082345060179e+01 8.3964871840695423e+00 -1 2 0
38976 1 3 8.0000000000000002e-02 1.0495529076588479e+01 5.0757842978540850e+01 7.7683527809488480e+00 -1 2 0
38980 1 1 -1.2000000000000000e-01 7.9918525343842139e+00 5.0971675492193874e+01 7.7160025829555767e+00 -1 2 0
38975 1 4 -5.0000000000000000e-01 1.0838385418034550e+01 5.2117203150870132e+01 8.0093196500698962e+00 -1 2 0
38985 1 6 2.9999999999999999e-01 1.1090129064632762e+01 5.2291997438376455e+01 8.9121647872210499e+00 -1 2 0
38969 1 1 -1.2000000000000000e-01 1.1275080602786796e+01 5.4483953964474296e+01 7.7750868471765520e+00 -1 2 0
38973 1 2 5.9999999999999998e-02 1.0983635317040283e+01 5.4453482448102207e+01 8.8376163621679620e+00 -1 2 0
25431 1 2 5.9999999999999998e-02 1.0182071980457689e+01 5.1287691711200466e+01 1.1230328698238571e+01 -1 0 0
25432 1 2 5.9999999999999998e-02 9.0824272233570813e+00 5.0189533383425264e+01 1.1950744501497171e+01 -1 0 0
38954 1 2 5.9999999999999998e-02 1.7727555104236398e+01 5.3437706115983019e+01 6.2067864845414293e+00 -1 2 0
22479 1 2 5.9999999999999998e-02 1.5135285775986754e+01 4.9324884911998552e+01 7.8588642615414788e+00 1 0 0
4133 1 2 5.9999999999999998e-02 1.2842714798245249e+01 5.4978382376889300e+01 1.0837260953616614e+01 1 -2 0
22474 1 1 -1.2000000000000000e-01 1.4884988243118274e+01 4.9619442977059308e+01 6.8275080119171161e+00 1 0 0
22482 1 2 5.9999999999999998e-02 1.6914689504981041e+01 5.0029064687783901e+01 6.0106539190239072e+00 1 0 0
4142 1 7 -5.0000000000000000e-01 1.2535836899331079e+01 5.2401809863367923e+01 1.0349290656845666e+01 1 -2 0
22478 1 2 5.9999999999999998e-02 1.3896461089918386e+01 5.0096080595748340e+01 6.8381213334051552e+00 1 0 0
22477 1 1 -1.2000000000000000e-01 1.6045930870001733e+01 5.0506482217634733e+01 6.3746680625377277e+00 1 0 0
38970 1 2 5.9999999999999998e-02 1.3165252369445657e+01 5.4466840258195539e+01 6.7449584601110457e+00 -1 2 0
38986 1 6 2.9999999999999999e-01 1.5638071247166447e+01 5.4822896748901293e+01 6.8985121804390648e+00 -1 2 0
38971 1 2 5.9999999999999998e-02 1.3336506503626538e+01 5.3978395368087533e+01 8.3469329121079312e+00 -1 2 0
4126 1 5 5.0000000000000000e-01 1.3732307632938971e+01 5.2545453514563327e+01 1.0714761773678294e+01 1 -2 0
4128 1 2 5.9999999999999998e-02 1.4169691555980624e+01 5.0630543655250307e+01 9.7068034361353810e+00 1 -2 0
22481 1 2 5.9999999999999998e-02 1.6334946484252438e+01 5.1220890722729273e+01 7.1196489301812615e+00 1 0 0
4123 1 1 -1.2000000000000000e-01 1.4716171598477034e+01 5.1466852817224975e+01 1.0187517685955452e+01 1 -2 0
4127 1 2 5.9999999999999998e-02 1.5250667035399326e+01 5.1793437599429801e+01 9.3042814757615044e+00 1 -2 0
4120 1 1 -1.2000000000000000e-01 1.5654493737730629e+01 5.0885631642151758e+01 1.1316113883723016e+01 1 -2 0
4129 1 4 -5.0000000000000000e-01 1.4165029846757623e+01 5.3500870548374337e+01 1.1448144774058003e+01 1 -2 0
4125 1 2 5.9999999999999998e-02 1.6549778677052515e+01 5.0427162283486375e+01 1.0958544604058536e+01 1 -2 0
38966 1 1 -1.2000000000000000e-01 1.2835644267458834e+01 5.4750500953099319e+01 7.7270114563002110e+00 -1 2 0
38953 1 2 5.9999999999999998e-02 1.7997306076181612e+01 5.4134460727843901e+01 7.8315691809195629e+00 -1 2 0
26865 1 7 -5.0000000000000000e-01 1.7122032521508832e+01 5.4550172276859527e+01 1.2071170577779238e+01 -2 2 0
4139 1 6 2.9999999999999999e-01 1.5136446629986967e+01 5.3528313800386869e+01 1.1646207340461292e+01 1 -2 0
4117 1 1 -1.2000000000000000e-01 1.4997023141378330e+01 4.9728005692855241e+01 1.2035306126303260e+01 1 -2 0
4130 1 3 8.0000000000000002e-02 1.3253176492395355e+01 5.4650244430074807e+01 1.1807424278658601e+01 1 -2 0
4124 1 2 5.9999999999999998e-02 1.5969994223494705e+01 5.1612701927999119e+01 1.2105339594430585e+01 1 -2 0
38964 1 2 5.9999999999999998e-02 1.4760736157423580e+01 5.5385575055166093e+01 9.2497182332236605e+00 -1 2 0
4132 1 2 5.9999999999999998e-02 1.3877122794269441e+01 5.5443803106685898e+01 1.2167712427866249e+01 1 -2 0
38951 1 1 -1.2000000000000000e-01 1.8454030139949893e+01 5.4064000878531282e+01 6.8286820643884978e+00 -1 2 0
38952 1 1 -1.2000000000000000e-01 1.8437551751083120e+01 5.5467274173418275e+01 6.2371565224166234e+00 -1 2 0
38940 1 2 5.9999999999999998e-02 2.0752893377942129e+01 4.9899633469269389e+01 6.7560342511865858e+00 -1 2 0
38939 1 1 -1.2000000000000000e-01 1.9715541309274723e+01 5.1773559924263239e+01 6.5724473156555039e+00 -1 2 0
38944 1 2 5.9999999999999998e-02 1.8842583297542362e+01 5.1296015699176571e+01 7.0022074958764442e+00 -1 2 0
26843 1 2 5.9999999999999998e-02 1.8544240437365310e+01 5.2715277101643899e+01 1.0878939529338975e+01 -2 2 0
26840 1 1 -1.2000000000000000e-01 1.9046140449834478e+01 5.3109212541122240e+01 1.1795952003421464e+01 -2 2 0
38941 1 2 5.9999999999999998e-02 2.0673983635351519e+01 5.0709519493270221e+01 8.2349131976873533e+00 -1 2 0
38945 1 2 5.9999999999999998e-02 2.0658164758792712e+01 5.3833072811941676e+01 6.4479075125197856e+00 -1 2 0
38946 1 2 5.9999999999999998e-02 2.0111026871194838e+01 5.3299533867715660e+01 7.9642163077813981e+00 -1 2 0
38942 1 1 -1.2000000000000000e-01 1.9863265130090223e+01 5.3323908216400305e+01 6.9142489677467402e+00 -1 2 0
26841 1 1 -1.2000000000000000e-01 2.0244112258173125e+01 5.4107759415156366e+01 1.1675201787226474e+01 -2 2 0
26845 1 2 5.9999999999999998e-02 1.9956243617480471e+01 5.5176161381772793e+01 1.1365842503090434e+01 -2 2 0
38938 1 3 8.0000000000000002e-02 2.0862780219241102e+01 5.0916675993777893e+01 7.1521115091119709e+00 -1 2 0
26848 1 2 5.9999999999999998e-02 2.0983709173713137e+01 5.2478744954881101e+01 1.0242390499744245e+01 -2 2 0
26849 1 2 5.9999999999999998e-02 2.1308378163430429e+01 5.3980094639040644e+01 9.6952225262304825e+00 -2 2 0
26844 1 1 -1.2000000000000000e-01 2.1299723584215499e+01 5.3464164952367895e+01 1.0583425051964168e+01 -2 2 0
26861 1 2 5.9999999999999998e-02 2.0768507082695287e+01 4.9786324632653795e+01 1.1836862304360434e+01 -2 2 0
33692 1 2 5.9999999999999998e-02 3.2035334934182829e+00 5.6123989573647371e+01 7.5755009273171288e+00 -1 0 0
33687 1 1 -1.2000000000000000e-01 2.8030524505415730e+00 5.5825443540704505e+01 6.5867213825025797e+00 -1 0 0
33684 1 1 -1.2000000000000000e-01 1.2931479137051549e+00 5.5730208481348939e+01 6.6994345866269214e+00 -1 0 0
33681 1 1 -1.2000000000000000e-01 6.4932196230696337e-01 5.6988680687086692e+01 7.3787616441946238e+00 -1 0 0
33686 1 2 5.9999999999999998e-02 1.0566743408044874e+00 5.7074773119299316e+01 8.4071418120048413e+00 -1 0 0
21692 1 2 5.9999999999999998e-02 4.1377802490912394e+00 5.5628191278134587e+01 1.0655118555114635e+01 1 -1 0
33685 1 2 5.9999999999999998e-02 9.2323012425423190e-01 5.7931244492892517e+01 7.0149556086411105e+00 -1 0 0
18532 1 3 8.0000000000000002e-02 3.1894108600998377e+00 5.8364625558774804e+01 1.0708501061393505e+01 2 -1 0
18531 1 4 -5.0000000000000000e-01 4.4115720629490696e+00 5.9260036611743566e+01 1.0654986513709302e+01 2 -1 0
18534 1 2 5.9999999999999998e-02 2.4081961787652184e+00 5.8802336896876916e+01 1.0102115327236703e+01 2 -1 0
18528 1 5 5.0000000000000000e-01 4.7576877050852424e+00 5.9949679382665117e+01 9.5741673308995594e+00 2 -1 0
18535 1 2 5.9999999999999998e-02 3.4022649559037843e+00 5.7577851449367614e+01 9.9867380302583673e+00 2 -1 0
18544 1 7 -5.0000000000000000e-01 4.4142912800021197e+00 5.9661810272506386e+01 8.4506951639087990e+00 2 -1 0
21695 1 6 2.9999999999999999e-01 5.6496655806212415e+00 5.5990919617460392e+01 8.3767665970098868e+00 1 -1 0
18533 1 1 -1.2000000000000000e-01 2.7691433257726730e+00 5.8038982967549920e+01 1.2108400908657172e+01 2 -1 0
18537 1 2 5.9999999999999998e-02 1.9541356717948053e+00 5.7381098906030253e+01 1.1998920568895187e+01 2 -1 0
18541 1 6 2.9999999999999999e-01 4.9025139751710567e+00 5.9520294596616054e+01 1.1460925449676704e+01 2 -1 0
18525 1 1 -1.2000000000000000e-01 5.8270531354802042e+00 6.1024896828242092e+01 9.7085152574401725e+00 2 -1 0
21184 1 2 5.9999999999999998e-02 1.8079214981530831e+00 6.1283686630743063e+01 7.6465050036417512e+00 1 -1 0
21680 1 2 5.9999999999999998e-02 6.0930817213859410e+00 5.8393123770348126e+01 7.1353172608530349e+00 1 -1 0
21688 1 2 5.9999999999999998e-02 7.0798276226883567e+00 5.5466559904743633e+01 1.0786123467084161e+01 1 -1 0
21684 1 2 5.9999999999999998e-02 8.5705133394745268e+00 5.6758479318342033e+01 6.4024099449780678e+00 1 -1 0
21672 1 1 -1.2000000000000000e-01 9.3893845039243491e+00 5.9280230405931313e+01 6.7183805500378755e+00 1 -1 0
21689 1 2 5.9999999999999998e-02 6.3471285241563100e+00 5.6821425511714445e+01 1.0942383903345538e+01 1 -1 0
21674 1 2 5.9999999999999998e-02 9.7999279606417247e+00 5.8302383969543193e+01 6.9445592519655710e+00 1 -1 0
21678 1 2 5.9999999999999998e-02 7.4839550715406427e+00 6.0333041342992338e+01 6.6774706083962778e+00 1 -1 0
21686 1 3 8.0000000000000002e-02 6.2335955531844256e+00 5.5936295516808144e+01 1.0393425578610850e+01 1 -1 0
21675 1 2 5.9999999999999998e-02 9.9120015654270279e+00 6.0064985000215664e+01 7.4114867235471609e+00 1 -1 0
18529 1 2 5.9999999999999998e-02 6.2687684491143782e+00 6.1410343509990966e+01 8.7131117393318274e+00 2 -1 0
21683 1 2 5.9999999999999998e-02 6.8527479089344387e+00 5.5978018005489709e+01 6.6007482956680761e+00 1 -1 0
18530 1 2 5.9999999999999998e-02 6.6947129179449139e+00 6.0518954779573427e+01 1.0107524963467037e+01 2 -1 0
21685 1 4 -5.0000000000000000e-01 6.4793857074362888e+00 5.6137368915251983e+01 8.9344438384896687e+00 1 -1 0
21676 1 1 -1.2000000000000000e-01 7.0444236362487773e+00 5.8247585765654456e+01 6.6115939026196671e+00 1 -1 0
21679 1 1 -1.2000000000000000e-01 7.5831254877121292e+00 5.6820602277332419e+01 6.9013724219456378e+00 1 -1 0
6823 1 2 5.9999999999999998e-02 1.0173914266648577e+01 5.6828093541266846e+01 1.1334425439264205e+01 2 0 0
21698 1 7 -5.0000000000000000e-01 8.6571365469279282e+00 5.6684233813432833e+01 8.9908286102284301e+00 1 -1 0
21673 1 1 -1.2000000000000000e-01 7.9327805495133665e+00 5.9441918860550516e+01 7.1128888438389541e+00 1 -1 0
21682 1 5 5.0000000000000000e-01 7.6312270991018343e+00 5.6534303750335276e+01 8.3983783723287004e+00 1 -1 0
21677 1 2 5.9999999999999998e-02 7.9227732979702719e+00 5.9586003847146792e+01 8.1992002047400270e+00 1 -1 0
6827 1 4 -5.0000000000000000e-01 1.0950279286409151e+01 6.0153596757396201e+01 1.0192482298420011e+01 2 0 0
6825 1 2 5.9999999999999998e-02 8.8249764002116180e+00 5.8807306960043995e+01 1.0744336166841892e+01 2 0 0
6821 1 1 -1.2000000000000000e-01 9.4807985056541106e+00 5.8916747578027326e+01 1.1643100728640004e+01 2 0 0
6824 1 5 5.0000000000000000e-01 1.0627311477271697e+01 5.9885985150611724e+01 1.1444159428445928e+01 2 0 0
6837 1 6 2.9999999999999999e-01 1.0469618130590790e+01 5.9681628584499826e+01 9.4412222512737802e+00 2 0 0
6828 1 3 8.0000000000000002e-02 1.1929946969974745e+01 6.1182083839978787e+01 9.8322603450577777e+00 2 0 0
6833 1 2 5.9999999999999998e-02 1.1378767334721278e+01 6.1584915216152417e+01 7.7226680642271557e+00 2 0 0
6829 1 1 -1.2000000000000000e-01 1.2240161414117377e+01 6.1459396047861020e+01 8.3341428813536869e+00 2 0 0
38967 1 2 5.9999999999999998e-02 1.2317657114202380e+01 5.6584121697061533e+01 8.7551468524232039e+00 -1 2 0
38958 1 4 -5.0000000000000000e-01 1.5976232390457547e+01 5.5767104736824542e+01 6.8169691070009089e+00 -1 2 0
6843 1 2 5.9999999999999998e-02 1.4643089136319237e+01 6.1551697587432216e+01 6.8014598472313397e+00 2 0 0
6835 1 2 5.9999999999999998e-02 1.2688345085351328e+01 6.0101478847073203e+01 6.5925394740030647e+00 2 0 0
38963 1 1 -1.2000000000000000e-01 1.3152822952383072e+01 5.6191350201886252e+01 8.1306065573234712e+00 -1 2 0
6844 1 2 5.9999999999999998e-02 1.5086659157676099e+01 5.9946821672930611e+01 6.7430801409011059e+00 2 0 0
38962 1 1 -1.2000000000000000e-01 1.4575890197035774e+01 5.6323015386284361e+01 8.6985178034326420e+00 -1 2 0
6831 1 2 5.9999999999999998e-02 1.2817989960278272e+01 6.0904230467613999e+01 1.0352087379419265e+01 2 0 0
6836 1 2 5.9999999999999998e-02 1.3031317656326646e+01 5.9324282551022314e+01 8.0188161996935143e+00 2 0 0
38968 1 2 5.9999999999999998e-02 1.3065918189934871e+01 5.6767719135168413e+01 7.2552693622059969e+00 -1 2 0
38965 1 2 5.9999999999999998e-02 1.4501214502974864e+01 5.7122378777379616e+01 9.4541833994898905e+00 -1 2 0
6832 1 1 -1.2000000000000000e-01 1.3037256873235656e+01 6.0332396801742831e+01 7.5419219024867346e+00 2 0 0
38961 1 5 5.0000000000000000e-01 1.5677458093067358e+01 5.6724071442403826e+01 7.7351048648400225e+00 -1 2 0
38987 1 7 -5.0000000000000000e-01 1.6219052608305589e+01 5.7787553780664005e+01 7.8554157307423260e+00 -1 2 0
6876 1 6 2.9999999999999999e-01 1.7163583492774627e+01 5.9236713545762143e+01 8.1297232045297250e+00 2 0 0
6841 1 1 -1.2000000000000000e-01 1.4538275542160655e+01 6.0653307651328838e+01 7.4177186204031020e+00 2 0 0
18586 1 2 5.9999999999999998e-02 1.5309380658133696e+01 5.8899160970907694e+01 1.1510420632512234e+01 2 -1 0
6847 1 2 5.9999999999999998e-02 1.5232516689259160e+01 5.9873462397579772e+01 9.3528155282243048e+00 2 0 0
6842 1 1 -1.2000000000000000e-01 1.5281991435277915e+01 6.0746327589979664e+01 8.6605159404915479e+00 2 0 0
18592 1 2 5.9999999999999998e-02 1.7871739639323788e+01 5.8074460556232964e+01 1.0630702572582351e+01 2 -1 0
18587 1 3 8.0000000000000002e-02 1.8090446366645068e+01 5.8497150136005381e+01 1.1576727668526470e+01 2 -1 0
6848 1 4 -5.0000000000000000e-01 1.7611554347661126e+01 6.0109518949618241e+01 8.2484268709072595e+00 2 0 0
6845 1 3 8.0000000000000002e-02 1.6733667054465148e+01 6.1175085570244462e+01 8.4466898139699751e+00 2 0 0
6846 1 2 5.9999999999999998e-02 1.4946304726595805e+01 6.1541454666248413e+01 9.3471776410560938e+00 2 0 0
18618 1 6 2.9999999999999999e-01 1.8367301383761816e+01 6.0348102191656295e+01 1.0817760417752991e+01 2 -1 0
38956 1 2 5.9999999999999998e-02 1.8792407407196908e+01 5.6255938510998760e+01 6.8548366858821392e+00 -1 2 0
18591 1 2 5.9999999999999998e-02 1.8934352114151157e+01 5.7765925731216775e+01 1.1931831004837198e+01 2 -1 0
18590 1 4 -5.0000000000000000e-01 1.8795085157031824e+01 5.9739165111822196e+01 1.1445535535396065e+01 2 -1 0
6855 1 2 5.9999999999999998e-02 1.9534650296051577e+01 5.8930230349042347e+01 6.6016634863699046e+00 2 0 0
6851 1 5 5.0000000000000000e-01 1.8917242276530668e+01 6.0329076371063685e+01 7.9963632162608906e+00 2 0 0
6854 1 2 5.9999999999999998e-02 1.9363768449317828e+01 5.8100925862063754e+01 8.0056136623582024e+00 2 0 0
6852 1 1 -1.2000000000000000e-01 1.9755249479284849e+01 5.9077925092893771e+01 7.6691578195041403e+00 2 0 0
6858 1 2 5.9999999999999998e-02 2.1142982299479165e+01 5.9547124184118353e+01 9.2209748873399846e+00 2 0 0
6877 1 7 -5.0000000000000000e-01 1.9436498542047474e+01 6.1442459123233455e+01 8.1747246951491856e+00 2 0 0
6853 1 1 -1.2000000000000000e-01 2.1204932844847686e+01 5.9130854637955423e+01 8.1978252375835599e+00 2 0 0
18597 1 2 5.9999999999999998e-02 2.0762930397019812e+01 6.1718098905966393e+01 1.1022362180889800e+01 2 -1 0
18594 1 1 -1.2000000000000000e-01 2.0293395343465654e+01 6.1627929245348547e+01 1.1967958701714215e+01 2 -1 0
6860 1 2 5.9999999999999998e-02 2.1206984331843550e+01 5.7020292746744353e+01 8.8273085193436405e+00 2 0 0
21185 1 1 -1.2000000000000000e-01 1.8936080330396117e+00 6.4339815560858639e+01 6.1827302242900783e+00 1 -1 0
44027 1503 9 4.2380000000000001e-01 2.0943730486637833e+01 6.1933527793847553e+01 3.3597683200975602e+01 0 0 0
18527 1 2 5.9999999999999998e-02 4.9822265400901165e+00 6.1846800109019242e+01 1.1486322140541713e+01 2 -1 0
21182 1 1 -1.2000000000000000e-01 2.3741712645007071e+00 6.2940599197937459e+01 6.4297250711618670e+00 1 -1 0
21186 1 2 5.9999999999999998e-02 3.3970559050830862e+00 6.2820648922072323e+01 6.7022299177382632e+00 1 -1 0
21183 1 2 5.9999999999999998e-02 1.5168061606786445e+00 6.2821802763977594e+01 8.3461023648337331e+00 1 -1 0
18522 1 1 -1.2000000000000000e-01 5.3830692099452415e+00 6.2147389369758685e+01 1.0546930833493557e+01 2 -1 0
21179 1 1 -1.2000000000000000e-01 1.4317097655253987e+00 6.2269075517421498e+01 7.4180595658632651e+00 1 -1 0
18519 1 1 -1.2000000000000000e-01 4.3035923407294296e+00 6.2994517450061039e+01 9.8859311446134104e+00 2 -1 0
18523 1 2 5.9999999999999998e-02 3.3289709008295105e+00 6.2690067637084042e+01 1.0196469771655048e+01 2 -1 0
18524 1 2 5.9999999999999998e-02 4.4469059336699006e+00 6.2997376615855430e+01 8.8456461266739215e+00 2 -1 0
18521 1 2 5.9999999999999998e-02 3.7258574794772654e+00 6.4408385474876923e+01 1.1465100471255434e+01 2 -1 0
18518 1 1 -1.2000000000000000e-01 4.2001139081424546e+00 6.4409252426356915e+01 1.0488488109223466e+01 2 -1 0
28880 1 7 -5.0000000000000000e-01 8.4427774830186642e-01 6.3925551087606095e+01 1.2068158396244147e+01 -1 2 0
18526 1 2 5.9999999999999998e-02 6.3580608633256182e+00 6.2716810638311870e+01 1.0693187548470229e+01 2 -1 0
6830 1 2 5.9999999999999998e-02 1.1461711591989600e+01 6.2035529407263873e+01 1.0279444477709877e+01 2 0 0
21214 1 2 5.9999999999999998e-02 8.9540774722882297e+00 6.3507690032278830e+01 6.6730704302855983e+00 1 -1 0
21213 1 2 5.9999999999999998e-02 9.9527803092985110e+00 6.3198966727070506e+01 7.9426522418058063e+00 1 -1 0
21209 1 3 8.0000000000000002e-02 9.5374670811095594e+00 6.4027152501974413e+01 7.4465534999232474e+00 1 -1 0
21211 1 2 5.9999999999999998e-02 8.2176607251077929e+00 6.4135135300643256e+01 9.0670959081720923e+00 1 -1 0
18613 1 2 5.9999999999999998e-02 1.1495672835170284e+01 6.3243751615544745e+01 1.2262786411075403e+01 2 -1 0
6849 1 2 5.9999999999999998e-02 1.6956810817347087e+01 6.1896877228117816e+01 7.7285696205946692e+00 2 0 0
6850 1 2 5.9999999999999998e-02 1.6918824144847623e+01 6.1661199578853001e+01 9.4295018815087293e+00 2 0 0
6834 1 2 5.9999999999999998e-02 1.2815754982678808e+01 6.2396169264797912e+01 8.2453080354724104e+00 2 0 0
18620 1 7 -5.0000000000000000e-01 1.6338133627399767e+01 6.3720422973529331e+01 1.0922444020213657e+01 2 -1 0
18610 1 2 5.9999999999999998e-02 1.3740312467076116e+01 6.3201222863884261e+01 1.0923062296957585e+01 2 -1 0
18604 1 5 5.0000000000000000e-01 1.6136067986716739e+01 6.3744419193302328e+01 1.2108134866988784e+01 2 -1 0
18608 1 3 8.0000000000000002e-02 1.3736729907756265e+01 6.3042963250688494e+01 1.2027046410034393e+01 2 -1 0
6771 1 2 5.9999999999999998e-02 1.8043649060010125e-01 4.3050412989976280e+01 1.1985031710592990e+01 2 0 0
18611 1 2 5.9999999999999998e-02 1.3680324119029285e+01 6.2003329162117964e+01 1.2097125012797068e+01 2 -1 0
40258 247 8 -8.4760000000000002e-01 2.1582540965049954e+01 5.2692918079945102e+01 2.4495960355474399e+01 0 0 0
18600 1 2 5.9999999999999998e-02 1.8493859202268631e+01 6.2365595873367070e+01 1.1078583494398972e+01 2 -1 0
21531 1 2 5.9999999999999998e-02 1.8523742708259530e+01 6.4568279433863225e+01 6.8092549117957457e+00 1 -1 0
18595 1 1 -1.2000000000000000e-01 1.9128214193064856e+01 6.2646157779544517e+01 1.1880549997470830e+01 2 -1 0
6885 1 2 5.9999999999999998e-02 2.0876645897186119e+01 6.3366085424825215e+01 8.7565348694198697e+00 2 0 0
18599 1 2 5.9999999999999998e-02 1.9569850038415375e+01 6.3557393950145261e+01 1.1705240247543861e+01 2 -1 0
6880 1 1 -1.2000000000000000e-01 2.1278626057245475e+01 6.4193604733772332e+01 8.2051612139290633e+00 2 0 0
6884 1 2 5.9999999999999998e-02 2.0972913812496092e+01 6.4067539512308940e+01 7.1449239655719339e+00 2 0 0
11843 1 4 -5.0000000000000000e-01 2.1014433328769671e+00 3.4849313651982293e+01 1.2248498307087965e+01 2 2 0
11853 1 6 2.9999999999999999e-01 1.5915143447064304e+00 3.3991117311768676e+01 1.2580315862940431e+01 2 2 0
11844 1 3 8.0000000000000002e-02 1.9547912251216566e+00 3.6167514611526528e+01 1.2935314228157269e+01 2 2 0
11852 1 2 5.9999999999999998e-02 3.6703789052351432e+00 3.4792514711619830e+01 1.4416308206050065e+01 2 2 0
11848 1 1 -1.2000000000000000e-01 3.1783722057831354e+00 3.5455865293737617e+01 1.5100874677430363e+01 2 2 0
11857 1 1 -1.2000000000000000e-01 3.0255321652546350e+00 3.4765087294189485e+01 1.6482702678637128e+01 2 2 0
11850 1 2 5.9999999999999998e-02 1.1534718715699748e+00 3.5077383429936113e+01 1.4765037850446255e+01 2 2 0
11845 1 1 -1.2000000000000000e-01 1.8437949847185346e+00 3.5888064394633652e+01 1.4475317645085255e+01 2 2 0
11859 1 2 5.9999999999999998e-02 2.6493850626106821e+00 3.3709473888888596e+01 1.6281746086583560e+01 2 2 0
11862 1 2 5.9999999999999998e-02 4.9672267707806181e+00 3.4140496326320900e+01 1.6479175422682427e+01 2 2 0
11858 1 1 -1.2000000000000000e-01 4.4131026725216351e+00 3.4754331931947526e+01 1.7137627475770081e+01 2 2 0
11860 1 2 5.9999999999999998e-02 2.2171548728638508e+00 3.5298845903606662e+01 1.7005433900680885e+01 2 2 0
11847 1 2 5.9999999999999998e-02 1.1098506087486104e+00 3.6585351232600800e+01 1.2421724090806464e+01 2 2 0
11851 1 2 5.9999999999999998e-02 3.8195319860371453e+00 3.6397452846563944e+01 1.5097595452184926e+01 2 2 0
11846 1 2 5.9999999999999998e-02 2.8598503405518789e+00 3.6735684712971334e+01 1.2770905846443007e+01 2 2 0
11863 1 2 5.9999999999999998e-02 4.8861440693964511e+00 3.5732150845303579e+01 1.7159404553665119e+01 2 2 0
25361 1 2 5.9999999999999998e-02 6.0277022521775656e+00 3.3558975109105084e+01 1.3374316644101491e+01 -1 0 0
25802 1 7 -5.0000000000000000e-01 1.2816518538366466e+00 3.2542860653866690e+01 1.3879835797338114e+01 -1 1 0
11849 1 2 5.9999999999999998e-02 1.4905346133167237e+00 3.6798087947127499e+01 1.4880100542793842e+01 2 2 0
25364 1 2 5.9999999999999998e-02 6.0728505555127432e+00 3.6076072521678100e+01 1.3386358764689962e+01 -1 0 0
25362 1 1 -1.2000000000000000e-01 8.0498890938779120e+00 3.6154548458322537e+01 1.2292067290553755e+01 -1 0 0
25359 1 1 -1.2000000000000000e-01 6.7175917550185620e+00 3.5506676639076062e+01 1.2688704878646073e+01 -1 0 0
25382 1 6 2.9999999999999999e-01 7.0695564552633110e+00 3.6180334998780125e+01 1.5179754557171036e+01 -1 0 0
25358 1 1 -1.2000000000000000e-01 7.0502838250734428e+00 3.4123070562721992e+01 1.3410362127652546e+01 -1 0 0
25360 1 2 5.9999999999999998e-02 7.5759004046966778e+00 3.3506808829218791e+01 1.2748107794388510e+01 -1 0 0
25354 1 4 -5.0000000000000000e-01 7.4923084234531636e+00 3.5308475438189291e+01 1.5560237634537643e+01 -1 0 0
25383 1 7 -5.0000000000000000e-01 8.1940911297143710e+00 3.3225817070662558e+01 1.5244280973608669e+01 -1 0 0
25357 1 5 5.0000000000000000e-01 7.5680969748636882e+00 3.4193687276473973e+01 1.4842286836122234e+01 -1 0 0
11707 1 2 5.9999999999999998e-02 1.0717374165203713e+01 3.4624140535037760e+01 1.3741397567545762e+01 2 2 0
25352 1 2 5.9999999999999998e-02 1.0062352134894502e+01 3.5135010135531715e+01 1.5779084236291650e+01 -1 0 0
11705 1 1 -1.2000000000000000e-01 1.1845224970669252e+01 3.4630732175714108e+01 1.3702580689451386e+01 2 2 0
25351 1 3 8.0000000000000002e-02 8.1579842198553063e+00 3.5534459532724021e+01 1.6856094059702915e+01 -1 0 0
25348 1 1 -1.2000000000000000e-01 9.6565706802608862e+00 3.5793815287303090e+01 1.6598458881777990e+01 -1 0 0
25355 1 2 5.9999999999999998e-02 8.0817053341040808e+00 3.4671419000436480e+01 1.7496905609300509e+01 -1 0 0
25366 1 2 5.9999999999999998e-02 8.4763777016569737e+00 3.6773785628180811e+01 1.3097071507442552e+01 -1 0 0
25356 1 2 5.9999999999999998e-02 7.7084081314192581e+00 3.6315496797836829e+01 1.7421776802106180e+01 -1 0 0
25353 1 2 5.9999999999999998e-02 1.0197736470828236e+01 3.5601868694130701e+01 1.7534292733702248e+01 -1 0 0
11700 1 2 5.9999999999999998e-02 1.1749581653271797e+01 3.6776923590247556e+01 1.3314599988364765e+01 2 2 0
11706 1 1 -1.2000000000000000e-01 1.2422436818663300e+01 3.3334322336128864e+01 1.3110025917161622e+01 2 2 0
11708 1 2 5.9999999999999998e-02 1.2188248069420524e+01 3.4744814749267647e+01 1.4741563758524046e+01 2 2 0
11696 1 1 -1.2000000000000000e-01 1.2253023308926954e+01 3.5922341331039043e+01 1.2916691697672594e+01 2 2 0
11697 1 2 5.9999999999999998e-02 1.4360726407114255e+01 3.5461153395727493e+01 1.2814638391912444e+01 2 2 0
11711 1 2 5.9999999999999998e-02 1.3512243800030355e+01 3.3402246892542010e+01 1.2912544940860640e+01 2 2 0
11693 1 1 -1.2000000000000000e-01 1.3729691915225201e+01 3.6256114649811224e+01 1.3218043996610280e+01 2 2 0
26919 1 2 5.9999999999999998e-02 1.3572213259457818e+01 3.5040098945070604e+01 1.6701602912681153e+01 -2 2 0
26910 1 2 5.9999999999999998e-02 1.7190265447074335e+01 3.4730198244929319e+01 1.3305958284847948e+01 -2 2 0
26912 1 4 -5.0000000000000000e-01 1.6694251729950956e+01 3.5411927757425360e+01 1.6155901049907570e+01 -2 2 0
26915 1 5 5.0000000000000000e-01 1.5667412642691412e+01 3.4648699069489368e+01 1.6520132463160618e+01 -2 2 0
26909 1 3 8.0000000000000002e-02 1.7840400245465744e+01 3.4882522942313450e+01 1.5378440775358015e+01 -2 2 0
26916 1 1 -1.2000000000000000e-01 1.4467042201943483e+01 3.5312496385904964e+01 1.7239225168736962e+01 -2 2 0
26906 1 1 -1.2000000000000000e-01 1.7962636159327509e+01 3.5262737044746018e+01 1.3843917538364851e+01 -2 2 0
26941 1 7 -5.0000000000000000e-01 1.5623549559188829e+01 3.3445947682420901e+01 1.6250011208301423e+01 -2 2 0
26940 1 6 2.9999999999999999e-01 1.6709214643531848e+01 3.6378317403211192e+01 1.6477999518128826e+01 -2 2 0
26913 1 2 5.9999999999999998e-02 1.7909655830551490e+01 3.3733486368805579e+01 1.5522954207031276e+01 -2 2 0
26918 1 2 5.9999999999999998e-02 1.4444504689334345e+01 3.6394106495442287e+01 1.7219181865845005e+01 -2 2 0
11698 1 2 5.9999999999999998e-02 1.3981997580458435e+01 3.6199574172351028e+01 1.4247362106663186e+01 2 2 0
26905 1 1 -1.2000000000000000e-01 1.7965287825601514e+01 3.6744139851852687e+01 1.3640391051760625e+01 -2 2 0
10968 1 2 5.9999999999999998e-02 1.7626082647276522e+01 3.2394596646554653e+01 1.2926660532545640e+01 3 1 0
26911 1 2 5.9999999999999998e-02 1.8867032042679448e+01 3.4747887015893042e+01 1.3459027739746107e+01 -2 2 0
26914 1 2 5.9999999999999998e-02 1.8785963415505883e+01 3.5211694867233660e+01 1.5952962700268218e+01 -2 2 0
27223 1 2 5.9999999999999998e-02 2.1187462240683399e+01 3.4837981037275078e+01 1.3124365163838640e+01 -2 2 0
27225 1 2 5.9999999999999998e-02 2.0868645441663695e+01 3.6423412813067870e+01 1.4993748263324619e+01 -2 2 0
13875 1 3 8.0000000000000002e-02 2.0288821416711286e+01 3.2769080780353548e+01 1.7870273825452262e+01 1 1 0
13880 1 2 5.9999999999999998e-02 1.9226606533651800e+01 3.2827962423184282e+01 1.7660148149103854e+01 1 1 0
13879 1 2 5.9999999999999998e-02 2.0669006151119284e+01 3.3195221873976045e+01 1.6889227566131762e+01 1 1 0
11880 1 2 5.9999999999999998e-02 8.5703505254501311e-01 3.7028411915411482e+01 1.8118552860682478e+01 2 2 0
11878 1 5 5.0000000000000000e-01 8.3928212522344747e-01 3.9132633762832370e+01 1.7416198998244344e+01 2 2 0
11887 1 2 5.9999999999999998e-02 1.1782660598127723e+00 3.9175078023415068e+01 1.3987251744145890e+01 2 2 0
11889 1 2 5.9999999999999998e-02 3.1490963787572883e+00 3.9148114390752419e+01 1.3128931722092648e+01 2 2 0
11890 1 2 5.9999999999999998e-02 3.4015737550615617e+00 3.9427332210592283e+01 1.4832846488035408e+01 2 2 0
11886 1 1 -1.2000000000000000e-01 3.1125434164990256e+00 3.9915296365409340e+01 1.3893193311579086e+01 2 2 0
11881 1 4 -5.0000000000000000e-01 1.7648382889480934e+00 3.9668995013975781e+01 1.6616962214674956e+01 2 2 0
11883 1 1 -1.2000000000000000e-01 1.6621593836971886e+00 4.0169416663805627e+01 1.4142071334498603e+01 2 2 0
11882 1 3 8.0000000000000002e-02 1.4660816388003988e+00 4.0665952994237216e+01 1.5608599558943444e+01 2 2 0
11895 1 1 -1.2000000000000000e-01 3.9043155109945116e+00 4.1266359905797060e+01 1.3592989315197936e+01 2 2 0
11896 1 1 -1.2000000000000000e-01 5.2150257063964016e+00 4.1068801411859297e+01 1.2786109262661023e+01 2 2 0
11903 1 2 5.9999999999999998e-02 5.6787878057564791e+00 3.9015684531809661e+01 1.3094557661882515e+01 2 2 0
11885 1 2 5.9999999999999998e-02 2.0465989135700453e+00 4.1612849414771077e+01 1.5739761462274750e+01 2 2 0
11891 1 6 2.9999999999999999e-01 2.7286741069480662e+00 3.9307705417434882e+01 1.6633580483106559e+01 2 2 0
11897 1 2 5.9999999999999998e-02 4.1870902027088190e+00 4.1670827898607598e+01 1.4593718204795714e+01 2 2 0
11888 1 2 5.9999999999999998e-02 1.3503621097080840e+00 4.0878358226418165e+01 1.3416944854904367e+01 2 2 0
11899 1 3 8.0000000000000002e-02 6.1871926054426227e+00 4.0012923057749639e+01 1.3298599743726536e+01 2 2 0
11914 1 2 5.9999999999999998e-02 4.3302040348588866e+00 4.1321688346384562e+01 1.7200825094027312e+01 2 2 0
11898 1 2 5.9999999999999998e-02 3.3026876057143912e+00 4.1944181523210283e+01 1.3031874593337863e+01 2 2 0
11901 1 2 5.9999999999999998e-02 5.7076435070638265e+00 4.2109304361728029e+01 1.2893404673115656e+01 2 2 0
11910 1 1 -1.2000000000000000e-01 4.8766352826568138e+00 4.0784801560149987e+01 1.8001702953758556e+01 2 2 0
11879 1 2 5.9999999999999998e-02 2.3391894580330130e+00 3.7808305101839274e+01 1.8027789027019406e+01 2 2 0
11884 1 2 5.9999999999999998e-02 4.3626670890622171e-01 4.1026344601078691e+01 1.5664320098735859e+01 2 2 0
11915 1 2 5.9999999999999998e-02 4.3365834861967327e+00 3.9856150304883236e+01 1.7923843698943809e+01 2 2 0
25342 1 2 5.9999999999999998e-02 1.1888727246238897e+01 3.7024429372167489e+01 1.5229356688231693e+01 -1 0 0
25377 1 2 5.9999999999999998e-02 1.1104147372264727e+01 3.9930315242419660e+01 1.2193556676852030e+01 -1 0 0
11912 1 2 5.9999999999999998e-02 6.5909238089744875e+00 4.1623978909463275e+01 1.6966006599804000e+01 2 2 0
11931 1 7 -5.0000000000000000e-01 6.3641896084287577e+00 3.8011441364349700e+01 1.5161020141309816e+01 2 2 0
11904 1 2 5.9999999999999998e-02 7.0996798162144081e+00 3.9978903010292491e+01 1.2684203979107345e+01 2 2 0
25349 1 2 5.9999999999999998e-02 9.3834812007339927e+00 3.7382215879193360e+01 1.5247555617046824e+01 -1 0 0
25347 1 1 -1.2000000000000000e-01 9.9621826107047884e+00 3.7241617128955895e+01 1.6140816441296057e+01 -1 0 0
11905 1 5 5.0000000000000000e-01 6.6140017163628464e+00 3.9150557763732401e+01 1.5587408973218800e+01 2 2 0
11902 1 4 -5.0000000000000000e-01 6.5505389599088097e+00 4.0152780314121500e+01 1.4708798393915311e+01 2 2 0
11930 1 6 2.9999999999999999e-01 6.6198448150127538e+00 4.1061929626128368e+01 1.5040466276887051e+01 2 2 0
11907 1 1 -1.2000000000000000e-01 6.3796541537536999e+00 4.0773047254055690e+01 1.7663654699483811e+01 2 2 0
25376 1 1 -1.2000000000000000e-01 9.7466096803684241e+00 4.1713832987338392e+01 1.2391786522810996e+01 -1 0 0
25379 1 2 5.9999999999999998e-02 9.0028629615180922e+00 4.1093469445920171e+01 1.2715765254820623e+01 -1 0 0
11906 1 1 -1.2000000000000000e-01 6.8939533925135583e+00 3.9448254620531408e+01 1.7089824382534708e+01 2 2 0
25341 1 2 5.9999999999999998e-02 1.2013824229514857e+01 3.7365330269214439e+01 1.6979859833027049e+01 -1 0 0
25339 1 2 5.9999999999999998e-02 1.1323076574826178e+01 3.9768165990902027e+01 1.6662942035284924e+01 -1 0 0
25335 1 1 -1.2000000000000000e-01 1.1701893762892936e+01 3.9228425947225453e+01 1.5786282343197779e+01 -1 0 0
25338 1 1 -1.2000000000000000e-01 1.1418511904627474e+01 3.7647245225926355e+01 1.6037570838240441e+01 -1 0 0
25340 1 2 5.9999999999999998e-02 1.1213190643620011e+01 3.9527452834433873e+01 1.4823717553453676e+01 -1 0 0
25350 1 2 5.9999999999999998e-02 9.5731181619018297e+00 3.7801871467951486e+01 1.7002264581849005e+01 -1 0 0
11909 1 2 5.9999999999999998e-02 8.0332410730154606e+00 3.9391307056243839e+01 1.7101473350682511e+01 2 2 0
25388 1 2 5.9999999999999998e-02 1.0805972123461293e+01 4.1634370863428714e+01 1.4283804847370476e+01 -1 0 0
11908 1 2 5.9999999999999998e-02 6.5450209505582535e+00 3.8572272329702656e+01 1.7703690449865267e+01 2 2 0
25385 1 1 -1.2000000000000000e-01 1.0284830894191037e+01 4.2396353252195226e+01 1.3725221303537889e+01 -1 0 0
25387 1 2 5.9999999999999998e-02 1.1098261221549603e+01 4.3058278698827579e+01 1.3381035982057371e+01 -1 0 0
25393 1 2 5.9999999999999998e-02 9.7276147002062210e+00 4.2378020107873560e+01 1.6286304538198188e+01 -1 0 0
25391 1 2 5.9999999999999998e-02 8.2773528543621548e+00 4.2453779468293781e+01 1.4331627665535949e+01 -1 0 0
25386 1 1 -1.2000000000000000e-01 9.1194046830527338e+00 4.3109641427020911e+01 1.4378586632737614e+01 -1 0 0
41870 784 9 4.2380000000000001e-01 1.2288927424143802e+01 4.2368934253090245e+01 1.8266029921939854e+01 0 0 0
26907 1 2 5.9999999999999998e-02 1.7001427421221535e+01 3.7163508727864368e+01 1.3925233665877860e+01 -2 2 0
11692 1 3 8.0000000000000002e-02 1.4135777341991135e+01 3.7604015470280167e+01 1.2602160910600006e+01 2 2 0
11695 1 2 5.9999999999999998e-02 1.3514226499788391e+01 3.8376217987898727e+01 1.3094434391737492e+01 2 2 0
40821 434 9 4.2380000000000001e-01 1.6417502475472073e+01 3.8348397049132011e+01 1.7647989161350004e+01 0 0 0
11694 1 2 5.9999999999999998e-02 1.5180909632147191e+01 3.7843919747752047e+01 1.2814474166736940e+01 2 2 0
25324 1 1 -1.2000000000000000e-01 1.5970494891631162e+01 4.2346535298031213e+01 1.2612709432427980e+01 -1 0 0
25343 1 6 2.9999999999999999e-01 1.3246778574190657e+01 4.1489774296102112e+01 1.5465571228621362e+01 -1 0 0
25337 1 2 5.9999999999999998e-02 1.3545242616975040e+01 3.9505507879184549e+01 1.6822328094737355e+01 -1 0 0
25334 1 3 8.0000000000000002e-02 1.3187545456091764e+01 3.9478665179992070e+01 1.5785497454246942e+01 -1 0 0
25333 1 4 -5.0000000000000000e-01 1.3699224332557801e+01 4.0670322363816041e+01 1.5169136179101983e+01 -1 0 0
26901 1 6 2.9999999999999999e-01 1.7670670939320111e+01 4.0161076951126780e+01 1.3934299984843342e+01 -2 2 0
25336 1 2 5.9999999999999998e-02 1.3936251714027433e+01 3.8730158262300613e+01 1.5442428395329001e+01 -1 0 0
25330 1 5 5.0000000000000000e-01 1.4896371833672776e+01 4.0846850463317935e+01 1.4576062922634655e+01 -1 0 0
25346 1 7 -5.0000000000000000e-01 1.5752191019988761e+01 3.9940236512703891e+01 1.4494308324817398e+01 -1 0 0
26890 1 2 5.9999999999999998e-02 1.7691271576135108e+01 4.0580920883991588e+01 1.6120461503691359e+01 -2 2 0
25327 1 1 -1.2000000000000000e-01 1.5177177105288189e+01 4.2236789673591289e+01 1.3971513655379081e+01 -1 0 0
25332 1 2 5.9999999999999998e-02 1.4283707413200247e+01 4.2841356844175486e+01 1.3838496603314573e+01 -1 0 0
25329 1 2 5.9999999999999998e-02 1.7004515744159203e+01 4.2033386580686056e+01 1.2827129719549236e+01 -1 0 0
40819 434 8 -8.4760000000000002e-01 1.6227022774140924e+01 3.8052145856700712e+01 1.6712065688993714e+01 0 0 0
40820 434 9 4.2380000000000001e-01 1.5993473764148819e+01 3.8846917196850370e+01 1.6151892933513967e+01 0 0 0
25331 1 2 5.9999999999999998e-02 1.5695617371336120e+01 4.2796841857534581e+01 1.4782608078596732e+01 -1 0 0
26883 1 2 5.9999999999999998e-02 1.7913721797556065e+01 4.2795172906455527e+01 1.5285668842925928e+01 -2 2 0
45304 1929 8 -8.4760000000000002e-01 1.5161122048555647e+01 4.0919065638432137e+01 1.8216227136093160e+01 0 0 0
45306 1929 9 4.2380000000000001e-01 1.5574248668450677e+01 4.1802276457424774e+01 1.8438186179624385e+01 0 0 0
45305 1929 9 4.2380000000000001e-01 1.4364349886670794e+01 4.0767373918980894e+01 1.8801158038039752e+01 0 0 0
26887 1 2 5.9999999999999998e-02 1.8745014683918029e+01 4.2420006856612339e+01 1.7492422850780219e+01 -2 2 0
26908 1 2 5.9999999999999998e-02 1.8774597155023031e+01 3.7130020612571386e+01 1.4326135358079872e+01 -2 2 0
26884 1 2 5.9999999999999998e-02 1.9299191974432510e+01 4.2588738376325985e+01 1.4526694055834572e+01 -2 2 0
26879 1 1 -1.2000000000000000e-01 1.8902357699390524e+01 4.2975913434181500e+01 1.5475427903828622e+01 -2 2 0
26895 1 2 5.9999999999999998e-02 2.0127738924184868e+01 3.9055326970984240e+01 1.2580468264664271e+01 -2 2 0
26892 1 3 8.0000000000000002e-02 1.9119341135310123e+01 3.9558176916883795e+01 1.2591531152837280e+01 -2 2 0
26891 1 4 -5.0000000000000000e-01 1.8621845881543397e+01 3.9867341439109552e+01 1.3911328228867731e+01 -2 2 0
26885 1 1 -1.2000000000000000e-01 1.8758944505858384e+01 4.0630641070729148e+01 1.6224723460466212e+01 -2 2 0
26889 1 2 5.9999999999999998e-02 1.8987004620780098e+01 3.9975560302174024e+01 1.7027523138972885e+01 -2 2 0
26882 1 1 -1.2000000000000000e-01 1.9252909141833047e+01 4.2027695825035231e+01 1.6563479906385709e+01 -2 2 0
26888 1 5 5.0000000000000000e-01 1.9398972593859938e+01 4.0028111141674522e+01 1.4993685594157469e+01 -2 2 0
26904 1 7 -5.0000000000000000e-01 2.0580732663657919e+01 3.9788017299810669e+01 1.4942573781865523e+01 -2 2 0
26886 1 2 5.9999999999999998e-02 2.0329386030337407e+01 4.1961677786095244e+01 1.6731490570764645e+01 -2 2 0
4078 1 1 -1.2000000000000000e-01 3.5398408259313885e-01 4.8378181266867713e+01 1.2412852773118779e+01 1 -2 0
4079 1 1 -1.2000000000000000e-01 1.9464957622235333e+00 4.8300087288335547e+01 1.2457555590272513e+01 1 -2 0
4084 1 2 5.9999999999999998e-02 2.3302994404977975e+00 4.7464079462921624e+01 1.3047051266237379e+01 1 -2 0
4104 1 7 -5.0000000000000000e-01 4.6433388951599852e+00 4.6511102260264117e+01 1.2800931557904837e+01 1 -2 0
6775 1 5 5.0000000000000000e-01 7.3247833952998476e-01 4.5375529929491691e+01 1.5044279767119512e+01 2 0 0
6772 1 4 -5.0000000000000000e-01 9.5400004809543337e-01 4.5051757821710716e+01 1.3763217389957051e+01 2 0 0
6800 1 6 2.9999999999999999e-01 1.8913604507153594e+00 4.4776561085626192e+01 1.3430993557378192e+01 2 0 0
6778 1 2 5.9999999999999998e-02 1.2103933809712430e+00 4.5206376865622936e+01 1.6918368945322666e+01 2 0 0
6776 1 1 -1.2000000000000000e-01 1.8480927798265885e+00 4.5299850416640304e+01 1.6059448779216396e+01 2 0 0
6782 1 2 5.9999999999999998e-02 3.4321192347618883e+00 4.6517571122461739e+01 1.5037874418849857e+01 2 0 0
6777 1 1 -1.2000000000000000e-01 2.9260542144765687e+00 4.6428476016747865e+01 1.6022266756760708e+01 2 0 0
6781 1 2 5.9999999999999998e-02 3.6093809256035363e+00 4.6163757483961831e+01 1.6791421101047760e+01 2 0 0
6780 1 1 -1.2000000000000000e-01 2.4142392435639350e+00 4.7809197819034189e+01 1.6368438869547397e+01 2 0 0
6779 1 2 5.9999999999999998e-02 2.3974508364274820e+00 4.4345609034067223e+01 1.6109001874127820e+01 2 0 0
6785 1 2 5.9999999999999998e-02 2.3721091432724495e+00 4.7909251476097197e+01 1.7474997667392266e+01 2 0 0
6784 1 2 5.9999999999999998e-02 1.4161274247612539e+00 4.7928551606883481e+01 1.5936005999682591e+01 2 0 0
4083 1 2 5.9999999999999998e-02 2.3012922781179244e+00 4.9261862545823860e+01 1.2935654060840076e+01 1 -2 0
6787 1 2 5.9999999999999998e-02 4.3279420723360866e+00 4.8681675350477178e+01 1.6150830884631798e+01 2 0 0
6783 1 1 -1.2000000000000000e-01 3.3001296823995960e+00 4.8984670493546822e+01 1.5845280893631573e+01 2 0 0
6788 1 2 5.9999999999999998e-02 3.2397848898206347e+00 4.9042813907590457e+01 1.4757881421917533e+01 2 0 0
40848 443 9 4.2380000000000001e-01 6.0748432159791026e+00 4.7009654728577495e+01 1.4156582406602602e+01 0 0 0
25398 1 2 5.9999999999999998e-02 6.1472227308699106e+00 4.4030538259105711e+01 1.7856032227902176e+01 -1 0 0
25429 1 2 5.9999999999999998e-02 1.1415039023811540e+01 4.9451180305521504e+01 1.2434429238221353e+01 -1 0 0
25389 1 3 8.0000000000000002e-02 9.4695821678965970e+00 4.3353276697473426e+01 1.5858091386250646e+01 -1 0 0
40847 443 9 4.2380000000000001e-01 6.2998362036804938e+00 4.8309177901135449e+01 1.5119517627996302e+01 0 0 0
4097 1 2 5.9999999999999998e-02 7.4194685967311003e+00 4.5833403336179302e+01 1.2397351433341237e+01 1 -2 0
40846 443 8 -8.4760000000000002e-01 6.7185306941050102e+00 4.7472746518717067e+01 1.4765854635508569e+01 0 0 0
25390 1 2 5.9999999999999998e-02 8.8104574177079318e+00 4.4059295346772899e+01 1.4023458729000959e+01 -1 0 0
25420 1 6 2.9999999999999999e-01 7.8926872162069266e+00 4.4768519908770877e+01 1.6370995946871126e+01 -1 0 0
25392 1 4 -5.0000000000000000e-01 8.4468102404256395e+00 4.3978959533555035e+01 1.6701658014014804e+01 -1 0 0
25394 1 2 5.9999999999999998e-02 1.0358683470757121e+01 4.3977456272818387e+01 1.6023840821006601e+01 -1 0 0
25415 1 2 5.9999999999999998e-02 9.7582351656233755e+00 4.6812078149126677e+01 1.5440605082418816e+01 -1 0 0
25411 1 1 -1.2000000000000000e-01 1.0355383581501641e+01 4.7623018507836790e+01 1.5907067149693356e+01 -1 0 0
25410 1 3 8.0000000000000002e-02 1.1166906734287648e+01 4.6863924452569030e+01 1.6966248688568786e+01 -1 0 0
25395 1 5 5.0000000000000000e-01 8.3190486279695932e+00 4.3735388644050445e+01 1.8011199940276182e+01 -1 0 0
25417 1 2 5.9999999999999998e-02 1.1629068968549177e+01 4.7772896995241766e+01 1.4227517869767119e+01 -1 0 0
25413 1 2 5.9999999999999998e-02 1.1878049775622362e+01 4.6085084667905086e+01 1.6702966371194581e+01 -1 0 0
25414 1 1 -1.2000000000000000e-01 1.1153877708204204e+01 4.8420501673121485e+01 1.4879312154918328e+01 -1 0 0
25426 1 2 5.9999999999999998e-02 9.2736023298907853e+00 4.8976168427708394e+01 1.3977171021903965e+01 -1 0 0
25416 1 2 5.9999999999999998e-02 9.6456138234834725e+00 4.8302449481515275e+01 1.6360262584310771e+01 -1 0 0
25412 1 2 5.9999999999999998e-02 1.1786386046257510e+01 4.7669402971417760e+01 1.7439250994841927e+01 -1 0 0
25401 1 2 5.9999999999999998e-02 7.3052887700810247e+00 4.6334014805066566e+01 1.8058055744174993e+01 -1 0 0
4113 1 2 5.9999999999999998e-02 1.1910832872092078e+01 4.6086353820710364e+01 1.3025372968401157e+01 1 -2 0
25409 1 4 -5.0000000000000000e-01 1.0287834156667161e+01 4.6253155127083240e+01 1.7980500618001130e+01 -1 0 0
25418 1 2 5.9999999999999998e-02 1.2068256795672507e+01 4.8900245915354546e+01 1.5350345366932125e+01 -1 0 0
25419 1 6 2.9999999999999999e-01 1.0041747302151908e+01 4.5260193924776615e+01 1.7848469176630349e+01 -1 0 0
42355 946 8 -8.4760000000000002e-01 1.5897713286499947e+01 4.3617101185933500e+01 1.8300472435232535e+01 0 0 0
39889 124 8 -8.4760000000000002e-01 1.2630032871078278e+01 4.3748892626794280e+01 1.7318193873437188e+01 0 0 0
25325 1 2 5.9999999999999998e-02 1.6211430430528871e+01 4.4458468113478254e+01 1.2666859310999335e+01 -1 0 0
39891 124 9 4.2380000000000001e-01 1.2883737483029718e+01 4.4253165070923821e+01 1.8143629093765320e+01 0 0 0
42356 946 9 4.2380000000000001e-01 1.5941160395177178e+01 4.3925798070514809e+01 1.7350304698665497e+01 0 0 0
39890 124 9 4.2380000000000001e-01 1.3022232815134775e+01 4.4201477541781223e+01 1.6517352984946772e+01 0 0 0
4141 1 7 -5.0000000000000000e-01 1.4650453044701546e+01 4.6734226743901417e+01 1.2938657524920600e+01 1 -2 0
42390 957 9 4.2380000000000001e-01 1.4936514004620829e+01 4.5601435373506661e+01 1.6078615867267825e+01 0 0 0
42388 957 8 -8.4760000000000002e-01 1.4188733414546835e+01 4.5158686441725195e+01 1.5583844464373756e+01 0 0 0
26828 1 7 -5.0000000000000000e-01 1.6398899125497245e+01 4.6458404813041696e+01 1.6612964785749977e+01 -2 2 0
26876 1 2 5.9999999999999998e-02 1.7613009248391073e+01 4.6828939141242344e+01 1.2814027362969430e+01 -2 2 0
42389 957 9 4.2380000000000001e-01 1.4112451284674519e+01 4.5556443814767206e+01 1.4669529997364112e+01 0 0 0
26871 1 3 8.0000000000000002e-02 1.7866804532398898e+01 4.7384682365748198e+01 1.3659661536711711e+01 -2 2 0
26875 1 2 5.9999999999999998e-02 1.6897894882896004e+01 4.7713759894751533e+01 1.3994861052707408e+01 -2 2 0
26812 1 5 5.0000000000000000e-01 1.6390800721464110e+01 4.7250935043458853e+01 1.7578850321724008e+01 -2 2 0
26818 1 2 5.9999999999999998e-02 1.4253733972220671e+01 4.7735906990227726e+01 1.6259793161101385e+01 -2 2 0
26815 1 4 -5.0000000000000000e-01 1.5570024214838003e+01 4.8325303144763524e+01 1.7685793775710643e+01 -2 2 0
26902 1 6 2.9999999999999999e-01 1.8025092983355176e+01 4.6767442893247534e+01 1.5757931676816483e+01 -2 2 0
26874 1 4 -5.0000000000000000e-01 1.8397362261582703e+01 4.6556397137332809e+01 1.4782162449954791e+01 -2 2 0
26816 1 3 8.0000000000000002e-02 1.4568476039941881e+01 4.8688989393696481e+01 1.6746800941591037e+01 -2 2 0
26819 1 2 5.9999999999999998e-02 1.3678614759934073e+01 4.9026219066965623e+01 1.7333490830283054e+01 -2 2 0
26873 1 2 5.9999999999999998e-02 1.8395078528816367e+01 4.9010585694273772e+01 1.2386717834178647e+01 -2 2 0
26870 1 2 5.9999999999999998e-02 2.0245942130160941e+01 4.7393155744678559e+01 1.2196800272761916e+01 -2 2 0
26881 1 2 5.9999999999999998e-02 1.8594273423877393e+01 4.4795427663145091e+01 1.6600612984487949e+01 -2 2 0
26868 1 1 -1.2000000000000000e-01 1.8735297617131799e+01 4.8557095718287101e+01 1.3295808460514726e+01 -2 2 0
26877 1 5 5.0000000000000000e-01 1.8950796658320044e+01 4.5296287113676044e+01 1.4586735370906569e+01 -2 2 0
26810 1 2 5.9999999999999998e-02 1.9054092638785580e+01 4.6988561856678103e+01 1.7568593267754665e+01 -2 2 0
26878 1 1 -1.2000000000000000e-01 1.9216171088364650e+01 4.4381943744689636e+01 1.5773659796189481e+01 -2 2 0
26903 1 7 -5.0000000000000000e-01 1.9363718518645353e+01 4.4954114592656921e+01 1.3470552463812471e+01 -2 2 0
26880 1 2 5.9999999999999998e-02 2.0239543816614095e+01 4.4494630645272153e+01 1.6192149493602223e+01 -2 2 0
26869 1 2 5.9999999999999998e-02 2.0513795737626360e+01 4.7438591639954723e+01 1.3886642142328604e+01 -2 2 0
26867 1 1 -1.2000000000000000e-01 2.0177567516517492e+01 4.8061168494103988e+01 1.3034316843551032e+01 -2 2 0
26858 1 1 -1.2000000000000000e-01 2.1129349521005668e+01 4.9196053024352636e+01 1.2664265105031477e+01 -2 2 0
26801 1 5 5.0000000000000000e-01 2.1046396067518415e+01 4.9144676230519337e+01 1.7082215304112754e+01 -2 2 0
21713 1 2 5.9999999999999998e-02 3.1223429202596673e-02 5.5022861544887689e+01 1.3400139994340444e+01 1 -1 0
21734 1 6 2.9999999999999999e-01 1.5041355523014326e+00 5.2093366331507141e+01 1.2680573962371019e+01 1 -1 0
21706 1 4 -5.0000000000000000e-01 2.2362402428284014e+00 5.2770546896325563e+01 1.2677037323145216e+01 1 -1 0
21703 1 3 8.0000000000000002e-02 3.5818852871768572e+00 5.2321270321660570e+01 1.2641803218562558e+01 1 -1 0
21735 1 7 -5.0000000000000000e-01 2.5569784626001506e+00 5.4958334483362677e+01 1.2802388586910000e+01 1 -1 0
21709 1 5 5.0000000000000000e-01 1.7572187720909092e+00 5.4039358726705935e+01 1.2707911718118165e+01 1 -1 0
21708 1 2 5.9999999999999998e-02 4.2680957051135842e+00 5.3018979561103144e+01 1.3036282280295630e+01 1 -1 0
4103 1 7 -5.0000000000000000e-01 4.4675299065652430e-01 5.0851766499953790e+01 1.2673369526464068e+01 1 -2 0
21710 1 1 -1.2000000000000000e-01 2.6337952778039592e-01 5.4198755025767973e+01 1.2722452022073393e+01 1 -1 0
21707 1 2 5.9999999999999998e-02 3.6167147798362485e+00 5.1514639710079599e+01 1.3380477607745041e+01 1 -1 0
6786 1 5 5.0000000000000000e-01 2.9039455714432818e+00 5.0329441557461912e+01 1.6463547150824713e+01 2 0 0
6792 1 2 5.9999999999999998e-02 7.5498421137560601e-01 5.2649898158073810e+01 1.5396919459989082e+01 2 0 0
6799 1 6 2.9999999999999999e-01 1.3074516072604592e+00 5.0638960968043264e+01 1.5086966687835789e+01 2 0 0
6789 1 4 -5.0000000000000000e-01 1.9820562120707963e+00 5.1028039498582004e+01 1.5765070516219902e+01 2 0 0
6791 1 1 -1.2000000000000000e-01 2.6197731962353008e+00 5.3461683245153964e+01 1.6211418795264606e+01 2 0 0
6796 1 2 5.9999999999999998e-02 3.3491388225308558e+00 5.3353870434067062e+01 1.5363788348991442e+01 2 0 0
6790 1 3 8.0000000000000002e-02 1.5504593878575104e+00 5.2403617207825754e+01 1.6096014162690864e+01 2 0 0
6795 1 2 5.9999999999999998e-02 3.0512756958849274e+00 5.3232532411980173e+01 1.7125378891405312e+01 2 0 0
6802 1 7 -5.0000000000000000e-01 3.3066202350403859e+00 5.0684297075443311e+01 1.7536661617239588e+01 2 0 0
25440 1 2 5.9999999999999998e-02 5.8964012288853471e+00 5.2245414594916973e+01 1.5545269262738373e+01 -1 0 0
6793 1 2 5.9999999999999998e-02 1.0847827061846598e+00 5.2330992155586777e+01 1.7077506546796432e+01 2 0 0
6794 1 1 -1.2000000000000000e-01 2.1127927558761743e+00 5.4962015582837552e+01 1.6203626036657539e+01 2 0 0
6797 1 2 5.9999999999999998e-02 1.1293960002636787e+00 5.5051989054574420e+01 1.6737509859389263e+01 2 0 0
6798 1 2 5.9999999999999998e-02 1.9700073105151394e+00 5.5213312594677575e+01 1.5182245783577097e+01 2 0 0
6808 1 2 5.9999999999999998e-02 4.6196715157281130e+00 5.5408806713975167e+01 1.5023768272974001e+01 2 0 0
6805 1 2 5.9999999999999998e-02 3.5460200412780631e+00 5.5565054656458862e+01 1.7765017443950029e+01 2 0 0
25457 1 6 2.9999999999999999e-01 5.0890293030669103e+00 5.2329568650607932e+01 1.8256540045583790e+01 -1 0 0
25427 1 3 8.0000000000000002e-02 9.8195553698795219e+00 5.0933646191056646e+01 1.2258426472600570e+01 -1 0 0
25439 1 2 5.9999999999999998e-02 6.6828461788959510e+00 5.3622885042994433e+01 1.6129427699333071e+01 -1 0 0
25445 1 2 5.9999999999999998e-02 6.4009830000429586e+00 5.0559146489908201e+01 1.7435415824694616e+01 -1 0 0
25423 1 1 -1.2000000000000000e-01 1.0196601704375782e+01 4.9463330269724274e+01 1.4290833489098270e+01 -1 0 0
25437 1 2 5.9999999999999998e-02 6.5781545884237680e+00 5.3764987600607498e+01 1.3718320430828323e+01 -1 0 0
25435 1 1 -1.2000000000000000e-01 6.8487142413753226e+00 5.2697225356664134e+01 1.5609977623506008e+01 -1 0 0
25459 1 7 -5.0000000000000000e-01 6.9831574935630227e+00 5.1257775938253623e+01 1.2780337312298842e+01 -1 0 0
4136 1 2 5.9999999999999998e-02 1.1602481431719543e+01 5.3484903573127973e+01 1.2594616824260740e+01 1 -2 0
25430 1 4 -5.0000000000000000e-01 9.1685738731945712e+00 5.1944095766247244e+01 1.2969279056269725e+01 -1 0 0
25442 1 2 5.9999999999999998e-02 8.1496911066491187e+00 5.0922397431181068e+01 1.5605895753154517e+01 -1 0 0
25424 1 1 -1.2000000000000000e-01 1.0911980955186475e+01 5.0172875879483961e+01 1.3072509082140670e+01 -1 0 0
25428 1 2 5.9999999999999998e-02 1.1693677266697502e+01 5.0834541904849466e+01 1.3412113671350550e+01 -1 0 0
25458 1 6 2.9999999999999999e-01 9.7803236998318113e+00 5.2662208904867768e+01 1.3288382302267461e+01 -1 0 0
25441 1 1 -1.2000000000000000e-01 7.3300036679579055e+00 5.1095626725744204e+01 1.7609703810355359e+01 -1 0 0
25434 1 1 -1.2000000000000000e-01 7.3559759296808993e+00 5.3093442220680835e+01 1.4162240191316341e+01 -1 0 0
25425 1 2 5.9999999999999998e-02 1.0038908253088621e+01 5.0277308326468763e+01 1.5048822385741872e+01 -1 0 0
25438 1 1 -1.2000000000000000e-01 7.9018690228167223e+00 5.1712910226864302e+01 1.6293501747283344e+01 -1 0 0
25443 1 2 5.9999999999999998e-02 8.7744494724114546e+00 5.2272506459834482e+01 1.6548763152175709e+01 -1 0 0
25436 1 2 5.9999999999999998e-02 8.2428767076994589e+00 5.3647397034185502e+01 1.4259917370206006e+01 -1 0 0
25433 1 5 5.0000000000000000e-01 7.8299677005933503e+00 5.2019863062154101e+01 1.3241945805466658e+01 -1 0 0
4143 1 1 -1.2000000000000000e-01 1.1797422668254784e+01 5.4121423288904218e+01 1.5426692887245915e+01 1 -2 0
4145 1 2 5.9999999999999998e-02 1.1306445085796994e+01 5.3104009759026013e+01 1.5268835645724598e+01 1 -2 0
4144 1 1 -1.2000000000000000e-01 1.2228657166853449e+01 5.4186262028982739e+01 1.6883246722964319e+01 1 -2 0
4147 1 3 8.0000000000000002e-02 1.1225466269040814e+01 5.3670621594272859e+01 1.7846555292909855e+01 1 -2 0
4131 1 1 -1.2000000000000000e-01 1.2148442207802109e+01 5.4415071043775690e+01 1.2870581284052243e+01 1 -2 0
4146 1 2 5.9999999999999998e-02 1.0959105387435775e+01 5.4801864137862168e+01 1.5337215689654714e+01 1 -2 0
4151 1 2 5.9999999999999998e-02 1.0859694709862834e+01 5.2611600415548878e+01 1.7607308330377879e+01 1 -2 0
4178 1 6 2.9999999999999999e-01 9.2444832454955943e+00 5.4355166513870174e+01 1.7582512431698852e+01 1 -2 0
25446 1 2 5.9999999999999998e-02 8.1091595403645709e+00 5.0451046834410349e+01 1.8039694786792190e+01 -1 0 0
4150 1 4 -5.0000000000000000e-01 1.0078414492963857e+01 5.4523073772133678e+01 1.8102806839547839e+01 1 -2 0
4135 1 2 5.9999999999999998e-02 1.1412859655775991e+01 5.5246809805776060e+01 1.2933260287526453e+01 1 -2 0
26821 1 2 5.9999999999999998e-02 1.5862502789500654e+01 4.9225543673493249e+01 1.5177842706217344e+01 -2 2 0
4121 1 2 5.9999999999999998e-02 1.3991505494922015e+01 5.0065355976025991e+01 1.2310847103140730e+01 1 -2 0
4148 1 2 5.9999999999999998e-02 1.3098260651879256e+01 5.3503080858512945e+01 1.6990027766353030e+01 1 -2 0
26839 1 5 5.0000000000000000e-01 1.8005337438633195e+01 5.3822196831594887e+01 1.2615194468467179e+01 -2 2 0
26808 1 2 5.9999999999999998e-02 1.8240079483765196e+01 4.9350452376229448e+01 1.7589660126681586e+01 -2 2 0
4122 1 2 5.9999999999999998e-02 1.5463531243941395e+01 4.9495689219181138e+01 1.3021324287824372e+01 1 -2 0
4134 1 1 -1.2000000000000000e-01 1.2821595121876483e+01 5.4357317863568049e+01 1.4296247633549360e+01 1 -2 0
4138 1 2 5.9999999999999998e-02 1.3685604798522105e+01 5.3631675328641386e+01 1.4315494800892392e+01 1 -2 0
26817 1 1 -1.2000000000000000e-01 1.5011284627768601e+01 4.9718782724363720e+01 1.5701761170894981e+01 -2 2 0
26822 1 2 5.9999999999999998e-02 1.4245453425018598e+01 5.0011898577724907e+01 1.4963556045406889e+01 -2 2 0
26823 1 2 5.9999999999999998e-02 1.6225962756003394e+01 5.0686171988133687e+01 1.7136415631206372e+01 -2 2 0
26832 1 2 5.9999999999999998e-02 1.6821419201527171e+01 5.1403335673771068e+01 1.4733173525187041e+01 -2 2 0
26829 1 1 -1.2000000000000000e-01 1.6143312187114603e+01 5.1988829646088668e+01 1.5367950339095751e+01 -2 2 0
26830 1 1 -1.2000000000000000e-01 1.6824939814517172e+01 5.3208879947819412e+01 1.6031912571265416e+01 -2 2 0
26831 1 2 5.9999999999999998e-02 1.5470737569489748e+01 5.2166980409008517e+01 1.4587782848272392e+01 -2 2 0
26820 1 1 -1.2000000000000000e-01 1.5538484700978017e+01 5.1018345419506254e+01 1.6410094408374349e+01 -2 2 0
26824 1 2 5.9999999999999998e-02 1.4752006613923829e+01 5.1498443383176230e+01 1.6996614675615291e+01 -2 2 0
26834 1 2 5.9999999999999998e-02 1.6049549889361032e+01 5.3696351053796761e+01 1.6587129151588005e+01 -2 2 0
26833 1 3 8.0000000000000002e-02 1.7370860488022515e+01 5.4255313993668715e+01 1.5055194404729333e+01 -2 2 0
26837 1 2 5.9999999999999998e-02 1.6600049943318805e+01 5.4818876300754781e+01 1.4570245520301620e+01 -2 2 0
26835 1 2 5.9999999999999998e-02 1.7525996689643986e+01 5.2962530512668209e+01 1.6857772786597547e+01 -2 2 0
26836 1 4 -5.0000000000000000e-01 1.8172975254730044e+01 5.3679213174879749e+01 1.3934588300351999e+01 -2 2 0
26838 1 2 5.9999999999999998e-02 1.7991784529764242e+01 5.5002728162204534e+01 1.5430403058047022e+01 -2 2 0
4137 1 2 5.9999999999999998e-02 1.3242289889959546e+01 5.5306162158672429e+01 1.4369914763962102e+01 1 -2 0
4149 1 2 5.9999999999999998e-02 1.2483897363171540e+01 5.5232644106129904e+01 1.7106022162549102e+01 1 -2 0
26872 1 2 5.9999999999999998e-02 1.8645774436732580e+01 4.9251558329737556e+01 1.4122892598346816e+01 -2 2 0
26842 1 2 5.9999999999999998e-02 1.9306953846050458e+01 5.2204526969255085e+01 1.2407846808242164e+01 -2 2 0
26846 1 2 5.9999999999999998e-02 2.0642321499557145e+01 5.4208878117515532e+01 1.2639981025162840e+01 -2 2 0
26864 1 6 2.9999999999999999e-01 1.9048039079571595e+01 5.3190084194537356e+01 1.4173806010176525e+01 -2 2 0
40036 173 8 -8.4760000000000002e-01 2.0634062476037133e+01 5.2060785748339626e+01 1.4972481966109255e+01 0 0 0
40038 173 9 4.2380000000000001e-01 2.0519162628698027e+01 5.1230556511376925e+01 1.5517934544127730e+01 0 0 0
26827 1 7 -5.0000000000000000e-01 2.0654362711384053e+01 4.9550274011205211e+01 1.5980495451814200e+01 -2 2 0
40037 173 9 4.2380000000000001e-01 2.1484596097798541e+01 5.2001242981092162e+01 1.4449942010817319e+01 0 0 0
26862 1 2 5.9999999999999998e-02 2.1168575937724626e+01 4.9896294118308845e+01 1.3474337906477276e+01 -2 2 0
18540 1 2 5.9999999999999998e-02 1.8563053455013447e+00 5.9941691003330867e+01 1.2200712223481499e+01 2 -1 0
18538 1 2 5.9999999999999998e-02 3.5867130719877149e+00 5.7576899430573192e+01 1.2735575058869600e+01 2 -1 0
18536 1 1 -1.2000000000000000e-01 2.2106791119835001e+00 5.9167904258197616e+01 1.2910271331378512e+01 2 -1 0
18547 1 2 5.9999999999999998e-02 4.2127740132245206e+00 5.9784416762125581e+01 1.3504779000796406e+01 2 -1 0
6803 1 1 -1.2000000000000000e-01 3.1588450323767625e+00 5.5887888323738927e+01 1.6787458418203553e+01 2 0 0
6804 1 1 -1.2000000000000000e-01 4.2767467913289074e+00 5.6229243256593747e+01 1.5750154132361523e+01 2 0 0
6809 1 2 5.9999999999999998e-02 3.8154081974983627e+00 5.6998986637015442e+01 1.5156664054648187e+01 2 0 0
18539 1 2 5.9999999999999998e-02 1.2614883588932400e+00 5.8808775175509936e+01 1.3406499686315836e+01 2 -1 0
18545 1 1 -1.2000000000000000e-01 3.1980842659290150e+00 5.9851221475006923e+01 1.3894353495048867e+01 2 -1 0
18548 1 2 5.9999999999999998e-02 3.2917181521160228e+00 5.9268805506687279e+01 1.4769291774934905e+01 2 -1 0
6811 1 2 5.9999999999999998e-02 5.0114655525604972e+00 5.7696658708597539e+01 1.7228131067898449e+01 2 0 0
6807 1 3 8.0000000000000002e-02 5.3954860332301395e+00 5.6877208010770033e+01 1.6521801441412922e+01 2 0 0
6806 1 2 5.9999999999999998e-02 2.6620902870564160e+00 5.6788126416029677e+01 1.7006300224624699e+01 2 0 0
25474 1 2 5.9999999999999998e-02 2.1035369282321383e+00 5.9864615948136993e+01 1.7288133571685538e+01 -1 0 0
25472 1 1 -1.2000000000000000e-01 1.6791049600222798e+00 5.9804648539248390e+01 1.8266233788106984e+01 -1 0 0
18554 1 2 5.9999999999999998e-02 4.1435076924863550e+00 6.1292739717095117e+01 1.6006138005552195e+01 2 -1 0
18546 1 1 -1.2000000000000000e-01 2.7890818845144558e+00 6.1308131717593909e+01 1.4271404817460432e+01 2 -1 0
6812 1 2 5.9999999999999998e-02 5.9436862471412919e+00 5.6196025388464626e+01 1.7235244694447545e+01 2 0 0
18551 1 2 5.9999999999999998e-02 1.8323447722221202e+00 6.1194883609569864e+01 1.4695689873797491e+01 2 -1 0
6838 1 6 2.9999999999999999e-01 6.3084769430827778e+00 5.8498080175506551e+01 1.5325042497196542e+01 2 0 0
6826 1 2 5.9999999999999998e-02 8.8721749057670998e+00 5.9494363609175963e+01 1.2333499808268613e+01 2 0 0
6818 1 1 -1.2000000000000000e-01 9.8705521163016634e+00 5.7527622918801711e+01 1.2237151526446029e+01 2 0 0
6840 1 7 -5.0000000000000000e-01 1.1195154092039783e+01 6.0349944880891698e+01 1.2425175894215762e+01 2 0 0
6820 1 2 5.9999999999999998e-02 7.8321443946874245e+00 5.6594512979165295e+01 1.2695296615303844e+01 2 0 0
6822 1 2 5.9999999999999998e-02 1.0769444991169268e+01 5.7767141576345011e+01 1.2738066785331917e+01 2 0 0
18581 1 7 -5.0000000000000000e-01 6.3385554912210358e+00 6.0466901634940484e+01 1.5305189160219841e+01 2 -1 0
6819 1 2 5.9999999999999998e-02 9.1418234783589334e+00 5.5908350561881427e+01 1.3296932991388518e+01 2 0 0
6839 1 7 -5.0000000000000000e-01 7.9526970842434581e+00 5.5756633143781244e+01 1.5729008571000628e+01 2 0 0
6815 1 1 -1.2000000000000000e-01 8.7618132510565552e+00 5.6902767816992139e+01 1.3140910137087239e+01 2 0 0
6810 1 4 -5.0000000000000000e-01 6.4115298261328366e+00 5.7501909850247436e+01 1.5649381134255316e+01 2 0 0
6817 1 2 5.9999999999999998e-02 9.3840400427743091e+00 5.7720664220623682e+01 1.5108051354134876e+01 2 0 0
6813 1 5 5.0000000000000000e-01 7.5805794846217038e+00 5.6854421373504266e+01 1.5376383590280073e+01 2 0 0
6816 1 2 5.9999999999999998e-02 8.0658665902141529e+00 5.8582851380861399e+01 1.4169152969995478e+01 2 0 0
6814 1 1 -1.2000000000000000e-01 8.4815780779453220e+00 5.7626125115260734e+01 1.4456098313505949e+01 2 0 0
4165 1 2 5.9999999999999998e-02 8.0154888349791840e+00 5.9964538776387904e+01 1.7633030749708769e+01 1 -2 0
18564 1 2 5.9999999999999998e-02 8.9529633092097392e+00 6.0239389106009988e+01 1.5748101112441162e+01 2 -1 0
18566 1 5 5.0000000000000000e-01 1.1746877114206265e+01 6.0031027811483170e+01 1.6067440809401649e+01 2 -1 0
18582 1 7 -5.0000000000000000e-01 1.2044060217233366e+01 5.9491980698840408e+01 1.7131448294598979e+01 2 -1 0
18565 1 2 5.9999999999999998e-02 9.8165744328188271e+00 6.0699699075433365e+01 1.4345890207348805e+01 2 -1 0
18560 1 1 -1.2000000000000000e-01 9.4783063907000944e+00 6.1082750086795357e+01 1.5325202404054135e+01 2 -1 0
18579 1 6 2.9999999999999999e-01 1.1891905022627345e+01 5.9858043032827517e+01 1.4028900188558715e+01 2 -1 0
18569 1 4 -5.0000000000000000e-01 1.2173205229529463e+01 5.9460555763152612e+01 1.4962135773566104e+01 2 -1 0
4160 1 2 5.9999999999999998e-02 9.1821549710231327e+00 5.7680789677085343e+01 1.7994747245955935e+01 1 -2 0
18563 1 1 -1.2000000000000000e-01 1.0852440589226333e+01 6.1288796688944799e+01 1.6001356530549696e+01 2 -1 0
18555 1 5 5.0000000000000000e-01 6.2231330014288311e+00 6.1524124008321152e+01 1.4683389669712399e+01 2 -1 0
18573 1 2 5.9999999999999998e-02 1.2098376740232796e+01 5.7480125365852629e+01 1.4905267961380224e+01 2 -1 0
18558 1 2 5.9999999999999998e-02 7.8727626561190105e+00 6.1401135026089008e+01 1.3403663501047744e+01 2 -1 0
18585 1 2 5.9999999999999998e-02 1.6181549874980469e+01 6.0248896004705138e+01 1.2089988558043338e+01 2 -1 0
18589 1 2 5.9999999999999998e-02 1.6758874183427576e+01 5.7308938261072981e+01 1.2739250029205566e+01 2 -1 0
18584 1 1 -1.2000000000000000e-01 1.7043730346992191e+01 5.8370149176558257e+01 1.2691522811633110e+01 2 -1 0
18583 1 1 -1.2000000000000000e-01 1.5809476752059025e+01 5.9256193077336228e+01 1.2396973138476806e+01 2 -1 0
18576 1 2 5.9999999999999998e-02 1.3253633789948662e+01 5.8035611171293034e+01 1.2625049821163783e+01 2 -1 0
18578 1 2 5.9999999999999998e-02 1.4178141427347308e+01 6.0316191984590326e+01 1.3470900715186350e+01 2 -1 0
18570 1 3 8.0000000000000002e-02 1.2914329113714611e+01 5.8190028140031018e+01 1.4878425061399742e+01 2 -1 0
18572 1 2 5.9999999999999998e-02 1.3454107152715007e+01 5.7996599728374392e+01 1.5813286016396839e+01 2 -1 0
18571 1 1 -1.2000000000000000e-01 1.3800969530100787e+01 5.8100582992041097e+01 1.3560785628940723e+01 2 -1 0
18575 1 2 5.9999999999999998e-02 1.4259659050320776e+01 5.7136097656776883e+01 1.3635949711430506e+01 2 -1 0
18574 1 1 -1.2000000000000000e-01 1.4740718023728775e+01 5.9332995578092749e+01 1.3523283661021873e+01 2 -1 0
18577 1 2 5.9999999999999998e-02 1.5177220619807470e+01 5.9442430000060789e+01 1.4492013854949873e+01 2 -1 0
18588 1 2 5.9999999999999998e-02 1.7470370215275370e+01 5.8591168866681279e+01 1.3676672633306623e+01 2 -1 0
4201 1 2 5.9999999999999998e-02 1.6155003609925629e+01 5.9936097708325676e+01 1.6576300317867723e+01 1 -2 0
4196 1 1 -1.2000000000000000e-01 1.6765901287683810e+01 6.0858036690093826e+01 1.6845063493459076e+01 1 -2 0
41245 576 8 -8.4760000000000002e-01 1.6319171277012657e+01 5.6711028742781608e+01 1.7329504563772574e+01 0 0 0
41247 576 9 4.2380000000000001e-01 1.7150316982369052e+01 5.7234918901160725e+01 1.7515880396816478e+01 0 0 0
4199 1 1 -1.2000000000000000e-01 1.8232449592698181e+01 6.0581774949145426e+01 1.6410443379662379e+01 1 -2 0
4203 1 2 5.9999999999999998e-02 1.8089114088621240e+01 6.0667664577182570e+01 1.5345523809184849e+01 1 -2 0
4200 1 2 5.9999999999999998e-02 1.6824423567284025e+01 6.0983331162431874e+01 1.7871760091197793e+01 1 -2 0
40818 433 9 4.2380000000000001e-01 1.5126751036546757e+01 5.7941318613055742e+01 1.8078290621592405e+01 0 0 0
40817 433 9 4.2380000000000001e-01 1.3640810798640921e+01 5.8584151377691811e+01 1.7865276849406118e+01 0 0 0
4195 1 2 5.9999999999999998e-02 1.4050864708225250e+01 6.1535545403553265e+01 1.5953972757869550e+01 1 -2 0
41246 576 9 4.2380000000000001e-01 1.6316022188667176e+01 5.5881254678991674e+01 1.7887595187779620e+01 0 0 0
18593 1 5 5.0000000000000000e-01 1.9823420859684219e+01 6.0211045373590238e+01 1.2219137008828591e+01 2 -1 0
4211 1 2 5.9999999999999998e-02 2.0806720661370097e+01 5.5343764007885426e+01 1.5073372688258047e+01 1 -2 0
4218 1 7 -5.0000000000000000e-01 1.8427149679352290e+01 5.8807298401506145e+01 1.7898417944465930e+01 1 -2 0
4202 1 5 5.0000000000000000e-01 1.8714070768892185e+01 5.9226346647643190e+01 1.6798872388743760e+01 1 -2 0
4204 1 2 5.9999999999999998e-02 1.8832855330940372e+01 6.1496778415439707e+01 1.6797581545111676e+01 1 -2 0
4209 1 2 5.9999999999999998e-02 1.9367420519024943e+01 5.6684610731720312e+01 1.6669622364730476e+01 1 -2 0
4205 1 4 -5.0000000000000000e-01 1.9540279482401761e+01 5.8548809835730815e+01 1.5940803918037563e+01 1 -2 0
4215 1 6 2.9999999999999999e-01 1.9803343715143043e+01 5.8927678710698245e+01 1.5049493627956172e+01 1 -2 0
4206 1 3 8.0000000000000002e-02 2.0145412801700846e+01 5.7247720708179997e+01 1.6144606791207579e+01 1 -2 0
4208 1 2 5.9999999999999998e-02 2.0917671971591481e+01 5.7406514998984875e+01 1.6985936800809693e+01 1 -2 0
18619 1 7 -5.0000000000000000e-01 2.0231683568090673e+01 5.9624884179499709e+01 1.3202641134225560e+01 2 -1 0
4212 1 2 5.9999999999999998e-02 1.9906113556391180e+01 5.6528422303293873e+01 1.4096613992027713e+01 1 -2 0
4207 1 1 -1.2000000000000000e-01 2.0738084609372329e+01 5.6454004352278801e+01 1.4885527636144907e+01 1 -2 0
18549 1 3 8.0000000000000002e-02 3.8444727336558651e+00 6.1937403440707939e+01 1.5230214514296391e+01 2 -1 0
28864 1 5 5.0000000000000000e-01 4.7840995306246231e-01 6.3849926770170768e+01 1.3270211473301213e+01 -1 2 0
18553 1 2 5.9999999999999998e-02 3.5731485966352854e+00 6.2818601124275325e+01 1.5844822893695584e+01 2 -1 0
18550 1 2 5.9999999999999998e-02 2.7100699124941303e+00 6.1865568985751480e+01 1.3383997870458618e+01 2 -1 0
25481 1 2 5.9999999999999998e-02 1.3190256496150499e+00 6.2341207830860341e+01 1.7184749848298370e+01 -1 0 0
18552 1 4 -5.0000000000000000e-01 5.1046380928767539e+00 6.2228999573168053e+01 1.4589253356669403e+01 2 -1 0
18580 1 6 2.9999999999999999e-01 5.2746188435605008e+00 6.3213260564415329e+01 1.4254582345037850e+01 2 -1 0
28866 1 2 5.9999999999999998e-02 9.0695721344809976e-01 6.4201884943736147e+01 1.5193843243730823e+01 -1 2 0
43173 1218 9 4.2380000000000001e-01 2.1563371794505255e+01 4.7113211809397406e+01 2.5915335899291655e+01 0 0 0
39750 77 9 4.2380000000000001e-01 2.1558836770885129e+01 3.3084305070503568e+01 2.1923737203802744e+01 0 0 0
30307 1 2 5.9999999999999998e-02 4.6624132879368121e+00 6.4715903878095219e+01 1.6581232880216575e+01 -1 1 0
25476 1 1 -1.2000000000000000e-01 1.1084070376174524e+00 6.2337575670508421e+01 1.8266564368019420e+01 -1 0 0
25484 1 2 5.9999999999999998e-02 4.8080824313419679e-01 6.4404939472221869e+01 1.8302568802905441e+01 -1 0 0
18568 1 2 5.9999999999999998e-02 1.0543377683818289e+01 6.1662036051664053e+01 1.6984443582146863e+01 2 -1 0
18559 1 2 5.9999999999999998e-02 7.2655765025056160e+00 6.3119453132686097e+01 1.3621004426503836e+01 2 -1 0
18556 1 1 -1.2000000000000000e-01 7.4915288414481767e+00 6.2141478607095593e+01 1.4083773467241679e+01 2 -1 0
18567 1 2 5.9999999999999998e-02 1.1395494683640271e+01 6.2134850288690146e+01 1.5500387129174618e+01 2 -1 0
18557 1 1 -1.2000000000000000e-01 8.6169260468275457e+00 6.2341715076839819e+01 1.5100890099240152e+01 2 -1 0
18561 1 2 5.9999999999999998e-02 9.2582701470777948e+00 6.3074040843399857e+01 1.4604158309165420e+01 2 -1 0
18562 1 2 5.9999999999999998e-02 8.3022193488026712e+00 6.2701246830209577e+01 1.6046992317846399e+01 2 -1 0
4176 1 2 5.9999999999999998e-02 8.3304189777517603e+00 6.4293459074015360e+01 1.8300150604669103e+01 1 -2 0
4186 1 2 5.9999999999999998e-02 1.0676419117634754e+01 6.4126913787397882e+01 1.6985679303505503e+01 1 -2 0
18614 1 2 5.9999999999999998e-02 1.2436077158256451e+01 6.3620789351088696e+01 1.3700878921334674e+01 2 -1 0
4197 1 2 5.9999999999999998e-02 1.6128578793136704e+01 6.2127187803679725e+01 1.5197507013145119e+01 1 -2 0
18609 1 1 -1.2000000000000000e-01 1.2463893407631760e+01 6.3768178678591980e+01 1.2604615038523105e+01 2 -1 0
18601 1 1 -1.2000000000000000e-01 1.7235264355459424e+01 6.3936051117549020e+01 1.3163003404667943e+01 2 -1 0
18602 1 2 5.9999999999999998e-02 1.7681638845126198e+01 6.1863596083654727e+01 1.3403216719480058e+01 2 -1 0
4193 1 1 -1.2000000000000000e-01 1.6127341878725389e+01 6.2164262239883762e+01 1.6300202360475236e+01 1 -2 0
4192 1 1 -1.2000000000000000e-01 1.4600755808186083e+01 6.2252317134307475e+01 1.6616358395147170e+01 1 -2 0
18607 1 4 -5.0000000000000000e-01 1.4951566566404310e+01 6.3458979213910467e+01 1.2678291955330382e+01 2 -1 0
4191 1 5 5.0000000000000000e-01 1.4043477788122667e+01 6.3686625773394923e+01 1.6414208246725636e+01 1 -2 0
18617 1 6 2.9999999999999999e-01 1.4944423476671290e+01 6.3635356401201442e+01 1.3690373062064678e+01 2 -1 0
4198 1 2 5.9999999999999998e-02 1.6643032044140675e+01 6.3096924985267187e+01 1.6617835381210242e+01 1 -2 0
4194 1 2 5.9999999999999998e-02 1.4401129746440896e+01 6.1994582242668699e+01 1.7683628898429848e+01 1 -2 0
4216 1 6 2.9999999999999999e-01 1.2917516006620190e+01 6.3476032751382313e+01 1.8038022057399999e+01 1 -2 0
4188 1 4 -5.0000000000000000e-01 1.3104834268833931e+01 6.4071380070731635e+01 1.7274971159147139e+01 1 -2 0
4217 1 7 -5.0000000000000000e-01 1.4406003544223440e+01 6.4338673108829354e+01 1.5452187433082376e+01 1 -2 0
18605 1 2 5.9999999999999998e-02 1.6900706708449412e+01 6.4140533650361391e+01 1.4171071411066425e+01 2 -1 0
18598 1 1 -1.2000000000000000e-01 1.8252971233429840e+01 6.2762694476312959e+01 1.3176358145031994e+01 2 -1 0
34904 1 2 5.9999999999999998e-02 1.8681096609223246e+01 6.3988122763741671e+01 1.7764974279742002e+01 -2 -1 0
18596 1 2 5.9999999999999998e-02 2.1062238595572360e+01 6.1874145670514885e+01 1.2708797873537462e+01 2 -1 0
18603 1 2 5.9999999999999998e-02 1.8951923252159929e+01 6.2824453596128123e+01 1.4062404770777075e+01 2 -1 0
34900 1 1 -1.2000000000000000e-01 1.9465680847444883e+01 6.4349918343939763e+01 1.7175993266608540e+01 -2 -1 0
34905 1 2 5.9999999999999998e-02 1.9483196803061567e+01 6.3813566146880639e+01 1.6215895377816071e+01 -2 -1 0
4491 1 2 5.9999999999999998e-02 2.1093156273398410e+01 6.4527447082809303e+01 1.3874542616905307e+01 1 -2 0
34903 1 1 -1.2000000000000000e-01 2.0580859629020114e+01 6.4020827082007813e+01 1.8203533660400808e+01 -2 -1 0
11865 1 2 5.9999999999999998e-02 3.7977846436912164e+00 3.3375737010422178e+01 1.8675913530637992e+01 2 2 0
11861 1 3 8.0000000000000002e-02 4.3884799778182870e+00 3.4290726379148936e+01 1.8601474987188865e+01 2 2 0
11866 1 2 5.9999999999999998e-02 5.4174575263441556e+00 3.3932807878268441e+01 1.8919165990447738e+01 2 2 0
11893 1 7 -5.0000000000000000e-01 1.7140322114989774e+00 3.4665221613741615e+01 1.9510346571023074e+01 2 2 0
11864 1 4 -5.0000000000000000e-01 3.8910492812071564e+00 3.5128949702019504e+01 1.9727136357391704e+01 2 2 0
11867 1 5 5.0000000000000000e-01 2.5995767844272160e+00 3.5291022958367030e+01 2.0034297448342347e+01 2 2 0
11892 1 6 2.9999999999999999e-01 4.5623599932646419e+00 3.5627132228959752e+01 2.0276987160538635e+01 2 2 0
11871 1 2 5.9999999999999998e-02 2.9926622605095989e+00 3.6070212981600868e+01 2.1813731301732552e+01 2 2 0
11868 1 1 -1.2000000000000000e-01 2.2293908939208444e+00 3.6275094487963983e+01 2.1084895875396224e+01 2 2 0
11870 1 2 5.9999999999999998e-02 1.3454193479529890e+00 3.5999909618910621e+01 2.1583407710819696e+01 2 2 0
25838 1 6 2.9999999999999999e-01 5.4507874670390855e-01 3.3137313242548110e+01 1.9569364763826641e+01 -1 1 0
42722 1068 9 4.2380000000000001e-01 6.5690325623843329e+00 3.6745351051256840e+01 2.0552269390103636e+01 0 0 0
26929 1 4 -5.0000000000000000e-01 1.1407235863673595e+01 3.3644861971530851e+01 2.2153290353373855e+01 -2 2 0
26933 1 2 5.9999999999999998e-02 9.4934849189841408e+00 3.4060526074118897e+01 2.2845742967695742e+01 -2 2 0
26930 1 3 8.0000000000000002e-02 1.0203447688726033e+01 3.3305203503059552e+01 2.2905748397405489e+01 -2 2 0
26926 1 5 5.0000000000000000e-01 1.1484660993438316e+01 3.4565262024874166e+01 2.1139681302597801e+01 -2 2 0
26942 1 7 -5.0000000000000000e-01 1.0528028593622301e+01 3.5130705653911406e+01 2.0662761431445301e+01 -2 2 0
26938 1 2 5.9999999999999998e-02 8.3995158992341548e+00 3.3058424887948732e+01 2.0886432571397780e+01 -2 2 0
26932 1 2 5.9999999999999998e-02 1.0558002197730961e+01 3.3360664055617477e+01 2.3946566443974000e+01 -2 2 0
39696 59 9 4.2380000000000001e-01 8.6611942750115478e+00 3.5835453912279924e+01 2.0825733247190943e+01 0 0 0
39694 59 8 -8.4760000000000002e-01 8.0993781760851054e+00 3.6443476538713306e+01 2.0264777503664533e+01 0 0 0
26925 1 2 5.9999999999999998e-02 1.2221838916753983e+01 3.5173161188190960e+01 1.8713503347054385e+01 -2 2 0
26939 1 6 2.9999999999999999e-01 1.2237195022787585e+01 3.3149773921669272e+01 2.2444140555152273e+01 -2 2 0
26924 1 2 5.9999999999999998e-02 1.3093544210372778e+01 3.6420772825691131e+01 1.9384086786351400e+01 -2 2 0
26923 1 1 -1.2000000000000000e-01 1.2953442571600382e+01 3.4828109085976074e+01 2.0702123369711732e+01 -2 2 0
26920 1 1 -1.2000000000000000e-01 1.3076593285385115e+01 3.5351732506930844e+01 1.9304925684775011e+01 -2 2 0
26917 1 1 -1.2000000000000000e-01 1.4376340312131022e+01 3.4825382501976499e+01 1.8629343897071777e+01 -2 2 0
26921 1 2 5.9999999999999998e-02 1.4335911508454100e+01 3.3690306014068788e+01 1.8668207442975678e+01 -2 2 0
26927 1 2 5.9999999999999998e-02 1.3561848628641529e+01 3.3916131317679287e+01 2.0929853312941585e+01 -2 2 0
26928 1 2 5.9999999999999998e-02 1.3333242829510709e+01 3.5533259040413334e+01 2.1401912774133955e+01 -2 2 0
26922 1 2 5.9999999999999998e-02 1.5278187646862518e+01 3.5190445519421424e+01 1.9083598396522792e+01 -2 2 0
41029 504 8 -8.4760000000000002e-01 1.5110117693913107e+01 3.4408930340813079e+01 2.3363954261835147e+01 0 0 0
41031 504 9 4.2380000000000001e-01 1.4963286801190018e+01 3.3520097150551301e+01 2.2929883543425380e+01 0 0 0
41030 504 9 4.2380000000000001e-01 1.4969934162499548e+01 3.4325279076293938e+01 2.4350540001233107e+01 0 0 0
42017 833 9 4.2380000000000001e-01 1.5840617641794568e+01 3.5971706761364594e+01 2.2681923792105799e+01 0 0 0
42016 833 8 -8.4760000000000002e-01 1.6671102037277414e+01 3.6446810649243815e+01 2.2391111097625181e+01 0 0 0
42018 833 9 4.2380000000000001e-01 1.7420017911893005e+01 3.5789209609339814e+01 2.2309343501725689e+01 0 0 0
40599 360 9 4.2380000000000001e-01 1.7690304321042863e+01 3.3337900302754207e+01 2.3711078820414624e+01 0 0 0
41360 614 9 4.2380000000000001e-01 1.8131667481104181e+01 3.6786930201220535e+01 1.9081108770862741e+01 0 0 0
44321 1601 9 4.2380000000000001e-01 1.7817714603848543e+01 3.3487091063263968e+01 2.0563946308478201e+01 0 0 0
44320 1601 8 -8.4760000000000002e-01 1.7302525542239191e+01 3.2630201854702612e+01 2.0581866163460568e+01 0 0 0
41361 614 9 4.2380000000000001e-01 1.7224673004100985e+01 3.6867263506713307e+01 2.0436665693184814e+01 0 0 0
13907 1 7 -5.0000000000000000e-01 1.9449338798882334e+01 3.5463979830398173e+01 1.8579441785642238e+01 1 1 0
13878 1 4 -5.0000000000000000e-01 2.0721263371497486e+01 3.3642511580447461e+01 1.8940874611762347e+01 1 1 0
13906 1 6 2.9999999999999999e-01 2.1273480255828183e+01 3.3224328055764644e+01 1.9694948227661385e+01 1 1 0
13881 1 5 5.0000000000000000e-01 2.0282129287776261e+01 3.4894470536236639e+01 1.9228371712337669e+01 1 1 0
13882 1 1 -1.2000000000000000e-01 2.0922905442354697e+01 3.5649841741865906e+01 2.0422137837705780e+01 1 1 0
45276 1919 9 4.2380000000000001e-01 1.9361288579266908e+01 3.3991906572221630e+01 2.2290539686767982e+01 0 0 0
13884 1 2 5.9999999999999998e-02 2.0195629680058893e+01 3.6472051524966169e+01 2.0784253702272000e+01 1 1 0
45274 1919 8 -8.4760000000000002e-01 1.8735437525392285e+01 3.4636656575448434e+01 2.2729410903991777e+01 0 0 0
45275 1919 9 4.2380000000000001e-01 1.9067192197683301e+01 3.4850182853446320e+01 2.3648293590252251e+01 0 0 0
13885 1 2 5.9999999999999998e-02 2.1192185512763619e+01 3.5104879054456987e+01 2.1349159004966999e+01 1 1 0
43840 1441 8 -8.4760000000000002e-01 2.0589227531083939e+01 3.6847376844496125e+01 2.4415619812797168e+01 0 0 0
39748 77 8 -8.4760000000000002e-01 2.0584675693863264e+01 3.2901247407574218e+01 2.2056025312431743e+01 0 0 0
44028 1503 9 4.2380000000000001e-01 2.0575674275512181e+01 6.3102101550423704e+01 3.2518054337782267e+01 0 0 0
42721 1068 8 -8.4760000000000002e-01 5.6477102516052291e+00 3.6989640842088129e+01 2.0854738813230121e+01 0 0 0
43363 1282 8 -8.4760000000000002e-01 1.9379813485663085e+01 6.4219773594645559e+01 3.1294017689405834e+01 0 0 0
11876 1 2 5.9999999999999998e-02 2.3775676005546073e-01 3.7893898213804896e+01 2.0197909374397028e+01 2 2 0
11875 1 1 -1.2000000000000000e-01 1.3217434000966504e+00 3.7954728480878217e+01 1.8335190669895347e+01 2 2 0
11877 1 2 5.9999999999999998e-02 1.0909712515547916e+00 3.9286276195043705e+01 2.0126986300537858e+01 2 2 0
11872 1 1 -1.2000000000000000e-01 1.1816241352677994e+00 3.8219526173025187e+01 1.9851069447211561e+01 2 2 0
11918 1 2 5.9999999999999998e-02 3.5395433096207252e+00 4.1254986700339998e+01 1.9603661753506234e+01 2 2 0
11913 1 1 -1.2000000000000000e-01 4.5642318768458683e+00 4.1416862846883170e+01 1.9415375723716771e+01 2 2 0
11874 1 2 5.9999999999999998e-02 3.2916765934226730e+00 3.7929605826905600e+01 2.0185185765650655e+01 2 2 0
11873 1 2 5.9999999999999998e-02 2.2994888459079958e+00 3.8302276909995726e+01 2.1588659667547550e+01 2 2 0
11869 1 1 -1.2000000000000000e-01 2.3114279041951282e+00 3.7678439530330728e+01 2.0694353262419511e+01 2 2 0
11916 1 5 5.0000000000000000e-01 5.3145333289179328e+00 4.0953212552586947e+01 2.0643920681077837e+01 2 2 0
11917 1 2 5.9999999999999998e-02 4.4818137251564609e+00 4.2532450476004776e+01 1.9432980808700638e+01 2 2 0
11919 1 4 -5.0000000000000000e-01 5.3291761415232033e+00 4.1733358219925286e+01 2.1706845422009664e+01 2 2 0
42723 1068 9 4.2380000000000001e-01 5.5758332075656920e+00 3.7983834942430640e+01 2.0934812479323451e+01 0 0 0
25843 1 2 5.9999999999999998e-02 7.7805873673352688e-01 4.1740796535931679e+01 2.0996930946738676e+01 -1 1 0
11929 1 6 2.9999999999999999e-01 4.6956596383932814e+00 4.2518813570650750e+01 2.1796926730613759e+01 2 2 0
11922 1 2 5.9999999999999998e-02 5.4238858934262035e+00 4.0540290467555714e+01 2.3469826983846339e+01 2 2 0
11920 1 3 8.0000000000000002e-02 6.0279391975914898e+00 4.1346443692298116e+01 2.2976927156000752e+01 2 2 0
11932 1 7 -5.0000000000000000e-01 5.8754184446763889e+00 3.9829274451227583e+01 2.0583720180427083e+01 2 2 0
25846 1 2 5.9999999999999998e-02 9.1296936033750042e-01 4.2987772971951237e+01 1.8864712260953421e+01 -1 1 0
11921 1 1 -1.2000000000000000e-01 6.0926811292966576e+00 4.2484690958580032e+01 2.4035504192020600e+01 2 2 0
11911 1 2 5.9999999999999998e-02 7.0252202086913220e+00 4.1141060133494491e+01 1.8416981537987805e+01 2 2 0
39695 59 9 4.2380000000000001e-01 8.4534464293369975e+00 3.7376598026022130e+01 2.0327393235203910e+01 0 0 0
45027 1836 9 4.2380000000000001e-01 1.1039216276380564e+01 3.6923854194176570e+01 2.1022084917894951e+01 0 0 0
41869 784 8 -8.4760000000000002e-01 1.2078448986207789e+01 4.1728404530819475e+01 1.9004555856791569e+01 0 0 0
41871 784 9 4.2380000000000001e-01 1.1123712891204931e+01 4.1839775914924509e+01 1.9280373601540138e+01 0 0 0
11923 1 2 5.9999999999999998e-02 7.0099365105887870e+00 4.1001185092499369e+01 2.2716115538990209e+01 2 2 0
41611 698 8 -8.4760000000000002e-01 8.5824504801697898e+00 3.9081404184591740e+01 2.0030147609808168e+01 0 -1 0
41612 698 9 4.2380000000000001e-01 7.5838304420645244e+00 3.9065996357702851e+01 2.0080353525793118e+01 0 -1 0
41613 698 9 4.2380000000000001e-01 8.9253958438394605e+00 3.9912643175567247e+01 2.0467675029369349e+01 0 -1 0
45025 1836 8 -8.4760000000000002e-01 1.1125906563483992e+01 3.7915891929823921e+01 2.1113442544998406e+01 0 0 0
45026 1836 9 4.2380000000000001e-01 1.0312878385317891e+01 3.8357833838256006e+01 2.0734400629885478e+01 0 0 0
42187 890 8 -8.4760000000000002e-01 9.5684487359676105e+00 4.1323687951281677e+01 2.1234750690767225e+01 0 0 0
42189 890 9 4.2380000000000001e-01 1.0239255116759855e+01 4.1859457843360161e+01 2.1747556389676539e+01 0 0 0
42188 890 9 4.2380000000000001e-01 9.3074564767293584e+00 4.1820531156906682e+01 2.0407085319908102e+01 0 0 0
42955 1146 8 -8.4760000000000002e-01 1.2149298924347770e+01 4.1567499209985598e+01 2.2629562272632072e+01 0 0 0
11928 1 2 5.9999999999999998e-02 7.9240480722193167e+00 4.3268400300168317e+01 2.2993197284991808e+01 2 2 0
42957 1146 9 4.2380000000000001e-01 1.2260088157408825e+01 4.0988096958939295e+01 2.3437039192435083e+01 0 0 0
44393 1625 9 4.2380000000000001e-01 1.2818589045588933e+01 3.8957722580081956e+01 2.0989530172982423e+01 0 0 0
41477 653 9 4.2380000000000001e-01 1.8034006750566075e+01 3.7680271349504459e+01 2.2959717823561874e+01 0 0 0
41359 614 8 -8.4760000000000002e-01 1.7387076492133570e+01 3.7273926749692592e+01 1.9537638242433420e+01 0 0 0
44394 1625 9 4.2380000000000001e-01 1.2633195049198935e+01 4.0206390401832309e+01 1.9953632109170194e+01 0 0 0
44298 1593 9 4.2380000000000001e-01 1.6573691264711279e+01 4.0392899762141646e+01 1.8987964860493662e+01 0 0 0
44392 1625 8 -8.4760000000000002e-01 1.3297905281326198e+01 3.9659993961054582e+01 2.0463153832530857e+01 0 0 0
40445 309 9 4.2380000000000001e-01 1.6302645546614652e+01 3.9622721803904433e+01 2.1734569834972216e+01 0 0 0
40444 309 8 -8.4760000000000002e-01 1.5605024724642474e+01 4.0337577185762051e+01 2.1782600876458424e+01 0 0 0
40446 309 9 4.2380000000000001e-01 1.4792201310445121e+01 4.0044438724343856e+01 2.1279224306297589e+01 0 0 0
44296 1593 8 -8.4760000000000002e-01 1.7419336607403650e+01 3.9986550559394708e+01 1.9334034800266295e+01 0 0 0
44297 1593 9 4.2380000000000001e-01 1.7262479873974783e+01 3.9022492500798840e+01 1.9548483131640459e+01 0 0 0
39789 90 9 4.2380000000000001e-01 1.5150676714464570e+01 4.1871867667625246e+01 2.1263288567456577e+01 0 0 0
39787 90 8 -8.4760000000000002e-01 1.4771821316744660e+01 4.2774168342103685e+01 2.1057565168923745e+01 0 0 0
39843 108 9 4.2380000000000001e-01 1.8241145451161092e+01 4.2384251201087196e+01 2.3608030376763708e+01 0 0 0
44223 1568 9 4.2380000000000001e-01 1.7948714870007407e+01 4.1973121377713397e+01 2.0223495747329778e+01 -1 1 0
44221 1568 8 -8.4760000000000002e-01 1.7859199029274894e+01 4.2940997152800740e+01 2.0458451072850441e+01 -1 1 0
43998 1493 9 4.2380000000000001e-01 1.8115600257030213e+01 3.9986228174594331e+01 2.3892131122646408e+01 0 0 0
42956 1146 9 4.2380000000000001e-01 1.2867910296468017e+01 4.1356647234563020e+01 2.1966886305470382e+01 0 0 0
43996 1493 8 -8.4760000000000002e-01 1.7776363847764923e+01 4.0799537939491962e+01 2.4364832949628859e+01 0 0 0
41476 653 8 -8.4760000000000002e-01 1.8786118167480826e+01 3.8307238612663383e+01 2.3162795395386294e+01 0 0 0
41478 653 9 4.2380000000000001e-01 1.9480354076499498e+01 3.7831202871236982e+01 2.3702634788778578e+01 0 0 0
39558 13 9 4.2380000000000001e-01 1.9353259557089796e+01 3.8876130636875459e+01 2.1348559424134727e+01 0 0 0
39557 13 9 4.2380000000000001e-01 1.8985730292622378e+01 3.9927666912552603e+01 2.0154482178181642e+01 0 0 0
39556 13 8 -8.4760000000000002e-01 1.9725078968450806e+01 3.9418756253666423e+01 2.0595360868473225e+01 0 0 0
44026 1503 8 -8.4760000000000002e-01 2.1173493288292455e+01 6.2322728152670607e+01 3.2705643952758827e+01 0 0 0
43596 1359 9 4.2380000000000001e-01 2.1113847382002440e+01 4.1735625757798594e+01 2.1250730203625075e+01 0 0 0
43365 1282 9 4.2380000000000001e-01 1.8440719943982991e+01 6.3878512746922169e+01 3.1253466272058436e+01 0 0 0
25402 1 2 5.9999999999999998e-02 5.9481557475038338e+00 4.5904963503083636e+01 1.9222270208670754e+01 -1 0 0
25842 1 1 -1.2000000000000000e-01 7.0327878145556244e-01 4.3491969097881793e+01 1.9838570679644583e+01 -1 1 0
25849 1 2 5.9999999999999998e-02 2.7293765115232542e+00 4.3330753325739003e+01 2.0479175541033928e+01 -1 1 0
25850 1 2 5.9999999999999998e-02 2.3442200654890057e+00 4.4832075798836165e+01 1.9737437378000287e+01 -1 1 0
25854 1 2 5.9999999999999998e-02 1.7266871004588209e+00 4.4980683940445665e+01 2.4302404830875044e+01 -1 1 0
25877 1 7 -5.0000000000000000e-01 4.1523172169714471e+00 4.4581022633412061e+01 2.2107990977085805e+01 -1 1 0
25876 1 6 2.9999999999999999e-01 1.0897076817016182e+00 4.5102909403634044e+01 2.2181701178633542e+01 -1 1 0
25845 1 3 8.0000000000000002e-02 1.9731031486659161e+00 4.4126871707996450e+01 2.0403593638465150e+01 -1 1 0
25848 1 4 -5.0000000000000000e-01 1.9194026721147714e+00 4.4760368556054935e+01 2.1731553973094709e+01 -1 1 0
25851 1 5 5.0000000000000000e-01 3.0065643564858067e+00 4.4884462246414891e+01 2.2526359795094621e+01 -1 1 0
25852 1 1 -1.2000000000000000e-01 2.7538201474495860e+00 4.5348474435638373e+01 2.3972947685995987e+01 -1 1 0
11977 1 2 5.9999999999999998e-02 3.8656290632721175e+00 4.7763500229852781e+01 2.0637877060853782e+01 2 2 0
25858 1 2 5.9999999999999998e-02 2.5406997897756511e+00 4.7467404696373144e+01 2.3484230478863907e+01 -1 1 0
25853 1 1 -1.2000000000000000e-01 3.0488016919751844e+00 4.6840476969363451e+01 2.4156572136790906e+01 -1 1 0
25857 1 2 5.9999999999999998e-02 4.1774574097964079e+00 4.6928852498993123e+01 2.4171736118489349e+01 -1 1 0
11979 1 2 5.9999999999999998e-02 1.5400578690479514e+00 4.8251740100232553e+01 1.9855055535840179e+01 2 2 0
11965 1 2 5.9999999999999998e-02 5.8873909479384690e+00 4.8083757936158612e+01 2.1774926864420671e+01 2 2 0
11972 1 1 -1.2000000000000000e-01 3.5869195573098294e+00 4.8757505778550488e+01 2.0417573283232493e+01 2 2 0
11975 1 3 8.0000000000000002e-02 1.9993943403079464e+00 4.8972139913998419e+01 2.0472986300430598e+01 2 2 0
11976 1 2 5.9999999999999998e-02 3.7972837880735315e+00 4.8854067488450958e+01 1.9389490314025245e+01 2 2 0
11980 1 2 5.9999999999999998e-02 1.6145623565363110e+00 4.8810021176381220e+01 2.1469688643496916e+01 2 2 0
11962 1 1 -1.2000000000000000e-01 5.8647169492008171e+00 4.9192985756749536e+01 2.1577697502696143e+01 2 2 0
25397 1 1 -1.2000000000000000e-01 6.9707571560822226e+00 4.5716952976658348e+01 1.8897059003772110e+01 -1 0 0
25396 1 1 -1.2000000000000000e-01 7.0298848729103751e+00 4.4208230275359021e+01 1.8601212965401189e+01 -1 0 0
25399 1 2 5.9999999999999998e-02 6.6841222951092805e+00 4.3575745507801265e+01 1.9413811450568211e+01 -1 0 0
11927 1 2 5.9999999999999998e-02 6.4688158756790832e+00 4.4107082751415795e+01 2.2641815969916212e+01 2 2 0
25421 1 7 -5.0000000000000000e-01 9.1720592172486075e+00 4.3167490265162698e+01 1.8702093539605684e+01 -1 0 0
11924 1 1 -1.2000000000000000e-01 7.0160363975129423e+00 4.3623178431465270e+01 2.3419408851445176e+01 2 2 0
11939 1 2 5.9999999999999998e-02 7.6515550648657600e+00 4.6402725870729832e+01 2.3136526846657464e+01 2 2 0
25406 1 5 5.0000000000000000e-01 9.8452142581743836e+00 4.6953332473237126e+01 1.9069075648018366e+01 -1 0 0
25422 1 7 -5.0000000000000000e-01 9.9436537260804698e+00 4.8212614444137031e+01 1.9173677434474889e+01 -1 0 0
25405 1 2 5.9999999999999998e-02 7.2224469344270572e+00 4.5764075798184820e+01 2.0982091813716181e+01 -1 0 0
25400 1 1 -1.2000000000000000e-01 7.6515666957814501e+00 4.6283033983683922e+01 2.0155678881588475e+01 -1 0 0
25408 1 2 5.9999999999999998e-02 9.5579946436711740e+00 4.5200972510346453e+01 2.0195037122937499e+01 -1 0 0
25407 1 2 5.9999999999999998e-02 9.5051801018116375e+00 4.6748020218005252e+01 2.1012781137592352e+01 -1 0 0
25403 1 1 -1.2000000000000000e-01 9.1329436347238975e+00 4.6209254370388280e+01 2.0194069908208494e+01 -1 0 0
11938 1 2 5.9999999999999998e-02 9.1274969142636415e+00 4.5504665862275374e+01 2.3431873727706893e+01 2 2 0
25404 1 2 5.9999999999999998e-02 7.3763514403130763e+00 4.7313534432183260e+01 2.0265332982099967e+01 -1 0 0
11934 1 1 -1.2000000000000000e-01 8.1752791594590324e+00 4.5874067533021133e+01 2.3910503218434535e+01 2 2 0
42498 993 9 4.2380000000000001e-01 1.1774842692137526e+01 4.7464303832133282e+01 2.3951472264527723e+01 0 0 0
42469 984 8 -8.4760000000000002e-01 1.1679855335496468e+01 4.8904221779683773e+01 2.2683230832663735e+01 0 0 0
42471 984 9 4.2380000000000001e-01 1.1063158101759019e+01 4.9397563262671582e+01 2.2069798663591584e+01 0 0 0
11963 1 2 5.9999999999999998e-02 7.5644798787582337e+00 4.9351742472265151e+01 2.2941335100483130e+01 2 2 0
11933 1 1 -1.2000000000000000e-01 7.4447606632253178e+00 4.4610853171486667e+01 2.4499038382777147e+01 2 2 0
39788 90 9 4.2380000000000001e-01 1.4999719821474088e+01 4.3407818593789479e+01 2.1796855134860731e+01 0 0 0
40875 452 9 4.2380000000000001e-01 1.2179680877715207e+01 4.3646766826771973e+01 2.3088388178005303e+01 0 0 0
44222 1568 9 4.2380000000000001e-01 1.7098604523989287e+01 4.3339455650930020e+01 1.9945881552615621e+01 -1 1 0
39842 108 9 4.2380000000000001e-01 1.7961314527506943e+01 4.3489540917619891e+01 2.2438989611212037e+01 0 0 0
39841 108 8 -8.4760000000000002e-01 1.7886278128185648e+01 4.3299635595467031e+01 2.3417920750643876e+01 0 0 0
42357 946 9 4.2380000000000001e-01 1.5188311754674677e+01 4.4128857541002034e+01 1.8785091283082924e+01 0 0 0
40873 452 8 -8.4760000000000002e-01 1.2643025951457377e+01 4.4495675082854504e+01 2.3342683543827402e+01 0 0 0
42795 1092 9 4.2380000000000001e-01 1.2065012968673832e+01 4.7258072249480605e+01 2.1785093908865203e+01 0 0 0
26813 1 2 5.9999999999999998e-02 1.7260927192996697e+01 4.5904541168273965e+01 1.9008476336940547e+01 -2 2 0
26809 1 1 -1.2000000000000000e-01 1.7317424056385235e+01 4.6995044363115767e+01 1.8782754859055828e+01 -2 2 0
45266 1916 9 4.2380000000000001e-01 1.3937013381995921e+01 4.3935434643117802e+01 2.0300707774676830e+01 0 0 0
45265 1916 8 -8.4760000000000002e-01 1.3597624003788141e+01 4.4717372622564277e+01 1.9777842700672995e+01 0 0 0
45267 1916 9 4.2380000000000001e-01 1.3247313663213165e+01 4.5411844321354955e+01 2.0406326383290551e+01 0 0 0
42793 1092 8 -8.4760000000000002e-01 1.2822252548706389e+01 4.6626104008277828e+01 2.1620154987910173e+01 0 0 0
42794 1092 9 4.2380000000000001e-01 1.2689643920490797e+01 4.5797739056984106e+01 2.2164423249147305e+01 0 0 0
26814 1 2 5.9999999999999998e-02 1.6875557710096341e+01 4.7432827785318096e+01 1.9733259301162942e+01 -2 2 0
43749 1410 9 4.2380000000000001e-01 1.4467711387464250e+01 4.6895428089760365e+01 2.1681542446268505e+01 0 0 0
43747 1410 8 -8.4760000000000002e-01 1.5406812960723846e+01 4.7185927600243581e+01 2.1865113546835193e+01 0 0 0
40874 452 9 4.2380000000000001e-01 1.3457468125536510e+01 4.4282159554439453e+01 2.3882215831170186e+01 0 0 0
43748 1410 9 4.2380000000000001e-01 1.5442287321940313e+01 4.7664087577075641e+01 2.2742669621284435e+01 0 0 0
39830 104 9 4.2380000000000001e-01 1.5443144188854916e+01 4.8897291328287956e+01 2.0807533278308082e+01 0 0 0
26825 1 6 2.9999999999999999e-01 1.5578302939761347e+01 4.8870968278900833e+01 1.8549781216716141e+01 -2 2 0
44099 1527 9 4.2380000000000001e-01 1.7328135641774722e+01 4.7141510883059908e+01 2.1962396055766771e+01 0 0 0
42642 1041 9 4.2380000000000001e-01 1.6154215884280497e+01 4.3677394176782506e+01 2.4006384692236939e+01 0 0 0
43828 1437 8 -8.4760000000000002e-01 1.5268002440615884e+01 4.8622113122771829e+01 2.4126909736252308e+01 0 0 0
42640 1041 8 -8.4760000000000002e-01 1.5307042005623886e+01 4.4002023711707025e+01 2.4426993941971052e+01 0 0 0
44098 1527 8 -8.4760000000000002e-01 1.8298300932635019e+01 4.7083712916796209e+01 2.2197851962088798e+01 0 0 0
43830 1437 9 4.2380000000000001e-01 1.6042376563379900e+01 4.8944568789676779e+01 2.4671306437547560e+01 0 0 0
41160 547 9 4.2380000000000001e-01 1.9454967862090115e+01 4.3745163057476724e+01 2.0098507131695040e+01 0 0 0
41158 547 8 -8.4760000000000002e-01 2.0435467907057664e+01 4.3726549480446415e+01 2.0294144771356471e+01 0 0 0
44100 1527 9 4.2380000000000001e-01 1.8555601069917728e+01 4.7877975568732090e+01 2.2748255922947287e+01 0 0 0
26806 1 1 -1.2000000000000000e-01 1.8704490472085027e+01 4.7463788400193273e+01 1.8514098028294878e+01 -2 2 0
26803 1 1 -1.2000000000000000e-01 1.8826189231324992e+01 4.8974905885266580e+01 1.8400234218700081e+01 -2 2 0
39792 91 9 4.2380000000000001e-01 1.9869774871998786e+01 4.6635001910473932e+01 2.1558599277793039e+01 0 0 0
26811 1 2 5.9999999999999998e-02 1.9302221041988400e+01 4.7162739585598963e+01 1.9380278598049880e+01 -2 2 0
41159 547 9 4.2380000000000001e-01 2.0684397131153847e+01 4.4535172453052589e+01 2.0827215460667997e+01 0 0 0
39790 91 8 -8.4760000000000002e-01 2.0769095372814924e+01 4.6201501503333724e+01 2.1501152866617428e+01 0 0 0
42988 1157 8 -8.4760000000000002e-01 1.8722225189660655e+01 4.9340930434187094e+01 2.3628868025034400e+01 3 -4 0
26804 1 2 5.9999999999999998e-02 2.0828421478999651e+01 4.9474832419432282e+01 1.9195819955060902e+01 -2 2 0
39791 91 9 4.2380000000000001e-01 2.1137578339593031e+01 4.6075004721937887e+01 2.2422140859456928e+01 0 0 0
42090 857 9 4.2380000000000001e-01 2.1521103826428405e+01 4.9392621442291770e+01 2.4692516662817258e+01 0 0 0
44819 1767 9 4.2380000000000001e-01 2.0295526366320953e+01 4.5680991388199971e+01 2.4051992606937418e+01 0 0 0
11974 1 2 5.9999999999999998e-02 3.9405988996588523e+00 4.9648994371087298e+01 2.2372725393438181e+01 2 2 0
11988 1 2 5.9999999999999998e-02 8.3646091528635225e-01 5.3548250600203794e+01 2.1401660288307607e+01 2 2 0
11982 1 1 -1.2000000000000000e-01 3.4401317874116211e-01 5.2315995131347307e+01 1.9693185913837180e+01 2 2 0
11990 1 2 5.9999999999999998e-02 2.3773527726578109e-01 5.5152830608550559e+01 1.9534572272269759e+01 2 2 0
11981 1 5 5.0000000000000000e-01 5.4709718253103312e-01 5.0990208181140666e+01 2.0326395798252928e+01 2 2 0
11964 1 2 5.9999999999999998e-02 5.9187625584971695e+00 4.9725382394672138e+01 2.3656076160889803e+01 2 2 0
25868 1 2 5.9999999999999998e-02 8.1796006201472904e-01 5.1414520547524610e+01 2.3396173812271115e+01 -1 1 0
11984 1 2 5.9999999999999998e-02 1.2244397318401412e+00 5.2706879702396861e+01 1.9109630432746567e+01 2 2 0
25447 1 4 -5.0000000000000000e-01 5.7895804466798690e+00 5.2711858843836239e+01 1.8869571937236163e+01 -1 0 0
12006 1 6 2.9999999999999999e-01 2.1946008978185052e+00 5.0736716162708312e+01 1.9267416853518263e+01 2 2 0
25872 1 2 5.9999999999999998e-02 8.3146290349772278e-01 5.3859287696804614e+01 2.3771871054344814e+01 -1 1 0
11971 1 1 -1.2000000000000000e-01 4.4068611309807890e+00 4.9683187504518365e+01 2.1370547291132542e+01 2 2 0
25453 1 2 5.9999999999999998e-02 3.1820373536435889e+00 5.3896258303488544e+01 1.9606481800750220e+01 -1 0 0
11973 1 2 5.9999999999999998e-02 4.2780710305795813e+00 5.0706079374649249e+01 2.1148593868684255e+01 2 2 0
11978 1 4 -5.0000000000000000e-01 1.6437798383014515e+00 5.0320793508456205e+01 2.0027438907577803e+01 2 2 0
25449 1 1 -1.2000000000000000e-01 3.9358088974006415e+00 5.3690126219984251e+01 2.0336380094916613e+01 -1 0 0
25454 1 2 5.9999999999999998e-02 3.5802576501409482e+00 5.2694318070857463e+01 2.0713649538225564e+01 -1 0 0
25448 1 3 8.0000000000000002e-02 5.4576333827501067e+00 5.3632077764783553e+01 1.9907785081129017e+01 -1 0 0
25452 1 1 -1.2000000000000000e-01 3.6663564569789835e+00 5.4784028480427104e+01 2.1439912678459450e+01 -1 0 0
25455 1 2 5.9999999999999998e-02 4.2420159099373844e+00 5.4507402935772141e+01 2.2328396062908016e+01 -1 0 0
11960 1 2 5.9999999999999998e-02 5.9246584454963127e+00 5.1810442571713949e+01 2.2237651719131801e+01 2 2 0
25456 1 2 5.9999999999999998e-02 2.6475923991984271e+00 5.4610461165344674e+01 2.1797742417216476e+01 -1 0 0
25871 1 2 5.9999999999999998e-02 2.4662068692589960e+00 5.3312235568980512e+01 2.3647060850189622e+01 -1 1 0
25867 1 1 -1.2000000000000000e-01 1.5722076483843992e+00 5.3228190676191709e+01 2.4249762781990174e+01 -1 1 0
25451 1 2 5.9999999999999998e-02 5.9988672380772181e+00 5.4611372037234254e+01 1.9903721952508814e+01 -1 0 0
25866 1 3 8.0000000000000002e-02 1.1002484400209598e+00 5.1769137059640869e+01 2.4364611315449910e+01 -1 1 0
25450 1 2 5.9999999999999998e-02 6.0032679081917557e+00 5.3291007352684048e+01 2.0745951503073670e+01 -1 0 0
11966 1 2 5.9999999999999998e-02 6.5124100195263077e+00 4.9394820104292734e+01 2.0715367880834570e+01 2 2 0
11959 1 1 -1.2000000000000000e-01 6.6131848138572416e+00 4.9849559125032492e+01 2.2793423335457579e+01 2 2 0
11958 1 3 8.0000000000000002e-02 6.7545321041032302e+00 5.1333388651623650e+01 2.2662509450462458e+01 2 2 0
11961 1 2 5.9999999999999998e-02 7.5855398360153412e+00 5.1573096401851387e+01 2.2012921462880943e+01 2 2 0
25444 1 5 5.0000000000000000e-01 7.0450066252623245e+00 5.2155396165055890e+01 1.8709996176622759e+01 -1 0 0
4152 1 2 5.9999999999999998e-02 1.1750751834015597e+01 5.3464019083384528e+01 1.8784692043804750e+01 1 -2 0
25460 1 7 -5.0000000000000000e-01 8.0094870013121184e+00 5.2392392017082280e+01 1.9402859795806648e+01 -1 0 0
45239 1907 9 4.2380000000000001e-01 9.7903733308482366e+00 4.9971087505144645e+01 1.9873835581665748e+01 0 0 0
45240 1907 9 4.2380000000000001e-01 9.2244225212837279e+00 5.1488022333337398e+01 2.0086522703659291e+01 0 0 0
45238 1907 8 -8.4760000000000002e-01 9.8215705517615746e+00 5.0779210215874222e+01 2.0462023715553428e+01 0 0 0
44352 1611 9 4.2380000000000001e-01 9.8426163457727345e+00 5.3614222970598519e+01 2.2020851521869634e+01 0 0 0
44390 1624 9 4.2380000000000001e-01 1.0650861223727926e+01 5.1660398194560749e+01 2.1564808663971483e+01 0 0 0
44389 1624 8 -8.4760000000000002e-01 1.1273573341890589e+01 5.2297518634419298e+01 2.2019019220500464e+01 0 0 0
44391 1624 9 4.2380000000000001e-01 1.0997789544354879e+01 5.2409634047119283e+01 2.2973678056146625e+01 0 0 0
44350 1611 8 -8.4760000000000002e-01 8.9686339815121539e+00 5.4052862761222109e+01 2.1811685344349296e+01 0 0 0
44351 1611 9 4.2380000000000001e-01 8.8584185610116482e+00 5.4120283724271260e+01 2.0820066862451494e+01 0 0 0
44109 1530 9 4.2380000000000001e-01 1.2276291228312154e+01 5.1457263788445886e+01 2.0405051074683993e+01 0 0 0
11957 1 4 -5.0000000000000000e-01 7.1214523473727782e+00 5.1928490188689182e+01 2.3921825565466705e+01 2 2 0
11967 1 6 2.9999999999999999e-01 8.0626032449685621e+00 5.2120010835753611e+01 2.4195120078254025e+01 2 2 0
42726 1069 9 4.2380000000000001e-01 7.0673068467441018e+00 5.5013879371278080e+01 2.2694212898537995e+01 0 0 0
45194 1892 9 4.2380000000000001e-01 8.3858770975816661e+00 5.5353369840846142e+01 2.4308276230738286e+01 0 0 0
4153 1 5 5.0000000000000000e-01 1.0022598529415546e+01 5.5473243272583161e+01 1.9033361904187753e+01 1 -2 0
26807 1 2 5.9999999999999998e-02 1.8390750505581359e+01 4.9467401431133823e+01 1.9278616260568697e+01 -2 2 0
42470 984 9 4.2380000000000001e-01 1.2457519352357435e+01 4.9488688639401772e+01 2.2914831318070782e+01 0 0 0
43829 1437 9 4.2380000000000001e-01 1.4772911440554294e+01 4.9406883989924076e+01 2.3754055175681074e+01 0 0 0
43404 1295 9 4.2380000000000001e-01 1.3102169184631801e+01 5.1372416278145330e+01 2.2530768991320187e+01 0 0 0
43402 1295 8 -8.4760000000000002e-01 1.3618890455806220e+01 5.0771208614731819e+01 2.3140317037552343e+01 0 0 0
39593 25 9 4.2380000000000001e-01 1.3025605685331065e+01 5.4674202854074558e+01 2.0350759808519634e+01 0 0 0
44108 1530 9 4.2380000000000001e-01 1.3600246133016531e+01 5.2233678602641390e+01 1.9847422095798809e+01 0 0 0
39592 25 8 -8.4760000000000002e-01 1.3836516338527861e+01 5.4111631864977305e+01 2.0189706610000020e+01 0 0 0
44107 1530 8 -8.4760000000000002e-01 1.3151053991508400e+01 5.1344430017595741e+01 1.9933819448922158e+01 0 0 0
41249 577 9 4.2380000000000001e-01 1.6420429974472931e+01 5.4132710993060186e+01 1.9456280174974822e+01 0 0 0
39594 25 9 4.2380000000000001e-01 1.4397101359918580e+01 5.4090209474332958e+01 2.1017526609031862e+01 0 0 0
39829 104 8 -8.4760000000000002e-01 1.5528076564886847e+01 4.9775767782134068e+01 2.0337356708334021e+01 0 0 0
39831 104 9 4.2380000000000001e-01 1.4633333933484673e+01 5.0220609999074320e+01 2.0297962598625062e+01 0 0 0
41943 808 9 4.2380000000000001e-01 1.6699542485088568e+01 5.0485211801356350e+01 2.1508014954206327e+01 0 0 0
41941 808 8 -8.4760000000000002e-01 1.7299982939264581e+01 5.0838418233072659e+01 2.2225452704432971e+01 0 0 0
41942 808 9 4.2380000000000001e-01 1.7726385870231979e+01 5.0074231422007159e+01 2.2709396460915556e+01 0 0 0
42157 880 8 -8.4760000000000002e-01 1.4881149607495487e+01 5.3705243311148251e+01 2.2936811569611073e+01 0 0 0
42158 880 9 4.2380000000000001e-01 1.4821829319216651e+01 5.2711038372451718e+01 2.3026465760137889e+01 0 0 0
42159 880 9 4.2380000000000001e-01 1.5780591589337485e+01 5.4014665597146305e+01 2.3245458116679917e+01 0 0 0
41248 577 8 -8.4760000000000002e-01 1.6759831225498480e+01 5.5056978074953470e+01 1.9281531304865705e+01 0 0 0
42303 928 9 4.2380000000000001e-01 1.3940913010894274e+01 5.4928251226956938e+01 2.3938163284692994e+01 0 0 0
43403 1295 9 4.2380000000000001e-01 1.3869084196333329e+01 5.1271970784910430e+01 2.3968955215851508e+01 0 0 0
43175 1219 9 4.2380000000000001e-01 1.8530958044709482e+01 5.4458969363926627e+01 2.3747837761336228e+01 0 0 0
42990 1157 9 4.2380000000000001e-01 1.9503523753816108e+01 4.9964152591131665e+01 2.3594696627221410e+01 3 -4 0
42088 857 8 -8.4760000000000002e-01 2.1421476142365211e+01 5.0010973648230404e+01 2.3912955957647949e+01 0 0 0
26802 1 1 -1.2000000000000000e-01 2.0268031758487496e+01 4.9560980408037835e+01 1.8300288523640365e+01 -2 2 0
26805 1 2 5.9999999999999998e-02 2.0090604377007761e+01 5.0629117525339112e+01 1.8179532760032867e+01 -2 2 0
42239 907 9 4.2380000000000001e-01 1.9984604265592875e+01 5.4246819510198442e+01 1.8508970313394833e+01 0 0 0
42240 907 9 4.2380000000000001e-01 1.9946766257147111e+01 5.2860104829100088e+01 1.9370490661433532e+01 0 0 0
42238 907 8 -8.4760000000000002e-01 2.0207774282287268e+01 5.3272107235832721e+01 1.8497490123230648e+01 0 0 0
45375 1952 9 4.2380000000000001e-01 1.9890360717891088e+01 5.2715511620125220e+01 2.1974453267169284e+01 0 0 0
45373 1952 8 -8.4760000000000002e-01 1.9547492463867965e+01 5.2288654894566029e+01 2.1137652971574965e+01 0 0 0
45374 1952 9 4.2380000000000001e-01 1.8741364300392689e+01 5.1736771899968829e+01 2.1351153739093427e+01 0 0 0
41412 631 9 4.2380000000000001e-01 2.1155124033606818e+01 5.1775593832548033e+01 2.0667998923088717e+01 0 0 0
43174 1219 8 -8.4760000000000002e-01 1.9063645927689446e+01 5.3660078162826061e+01 2.4027152110333208e+01 0 0 0
42992 1158 9 4.2380000000000001e-01 2.0825282941752981e+01 5.5427128517131131e+01 2.0589015780237876e+01 0 0 0
40259 247 9 4.2380000000000001e-01 2.1409866412263000e+01 5.1726031907565932e+01 2.4308038377985437e+01 0 0 0
42991 1158 8 -8.4760000000000002e-01 2.1578521158973103e+01 5.5261504584454727e+01 2.1225569732249340e+01 0 0 0
40260 247 9 4.2380000000000001e-01 2.0717650013127926e+01 5.3194700392189468e+01 2.4482611737131204e+01 0 0 0
25475 1 2 5.9999999999999998e-02 1.2179522274445373e+00 5.8797222122873762e+01 1.8231158215548334e+01 -1 0 0
25473 1 1 -1.2000000000000000e-01 6.1837559249792995e-01 6.0929985546221182e+01 1.8614961570935197e+01 -1 0 0
25478 1 2 5.9999999999999998e-02 4.4228134018977161e-01 6.0911873711465809e+01 1.9714852837593185e+01 -1 0 0
25497 1 7 -5.0000000000000000e-01 3.7888273424318033e+00 6.0424338352670688e+01 1.9187392126331552e+01 -1 0 0
25471 1 5 5.0000000000000000e-01 2.7312959066444602e+00 5.9814016028581882e+01 1.9328517871286056e+01 -1 0 0
25461 1 1 -1.2000000000000000e-01 3.7913665488476296e+00 5.6232468999424036e+01 2.0885446144129428e+01 -1 0 0
25464 1 2 5.9999999999999998e-02 4.8596175659310488e+00 5.6387170065605673e+01 2.0853014970999840e+01 -1 0 0
25463 1 2 5.9999999999999998e-02 3.2373619783319398e+00 5.6373888676538265e+01 1.9962476927556121e+01 -1 0 0
25462 1 1 -1.2000000000000000e-01 3.2089304636572109e+00 5.7345050926207655e+01 2.1924434803424251e+01 -1 0 0
25466 1 2 5.9999999999999998e-02 2.1648732642218333e+00 5.7105698296907207e+01 2.2073343392627319e+01 -1 0 0
25465 1 3 8.0000000000000002e-02 3.4531843459759735e+00 5.8753572751994916e+01 2.1484802589580788e+01 -1 0 0
25468 1 4 -5.0000000000000000e-01 2.4385066849436834e+00 5.9158255482601753e+01 2.0451755147489116e+01 -1 0 0
25496 1 6 2.9999999999999999e-01 1.4510718121416195e+00 5.8871037179518396e+01 2.0638060217468215e+01 -1 0 0
25467 1 2 5.9999999999999998e-02 3.7062742509011670e+00 5.7341055521042342e+01 2.2844502902349841e+01 -1 0 0
25469 1 2 5.9999999999999998e-02 3.4015957075208427e+00 5.9540678475392269e+01 2.2311486390264964e+01 -1 0 0
25470 1 2 5.9999999999999998e-02 4.4588937530798809e+00 5.8962752037794630e+01 2.1043484982698669e+01 -1 0 0
25893 1 2 5.9999999999999998e-02 5.3197219111046767e-01 5.9488961766557566e+01 2.3718540662523111e+01 -1 1 0
41615 699 9 4.2380000000000001e-01 6.0351876755533329e+00 6.1534642658051112e+01 2.4142811033439990e+01 0 0 0
25892 1 2 5.9999999999999998e-02 1.1023464761989110e+00 6.1067134069317362e+01 2.4146457026788173e+01 -1 1 0
4166 1 2 5.9999999999999998e-02 6.5427827118311273e+00 6.0237663446828840e+01 1.8465165642298270e+01 1 -2 0
4156 1 2 5.9999999999999998e-02 7.8404872664222491e+00 5.5851683545847962e+01 1.8466018215820373e+01 1 -2 0
4161 1 1 -1.2000000000000000e-01 7.6004388433793393e+00 5.9926335611138164e+01 1.8632773554339352e+01 1 -2 0
4155 1 1 -1.2000000000000000e-01 8.8102188162221022e+00 5.7665141500537658e+01 1.8974466519194472e+01 1 -2 0
4162 1 2 5.9999999999999998e-02 6.6736750771485625e+00 5.8063341397075604e+01 1.9008836661525145e+01 1 -2 0
4179 1 7 -5.0000000000000000e-01 1.1012761334024340e+01 5.5749367237006069e+01 1.9705828098429397e+01 1 -2 0
44670 1717 9 4.2380000000000001e-01 7.0712917608329535e+00 6.0140716983030892e+01 2.2972342754516724e+01 0 0 0
44668 1717 8 -8.4760000000000002e-01 7.6197423803961790e+00 5.9322540685520011e+01 2.2799744445368578e+01 0 0 0
42927 1136 9 4.2380000000000001e-01 1.1793100659490511e+01 5.7881578601821722e+01 2.4027138468540027e+01 0 0 0
4158 1 1 -1.2000000000000000e-01 7.5916037054443581e+00 5.8566551372813834e+01 1.9316518526705568e+01 1 -2 0
42725 1069 9 4.2380000000000001e-01 7.0741440482762705e+00 5.6646833896487955e+01 2.2700494236701697e+01 0 0 0
4157 1 2 5.9999999999999998e-02 8.1437954094265148e+00 5.5921852093789106e+01 2.0159070163172746e+01 1 -2 0
4154 1 1 -1.2000000000000000e-01 8.6070289745972559e+00 5.6190497714890085e+01 1.9176398860204841e+01 1 -2 0
4159 1 2 5.9999999999999998e-02 9.6554522000460157e+00 5.8039911378117210e+01 1.9556234849659475e+01 1 -2 0
4163 1 2 5.9999999999999998e-02 7.3881456285237759e+00 5.8793570261552446e+01 2.0388044894302446e+01 1 -2 0
43885 1456 8 -8.4760000000000002e-01 1.0291572734186754e+01 5.9819476903078034e+01 2.1558889530656923e+01 0 0 0
43887 1456 9 4.2380000000000001e-01 1.0004062375240567e+01 6.0188275381713311e+01 2.0674962627907565e+01 0 0 0
44669 1717 9 4.2380000000000001e-01 8.3962014862690779e+00 5.9558875811041808e+01 2.2215572000241554e+01 0 0 0
43886 1456 9 4.2380000000000001e-01 1.1221876421977676e+01 6.0125517610185788e+01 2.1761064523877497e+01 0 0 0
42724 1069 8 -8.4760000000000002e-01 7.0083849417277193e+00 5.5828409791629532e+01 2.3271333879214389e+01 0 0 0
42569 1017 9 4.2380000000000001e-01 1.0249802058578835e+01 6.0557123806952305e+01 2.3288232316185134e+01 0 0 0
4180 1 7 -5.0000000000000000e-01 9.6692818556815361e+00 6.0952862005976449e+01 1.9276748021068677e+01 1 -2 0
4164 1 5 5.0000000000000000e-01 8.4292474316567283e+00 6.1066713204943198e+01 1.9261211125557391e+01 1 -2 0
42568 1017 8 -8.4760000000000002e-01 1.0544504467469293e+01 6.0935486533639491e+01 2.4165724427151979e+01 0 0 0
42846 1109 9 4.2380000000000001e-01 1.2071334876076721e+01 5.6814905864188304e+01 2.0526614127167154e+01 0 0 0
45155 1879 9 4.2380000000000001e-01 1.1314615847412536e+01 6.1526698195500174e+01 1.9157968219237958e+01 0 0 0
43922 1468 9 4.2380000000000001e-01 1.8607269281001017e+01 5.5479054544557947e+01 1.9512568945705517e+01 0 0 0
41250 577 9 4.2380000000000001e-01 1.6424954526032689e+01 5.5675043940618529e+01 1.9992764210594267e+01 0 0 0
40816 433 8 -8.4760000000000002e-01 1.4323399226386654e+01 5.8312706858050035e+01 1.8543798252336046e+01 0 0 0
42844 1109 8 -8.4760000000000002e-01 1.2950085965483229e+01 5.7226711527904854e+01 2.0767887116175640e+01 0 0 0
42845 1109 9 4.2380000000000001e-01 1.3323956875735545e+01 5.7704170781568344e+01 1.9972743575650117e+01 0 0 0
42198 893 9 4.2380000000000001e-01 1.3338529462175616e+01 5.7757789235600136e+01 2.2272061436418539e+01 0 0 0
45130 1871 8 -8.4760000000000002e-01 1.4449084137043174e+01 6.0912429690705245e+01 2.0046787899555493e+01 0 0 0
40923 468 9 4.2380000000000001e-01 1.3628845897225634e+01 6.0793037801895451e+01 2.1503716417157328e+01 0 0 0
40921 468 8 -8.4760000000000002e-01 1.3265678357986294e+01 6.0957256199257145e+01 2.2420854204922410e+01 0 0 0
45132 1871 9 4.2380000000000001e-01 1.4772424801409642e+01 6.0011374121632208e+01 1.9757737432775613e+01 0 0 0
42196 893 8 -8.4760000000000002e-01 1.3520024013187074e+01 5.8032689246468678e+01 2.3216248786841000e+01 0 0 0
42197 893 9 4.2380000000000001e-01 1.3770906715311824e+01 5.9000432712543898e+01 2.3239280966621148e+01 0 0 0
44659 1714 8 -8.4760000000000002e-01 1.7088341190531533e+01 5.5643265086314969e+01 2.3724627523475867e+01 0 0 0
44660 1714 9 4.2380000000000001e-01 1.6851123108067362e+01 5.6254416699863690e+01 2.2969497326274901e+01 0 0 0
41658 713 9 4.2380000000000001e-01 1.5994610953494517e+01 5.7800427414446688e+01 2.0655110392289760e+01 0 0 0
41656 713 8 -8.4760000000000002e-01 1.5731072678713785e+01 5.6884821231952017e+01 2.0958776244563037e+01 0 0 0
41657 713 9 4.2380000000000001e-01 1.4735769134359378e+01 5.6834737594417312e+01 2.1041616543123762e+01 0 0 0
45131 1871 9 4.2380000000000001e-01 1.3896738779852971e+01 6.1317804995637857e+01 1.9318374752351410e+01 0 0 0
42302 928 9 4.2380000000000001e-01 1.3413671030251027e+01 5.6469178621157070e+01 2.4057265195486107e+01 0 0 0
44647 1710 8 -8.4760000000000002e-01 1.6795525486881264e+01 5.9180435859902488e+01 2.0142350214294222e+01 0 0 0
40340 274 9 4.2380000000000001e-01 1.7578097174230123e+01 6.0274591718028354e+01 2.2764032475504084e+01 0 0 0
40339 274 8 -8.4760000000000002e-01 1.8209099599568493e+01 5.9568046165502714e+01 2.2443672295824737e+01 0 0 0
44648 1710 9 4.2380000000000001e-01 1.7324540099339508e+01 5.9361482895481025e+01 1.9313275110055468e+01 0 0 0
44649 1710 9 4.2380000000000001e-01 1.7381067278026197e+01 5.9300041475234131e+01 2.0944120354621937e+01 0 0 0
41129 537 9 4.2380000000000001e-01 1.5206295836881942e+01 6.1206099039410454e+01 2.2914974454753573e+01 0 0 0
41128 537 8 -8.4760000000000002e-01 1.6146134560473993e+01 6.1437064645005961e+01 2.3166685995283345e+01 0 0 0
44696 1726 9 4.2380000000000001e-01 1.6479106367968861e+01 6.1486958072982461e+01 2.0270677404504156e+01 0 0 0
40341 274 9 4.2380000000000001e-01 1.8563560352671086e+01 5.9057620205033025e+01 2.3227141483834266e+01 0 0 0
43921 1468 8 -8.4760000000000002e-01 1.9545171288636887e+01 5.5807055848521536e+01 1.9625511912114774e+01 0 0 0
43923 1468 9 4.2380000000000001e-01 1.9539702223014167e+01 5.6800954568417232e+01 1.9735674309163894e+01 0 0 0
39627 36 9 4.2380000000000001e-01 1.9718122849962075e+01 5.7151030103852783e+01 2.3711704935267502e+01 0 0 0
39625 36 8 -8.4760000000000002e-01 2.0455102328217166e+01 5.7073394358834115e+01 2.3040261577912240e+01 0 0 0
39626 36 9 4.2380000000000001e-01 2.0352827115323208e+01 5.6219269570479661e+01 2.2530349066030489e+01 0 0 0
44765 1749 9 4.2380000000000001e-01 1.9907762086248038e+01 6.0736645399735821e+01 2.1483457596221150e+01 0 0 0
43493 1325 9 4.2380000000000001e-01 4.7574104293603687e+00 6.2095580648549394e+01 1.9658720113366901e+01 0 0 0
25479 1 1 -1.2000000000000000e-01 1.2909570387997843e-01 6.3416889874634933e+01 1.8529985456341404e+01 -1 0 0
41616 699 9 4.2380000000000001e-01 5.9616977631848389e+00 6.2057157456469596e+01 2.2597429507884911e+01 0 0 0
25480 1 2 5.9999999999999998e-02 2.0553886987486729e+00 6.2515528767130824e+01 1.8780785037994981e+01 -1 0 0
43494 1325 9 4.2380000000000001e-01 4.7431631217566386e+00 6.3543696215831055e+01 2.0413296215075778e+01 0 0 0
43492 1325 8 -8.4760000000000002e-01 5.1091030553429659e+00 6.2613400454126243e+01 2.0438576300096052e+01 0 0 0
41614 699 8 -8.4760000000000002e-01 6.5723060187470850e+00 6.1859059269948531e+01 2.3364185454462532e+01 0 0 0
40167 216 9 4.2380000000000001e-01 7.7814313961674220e+00 6.2471036466322921e+01 2.4598802181703640e+01 0 0 0
4177 1 6 2.9999999999999999e-01 6.8638358511411104e+00 6.2296358217809562e+01 1.9614380021940871e+01 1 -2 0
4167 1 4 -5.0000000000000000e-01 7.8709660183272314e+00 6.2151385156939227e+01 1.9796403741230495e+01 1 -2 0
4171 1 2 5.9999999999999998e-02 9.5878490896506161e+00 6.3013273996452760e+01 2.0487778204886741e+01 1 -2 0
4168 1 3 8.0000000000000002e-02 8.5331422088136044e+00 6.3138210956636087e+01 2.0573138390330104e+01 1 -2 0
4170 1 2 5.9999999999999998e-02 8.4040080814866531e+00 6.2910467576787845e+01 2.1654100840606617e+01 1 -2 0
44167 1550 8 -8.4760000000000002e-01 1.0698715454207035e+01 6.3909908969881840e+01 2.4270364222099722e+01 0 0 0
41751 744 9 4.2380000000000001e-01 1.1472561796001353e+01 6.3493058677345900e+01 2.2729684866780016e+01 0 0 0
41749 744 8 -8.4760000000000002e-01 1.2062372636832382e+01 6.3493841846693392e+01 2.1922143210258575e+01 0 0 0
4183 1 2 5.9999999999999998e-02 1.0884163463126175e+01 6.4644873303584546e+01 1.9313516974249570e+01 1 -2 0
4169 1 1 -1.2000000000000000e-01 8.3472016831758946e+00 6.4734732315148108e+01 2.0406658157509909e+01 1 -2 0
45156 1879 9 4.2380000000000001e-01 1.1669138989385040e+01 6.2780274386000670e+01 2.0142593531914610e+01 0 0 0
45154 1879 8 -8.4760000000000002e-01 1.2024705719021828e+01 6.2176501508432914e+01 1.9429129496078598e+01 0 0 0
41750 744 9 4.2380000000000001e-01 1.2390128481749256e+01 6.4422730007989401e+01 2.1749680000791280e+01 0 0 0
40922 468 9 4.2380000000000001e-01 1.2808904609699518e+01 6.1846533282606870e+01 2.2444179104645507e+01 0 0 0
41130 537 9 4.2380000000000001e-01 1.6316465176980174e+01 6.2402436185872112e+01 2.2969086595318764e+01 0 0 0
42588 1023 9 4.2380000000000001e-01 1.8071927038332504e+01 6.3808223035231876e+01 2.1152175024500032e+01 0 0 0
44695 1726 8 -8.4760000000000002e-01 1.6890506001697318e+01 6.2396664581364092e+01 2.0327108330761767e+01 0 0 0
44697 1726 9 4.2380000000000001e-01 1.6178643567584594e+01 6.3091381611811862e+01 2.0224054032596797e+01 0 0 0
42293 925 9 4.2380000000000001e-01 1.5578897493046250e+01 6.4494807138098324e+01 2.3727542930134543e+01 0 0 0
42586 1023 8 -8.4760000000000002e-01 1.8455273042285331e+01 6.4499810105502817e+01 2.1764346335984683e+01 0 0 0
40264 249 8 -8.4760000000000002e-01 1.5069229822875741e+01 6.4395096609580662e+01 2.0284837205988545e+01 0 0 0
34908 1 2 5.9999999999999998e-02 2.0574626046236308e+01 6.3030378733532174e+01 1.8429087113627379e+01 -2 -1 0
44571 1684 9 4.2380000000000001e-01 2.0310034790471043e+01 6.3932397187173230e+01 2.3520029117861590e+01 0 0 0
44764 1749 8 -8.4760000000000002e-01 1.9965523994434577e+01 6.1651551213374539e+01 2.1083943689589159e+01 0 0 0
44766 1749 9 4.2380000000000001e-01 1.9056272743166140e+01 6.1943870348029762e+01 2.0787612520138431e+01 0 0 0
34907 1 2 5.9999999999999998e-02 2.0516274720098078e+01 6.4614913563553344e+01 1.9100890902808239e+01 -2 -1 0
44569 1684 8 -8.4760000000000002e-01 1.9960510170631661e+01 6.4278967677675297e+01 2.4390501238690351e+01 0 0 0
43112 1198 9 4.2380000000000001e-01 2.1572276189568022e+01 6.2408300907769508e+01 2.1911182881851161e+01 0 0 0
40246 243 8 -8.4760000000000002e-01 1.4775260984281518e+01 3.2904750042739060e+01 2.5980430466220014e+01 0 0 0
40247 243 9 4.2380000000000001e-01 1.5183722448451974e+01 3.3397319892855727e+01 2.6748892765335523e+01 0 0 0
40717 400 8 -8.4760000000000002e-01 1.6880514096918915e+01 6.3193397485994488e+01 3.0836127538826883e+01 0 0 0
43842 1441 9 4.2380000000000001e-01 2.1067956786161847e+01 3.5969986513949380e+01 2.4383925087409537e+01 0 0 0
11925 1 2 5.9999999999999998e-02 5.1612103502389539e+00 4.2981496535773751e+01 2.4288593896984761e+01 2 2 0
11926 1 2 5.9999999999999998e-02 6.5260364370485640e+00 4.2140745900110289e+01 2.5010331435042790e+01 2 2 0
43997 1493 9 4.2380000000000001e-01 1.6784206413281506e+01 4.0733752128629163e+01 2.4471117648158991e+01 0 0 0
44135 1539 9 4.2380000000000001e-01 1.5461331390209589e+01 4.1645752460954746e+01 2.6199486652606982e+01 0 0 0
44134 1539 8 -8.4760000000000002e-01 1.4962090798978258e+01 4.1434727721684887e+01 2.5359113165921915e+01 0 0 0
44136 1539 9 4.2380000000000001e-01 1.4878176602545002e+01 4.2262568820098828e+01 2.4804461636689052e+01 0 0 0
39699 60 9 4.2380000000000001e-01 1.8423996509235025e+01 4.3091996315201541e+01 2.6275209212158522e+01 0 0 0
43841 1441 9 4.2380000000000001e-01 2.1181875709835055e+01 3.7535512316559526e+01 2.4834233857726442e+01 0 0 0
39873 118 9 4.2380000000000001e-01 1.9212900822618348e+01 4.0713366790819265e+01 2.5465578148602496e+01 0 0 0
39872 118 9 4.2380000000000001e-01 2.0708514628307753e+01 4.0111266073556024e+01 2.5206268924335738e+01 0 0 0
39871 118 8 -8.4760000000000002e-01 2.0120316870979408e+01 4.0581152428188325e+01 2.5864472009228567e+01 0 0 0
39698 60 9 4.2380000000000001e-01 1.9618086759339221e+01 4.2204067212821855e+01 2.6947784178525758e+01 0 0 0
25855 1 2 5.9999999999999998e-02 3.4355571738120876e+00 4.4810440969420114e+01 2.4595930897765395e+01 -1 1 0
25878 1 7 -5.0000000000000000e-01 5.1654258118296359e-01 4.9117302879920565e+01 2.5123709352856253e+01 -1 1 0
25856 1 1 -1.2000000000000000e-01 2.5638261285191666e+00 4.7211116669589785e+01 2.5589101061210886e+01 -1 1 0
25860 1 2 5.9999999999999998e-02 1.5314404039335832e+00 4.6970917120694601e+01 2.5720804677187612e+01 -1 1 0
25861 1 2 5.9999999999999998e-02 3.0506165995151275e+00 4.6560988556382235e+01 2.6238325742759166e+01 -1 1 0
25859 1 1 -1.2000000000000000e-01 2.8037583322047999e+00 4.8679927426496832e+01 2.5829635456569754e+01 -1 1 0
25863 1 2 5.9999999999999998e-02 3.0407897581236205e+00 4.8799191154531940e+01 2.6863401497684297e+01 -1 1 0
11947 1 2 5.9999999999999998e-02 6.2588972222113020e+00 4.8502863783030939e+01 2.8013632555618177e+01 2 2 0
25864 1 2 5.9999999999999998e-02 3.7392573184983946e+00 4.8967712177068584e+01 2.5322362081121486e+01 -1 1 0
42497 993 9 4.2380000000000001e-01 1.2081678585255000e+01 4.5939126999635782e+01 2.4447772760928174e+01 0 0 0
11942 1 2 5.9999999999999998e-02 9.1287612476093507e+00 4.7718302895056581e+01 2.4591512116312117e+01 2 2 0
11936 1 2 5.9999999999999998e-02 6.5716812538751972e+00 4.5054262307082986e+01 2.5005071458744315e+01 2 2 0
11968 1 6 2.9999999999999999e-01 6.5140047113520954e+00 4.7417774013839207e+01 2.5320946412439255e+01 2 2 0
42496 993 8 -8.4760000000000002e-01 1.1979406618172472e+01 4.6888946505271200e+01 2.4743380070919834e+01 0 0 0
11937 1 3 8.0000000000000002e-02 8.5451617793652979e+00 4.6924820073414125e+01 2.4955173334957383e+01 2 2 0
11935 1 2 5.9999999999999998e-02 8.0783955691175322e+00 4.4159365962187920e+01 2.5217330060255033e+01 2 2 0
11940 1 4 -5.0000000000000000e-01 7.4549487943110231e+00 4.7559565029292635e+01 2.5675223136282145e+01 2 2 0
44234 1572 9 4.2380000000000001e-01 1.1919062633331555e+01 4.8383920469037783e+01 2.5969797062996136e+01 0 0 0
44235 1572 9 4.2380000000000001e-01 1.0638289269851915e+01 4.8347904760757935e+01 2.6982194698653071e+01 0 0 0
44233 1572 8 -8.4760000000000002e-01 1.1622168731935190e+01 4.8513960541425824e+01 2.6915811652419343e+01 0 0 0
11941 1 2 5.9999999999999998e-02 9.0930082176953277e+00 4.6342298849030506e+01 2.5695673266976655e+01 2 2 0
11943 1 5 5.0000000000000000e-01 7.7374607326817317e+00 4.8406893972983845e+01 2.6653923224296989e+01 2 2 0
11969 1 7 -5.0000000000000000e-01 8.9165917140611288e+00 4.8504795998395259e+01 2.7019562843761065e+01 2 2 0
42641 1041 9 4.2380000000000001e-01 1.5436201429034162e+01 4.4936698400187659e+01 2.4758205573755081e+01 0 0 0
44825 1769 9 4.2380000000000001e-01 1.4908808753193270e+01 4.7039711729503999e+01 2.5386060823195354e+01 0 0 0
44824 1769 8 -8.4760000000000002e-01 1.5024270430984116e+01 4.6192202797913325e+01 2.5904131988462083e+01 0 0 0
43848 1443 9 4.2380000000000001e-01 1.2529154241667463e+01 4.7728834352203563e+01 2.7992591665609581e+01 0 0 0
43847 1443 9 4.2380000000000001e-01 1.2702841024289556e+01 4.6156260706713383e+01 2.8396907817466445e+01 0 0 0
44826 1769 9 4.2380000000000001e-01 1.4575211930276907e+01 4.6281208869768996e+01 2.6793190309420236e+01 0 0 0
43846 1443 8 -8.4760000000000002e-01 1.3128845982159916e+01 4.7060285921449392e+01 2.8432378964659858e+01 0 0 0
42234 905 9 4.2380000000000001e-01 1.6613842070947300e+01 4.6853177675301545e+01 3.0012777757947031e+01 0 0 0
42232 905 8 -8.4760000000000002e-01 1.6130338992548385e+01 4.7709143311000837e+01 2.9829616851238818e+01 0 0 0
42233 905 9 4.2380000000000001e-01 1.5207842120400862e+01 4.7507081901369773e+01 2.9500723113522195e+01 0 0 0
43917 1466 9 4.2380000000000001e-01 1.7066240514410019e+01 4.6772552403022381e+01 2.6378220155857750e+01 0 0 0
43915 1466 8 -8.4760000000000002e-01 1.7864605881686451e+01 4.7289247078710197e+01 2.6068963943687802e+01 0 0 0
43298 1260 9 4.2380000000000001e-01 1.6372229248446274e+01 4.3764749185712176e+01 2.9337495740779708e+01 0 0 0
43297 1260 8 -8.4760000000000002e-01 1.6641471368298202e+01 4.4684524169959943e+01 2.9051973971078823e+01 0 0 0
43299 1260 9 4.2380000000000001e-01 1.7628810997345767e+01 4.4793630900419750e+01 2.9167109964231170e+01 0 0 0
41042 508 9 4.2380000000000001e-01 1.7364026268998828e+01 4.8979814786594794e+01 2.6211723608481353e+01 0 0 0
44820 1767 9 4.2380000000000001e-01 1.9019514460269409e+01 4.4662238590271329e+01 2.4028261146906473e+01 0 0 0
43916 1466 9 4.2380000000000001e-01 1.8648888485174247e+01 4.6674130969312344e+01 2.5988136673810416e+01 0 0 0
44818 1767 8 -8.4760000000000002e-01 1.9547497602695824e+01 4.5296543136124669e+01 2.4592966383525876e+01 0 0 0
42989 1157 9 4.2380000000000001e-01 1.8696602431434560e+01 4.8887068173391903e+01 2.4519571679168266e+01 3 -4 0
39697 60 8 -8.4760000000000002e-01 1.9054023358754836e+01 4.3023601171466005e+01 2.7048764977883707e+01 0 0 0
42425 969 9 4.2380000000000001e-01 1.9064720987503517e+01 4.4765046319537447e+01 2.7577031413077272e+01 0 0 0
43171 1218 8 -8.4760000000000002e-01 2.1412816988700570e+01 4.8101793474485966e+01 2.5921678463235857e+01 0 0 0
41753 745 9 4.2380000000000001e-01 1.9679172031189651e+01 4.8978040932782925e+01 2.8901345680573915e+01 0 0 0
42424 969 8 -8.4760000000000002e-01 1.9457778323365517e+01 4.5582448619515347e+01 2.7998172081128274e+01 0 0 0
43172 1218 9 4.2380000000000001e-01 2.0925672153048716e+01 4.8359413262870120e+01 2.6756137963935306e+01 0 0 0
41752 745 8 -8.4760000000000002e-01 1.9508021323707929e+01 4.9040414255807363e+01 2.7918077134695839e+01 0 0 0
42426 969 9 4.2380000000000001e-01 2.0438926395850228e+01 4.5447266770805996e+01 2.8136282029648772e+01 0 0 0
41754 745 9 4.2380000000000001e-01 1.9046687030312679e+01 4.8209625252963122e+01 2.7606692597494270e+01 0 0 0
25869 1 2 5.9999999999999998e-02 1.6158147888863864e-01 5.1736314729918426e+01 2.4891810266821640e+01 -1 1 0
25862 1 5 5.0000000000000000e-01 1.6691475923730543e+00 4.9566061523746640e+01 2.5261062173449179e+01 -1 1 0
25865 1 4 -5.0000000000000000e-01 2.0037179968266359e+00 5.0836743361298922e+01 2.5040874832669395e+01 -1 1 0
25875 1 6 2.9999999999999999e-01 2.9411054354141939e+00 5.1064378971977533e+01 2.5051907902246803e+01 -1 1 0
25874 1 2 5.9999999999999998e-02 9.3707722178785391e-01 5.3564265982300526e+01 2.6290129969458381e+01 -1 1 0
25870 1 1 -1.2000000000000000e-01 1.8350763517973379e+00 5.3801057648252417e+01 2.5657132714037704e+01 -1 1 0
11970 1 7 -5.0000000000000000e-01 5.0811741533467965e+00 5.1930260127043361e+01 2.4867397141838765e+01 2 2 0
25873 1 2 5.9999999999999998e-02 2.5785112465506677e+00 5.3233967557701462e+01 2.6187693643995409e+01 -1 1 0
25879 1 1 -1.2000000000000000e-01 2.1320349774734360e+00 5.5289985552029783e+01 2.5463824999521439e+01 -1 1 0
11946 1 2 5.9999999999999998e-02 6.0154067859043350e+00 4.9505084527535054e+01 2.6506079950684661e+01 2 2 0
25885 1 2 5.9999999999999998e-02 2.4092649402174273e+00 5.5575606109187248e+01 2.7656357643817771e+01 -1 1 0
11955 1 2 5.9999999999999998e-02 6.0964466469515699e+00 5.2800373802123367e+01 2.6879445971845048e+01 2 2 0
11949 1 2 5.9999999999999998e-02 6.4133514383813406e+00 5.1094758755278512e+01 2.8462703996724770e+01 2 2 0
45193 1892 8 -8.4760000000000002e-01 9.1833599029436499e+00 5.5192390158234886e+01 2.4889746720157170e+01 0 0 0
11954 1 5 5.0000000000000000e-01 6.2801285319789226e+00 5.2183227893863425e+01 2.4934480913781627e+01 2 2 0
11944 1 1 -1.2000000000000000e-01 6.6579609091451868e+00 4.9229827077618772e+01 2.7330138955408767e+01 2 2 0
11951 1 1 -1.2000000000000000e-01 6.9227467634115660e+00 5.2653708411524114e+01 2.6273897726297445e+01 2 2 0
11956 1 2 5.9999999999999998e-02 7.2959689828423437e+00 5.3653698058904091e+01 2.6159449185565226e+01 2 2 0
11945 1 1 -1.2000000000000000e-01 7.1937880123409501e+00 5.0531529437610608e+01 2.7983197569700280e+01 2 2 0
11950 1 2 5.9999999999999998e-02 7.8393798331867046e+00 5.0364232121292147e+01 2.8742682001511042e+01 2 2 0
11948 1 1 -1.2000000000000000e-01 7.8697459564706573e+00 5.1528562612604226e+01 2.6961550706670167e+01 2 2 0
40461 314 9 4.2380000000000001e-01 1.0440366759945926e+01 5.2011649293156026e+01 2.5272888437409641e+01 0 0 0
40459 314 8 -8.4760000000000002e-01 1.0159883660063652e+01 5.2434697875345385e+01 2.4411285570953520e+01 0 0 0
11953 1 2 5.9999999999999998e-02 8.4507680175175732e+00 5.1020237124416994e+01 2.6181091667722317e+01 2 2 0
11952 1 2 5.9999999999999998e-02 8.5579132326894189e+00 5.2119550342629466e+01 2.7588312374394853e+01 2 2 0
42372 951 9 4.2380000000000001e-01 1.1396619486365191e+01 5.4534716477646356e+01 2.8398403218242745e+01 0 0 0
40460 314 9 4.2380000000000001e-01 9.9883401353986159e+00 5.3408803938973485e+01 2.4558565108047471e+01 0 0 0
43025 1169 9 4.2380000000000001e-01 1.1896028513443163e+01 5.0286502557362525e+01 2.7082563561222674e+01 0 0 0
43024 1169 8 -8.4760000000000002e-01 1.2023985889653790e+01 5.1242977450651431e+01 2.6820298945383772e+01 0 0 0
42371 951 9 4.2380000000000001e-01 1.1710254280127323e+01 5.3198703837904603e+01 2.7513343213882028e+01 0 0 0
42370 951 8 -8.4760000000000002e-01 1.2119400724919560e+01 5.3974278787826769e+01 2.7994054111307811e+01 0 0 0
42301 928 8 -8.4760000000000002e-01 1.3540669244488825e+01 5.5609166207797834e+01 2.4551481916735781e+01 0 0 0
41043 508 9 4.2380000000000001e-01 1.7762151208271369e+01 5.0510519480232965e+01 2.6618007706619558e+01 0 0 0
43026 1169 9 4.2380000000000001e-01 1.2828909417517133e+01 5.1322540858847120e+01 2.6232278673378719e+01 0 0 0
44516 1666 9 4.2380000000000001e-01 1.5993525647795419e+01 4.9453625761806222e+01 2.9782661539695571e+01 0 0 0
41041 508 8 -8.4760000000000002e-01 1.7104930185656563e+01 4.9941638670429143e+01 2.6123603619703367e+01 0 0 0
44515 1666 8 -8.4760000000000002e-01 1.5757056302196386e+01 5.0402347132654313e+01 2.9572875756224569e+01 0 0 0
44517 1666 9 4.2380000000000001e-01 1.5087107704422571e+01 5.0422587343476536e+01 2.8830744168988584e+01 0 0 0
40011 164 9 4.2380000000000001e-01 1.4598300752086274e+01 5.2427414440268876e+01 2.6004316859178093e+01 0 0 0
40009 164 8 -8.4760000000000002e-01 1.4520639936937403e+01 5.1488791407159404e+01 2.5668228132348762e+01 0 0 0
43349 1277 9 4.2380000000000001e-01 1.3478100887834930e+01 5.4052111128668876e+01 2.7227420336264537e+01 0 0 0
43350 1277 9 4.2380000000000001e-01 1.4137586136232585e+01 5.4510558484694435e+01 2.5805614522760354e+01 0 0 0
43348 1277 8 -8.4760000000000002e-01 1.4330473508474848e+01 5.4131069844669305e+01 2.6710480746608109e+01 0 0 0
40010 164 9 4.2380000000000001e-01 1.5372062096776711e+01 5.0997495860102667e+01 2.5851828292928356e+01 0 0 0
41814 765 9 4.2380000000000001e-01 1.6016440569091671e+01 5.4781328000012223e+01 2.7555280294504506e+01 0 0 0
41812 765 8 -8.4760000000000002e-01 1.6893327512966842e+01 5.4748649833329438e+01 2.8034865436555066e+01 0 0 0
43994 1492 9 4.2380000000000001e-01 1.7306285060475499e+01 5.3279782779962488e+01 2.6846863570548393e+01 0 0 0
41813 765 9 4.2380000000000001e-01 1.6891849805588247e+01 5.5417620964627659e+01 2.8778152766412273e+01 0 0 0
43167 1216 9 4.2380000000000001e-01 1.4236213881564444e+01 5.4793759805062201e+01 2.9456975951528090e+01 0 0 0
43993 1492 8 -8.4760000000000002e-01 1.7985078159558427e+01 5.2771047414685071e+01 2.6317308758024264e+01 0 0 0
43165 1216 8 -8.4760000000000002e-01 1.4438762619118748e+01 5.5330184726557150e+01 3.0276257583788613e+01 0 0 0
42620 1034 9 4.2380000000000001e-01 1.6582491017437412e+01 5.1415729005831494e+01 3.0703782182570400e+01 0 0 0
43176 1219 9 4.2380000000000001e-01 1.8688745702318247e+01 5.3290073919025538e+01 2.4877179603889473e+01 0 0 0
43995 1492 9 4.2380000000000001e-01 1.8723222867560882e+01 5.2471515066125967e+01 2.6921810864914299e+01 0 0 0
42153 878 9 4.2380000000000001e-01 1.9709241719084083e+01 5.0721376865770956e+01 2.7933270051218777e+01 0 0 0
42152 878 9 4.2380000000000001e-01 2.0926541928472695e+01 5.1737576017248948e+01 2.7543211060528517e+01 0 0 0
42151 878 8 -8.4760000000000002e-01 1.9990858389234528e+01 5.1679986423286103e+01 2.7891319940245129e+01 0 0 0
40287 256 9 4.2380000000000001e-01 1.9828639823615838e+01 5.2298343479640472e+01 2.9474854953516566e+01 0 0 0
40059 180 9 4.2380000000000001e-01 1.9969585230834596e+01 5.4501582638000244e+01 3.0178468530939153e+01 0 0 0
40285 256 8 -8.4760000000000002e-01 1.9690090792253049e+01 5.2589172899039198e+01 3.0421545218531257e+01 0 0 0
40057 180 8 -8.4760000000000002e-01 2.0369175373796985e+01 5.5354665462967780e+01 2.9842942854756146e+01 0 0 0
40058 180 9 4.2380000000000001e-01 2.1272529270961556e+01 5.5169993187773471e+01 2.9455840889072984e+01 0 0 0
40056 179 9 4.2380000000000001e-01 6.0003302354167660e+00 5.6296042875488418e+01 2.4529462512294089e+01 0 0 0
25882 1 2 5.9999999999999998e-02 3.1755105164535617e+00 5.5348563721459684e+01 2.5192084352754797e+01 -1 1 0
25881 1 2 5.9999999999999998e-02 1.5428934098302660e+00 5.5676591498669985e+01 2.4618466931187335e+01 -1 1 0
25890 1 1 -1.2000000000000000e-01 7.0273964210619055e-01 6.0120328618756275e+01 2.4558446021014831e+01 -1 1 0
25884 1 2 5.9999999999999998e-02 8.0080458002131505e-01 5.6064302424003827e+01 2.7144326774032418e+01 -1 1 0
25914 1 6 2.9999999999999999e-01 8.1517370575549264e-01 5.7884356967097517e+01 2.5265468408313570e+01 -1 1 0
25888 1 2 5.9999999999999998e-02 3.3743980452688245e+00 5.7340431538045074e+01 2.6239936568702802e+01 -1 1 0
25889 1 5 5.0000000000000000e-01 1.8021643339991147e+00 5.9525001015215189e+01 2.5450397301431355e+01 -1 1 0
25915 1 7 -5.0000000000000000e-01 2.7467443410498387e+00 6.0223740809566884e+01 2.5775353281546828e+01 -1 1 0
25886 1 4 -5.0000000000000000e-01 1.5531527957072797e+00 5.8328549255920798e+01 2.5735641181938693e+01 -1 1 0
25880 1 1 -1.2000000000000000e-01 1.8702308449968712e+00 5.6060775959181314e+01 2.6796374717164586e+01 -1 1 0
25887 1 2 5.9999999999999998e-02 2.5409383274929755e+00 5.8098017471347447e+01 2.7531592289805040e+01 -1 1 0
25883 1 3 8.0000000000000002e-02 2.3532262389288134e+00 5.7490648768324370e+01 2.6663162283114183e+01 -1 1 0
43232 1238 9 4.2380000000000001e-01 4.6340020388556846e+00 6.0369297114272349e+01 2.5758782250305888e+01 0 0 0
43231 1238 8 -8.4760000000000002e-01 5.5163885095911045e+00 6.0809187311021013e+01 2.5591775300145343e+01 0 0 0
40054 179 8 -8.4760000000000002e-01 5.7204121231645884e+00 5.6742250539198892e+01 2.5379489318904955e+01 0 0 0
40055 179 9 4.2380000000000001e-01 5.3012365678850264e+00 5.7625623567947244e+01 2.5169861060451989e+01 0 0 0
43233 1238 9 4.2380000000000001e-01 5.9735571000251309e+00 6.0981147516849347e+01 2.6464373019480036e+01 0 0 0
42570 1017 9 4.2380000000000001e-01 9.7859879550213993e+00 6.1434063011108854e+01 2.4585337210732376e+01 0 0 0
42926 1136 9 4.2380000000000001e-01 1.0382997532145525e+01 5.8438260601024304e+01 2.4634049511654982e+01 0 0 0
45195 1892 9 4.2380000000000001e-01 9.8951497236816675e+00 5.5860047460764697e+01 2.4671595524881781e+01 0 0 0
42925 1136 8 -8.4760000000000002e-01 1.0962326424898677e+01 5.7630633986473924e+01 2.4523970023705449e+01 0 0 0
42557 1013 9 4.2380000000000001e-01 7.5526580813750668e+00 5.5722899827924174e+01 2.6875429314051846e+01 0 0 0
40586 356 9 4.2380000000000001e-01 9.4298555865841980e+00 5.5725209677768703e+01 2.8497602020684059e+01 0 0 0
40585 356 8 -8.4760000000000002e-01 1.0334966943470301e+01 5.5820981281710203e+01 2.8911850870304328e+01 0 0 0
42558 1013 9 4.2380000000000001e-01 6.9848144069570806e+00 5.6851098803157299e+01 2.7910488406324554e+01 0 0 0
40587 356 9 4.2380000000000001e-01 1.0904499292590149e+01 5.6407896543606604e+01 2.8336381772225078e+01 0 0 0
39740 74 9 4.2380000000000001e-01 1.1766961028671869e+01 5.6934667606686240e+01 2.6290402989384109e+01 0 0 0
39739 74 8 -8.4760000000000002e-01 1.2140312991245182e+01 5.6960960285242919e+01 2.7217720470418744e+01 0 0 0
41726 736 9 4.2380000000000001e-01 1.1900193378790796e+01 5.9699055072404967e+01 2.9201364695594229e+01 0 0 0
42556 1013 8 -8.4760000000000002e-01 7.7314987580341974e+00 5.6210952661075751e+01 2.7729724737942639e+01 0 0 0
41733 738 9 4.2380000000000001e-01 7.9885767492725570e+00 5.8794512978089614e+01 2.4940774593451494e+01 0 0 0
41731 738 8 -8.4760000000000002e-01 8.2570049114052644e+00 5.8412082414067036e+01 2.5824908854780254e+01 0 0 0
41732 738 9 4.2380000000000001e-01 8.3487212251659475e+00 5.7419530314533688e+01 2.5744730554204796e+01 0 0 0
40241 241 9 4.2380000000000001e-01 8.0643746228800346e+00 5.9779653994327852e+01 2.6919225623050476e+01 0 0 0
40240 241 8 -8.4760000000000002e-01 8.0069711695624424e+00 6.0689292363920323e+01 2.7330641359261872e+01 0 0 0
40242 241 9 4.2380000000000001e-01 8.6585325167462734e+00 6.0755022411446348e+01 2.8086384293269266e+01 0 0 0
43906 1463 8 -8.4760000000000002e-01 1.0630751029455597e+01 6.0364640589579487e+01 3.0328903763797260e+01 0 0 0
44175 1552 9 4.2380000000000001e-01 1.2075149610017776e+01 6.1148719964306245e+01 2.5726549283277336e+01 0 0 0
44661 1714 9 4.2380000000000001e-01 1.6635692605903962e+01 5.5954604547414867e+01 2.4560198329508630e+01 0 0 0
41727 736 9 4.2380000000000001e-01 1.2310022060473708e+01 5.8698826031230439e+01 2.7977350941114160e+01 0 0 0
41725 736 8 -8.4760000000000002e-01 1.2535665131386070e+01 5.9554616819313260e+01 2.8442870169664005e+01 0 0 0
40721 401 9 4.2380000000000001e-01 1.8105521425293293e+01 5.7472139406151030e+01 2.5223043153370529e+01 0 0 0
39741 74 9 4.2380000000000001e-01 1.2860220477243065e+01 5.6272633929266888e+01 2.7306829011292553e+01 0 0 0
44174 1552 9 4.2380000000000001e-01 1.2771860045562136e+01 6.0896057894271969e+01 2.7181672537610613e+01 0 0 0
41003 495 9 4.2380000000000001e-01 1.7171355490896733e+01 5.6409777272866819e+01 2.6880877685596442e+01 0 0 0
44173 1552 8 -8.4760000000000002e-01 1.2931079736048110e+01 6.1196921451059033e+01 2.6241389887614282e+01 0 0 0
43166 1216 9 4.2380000000000001e-01 1.5407977224730752e+01 5.5576328865083298e+01 3.0282314188792562e+01 0 0 0
40222 235 8 -8.4760000000000002e-01 1.6390786935438566e+01 5.7064469290477703e+01 2.9591267049758617e+01 0 0 0
40224 235 9 4.2380000000000001e-01 1.6041518351515396e+01 5.7555986355860554e+01 2.8793506148949433e+01 0 0 0
41004 495 9 4.2380000000000001e-01 1.6156321722832185e+01 5.7539474331616759e+01 2.6280779483630699e+01 0 0 0
41002 495 8 -8.4760000000000002e-01 1.6762482554991408e+01 5.6779420239332495e+01 2.6046498827064450e+01 0 0 0
41304 595 9 4.2380000000000001e-01 1.4624381427760071e+01 5.9045515928635055e+01 2.8028605187387168e+01 0 0 0
42514 999 8 -8.4760000000000002e-01 1.5738116508698376e+01 6.0820512391358569e+01 2.5987392730382780e+01 0 0 0
42516 999 9 4.2380000000000001e-01 1.5951445295851592e+01 6.1044234761368571e+01 2.5036372663613708e+01 0 0 0
41303 595 9 4.2380000000000001e-01 1.5739273069400371e+01 5.9170535647707581e+01 2.6842007864862364e+01 0 0 0
41302 595 8 -8.4760000000000002e-01 1.5388560636507234e+01 5.8587276858301486e+01 2.7574681060498445e+01 0 0 0
42515 999 9 4.2380000000000001e-01 1.4758205671100095e+01 6.0940911185870952e+01 2.6146386165845808e+01 0 0 0
40223 235 9 4.2380000000000001e-01 1.6414896292516101e+01 5.7680891870041542e+01 3.0378313402380410e+01 0 0 0
44741 1741 9 4.2380000000000001e-01 1.7579606330315290e+01 6.1230856845250621e+01 2.7360219577626278e+01 0 0 0
43436 1306 9 4.2380000000000001e-01 1.9186268551765220e+01 5.5405799212864650e+01 2.7304600300131145e+01 0 0 0
40720 401 8 -8.4760000000000002e-01 1.8851909259444422e+01 5.7971977567395605e+01 2.4783649198217351e+01 0 0 0
40722 401 9 4.2380000000000001e-01 1.9408606154889249e+01 5.8421584500244627e+01 2.5482177802664911e+01 0 0 0
42087 856 9 4.2380000000000001e-01 2.1142254766426763e+01 5.8303256617771147e+01 2.6342087712955852e+01 0 0 0
43437 1306 9 4.2380000000000001e-01 1.9241540157280856e+01 5.6291477455326046e+01 2.8675419656956450e+01 0 0 0
45282 1921 9 4.2380000000000001e-01 2.0739988281965161e+01 5.9941489857805273e+01 2.7809566477203582e+01 0 0 0
45280 1921 8 -8.4760000000000002e-01 2.0693745477978137e+01 6.0835770142869080e+01 2.8254678173153177e+01 0 0 0
45281 1921 9 4.2380000000000001e-01 2.0727489634390544e+01 6.0716347527695319e+01 2.9246948092279847e+01 0 0 0
43435 1306 8 -8.4760000000000002e-01 1.9086300226155217e+01 5.6323924440010721e+01 2.7688075284935145e+01 0 0 0
42085 856 8 -8.4760000000000002e-01 2.0434615927770619e+01 5.8552542803213043e+01 2.7003226195448583e+01 0 0 0
42086 856 9 4.2380000000000001e-01 2.0036656758728814e+01 5.7722682967957638e+01 2.7394330605722708e+01 0 0 0
44742 1741 9 4.2380000000000001e-01 1.9199195365813519e+01 6.1398316219220952e+01 2.7484779785437720e+01 0 0 0
43939 1474 8 -8.4760000000000002e-01 2.1496108936662694e+01 5.7977828331119042e+01 3.0372374158170157e+01 0 0 0
43940 1474 9 4.2380000000000001e-01 2.0955761391875122e+01 5.7202994673166010e+01 3.0044261837574478e+01 0 0 0
44169 1550 9 4.2380000000000001e-01 1.0002407804027754e+01 6.3252296232049176e+01 2.4557942368165701e+01 0 0 0
40165 216 8 -8.4760000000000002e-01 8.6037212218191623e+00 6.2524846619240435e+01 2.5165322512621678e+01 0 0 0
40166 216 9 4.2380000000000001e-01 8.4338839265761276e+00 6.2076290867023488e+01 2.6042792846455615e+01 0 0 0
44090 1524 9 4.2380000000000001e-01 1.2372852747217941e+01 6.3828411741383704e+01 2.4887061249424736e+01 0 0 0
44089 1524 8 -8.4760000000000002e-01 1.3313534876657434e+01 6.3655218597137811e+01 2.5178816864795944e+01 0 0 0
44091 1524 9 4.2380000000000001e-01 1.3379955275041679e+01 6.2732952704179162e+01 2.5559623896449967e+01 0 0 0
44740 1741 8 -8.4760000000000002e-01 1.8339194064331362e+01 6.1879725001833364e+01 2.7315536206306842e+01 0 0 0
39528 3 9 4.2380000000000001e-01 1.7243417830481267e+01 6.3203775775057487e+01 2.7786943670270027e+01 0 0 0
39527 3 9 4.2380000000000001e-01 1.6805717822814088e+01 6.3782836587191788e+01 2.9249726562868545e+01 0 0 0
39526 3 8 -8.4760000000000002e-01 1.6737120633981618e+01 6.3923459225213229e+01 2.8262042525861247e+01 0 0 0
44651 1711 9 4.2380000000000001e-01 1.4433093369484432e+01 6.4621410727347950e+01 2.6331698176749800e+01 0 0 0
44951 1811 9 4.2380000000000001e-01 1.7433249976512769e+01 6.2731378878717045e+01 2.5857829840071158e+01 0 0 0
44950 1811 8 -8.4760000000000002e-01 1.7357665711592855e+01 6.3548256495291895e+01 2.5285992082210761e+01 0 0 0
40719 400 9 4.2380000000000001e-01 1.6157793171787951e+01 6.3600702495819100e+01 3.1394497606229766e+01 0 0 0
44952 1811 9 4.2380000000000001e-01 1.6995718753574451e+01 6.4304427329652853e+01 2.5831152876696265e+01 0 0 0
43364 1282 9 4.2380000000000001e-01 1.9880636912089582e+01 6.3914545523033901e+01 3.0484072141697283e+01 0 0 0
44570 1684 9 4.2380000000000001e-01 1.9072481015307773e+01 6.3861447913033459e+01 2.4583069037006705e+01 0 0 0
41436 639 9 4.2380000000000001e-01 1.9457755522598816e+01 6.3074629348410276e+01 2.8255434101556197e+01 0 0 0
43664 1382 9 4.2380000000000001e-01 2.1526951671529186e+01 6.3377655984345189e+01 2.9977928945492295e+01 0 0 0
41434 639 8 -8.4760000000000002e-01 2.0163777082008817e+01 6.3536851405221128e+01 2.8791982658983642e+01 0 0 0
41435 639 9 4.2380000000000001e-01 2.0642039449342111e+01 6.4198192211015368e+01 2.8214147461402817e+01 0 0 0
44191 1558 8 -8.4760000000000002e-01 1.9999263675266818e+01 5.6209463129771500e+01 3.2915375500188070e+01 0 0 0
41567 683 9 4.2380000000000001e-01 2.0883210286476277e+01 4.8140208178664864e+01 3.0533926022007549e+01 0 0 0
41566 683 8 -8.4760000000000002e-01 2.0240606955530978e+01 4.8869354773923817e+01 3.0769312174100502e+01 0 0 0
44888 1790 9 4.2380000000000001e-01 1.5436395420706265e+01 5.4360642312422534e+01 3.1474425064117639e+01 0 0 0
42619 1034 8 -8.4760000000000002e-01 1.7268488522304690e+01 5.1840635834422436e+01 3.1294427314821348e+01 0 0 0
44887 1790 8 -8.4760000000000002e-01 1.6285586762647277e+01 5.4218527504850215e+01 3.1983028991263577e+01 0 0 0
44889 1790 9 4.2380000000000001e-01 1.6670764951659759e+01 5.3326630891804726e+01 3.1746048578600643e+01 0 0 0
42621 1034 9 4.2380000000000001e-01 1.7333894903010542e+01 5.1328782722674617e+01 3.2151006793745886e+01 0 0 0
41399 627 9 4.2380000000000001e-01 1.6917494334831773e+01 5.5386557395805056e+01 3.3630197767897229e+01 0 0 0
40718 400 9 4.2380000000000001e-01 1.7135252937402900e+01 6.2304643632133434e+01 3.1217211254792069e+01 0 0 0
40286 256 9 4.2380000000000001e-01 1.8771966169386797e+01 5.2327911013935683e+01 3.0719520798415463e+01 0 0 0
41886 789 9 4.2380000000000001e-01 2.1316023118258112e+01 5.2229187617493281e+01 3.1110560466405332e+01 0 0 0
41568 683 9 4.2380000000000001e-01 2.0502376271027224e+01 4.9274377355233902e+01 3.1645345105345278e+01 0 0 0
45299 1927 9 4.2380000000000001e-01 1.1034003896872306e+01 5.7071118254564219e+01 3.1055606942706621e+01 0 -1 0
45300 1927 9 4.2380000000000001e-01 1.2270527560465947e+01 5.7796362902265933e+01 3.1837691393168150e+01 0 -1 0
43908 1463 9 4.2380000000000001e-01 1.0796072101321569e+01 5.9419541130248000e+01 3.0610783200090136e+01 0 0 0
45298 1927 8 -8.4760000000000002e-01 1.1403268645243168e+01 5.7947964976471390e+01 3.1363476634515813e+01 0 -1 0
43907 1463 9 4.2380000000000001e-01 1.0068884627407590e+01 6.0824183132310630e+01 3.1016745921355600e+01 0 0 0
41398 627 8 -8.4760000000000002e-01 1.7396458806130493e+01 5.6181817715198797e+01 3.4001889152272533e+01 0 0 0
42907 1130 8 -8.4760000000000002e-01 1.7705143141233950e+01 6.0747210045141323e+01 3.1557026572587073e+01 0 0 0
40070 184 9 4.2380000000000001e-01 1.4510094468972762e+01 5.6607992189891007e+01 3.3200156293049879e+01 0 0 0
40071 184 9 4.2380000000000001e-01 1.3779357057800100e+01 5.5973639751468390e+01 3.1884767872857115e+01 0 0 0
40069 184 8 -8.4760000000000002e-01 1.3773877010191288e+01 5.6733264629962875e+01 3.2535106844873319e+01 0 0 0
42909 1130 9 4.2380000000000001e-01 1.7243306910174976e+01 5.9901042582559228e+01 3.1822936272705789e+01 0 0 0
40449 310 9 4.2380000000000001e-01 1.5454985125351117e+01 5.8197843130611986e+01 3.2164585696843858e+01 0 0 0
40447 310 8 -8.4760000000000002e-01 1.6430861277724311e+01 5.8356490693183126e+01 3.2014595722919488e+01 0 0 0
40448 310 9 4.2380000000000001e-01 1.6944886365313792e+01 5.8054684116580241e+01 3.2817522604338698e+01 0 0 0
41400 627 9 4.2380000000000001e-01 1.8373015366949733e+01 5.6107151243725582e+01 3.3799990794906464e+01 0 0 0
40936 473 8 -8.4760000000000002e-01 2.0227141811604152e+01 5.9093632308883798e+01 3.3502491698552731e+01 0 0 0
40937 473 9 4.2380000000000001e-01 2.0066728964634645e+01 5.9728399405587275e+01 3.4258361041255426e+01 0 0 0
41086 523 8 -8.4760000000000002e-01 2.0482046497401715e+01 6.0424722903700861e+01 3.1088430687027834e+01 0 0 0
42908 1130 9 4.2380000000000001e-01 1.8646025027883383e+01 6.0542724501783319e+01 3.1286976597424601e+01 0 0 0
41088 523 9 4.2380000000000001e-01 2.0804984055562354e+01 6.1095095871249569e+01 3.1756497167970540e+01 0 0 0
40938 473 9 4.2380000000000001e-01 2.1201612642614872e+01 5.8874856824604116e+01 3.3452054265961266e+01 0 0 0
41087 523 9 4.2380000000000001e-01 2.1066037339885344e+01 5.9613620437700519e+01 3.1121115317520488e+01 0 0 0
44193 1558 9 4.2380000000000001e-01 1.9892614799905004e+01 5.6095609979943333e+01 3.1927618441098787e+01 0 0 0
44192 1558 9 4.2380000000000001e-01 2.0181109108515653e+01 5.7170754478951750e+01 3.3122382876324487e+01 0 0 0
40927 470 8 -8.4760000000000002e-01 2.1201275520368430e+01 6.1298945764343749e+01 3.5164282567504628e+01 0 0 0
20594 1 6 2.9999999999999999e-01 1.7086911316991245e+00 6.4524328677198866e+01 3.2413409228606063e+00 1 -2 0
18606 1 2 5.9999999999999998e-02 1.7882986033389333e+01 6.4746525324740063e+01 1.2797496591413916e+01 2 -1 0
40265 249 9 4.2380000000000001e-01 1.5090476971983238e+01 6.4653998569342605e+01 2.1250507503268757e+01 0 0 0
42744 1075 9 4.2380000000000001e-01 1.3530226527590521e+01 3.2402792995909664e+01 2.4609957692960350e+01 0 0 0
11784 1 2 5.9999999999999998e-02 1.0513875495947090e+01 3.2439891928526691e+01 8.6477421726296821e+00 2 2 0
11770 1 2 5.9999999999999998e-02 6.5973838232385544e+00 3.2442903204083898e+01 7.3537767686713051e+00 2 2 0
40597 360 8 -8.4760000000000002e-01 1.7426501904283569e+01 3.2466036003746595e+01 2.4123706545897715e+01 0 0 0
11740 1 6 2.9999999999999999e-01 1.0122433246691351e+01 3.2415794826927211e+01 1.4599532888226159e+01 2 2 0
11714 1 2 5.9999999999999998e-02 1.2438248513277152e+01 3.2388057971369541e+01 1.4928762859831521e+01 2 2 0
20565 1 2 5.9999999999999998e-02 7.1809473941668900e-01 6.6655109555177802e+01 1.0537602832583652e+00 1 -2 0
21204 1 7 -5.0000000000000000e-01 2.7599699397400905e+00 6.5411665852758134e+01 4.1578798254461953e+00 1 -1 0
21195 1 2 5.9999999999999998e-02 4.7974456963736758e+00 6.7085873191307655e+01 4.8135694789608463e+00 1 -1 0
21188 1 5 5.0000000000000000e-01 2.8870695258993786e+00 6.5155101315199403e+01 5.3679236574418088e+00 1 -1 0
21650 1 2 5.9999999999999998e-02 5.3125191453723435e+00 6.5322566216781453e+01 2.4787363942698284e+00 1 -1 0
21192 1 3 8.0000000000000002e-02 5.1190241960062401e+00 6.6261285234541077e+01 5.4754516688080086e+00 1 -1 0
21194 1 2 5.9999999999999998e-02 5.5299938784920863e+00 6.5464500476044236e+01 4.8202840480180598e+00 1 -1 0
39821 101 9 4.2380000000000001e-01 2.1464024132899706e+01 8.0789322979464046e+01 2.8872570675068250e+01 0 0 0
20562 1 2 5.9999999999999998e-02 7.0729293881089961e-01 6.7607715049167567e+01 3.4198860220202367e+00 1 -2 0
21651 1 2 5.9999999999999998e-02 6.4800238036973514e+00 6.5009779793632006e+01 1.3271315141384823e+00 1 -1 0
21647 1 4 -5.0000000000000000e-01 7.3305079152985249e+00 6.5979954874003653e+01 2.9358135539511845e+00 1 -1 0
21218 1 2 5.9999999999999998e-02 1.1505687779501475e+01 6.6994096404308991e+01 4.6332227065667260e+00 1 -1 0
21644 1 5 5.0000000000000000e-01 7.4728504334423036e+00 6.7267766255454319e+01 2.5601034800520011e+00 1 -1 0
21216 1 1 -1.2000000000000000e-01 1.1634286140600576e+01 6.5939362928026796e+01 4.7670612832004808e+00 1 -1 0
21657 1 6 2.9999999999999999e-01 8.0114690007405382e+00 6.5733956103171394e+01 3.6531363573628006e+00 1 -1 0
21648 1 3 8.0000000000000002e-02 6.3679362882498980e+00 6.4970895357725993e+01 2.4064282600477633e+00 1 -1 0
21215 1 5 5.0000000000000000e-01 1.0418463222810130e+01 6.5225236835206644e+01 5.4320709060739123e+00 1 -1 0
21241 1 7 -5.0000000000000000e-01 9.3268475290319621e+00 6.5084272690381610e+01 4.8090741434758693e+00 1 -1 0
21221 1 2 5.9999999999999998e-02 1.1147723682808705e+01 6.5467678903538484e+01 2.6740320623698950e+00 1 -1 0
21217 1 1 -1.2000000000000000e-01 1.1907670581412146e+01 6.5259297427923187e+01 3.4145635528442333e+00 1 -1 0
21645 1 2 5.9999999999999998e-02 9.4224720269556599e+00 6.7728035275633573e+01 3.1330679586506625e+00 1 -1 0
21660 1 7 -5.0000000000000000e-01 6.8710304781010159e+00 6.7830550870435786e+01 1.6528814518912123e+00 1 -1 0
21646 1 2 5.9999999999999998e-02 8.2463200472011984e+00 6.7805431255106839e+01 4.4889679858791922e+00 1 -1 0
21197 1 2 5.9999999999999998e-02 6.8050394091150928e+00 6.7337303979788459e+01 5.9195590365167057e+00 1 -1 0
21219 1 2 5.9999999999999998e-02 1.2525515368329192e+01 6.5822160568040971e+01 5.3939628193856741e+00 1 -1 0
21222 1 2 5.9999999999999998e-02 1.2837555874349688e+01 6.5647713452249107e+01 3.0153633700006122e+00 1 -1 0
21533 1 4 -5.0000000000000000e-01 1.6989070563652355e+01 6.6580917985105529e+01 4.8414250177057667e+00 1 -1 0
21543 1 6 2.9999999999999999e-01 1.6161117440957717e+01 6.5936681534562467e+01 4.7392069069884180e+00 1 -1 0
21539 1 2 5.9999999999999998e-02 1.5838682603730881e+01 6.6818261492582309e+01 2.3522992553505735e+00 1 -1 0
21530 1 5 5.0000000000000000e-01 1.7957741248860867e+01 6.6248522537675584e+01 5.6961606568730438e+00 1 -1 0
21242 1 7 -5.0000000000000000e-01 1.4846093726974010e+01 6.4779567680310564e+01 4.7378971959581984e+00 1 -1 0
21537 1 2 5.9999999999999998e-02 1.7998098585749098e+01 6.7478474915375543e+01 3.4378452490057869e+00 1 -1 0
21534 1 3 8.0000000000000002e-02 1.7089055742748315e+01 6.7672639668671422e+01 3.8993919715779737e+00 1 -1 0
21276 1 2 5.9999999999999998e-02 2.0673098529416336e+01 6.7041095249136816e+01 3.0805102624366079e+00 1 -1 0
21546 1 7 -5.0000000000000000e-01 1.9004640724902433e+01 6.6839760507872782e+01 5.8228523221477095e+00 1 -1 0
21271 1 2 5.9999999999999998e-02 2.1245005078058288e+01 6.5179953728138415e+01 1.0731990279725108e+00 1 -1 0
21625 1 2 5.9999999999999998e-02 4.2734215301707774e+00 7.2155698818368165e+01 2.6258528635708118e+00 1 -1 0
21623 1 1 -1.2000000000000000e-01 4.9606886307311546e+00 7.2051028940736586e+01 3.4434486643566107e+00 1 -1 0
21614 1 1 -1.2000000000000000e-01 4.1876766782832977e+00 7.1449536307102562e+01 4.6337964686511741e+00 1 -1 0
21616 1 2 5.9999999999999998e-02 2.9379887646011111e+00 7.0041973679544341e+01 3.4772510649447499e+00 1 -1 0
21615 1 2 5.9999999999999998e-02 4.5086169199835746e+00 6.9259995328465038e+01 4.0476933223365332e+00 1 -1 0
21611 1 1 -1.2000000000000000e-01 3.7384195475900364e+00 7.0013348275277025e+01 4.2843699140496385e+00 1 -1 0
21618 1 2 5.9999999999999998e-02 3.3579705229900627e+00 7.2098487130170483e+01 4.9371522800344358e+00 1 -1 0
21617 1 2 5.9999999999999998e-02 4.8419996513099317e+00 7.1395737812639140e+01 5.5375538969552682e+00 1 -1 0
20553 1 2 5.9999999999999998e-02 2.7513653887023870e-01 6.9407904165064068e+01 1.4830613313498311e+00 1 -2 0
21624 1 1 -1.2000000000000000e-01 5.5371974730493525e+00 7.3431672136280127e+01 3.6050358599116854e+00 1 -1 0
21626 1 2 5.9999999999999998e-02 5.6968632355899960e+00 7.1436331227315094e+01 2.9887716064234593e+00 1 -1 0
21610 1 3 8.0000000000000002e-02 2.9639286654549375e+00 6.9495174939146224e+01 5.5490342636373171e+00 1 -1 0
21612 1 2 5.9999999999999998e-02 2.4153770601285958e+00 6.8556775498979931e+01 5.2873381198251304e+00 1 -1 0
21613 1 2 5.9999999999999998e-02 2.1832049341017581e+00 7.0126769905894179e+01 5.8913749271254074e+00 1 -1 0
20551 1 2 5.9999999999999998e-02 1.7272167350860179e-01 7.0145554148515899e+01 3.9932297304501909e+00 1 -2 0
21629 1 2 5.9999999999999998e-02 6.1382965840452277e+00 7.3535522423493731e+01 4.5274134358828899e+00 1 -1 0
21631 1 2 5.9999999999999998e-02 5.9149455390662959e+00 7.3874635807436121e+01 1.3764735769258838e+00 1 -1 0
21627 1 3 8.0000000000000002e-02 6.4364351364772512e+00 7.3799116994255201e+01 2.3625781446402936e+00 1 -1 0
21641 1 1 -1.2000000000000000e-01 8.3869247189935816e+00 6.8037541204683095e+01 3.4525108558420774e+00 1 -1 0
21658 1 6 2.9999999999999999e-01 7.4676356143415035e+00 7.2605988422020658e+01 1.0745412740718769e+00 1 -1 0
21630 1 4 -5.0000000000000000e-01 7.5373674955716208e+00 7.2916895702605643e+01 1.9971234038436929e+00 1 -1 0
21643 1 2 5.9999999999999998e-02 7.3691398744867911e+00 6.9885127479795898e+01 3.4199075206659559e+00 1 -1 0
21633 1 5 5.0000000000000000e-01 8.6573388862645579e+00 7.2595069932758662e+01 2.6874646675520570e+00 1 -1 0
21639 1 2 5.9999999999999998e-02 8.3439274252755027e+00 6.9922557157329962e+01 1.2295986056672645e+00 1 -1 0
21638 1 1 -1.2000000000000000e-01 8.3842259820185436e+00 6.9568239931374848e+01 3.2989333791277256e+00 1 -1 0
21635 1 1 -1.2000000000000000e-01 8.9957181900495904e+00 7.0078575911683529e+01 1.9946789766571491e+00 1 -1 0
21634 1 1 -1.2000000000000000e-01 9.6036906164613303e+00 7.1516927781107157e+01 2.1234614869782460e+00 1 -1 0
21640 1 2 5.9999999999999998e-02 9.7801024612510936e+00 6.9419407111537083e+01 1.7424100243825493e+00 1 -1 0
21642 1 2 5.9999999999999998e-02 8.9421929559970188e+00 6.9971490159651864e+01 4.1780205120722895e+00 1 -1 0
21637 1 2 5.9999999999999998e-02 1.0475847944210290e+01 7.1492136653867703e+01 2.7761959651746841e+00 1 -1 0
21636 1 2 5.9999999999999998e-02 1.0042013610509803e+01 7.1848561200659248e+01 1.1324088870793338e+00 1 -1 0
21659 1 7 -5.0000000000000000e-01 8.8847765623736965e+00 7.2995098563675342e+01 3.8207328661309825e+00 1 -1 0
21500 1 1 -1.2000000000000000e-01 1.1250790409115194e+01 7.0760937978457008e+01 5.8556202873193213e+00 1 -1 0
21503 1 2 5.9999999999999998e-02 1.1512997958777303e+01 6.9985734743770166e+01 5.1250315822895613e+00 1 -1 0
21501 1 2 5.9999999999999998e-02 1.1911259004276346e+01 7.2499356630921255e+01 4.5562158517199460e+00 1 -1 0
21497 1 1 -1.2000000000000000e-01 1.1892549761542135e+01 7.2143739696402122e+01 5.5874220717885885e+00 1 -1 0
21505 1 6 2.9999999999999999e-01 9.5026056475710092e+00 7.3289627780210722e+01 5.4714574451544316e+00 1 -1 0
21504 1 2 5.9999999999999998e-02 1.0188048223726287e+01 7.0836874410379522e+01 5.9238068222711568e+00 1 -1 0
21540 1 2 5.9999999999999998e-02 1.4981434135926200e+01 6.7848259996112773e+01 3.5650963099069846e+00 1 -1 0
21535 1 1 -1.2000000000000000e-01 1.5922684195506713e+01 6.7767779244280121e+01 2.9006992027203782e+00 1 -1 0
21536 1 2 5.9999999999999998e-02 1.7226413668372832e+01 6.8610824664166245e+01 4.4709653727258463e+00 1 -1 0
21541 1 2 5.9999999999999998e-02 1.5368637452584062e+01 6.9042328706130832e+01 1.1860512927514781e+00 1 -1 0
21542 1 2 5.9999999999999998e-02 1.7009345981000553e+01 6.8876252012092223e+01 1.4743816779526300e+00 1 -1 0
21538 1 1 -1.2000000000000000e-01 1.6071166064231708e+01 6.9041787864650601e+01 1.9834670504488923e+00 1 -1 0
21550 1 2 5.9999999999999998e-02 1.4953020922165599e+01 7.0505891812863922e+01 3.1927580684638999e+00 1 -1 0
21549 1 2 5.9999999999999998e-02 1.6721892042104731e+01 7.0640576256735116e+01 3.4509472235311076e+00 1 -1 0
21553 1 2 5.9999999999999998e-02 1.4962779477619778e+01 7.1404970915361361e+01 1.1323780583204439e+00 1 -1 0
21547 1 1 -1.2000000000000000e-01 1.5968256839988001e+01 7.0438205521743299e+01 2.6818752722403478e+00 1 -1 0
21556 1 2 5.9999999999999998e-02 1.4765467091344103e+01 7.3016102665444720e+01 3.1389779982131887e+00 1 -1 0
21552 1 2 5.9999999999999998e-02 1.6683275831757310e+01 7.1759813483366230e+01 1.0705215731050088e+00 1 -1 0
21548 1 1 -1.2000000000000000e-01 1.5841166892032337e+01 7.1581118852824588e+01 1.7056191427237386e+00 1 -1 0
21551 1 3 8.0000000000000002e-02 1.5660080769857460e+01 7.2951826023373442e+01 2.4396956214739323e+00 1 -1 0
21554 1 4 -5.0000000000000000e-01 1.6838025539629257e+01 7.3348883371110901e+01 3.2607765213292139e+00 1 -1 0
21583 1 7 -5.0000000000000000e-01 1.5703247587888690e+01 7.3843266798565438e+01 5.1254969486744031e+00 1 -1 0
21555 1 2 5.9999999999999998e-02 1.5394078934381708e+01 7.3742434314337771e+01 1.7494754865909712e+00 1 -1 0
21502 1 2 5.9999999999999998e-02 1.3023357102957963e+01 7.2006193251995427e+01 5.7480453655439403e+00 1 -1 0
21569 1 2 5.9999999999999998e-02 1.7835629304675983e+01 7.1546821601546696e+01 5.2035377948797974e+00 1 -1 0
21565 1 1 -1.2000000000000000e-01 1.8482292271637373e+01 7.1567755092690490e+01 6.0946169333421842e+00 1 -1 0
21557 1 5 5.0000000000000000e-01 1.6717306445269415e+01 7.3949403213036959e+01 4.4429267204975327e+00 1 -1 0
21582 1 6 2.9999999999999999e-01 1.7794757024140765e+01 7.3297127233401056e+01 2.7483862258060348e+00 1 -1 0
21290 1 2 5.9999999999999998e-02 1.9621325461601536e+01 7.0680831232227348e+01 2.8673511748141181e+00 1 -1 0
21289 1 2 5.9999999999999998e-02 1.9832358136862855e+01 7.1176652070665469e+01 1.1499414238959176e+00 1 -1 0
21287 1 2 5.9999999999999998e-02 2.0542668873694790e+01 6.8885988422229943e+01 1.4436785718673424e+00 1 -1 0
21285 1 3 8.0000000000000002e-02 2.0358382555647268e+01 7.0881079706759252e+01 2.0877546679436541e+00 1 -1 0
21288 1 4 -5.0000000000000000e-01 2.1157320815292824e+01 7.2154704195159738e+01 2.4662306300501613e+00 1 -1 0
21282 1 1 -1.2000000000000000e-01 2.1212383134142442e+01 6.9650357645049638e+01 1.9227049925465893e+00 1 -1 0
21284 1 2 5.9999999999999998e-02 2.1264964826053859e+01 6.9272976541865845e+01 4.0229783098966454e+00 1 -1 0
21291 1 5 5.0000000000000000e-01 2.0578586601750285e+01 7.3366114380199321e+01 2.4472267430739225e+00 1 -1 0
21566 1 2 5.9999999999999998e-02 2.0045240949011401e+01 7.3059727297907216e+01 5.6239865012046808e+00 1 -1 0
21317 1 7 -5.0000000000000000e-01 1.9375770937144502e+01 7.3470223619219738e+01 2.2145888515155758e+00 1 -1 0
21570 1 2 5.9999999999999998e-02 1.9213814017297423e+01 7.0799762693521558e+01 5.9757493917195692e+00 1 -1 0
21628 1 2 5.9999999999999998e-02 4.7371259031979038e+00 7.4183068850834175e+01 3.6932536321700740e+00 1 -1 0
2646 1 2 5.9999999999999998e-02 3.5590428734253297e+00 7.6001229841394704e+01 4.1598178859902104e+00 1 -3 0
2641 1 1 -1.2000000000000000e-01 3.6171510828357931e+00 7.7030171578176535e+01 3.6499134637606430e+00 1 -3 0
2635 1 1 -1.2000000000000000e-01 2.0525382469454740e+00 7.8950687246125668e+01 2.9219915331787338e+00 1 -3 0
2638 1 1 -1.2000000000000000e-01 2.2303193087460631e+00 7.7476428178673544e+01 3.2643982665665248e+00 1 -3 0
2645 1 2 5.9999999999999998e-02 3.9393306065404188e+00 7.7594214196125250e+01 4.5658943722402228e+00 1 -3 0
2643 1 2 5.9999999999999998e-02 2.0153965580440651e+00 7.6903369414669825e+01 2.4621784589827640e+00 1 -3 0
2639 1 2 5.9999999999999998e-02 2.7713689643241266e+00 7.9311806186517884e+01 2.1761196190846297e+00 1 -3 0
2634 1 1 -1.2000000000000000e-01 7.4587562291167708e-01 7.9296729821093521e+01 2.1354386815907200e+00 1 -3 0
2644 1 5 5.0000000000000000e-01 4.6743814748574462e+00 7.7187930151837804e+01 2.5560818229796936e+00 1 -3 0
2637 1 2 5.9999999999999998e-02 8.4308619934097895e-01 7.9053031009117475e+01 1.0794394116970876e+00 1 -3 0
2660 1 7 -5.0000000000000000e-01 4.4244825794826870e+00 7.6534769098967729e+01 1.5101017411428648e+00 1 -3 0
2642 1 2 5.9999999999999998e-02 1.6310969399419981e+00 7.7238910543084174e+01 4.1012873309161906e+00 1 -3 0
2640 1 2 5.9999999999999998e-02 2.1075824912891323e+00 7.9449903789029094e+01 3.8612350937180611e+00 1 -3 0
2647 1 4 -5.0000000000000000e-01 5.8052184408088028e+00 7.7851510820765910e+01 2.7166762845726695e+00 1 -3 0
2657 1 6 2.9999999999999999e-01 5.9573260276930817e+00 7.8407151026214947e+01 3.5714690983025825e+00 1 -3 0
21507 1 7 -5.0000000000000000e-01 5.8167180951554993e+00 7.9725816094612995e+01 4.7352895008275819e+00 1 -1 0
21481 1 5 5.0000000000000000e-01 5.7298105604746921e+00 7.9477112651609644e+01 5.9261749787802378e+00 1 -1 0
2651 1 2 5.9999999999999998e-02 6.6999961983237046e+00 7.8849632015659324e+01 1.1370221054456355e+00 1 -3 0
21494 1 2 5.9999999999999998e-02 8.0225978334892627e+00 7.4973363277232480e+01 5.4905978582797550e+00 1 -1 0
21488 1 2 5.9999999999999998e-02 6.9147830668377619e+00 7.7025996842384160e+01 5.2418978166283097e+00 1 -1 0
21632 1 2 5.9999999999999998e-02 6.9571778625753016e+00 7.4726606463084849e+01 2.5455349454264939e+00 1 -1 0
2650 1 2 5.9999999999999998e-02 6.7826565202704714e+00 7.7091841077039518e+01 1.0466791728377416e+00 1 -3 0
2648 1 3 8.0000000000000002e-02 6.8825691831539739e+00 7.7948100789164144e+01 1.7249623692701983e+00 1 -3 0
2666 1 2 5.9999999999999998e-02 1.0521518305962847e+01 7.4830922990207384e+01 3.6579195024731250e+00 1 -3 0
2663 1 2 5.9999999999999998e-02 1.0542218590206222e+01 7.7540241406861412e+01 3.5722746355212838e+00 1 -3 0
2654 1 2 5.9999999999999998e-02 8.3796056691513137e+00 7.8468549905900346e+01 3.3754088576498034e+00 1 -3 0
2649 1 1 -1.2000000000000000e-01 8.3126395926350458e+00 7.7983395462065275e+01 2.3723521620565418e+00 1 -3 0
2653 1 2 5.9999999999999998e-02 8.9823814680226199e+00 7.8581667049771198e+01 1.7312679198099068e+00 1 -3 0
2656 1 2 5.9999999999999998e-02 8.6575802142235929e+00 7.6055421737509576e+01 3.3612509480306927e+00 1 -3 0
2655 1 2 5.9999999999999998e-02 8.7842383014301095e+00 7.6051411776132184e+01 1.7008133666526390e+00 1 -3 0
2652 1 1 -1.2000000000000000e-01 9.0023898170065877e+00 7.6620624831823520e+01 2.5264570739056422e+00 1 -3 0
2661 1 1 -1.2000000000000000e-01 1.0416085650064048e+01 7.6857366450261793e+01 2.7978538087894371e+00 1 -3 0
2664 1 2 5.9999999999999998e-02 1.0775507808776196e+01 7.7195811651955324e+01 1.8316058127237405e+00 1 -3 0
2662 1 1 -1.2000000000000000e-01 1.1167907977517668e+01 7.5489712777943978e+01 3.1151087586987791e+00 1 -3 0
2667 1 2 5.9999999999999998e-02 1.1416825620576097e+01 7.5025717861460606e+01 2.2391593000217549e+00 1 -3 0
9255 1 2 5.9999999999999998e-02 1.0152729181306253e+01 7.9541714966104493e+01 4.9103523943922909e+00 3 0 0
9253 1 1 -1.2000000000000000e-01 1.2190066201642709e+01 7.9978188102462269e+01 4.8823408786540679e+00 3 0 0
9257 1 2 5.9999999999999998e-02 1.2399711663152937e+01 7.9136567443687341e+01 4.3095217448656129e+00 3 0 0
2669 1 2 5.9999999999999998e-02 1.2239732317355889e+01 7.6318520967823716e+01 4.8041843567196620e+00 1 -3 0
21484 1 2 5.9999999999999998e-02 8.0029653748369771e+00 7.9195035268829997e+01 6.1651049204591626e+00 1 -1 0
21558 1 1 -1.2000000000000000e-01 1.7898652831158760e+01 7.4702216116813446e+01 5.1531857278638276e+00 1 -1 0
2665 1 3 8.0000000000000002e-02 1.2452680051268306e+01 7.5839979160807303e+01 3.8526130528204088e+00 1 -3 0
2670 1 2 5.9999999999999998e-02 1.2959673655728382e+01 7.4932506472255724e+01 4.2083976356594457e+00 1 -3 0
2696 1 6 2.9999999999999999e-01 1.3477479630664805e+01 7.6286404495042831e+01 2.0911924800427868e+00 1 -3 0
2668 1 4 -5.0000000000000000e-01 1.3433096813631103e+01 7.6437421471828074e+01 3.0451595071948034e+00 1 -3 0
2697 1 7 -5.0000000000000000e-01 1.4808829238707006e+01 7.7153511021862855e+01 4.6271411979151109e+00 1 -3 0
2671 1 5 5.0000000000000000e-01 1.4540853257029095e+01 7.6968834514126371e+01 3.4569628192216402e+00 1 -3 0
2672 1 1 -1.2000000000000000e-01 1.5525166058954216e+01 7.7430071207402165e+01 2.3777642963116730e+00 1 -3 0
2674 1 2 5.9999999999999998e-02 1.6226985679693204e+01 7.6617663603086299e+01 2.2643794623634261e+00 1 -3 0
2677 1 2 5.9999999999999998e-02 1.6798374312663952e+01 7.8485741761387786e+01 3.7284892958021438e+00 1 -3 0
2675 1 2 5.9999999999999998e-02 1.4968939390491766e+01 7.7483355701323831e+01 1.4443881057557983e+00 1 -3 0
2673 1 1 -1.2000000000000000e-01 1.6218461276344360e+01 7.8765386616952384e+01 2.8492002703387747e+00 1 -3 0
2678 1 2 5.9999999999999998e-02 1.7018851379652123e+01 7.8929362350785610e+01 2.1158167998317090e+00 1 -3 0
21561 1 2 5.9999999999999998e-02 1.7495982447651940e+01 7.5629063453703495e+01 5.4722705885247871e+00 1 -1 0
9269 1 6 2.9999999999999999e-01 1.3798685795720099e+01 7.8222167089625003e+01 5.8184835559937911e+00 3 0 0
2681 1 2 5.9999999999999998e-02 1.4360809444446383e+01 7.9828095547979629e+01 3.0602130693709806e+00 1 -3 0
2676 1 1 -1.2000000000000000e-01 1.5429030212128023e+01 8.0098965988278337e+01 2.9350284022134723e+00 1 -3 0
21560 1 2 5.9999999999999998e-02 1.8605272386348645e+01 7.4867799747075608e+01 4.3686173283972529e+00 1 -1 0
21300 1 2 5.9999999999999998e-02 1.9067882866015985e+01 7.6576200604625100e+01 2.5544771347289377e+00 1 -1 0
21296 1 1 -1.2000000000000000e-01 2.0088219545474438e+01 7.6864159672435491e+01 2.7615142558498174e+00 1 -1 0
21304 1 2 5.9999999999999998e-02 1.9376450971309271e+01 7.8877006581245709e+01 2.4045613271567738e+00 1 -1 0
21299 1 1 -1.2000000000000000e-01 2.0338335879419628e+01 7.8328850716390562e+01 2.2927178825696575e+00 1 -1 0
21301 1 2 5.9999999999999998e-02 2.0254569477106457e+01 7.6911389366412919e+01 3.9251321903708583e+00 1 -1 0
21303 1 2 5.9999999999999998e-02 2.0566190139299614e+01 7.8436294576127267e+01 1.2859498860007263e+00 1 -1 0
9279 1 2 5.9999999999999998e-02 1.8969015459929267e+01 7.8436795154014249e+01 5.6572459189893083e+00 3 0 0
21298 1 2 5.9999999999999998e-02 2.0523600355568291e+01 7.5552879356254564e+01 1.2436196718504982e+00 1 -1 0
21293 1 1 -1.2000000000000000e-01 2.1033221679519503e+01 7.5861649914517670e+01 2.0259732804605584e+00 1 -1 0
21302 1 5 5.0000000000000000e-01 2.1421572066916454e+01 7.9175823736918460e+01 2.9409473477315395e+00 1 -1 0
21292 1 1 -1.2000000000000000e-01 2.1339779874254656e+01 7.4573787188831020e+01 2.8603691863315852e+00 1 -1 0
21294 1 2 5.9999999999999998e-02 2.1179121946452824e+01 7.4830495883471940e+01 3.8956755971394736e+00 1 -1 0
2633 1 5 5.0000000000000000e-01 3.9620271319233918e-01 8.0749873824020028e+01 2.3529829183684559e+00 1 -3 0
21480 1 2 5.9999999999999998e-02 3.4260276607223004e+00 8.0642592530986292e+01 5.1839336997031316e+00 1 -1 0
2658 1 6 2.9999999999999999e-01 2.2020201490288103e+00 8.1166661768481234e+01 1.4156585433528082e+00 1 -3 0
2630 1 4 -5.0000000000000000e-01 1.3920520809955954e+00 8.1594691749342203e+01 1.8881944149115002e+00 1 -3 0
2624 1 1 -1.2000000000000000e-01 2.6681209168383710e+00 8.3823321592120948e+01 2.1196124514621504e+00 1 -3 0
2623 1 1 -1.2000000000000000e-01 2.3962864778469140e+00 8.5333470916735138e+01 2.3948407747331419e+00 1 -3 0
2629 1 2 5.9999999999999998e-02 3.2505959090175272e+00 8.3229924510829633e+01 2.8251404736715875e+00 1 -3 0
2626 1 2 5.9999999999999998e-02 1.8448762729670283e+00 8.5376716292247025e+01 3.3044751571930155e+00 1 -3 0
2627 1 3 8.0000000000000002e-02 1.3256091555108431e+00 8.3050873784321894e+01 2.0649015648658500e+00 1 -3 0
2625 1 2 5.9999999999999998e-02 1.8676056763605768e+00 8.5663593586886691e+01 1.5294530490287714e+00 1 -3 0
2617 1 2 5.9999999999999998e-02 4.3794931344696453e+00 8.5662394558170988e+01 3.0453217610006020e+00 1 -3 0
2631 1 2 5.9999999999999998e-02 7.8398686493151348e-01 8.3210118654416775e+01 2.9556693354956201e+00 1 -3 0
2628 1 2 5.9999999999999998e-02 3.1079193738614439e+00 8.3769405317858514e+01 1.1285803334275106e+00 1 -3 0
9240 1 2 5.9999999999999998e-02 4.5731263620426299e+00 8.3773987263931872e+01 5.0640670837748054e+00 3 0 0
2614 1 1 -1.2000000000000000e-01 3.6625390799212529e+00 8.6166659653589051e+01 2.4253051516644861e+00 1 -3 0
2632 1 2 5.9999999999999998e-02 6.3214954865485640e-01 8.3342517018552655e+01 1.3297941069659869e+00 1 -3 0
9230 1 2 5.9999999999999998e-02 2.7883627363902943e+00 8.5570706652882208e+01 5.5293396840706048e+00 3 0 0
2618 1 2 5.9999999999999998e-02 4.0998147627772932e+00 8.6086454993586614e+01 1.3997583184354208e+00 1 -3 0
9236 1 1 -1.2000000000000000e-01 5.3036299609448685e+00 8.4219767001121753e+01 5.6007067567320163e+00 3 0 0
9226 1 1 -1.2000000000000000e-01 3.5639096560119463e+00 8.6010286648043589e+01 6.1391375428424482e+00 3 0 0
9241 1 2 5.9999999999999998e-02 5.8129075480866979e+00 8.4879511790275274e+01 4.8643774839947245e+00 3 0 0
21473 1 2 5.9999999999999998e-02 1.6062401228386478e+00 8.2760323481051287e+01 5.7118442950211001e+00 1 -1 0
[truncated: 14,591,049 more chars]
