# Supplementary material for: Thermodynamic driving forces in contact electrification between polymeric materials
Source: Nat Commun. 2024 Mar 23;15:2616. doi: 10.1038/s41467-024-46932-2 (PMC10960812; doi:10.1038/s41467-024-46932-2)
Supplement: Supplementary file 6 — Supplementary Dataset 3 [file 41467_2024_46932_MOESM6_ESM.zip › configuration_data/final/Nyln/OH.data]

LAMMPS data file via write_data, version 3 Mar 2020, timestep = 20000073

45524 atoms
11 atom types
43522 bonds
11 bond types
76880 angles
18 angle types
108151 dihedrals
23 dihedral types
12480 impropers
2 improper types

0.0000000000000000e+00 1.2950000000000000e+02 xlo xhi
0.0000000000000000e+00 1.2950000000000000e+02 ylo yhi
0.0000000000000000e+00 1.1000000000000000e+02 zlo zhi

Masses

1 12.011
2 1.008
3 12.011
4 14.007
5 12.011
6 1.008
7 15.999
8 15.9994
9 1.008
10 15.9994
11 1.008

Pair Coeffs # lj/cut/coul/long/intel

1 0.066 3.5
2 0.03 2.5
3 0.066 3.5
4 0.17 3.25
5 0.105 3.75
6 0 0
7 0.21 2.96
8 0.15535 3.166
9 0 2.058
10 0.01195 3.81
11 0 1

Bond Coeffs # harmonic/intel

1 268 1.529
2 340 1.09
3 434 1.01
4 317 1.522
5 570 1.229
6 340 1.09
7 337 1.449
8 268 1.529
9 490 1.335
10 600 1
11 600 1

Angle Coeffs # harmonic/intel

1 70 116.6
2 63 111.1
3 35 115
4 33 107.8
5 37.5 110.7
6 37.5 110.7
7 33 107.8
8 80 122.9
9 58.35 112.7
10 38 118.4
11 80 120.4
12 63 111.1
13 35 109.5
14 50 121.9
15 35 109.5
16 70 116.6
17 35 119.8
18 75 109.47

Dihedral Coeffs # opls/intel

1 0 0 0 0
2 0 0 0.3 0
3 0 0 0.3 0
4 0 0 0.3 0
5 0 6.089 0 0
6 2.3 6.089 0 0
7 0 0 0 0
8 0 0 -0.1 0
9 0 0 0.464 0
10 -2.06 -0.313 0.315 0
11 0 0 0 0
12 0 0 0.3 0
13 0 0 0 0
14 0 0 0 0
15 0.845 -0.962 0.713 0
16 1.3 -0.05 0.2 0
17 0 0 0 0
18 0 0 0.3 0
19 0 4.9 0 0
20 0 4.9 0 0
21 0 0 0 0
22 1.3 -0.05 0.2 0
23 0 0 0 0

Improper Coeffs # harmonic/intel

1 10.5 180
2 2.5 180

Atoms # full

485 1 2 5.9999999999999998e-02 4.2115151459791438e+00 1.8045828533668828e+00 2.8105072434450902e+00 -1 -3 0
484 1 2 5.9999999999999998e-02 4.4959393704800892e+00 1.7536663039016867e+00 1.1947822063392879e+00 -1 -3 0
3227 1 6 2.9999999999999999e-01 1.7220282484156271e+00 5.7123733818425793e+00 4.7615302248044165e+00 1 -2 0
482 1 3 8.0000000000000002e-02 4.3812761295856228e+00 1.0957767057247387e+00 2.0241219160139843e+00 -1 -3 0
3049 1 2 5.9999999999999998e-02 3.6100019971007384e+00 2.7821919934367236e+00 5.9215316345410676e+00 1 -2 0
3217 1 4 -5.0000000000000000e-01 7.1563691085332326e-01 5.8397337035997765e+00 4.6507327998499868e+00 1 -2 0
3221 1 2 5.9999999999999998e-02 6.8073197085015369e-01 4.2149337602856205e+00 3.7507935309690015e+00 1 -2 0
494 1 7 -5.0000000000000000e-01 1.9065093886431710e+00 1.1412480348452343e+00 3.4863986793430999e+00 -1 -3 0
478 1 5 5.0000000000000000e-01 2.1056013715463893e+00 3.4619722564012639e-01 2.5802962166196406e+00 -1 -3 0
41594 692 9 4.2380000000000001e-01 2.0234687102791458e+01 3.1301413825089458e+01 2.7043966311910928e+01 0 0 0
3077 1 7 -5.0000000000000000e-01 3.6030949479960017e+00 5.5207335865244227e+00 6.1627532963391340e+00 1 -2 0
481 1 4 -5.0000000000000000e-01 3.2219016112967220e+00 2.4753246720361205e-01 1.9271663179435841e+00 -1 -3 0
483 1 1 -1.2000000000000000e-01 5.7188009384240752e+00 3.2239347880193447e-01 2.2199552456510281e+00 -1 -3 0
3223 1 2 5.9999999999999998e-02 6.2164764854535526e-01 3.6258075431865362e+00 6.2033406120245873e+00 1 -2 0
490 1 2 5.9999999999999998e-02 6.1436892806220209e+00 1.8754455114090123e-03 4.3237960660802583e+00 -1 -3 0
3109 1 2 5.9999999999999998e-02 6.2260262860784001e+00 5.4663197511942263e+00 1.1213944326209855e+00 1 -2 0
3111 1 2 5.9999999999999998e-02 6.1406725014846124e+00 4.2045127221684266e+00 3.1919629639821752e+00 1 -2 0
480 1 2 5.9999999999999998e-02 6.8227194866611579e-02 1.9002091240697119e-01 2.3448526209326075e+00 -1 -3 0
488 1 2 5.9999999999999998e-02 6.3995694924434021e+00 1.1586126216706010e+00 2.1007468157984337e+00 -1 -3 0
3105 1 1 -1.2000000000000000e-01 6.9137510668356423e+00 5.8265844652473797e+00 1.8204165146034041e+00 1 -2 0
3120 1 2 5.9999999999999998e-02 7.6289584067791463e+00 3.0128031903833641e+00 1.6253150712108007e+00 1 -2 0
3123 1 2 5.9999999999999998e-02 7.1134036777718403e+00 2.1296013111564696e+00 4.0814077326100868e+00 1 -2 0
3108 1 1 -1.2000000000000000e-01 7.0760246640179236e+00 4.6913942254873451e+00 2.9111031600349544e+00 1 -2 0
3112 1 2 5.9999999999999998e-02 7.4877822703116648e+00 5.1417179030804103e+00 3.7835131077149180e+00 1 -2 0
3117 1 1 -1.2000000000000000e-01 7.9886507373919180e+00 3.4869416739849712e+00 2.5666580201499265e+00 1 -2 0
3118 1 1 -1.2000000000000000e-01 8.1406858408899030e+00 2.4893933104868511e+00 3.7030141703538071e+00 1 -2 0
3119 1 2 5.9999999999999998e-02 8.9249155567755274e+00 3.8426217420658220e+00 2.2786509215560105e+00 1 -2 0
3122 1 2 5.9999999999999998e-02 8.6265112695655297e+00 3.0207057978799936e+00 4.5400046355418544e+00 1 -2 0
3121 1 3 8.0000000000000002e-02 9.1661360623365784e+00 1.3425873632170082e+00 3.4096246984037344e+00 1 -2 0
3124 1 4 -5.0000000000000000e-01 1.0485930672790040e+01 1.8525724230041358e+00 3.1957395295769513e+00 1 -2 0
3153 1 7 -5.0000000000000000e-01 1.0646662840071897e+01 1.3066016321864300e+00 1.0135763654407779e+00 1 -2 0
3152 1 6 2.9999999999999999e-01 1.0947308372514055e+01 2.2848311176102776e+00 4.0291331582552976e+00 1 -2 0
3127 1 5 5.0000000000000000e-01 1.1095268210110678e+01 1.7926726260888035e+00 2.0291764264447290e+00 1 -2 0
3136 1 2 5.9999999999999998e-02 1.0885254285601436e+01 4.3616981173279061e+00 3.6025347089951163e+00 1 -2 0
3110 1 2 5.9999999999999998e-02 7.7818786972026421e+00 5.9073581452185273e+00 1.1602663164057385e+00 1 -2 0
3125 1 2 5.9999999999999998e-02 9.0774143025787080e+00 6.2555553663707664e-01 4.2413244259114551e+00 1 -2 0
3126 1 2 5.9999999999999998e-02 8.8061293576964612e+00 7.2952817287671279e-01 2.5377396102744534e+00 1 -2 0
3132 1 1 -1.2000000000000000e-01 1.1864037956937334e+01 4.6781070704756269e+00 3.3756555192562629e+00 1 -2 0
3134 1 2 5.9999999999999998e-02 1.1995333096596658e+01 4.3363789023362429e+00 1.1968769227143818e+00 1 -2 0
418 1 7 -5.0000000000000000e-01 1.1888448598058604e+01 2.2137538066174414e+00 5.8136440616478922e+00 -1 -3 0
3129 1 1 -1.2000000000000000e-01 1.2489842312945138e+01 3.9876865796306591e+00 2.1523967069080538e+00 1 -2 0
3137 1 2 5.9999999999999998e-02 1.2434112359514893e+01 4.3239765827319241e+00 4.2598094472425689e+00 1 -2 0
3128 1 1 -1.2000000000000000e-01 1.2500702098756999e+01 2.4418328366992208e+00 2.1635091792498615e+00 1 -2 0
3131 1 2 5.9999999999999998e-02 1.3107092549998585e+01 1.9264491095588905e+00 1.4986600911575791e+00 1 -2 0
3130 1 2 5.9999999999999998e-02 1.2849146894436503e+01 2.1694928082201264e+00 3.1564750121147118e+00 1 -2 0
3133 1 2 5.9999999999999998e-02 1.3508077717247197e+01 4.4775003248417917e+00 2.1234598819313910e+00 1 -2 0
624 1 1 -1.2000000000000000e-01 1.6641674149778638e+01 4.4797963896389046e+00 3.0620077470320424e+00 -1 -3 0
628 1 2 5.9999999999999998e-02 1.6724650232453815e+01 5.5882810460792420e+00 2.9926730414854390e+00 -1 -3 0
629 1 2 5.9999999999999998e-02 1.6372938747315292e+01 4.1394918610769764e+00 2.1283647684000124e+00 -1 -3 0
627 1 1 -1.2000000000000000e-01 1.5686592514607831e+01 4.1031054303704426e+00 4.2036714302495071e+00 -1 -3 0
631 1 2 5.9999999999999998e-02 1.4723723470055686e+01 3.7845769427792688e+00 3.7863210949213877e+00 -1 -3 0
621 1 1 -1.2000000000000000e-01 1.8104082089021965e+01 4.0272842482168443e+00 3.2513870660277004e+00 -1 -3 0
623 1 2 5.9999999999999998e-02 1.8185943117450876e+01 3.2780847684926600e+00 1.2452962941370842e+00 -1 -3 0
630 1 5 5.0000000000000000e-01 1.5697823916232119e+01 5.1227537473552047e+00 5.4183214526072172e+00 -1 -3 0
632 1 2 5.9999999999999998e-02 1.6049260401519515e+01 3.1925496786101712e+00 4.6429010996574318e+00 -1 -3 0
625 1 2 5.9999999999999998e-02 1.8143465626510068e+01 3.0910433757865903e+00 3.8705922701685940e+00 -1 -3 0
646 1 7 -5.0000000000000000e-01 1.4580495828848592e+01 5.5204496609004634e+00 5.8870795774932505e+00 -1 -3 0
8360 1 7 -5.0000000000000000e-01 1.8456737623337382e+01 4.4807880739269590e-01 4.4688990909712372e+00 2 1 0
633 1 4 -5.0000000000000000e-01 1.6856885514210227e+01 5.5211898660739420e+00 5.8983409610503514e+00 -1 -3 0
643 1 6 2.9999999999999999e-01 1.7719615151157758e+01 5.3247820905570187e+00 5.4725480039148771e+00 -1 -3 0
8344 1 5 5.0000000000000000e-01 1.8235480697843123e+01 5.8858762198847525e-01 5.6990742456981547e+00 2 1 0
626 1 2 5.9999999999999998e-02 1.8573731332356967e+01 4.7760279467899984e+00 3.8680489573168728e+00 -1 -3 0
622 1 2 5.9999999999999998e-02 1.8930240349757476e+01 4.7965493492722837e+00 1.3512784622268756e+00 -1 -3 0
620 1 1 -1.2000000000000000e-01 1.8887113657252069e+01 3.8677259169531433e+00 1.9053271340854743e+00 -1 -3 0
619 1 5 5.0000000000000000e-01 2.0210091643934998e+01 3.2801293675471013e+00 1.9646522726571423e+00 -1 -3 0
644 1 6 2.9999999999999999e-01 1.9541215593988543e+01 1.3346966208820186e+00 2.3586905880800169e+00 -1 -3 0
616 1 4 -5.0000000000000000e-01 2.0319419840003899e+01 1.9540336020750100e+00 2.2179705939780110e+00 -1 -3 0
645 1 7 -5.0000000000000000e-01 2.1187314065625404e+01 4.0433796595429348e+00 1.8294486772939229e+00 -1 -3 0
8351 1 2 5.9999999999999998e-02 1.9947510013766436e+01 2.5615420165742386e+00 5.2731618575005328e+00 2 1 0
8350 1 2 5.9999999999999998e-02 2.0919495510025889e+01 1.2133740589853821e+00 5.8269710898328260e+00 2 1 0
8348 1 3 8.0000000000000002e-02 2.0251147085113057e+01 2.0368512741326601e+00 6.1388357246158165e+00 2 1 0
3208 1 1 -1.2000000000000000e-01 2.3022656001114203e+00 8.2387305245974503e+00 3.9517309868952646e+00 1 -2 0
3205 1 1 -1.2000000000000000e-01 2.9025815548126555e+00 9.6214635695914517e+00 3.6475027068653390e+00 1 -2 0
3210 1 2 5.9999999999999998e-02 3.0525215963983312e+00 1.0068138746409458e+01 4.6159246869936439e+00 1 -2 0
3204 1 1 -1.2000000000000000e-01 2.2480636331585342e+00 1.0477261140387618e+01 2.5599840466221253e+00 1 -2 0
3209 1 2 5.9999999999999998e-02 3.9179056329475817e+00 9.4791739914673840e+00 3.2610804543327414e+00 1 -2 0
3207 1 2 5.9999999999999998e-02 2.4166980242912919e+00 9.8737972217038212e+00 1.6654152696165705e+00 1 -2 0
3228 1 6 2.9999999999999999e-01 4.9404523015632149e+00 1.1239566967061076e+01 2.3619571113504976e+00 1 -2 0
3211 1 1 -1.2000000000000000e-01 1.1942155574754496e+00 8.2481634272469382e+00 4.9355196897740035e+00 1 -2 0
3213 1 2 5.9999999999999998e-02 3.0343586468801766e+00 7.5139100414184785e+00 4.2101040376000567e+00 1 -2 0
3206 1 2 5.9999999999999998e-02 1.1800606686785837e+00 1.0601349968877633e+01 2.8279069234149841e+00 1 -2 0
3212 1 2 5.9999999999999998e-02 1.9217723006933434e+00 7.7077340287457563e+00 3.1054240351484750e+00 1 -2 0
3203 1 5 5.0000000000000000e-01 2.9060994166674226e+00 1.1859882330361311e+01 2.3349635220645655e+00 1 -2 0
3200 1 4 -5.0000000000000000e-01 4.2577588933277895e+00 1.2025556447780357e+01 2.4528318902334059e+00 1 -2 0
3106 1 2 5.9999999999999998e-02 5.5170694452196827e+00 7.0099830012673410e+00 2.9739222304588888e+00 1 -2 0
3214 1 5 5.0000000000000000e-01 1.9682969054940855e-01 7.0634457562807018e+00 4.8685396466983217e+00 1 -2 0
3216 1 2 5.9999999999999998e-02 7.0441770797298975e-01 9.1807379758833623e+00 4.7695984070584592e+00 1 -2 0
3107 1 2 5.9999999999999998e-02 5.9730334707108792e+00 7.6508299303836136e+00 1.4719868942786403e+00 1 -2 0
3215 1 2 5.9999999999999998e-02 1.6237525585609609e+00 8.1729900500381216e+00 5.9021684753782218e+00 1 -2 0
3055 1 2 5.9999999999999998e-02 6.3586775178565560e+00 6.4255528723689155e+00 5.8571400601366195e+00 1 -2 0
3135 1 1 -1.2000000000000000e-01 1.1801238249311112e+01 6.1821110824745009e+00 3.3546169724938406e+00 1 -2 0
3104 1 3 8.0000000000000002e-02 6.3809112405099784e+00 7.1229037381662197e+00 2.3344782005105316e+00 1 -2 0
3116 1 7 -5.0000000000000000e-01 6.3213949633331650e+00 9.9957261861664879e+00 2.3383201212259093e+00 1 -2 0
3140 1 2 5.9999999999999998e-02 1.1353621748968239e+01 6.4647161228154149e+00 2.3964176989431403e+00 1 -2 0
3154 1 7 -5.0000000000000000e-01 9.7258219053563231e+00 6.7541995754352797e+00 4.2653469154302863e+00 1 -2 0
3138 1 5 5.0000000000000000e-01 1.0967501513606928e+01 6.6660699190836441e+00 4.4582178176174763e+00 1 -2 0
3100 1 5 5.0000000000000000e-01 7.2875437097875606e+00 9.3741566076133669e+00 2.8903256271684703e+00 1 -2 0
3113 1 6 2.9999999999999999e-01 8.1064751119133405e+00 7.4984392400473512e+00 3.4351159216500831e+00 1 -2 0
3103 1 4 -5.0000000000000000e-01 7.3398057832256001e+00 8.0193119397838419e+00 2.9833776631466349e+00 1 -2 0
3097 1 1 -1.2000000000000000e-01 8.4673892730628939e+00 1.0106890054395684e+01 3.4121962070182921e+00 1 -2 0
3102 1 2 5.9999999999999998e-02 9.2766703709156406e+00 9.5028385935058832e+00 3.1875792222894312e+00 1 -2 0
3094 1 1 -1.2000000000000000e-01 8.2453244973840931e+00 1.0245519121920980e+01 4.8587857554271396e+00 1 -2 0
3101 1 2 5.9999999999999998e-02 8.5719270111849966e+00 1.1048408063552730e+01 2.7485238998870596e+00 1 -2 0
3099 1 2 5.9999999999999998e-02 7.4045220229495303e+00 1.0779962295501042e+01 5.1371269213000827e+00 1 -2 0
3096 1 2 5.9999999999999998e-02 1.0436565913856070e+01 1.0675729582862758e+01 5.3690503083305217e+00 1 -2 0
3098 1 2 5.9999999999999998e-02 8.1505824473278192e+00 9.2958366980851128e+00 5.2989828486951742e+00 1 -2 0
3091 1 1 -1.2000000000000000e-01 9.4035887176481552e+00 1.1027734551452198e+01 5.5690077107551756e+00 1 -2 0
3095 1 2 5.9999999999999998e-02 9.4142213552861218e+00 1.2103150672730393e+01 5.2890874128708454e+00 1 -2 0
3141 1 4 -5.0000000000000000e-01 1.1647788641438330e+01 6.8843301754282660e+00 5.5919977789174515e+00 1 -2 0
3158 1 2 5.9999999999999998e-02 1.2047443910230747e+01 9.6788220995529954e+00 5.9379085934359948e+00 1 -2 0
3139 1 2 5.9999999999999998e-02 1.2786751400697256e+01 6.6593449864824033e+00 3.4687871119698794e+00 1 -2 0
245 1 2 5.9999999999999998e-02 1.7993686981097170e+01 6.9156509758933238e+00 1.8184986550576510e+00 -1 -3 0
3161 1 2 5.9999999999999998e-02 1.3709617141387174e+01 1.1136961689982460e+01 4.8879630175028552e+00 1 -2 0
3160 1 2 5.9999999999999998e-02 1.4401723824167410e+01 9.5766121900140337e+00 4.8844098099319870e+00 1 -2 0
243 1 2 5.9999999999999998e-02 1.5984528459541083e+01 7.6371610822428924e+00 2.3006489592610357e+00 -1 -3 0
265 1 7 -5.0000000000000000e-01 1.5372358042689532e+01 9.8070233039072185e+00 1.4931762870781553e+00 -1 -3 0
239 1 5 5.0000000000000000e-01 1.6186329834871767e+01 9.7053177250404286e+00 2.4120962289508712e+00 -1 -3 0
236 1 4 -5.0000000000000000e-01 1.6608262462962990e+01 1.0738732186905644e+01 3.0892715990993849e+00 -1 -3 0
264 1 6 2.9999999999999999e-01 1.7265516626183313e+01 1.0570264092905408e+01 3.8320046170857647e+00 -1 -3 0
240 1 1 -1.2000000000000000e-01 1.6671381501742115e+01 8.3042467621324345e+00 2.7652250790900790e+00 -1 -3 0
242 1 2 5.9999999999999998e-02 1.6501929011879604e+01 7.9993020457432626e+00 3.7379317638032727e+00 -1 -3 0
241 1 1 -1.2000000000000000e-01 1.7997621655567734e+01 7.9233084773412106e+00 2.1694906872491559e+00 -1 -3 0
3156 1 1 -1.2000000000000000e-01 1.4017566186442298e+01 1.0393285457170171e+01 5.5554272963141527e+00 1 -2 0
233 1 3 8.0000000000000002e-02 1.6286258308223051e+01 1.2174505619361055e+01 2.8026267191971161e+00 -1 -3 0
238 1 2 5.9999999999999998e-02 1.6191032223849810e+01 1.2208636436275301e+01 1.7430575555524992e+00 -1 -3 0
237 1 2 5.9999999999999998e-02 1.5306685967405553e+01 1.2365574461820181e+01 3.0870429358446043e+00 -1 -3 0
3151 1 6 2.9999999999999999e-01 1.2675538702888117e+01 6.8085651684442139e+00 5.6016783389307063e+00 1 -2 0
3164 1 2 5.9999999999999998e-02 1.6187567808470984e+01 1.0861062470749031e+01 5.5964247774078251e+00 1 -2 0
642 1 2 5.9999999999999998e-02 1.7956421457235127e+01 8.1249358487872048e+00 5.4693724908528711e+00 -1 -3 0
246 1 2 5.9999999999999998e-02 1.8276032425583097e+01 8.5743225097026610e+00 1.3223982124966434e+00 -1 -3 0
251 1 2 5.9999999999999998e-02 2.0578630096964016e+01 6.7066111777487176e+00 1.9281219044512681e+00 -1 -3 0
652 1 2 5.9999999999999998e-02 1.8974207569711258e+01 1.0516083435008696e+01 5.0998070897094312e+00 -1 -3 0
231 1 2 5.9999999999999998e-02 1.9092118190607220e+01 1.2046354289700341e+01 2.8856211256997666e+00 -1 -3 0
249 1 2 5.9999999999999998e-02 1.8985878278271727e+01 7.2856961942444851e+00 3.9626179654666203e+00 -1 -3 0
248 1 2 5.9999999999999998e-02 1.9275708373590053e+01 8.9546505827702170e+00 3.5090143483384670e+00 -1 -3 0
244 1 1 -1.2000000000000000e-01 1.9152912693855367e+01 7.9660801395495922e+00 3.1621725531434253e+00 -1 -3 0
247 1 1 -1.2000000000000000e-01 2.0533639606043540e+01 7.6078462754791625e+00 2.5208291595514360e+00 -1 -3 0
252 1 2 5.9999999999999998e-02 2.0907875620994087e+01 8.4819175266293225e+00 1.8942546970658918e+00 -1 -3 0
648 1 1 -1.2000000000000000e-01 1.9428646677925006e+01 1.0560884176675348e+01 6.0543551718289974e+00 -1 -3 0
655 1 2 5.9999999999999998e-02 2.0550500033052774e+01 1.2253347184667746e+01 5.5878291627916274e+00 -1 -3 0
651 1 3 8.0000000000000002e-02 2.0797014667071807e+01 1.1291322420848870e+01 5.9566111331082361e+00 -1 -3 0
41593 692 8 -8.4760000000000002e-01 2.0491486165032409e+01 3.1281994446730405e+01 2.6077696302723314e+01 0 0 0
3229 1 7 -5.0000000000000000e-01 2.2824349589151707e+00 1.2918815861490692e+01 2.0102004887339366e+00 1 -2 0
3068 1 2 5.9999999999999998e-02 3.7850853881700690e+00 1.2867052976524043e+01 5.3381233244724164e+00 1 -2 0
3202 1 2 5.9999999999999998e-02 4.8805034123921347e+00 1.3587244850044470e+01 1.3532694865895127e+00 1 -2 0
3197 1 3 8.0000000000000002e-02 4.9932420859832822e+00 1.3282486715186037e+01 2.3888521102679121e+00 1 -2 0
3201 1 2 5.9999999999999998e-02 4.6158733015672890e+00 1.4125524902413256e+01 2.9625719871906062e+00 1 -2 0
20328 1 6 2.9999999999999999e-01 2.2171837557553302e+00 1.4616480708925883e+01 2.6815339916153236e+00 1 -1 0
20300 1 4 -5.0000000000000000e-01 2.0095892301874732e+00 1.5628524639112017e+01 2.7422715858297817e+00 1 -1 0
20297 1 3 8.0000000000000002e-02 3.0134582285316625e+00 1.6508959606938333e+01 2.0578889235181959e+00 1 -1 0
20294 1 1 -1.2000000000000000e-01 4.1782367676569692e+00 1.7004874918843704e+01 2.9411201519134504e+00 1 -1 0
20298 1 2 5.9999999999999998e-02 4.6236874245657864e+00 1.6172090716371819e+01 3.4596549344156649e+00 1 -1 0
20306 1 2 5.9999999999999998e-02 9.8690315026114461e-01 1.4281029496981883e+01 4.6051739022778584e+00 1 -1 0
20303 1 5 5.0000000000000000e-01 1.0595494254589388e+00 1.6025263337071031e+01 3.5484785352793251e+00 1 -1 0
20302 1 2 5.9999999999999998e-02 3.3340375057772444e+00 1.6024029827042060e+01 1.1159448368566363e+00 1 -1 0
20301 1 2 5.9999999999999998e-02 2.3685106747032396e+00 1.7343450093218262e+01 1.7704384244046203e+00 1 -1 0
20329 1 7 -5.0000000000000000e-01 7.6505492135896891e-01 1.7207487554796991e+01 3.7049702837867402e+00 1 -1 0
20293 1 1 -1.2000000000000000e-01 5.1719310878575024e+00 1.7722291859380441e+01 2.1116700341720263e+00 1 -1 0
20295 1 2 5.9999999999999998e-02 5.4873300825716056e+00 1.7074618881028599e+01 1.3500066987203030e+00 1 -1 0
20304 1 1 -1.2000000000000000e-01 2.8287097407414580e-01 1.4979303837084752e+01 4.2476066063624636e+00 1 -1 0
20299 1 2 5.9999999999999998e-02 3.8120784131270868e+00 1.7622613399942495e+01 3.6807931684493873e+00 1 -1 0
36356 1 2 5.9999999999999998e-02 1.7199792951091302e+00 1.7718211827790839e+01 6.0878168805274200e+00 -1 1 0
3081 1 2 5.9999999999999998e-02 5.1043570246950907e+00 1.5540431630350389e+01 5.8579411366623928e+00 1 -2 0
3069 1 2 5.9999999999999998e-02 2.2660723635807076e+00 1.2731188974480501e+01 5.9922834126790203e+00 1 -2 0
3082 1 2 5.9999999999999998e-02 5.7818718969362743e+00 1.3934587121388388e+01 5.8432942845507707e+00 1 -2 0
3198 1 2 5.9999999999999998e-02 6.9049295487809799e+00 1.2372703605834927e+01 2.2923906945794230e+00 1 -2 0
3199 1 2 5.9999999999999998e-02 6.4839672461449656e+00 1.2680271588477714e+01 3.8478350598249849e+00 1 -2 0
20288 1 2 5.9999999999999998e-02 6.7036259899346913e+00 1.7392478649867176e+01 3.5776565547366848e+00 1 -1 0
3194 1 1 -1.2000000000000000e-01 6.4657454844204247e+00 1.3147595591408113e+01 2.8873195636833286e+00 1 -2 0
3196 1 2 5.9999999999999998e-02 6.7229137347749539e+00 1.5184469556146794e+01 3.3753314263926035e+00 1 -2 0
3195 1 2 5.9999999999999998e-02 7.3129555249001239e+00 1.4778671425209636e+01 1.7691748526201347e+00 1 -2 0
3193 1 1 -1.2000000000000000e-01 7.2657390039283243e+00 1.4444832727814392e+01 2.7579941587487085e+00 1 -2 0
3183 1 2 5.9999999999999998e-02 1.1341512169807439e+01 1.3501886121975543e+01 2.9436605186544869e+00 1 -2 0
3186 1 2 5.9999999999999998e-02 9.8426951952036870e+00 1.4554302086301897e+01 1.3530778579573259e+00 1 -2 0
3188 1 2 5.9999999999999998e-02 8.9726662993414621e+00 1.3111293008320173e+01 3.2857484846033271e+00 1 -2 0
3181 1 1 -1.2000000000000000e-01 9.8337623830262135e+00 1.4969870540273424e+01 2.3754176866469940e+00 1 -2 0
3184 1 1 -1.2000000000000000e-01 8.7437652135947168e+00 1.4252894902230990e+01 3.2164099810984257e+00 1 -2 0
3185 1 2 5.9999999999999998e-02 9.5574195698392685e+00 1.6040858914116459e+01 2.3685476477071776e+00 1 -2 0
3187 1 2 5.9999999999999998e-02 8.7967461646865637e+00 1.4739371541775737e+01 4.2285042131024113e+00 1 -2 0
3180 1 3 8.0000000000000002e-02 1.1213289673893589e+01 1.4597550895718282e+01 2.9275926476004202e+00 1 -2 0
3189 1 6 2.9999999999999999e-01 1.1261686378225045e+01 1.6257324342482210e+01 4.2436991621804774e+00 1 -2 0
3179 1 4 -5.0000000000000000e-01 1.1550760227651148e+01 1.5272304240897885e+01 4.1542807541359812e+00 1 -2 0
3176 1 5 5.0000000000000000e-01 1.2063067272524101e+01 1.4699582777524405e+01 5.2463561072778946e+00 1 -2 0
3182 1 2 5.9999999999999998e-02 1.1963069124570445e+01 1.4978135945468251e+01 2.2621081363497861e+00 1 -2 0
20286 1 2 5.9999999999999998e-02 7.9832693811154432e+00 1.7512390928532415e+01 1.4787701689789026e+00 1 -1 0
20284 1 1 -1.2000000000000000e-01 6.3965293983772513e+00 1.8150833892114893e+01 2.9019445537552850e+00 1 -1 0
20281 1 1 -1.2000000000000000e-01 7.7222032643719372e+00 1.8390442309313922e+01 2.0656903250611829e+00 1 -1 0
20282 1 2 5.9999999999999998e-02 9.0494609842829821e+00 1.8017629454842002e+01 3.6610523867314200e+00 1 -1 0
20292 1 7 -5.0000000000000000e-01 1.1374343500450589e+01 1.7853913026128776e+01 3.8617343326263769e+00 1 -1 0
20276 1 5 5.0000000000000000e-01 1.1358272370653241e+01 1.8290377478278931e+01 2.6927697245601903e+00 1 -1 0
234 1 2 5.9999999999999998e-02 1.7441478885265393e+01 1.3203744295549319e+01 4.4321732971028434e+00 -1 -3 0
20278 1 2 5.9999999999999998e-02 1.2626683601637412e+01 1.7494165126921690e+01 1.1360996867655704e+00 1 -1 0
3192 1 7 -5.0000000000000000e-01 1.2424672001667194e+01 1.3501956606057004e+01 5.1892342387294592e+00 1 -2 0
230 1 1 -1.2000000000000000e-01 1.7316903893534828e+01 1.3205982764015957e+01 3.3474841843870675e+00 -1 -3 0
235 1 2 5.9999999999999998e-02 1.6852328087107722e+01 1.4140079231354980e+01 3.0601261404977529e+00 -1 -3 0
20259 1 3 8.0000000000000002e-02 1.7661318417932044e+01 1.6683455138483556e+01 5.1116216846782283e+00 1 -1 0
20263 1 2 5.9999999999999998e-02 1.8102027406614358e+01 1.6007342389827635e+01 4.3779408773061776e+00 1 -1 0
20291 1 7 -5.0000000000000000e-01 1.7730568900500131e+01 1.7215208230257812e+01 2.3347276410788451e+00 1 -1 0
20274 1 2 5.9999999999999998e-02 1.4041603745860684e+01 1.7652004129654884e+01 3.1952308138572478e+00 1 -1 0
20262 1 4 -5.0000000000000000e-01 1.7144423092392810e+01 1.7851500274820854e+01 4.4467404267370254e+00 1 -1 0
20272 1 2 5.9999999999999998e-02 1.5393328165688144e+01 1.7988453845267379e+01 1.0807573420355501e+00 1 -1 0
20265 1 5 5.0000000000000000e-01 1.7178839197117885e+01 1.8001741400363958e+01 3.1318101218159140e+00 1 -1 0
232 1 2 5.9999999999999998e-02 1.8399572688551967e+01 1.2987851982466816e+01 1.5603799413284662e+00 -1 -3 0
20264 1 2 5.9999999999999998e-02 1.6782521759970901e+01 1.6149692121700394e+01 5.4825861664289111e+00 1 -1 0
20273 1 1 -1.2000000000000000e-01 1.2643442506762527e+01 1.8332955542598722e+01 1.8109314080412655e+00 1 -1 0
3172 1 2 5.9999999999999998e-02 1.4754739822208727e+01 1.4804530615599164e+01 6.0556075822854103e+00 1 -2 0
229 1 1 -1.2000000000000000e-01 1.8640325126950827e+01 1.3012512267782201e+01 2.6256973819970213e+00 -1 -3 0
223 1 2 5.9999999999999998e-02 1.9069744284045502e+01 1.5027401465969490e+01 2.5959841346310735e+00 -1 -3 0
224 1 2 5.9999999999999998e-02 1.9705286066801403e+01 1.4197031425578498e+01 4.0377851763464268e+00 -1 -3 0
220 1 1 -1.2000000000000000e-01 1.9610884223664208e+01 1.4129848418149122e+01 2.9911713459716354e+00 -1 -3 0
225 1 6 2.9999999999999999e-01 2.0567591248483893e+01 1.6549249570060969e+01 1.3886302883158854e+00 -1 -3 0
217 1 1 -1.2000000000000000e-01 2.1015455793531519e+01 1.4020883234217841e+01 2.2924464842683632e+00 -1 -3 0
221 1 2 5.9999999999999998e-02 2.0789555901701927e+01 1.3838168910295284e+01 1.3374640563067961e+00 -1 -3 0
215 1 4 -5.0000000000000000e-01 2.1244915186606992e+01 1.6670946190751327e+01 2.0997364030621304e+00 -1 -3 0
222 1 2 5.9999999999999998e-02 2.1524529054376391e+01 1.3193313621527420e+01 2.6984244831496405e+00 -1 -3 0
20261 1 2 5.9999999999999998e-02 1.9370982656487381e+01 1.7584225800032954e+01 5.8755091867609659e+00 1 -1 0
20296 1 2 5.9999999999999998e-02 4.8033554788401815e+00 1.8561476705071126e+01 1.7096828924820382e+00 1 -1 0
35377 1 7 -5.0000000000000000e-01 5.1334827928090370e+00 2.3159960640588103e+01 2.6016636948879266e+00 -2 0 0
22359 1 2 5.9999999999999998e-02 8.3156711187328702e-01 2.2282096600980822e+01 3.5977117103543641e+00 1 0 0
34084 1 6 2.9999999999999999e-01 6.0712977828950079e+00 2.4196314001654272e+01 5.1182274123096159e+00 -1 0 0
34057 1 2 5.9999999999999998e-02 5.1797987298684722e+00 2.2116606259372194e+01 5.2945055073922651e+00 -1 0 0
34056 1 4 -5.0000000000000000e-01 6.0654212624161907e+00 2.3637465380916918e+01 5.9948171975921749e+00 -1 0 0
34053 1 3 8.0000000000000002e-02 6.1085780311663491e+00 2.2199532078727383e+01 5.8990408317869525e+00 -1 0 0
35355 1 2 5.9999999999999998e-02 2.9522686767781710e+00 2.4128305288359915e+01 2.0378132086318712e+00 -2 0 0
35351 1 5 5.0000000000000000e-01 5.0488478476390153e+00 2.4332363457499170e+01 2.2888503670619480e+00 -2 0 0
22380 1 6 2.9999999999999999e-01 2.5910502906752153e-01 2.2774394959077238e+01 5.7030402216185863e+00 1 0 0
20287 1 2 5.9999999999999998e-02 6.1145802734736350e+00 1.9086344707372476e+01 3.4238806920016018e+00 1 -1 0
20285 1 2 5.9999999999999998e-02 7.5856476168753515e+00 1.9104341597498774e+01 1.2190277092604507e+00 1 -1 0
20289 1 6 2.9999999999999999e-01 1.0428496242763746e+01 1.9050568884194213e+01 1.2126642833477956e+00 1 -1 0
20279 1 4 -5.0000000000000000e-01 1.0280041372639058e+01 1.8765095747668845e+01 2.1639977316328327e+00 1 -1 0
20280 1 3 8.0000000000000002e-02 8.9520343096961117e+00 1.8757887862992298e+01 2.8707135369253360e+00 1 -1 0
20283 1 2 5.9999999999999998e-02 8.8568014030451288e+00 1.9738678535122272e+01 3.3437589603234583e+00 1 -1 0
34054 1 2 5.9999999999999998e-02 7.2185564515776361e+00 2.1864332897884747e+01 4.0585040049148251e+00 -1 0 0
34044 1 2 5.9999999999999998e-02 9.8825395698663296e+00 2.1620366595497092e+01 4.2176456091148564e+00 -1 0 0
35349 1 2 5.9999999999999998e-02 7.5139809919784666e+00 2.3943345494500896e+01 1.8341858757836429e+00 -2 0 0
35343 1 2 5.9999999999999998e-02 9.8557479023517196e+00 2.4282096672998858e+01 1.1520096571334089e+00 -2 0 0
35336 1 2 5.9999999999999998e-02 1.0277912689731471e+01 2.4148005106017504e+01 3.3426691381471509e+00 -2 0 0
34050 1 1 -1.2000000000000000e-01 7.3082960261999439e+00 2.1657126631321180e+01 5.1430080692135887e+00 -1 0 0
34040 1 1 -1.2000000000000000e-01 9.7761814742078119e+00 2.1532470409212078e+01 5.3004137942927469e+00 -1 0 0
34055 1 2 5.9999999999999998e-02 7.3547132986231816e+00 2.0575735542874945e+01 5.3979029971160033e+00 -1 0 0
34043 1 2 5.9999999999999998e-02 9.6056123773875086e+00 2.0422056528500196e+01 5.3394069195326868e+00 -1 0 0
34049 1 1 -1.2000000000000000e-01 8.5115821789372390e+00 2.2312773457628037e+01 5.7843861988774217e+00 -1 0 0
34051 1 2 5.9999999999999998e-02 8.6900142823798152e+00 2.3347407378270908e+01 5.6051440617220365e+00 -1 0 0
34039 1 2 5.9999999999999998e-02 1.2107704744994681e+01 1.9774596836318853e+01 5.7603267472055109e+00 -1 0 0
35334 1 2 5.9999999999999998e-02 1.2162793377889143e+01 2.3774958954202464e+01 1.8668923397624178e+00 -2 0 0
34042 1 2 5.9999999999999998e-02 1.1411871581050873e+01 2.2860504292228352e+01 6.0274915776979610e+00 -1 0 0
34037 1 1 -1.2000000000000000e-01 1.1160264454668535e+01 2.1784287806552513e+01 5.9719511706713257e+00 -1 0 0
34036 1 3 8.0000000000000002e-02 1.2287718018915827e+01 2.0795481163449480e+01 5.5205067901973841e+00 -1 0 0
35350 1 2 5.9999999999999998e-02 7.6885427542509701e+00 2.4546294718245420e+01 3.4012247733013812e+00 -2 0 0
20290 1 6 2.9999999999999999e-01 1.6535770314935636e+01 1.8529708356242288e+01 5.0674568891324290e+00 1 -1 0
20277 1 2 5.9999999999999998e-02 1.2482660777929148e+01 1.9268937291990056e+01 1.2016180450361962e+00 1 -1 0
34038 1 2 5.9999999999999998e-02 1.2426983897565620e+01 2.0932304564912748e+01 4.4510967587331107e+00 -1 0 0
35331 1 2 5.9999999999999998e-02 1.2944482710177615e+01 2.3679618605637607e+01 4.2008196985350059e+00 -2 0 0
20267 1 1 -1.2000000000000000e-01 1.5174745676366504e+01 1.8795054211098595e+01 1.7859960668005683e+00 1 -1 0
20270 1 1 -1.2000000000000000e-01 1.3903865752739893e+01 1.8553285818879637e+01 2.6846112480870472e+00 1 -1 0
20266 1 1 -1.2000000000000000e-01 1.6416081829967936e+01 1.9206705444925504e+01 2.5474717899415049e+00 1 -1 0
20269 1 2 5.9999999999999998e-02 1.7061416383485216e+01 1.9638773158166032e+01 1.7954817328800385e+00 1 -1 0
20275 1 2 5.9999999999999998e-02 1.3845030976219647e+01 1.9437718316169754e+01 3.3493522702360887e+00 1 -1 0
20271 1 2 5.9999999999999998e-02 1.4983347403587771e+01 1.9669556189566478e+01 1.1821649325795469e+00 1 -1 0
20268 1 2 5.9999999999999998e-02 1.6185504929837865e+01 1.9989195232299494e+01 3.2756265636066257e+00 1 -1 0
227 1 7 -5.0000000000000000e-01 1.7731321292350277e+01 2.3465210257562571e+01 1.1039577824826816e+00 -1 -3 0
201 1 5 5.0000000000000000e-01 1.8144361806409535e+01 2.3600357425868619e+01 2.2725482522911031e+00 -1 -3 0
35328 1 3 8.0000000000000002e-02 1.3148660373129863e+01 2.4568086561538607e+01 3.5706719460718985e+00 -2 0 0
35330 1 2 5.9999999999999998e-02 1.4177321728494181e+01 2.4417861725744771e+01 3.2298662619828846e+00 -2 0 0
34048 1 7 -5.0000000000000000e-01 1.4700318751805900e+01 1.9351625976571469e+01 5.7223595395221931e+00 -1 0 0
34031 1 2 5.9999999999999998e-02 1.7444385610497463e+01 2.0038720880853347e+01 6.0218483261081124e+00 -1 0 0
34030 1 2 5.9999999999999998e-02 1.7089006739062874e+01 2.1678345907941139e+01 5.6138241890266301e+00 -1 0 0
226 1 6 2.9999999999999999e-01 1.7955323171521485e+01 2.4473614099480990e+01 4.0110794928580420e+00 -1 -3 0
198 1 4 -5.0000000000000000e-01 1.7821609280085291e+01 2.4624385934540832e+01 3.0528350781796725e+00 -1 -3 0
205 1 2 5.9999999999999998e-02 1.8674520948273027e+01 2.2086581843823623e+01 3.6543749845175335e+00 -1 -3 0
207 1 2 5.9999999999999998e-02 1.8685026220393347e+01 2.0968372019530111e+01 1.3482929537881387e+00 -1 -3 0
213 1 2 5.9999999999999998e-02 2.0128733349473777e+01 1.8471509487732845e+01 1.1458948558551689e+00 -1 -3 0
202 1 1 -1.2000000000000000e-01 1.9176597781312843e+01 2.2535536433872611e+01 2.8685703663418520e+00 -1 -3 0
209 1 1 -1.2000000000000000e-01 2.0914204662048608e+01 1.8969766328035174e+01 1.7675328618720820e+00 -1 -3 0
211 1 2 5.9999999999999998e-02 1.9645363723717804e+01 1.9732066879663005e+01 3.3912936372512230e+00 -1 -3 0
204 1 2 5.9999999999999998e-02 2.0038567851156497e+01 2.2958120010552570e+01 3.3528363088918209e+00 -1 -3 0
203 1 1 -1.2000000000000000e-01 1.9622090210084313e+01 2.1270709118592617e+01 1.9435087167265874e+00 -1 -3 0
206 1 1 -1.2000000000000000e-01 2.0394465076421366e+01 2.0105297269448112e+01 2.6717420102276654e+00 -1 -3 0
208 1 2 5.9999999999999998e-02 2.0260831203113995e+01 2.1615484107644146e+01 1.1514814452804256e+00 -1 -3 0
210 1 2 5.9999999999999998e-02 2.1227860206752720e+01 2.0624995046676904e+01 3.1079919770341609e+00 -1 -3 0
34024 1 2 5.9999999999999998e-02 1.9758342451975448e+01 2.1284306683603798e+01 5.5583998918590796e+00 -1 0 0
34047 1 7 -5.0000000000000000e-01 1.8777731063535736e+01 2.4119524530569720e+01 5.8808560252691047e+00 -1 0 0
44767 1750 8 -8.4760000000000002e-01 1.9069960664138957e+01 3.1349297868552796e+01 2.8549567842942608e+01 0 0 0
36428 1 2 5.9999999999999998e-02 2.1419369269100450e+01 1.9424941714056477e+01 5.9575572494396400e+00 -1 1 0
35352 1 1 -1.2000000000000000e-01 3.6604174599382939e+00 2.4965546176179732e+01 2.0827755675062232e+00 -2 0 0
35354 1 2 5.9999999999999998e-02 3.7104499435231344e+00 2.5515132077414449e+01 1.1105986467157425e+00 -2 0 0
35357 1 2 5.9999999999999998e-02 2.9220412480930031e+00 2.5163045559197535e+01 4.1156802028653878e+00 -2 0 0
35361 1 2 5.9999999999999998e-02 1.3796811202552932e+00 2.6206135227755901e+01 2.4178370185189082e+00 -2 0 0
35353 1 1 -1.2000000000000000e-01 3.1872714983160537e+00 2.5852341746153851e+01 3.2750238258462021e+00 -2 0 0
35378 1 7 -5.0000000000000000e-01 5.2818430533786254e-01 2.9683460624296703e+01 3.9926242241036487e+00 -2 0 0
35358 1 2 5.9999999999999998e-02 4.0315453469231999e+00 2.6322283962827306e+01 3.7083085933518607e+00 -2 0 0
35360 1 2 5.9999999999999998e-02 2.3719113878913385e+00 2.7591711742170094e+01 2.2469042985951764e+00 -2 0 0
35356 1 1 -1.2000000000000000e-01 2.0673724029349443e+00 2.6804948790394359e+01 2.9441462433640440e+00 -2 0 0
35359 1 1 -1.2000000000000000e-01 1.3569840268621010e+00 2.7386223516456955e+01 4.1449607499695027e+00 -2 0 0
35364 1 2 5.9999999999999998e-02 2.1153452857663497e+00 2.7913665482380097e+01 4.6398971404248401e+00 -2 0 0
34074 1 3 8.0000000000000002e-02 4.3092289317494394e+00 3.0134223359804604e+01 3.3814501617539516e+00 -1 0 0
34076 1 2 5.9999999999999998e-02 3.8147672005334528e+00 2.9229246245811655e+01 2.9020099488590740e+00 -1 0 0
34077 1 2 5.9999999999999998e-02 3.5379969556545872e+00 3.0252444948585101e+01 4.1938990098489395e+00 -1 0 0
34073 1 4 -5.0000000000000000e-01 5.4787015287904222e+00 2.9690031113460851e+01 4.0606544614749964e+00 -1 0 0
34083 1 6 2.9999999999999999e-01 5.7752885058116314e+00 3.0235993602405827e+01 4.8861686412793608e+00 -1 0 0
35363 1 2 5.9999999999999998e-02 7.5670903687483038e-01 2.6612726712919336e+01 4.6124149642477335e+00 -2 0 0
35362 1 5 5.0000000000000000e-01 3.6847740074395424e-01 2.8472182041630521e+01 3.7126928406339608e+00 -2 0 0
35376 1 6 2.9999999999999999e-01 5.9148885999339189e+00 2.6161747500715880e+01 1.7966141717293509e+00 -2 0 0
35348 1 4 -5.0000000000000000e-01 6.0692354601490930e+00 2.5206390103610975e+01 2.2229339000179493e+00 -2 0 0
35329 1 1 -1.2000000000000000e-01 1.2097805506120348e+01 2.4655549647924513e+01 2.4419624820027095e+00 -2 0 0
34070 1 5 5.0000000000000000e-01 6.3979506115873610e+00 2.8786643826757629e+01 3.7437933523492131e+00 -1 0 0
34066 1 2 5.9999999999999998e-02 6.3830938389340810e+00 2.6144565130232049e+01 4.9668509674633992e+00 -1 0 0
34086 1 7 -5.0000000000000000e-01 6.3244724911315817e+00 2.8118163756167206e+01 2.6853314041276772e+00 -1 0 0
35345 1 3 8.0000000000000002e-02 7.4244634368778248e+00 2.4895847561652637e+01 2.3416417729403443e+00 -2 0 0
35332 1 1 -1.2000000000000000e-01 1.0675446042989694e+01 2.4967603090498208e+01 2.8594356316150735e+00 -2 0 0
35341 1 1 -1.2000000000000000e-01 9.8764232392606353e+00 2.5289772484199553e+01 1.6601444342361535e+00 -2 0 0
35344 1 2 5.9999999999999998e-02 1.0364807685988511e+01 2.6019104618068781e+01 1.0332082119822326e+00 -2 0 0
34067 1 1 -1.2000000000000000e-01 7.5106244977627270e+00 2.8679022911208264e+01 4.7696014224916006e+00 -1 0 0
35347 1 2 5.9999999999999998e-02 8.2033882146431072e+00 2.6437799418428916e+01 1.0526507718800413e+00 -2 0 0
35342 1 1 -1.2000000000000000e-01 8.4859362669463589e+00 2.5904808635745120e+01 1.9557527514501210e+00 -2 0 0
35335 1 2 5.9999999999999998e-02 1.0653616015147243e+01 2.5753845615000007e+01 3.6158889855076799e+00 -2 0 0
35346 1 2 5.9999999999999998e-02 8.6478062861349265e+00 2.6614525791898231e+01 2.7820365427108715e+00 -2 0 0
10997 1 2 5.9999999999999998e-02 1.0056822385363439e+01 2.8494035422713576e+01 2.7174106815039263e+00 3 1 0
10994 1 1 -1.2000000000000000e-01 1.0728854693654839e+01 2.9045628923268886e+01 2.0641470340972750e+00 3 1 0
10996 1 2 5.9999999999999998e-02 1.0735734171885422e+01 2.8461062312422165e+01 1.1494302376218422e+00 3 1 0
34072 1 2 5.9999999999999998e-02 8.3789624848824200e+00 2.8345494160089530e+01 4.2502794793612111e+00 -1 0 0
10995 1 1 -1.2000000000000000e-01 1.0186208131279084e+01 3.0524887126830283e+01 1.8474394539557244e+00 3 1 0
11000 1 2 5.9999999999999998e-02 9.2567886183377315e+00 3.0312624610994312e+01 1.4121987571110779e+00 3 1 0
34071 1 2 5.9999999999999998e-02 7.7375796777225405e+00 2.9643591891805290e+01 5.1436254149840241e+00 -1 0 0
34061 1 1 -1.2000000000000000e-01 6.8277380821899740e+00 2.6423152613411130e+01 5.9131749366446043e+00 -1 0 0
10993 1 5 5.0000000000000000e-01 1.2085644590263650e+01 2.9032712181895910e+01 2.7469870556557363e+00 3 1 0
34065 1 2 5.9999999999999998e-02 7.7086737620756232e+00 2.5799197419602830e+01 5.9093467655663217e+00 -1 0 0
34064 1 1 -1.2000000000000000e-01 7.0802404261695919e+00 2.7908995821954502e+01 6.0094556239621557e+00 -1 0 0
11019 1 7 -5.0000000000000000e-01 1.2251702877256299e+01 2.8237305666875937e+01 3.6703013147849073e+00 3 1 0
11018 1 6 2.9999999999999999e-01 1.2715981620128437e+01 3.0288279442461629e+01 1.4019204878026816e+00 3 1 0
10990 1 4 -5.0000000000000000e-01 1.3057159490606059e+01 2.9875831070664432e+01 2.2958198530173046e+00 3 1 0
35333 1 2 5.9999999999999998e-02 1.2443537269453500e+01 2.5546350782653338e+01 1.8744072115511565e+00 -2 0 0
35337 1 6 2.9999999999999999e-01 1.2895490232481286e+01 2.6631858349335278e+01 4.1642920311420450e+00 -2 0 0
35327 1 4 -5.0000000000000000e-01 1.3315975763693297e+01 2.5712444076570751e+01 4.4283258356864446e+00 -2 0 0
199 1 2 5.9999999999999998e-02 1.6041570339713672e+01 2.5538433484523463e+01 2.8789550988280062e+00 -1 -3 0
195 1 3 8.0000000000000002e-02 1.7050804601300648e+01 2.5783208178988286e+01 2.6243237601741747e+00 -1 -3 0
10991 1 2 5.9999999999999998e-02 1.4931124718767030e+01 2.9065786481797588e+01 2.9510419251686768e+00 3 1 0
197 1 2 5.9999999999999998e-02 1.6863081892897423e+01 2.7936035079848040e+01 2.8994643007695471e+00 -1 -3 0
10987 1 3 8.0000000000000002e-02 1.4407901310670553e+01 3.0061193780990479e+01 2.9589493329014287e+00 3 1 0
10985 1 2 5.9999999999999998e-02 1.6904260947321323e+01 3.0619748748824726e+01 3.3976144321059225e+00 3 1 0
10992 1 2 5.9999999999999998e-02 1.4097261014362527e+01 3.0265689271656608e+01 4.0427221371215323e+00 3 1 0
196 1 2 5.9999999999999998e-02 1.7598324120142614e+01 2.7086149232941143e+01 4.3275390481562166e+00 -1 -3 0
35324 1 5 5.0000000000000000e-01 1.3844961473304508e+01 2.5690038999099869e+01 5.6555408372391867e+00 -2 0 0
192 1 1 -1.2000000000000000e-01 1.7562478595308740e+01 2.7102713434547962e+01 3.2324662480350033e+00 -1 -3 0
200 1 2 5.9999999999999998e-02 1.7069675433783491e+01 2.5857905362830056e+01 1.5410414933642398e+00 -1 -3 0
35325 1 2 5.9999999999999998e-02 1.3537946016577422e+01 2.7962853439576953e+01 5.6978553067833859e+00 -2 0 0
194 1 2 5.9999999999999998e-02 1.9068721206711171e+01 2.7500378821580522e+01 1.7330022082680010e+00 -1 -3 0
185 1 2 5.9999999999999998e-02 1.8849825228725415e+01 2.9462847974066616e+01 3.2887278775420703e+00 -1 -3 0
191 1 1 -1.2000000000000000e-01 1.8988497052001090e+01 2.7425465984658263e+01 2.8067254920376734e+00 -1 -3 0
193 1 2 5.9999999999999998e-02 1.9733754066413780e+01 2.6689210601073061e+01 2.9869167973857444e+00 -1 -3 0
182 1 1 -1.2000000000000000e-01 1.9555180932680962e+01 2.8697374397746767e+01 3.4724136304135351e+00 -1 -3 0
186 1 2 5.9999999999999998e-02 1.9506703897100522e+01 2.8498890137040870e+01 4.5516852076501308e+00 -1 -3 0
179 1 1 -1.2000000000000000e-01 2.0937976837185587e+01 2.9163643189914836e+01 2.9477550640515848e+00 -1 -3 0
183 1 2 5.9999999999999998e-02 2.0860167857593712e+01 2.9863213731474008e+01 2.0826403397663982e+00 -1 -3 0
34019 1 2 5.9999999999999998e-02 2.0597760670906098e+01 2.5515058347162757e+01 4.8370935495020664e+00 -1 0 0
34015 1 3 8.0000000000000002e-02 2.1150718618925783e+01 2.5361584268706718e+01 5.7930577328066359e+00 -1 0 0
184 1 2 5.9999999999999998e-02 2.1507081675252909e+01 2.8273981021035173e+01 2.5803032831298558e+00 -1 -3 0
34013 1 2 5.9999999999999998e-02 1.9162921294150898e+01 2.7057757767589269e+01 6.0327870844642906e+00 -1 0 0
34075 1 1 -1.2000000000000000e-01 4.4538448323495397e+00 3.1411857832834240e+01 2.5068910178193677e+00 -1 0 0
11780 1 7 -5.0000000000000000e-01 5.0217090248302423e+00 3.1914454531978958e+01 5.8443444678440990e+00 2 2 0
34081 1 2 5.9999999999999998e-02 2.2920858300046887e+00 3.1230805187355266e+01 1.7261001300119596e+00 -1 0 0
34080 1 2 5.9999999999999998e-02 5.0947529675042480e+00 3.1143958357679132e+01 1.6384393149861551e+00 -1 0 0
34090 1 2 5.9999999999999998e-02 2.0637870965488379e+00 3.2182888552474971e+01 4.0281994783473820e+00 -1 0 0
34078 1 1 -1.2000000000000000e-01 3.0358292750947409e+00 3.2007235936558637e+01 2.1159692303034352e+00 -1 0 0
34079 1 2 5.9999999999999998e-02 4.9471271569242523e+00 3.2191538329484331e+01 3.0140813901619103e+00 -1 0 0
34096 1 2 5.9999999999999998e-02 5.6024508970840645e-02 3.1874284517425039e+01 1.3906828786673857e+00 -1 0 0
10999 1 2 5.9999999999999998e-02 1.0714990305583278e+01 3.1131445799918893e+01 1.0487148709013201e+00 3 1 0
11790 1 2 5.9999999999999998e-02 1.1148248473658326e+01 3.1016767309325637e+01 5.6672395899360319e+00 2 2 0
11002 1 2 5.9999999999999998e-02 9.1090379499814897e+00 3.0846339247981291e+01 3.6837956996177588e+00 3 1 0
10998 1 1 -1.2000000000000000e-01 9.8369151633246403e+00 3.1392974172812700e+01 3.0544873162599386e+00 3 1 0
11003 1 2 5.9999999999999998e-02 1.0762502351119569e+01 3.1512945647416082e+01 3.5679418184131984e+00 3 1 0
11006 1 2 5.9999999999999998e-02 8.2771583577499381e+00 3.2372763221682881e+01 1.9970378922125647e+00 3 1 0
10989 1 2 5.9999999999999998e-02 1.5308779698875808e+01 3.1271891362730862e+01 1.3224207352002968e+00 3 1 0
10976 1 2 5.9999999999999998e-02 1.7570190524653270e+01 3.1314231197151873e+01 5.7126975828972490e+00 3 1 0
10984 1 1 -1.2000000000000000e-01 1.5161968246147111e+01 3.1289551186994654e+01 2.3919698886541791e+00 3 1 0
10983 1 1 -1.2000000000000000e-01 1.6427457089845756e+01 3.1566036596769571e+01 3.1360611821785631e+00 3 1 0
10978 1 2 5.9999999999999998e-02 1.5384079300339053e+01 3.2319532158212390e+01 4.8751666497718347e+00 3 1 0
10986 1 2 5.9999999999999998e-02 1.7174985225106358e+01 3.1980768844739377e+01 2.4589716234525465e+00 3 1 0
10988 1 2 5.9999999999999998e-02 1.4376570591146919e+01 3.2100788305052106e+01 2.4656132713056977e+00 3 1 0
10971 1 1 -1.2000000000000000e-01 1.7499277538775708e+01 3.2350962154578816e+01 5.3479013209719790e+00 3 1 0
177 1 4 -5.0000000000000000e-01 2.1233463298077627e+01 3.1160789644101325e+01 4.3958297905894943e+00 -1 -3 0
187 1 6 2.9999999999999999e-01 2.0392226754026545e+01 3.1586027036811615e+01 3.8800340933308819e+00 -1 -3 0
3234 1 2 5.9999999999999998e-02 1.8892734403127109e-01 9.2401777621779302e-01 6.1828248984921794e+00 1 -2 0
3044 1 2 5.9999999999999998e-02 2.8161749998051038e+00 4.7721790797222763e-01 6.4496250717571533e+00 1 -2 0
3051 1 5 5.0000000000000000e-01 4.6787234345889734e+00 5.1675732697136381e+00 6.6314403462900859e+00 1 -2 0
3050 1 2 5.9999999999999998e-02 2.8485156134421188e+00 3.2631389624048661e+00 7.3573719523590944e+00 1 -2 0
3045 1 3 8.0000000000000002e-02 3.8107709260722631e+00 2.8324834024826222e+00 7.0041627413873719e+00 1 -2 0
3043 1 2 5.9999999999999998e-02 1.9625430915995494e+00 1.0205208589760610e+00 7.8885138704466904e+00 1 -2 0
3048 1 4 -5.0000000000000000e-01 4.8353290101235569e+00 3.9300855689852781e+00 7.1166284242020961e+00 1 -2 0
3047 1 2 5.9999999999999998e-02 4.9127302881002564e+00 9.6080847017785775e-01 7.0979541959686863e+00 1 -2 0
3042 1 1 -1.2000000000000000e-01 4.1220363892016785e+00 1.4514490068108341e+00 7.5897165884210054e+00 1 -2 0
34666 1 2 5.9999999999999998e-02 2.3034821785115134e+00 4.6482147589566587e+00 9.0173894632460989e+00 -2 0 0
34638 1 2 5.9999999999999998e-02 3.5488779850490739e+00 2.3227308933850730e+00 1.0811367514372423e+01 -2 0 0
3046 1 2 5.9999999999999998e-02 4.5407695989182137e+00 1.5360982567707300e+00 8.5768490349326854e+00 1 -2 0
34664 1 4 -5.0000000000000000e-01 1.0864173922922959e+00 4.3875819339291775e+00 1.0663694890624802e+01 -2 0 0
3041 1 1 -1.2000000000000000e-01 2.8939084204177008e+00 5.9039456361301013e-01 7.5187215073022857e+00 1 -2 0
34634 1 1 -1.2000000000000000e-01 4.2879656907177761e+00 2.3510371497797475e+00 1.1641989172050005e+01 -2 0 0
34661 1 3 8.0000000000000002e-02 1.5498582225674322e+00 5.2376070207073404e+00 9.5722554456816020e+00 -2 0 0
34692 1 6 2.9999999999999999e-01 1.6149980763478275e+00 3.6262651091950842e+00 1.1015364251812043e+01 -2 0 0
3076 1 6 2.9999999999999999e-01 5.6658119797707833e+00 3.7647534476398334e+00 7.7126748602301953e+00 1 -2 0
34637 1 1 -1.2000000000000000e-01 5.7349894980504823e+00 2.4024067393421249e+00 1.1045514466255959e+01 -2 0 0
34660 1 2 5.9999999999999998e-02 4.1294944576928305e+00 5.6652941652669684e+00 1.0050708139450558e+01 -2 0 0
34665 1 2 5.9999999999999998e-02 7.8811677897926213e-01 5.3296371265010469e+00 8.7930725295590655e+00 -2 0 0
34659 1 2 5.9999999999999998e-02 3.1259351019448141e+00 5.5136658791785678e+00 1.1606330144450395e+01 -2 0 0
3052 1 1 -1.2000000000000000e-01 5.8988773085813193e+00 6.1552764659183552e+00 6.8462845091040094e+00 1 -2 0
34673 1 2 5.9999999999999998e-02 1.3220952087206264e+00 2.0703770312566459e+00 1.1965820870589253e+01 -2 0 0
34642 1 2 5.9999999999999998e-02 5.7503239128250252e+00 1.6977726692513684e+00 1.0244768996132221e+01 -2 0 0
34639 1 2 5.9999999999999998e-02 4.0720778177888821e+00 3.2876871616160859e+00 1.2169508034046611e+01 -2 0 0
34657 1 1 -1.2000000000000000e-01 3.5203161773014662e+00 6.1353697429376615e+00 1.0801882942667394e+01 -2 0 0
34669 1 1 -1.2000000000000000e-01 2.5589103488626941e-01 1.9906943149843159e+00 1.2106059903701111e+01 -2 0 0
34680 1 2 5.9999999999999998e-02 1.2120601012951560e+00 1.5400263511332370e-03 1.0303580205463517e+01 -2 0 0
34643 1 4 -5.0000000000000000e-01 6.3468307888087994e+00 4.6130638450890089e+00 1.1879659908996514e+01 -2 0 0
34640 1 5 5.0000000000000000e-01 6.1804624516174433e+00 3.7783641483788415e+00 1.0824416403244154e+01 -2 0 0
34656 1 7 -5.0000000000000000e-01 6.2000630595314057e+00 4.2724740715667107e+00 9.7027601962146726e+00 -2 0 0
34644 1 3 8.0000000000000002e-02 6.4333727687252047e+00 6.0517907662820143e+00 1.1840947125158445e+01 -2 0 0
409 1 2 5.9999999999999998e-02 1.0310583289402887e+01 4.2237392747220817e+00 6.2684000004345570e+00 -1 -3 0
3054 1 2 5.9999999999999998e-02 6.7009828555629420e+00 5.5940759876199273e+00 7.2984231210621626e+00 1 -2 0
412 1 2 5.9999999999999998e-02 9.5570381905029667e+00 1.6359815463845768e+00 6.7711090558857645e+00 -1 -3 0
411 1 2 5.9999999999999998e-02 8.3781920576442150e+00 2.8902190304122883e+00 7.0653609786799025e+00 -1 -3 0
408 1 2 5.9999999999999998e-02 9.9690711040601343e+00 4.5919009180647530e+00 7.9199732377523695e+00 -1 -3 0
407 1 1 -1.2000000000000000e-01 9.3463756495903141e+00 2.5075447433636060e+00 7.3934156440539267e+00 -1 -3 0
410 1 1 -1.2000000000000000e-01 9.2814855444986328e+00 2.0273077171793488e+00 8.7907464974491063e+00 -1 -3 0
406 1 3 8.0000000000000002e-02 1.0269662798433083e+01 3.7158944682496093e+00 7.2302906522025703e+00 -1 -3 0
413 1 2 5.9999999999999998e-02 8.8734078551790603e+00 2.9803600133986574e+00 9.3073906739872978e+00 -1 -3 0
414 1 2 5.9999999999999998e-02 1.0286494077324836e+01 1.6644392455625068e+00 9.0826659478762330e+00 -1 -3 0
34553 1 5 5.0000000000000000e-01 1.0970214510681734e+01 5.4919136442871190e+00 1.1334426475895135e+01 -2 0 0
405 1 4 -5.0000000000000000e-01 1.1646975916027529e+01 3.5514690776055402e+00 7.5122917233024760e+00 -1 -3 0
34559 1 2 5.9999999999999998e-02 1.0988055040727756e+01 2.9783430165769138e+00 1.0884385837418810e+01 -2 0 0
419 1 1 -1.2000000000000000e-01 8.2381072598416605e+00 8.7468020437435445e-01 8.8759680140748980e+00 -1 -3 0
421 1 2 5.9999999999999998e-02 7.4053559265328373e+00 1.1654001205408779e+00 8.2032636492316424e+00 -1 -3 0
415 1 6 2.9999999999999999e-01 1.2089591554692968e+01 4.0023541960005264e+00 8.2758788886420795e+00 -1 -3 0
34554 1 1 -1.2000000000000000e-01 1.0016939523972207e+01 4.5039233813920223e+00 1.1981355907401710e+01 -2 0 0
34557 1 2 5.9999999999999998e-02 9.0832293821667722e+00 4.4780359805998282e+00 1.1518158300447425e+01 -2 0 0
34579 1 7 -5.0000000000000000e-01 1.0730277664591387e+01 5.8868902620096524e+00 1.0200828276176498e+01 -2 0 0
422 1 2 5.9999999999999998e-02 7.8811520901146483e+00 5.9171980550803382e-01 9.8468371144443125e+00 -1 -3 0
34563 1 2 5.9999999999999998e-02 8.8109598976748522e+00 2.1905696520696880e+00 1.1603778499034810e+01 -2 0 0
34550 1 4 -5.0000000000000000e-01 1.2075299462803192e+01 5.8489279016823978e+00 1.1960931295133086e+01 -2 0 0
34565 1 2 5.9999999999999998e-02 1.0284206718596431e+01 2.4428441102757698e-01 1.1547505031607084e+01 -2 0 0
34641 1 2 5.9999999999999998e-02 6.4174597821589110e+00 1.9317152540306006e+00 1.1836282305677095e+01 -2 0 0
398 1 2 5.9999999999999998e-02 1.2420816846666819e+01 2.5281453332591730e-01 8.0207811985554738e+00 -1 -3 0
34555 1 1 -1.2000000000000000e-01 1.0639514293402138e+01 3.1255952944674528e+00 1.1920168283724211e+01 -2 0 0
402 1 5 5.0000000000000000e-01 1.2352161857702736e+01 2.8049285930861663e+00 6.7403622288975109e+00 -1 -3 0
400 1 2 5.9999999999999998e-02 1.3577577746413823e+01 2.0243706311458536e+00 9.3225583230181801e+00 -1 -3 0
404 1 2 5.9999999999999998e-02 1.4437011374608906e+01 2.4981132908684360e+00 6.3726070306601272e+00 -1 -3 0
403 1 2 5.9999999999999998e-02 1.4227692354768852e+01 3.5689246039109519e+00 7.6456752446704295e+00 -1 -3 0
399 1 1 -1.2000000000000000e-01 1.3837616508112839e+01 2.6479111531114774e+00 7.2577078915740350e+00 -1 -3 0
396 1 1 -1.2000000000000000e-01 1.3978995255500893e+01 1.5652746956402084e+00 8.4314636450038343e+00 -1 -3 0
401 1 2 5.9999999999999998e-02 1.5052977436402337e+01 1.3582186681975517e+00 8.6033775970992945e+00 -1 -3 0
34534 1 1 -1.2000000000000000e-01 1.6135859200339414e+01 4.3187389149730988e+00 1.0723314502414869e+01 -2 0 0
34538 1 2 5.9999999999999998e-02 1.5944414172775085e+01 3.9115608270350042e+00 9.7502870191632685e+00 -2 0 0
34531 1 1 -1.2000000000000000e-01 1.7287158132286880e+01 5.2920482755310019e+00 1.0775537952536686e+01 -2 0 0
34543 1 1 -1.2000000000000000e-01 1.4855419476388549e+01 4.8195810516503972e+00 1.1320645084955693e+01 -2 0 0
34537 1 2 5.9999999999999998e-02 1.6402904404963920e+01 3.4665177812374890e+00 1.1366907499772465e+01 -2 0 0
8346 1 2 5.9999999999999998e-02 1.6667750945478758e+01 3.2517899352849622e-01 7.1694033992443043e+00 2 1 0
34542 1 7 -5.0000000000000000e-01 1.8179167373281953e+01 1.9423376301612634e+00 9.4917701687839777e+00 -2 0 0
34546 1 2 5.9999999999999998e-02 1.4172427858734418e+01 3.9778976893456259e+00 1.1277426124997515e+01 -2 0 0
37540 1 2 5.9999999999999998e-02 1.5641341245733738e+01 5.3572054466429608e-01 1.1899979752579238e+01 0 1 0
34549 1 2 5.9999999999999998e-02 1.3905136971713892e+01 5.8450595610969485e+00 9.7463122435890135e+00 -2 0 0
34544 1 1 -1.2000000000000000e-01 1.4271730774983471e+01 6.0463107971840380e+00 1.0680818647726518e+01 -2 0 0
34536 1 2 5.9999999999999998e-02 1.7097124749998766e+01 6.1863180803058286e+00 1.0117992554091190e+01 -2 0 0
393 1 1 -1.2000000000000000e-01 1.3445763732645746e+01 1.1208883914004625e-01 8.0806069972576129e+00 -1 -3 0
34535 1 2 5.9999999999999998e-02 1.7456961223570588e+01 5.6292593668252762e+00 1.1780142878855328e+01 -2 0 0
637 1 2 5.9999999999999998e-02 1.6899988007333071e+01 5.6742529186194366e+00 7.8589026832687763e+00 -1 -3 0
34533 1 2 5.9999999999999998e-02 1.8362468136175792e+01 4.3312898903564312e+00 9.1917512019966221e+00 -2 0 0
8357 1 6 2.9999999999999999e-01 1.8843509521293139e+01 1.2327963520495784e+00 7.5751333247408157e+00 2 1 0
34530 1 3 8.0000000000000002e-02 1.8564100159913536e+01 4.6500795143118721e+00 1.0197844005514368e+01 -2 0 0
8347 1 4 -5.0000000000000000e-01 1.9113352312689972e+01 1.2381974437966936e+00 6.5392819364803261e+00 2 1 0
34526 1 5 5.0000000000000000e-01 1.8859217006302618e+01 2.1734935416690400e+00 1.0480475568230993e+01 -2 0 0
8353 1 2 5.9999999999999998e-02 1.9903440231010023e+01 3.6762435315863899e+00 7.5436553031956253e+00 2 1 0
34529 1 4 -5.0000000000000000e-01 1.9085238336742172e+01 3.4477605895220704e+00 1.0909848180309478e+01 -2 0 0
34523 1 1 -1.2000000000000000e-01 1.9516249826653464e+01 1.0338605512494148e+00 1.1242567335311929e+01 -2 0 0
34532 1 2 5.9999999999999998e-02 1.9452004730647982e+01 5.2733407207468490e+00 1.0113371980246669e+01 -2 0 0
8349 1 1 -1.2000000000000000e-01 2.0721174549428945e+01 3.0344812248946216e+00 7.1840789952560558e+00 2 1 0
34520 1 1 -1.2000000000000000e-01 2.0838189482848822e+01 5.5748844356403349e-01 1.0653653915418612e+01 -2 0 0
34539 1 6 2.9999999999999999e-01 1.9772655773103153e+01 3.5327161524234514e+00 1.1591232135142679e+01 -2 0 0
8354 1 2 5.9999999999999998e-02 2.0952414818468512e+01 2.4636748536150974e+00 8.0711697031840739e+00 2 1 0
8367 1 2 5.9999999999999998e-02 2.0686149008426980e+01 5.8142168043314895e+00 8.5069031225129521e+00 2 1 0
34524 1 2 5.9999999999999998e-02 2.1359697703084755e+01 1.4349562966489016e+00 1.0592933160925686e+01 -2 0 0
34527 1 2 5.9999999999999998e-02 1.8805097524447671e+01 2.7461278438121717e-01 1.1399283487296936e+01 -2 0 0
34525 1 2 5.9999999999999998e-02 2.0613421481209972e+01 2.6098698093710954e-01 9.5989897695452324e+00 -2 0 0
3061 1 2 5.9999999999999998e-02 3.8761227211037399e+00 8.3589352758216648e+00 6.5200603883730102e+00 1 -2 0
34658 1 1 -1.2000000000000000e-01 2.1994814637588624e+00 6.5022678667998921e+00 1.0136208150755369e+01 -2 0 0
3078 1 7 -5.0000000000000000e-01 5.8452666389730137e+00 1.1443108801740266e+01 6.7147911820184021e+00 1 -2 0
22214 1 5 5.0000000000000000e-01 5.1397270564822717e-01 1.0170978888780153e+01 9.0076617489986788e+00 1 0 0
34663 1 2 5.9999999999999998e-02 2.3588895685108144e+00 7.2128952360179399e+00 9.3841373659891065e+00 -2 0 0
3057 1 2 5.9999999999999998e-02 4.7177853253155604e+00 6.9659268240666083e+00 8.3362782216097973e+00 1 -2 0
34662 1 2 5.9999999999999998e-02 1.5532466156643849e+00 6.9611615532167246e+00 1.0844650947376165e+01 -2 0 0
22230 1 7 -5.0000000000000000e-01 1.4022084563764992e+00 1.0325302986207168e+01 8.2105865669503810e+00 1 0 0
3063 1 2 5.9999999999999998e-02 3.8574563722840343e+00 9.6058612143887423e+00 8.5967605968048986e+00 1 -2 0
3062 1 5 5.0000000000000000e-01 4.7573510986453682e+00 1.1001815537194123e+01 7.1445241701396176e+00 1 -2 0
34651 1 2 5.9999999999999998e-02 4.8164440615660613e+00 7.9375255704498340e+00 1.0696040652521107e+01 -2 0 0
22218 1 3 8.0000000000000002e-02 1.9002461166368598e+00 1.0617048028765414e+01 1.1049171348806574e+01 1 0 0
3059 1 1 -1.2000000000000000e-01 4.7606099021237398e+00 9.7022312587852202e+00 7.9129150222227196e+00 1 -2 0
3075 1 6 2.9999999999999999e-01 2.7566672132092682e+00 1.1133203281250172e+01 7.3364980378210678e+00 1 -2 0
34648 1 1 -1.2000000000000000e-01 4.2276258532497453e+00 7.3087350418938710e+00 1.1464430933561788e+01 -2 0 0
22217 1 4 -5.0000000000000000e-01 6.8221829622763630e-01 1.0211964429475259e+01 1.0325966436120019e+01 1 0 0
22221 1 2 5.9999999999999998e-02 2.6567197583479745e+00 9.9544953126839157e+00 1.0647928027112480e+01 1 0 0
3065 1 4 -5.0000000000000000e-01 3.5561386518594782e+00 1.1559188791566450e+01 6.9667487611383159e+00 1 -2 0
3056 1 1 -1.2000000000000000e-01 4.8409772105581625e+00 8.5029360265637930e+00 6.9407429396849913e+00 1 -2 0
3053 1 1 -1.2000000000000000e-01 5.5390455722105498e+00 7.3151585085462898e+00 7.6513550697670549e+00 1 -2 0
22225 1 2 5.9999999999999998e-02 4.4289496989472275e+00 1.1995087751410031e+01 1.0748490127488283e+01 1 0 0
22219 1 1 -1.2000000000000000e-01 2.2424058082439577e+00 1.2166444084819062e+01 1.1004660213521218e+01 1 0 0
34652 1 2 5.9999999999999998e-02 3.4147433751086642e+00 7.8516777864027212e+00 1.2002904942673737e+01 -2 0 0
22220 1 2 5.9999999999999998e-02 1.8169350425407900e+00 1.0171796081071935e+01 1.2017120150482704e+01 1 0 0
3064 1 2 5.9999999999999998e-02 5.6255392083596352e+00 9.7388804589015372e+00 8.5028941954905655e+00 1 -2 0
3060 1 2 5.9999999999999998e-02 5.3773183473866739e+00 8.6264486886281428e+00 5.9788110952866429e+00 1 -2 0
34647 1 2 5.9999999999999998e-02 6.5373017074109736e+00 6.3918963441363266e+00 1.0767766006949763e+01 -2 0 0
3058 1 2 5.9999999999999998e-02 6.4193428491934199e+00 7.6404108326905851e+00 8.2616680023520157e+00 1 -2 0
3144 1 2 5.9999999999999998e-02 1.0331334973023958e+01 8.2055883581430145e+00 6.5168470693568619e+00 1 -2 0
3145 1 2 5.9999999999999998e-02 1.0172285796615604e+01 6.7114615644633586e+00 7.0918386152159023e+00 1 -2 0
3142 1 3 8.0000000000000002e-02 1.0967988309862124e+01 7.4001974443714520e+00 6.8288164126252342e+00 1 -2 0
3092 1 2 5.9999999999999998e-02 1.0120221423790207e+01 1.0540652119196395e+01 7.5691778613350689e+00 1 -2 0
3090 1 1 -1.2000000000000000e-01 9.1937814751219094e+00 1.0922349686278878e+01 7.1209497407441340e+00 1 -2 0
3093 1 2 5.9999999999999998e-02 8.3840807720019228e+00 1.0268938483932766e+01 7.4976182846537434e+00 1 -2 0
6531 1 2 5.9999999999999998e-02 1.0084298672140271e+01 8.9089678922758129e+00 1.1158295661580381e+01 2 0 0
6532 1 2 5.9999999999999998e-02 8.8295787480339119e+00 7.7972802603674767e+00 1.1533673803509245e+01 2 0 0
6530 1 2 5.9999999999999998e-02 8.0964840210037288e+00 9.8009468162399500e+00 1.0275082672155580e+01 2 0 0
6525 1 1 -1.2000000000000000e-01 8.0832182156635639e+00 9.7986164290319717e+00 1.1368544072345886e+01 2 0 0
6528 1 1 -1.2000000000000000e-01 9.1483056380413625e+00 8.7315927415614727e+00 1.1717538141430365e+01 2 0 0
3147 1 2 5.9999999999999998e-02 1.1396848522881792e+01 8.2303090215077521e+00 8.7029585900066664e+00 1 -2 0
6524 1 3 8.0000000000000002e-02 8.3335450954068122e+00 1.1240369208672528e+01 1.1745517226030934e+01 2 0 0
6529 1 2 5.9999999999999998e-02 7.1408397147082150e+00 9.4136636297704683e+00 1.1714526607394429e+01 2 0 0
6523 1 4 -5.0000000000000000e-01 9.5235750756151774e+00 1.1929488668989022e+01 1.1131790092438958e+01 2 0 0
6527 1 2 5.9999999999999998e-02 7.4605688286907590e+00 1.1737596426225641e+01 1.1355430979777410e+01 2 0 0
3089 1 5 5.0000000000000000e-01 9.1324963722629544e+00 1.2288349100123801e+01 7.7532928750129475e+00 1 -2 0
6519 1 2 5.9999999999999998e-02 1.1844559669792835e+01 1.1143246357042790e+01 1.0368984442052360e+01 2 0 0
6533 1 6 2.9999999999999999e-01 9.6072694715819171e+00 1.1949890542679620e+01 1.0160779329914098e+01 2 0 0
3143 1 1 -1.2000000000000000e-01 1.1994202633619683e+01 7.8085031470103736e+00 7.8796645749143108e+00 1 -2 0
6514 1 1 -1.2000000000000000e-01 1.2334126027031411e+01 1.2096520424024261e+01 1.0407509572273018e+01 2 0 0
6518 1 2 5.9999999999999998e-02 1.2322694755662232e+01 1.2487301828417793e+01 9.3919619489212991e+00 2 0 0
634 1 3 8.0000000000000002e-02 1.7036881801806462e+01 6.2941047271343127e+00 7.1037697641629274e+00 -1 -3 0
3159 1 3 8.0000000000000002e-02 1.5264141701716973e+01 1.0901665929126819e+01 6.2510836996036252e+00 1 -2 0
3149 1 2 5.9999999999999998e-02 1.3885617321178728e+01 7.9041092745526935e+00 6.8631831387424347e+00 1 -2 0
636 1 2 5.9999999999999998e-02 1.6115986312983328e+01 6.9097848766209067e+00 7.4499877272278034e+00 -1 -3 0
34552 1 2 5.9999999999999998e-02 1.2681889746577241e+01 7.4658217419703945e+00 1.0821148331218886e+01 -2 0 0
3148 1 2 5.9999999999999998e-02 1.2305738053835190e+01 6.8354039886749902e+00 8.2528428746614928e+00 1 -2 0
3157 1 2 5.9999999999999998e-02 1.2547613086145763e+01 1.0855179573733768e+01 7.1118036458877780e+00 1 -2 0
3155 1 1 -1.2000000000000000e-01 1.2904740055733033e+01 9.9517634103864037e+00 6.5758516727529850e+00 1 -2 0
3163 1 2 5.9999999999999998e-02 1.5412236559951738e+01 1.0236398276180418e+01 7.0643038219050043e+00 1 -2 0
34548 1 2 5.9999999999999998e-02 1.5071176399587184e+01 6.7775302008897214e+00 1.0736435257911056e+01 -2 0 0
3150 1 2 5.9999999999999998e-02 1.3782264919613691e+01 8.8811647046475048e+00 8.2576995666769211e+00 1 -2 0
3146 1 1 -1.2000000000000000e-01 1.3202488801233409e+01 8.6327196479761668e+00 7.3776936160371651e+00 1 -2 0
6506 1 4 -5.0000000000000000e-01 1.6637200498279554e+01 1.0290987283462687e+01 1.0508198318392301e+01 2 0 0
6509 1 5 5.0000000000000000e-01 1.5462859721096676e+01 1.0024710993679754e+01 1.1116199137226529e+01 2 0 0
6510 1 1 -1.2000000000000000e-01 1.4236400506010852e+01 1.0444530064177719e+01 1.0375980224758486e+01 2 0 0
6534 1 6 2.9999999999999999e-01 1.6530293838934938e+01 1.0881546061161979e+01 9.6633042348149996e+00 2 0 0
6513 1 2 5.9999999999999998e-02 1.3465039482278344e+01 9.6750196879531334e+00 1.0501421870538879e+01 2 0 0
6512 1 2 5.9999999999999998e-02 1.4498059190842206e+01 1.0537969883232352e+01 9.3620811222953346e+00 2 0 0
34547 1 3 8.0000000000000002e-02 1.3123295708939157e+01 6.6999502166613922e+00 1.1493308196905199e+01 -2 0 0
6511 1 1 -1.2000000000000000e-01 1.3780986728539727e+01 1.1789707723211533e+01 1.0911689522556717e+01 2 0 0
641 1 2 5.9999999999999998e-02 1.7243203277190172e+01 8.9204432167332861e+00 6.8260744958430060e+00 -1 -3 0
638 1 1 -1.2000000000000000e-01 1.8154423587499036e+01 8.3883337879672908e+00 6.4288600181693161e+00 -1 -3 0
6503 1 3 8.0000000000000002e-02 1.8007575753827080e+01 1.0214456933022701e+01 1.1124457958817734e+01 2 0 0
635 1 1 -1.2000000000000000e-01 1.8242459599784091e+01 7.1379215167650312e+00 7.2932571420771390e+00 -1 -3 0
3162 1 4 -5.0000000000000000e-01 1.5162938642773936e+01 1.2217513556870967e+01 6.7894219237109175e+00 1 -2 0
639 1 2 5.9999999999999998e-02 1.8488455632508622e+01 7.4052778425898120e+00 8.3250016426045228e+00 -1 -3 0
3191 1 7 -5.0000000000000000e-01 1.6778835152621404e+01 1.2082760061241210e+01 8.3636982313374908e+00 1 -2 0
6515 1 2 5.9999999999999998e-02 1.3770403397364962e+01 1.1720526470539218e+01 1.2032915549019386e+01 2 0 0
6507 1 2 5.9999999999999998e-02 1.8103559806750468e+01 1.0924308856272791e+01 1.1914281285645236e+01 2 0 0
6500 1 1 -1.2000000000000000e-01 1.8432590979473673e+01 8.7833866339725724e+00 1.1474287261246239e+01 2 0 0
6504 1 2 5.9999999999999998e-02 1.8446309479915829e+01 8.2809502402912987e+00 1.0477230640103999e+01 2 0 0
6505 1 2 5.9999999999999998e-02 1.7747943907889439e+01 8.2838283535473600e+00 1.2139348422196489e+01 2 0 0
6508 1 2 5.9999999999999998e-02 1.8792003860377296e+01 1.0664172988511226e+01 1.0459519703747389e+01 2 0 0
649 1 2 5.9999999999999998e-02 2.0298614699039131e+01 8.6714949211369188e+00 6.2170820174642376e+00 -1 -3 0
640 1 2 5.9999999999999998e-02 1.9161118119636676e+01 6.6385500554713639e+00 6.9968342610717711e+00 -1 -3 0
653 1 2 5.9999999999999998e-02 1.8778355017067408e+01 1.1095562253827847e+01 6.6667396787706021e+00 -1 -3 0
647 1 1 -1.2000000000000000e-01 1.9424833241351987e+01 9.2001131734812578e+00 6.6478402196668078e+00 -1 -3 0
650 1 2 5.9999999999999998e-02 1.9795479168636707e+01 9.2729426324525139e+00 7.7017506984370847e+00 -1 -3 0
6501 1 2 5.9999999999999998e-02 2.0745127815854442e+01 9.0890115774081828e+00 1.1543407522994706e+01 2 0 0
6494 1 2 5.9999999999999998e-02 2.0180112339329472e+01 6.7181074972450041e+00 1.1862959004150847e+01 2 0 0
656 1 2 5.9999999999999998e-02 2.1388179748686699e+01 1.1387451665421601e+01 6.8778463317022931e+00 -1 -3 0
8369 1 2 5.9999999999999998e-02 2.1562199542369388e+01 7.8360127359617984e+00 9.3761755546220780e+00 2 1 0
8366 1 2 5.9999999999999998e-02 2.1346186819273445e+01 6.6983420144515113e+00 7.3298965907934610e+00 2 1 0
6499 1 1 -1.2000000000000000e-01 1.9846108059107042e+01 8.7864760549920931e+00 1.2099211792682013e+01 2 0 0
22222 1 1 -1.2000000000000000e-01 3.7041225293823938e+00 1.2439395866203171e+01 1.1474697243501124e+01 1 0 0
22224 1 2 5.9999999999999998e-02 1.4785497496759401e+00 1.2675314358597065e+01 1.1651813348569426e+01 1 0 0
22223 1 2 5.9999999999999998e-02 2.1296995681272435e+00 1.2551660624551335e+01 1.0005240125764834e+01 1 0 0
27040 1 5 5.0000000000000000e-01 2.3127104021564179e-01 1.5759127149462831e+01 9.6524639471815927e+00 -2 2 0
3066 1 3 8.0000000000000002e-02 3.2759717839417135e+00 1.2832377133017053e+01 6.2919949233444115e+00 1 -2 0
3071 1 2 5.9999999999999998e-02 2.8217329883667586e+00 1.4976545489485977e+01 6.6209378544224338e+00 1 -2 0
36359 1 2 5.9999999999999998e-02 3.1966305451434831e+00 1.7254696881498798e+01 8.0828940898108481e+00 -1 1 0
3067 1 1 -1.2000000000000000e-01 3.2866164997463607e+00 1.4137438567043098e+01 7.1383524392425537e+00 1 -2 0
3072 1 2 5.9999999999999998e-02 2.5885074549216078e+00 1.3998548686295264e+01 7.9746818364238532e+00 1 -2 0
3070 1 1 -1.2000000000000000e-01 4.6532205330625427e+00 1.4559874263016004e+01 7.6024712732132036e+00 1 -2 0
3074 1 2 5.9999999999999998e-02 4.6375037078605414e+00 1.5435889751854113e+01 8.3503220331689167e+00 1 -2 0
3073 1 2 5.9999999999999998e-02 5.0279375577122423e+00 1.3644931972929729e+01 8.1947085468442289e+00 1 -2 0
36370 1 2 5.9999999999999998e-02 4.6123760678099712e+00 1.7876177859186647e+01 9.9366004917487576e+00 -1 1 0
27056 1 7 -5.0000000000000000e-01 9.0147524898361253e-01 1.6309306375661333e+01 8.7837357543767816e+00 -2 2 0
3079 1 1 -1.2000000000000000e-01 5.5807200268305683e+00 1.4790130382956651e+01 6.4663084360062140e+00 1 -2 0
22234 1 2 5.9999999999999998e-02 4.0364534924649114e+00 1.4193169916593627e+01 1.0351821461804782e+01 1 0 0
22231 1 1 -1.2000000000000000e-01 4.0556420238256239e+00 1.3889930639387222e+01 1.1355014870370262e+01 1 0 0
27046 1 2 5.9999999999999998e-02 5.7935700798176959e-01 1.8457125442858761e+01 1.0399633031125934e+01 -2 2 0
36363 1 6 2.9999999999999999e-01 4.6678230648073837e-01 1.7897976844611339e+01 8.0878071433254579e+00 -1 1 0
22239 1 2 5.9999999999999998e-02 5.3356435055127776e+00 1.6249499269599855e+01 1.1336726941203686e+01 1 0 0
27050 1 2 5.9999999999999998e-02 2.7089088550243927e+00 1.7207874490879256e+01 1.1078250379322911e+01 -2 2 0
27044 1 3 8.0000000000000002e-02 5.7196440875369747e-01 1.7705657690585099e+01 1.1174465583289360e+01 -2 2 0
27045 1 1 -1.2000000000000000e-01 1.9315352312496457e+00 1.7494156376929851e+01 1.1784971256403068e+01 -2 2 0
22232 1 1 -1.2000000000000000e-01 5.5015527041630019e+00 1.4121878133384548e+01 1.1908529704169450e+01 1 0 0
27042 1 2 5.9999999999999998e-02 4.2563663394717183e-01 1.3677526773700720e+01 9.3127901639785993e+00 -2 2 0
36360 1 2 5.9999999999999998e-02 3.8797844188594754e+00 1.8103696826400764e+01 6.8167293009797261e+00 -1 1 0
36355 1 1 -1.2000000000000000e-01 3.0704997002916117e+00 1.8173097472959576e+01 7.5456049615926659e+00 -1 1 0
22233 1 2 5.9999999999999998e-02 3.3744949029565814e+00 1.4485388372137351e+01 1.1991126558247746e+01 1 0 0
41705 729 9 4.2380000000000001e-01 1.8954842725234300e+01 3.2318313887117426e+01 2.5210044487022603e+01 0 0 0
22237 1 2 5.9999999999999998e-02 6.1990437920061847e+00 1.3685136089639217e+01 1.1183391895935605e+01 1 0 0
3084 1 2 5.9999999999999998e-02 7.7224441321337398e+00 1.5467084880046462e+01 6.2555967442187743e+00 1 -2 0
3114 1 6 2.9999999999999999e-01 7.3235230184243951e+00 1.2585525317210818e+01 7.0055805872173567e+00 1 -2 0
3115 1 7 -5.0000000000000000e-01 1.0023296872098440e+01 1.2668670031048030e+01 8.5081204749361703e+00 1 -2 0
3177 1 2 5.9999999999999998e-02 1.1282977708273913e+01 1.5571768577886514e+01 6.9564946304191499e+00 1 -2 0
3085 1 2 5.9999999999999998e-02 6.7329001625694032e+00 1.6274347516946797e+01 7.4557812444620675e+00 1 -2 0
3080 1 1 -1.2000000000000000e-01 6.9405887313247661e+00 1.5301089305282433e+01 6.9863730595309992e+00 1 -2 0
3088 1 2 5.9999999999999998e-02 7.1432154179493113e+00 1.4234513854272691e+01 8.9702811099120634e+00 1 -2 0
3086 1 4 -5.0000000000000000e-01 8.0075985970657975e+00 1.3035107990953790e+01 7.5422691536980890e+00 1 -2 0
3083 1 3 8.0000000000000002e-02 7.6842774687725361e+00 1.4392989626716082e+01 8.0515801467429338e+00 1 -2 0
3087 1 2 5.9999999999999998e-02 8.5991575078872735e+00 1.4777308022851857e+01 8.4714720811050608e+00 1 -2 0
36403 1 7 -5.0000000000000000e-01 8.3077838075941663e+00 1.7119694718783197e+01 1.0059734342321477e+01 -1 1 0
36383 1 2 5.9999999999999998e-02 1.0631727110609695e+01 1.6520813344379125e+01 8.9508076608628127e+00 -1 1 0
22266 1 6 2.9999999999999999e-01 7.6336008976212444e+00 1.6355391619762237e+01 1.1677460214839591e+01 1 0 0
6522 1 2 5.9999999999999998e-02 1.1169186782041725e+01 1.3845754667581417e+01 1.0459014799427070e+01 2 0 0
6520 1 5 5.0000000000000000e-01 1.0411714568694128e+01 1.2585889606406495e+01 1.1931580486399538e+01 2 0 0
6517 1 1 -1.2000000000000000e-01 1.1597635673300021e+01 1.3160422698483050e+01 1.1172201905097472e+01 2 0 0
36387 1 2 5.9999999999999998e-02 1.0676708484301040e+01 1.7520370556992564e+01 1.1178826389616040e+01 -1 1 0
36379 1 1 -1.2000000000000000e-01 1.0933060063221143e+01 1.7618009127516100e+01 9.1007382458137762e+00 -1 1 0
36382 1 1 -1.2000000000000000e-01 1.1446835207289491e+01 1.7836499394846715e+01 1.0527777434446794e+01 -1 1 0
36384 1 2 5.9999999999999998e-02 1.1673476381457656e+01 1.7806652675115149e+01 8.3657903268096749e+00 -1 1 0
6521 1 2 5.9999999999999998e-02 1.2278354160796377e+01 1.3720112625113224e+01 1.1884770045067677e+01 2 0 0
36377 1 5 5.0000000000000000e-01 8.4437990421319284e+00 1.8253491138290173e+01 9.6466879180770917e+00 -1 1 0
36380 1 2 5.9999999999999998e-02 9.3892177583766827e+00 1.8577177087562713e+01 7.7577821374165685e+00 -1 1 0
36376 1 2 5.9999999999999998e-02 6.5124169469805526e+00 1.8392775740831830e+01 1.1361395083423210e+01 -1 1 0
3178 1 2 5.9999999999999998e-02 1.2566088764674733e+01 1.6587767621976621e+01 6.3209714738358995e+00 1 -2 0
3173 1 1 -1.2000000000000000e-01 1.2253259985689464e+01 1.5535728277886328e+01 6.5420608882096891e+00 1 -2 0
3175 1 2 5.9999999999999998e-02 1.3162243079286018e+01 1.5246055098154830e+01 8.5690713452347236e+00 1 -2 0
3190 1 6 2.9999999999999999e-01 1.4548273165882057e+01 1.2865028490864530e+01 6.3441422071131459e+00 1 -2 0
3174 1 2 5.9999999999999998e-02 1.3229684859746811e+01 1.3805657818789882e+01 7.5742577306900296e+00 1 -2 0
3165 1 5 5.0000000000000000e-01 1.5951941216497666e+01 1.2764356472630748e+01 7.7765693928231334e+00 1 -2 0
3170 1 1 -1.2000000000000000e-01 1.3285956966838780e+01 1.4880154401011009e+01 7.5185385195452845e+00 1 -2 0
3171 1 2 5.9999999999999998e-02 1.5154563447987462e+01 1.6122673063308333e+01 7.0605372820748586e+00 1 -2 0
3167 1 1 -1.2000000000000000e-01 1.4787024387022527e+01 1.5106744377721935e+01 7.1267990873204585e+00 1 -2 0
3169 1 2 5.9999999999999998e-02 1.6728468903683133e+01 1.4756058743945989e+01 7.9303655522098833e+00 1 -2 0
3168 1 2 5.9999999999999998e-02 1.5550266564566890e+01 1.4535696181501068e+01 9.0506984809174256e+00 1 -2 0
3166 1 1 -1.2000000000000000e-01 1.5740057716099894e+01 1.4288169212123648e+01 8.0579659996539270e+00 1 -2 0
36401 1 6 2.9999999999999999e-01 1.4946351095254979e+01 1.6350420664449540e+01 1.0651898995540726e+01 -1 1 0
35301 1 7 -5.0000000000000000e-01 1.5059434792043337e+01 1.4861952146414591e+01 1.1503800071363724e+01 -2 0 0
36394 1 2 5.9999999999999998e-02 1.6964278232343290e+01 1.6983584651050471e+01 9.3955768044205286e+00 -1 1 0
35274 1 2 5.9999999999999998e-02 1.7521222841535341e+01 1.3450141750869387e+01 1.0882764403865256e+01 -2 0 0
36390 1 2 5.9999999999999998e-02 1.2588009445369327e+01 1.6130066829173177e+01 1.0651735255164290e+01 -1 1 0
35269 1 3 8.0000000000000002e-02 1.7919665613514692e+01 1.4160573943789100e+01 1.1649275553211758e+01 -2 0 0
36391 1 4 -5.0000000000000000e-01 1.5085834354881921e+01 1.7244253068072766e+01 1.0162861109389949e+01 -1 1 0
35273 1 2 5.9999999999999998e-02 1.8155501241321605e+01 1.5114385780762506e+01 1.1171681107995580e+01 -2 0 0
36385 1 1 -1.2000000000000000e-01 1.2747757126455369e+01 1.7172504257878217e+01 1.0844996207482923e+01 -1 1 0
36389 1 2 5.9999999999999998e-02 1.2955532080795553e+01 1.7227489307908304e+01 1.1905069067408075e+01 -1 1 0
36392 1 3 8.0000000000000002e-02 1.6359316170946876e+01 1.7860434206089156e+01 9.6492657840505434e+00 -1 1 0
36388 1 5 5.0000000000000000e-01 1.3931600957573243e+01 1.7870044543491261e+01 1.0092758408905407e+01 -1 1 0
36395 1 2 5.9999999999999998e-02 1.6246004232413732e+01 1.8231709864568774e+01 8.6496939254447085e+00 -1 1 0
6516 1 2 5.9999999999999998e-02 1.4511171041216103e+01 1.2533367998306971e+01 1.0682650818983603e+01 2 0 0
20260 1 2 5.9999999999999998e-02 1.8134812682730587e+01 1.7486637048696963e+01 7.0032725738591886e+00 1 -1 0
36396 1 1 -1.2000000000000000e-01 1.7670357340830353e+01 1.8315572920263925e+01 1.1655163633366136e+01 -1 1 0
36399 1 2 5.9999999999999998e-02 1.7176747501849032e+01 1.7508179265829718e+01 1.2111363821703327e+01 -1 1 0
20258 1 2 5.9999999999999998e-02 1.9070808843415112e+01 1.4869127652626780e+01 6.2135337523091607e+00 1 -1 0
20249 1 2 5.9999999999999998e-02 2.1382903889407352e+01 1.6238544787493257e+01 6.2539301705532511e+00 1 -1 0
20256 1 1 -1.2000000000000000e-01 1.8633017340656888e+01 1.6923463175772511e+01 6.2206573198868265e+00 1 -1 0
20257 1 2 5.9999999999999998e-02 1.9037894280908539e+01 1.5455233117454654e+01 7.7004467492814266e+00 1 -1 0
20255 1 1 -1.2000000000000000e-01 1.9407494800350207e+01 1.5701645988950901e+01 6.7732606054106643e+00 1 -1 0
35267 1 2 5.9999999999999998e-02 1.9793587514629539e+01 1.2558138239548176e+01 1.0231264158909006e+01 -2 0 0
35265 1 1 -1.2000000000000000e-01 2.0123543416016282e+01 1.3307052836399242e+01 1.0963700902747068e+01 -2 0 0
35268 1 2 5.9999999999999998e-02 2.0318066745686142e+01 1.4167841773878811e+01 1.0356621607682714e+01 -2 0 0
20246 1 1 -1.2000000000000000e-01 2.0865226850230247e+01 1.5889859116926056e+01 7.1136527885942424e+00 1 -1 0
36408 1 2 5.9999999999999998e-02 1.9076396278338134e+01 1.7098651156318876e+01 1.0690418952171239e+01 -1 1 0
20250 1 2 5.9999999999999998e-02 2.0989767979678337e+01 1.6679068769196274e+01 7.8409479586367059e+00 1 -1 0
36405 1 1 -1.2000000000000000e-01 1.9120181292345631e+01 1.7925365137861938e+01 1.1330982469163255e+01 -1 1 0
36414 1 2 5.9999999999999998e-02 2.1343843005266919e+01 1.5949756770457297e+01 1.1627952510455088e+01 -1 1 0
36409 1 3 8.0000000000000002e-02 2.1379008297959803e+01 1.6991375055620324e+01 1.1969985454605288e+01 -1 1 0
20248 1 2 5.9999999999999998e-02 2.1306567194344623e+01 1.4232991101415491e+01 8.3551863902111769e+00 1 -1 0
35266 1 1 -1.2000000000000000e-01 1.9235055445697181e+01 1.3622629495408699e+01 1.2120061323634504e+01 -2 0 0
20247 1 2 5.9999999999999998e-02 2.1338316194582713e+01 1.3759244166953911e+01 6.6928759200046057e+00 1 -1 0
36357 1 2 5.9999999999999998e-02 2.0464274862836653e+00 1.9316127822913320e+01 5.9889271439805531e+00 -1 1 0
36361 1 2 5.9999999999999998e-02 2.7718254177318378e+00 1.9539130562118192e+01 9.2535288738392314e+00 -1 1 0
36369 1 2 5.9999999999999998e-02 5.4279776358392127e+00 1.8443778994200013e+01 8.5143446955700632e+00 -1 1 0
36367 1 1 -1.2000000000000000e-01 4.7809270479068502e+00 1.8737989879172158e+01 9.2882106981640362e+00 -1 1 0
36353 1 4 -5.0000000000000000e-01 7.1175288720815710e-01 1.8700098286499511e+01 7.5012050097414855e+00 -1 1 0
36354 1 3 8.0000000000000002e-02 1.8743692523860669e+00 1.8523741823764794e+01 6.7324122019488213e+00 -1 1 0
36358 1 1 -1.2000000000000000e-01 3.5136993534145606e+00 1.9237532351384658e+01 8.5552557842585237e+00 -1 1 0
22347 1 2 5.9999999999999998e-02 1.6872435147074725e+00 2.2966670853460972e+01 7.2630631900751679e+00 1 0 0
36373 1 2 5.9999999999999998e-02 4.5386987760197020e+00 1.9966499653377277e+01 1.1040191820830000e+01 -1 1 0
22333 1 1 -1.2000000000000000e-01 3.3647634039051484e+00 2.3172366071174604e+01 9.7379645817069953e+00 1 0 0
22338 1 2 5.9999999999999998e-02 3.8822768234897995e+00 2.2394537476817124e+01 9.1290886206671864e+00 1 0 0
22336 1 1 -1.2000000000000000e-01 1.8536735772083572e+00 2.3037158055278564e+01 9.5154878000198906e+00 1 0 0
36362 1 2 5.9999999999999998e-02 3.7447684088819084e+00 2.0170978414388067e+01 8.0842574378827177e+00 -1 1 0
22332 1 3 8.0000000000000002e-02 3.7682851545898548e+00 2.2906482157430393e+01 1.1209205365432767e+01 1 0 0
22345 1 1 -1.2000000000000000e-01 1.4621869731498229e+00 2.3657401868467211e+01 8.1647388859647148e+00 1 0 0
36368 1 1 -1.2000000000000000e-01 5.2424106813757447e+00 1.9745240142857096e+01 1.0242151325028022e+01 -1 1 0
22340 1 2 5.9999999999999998e-02 1.4430607065103218e+00 2.1933991955740165e+01 9.5091627262479168e+00 1 0 0
22339 1 2 5.9999999999999998e-02 1.3343396590322301e+00 2.3572082134874346e+01 1.0321747843934792e+01 1 0 0
36372 1 2 5.9999999999999998e-02 5.3980595759853376e+00 2.0629091463151653e+01 9.7871315636282663e+00 -1 1 0
34059 1 5 5.0000000000000000e-01 5.9586129368888594e+00 2.4347149505820557e+01 7.1284270343253722e+00 -1 0 0
22331 1 4 -5.0000000000000000e-01 5.1764313396172907e+00 2.2979108284467600e+01 1.1508204476130262e+01 1 0 0
22335 1 2 5.9999999999999998e-02 3.2950014306046063e+00 2.3637291421185658e+01 1.1881474456321000e+01 1 0 0
27052 1 2 5.9999999999999998e-02 2.5702442695805616e+00 1.9559362704673848e+01 1.1871453014804153e+01 -2 2 0
22341 1 6 2.9999999999999999e-01 5.6451664759809113e+00 2.2957171215755633e+01 1.0665514822891947e+01 1 0 0
22334 1 2 5.9999999999999998e-02 3.2560208076756196e+00 2.1906226763239047e+01 1.1498504425855385e+01 1 0 0
22337 1 2 5.9999999999999998e-02 3.7184354503264849e+00 2.4178014245357808e+01 9.4046260888139894e+00 1 0 0
34058 1 2 5.9999999999999998e-02 5.8583616541175383e+00 2.1731301698175209e+01 6.8637981427274841e+00 -1 0 0
34085 1 7 -5.0000000000000000e-01 5.9690293733036137e+00 2.3805352313254442e+01 8.2519613526160107e+00 -1 0 0
22348 1 2 5.9999999999999998e-02 1.9637797909602308e+00 2.4578474013945797e+01 7.8721973787475266e+00 1 0 0
36378 1 1 -1.2000000000000000e-01 9.6827663328322764e+00 1.8506280951957521e+01 8.7696973936131588e+00 -1 1 0
36371 1 3 8.0000000000000002e-02 6.5735845980360263e+00 1.9374790050247992e+01 1.0857777733128190e+01 -1 1 0
36386 1 2 5.9999999999999998e-02 1.1614762563657877e+01 1.8909974827988449e+01 1.0659720554404707e+01 -1 1 0
36374 1 4 -5.0000000000000000e-01 7.7295680332088788e+00 1.9389160099273901e+01 9.9715265583091224e+00 -1 1 0
36381 1 2 5.9999999999999998e-02 1.0095111235190954e+01 1.9531296834799154e+01 9.0336436616754074e+00 -1 1 0
34041 1 2 5.9999999999999998e-02 1.1023817515991505e+01 2.1426092047771164e+01 6.9572663906152528e+00 -1 0 0
34052 1 2 5.9999999999999998e-02 8.4462464312371655e+00 2.2240631662028932e+01 6.8522762891840561e+00 -1 0 0
36402 1 6 2.9999999999999999e-01 7.9512453700777490e+00 2.0253196961152401e+01 9.4476098078308670e+00 -1 1 0
45040 1841 8 -8.4760000000000002e-01 7.9946391227489624e+00 2.2195077953621755e+01 9.1447958513480234e+00 0 0 0
45041 1841 9 4.2380000000000001e-01 8.8317671898529770e+00 2.2704541364800910e+01 8.9456368261537467e+00 0 0 0
45042 1841 9 4.2380000000000001e-01 7.2257405492819640e+00 2.2616180568880971e+01 8.6636840569277549e+00 0 0 0
35339 1 7 -5.0000000000000000e-01 9.7562899929895988e+00 2.4162537296129941e+01 8.0241379902722123e+00 -2 0 0
35312 1 2 5.9999999999999998e-02 1.0761712197440394e+01 2.2808163266330752e+01 1.0203241294033688e+01 -2 0 0
36375 1 2 5.9999999999999998e-02 6.7390532980384243e+00 2.0022951818667444e+01 1.1660090029358102e+01 -1 1 0
35307 1 3 8.0000000000000002e-02 1.1755547369842471e+01 2.3225645203948197e+01 9.9341964363190343e+00 -2 0 0
35310 1 4 -5.0000000000000000e-01 1.1403415233485534e+01 2.4636852885926022e+01 9.6170030193716300e+00 -2 0 0
22329 1 2 5.9999999999999998e-02 7.8203712010855710e+00 2.2831205186761309e+01 1.1782176523576428e+01 1 0 0
35311 1 2 5.9999999999999998e-02 1.1854184310235954e+01 2.2678057532092065e+01 8.9748184853839703e+00 -2 0 0
35305 1 2 5.9999999999999998e-02 1.2491805118143120e+01 2.1026207893644351e+01 1.0902699070185005e+01 -2 0 0
35308 1 2 5.9999999999999998e-02 1.3001695894507753e+01 2.3754907751974056e+01 1.1700528209699732e+01 -2 0 0
34035 1 4 -5.0000000000000000e-01 1.3506070396523935e+01 2.1190545617008098e+01 6.1807360841642751e+00 -1 0 0
35304 1 1 -1.2000000000000000e-01 1.2975514460388023e+01 2.3106676780181374e+01 1.0833735473850581e+01 -2 0 0
34032 1 5 5.0000000000000000e-01 1.4592322826767781e+01 2.0450266388094835e+01 6.2594250512647074e+00 -1 0 0
34026 1 1 -1.2000000000000000e-01 1.7180146727692552e+01 2.1034761568155414e+01 6.4431573151891426e+00 -1 0 0
34034 1 2 5.9999999999999998e-02 1.5491140581664089e+01 2.1948746130799922e+01 7.5078781675144812e+00 -1 0 0
34045 1 6 2.9999999999999999e-01 1.3490263880850813e+01 2.2102588042211107e+01 6.5912489937362917e+00 -1 0 0
36404 1 7 -5.0000000000000000e-01 1.3782956511942768e+01 1.8923992914400422e+01 9.4757611910555521e+00 -1 1 0
36393 1 1 -1.2000000000000000e-01 1.7047878810821278e+01 1.8909743015712600e+01 1.0444945887069034e+01 -1 1 0
36398 1 2 5.9999999999999998e-02 1.6316455356379649e+01 1.9688546730706083e+01 1.0704452447655681e+01 -1 1 0
34029 1 1 -1.2000000000000000e-01 1.5775803449702872e+01 2.0979740660161561e+01 7.1403782019429061e+00 -1 0 0
34033 1 2 5.9999999999999998e-02 1.5666355291118034e+01 2.0284394179006181e+01 7.9731186571805441e+00 -1 0 0
33992 1 2 5.9999999999999998e-02 1.6792848719814607e+01 2.2716541040696871e+01 9.9768598887853397e+00 -1 0 0
33988 1 1 -1.2000000000000000e-01 1.6958999534519265e+01 2.3772078335482469e+01 1.0196653883322941e+01 -1 0 0
36397 1 2 5.9999999999999998e-02 1.7772603350392117e+01 1.9413043043176810e+01 9.8535960790592139e+00 -1 1 0
33993 1 2 5.9999999999999998e-02 1.6459624449946510e+01 2.3824577637132982e+01 1.1203280302574480e+01 -1 0 0
34028 1 2 5.9999999999999998e-02 1.7920411115035119e+01 2.2520415933966042e+01 7.7296561516344164e+00 -1 0 0
34023 1 1 -1.2000000000000000e-01 1.8347829988371384e+01 2.1580149118133072e+01 7.2902488410017687e+00 -1 0 0
35309 1 2 5.9999999999999998e-02 1.3829179128828603e+01 2.3514786852332346e+01 1.0281966703554552e+01 -2 0 0
35306 1 2 5.9999999999999998e-02 1.4101959960163516e+01 2.1400959788474676e+01 1.0630170178778558e+01 -2 0 0
35303 1 1 -1.2000000000000000e-01 1.3284757418008500e+01 2.1685327672335557e+01 1.1225413742703108e+01 -2 0 0
33996 1 2 5.9999999999999998e-02 1.5133167805019868e+01 2.4445931173275440e+01 9.1561641326782297e+00 -1 0 0
33995 1 2 5.9999999999999998e-02 1.6574155010543976e+01 2.4509170388207263e+01 8.1915744751871991e+00 -1 0 0
33991 1 1 -1.2000000000000000e-01 1.6185364971868637e+01 2.4614194719839450e+01 9.2381219766030664e+00 -1 0 0
34018 1 4 -5.0000000000000000e-01 2.0889083152159682e+01 2.4008509635935699e+01 6.3442983952464553e+00 -1 0 0
34027 1 2 5.9999999999999998e-02 1.8619464119183696e+01 2.0886187235145538e+01 8.0637229677810627e+00 -1 0 0
33985 1 1 -1.2000000000000000e-01 1.8502998961518497e+01 2.4012189593334043e+01 1.0358947817755043e+01 -1 0 0
34021 1 5 5.0000000000000000e-01 1.9729494040790602e+01 2.3425180793188954e+01 6.1942450281755255e+00 -1 0 0
34022 1 1 -1.2000000000000000e-01 1.9638263643387880e+01 2.1926996749730154e+01 6.4287394312452086e+00 -1 0 0
34009 1 7 -5.0000000000000000e-01 2.0935556662942318e+01 2.1072147170416855e+01 1.0404374895502118e+01 -1 0 0
36407 1 2 5.9999999999999998e-02 1.9589447780431435e+01 1.8736144631039959e+01 1.0672554799356448e+01 -1 1 0
33986 1 2 5.9999999999999998e-02 1.8516379680842057e+01 2.1847053247285956e+01 1.0923012336493080e+01 -1 0 0
34025 1 2 5.9999999999999998e-02 2.0462640011436019e+01 2.1572480590898948e+01 6.9740114916887190e+00 -1 0 0
33984 1 1 -1.2000000000000000e-01 1.9233680991239044e+01 2.2718869907490486e+01 1.0935328673898004e+01 -1 0 0
33983 1 5 5.0000000000000000e-01 2.0658638815004576e+01 2.2296256572681976e+01 1.0411722932355344e+01 -1 0 0
33987 1 2 5.9999999999999998e-02 1.9382079265480368e+01 2.2874413181716900e+01 1.2025913078515801e+01 -1 0 0
33990 1 2 5.9999999999999998e-02 1.8845733183881148e+01 2.4059761125559486e+01 9.3451582579947736e+00 -1 0 0
33980 1 4 -5.0000000000000000e-01 2.1493477272248576e+01 2.3319605725174316e+01 1.0017387410336854e+01 -1 0 0
34008 1 6 2.9999999999999999e-01 2.1158419858702281e+01 2.4273585863021097e+01 9.8648414641147877e+00 -1 0 0
36440 1 6 2.9999999999999999e-01 2.1577289627092568e+01 1.8658924084344022e+01 1.0524321546167137e+01 -1 1 0
11763 1 2 5.9999999999999998e-02 2.3532472566458096e+00 3.0513197839911900e+01 6.2835323566039607e+00 2 2 0
11778 1 6 2.9999999999999999e-01 1.0087778768862637e-02 2.8783476241117434e+01 1.0227365096272990e+01 2 2 0
34062 1 2 5.9999999999999998e-02 4.8575039299887584e+00 2.6176950654156066e+01 6.9912766714804730e+00 -1 0 0
34068 1 2 5.9999999999999998e-02 6.0622291046639800e+00 2.8295486550383160e+01 6.3234197506017154e+00 -1 0 0
11750 1 4 -5.0000000000000000e-01 5.3640372955442905e-01 2.8169483386981458e+01 9.6208350254334842e+00 2 2 0
11779 1 7 -5.0000000000000000e-01 1.2434192258607561e+00 2.7589347265833190e+01 7.5863713681796590e+00 2 2 0
11753 1 5 5.0000000000000000e-01 6.7806248015343917e-01 2.8366415754218295e+01 8.3192281460766715e+00 2 2 0
11762 1 2 5.9999999999999998e-02 2.8097473910117610e+00 3.0216864544704602e+01 7.9768150257074888e+00 2 2 0
11751 1 2 5.9999999999999998e-02 1.4745644216483222e+00 2.6171271314239092e+01 9.6978856819633563e+00 2 2 0
11747 1 3 8.0000000000000002e-02 1.1390850644837898e+00 2.7002121572863558e+01 1.0339708886164296e+01 2 2 0
11738 1 2 5.9999999999999998e-02 1.4199138662673219e+00 3.0117747023004625e+01 1.1043889775513309e+01 2 2 0
34060 1 1 -1.2000000000000000e-01 5.9073250079659827e+00 2.5876773422965559e+01 7.1039889299674552e+00 -1 0 0
11748 1 2 5.9999999999999998e-02 3.0247938796641152e+00 2.7625322604146888e+01 1.0738666239223411e+01 2 2 0
11752 1 2 5.9999999999999998e-02 2.9991675964088294e-01 2.6645607825281058e+01 1.0949393174982411e+01 2 2 0
11744 1 1 -1.2000000000000000e-01 2.2311033334813679e+00 2.7353043136990713e+01 1.1387139492896813e+01 2 2 0
11734 1 1 -1.2000000000000000e-01 2.0657490342906346e+00 2.9893154997066070e+01 1.1871823920592792e+01 2 2 0
11737 1 2 5.9999999999999998e-02 3.0608489898215012e+00 3.0153217271386762e+01 1.1497747767596081e+01 2 2 0
11749 1 2 5.9999999999999998e-02 2.5930023481816344e+00 2.6374505061173259e+01 1.1791053968733136e+01 2 2 0
22354 1 2 5.9999999999999998e-02 5.7720948745899253e-02 2.5536169619763232e+01 6.5770395679245617e+00 1 0 0
11722 1 2 5.9999999999999998e-02 5.7404896301206287e+00 3.0627663637680829e+01 1.0749994756619063e+01 2 2 0
11754 1 1 -1.2000000000000000e-01 5.1427494986200716e-02 2.9618038784152517e+01 7.6233328565120164e+00 2 2 0
44768 1750 9 4.2380000000000001e-01 1.9029879141065614e+01 3.1408169243035033e+01 2.9547028430099083e+01 0 0 0
34063 1 2 5.9999999999999998e-02 6.2083870679291771e+00 2.6334551812105829e+01 8.0793871919860134e+00 -1 0 0
22323 1 2 5.9999999999999998e-02 9.7260248497843609e+00 2.4803152881516432e+01 1.1552423482764590e+01 1 0 0
34069 1 2 5.9999999999999998e-02 7.8769384742835662e+00 2.8192607315808022e+01 6.7326993556151020e+00 -1 0 0
22327 1 2 5.9999999999999998e-02 7.1835456648363145e+00 2.5130409422889048e+01 1.1337518447291560e+01 1 0 0
35313 1 5 5.0000000000000000e-01 1.0522673189127007e+01 2.4945436951737349e+01 8.6713205118819108e+00 -2 0 0
35319 1 2 5.9999999999999998e-02 1.1212929271731863e+01 2.6359513795376401e+01 6.3351675186818603e+00 -2 0 0
35320 1 2 5.9999999999999998e-02 1.1141325706766121e+01 2.7981566410352883e+01 7.0120395127735557e+00 -2 0 0
22321 1 2 5.9999999999999998e-02 9.1684162977814783e+00 2.6993570038214116e+01 1.1360307645674169e+01 1 0 0
35316 1 2 5.9999999999999998e-02 9.4320646518954891e+00 2.6616552415058347e+01 7.9922333480905756e+00 -2 0 0
35314 1 1 -1.2000000000000000e-01 1.0461487794822673e+01 2.6446440081277931e+01 8.3563071600026060e+00 -2 0 0
35317 1 2 5.9999999999999998e-02 1.0529956000074629e+01 2.7171722151763685e+01 9.2088820196376933e+00 -2 0 0
35315 1 1 -1.2000000000000000e-01 1.1394962257790862e+01 2.6953002611938196e+01 7.2175022428979645e+00 -2 0 0
11718 1 2 5.9999999999999998e-02 7.2775586501179461e+00 2.8829256234226541e+01 1.1389255650926106e+01 2 2 0
11784 1 2 5.9999999999999998e-02 9.9183212775601177e+00 2.9994787646458750e+01 8.8712309876589561e+00 2 2 0
22343 1 7 -5.0000000000000000e-01 1.1594431594882979e+01 2.7084815843599792e+01 1.1668352505441465e+01 1 0 0
11712 1 4 -5.0000000000000000e-01 9.5691649093311213e+00 3.0297368558961786e+01 1.1890290798636304e+01 2 2 0
11773 1 2 5.9999999999999998e-02 7.6218671699712397e+00 3.0586841089131621e+01 8.6639842089478751e+00 2 2 0
11716 1 1 -1.2000000000000000e-01 7.2169430807780071e+00 2.9749836837676817e+01 1.2024295189709019e+01 2 2 0
11713 1 2 5.9999999999999998e-02 1.1522038729177684e+01 3.0331845216647068e+01 1.1443148140932227e+01 2 2 0
11787 1 2 5.9999999999999998e-02 1.2409630630193645e+01 3.0419233436846625e+01 8.0292168502134800e+00 2 2 0
35338 1 6 2.9999999999999999e-01 1.1767274320999976e+01 2.5380404847598825e+01 1.0249133419680042e+01 -2 0 0
11783 1 2 5.9999999999999998e-02 9.8969019009036803e+00 2.9968704750340986e+01 7.1972153364719231e+00 2 2 0
11781 1 1 -1.2000000000000000e-01 1.0076112555956884e+01 3.0655382145598164e+01 8.0160182664014421e+00 2 2 0
11740 1 6 2.9999999999999999e-01 9.3375257748562106e+00 3.0501845144590636e+01 1.0931977007918819e+01 2 2 0
35340 1 7 -5.0000000000000000e-01 1.4316392557357190e+01 2.4602241920792277e+01 6.0857968787911663e+00 -2 0 0
35321 1 1 -1.2000000000000000e-01 1.3847751367250066e+01 2.7089420461473193e+01 6.3265446838989510e+00 -2 0 0
35326 1 2 5.9999999999999998e-02 1.4874995452038336e+01 2.7253418704961682e+01 6.6436764942761348e+00 -2 0 0
35322 1 2 5.9999999999999998e-02 1.3085121320042447e+01 2.7979973575359473e+01 8.1137392796139967e+00 -2 0 0
35318 1 1 -1.2000000000000000e-01 1.2939272634488734e+01 2.6996512613649696e+01 7.5951815509931935e+00 -2 0 0
35323 1 2 5.9999999999999998e-02 1.3274988365239453e+01 2.6120855936093360e+01 8.1585655286199881e+00 -2 0 0
33994 1 5 5.0000000000000000e-01 1.6310572076490065e+01 2.6084487621868846e+01 9.4580970531197064e+00 -1 0 0
34000 1 2 5.9999999999999998e-02 1.6043725516397071e+01 2.8774420125724728e+01 8.5480138327290067e+00 -1 0 0
34010 1 7 -5.0000000000000000e-01 1.5903230038789223e+01 2.6600447827709278e+01 1.0504163066342301e+01 -1 0 0
33997 1 4 -5.0000000000000000e-01 1.6815423502768098e+01 2.6896257208772809e+01 8.5498046959825942e+00 -1 0 0
33998 1 3 8.0000000000000002e-02 1.7081082432061351e+01 2.8362097212184509e+01 8.6446736028032838e+00 -1 0 0
34007 1 6 2.9999999999999999e-01 1.7020219281704403e+01 2.6496903344172512e+01 7.5894288789458972e+00 -1 0 0
10958 1 2 5.9999999999999998e-02 1.4913912372023812e+01 2.9107466985456124e+01 1.1099416946964460e+01 3 1 0
34001 1 2 5.9999999999999998e-02 1.7517551363112577e+01 2.8575371272241487e+01 9.6417046045605641e+00 -1 0 0
34003 1 2 5.9999999999999998e-02 1.7743745669203381e+01 2.8758896030448856e+01 6.5979810849801614e+00 -1 0 0
34004 1 2 5.9999999999999998e-02 1.8294374520954399e+01 2.9958157125348723e+01 7.8321196588907123e+00 -1 0 0
33999 1 1 -1.2000000000000000e-01 1.8120637038327697e+01 2.8885021641493914e+01 7.6481418263035428e+00 -1 0 0
10956 1 1 -1.2000000000000000e-01 1.4899742987182259e+01 2.9765226977290627e+01 1.1977510312517039e+01 3 1 0
10964 1 2 5.9999999999999998e-02 1.4706275743839994e+01 3.0705707234209402e+01 9.3928711548982360e+00 3 1 0
33989 1 2 5.9999999999999998e-02 1.8968884310316277e+01 2.4905812253521063e+01 1.0750003976658977e+01 -1 0 0
34006 1 2 5.9999999999999998e-02 2.0171871695031943e+01 2.9050064940964795e+01 7.2594701589054118e+00 -1 0 0
34014 1 2 5.9999999999999998e-02 1.9128606679064685e+01 2.6121186676221132e+01 7.4742795137068452e+00 -1 0 0
34011 1 1 -1.2000000000000000e-01 1.9581023959662542e+01 2.6922915851066239e+01 7.0442936762587545e+00 -1 0 0
34002 1 1 -1.2000000000000000e-01 1.9523600440077015e+01 2.8305718759278836e+01 7.7239394054127892e+00 -1 0 0
27198 1 2 5.9999999999999998e-02 1.9459422080218619e+01 2.9063386522671408e+01 1.0742356523111424e+01 -2 2 0
34005 1 2 5.9999999999999998e-02 1.9797077790854324e+01 2.8126584452389181e+01 8.7508935556425236e+00 -1 0 0
27196 1 3 8.0000000000000002e-02 1.9642972537828236e+01 2.8843416606815925e+01 1.1814827425942696e+01 -2 2 0
27208 1 7 -5.0000000000000000e-01 2.1066614848046694e+01 2.6606347871717997e+01 1.0648361307031454e+01 -2 2 0
34012 1 1 -1.2000000000000000e-01 2.1066864893068949e+01 2.6596184551392152e+01 6.7542925319730589e+00 -1 0 0
27199 1 2 5.9999999999999998e-02 1.8907504799703609e+01 2.8029151073306750e+01 1.1944296860287944e+01 -2 2 0
27192 1 5 5.0000000000000000e-01 2.1488772095720009e+01 2.7170801811134467e+01 1.1647203231636972e+01 -2 2 0
34017 1 2 5.9999999999999998e-02 2.1535668774655687e+01 2.6423259212987727e+01 7.6810298416401963e+00 -1 0 0
34016 1 2 5.9999999999999998e-02 2.1535984700204047e+01 2.7517348167066039e+01 6.3843952585401569e+00 -1 0 0
11755 1 1 -1.2000000000000000e-01 8.0599601897607631e-01 3.0986511820443503e+01 7.7874760631440871e+00 2 2 0
11758 1 1 -1.2000000000000000e-01 2.2818977755828667e+00 3.0881536122952944e+01 7.2610367152146527e+00 2 2 0
11760 1 2 5.9999999999999998e-02 7.4950611049878391e-01 3.1154262167415961e+01 8.8808230380472253e+00 2 2 0
11759 1 2 5.9999999999999998e-02 3.1514367664029447e-01 3.1771331477967294e+01 7.2217435222168609e+00 2 2 0
11761 1 1 -1.2000000000000000e-01 3.0355439434961302e+00 3.2253579409236885e+01 7.1614083379069031e+00 2 2 0
11764 1 5 5.0000000000000000e-01 4.5551820146084232e+00 3.2209671425508560e+01 6.9564768033080062e+00 2 2 0
11782 1 1 -1.2000000000000000e-01 1.1602694099739807e+01 3.1046294733976421e+01 7.8268109473537644e+00 2 2 0
11774 1 2 5.9999999999999998e-02 7.5062305693816169e+00 3.0863590110265118e+01 7.0007355256193922e+00 2 2 0
11785 1 3 8.0000000000000002e-02 1.1870000508057126e+01 3.1482339015022156e+01 6.3645367790570706e+00 2 2 0
11769 1 1 -1.2000000000000000e-01 7.7346827877747026e+00 3.1389186646423926e+01 7.9083908269668353e+00 2 2 0
11717 1 1 -1.2000000000000000e-01 6.6725944263897006e+00 3.0980248817967098e+01 1.1234956577762270e+01 2 2 0
11721 1 2 5.9999999999999998e-02 7.3948958575011101e+00 3.1258828724220791e+01 1.0525079063802508e+01 2 2 0
11786 1 2 5.9999999999999998e-02 1.1849240512934216e+01 3.1918617728735406e+01 8.3997339364644983e+00 2 2 0
11772 1 1 -1.2000000000000000e-01 9.1789456475616795e+00 3.1823554477654042e+01 7.9563541341889064e+00 2 2 0
13187 1 1 -1.2000000000000000e-01 8.6721894597587834e-03 2.3135984851480909e+01 1.4906443375968202e+01 2 1 0
10962 1 2 5.9999999999999998e-02 1.6413098449662840e+01 3.0782438991658456e+01 1.1021637109607138e+01 3 1 0
11789 1 2 5.9999999999999998e-02 1.2879445389897215e+01 3.1301767754676241e+01 5.8854032528340072e+00 2 2 0
10957 1 1 -1.2000000000000000e-01 1.5421256390161579e+01 3.1058024047163929e+01 1.1351293564368907e+01 3 1 0
10960 1 1 -1.2000000000000000e-01 1.4590308242931338e+01 3.1496637987246029e+01 1.0085774786647036e+01 3 1 0
10965 1 2 5.9999999999999998e-02 1.3535297461523111e+01 3.1529464610989475e+01 1.0370957201890503e+01 3 1 0
10961 1 2 5.9999999999999998e-02 1.5504052501464255e+01 3.1872695559106841e+01 1.2055435039331980e+01 3 1 0
27203 1 2 5.9999999999999998e-02 2.0158500206903486e+01 3.1362996891716595e+01 1.0986198246678075e+01 -2 2 0
27200 1 1 -1.2000000000000000e-01 2.0149778436483867e+01 3.1352637813343541e+01 1.2080695331872869e+01 -2 2 0
34674 1 2 5.9999999999999998e-02 2.2479743294012414e-01 1.4282029301079240e+00 1.3002108210443948e+01 -2 0 0
34635 1 2 5.9999999999999998e-02 4.2485137252446989e+00 2.5233261434718085e-01 1.2094536450481078e+01 -2 0 0
44769 1750 9 4.2380000000000001e-01 1.8422566768228332e+01 3.1998961411244824e+01 2.8151047508797042e+01 0 0 0
34631 1 1 -1.2000000000000000e-01 3.9953963359070528e+00 1.1822280366195257e+00 1.2570097769703258e+01 -2 0 0
34636 1 2 5.9999999999999998e-02 2.9594580101222623e+00 1.1343678834991482e+00 1.2881198143107111e+01 -2 0 0
34626 1 4 -5.0000000000000000e-01 3.4618723418285993e+00 2.9714381803258378e+00 1.5483149113663970e+01 -2 0 0
34654 1 6 2.9999999999999999e-01 2.8407698520699940e+00 2.1973740091291369e+00 1.5715075218877685e+01 -2 0 0
34623 1 3 8.0000000000000002e-02 3.3238933040757872e+00 4.3191159626976088e+00 1.6054191166985081e+01 -2 0 0
34627 1 2 5.9999999999999998e-02 3.3806743989103176e+00 5.0761561485903348e+00 1.5281798062241993e+01 -2 0 0
34629 1 5 5.0000000000000000e-01 4.4691655826876460e+00 2.7266554317027540e+00 1.4666687139754211e+01 -2 0 0
34630 1 1 -1.2000000000000000e-01 4.6261964645468927e+00 1.3500982628354548e+00 1.3986583720785235e+01 -2 0 0
34628 1 2 5.9999999999999998e-02 4.1039648057305538e+00 4.6555299188238930e+00 1.6675492067744408e+01 -2 0 0
34620 1 1 -1.2000000000000000e-01 2.0381657386040777e+00 4.4444595446288577e+00 1.6931208209321625e+01 -2 0 0
34625 1 2 5.9999999999999998e-02 1.1610069366786226e+00 4.2357677422460327e+00 1.6316903451862473e+01 -2 0 0
34617 1 7 -5.0000000000000000e-01 2.0256818763921065e+00 9.1876888830228876e-01 1.6490144384650446e+01 -2 0 0
34633 1 2 5.9999999999999998e-02 4.2599414510441740e+00 5.7996192456004059e-01 1.4659767539906104e+01 -2 0 0
34655 1 7 -5.0000000000000000e-01 5.2609446588514839e+00 3.6190853271389130e+00 1.4386403436280784e+01 -2 0 0
34624 1 2 5.9999999999999998e-02 1.9905054918180003e+00 3.5781982107192372e+00 1.7645120893509983e+01 -2 0 0
34619 1 1 -1.2000000000000000e-01 1.9281399344268431e+00 5.7956057955764431e+00 1.7681623666082096e+01 -2 0 0
34632 1 2 5.9999999999999998e-02 5.7270054032857294e+00 1.2272790004100269e+00 1.3917577207361402e+01 -2 0 0
34653 1 6 2.9999999999999999e-01 6.1040698518758427e+00 4.2265725997783861e+00 1.2789068844924069e+01 -2 0 0
16561 1 2 5.9999999999999998e-02 6.1346406493498256e+00 5.8600320446753971e+00 1.6074135815562940e+01 1 0 0
34561 1 1 -1.2000000000000000e-01 1.0098307002528205e+01 6.4318706702465356e-01 1.2525374786411037e+01 -2 0 0
34560 1 2 5.9999999999999998e-02 1.1523428132204716e+01 3.1000378802915671e+00 1.2548247660266462e+01 -2 0 0
34566 1 2 5.9999999999999998e-02 1.0971042069619237e+01 4.9397744298501484e-01 1.3125190518406143e+01 -2 0 0
34558 1 1 -1.2000000000000000e-01 9.6067851020869863e+00 2.0911717102827616e+00 1.2332406711290385e+01 -2 0 0
34556 1 2 5.9999999999999998e-02 9.8396738313944834e+00 4.7702782429294333e+00 1.3000769626446848e+01 -2 0 0
16573 1 3 8.0000000000000002e-02 9.6542196407961072e+00 2.3685859577514239e+00 1.7769663559346444e+01 1 0 0
16578 1 2 5.9999999999999998e-02 8.9273875694072569e+00 1.6628800953923830e+00 1.7943870685197307e+01 1 0 0
16570 1 1 -1.2000000000000000e-01 9.3991596498319154e+00 2.9861036735358089e+00 1.6465657447178174e+01 1 0 0
34562 1 2 5.9999999999999998e-02 8.9969253425455307e+00 2.3599027958862475e+00 1.3185619789849069e+01 -2 0 0
16576 1 4 -5.0000000000000000e-01 1.0853643351739228e+01 1.6147079682798560e+00 1.8010353519541177e+01 1 0 0
16563 1 2 5.9999999999999998e-02 8.0236340732643079e+00 5.1668977517420238e+00 1.7963793413692382e+01 1 0 0
16579 1 5 5.0000000000000000e-01 1.1327592079106431e+01 6.3450125369727772e-01 1.7211130508624809e+01 1 0 0
16569 1 1 -1.2000000000000000e-01 8.1293932002897886e+00 3.7542179192376888e+00 1.6241561196618136e+01 1 0 0
16572 1 2 5.9999999999999998e-02 7.3076389532636883e+00 3.2572136626814001e+00 1.6672932462447744e+01 1 0 0
16574 1 2 5.9999999999999998e-02 9.3222409982074073e+00 2.1419220043352474e+00 1.5863370339721587e+01 1 0 0
16605 1 7 -5.0000000000000000e-01 1.1053836629900148e+01 3.9725764525589330e-01 1.6019748582535591e+01 1 0 0
16560 1 1 -1.2000000000000000e-01 8.1481292134516980e+00 5.2031988317913767e+00 1.6845625805709453e+01 1 0 0
16571 1 2 5.9999999999999998e-02 8.0286077489862162e+00 3.8125281858464311e+00 1.5116728683919995e+01 1 0 0
16575 1 2 5.9999999999999998e-02 1.0220093394305183e+01 3.5738713263186828e+00 1.6097371094626403e+01 1 0 0
16564 1 2 5.9999999999999998e-02 9.1107074627500442e+00 5.5765401888569528e+00 1.6720614853683479e+01 1 0 0
16557 1 1 -1.2000000000000000e-01 7.1823008020958339e+00 6.1417994516362890e+00 1.6157001540960803e+01 1 0 0
34578 1 6 2.9999999999999999e-01 1.2277594389681115e+01 5.4982391434705740e+00 1.2894590443275742e+01 -2 0 0
16562 1 2 5.9999999999999998e-02 7.5003005818294151e+00 6.2843802227058854e+00 1.5137540634589122e+01 1 0 0
37548 1 2 5.9999999999999998e-02 1.3575446089269455e+01 1.5554889432474834e+00 1.2466256704994311e+01 0 1 0
34545 1 2 5.9999999999999998e-02 1.5134710684824583e+01 5.1282377364008127e+00 1.2371330522295313e+01 -2 0 0
37551 1 2 5.9999999999999998e-02 1.5398851520902614e+01 2.7923512059896289e+00 1.3217212087408734e+01 0 1 0
37545 1 1 -1.2000000000000000e-01 1.4073218573473170e+01 1.0665084220702556e+00 1.3302538377461074e+01 0 1 0
37550 1 2 5.9999999999999998e-02 1.5452955055199357e+01 1.9357758212985743e+00 1.4802831005233827e+01 0 1 0
37546 1 1 -1.2000000000000000e-01 1.4800928491880377e+01 2.2711785069827202e+00 1.4008279752810077e+01 0 1 0
37553 1 2 5.9999999999999998e-02 1.3245791761110530e+01 3.6953002922940907e+00 1.3824954551626707e+01 0 1 0
37554 1 2 5.9999999999999998e-02 1.3009573543395325e+01 2.5839377760727285e+00 1.5264484917072332e+01 0 1 0
37549 1 3 8.0000000000000002e-02 1.3747705064013969e+01 3.1806894017020979e+00 1.4672928764912504e+01 0 1 0
37552 1 4 -5.0000000000000000e-01 1.4295447376776373e+01 4.1520404636544495e+00 1.5573446054096836e+01 0 1 0
37580 1 6 2.9999999999999999e-01 1.5086394534852850e+01 3.9378542183564575e+00 1.6184869748390550e+01 0 1 0
37555 1 5 5.0000000000000000e-01 1.3969041909965384e+01 5.4543365326959012e+00 1.5621832171070430e+01 0 1 0
10906 1 7 -5.0000000000000000e-01 1.7126328241407133e+01 3.9757101695701409e+00 1.6673657704403077e+01 3 1 0
37547 1 2 5.9999999999999998e-02 1.3243581593661046e+01 5.9209174926704800e-01 1.3855559511437280e+01 0 1 0
16586 1 2 5.9999999999999998e-02 1.3936284779688179e+01 1.1654222165687698e+00 1.7680013740934498e+01 1 0 0
16592 1 2 5.9999999999999998e-02 1.6468646673348363e+01 6.9863139049136447e-01 1.7958453197418255e+01 1 0 0
37581 1 7 -5.0000000000000000e-01 1.3189502048357330e+01 5.9852257898542085e+00 1.4894197992373106e+01 0 1 0
16581 1 1 -1.2000000000000000e-01 1.3776780183617303e+01 1.0208507953947592e-01 1.7382318894042658e+01 1 0 0
10892 1 2 5.9999999999999998e-02 1.7646456439794683e+01 2.3204517005495560e+00 1.4736239871803475e+01 3 1 0
37538 1 2 5.9999999999999998e-02 1.6749992516800074e+01 1.1197185622496829e-01 1.3941846987258701e+01 0 1 0
10888 1 2 5.9999999999999998e-02 1.8291576221493610e+01 9.3516227693429765e-01 1.6526691558142065e+01 3 1 0
37558 1 2 5.9999999999999998e-02 1.5295842090684266e+01 5.6660311628923266e+00 1.7390235924277363e+01 0 1 0
37536 1 1 -1.2000000000000000e-01 1.5045739753799685e+01 4.6746135916546458e-02 1.2707858917194567e+01 0 1 0
10890 1 5 5.0000000000000000e-01 1.8235860231716558e+01 3.8072904213492098e+00 1.6206464191012913e+01 3 1 0
27146 1 2 5.9999999999999998e-02 2.1565437659070955e+01 1.5926452016463850e+01 1.9147782413782579e+01 -2 2 0
10887 1 1 -1.2000000000000000e-01 1.8580825189228854e+01 2.6446569560431916e+00 1.5272286012908989e+01 3 1 0
34528 1 2 5.9999999999999998e-02 1.9620734428559143e+01 1.4557752623907609e+00 1.2255341203420395e+01 -2 0 0
10891 1 2 5.9999999999999998e-02 1.9347987264224052e+01 2.9564022933668044e+00 1.4561934640409454e+01 3 1 0
10884 1 1 -1.2000000000000000e-01 1.9118544465636045e+01 1.4046837052456302e+00 1.5962891682646251e+01 3 1 0
10893 1 4 -5.0000000000000000e-01 1.9302625989468368e+01 4.5679665204783602e+00 1.6543732540455526e+01 3 1 0
10903 1 6 2.9999999999999999e-01 2.0180023369892528e+01 4.4058715013948113e+00 1.6010318114890477e+01 3 1 0
10889 1 2 5.9999999999999998e-02 1.9850776159663891e+01 1.6295342740205019e+00 1.6770574240122851e+01 3 1 0
10885 1 2 5.9999999999999998e-02 2.0628093111060828e+01 9.2149571101893402e-01 1.4529905173190320e+01 3 1 0
10894 1 3 8.0000000000000002e-02 1.9440818826774745e+01 5.5747924651887093e+00 1.7622269131385263e+01 3 1 0
10881 1 1 -1.2000000000000000e-01 1.9700140450029117e+01 4.5542018877082813e-01 1.4958047365371268e+01 3 1 0
10886 1 2 5.9999999999999998e-02 1.9006020720689307e+01 3.4422976256907656e-01 1.4145332541684196e+01 3 1 0
6488 1 2 5.9999999999999998e-02 2.1164474172701158e+01 5.5414752396596016e+00 1.4176123531203867e+01 2 0 0
6498 1 7 -5.0000000000000000e-01 2.1398660649061238e+01 3.8261822195512334e+00 1.2492236892131723e+01 2 0 0
10897 1 2 5.9999999999999998e-02 2.0269157837905489e+01 5.3751132133782757e+00 1.8229040183135925e+01 3 1 0
10896 1 2 5.9999999999999998e-02 1.8718782681685976e+01 5.5051199921120979e+00 1.8361555938089626e+01 3 1 0
6584 1 2 5.9999999999999998e-02 5.9413357459257599e-01 6.3270255922134613e+00 1.3114840860001252e+01 2 0 0
34645 1 1 -1.2000000000000000e-01 5.2340998513102326e+00 6.8755344213951339e+00 1.2528992562844225e+01 -2 0 0
6581 1 2 5.9999999999999998e-02 9.8222099562920009e-02 7.2043780673234545e+00 1.5509236576540918e+01 2 0 0
34650 1 2 5.9999999999999998e-02 5.5764117061361267e+00 7.7770456302081863e+00 1.2959481182015185e+01 -2 0 0
6577 1 2 5.9999999999999998e-02 5.0532809984805493e-01 9.7864996091353778e+00 1.4268295797745076e+01 2 0 0
34649 1 2 5.9999999999999998e-02 4.7251018266092277e+00 6.3460719268105699e+00 1.3331681438619094e+01 -2 0 0
22226 1 2 5.9999999999999998e-02 3.7913479321697414e+00 1.2038567403356621e+01 1.2453630912297339e+01 1 0 0
6579 1 3 8.0000000000000002e-02 1.7635172320979992e-01 7.3015837412549480e+00 1.3326407834277299e+01 2 0 0
34622 1 2 5.9999999999999998e-02 2.0284959227975716e+00 6.6145609160431604e+00 1.7029738641322567e+01 -2 0 0
6575 1 1 -1.2000000000000000e-01 1.4722655811176891e-01 9.1983128083077617e+00 1.5084417013976237e+01 2 0 0
6583 1 2 5.9999999999999998e-02 5.6045532957184541e-01 7.9334264740201101e+00 1.2560149568248114e+01 2 0 0
6580 1 2 5.9999999999999998e-02 1.6668057981014821e+00 7.6993164885401928e+00 1.4807821755367945e+01 2 0 0
6570 1 2 5.9999999999999998e-02 1.6991208587669611e+00 9.4025033156990006e+00 1.6559496226799720e+01 2 0 0
6566 1 1 -1.2000000000000000e-01 6.7564200925799955e-01 9.8323493020086783e+00 1.6359152417894546e+01 2 0 0
6571 1 6 2.9999999999999999e-01 3.5701442052716859e+00 1.0741674174936440e+01 1.6874490174333506e+01 2 0 0
6563 1 1 -1.2000000000000000e-01 8.7832920540569837e-01 1.1422595590769506e+01 1.6266242415284253e+01 2 0 0
16568 1 7 -5.0000000000000000e-01 4.7921601065904351e+00 9.0013734790630462e+00 1.7140020963075131e+01 1 0 0
16552 1 5 5.0000000000000000e-01 5.2876521582435165e+00 8.3422314076411119e+00 1.8012311422388276e+01 1 0 0
6568 1 2 5.9999999999999998e-02 1.2984882470663242e+00 1.1729965643024601e+01 1.5325802927530063e+01 2 0 0
6561 1 4 -5.0000000000000000e-01 3.2525007967479169e+00 1.1738194686842235e+01 1.7011131682011921e+01 2 0 0
6562 1 3 8.0000000000000002e-02 1.8681029481480631e+00 1.1907594022094344e+01 1.7357479589145697e+01 2 0 0
6569 1 2 5.9999999999999998e-02 2.1485414126251896e-02 9.5607834410419450e+00 1.7256813401343059e+01 2 0 0
6576 1 1 -1.2000000000000000e-01 5.9228316024460503e-01 7.7579295790656477e+00 1.4777879908914720e+01 2 0 0
6560 1 2 5.9999999999999998e-02 5.4545170344508209e+00 1.1511460639897408e+01 1.5693886926239980e+01 2 0 0
6556 1 2 5.9999999999999998e-02 6.1703818906885397e+00 1.1179895794806820e+01 1.8144775966910267e+01 2 0 0
34646 1 2 5.9999999999999998e-02 7.3651060119352767e+00 6.3048414699498485e+00 1.2303448101574430e+01 -2 0 0
6526 1 2 5.9999999999999998e-02 8.3250725445148905e+00 1.1472578261479777e+01 1.2820721709538041e+01 2 0 0
16555 1 4 -5.0000000000000000e-01 6.3818240547199503e+00 7.6087947194876850e+00 1.7959798469837100e+01 1 0 0
16558 1 2 5.9999999999999998e-02 6.9313416871308933e+00 8.3722702693842930e+00 1.6135633351111561e+01 1 0 0
16556 1 3 8.0000000000000002e-02 7.2134092227717472e+00 7.5106131698795924e+00 1.6807446417484229e+01 1 0 0
16559 1 2 5.9999999999999998e-02 8.2963301492347057e+00 7.7649319114282127e+00 1.6956662701944797e+01 1 0 0
6543 1 2 5.9999999999999998e-02 1.1092186113124360e+01 1.0097064349261318e+01 1.2904700449915893e+01 2 0 0
6542 1 2 5.9999999999999998e-02 1.1749737436117838e+01 8.4780242084362865e+00 1.3226369671748845e+01 2 0 0
6539 1 2 5.9999999999999998e-02 9.3636101228558957e+00 7.6966679101229110e+00 1.3641049534500461e+01 2 0 0
6537 1 1 -1.2000000000000000e-01 9.4914096194197057e+00 8.7422365808640201e+00 1.3218025293360272e+01 2 0 0
6538 1 1 -1.2000000000000000e-01 1.0975451754018664e+01 9.1908159255970521e+00 1.3508353743719551e+01 2 0 0
6540 1 2 5.9999999999999998e-02 8.7857554982779860e+00 9.2942571787863297e+00 1.3763525388449848e+01 2 0 0
6541 1 3 8.0000000000000002e-02 1.1333211245177134e+01 9.4962687121447686e+00 1.4958706837030759e+01 2 0 0
6547 1 5 5.0000000000000000e-01 1.0294600409397516e+01 1.0301812055129721e+01 1.7008991841202892e+01 2 0 0
6544 1 4 -5.0000000000000000e-01 1.0266988465294874e+01 1.0131843787354248e+01 1.5690822095561888e+01 2 0 0
6545 1 2 5.9999999999999998e-02 1.1619534508472515e+01 8.6529175208313660e+00 1.5590971434959393e+01 2 0 0
6572 1 6 2.9999999999999999e-01 9.4209366224469981e+00 1.0352976087860753e+01 1.5178143515136062e+01 2 0 0
6573 1 7 -5.0000000000000000e-01 1.1194035440668564e+01 9.8445769235350777e+00 1.7744968456226221e+01 2 0 0
6554 1 2 5.9999999999999998e-02 7.8045075944135371e+00 1.0552357267616754e+01 1.6057571431738793e+01 2 0 0
6548 1 1 -1.2000000000000000e-01 9.1121431381197748e+00 1.1014034297238389e+01 1.7642436923699574e+01 2 0 0
6549 1 1 -1.2000000000000000e-01 7.9502125442807596e+00 1.1354732647448627e+01 1.6710250170643651e+01 2 0 0
6551 1 2 5.9999999999999998e-02 9.4733031514050783e+00 1.1940855364591824e+01 1.8090274466646505e+01 2 0 0
6552 1 1 -1.2000000000000000e-01 6.6095224849809835e+00 1.1865457575271124e+01 1.7450244361384765e+01 2 0 0
6553 1 2 5.9999999999999998e-02 8.3742526895921827e+00 1.2192053083347856e+01 1.6122978242699716e+01 2 0 0
27101 1 2 5.9999999999999998e-02 1.2302999202123859e+01 1.2263422567616702e+01 1.7949172371296356e+01 -2 2 0
6546 1 2 5.9999999999999998e-02 1.2222492293344033e+01 1.0081174652136170e+01 1.5194093409959642e+01 2 0 0
34551 1 2 5.9999999999999998e-02 1.3520386375838719e+01 7.3576687813653940e+00 1.2220366637465510e+01 -2 0 0
6535 1 7 -5.0000000000000000e-01 1.5338090607174685e+01 9.3706378130325731e+00 1.2154771357027112e+01 2 0 0
37556 1 1 -1.2000000000000000e-01 1.4765953213101188e+01 6.3232976938578211e+00 1.6622082119734099e+01 0 1 0
37561 1 2 5.9999999999999998e-02 1.3742907629717353e+01 8.1192250073811074e+00 1.6758695409216219e+01 0 1 0
37562 1 2 5.9999999999999998e-02 1.2865529004076112e+01 6.7319271447924782e+00 1.7542979658460087e+01 0 1 0
37559 1 2 5.9999999999999998e-02 1.5495886044758526e+01 6.9263453348137212e+00 1.6149377511437340e+01 0 1 0
37557 1 1 -1.2000000000000000e-01 1.3868560690552236e+01 7.2606499349312985e+00 1.7378072622377019e+01 0 1 0
10913 1 2 5.9999999999999998e-02 1.6349541261290717e+01 9.7910846596888845e+00 1.6665988818439850e+01 3 1 0
10908 1 1 -1.2000000000000000e-01 1.7187675957184165e+01 9.7200009131476204e+00 1.5914694807342375e+01 3 1 0
10912 1 2 5.9999999999999998e-02 1.6935116720575387e+01 9.0968221156549181e+00 1.5089468105907576e+01 3 1 0
10901 1 2 5.9999999999999998e-02 1.7769120217394583e+01 7.4833433682632053e+00 1.7947922614092114e+01 3 1 0
10916 1 2 5.9999999999999998e-02 1.6593917070542183e+01 1.1662500109580577e+01 1.4901253693558585e+01 3 1 0
10911 1 3 8.0000000000000002e-02 1.7472617927477749e+01 1.1147158575092153e+01 1.5448944347993486e+01 3 1 0
10942 1 6 2.9999999999999999e-01 1.7426589172551800e+01 1.1753705688138805e+01 1.7563533817411532e+01 3 1 0
10902 1 2 5.9999999999999998e-02 1.7765463634337252e+01 7.1199183676460436e+00 1.6287524589064930e+01 3 1 0
10898 1 1 -1.2000000000000000e-01 1.8292219548906605e+01 7.6711346594805168e+00 1.7021323251199828e+01 3 1 0
10907 1 1 -1.2000000000000000e-01 1.8415695417069276e+01 9.1049597368298478e+00 1.6529750281259535e+01 3 1 0
10914 1 4 -5.0000000000000000e-01 1.7514219668439427e+01 1.2142518884811672e+01 1.6579471276659017e+01 3 1 0
10915 1 2 5.9999999999999998e-02 1.8380866590080945e+01 1.1382230747043900e+01 1.4799873056163943e+01 3 1 0
10910 1 2 5.9999999999999998e-02 1.8785060723102461e+01 9.7702213521707773e+00 1.7335711820658496e+01 3 1 0
6490 1 1 -1.2000000000000000e-01 2.0160001948836580e+01 7.4425107365889414e+00 1.2673623614551325e+01 2 0 0
6493 1 2 5.9999999999999998e-02 1.9398095059009389e+01 7.1685154618016034e+00 1.3408160371339145e+01 2 0 0
6502 1 2 5.9999999999999998e-02 1.9795149161126727e+01 9.4839413394101992e+00 1.2888334372727618e+01 2 0 0
10909 1 2 5.9999999999999998e-02 1.9147472818369874e+01 9.1606514611842567e+00 1.5691918556638608e+01 3 1 0
10900 1 2 5.9999999999999998e-02 2.0082274833634543e+01 7.0272910959762136e+00 1.6121890186092422e+01 3 1 0
10895 1 1 -1.2000000000000000e-01 1.9624709209080081e+01 6.9858565557544932e+00 1.7123352613614600e+01 3 1 0
14940 1 2 5.9999999999999998e-02 2.0433706208487617e+01 1.1955572104618508e+01 1.6403663994208376e+01 1 1 0
10899 1 2 5.9999999999999998e-02 2.0196185170732182e+01 7.6441321549080525e+00 1.7813654520453312e+01 3 1 0
14936 1 1 -1.2000000000000000e-01 2.1307599101531139e+01 1.1998482623758358e+01 1.5773662081930944e+01 1 1 0
14943 1 2 5.9999999999999998e-02 2.1251192157345173e+01 9.9240508593297587e+00 1.5191025067484542e+01 1 1 0
14941 1 2 5.9999999999999998e-02 2.0802998042406156e+01 1.2229939971081553e+01 1.4801999877518526e+01 1 1 0
6555 1 1 -1.2000000000000000e-01 5.5643305105358927e+00 1.2350515032791744e+01 1.6373431864252591e+01 2 0 0
22235 1 3 8.0000000000000002e-02 5.6684493290927325e+00 1.5606416990260293e+01 1.2154259764127632e+01 1 0 0
37627 1 2 5.9999999999999998e-02 5.0474629961692485e-01 1.3430502196343843e+01 1.3823352910478917e+01 0 1 0
6565 1 2 5.9999999999999998e-02 1.7095430582775213e+00 1.2981483392533814e+01 1.7411559003628419e+01 2 0 0
37613 1 2 5.9999999999999998e-02 4.7709780221331960e-01 1.7622319135061947e+01 1.5861807562931547e+01 0 1 0
27049 1 2 5.9999999999999998e-02 1.8620800803082609e+00 1.6659411462862103e+01 1.2528160023173772e+01 -2 2 0
37609 1 1 -1.2000000000000000e-01 9.8165607419051892e-01 1.6819609351638128e+01 1.6397250393587786e+01 0 1 0
22240 1 2 5.9999999999999998e-02 5.1498907278416741e+00 1.5904362598341915e+01 1.3074272259843326e+01 1 0 0
6558 1 5 5.0000000000000000e-01 4.1873778360931313e+00 1.2735589207947941e+01 1.6881475400624371e+01 2 0 0
37615 1 2 5.9999999999999998e-02 1.6433184908703904e+00 1.4752921878917519e+01 1.5660599473121470e+01 0 1 0
37614 1 2 5.9999999999999998e-02 1.9872780971878670e+00 1.7178754319739760e+01 1.6667033683328768e+01 0 1 0
6574 1 7 -5.0000000000000000e-01 3.9239207545023889e+00 1.3905615921556278e+01 1.7053129699155967e+01 2 0 0
39978 153 9 4.2380000000000001e-01 4.2838186990730200e+00 1.5361655504811855e+01 1.6328847467669281e+01 -2 1 0
39976 153 8 -8.4760000000000002e-01 4.6510337149680279e+00 1.6267085249239329e+01 1.6115889882642559e+01 -2 1 0
27060 1 2 5.9999999999999998e-02 3.5534258666949534e+00 1.7691820983943561e+01 1.4163255137870067e+01 -2 2 0
27092 1 6 2.9999999999999999e-01 4.8630432120700018e+00 1.8224279113490745e+01 1.6417680715416974e+01 -2 2 0
37612 1 1 -1.2000000000000000e-01 1.0655733635475024e+00 1.5596883025753877e+01 1.5429135428388598e+01 0 1 0
37616 1 2 5.9999999999999998e-02 1.5425676967976552e+00 1.6035779682477543e+01 1.4594544318357809e+01 0 1 0
6559 1 2 5.9999999999999998e-02 6.0492728713957504e+00 1.3112665092559503e+01 1.5735866798665290e+01 2 0 0
39977 153 9 4.2380000000000001e-01 5.5823316540727452e+00 1.6174636718477068e+01 1.5763557933191079e+01 -2 1 0
27059 1 2 5.9999999999999998e-02 4.4711604622988990e+00 1.8286946823646897e+01 1.2777054011995626e+01 -2 2 0
37608 1 3 8.0000000000000002e-02 4.0362996459869843e-01 1.6449749928164561e+01 1.7798260003070009e+01 0 1 0
22236 1 2 5.9999999999999998e-02 5.6633187974497297e+00 1.3625389562508328e+01 1.2875574128563311e+01 1 0 0
37617 1 6 2.9999999999999999e-01 1.4450638426893330e+00 1.4642294772057074e+01 1.8231324701994080e+01 0 1 0
6536 1 7 -5.0000000000000000e-01 1.0361939089612971e+01 1.2649164301863109e+01 1.3150125577740221e+01 2 0 0
22238 1 4 -5.0000000000000000e-01 7.0106957917902220e+00 1.6044939717198766e+01 1.2450722711719264e+01 1 0 0
22245 1 2 5.9999999999999998e-02 9.6209831607553831e+00 1.5820544249221635e+01 1.2678500240468390e+01 1 0 0
6557 1 2 5.9999999999999998e-02 6.8804417150940234e+00 1.2721056183245050e+01 1.8148219278887439e+01 2 0 0
22267 1 7 -5.0000000000000000e-01 7.1505867805798022e+00 1.5485408740602985e+01 1.4666393487598533e+01 1 0 0
22241 1 5 5.0000000000000000e-01 7.6555960481850516e+00 1.5905610864871772e+01 1.3599983412617666e+01 1 0 0
22244 1 2 5.9999999999999998e-02 9.5900742370478422e+00 1.5512781432833542e+01 1.4350612749790804e+01 1 0 0
22242 1 1 -1.2000000000000000e-01 9.1384827360494061e+00 1.6166529470170552e+01 1.3574136062632871e+01 1 0 0
27085 1 2 5.9999999999999998e-02 9.0182025276461655e+00 1.5560837664772324e+01 1.6604197315425335e+01 -2 2 0
27087 1 2 5.9999999999999998e-02 1.1059035199453621e+01 1.4256497220429557e+01 1.6992229928088229e+01 -2 2 0
22243 1 1 -1.2000000000000000e-01 9.4961282872239217e+00 1.7644813101451696e+01 1.3754772276401996e+01 1 0 0
22251 1 2 5.9999999999999998e-02 1.0117421129501841e+01 1.7748525688752419e+01 1.5679072699490527e+01 1 0 0
22250 1 2 5.9999999999999998e-02 8.4298062858324503e+00 1.7989808013181943e+01 1.5650653336079881e+01 1 0 0
27082 1 3 8.0000000000000002e-02 9.1884619642780319e+00 1.5219512315202934e+01 1.7634597896709128e+01 -2 2 0
27083 1 1 -1.2000000000000000e-01 1.0750096950514338e+01 1.4965065608034502e+01 1.7697315006472966e+01 -2 2 0
22247 1 2 5.9999999999999998e-02 1.0534972316909977e+01 1.7763221124692077e+01 1.3519458573576678e+01 1 0 0
27088 1 2 5.9999999999999998e-02 1.1181417089417188e+01 1.5955280516829168e+01 1.7499729142382069e+01 -2 2 0
22246 1 1 -1.2000000000000000e-01 9.3601630134836302e+00 1.8203410062601524e+01 1.5159638469437095e+01 1 0 0
22248 1 2 5.9999999999999998e-02 8.9774570982222119e+00 1.8261860428607928e+01 1.3029879441552493e+01 1 0 0
27084 1 2 5.9999999999999998e-02 8.4880773269577929e+00 1.4433130699544035e+01 1.7798680800813450e+01 -2 2 0
35275 1 5 5.0000000000000000e-01 1.5661999472939065e+01 1.4583350582694052e+01 1.2571910244244574e+01 -2 0 0
35272 1 4 -5.0000000000000000e-01 1.6934573795719050e+01 1.4364563776674002e+01 1.2654486869207471e+01 -2 0 0
35284 1 2 5.9999999999999998e-02 1.3149970728800419e+01 1.5404324749845603e+01 1.5906901826875918e+01 -2 0 0
35282 1 2 5.9999999999999998e-02 1.4499776261809796e+01 1.6414841571933923e+01 1.4100889667259414e+01 -2 0 0
35280 1 1 -1.2000000000000000e-01 1.4196359031665022e+01 1.5642581135374364e+01 1.6046939051847982e+01 -2 0 0
35278 1 2 5.9999999999999998e-02 1.3918368399540880e+01 1.4065796595398385e+01 1.3796708493030559e+01 -2 0 0
35279 1 2 5.9999999999999998e-02 1.5498089821049511e+01 1.3585625029477619e+01 1.4408968237650415e+01 -2 0 0
35276 1 1 -1.2000000000000000e-01 1.4982698795858235e+01 1.4395722295727941e+01 1.3889867493858009e+01 -2 0 0
35277 1 1 -1.2000000000000000e-01 1.4963553649029501e+01 1.5650426131195477e+01 1.4736577008140934e+01 -2 0 0
35281 1 2 5.9999999999999998e-02 1.6009792685995837e+01 1.5987925981868594e+01 1.4911974029573278e+01 -2 0 0
35285 1 2 5.9999999999999998e-02 1.4566896534036266e+01 1.4853890473984475e+01 1.6706484574384046e+01 -2 0 0
35300 1 6 2.9999999999999999e-01 1.7203684645186854e+01 1.4229144489435418e+01 1.3618013687159934e+01 -2 0 0
35283 1 1 -1.2000000000000000e-01 1.4324206681162650e+01 1.6983137397512035e+01 1.6803491327205364e+01 -2 0 0
10927 1 2 5.9999999999999998e-02 1.7409444710178789e+01 1.6794421410963064e+01 1.7022321324482579e+01 3 1 0
35288 1 2 5.9999999999999998e-02 1.5382165242556409e+01 1.7175790592119665e+01 1.7079153097762365e+01 -2 0 0
10920 1 2 5.9999999999999998e-02 1.7116950650291805e+01 1.4641245176997407e+01 1.8137544578088381e+01 3 1 0
35287 1 2 5.9999999999999998e-02 1.3813645731998037e+01 1.6922807704031833e+01 1.7756497050156860e+01 -2 0 0
10917 1 5 5.0000000000000000e-01 1.7817660609755290e+01 1.3448867920577236e+01 1.6387786896934735e+01 3 1 0
35286 1 5 5.0000000000000000e-01 1.3843444299923258e+01 1.8337149149279057e+01 1.6138490777675383e+01 -2 0 0
10926 1 2 5.9999999999999998e-02 1.8340586982822380e+01 1.6211830035837863e+01 1.5769077568551575e+01 3 1 0
10918 1 1 -1.2000000000000000e-01 1.8029177163290111e+01 1.4349414981118359e+01 1.7657281524121878e+01 3 1 0
10943 1 7 -5.0000000000000000e-01 1.7845707012090791e+01 1.3907886406946467e+01 1.5256308332287684e+01 3 1 0
27104 1 2 5.9999999999999998e-02 1.4584448942772587e+01 1.2692656968981568e+01 1.8025628784988687e+01 -2 2 0
10922 1 1 -1.2000000000000000e-01 1.8449186422818507e+01 1.6611070791292878e+01 1.6732212966526255e+01 3 1 0
36406 1 1 -1.2000000000000000e-01 2.0092763243981310e+01 1.7570358055975863e+01 1.2486166017993410e+01 -1 1 0
35270 1 2 5.9999999999999998e-02 1.9162138029081820e+01 1.2756313556563695e+01 1.2810759827414305e+01 -2 0 0
35271 1 2 5.9999999999999998e-02 1.9702430914006609e+01 1.4417083537664212e+01 1.2607924814721082e+01 -2 0 0
36411 1 2 5.9999999999999998e-02 1.9683293601515331e+01 1.6784843548077703e+01 1.3087934959904137e+01 -1 1 0
10919 1 1 -1.2000000000000000e-01 1.9076971444439508e+01 1.5461750884928746e+01 1.7543985220638842e+01 3 1 0
10924 1 2 5.9999999999999998e-02 2.0067102226594141e+01 1.5201083264051093e+01 1.7109804315990459e+01 3 1 0
10930 1 2 5.9999999999999998e-02 2.0339921686774591e+01 1.7848974342028644e+01 1.6231037934436937e+01 3 1 0
10925 1 1 -1.2000000000000000e-01 1.9306511853885524e+01 1.7934596338151195e+01 1.6544175771102768e+01 3 1 0
10929 1 2 5.9999999999999998e-02 1.9458275617413648e+01 1.8498413643196308e+01 1.7485590733531435e+01 3 1 0
36410 1 2 5.9999999999999998e-02 2.0258417667570807e+01 1.8524226925515190e+01 1.3014581739479313e+01 -1 1 0
14937 1 2 5.9999999999999998e-02 2.1577383281088757e+01 1.4058486728928886e+01 1.6238659275427800e+01 1 1 0
41077 520 8 -8.4760000000000002e-01 2.0884808515236777e+01 2.8650790739906867e+01 2.5536713964858791e+01 0 0 0
27057 1 1 -1.2000000000000000e-01 3.7057589982129691e+00 1.8495158113099450e+01 1.3478016642000565e+01 -2 2 0
27048 1 1 -1.2000000000000000e-01 2.4312052895389908e+00 1.8718258232979959e+01 1.2576536636504995e+01 -2 2 0
27051 1 2 5.9999999999999998e-02 1.5833515345300333e+00 1.8984234076564793e+01 1.3151639287417863e+01 -2 2 0
27063 1 2 5.9999999999999998e-02 3.1200684431461507e+00 2.0259377627029238e+01 1.4758029103396970e+01 -2 2 0
27062 1 2 5.9999999999999998e-02 4.2511253358686991e+00 2.0491113870481808e+01 1.3417021117962998e+01 -2 2 0
27058 1 1 -1.2000000000000000e-01 3.9783880351982659e+00 1.9853099850571354e+01 1.4251069274076789e+01 -2 2 0
27064 1 4 -5.0000000000000000e-01 4.9514601137146128e+00 1.9252102020737670e+01 1.6441484119659663e+01 -2 2 0
27061 1 3 8.0000000000000002e-02 5.2316707674715897e+00 1.9866690399944641e+01 1.5197811714157320e+01 -2 2 0
22344 1 7 -5.0000000000000000e-01 5.2971817464555615e+00 2.2853296885244482e+01 1.3716685919085974e+01 1 0 0
13192 1 2 5.9999999999999998e-02 1.7053039835952861e+00 2.2468119756428354e+01 1.3797464956333354e+01 2 1 0
27067 1 5 5.0000000000000000e-01 4.4958735108562564e+00 1.9912002676978581e+01 1.7509202981791077e+01 -2 2 0
13188 1 1 -1.2000000000000000e-01 1.4514648274395678e+00 2.3286025941341311e+01 1.4443417623570530e+01 2 1 0
13195 1 2 5.9999999999999998e-02 2.1983822267957209e+00 2.2803724785076319e+01 1.6516122320253153e+01 2 1 0
13191 1 3 8.0000000000000002e-02 2.3575611158725294e+00 2.3493521313165360e+01 1.5690965500941735e+01 2 1 0
13193 1 2 5.9999999999999998e-02 1.5327596166256989e+00 2.4166163983483248e+01 1.3780406832668490e+01 2 1 0
27093 1 7 -5.0000000000000000e-01 4.5166183195582343e+00 2.1119828349868058e+01 1.7638403438320388e+01 -2 2 0
27065 1 2 5.9999999999999998e-02 6.1058381362880576e+00 1.9277412536387207e+01 1.4891566860420895e+01 -2 2 0
27066 1 2 5.9999999999999998e-02 5.7827664492947042e+00 2.0811485429295097e+01 1.5320215043169462e+01 -2 2 0
13196 1 2 5.9999999999999998e-02 3.4795092938861116e+00 2.3595252959021238e+01 1.5523617172122744e+01 2 1 0
22328 1 5 5.0000000000000000e-01 5.8715876240229896e+00 2.3040248445701607e+01 1.2661416506876577e+01 1 0 0
13222 1 6 2.9999999999999999e-01 1.6654826205863593e+00 2.4558994768609754e+01 1.7383659145422314e+01 2 1 0
39776 86 9 4.2380000000000001e-01 6.0975823185637772e+00 2.2653530559668653e+01 1.6987043137279557e+01 0 0 0
39777 86 9 4.2380000000000001e-01 5.7546325475288507e+00 2.3514613981524061e+01 1.5642592580834737e+01 0 0 0
39775 86 8 -8.4760000000000002e-01 6.4012309947637034e+00 2.3401634235145174e+01 1.6397010427704441e+01 0 0 0
22325 1 1 -1.2000000000000000e-01 7.3492860661121533e+00 2.3397154102988175e+01 1.2588684644555777e+01 1 0 0
22330 1 2 5.9999999999999998e-02 7.9388680111270054e+00 2.3090567065207679e+01 1.3493534399531665e+01 1 0 0
22253 1 2 5.9999999999999998e-02 1.0534016145246175e+01 2.0018320585008766e+01 1.4840114156606731e+01 1 0 0
22249 1 1 -1.2000000000000000e-01 9.6142223653389767e+00 1.9768352174463057e+01 1.5306202603905874e+01 1 0 0
22254 1 2 5.9999999999999998e-02 8.8637894431504414e+00 2.0312872074488215e+01 1.4718043653337833e+01 1 0 0
22252 1 5 5.0000000000000000e-01 9.6278188726642515e+00 2.0244249392063470e+01 1.6760948283353265e+01 1 0 0
22265 1 6 2.9999999999999999e-01 1.1396202547880417e+01 1.9532651581717133e+01 1.7212745897306181e+01 1 0 0
22268 1 7 -5.0000000000000000e-01 8.6415578794543340e+00 2.0898161539534208e+01 1.7168085661531578e+01 1 0 0
22255 1 4 -5.0000000000000000e-01 1.0623774372951340e+01 2.0044587910062951e+01 1.7585619513977338e+01 1 0 0
26978 1 6 2.9999999999999999e-01 7.8389210488597350e+00 2.4064962063790571e+01 1.7382782708143644e+01 -2 2 0
26950 1 4 -5.0000000000000000e-01 8.7264904395787077e+00 2.4508238602460704e+01 1.7582498075472884e+01 -2 2 0
36400 1 2 5.9999999999999998e-02 1.7754632354727725e+01 1.9105108739565754e+01 1.2369941564859126e+01 -1 1 0
10944 1 7 -5.0000000000000000e-01 1.7450542419561550e+01 1.8512130412217005e+01 1.5014291675050915e+01 3 1 0
35299 1 6 2.9999999999999999e-01 1.5414900869659119e+01 1.8432304694242696e+01 1.4970278711746431e+01 -2 0 0
35302 1 7 -5.0000000000000000e-01 1.2840144020893009e+01 1.8961871877861860e+01 1.6601410413896389e+01 -2 0 0
35298 1 2 5.9999999999999998e-02 1.2667909400681317e+01 2.1952344425252992e+01 1.3299546948163432e+01 -2 0 0
35292 1 2 5.9999999999999998e-02 1.3762790368714583e+01 2.0842517140282805e+01 1.5178471351548636e+01 -2 0 0
22299 1 2 5.9999999999999998e-02 1.4818498869693400e+01 2.3370079916436374e+01 1.6106740177354361e+01 1 0 0
35297 1 2 5.9999999999999998e-02 1.4372212068499419e+01 2.2214411169528379e+01 1.2896582887421829e+01 -2 0 0
35296 1 2 5.9999999999999998e-02 1.2747879982381864e+01 1.9629949851828883e+01 1.3172988918729823e+01 -2 0 0
35294 1 1 -1.2000000000000000e-01 1.3540470659528347e+01 2.1608176133791559e+01 1.2725260550108198e+01 -2 0 0
35295 1 2 5.9999999999999998e-02 1.4195969508270135e+01 1.9625444689868900e+01 1.2356161268911444e+01 -2 0 0
35291 1 1 -1.2000000000000000e-01 1.3693895703958189e+01 2.0184660656699126e+01 1.3206441180727087e+01 -2 0 0
35293 1 2 5.9999999999999998e-02 1.5334980943099705e+01 2.0700325687024886e+01 1.4573832752332269e+01 -2 0 0
35289 1 4 -5.0000000000000000e-01 1.4590244153798187e+01 1.8929069955082880e+01 1.5222385642853427e+01 -2 0 0
35290 1 3 8.0000000000000002e-02 1.4352168002476423e+01 2.0203815539027662e+01 1.4586743555953639e+01 -2 0 0
22295 1 1 -1.2000000000000000e-01 1.3948101612598848e+01 2.3387299424158382e+01 1.6756691758932398e+01 1 0 0
22300 1 2 5.9999999999999998e-02 1.3144332856542563e+01 2.2769423025724784e+01 1.6320064086090685e+01 1 0 0
10937 1 2 5.9999999999999998e-02 1.7196433842053391e+01 2.2168029757285719e+01 1.5620291099433986e+01 3 1 0
10939 1 2 5.9999999999999998e-02 1.7557323182021804e+01 2.3313345754302709e+01 1.3500415621159508e+01 3 1 0
10936 1 1 -1.2000000000000000e-01 1.8180545257327903e+01 2.3527158949976211e+01 1.4325658238544174e+01 3 1 0
10935 1 2 5.9999999999999998e-02 1.7981173362169599e+01 2.0828119542980488e+01 1.3667886561172256e+01 3 1 0
10933 1 1 -1.2000000000000000e-01 1.8202214217931314e+01 2.2343178521790666e+01 1.5310415873554653e+01 3 1 0
22291 1 2 5.9999999999999998e-02 1.7921911200218556e+01 1.9957647367963776e+01 1.8346276881311375e+01 1 0 0
22292 1 2 5.9999999999999998e-02 1.6216733932267719e+01 1.9273020533835751e+01 1.7859679697338034e+01 1 0 0
22303 1 6 2.9999999999999999e-01 1.4397622619229537e+01 2.0784248977436409e+01 1.8024413195466970e+01 1 0 0
22293 1 4 -5.0000000000000000e-01 1.4972673243010650e+01 2.1523897758352842e+01 1.8242539078265413e+01 1 0 0
22294 1 3 8.0000000000000002e-02 1.4335663749432568e+01 2.2854940314397780e+01 1.8126235139007466e+01 1 0 0
10932 1 3 8.0000000000000002e-02 1.8681161350951143e+01 2.1099175085559292e+01 1.4464954109086616e+01 3 1 0
10928 1 5 5.0000000000000000e-01 1.8523939174126554e+01 1.8871309187878403e+01 1.5525534333177395e+01 3 1 0
10940 1 2 5.9999999999999998e-02 1.9202782213372487e+01 2.3676375354854432e+01 1.3976356179306887e+01 3 1 0
10938 1 2 5.9999999999999998e-02 1.8829503724687459e+01 2.2531236348832252e+01 1.6187260483713768e+01 3 1 0
10934 1 2 5.9999999999999998e-02 1.9546424388467706e+01 2.1286136167045395e+01 1.3891277930705650e+01 3 1 0
10931 1 4 -5.0000000000000000e-01 1.9146635787864234e+01 2.0039264166052039e+01 1.5357033243913952e+01 3 1 0
10941 1 6 2.9999999999999999e-01 2.0023829164403910e+01 2.0251855267741270e+01 1.5821290184207948e+01 3 1 0
27188 1 2 5.9999999999999998e-02 2.1461740755185680e+01 2.4549955910197845e+01 1.3184813728453156e+01 -2 2 0
13194 1 4 -5.0000000000000000e-01 2.0501253858203476e+00 2.4710818752079515e+01 1.6444869252442260e+01 2 1 0
13203 1 2 5.9999999999999998e-02 1.2468044881919636e-01 2.8677214205040649e+01 1.6517730969883399e+01 2 1 0
13199 1 1 -1.2000000000000000e-01 3.4938937649533547e-01 2.7804645074283641e+01 1.5962711826327508e+01 2 1 0
11743 1 1 -1.2000000000000000e-01 1.8832302115733781e+00 2.8433311156058789e+01 1.2412959998916991e+01 2 2 0
11746 1 2 5.9999999999999998e-02 2.4376158251106212e+00 2.8381463566984216e+01 1.3353850974364072e+01 2 2 0
13204 1 2 5.9999999999999998e-02 6.1836313204054572e-01 2.8274654710725390e+01 1.5031378730038959e+01 2 1 0
11745 1 2 5.9999999999999998e-02 8.6739246302537854e-01 2.8336715292515418e+01 1.2703723665307516e+01 2 2 0
13197 1 5 5.0000000000000000e-01 2.0995183439963601e+00 2.5936443451660249e+01 1.5917466761490406e+01 2 1 0
26938 1 2 5.9999999999999998e-02 5.3522625862672939e+00 2.7500097606585889e+01 1.5242703180537042e+01 -2 2 0
13198 1 1 -1.2000000000000000e-01 1.4461694329437758e+00 2.7095179166611970e+01 1.6758609024108498e+01 2 1 0
13223 1 7 -5.0000000000000000e-01 2.5475430518650954e+00 2.6190157064833340e+01 1.4794710144021286e+01 2 1 0
26930 1 3 8.0000000000000002e-02 5.9458730112176461e+00 3.0271093910564460e+01 1.5822488684513056e+01 -2 2 0
26932 1 2 5.9999999999999998e-02 4.9133212623544171e+00 3.0205894940545935e+01 1.5429606356685706e+01 -2 2 0
13201 1 2 5.9999999999999998e-02 2.1691130954767677e+00 2.7934448684204025e+01 1.6862128760251633e+01 2 1 0
13200 1 2 5.9999999999999998e-02 1.2375615804035638e+00 2.6757659311640282e+01 1.7794886099345277e+01 2 1 0
11735 1 2 5.9999999999999998e-02 2.1913039379650150e+00 3.0649360523815812e+01 1.3870536005717668e+01 2 2 0
26936 1 2 5.9999999999999998e-02 5.9132240564819778e+00 2.8847550092212977e+01 1.7402012585570425e+01 -2 2 0
11709 1 3 8.0000000000000002e-02 1.0877871575990708e+01 3.0670835259850293e+01 1.2269943260613173e+01 2 2 0
26951 1 2 5.9999999999999998e-02 9.5404816483757848e+00 2.4820714687556542e+01 1.5671137048676822e+01 -2 2 0
26933 1 2 5.9999999999999998e-02 6.5132148055161281e+00 3.0313740974867585e+01 1.4980781667341050e+01 -2 2 0
22324 1 2 5.9999999999999998e-02 9.4696596276550782e+00 2.4660223061870870e+01 1.3252638492361660e+01 1 0 0
22318 1 1 -1.2000000000000000e-01 9.3220115827850556e+00 2.6660925810805594e+01 1.2380585655302506e+01 1 0 0
26934 1 1 -1.2000000000000000e-01 6.4478592199003311e+00 2.7756658427563117e+01 1.5558329009746338e+01 -2 2 0
26931 1 1 -1.2000000000000000e-01 6.4473946671660647e+00 2.8985843967474388e+01 1.6479370464585156e+01 -2 2 0
26937 1 2 5.9999999999999998e-02 6.8940543467332196e+00 2.7972197652033390e+01 1.4553157567519458e+01 -2 2 0
22322 1 1 -1.2000000000000000e-01 7.6219648452928404e+00 2.4849192459866703e+01 1.2279650061188201e+01 1 0 0
11719 1 2 5.9999999999999998e-02 6.5343341278808920e+00 2.9642583948033405e+01 1.2741834383331801e+01 2 2 0
11715 1 5 5.0000000000000000e-01 8.6143412615868815e+00 3.0017008156132764e+01 1.2679325324226127e+01 2 2 0
26946 1 2 5.9999999999999998e-02 6.5759995025791422e+00 2.6298036254557736e+01 1.7102805706976937e+01 -2 2 0
26952 1 2 5.9999999999999998e-02 1.0430576385536476e+01 2.5437373636251831e+01 1.6915087088540986e+01 -2 2 0
26945 1 2 5.9999999999999998e-02 7.0964930538599713e+00 2.5682072570608725e+01 1.5444374935197841e+01 -2 2 0
26947 1 3 8.0000000000000002e-02 9.3935127308349369e+00 2.5323848927469484e+01 1.6625508854740829e+01 -2 2 0
22319 1 1 -1.2000000000000000e-01 9.0866299284695842e+00 2.5199438885721957e+01 1.2402063381510605e+01 1 0 0
11714 1 2 5.9999999999999998e-02 1.1278127820025574e+01 2.9954250854396836e+01 1.3080364053700622e+01 2 2 0
22317 1 5 5.0000000000000000e-01 1.0801294788887574e+01 2.7030982472977584e+01 1.2618507762155863e+01 1 0 0
22320 1 2 5.9999999999999998e-02 8.6048857940995145e+00 2.7192279907653095e+01 1.3072747816189379e+01 1 0 0
22326 1 2 5.9999999999999998e-02 7.0084091645954079e+00 2.5336286783198503e+01 1.2961393780376898e+01 1 0 0
26943 1 1 -1.2000000000000000e-01 7.1769675827732069e+00 2.6514539407837475e+01 1.6190621586463152e+01 -2 2 0
26935 1 2 5.9999999999999998e-02 7.4798383886332829e+00 2.9159636464338092e+01 1.6766131387194974e+01 -2 2 0
22342 1 6 2.9999999999999999e-01 1.0364975411805997e+01 2.7174688709623020e+01 1.4608784666387184e+01 1 0 0
22314 1 4 -5.0000000000000000e-01 1.1116476738215777e+01 2.7282312512156025e+01 1.3890571497583259e+01 1 0 0
26944 1 1 -1.2000000000000000e-01 8.6608108957658239e+00 2.6650004029738287e+01 1.6467022001382656e+01 -2 2 0
26948 1 2 5.9999999999999998e-02 9.0214989738384190e+00 2.7201914109288570e+01 1.5605931746673667e+01 -2 2 0
26949 1 2 5.9999999999999998e-02 8.8778626321925529e+00 2.7337076715913501e+01 1.7272143779278633e+01 -2 2 0
11741 1 7 -5.0000000000000000e-01 8.7608677825867769e+00 2.9851671632038144e+01 1.3886934874153775e+01 2 2 0
42827 1103 9 4.2380000000000001e-01 1.0776322248061327e+01 3.0423960104246735e+01 1.6650793508865291e+01 0 0 0
44398 1627 8 -8.4760000000000002e-01 1.1009288702882843e+01 2.9233385488322394e+01 1.8071888668065196e+01 0 0 0
42828 1103 9 4.2380000000000001e-01 9.7581863214184796e+00 3.0346287295626549e+01 1.5376433546917223e+01 0 0 0
22312 1 2 5.9999999999999998e-02 1.1903730524362455e+01 2.7206055357208928e+01 1.6448178895489004e+01 1 0 0
22309 1 2 5.9999999999999998e-02 1.2152208367620098e+01 2.4902330286496099e+01 1.5361686488331568e+01 1 0 0
10959 1 2 5.9999999999999998e-02 1.3877493592363559e+01 2.9956734009110722e+01 1.2263137574887436e+01 3 1 0
27201 1 2 5.9999999999999998e-02 1.8291166414901177e+01 3.0472815020746577e+01 1.2323364584548715e+01 -2 2 0
10980 1 6 2.9999999999999999e-01 1.5736292649038699e+01 2.7361755126126585e+01 1.2411557615211725e+01 3 1 0
10948 1 2 5.9999999999999998e-02 1.6936339332925886e+01 2.4832249299819718e+01 1.5551684704666522e+01 3 1 0
22302 1 2 5.9999999999999998e-02 1.2743439827259447e+01 2.4895030559007463e+01 1.7745099346089784e+01 1 0 0
22315 1 2 5.9999999999999998e-02 1.2511263461077949e+01 2.8691370733186226e+01 1.4343777177887645e+01 1 0 0
22298 1 1 -1.2000000000000000e-01 1.3529240836392079e+01 2.4869477576620859e+01 1.7008503720141512e+01 1 0 0
22311 1 3 8.0000000000000002e-02 1.2467665540733412e+01 2.7626482931498380e+01 1.4412209504775745e+01 1 0 0
22310 1 2 5.9999999999999998e-02 1.3747023492092897e+01 2.5230263400946530e+01 1.4933639464366518e+01 1 0 0
10945 1 1 -1.2000000000000000e-01 1.7829646500794521e+01 2.4858566266739530e+01 1.4904175157535184e+01 3 1 0
22308 1 1 -1.2000000000000000e-01 1.2739160958208338e+01 2.6976207777428787e+01 1.5765150786173304e+01 1 0 0
22307 1 1 -1.2000000000000000e-01 1.3034412485707506e+01 2.5479361647945975e+01 1.5686561157897302e+01 1 0 0
22316 1 2 5.9999999999999998e-02 1.3153814449810172e+01 2.7334242900003733e+01 1.3696576256831097e+01 1 0 0
22313 1 2 5.9999999999999998e-02 1.3535653290299770e+01 2.7580994688823488e+01 1.6236877251073214e+01 1 0 0
10955 1 5 5.0000000000000000e-01 1.5623922810422764e+01 2.9173719940658248e+01 1.3250554976704558e+01 3 1 0
10952 1 4 -5.0000000000000000e-01 1.5951170301727641e+01 2.7838830181106125e+01 1.3245163542505553e+01 3 1 0
10949 1 3 8.0000000000000002e-02 1.6590614662703612e+01 2.7104283218759331e+01 1.4305976159863791e+01 3 1 0
10953 1 2 5.9999999999999998e-02 1.5757892916495871e+01 2.6717863186093417e+01 1.4893931643463945e+01 3 1 0
44482 1655 8 -8.4760000000000002e-01 1.5922970367962176e+01 2.8969396109678812e+01 1.6975193491675551e+01 0 0 0
10954 1 2 5.9999999999999998e-02 1.7178699041559963e+01 2.7728960873533278e+01 1.4953229118733908e+01 3 1 0
10951 1 2 5.9999999999999998e-02 1.6897577768723789e+01 2.5567945909706573e+01 1.2903079533635720e+01 3 1 0
10946 1 1 -1.2000000000000000e-01 1.7427358482464790e+01 2.5936257060034656e+01 1.3787896802949927e+01 3 1 0
44483 1655 9 4.2380000000000001e-01 1.5571831362012347e+01 2.9406150142429308e+01 1.6146973968009995e+01 0 0 0
10981 1 7 -5.0000000000000000e-01 1.5837133751395436e+01 2.9929400774546643e+01 1.4218565149367031e+01 3 1 0
22301 1 2 5.9999999999999998e-02 1.4283691807632097e+01 2.5439672961312723e+01 1.7542490710759239e+01 1 0 0
10950 1 2 5.9999999999999998e-02 1.8358894341767499e+01 2.6350377080381385e+01 1.3440108487450887e+01 3 1 0
41010 497 9 4.2380000000000001e-01 1.6724099405354366e+01 2.7488303126897698e+01 1.7691982965046414e+01 0 0 0
44484 1655 9 4.2380000000000001e-01 1.6234706100767301e+01 2.9671305900271935e+01 1.7615618282082544e+01 0 0 0
41008 497 8 -8.4760000000000002e-01 1.7232836526724284e+01 2.6848523499985536e+01 1.8268064274846893e+01 0 0 0
10947 1 2 5.9999999999999998e-02 1.8676533469720386e+01 2.5151296427092081e+01 1.5576367387999731e+01 3 1 0
27195 1 4 -5.0000000000000000e-01 2.0878633612739637e+01 2.8203110110443252e+01 1.2267044602840324e+01 -2 2 0
27197 1 1 -1.2000000000000000e-01 1.9304165578152254e+01 3.0162657247566205e+01 1.2571307189253700e+01 -2 2 0
13860 1 2 5.9999999999999998e-02 1.9058204614454283e+01 2.8739315579852821e+01 1.6366922563191729e+01 1 1 0
27202 1 2 5.9999999999999998e-02 1.9283948554268992e+01 3.0070069281715334e+01 1.3654414581844646e+01 -2 2 0
13858 1 3 8.0000000000000002e-02 1.9432942234576458e+01 2.9446100509553581e+01 1.7066215647605759e+01 1 1 0
13857 1 4 -5.0000000000000000e-01 2.0870684285059831e+01 2.9296268662622513e+01 1.7118270753843873e+01 1 1 0
27205 1 6 2.9999999999999999e-01 2.1351893524328620e+01 2.8625476470429348e+01 1.3090364087337720e+01 -2 2 0
13870 1 7 -5.0000000000000000e-01 2.1226984583596980e+01 2.8879408757441386e+01 1.4962722909073612e+01 1 1 0
13867 1 6 2.9999999999999999e-01 2.1179716118256291e+01 2.9329524234238008e+01 1.8057793969189209e+01 1 1 0
13861 1 2 5.9999999999999998e-02 1.9081961889837086e+01 2.8961463194006942e+01 1.7988653745911371e+01 1 1 0
11736 1 2 5.9999999999999998e-02 6.0720411107590222e-01 3.0829989849827314e+01 1.3204333291557314e+01 2 2 0
11731 1 1 -1.2000000000000000e-01 1.6400486195889823e+00 3.0876323154449548e+01 1.2940174555250143e+01 2 2 0
25808 1 2 5.9999999999999998e-02 7.0420659478692726e-01 3.1386542225340730e+01 1.6356549655533868e+01 -1 1 0
25811 1 2 5.9999999999999998e-02 2.9192918221697881e+00 3.1376148684083002e+01 1.6584653749007437e+01 -1 1 0
11730 1 3 8.0000000000000002e-02 2.0194621334041809e+00 3.2319454966077359e+01 1.2567838573527521e+01 2 2 0
25807 1 3 8.0000000000000002e-02 2.3442253541551237e+00 3.2111948215322172e+01 1.7179738135341154e+01 -1 1 0
11724 1 2 5.9999999999999998e-02 6.0181818245822631e+00 3.1557616859077516e+01 1.3220126179822024e+01 2 2 0
26929 1 4 -5.0000000000000000e-01 6.3598323468045148e+00 3.1581164352436581e+01 1.6350653983193872e+01 -2 2 0
11720 1 1 -1.2000000000000000e-01 6.4427062841489642e+00 3.2080425747045538e+01 1.2324151502531450e+01 2 2 0
42826 1103 8 -8.4760000000000002e-01 1.0325177493233864e+01 3.0953839486182037e+01 1.5932672649393481e+01 0 0 0
11706 1 1 -1.2000000000000000e-01 1.0997714937873742e+01 3.2136675569613558e+01 1.2686033898387445e+01 2 2 0
26939 1 6 2.9999999999999999e-01 7.0081248361945221e+00 3.1596000543658356e+01 1.7143099382567900e+01 -2 2 0
41036 506 9 4.2380000000000001e-01 1.1626885130951470e+01 3.1984138509623094e+01 1.5672885475289124e+01 0 0 0
11711 1 2 5.9999999999999998e-02 1.0529482281931775e+01 3.2322458103315412e+01 1.3647514830330605e+01 2 2 0
13864 1 2 5.9999999999999998e-02 1.7737854462873123e+01 3.0814752745044043e+01 1.6971197889080212e+01 1 1 0
43833 1438 9 4.2380000000000001e-01 1.4970774771399279e+01 3.1645186676244649e+01 1.4274849680388634e+01 0 0 0
27204 1 2 5.9999999999999998e-02 2.1085526074387236e+01 3.0852559517255603e+01 1.2359960399052353e+01 -2 2 0
13863 1 2 5.9999999999999998e-02 1.9049921227040549e+01 3.1207414470129798e+01 1.5838121595264910e+01 1 1 0
13859 1 1 -1.2000000000000000e-01 1.8827644872987058e+01 3.0884089654918490e+01 1.6883355024301384e+01 1 1 0
27214 1 2 5.9999999999999998e-02 2.0681113274801231e+01 3.2011545240025370e+01 1.4737241533890664e+01 -2 2 0
13862 1 1 -1.2000000000000000e-01 1.9396318633999755e+01 3.1809811396671542e+01 1.7851291821972417e+01 1 1 0
13865 1 2 5.9999999999999998e-02 2.0465377780210918e+01 3.1889781217229487e+01 1.7598772631822786e+01 1 1 0
34621 1 2 5.9999999999999998e-02 2.8371102174845491e+00 5.8698117525803299e+00 1.8332212219057286e+01 -2 0 0
15003 1 2 5.9999999999999998e-02 3.8262725569260998e+00 2.7641835481845738e+00 1.8653560590032846e+01 1 1 0
15017 1 2 5.9999999999999998e-02 2.7621660047440910e-01 2.9442893216334483e+00 2.0456166637889080e+01 1 1 0
34610 1 1 -1.2000000000000000e-01 6.4871915642811417e-01 5.7988238587321197e+00 1.8574357206207022e+01 -2 0 0
34613 1 2 5.9999999999999998e-02 4.8666623133336107e-01 4.8153095602277869e+00 1.9071158165349583e+01 -2 0 0
15000 1 2 5.9999999999999998e-02 4.8893023404125886e+00 4.8557460983467395e+00 1.9633485981002860e+01 1 1 0
15012 1 1 -1.2000000000000000e-01 7.9967268232070088e-01 2.3289461124258479e+00 2.1190683068732781e+01 1 1 0
15014 1 2 5.9999999999999998e-02 2.0925304259497550e+00 1.3173995405729859e+00 1.9840890603018032e+01 1 1 0
14999 1 1 -1.2000000000000000e-01 4.3236018618802623e+00 2.8004591749267331e+00 1.9679358427146855e+01 1 1 0
15002 1 1 -1.2000000000000000e-01 3.1907138984543599e+00 3.0226552514112868e+00 2.0747198379353019e+01 1 1 0
15004 1 2 5.9999999999999998e-02 4.7870244693289399e+00 1.8830093660926728e+00 1.9880064100176071e+01 1 1 0
15006 1 2 5.9999999999999998e-02 3.5272504343710462e+00 3.1164812297752067e+00 2.1744316000729551e+01 1 1 0
15011 1 1 -1.2000000000000000e-01 2.2361084881966042e+00 1.8383706640191013e+00 2.0771807013949157e+01 1 1 0
15005 1 2 5.9999999999999998e-02 2.6903535077848257e+00 3.9651853527649386e+00 2.0446443592492763e+01 1 1 0
15016 1 2 5.9999999999999998e-02 8.7948261388770610e-01 2.8867266909144096e+00 2.2064386361149626e+01 1 1 0
14998 1 3 8.0000000000000002e-02 5.3519377974645517e+00 3.9519045568834019e+00 1.9818857447071537e+01 1 1 0
15013 1 2 5.9999999999999998e-02 2.5531374936672462e+00 1.0945370812621649e+00 2.1487216530428498e+01 1 1 0
14997 1 4 -5.0000000000000000e-01 6.0513050802415247e+00 3.9791883603021030e+00 2.1096411314084847e+01 1 1 0
15007 1 6 2.9999999999999999e-01 5.8624571793666433e+00 3.2952626239285832e+00 2.1819384269201034e+01 1 1 0
15020 1 2 5.9999999999999998e-02 3.7092060710328750e-01 6.0726480567809860e-01 2.2561959803269882e+01 1 1 0
29374 1 7 -5.0000000000000000e-01 5.3966177539694788e+00 6.0863473529101375e-02 2.1706950877569668e+01 -2 2 0
16577 1 2 5.9999999999999998e-02 9.7719505087241121e+00 3.0895996653236368e+00 1.8533011709414634e+01 1 0 0
15001 1 2 5.9999999999999998e-02 6.0952827875551367e+00 3.7783374691533211e+00 1.9019809393075139e+01 1 1 0
16604 1 6 2.9999999999999999e-01 1.1363364198288135e+01 1.6057988578408251e+00 1.8910460335067185e+01 1 0 0
14994 1 5 5.0000000000000000e-01 7.0215914163121944e+00 4.8586955221794481e+00 2.1308897074056823e+01 1 1 0
14985 1 1 -1.2000000000000000e-01 9.5528937905304048e+00 2.8174291047363367e+00 2.1746684660347608e+01 1 1 0
14988 1 1 -1.2000000000000000e-01 8.5365091707888450e+00 3.3118462726927991e+00 2.2886621163722264e+01 1 1 0
14992 1 2 5.9999999999999998e-02 7.6861978464965039e+00 2.5244545192558627e+00 2.3122502664901848e+01 1 1 0
14993 1 2 5.9999999999999998e-02 9.0434763109733005e+00 3.3286231965864581e+00 2.3816530490937893e+01 1 1 0
14984 1 1 -1.2000000000000000e-01 1.0716388407293412e+01 3.7054065980451556e+00 2.1724549086565947e+01 1 1 0
14990 1 2 5.9999999999999998e-02 9.9200450702921543e+00 1.7880900265224646e+00 2.1958605750572051e+01 1 1 0
14991 1 1 -1.2000000000000000e-01 7.8333985490219860e+00 4.7296459454061726e+00 2.2622363764635008e+01 1 1 0
14989 1 2 5.9999999999999998e-02 8.9480651164752665e+00 2.7710896493455279e+00 2.0821946169234131e+01 1 1 0
14987 1 2 5.9999999999999998e-02 1.0468457374945455e+01 4.6725519469460171e+00 2.1204831484027235e+01 1 1 0
14995 1 2 5.9999999999999998e-02 7.1521574092965201e+00 4.7597411822234958e+00 2.3508034064483123e+01 1 1 0
14986 1 2 5.9999999999999998e-02 1.1081666852338593e+01 4.0756981048713472e+00 2.2686293761099780e+01 1 1 0
15010 1 7 -5.0000000000000000e-01 7.3210101953707776e+00 5.7467320669596926e+00 2.0538761422703693e+01 1 1 0
29359 1 2 5.9999999999999998e-02 7.7017230073136531e+00 7.8599884060701242e-01 2.0876892371523500e+01 -2 2 0
14983 1 5 5.0000000000000000e-01 1.1843318641810045e+01 3.1381284651717394e+00 2.0780234071358667e+01 1 1 0
14996 1 2 5.9999999999999998e-02 8.4431691985609127e+00 5.6183861334677072e+00 2.2758395919615218e+01 1 1 0
15009 1 7 -5.0000000000000000e-01 1.2083764623380356e+01 1.8900762976414542e+00 2.0613282029237226e+01 1 1 0
29360 1 2 5.9999999999999998e-02 6.7310995116189947e+00 4.3853191864355945e-01 1.9504202833170307e+01 -2 2 0
35256 1 1 -1.2000000000000000e-01 2.1556061491231304e+01 1.3024563990835032e+01 1.1557713925464228e+01 -2 0 0
14982 1 2 5.9999999999999998e-02 1.2895161934942273e+01 3.0297559994832866e+00 1.8437740652314123e+01 1 1 0
15008 1 6 2.9999999999999999e-01 1.2530473590896198e+01 5.0477263401147479e+00 2.0322659771241312e+01 1 1 0
14978 1 2 5.9999999999999998e-02 1.5223717656651463e+01 2.8119553430121869e+00 1.8493814731139445e+01 1 1 0
14981 1 2 5.9999999999999998e-02 1.3547112020192751e+01 4.5953327524230092e+00 1.8363885592486159e+01 1 1 0
14980 1 4 -5.0000000000000000e-01 1.2584999459149415e+01 4.0259797538964266e+00 2.0140831939956655e+01 1 1 0
14968 1 2 5.9999999999999998e-02 1.7483332386570066e+01 3.1461995633476891e+00 1.9490168226331779e+01 1 1 0
14977 1 3 8.0000000000000002e-02 1.3468692423321141e+01 3.7061971326919410e+00 1.9078338859269643e+01 1 1 0
14975 1 2 5.9999999999999998e-02 1.5812750985697447e+01 5.0458037036261523e+00 1.9410450186079103e+01 1 1 0
14974 1 1 -1.2000000000000000e-01 1.4878723125279755e+01 3.1173158368673235e+00 1.9453878380705007e+01 1 1 0
14979 1 2 5.9999999999999998e-02 1.4762655662896947e+01 2.2403160055144800e+00 2.0043129342204669e+01 1 1 0
14973 1 1 -1.2000000000000000e-01 1.5713039594036294e+01 4.1826903750078674e+00 2.0099029698703454e+01 1 1 0
14964 1 1 -1.2000000000000000e-01 1.7093760547477807e+01 3.6926667995660187e+00 2.0401383585934983e+01 1 1 0
14967 1 2 5.9999999999999998e-02 1.7073338515796880e+01 2.8520005953777599e+00 2.1074831385791573e+01 1 1 0
14976 1 2 5.9999999999999998e-02 1.5308011797762497e+01 4.6154723061372929e+00 2.1035385486993558e+01 1 1 0
5630 1 2 5.9999999999999998e-02 1.4963477407193606e+01 4.1553876987546723e-01 2.2974405342346035e+01 2 -1 0
5631 1 2 5.9999999999999998e-02 1.5857959270833527e+01 3.0468816122906961e-01 2.1492924509511759e+01 2 -1 0
14965 1 2 5.9999999999999998e-02 1.7828245177780534e+01 5.1154506814054850e+00 2.1857165510811690e+01 1 1 0
14961 1 1 -1.2000000000000000e-01 1.8106135560544242e+01 4.7903689718301674e+00 2.0841512863532405e+01 1 1 0
14966 1 2 5.9999999999999998e-02 1.8013000306835149e+01 5.7488500559839997e+00 2.0238231287927164e+01 1 1 0
5619 1 2 5.9999999999999998e-02 1.8054576599986298e+01 8.0063107148434742e-01 2.3012456869158228e+01 2 -1 0
5616 1 1 -1.2000000000000000e-01 1.7684974775773760e+01 9.0729060988223309e-02 2.3739589093909942e+01 2 -1 0
14963 1 2 5.9999999999999998e-02 1.9743880850396945e+01 3.4231782812503155e+00 2.1481442552078050e+01 1 1 0
14962 1 2 5.9999999999999998e-02 1.9798309433676359e+01 3.8465480721626988e+00 1.9803275095481546e+01 1 1 0
14959 1 4 -5.0000000000000000e-01 2.0537091222806133e+01 5.3072507554714825e+00 2.1078448363745540e+01 1 1 0
14960 1 3 8.0000000000000002e-02 1.9513996980057367e+01 4.2415911436649401e+00 2.0819112797392581e+01 1 1 0
40610 364 9 4.2380000000000001e-01 2.0711437596156326e+01 4.0002174332731177e-01 2.0165657204901674e+01 0 0 0
5615 1 2 5.9999999999999998e-02 2.0506619037253710e+01 1.6747917877004087e-01 2.3584742780893777e+01 2 -1 0
14969 1 6 2.9999999999999999e-01 2.0234715498975028e+01 6.1008334414840721e+00 2.1611396608108738e+01 1 1 0
6564 1 2 5.9999999999999998e-02 1.7430754283729530e+00 1.1535527683559051e+01 1.8344359737324229e+01 2 0 0
34614 1 2 5.9999999999999998e-02 8.4362918269816556e-01 6.4931981381107020e+00 1.9416530043317852e+01 -2 0 0
16550 1 2 5.9999999999999998e-02 2.7417472163537391e+00 9.2498985608292283e+00 1.8673241823488439e+01 1 0 0
16551 1 2 5.9999999999999998e-02 3.9299419396377067e+00 1.0373958741698099e+01 1.9368894590841357e+01 1 0 0
16549 1 1 -1.2000000000000000e-01 4.6849738479320555e+00 8.3933850288680762e+00 1.9397728533856156e+01 1 0 0
16546 1 1 -1.2000000000000000e-01 3.5225230832666896e+00 9.3535278338068171e+00 1.9459839395341604e+01 1 0 0
16553 1 2 5.9999999999999998e-02 5.4014322348297972e+00 8.7206762194929297e+00 2.0131034458265201e+01 1 0 0
16541 1 5 5.0000000000000000e-01 6.1002140092391033e-01 1.0351864688524055e+01 2.1748460847671240e+01 1 0 0
16544 1 2 5.9999999999999998e-02 9.1548579552720988e-01 1.0350879503591791e+01 1.9666093654047952e+01 1 0 0
16567 1 7 -5.0000000000000000e-01 1.1646144890492007e+00 1.0554571132230807e+01 2.2834593389602738e+01 1 0 0
16547 1 2 5.9999999999999998e-02 3.2811822773407582e+00 9.5071037911003273e+00 2.1594808890473679e+01 1 0 0
16543 1 1 -1.2000000000000000e-01 2.6949738797646261e+00 9.3561622661083366e+00 2.0711179660845435e+01 1 0 0
16542 1 1 -1.2000000000000000e-01 1.5123442410206611e+00 1.0424643899400159e+01 2.0546644004598480e+01 1 0 0
16548 1 2 5.9999999999999998e-02 2.2408200800538092e+00 8.3534438493731962e+00 2.0818691318229607e+01 1 0 0
16545 1 2 5.9999999999999998e-02 1.9048789258834273e+00 1.1375417814997510e+01 2.0523333981637322e+01 1 0 0
16554 1 2 5.9999999999999998e-02 4.3231072091177838e+00 7.3892252190535377e+00 1.9564076798338874e+01 1 0 0
43416 1299 9 4.2380000000000001e-01 4.1864265735848472e+00 1.0985645749308643e+01 2.3664008365091618e+01 0 0 0
37619 1 7 -5.0000000000000000e-01 4.8493612466563132e+00 1.1758953148634479e+01 2.2107986473328523e+01 0 1 0
43415 1299 9 4.2380000000000001e-01 2.6378760364200926e+00 1.0903940005399578e+01 2.4175810998245055e+01 0 0 0
6550 1 2 5.9999999999999998e-02 8.7972537275473783e+00 1.0298330627581079e+01 1.8406064366683253e+01 2 0 0
16565 1 6 2.9999999999999999e-01 6.6602375764339907e+00 7.0302255822685984e+00 1.8813673965843993e+01 1 0 0
37579 1 6 2.9999999999999999e-01 1.1017231194783390e+01 9.0781489733021363e+00 1.9595357583366809e+01 0 1 0
37572 1 2 5.9999999999999998e-02 9.5363760742358181e+00 6.9270613750878844e+00 2.0344248430061377e+01 0 1 0
37575 1 2 5.9999999999999998e-02 8.2943813307586307e+00 9.1615116225828022e+00 2.0273661250821338e+01 0 1 0
37585 1 2 5.9999999999999998e-02 7.4304740052545668e+00 1.0530759954342415e+01 2.2848632891436072e+01 0 1 0
37569 1 4 -5.0000000000000000e-01 1.1123911289840816e+01 8.2761655882304925e+00 2.0201159091689625e+01 0 1 0
37573 1 2 5.9999999999999998e-02 1.0322406083239716e+01 7.4019333230299083e+00 2.1923179305892361e+01 0 1 0
37574 1 1 -1.2000000000000000e-01 9.3275645203367041e+00 1.0194558641173124e+01 2.1895555535579401e+01 0 1 0
37571 1 1 -1.2000000000000000e-01 8.8166689404116756e+00 8.9181779724793593e+00 2.1214348789662285e+01 0 1 0
37577 1 2 5.9999999999999998e-02 1.0043678083515474e+01 1.0757648409839184e+01 2.1357175458698084e+01 0 1 0
37578 1 2 5.9999999999999998e-02 9.6593105928996561e+00 9.8966288811769569e+00 2.2870455550337702e+01 0 1 0
37576 1 2 5.9999999999999998e-02 8.0459577044767308e+00 8.4553190380590930e+00 2.1763328074227378e+01 0 1 0
37570 1 3 8.0000000000000002e-02 9.9420037089996818e+00 7.8297611525039690e+00 2.0915772564406968e+01 0 1 0
37583 1 1 -1.2000000000000000e-01 8.1117281407593751e+00 1.1070991484400531e+01 2.2142109118661317e+01 0 1 0
37586 1 2 5.9999999999999998e-02 7.4898183600876242e+00 1.1146402235395101e+01 2.1249602916169096e+01 0 1 0
37566 1 5 5.0000000000000000e-01 1.2324909116875448e+01 7.6916448868598852e+00 2.0314241277471130e+01 0 1 0
27100 1 2 5.9999999999999998e-02 1.2273219263332324e+01 1.1886892008659354e+01 1.9645839455227737e+01 -2 2 0
37588 1 2 5.9999999999999998e-02 8.9837731306468562e+00 1.2259549387040856e+01 2.3658275499584583e+01 0 1 0
37565 1 2 5.9999999999999998e-02 1.5351598820858236e+01 8.2282429557124903e+00 1.8555152088074784e+01 0 1 0
27103 1 2 5.9999999999999998e-02 1.4296016279077296e+01 1.1059639170368982e+01 1.8464386794806092e+01 -2 2 0
37582 1 7 -5.0000000000000000e-01 1.2545557698375250e+01 6.6646472422386882e+00 2.0988116012343291e+01 0 1 0
37560 1 1 -1.2000000000000000e-01 1.4443940002885459e+01 7.5715711698306647e+00 1.8798147753602585e+01 0 1 0
27131 1 7 -5.0000000000000000e-01 1.6852335183629584e+01 1.1581757136138824e+01 1.9241054967971589e+01 -2 2 0
37564 1 2 5.9999999999999998e-02 1.4810805741698083e+01 6.6758161089229118e+00 1.9309156162811369e+01 0 1 0
37568 1 2 5.9999999999999998e-02 1.3270720080568273e+01 9.3001622423417238e+00 1.9107521491514692e+01 0 1 0
37563 1 1 -1.2000000000000000e-01 1.3549080760281161e+01 8.4380636124944584e+00 1.9693457688863134e+01 0 1 0
37567 1 2 5.9999999999999998e-02 1.3992935205486802e+01 8.8473590298223943e+00 2.0611294080825846e+01 0 1 0
27107 1 1 -1.2000000000000000e-01 1.6963023067018057e+01 1.1367422117143722e+01 2.2631287654641632e+01 -2 2 0
27115 1 2 5.9999999999999998e-02 1.6264616531449555e+01 9.8711704270437899e+00 2.1560426149375367e+01 -2 2 0
27112 1 2 5.9999999999999998e-02 1.5988619356841792e+01 1.1423929482927214e+01 2.3096236119525500e+01 -2 2 0
27110 1 1 -1.2000000000000000e-01 1.7105729590988560e+01 9.9286986291478563e+00 2.2189538454392768e+01 -2 2 0
27114 1 2 5.9999999999999998e-02 1.6689946202133864e+01 9.2141477223775166e+00 2.2893499988052607e+01 -2 2 0
27111 1 2 5.9999999999999998e-02 1.7659388282142764e+01 1.1681138730848000e+01 2.3420033468981998e+01 -2 2 0
27105 1 5 5.0000000000000000e-01 1.6235791648776342e+01 1.2035144760274544e+01 2.0193348560353115e+01 -2 2 0
27117 1 2 5.9999999999999998e-02 1.8159744232398999e+01 8.9302490500253828e+00 2.0638370890360751e+01 -2 2 0
27113 1 1 -1.2000000000000000e-01 1.8390816341647302e+01 9.6084215848238195e+00 2.1492077343129463e+01 -2 2 0
27099 1 3 8.0000000000000002e-02 1.4189995176884636e+01 1.2076054341389446e+01 1.8805386307869821e+01 -2 2 0
27102 1 4 -5.0000000000000000e-01 1.4956330346225005e+01 1.2299340393669096e+01 2.0102261947412998e+01 -2 2 0
39997 160 8 -8.4760000000000002e-01 2.1354611825027568e+01 1.1566797825422421e+01 1.9513951654798866e+01 0 0 0
27119 1 4 -5.0000000000000000e-01 2.0332719757300165e+01 9.6872282570736132e+00 2.2874139480166164e+01 -2 2 0
27118 1 2 5.9999999999999998e-02 1.8816766140227365e+01 1.0454511645177121e+01 2.0934565003668776e+01 -2 2 0
27132 1 7 -5.0000000000000000e-01 1.9353603473493088e+01 7.7335007030515435e+00 2.2619591619764499e+01 -2 2 0
27116 1 5 5.0000000000000000e-01 1.9402538439926289e+01 8.9364165151151322e+00 2.2387461264540296e+01 -2 2 0
27129 1 6 2.9999999999999999e-01 2.0424404615907072e+01 1.0675096050313103e+01 2.2514314693584861e+01 -2 2 0
27120 1 3 8.0000000000000002e-02 2.1361249205981050e+01 9.3519750840412854e+00 2.3844127104149781e+01 -2 2 0
27135 1 2 5.9999999999999998e-02 2.0267272097826663e+01 1.2229693691285087e+01 2.3111878548086970e+01 -2 2 0
39998 160 9 4.2380000000000001e-01 2.0734702956036916e+01 1.2154147450785368e+01 2.0034272321446736e+01 0 0 0
37611 1 2 5.9999999999999998e-02 4.1703017827330086e-01 1.7376887954481191e+01 1.8308718927283216e+01 0 1 0
37620 1 7 -5.0000000000000000e-01 1.3360972323647957e-01 1.6224000064174479e+01 2.0719452477211696e+01 0 1 0
37597 1 2 5.9999999999999998e-02 3.6090546950325737e+00 1.2689702888470011e+01 2.0062727231040874e+01 0 1 0
27074 1 2 5.9999999999999998e-02 5.2632036497647290e+00 1.7204745777092946e+01 1.8542342494244906e+01 -2 2 0
37606 1 2 5.9999999999999998e-02 6.4741948647045500e-01 1.3895627954569909e+01 2.1532066824358392e+01 0 1 0
37607 1 4 -5.0000000000000000e-01 9.1173540530104746e-01 1.5388241158514786e+01 1.8709113566059450e+01 0 1 0
37596 1 2 5.9999999999999998e-02 4.9774899634791545e+00 1.3345968876929595e+01 1.9519785588520861e+01 0 1 0
37604 1 5 5.0000000000000000e-01 7.7829557602882848e-01 1.5395624195944189e+01 2.0024126282079106e+01 0 1 0
37600 1 2 5.9999999999999998e-02 3.6797353152691512e+00 1.5273910577793911e+01 1.9759370866019687e+01 0 1 0
37605 1 2 5.9999999999999998e-02 1.5414982854555506e+00 1.3404951493949977e+01 2.0209421052120348e+01 0 1 0
37602 1 2 5.9999999999999998e-02 2.6844743418716672e+00 1.4041195087880956e+01 2.2425574054116442e+01 0 1 0
37595 1 1 -1.2000000000000000e-01 3.8639533454743442e+00 1.4782097140711427e+01 2.0715646974432666e+01 0 1 0
37603 1 2 5.9999999999999998e-02 2.5031912630337927e+00 1.5675709635495890e+01 2.2008374850430378e+01 0 1 0
37601 1 1 -1.2000000000000000e-01 1.3489567769561734e+00 1.4256382987326681e+01 2.0820114836462544e+01 0 1 0
37598 1 1 -1.2000000000000000e-01 2.5925100211712793e+00 1.4698053357426657e+01 2.1585957318121039e+01 0 1 0
37599 1 2 5.9999999999999998e-02 4.6956372819906731e+00 1.5371064884175354e+01 2.1169499363425828e+01 0 1 0
37594 1 1 -1.2000000000000000e-01 4.3439706410027537e+00 1.3354783791316947e+01 2.0377398036502711e+01 0 1 0
37593 1 5 5.0000000000000000e-01 5.2031215954366425e+00 1.2785699134332560e+01 2.1522508309374540e+01 0 1 0
27073 1 2 5.9999999999999998e-02 4.6667556512896109e+00 1.7572400566168206e+01 2.0070775562004862e+01 -2 2 0
27069 1 1 -1.2000000000000000e-01 5.1849262274199086e+00 1.8080208276889117e+01 1.9209590132632300e+01 -2 2 0
13125 1 2 5.9999999999999998e-02 1.6719248549973524e+00 1.7939955525226775e+01 2.2769188322985073e+01 2 1 0
27071 1 2 5.9999999999999998e-02 3.2324014811051520e+00 1.8522584170905326e+01 1.8556852232672210e+01 -2 2 0
37584 1 1 -1.2000000000000000e-01 8.4405547173431863e+00 1.2445843460393569e+01 2.2756773007454232e+01 0 1 0
27091 1 6 2.9999999999999999e-01 9.0818285999447372e+00 1.7221784837126478e+01 1.8333990414322983e+01 -2 2 0
37591 1 2 5.9999999999999998e-02 6.5334338004272459e+00 1.2687441869192115e+01 2.3691514357626168e+01 0 1 0
37589 1 2 5.9999999999999998e-02 9.1604181075101483e+00 1.2945744946174836e+01 2.2134930917024356e+01 0 1 0
37587 1 3 8.0000000000000002e-02 7.1829634121357628e+00 1.3179616865401186e+01 2.3028505871660538e+01 0 1 0
37590 1 4 -5.0000000000000000e-01 6.3263049497384500e+00 1.3418747692713465e+01 2.1848664970785268e+01 0 1 0
27081 1 4 -5.0000000000000000e-01 8.7218889074854964e+00 1.6335535846488781e+01 1.8544357820488447e+01 -2 2 0
37618 1 6 2.9999999999999999e-01 6.6723012957885413e+00 1.4137538982471902e+01 2.1218173568039340e+01 0 1 0
37592 1 2 5.9999999999999998e-02 7.4171980261201602e+00 1.4097111979002113e+01 2.3644699894392989e+01 0 1 0
27089 1 2 5.9999999999999998e-02 1.0481400846696127e+01 1.3714351996835786e+01 1.9424513960537556e+01 -2 2 0
27086 1 1 -1.2000000000000000e-01 1.1203922722307540e+01 1.4538211306486916e+01 1.9160018068216853e+01 -2 2 0
27094 1 7 -5.0000000000000000e-01 7.1991873006412561e+00 1.5361423762413386e+01 1.9995004662652722e+01 -2 2 0
27090 1 2 5.9999999999999998e-02 1.1009392633651125e+01 1.5335869000069319e+01 1.9892910580980136e+01 -2 2 0
27078 1 5 5.0000000000000000e-01 7.8120841840730346e+00 1.6354424765199564e+01 1.9589114632429929e+01 -2 2 0
22275 1 2 5.9999999999999998e-02 1.1779435640888524e+01 1.7493488965123809e+01 2.2440023519337000e+01 1 0 0
27080 1 2 5.9999999999999998e-02 7.3594475058738800e+00 1.7557098890141887e+01 2.1387094338039397e+01 -2 2 0
27075 1 1 -1.2000000000000000e-01 7.5855363439936330e+00 1.7693716198802736e+01 2.0304592521515890e+01 -2 2 0
27079 1 2 5.9999999999999998e-02 8.6118418606868197e+00 1.8108028806976940e+01 2.0272997565258464e+01 -2 2 0
22263 1 2 5.9999999999999998e-02 1.1827076772437492e+01 1.7864959866990947e+01 1.8834226333255412e+01 1 0 0
22260 1 1 -1.2000000000000000e-01 1.1738703304132743e+01 1.8293128487702479e+01 1.9791738292822746e+01 1 0 0
22264 1 2 5.9999999999999998e-02 1.0750027026584856e+01 1.7973484577937619e+01 2.0152495815076822e+01 1 0 0
27106 1 1 -1.2000000000000000e-01 1.6959606338025530e+01 1.2398879101925727e+01 2.1472124262792082e+01 -2 2 0
27108 1 2 5.9999999999999998e-02 1.7961400573725591e+01 1.2604622842561364e+01 2.1227700604234059e+01 -2 2 0
10921 1 2 5.9999999999999998e-02 1.8417192248575169e+01 1.3684477691836340e+01 1.8295293733026494e+01 3 1 0
22272 1 2 5.9999999999999998e-02 1.2710349671215370e+01 1.6475439421598679e+01 2.0405351947640419e+01 1 0 0
27109 1 2 5.9999999999999998e-02 1.6573667003149410e+01 1.3345357540563880e+01 2.1827344886470087e+01 -2 2 0
27130 1 6 2.9999999999999999e-01 1.4606941768402002e+01 1.2860355011309062e+01 2.0823668315379251e+01 -2 2 0
27096 1 1 -1.2000000000000000e-01 1.2730036959047990e+01 1.2502374670598867e+01 1.8942496577116053e+01 -2 2 0
22270 1 1 -1.2000000000000000e-01 1.2716406396673195e+01 1.7769088242429657e+01 2.2114110224811700e+01 1 0 0
27095 1 1 -1.2000000000000000e-01 1.2669710620387262e+01 1.3972194284174480e+01 1.9251448906267811e+01 -2 2 0
27098 1 2 5.9999999999999998e-02 1.3303765356517649e+01 1.4581573878067625e+01 1.8682608237961404e+01 -2 2 0
22286 1 2 5.9999999999999998e-02 1.6841502576684739e+01 1.7135594387447760e+01 1.9113727943413856e+01 1 0 0
27097 1 2 5.9999999999999998e-02 1.3045977681560755e+01 1.4072826917615879e+01 2.0277639193174352e+01 -2 2 0
22277 1 2 5.9999999999999998e-02 1.3796769492478049e+01 1.7274283594976104e+01 2.3779215628233057e+01 1 0 0
22278 1 2 5.9999999999999998e-02 1.3559282106714667e+01 1.5880479715867921e+01 2.2751417351578922e+01 1 0 0
22273 1 3 8.0000000000000002e-02 1.3826412182243217e+01 1.6932018657637187e+01 2.2773563695673495e+01 1 0 0
22305 1 7 -5.0000000000000000e-01 1.5515550739744258e+01 1.5441674493147708e+01 2.1195367471941619e+01 1 0 0
22279 1 5 5.0000000000000000e-01 1.5934120886306596e+01 1.6497560840424210e+01 2.1624111876331554e+01 1 0 0
22280 1 1 -1.2000000000000000e-01 1.7292493409986722e+01 1.7003946176969929e+01 2.1160698702010574e+01 1 0 0
22283 1 2 5.9999999999999998e-02 1.7988693485803864e+01 1.6178499248542522e+01 2.1083976252806046e+01 1 0 0
22276 1 4 -5.0000000000000000e-01 1.5198079570074398e+01 1.7229340363104132e+01 2.2391039060005763e+01 1 0 0
22282 1 2 5.9999999999999998e-02 1.7648489977001947e+01 1.7512736742041639e+01 2.1995689161985872e+01 1 0 0
22281 1 1 -1.2000000000000000e-01 1.7384427702444505e+01 1.7744336975179767e+01 1.9834916772072233e+01 1 0 0
22269 1 1 -1.2000000000000000e-01 1.2798577272994718e+01 1.7526263140732215e+01 2.0585882452113236e+01 1 0 0
22271 1 2 5.9999999999999998e-02 1.3738195983469174e+01 1.7784896595204916e+01 2.0202518270928582e+01 1 0 0
22285 1 2 5.9999999999999998e-02 1.8468099676692823e+01 1.7939246692856685e+01 1.9477965112862471e+01 1 0 0
22304 1 6 2.9999999999999999e-01 1.5550212296659357e+01 1.8154164191150066e+01 2.2554458200754461e+01 1 0 0
10923 1 2 5.9999999999999998e-02 1.9305201880642031e+01 1.5900297925746244e+01 1.8504552380918287e+01 3 1 0
44461 1648 8 -8.4760000000000002e-01 2.1427192970552316e+01 1.8213840044103655e+01 2.3396195731797583e+01 0 0 0
27133 1 1 -1.2000000000000000e-01 2.1112009093847373e+01 1.2759555893302323e+01 2.3586526476416488e+01 -2 2 0
27168 1 6 2.9999999999999999e-01 2.0872009839087166e+01 1.6606665590014224e+01 2.2414860511559901e+01 -2 2 0
27143 1 5 5.0000000000000000e-01 2.0847106464900996e+01 1.5171944967831635e+01 2.1008292428144344e+01 -2 2 0
27140 1 4 -5.0000000000000000e-01 2.0565883632494060e+01 1.5635925334339511e+01 2.2246097790171937e+01 -2 2 0
27169 1 7 -5.0000000000000000e-01 2.0424229754678674e+01 1.4117516339358904e+01 2.0581708313725578e+01 -2 2 0
27142 1 2 5.9999999999999998e-02 1.9349895299204803e+01 1.5802399930215389e+01 2.3717220792301188e+01 -2 2 0
27141 1 2 5.9999999999999998e-02 1.8892547178433425e+01 1.4496662965406424e+01 2.2613345664411831e+01 -2 2 0
27137 1 3 8.0000000000000002e-02 1.9724374918061120e+01 1.4963863728899257e+01 2.3203394853127410e+01 -2 2 0
27134 1 1 -1.2000000000000000e-01 2.0492461300894465e+01 1.4048148919067694e+01 2.4203590442499753e+01 -2 2 0
27147 1 2 5.9999999999999998e-02 2.1333910597638802e+01 1.7127255696058221e+01 2.0321310836817563e+01 -2 2 0
13128 1 2 5.9999999999999998e-02 6.1141362852164038e-01 1.8736014903753667e+01 2.0585934295687665e+01 2 1 0
26984 1 2 5.9999999999999998e-02 3.7150578694435910e-01 2.2602332773910561e+01 2.3273921154510230e+01 -2 2 0
27068 1 1 -1.2000000000000000e-01 4.1328482382778304e+00 1.9063389448240400e+01 1.8763119807431892e+01 -2 2 0
13134 1 2 5.9999999999999998e-02 7.5079068140695882e-01 2.0689394811653127e+01 1.8858212177264619e+01 2 1 0
26981 1 1 -1.2000000000000000e-01 4.1026280950986266e-01 2.3474147836834184e+01 2.3960527601153483e+01 -2 2 0
13132 1 5 5.0000000000000000e-01 4.6269384073414715e-01 2.2700107631620064e+01 1.9149809407417152e+01 2 1 0
13122 1 1 -1.2000000000000000e-01 1.1637527058468435e+00 1.8861478092243026e+01 2.2645776981373920e+01 2 1 0
13126 1 1 -1.2000000000000000e-01 9.4563799617594657e-01 2.0824667517252873e+01 2.0923343834039638e+01 2 1 0
13123 1 1 -1.2000000000000000e-01 1.2687395166755655e+00 1.9358310887958119e+01 2.1166590109713720e+01 2 1 0
13124 1 2 5.9999999999999998e-02 1.7089514907538110e+00 1.9538457468749911e+01 2.3221303806342593e+01 2 1 0
13129 1 1 -1.2000000000000000e-01 1.1707239413979600e+00 2.1359436717866402e+01 1.9492373689961159e+01 2 1 0
13127 1 2 5.9999999999999998e-02 2.2666813336686755e+00 1.9228526049374167e+01 2.0881791483665399e+01 2 1 0
13133 1 2 5.9999999999999998e-02 2.1958908438875508e+00 2.1531623284840407e+01 1.9234173511254262e+01 2 1 0
27070 1 2 5.9999999999999998e-02 3.9032767704411544e+00 1.9657453090568499e+01 1.9653733353704279e+01 -2 2 0
13131 1 2 5.9999999999999998e-02 1.5282849875021560e+00 2.1477741073766992e+01 2.1594840977992906e+01 2 1 0
13148 1 7 -5.0000000000000000e-01 1.1122158309019028e+00 2.3736092865318550e+01 1.9249891567167190e+01 2 1 0
45195 1892 9 4.2380000000000001e-01 4.3738989337414882e+00 2.2200382438481892e+01 2.0438930387087964e+01 0 0 0
45194 1892 9 4.2380000000000001e-01 3.1062922082459998e+00 2.3228674948477778e+01 2.0389798170001566e+01 0 0 0
45193 1892 8 -8.4760000000000002e-01 3.8701303610234081e+00 2.2900197833677179e+01 2.0945364647191980e+01 0 0 0
26973 1 2 5.9999999999999998e-02 3.0759139650800411e+00 2.2630334878782840e+01 2.3526060521778042e+01 -2 2 0
26972 1 1 -1.2000000000000000e-01 1.7679169654245810e+00 2.4315050063376876e+01 2.3774114958336082e+01 -2 2 0
26969 1 1 -1.2000000000000000e-01 2.9534601472942161e+00 2.3444260663949422e+01 2.4227019200490943e+01 -2 2 0
26977 1 6 2.9999999999999999e-01 4.6049620514681129e+00 2.3979137473894443e+01 2.2405980364646588e+01 -2 2 0
26968 1 3 8.0000000000000002e-02 4.2622052255595078e+00 2.4163958179964311e+01 2.4441715392058747e+01 -2 2 0
26975 1 2 5.9999999999999998e-02 1.8568482781671816e+00 2.4488766750595406e+01 2.2722999245985434e+01 -2 2 0
26960 1 2 5.9999999999999998e-02 6.1097812229809589e+00 2.3728371485944617e+01 2.0526171217165640e+01 -2 2 0
27072 1 1 -1.2000000000000000e-01 6.5623275328811790e+00 1.8592596895612576e+01 1.9593184065438642e+01 -2 2 0
26959 1 2 5.9999999999999998e-02 6.4061539514402392e+00 2.4583285255456548e+01 1.9106545754390890e+01 -2 2 0
27076 1 2 5.9999999999999998e-02 6.9791693488840130e+00 1.9057745358476129e+01 1.8737250939809659e+01 -2 2 0
27077 1 2 5.9999999999999998e-02 6.4495798325799578e+00 1.9362014572735713e+01 2.0326818250300921e+01 -2 2 0
22258 1 2 5.9999999999999998e-02 1.0840176132753282e+01 2.1597174790920231e+01 1.8959218528904120e+01 1 0 0
22256 1 3 8.0000000000000002e-02 1.0659924254889328e+01 2.0498739165718302e+01 1.8974412106472720e+01 1 0 0
26955 1 1 -1.2000000000000000e-01 6.7955876451103219e+00 2.4384594372795380e+01 2.0069191326100878e+01 -2 2 0
22259 1 2 5.9999999999999998e-02 9.6241581019522773e+00 2.0431989564402752e+01 1.9360494852742878e+01 1 0 0
22257 1 1 -1.2000000000000000e-01 1.1810101624822446e+01 1.9825543517677179e+01 1.9715991439119360e+01 1 0 0
26956 1 2 5.9999999999999998e-02 8.1032149849218236e+00 2.2845622681340931e+01 1.9326175177273349e+01 -2 2 0
26954 1 1 -1.2000000000000000e-01 8.2080761900195096e+00 2.3761991949410952e+01 1.9852642323911951e+01 -2 2 0
26957 1 2 5.9999999999999998e-02 8.7864694470620730e+00 2.3379745944837072e+01 2.0692690141689113e+01 -2 2 0
26953 1 5 5.0000000000000000e-01 9.0676105211523996e+00 2.4552436641045755e+01 1.8853565983251407e+01 -2 2 0
22262 1 2 5.9999999999999998e-02 1.1875658992395312e+01 2.0256670341770956e+01 2.0702580605659783e+01 1 0 0
40650 377 9 4.2380000000000001e-01 1.8068319104649458e+01 2.3446048173713155e+01 1.8921480435662779e+01 0 0 0
22287 1 1 -1.2000000000000000e-01 1.6864864403227926e+01 1.9900327449031408e+01 1.8519119510278848e+01 1 0 0
42081 854 9 4.2380000000000001e-01 1.2891831556728453e+01 2.3283660473104138e+01 2.3375661530488880e+01 0 0 0
22274 1 2 5.9999999999999998e-02 1.2948227868075209e+01 1.8824576426081336e+01 2.2345504216559803e+01 1 0 0
42079 854 8 -8.4760000000000002e-01 1.3183450180673988e+01 2.3857153675942829e+01 2.2610113041784835e+01 0 0 0
22288 1 2 5.9999999999999998e-02 1.5641256717114443e+01 1.9029578569125945e+01 2.0139323591287784e+01 1 0 0
22297 1 2 5.9999999999999998e-02 1.5051430178786001e+01 2.3567249439450411e+01 1.8522168514635275e+01 1 0 0
22261 1 2 5.9999999999999998e-02 1.2790727229859838e+01 2.0085999990684439e+01 1.9283579057480882e+01 1 0 0
22306 1 7 -5.0000000000000000e-01 1.6993771737257592e+01 2.2214945963765889e+01 1.8838697426539536e+01 1 0 0
22290 1 5 5.0000000000000000e-01 1.6284879615766158e+01 2.1293013002159970e+01 1.8498556832747735e+01 1 0 0
22296 1 2 5.9999999999999998e-02 1.3498845219590656e+01 2.2745220616000537e+01 1.8848953274714923e+01 1 0 0
42080 854 9 4.2380000000000001e-01 1.4168527846093362e+01 2.3753763515922657e+01 2.2472513547732120e+01 0 0 0
22284 1 1 -1.2000000000000000e-01 1.6666291638368492e+01 1.9107733025876978e+01 1.9895135336739681e+01 1 0 0
22289 1 2 5.9999999999999998e-02 1.7176128859518847e+01 1.9593876654510741e+01 2.0691013442615308e+01 1 0 0
43786 1423 8 -8.4760000000000002e-01 1.6341313422000532e+01 1.9853122427577130e+01 2.3213701670467678e+01 0 0 0
43787 1423 9 4.2380000000000001e-01 1.7278981789497767e+01 1.9973521539772751e+01 2.3539710995611546e+01 0 0 0
41104 529 8 -8.4760000000000002e-01 1.5843166309712553e+01 2.3059772932360968e+01 2.2943415452460275e+01 0 0 0
41105 529 9 4.2380000000000001e-01 1.6652632668188343e+01 2.3409748922563043e+01 2.2471947877967942e+01 0 0 0
43788 1423 9 4.2380000000000001e-01 1.5981185511769830e+01 2.0732526534792047e+01 2.2902323605758930e+01 0 0 0
44227 1570 8 -8.4760000000000002e-01 1.8394368053163976e+01 2.4199928462110964e+01 2.1719800168614743e+01 0 0 0
41106 529 9 4.2380000000000001e-01 1.6021132679269869e+01 2.3020337298459051e+01 2.3926661901183191e+01 0 0 0
44229 1570 9 4.2380000000000001e-01 1.8265273656958563e+01 2.4434898713886565e+01 2.0756408432428998e+01 0 0 0
40648 377 8 -8.4760000000000002e-01 1.8641961851128492e+01 2.4257876160338466e+01 1.9030426913235484e+01 0 0 0
44228 1570 9 4.2380000000000001e-01 1.8620929553507402e+01 2.3229127886787463e+01 2.1798642594265999e+01 0 0 0
44462 1648 9 4.2380000000000001e-01 2.1131975221064256e+01 1.8793750410293448e+01 2.4155504909444439e+01 0 0 0
41737 740 8 -8.4760000000000002e-01 2.1493602429580566e+01 2.0041537890983822e+01 2.1306150980684379e+01 0 0 0
41942 808 9 4.2380000000000001e-01 1.9402592979428437e+01 2.1847671989295687e+01 2.2912085705574352e+01 0 0 0
40061 181 9 4.2380000000000001e-01 2.1174186030498085e+01 2.3375008043279330e+01 2.1873885782480720e+01 0 0 0
43044 1175 9 4.2380000000000001e-01 1.9701608974932952e+01 2.2614752048219628e+01 1.8484586391920967e+01 0 0 0
41943 808 9 4.2380000000000001e-01 2.0309082806548581e+01 2.1128646007026489e+01 2.1759738406903484e+01 0 0 0
43042 1175 8 -8.4760000000000002e-01 2.0021005151068614e+01 2.1762058763350979e+01 1.8897987396351457e+01 0 0 0
43043 1175 9 4.2380000000000001e-01 1.9692060453669768e+01 2.1704949986571510e+01 1.9840608338544513e+01 0 0 0
41941 808 8 -8.4760000000000002e-01 1.9616933148959138e+01 2.1828669371163468e+01 2.1935511528952990e+01 0 0 0
26967 1 4 -5.0000000000000000e-01 4.6879155223598721e+00 2.4664243117108064e+01 2.3144363178010749e+01 -2 2 0
26976 1 2 5.9999999999999998e-02 1.7425470720507787e+00 2.5269778007416217e+01 2.4394794318599153e+01 -2 2 0
26964 1 5 5.0000000000000000e-01 5.2013075529840576e+00 2.5871259723880176e+01 2.2848493878161928e+01 -2 2 0
26966 1 2 5.9999999999999998e-02 4.8399113285373643e+00 2.5758608575545363e+01 2.0774386060627034e+01 -2 2 0
26961 1 1 -1.2000000000000000e-01 5.5504049927509200e+00 2.6222535252932303e+01 2.1403936671768946e+01 -2 2 0
26980 1 7 -5.0000000000000000e-01 5.4689428093099037e+00 2.6704042835756596e+01 2.3750574763117168e+01 -2 2 0
26965 1 2 5.9999999999999998e-02 5.4780250855332504e+00 2.7299891215928238e+01 2.1252616001279282e+01 -2 2 0
25816 1 2 5.9999999999999998e-02 1.9307995494234955e+00 3.0592053017139488e+01 2.1033786537911151e+01 -1 1 0
40626 369 9 4.2380000000000001e-01 6.0471788270238696e+00 2.9345871292478520e+01 2.2454455229572464e+01 0 0 0
25817 1 2 5.9999999999999998e-02 3.6889441349608925e+00 3.0681360679494883e+01 2.1247301980060545e+01 -1 1 0
44400 1627 9 4.2380000000000001e-01 1.1911339385645835e+01 2.8830343711124378e+01 1.8226361638139622e+01 0 0 0
40625 369 9 4.2380000000000001e-01 6.3036726990668361e+00 2.8392706618060657e+01 2.3755345167913241e+01 0 0 0
44399 1627 9 4.2380000000000001e-01 1.0384178028063438e+01 2.8938261085864145e+01 1.8794479963861487e+01 0 0 0
40257 246 9 4.2380000000000001e-01 1.1771307790439430e+01 2.5465937280816533e+01 1.9934157111961504e+01 0 0 0
26979 1 7 -5.0000000000000000e-01 1.0102163248581245e+01 2.5088931417766631e+01 1.9219464578015028e+01 -2 2 0
40624 369 8 -8.4760000000000002e-01 6.6511800668880952e+00 2.9170717295379049e+01 2.3231953629671224e+01 0 0 0
26958 1 1 -1.2000000000000000e-01 6.9139327915935604e+00 2.5720786409819368e+01 2.0855874656462625e+01 -2 2 0
26963 1 2 5.9999999999999998e-02 7.3938861072308431e+00 2.6509349445536827e+01 2.0228945581430686e+01 -2 2 0
26962 1 2 5.9999999999999998e-02 7.4800363181220160e+00 2.5494479050871455e+01 2.1768142710921971e+01 -2 2 0
41271 584 9 4.2380000000000001e-01 9.8734470920107054e+00 2.6759644725766201e+01 1.9760818288173049e+01 0 0 0
41269 584 8 -8.4760000000000002e-01 9.7628463562771604e+00 2.7641001955811884e+01 2.0220141088868154e+01 0 0 0
41270 584 9 4.2380000000000001e-01 1.0439134933693088e+01 2.7722506014550252e+01 2.0952255296740127e+01 0 0 0
42966 1149 9 4.2380000000000001e-01 8.3477440902099573e+00 2.9612361391814492e+01 2.3573824488833289e+01 0 0 0
42965 1149 9 4.2380000000000001e-01 9.5834789299889849e+00 2.8555680717306071e+01 2.3422126649158038e+01 0 0 0
42964 1149 8 -8.4760000000000002e-01 9.3184574499681467e+00 2.9517451210669908e+01 2.3353123842340160e+01 0 0 0
44396 1626 9 4.2380000000000001e-01 7.9668339358073199e+00 2.9498332052587248e+01 2.1342731056089448e+01 0 0 0
44397 1626 9 4.2380000000000001e-01 8.6995267428153333e+00 2.9078427216809136e+01 1.9945065982598088e+01 0 0 0
44395 1626 8 -8.4760000000000002e-01 8.0658593156533644e+00 2.9722713587629581e+01 2.0373273645718342e+01 0 0 0
43948 1477 8 -8.4760000000000002e-01 1.1459507360054070e+01 2.7070410531877609e+01 2.3076233867751426e+01 0 0 0
43950 1477 9 4.2380000000000001e-01 1.2131503557648056e+01 2.6361484454510119e+01 2.2862119319007569e+01 0 0 0
43949 1477 9 4.2380000000000001e-01 1.1767085554865885e+01 2.7591714993937984e+01 2.3872247426235923e+01 0 0 0
39594 25 9 4.2380000000000001e-01 1.0671814997440789e+01 3.0454820070595748e+01 2.3164142959308016e+01 0 0 0
39593 25 9 4.2380000000000001e-01 1.2294598270401037e+01 3.0453019382846801e+01 2.3346344956055201e+01 0 0 0
40649 377 9 4.2380000000000001e-01 1.8275835365918329e+01 2.5002120362595235e+01 1.8471810802557602e+01 0 0 0
40255 246 8 -8.4760000000000002e-01 1.2669600749773023e+01 2.5605749409126396e+01 2.0350717969245668e+01 0 0 0
40256 246 9 4.2380000000000001e-01 1.2779671611685282e+01 2.4980519131460564e+01 2.1123357837057522e+01 0 0 0
42261 914 9 4.2380000000000001e-01 1.4067345008549399e+01 2.7877209242277758e+01 1.8989122909465571e+01 0 0 0
43811 1431 9 4.2380000000000001e-01 1.3433763455737484e+01 2.9640879810320897e+01 2.0684677369616768e+01 0 0 0
42259 914 8 -8.4760000000000002e-01 1.3143357356436391e+01 2.8040381427674479e+01 1.9334986489203892e+01 0 0 0
42323 935 9 4.2380000000000001e-01 1.4752432753265122e+01 2.6276012266688483e+01 2.2081448544091764e+01 0 0 0
41009 497 9 4.2380000000000001e-01 1.7446228421837219e+01 2.7284481618793379e+01 1.9142366787573913e+01 0 0 0
42322 935 8 -8.4760000000000002e-01 1.4630773928037096e+01 2.7220654686566668e+01 2.2386161230992368e+01 0 0 0
42324 935 9 4.2380000000000001e-01 1.5524369714365672e+01 2.7627217291368897e+01 2.2576408299912497e+01 0 0 0
42260 914 9 4.2380000000000001e-01 1.2812974503942131e+01 2.7220633318166385e+01 1.9802811452253479e+01 0 0 0
43843 1442 8 -8.4760000000000002e-01 1.7785840842617777e+01 2.8991597545151230e+01 2.0336267151972180e+01 0 0 0
43844 1442 9 4.2380000000000001e-01 1.7384910906313685e+01 2.9729107933364990e+01 1.9792820697836248e+01 0 0 0
39719 67 9 4.2380000000000001e-01 1.3811522467865794e+01 2.8389016171121419e+01 2.3636349532844299e+01 0 0 0
41133 538 9 4.2380000000000001e-01 1.7512782943917887e+01 2.8107896132918981e+01 2.3341233177337063e+01 0 0 0
41131 538 8 -8.4760000000000002e-01 1.6904864515773237e+01 2.8841049045104477e+01 2.3036399797665212e+01 0 0 0
41132 538 9 4.2380000000000001e-01 1.6987272251307484e+01 2.9621629336549788e+01 2.3655999246185615e+01 0 0 0
43845 1442 9 4.2380000000000001e-01 1.7535591871352700e+01 2.9111537920720043e+01 2.1296991387792751e+01 0 0 0
42339 940 9 4.2380000000000001e-01 1.8278185461008565e+01 2.5796833625032818e+01 2.3033487483725203e+01 0 0 0
43810 1431 8 -8.4760000000000002e-01 1.3448957181247289e+01 3.0603946413348254e+01 2.0953511632883380e+01 0 0 0
42337 940 8 -8.4760000000000002e-01 1.8494715503352968e+01 2.6669896282441560e+01 2.3470381420778413e+01 0 0 0
39718 67 8 -8.4760000000000002e-01 1.3314643082062702e+01 2.8938924725383934e+01 2.4307700554490651e+01 0 0 0
41424 635 9 4.2380000000000001e-01 2.0037136237753451e+01 2.5224302568047644e+01 1.9011363175256236e+01 0 0 0
41422 635 8 -8.4760000000000002e-01 2.0870594970714841e+01 2.5707040665531284e+01 1.9280270455142357e+01 0 0 0
41193 558 9 4.2380000000000001e-01 1.9420875799650844e+01 2.8681908517022045e+01 2.0174788502192250e+01 0 0 0
41191 558 8 -8.4760000000000002e-01 2.0326197989143687e+01 2.8343459961462486e+01 2.0431391985552580e+01 0 0 0
42723 1068 9 4.2380000000000001e-01 2.1222614507357335e+01 2.8015386290160929e+01 2.1908117867370471e+01 0 0 0
41192 558 9 4.2380000000000001e-01 2.1026223299542195e+01 2.8966351341554070e+01 2.0082145032831807e+01 0 0 0
41423 635 9 4.2380000000000001e-01 2.0633443115152389e+01 2.6616075223662317e+01 1.9622930062100433e+01 0 0 0
45412 1965 8 -8.4760000000000002e-01 2.1099556273485657e+01 2.5859492751835013e+01 2.3877883251615508e+01 0 0 0
42338 940 9 4.2380000000000001e-01 1.9469112666988256e+01 2.6698406793071129e+01 2.3693400074448427e+01 0 0 0
45413 1965 9 4.2380000000000001e-01 2.1477482152333998e+01 2.6679863203514255e+01 2.3448739496622213e+01 0 0 0
45414 1965 9 4.2380000000000001e-01 2.1143549465862019e+01 2.5095927164139585e+01 2.3233653340134584e+01 0 0 0
25814 1 1 -1.2000000000000000e-01 2.8049073540844662e+00 3.1180153004877837e+01 2.0739183421446981e+01 -1 1 0
25839 1 7 -5.0000000000000000e-01 4.3028880708900070e+00 3.1131625097019736e+01 1.8908109545628189e+01 -1 1 0
25813 1 5 5.0000000000000000e-01 3.1266805596832628e+00 3.1266242917988695e+01 1.9282336466748419e+01 -1 1 0
41931 804 9 4.2380000000000001e-01 6.0451062803026252e+00 3.1653065813781613e+01 1.8763176606002457e+01 0 0 0
25810 1 4 -5.0000000000000000e-01 2.0977747556850463e+00 3.1532545540139573e+01 1.8499107643434343e+01 -1 1 0
25838 1 6 2.9999999999999999e-01 1.1468799189948737e+00 3.1339674902912812e+01 1.8800917782461415e+01 -1 1 0
39592 25 8 -8.4760000000000002e-01 1.1523673579455309e+01 3.0906699606464503e+01 2.2899299850549067e+01 0 0 0
41930 804 9 4.2380000000000001e-01 7.3443010485874298e+00 3.1017324477086049e+01 1.9521168884692916e+01 0 0 0
41929 804 8 -8.4760000000000002e-01 7.0031819650418337e+00 3.1804051544507139e+01 1.9006680497904444e+01 0 0 0
43812 1431 9 4.2380000000000001e-01 1.2645707609689275e+01 3.0806337046082280e+01 2.1513715252264898e+01 0 0 0
39953 145 9 4.2380000000000001e-01 1.4997002709163786e+01 3.1006494190148182e+01 1.9515400553190187e+01 0 0 0
39952 145 8 -8.4760000000000002e-01 1.5793026392613953e+01 3.0970037508127731e+01 1.8911233513240248e+01 0 0 0
39954 145 9 4.2380000000000001e-01 1.6004396582606780e+01 3.1890500954547779e+01 1.8582493168174146e+01 0 0 0
44763 1748 9 4.2380000000000001e-01 1.3079697538567663e+01 3.1807429395437804e+01 1.9351323203142712e+01 0 0 0
13866 1 2 5.9999999999999998e-02 1.9300011766287192e+01 3.1457849076687058e+01 1.8863367150291349e+01 1 1 0
5620 1 2 5.9999999999999998e-02 1.7022103017884042e+01 7.0004252015754675e-01 2.4326841585945196e+01 2 -1 0
5618 1 2 5.9999999999999998e-02 1.8970882503078872e+01 3.4573571301365030e-01 2.5427196423531811e+01 2 -1 0
43414 1299 8 -8.4760000000000002e-01 3.5934004958919683e+00 1.0775499178145505e+01 2.4441285164530356e+01 0 0 0
41834 772 9 4.2380000000000001e-01 3.7846522498663875e+00 8.5754815851705928e+00 2.6081439494511386e+01 -1 -2 0
41833 772 8 -8.4760000000000002e-01 4.1457822368989685e+00 9.3052215869915571e+00 2.6662012403760638e+01 -1 -2 0
41835 772 9 4.2380000000000001e-01 4.0797591206755719e+00 1.0178583356624896e+01 2.6179435113431520e+01 -1 -2 0
27122 1 2 5.9999999999999998e-02 2.0819690183522631e+01 9.0707418484089093e+00 2.4805825864756017e+01 -2 2 0
27128 1 2 5.9999999999999998e-02 2.1219240668106004e+01 1.1651472152701150e+01 2.5370628085209219e+01 -2 2 0
27139 1 2 5.9999999999999998e-02 2.1187071064584785e+01 1.4583973339111672e+01 2.4776902056677976e+01 -2 2 0
27138 1 2 5.9999999999999998e-02 1.9647708122560744e+01 1.3714974980465424e+01 2.4919741463924073e+01 -2 2 0
26970 1 2 5.9999999999999998e-02 5.0775223341526683e+00 2.3562271403983804e+01 2.4740910439993087e+01 -2 2 0
26974 1 2 5.9999999999999998e-02 2.6867293700409132e+00 2.2940089218331327e+01 2.5135205973410127e+01 -2 2 0
26983 1 2 5.9999999999999998e-02 2.6467436889720997e-01 2.3001685837114884e+01 2.4919333197369031e+01 -2 2 0
45388 1957 8 -8.4760000000000002e-01 1.7401166202990478e+01 2.3324530597410384e+01 2.5387025935244161e+01 0 0 0
45389 1957 9 4.2380000000000001e-01 1.6924219208859810e+01 2.3900549493940424e+01 2.6050896413707196e+01 0 0 0
45390 1957 9 4.2380000000000001e-01 1.8356443060756959e+01 2.3612807433302933e+01 2.5321125400622424e+01 0 0 0
43805 1429 9 4.2380000000000001e-01 1.8122057614373478e+01 2.1471901561475633e+01 2.5032277045789243e+01 0 0 0
43804 1429 8 -8.4760000000000002e-01 1.8469300183904235e+01 2.0826456077768441e+01 2.4351966029513324e+01 0 0 0
42073 852 8 -8.4760000000000002e-01 2.1055429184605529e+01 2.0249111039360123e+01 2.5275265768578482e+01 0 0 0
41437 640 8 -8.4760000000000002e-01 2.0554208534188490e+01 2.4367713877828720e+01 2.6643505719611905e+01 0 0 0
43806 1429 9 4.2380000000000001e-01 1.9390586189278320e+01 2.0534690697504068e+01 2.4609076975162935e+01 0 0 0
40774 419 8 -8.4760000000000002e-01 2.0665158928417412e+01 2.1868648630455358e+01 2.7650526777867988e+01 0 0 0
40776 419 9 4.2380000000000001e-01 2.0545987473362679e+01 2.2787528054363616e+01 2.7274416741821060e+01 0 0 0
42074 852 9 4.2380000000000001e-01 2.0874638434120161e+01 2.0573020028429049e+01 2.6203920075010302e+01 0 0 0
40775 419 9 4.2380000000000001e-01 2.1294782058677477e+01 2.1905210837398592e+01 2.8426566641416880e+01 0 0 0
26971 1 2 5.9999999999999998e-02 4.3056242563192750e+00 2.5039883654535704e+01 2.5191142315671200e+01 -2 2 0
39665 49 9 4.2380000000000001e-01 1.6527238356672633e+01 2.9479708320628134e+01 2.6284844673422761e+01 0 0 0
39664 49 8 -8.4760000000000002e-01 1.5706180409582050e+01 2.9916734864757505e+01 2.5917595624563035e+01 0 0 0
39720 67 9 4.2380000000000001e-01 1.3838010291843172e+01 2.8978798147459365e+01 2.5158874565643103e+01 0 0 0
44369 1617 9 4.2380000000000001e-01 1.7954790710834875e+01 2.7284471453641970e+01 2.6809919441753745e+01 0 0 0
43636 1373 8 -8.4760000000000002e-01 1.8267938054500377e+01 2.9005612240741641e+01 2.6959936931782917e+01 0 0 0
44370 1617 9 4.2380000000000001e-01 1.8019294012348514e+01 2.6514105111748968e+01 2.5371517014932486e+01 0 0 0
44368 1617 8 -8.4760000000000002e-01 1.8110841365133652e+01 2.6404493925339803e+01 2.6361267198760366e+01 0 0 0
43637 1373 9 4.2380000000000001e-01 1.8261833447197592e+01 2.9333699708693221e+01 2.7904564613111145e+01 0 0 0
39666 49 9 4.2380000000000001e-01 1.5911520503526118e+01 3.0866405101577648e+01 2.5681031186965640e+01 0 0 0
41439 640 9 4.2380000000000001e-01 2.1415390871680508e+01 2.4793064504508337e+01 2.6365221685374653e+01 0 0 0
41079 520 9 4.2380000000000001e-01 2.0966579717402105e+01 2.8462256683967869e+01 2.4558057536179170e+01 0 0 0
43638 1373 9 4.2380000000000001e-01 1.9200161835239722e+01 2.8752941990222794e+01 2.6700867371909830e+01 0 0 0
41438 640 9 4.2380000000000001e-01 1.9853336061292541e+01 2.5072964138842373e+01 2.6750276923741474e+01 0 0 0
41595 692 9 4.2380000000000001e-01 2.0730837244325485e+01 3.0347232969189665e+01 2.5815145327501707e+01 0 0 0
8355 1 2 5.9999999999999998e-02 2.1490097780483520e+01 4.3540894416810385e+00 5.8866535892050562e+00 2 1 0
11767 1 4 -5.0000000000000000e-01 5.3404512632696362e+00 3.2362778286928823e+01 8.0406719912869384e+00 2 2 0
11710 1 2 5.9999999999999998e-02 1.2098706615001921e+01 3.2135788002953291e+01 1.2932100168438922e+01 2 2 0
34591 1 5 5.0000000000000000e-01 1.3873616415703889e+00 3.2439631977183581e-03 1.6925977334228858e+01 -2 0 0
34093 1 2 5.9999999999999998e-02 1.3172219509839260e+00 3.4339518236571315e+01 1.8978091836742108e+00 -1 0 0
34092 1 2 5.9999999999999998e-02 7.0377758458881357e-01 3.4095360904309516e+01 3.5226159442981797e+00 -1 0 0
34088 1 1 -1.2000000000000000e-01 1.0780483361303044e+00 3.3583263937672065e+01 2.6465438857798409e+00 -1 0 0
11015 1 2 5.9999999999999998e-02 4.8897028243276797e+00 3.5800795670203961e+01 3.2685359138115477e+00 3 1 0
11828 1 2 5.9999999999999998e-02 2.5224688672945215e+00 3.5750404399653540e+01 4.8545484500736515e+00 2 2 0
34089 1 2 5.9999999999999998e-02 3.1287398802806639e+00 3.3523758000192281e+01 3.6000112211834066e+00 -1 0 0
34087 1 1 -1.2000000000000000e-01 2.3569102118032981e+00 3.2872244804482506e+01 3.1909047242945356e+00 -1 0 0
34082 1 2 5.9999999999999998e-02 3.1309536498149555e+00 3.2793621746131272e+01 1.3894011210862185e+00 -1 0 0
11010 1 2 5.9999999999999998e-02 6.0063890304586405e+00 3.4513696580528709e+01 4.8199740500456834e+00 3 1 0
11012 1 1 -1.2000000000000000e-01 5.6104436925123204e+00 3.6551835823685252e+01 2.9881068294839555e+00 3 1 0
11016 1 2 5.9999999999999998e-02 5.9081376299056094e+00 3.6196472517650150e+01 1.9997588264034141e+00 3 1 0
11823 1 3 8.0000000000000002e-02 2.8338722551962121e+00 3.6423457014036678e+01 5.6646987077607021e+00 2 2 0
11017 1 6 2.9999999999999999e-01 7.1790916349591587e+00 3.4163960997972524e+01 2.7782901506591253e+00 3 1 0
11009 1 1 -1.2000000000000000e-01 6.7568536273926787e+00 3.6495460554375342e+01 4.0179729793483467e+00 3 1 0
11008 1 3 8.0000000000000002e-02 6.9560835379815504e+00 3.5104163792415029e+01 4.6799316389366119e+00 3 1 0
11007 1 4 -5.0000000000000000e-01 7.6330961354154585e+00 3.4241620199111232e+01 3.6397771492433262e+00 3 1 0
11004 1 5 5.0000000000000000e-01 8.6696699762830072e+00 3.3487034572297468e+01 3.7878003238357567e+00 3 1 0
11795 1 2 5.9999999999999998e-02 1.1744201738603728e+01 3.5223296525179570e+01 4.9294229661438314e+00 2 2 0
11792 1 1 -1.2000000000000000e-01 1.2264819223535079e+01 3.5308152552101305e+01 5.8628471856814608e+00 2 2 0
11011 1 2 5.9999999999999998e-02 7.4763219625869421e+00 3.5116592345678107e+01 5.6189203828804564e+00 3 1 0
11020 1 7 -5.0000000000000000e-01 9.2927351672091021e+00 3.3392883224023770e+01 4.8394699432847039e+00 3 1 0
11014 1 2 5.9999999999999998e-02 7.7372209817323121e+00 3.6900965867197833e+01 3.6010684456099700e+00 3 1 0
11005 1 2 5.9999999999999998e-02 9.7705177626371942e+00 3.3269368434659405e+01 2.0264014039188467e+00 3 1 0
11001 1 1 -1.2000000000000000e-01 9.1395569312165374e+00 3.2664138568045942e+01 2.6135091933849703e+00 3 1 0
11816 1 6 2.9999999999999999e-01 1.0846193063823620e+01 3.3080165222365338e+01 5.6362137583792968e+00 2 2 0
11788 1 4 -5.0000000000000000e-01 1.1750552820812365e+01 3.2914615031650619e+01 6.0254547122879423e+00 2 2 0
11794 1 2 5.9999999999999998e-02 1.3254254457552973e+01 3.5891756364103102e+01 5.8727730174518449e+00 2 2 0
10977 1 2 5.9999999999999998e-02 1.6430244595569118e+01 3.3495472697014378e+01 4.0240678385033162e+00 3 1 0
10975 1 2 5.9999999999999998e-02 1.8423400075502727e+01 3.2609706119692461e+01 4.7793165465065179e+00 3 1 0
10972 1 2 5.9999999999999998e-02 1.7199316345988962e+01 3.4383701783461447e+01 6.1321976688277582e+00 3 1 0
10974 1 1 -1.2000000000000000e-01 1.6286497110575020e+01 3.2481461623361575e+01 4.4020187378710842e+00 3 1 0
170 1 2 5.9999999999999998e-02 2.0732306099039953e+01 3.5737670023445304e+01 3.8435630282466930e+00 -1 -3 0
171 1 1 -1.2000000000000000e-01 2.1303967155670350e+01 3.3428530438846650e+01 5.4145986062482647e+00 -1 -3 0
176 1 2 5.9999999999999998e-02 2.0429377390861859e+01 3.3594741280142820e+01 4.8343103682131385e+00 -1 -3 0
169 1 2 5.9999999999999998e-02 2.0635765542998186e+01 3.6162716301897987e+01 5.5821379940670219e+00 -1 -3 0
165 1 1 -1.2000000000000000e-01 2.1321150443114231e+01 3.5860820311251203e+01 4.7587943215083186e+00 -1 -3 0
11827 1 2 5.9999999999999998e-02 3.5973257467333641e+00 3.7124017391185966e+01 5.2530901688507399e+00 2 2 0
11026 1 2 5.9999999999999998e-02 3.6210576710931535e+00 3.7333543625220578e+01 1.3742060954428048e+00 3 1 0
11027 1 2 5.9999999999999998e-02 2.7798353395107718e+00 3.7500176381993207e+01 2.9023785323195219e+00 3 1 0
11021 1 1 -1.2000000000000000e-01 4.9060717978976287e+00 3.7932160810876418e+01 2.8994166650304041e+00 3 1 0
11022 1 1 -1.2000000000000000e-01 3.5284814637488768e+00 3.7907970382213406e+01 2.2489583678052472e+00 3 1 0
11024 1 2 5.9999999999999998e-02 4.7795686097008048e+00 3.8490836460037862e+01 3.8105533953055333e+00 3 1 0
11030 1 2 5.9999999999999998e-02 2.3488631904538062e+00 3.9287492887369829e+01 1.1015433893585480e+00 3 1 0
11025 1 3 8.0000000000000002e-02 3.1703907306607424e+00 3.9334055820952827e+01 1.7696505457542655e+00 3 1 0
11028 1 4 -5.0000000000000000e-01 2.7689528032615800e+00 4.0212691672769779e+01 2.8380771359839785e+00 3 1 0
11031 1 5 5.0000000000000000e-01 2.6582150678642646e+00 4.1526192381396982e+01 2.6637648048150386e+00 3 1 0
11056 1 6 2.9999999999999999e-01 2.4678688162524565e+00 3.9819191055269343e+01 3.7280984882933970e+00 3 1 0
11029 1 2 5.9999999999999998e-02 3.9638120422514063e+00 3.9807278565244488e+01 1.2758826978169482e+00 3 1 0
11032 1 1 -1.2000000000000000e-01 2.1049879173995327e+00 4.2348198045592518e+01 3.8870469268196275e+00 3 1 0
11033 1 1 -1.2000000000000000e-01 6.2506107291576551e-01 4.2598369335113325e+01 3.8295609962660291e+00 3 1 0
11034 1 2 5.9999999999999998e-02 2.2048406827689715e+00 4.1886773167895015e+01 4.8812278544758438e+00 3 1 0
11057 1 7 -5.0000000000000000e-01 3.0681413218560358e+00 4.2043458180017787e+01 1.6079226569671010e+00 3 1 0
11855 1 7 -5.0000000000000000e-01 2.0850086348894505e+00 3.9161412826367503e+01 5.3397965060388319e+00 2 2 0
11041 1 2 5.9999999999999998e-02 2.8046132690829034e-01 4.0453046677252274e+01 3.9979778914919537e+00 3 1 0
33758 1 2 5.9999999999999998e-02 4.3833712995085952e+00 3.9895092176037842e+01 5.7856558909654181e+00 -1 0 0
33780 1 6 2.9999999999999999e-01 5.5372513405589689e+00 4.1611136320966843e+01 4.8732146313239353e+00 -1 0 0
11023 1 2 5.9999999999999998e-02 5.4858049727676921e+00 3.8657975120180346e+01 2.3455364284533760e+00 3 1 0
11037 1 2 5.9999999999999998e-02 4.2702584985156361e-01 4.3077206586586001e+01 4.7629340696691935e+00 3 1 0
11829 1 5 5.0000000000000000e-01 1.4136487399239062e+00 3.8444127676926087e+01 5.9992631832939969e+00 2 2 0
11826 1 4 -5.0000000000000000e-01 1.6429646231739807e+00 3.7110854207626588e+01 6.0783261448892727e+00 2 2 0
11013 1 2 5.9999999999999998e-02 6.5683820337483239e+00 3.7254313784607568e+01 4.8852014812703022e+00 3 1 0
11801 1 2 5.9999999999999998e-02 9.8202976873418422e+00 3.7107062238961717e+01 6.0569639472297991e+00 2 2 0
11800 1 2 5.9999999999999998e-02 1.1221297401728609e+01 3.7756810717581693e+01 5.5281720635271761e+00 2 2 0
33752 1 4 -5.0000000000000000e-01 6.4216012978884001e+00 4.1178475742556614e+01 5.0818623325475629e+00 -1 0 0
33750 1 2 5.9999999999999998e-02 6.7559787250635619e+00 4.1653057167207116e+01 2.4358398302591593e+00 -1 0 0
33749 1 3 8.0000000000000002e-02 7.6098811351223574e+00 4.1570722905053316e+01 4.3430621323783418e+00 -1 0 0
33753 1 2 5.9999999999999998e-02 8.1817673703659377e+00 4.0590738809554672e+01 4.1480533928627334e+00 -1 0 0
33754 1 2 5.9999999999999998e-02 8.1069061274417447e+00 4.2139620332085570e+01 5.1731909660671782e+00 -1 0 0
33746 1 1 -1.2000000000000000e-01 7.3762900717783237e+00 4.2354451982103718e+01 3.0507347879726527e+00 -1 0 0
33751 1 2 5.9999999999999998e-02 8.3698296435331621e+00 4.2438911585074507e+01 2.5245730845242789e+00 -1 0 0
33830 1 2 5.9999999999999998e-02 1.0699274453624804e+01 4.2943413938612345e+01 2.1068159843081049e+00 -1 0 0
33755 1 5 5.0000000000000000e-01 6.4274949644393171e+00 4.0266508011759356e+01 6.0417732579620580e+00 -1 0 0
33827 1 2 5.9999999999999998e-02 1.2579670470953991e+01 4.1402337210400617e+01 2.9905926269600580e+00 -1 0 0
33826 1 2 5.9999999999999998e-02 1.2628241667335550e+01 4.1639510390206397e+01 1.2838832210331208e+00 -1 0 0
33822 1 1 -1.2000000000000000e-01 1.2749559879840106e+01 4.2171405487590135e+01 2.1940969081065429e+00 -1 0 0
33817 1 6 2.9999999999999999e-01 1.7595435460859626e+01 4.0827449581086555e+01 5.0976856460386921e+00 -1 0 0
33816 1 2 5.9999999999999998e-02 1.5324103919656407e+01 4.0979973989142763e+01 1.6853491145829029e+00 -1 0 0
33815 1 2 5.9999999999999998e-02 1.5261188867662909e+01 4.1235452719162566e+01 3.4830750329836255e+00 -1 0 0
33799 1 2 5.9999999999999998e-02 1.4706176748665028e+01 4.2354481413376952e+01 5.7357741434377489e+00 -1 0 0
33807 1 4 -5.0000000000000000e-01 1.7606064138514224e+01 4.1697290725527658e+01 4.6355365986252099e+00 -1 0 0
33812 1 1 -1.2000000000000000e-01 1.5343615474922611e+01 4.1771908713824345e+01 2.4822349976685003e+00 -1 0 0
33808 1 3 8.0000000000000002e-02 1.7679204539377565e+01 4.1570614980465827e+01 3.1339652098656572e+00 -1 0 0
33821 1 1 -1.2000000000000000e-01 1.4113708653094356e+01 4.2778654665802222e+01 2.3888050923095299e+00 -1 0 0
33809 1 1 -1.2000000000000000e-01 1.6776938116776456e+01 4.2410046090559568e+01 2.3320939132061205e+00 -1 0 0
33804 1 5 5.0000000000000000e-01 1.7531997658953919e+01 4.2879537896993853e+01 5.3606835190081084e+00 -1 0 0
33811 1 2 5.9999999999999998e-02 1.7732888729939024e+01 4.0479064341192519e+01 2.9292825457656657e+00 -1 0 0
33814 1 2 5.9999999999999998e-02 1.7020562498546315e+01 4.2577627264554977e+01 1.2569333741445021e+00 -1 0 0
33810 1 2 5.9999999999999998e-02 1.8741248981008976e+01 4.1939736420176317e+01 2.8847607038952114e+00 -1 0 0
167 1 2 5.9999999999999998e-02 2.1575026944000573e+01 3.8083720785458468e+01 4.4496367371816694e+00 -1 -3 0
11038 1 2 5.9999999999999998e-02 3.4910277773861115e-01 4.3347136870985295e+01 3.0039650228650094e+00 3 1 0
11035 1 2 5.9999999999999998e-02 2.6299195699994180e+00 4.3282341168166219e+01 3.9908801778487608e+00 3 1 0
33737 1 2 5.9999999999999998e-02 4.9978925884115037e+00 4.5977406066311360e+01 2.7173304513257555e+00 -1 0 0
22454 1 2 5.9999999999999998e-02 2.5714817905261200e+00 4.8023112569266011e+01 4.5353074481549527e+00 1 0 0
22449 1 2 5.9999999999999998e-02 1.2213726018876458e+00 4.5559271548707414e+01 4.8613058640364590e+00 1 0 0
22450 1 1 -1.2000000000000000e-01 2.5726781213954961e+00 4.8008436301369123e+01 5.6688515026375654e+00 1 0 0
22453 1 2 5.9999999999999998e-02 1.6196176023160407e+00 4.8392657162842404e+01 5.9505769589841275e+00 1 0 0
33738 1 2 5.9999999999999998e-02 5.8443057924189379e+00 4.6423771936945066e+01 1.4190041776580939e+00 -1 0 0
33733 1 1 -1.2000000000000000e-01 5.9831826756351472e+00 4.5946476009939460e+01 2.3462647959773437e+00 -1 0 0
11064 1 2 5.9999999999999998e-02 4.3918128131873607e-01 4.8392862958612611e+01 2.9688894592169048e+00 3 1 0
22446 1 3 8.0000000000000002e-02 1.4410507043438987e+00 4.5667669719784627e+01 5.9206278574395119e+00 1 0 0
33747 1 2 5.9999999999999998e-02 5.7529297049864958e+00 4.3440977348764967e+01 3.8310438624473000e+00 -1 0 0
11065 1 2 5.9999999999999998e-02 1.3116267660284736e-01 4.8711094661165284e+01 1.2389931635158591e+00 3 1 0
33740 1 2 5.9999999999999998e-02 5.9420896316287779e+00 4.4007850562095243e+01 1.4494494379444705e+00 -1 0 0
22452 1 2 5.9999999999999998e-02 3.6083156609642240e+00 4.6100946205625732e+01 5.8418514970370277e+00 1 0 0
33735 1 2 5.9999999999999998e-02 6.1366129336660062e+00 4.7634676559392759e+01 3.6652139980828609e+00 -1 0 0
33825 1 3 8.0000000000000002e-02 1.1701773576533341e+01 4.3296214193376152e+01 2.2133769011493087e+00 -1 0 0
33829 1 2 5.9999999999999998e-02 1.1904489094988646e+01 4.3927392928538580e+01 1.3778600647399668e+00 -1 0 0
33828 1 4 -5.0000000000000000e-01 1.1535873899738943e+01 4.4062996537559705e+01 3.4097593141723110e+00 -1 0 0
33745 1 1 -1.2000000000000000e-01 6.7169659385483511e+00 4.3719026061043429e+01 3.3721366520689560e+00 -1 0 0
33732 1 3 8.0000000000000002e-02 6.7769399984074825e+00 4.6900081025681445e+01 3.2337227555000836e+00 -1 0 0
33734 1 2 5.9999999999999998e-02 7.2109078708541725e+00 4.6445778348237063e+01 4.1931763492204164e+00 -1 0 0
33748 1 2 5.9999999999999998e-02 7.2675843900302111e+00 4.4275801293988643e+01 4.1110995546263460e+00 -1 0 0
33736 1 1 -1.2000000000000000e-01 6.5399429766772723e+00 4.4582212576407215e+01 2.1146904275881777e+00 -1 0 0
33739 1 2 5.9999999999999998e-02 7.4599546078265471e+00 4.4682116783890791e+01 1.4697767684572765e+00 -1 0 0
33731 1 4 -5.0000000000000000e-01 7.9703985337433494e+00 4.7469426990919175e+01 2.6216260977393473e+00 -1 0 0
33741 1 6 2.9999999999999999e-01 8.7262907795207187e+00 4.6799667661627659e+01 2.3849637007514128e+00 -1 0 0
33831 1 5 5.0000000000000000e-01 1.1025122123269082e+01 4.5307692113936014e+01 3.5061501611489754e+00 -1 0 0
33834 1 2 5.9999999999999998e-02 1.0651484161194663e+01 4.6997011467384148e+01 4.6106670965647414e+00 -1 0 0
33832 1 1 -1.2000000000000000e-01 1.1133297861374359e+01 4.6037456465438808e+01 4.8310571041234196e+00 -1 0 0
33857 1 7 -5.0000000000000000e-01 1.0593167068391404e+01 4.5956576164235052e+01 2.5356750872917977e+00 -1 0 0
33835 1 2 5.9999999999999998e-02 1.0566785893201347e+01 4.5668192205674096e+01 5.6970224840563262e+00 -1 0 0
33728 1 5 5.0000000000000000e-01 8.1604687930806197e+00 4.8806694917494063e+01 2.6227329088778428e+00 -1 0 0
33730 1 2 5.9999999999999998e-02 9.8185767515476172e+00 4.8569482476178145e+01 1.2346004405066291e+00 -1 0 0
33725 1 1 -1.2000000000000000e-01 9.3382172434619370e+00 4.9318193009962037e+01 1.8027473697983025e+00 -1 0 0
22473 1 2 5.9999999999999998e-02 8.5870696789016989e+00 4.8771267362899870e+01 5.4567926051750559e+00 1 0 0
33856 1 6 2.9999999999999999e-01 1.1754991968164411e+01 4.3579672516824353e+01 4.2478576412197393e+00 -1 0 0
33823 1 2 5.9999999999999998e-02 1.4331150070387343e+01 4.3354576954803186e+01 1.4898274679971750e+00 -1 0 0
33824 1 2 5.9999999999999998e-02 1.4124752499904050e+01 4.3412862184867933e+01 3.3061730810869077e+00 -1 0 0
33833 1 1 -1.2000000000000000e-01 1.2611158715430875e+01 4.6200197893515657e+01 5.2412003584927760e+00 -1 0 0
33813 1 2 5.9999999999999998e-02 1.6739035694973328e+01 4.3411135589951101e+01 2.6958202791605701e+00 -1 0 0
33820 1 7 -5.0000000000000000e-01 1.7575931121405560e+01 4.4004871689851562e+01 4.8425537862370334e+00 -1 0 0
33838 1 2 5.9999999999999998e-02 1.2898167885343799e+01 4.5257979251413076e+01 5.6794730126279607e+00 -1 0 0
33841 1 2 5.9999999999999998e-02 1.3198173364150488e+01 4.7474243678689788e+01 3.5564446765772026e+00 -1 0 0
33840 1 2 5.9999999999999998e-02 1.3628051606466162e+01 4.5838452901432120e+01 3.3486855372234960e+00 -1 0 0
33836 1 1 -1.2000000000000000e-01 1.3553600715613287e+01 4.6604988471976640e+01 4.1423457385702704e+00 -1 0 0
33845 1 4 -5.0000000000000000e-01 1.6994685274261506e+01 4.6655873547497727e+01 3.4662802090323432e+00 -1 0 0
33842 1 5 5.0000000000000000e-01 1.5978851515379063e+01 4.7530669456525992e+01 3.8212250892352948e+00 -1 0 0
33855 1 6 2.9999999999999999e-01 1.6895996079433644e+01 4.5713351950013255e+01 3.7375619915175355e+00 -1 0 0
33846 1 3 8.0000000000000002e-02 1.8007921964871908e+01 4.6924882050580216e+01 2.4866344844422072e+00 -1 0 0
33839 1 1 -1.2000000000000000e-01 1.4875120155316694e+01 4.7117838320586863e+01 4.7803147540621636e+00 -1 0 0
33848 1 2 5.9999999999999998e-02 1.7593321638250156e+01 4.6262518948157229e+01 1.7281965546175366e+00 -1 0 0
33844 1 2 5.9999999999999998e-02 1.5283017988108206e+01 4.6445025992297303e+01 5.5470119110709586e+00 -1 0 0
33849 1 2 5.9999999999999998e-02 1.7947062083989117e+01 4.7886617544034920e+01 2.0305782038936662e+00 -1 0 0
33858 1 7 -5.0000000000000000e-01 1.5921731926443728e+01 4.8730427959800096e+01 3.3865504502065278e+00 -1 0 0
33843 1 2 5.9999999999999998e-02 1.4658796141482080e+01 4.8067777762538007e+01 5.3581307112872523e+00 -1 0 0
33837 1 2 5.9999999999999998e-02 1.2636738464156373e+01 4.6722069252508021e+01 6.1472233025186327e+00 -1 0 0
33851 1 2 5.9999999999999998e-02 1.9565143083381678e+01 4.5536313409564201e+01 3.1822082321133842e+00 -1 0 0
33847 1 1 -1.2000000000000000e-01 1.9463522803115268e+01 4.6539779185191072e+01 2.8223004969692362e+00 -1 0 0
33852 1 2 5.9999999999999998e-02 2.0030915017540362e+01 4.6755729018683205e+01 1.9016217538784008e+00 -1 0 0
33850 1 1 -1.2000000000000000e-01 2.0127233360225489e+01 4.7459173385854882e+01 3.8502614817909739e+00 -1 0 0
33853 1 2 5.9999999999999998e-02 1.9801930279655195e+01 4.7235645689507422e+01 4.8248925226540944e+00 -1 0 0
33854 1 2 5.9999999999999998e-02 1.9961856248547107e+01 4.8480816542524174e+01 3.5837089281014776e+00 -1 0 0
22464 1 2 5.9999999999999998e-02 4.0824610402283268e+00 4.9783482651267533e+01 4.1066406203784176e+00 1 0 0
22460 1 1 -1.2000000000000000e-01 3.9610079666181903e+00 5.0089833017166065e+01 5.1570946149574075e+00 1 0 0
22465 1 2 5.9999999999999998e-02 3.0942102843951704e+00 5.0743750420241660e+01 5.0853645967078949e+00 1 0 0
22467 1 2 5.9999999999999998e-02 5.4908340825920154e+00 5.1674329886922905e+01 4.7004110216451700e+00 1 0 0
11067 1 2 5.9999999999999998e-02 1.6159308849700918e-01 5.0835079929920461e+01 2.5362668208583634e+00 3 1 0
22463 1 3 8.0000000000000002e-02 5.2167008471768810e+00 5.0919880190510959e+01 5.4915513413469448e+00 1 0 0
33696 1 2 5.9999999999999998e-02 5.0797895978131846e+00 5.5487068975743099e+01 4.4413728966777217e+00 -1 0 0
39006 1 2 5.9999999999999998e-02 1.1404529625031012e+00 5.4387343191799530e+01 5.2926780207930646e+00 -1 2 0
33726 1 2 5.9999999999999998e-02 1.0481961954694343e+01 4.9620123379565925e+01 3.5633776252870302e+00 -1 0 0
33729 1 2 5.9999999999999998e-02 8.9167846499842813e+00 5.0007357703069921e+01 1.0489412583345610e+00 -1 0 0
33744 1 7 -5.0000000000000000e-01 7.3857784859553695e+00 4.9641055287340734e+01 2.9797704403328296e+00 -1 0 0
22494 1 6 2.9999999999999999e-01 6.9410324375740196e+00 5.0009171057209279e+01 4.6315272784832811e+00 1 0 0
33722 1 1 -1.2000000000000000e-01 1.0251524853934756e+01 5.0210471713185264e+01 2.6929435133295407e+00 -1 0 0
33702 1 2 5.9999999999999998e-02 6.8497234946195320e+00 5.3490548654497381e+01 4.5385493825601735e+00 -1 0 0
33727 1 2 5.9999999999999998e-02 9.6802666064670166e+00 5.1085491829573073e+01 3.0600781593773934e+00 -1 0 0
33698 1 1 -1.2000000000000000e-01 7.5062978465395798e+00 5.4235385928230777e+01 4.9317935590037996e+00 -1 0 0
33714 1 4 -5.0000000000000000e-01 1.1482422629776183e+01 5.2991358341699005e+01 4.8560906003964632e+00 -1 0 0
33723 1 2 5.9999999999999998e-02 1.1448154471053153e+01 5.1048399326691829e+01 1.1972732647214419e+00 -1 0 0
33709 1 2 5.9999999999999998e-02 8.7382145261268906e+00 5.2455492502074662e+01 5.3811974388787362e+00 -1 0 0
33719 1 1 -1.2000000000000000e-01 1.1630151403823536e+01 5.0606446507140419e+01 2.1608383791656118e+00 -1 0 0
33711 1 3 8.0000000000000002e-02 1.0862971530403779e+01 5.4296058880105022e+01 5.2928528379295150e+00 -1 0 0
33717 1 5 5.0000000000000000e-01 1.1836829960931045e+01 5.2787513647922360e+01 3.5641181458995770e+00 -1 0 0
33743 1 7 -5.0000000000000000e-01 1.1738326858764681e+01 5.3680436373608437e+01 2.7249346370232916e+00 -1 0 0
33715 1 2 5.9999999999999998e-02 1.0607780251231423e+01 5.4942818132273480e+01 4.4360475540460920e+00 -1 0 0
33707 1 1 -1.2000000000000000e-01 8.4467165878356862e+00 5.3393241915634341e+01 5.7991427817968697e+00 -1 0 0
33701 1 2 5.9999999999999998e-02 8.1286794585804714e+00 5.4364966456502415e+01 4.0222631880889317e+00 -1 0 0
33716 1 2 5.9999999999999998e-02 1.1542525381778994e+01 5.4911787796919405e+01 5.9359815116874888e+00 -1 0 0
22466 1 4 -5.0000000000000000e-01 6.4530319624307468e+00 5.0124652315554151e+01 5.5494381960552719e+00 1 0 0
33742 1 6 2.9999999999999999e-01 1.1559950954039909e+01 5.2256822089941807e+01 5.5141275197904314e+00 -1 0 0
33695 1 1 -1.2000000000000000e-01 6.8858184732880581e+00 5.5441523615875148e+01 5.6555951652091245e+00 -1 0 0
33724 1 2 5.9999999999999998e-02 1.2219193107783084e+01 4.9693261392920419e+01 1.9731002939813891e+00 -1 0 0
33718 1 1 -1.2000000000000000e-01 1.2423199459716958e+01 5.1465192843451923e+01 3.1666785882649093e+00 -1 0 0
33721 1 2 5.9999999999999998e-02 1.2568046796933727e+01 5.0904771172239585e+01 4.1320625205031307e+00 -1 0 0
22491 1 2 5.9999999999999998e-02 1.6940965241790675e+01 4.9957228364767019e+01 5.3376219515294192e+00 1 0 0
22486 1 2 5.9999999999999998e-02 1.4530211526542423e+01 5.0868030505138734e+01 5.2817423750579309e+00 1 0 0
33720 1 2 5.9999999999999998e-02 1.3340623014056179e+01 5.1755320143330209e+01 2.6907659251525549e+00 -1 0 0
22489 1 2 5.9999999999999998e-02 1.6456714863825230e+01 5.2216251856788709e+01 6.0825870136523346e+00 1 0 0
20591 1 2 5.9999999999999998e-02 1.4817192220873401e+00 5.6834053536065355e+01 3.1155586088621905e+00 1 -2 0
20592 1 2 5.9999999999999998e-02 1.0738601215278187e+00 5.6741844954456496e+01 1.3568788755206227e+00 1 -2 0
20587 1 2 5.9999999999999998e-02 3.5428268986933174e+00 5.7944020747093568e+01 2.6513240976981307e+00 1 -2 0
20584 1 3 8.0000000000000002e-02 3.1402881252010739e+00 5.8686691737530722e+01 2.0001438791776573e+00 1 -2 0
20583 1 4 -5.0000000000000000e-01 3.7510355818992478e+00 5.9976808811118133e+01 2.1410856128696323e+00 1 -2 0
20586 1 2 5.9999999999999998e-02 3.6379376410695246e+00 5.8331315395723337e+01 1.0522220325180631e+00 1 -2 0
20585 1 1 -1.2000000000000000e-01 1.5884324928095939e+00 5.8710056833201321e+01 2.0067468958759034e+00 1 -2 0
20590 1 2 5.9999999999999998e-02 1.1057485717031073e+00 5.9181311156468290e+01 1.1649879162727077e+00 1 -2 0
20580 1 5 5.0000000000000000e-01 4.9340914970235721e+00 6.0234183760534343e+01 2.6811725213861095e+00 1 -2 0
20589 1 2 5.9999999999999998e-02 1.2663228997888434e+00 5.9374938440083767e+01 2.8169805116279925e+00 1 -2 0
20588 1 1 -1.2000000000000000e-01 9.8627395101364923e-01 5.7275107540104855e+01 2.2668608515021509e+00 1 -2 0
20596 1 7 -5.0000000000000000e-01 5.5462986403372270e+00 5.9308464449177741e+01 3.2145605343092996e+00 1 -2 0
20593 1 6 2.9999999999999999e-01 3.3628239937409603e+00 6.0732969263746938e+01 1.5557220066478530e+00 1 -2 0
33688 1 2 5.9999999999999998e-02 2.8832551321127116e+00 5.8955527751513692e+01 5.0028030255548614e+00 -1 0 0
33693 1 4 -5.0000000000000000e-01 5.2735726359917630e+00 5.7362622827586826e+01 5.2919635213435372e+00 -1 0 0
33703 1 6 2.9999999999999999e-01 5.4213738025783966e+00 5.8203932317549828e+01 4.7232875396329419e+00 -1 0 0
33694 1 3 8.0000000000000002e-02 5.8857473421442359e+00 5.6135622527058018e+01 4.7572966757975603e+00 -1 0 0
33683 1 2 5.9999999999999998e-02 4.6075537347572287e-01 6.0471653155719402e+01 5.9234133908213993e+00 -1 0 0
33689 1 2 5.9999999999999998e-02 2.7769888441056678e+00 6.0463854683930457e+01 5.9587773121190422e+00 -1 0 0
33684 1 1 -1.2000000000000000e-01 2.8400949717710682e+00 5.9352469515643335e+01 6.0268239747424470e+00 -1 0 0
33697 1 2 5.9999999999999998e-02 6.3006284572028601e+00 5.6543138901740051e+01 3.8037805133157434e+00 -1 0 0
21651 1 2 5.9999999999999998e-02 8.7537674053948695e+00 5.6919709325399012e+01 3.0105151163221477e+00 1 -1 0
21647 1 4 -5.0000000000000000e-01 8.4745489110177825e+00 5.8700149128740449e+01 3.8839174196670716e+00 1 -1 0
21648 1 3 8.0000000000000002e-02 9.3403742391995905e+00 5.7839396613566059e+01 3.1122261125898705e+00 1 -1 0
21650 1 2 5.9999999999999998e-02 1.0220027691224200e+01 5.7394658899782407e+01 3.6894809300599656e+00 1 -1 0
21649 1 1 -1.2000000000000000e-01 9.7262476374696476e+00 5.8542289379644714e+01 1.7980209051058980e+00 1 -1 0
21654 1 2 5.9999999999999998e-02 8.8601278958979481e+00 5.8896592747463210e+01 1.2448458069720194e+00 1 -1 0
21653 1 2 5.9999999999999998e-02 1.0284350554072498e+01 5.7779697965428632e+01 1.2934895794661847e+00 1 -1 0
21652 1 1 -1.2000000000000000e-01 1.0600113495875457e+01 5.9817729647344613e+01 2.0510247700479010e+00 1 -1 0
21644 1 5 5.0000000000000000e-01 8.7483611192741328e+00 5.9175386947801876e+01 5.1156431147631709e+00 1 -1 0
21657 1 6 2.9999999999999999e-01 7.5541037594856251e+00 5.8990940273109310e+01 3.5832173306365425e+00 1 -1 0
21655 1 2 5.9999999999999998e-02 1.0089713440635590e+01 6.0536523771561242e+01 2.7639014759854033e+00 1 -1 0
21656 1 2 5.9999999999999998e-02 1.0637423855485832e+01 6.0482949241330978e+01 1.1622776428552710e+00 1 -1 0
21646 1 2 5.9999999999999998e-02 6.9404610545333272e+00 6.0256136060389863e+01 4.9841304155704753e+00 1 -1 0
21660 1 7 -5.0000000000000000e-01 9.7757043949251230e+00 5.8990828873195277e+01 5.7041239969938715e+00 1 -1 0
21641 1 1 -1.2000000000000000e-01 7.7022947376303899e+00 6.0038779804565117e+01 5.7604365273663403e+00 1 -1 0
21661 1 1 -1.2000000000000000e-01 1.1934822458651606e+01 5.9376564203869926e+01 2.5308176276426835e+00 1 -1 0
33699 1 2 5.9999999999999998e-02 7.6844824354595973e+00 5.6147194951440575e+01 5.9135641796861380e+00 -1 0 0
21664 1 2 5.9999999999999998e-02 1.1920332292104733e+01 5.8613319333320042e+01 3.3557331990839678e+00 1 -1 0
21640 1 2 5.9999999999999998e-02 9.9644709285821467e+00 6.1690933301240776e+01 4.9874218374319979e+00 1 -1 0
21667 1 2 5.9999999999999998e-02 1.2401358676875530e+01 6.1118169285924381e+01 3.7476882737834192e+00 1 -1 0
21663 1 2 5.9999999999999998e-02 1.2405115698311862e+01 5.8809522136307713e+01 1.7519770116432110e+00 1 -1 0
21662 1 1 -1.2000000000000000e-01 1.2774798756065110e+01 6.0542664120957596e+01 2.8720882199115705e+00 1 -1 0
21696 1 6 2.9999999999999999e-01 1.4028085699242489e+01 5.8278229036605673e+01 3.8660027608155301e+00 1 -1 0
21665 1 3 8.0000000000000002e-02 1.4288879186755437e+01 6.0303597248671622e+01 3.0284886089184782e+00 1 -1 0
21668 1 4 -5.0000000000000000e-01 1.4527937976246829e+01 5.9215693336193134e+01 3.9422736712228752e+00 1 -1 0
21669 1 2 5.9999999999999998e-02 1.4644356436607179e+01 6.0142033330981299e+01 2.0354479875342806e+00 1 -1 0
21671 1 5 5.0000000000000000e-01 1.5374155995082335e+01 5.9314825696744720e+01 4.9006127299651370e+00 1 -1 0
21677 1 2 5.9999999999999998e-02 1.3839936288478864e+01 5.7260131466671467e+01 5.0626626155635988e+00 1 -1 0
21697 1 7 -5.0000000000000000e-01 1.5951608344683578e+01 6.0345303378652424e+01 5.1329422955994461e+00 1 -1 0
21670 1 2 5.9999999999999998e-02 1.4807357811195196e+01 6.1213290166570005e+01 3.2429242241829788e+00 1 -1 0
21666 1 2 5.9999999999999998e-02 1.2648026141126769e+01 6.1272893236205263e+01 2.0818405440527221e+00 1 -1 0
21674 1 2 5.9999999999999998e-02 1.6109304970847962e+01 5.7476791904387191e+01 4.9351856745443161e+00 1 -1 0
21235 1 2 5.9999999999999998e-02 1.8219302721076549e+01 6.1228302312902464e+01 3.0889047763027273e+00 1 -1 0
21672 1 1 -1.2000000000000000e-01 1.5633855190188573e+01 5.8092194776109757e+01 5.7543727627077592e+00 1 -1 0
21673 1 1 -1.2000000000000000e-01 1.4356436462537836e+01 5.7293247131359820e+01 6.0499622564297653e+00 1 -1 0
6855 1 2 5.9999999999999998e-02 1.9290450880195920e+01 6.0402740825084777e+01 4.7910520739068794e+00 2 0 0
6853 1 1 -1.2000000000000000e-01 2.0914800545879288e+01 5.9390179666259357e+01 5.6122991723193865e+00 2 0 0
6857 1 2 5.9999999999999998e-02 2.1133966030658918e+01 5.9003406414466752e+01 4.6345700569457202e+00 2 0 0
6852 1 1 -1.2000000000000000e-01 1.9484639026231267e+01 5.9915976654367057e+01 5.7474338865705077e+00 2 0 0
6854 1 2 5.9999999999999998e-02 1.8818084660828521e+01 5.9000663302726792e+01 5.8145932292940961e+00 2 0 0
21245 1 2 5.9999999999999998e-02 2.0673925702415673e+01 6.0704871163834767e+01 2.9736813980819692e+00 1 -1 0
20577 1 1 -1.2000000000000000e-01 5.3998256900669972e+00 6.1704687645666077e+01 2.6892052913070370e+00 1 -2 0
21175 1 2 5.9999999999999998e-02 9.5185453558723609e-01 6.1883957123237899e+01 4.1284048153615398e+00 1 -1 0
20581 1 2 5.9999999999999998e-02 5.2706064589906472e+00 6.2103411143463930e+01 1.7166128022331322e+00 1 -2 0
20579 1 2 5.9999999999999998e-02 3.6097184019995714e+00 6.2546355594447967e+01 3.5522236677149981e+00 1 -2 0
20574 1 1 -1.2000000000000000e-01 4.6764837022684906e+00 6.2468640777676917e+01 3.8231752650190609e+00 1 -2 0
21176 1 2 5.9999999999999998e-02 1.1807846256643364e+00 6.3086393386088588e+01 3.0342199270948051e+00 1 -1 0
20595 1 7 -5.0000000000000000e-01 3.3628085974941779e+00 6.4231416002564032e+01 1.1152789799819762e+00 1 -2 0
21171 1 3 8.0000000000000002e-02 4.2023409928581723e-01 6.2682455145231529e+01 3.6907342647772996e+00 1 -1 0
20571 1 1 -1.2000000000000000e-01 5.0611658771669168e+00 6.3950906800828150e+01 4.0705216199219780e+00 1 -2 0
21174 1 4 -5.0000000000000000e-01 5.6928669315780375e-02 6.3591580779818806e+01 4.8256605059577522e+00 1 -1 0
20578 1 2 5.9999999999999998e-02 4.7411178960909153e+00 6.1937320804925442e+01 4.7598002832361672e+00 1 -2 0
20572 1 2 5.9999999999999998e-02 5.6175074094509272e+00 6.4485653703327429e+01 2.0488777282402952e+00 1 -2 0
21177 1 5 5.0000000000000000e-01 6.4284079195500254e-01 6.3597998275325189e+01 6.0347131805239469e+00 1 -1 0
20575 1 2 5.9999999999999998e-02 6.1083633533295272e+00 6.4079600576325007e+01 4.3740530169173795e+00 1 -2 0
20576 1 2 5.9999999999999998e-02 4.5014433528899449e+00 6.4393727025282359e+01 4.8986134668484276e+00 1 -2 0
20582 1 2 5.9999999999999998e-02 6.4769424644936118e+00 6.1764260631895162e+01 2.6986595751058737e+00 1 -2 0
21635 1 1 -1.2000000000000000e-01 9.0345466588622632e+00 6.2155593889005850e+01 5.3550650195198823e+00 1 -1 0
21634 1 1 -1.2000000000000000e-01 9.3537376878622549e+00 6.3557929872467980e+01 5.8604370499593523e+00 1 -1 0
21639 1 2 5.9999999999999998e-02 8.2596210225968925e+00 6.2364235074362519e+01 4.5648912789718432e+00 1 -1 0
21659 1 7 -5.0000000000000000e-01 1.0227169045069248e+01 6.3943377268494238e+01 3.6262030109363050e+00 1 -1 0
21637 1 2 5.9999999999999998e-02 8.4629236319015266e+00 6.4086578901605279e+01 6.1973589779785483e+00 1 -1 0
21633 1 5 5.0000000000000000e-01 1.0104312984334644e+01 6.4397331903970183e+01 4.7644859506380808e+00 1 -1 0
21239 1 6 2.9999999999999999e-01 1.6349649900242362e+01 6.2023115032919009e+01 4.5812980267463770e+00 1 -1 0
21227 1 2 5.9999999999999998e-02 1.3880698997158122e+01 6.2699946454065397e+01 4.6109610357130340e+00 1 -1 0
21229 1 4 -5.0000000000000000e-01 1.6610215542574469e+01 6.2965537327288075e+01 4.4341222387502714e+00 1 -1 0
21223 1 1 -1.2000000000000000e-01 1.4328606839155801e+01 6.3446082461903586e+01 5.2241403929910906e+00 1 -1 0
21226 1 5 5.0000000000000000e-01 1.5695611131045361e+01 6.3905051944863452e+01 4.7024549584956086e+00 1 -1 0
21236 1 2 5.9999999999999998e-02 1.7759582076703929e+01 6.2395592550605642e+01 2.0043487707479146e+00 1 -1 0
21230 1 3 8.0000000000000002e-02 1.7988198175439791e+01 6.3159123976668369e+01 3.9454593056099316e+00 1 -1 0
21228 1 2 5.9999999999999998e-02 1.3695058782191188e+01 6.4342837817372882e+01 5.0506193839797469e+00 1 -1 0
21231 1 1 -1.2000000000000000e-01 1.8418369767344263e+01 6.2215251486757317e+01 2.7683918474759999e+00 1 -1 0
21232 1 2 5.9999999999999998e-02 1.8204170717220265e+01 6.4198327054041755e+01 3.7338878188017310e+00 1 -1 0
21233 1 2 5.9999999999999998e-02 1.8655554170174874e+01 6.2979067168135039e+01 4.7662105572539675e+00 1 -1 0
21238 1 2 5.9999999999999998e-02 1.9916258674409384e+01 6.2234763427814976e+01 1.2057769406607122e+00 1 -1 0
21243 1 1 -1.2000000000000000e-01 2.1032369165510616e+01 6.1784287055274341e+01 2.9469973443493647e+00 1 -1 0
21234 1 1 -1.2000000000000000e-01 1.9834476875690942e+01 6.2506254867312975e+01 2.2334437011644619e+00 1 -1 0
21237 1 2 5.9999999999999998e-02 2.0061223552561582e+01 6.3583388060429314e+01 2.1046159612883719e+00 1 -1 0
21246 1 2 5.9999999999999998e-02 2.1099509638342607e+01 6.2140390659300287e+01 4.0676788623232527e+00 1 -1 0
11854 1 6 2.9999999999999999e-01 1.0246513085197182e+00 3.6533063188995683e+01 6.6022709734700875e+00 2 2 0
11824 1 2 5.9999999999999998e-02 4.2887183007691130e+00 3.4970578461932803e+01 6.4155566445198424e+00 2 2 0
11825 1 2 5.9999999999999998e-02 2.6285016030464776e+00 3.4885773844517480e+01 6.9989717511959064e+00 2 2 0
11820 1 1 -1.2000000000000000e-01 3.4836598827401830e+00 3.5570203088583675e+01 6.7710795799276484e+00 2 2 0
22406 1 2 5.9999999999999998e-02 2.9572471155055635e-01 3.3537079969279986e+01 9.6239290327991061e+00 1 0 0
11819 1 1 -1.2000000000000000e-01 3.8820141763727682e+00 3.6327805046525938e+01 8.0487584720732883e+00 2 2 0
11822 1 2 5.9999999999999998e-02 3.3338395511782934e+00 3.5913811105115123e+01 8.9118072701085129e+00 2 2 0
11742 1 7 -5.0000000000000000e-01 3.8775895367063491e+00 3.2903787296123404e+01 1.0336204079764446e+01 2 2 0
11726 1 5 5.0000000000000000e-01 4.1865840089220177e+00 3.2945433259319422e+01 1.1520701405907323e+01 2 2 0
11723 1 1 -1.2000000000000000e-01 5.6318364089636272e+00 3.3342118140061714e+01 1.1864333036418294e+01 2 2 0
11810 1 1 -1.2000000000000000e-01 5.3983293280348299e+00 3.6276606589880345e+01 8.2796445533050242e+00 2 2 0
11847 1 2 5.9999999999999998e-02 3.4796969609117867e+00 3.6459871628033810e+01 1.1518145737675056e+01 2 2 0
11846 1 2 5.9999999999999998e-02 1.9974744012147105e+00 3.5552722063957589e+01 1.1288147244705048e+01 2 2 0
11844 1 3 8.0000000000000002e-02 2.4331733871099486e+00 3.6365331256630952e+01 1.1900412915263765e+01 2 2 0
11728 1 2 5.9999999999999998e-02 6.0995768299777904e+00 3.3750598233277486e+01 1.1007137259104031e+01 2 2 0
11813 1 2 5.9999999999999998e-02 5.5427418634721697e+00 3.5283027233184939e+01 8.5922972689058241e+00 2 2 0
11765 1 2 5.9999999999999998e-02 2.6669746367461356e+00 3.2929311404782773e+01 6.3543776123234501e+00 2 2 0
11814 1 2 5.9999999999999998e-02 5.9582237797562936e+00 3.6475655528325639e+01 7.3731607011269373e+00 2 2 0
33682 1 2 5.9999999999999998e-02 1.9984438189936782e-02 5.8938079599598275e+01 5.4207953448030786e+00 -1 0 0
11777 1 6 2.9999999999999999e-01 4.8435938159141267e+00 3.2495639806052786e+01 8.9415212941832056e+00 2 2 0
11766 1 2 5.9999999999999998e-02 2.9209166087490246e+00 3.2728225897167164e+01 8.1145742980973754e+00 2 2 0
11811 1 2 5.9999999999999998e-02 5.4897666873512030e+00 3.7019444228304991e+01 1.0424783951278576e+01 2 2 0
39804 95 9 4.2380000000000001e-01 1.8847427711888979e+01 5.6264251121077415e+01 3.0823338678112364e+01 0 0 0
11733 1 2 5.9999999999999998e-02 1.6551148137073854e+00 3.2564408404813832e+01 1.1627661889221420e+01 2 2 0
11768 1 3 8.0000000000000002e-02 6.7577403038593982e+00 3.2608202214387262e+01 7.9535929185671401e+00 2 2 0
11770 1 2 5.9999999999999998e-02 6.8786537336258453e+00 3.3127417081124797e+01 7.0435059663220017e+00 2 2 0
11793 1 1 -1.2000000000000000e-01 1.1431464071589831e+01 3.6054297038050407e+01 6.9210978265940302e+00 2 2 0
11699 1 2 5.9999999999999998e-02 1.1025003878314340e+01 3.4960667113922476e+01 1.0716370758911356e+01 2 2 0
11705 1 1 -1.2000000000000000e-01 1.0528597110564551e+01 3.3122752916058474e+01 1.1621527115045193e+01 2 2 0
11797 1 2 5.9999999999999998e-02 1.0612501840945663e+01 3.5346765147507341e+01 7.3478737378617121e+00 2 2 0
11808 1 2 5.9999999999999998e-02 7.6998686008319668e+00 3.6116847887047250e+01 1.0013583367661212e+01 2 2 0
11696 1 1 -1.2000000000000000e-01 1.0900164968911339e+01 3.4677284452823201e+01 1.1779329582201845e+01 2 2 0
11708 1 2 5.9999999999999998e-02 9.4596721977775768e+00 3.3123320622974489e+01 1.1297569514826465e+01 2 2 0
11771 1 2 5.9999999999999998e-02 7.0131947698489654e+00 3.3226729131891929e+01 8.7705839724259587e+00 2 2 0
11700 1 2 5.9999999999999998e-02 1.0041934855069709e+01 3.5248771151216786e+01 1.2171006929062072e+01 2 2 0
11798 1 2 5.9999999999999998e-02 1.2041182946585060e+01 3.6303681882876873e+01 7.8075671658642758e+00 2 2 0
11776 1 2 5.9999999999999998e-02 9.4637920950181762e+00 3.2571245836122252e+01 7.1903652570211998e+00 2 2 0
11707 1 2 5.9999999999999998e-02 1.1136016909449069e+01 3.2925523555894578e+01 1.0769239551813241e+01 2 2 0
11791 1 5 5.0000000000000000e-01 1.2696159791215511e+01 3.3869532999366768e+01 6.1980933211326947e+00 2 2 0
10970 1 3 8.0000000000000002e-02 1.7360545166746206e+01 3.3369575272704289e+01 6.4774878530885491e+00 3 1 0
11817 1 7 -5.0000000000000000e-01 1.3782262024813173e+01 3.3573470210562846e+01 6.6168644876296474e+00 2 2 0
10968 1 2 5.9999999999999998e-02 1.5112216202333897e+01 3.3702071623713493e+01 1.0259399153113296e+01 3 1 0
39834 105 9 4.2380000000000001e-01 1.7423944051182442e+01 3.4552962251706717e+01 1.0396615403195055e+01 0 0 0
39832 105 8 -8.4760000000000002e-01 1.7434475412347112e+01 3.5304576249643929e+01 1.1056134544689316e+01 0 0 0
39833 105 9 4.2380000000000001e-01 1.6781432914589505e+01 3.5114038624757242e+01 1.1789094929241852e+01 0 0 0
11702 1 6 2.9999999999999999e-01 1.7762268384029213e+01 3.6997466656326210e+01 9.6395534588397016e+00 2 2 0
11681 1 2 5.9999999999999998e-02 1.6409365013376505e+01 3.6342516495926048e+01 7.6634713888935959e+00 2 2 0
10979 1 6 2.9999999999999999e-01 1.5224421036445897e+01 3.2957220390659892e+01 7.0567668920515869e+00 3 1 0
10969 1 4 -5.0000000000000000e-01 1.6242472911867448e+01 3.3015540034599134e+01 7.4507485183087523e+00 3 1 0
10967 1 2 5.9999999999999998e-02 1.4242321400743226e+01 3.3242482043942573e+01 8.9859855028369040e+00 3 1 0
10963 1 1 -1.2000000000000000e-01 1.5011055246448942e+01 3.2932669443247157e+01 9.6135970663828605e+00 3 1 0
11686 1 2 5.9999999999999998e-02 1.4525247926024511e+01 3.6582085449719088e+01 9.0772130176013661e+00 2 2 0
10966 1 5 5.0000000000000000e-01 1.6342720420418615e+01 3.3004252478569221e+01 8.7825147487916944e+00 3 1 0
10982 1 7 -5.0000000000000000e-01 1.7391136521972363e+01 3.3193455699486655e+01 9.3762636588317338e+00 3 1 0
10973 1 2 5.9999999999999998e-02 1.8338046423902149e+01 3.3499380502899314e+01 6.8752289886789981e+00 3 1 0
11697 1 2 5.9999999999999998e-02 1.3031616155471825e+01 3.4776924316535727e+01 1.2141996637826111e+01 2 2 0
175 1 2 5.9999999999999998e-02 2.0999356461666299e+01 3.3630635197299121e+01 6.4193958624237037e+00 -1 -3 0
11670 1 2 5.9999999999999998e-02 2.0320409592265058e+01 3.5335863007673979e+01 8.7308495902887380e+00 2 2 0
11667 1 1 -1.2000000000000000e-01 2.0781559265334195e+01 3.5798044234138551e+01 9.6121574467930788e+00 2 2 0
11669 1 2 5.9999999999999998e-02 2.0083668382830112e+01 3.5635169836441499e+01 1.0454625251486123e+01 2 2 0
11659 1 2 5.9999999999999998e-02 2.1116868530806940e+01 3.3420932529103659e+01 9.3824845533116736e+00 2 2 0
27212 1 2 5.9999999999999998e-02 2.0126819409142261e+01 3.3520524091064367e+01 1.2222378080715540e+01 -2 2 0
39929 137 9 4.2380000000000001e-01 2.1130249897925324e+01 5.1648884123796876e+01 3.4157059680757875e+01 0 0 0
11821 1 2 5.9999999999999998e-02 3.6194274887513713e+00 3.7396407371870154e+01 7.9184509318402858e+00 2 2 0
11836 1 2 5.9999999999999998e-02 1.0132627510446446e+00 3.7855701663746814e+01 8.6149251818814498e+00 2 2 0
11831 1 1 -1.2000000000000000e-01 4.0703050337795932e-01 3.8772373615954301e+01 8.4166390369242858e+00 2 2 0
11839 1 2 5.9999999999999998e-02 6.6999572447305455e-01 4.0819034860334277e+01 8.8524298900075138e+00 2 2 0
33756 1 1 -1.2000000000000000e-01 5.0305773317078586e+00 4.0078019558707354e+01 6.6539880472080934e+00 -1 0 0
11838 1 2 5.9999999999999998e-02 2.1823824486186365e+00 4.0109219954937799e+01 8.8806925297793811e+00 2 2 0
11834 1 1 -1.2000000000000000e-01 1.1268798376526299e+00 3.9870115969626497e+01 9.1573682753405059e+00 2 2 0
33757 1 1 -1.2000000000000000e-01 4.4978707390211659e+00 4.1203682897266496e+01 7.4774078127307444e+00 -1 0 0
33762 1 2 5.9999999999999998e-02 3.4028255671709262e+00 4.1044571122645337e+01 7.4407549888087816e+00 -1 0 0
11837 1 1 -1.2000000000000000e-01 1.1035982565887439e+00 3.9720764298407246e+01 1.0628888395712645e+01 2 2 0
33760 1 1 -1.2000000000000000e-01 5.0478648089450244e+00 4.1197581978655343e+01 8.9067472938699304e+00 -1 0 0
33764 1 2 5.9999999999999998e-02 4.9216696589206981e+00 4.0239028279686586e+01 9.3998763778270860e+00 -1 0 0
33759 1 2 5.9999999999999998e-02 4.9374546114920639e+00 3.9159061875365140e+01 7.2800374782608079e+00 -1 0 0
11856 1 7 -5.0000000000000000e-01 3.2726473994368153e+00 3.9026615282733999e+01 1.1069206033149763e+01 2 2 0
11840 1 5 5.0000000000000000e-01 2.0856363267156115e+00 3.8703139164708951e+01 1.1147781661780646e+01 2 2 0
11841 1 2 5.9999999999999998e-02 1.1169945283169000e+00 4.0705735678508354e+01 1.1137970853347239e+01 2 2 0
33763 1 1 -1.2000000000000000e-01 4.3051330272215251e+00 4.2262450070711822e+01 9.7888249924117563e+00 -1 0 0
33768 1 2 5.9999999999999998e-02 4.7714934580237722e+00 4.2317082196435905e+01 1.0732017485474135e+01 -1 0 0
33767 1 2 5.9999999999999998e-02 3.2895150864155198e+00 4.1926242179195519e+01 1.0007785881828852e+01 -1 0 0
33761 1 2 5.9999999999999998e-02 4.7179412958895544e+00 4.2139610601478708e+01 6.8882363847963539e+00 -1 0 0
11842 1 2 5.9999999999999998e-02 8.8543777296623327e-02 3.9277813692842351e+01 1.0807928893299771e+01 2 2 0
11830 1 1 -1.2000000000000000e-01 2.1914208862577375e-01 3.9019830308444604e+01 6.8671230392829345e+00 2 2 0
11843 1 4 -5.0000000000000000e-01 1.5933500457506220e+00 3.7476277664240300e+01 1.1497338920558917e+01 2 2 0
11853 1 6 2.9999999999999999e-01 5.4224684417256319e-01 3.7451485294040801e+01 1.1496822354206650e+01 2 2 0
11812 1 2 5.9999999999999998e-02 5.8103654441232901e+00 3.8304360679565242e+01 9.2941214435216306e+00 2 2 0
11807 1 1 -1.2000000000000000e-01 5.9710836642149712e+00 3.7240964342079934e+01 9.4693591342165000e+00 2 2 0
33765 1 2 5.9999999999999998e-02 6.1262369454276628e+00 4.1298536698940765e+01 8.8780361615434771e+00 -1 0 0
33819 1 7 -5.0000000000000000e-01 1.2026423786378221e+01 4.2787558623008600e+01 6.2025066246082403e+00 -1 0 0
11796 1 1 -1.2000000000000000e-01 1.0768165916965430e+01 3.7407564759117889e+01 6.4459311517558149e+00 2 2 0
11806 1 3 8.0000000000000002e-02 7.5037116004049587e+00 3.7153407955072780e+01 9.6197331685106366e+00 2 2 0
11809 1 2 5.9999999999999998e-02 7.7206217345838484e+00 3.7733247161955170e+01 1.0509848969006169e+01 2 2 0
11818 1 7 -5.0000000000000000e-01 1.0245245329504860e+01 3.7950507579415380e+01 9.7971358102139234e+00 2 2 0
33792 1 2 5.9999999999999998e-02 9.5845205804809073e+00 4.1285997727372305e+01 7.3323233886574943e+00 -1 0 0
33781 1 7 -5.0000000000000000e-01 7.3851250174984004e+00 3.9571257354068663e+01 6.3736779900652110e+00 -1 0 0
11804 1 2 5.9999999999999998e-02 9.9056730571302296e+00 3.9210512365105622e+01 6.9946541424917523e+00 2 2 0
11802 1 5 5.0000000000000000e-01 9.6614956002188332e+00 3.7980929559382368e+01 8.7076456011385215e+00 2 2 0
11805 1 4 -5.0000000000000000e-01 8.3362887154717100e+00 3.7706511483613333e+01 8.6053341532912988e+00 2 2 0
11815 1 6 2.9999999999999999e-01 7.8743586626238464e+00 3.8206195240844451e+01 7.8058034424049012e+00 2 2 0
11803 1 2 5.9999999999999998e-02 1.1392695539041483e+01 3.8862189401566816e+01 7.8466803195547499e+00 2 2 0
11799 1 1 -1.2000000000000000e-01 1.0502334870927967e+01 3.8474433336293153e+01 7.5112310754799472e+00 2 2 0
25370 1 2 5.9999999999999998e-02 8.2347132494713016e+00 4.0657633268106238e+01 1.0539182997176988e+01 -1 0 0
33791 1 2 5.9999999999999998e-02 9.3390243196656648e+00 4.2006677717897539e+01 8.8355598287732544e+00 -1 0 0
25365 1 1 -1.2000000000000000e-01 8.7852833801652519e+00 4.1073895186253765e+01 1.1389977813106309e+01 -1 0 0
33790 1 4 -5.0000000000000000e-01 1.1292554473660715e+01 4.1924995381115451e+01 8.1493790671820818e+00 -1 0 0
25369 1 2 5.9999999999999998e-02 9.7943689220402970e+00 4.0822951464321129e+01 1.1114379370527455e+01 -1 0 0
25368 1 5 5.0000000000000000e-01 8.7593137237939587e+00 4.2586069001956140e+01 1.1457139190639076e+01 -1 0 0
33787 1 3 8.0000000000000002e-02 9.8016934917579093e+00 4.2207490576856792e+01 7.8703065188779933e+00 -1 0 0
25381 1 6 2.9999999999999999e-01 1.0723418197591268e+01 4.2907236035259729e+01 1.1122841604686707e+01 -1 0 0
11701 1 6 2.9999999999999999e-01 1.1790199604859328e+01 3.7610401074156961e+01 1.1036026574037798e+01 2 2 0
25363 1 2 5.9999999999999998e-02 6.6238017008143135e+00 3.9617067895140565e+01 1.2210147775309879e+01 -1 0 0
33818 1 6 2.9999999999999999e-01 1.1614810276389642e+01 4.1465739858561918e+01 9.0264827863253316e+00 -1 0 0
33793 1 5 5.0000000000000000e-01 1.2263552148329419e+01 4.2177721212964641e+01 7.2452214664084211e+00 -1 0 0
11687 1 2 5.9999999999999998e-02 1.5957719660152945e+01 3.7129299899681094e+01 9.9309095504584590e+00 2 2 0
11691 1 4 -5.0000000000000000e-01 1.2515788355056147e+01 3.7335413552468850e+01 1.1754721663601071e+01 2 2 0
25346 1 7 -5.0000000000000000e-01 1.2591198404415712e+01 4.1759227978529822e+01 1.0906741710976227e+01 -1 0 0
11680 1 2 5.9999999999999998e-02 1.6412391840512168e+01 3.7420821603611593e+01 6.2877327212302125e+00 2 2 0
11678 1 1 -1.2000000000000000e-01 1.6442058916105097e+01 3.7350718764794159e+01 7.3756217796974486e+00 2 2 0
33803 1 2 5.9999999999999998e-02 1.6221206639519245e+01 4.0821282778922800e+01 6.9906382813586623e+00 -1 0 0
33797 1 2 5.9999999999999998e-02 1.3651091144304917e+01 4.0560835466046925e+01 7.2809827995832466e+00 -1 0 0
11684 1 2 5.9999999999999998e-02 1.4394490445362221e+01 3.8131417928499978e+01 7.5343146618761958e+00 2 2 0
11682 1 1 -1.2000000000000000e-01 1.5036826962650911e+01 3.7431909068764782e+01 9.3789549024534562e+00 2 2 0
33795 1 1 -1.2000000000000000e-01 1.4691716259837580e+01 4.2430813746801853e+01 6.7946401057219576e+00 -1 0 0
11677 1 5 5.0000000000000000e-01 1.7747461298930684e+01 3.7938417126980845e+01 7.8158528671085294e+00 2 2 0
11690 1 2 5.9999999999999998e-02 1.3125128883205226e+01 3.8502730568021050e+01 9.6996132190242434e+00 2 2 0
33794 1 1 -1.2000000000000000e-01 1.3619669106997124e+01 4.1602439584802170e+01 7.5333853504413861e+00 -1 0 0
11679 1 1 -1.2000000000000000e-01 1.5352673921113814e+01 3.8153677648138988e+01 8.0998052128073645e+00 2 2 0
33798 1 1 -1.2000000000000000e-01 1.6073515319576252e+01 4.1905500383327563e+01 7.1779849147030736e+00 -1 0 0
33796 1 2 5.9999999999999998e-02 1.3778607619514496e+01 4.1640193293712855e+01 8.6178833903500003e+00 -1 0 0
11683 1 2 5.9999999999999998e-02 1.5626198829961163e+01 3.9221212990942142e+01 8.2136747130842540e+00 2 2 0
11685 1 1 -1.2000000000000000e-01 1.4073284690034738e+01 3.8367128815616667e+01 1.0212259695010436e+01 2 2 0
33802 1 2 5.9999999999999998e-02 1.6013437075637093e+01 4.1908712416505800e+01 8.3043378757486028e+00 -1 0 0
11689 1 2 5.9999999999999998e-02 1.4548577691038249e+01 3.9379779721486003e+01 1.0260550434242679e+01 2 2 0
25331 1 2 5.9999999999999998e-02 1.5191480805877621e+01 4.1566294273678118e+01 1.0511784828272100e+01 -1 0 0
11688 1 5 5.0000000000000000e-01 1.3802527120356460e+01 3.7790377121648966e+01 1.1567066332954694e+01 2 2 0
25330 1 5 5.0000000000000000e-01 1.3545195333634046e+01 4.1882623013547494e+01 1.1626698673888443e+01 -1 0 0
25327 1 1 -1.2000000000000000e-01 1.4869556751128155e+01 4.2452811855154167e+01 1.1110255047271165e+01 -1 0 0
25332 1 2 5.9999999999999998e-02 1.5644167471287291e+01 4.2467695432696416e+01 1.1938121671635425e+01 -1 0 0
33801 1 1 -1.2000000000000000e-01 1.7340455498934570e+01 4.2747145367172266e+01 6.9083041096920823e+00 -1 0 0
11703 1 7 -5.0000000000000000e-01 1.8261013033201515e+01 3.8758480946629433e+01 7.0501029551263183e+00 2 2 0
11674 1 4 -5.0000000000000000e-01 1.8261273276573871e+01 3.7628794162903368e+01 9.0645447298191559e+00 2 2 0
33806 1 2 5.9999999999999998e-02 1.8187437209675650e+01 4.2319041613477246e+01 7.3790000001216480e+00 -1 0 0
11668 1 1 -1.2000000000000000e-01 2.0850610207767598e+01 3.7380184273861154e+01 9.4024323446054368e+00 2 2 0
11673 1 2 5.9999999999999998e-02 2.1105093636563645e+01 3.7548034795854129e+01 8.4051897893127272e+00 2 2 0
11675 1 2 5.9999999999999998e-02 1.9293407651958184e+01 3.8030148916458913e+01 1.0738601171085209e+01 2 2 0
11671 1 3 8.0000000000000002e-02 1.9500802508905256e+01 3.8133486002780408e+01 9.6880529169135059e+00 2 2 0
11676 1 2 5.9999999999999998e-02 1.9520248573715293e+01 3.9204566014227304e+01 9.4052260880899681e+00 2 2 0
27249 1 2 5.9999999999999998e-02 1.9103940588978169e+01 4.1101410846658197e+01 1.0418698861396457e+01 -2 2 0
27247 1 1 -1.2000000000000000e-01 2.0051571175994081e+01 4.1645989510585771e+01 1.0792762734629578e+01 -2 2 0
27238 1 1 -1.2000000000000000e-01 1.9708363388068896e+01 4.2727057712252304e+01 1.1792727221514230e+01 -2 2 0
27252 1 2 5.9999999999999998e-02 2.0097903109907261e+01 4.2507266521902928e+01 9.0239028654299425e+00 -2 2 0
27248 1 1 -1.2000000000000000e-01 2.0891586747583460e+01 4.2136624167910867e+01 9.5752571358348693e+00 -2 2 0
27255 1 2 5.9999999999999998e-02 2.1116179753608797e+01 4.0061602207254325e+01 8.5818965038954893e+00 -2 2 0
27250 1 2 5.9999999999999998e-02 2.0579077333599521e+01 4.0844858303266633e+01 1.1249453883191785e+01 -2 2 0
39928 137 8 -8.4760000000000002e-01 2.1443592030613601e+01 5.1461185109360777e+01 3.3226153781813302e+01 0 0 0
27253 1 2 5.9999999999999998e-02 2.1564869458658013e+01 4.2916958433383115e+01 9.7804308101024162e+00 -2 2 0
22459 1 1 -1.2000000000000000e-01 3.7293431314593377e+00 4.8918818320785661e+01 6.0320409513161923e+00 1 0 0
22448 1 2 5.9999999999999998e-02 1.6548445129527440e+00 4.4608557978587221e+01 6.2122812067328832e+00 1 0 0
22461 1 2 5.9999999999999998e-02 4.5987913847422348e+00 4.8369389341284858e+01 6.2954853099371961e+00 1 0 0
22451 1 2 5.9999999999999998e-02 2.7523183626011143e+00 4.6604593320807346e+01 7.2019151180752621e+00 1 0 0
22447 1 1 -1.2000000000000000e-01 2.6701929294159967e+00 4.6561112340829403e+01 6.1357832422258518e+00 1 0 0
33766 1 5 5.0000000000000000e-01 4.2419918566612651e+00 4.3621377496896457e+01 9.2188105988031399e+00 -1 0 0
33782 1 7 -5.0000000000000000e-01 3.3004463918712679e+00 4.3979039590852345e+01 8.5114736349899562e+00 -1 0 0
4095 1 2 5.9999999999999998e-02 3.3291262562395341e+00 4.7856066981555387e+01 1.0579150771634483e+01 1 -2 0
4104 1 7 -5.0000000000000000e-01 5.7376640054764350e-01 4.8441433325373033e+01 1.1203694064817252e+01 1 -2 0
4099 1 2 5.9999999999999998e-02 5.7560746996234791e+00 4.7821059319988684e+01 1.1267840933422621e+01 1 -2 0
33772 1 2 5.9999999999999998e-02 4.5709468667314699e+00 4.6183897181369240e+01 8.6457801245388008e+00 -1 0 0
4096 1 1 -1.2000000000000000e-01 5.8280566152276343e+00 4.8869129192964493e+01 1.1268789832944487e+01 1 -2 0
33769 1 4 -5.0000000000000000e-01 5.3282732913325503e+00 4.4405410334290266e+01 9.3785389287765231e+00 -1 0 0
4092 1 3 8.0000000000000002e-02 3.3557749461098449e+00 4.8890284907208745e+01 1.0732840428002932e+01 1 -2 0
33770 1 3 8.0000000000000002e-02 5.5358513654101547e+00 4.5712976109393615e+01 8.6824429268146979e+00 -1 0 0
4088 1 5 5.0000000000000000e-01 9.7593663592654856e-01 4.9152362867410687e+01 1.0225805781597513e+01 1 -2 0
22445 1 4 -5.0000000000000000e-01 3.0447040549630339e-01 4.6062706675594768e+01 6.7403473004138847e+00 1 0 0
33775 1 2 5.9999999999999998e-02 5.7558459327943865e+00 4.4940311701245619e+01 6.6121180774911883e+00 -1 0 0
4097 1 2 5.9999999999999998e-02 4.8818438109017306e+00 4.8895351672298339e+01 9.3542425458345946e+00 1 -2 0
33779 1 6 2.9999999999999999e-01 6.0558902992838135e+00 4.4071357576334520e+01 9.9815657380436988e+00 -1 0 0
4094 1 2 5.9999999999999998e-02 3.2125559942442043e+00 4.8981330832649192e+01 1.1835523446041707e+01 1 -2 0
4100 1 2 5.9999999999999998e-02 5.5899632786485132e+00 4.9163832722360397e+01 1.2303143776107611e+01 1 -2 0
33776 1 2 5.9999999999999998e-02 6.0280634448711110e+00 4.6517034461005757e+01 6.6428779976520529e+00 -1 0 0
22462 1 2 5.9999999999999998e-02 3.5685709319133290e+00 4.9332159122895170e+01 6.9789926182901514e+00 1 0 0
22455 1 6 2.9999999999999999e-01 2.7878372758765685e-01 4.5565852098182738e+01 7.6165926753424973e+00 1 0 0
33773 1 2 5.9999999999999998e-02 6.0476312022691019e+00 4.6259193471733987e+01 9.4502130608454245e+00 -1 0 0
25384 1 7 -5.0000000000000000e-01 7.6700373024859045e+00 4.3130385961092493e+01 1.1509365985469802e+01 -1 0 0
33771 1 1 -1.2000000000000000e-01 6.1674337445881067e+00 4.5669070277319882e+01 7.2844973110869526e+00 -1 0 0
25371 1 4 -5.0000000000000000e-01 9.8667735465051400e+00 4.3318421436831287e+01 1.1313398368476690e+01 -1 0 0
33785 1 2 5.9999999999999998e-02 7.4144729504847202e+00 4.3348502526869019e+01 7.1591550567789524e+00 -1 0 0
22479 1 2 5.9999999999999998e-02 1.0966471339163851e+01 4.8463248675272091e+01 6.2943336821580438e+00 1 0 0
33786 1 2 5.9999999999999998e-02 7.9495304310532431e+00 4.3749774265784787e+01 8.7918517102800227e+00 -1 0 0
22472 1 2 5.9999999999999998e-02 8.0241904686409971e+00 4.8018739201419692e+01 6.8435602158980160e+00 1 0 0
33789 1 2 5.9999999999999998e-02 1.0299387730779108e+01 4.4334827229153881e+01 7.8521941489817699e+00 -1 0 0
33788 1 2 5.9999999999999998e-02 9.6717384829231854e+00 4.3483423161663900e+01 6.3580319891359043e+00 -1 0 0
33778 1 2 5.9999999999999998e-02 8.1775099664964568e+00 4.5814670793420902e+01 6.4453818587787710e+00 -1 0 0
33784 1 1 -1.2000000000000000e-01 9.5349703856514658e+00 4.3607652145233324e+01 7.4637791095064809e+00 -1 0 0
33783 1 1 -1.2000000000000000e-01 8.0636091374018637e+00 4.4056966393625380e+01 7.7389418152345897e+00 -1 0 0
33777 1 2 5.9999999999999998e-02 8.1288322767613810e+00 4.6188298703655065e+01 8.0726242186036554e+00 -1 0 0
33774 1 1 -1.2000000000000000e-01 7.6968444414727344e+00 4.5491535158831638e+01 7.3505617838020445e+00 -1 0 0
25375 1 2 5.9999999999999998e-02 9.2616345413507943e+00 4.5169263964407847e+01 1.0662759751713503e+01 -1 0 0
22478 1 2 5.9999999999999998e-02 1.0307763506209573e+01 4.7791496412066678e+01 7.7396523098164902e+00 1 0 0
25372 1 3 8.0000000000000002e-02 9.8867701387053817e+00 4.4769519481047602e+01 1.1507005396923363e+01 -1 0 0
25374 1 2 5.9999999999999998e-02 1.0863792154530795e+01 4.5054738263186927e+01 1.1154926957585444e+01 -1 0 0
4141 1 7 -5.0000000000000000e-01 1.1944577365782214e+01 4.7809583016165021e+01 1.1739445455223839e+01 1 -2 0
22474 1 1 -1.2000000000000000e-01 1.0647673294955897e+01 4.8740262155250612e+01 7.2753199409046658e+00 1 0 0
4106 1 1 -1.2000000000000000e-01 8.2619505936130135e+00 4.9163120841371516e+01 1.1942135032970803e+01 1 -2 0
4108 1 2 5.9999999999999998e-02 7.5156156709971524e+00 4.9010538020258259e+01 9.8890212506387449e+00 1 -2 0
22470 1 1 -1.2000000000000000e-01 8.3005827273193109e+00 4.8963328246508631e+01 6.4699295148460028e+00 1 0 0
22477 1 1 -1.2000000000000000e-01 1.1863688040917062e+01 4.9234998849830347e+01 7.9982202881128668e+00 1 0 0
4111 1 2 5.9999999999999998e-02 8.3270021558044878e+00 4.8043191888244714e+01 1.2004759357006668e+01 1 -2 0
33800 1 2 5.9999999999999998e-02 1.4635088681600635e+01 4.3470807981366015e+01 7.0018961159958986e+00 -1 0 0
33805 1 2 5.9999999999999998e-02 1.7263460207957642e+01 4.3816917836998392e+01 7.2649439176441586e+00 -1 0 0
25328 1 2 5.9999999999999998e-02 1.3820943072571888e+01 4.3635616622628554e+01 9.5273514820498448e+00 -1 0 0
25324 1 1 -1.2000000000000000e-01 1.4702520596991086e+01 4.3772380114330005e+01 1.0261563984729982e+01 -1 0 0
25329 1 2 5.9999999999999998e-02 1.5639795702039734e+01 4.3849466632598926e+01 9.7245012679541603e+00 -1 0 0
25323 1 2 5.9999999999999998e-02 1.3438511347100523e+01 4.6003832062628021e+01 9.3632272803289958e+00 -1 0 0
25319 1 5 5.0000000000000000e-01 1.5411656294289589e+01 4.6745687178096084e+01 9.0537407435840365e+00 -1 0 0
25345 1 7 -5.0000000000000000e-01 1.5140816203728251e+01 4.7235631964267100e+01 8.0111284005536287e+00 -1 0 0
25316 1 4 -5.0000000000000000e-01 1.6652003232259233e+01 4.6442459003691368e+01 9.3135097528179216e+00 -1 0 0
25320 1 1 -1.2000000000000000e-01 1.4277223973337074e+01 4.6230573791804304e+01 9.9194119158919669e+00 -1 0 0
25321 1 1 -1.2000000000000000e-01 1.4419337640643795e+01 4.5095456532143430e+01 1.0946022052396309e+01 -1 0 0
25344 1 6 2.9999999999999999e-01 1.6970301104182187e+01 4.6129432372602928e+01 1.0265213549197934e+01 -1 0 0
25318 1 2 5.9999999999999998e-02 1.7458512686045996e+01 4.6527720248921717e+01 7.3719253619387199e+00 -1 0 0
25313 1 3 8.0000000000000002e-02 1.7789156999216292e+01 4.6707039558239103e+01 8.4137006230864078e+00 -1 0 0
25322 1 2 5.9999999999999998e-02 1.3928805753430657e+01 4.7147195023439870e+01 1.0437955047304985e+01 -1 0 0
25317 1 2 5.9999999999999998e-02 1.7953357501494661e+01 4.7765075175675726e+01 8.5064389121190835e+00 -1 0 0
25326 1 2 5.9999999999999998e-02 1.3393338639094777e+01 4.4949916494004469e+01 1.1426711125739395e+01 -1 0 0
25325 1 2 5.9999999999999998e-02 1.5177359420334614e+01 4.5354564134457419e+01 1.1687568978080488e+01 -1 0 0
22482 1 2 5.9999999999999998e-02 1.2569689422771187e+01 4.8432827047034976e+01 8.0026599888740915e+00 1 0 0
26903 1 7 -5.0000000000000000e-01 1.7574825990238477e+01 4.5716210842685129e+01 1.2111426869863365e+01 -2 2 0
22492 1 2 5.9999999999999998e-02 1.6404455996416829e+01 4.9254228865758471e+01 6.8446263824735682e+00 1 0 0
27241 1 2 5.9999999999999998e-02 1.9252741806583014e+01 4.3484453757598168e+01 1.1221234281687547e+01 -2 2 0
25314 1 2 5.9999999999999998e-02 1.8936132467113485e+01 4.4841139073585801e+01 8.5552411102268291e+00 -1 0 0
25310 1 1 -1.2000000000000000e-01 1.9098741496846635e+01 4.5916115694928180e+01 8.6759201308685796e+00 -1 0 0
25315 1 2 5.9999999999999998e-02 1.9261221408807565e+01 4.6064006265842778e+01 9.7310797864171690e+00 -1 0 0
25311 1 2 5.9999999999999998e-02 2.0066024382673554e+01 4.6162059134367716e+01 6.7306186545384925e+00 -1 0 0
25309 1 1 -1.2000000000000000e-01 2.0224203433576363e+01 4.6364073130765611e+01 7.8010963453601851e+00 -1 0 0
25312 1 2 5.9999999999999998e-02 2.0343511756876481e+01 4.7456402461049052e+01 7.7813044468106556e+00 -1 0 0
26873 1 2 5.9999999999999998e-02 2.0778042131270304e+01 4.8585689422749667e+01 1.1297127538664146e+01 -2 2 0
22500 1 2 5.9999999999999998e-02 1.8576547413293696e+01 4.8978495198601706e+01 6.8183983554511771e+00 1 0 0
22506 1 2 5.9999999999999998e-02 1.9954050593413172e+01 4.9329541808425837e+01 9.2494171234556717e+00 1 0 0
25303 1 2 5.9999999999999998e-02 2.1312542820728915e+01 4.4713672853845040e+01 8.4764835728092898e+00 -1 0 0
26875 1 2 5.9999999999999998e-02 2.0167822960800308e+01 4.6277154704360257e+01 1.1768049786017460e+01 -2 2 0
27239 1 2 5.9999999999999998e-02 2.1274258287492767e+01 4.4318546828865578e+01 1.1887722730307967e+01 -2 2 0
26872 1 2 5.9999999999999998e-02 1.9087404056698247e+01 4.8546287155055687e+01 1.1496177226906974e+01 -2 2 0
26868 1 1 -1.2000000000000000e-01 2.0017005428845660e+01 4.8355173526252450e+01 1.2061921694848142e+01 -2 2 0
25300 1 1 -1.2000000000000000e-01 2.1531042538136411e+01 4.5661331428890207e+01 8.1528808253688574e+00 -1 0 0
39002 1 2 5.9999999999999998e-02 2.9460357897577438e+00 5.3305323517489995e+01 6.1506692201898270e+00 -1 2 0
4093 1 1 -1.2000000000000000e-01 4.7217898041321869e+00 4.9381823730702131e+01 1.0314491262508136e+01 1 -2 0
22468 1 2 5.9999999999999998e-02 5.0416007158535550e+00 5.1497155283891438e+01 6.4090240344681186e+00 1 0 0
4087 1 2 5.9999999999999998e-02 1.3165998954010699e-01 5.1604675016253331e+01 9.7172283639350283e+00 1 -2 0
39003 1 2 5.9999999999999998e-02 1.6465170015441182e+00 5.2273005278286426e+01 6.5974389025733524e+00 -1 2 0
39001 1 1 -1.2000000000000000e-01 1.2142150662263549e+00 5.4392783168834583e+01 6.3711447606165841e+00 -1 2 0
4090 1 2 5.9999999999999998e-02 5.3973823081074579e-01 4.9618716469916500e+01 8.2680079288359973e+00 1 -2 0
39000 1 1 -1.2000000000000000e-01 2.1189383760462119e+00 5.3237066758157944e+01 6.7696117277284671e+00 -1 2 0
4091 1 4 -5.0000000000000000e-01 2.2437774086333935e+00 4.9513914218104631e+01 1.0016929678219009e+01 1 -2 0
4101 1 6 2.9999999999999999e-01 2.4337535390086305e+00 5.0152352968996830e+01 9.2540799299742407e+00 1 -2 0
39025 1 7 -5.0000000000000000e-01 2.6113588946398654e+00 5.2302088478654518e+01 8.9783176234490742e+00 -1 2 0
38996 1 4 -5.0000000000000000e-01 3.5090236264284247e+00 5.4318314339441578e+01 8.4473600615719668e+00 -1 2 0
38999 1 5 5.0000000000000000e-01 2.7447767160970917e+00 5.3256422012330241e+01 8.2125319223092710e+00 -1 2 0
38997 1 2 5.9999999999999998e-02 3.8576242544372157e+00 5.4022319871655299e+01 1.0456678697148034e+01 -1 2 0
38993 1 3 8.0000000000000002e-02 4.4513591110055213e+00 5.4371989722687033e+01 9.6211721808464734e+00 -1 2 0
4098 1 2 5.9999999999999998e-02 4.6615240232906743e+00 5.0433232070258313e+01 1.0115157993246665e+01 1 -2 0
38990 1 1 -1.2000000000000000e-01 5.7694449127665539e+00 5.3553011578681030e+01 9.4182799414683416e+00 -1 2 0
38994 1 2 5.9999999999999998e-02 5.7481850912121955e+00 5.3235302130184152e+01 8.4103040937425373e+00 -1 2 0
38998 1 2 5.9999999999999998e-02 4.6082602236026160e+00 5.5425360766053458e+01 9.8358117301624404e+00 -1 2 0
39024 1 6 2.9999999999999999e-01 3.5015672892609979e+00 5.5040015243277452e+01 7.6992430138369334e+00 -1 2 0
38995 1 2 5.9999999999999998e-02 5.6809273478437889e+00 5.2613717282348297e+01 9.9690820293949276e+00 -1 2 0
39005 1 2 5.9999999999999998e-02 1.5994117456952273e+00 5.5269773782657140e+01 6.6836694548978777e+00 -1 2 0
44601 1694 9 4.2380000000000001e-01 2.1237156429201484e+01 5.3831166772958397e+01 3.1583847515606493e+01 0 0 0
4113 1 2 5.9999999999999998e-02 9.9605456778686836e+00 4.9239206262774140e+01 1.0630522632008528e+01 1 -2 0
4105 1 1 -1.2000000000000000e-01 7.2496187503830081e+00 4.9451321642093113e+01 1.0850862171022118e+01 1 -2 0
33708 1 1 -1.2000000000000000e-01 9.7286268918319276e+00 5.4134890079405871e+01 6.2666487850444970e+00 -1 0 0
4109 1 3 8.0000000000000002e-02 9.6304274874078395e+00 4.9740945029233892e+01 1.1535925502292434e+01 1 -2 0
33710 1 2 5.9999999999999998e-02 7.7042621201431114e+00 5.3155665302831736e+01 6.6074112861655880e+00 -1 0 0
33712 1 2 5.9999999999999998e-02 9.4259141408325195e+00 5.5068821472522934e+01 6.7251386880282453e+00 -1 0 0
22475 1 2 5.9999999999999998e-02 9.7146276892548418e+00 5.0592791588689934e+01 6.8917556826057105e+00 1 0 0
38991 1 2 5.9999999999999998e-02 7.1311076426585212e+00 5.5320570580917632e+01 9.4163132226987347e+00 -1 2 0
22476 1 2 5.9999999999999998e-02 9.1026810901994164e+00 4.9813406465867217e+01 8.3593160915273739e+00 1 0 0
22471 1 1 -1.2000000000000000e-01 9.3930592262795916e+00 4.9633449055327077e+01 7.3184870035448704e+00 1 0 0
22495 1 7 -5.0000000000000000e-01 6.6431211966240431e+00 4.9984831360269510e+01 7.8641125072898053e+00 1 0 0
4107 1 2 5.9999999999999998e-02 7.1797449593679730e+00 5.0524100354659666e+01 1.0712182033114551e+01 1 -2 0
33713 1 2 5.9999999999999998e-02 1.0126693090673839e+01 5.3749740621589382e+01 7.2106497678148047e+00 -1 0 0
22469 1 5 5.0000000000000000e-01 7.0228574835206095e+00 4.9714495390252331e+01 6.6834221219397607e+00 1 0 0
38989 1 1 -1.2000000000000000e-01 6.9788486075447409e+00 5.4364653740948938e+01 9.9250354737087907e+00 -1 2 0
38980 1 1 -1.2000000000000000e-01 8.3424557100771946e+00 5.3481043936286710e+01 9.8661897379642873e+00 -1 2 0
38976 1 3 8.0000000000000002e-02 1.0858269382961609e+01 5.3596898894010103e+01 1.0074658997995083e+01 -1 2 0
38977 1 1 -1.2000000000000000e-01 9.5372614928583896e+00 5.4349974992538790e+01 1.0009946031314840e+01 -1 2 0
38978 1 2 5.9999999999999998e-02 1.0933541950066600e+01 5.3000546508841587e+01 9.1906627329657695e+00 -1 2 0
38984 1 2 5.9999999999999998e-02 8.3538289948679250e+00 5.2881124776123933e+01 8.9460065229139083e+00 -1 2 0
38983 1 2 5.9999999999999998e-02 8.4296571687607909e+00 5.2768351089822367e+01 1.0706157131840421e+01 -1 2 0
38979 1 2 5.9999999999999998e-02 1.0826936526273171e+01 5.2900844019772840e+01 1.0887949812637469e+01 -1 2 0
38975 1 4 -5.0000000000000000e-01 1.2022206631956021e+01 5.4449626437821166e+01 1.0049335309427772e+01 -1 2 0
4114 1 2 5.9999999999999998e-02 9.6876447669148362e+00 5.0796711424979257e+01 1.1425506899036817e+01 1 -2 0
38982 1 2 5.9999999999999998e-02 9.6127066113549233e+00 5.5100508604540920e+01 9.2271861829792705e+00 -1 2 0
38992 1 2 5.9999999999999998e-02 6.9234924881291553e+00 5.4602086102132517e+01 1.0954171183909590e+01 -1 2 0
38981 1 2 5.9999999999999998e-02 9.4564969173785673e+00 5.4905424845355697e+01 1.0946739177850953e+01 -1 2 0
33700 1 2 5.9999999999999998e-02 6.2934688158370085e+00 5.5255244387891949e+01 6.6247478765757029e+00 -1 0 0
22481 1 2 5.9999999999999998e-02 1.1696840158064930e+01 4.9442910389049914e+01 9.1488878897391626e+00 1 0 0
22496 1 7 -5.0000000000000000e-01 1.1983987588705228e+01 5.1465122765970037e+01 7.0494576927657695e+00 1 0 0
22487 1 2 5.9999999999999998e-02 1.4102649756610244e+01 5.2086193481783745e+01 6.2638382261338146e+00 1 0 0
22484 1 3 8.0000000000000002e-02 1.4650297109658364e+01 5.1122962878904652e+01 6.3049238115866340e+00 1 0 0
22493 1 6 2.9999999999999999e-01 1.4288449614009599e+01 4.9279256877154900e+01 7.3993547021727846e+00 1 0 0
22503 1 2 5.9999999999999998e-02 1.7621064155007392e+01 4.9969788104290942e+01 8.9728325199252978e+00 1 0 0
4124 1 2 5.9999999999999998e-02 1.4115501217132691e+01 4.9575273485507410e+01 1.1100404102308543e+01 1 -2 0
4127 1 2 5.9999999999999998e-02 1.6547557935582603e+01 4.9273638590869318e+01 1.1895604442321398e+01 1 -2 0
22485 1 1 -1.2000000000000000e-01 1.6132514373019418e+01 5.1363354994213758e+01 6.6282875020330412e+00 1 0 0
22488 1 1 -1.2000000000000000e-01 1.6913487542741130e+01 5.0128727215581279e+01 6.3831750670964196e+00 1 0 0
22483 1 4 -5.0000000000000000e-01 1.3875763537331474e+01 5.0133299868551802e+01 7.0269105481916609e+00 1 0 0
22490 1 2 5.9999999999999998e-02 1.6165207219287911e+01 5.1808255014594849e+01 7.6532728527069400e+00 1 0 0
22480 1 5 5.0000000000000000e-01 1.2567291528123278e+01 5.0420676671580658e+01 7.3507086368302694e+00 1 0 0
4128 1 2 5.9999999999999998e-02 1.5933846193135182e+01 5.0329496766725008e+01 1.0646967801611407e+01 1 -2 0
38971 1 2 5.9999999999999998e-02 1.5993349030247201e+01 5.4018315955987219e+01 9.3746162436883296e+00 -1 2 0
38972 1 5 5.0000000000000000e-01 1.3279285946122553e+01 5.4082715975557839e+01 1.0314160225481064e+01 -1 2 0
38988 1 7 -5.0000000000000000e-01 1.3551820655574893e+01 5.2931083581531276e+01 1.0545399180723845e+01 -1 2 0
38966 1 1 -1.2000000000000000e-01 1.5504941833671209e+01 5.4942639171531788e+01 9.2960357206437525e+00 -1 2 0
38970 1 2 5.9999999999999998e-02 1.5126941311482206e+01 5.4914465920577371e+01 8.2539876526126843e+00 -1 2 0
4123 1 1 -1.2000000000000000e-01 1.6005395087798046e+01 5.0215237184524781e+01 1.1719193383198640e+01 1 -2 0
4120 1 1 -1.2000000000000000e-01 1.4558339746128436e+01 5.0059788860137900e+01 1.2005533449598854e+01 1 -2 0
38969 1 1 -1.2000000000000000e-01 1.4431193919487617e+01 5.5065495960602796e+01 1.0322606718969865e+01 -1 2 0
4139 1 6 2.9999999999999999e-01 1.6074082935813919e+01 5.2536475150870302e+01 1.1059882052189174e+01 1 -2 0
22502 1 2 5.9999999999999998e-02 1.8054317366901003e+01 5.1512147255400933e+01 8.5505360535307915e+00 1 0 0
22497 1 1 -1.2000000000000000e-01 1.8285807907710751e+01 5.0063614694919600e+01 6.9846744443872204e+00 1 0 0
38973 1 2 5.9999999999999998e-02 1.4888126176512742e+01 5.4977556062924258e+01 1.1319256511011561e+01 -1 2 0
4129 1 4 -5.0000000000000000e-01 1.6476737481775729e+01 5.2538129598561198e+01 1.1967480634999035e+01 1 -2 0
22498 1 1 -1.2000000000000000e-01 1.8351597183960905e+01 5.0557024438326351e+01 8.4202330417510414e+00 1 0 0
4133 1 2 5.9999999999999998e-02 1.6986433768306192e+01 5.4552129132244943e+01 1.1737386756521202e+01 1 -2 0
38961 1 5 5.0000000000000000e-01 1.8675136010404394e+01 5.4898196715010727e+01 8.7691084247393043e+00 -1 2 0
38987 1 7 -5.0000000000000000e-01 1.8612172584580165e+01 5.4062146245508188e+01 7.8364442079512733e+00 -1 2 0
22499 1 2 5.9999999999999998e-02 1.8863983860659403e+01 5.0701591122014932e+01 6.3164892302213245e+00 1 0 0
38958 1 4 -5.0000000000000000e-01 1.9268894133922164e+01 5.4729338233675520e+01 9.9160938227426687e+00 -1 2 0
38952 1 1 -1.2000000000000000e-01 2.1258295989630042e+01 5.3969992863978739e+01 1.1207811315042191e+01 -1 2 0
22505 1 2 5.9999999999999998e-02 1.9790499571746587e+01 5.0994095502308177e+01 9.9815988884463565e+00 1 0 0
22501 1 3 8.0000000000000002e-02 1.9763703513102090e+01 5.0406438429430096e+01 9.0395354823835934e+00 1 0 0
38959 1 2 5.9999999999999998e-02 2.0355073854752490e+01 5.3148914592329639e+01 9.4675340697590258e+00 -1 2 0
38955 1 3 8.0000000000000002e-02 2.0068675352449706e+01 5.3592577033373935e+01 1.0358569174695639e+01 -1 2 0
22532 1 6 2.9999999999999999e-01 2.0628485866050909e+01 5.0897097879208154e+01 7.2239134670555121e+00 1 0 0
22504 1 4 -5.0000000000000000e-01 2.0884286642900690e+01 5.0837383131101774e+01 8.1709756401025402e+00 1 0 0
38960 1 2 5.9999999999999998e-02 1.9411539183804678e+01 5.2864839479923226e+01 1.0856088603923119e+01 -1 2 0
26861 1 2 5.9999999999999998e-02 2.1016153273832348e+01 5.0901245992750525e+01 1.1870995335942849e+01 -2 2 0
38986 1 6 2.9999999999999999e-01 1.9232822871608121e+01 5.5421122235976881e+01 1.0627155754604834e+01 -1 2 0
38957 1 2 5.9999999999999998e-02 2.0940546557664476e+01 5.4318345204202558e+01 1.2165068031049046e+01 -1 2 0
33691 1 2 5.9999999999999998e-02 4.9948814274928619e+00 5.9643763029020761e+01 6.3002365579664072e+00 -1 0 0
33680 1 1 -1.2000000000000000e-01 3.3166296713039417e-01 5.9491898322001958e+01 6.3076375839268719e+00 -1 0 0
33686 1 2 5.9999999999999998e-02 1.4698782832116566e+00 5.7765424340639683e+01 6.8136419365716678e+00 -1 0 0
33681 1 1 -1.2000000000000000e-01 1.6261999157003855e+00 5.8813136483164399e+01 6.8658868224145193e+00 -1 0 0
21713 1 2 5.9999999999999998e-02 9.8351902410212788e-01 5.6382371528963901e+01 9.9253635713513919e+00 1 -1 0
33685 1 2 5.9999999999999998e-02 1.7011236243098886e+00 5.9194842226479963e+01 7.9096353703668107e+00 -1 0 0
33690 1 5 5.0000000000000000e-01 4.4752926286857004e+00 5.7515023460780561e+01 6.3300104041945655e+00 -1 0 0
33687 1 1 -1.2000000000000000e-01 4.1260454888274065e+00 5.8994167831586722e+01 6.6330290275661854e+00 -1 0 0
33706 1 7 -5.0000000000000000e-01 4.0745719702739676e+00 5.6616076913360040e+01 7.0443017165106436e+00 -1 0 0
33692 1 2 5.9999999999999998e-02 4.1217689470486123e+00 5.9120635440481323e+01 7.6992230808805635e+00 -1 0 0
21705 1 2 5.9999999999999998e-02 4.3866346267969583e+00 5.9969514229898820e+01 1.0984151775322287e+01 1 -1 0
21702 1 2 5.9999999999999998e-02 5.2292764125950963e+00 5.8043103045785124e+01 9.6297379521386670e+00 1 -1 0
21700 1 1 -1.2000000000000000e-01 4.7675453277121944e+00 5.9122646618158932e+01 1.1500329447878720e+01 1 -1 0
21709 1 5 5.0000000000000000e-01 1.3222573463466509e+00 5.8097413552034212e+01 1.1170280297342940e+01 1 -1 0
21735 1 7 -5.0000000000000000e-01 8.4738666842004673e-01 5.9104330340367525e+01 1.1766781459975062e+01 1 -1 0
21734 1 6 2.9999999999999999e-01 2.8004595135426675e+00 5.6835931196309559e+01 1.0927428466529610e+01 1 -1 0
21706 1 4 -5.0000000000000000e-01 2.5636822434562103e+00 5.7757922706643917e+01 1.1286431977247183e+01 1 -1 0
21699 1 1 -1.2000000000000000e-01 5.6984191523043579e+00 5.8160475842535305e+01 1.0624706505461941e+01 1 -1 0
21710 1 1 -1.2000000000000000e-01 3.5572859814920521e-01 5.7145449292903415e+01 1.0428425685895801e+01 1 -1 0
21703 1 3 8.0000000000000002e-02 3.5375063400318645e+00 5.8416849289618298e+01 1.2153921012445862e+01 1 -1 0
21701 1 2 5.9999999999999998e-02 5.8763435887086493e+00 5.7151529648998419e+01 1.1130732870220527e+01 1 -1 0
33704 1 6 2.9999999999999999e-01 1.6725615397150262e-01 6.1187790223652989e+01 8.1286754074156544e+00 -1 0 0
21638 1 1 -1.2000000000000000e-01 8.2887060752511790e+00 6.1258802684715462e+01 6.4404660903904167e+00 1 -1 0
21693 1 2 5.9999999999999998e-02 6.8535697365682626e+00 5.9854217199074270e+01 1.0058302213542946e+01 1 -1 0
38985 1 6 2.9999999999999999e-01 1.1821939413668392e+01 5.5418768144170059e+01 9.7478206194295129e+00 -1 2 0
21683 1 2 5.9999999999999998e-02 1.1504610354442523e+01 5.7147367186937849e+01 6.6212676140306197e+00 1 -1 0
21645 1 2 5.9999999999999998e-02 7.3522076072700182e+00 5.9326245404222611e+01 6.4977592979189644e+00 1 -1 0
21690 1 1 -1.2000000000000000e-01 7.0618199934915751e+00 5.8820907689161842e+01 1.0399591414616712e+01 1 -1 0
21692 1 2 5.9999999999999998e-02 8.3202311436330607e+00 5.7347352874094980e+01 9.4220248235066428e+00 1 -1 0
21691 1 2 5.9999999999999998e-02 7.7520623537647131e+00 5.8549103283786671e+01 8.2561524653919314e+00 1 -1 0
21687 1 1 -1.2000000000000000e-01 8.1376028054296263e+00 5.8397259859810518e+01 9.2851628982177541e+00 1 -1 0
21688 1 2 5.9999999999999998e-02 9.9071600907484267e+00 5.9003967827316799e+01 1.0346653744098775e+01 1 -1 0
21695 1 6 2.9999999999999999e-01 1.0345199524693289e+01 5.8594301820940160e+01 7.3907897955413011e+00 1 -1 0
21689 1 2 5.9999999999999998e-02 9.5948496355397719e+00 6.0080899281263832e+01 9.2100934412118836e+00 1 -1 0
21686 1 3 8.0000000000000002e-02 9.4895895976721842e+00 5.9015431970838279e+01 9.3297081393247172e+00 1 -1 0
21685 1 4 -5.0000000000000000e-01 1.0429298342703596e+01 5.8413375908608195e+01 8.4015118854124555e+00 1 -1 0
21682 1 5 5.0000000000000000e-01 1.1427650137462617e+01 5.7563302242895404e+01 8.7105386919824408e+00 1 -1 0
21694 1 2 5.9999999999999998e-02 7.6577854791894255e+00 5.8794271733398460e+01 1.1326545094859480e+01 1 -1 0
21698 1 7 -5.0000000000000000e-01 1.1642773216724420e+01 5.7248551822649738e+01 9.8793790237195864e+00 1 -1 0
21679 1 1 -1.2000000000000000e-01 1.2151896187513469e+01 5.7064866752811618e+01 7.4950027652408382e+00 1 -1 0
6837 1 6 2.9999999999999999e-01 1.2095103014313418e+01 5.7689361324299171e+01 1.1600502088049330e+01 2 0 0
21642 1 2 5.9999999999999998e-02 8.9692205816637092e+00 6.0986705975099248e+01 7.2599370442883258e+00 1 -1 0
21684 1 2 5.9999999999999998e-02 1.2396439753281362e+01 5.6048200601704053e+01 7.5663594524168092e+00 1 -1 0
21681 1 2 5.9999999999999998e-02 1.3034360232288517e+01 5.8915194167387654e+01 6.7506970116479481e+00 1 -1 0
21678 1 2 5.9999999999999998e-02 1.4644093687569359e+01 5.6300208940525401e+01 6.3077091642848284e+00 1 -1 0
6876 1 6 2.9999999999999999e-01 1.7325927646972371e+01 6.0941564487429240e+01 6.5449813408839494e+00 2 0 0
21675 1 2 5.9999999999999998e-02 1.6218229840492008e+01 5.8105354585015135e+01 6.6785771126977762e+00 1 -1 0
38965 1 2 5.9999999999999998e-02 1.7627901501034888e+01 5.6493729274309167e+01 7.5953729512277359e+00 -1 2 0
38962 1 1 -1.2000000000000000e-01 1.7884355699710706e+01 5.6159617708516329e+01 8.6191410039369156e+00 -1 2 0
21676 1 1 -1.2000000000000000e-01 1.3405991696494850e+01 5.7933014133913169e+01 7.1641139178956275e+00 1 -1 0
38963 1 1 -1.2000000000000000e-01 1.6546162171120237e+01 5.6068624419289883e+01 9.5236664406641989e+00 -1 2 0
38974 1 2 5.9999999999999998e-02 1.4002147664571913e+01 5.6055966998466076e+01 1.0222880768315996e+01 -1 2 0
38967 1 2 5.9999999999999998e-02 1.6898475691001831e+01 5.6301462874348303e+01 1.0537602571744925e+01 -1 2 0
6834 1 2 5.9999999999999998e-02 1.3252126206488496e+01 5.9913191401848948e+01 1.0656730914172408e+01 2 0 0
21680 1 2 5.9999999999999998e-02 1.4051986596054386e+01 5.8178346238725439e+01 8.0042091929317323e+00 1 -1 0
38968 1 2 5.9999999999999998e-02 1.5985236687906255e+01 5.6956540624186502e+01 9.1658127110721761e+00 -1 2 0
6832 1 1 -1.2000000000000000e-01 1.5414074273843596e+01 5.9957046761611785e+01 1.0880556984930195e+01 2 0 0
6829 1 1 -1.2000000000000000e-01 1.4054024235235916e+01 5.9184383815043802e+01 1.0940207108416484e+01 2 0 0
6833 1 2 5.9999999999999998e-02 1.4035319402075610e+01 5.8447450013947645e+01 1.0217679805840842e+01 2 0 0
6844 1 2 5.9999999999999998e-02 1.5682683568109331e+01 5.9718354403743717e+01 8.7359624232381172e+00 2 0 0
6841 1 1 -1.2000000000000000e-01 1.5816161001278038e+01 6.0537997788123121e+01 9.5171901136333705e+00 2 0 0
6848 1 4 -5.0000000000000000e-01 1.8083635299938489e+01 6.1221864002268617e+01 7.2234751800588590e+00 2 0 0
6835 1 2 5.9999999999999998e-02 1.6243723495707698e+01 5.9339633118966603e+01 1.1275378241941372e+01 2 0 0
6842 1 1 -1.2000000000000000e-01 1.7240479410890483e+01 6.1198536457192979e+01 9.6230258156348611e+00 2 0 0
6847 1 2 5.9999999999999998e-02 1.7983872772860408e+01 6.0421875074391110e+01 9.8413394506558927e+00 2 0 0
6843 1 2 5.9999999999999998e-02 1.5178983837211417e+01 6.1340585853542642e+01 9.2198464114716341e+00 2 0 0
6836 1 2 5.9999999999999998e-02 1.5580312314531746e+01 6.0691897027645531e+01 1.1624556365105965e+01 2 0 0
38964 1 2 5.9999999999999998e-02 1.8552497940741155e+01 5.6928531439250399e+01 9.0502540621457985e+00 -1 2 0
42335 939 9 4.2380000000000001e-01 1.9641815492762596e+01 5.8085604278667020e+01 1.1053029795404726e+01 0 0 0
6851 1 5 5.0000000000000000e-01 1.9316090920948835e+01 6.0854001226341808e+01 6.9775684836969258e+00 2 0 0
40429 304 8 -8.4760000000000002e-01 2.0405660169451409e+01 5.9442949299954407e+01 1.0193422651105374e+01 0 0 0
40430 304 9 4.2380000000000001e-01 2.0196162026525158e+01 6.0194420876383347e+01 1.0819043142615708e+01 0 0 0
40431 304 9 4.2380000000000001e-01 2.0307841182125820e+01 5.9758042385148570e+01 9.2494164292107328e+00 0 0 0
6877 1 7 -5.0000000000000000e-01 2.0276866863463148e+01 6.1209275699083285e+01 7.6421565389089290e+00 2 0 0
42334 939 8 -8.4760000000000002e-01 1.9269417051736930e+01 5.7263825772900695e+01 1.1484306338844428e+01 0 0 0
6860 1 2 5.9999999999999998e-02 2.0738518453963358e+01 5.8523456594674414e+01 7.6899291651425816e+00 2 0 0
6861 1 2 5.9999999999999998e-02 2.0896091329925390e+01 5.7435873150695613e+01 6.2937987677322234e+00 2 0 0
6856 1 1 -1.2000000000000000e-01 2.1240965337028939e+01 5.8334110921212400e+01 6.7188373669059516e+00 2 0 0
42336 939 9 4.2380000000000001e-01 1.9898213751346482e+01 5.6945619948231162e+01 1.2193784848928635e+01 0 0 0
18539 1 2 5.9999999999999998e-02 3.3934549961123603e+00 6.1905681191545476e+01 1.1738829106783506e+01 2 -1 0
18538 1 2 5.9999999999999998e-02 2.0250437061315272e+00 6.2267133500871566e+01 9.8661726724096024e+00 2 -1 0
21203 1 7 -5.0000000000000000e-01 1.4703917587254969e+00 6.2783851664533842e+01 6.4420751783277810e+00 1 -1 0
18535 1 2 5.9999999999999998e-02 4.2780445379917378e+00 6.3476612101527358e+01 1.0115298725135434e+01 2 -1 0
18533 1 1 -1.2000000000000000e-01 2.2528077787848231e+00 6.3100208788157630e+01 1.0532862510199299e+01 2 -1 0
18532 1 3 8.0000000000000002e-02 3.2988063925453743e+00 6.3971741491602465e+01 9.8464958752544138e+00 2 -1 0
18537 1 2 5.9999999999999998e-02 1.2720135909698511e+00 6.3574055637088641e+01 1.0482403460645715e+01 2 -1 0
18534 1 2 5.9999999999999998e-02 3.2211776384469082e+00 6.4015590447210457e+01 8.7741623489590594e+00 2 -1 0
21181 1 2 5.9999999999999998e-02 7.2710688988414174e-01 6.4424440959053328e+01 7.9985986056902227e+00 1 -1 0
18536 1 1 -1.2000000000000000e-01 2.6034876128046962e+00 6.2619562526957012e+01 1.1947476065241966e+01 2 -1 0
21178 1 1 -1.2000000000000000e-01 2.6381562880806658e-01 6.4665322961397464e+01 7.0254910280012375e+00 1 -1 0
21636 1 2 5.9999999999999998e-02 1.0060500899415928e+01 6.3440228126851771e+01 6.7248494410303516e+00 1 -1 0
21241 1 7 -5.0000000000000000e-01 1.1048657355725862e+01 6.2466388047429049e+01 1.0220275264834079e+01 1 -1 0
21643 1 2 5.9999999999999998e-02 7.4564036340749995e+00 6.1814409550851494e+01 6.8555387370185601e+00 1 -1 0
21215 1 5 5.0000000000000000e-01 1.1533576311029156e+01 6.3377568172003265e+01 9.5283480476226821e+00 1 -1 0
21214 1 2 5.9999999999999998e-02 8.9111106998277219e+00 6.4004939524652059e+01 9.6972941868072215e+00 1 -1 0
21212 1 4 -5.0000000000000000e-01 1.0899629452458075e+01 6.4573573112226057e+01 9.3776865627802408e+00 1 -1 0
6846 1 2 5.9999999999999998e-02 1.7293275879411365e+01 6.1872837275621272e+01 1.0420212544751553e+01 2 0 0
21219 1 2 5.9999999999999998e-02 1.3213119200798545e+01 6.2216628850945327e+01 9.1474663175754376e+00 1 -1 0
6845 1 3 8.0000000000000002e-02 1.7698173466260645e+01 6.1964491165602055e+01 8.3899342556910810e+00 2 0 0
21221 1 2 5.9999999999999998e-02 1.2193151328215306e+01 6.2340269046550489e+01 6.8296122692336558e+00 1 -1 0
21222 1 2 5.9999999999999998e-02 1.2372486206026428e+01 6.4107365659756255e+01 6.8288997968047394e+00 1 -1 0
21220 1 1 -1.2000000000000000e-01 1.4277044628382544e+01 6.3077464147863097e+01 6.6770732921103386e+00 1 -1 0
21225 1 2 5.9999999999999998e-02 1.4590961876190903e+01 6.1998586007482757e+01 6.8633629262679019e+00 1 -1 0
21217 1 1 -1.2000000000000000e-01 1.2792366769515516e+01 6.3196644157131217e+01 7.2229603732678394e+00 1 -1 0
21216 1 1 -1.2000000000000000e-01 1.2818805860889888e+01 6.3142232725278276e+01 8.8318027647640047e+00 1 -1 0
6849 1 2 5.9999999999999998e-02 1.6899841330124978e+01 6.2656007037592602e+01 8.2188989591088770e+00 2 0 0
18620 1 7 -5.0000000000000000e-01 1.5981888317968361e+01 6.4155810968382738e+01 1.0745685659560760e+01 2 -1 0
21224 1 2 5.9999999999999998e-02 1.5029986141299547e+01 6.3640082611104070e+01 7.3095506742538428e+00 1 -1 0
21218 1 2 5.9999999999999998e-02 1.3408580886119591e+01 6.3945151152877692e+01 9.1573624086960557e+00 1 -1 0
40190 224 9 4.2380000000000001e-01 2.1515095097831608e+01 4.0469555610030639e+01 2.7501312886427115e+01 0 0 0
18619 1 7 -5.0000000000000000e-01 2.0121095922708719e+01 6.1659092307443380e+01 1.1800862946467035e+01 2 -1 0
6850 1 2 5.9999999999999998e-02 1.8532599798371631e+01 6.2664467444001644e+01 8.5832549583752957e+00 2 0 0
18603 1 2 5.9999999999999998e-02 1.8848627997276683e+01 6.4245719518375651e+01 1.1318173731077659e+01 2 -1 0
6882 1 2 5.9999999999999998e-02 2.1161882151850612e+01 6.4193262044844204e+01 9.6829590071337197e+00 2 0 0
25803 1 1 -1.2000000000000000e-01 2.1711616471710579e-01 3.3370310323016426e+01 1.7183567122215042e+01 -1 1 0
11727 1 2 5.9999999999999998e-02 5.7739802985789526e+00 3.4150493844663174e+01 1.2539340808343399e+01 2 2 0
11850 1 2 5.9999999999999998e-02 3.0143377860223763e+00 3.5000807285396718e+01 1.3494185941410226e+01 2 2 0
11859 1 2 5.9999999999999998e-02 3.6982736104951028e+00 3.5646541954801201e+01 1.5760738223793300e+01 2 2 0
11845 1 1 -1.2000000000000000e-01 2.4608694432953966e+00 3.5960407813634781e+01 1.3387206201099923e+01 2 2 0
26928 1 2 5.9999999999999998e-02 5.4110427878328258e+00 3.4810738581367062e+01 1.6271547399638585e+01 -2 2 0
11732 1 2 5.9999999999999998e-02 1.6031403540356826e+00 3.3107820185146984e+01 1.3209283446570156e+01 2 2 0
11849 1 2 5.9999999999999998e-02 1.4818998473626059e+00 3.5726801421080630e+01 1.3637561615644231e+01 2 2 0
26923 1 1 -1.2000000000000000e-01 5.9572132185742461e+00 3.4023526284329449e+01 1.6800255874456639e+01 -2 2 0
11729 1 4 -5.0000000000000000e-01 3.4005677256480329e+00 3.2626297532645253e+01 1.2589816452985538e+01 2 2 0
26942 1 7 -5.0000000000000000e-01 4.7647693813678851e+00 3.2700418758389468e+01 1.5181172517894563e+01 -2 2 0
26926 1 5 5.0000000000000000e-01 5.6478811947884440e+00 3.2699546538024940e+01 1.6041903123177775e+01 -2 2 0
26927 1 2 5.9999999999999998e-02 5.6842232243285968e+00 3.4015217146258230e+01 1.7802599849186571e+01 -2 2 0
25806 1 2 5.9999999999999998e-02 8.1950785371651791e-01 3.4250662243993190e+01 1.7474231590801732e+01 -1 1 0
25812 1 2 5.9999999999999998e-02 2.9619937311355535e+00 3.3018277308523544e+01 1.7315186237293940e+01 -1 1 0
11739 1 6 2.9999999999999999e-01 3.9173953112229833e+00 3.2612698022516760e+01 1.3467909023153890e+01 2 2 0
11865 1 2 5.9999999999999998e-02 4.3311309070118238e+00 3.6203200369257722e+01 1.8065373348920811e+01 2 2 0
25809 1 2 5.9999999999999998e-02 1.2736210915808364e+00 3.2697584708355535e+01 1.5379889653887274e+01 -1 1 0
25804 1 1 -1.2000000000000000e-01 1.0760895422904055e+00 3.2389547201544922e+01 1.6440256296130165e+01 -1 1 0
11857 1 1 -1.2000000000000000e-01 3.3897073864489844e+00 3.6734000222357068e+01 1.5679133288387554e+01 2 2 0
11860 1 2 5.9999999999999998e-02 2.4503170066006446e+00 3.6688864801995472e+01 1.6195108550462102e+01 2 2 0
11693 1 1 -1.2000000000000000e-01 1.2132508169628288e+01 3.5071139330495740e+01 1.2688516687220837e+01 2 2 0
26922 1 2 5.9999999999999998e-02 7.6484404419432357e+00 3.3921156679799786e+01 1.4612496080269826e+01 -2 2 0
26921 1 2 5.9999999999999998e-02 7.5574950972694293e+00 3.5725571363863985e+01 1.5007909491345526e+01 -2 2 0
26917 1 1 -1.2000000000000000e-01 7.9683477792338797e+00 3.4734809125326002e+01 1.5315717623229260e+01 -2 2 0
26916 1 1 -1.2000000000000000e-01 9.4136301742370669e+00 3.4950187479674980e+01 1.5139897615817608e+01 -2 2 0
26919 1 2 5.9999999999999998e-02 1.0052393131100011e+01 3.4165016340174155e+01 1.5416394966304001e+01 -2 2 0
26920 1 1 -1.2000000000000000e-01 7.4398170302667257e+00 3.4420932189336035e+01 1.6701639032470879e+01 -2 2 0
26918 1 2 5.9999999999999998e-02 9.6278305028910633e+00 3.5186413137270868e+01 1.4069674374999630e+01 -2 2 0
26940 1 6 2.9999999999999999e-01 1.1692419387846057e+01 3.4938501236946074e+01 1.6221628903321246e+01 -2 2 0
26912 1 4 -5.0000000000000000e-01 1.1258930890130767e+01 3.5810180866703973e+01 1.6493285633502467e+01 -2 2 0
26915 1 5 5.0000000000000000e-01 9.9769303993393734e+00 3.6045001715627869e+01 1.6053937818381829e+01 -2 2 0
26924 1 2 5.9999999999999998e-02 7.9985325883639442e+00 3.3562560744045719e+01 1.7081533219607348e+01 -2 2 0
26925 1 2 5.9999999999999998e-02 7.4304748329826431e+00 3.5342771025466547e+01 1.7286473570415808e+01 -2 2 0
26909 1 3 8.0000000000000002e-02 1.2036293912778929e+01 3.6560194587876126e+01 1.7397129117206358e+01 -2 2 0
11698 1 2 5.9999999999999998e-02 1.2086747812543164e+01 3.4617118588699910e+01 1.3632530993376003e+01 2 2 0
11692 1 3 8.0000000000000002e-02 1.2145256210387361e+01 3.6594804514668148e+01 1.2907120914999194e+01 2 2 0
11725 1 2 5.9999999999999998e-02 7.4000536980104279e+00 3.2575093393129571e+01 1.2643652962841060e+01 2 2 0
4222 1 2 5.9999999999999998e-02 2.1517478763038444e+01 5.8108400237381097e+01 1.8477425386019966e+01 1 -2 0
41035 506 8 -8.4760000000000002e-01 1.2378507156183751e+01 3.2603386983074650e+01 1.5900032348942652e+01 0 0 0
41037 506 9 4.2380000000000001e-01 1.2499444535446461e+01 3.2630873196107309e+01 1.6892311884549056e+01 0 0 0
26906 1 1 -1.2000000000000000e-01 1.3528289270298709e+01 3.6205827202627816e+01 1.7473571490776422e+01 -2 2 0
40631 371 9 4.2380000000000001e-01 1.5253405725423894e+01 3.5610380193214013e+01 1.3394833251746430e+01 0 0 0
40630 371 8 -8.4760000000000002e-01 1.5702752051928067e+01 3.4769558308769213e+01 1.3092994729564607e+01 0 0 0
40632 371 9 4.2380000000000001e-01 1.5488737056621501e+01 3.4029777180023338e+01 1.3730899681521402e+01 0 0 0
26907 1 2 5.9999999999999998e-02 1.4275203544946512e+01 3.5432505551293858e+01 1.5607106090137165e+01 -2 2 0
26905 1 1 -1.2000000000000000e-01 1.4191435059678245e+01 3.6389919802821225e+01 1.6172499341839970e+01 -2 2 0
26899 1 2 5.9999999999999998e-02 1.6171506854053643e+01 3.6169564282610473e+01 1.7175296281104806e+01 -2 2 0
43832 1438 9 4.2380000000000001e-01 1.3938912676720626e+01 3.2731097881158256e+01 1.4924991772271804e+01 0 0 0
43831 1438 8 -8.4760000000000002e-01 1.4809467872919100e+01 3.2617082574470068e+01 1.4446310613015656e+01 0 0 0
26910 1 2 5.9999999999999998e-02 1.3688361853865105e+01 3.5243402826388987e+01 1.7879287411230543e+01 -2 2 0
43330 1271 8 -8.4760000000000002e-01 1.5483344731235963e+01 3.3513781101634137e+01 1.7719264636242286e+01 0 0 0
43332 1271 9 4.2380000000000001e-01 1.5786895139390028e+01 3.3127668162259958e+01 1.6848188156935308e+01 0 0 0
26900 1 2 5.9999999999999998e-02 1.6287285857909151e+01 3.6632370437497073e+01 1.5389443857663963e+01 -2 2 0
26896 1 1 -1.2000000000000000e-01 1.5724928127742045e+01 3.6775013751371972e+01 1.6394636584949129e+01 -2 2 0
43331 1271 9 4.2380000000000001e-01 1.4505398848645189e+01 3.3341574868716584e+01 1.7837449442590263e+01 0 0 0
41058 513 9 4.2380000000000001e-01 1.8334457376761634e+01 3.6116560407133484e+01 1.2250750835563776e+01 0 0 0
11694 1 2 5.9999999999999998e-02 1.2859109599709212e+01 3.6961107759777043e+01 1.3686269132033969e+01 2 2 0
13874 1 2 5.9999999999999998e-02 1.8449889455376251e+01 3.3512690094918284e+01 1.6866795240185045e+01 1 1 0
41056 513 8 -8.4760000000000002e-01 1.8609788308821244e+01 3.6754742710675139e+01 1.2969719684558569e+01 0 0 0
27213 1 3 8.0000000000000002e-02 2.0669101160376428e+01 3.4186873273521492e+01 1.4826339706280491e+01 -2 2 0
27244 1 6 2.9999999999999999e-01 2.0076609485197899e+01 3.5929204356427135e+01 1.3809979777677963e+01 -2 2 0
27217 1 2 5.9999999999999998e-02 1.9635360348082777e+01 3.4173990358964026e+01 1.5117474348692236e+01 -2 2 0
27216 1 4 -5.0000000000000000e-01 2.0867371233567944e+01 3.5360076119271802e+01 1.4142090857525218e+01 -2 2 0
27210 1 1 -1.2000000000000000e-01 2.0922041391773867e+01 3.2827363483282717e+01 1.4041731015744904e+01 -2 2 0
27209 1 1 -1.2000000000000000e-01 1.9923120823418035e+01 3.2668814457059376e+01 1.2835024295784272e+01 -2 2 0
27211 1 2 5.9999999999999998e-02 1.8866797985324098e+01 3.2635623404530321e+01 1.3232854865635383e+01 -2 2 0
27218 1 2 5.9999999999999998e-02 2.1170707364440531e+01 3.4317359000691503e+01 1.5749035636663418e+01 -2 2 0
13871 1 1 -1.2000000000000000e-01 1.8702414500663508e+01 3.3181777934996127e+01 1.7891277143315037e+01 1 1 0
13879 1 2 5.9999999999999998e-02 1.8868302249530949e+01 3.5930317527319531e+01 1.7476402600104890e+01 1 1 0
13877 1 2 5.9999999999999998e-02 2.0643608853392315e+01 3.4159544336424752e+01 1.8172209055293724e+01 1 1 0
11862 1 2 5.9999999999999998e-02 5.4628441450624532e+00 3.7457280847920337e+01 1.6208979469246419e+01 2 2 0
11852 1 2 5.9999999999999998e-02 4.0816651371201527e+00 3.7246620037452111e+01 1.3517148717630898e+01 2 2 0
11848 1 1 -1.2000000000000000e-01 3.1621605905081447e+00 3.7109668330676890e+01 1.4126558952431012e+01 2 2 0
11912 1 2 5.9999999999999998e-02 3.6386759017755888e-01 4.1519648176653256e+01 1.7281483137378814e+01 2 2 0
11858 1 1 -1.2000000000000000e-01 4.4141833268493924e+00 3.7612837813670716e+01 1.6495128520823528e+01 2 2 0
11851 1 2 5.9999999999999998e-02 2.6668559269285179e+00 3.8061654892124018e+01 1.4241699975632445e+01 2 2 0
11917 1 2 5.9999999999999998e-02 2.6372494584840731e+00 4.0552721368979583e+01 1.6065503044759250e+01 2 2 0
11913 1 1 -1.2000000000000000e-01 2.9734924709542496e+00 4.1519521986334816e+01 1.6487433705908305e+01 2 2 0
11918 1 2 5.9999999999999998e-02 3.6841655379618152e+00 4.1731722098708794e+01 1.5614082522840521e+01 2 2 0
11863 1 2 5.9999999999999998e-02 4.0077142267815447e+00 3.8623011332964523e+01 1.6351035236714729e+01 2 2 0
11916 1 5 5.0000000000000000e-01 3.5952212232387386e+00 4.1250873318056406e+01 1.7873290099800261e+01 2 2 0
11919 1 4 -5.0000000000000000e-01 4.6775841764269162e+00 4.1900234310845725e+01 1.8188476990867052e+01 2 2 0
25361 1 2 5.9999999999999998e-02 5.6121849859010533e+00 3.9097251524899107e+01 1.4374490264326546e+01 -1 0 0
11907 1 1 -1.2000000000000000e-01 7.6456844338969554e-01 4.2430707374455885e+01 1.7464253781272273e+01 2 2 0
11861 1 3 8.0000000000000002e-02 4.3125304625730561e+00 3.7298308232880999e+01 1.7946233804890994e+01 2 2 0
11873 1 2 5.9999999999999998e-02 1.3518694718584806e-01 3.8616201179557500e+01 1.7467315936591664e+01 2 2 0
11910 1 1 -1.2000000000000000e-01 1.9910229731676750e+00 4.2702776039997971e+01 1.6556602056736445e+01 2 2 0
11914 1 2 5.9999999999999998e-02 1.7212611197481296e+00 4.3032618345036539e+01 1.5543130109488217e+01 2 2 0
11929 1 6 2.9999999999999999e-01 5.1578857959232183e+00 4.2262393809691588e+01 1.7368826869091919e+01 2 2 0
25367 1 2 5.9999999999999998e-02 9.0472322849536795e+00 3.9546860911968515e+01 1.2934336860021062e+01 -1 0 0
26941 1 7 -5.0000000000000000e-01 9.3635397355572536e+00 3.7097578769238631e+01 1.6187427899720802e+01 -2 2 0
25362 1 1 -1.2000000000000000e-01 8.4731156726226793e+00 4.0409305371972010e+01 1.2742371451455686e+01 -1 0 0
11695 1 2 5.9999999999999998e-02 1.1145247102944731e+01 3.6998600566115165e+01 1.3193314169949968e+01 2 2 0
25383 1 7 -5.0000000000000000e-01 6.4050293137189005e+00 4.1012321795955380e+01 1.5886901595561937e+01 -1 0 0
25364 1 2 5.9999999999999998e-02 6.4472746877798484e+00 4.1121960280896154e+01 1.2950180593686632e+01 -1 0 0
26914 1 2 5.9999999999999998e-02 1.1830996031533585e+01 3.7625038790369246e+01 1.7101553444445717e+01 -2 2 0
25358 1 1 -1.2000000000000000e-01 6.7241932045631865e+00 3.9291140158066206e+01 1.4299116101093768e+01 -1 0 0
25360 1 2 5.9999999999999998e-02 7.1300945271214742e+00 3.8294285668208694e+01 1.4355151374548791e+01 -1 0 0
25359 1 1 -1.2000000000000000e-01 7.0004814018299140e+00 4.0161200870852021e+01 1.3022878937024569e+01 -1 0 0
25357 1 5 5.0000000000000000e-01 7.1526351039703338e+00 4.0117626131064888e+01 1.5528655944257750e+01 -1 0 0
25382 1 6 2.9999999999999999e-01 8.7193425230902193e+00 3.8841442986039333e+01 1.5948598025628375e+01 -1 0 0
25366 1 2 5.9999999999999998e-02 8.9764013862959349e+00 4.1090756288372425e+01 1.3405302226016090e+01 -1 0 0
25354 1 4 -5.0000000000000000e-01 8.2306367544248094e+00 3.9697125395030206e+01 1.6245990084886653e+01 -1 0 0
25347 1 1 -1.2000000000000000e-01 1.1215834996662359e+01 4.0563872289930146e+01 1.7319824529664906e+01 -1 0 0
25349 1 2 5.9999999999999998e-02 1.1171682836572147e+01 4.1617844841039812e+01 1.7591472244799320e+01 -1 0 0
25351 1 3 8.0000000000000002e-02 8.7151856190752106e+00 4.0308216086288965e+01 1.7457789548765923e+01 -1 0 0
25342 1 2 5.9999999999999998e-02 1.0382944941217412e+01 4.1184755492779772e+01 1.5436007364213378e+01 -1 0 0
25338 1 1 -1.2000000000000000e-01 1.1108671798486226e+01 4.0494754241580516e+01 1.5801099611249123e+01 -1 0 0
25348 1 1 -1.2000000000000000e-01 1.0017533694268877e+01 3.9904390008812541e+01 1.8065272786371114e+01 -1 0 0
25356 1 2 5.9999999999999998e-02 8.5234498431178363e+00 4.1387974841255186e+01 1.7353429980895552e+01 -1 0 0
25341 1 2 5.9999999999999998e-02 1.0859015861871383e+01 3.9400088931517431e+01 1.5569970931224994e+01 -1 0 0
25336 1 2 5.9999999999999998e-02 1.1548007512703876e+01 4.2246774990703997e+01 1.3606712243979349e+01 -1 0 0
25350 1 2 5.9999999999999998e-02 1.2037414150040147e+01 4.0053887429367045e+01 1.7765270536504239e+01 -1 0 0
25355 1 2 5.9999999999999998e-02 7.9976251911493854e+00 3.9901202635679169e+01 1.8061004701554999e+01 -1 0 0
25352 1 2 5.9999999999999998e-02 1.0059864904526965e+01 3.8798940806745271e+01 1.8017960601084344e+01 -1 0 0
25337 1 2 5.9999999999999998e-02 1.1721523063908808e+01 4.0578560371476733e+01 1.3031932890576304e+01 -1 0 0
25334 1 3 8.0000000000000002e-02 1.2217850295024890e+01 4.1343940850051865e+01 1.3625532791880866e+01 -1 0 0
26908 1 2 5.9999999999999998e-02 1.3825268917049637e+01 3.7234389573883618e+01 1.5582353428158175e+01 -2 2 0
25340 1 2 5.9999999999999998e-02 1.2866824498705386e+01 4.1582313307609859e+01 1.5692799830151243e+01 -1 0 0
25335 1 1 -1.2000000000000000e-01 1.2371000318982947e+01 4.0872846449352302e+01 1.5103320368147743e+01 -1 0 0
11704 1 7 -5.0000000000000000e-01 1.4625042357884491e+01 3.7794759304050615e+01 1.2486599558787681e+01 2 2 0
41825 769 9 4.2380000000000001e-01 1.6209072300138192e+01 3.8424027659075620e+01 1.2934952173381323e+01 0 0 0
41824 769 8 -8.4760000000000002e-01 1.7028459888150749e+01 3.8978309339588527e+01 1.2788744638444367e+01 0 0 0
41057 513 9 4.2380000000000001e-01 1.8082352904061491e+01 3.7600096731838349e+01 1.2884935040424768e+01 0 0 0
41826 769 9 4.2380000000000001e-01 1.6942095641611832e+01 3.9839463091097947e+01 1.3289699970121687e+01 0 0 0
25339 1 2 5.9999999999999998e-02 1.2984712951981308e+01 4.0003248800993354e+01 1.5207511173266420e+01 -1 0 0
25333 1 4 -5.0000000000000000e-01 1.3477008083671679e+01 4.1631213641768248e+01 1.2959549174084820e+01 -1 0 0
26898 1 2 5.9999999999999998e-02 1.5154571986189927e+01 3.8931003299136016e+01 1.6232540136022113e+01 -2 2 0
25343 1 6 2.9999999999999999e-01 1.4214493340684317e+01 4.1856770877392989e+01 1.3520845852016452e+01 -1 0 0
26893 1 1 -1.2000000000000000e-01 1.5780232494797552e+01 3.8310313534357114e+01 1.6808413622185466e+01 -2 2 0
26892 1 3 8.0000000000000002e-02 1.7262724815182953e+01 3.8913283285606518e+01 1.6709920898099146e+01 -2 2 0
26891 1 4 -5.0000000000000000e-01 1.7350878943118392e+01 4.0333456493338872e+01 1.6667382213420328e+01 -2 2 0
26888 1 5 5.0000000000000000e-01 1.6982351442094149e+01 4.1206574028706832e+01 1.5715680250437460e+01 -2 2 0
26904 1 7 -5.0000000000000000e-01 1.6536664719303779e+01 4.0787372227415226e+01 1.4654626437710272e+01 -2 2 0
26901 1 6 2.9999999999999999e-01 1.7802383297170735e+01 4.0701906216564360e+01 1.7484464176096907e+01 -2 2 0
26894 1 2 5.9999999999999998e-02 1.7843159145507229e+01 3.8446450434308943e+01 1.5863147115546383e+01 -2 2 0
26885 1 1 -1.2000000000000000e-01 1.7106792662951332e+01 4.2718145650557055e+01 1.6079534196205394e+01 -2 2 0
26895 1 2 5.9999999999999998e-02 1.7767205303322310e+01 3.8645555579932044e+01 1.7618663401411485e+01 -2 2 0
26897 1 2 5.9999999999999998e-02 1.5288873514359260e+01 3.8506702688178606e+01 1.7792248884635100e+01 -2 2 0
26890 1 2 5.9999999999999998e-02 1.6410292545130790e+01 4.2929548736058884e+01 1.6941033373481652e+01 -2 2 0
26889 1 2 5.9999999999999998e-02 1.8046211722052888e+01 4.2966493378439488e+01 1.6495401330682224e+01 -2 2 0
26821 1 2 5.9999999999999998e-02 1.4624371207539003e+01 4.1437737313587157e+01 1.8245537878899285e+01 -2 2 0
26911 1 2 5.9999999999999998e-02 1.4046223446595217e+01 3.6824123678490615e+01 1.8269403856322185e+01 -2 2 0
27242 1 2 5.9999999999999998e-02 1.9032127945398106e+01 4.2290400833822112e+01 1.2571145163375162e+01 -2 2 0
27228 1 2 5.9999999999999998e-02 2.0343959504934087e+01 3.9199275715483672e+01 1.4586425007183049e+01 -2 2 0
27243 1 6 2.9999999999999999e-01 2.0044880532369966e+01 4.2113140004925974e+01 1.5132936557676437e+01 -2 2 0
27233 1 4 -5.0000000000000000e-01 2.0920241884376562e+01 4.2320995278757700e+01 1.4658337102874436e+01 -2 2 0
27231 1 2 5.9999999999999998e-02 2.0891553276275705e+01 4.0608870905164871e+01 1.6476719921528087e+01 -2 2 0
27224 1 1 -1.2000000000000000e-01 2.1379682478125563e+01 3.9107311065204669e+01 1.4937116657055940e+01 -2 2 0
27229 1 2 5.9999999999999998e-02 2.1198879431607274e+01 3.8257110511727156e+01 1.5600822773922303e+01 -2 2 0
27223 1 2 5.9999999999999998e-02 2.0995433185607919e+01 3.7293956927578677e+01 1.2804655737458839e+01 -2 2 0
11909 1 2 5.9999999999999998e-02 1.5070572043529229e-01 4.4551234288806342e+01 1.7247911353059109e+01 2 2 0
25402 1 2 5.9999999999999998e-02 6.1579877177170799e+00 4.5858806458112689e+01 1.2996457604465265e+01 -1 0 0
6774 1 2 5.9999999999999998e-02 2.7726372799507404e-01 4.5850873144556466e+01 1.3984315709199086e+01 2 0 0
25399 1 2 5.9999999999999998e-02 4.2917305478784069e+00 4.4205267909231154e+01 1.4325886151862651e+01 -1 0 0
11915 1 2 5.9999999999999998e-02 2.5588227935440169e+00 4.3516572395040377e+01 1.6922615354021382e+01 2 2 0
25405 1 2 5.9999999999999998e-02 3.6696668371118517e+00 4.6075908643095126e+01 1.2738596001218855e+01 -1 0 0
25404 1 2 5.9999999999999998e-02 4.2230023411282449e+00 4.7636465858028537e+01 1.3267923133475808e+01 -1 0 0
25400 1 1 -1.2000000000000000e-01 4.0703725077950583e+00 4.6621245664162799e+01 1.3610308372472263e+01 -1 0 0
25403 1 1 -1.2000000000000000e-01 2.9612869160321633e+00 4.6722483732224198e+01 1.4779728214451820e+01 -1 0 0
25408 1 2 5.9999999999999998e-02 2.6424837707305024e+00 4.5752951507808824e+01 1.5114047612555197e+01 -1 0 0
25407 1 2 5.9999999999999998e-02 2.1051739813200432e+00 4.7231574041776398e+01 1.4381676023385227e+01 -1 0 0
25406 1 5 5.0000000000000000e-01 3.4885679866382224e+00 4.7615989904243804e+01 1.5932787539827734e+01 -1 0 0
25409 1 4 -5.0000000000000000e-01 4.2438054084498216e+00 4.7067801626749350e+01 1.6905888903335928e+01 -1 0 0
25419 1 6 2.9999999999999999e-01 4.5240403095572184e+00 4.6063493362052064e+01 1.6726524968613319e+01 -1 0 0
25397 1 1 -1.2000000000000000e-01 5.4976214580110172e+00 4.5910215147185227e+01 1.3861717927230261e+01 -1 0 0
25396 1 1 -1.2000000000000000e-01 5.3680084248705473e+00 4.4422418323812124e+01 1.4333494244847959e+01 -1 0 0
25421 1 7 -5.0000000000000000e-01 5.2509436476888371e+00 4.4368115694778254e+01 1.6637971234839181e+01 -1 0 0
25422 1 7 -5.0000000000000000e-01 3.0454455670461069e+00 4.8782934657519561e+01 1.5952031580635897e+01 -1 0 0
25410 1 3 8.0000000000000002e-02 4.7527155323026236e+00 4.7893019161372308e+01 1.8033988025787767e+01 -1 0 0
25395 1 5 5.0000000000000000e-01 6.0206180442225516e+00 4.4253453790585574e+01 1.5692529375971759e+01 -1 0 0
25398 1 2 5.9999999999999998e-02 5.9208575439354236e+00 4.3738979199080205e+01 1.3686395519313901e+01 -1 0 0
25411 1 1 -1.2000000000000000e-01 5.6029540659341501e+00 4.9151142634365129e+01 1.7692127813803619e+01 -1 0 0
25401 1 2 5.9999999999999998e-02 6.0551892017978748e+00 4.6447647685557811e+01 1.4639553415335225e+01 -1 0 0
25390 1 2 5.9999999999999998e-02 1.0286890929746686e+01 4.3778104631762474e+01 1.6584629506609364e+01 -1 0 0
25380 1 2 5.9999999999999998e-02 9.7723733815922991e+00 4.3662992832729522e+01 1.4085292028055443e+01 -1 0 0
25393 1 2 5.9999999999999998e-02 8.0833445480983741e+00 4.3496067146352985e+01 1.7629160193328829e+01 -1 0 0
25377 1 2 5.9999999999999998e-02 9.4548190879089216e+00 4.6445025210274373e+01 1.2682490786192893e+01 -1 0 0
4115 1 5 5.0000000000000000e-01 1.1820011239166169e+01 4.8716618282179603e+01 1.2538176087341133e+01 1 -2 0
25417 1 2 5.9999999999999998e-02 6.7522413754464523e+00 4.7950584889689722e+01 1.6246440280040872e+01 -1 0 0
25373 1 1 -1.2000000000000000e-01 9.4489830202635652e+00 4.5345183271357286e+01 1.2819239000673967e+01 -1 0 0
25378 1 2 5.9999999999999998e-02 8.4512058491270388e+00 4.5161605865995853e+01 1.2865931850015413e+01 -1 0 0
25392 1 4 -5.0000000000000000e-01 7.3410477334060484e+00 4.4196971461226134e+01 1.5809059472958538e+01 -1 0 0
25420 1 6 2.9999999999999999e-01 7.9028298859234249e+00 4.4201491524753557e+01 1.4973315642097234e+01 -1 0 0
25389 1 3 8.0000000000000002e-02 8.1990486844757040e+00 4.4364052707966430e+01 1.6997823748799178e+01 -1 0 0
25376 1 1 -1.2000000000000000e-01 1.0078630125571731e+01 4.4709175279262226e+01 1.4052030402775646e+01 -1 0 0
25386 1 1 -1.2000000000000000e-01 9.6900693256469328e+00 4.4631370430103594e+01 1.6711084786639699e+01 -1 0 0
25385 1 1 -1.2000000000000000e-01 9.9022383395100846e+00 4.5499384851217634e+01 1.5409275231588925e+01 -1 0 0
25387 1 2 5.9999999999999998e-02 9.1728405487840075e+00 4.6369253919167278e+01 1.5354934300585789e+01 -1 0 0
25379 1 2 5.9999999999999998e-02 1.1130467188718985e+01 4.4589857239766566e+01 1.3802204852427515e+01 -1 0 0
25388 1 2 5.9999999999999998e-02 1.0900229958178082e+01 4.5963548219167699e+01 1.5544076789677826e+01 -1 0 0
25394 1 2 5.9999999999999998e-02 7.7846733395639918e+00 4.5177179143229374e+01 1.7566614055497478e+01 -1 0 0
25391 1 2 5.9999999999999998e-02 1.0254816791765062e+01 4.5073841514997468e+01 1.7596823650615846e+01 -1 0 0
25414 1 1 -1.2000000000000000e-01 6.9354242542649978e+00 4.8637694435232135e+01 1.7036416075871582e+01 -1 0 0
25418 1 2 5.9999999999999998e-02 7.3650527137311164e+00 4.8168869213702017e+01 1.7891464214020576e+01 -1 0 0
25426 1 2 5.9999999999999998e-02 8.5290645417451838e+00 4.9193684439338604e+01 1.5752061451270860e+01 -1 0 0
41962 815 8 -8.4760000000000002e-01 1.2095166272509543e+01 4.9295156907308460e+01 1.8010525350988949e+01 0 0 0
41964 815 9 4.2380000000000001e-01 1.2547335126269548e+01 4.8538335386223586e+01 1.7538546009353428e+01 0 0 0
26837 1 2 5.9999999999999998e-02 1.2342291001375035e+01 4.5805360519226518e+01 1.8180129735192896e+01 -2 2 0
26886 1 2 5.9999999999999998e-02 1.6170503314287469e+01 4.3427460054669403e+01 1.4176862205163163e+01 -2 2 0
26831 1 2 5.9999999999999998e-02 1.3508939589006802e+01 4.3539857630904081e+01 1.8282763387865792e+01 -2 2 0
4122 1 2 5.9999999999999998e-02 1.4724021803796155e+01 4.8112876872980294e+01 1.3175237454517502e+01 1 -2 0
26887 1 2 5.9999999999999998e-02 1.7899885224832722e+01 4.3499796484713762e+01 1.4288503459862959e+01 -2 2 0
26882 1 1 -1.2000000000000000e-01 1.6979637887816537e+01 4.3660229914328013e+01 1.4881948064720179e+01 -2 2 0
26881 1 2 5.9999999999999998e-02 1.5765805590326991e+01 4.5940227312876203e+01 1.3870582686383514e+01 -2 2 0
26878 1 1 -1.2000000000000000e-01 1.6731927249130752e+01 4.6170665967636239e+01 1.4277419803391725e+01 -2 2 0
26880 1 2 5.9999999999999998e-02 1.6778329064187059e+01 4.7178573761197363e+01 1.4716230760227425e+01 -2 2 0
26884 1 2 5.9999999999999998e-02 1.6136155629818290e+01 4.5377286495430305e+01 1.5961927162620837e+01 -2 2 0
26879 1 1 -1.2000000000000000e-01 1.7015085996514987e+01 4.5130587615275772e+01 1.5326485923087617e+01 -2 2 0
26877 1 5 5.0000000000000000e-01 1.7858272370222767e+01 4.6110948280798340e+01 1.3211673883812939e+01 -2 2 0
26883 1 2 5.9999999999999998e-02 1.7883521329753680e+01 4.5405912312854120e+01 1.5878342355420076e+01 -2 2 0
26865 1 7 -5.0000000000000000e-01 1.3661210601773011e+01 4.7658888521635568e+01 1.6902728815663540e+01 -2 2 0
26843 1 2 5.9999999999999998e-02 1.6635215532415032e+01 4.7416644732195998e+01 1.6875224515993448e+01 -2 2 0
26839 1 5 5.0000000000000000e-01 1.4559997351775493e+01 4.7286894047701033e+01 1.7689648119591709e+01 -2 2 0
26840 1 1 -1.2000000000000000e-01 1.5998985365435397e+01 4.7841300472712526e+01 1.7631156703984288e+01 -2 2 0
4119 1 2 5.9999999999999998e-02 1.2702518603788132e+01 4.8257471258810426e+01 1.4411974268972376e+01 1 -2 0
4116 1 1 -1.2000000000000000e-01 1.2817392983374210e+01 4.9035226890201997e+01 1.3683676145838083e+01 1 -2 0
26811 1 2 5.9999999999999998e-02 1.8117714390739057e+01 4.4685555240495475e+01 1.8296352011291638e+01 -2 2 0
4117 1 1 -1.2000000000000000e-01 1.4253055994605488e+01 4.9090538473885850e+01 1.3229869510605493e+01 1 -2 0
26841 1 1 -1.2000000000000000e-01 1.6119269861507547e+01 4.9283596877833318e+01 1.7543074246755943e+01 -2 2 0
27235 1 1 -1.2000000000000000e-01 2.1074560434344352e+01 4.3335777548119573e+01 1.2347711737529510e+01 -2 2 0
26870 1 2 5.9999999999999998e-02 2.1261036391096393e+01 4.9072429208615119e+01 1.3742302878963040e+01 -2 2 0
26902 1 6 2.9999999999999999e-01 1.9117794449496078e+01 4.6968065398131387e+01 1.4421915977313851e+01 -2 2 0
27234 1 3 8.0000000000000002e-02 2.0933007602328932e+01 4.3561813842069739e+01 1.3872893323893118e+01 -2 2 0
26874 1 4 -5.0000000000000000e-01 1.9049485417320330e+01 4.6615256861696643e+01 1.3526663600954647e+01 -2 2 0
27236 1 2 5.9999999999999998e-02 2.0076323293858035e+01 4.4160068242994804e+01 1.4119655603802718e+01 -2 2 0
26871 1 3 8.0000000000000002e-02 2.0147467248944562e+01 4.6946001616696968e+01 1.2590431883847454e+01 -2 2 0
26801 1 5 5.0000000000000000e-01 2.0472319639460547e+01 4.6657545120470544e+01 1.7169958478368891e+01 -2 2 0
26827 1 7 -5.0000000000000000e-01 1.9865558108809218e+01 4.7166473078907934e+01 1.6253343286313228e+01 -2 2 0
26876 1 2 5.9999999999999998e-02 2.1035931435369115e+01 4.6765064621071119e+01 1.3246576577928577e+01 -2 2 0
26802 1 1 -1.2000000000000000e-01 2.0599299662683094e+01 4.5104181141344505e+01 1.7216521563050328e+01 -2 2 0
26804 1 2 5.9999999999999998e-02 2.0057238140668296e+01 4.4711557882930279e+01 1.6419530423891313e+01 -2 2 0
26798 1 4 -5.0000000000000000e-01 2.1243283573043875e+01 4.7434422608463578e+01 1.8027617458837284e+01 -2 2 0
26795 1 3 8.0000000000000002e-02 2.1212653668921398e+01 4.8800371859819769e+01 1.7834935496413351e+01 -2 2 0
26800 1 2 5.9999999999999998e-02 2.0215000318411228e+01 4.9210978479727132e+01 1.7651784475099820e+01 -2 2 0
26869 1 2 5.9999999999999998e-02 1.9544212348612863e+01 4.9295176105499863e+01 1.4041429927758381e+01 -2 2 0
6788 1 2 5.9999999999999998e-02 1.9740654071664947e+00 5.2607880642219094e+01 1.2359922452810730e+01 2 0 0
6785 1 2 5.9999999999999998e-02 3.7409978841106961e-01 5.2237248004971057e+01 1.5012297945101817e+01 2 0 0
25415 1 2 5.9999999999999998e-02 5.0823141025423082e+00 4.9919555755586309e+01 1.7038439530171786e+01 -1 0 0
6777 1 1 -1.2000000000000000e-01 5.2392127007047495e-01 5.0519187711501026e+01 1.4005851736479251e+01 2 0 0
11964 1 2 5.9999999999999998e-02 7.0660474395899764e-01 5.1337465156656386e+01 1.7712035362008912e+01 2 2 0
6802 1 7 -5.0000000000000000e-01 2.2115533180674003e+00 5.4889962064092025e+01 1.2585190443911861e+01 2 0 0
6787 1 2 5.9999999999999998e-02 2.6895702041944527e+00 5.2363839177959704e+01 1.3982777103697225e+01 2 0 0
6799 1 6 2.9999999999999999e-01 8.2451890277379447e-01 5.4041730719302507e+01 1.5279699712474928e+01 2 0 0
6786 1 5 5.0000000000000000e-01 1.6819414868343112e+00 5.4276296541370989e+01 1.3500380771625444e+01 2 0 0
6783 1 1 -1.2000000000000000e-01 1.7574345447636717e+00 5.2760179459727333e+01 1.3441540761282784e+01 2 0 0
25441 1 1 -1.2000000000000000e-01 4.9150346019248019e+00 5.4398891745239297e+01 1.5443177947862377e+01 -1 0 0
6789 1 4 -5.0000000000000000e-01 1.0952448938227373e+00 5.4757943008881675e+01 1.4599023191763541e+01 2 0 0
25442 1 2 5.9999999999999998e-02 5.0648938403245438e+00 5.3570012892855942e+01 1.3409951511488286e+01 -1 0 0
25444 1 5 5.0000000000000000e-01 5.5708846007365400e+00 5.4237174818818282e+01 1.6877400307550076e+01 -1 0 0
6781 1 2 5.9999999999999998e-02 1.3569145008303183e+00 5.0298777477626444e+01 1.4601218972292950e+01 2 0 0
25446 1 2 5.9999999999999998e-02 3.9023804880146145e+00 5.4110914048687391e+01 1.5323683508788786e+01 -1 0 0
6780 1 1 -1.2000000000000000e-01 4.9930416187482424e-01 5.2026582616584392e+01 1.3971706561755315e+01 2 0 0
11960 1 2 5.9999999999999998e-02 3.0296919947099785e+00 5.0677808599121768e+01 1.7860975497982494e+01 2 2 0
11963 1 2 5.9999999999999998e-02 1.8386432235238441e+00 5.2879703448642111e+01 1.7540955173508507e+01 2 2 0
11959 1 1 -1.2000000000000000e-01 1.3903685967309143e+00 5.2089439927457306e+01 1.8214080880442474e+01 2 2 0
25460 1 7 -5.0000000000000000e-01 5.8091981062241222e+00 5.3078591391638071e+01 1.7183948343521934e+01 -1 0 0
25438 1 1 -1.2000000000000000e-01 5.7054255040292547e+00 5.3667007932600505e+01 1.4346149696790071e+01 -1 0 0
25443 1 2 5.9999999999999998e-02 5.9234075894931832e+00 5.2621433022920996e+01 1.4813533476333285e+01 -1 0 0
25445 1 2 5.9999999999999998e-02 4.8146073713383677e+00 5.5444315385741206e+01 1.5321443977478701e+01 -1 0 0
6782 1 2 5.9999999999999998e-02 6.7284133161219040e-01 5.0064533129182259e+01 1.3032119534534907e+01 2 0 0
25447 1 4 -5.0000000000000000e-01 5.6978127264856484e+00 5.5321669654887693e+01 1.7578612245866381e+01 -1 0 0
25423 1 1 -1.2000000000000000e-01 7.7869197518195348e+00 4.9705051329585856e+01 1.6359908970157068e+01 -1 0 0
4110 1 2 5.9999999999999998e-02 7.9197070910482852e+00 4.9594123120774825e+01 1.2911879597371289e+01 1 -2 0
4112 1 4 -5.0000000000000000e-01 1.0758390685079194e+01 4.9538456033562326e+01 1.2498062851673570e+01 1 -2 0
25425 1 2 5.9999999999999998e-02 7.2526118054050315e+00 5.0182389243656054e+01 1.5559762429786709e+01 -1 0 0
4140 1 6 2.9999999999999999e-01 1.0656542281524636e+01 5.0114672747748273e+01 1.3290639710084182e+01 1 -2 0
25435 1 1 -1.2000000000000000e-01 7.0740113906062669e+00 5.4406582501799313e+01 1.3996421722744959e+01 -1 0 0
25437 1 2 5.9999999999999998e-02 7.5635366475420689e+00 5.2775409036883630e+01 1.2725796345916653e+01 -1 0 0
25427 1 3 8.0000000000000002e-02 9.1874293253581545e+00 5.1690808448916307e+01 1.6619706075694346e+01 -1 0 0
25434 1 1 -1.2000000000000000e-01 8.0863485135887228e+00 5.3475873717894011e+01 1.3322763620932545e+01 -1 0 0
25433 1 5 5.0000000000000000e-01 9.0196314121461150e+00 5.2738351173376422e+01 1.4280147964841204e+01 -1 0 0
25459 1 7 -5.0000000000000000e-01 1.0116763051292860e+01 5.2299478441241057e+01 1.3927104488351169e+01 -1 0 0
25430 1 4 -5.0000000000000000e-01 8.5266711720881982e+00 5.2451493462639164e+01 1.5508914207919926e+01 -1 0 0
25458 1 6 2.9999999999999999e-01 7.5858853898451555e+00 5.2849043169198325e+01 1.5673824943339929e+01 -1 0 0
25432 1 2 5.9999999999999998e-02 9.9747324968765785e+00 5.1147144001349886e+01 1.6144312219992802e+01 -1 0 0
25436 1 2 5.9999999999999998e-02 8.7732053572109301e+00 5.4010945809895567e+01 1.2760327692644928e+01 -1 0 0
39995 159 9 4.2380000000000001e-01 1.1646529904089315e+01 5.2956840070638513e+01 1.3305620505667907e+01 0 0 0
25424 1 1 -1.2000000000000000e-01 8.3918702765147994e+00 5.0697413353028182e+01 1.7404828956672034e+01 -1 0 0
25431 1 2 5.9999999999999998e-02 9.6462012255311382e+00 5.2331941601987467e+01 1.7390853174081464e+01 -1 0 0
25439 1 2 5.9999999999999998e-02 7.5958047530070871e+00 5.4874644119137493e+01 1.4894214941825251e+01 -1 0 0
25428 1 2 5.9999999999999998e-02 7.6375312439546912e+00 5.1142594310976293e+01 1.7976419571305634e+01 -1 0 0
25429 1 2 5.9999999999999998e-02 8.9482509767813312e+00 5.0213048084606676e+01 1.8180255736390365e+01 -1 0 0
4156 1 2 5.9999999999999998e-02 1.0927734791950806e+01 5.5235179088712108e+01 1.7874257683840689e+01 1 -2 0
43747 1410 8 -8.4760000000000002e-01 1.2364269748155511e+01 5.4777201884475872e+01 1.5579631685472183e+01 0 0 0
41963 815 9 4.2380000000000001e-01 1.2468654063227108e+01 5.0163017396772730e+01 1.7682920386181070e+01 0 0 0
25440 1 2 5.9999999999999998e-02 6.7774369176845521e+00 5.5159739749235236e+01 1.3296434838863387e+01 -1 0 0
26849 1 2 5.9999999999999998e-02 1.7533768946445644e+01 4.9474819391065800e+01 1.6027004668076753e+01 -2 2 0
43748 1410 9 4.2380000000000001e-01 1.2737827477691040e+01 5.4120896013146712e+01 1.4924102734294436e+01 0 0 0
26845 1 2 5.9999999999999998e-02 1.5344861996747790e+01 4.9747497279355954e+01 1.6864681520787236e+01 -2 2 0
4121 1 2 5.9999999999999998e-02 1.4840531519229742e+01 4.9490029043877144e+01 1.4046792751512887e+01 1 -2 0
4125 1 2 5.9999999999999998e-02 1.4143005333368283e+01 5.1010102830788426e+01 1.2066669676637256e+01 1 -2 0
39996 159 9 4.2380000000000001e-01 1.3073914745491335e+01 5.3076603390649403e+01 1.2521492927890732e+01 0 0 0
4126 1 5 5.0000000000000000e-01 1.6512326154687297e+01 5.1337629005670550e+01 1.2550498303847055e+01 1 -2 0
39994 159 8 -8.4760000000000002e-01 1.2625465668657087e+01 5.3130055689067653e+01 1.3413701640544547e+01 0 0 0
4118 1 2 5.9999999999999998e-02 1.2480430661457190e+01 4.9964417137502373e+01 1.4153929715016314e+01 1 -2 0
43004 1162 9 4.2380000000000001e-01 1.2998663584115320e+01 5.2433071460615338e+01 1.6525188327840972e+01 0 0 0
43005 1162 9 4.2380000000000001e-01 1.4216001080352253e+01 5.1344670685924392e+01 1.6515204455648931e+01 0 0 0
43003 1162 8 -8.4760000000000002e-01 1.3256691578091687e+01 5.1494542577635990e+01 1.6754502871267757e+01 0 0 0
4130 1 3 8.0000000000000002e-02 1.6887384542390894e+01 5.3813154375245759e+01 1.2520543684432772e+01 1 -2 0
4132 1 2 5.9999999999999998e-02 1.7869526947417690e+01 5.3785326818169906e+01 1.2845189373478975e+01 1 -2 0
4142 1 7 -5.0000000000000000e-01 1.6956031127229338e+01 5.1211783282163218e+01 1.3695871566682438e+01 1 -2 0
26844 1 1 -1.2000000000000000e-01 1.7416676631430725e+01 4.9767962934979209e+01 1.7028152212685438e+01 -2 2 0
26851 1 2 5.9999999999999998e-02 1.6615206447525843e+01 5.1518286589161882e+01 1.6175584755127893e+01 -2 2 0
4136 1 2 5.9999999999999998e-02 1.5688868959914201e+01 5.3645863154673620e+01 1.4375917927077765e+01 1 -2 0
26847 1 1 -1.2000000000000000e-01 1.7297584978950621e+01 5.1261458654942246e+01 1.6940128805328104e+01 -2 2 0
4148 1 2 5.9999999999999998e-02 1.4907872254808137e+01 5.4479473583635198e+01 1.6366735867286632e+01 1 -2 0
4131 1 1 -1.2000000000000000e-01 1.5940851964133955e+01 5.4353221403346701e+01 1.3641171959055262e+01 1 -2 0
26852 1 2 5.9999999999999998e-02 1.7098534958281146e+01 5.1783951912267916e+01 1.7902304447700086e+01 -2 2 0
4135 1 2 5.9999999999999998e-02 1.4969894597850898e+01 5.4632250201687782e+01 1.3246378782454800e+01 1 -2 0
26848 1 2 5.9999999999999998e-02 1.8221151512024793e+01 4.9298817725708346e+01 1.7562923317053187e+01 -2 2 0
4144 1 1 -1.2000000000000000e-01 1.5553353279079765e+01 5.5271369874380063e+01 1.6660125637815913e+01 1 -2 0
4149 1 2 5.9999999999999998e-02 1.6499481267164281e+01 5.4979040911478045e+01 1.7009157586068149e+01 1 -2 0
26867 1 1 -1.2000000000000000e-01 2.0324308585369891e+01 4.9378886191936971e+01 1.3211287331171373e+01 -2 2 0
26863 1 6 2.9999999999999999e-01 1.8674793169521784e+01 5.0967539135616050e+01 1.4721371069304896e+01 -2 2 0
26862 1 2 5.9999999999999998e-02 1.9475079622116418e+01 5.1321657088612859e+01 1.2596000515058392e+01 -2 2 0
26850 1 5 5.0000000000000000e-01 1.8711197056063384e+01 5.1810491527355452e+01 1.6601638077827175e+01 -2 2 0
26853 1 4 -5.0000000000000000e-01 1.9190511749477928e+01 5.1575052145863147e+01 1.5357390247470997e+01 -2 2 0
26856 1 2 5.9999999999999998e-02 1.9984945768537695e+01 5.3348004897761726e+01 1.4285493461511390e+01 -2 2 0
26854 1 3 8.0000000000000002e-02 2.0322271994053388e+01 5.2389823697604072e+01 1.4789196701395825e+01 -2 2 0
26857 1 2 5.9999999999999998e-02 2.0884592596192139e+01 5.2717176361659149e+01 1.5653009937432765e+01 -2 2 0
26858 1 1 -1.2000000000000000e-01 2.0485408110753831e+01 5.0872298170245983e+01 1.2831715757790494e+01 -2 2 0
26866 1 7 -5.0000000000000000e-01 1.9274714837367863e+01 5.2463206420680571e+01 1.7480745076818721e+01 -2 2 0
26855 1 1 -1.2000000000000000e-01 2.1288457566888678e+01 5.1604652866495123e+01 1.3925475304146556e+01 -2 2 0
4226 1 4 -5.0000000000000000e-01 2.1209062893300786e+01 5.5525091438107687e+01 1.7478780978684888e+01 1 -2 0
4254 1 6 2.9999999999999999e-01 2.1278317188864929e+01 5.4967904337327269e+01 1.8326380572042254e+01 1 -2 0
21704 1 2 5.9999999999999998e-02 5.4120753154608492e+00 5.9562498666559790e+01 1.2285633785447125e+01 1 -1 0
6796 1 2 5.9999999999999998e-02 2.3482333931636461e+00 5.6022245802509374e+01 1.6794535779745445e+01 2 0 0
6795 1 2 5.9999999999999998e-02 6.2306077162805895e-01 5.6061586804203920e+01 1.6902264092640131e+01 2 0 0
6790 1 3 8.0000000000000002e-02 1.1509302401697816e+00 5.6154909479586991e+01 1.4966580435660992e+01 2 0 0
6792 1 2 5.9999999999999998e-02 1.7952426673272723e+00 5.6647191057150749e+01 1.4270197971933342e+01 2 0 0
6791 1 1 -1.2000000000000000e-01 1.4588054449449235e+00 5.6481755525594799e+01 1.6417577608744590e+01 2 0 0
21708 1 2 5.9999999999999998e-02 3.0334160582883145e+00 5.9189156840758983e+01 1.2752275089880525e+01 1 -1 0
21707 1 2 5.9999999999999998e-02 3.7632298528290291e+00 5.7627329319697814e+01 1.2860032592110157e+01 1 -1 0
6798 1 2 5.9999999999999998e-02 9.6619239502345833e-01 5.8499842960365982e+01 1.5862284900473881e+01 2 0 0
6794 1 1 -1.2000000000000000e-01 1.6174656199790247e+00 5.7978609134626659e+01 1.6590611757036946e+01 2 0 0
6804 1 1 -1.2000000000000000e-01 3.3925183008934079e+00 5.9853514801513072e+01 1.6284662342600811e+01 2 0 0
6803 1 1 -1.2000000000000000e-01 3.1265076283085667e+00 5.8269604009344803e+01 1.6315605007660913e+01 2 0 0
6808 1 2 5.9999999999999998e-02 3.2028155449490132e+00 6.0349404205978459e+01 1.5349132370537740e+01 2 0 0
6805 1 2 5.9999999999999998e-02 3.4889995995346315e+00 5.7856133242492419e+01 1.5378209634025787e+01 2 0 0
6807 1 3 8.0000000000000002e-02 4.8102722050616888e+00 6.0306303340733280e+01 1.6667846277911458e+01 2 0 0
6793 1 2 5.9999999999999998e-02 3.1636416164457803e-01 5.6600175271021243e+01 1.4513823694864463e+01 2 0 0
6806 1 2 5.9999999999999998e-02 3.7189180692315382e+00 5.7717404544876267e+01 1.7106501779112410e+01 2 0 0
6797 1 2 5.9999999999999998e-02 1.4023766954703472e+00 5.8278503619557199e+01 1.7583252613950499e+01 2 0 0
6811 1 2 5.9999999999999998e-02 4.8788856521131878e+00 6.1380656310498665e+01 1.6776740073166767e+01 2 0 0
6812 1 2 5.9999999999999998e-02 5.1344244951493456e+00 5.9998871288369635e+01 1.7653065836614633e+01 2 0 0
6810 1 4 -5.0000000000000000e-01 5.8701871851297955e+00 5.9993230343340329e+01 1.5662839513442279e+01 2 0 0
6809 1 2 5.9999999999999998e-02 2.7045240850909771e+00 6.0335367169951560e+01 1.7001427768477026e+01 2 0 0
25457 1 6 2.9999999999999999e-01 5.3397193453857383e+00 5.6145867554241583e+01 1.7109298347271338e+01 -1 0 0
6838 1 6 2.9999999999999999e-01 6.2161575211391558e+00 6.0775143472512447e+01 1.5158809297148359e+01 2 0 0
6839 1 7 -5.0000000000000000e-01 6.2473721690389761e+00 5.7792951957822332e+01 1.5983341137844308e+01 2 0 0
6826 1 2 5.9999999999999998e-02 1.0824166930224049e+01 5.5980008317213937e+01 1.2452750476332799e+01 2 0 0
6816 1 2 5.9999999999999998e-02 6.9173523345870498e+00 5.8317857655384294e+01 1.3399412162240051e+01 2 0 0
6822 1 2 5.9999999999999998e-02 8.6419639969255027e+00 5.7163492987587347e+01 1.2391751700650422e+01 2 0 0
6823 1 2 5.9999999999999998e-02 9.7341712962675366e+00 5.8381652259031597e+01 1.2588709811607520e+01 2 0 0
6825 1 2 5.9999999999999998e-02 1.0449721997606868e+01 5.5946853524460529e+01 1.4155006391280200e+01 2 0 0
6813 1 5 5.0000000000000000e-01 6.4551645769334387e+00 5.8828197055715563e+01 1.5364935578433787e+01 2 0 0
6820 1 2 5.9999999999999998e-02 8.4461665816780940e+00 5.7042161166698719e+01 1.5038493170010840e+01 2 0 0
6817 1 2 5.9999999999999998e-02 7.7103761443499783e+00 5.9845320640339352e+01 1.3908626106520124e+01 2 0 0
6814 1 1 -1.2000000000000000e-01 7.4614469010645585e+00 5.8822688397647667e+01 1.4207362368810234e+01 2 0 0
6819 1 2 5.9999999999999998e-02 9.4382066344082531e+00 5.8544383411767285e+01 1.5012786045496538e+01 2 0 0
6818 1 1 -1.2000000000000000e-01 9.3665627278493098e+00 5.7535582436104590e+01 1.3099975268269027e+01 2 0 0
6815 1 1 -1.2000000000000000e-01 8.7195993013378992e+00 5.7953170575795397e+01 1.4450630118585828e+01 2 0 0
18567 1 2 5.9999999999999998e-02 1.0374381670653422e+01 6.0727081024069534e+01 1.4557203759645091e+01 2 -1 0
6821 1 1 -1.2000000000000000e-01 1.0620405333556173e+01 5.6582846344976346e+01 1.3309774848024178e+01 2 0 0
4159 1 2 5.9999999999999998e-02 1.0761817828723807e+01 5.7398133416273687e+01 1.6949166647370134e+01 1 -2 0
4165 1 2 5.9999999999999998e-02 9.8484002442297935e+00 5.9916041083015813e+01 1.7009348236387403e+01 1 -2 0
6824 1 5 5.0000000000000000e-01 1.1875406616933878e+01 5.7460684601110223e+01 1.3557969487597468e+01 2 0 0
4160 1 2 5.9999999999999998e-02 9.2997696775788494e+00 5.6938700283827849e+01 1.7741783488867075e+01 1 -2 0
4155 1 1 -1.2000000000000000e-01 1.0330748395792307e+01 5.7297644025653923e+01 1.7922314164045151e+01 1 -2 0
6840 1 7 -5.0000000000000000e-01 1.2295033454561347e+01 5.7591765667464045e+01 1.4743103242836728e+01 2 0 0
4161 1 1 -1.2000000000000000e-01 9.3359371437939664e+00 5.9583155773155440e+01 1.7904824554425876e+01 1 -2 0
4166 1 2 5.9999999999999998e-02 8.3598133738560598e+00 5.9169558337909208e+01 1.7600239647869504e+01 1 -2 0
18563 1 1 -1.2000000000000000e-01 1.1042960606957150e+01 6.1548243614866351e+01 1.4596399352376759e+01 2 -1 0
18566 1 5 5.0000000000000000e-01 1.1857452960477627e+01 6.1432667741755914e+01 1.5826878346681292e+01 2 -1 0
18568 1 2 5.9999999999999998e-02 1.1656056296876519e+01 6.1317142541617244e+01 1.3768487082881627e+01 2 -1 0
4177 1 6 2.9999999999999999e-01 7.5011594598827198e+00 6.1281930467775247e+01 1.7383271136813622e+01 1 -2 0
4167 1 4 -5.0000000000000000e-01 8.0025194968114075e+00 6.1621324977476533e+01 1.8169067644810188e+01 1 -2 0
43749 1410 9 4.2380000000000001e-01 1.2479798084020189e+01 5.5705040369116311e+01 1.5224992136176684e+01 0 0 0
4178 1 6 2.9999999999999999e-01 1.2991783839345072e+01 5.5783340361205646e+01 1.6998632442234477e+01 1 -2 0
18579 1 6 2.9999999999999999e-01 1.2353759838937908e+01 5.9575158073574407e+01 1.5386066947868843e+01 2 -1 0
4134 1 1 -1.2000000000000000e-01 1.6488862492822861e+01 5.5683655275580307e+01 1.4270769212343223e+01 1 -2 0
4138 1 2 5.9999999999999998e-02 1.7574322335432718e+01 5.5577913457112608e+01 1.4432546418717124e+01 1 -2 0
6827 1 4 -5.0000000000000000e-01 1.2487700667345115e+01 5.7950210739783870e+01 1.2479519114833732e+01 2 0 0
18569 1 4 -5.0000000000000000e-01 1.2529836722904372e+01 6.0305556705984742e+01 1.6057678867362977e+01 2 -1 0
6828 1 3 8.0000000000000002e-02 1.3723625164352017e+01 5.8753609627654207e+01 1.2465870776382818e+01 2 0 0
6831 1 2 5.9999999999999998e-02 1.4568911145571171e+01 5.8228407403766631e+01 1.2863001914814669e+01 2 0 0
6830 1 2 5.9999999999999998e-02 1.3554796374056771e+01 5.9589324456648228e+01 1.3165412695794817e+01 2 0 0
4143 1 1 -1.2000000000000000e-01 1.5746359362227807e+01 5.6237300034052758e+01 1.5470840263314557e+01 1 -2 0
4137 1 2 5.9999999999999998e-02 1.6303361025699285e+01 5.6422269841168202e+01 1.3533922798091941e+01 1 -2 0
4145 1 2 5.9999999999999998e-02 1.4780157689701868e+01 5.6508682879085264e+01 1.5125108011801169e+01 1 -2 0
4146 1 2 5.9999999999999998e-02 1.6088992016958297e+01 5.7191027568764255e+01 1.5758827073097430e+01 1 -2 0
18578 1 2 5.9999999999999998e-02 1.5152247598479981e+01 5.9173832023660452e+01 1.5492845022628741e+01 2 -1 0
18570 1 3 8.0000000000000002e-02 1.3452675515864341e+01 6.0047014958766553e+01 1.7166456220252286e+01 2 -1 0
18584 1 1 -1.2000000000000000e-01 1.7427272622768086e+01 5.9875866312519150e+01 1.4014720294921018e+01 2 -1 0
18588 1 2 5.9999999999999998e-02 1.7027793814942214e+01 5.8862907308408744e+01 1.3852118693059220e+01 2 -1 0
18574 1 1 -1.2000000000000000e-01 1.5431408703129215e+01 6.0173998119944578e+01 1.5606646018345097e+01 2 -1 0
18589 1 2 5.9999999999999998e-02 1.7041574872073955e+01 6.0496650821973041e+01 1.3201445380862829e+01 2 -1 0
18583 1 1 -1.2000000000000000e-01 1.6930846363344674e+01 6.0289361652538254e+01 1.5414474499100425e+01 2 -1 0
18577 1 2 5.9999999999999998e-02 1.4843971470278543e+01 6.0696243401551243e+01 1.4877485920555964e+01 2 -1 0
18585 1 2 5.9999999999999998e-02 1.7420833572261341e+01 5.9654532976521033e+01 1.6206103408478150e+01 2 -1 0
18571 1 1 -1.2000000000000000e-01 1.4878073537276286e+01 6.0631585818308317e+01 1.7016098707725966e+01 2 -1 0
18573 1 2 5.9999999999999998e-02 1.3394673250961613e+01 5.8932351539736722e+01 1.7256703618947295e+01 2 -1 0
18586 1 2 5.9999999999999998e-02 1.7310622961847020e+01 6.1285918224020158e+01 1.5692217635202740e+01 2 -1 0
18576 1 2 5.9999999999999998e-02 1.5549202418992133e+01 6.0259306833716160e+01 1.7756119975203465e+01 2 -1 0
18572 1 2 5.9999999999999998e-02 1.2981313030718130e+01 6.0443442246147150e+01 1.8088682541193265e+01 2 -1 0
4150 1 4 -5.0000000000000000e-01 1.3433185213373768e+01 5.6117646304698546e+01 1.7839815806202235e+01 1 -2 0
4147 1 3 8.0000000000000002e-02 1.4903536222408272e+01 5.6026115542357580e+01 1.7880926027363635e+01 1 -2 0
4152 1 2 5.9999999999999998e-02 1.5100403128347175e+01 5.7066274133881997e+01 1.7964487875509416e+01 1 -2 0
4228 1 2 5.9999999999999998e-02 1.9471441144693141e+01 5.5735876915286859e+01 1.6367912433300976e+01 1 -2 0
4224 1 2 5.9999999999999998e-02 1.8894557062013345e+01 5.8038041703822536e+01 1.7082770839338945e+01 1 -2 0
18587 1 3 8.0000000000000002e-02 1.8910344768997437e+01 5.9969644164144171e+01 1.3962401828760427e+01 2 -1 0
18592 1 2 5.9999999999999998e-02 1.9368747457251363e+01 5.9450327789988570e+01 1.3052127282159592e+01 2 -1 0
18591 1 2 5.9999999999999998e-02 1.9410867214998291e+01 5.9386134443276731e+01 1.4746008804063445e+01 2 -1 0
4225 1 2 5.9999999999999998e-02 2.0375947759905273e+01 5.8010249929708948e+01 1.6200629146150455e+01 1 -2 0
40954 479 8 -8.4760000000000002e-01 2.1161400291118852e+01 5.7001971070397119e+01 1.3324180376237267e+01 0 0 0
4220 1 1 -1.2000000000000000e-01 1.9919667552841364e+01 5.7678924774501247e+01 1.7128701892704335e+01 1 -2 0
4213 1 2 5.9999999999999998e-02 2.0955171740674785e+01 6.0193739383367941e+01 1.7118474509705070e+01 1 -2 0
18590 1 4 -5.0000000000000000e-01 1.9434502953615905e+01 6.1397777440499510e+01 1.3971727212663799e+01 2 -1 0
4223 1 3 8.0000000000000002e-02 1.9919043621111680e+01 5.6201670816334712e+01 1.7248596174060502e+01 1 -2 0
4210 1 1 -1.2000000000000000e-01 2.0452020401037483e+01 5.9996405396204182e+01 1.8039586565457245e+01 1 -2 0
4214 1 2 5.9999999999999998e-02 1.9436371292025665e+01 6.0317300983021148e+01 1.7815663778556193e+01 1 -2 0
4219 1 1 -1.2000000000000000e-01 2.0494981343773432e+01 5.8475497113840383e+01 1.8312310323507639e+01 1 -2 0
4227 1 2 5.9999999999999998e-02 1.9248757764253320e+01 5.5823494110794151e+01 1.8011134765360897e+01 1 -2 0
40955 479 9 4.2380000000000001e-01 2.1372451020859330e+01 5.6720330365495037e+01 1.4260202231141205e+01 0 0 0
18540 1 2 5.9999999999999998e-02 1.6426893522682127e+00 6.2010897751180089e+01 1.2306395350947836e+01 2 -1 0
18548 1 2 5.9999999999999998e-02 4.1425864841433899e+00 6.3982445673762079e+01 1.2473748497462667e+01 2 -1 0
18551 1 2 5.9999999999999998e-02 4.0830768537862667e+00 6.1839507423071808e+01 1.4133334342493677e+01 2 -1 0
28873 1 2 5.9999999999999998e-02 4.3421587434830766e-02 6.2892734430521401e+01 1.4141145641415573e+01 -1 2 0
18547 1 2 5.9999999999999998e-02 2.4767231488414492e+00 6.4487787708979965e+01 1.3210003413687122e+01 2 -1 0
18545 1 1 -1.2000000000000000e-01 3.1907948966748996e+00 6.3605140012220616e+01 1.2950882107683809e+01 2 -1 0
18550 1 2 5.9999999999999998e-02 2.7118024475214697e+00 6.2643120676093666e+01 1.4930677073955996e+01 2 -1 0
18546 1 1 -1.2000000000000000e-01 3.5666517587834576e+00 6.2851163367004403e+01 1.4316965458479519e+01 2 -1 0
18549 1 3 8.0000000000000002e-02 4.5391816765944801e+00 6.3856899661699529e+01 1.5001498638155182e+01 2 -1 0
18554 1 2 5.9999999999999998e-02 4.6759750509002034e+00 6.3632960237115199e+01 1.6018350358127556e+01 2 -1 0
18552 1 4 -5.0000000000000000e-01 5.7898624731731969e+00 6.4235656277520988e+01 1.4304756532065252e+01 2 -1 0
18561 1 2 5.9999999999999998e-02 8.9144954346629017e+00 6.1884596484670887e+01 1.3091289615534050e+01 2 -1 0
18558 1 2 5.9999999999999998e-02 7.5933362125104340e+00 6.4171975692042338e+01 1.2388548888858320e+01 2 -1 0
18581 1 7 -5.0000000000000000e-01 6.9838947136196836e+00 6.2424600383947656e+01 1.5005421912314642e+01 2 -1 0
18555 1 5 5.0000000000000000e-01 6.8788898782747552e+00 6.3470670183885375e+01 1.4293985577996217e+01 2 -1 0
18562 1 2 5.9999999999999998e-02 9.9643778631432607e+00 6.3115923135954958e+01 1.2469846598355986e+01 2 -1 0
18565 1 2 5.9999999999999998e-02 9.4895348851984238e+00 6.2844792927601695e+01 1.5424642668938150e+01 2 -1 0
18560 1 1 -1.2000000000000000e-01 1.0096747705888950e+01 6.2814088877466361e+01 1.4555960017076133e+01 2 -1 0
18557 1 1 -1.2000000000000000e-01 9.2662078689430913e+00 6.2950228382536771e+01 1.3300208502190683e+01 2 -1 0
18556 1 1 -1.2000000000000000e-01 8.0465111418056932e+00 6.3957082172778904e+01 1.3362497031534888e+01 2 -1 0
18564 1 2 5.9999999999999998e-02 1.0774767728699043e+01 6.3698373977243023e+01 1.4596331265039742e+01 2 -1 0
4176 1 2 5.9999999999999998e-02 9.9776780728543741e+00 6.3858054714919533e+01 1.7725273027033911e+01 1 -2 0
4172 1 1 -1.2000000000000000e-01 9.2958841897517015e+00 6.4575247015945919e+01 1.8139320897443397e+01 1 -2 0
4170 1 2 5.9999999999999998e-02 6.7822648549877567e+00 6.3155601836335492e+01 1.8037164278309767e+01 1 -2 0
18582 1 7 -5.0000000000000000e-01 1.1867346573052737e+01 6.2351715106324036e+01 1.6685304144295909e+01 2 -1 0
18614 1 2 5.9999999999999998e-02 1.2235173053677714e+01 6.3530744953006511e+01 1.2472537847338748e+01 2 -1 0
18610 1 2 5.9999999999999998e-02 1.4398755043397488e+01 6.2735642183560529e+01 1.2459682730870782e+01 2 -1 0
18575 1 2 5.9999999999999998e-02 1.4922912833019323e+01 6.1746423325565353e+01 1.7060240207364743e+01 2 -1 0
18609 1 1 -1.2000000000000000e-01 1.2990342675538418e+01 6.4346348303295670e+01 1.2450307809137716e+01 2 -1 0
18608 1 3 8.0000000000000002e-02 1.4208450313379684e+01 6.3689080171757816e+01 1.2984798792820472e+01 2 -1 0
18611 1 2 5.9999999999999998e-02 1.4071993390134663e+01 6.3600851692413457e+01 1.4092709594663907e+01 2 -1 0
4200 1 2 5.9999999999999998e-02 1.6425971639351467e+01 6.3249571860165631e+01 1.6330328031333355e+01 1 -2 0
4199 1 1 -1.2000000000000000e-01 1.7597669589209804e+01 6.4115044641768549e+01 1.7812671907046713e+01 1 -2 0
4196 1 1 -1.2000000000000000e-01 1.6644005757318094e+01 6.4317685655463620e+01 1.6653721360345415e+01 1 -2 0
18599 1 2 5.9999999999999998e-02 1.8341070377174063e+01 6.3889818515922464e+01 1.3929246069547252e+01 2 -1 0
4197 1 2 5.9999999999999998e-02 1.4786136578565548e+01 6.4550905489610571e+01 1.7734963936798792e+01 1 -2 0
18607 1 4 -5.0000000000000000e-01 1.5439945058865383e+01 6.4469999943258628e+01 1.2956777346056123e+01 2 -1 0
18597 1 2 5.9999999999999998e-02 2.1118181835479451e+01 6.3785377478322800e+01 1.2545495364846628e+01 2 -1 0
18618 1 6 2.9999999999999999e-01 1.9376793665081451e+01 6.1792383118986450e+01 1.4907593843991771e+01 2 -1 0
4202 1 5 5.0000000000000000e-01 1.8861289369530642e+01 6.3302520301893047e+01 1.7602357777834577e+01 1 -2 0
4218 1 7 -5.0000000000000000e-01 1.9189771418888682e+01 6.2948809806790770e+01 1.6473303919793782e+01 1 -2 0
18593 1 5 5.0000000000000000e-01 1.9964417445442141e+01 6.2044093013477926e+01 1.2951937195985719e+01 2 -1 0
18594 1 1 -1.2000000000000000e-01 2.0418045728839360e+01 6.3467468084434849e+01 1.3331827723613989e+01 2 -1 0
18596 1 2 5.9999999999999998e-02 2.0923712306836286e+01 6.3517083538343272e+01 1.4283491355115890e+01 2 -1 0
18595 1 1 -1.2000000000000000e-01 1.9155960996125842e+01 6.4431483219378464e+01 1.3402826527385335e+01 2 -1 0
4208 1 2 5.9999999999999998e-02 2.1448674891819532e+01 6.2513338620254075e+01 1.7703034165266175e+01 1 -2 0
11893 1 7 -5.0000000000000000e-01 1.9661323803877717e+00 3.5877909015093458e+01 1.9026000482879191e+01 2 2 0
25818 1 1 -1.2000000000000000e-01 3.8037845252521656e+00 3.3587370518252257e+01 2.1291979357462274e+01 -1 1 0
25823 1 2 5.9999999999999998e-02 4.0132856730417341e+00 3.3983631648192585e+01 2.0233691131609074e+01 -1 1 0
25819 1 2 5.9999999999999998e-02 1.7530166195638157e+00 3.3051427933003040e+01 2.0782982973073974e+01 -1 1 0
25815 1 1 -1.2000000000000000e-01 2.6053098462630313e+00 3.2607764094603382e+01 2.1308368784958262e+01 -1 1 0
25825 1 2 5.9999999999999998e-02 2.6545720830897328e+00 3.5306129978521668e+01 2.2088127503172799e+01 -1 1 0
25821 1 1 -1.2000000000000000e-01 3.6267623325990375e+00 3.4835487575676503e+01 2.2221776256913785e+01 -1 1 0
25822 1 2 5.9999999999999998e-02 4.7126032894713683e+00 3.2986273304349275e+01 2.1639201432903896e+01 -1 1 0
25824 1 5 5.0000000000000000e-01 4.6503668149870867e+00 3.5945070026419437e+01 2.2218704194152259e+01 -1 1 0
25840 1 7 -5.0000000000000000e-01 5.8166561717436744e+00 3.5664508168595560e+01 2.2428889000231568e+01 -1 1 0
25826 1 2 5.9999999999999998e-02 3.7136611957895238e+00 3.4533187035292819e+01 2.3281696005171028e+01 -1 1 0
25820 1 2 5.9999999999999998e-02 2.2981421520253571e+00 3.2632569353269638e+01 2.2320981365406908e+01 -1 1 0
26913 1 2 5.9999999999999998e-02 1.1598758101058763e+01 3.6437191735375720e+01 1.8433239754185269e+01 -2 2 0
44355 1612 9 4.2380000000000001e-01 6.7374665689854121e+00 3.4136636955626344e+01 2.0851693246348052e+01 0 0 0
44353 1612 8 -8.4760000000000002e-01 7.5894386631354820e+00 3.3946338879050998e+01 2.0363912397719812e+01 0 0 0
44354 1612 9 4.2380000000000001e-01 7.5110020730551073e+00 3.3072197833832327e+01 1.9884615904335732e+01 0 0 0
41484 655 9 4.2380000000000001e-01 1.1203078980190519e+01 3.3782628352884601e+01 2.0764942554114548e+01 0 0 0
42806 1096 9 4.2380000000000001e-01 8.2481326299427931e+00 3.5703600448537848e+01 2.0468158981985983e+01 0 0 0
43372 1285 8 -8.4760000000000002e-01 8.5744873513929498e+00 3.6876147157894493e+01 2.2911436811791095e+01 0 0 0
43373 1285 9 4.2380000000000001e-01 8.7124971840309904e+00 3.6879479801282145e+01 2.1921011172440995e+01 0 0 0
43374 1285 9 4.2380000000000001e-01 7.7797757701640675e+00 3.6311963250136301e+01 2.3135335004071425e+01 0 0 0
42311 931 9 4.2380000000000001e-01 1.1334627240161170e+01 3.5437868429028725e+01 2.3143351079260949e+01 0 0 0
41482 655 8 -8.4760000000000002e-01 1.0701381229799360e+01 3.4084473770696299e+01 1.9954269910024614e+01 0 0 0
42312 931 9 4.2380000000000001e-01 1.0168073180259617e+01 3.6515486266447994e+01 2.3523506968692200e+01 0 0 0
41483 655 9 4.2380000000000001e-01 9.7490728898433510e+00 3.3786869328887001e+01 2.0021655706031964e+01 0 0 0
42807 1096 9 4.2380000000000001e-01 9.4592203295936343e+00 3.6296961611417792e+01 1.9547389949999332e+01 0 0 0
42805 1096 8 -8.4760000000000002e-01 8.7048899021933899e+00 3.6537462886532559e+01 2.0158245701478624e+01 0 0 0
44762 1748 9 4.2380000000000001e-01 1.1950816001244755e+01 3.2972326008649340e+01 1.9163522197580566e+01 0 0 0
39917 133 9 4.2380000000000001e-01 1.1593082210814478e+01 3.2801115852980125e+01 2.2945493084280823e+01 0 0 0
39916 133 8 -8.4760000000000002e-01 1.1900484402469791e+01 3.3568169733794271e+01 2.2382347243192026e+01 0 0 0
42310 931 8 -8.4760000000000002e-01 1.1101511548266984e+01 3.6217970382319564e+01 2.3723952893724000e+01 0 0 0
44761 1748 8 -8.4760000000000002e-01 1.2788012648101926e+01 3.2577972212760457e+01 1.8784591920848435e+01 0 0 0
41902 795 8 -8.4760000000000002e-01 1.5267611550859467e+01 3.5144157347266926e+01 2.0028086752750266e+01 0 0 0
41904 795 9 4.2380000000000001e-01 1.5368052512710909e+01 3.4603405041063425e+01 1.9192922957632604e+01 0 0 0
41903 795 9 4.2380000000000001e-01 1.6059110659832797e+01 3.4992974921779158e+01 2.0620263296343307e+01 0 0 0
44933 1805 9 4.2380000000000001e-01 1.5439774206221653e+01 3.6763008202917476e+01 2.0902257151853046e+01 0 0 0
39600 27 9 4.2380000000000001e-01 1.4695837977904203e+01 3.4723917189256781e+01 2.1698438071527907e+01 1 1 0
42267 916 9 4.2380000000000001e-01 1.8178263038693036e+01 3.3756449265443969e+01 2.1594768319381103e+01 0 0 0
39598 27 8 -8.4760000000000002e-01 1.4499933175999336e+01 3.4328619395653689e+01 2.2595857427180409e+01 1 1 0
42265 916 8 -8.4760000000000002e-01 1.7218656279614759e+01 3.3987797425900418e+01 2.1434665521540559e+01 0 0 0
39918 133 9 4.2380000000000001e-01 1.2899499900672774e+01 3.3610962825125164e+01 2.2394087805877813e+01 0 0 0
42266 916 9 4.2380000000000001e-01 1.6646883772168881e+01 3.3190385308352766e+01 2.1627564638793757e+01 0 0 0
13873 1 2 5.9999999999999998e-02 1.7785353315078218e+01 3.3018596772506463e+01 1.8426988186125683e+01 1 1 0
39599 27 9 4.2380000000000001e-01 1.4088568262134315e+01 3.5024827204746707e+01 2.3184137709336344e+01 1 1 0
43180 1221 8 -8.4760000000000002e-01 1.7384807325123433e+01 3.5572689811564388e+01 2.3707856460141780e+01 0 0 0
43181 1221 9 4.2380000000000001e-01 1.7217018126325886e+01 3.4849436775237997e+01 2.3037966551440828e+01 0 0 0
13880 1 2 5.9999999999999998e-02 1.7996011613595886e+01 3.5590697020752032e+01 1.8846620898057846e+01 1 1 0
43182 1221 9 4.2380000000000001e-01 1.7518449907764733e+01 3.6442477032509480e+01 2.3232872177764595e+01 0 0 0
13872 1 1 -1.2000000000000000e-01 1.9639107633400492e+01 3.4189951638563748e+01 1.8606731545429085e+01 1 1 0
13875 1 3 8.0000000000000002e-02 1.9018855330584156e+01 3.5590907956686252e+01 1.8510493191705375e+01 1 1 0
45023 1835 9 4.2380000000000001e-01 2.0184382007630990e+01 3.4128407896918674e+01 2.2907353222654486e+01 0 0 0
13876 1 2 5.9999999999999998e-02 1.9725206761950261e+01 3.3986710378854710e+01 1.9649916962033124e+01 1 1 0
45022 1835 8 -8.4760000000000002e-01 1.9712603564471458e+01 3.3554871152850183e+01 2.2237665710838428e+01 0 0 0
45024 1835 9 4.2380000000000001e-01 2.0335514226995528e+01 3.3339453238302973e+01 2.1485616169411973e+01 0 0 0
41158 547 8 -8.4760000000000002e-01 2.0399397511040132e+01 3.6003043882206761e+01 2.4288904603729026e+01 0 0 0
13906 1 6 2.9999999999999999e-01 2.0732229374304730e+01 3.6785811909305387e+01 1.8664236039720606e+01 1 1 0
13878 1 4 -5.0000000000000000e-01 1.9808927287762945e+01 3.6642286556039380e+01 1.9118686159616175e+01 1 1 0
41706 729 9 4.2380000000000001e-01 1.8852174552304131e+01 3.2861632111948047e+01 2.3673525323735891e+01 0 0 0
41159 547 9 4.2380000000000001e-01 1.9410892371478635e+01 3.5851865843698420e+01 2.4290571118234261e+01 0 0 0
11911 1 2 5.9999999999999998e-02 1.1558926855878506e+00 4.2309551647311906e+01 1.8423435661630439e+01 2 2 0
11870 1 2 5.9999999999999998e-02 5.6875595467561146e-01 3.7373329829334814e+01 2.0320308628213517e+01 2 2 0
11867 1 5 5.0000000000000000e-01 2.0772644424321123e+00 3.7103735069930089e+01 1.9029323271932196e+01 2 2 0
11932 1 7 -5.0000000000000000e-01 3.1207993694235965e+00 4.0430867679740970e+01 1.8637935992897706e+01 2 2 0
25846 1 2 5.9999999999999998e-02 6.1998125940619697e-01 4.1378449692177540e+01 2.3548837866660950e+01 -1 1 0
11868 1 1 -1.2000000000000000e-01 9.2286635850937226e-01 3.7934684509784567e+01 1.9443186419616897e+01 2 2 0
11871 1 2 5.9999999999999998e-02 1.2448006766971422e+00 3.8941008751148622e+01 1.9849646846020089e+01 2 2 0
11866 1 2 5.9999999999999998e-02 5.1804347035217910e+00 3.7675042080826891e+01 1.8504788747026538e+01 2 2 0
11892 1 6 2.9999999999999999e-01 3.0951637291090330e+00 3.8852119266752489e+01 1.8591892193200877e+01 2 2 0
11864 1 4 -5.0000000000000000e-01 3.1496899111179468e+00 3.7800671836806892e+01 1.8587016049836688e+01 2 2 0
25843 1 2 5.9999999999999998e-02 1.9662335411047851e+00 4.1014371765973429e+01 2.1355849124541962e+01 -1 1 0
25841 1 1 -1.2000000000000000e-01 2.4022180488920579e+00 4.1267611944932170e+01 2.2307985345962621e+01 -1 1 0
25829 1 1 -1.2000000000000000e-01 4.2967123076417870e+00 3.9732093911994923e+01 2.1991864649189520e+01 -1 1 0
25844 1 2 5.9999999999999998e-02 3.0968394399463985e+00 4.1962182928071556e+01 2.1906015575650997e+01 -1 1 0
25834 1 2 5.9999999999999998e-02 3.9627355622024441e+00 3.9798379552807027e+01 2.0939248816892231e+01 -1 1 0
11922 1 2 5.9999999999999998e-02 4.4596190568031355e+00 4.1778629712003770e+01 2.0262999025212661e+01 2 2 0
11920 1 3 8.0000000000000002e-02 5.1844822238267243e+00 4.2065838846856252e+01 1.9537594732895755e+01 2 2 0
25842 1 1 -1.2000000000000000e-01 1.3642565678141827e+00 4.2090558566053666e+01 2.3201976933267641e+01 -1 1 0
25836 1 2 5.9999999999999998e-02 2.2491177719200044e+00 3.9284718801782233e+01 2.2732524486980157e+01 -1 1 0
25832 1 1 -1.2000000000000000e-01 3.0497208016301540e+00 4.0002577155324701e+01 2.2822056137772506e+01 -1 1 0
25847 1 2 5.9999999999999998e-02 1.8969366042342799e+00 4.2451636842315779e+01 2.4059549603047550e+01 -1 1 0
25833 1 2 5.9999999999999998e-02 5.0384701693388907e+00 4.0513927362816396e+01 2.2139596607023300e+01 -1 1 0
25827 1 4 -5.0000000000000000e-01 4.1513442823030404e+00 3.7190645110931825e+01 2.2087797525435295e+01 -1 1 0
25828 1 3 8.0000000000000002e-02 4.8997865685552986e+00 3.8407093364711706e+01 2.2425915351954842e+01 -1 1 0
25835 1 2 5.9999999999999998e-02 3.3332492399790028e+00 4.0083120631152447e+01 2.3871529015659437e+01 -1 1 0
25831 1 2 5.9999999999999998e-02 5.7213417430431344e+00 3.8386082593143456e+01 2.1739818714758258e+01 -1 1 0
25837 1 6 2.9999999999999999e-01 3.0828527941342330e+00 3.7243173286585012e+01 2.1925647021413535e+01 -1 1 0
25830 1 2 5.9999999999999998e-02 5.2109536630103799e+00 3.8317585359975425e+01 2.3468157693066857e+01 -1 1 0
11923 1 2 5.9999999999999998e-02 5.9418999247419695e+00 4.1413284897566854e+01 1.9596086083885414e+01 2 2 0
25849 1 2 5.9999999999999998e-02 3.5840347729986294e-01 4.3046592392244563e+01 2.1470879103673802e+01 -1 1 0
11928 1 2 5.9999999999999998e-02 6.0697163477683098e+00 4.2939932499148973e+01 2.1823158444893373e+01 2 2 0
39662 48 9 4.2380000000000001e-01 7.4586592077137350e+00 3.9533954210110366e+01 2.0086556235297031e+01 0 0 0
39663 48 9 4.2380000000000001e-01 8.6165009014012330e+00 3.8523906271071709e+01 2.0639577290607246e+01 0 0 0
25353 1 2 5.9999999999999998e-02 1.0041744732859973e+01 4.0271561308023948e+01 1.9087255924449330e+01 -1 0 0
40815 432 9 4.2380000000000001e-01 1.1285780695136294e+01 4.3024891879485807e+01 2.2900754250106054e+01 0 0 0
41674 719 8 -8.4760000000000002e-01 8.5969280355939333e+00 4.0509651986509851e+01 2.3303929168559595e+01 0 0 0
41676 719 9 4.2380000000000001e-01 8.3558833554153136e+00 4.0271912853944293e+01 2.2362984133203863e+01 0 0 0
39661 48 8 -8.4760000000000002e-01 8.1539823537998846e+00 3.9397291424559612e+01 2.0792140491809334e+01 0 0 0
41675 719 9 4.2380000000000001e-01 8.2929429862651691e+00 3.9782726768573248e+01 2.3919699203848882e+01 0 0 0
39806 96 9 4.2380000000000001e-01 1.0302512481241159e+01 4.0992338898584848e+01 2.3638675972459328e+01 0 0 0
42423 968 9 4.2380000000000001e-01 8.7536156780691101e+00 4.2548654127229298e+01 2.4103196491916211e+01 0 0 0
39805 96 8 -8.4760000000000002e-01 1.1134158246810754e+01 4.1547149696274019e+01 2.3662154480331910e+01 0 0 0
39807 96 9 4.2380000000000001e-01 1.1887989093953427e+01 4.1002399207289898e+01 2.4029559516691737e+01 0 0 0
11927 1 2 5.9999999999999998e-02 7.6624386478431123e+00 4.3009436938751136e+01 2.0848723995681382e+01 2 2 0
26828 1 7 -5.0000000000000000e-01 1.8443946466339661e+01 4.1742517113663872e+01 1.8974097407262825e+01 -2 2 0
26824 1 2 5.9999999999999998e-02 1.2447034999350619e+01 4.1939209696438546e+01 1.9793459557893865e+01 -2 2 0
44932 1805 8 -8.4760000000000002e-01 1.5752747122393156e+01 3.7529100543305475e+01 2.1463640579458332e+01 0 0 0
44934 1805 9 4.2380000000000001e-01 1.6731559831087480e+01 3.7671865520326307e+01 2.1316859399084347e+01 0 0 0
26822 1 2 5.9999999999999998e-02 1.3944703799098592e+01 4.0307475497901720e+01 1.9241597693628286e+01 -2 2 0
26817 1 1 -1.2000000000000000e-01 1.4469755397526107e+01 4.1193723154618496e+01 1.9289101887072732e+01 -2 2 0
40161 214 9 4.2380000000000001e-01 1.5564428753181380e+01 3.8288470735628927e+01 2.2930433722814286e+01 0 0 0
26823 1 2 5.9999999999999998e-02 1.3674348066663566e+01 4.2296049334362856e+01 2.1022967903213370e+01 -2 2 0
40159 214 8 -8.4760000000000002e-01 1.5246243489139916e+01 3.8760966664020891e+01 2.3752325291923306e+01 0 0 0
26818 1 2 5.9999999999999998e-02 1.6389374917501598e+01 4.0286078532646762e+01 1.9514216085077070e+01 -2 2 0
26819 1 2 5.9999999999999998e-02 1.5557676582595741e+01 4.0775026632299038e+01 2.0937821473111772e+01 -2 2 0
26816 1 3 8.0000000000000002e-02 1.5811172363048531e+01 4.1101847946519193e+01 1.9962488666045218e+01 -2 2 0
26815 1 4 -5.0000000000000000e-01 1.6578692424374271e+01 4.2327532807863946e+01 2.0159240544026485e+01 -2 2 0
26820 1 1 -1.2000000000000000e-01 1.3496176405453719e+01 4.2242159982777764e+01 1.9947806066157451e+01 -2 2 0
26812 1 5 5.0000000000000000e-01 1.7818713894728713e+01 4.2524036225683354e+01 1.9727735678839366e+01 -2 2 0
41031 504 9 4.2380000000000001e-01 1.5317605609254647e+01 4.1160155402982298e+01 2.3173255806626102e+01 1 1 0
41029 504 8 -8.4760000000000002e-01 1.4719434156297311e+01 4.1722525946403699e+01 2.3744158823163378e+01 1 1 0
40160 214 9 4.2380000000000001e-01 1.4478782529989958e+01 3.8258028804225049e+01 2.4149889363983991e+01 0 0 0
26825 1 6 2.9999999999999999e-01 1.6217573486881619e+01 4.3066898446710489e+01 2.0774901218348628e+01 -2 2 0
13907 1 7 -5.0000000000000000e-01 1.8458321564309635e+01 3.7299784466715529e+01 2.0790211848601277e+01 1 1 0
41030 504 9 4.2380000000000001e-01 1.4135286727039437e+01 4.1130372013234364e+01 2.4299249370475774e+01 1 1 0
44451 1644 9 4.2380000000000001e-01 1.5285371389517747e+01 4.3095559221102064e+01 2.2975047935444181e+01 0 0 0
40507 330 8 -8.4760000000000002e-01 2.0669632646051525e+01 4.2593429264813523e+01 2.3332315730880616e+01 0 0 0
13888 1 2 5.9999999999999998e-02 2.0325809793201515e+01 3.9439954836092305e+01 1.9041125591425683e+01 1 1 0
13881 1 5 5.0000000000000000e-01 1.9506285990563764e+01 3.7365624199644564e+01 2.0202707621010472e+01 1 1 0
13884 1 2 5.9999999999999998e-02 2.0091344519469367e+01 3.8700530817999969e+01 2.1602365869180492e+01 1 1 0
13882 1 1 -1.2000000000000000e-01 2.0591379462670247e+01 3.8169792676580172e+01 2.0783749152696995e+01 1 1 0
13885 1 2 5.9999999999999998e-02 2.1305742996682792e+01 3.7484509206146448e+01 2.1215539702116825e+01 1 1 0
40508 330 9 4.2380000000000001e-01 2.1457150407597140e+01 4.3125662901133019e+01 2.3021601824345058e+01 0 0 0
13883 1 1 -1.2000000000000000e-01 2.1218244049332707e+01 3.9025701372743981e+01 1.9590675730913489e+01 1 1 0
43848 1443 9 4.2380000000000001e-01 2.1144310742655819e+01 4.0912343000927621e+01 2.3949512226589391e+01 0 0 0
13890 1 2 5.9999999999999998e-02 2.1370007073630887e+01 4.0937475932945539e+01 2.0544649877912679e+01 1 1 0
25412 1 2 5.9999999999999998e-02 3.8635967675423024e+00 4.8318656116478458e+01 1.8516892820556880e+01 -1 0 0
25845 1 3 8.0000000000000002e-02 7.5075978316747749e-01 4.3315581118877013e+01 2.2431223676767388e+01 -1 1 0
25413 1 2 5.9999999999999998e-02 5.2605906723482647e+00 4.7237102267146803e+01 1.8724657635141799e+01 -1 0 0
25876 1 6 2.9999999999999999e-01 2.4939677954262409e+00 4.4581317600333335e+01 2.2624864518162415e+01 -1 1 0
11921 1 1 -1.2000000000000000e-01 5.7107950257182027e+00 4.3495188630373725e+01 1.9832193439220685e+01 2 2 0
25877 1 7 -5.0000000000000000e-01 4.7279323640812948e-01 4.5413477244595910e+01 2.0379081284186725e+01 -1 1 0
25848 1 4 -5.0000000000000000e-01 1.6684006201437578e+00 4.4496291799828143e+01 2.2095703488833642e+01 -1 1 0
11926 1 2 5.9999999999999998e-02 4.9391916753040759e+00 4.4194634045244662e+01 2.0033293934247226e+01 2 2 0
25851 1 5 5.0000000000000000e-01 1.4652984047034461e+00 4.5430631406964828e+01 2.1077208931243351e+01 -1 1 0
25861 1 2 5.9999999999999998e-02 1.3548538465046092e+00 4.7521454775829710e+01 2.3246604150619980e+01 -1 1 0
25855 1 2 5.9999999999999998e-02 1.9153187924908355e+00 4.7273467703727349e+01 2.0209274496160919e+01 -1 1 0
25858 1 2 5.9999999999999998e-02 3.9844505108675059e+00 4.7683907379003209e+01 2.1510827985093119e+01 -1 1 0
25854 1 2 5.9999999999999998e-02 3.3672322750899597e+00 4.6045674271394468e+01 2.0121196154292132e+01 -1 1 0
25852 1 1 -1.2000000000000000e-01 2.4941669379380471e+00 4.6468122034083493e+01 2.0714888575699518e+01 -1 1 0
25853 1 1 -1.2000000000000000e-01 3.1566493187974696e+00 4.7158205296955892e+01 2.1946771398090753e+01 -1 1 0
25856 1 1 -1.2000000000000000e-01 2.1762344474457986e+00 4.8100207538381206e+01 2.2735512803227937e+01 -1 1 0
25857 1 2 5.9999999999999998e-02 3.6434616340979171e+00 4.6444968089973855e+01 2.2607964032691040e+01 -1 1 0
25860 1 2 5.9999999999999998e-02 1.7695889224994066e+00 4.8738292834400184e+01 2.1975347131524238e+01 -1 1 0
25859 1 1 -1.2000000000000000e-01 2.8007759622725437e+00 4.8930991253944299e+01 2.3797151313159628e+01 -1 1 0
25864 1 2 5.9999999999999998e-02 3.7773986259260366e+00 4.9398970965478988e+01 2.3440769603083364e+01 -1 1 0
11936 1 2 5.9999999999999998e-02 6.1154046184221471e+00 4.5664303816517680e+01 2.1551425125540696e+01 2 2 0
11924 1 1 -1.2000000000000000e-01 6.6653823392798612e+00 4.3513888326812562e+01 2.1079791331453418e+01 2 2 0
42421 968 8 -8.4760000000000002e-01 9.0123370529472098e+00 4.3514237835451041e+01 2.4076518318085913e+01 0 0 0
11925 1 2 5.9999999999999998e-02 6.2006890032622772e+00 4.3896882978196558e+01 1.8933504847215445e+01 2 2 0
42422 968 9 4.2380000000000001e-01 9.7961464754771814e+00 4.3632571212333929e+01 2.3466894556981515e+01 0 0 0
40813 432 8 -8.4760000000000002e-01 1.1227373953378180e+01 4.3975661178666364e+01 2.2596408417175454e+01 0 0 0
40814 432 9 4.2380000000000001e-01 1.2140201648540980e+01 4.4305054972577395e+01 2.2355067730497044e+01 0 0 0
11935 1 2 5.9999999999999998e-02 7.2812284040732678e+00 4.4971945852232103e+01 2.2530608744756705e+01 2 2 0
11938 1 2 5.9999999999999998e-02 8.6254741740384713e+00 4.4966121260013054e+01 2.0239187679322178e+01 2 2 0
26834 1 2 5.9999999999999998e-02 1.1835211565765219e+01 4.4443980502464065e+01 2.0157029656458967e+01 -2 2 0
11968 1 6 2.9999999999999999e-01 7.5879578569266242e+00 4.8563619775860921e+01 2.0880898059197772e+01 2 2 0
11933 1 1 -1.2000000000000000e-01 6.9478163053633635e+00 4.5026163113544662e+01 2.1496047988432167e+01 2 2 0
11939 1 2 5.9999999999999998e-02 7.4876025922579679e+00 4.5954163005511177e+01 1.9575207929398651e+01 2 2 0
11937 1 3 8.0000000000000002e-02 8.7653311734943706e+00 4.6852336987025950e+01 2.1113630558594298e+01 2 2 0
11934 1 1 -1.2000000000000000e-01 7.9152083870304457e+00 4.5657428253242578e+01 2.0573759549311742e+01 2 2 0
11940 1 4 -5.0000000000000000e-01 8.1363706462067960e+00 4.8012519805452506e+01 2.1552034246736586e+01 2 2 0
11942 1 2 5.9999999999999998e-02 9.4486363056534195e+00 4.7145467444827766e+01 2.0294020221099583e+01 2 2 0
11941 1 2 5.9999999999999998e-02 9.4891322860558258e+00 4.6466412894342021e+01 2.1794407145189176e+01 2 2 0
11943 1 5 5.0000000000000000e-01 8.0377526262684338e+00 4.8558381258040100e+01 2.2796400699620641e+01 2 2 0
11969 1 7 -5.0000000000000000e-01 8.4334411457158254e+00 4.7951269217358075e+01 2.3825749572734271e+01 2 2 0
41718 733 9 4.2380000000000001e-01 1.1787140076717424e+01 4.8367212109552206e+01 2.1680644144400571e+01 0 0 0
41717 733 9 4.2380000000000001e-01 1.1347591034394808e+01 4.8148498758818583e+01 2.3238073880608681e+01 0 0 0
41716 733 8 -8.4760000000000002e-01 1.2057693043389776e+01 4.7969152162667847e+01 2.2557199527116779e+01 0 0 0
26838 1 2 5.9999999999999998e-02 1.2434314712637997e+01 4.6770142528751613e+01 1.9391859661814571e+01 -2 2 0
26833 1 3 8.0000000000000002e-02 1.2986779446301297e+01 4.5948476671549365e+01 1.9022407213382412e+01 -2 2 0
45377 1953 9 4.2380000000000001e-01 1.3352059055063091e+01 4.6765773383102221e+01 2.3367982082066163e+01 0 0 0
45376 1953 8 -8.4760000000000002e-01 1.3947369669518345e+01 4.5977498121742443e+01 2.3523635191990223e+01 0 0 0
26830 1 1 -1.2000000000000000e-01 1.2872451355480560e+01 4.4729597428444855e+01 1.9921395804735862e+01 -2 2 0
26832 1 2 5.9999999999999998e-02 1.4751643989536813e+01 4.4020931803200263e+01 1.9390697804765605e+01 -2 2 0
26829 1 1 -1.2000000000000000e-01 1.3769528180363608e+01 4.3664500147245548e+01 1.9330577136395672e+01 -2 2 0
26836 1 4 -5.0000000000000000e-01 1.4301427179683152e+01 4.6443534169506272e+01 1.8752236537158609e+01 -2 2 0
26842 1 2 5.9999999999999998e-02 1.6531715232431534e+01 4.7387097751948417e+01 1.8565446095862409e+01 -2 2 0
26864 1 6 2.9999999999999999e-01 1.5063544317935090e+01 4.6318740766106686e+01 1.9460971133215377e+01 -2 2 0
26835 1 2 5.9999999999999998e-02 1.3240484545687391e+01 4.4948946476930431e+01 2.0882394409800131e+01 -2 2 0
44132 1538 9 4.2380000000000001e-01 1.3782215542295223e+01 4.8132361241473028e+01 2.2116065560499237e+01 0 0 0
44449 1644 8 -8.4760000000000002e-01 1.5667353310723673e+01 4.3962372238701846e+01 2.2654540450252505e+01 0 0 0
44131 1538 8 -8.4760000000000002e-01 1.4713762336534392e+01 4.8473487435806291e+01 2.1990149662342333e+01 0 0 0
44133 1538 9 4.2380000000000001e-01 1.5322070079947718e+01 4.7709717970174722e+01 2.1774234625633817e+01 0 0 0
44938 1807 8 -8.4760000000000002e-01 1.6411823778535659e+01 4.6360215840968657e+01 2.1092085824236481e+01 0 0 0
44939 1807 9 4.2380000000000001e-01 1.6368063305165229e+01 4.5409647780468063e+01 2.1399503825895486e+01 0 0 0
44940 1807 9 4.2380000000000001e-01 1.7358189111576188e+01 4.6680661884480571e+01 2.1133418963122423e+01 0 0 0
44450 1644 9 4.2380000000000001e-01 1.5164586976206470e+01 4.4721401587448739e+01 2.3068183406622840e+01 0 0 0
44127 1536 9 4.2380000000000001e-01 1.7697759744464022e+01 4.4102624092387018e+01 2.3482019867966393e+01 0 0 0
26814 1 2 5.9999999999999998e-02 1.7776322016014309e+01 4.4189112894245142e+01 2.0911628281575219e+01 -2 2 0
40806 429 9 4.2380000000000001e-01 1.7399485627541139e+01 4.8085012852003246e+01 2.3172288264917345e+01 0 0 0
40804 429 8 -8.4760000000000002e-01 1.7373053174086589e+01 4.8746234012572216e+01 2.3922014033123279e+01 0 0 0
40805 429 9 4.2380000000000001e-01 1.6459682850540435e+01 4.9149379840564116e+01 2.3978836835016921e+01 0 0 0
45378 1953 9 4.2380000000000001e-01 1.3538046102788146e+01 4.5382038913757057e+01 2.4214926388307809e+01 0 0 0
40509 330 9 4.2380000000000001e-01 1.9867414361564759e+01 4.3187693111711319e+01 2.3389729606574903e+01 0 0 0
44125 1536 8 -8.4760000000000002e-01 1.8683459527092964e+01 4.4170713782405336e+01 2.3636162080882663e+01 0 0 0
26809 1 1 -1.2000000000000000e-01 1.8464954215571122e+01 4.3777386809417202e+01 2.0205204394904317e+01 -2 2 0
41347 610 8 -8.4760000000000002e-01 1.8808678394399770e+01 4.7394352991183752e+01 2.1916543368252551e+01 0 0 0
44126 1536 9 4.2380000000000001e-01 1.8879501019775631e+01 4.4982420500401673e+01 2.4186344178026228e+01 0 0 0
26807 1 2 5.9999999999999998e-02 2.0478984863026582e+01 4.3503357014321836e+01 1.8620964348171643e+01 -2 2 0
26813 1 2 5.9999999999999998e-02 1.9406895306774121e+01 4.3577915006533495e+01 2.0751961287277496e+01 -2 2 0
41348 610 9 4.2380000000000001e-01 1.8993223602316306e+01 4.8164622047651655e+01 2.1306110167415351e+01 0 0 0
41349 610 9 4.2380000000000001e-01 1.9500415733742745e+01 4.7367811588189824e+01 2.2638204653653212e+01 0 0 0
26810 1 2 5.9999999999999998e-02 1.8610749287792721e+01 4.5797066869001071e+01 1.9389574836856248e+01 -2 2 0
26803 1 1 -1.2000000000000000e-01 2.0175516292917727e+01 4.4545167774261330e+01 1.8598571733537945e+01 -2 2 0
26808 1 2 5.9999999999999998e-02 2.0812899805318729e+01 4.5063296609877838e+01 1.9351802742336400e+01 -2 2 0
26806 1 1 -1.2000000000000000e-01 1.8790349656172239e+01 4.4840078993523989e+01 1.9108213533265982e+01 -2 2 0
45244 1909 8 -8.4760000000000002e-01 1.9322768242258725e+01 4.9338185291470062e+01 2.0259227803198275e+01 0 0 0
26799 1 2 5.9999999999999998e-02 2.1505380883313659e+01 4.9099822512888210e+01 1.8845178280761054e+01 -2 2 0
11958 1 3 8.0000000000000002e-02 2.5446852126699571e+00 5.1254485010334918e+01 1.8647056288379012e+01 2 2 0
11974 1 2 5.9999999999999998e-02 7.6847489420396792e-02 5.4572307101902581e+01 1.8577257915825452e+01 2 2 0
11967 1 6 2.9999999999999999e-01 4.3582261547120797e+00 5.2339291955879126e+01 1.8428439750429863e+01 2 2 0
25874 1 2 5.9999999999999998e-02 3.4981652431497329e-01 5.4850694174670245e+01 2.4210136115643049e+01 -1 1 0
11961 1 2 5.9999999999999998e-02 2.1601650817603977e+00 5.0475129621650012e+01 1.9334960181861195e+01 2 2 0
25862 1 5 5.0000000000000000e-01 1.9583895839959076e+00 5.0054462280660026e+01 2.4267342986711327e+01 -1 1 0
11966 1 2 5.9999999999999998e-02 2.1677686450616981e-01 5.1934387229175975e+01 2.0148336483853125e+01 2 2 0
11970 1 7 -5.0000000000000000e-01 3.7860534993027097e+00 5.1202599421435607e+01 2.1261025352074228e+01 2 2 0
11962 1 1 -1.2000000000000000e-01 6.1706635513352137e-01 5.2685150198157160e+01 1.9497432780399162e+01 2 2 0
11957 1 4 -5.0000000000000000e-01 3.7440261657348470e+00 5.1913065851038056e+01 1.9153094727302090e+01 2 2 0
25875 1 6 2.9999999999999999e-01 3.3521766071717463e+00 5.1266742309352956e+01 2.3520851337003453e+01 -1 1 0
11965 1 2 5.9999999999999998e-02 1.4108422693631044e+00 5.3109517882803260e+01 2.0109337650138780e+01 2 2 0
25872 1 2 5.9999999999999998e-02 1.7332214107933233e+00 5.3571805721651380e+01 2.2459716425576254e+01 -1 1 0
11954 1 5 5.0000000000000000e-01 4.3039698337950920e+00 5.1881840367375517e+01 2.0407753449713518e+01 2 2 0
25867 1 1 -1.2000000000000000e-01 2.1061390589065132e+00 5.3796194417038535e+01 2.3483527972070043e+01 -1 1 0
25865 1 4 -5.0000000000000000e-01 2.4757335889489167e+00 5.1287943151281645e+01 2.4030119325998363e+01 -1 1 0
25870 1 1 -1.2000000000000000e-01 1.4002890483366557e+00 5.4997007616447064e+01 2.4109708298939751e+01 -1 1 0
11951 1 1 -1.2000000000000000e-01 5.5603905932217046e+00 5.2698318990981164e+01 2.0687975417953989e+01 2 2 0
11952 1 2 5.9999999999999998e-02 5.6927888755930889e+00 5.2111636311852706e+01 2.2841147361226689e+01 2 2 0
11955 1 2 5.9999999999999998e-02 5.2062963868681305e+00 5.3706832599664146e+01 2.0742090673344837e+01 2 2 0
25871 1 2 5.9999999999999998e-02 3.1539168010229859e+00 5.3855384467728513e+01 2.3237971717178574e+01 -1 1 0
25866 1 3 8.0000000000000002e-02 1.9343648345425628e+00 5.2618890662646869e+01 2.4398226598902141e+01 -1 1 0
25416 1 2 5.9999999999999998e-02 5.8010218914720868e+00 4.9664194548325789e+01 1.8671702571362154e+01 -1 0 0
11956 1 2 5.9999999999999998e-02 6.0681853912369883e+00 5.2622763561103469e+01 1.9758683280356923e+01 2 2 0
11950 1 2 5.9999999999999998e-02 6.6027051074067140e+00 5.0273877894865727e+01 2.1037100104344152e+01 2 2 0
11948 1 1 -1.2000000000000000e-01 6.3685423376416681e+00 5.2195531809374693e+01 2.1981660685956047e+01 2 2 0
11953 1 2 5.9999999999999998e-02 7.0508577075454175e+00 5.2976703782641884e+01 2.2265524948606334e+01 2 2 0
44290 1591 8 -8.4760000000000002e-01 1.1304891761947040e+01 4.9711442561612209e+01 2.0580986733678952e+01 0 0 0
44291 1591 9 4.2380000000000001e-01 1.1659415861634324e+01 4.9579676283317518e+01 1.9655269788177460e+01 0 0 0
11946 1 2 5.9999999999999998e-02 6.4191747163973734e+00 4.9632983596940996e+01 2.3327110757407155e+01 2 2 0
11944 1 1 -1.2000000000000000e-01 7.3768962727014440e+00 4.9957861676543423e+01 2.3024359896208903e+01 2 2 0
11947 1 2 5.9999999999999998e-02 7.7649709669429434e+00 5.0335948280433215e+01 2.3936585255341697e+01 2 2 0
11945 1 1 -1.2000000000000000e-01 7.1228284764158074e+00 5.0865249498023729e+01 2.1787811959013062e+01 2 2 0
11949 1 2 5.9999999999999998e-02 8.0686720239205663e+00 5.0935633827863548e+01 2.1302376655801169e+01 2 2 0
25450 1 2 5.9999999999999998e-02 7.0234781683123790e+00 5.4765446777773001e+01 1.9179596259307111e+01 -1 0 0
44292 1591 9 4.2380000000000001e-01 1.1403248235586146e+01 5.0671747505524543e+01 2.0842024655910631e+01 0 0 0
43090 1191 8 -8.4760000000000002e-01 1.1637752705169619e+01 5.2530012885706270e+01 2.1797620549224202e+01 0 0 0
43091 1191 9 4.2380000000000001e-01 1.0923821883481201e+01 5.3092475521819189e+01 2.2214680958488060e+01 0 0 0
40109 197 9 4.2380000000000001e-01 8.5653806053541164e+00 5.4399215466055018e+01 2.3277408859389102e+01 0 0 0
40108 197 8 -8.4760000000000002e-01 9.4649813834575927e+00 5.3969971957176227e+01 2.3196980779207131e+01 0 0 0
40671 384 9 4.2380000000000001e-01 1.1600749691098811e+01 5.1136534714953328e+01 2.3348340479957546e+01 0 0 0
40110 197 9 4.2380000000000001e-01 1.0128086007913160e+01 5.4480637681904931e+01 2.3744259780056172e+01 0 0 0
40861 448 8 -8.4760000000000002e-01 6.9715300893966585e+00 5.5248442046275315e+01 2.3602595031609034e+01 0 0 0
40669 384 8 -8.4760000000000002e-01 1.1908387999483200e+01 5.0934030725222918e+01 2.4278045285253356e+01 0 0 0
26846 1 2 5.9999999999999998e-02 1.5973633247586752e+01 4.9683901492209650e+01 1.8554033258215853e+01 -2 2 0
43092 1191 9 4.2380000000000001e-01 1.2523180181777956e+01 5.2982474429026240e+01 2.1903908114718583e+01 0 0 0
42096 859 9 4.2380000000000001e-01 1.4619616564541154e+01 4.9515870229126556e+01 2.3307704880013731e+01 0 0 0
42094 859 8 -8.4760000000000002e-01 1.4678033737620845e+01 5.0121746629784198e+01 2.4101115942939270e+01 0 0 0
41592 691 9 4.2380000000000001e-01 1.4446267533845868e+01 5.0046046794475359e+01 2.1000250837777791e+01 0 0 0
45483 1988 9 4.2380000000000001e-01 1.4783938747139374e+01 5.2590259207361278e+01 2.1147723140398046e+01 0 0 0
41591 691 9 4.2380000000000001e-01 1.3372186304320946e+01 5.0700439801006119e+01 1.9958739438798801e+01 0 0 0
45482 1988 9 4.2380000000000001e-01 1.5094744552565041e+01 5.3062937460338489e+01 2.2679585232809956e+01 0 0 0
41590 691 8 -8.4760000000000002e-01 1.4205445017216604e+01 5.0868787401722493e+01 2.0485369352165666e+01 0 0 0
45481 1988 8 -8.4760000000000002e-01 1.4809073092187081e+01 5.3370968765071851e+01 2.1772111520981856e+01 0 0 0
41750 744 9 4.2380000000000001e-01 1.4948937445042992e+01 5.5303966231641802e+01 2.1815048938903789e+01 0 0 0
39679 54 8 -8.4760000000000002e-01 1.5489951554777157e+01 5.2691074105976199e+01 2.4220870304203320e+01 0 0 0
44739 1740 9 4.2380000000000001e-01 1.4450002162537057e+01 5.4182125924834224e+01 2.4084832801400712e+01 0 0 0
39681 54 9 4.2380000000000001e-01 1.5237209412747454e+01 5.1725389110023663e+01 2.4280652530044925e+01 0 0 0
44737 1740 8 -8.4760000000000002e-01 1.3701674464101284e+01 5.4831992585368930e+01 2.4217797919744179e+01 0 0 0
41049 510 9 4.2380000000000001e-01 1.7953897635018993e+01 5.4924603931838156e+01 2.3866595885729922e+01 0 0 0
42095 859 9 4.2380000000000001e-01 1.3767190073346081e+01 5.0243070572390714e+01 2.4495633647523025e+01 0 0 0
45246 1909 9 4.2380000000000001e-01 1.9048463088169356e+01 4.9388985164961682e+01 1.9298927723488870e+01 0 0 0
41076 519 9 4.2380000000000001e-01 2.0062218578878639e+01 5.4473731464367638e+01 2.0010104986466917e+01 0 0 0
45245 1909 9 4.2380000000000001e-01 2.0196993203919352e+01 4.9808070075603297e+01 2.0381458740177976e+01 0 0 0
41075 519 9 4.2380000000000001e-01 2.0243524520610922e+01 5.3251840440262441e+01 1.8942052221392853e+01 0 0 0
41074 519 8 -8.4760000000000002e-01 2.0719340091590897e+01 5.3849930623423013e+01 1.9586945785203465e+01 0 0 0
41145 542 9 4.2380000000000001e-01 2.1228789266194717e+01 5.2177413526431486e+01 2.0444001227973722e+01 0 0 0
41143 542 8 -8.4760000000000002e-01 2.1215196770255847e+01 5.1185697049187191e+01 2.0571727683905504e+01 0 0 0
44719 1734 8 -8.4760000000000002e-01 2.1083068715513082e+01 5.1245053369170485e+01 2.3722780965700657e+01 0 0 0
44720 1734 9 4.2380000000000001e-01 2.0903695242106515e+01 5.1252269766584710e+01 2.2739026211372853e+01 0 0 0
41047 510 8 -8.4760000000000002e-01 1.8833308103817131e+01 5.4504052043654191e+01 2.3643496549858384e+01 0 0 0
44721 1734 9 4.2380000000000001e-01 2.0884770699125156e+01 5.0336744227370431e+01 2.4091091911805723e+01 0 0 0
43827 1436 9 4.2380000000000001e-01 1.9003388985767550e+01 5.4925118072396366e+01 2.1951775387237149e+01 0 0 0
43825 1436 8 -8.4760000000000002e-01 1.9014264833326017e+01 5.5289030889705685e+01 2.1020405870726357e+01 0 0 0
25879 1 1 -1.2000000000000000e-01 1.6051574279728842e+00 5.6277807098934389e+01 2.3383679008096454e+01 -1 1 0
25881 1 2 5.9999999999999998e-02 1.7328901803093826e+00 5.6202592843366347e+01 2.2392233416861806e+01 -1 1 0
25880 1 1 -1.2000000000000000e-01 4.6645232847387658e-01 5.7250910567719920e+01 2.3699268108959057e+01 -1 1 0
25882 1 2 5.9999999999999998e-02 2.5477332029086233e+00 5.6805793264089893e+01 2.3623181922392938e+01 -1 1 0
25915 1 7 -5.0000000000000000e-01 7.6809078465577829e-01 6.1380721195233150e+01 2.2780380822785624e+01 -1 1 0
25453 1 2 5.9999999999999998e-02 4.5908258925171346e+00 5.5885790749381755e+01 1.9835078271120164e+01 -1 0 0
25888 1 2 5.9999999999999998e-02 7.4503355157745921e-01 5.8599368784676905e+01 2.1961051967542286e+01 -1 1 0
25883 1 3 8.0000000000000002e-02 6.5531356000402396e-01 5.8603619599160751e+01 2.3063455545782826e+01 -1 1 0
25464 1 2 5.9999999999999998e-02 3.8090647519603471e+00 5.8780177795390998e+01 1.9861098952266357e+01 -1 0 0
25461 1 1 -1.2000000000000000e-01 4.7233307889393963e+00 5.8654472685691530e+01 2.0517797209925771e+01 -1 0 0
25462 1 1 -1.2000000000000000e-01 5.3297874453527161e+00 5.9977792753717388e+01 2.0948995545176501e+01 -1 0 0
25463 1 2 5.9999999999999998e-02 4.5722431777858805e+00 5.8068732395136635e+01 2.1452702627770776e+01 -1 0 0
25887 1 2 5.9999999999999998e-02 1.6181533090471818e+00 5.9041553127495554e+01 2.3357457627293993e+01 -1 1 0
25469 1 2 5.9999999999999998e-02 3.9641882499274668e+00 6.0142366919353385e+01 2.2678476130534172e+01 -1 0 0
25496 1 6 2.9999999999999999e-01 2.2384416047208320e+00 6.0872292282819174e+01 2.1561874745111016e+01 -1 0 0
25465 1 3 8.0000000000000002e-02 4.3661511214626811e+00 6.0804303550006210e+01 2.1927754244910567e+01 -1 0 0
25468 1 4 -5.0000000000000000e-01 3.1664071119371915e+00 6.1259525994812265e+01 2.1274564032733249e+01 -1 0 0
25467 1 2 5.9999999999999998e-02 5.7120970539155067e+00 6.0527814413254937e+01 2.0040669824837199e+01 -1 0 0
25449 1 1 -1.2000000000000000e-01 5.6176590685271330e+00 5.6262130720523444e+01 1.9894872436027832e+01 -1 0 0
25455 1 2 5.9999999999999998e-02 5.5053542984573633e+00 5.8038688590281176e+01 1.8670188510439409e+01 -1 0 0
25452 1 1 -1.2000000000000000e-01 5.7767994434123011e+00 5.7826918353200590e+01 1.9699993943689027e+01 -1 0 0
25454 1 2 5.9999999999999998e-02 6.0530530497680592e+00 5.5886601441288370e+01 2.0811274344024088e+01 -1 0 0
25470 1 2 5.9999999999999998e-02 4.7431506338759597e+00 6.1701191496482949e+01 2.2399840035253057e+01 -1 0 0
40862 448 9 4.2380000000000001e-01 7.6991292560556035e+00 5.5784370890709717e+01 2.3174366426564525e+01 0 0 0
25448 1 3 8.0000000000000002e-02 6.4384968299905436e+00 5.5600780689004786e+01 1.8817720283127294e+01 -1 0 0
25451 1 2 5.9999999999999998e-02 7.2618518832991938e+00 5.6107764593730117e+01 1.8425748879128111e+01 -1 0 0
4157 1 2 5.9999999999999998e-02 1.0598904804787185e+01 5.5979595643153317e+01 1.9550188563949700e+01 1 -2 0
25466 1 2 5.9999999999999998e-02 6.2189886587452108e+00 5.9758492564716654e+01 2.1620356344967849e+01 -1 0 0
4154 1 1 -1.2000000000000000e-01 1.1043806689357650e+01 5.6128198580022207e+01 1.8548664433640813e+01 1 -2 0
4163 1 2 5.9999999999999998e-02 1.1264604290018532e+01 5.9091543302179581e+01 1.8671280026636548e+01 1 -2 0
4158 1 1 -1.2000000000000000e-01 1.0267102336493446e+01 5.8643454954680358e+01 1.8675657697788004e+01 1 -2 0
25456 1 2 5.9999999999999998e-02 6.8628945887589836e+00 5.8052103861674382e+01 1.9987673549261423e+01 -1 0 0
4164 1 5 5.0000000000000000e-01 8.8757699619218293e+00 6.0821913296575573e+01 1.8737881343228256e+01 1 -2 0
4162 1 2 5.9999999999999998e-02 9.9314975535692156e+00 5.8485849715794252e+01 1.9699935220241642e+01 1 -2 0
4180 1 7 -5.0000000000000000e-01 9.2037305971424619e+00 6.0966036389526032e+01 1.9894509574015693e+01 1 -2 0
39695 59 9 4.2380000000000001e-01 8.6935265305002343e+00 5.7507622010436158e+01 2.1773892354624536e+01 0 0 0
40473 318 9 4.2380000000000001e-01 1.1662181492142960e+01 5.8505578035744811e+01 2.2973322906532111e+01 0 0 0
44556 1679 9 4.2380000000000001e-01 1.1327807683530265e+01 5.9285078853703155e+01 2.0947841209949335e+01 0 0 0
39694 59 8 -8.4760000000000002e-01 8.6232979579317970e+00 5.7044046116297125e+01 2.2657162032172387e+01 0 0 0
39696 59 9 4.2380000000000001e-01 9.4920850960898306e+00 5.7124414040992768e+01 2.3145782394834576e+01 0 0 0
40471 318 8 -8.4760000000000002e-01 1.1142841135377353e+01 5.7889055268297675e+01 2.3565087450358892e+01 0 0 0
44554 1679 8 -8.4760000000000002e-01 1.2238637179751031e+01 5.9145919261101341e+01 2.1336459706191054e+01 0 0 0
44738 1740 9 4.2380000000000001e-01 1.4001105585926785e+01 5.5745816958166145e+01 2.3943450535181832e+01 0 0 0
44555 1679 9 4.2380000000000001e-01 1.2682824384481096e+01 5.8376445926079235e+01 2.0877538133083796e+01 0 0 0
4151 1 2 5.9999999999999998e-02 1.5158066606071760e+01 5.5341576766287432e+01 1.8752810567001909e+01 1 -2 0
43111 1198 8 -8.4760000000000002e-01 1.6799601875320054e+01 5.6191865224914899e+01 2.4301455504329525e+01 1 1 0
41749 744 8 -8.4760000000000002e-01 1.4901115968438273e+01 5.6235260536828918e+01 2.2176165475794857e+01 0 0 0
43112 1198 9 4.2380000000000001e-01 1.6367271816785600e+01 5.6589222607026485e+01 2.3492012286152452e+01 1 1 0
41751 744 9 4.2380000000000001e-01 1.4405086110127943e+01 5.6817480187979093e+01 2.1531979986900755e+01 0 0 0
39783 88 9 4.2380000000000001e-01 1.3551821026074704e+01 6.0373753932065249e+01 2.2232449585578291e+01 0 0 0
4153 1 5 5.0000000000000000e-01 1.2558043550168572e+01 5.6387500504523423e+01 1.8809338190867727e+01 1 -2 0
4179 1 7 -5.0000000000000000e-01 1.2944003431594243e+01 5.6854593616513256e+01 1.9859365729426184e+01 1 -2 0
39781 88 8 -8.4760000000000002e-01 1.4543331923600917e+01 6.0500453261876210e+01 2.2203223115490001e+01 0 0 0
39782 88 9 4.2380000000000001e-01 1.4770379768832733e+01 6.1197487619430710e+01 2.1523080736516558e+01 0 0 0
41283 588 9 4.2380000000000001e-01 1.7550648641340192e+01 6.0230977934289825e+01 2.1819439074985738e+01 0 0 0
39686 56 9 4.2380000000000001e-01 1.5938874535638972e+01 5.9577805639315585e+01 2.2900873023826666e+01 0 0 0
41281 588 8 -8.4760000000000002e-01 1.7511410145707721e+01 6.1106481632961675e+01 2.1337823340964182e+01 0 0 0
39685 56 8 -8.4760000000000002e-01 1.6572062524624812e+01 5.9111465289816671e+01 2.3518610497750053e+01 0 0 0
39687 56 9 4.2380000000000001e-01 1.6062452137413214e+01 5.8482498688685936e+01 2.4105720593034928e+01 0 0 0
41231 571 9 4.2380000000000001e-01 1.8313088106845935e+01 5.8272688876024674e+01 2.2130297232878043e+01 0 0 0
41282 588 9 4.2380000000000001e-01 1.6709238495594999e+01 6.1122902083004611e+01 2.0740955515745824e+01 0 0 0
41230 571 8 -8.4760000000000002e-01 1.8687326156771384e+01 5.8322853414551417e+01 2.1204322295090144e+01 0 0 0
40304 262 9 4.2380000000000001e-01 2.1042610240344672e+01 5.6975644011080547e+01 2.0672184203978141e+01 0 0 0
41232 571 9 4.2380000000000001e-01 1.9277540401769382e+01 5.9126333428309678e+01 2.1126430080777769e+01 0 0 0
43826 1436 9 4.2380000000000001e-01 1.8635179514284921e+01 5.6214392318129519e+01 2.1019670151097472e+01 0 0 0
43551 1344 9 4.2380000000000001e-01 2.0698798003783651e+01 6.0774538048080963e+01 2.3171177308669417e+01 0 0 0
4221 1 2 5.9999999999999998e-02 2.0103432249449501e+01 5.8272000507801472e+01 1.9329327744444655e+01 1 -2 0
4212 1 2 5.9999999999999998e-02 2.0407539864673019e+01 6.0712924271349188e+01 2.0043430471119208e+01 1 -2 0
4207 1 1 -1.2000000000000000e-01 2.1015218460286981e+01 6.0911736311085249e+01 1.9127555607739698e+01 1 -2 0
45344 1942 9 4.2380000000000001e-01 2.0683920134882648e+01 5.8570049609992616e+01 2.3399618596130615e+01 2 1 0
45343 1942 8 -8.4760000000000002e-01 2.1036120027970426e+01 5.9199836616128145e+01 2.2707286604005393e+01 2 1 0
43549 1344 8 -8.4760000000000002e-01 2.0754234296057092e+01 6.1661757306148296e+01 2.3629182499277377e+01 0 0 0
42151 878 8 -8.4760000000000002e-01 2.0111446609264757e+01 5.7261202814312554e+01 2.4417050505624122e+01 0 0 0
25475 1 2 5.9999999999999998e-02 9.3059544781022685e-01 6.1859432377064707e+01 2.0336905278733909e+01 -1 0 0
25474 1 2 5.9999999999999998e-02 1.4850583312342085e+00 6.2500972535318823e+01 1.8800640309752445e+01 -1 0 0
25472 1 1 -1.2000000000000000e-01 1.6613403855912465e+00 6.2531987936580897e+01 1.9859726376017885e+01 -1 0 0
25471 1 5 5.0000000000000000e-01 3.0584222935784982e+00 6.2134669303668169e+01 2.0267167482601423e+01 -1 0 0
25497 1 7 -5.0000000000000000e-01 3.9480158582463973e+00 6.2605810183788670e+01 1.9649790047518557e+01 -1 0 0
25473 1 1 -1.2000000000000000e-01 1.4027538403017634e+00 6.3937763584782530e+01 2.0453101471220286e+01 -1 0 0
43370 1284 9 4.2380000000000001e-01 4.6916311466831155e+00 6.4143066228497133e+01 2.0521020130127283e+01 0 0 0
25477 1 2 5.9999999999999998e-02 1.7237533866742618e+00 6.4224020405896241e+01 2.1422170644135882e+01 -1 0 0
25478 1 2 5.9999999999999998e-02 2.0236239656225967e+00 6.4514847483175387e+01 1.9863933305037200e+01 -1 0 0
39669 50 9 4.2380000000000001e-01 1.1990518539300400e+01 6.3254574423014226e+01 1.8478000287763916e+01 0 0 0
43785 1422 9 4.2380000000000001e-01 1.1390407781099269e+01 6.1873593954271641e+01 2.4388697674975145e+01 1 0 0
43724 1402 9 4.2380000000000001e-01 1.0285688608400440e+01 6.1844783774933035e+01 2.1169140470020256e+01 0 0 0
43723 1402 8 -8.4760000000000002e-01 1.1127487339129276e+01 6.2347942885822000e+01 2.1364604580097044e+01 0 0 0
43725 1402 9 4.2380000000000001e-01 1.1647548974737539e+01 6.2468775495021603e+01 2.0519065363463636e+01 0 0 0
4168 1 3 8.0000000000000002e-02 7.4345407994279560e+00 6.2876199805441075e+01 1.8769835402568415e+01 1 -2 0
4171 1 2 5.9999999999999998e-02 6.7642093469283218e+00 6.2682611073669896e+01 1.9644040915137204e+01 1 -2 0
4174 1 2 5.9999999999999998e-02 8.9497693636419200e+00 6.3741546375965157e+01 2.0095068317909934e+01 1 -2 0
4169 1 1 -1.2000000000000000e-01 8.3498641554639192e+00 6.4013477559966788e+01 1.9253174632528587e+01 1 -2 0
43784 1422 9 4.2380000000000001e-01 1.1732728146581817e+01 6.2417330596801840e+01 2.2887433677377057e+01 1 0 0
43783 1422 8 -8.4760000000000002e-01 1.2017130183001075e+01 6.2432801721157162e+01 2.3846013938202884e+01 1 0 0
4204 1 2 5.9999999999999998e-02 1.7099706732969310e+01 6.3634647394805000e+01 1.8633196570598987e+01 1 -2 0
39667 50 8 -8.4760000000000002e-01 1.2590166983365730e+01 6.3197974056936154e+01 1.9276259917811917e+01 0 0 0
42920 1134 9 4.2380000000000001e-01 1.4242922524439109e+01 6.2773778841242638e+01 1.9944987716785946e+01 0 0 0
39668 50 9 4.2380000000000001e-01 1.2871555883554292e+01 6.4118378791662664e+01 1.9547692919197186e+01 0 0 0
42919 1134 8 -8.4760000000000002e-01 1.5114088812105951e+01 6.2527639348704803e+01 2.0369823934689546e+01 0 0 0
42921 1134 9 4.2380000000000001e-01 1.5642951352034533e+01 6.3356919994134181e+01 2.0550374073178336e+01 0 0 0
45512 1998 9 4.2380000000000001e-01 1.8028504536430180e+01 6.2758347226464359e+01 2.1190530528734303e+01 0 0 0
45511 1998 8 -8.4760000000000002e-01 1.8481335455333042e+01 6.3648385985498720e+01 2.1137850389152224e+01 0 0 0
44294 1592 9 4.2380000000000001e-01 1.5680890936343159e+01 6.4386534238004288e+01 2.4234492752471692e+01 5 2 0
42997 1160 8 -8.4760000000000002e-01 1.8761559044063212e+01 6.3377943876024659e+01 2.4294593713102937e+01 0 0 0
4206 1 3 8.0000000000000002e-02 2.0899974628769620e+01 6.2380011165670339e+01 1.8706033461352025e+01 1 -2 0
4209 1 2 5.9999999999999998e-02 2.1542761485952887e+01 6.3044364149346009e+01 1.9179679190947834e+01 1 -2 0
4205 1 4 -5.0000000000000000e-01 1.9592892658403766e+01 6.3070577682403119e+01 1.8654792538362809e+01 1 -2 0
43550 1344 9 4.2380000000000001e-01 2.0837863572561876e+01 6.2385707645347047e+01 2.2944418273787601e+01 0 0 0
4215 1 6 2.9999999999999999e-01 1.9311009627635794e+01 6.3545214596344351e+01 1.9535644897178067e+01 1 -2 0
45513 1998 9 4.2380000000000001e-01 1.8980815491777257e+01 6.3819027180769808e+01 2.1987203834244809e+01 0 0 0
40489 324 8 -8.4760000000000002e-01 2.1339407342177463e+01 6.3715704432636898e+01 2.1918274170664549e+01 0 0 0
42999 1160 9 4.2380000000000001e-01 1.9349268192046861e+01 6.2584452977986686e+01 2.4136574249470403e+01 0 0 0
40490 324 9 4.2380000000000001e-01 2.1569818540924540e+01 6.4547447205966535e+01 2.2423362812582116e+01 0 0 0
44489 1657 9 4.2380000000000001e-01 1.4972398679584860e+01 3.2900902879586603e+01 2.4435465693077838e+01 0 0 0
41704 729 8 -8.4760000000000002e-01 1.8397329289216337e+01 3.2839439970759514e+01 2.4563819493453508e+01 0 0 0
42945 1142 9 4.2380000000000001e-01 1.5675418543884039e+01 3.6631327140352120e+01 2.6341423475164508e+01 0 0 0
42943 1142 8 -8.4760000000000002e-01 1.5122470563215506e+01 3.6224285818303883e+01 2.5614397942532261e+01 0 0 0
42944 1142 9 4.2380000000000001e-01 1.5630819555282120e+01 3.6252163471577532e+01 2.4753697950667714e+01 0 0 0
44488 1657 8 -8.4760000000000002e-01 1.5772749604023005e+01 3.2622128952437151e+01 2.4966242028151420e+01 0 0 0
43305 1262 9 4.2380000000000001e-01 1.3634001317299074e+01 3.7005255270039726e+01 2.5338987688920813e+01 0 0 0
44490 1657 9 4.2380000000000001e-01 1.6567980598589454e+01 3.3153439449248282e+01 2.4674150614942189e+01 0 0 0
41440 641 8 -8.4760000000000002e-01 2.1513588898678844e+01 6.4739456416071306e+01 2.6753920891476163e+01 0 0 0
41160 547 9 4.2380000000000001e-01 2.0821131727354082e+01 3.5458220383721454e+01 2.5013685695691301e+01 0 0 0
43304 1262 9 4.2380000000000001e-01 1.2236685154394028e+01 3.7139836608070404e+01 2.4504708418657394e+01 0 0 0
40638 373 9 4.2380000000000001e-01 1.3103424343010126e+01 3.9401999679101571e+01 2.5489469283989074e+01 0 0 0
43303 1262 8 -8.4760000000000002e-01 1.3003600843007071e+01 3.7645437155136364e+01 2.4899940513308895e+01 0 0 0
40636 373 8 -8.4760000000000002e-01 1.3188945742793313e+01 4.0395877009529151e+01 2.5419512533576071e+01 0 0 0
43514 1332 9 4.2380000000000001e-01 1.5905729719917762e+01 3.9575267913891146e+01 2.5202196770642590e+01 -1 0 0
40637 373 9 4.2380000000000001e-01 1.3488739009041421e+01 4.0767298849666716e+01 2.6298244447677888e+01 0 0 0
43513 1332 8 -8.4760000000000002e-01 1.6176387150554923e+01 3.9686548971423001e+01 2.6158419509896323e+01 -1 0 0
43515 1332 9 4.2380000000000001e-01 1.5439976650996719e+01 4.0137232067536495e+01 2.6662983252204587e+01 -1 0 0
41638 707 8 -8.4760000000000002e-01 1.4241348918061943e+01 4.1441120976221562e+01 2.7489623787244764e+01 0 0 0
41640 707 9 4.2380000000000001e-01 1.4188827269779182e+01 4.2433970626887159e+01 2.7596820239685854e+01 0 0 0
41639 707 9 4.2380000000000001e-01 1.4183053477963632e+01 4.1005349683084212e+01 2.8387791379426595e+01 0 0 0
43846 1443 8 -8.4760000000000002e-01 2.1540102140454852e+01 4.0242830917142847e+01 2.4578084187767910e+01 0 0 0
42716 1066 9 4.2380000000000001e-01 1.8520268914149110e+01 3.9601147614658387e+01 2.5655481911876311e+01 0 0 0
42717 1066 9 4.2380000000000001e-01 1.9347703360888001e+01 3.8506035313857041e+01 2.6540189638383190e+01 0 0 0
42715 1066 8 -8.4760000000000002e-01 1.9404498590913885e+01 3.9150318736592716e+01 2.5777514135748518e+01 0 0 0
41194 559 8 -8.4760000000000002e-01 1.9504795230226208e+01 3.7984099698332486e+01 2.8524707552346438e+01 0 0 0
41195 559 9 4.2380000000000001e-01 1.9952880345123454e+01 3.8877754570296823e+01 2.8500192290343662e+01 0 0 0
40189 224 8 -8.4760000000000002e-01 2.1550507143497427e+01 4.0151791501534440e+01 2.8448821301592872e+01 0 0 0
43847 1443 9 4.2380000000000001e-01 2.0824455462562369e+01 3.9621537426939312e+01 2.4897214723367991e+01 0 0 0
41196 559 9 4.2380000000000001e-01 2.0183045671450223e+01 3.7276477096037880e+01 2.8722815138191454e+01 0 0 0
25863 1 2 5.9999999999999998e-02 2.9399241577701525e+00 4.8339548460474944e+01 2.4728795852720062e+01 -1 1 0
44531 1671 9 4.2380000000000001e-01 9.8913127231890847e+00 4.8257124588056840e+01 2.4608377767883283e+01 0 0 0
44673 1718 9 4.2380000000000001e-01 8.6012701421991640e+00 4.6534351573950381e+01 2.4916705588715477e+01 5 2 0
44672 1718 9 4.2380000000000001e-01 9.0609154281723345e+00 4.4967524748778352e+01 2.4936865323625966e+01 5 2 0
39846 109 9 4.2380000000000001e-01 1.1713767811724994e+01 4.4697557665806585e+01 2.4994138507842141e+01 0 0 0
44671 1718 8 -8.4760000000000002e-01 9.1642104376370970e+00 4.5854580883381622e+01 2.5386822616176001e+01 5 2 0
44530 1671 8 -8.4760000000000002e-01 1.0790290255275158e+01 4.8507270291526162e+01 2.4967914316974483e+01 0 0 0
41828 770 9 4.2380000000000001e-01 1.2231100917859951e+01 4.6209945531060058e+01 2.6826823292859341e+01 0 0 0
41829 770 9 4.2380000000000001e-01 1.0632859965066530e+01 4.6227992561648279e+01 2.6492267427582568e+01 0 0 0
41827 770 8 -8.4760000000000002e-01 1.1402448813845934e+01 4.6769698621753186e+01 2.6830333710959046e+01 0 0 0
41384 622 9 4.2380000000000001e-01 1.1315355473183507e+01 4.8290900141219410e+01 2.7712421253667003e+01 0 0 0
44532 1671 9 4.2380000000000001e-01 1.1042143055725893e+01 4.7877935631749800e+01 2.5703106856757238e+01 0 0 0
41383 622 8 -8.4760000000000002e-01 1.1008806958612299e+01 4.9169799915182459e+01 2.8077885683334589e+01 0 0 0
41385 622 9 4.2380000000000001e-01 1.0027455248072666e+01 4.9128677262709985e+01 2.8265656551564128e+01 0 0 0
39844 109 8 -8.4760000000000002e-01 1.2596143588979960e+01 4.4285583031794417e+01 2.5221493656771546e+01 0 0 0
39845 109 9 4.2380000000000001e-01 1.2568281306990315e+01 4.3306261260867672e+01 2.5021111240976488e+01 0 0 0
40155 212 9 4.2380000000000001e-01 1.3473291744893345e+01 4.4071574642997838e+01 2.6874195845452718e+01 0 0 0
40153 212 8 -8.4760000000000002e-01 1.3901481631866968e+01 4.4091157321422521e+01 2.7777672755042211e+01 0 0 0
40410 297 9 4.2380000000000001e-01 1.7258657067372187e+01 4.7669975700111671e+01 2.5264772829616312e+01 0 0 0
39825 102 9 4.2380000000000001e-01 1.5629095168641991e+01 4.7293522495202943e+01 2.7038240158999304e+01 0 1 0
39823 102 8 -8.4760000000000002e-01 1.5034109882063081e+01 4.6948580778178467e+01 2.7764193428904207e+01 0 1 0
39824 102 9 4.2380000000000001e-01 1.4855043779451167e+01 4.7678789323781487e+01 2.8423534599205269e+01 0 1 0
40154 212 9 4.2380000000000001e-01 1.4572807589273914e+01 4.4831506800520117e+01 2.7812382780230589e+01 0 0 0
40408 297 8 -8.4760000000000002e-01 1.7208295237234363e+01 4.7049818282620038e+01 2.6047632658999671e+01 0 0 0
40409 297 9 4.2380000000000001e-01 1.8059758803932255e+01 4.6529922235774762e+01 2.6116324656367237e+01 0 0 0
39973 152 8 -8.4760000000000002e-01 2.0047679823240721e+01 4.6019802330925700e+01 2.5289740794513214e+01 0 0 0
39975 152 9 4.2380000000000001e-01 2.0590434466252148e+01 4.6596798916357557e+01 2.4679418213295698e+01 0 0 0
39974 152 9 4.2380000000000001e-01 2.0658636709940840e+01 4.5476497903844262e+01 2.5865546865427106e+01 0 0 0
42599 1027 9 4.2380000000000001e-01 2.0819380506893186e+01 4.6278715591933604e+01 2.9418718125134991e+01 0 0 0
42242 908 9 4.2380000000000001e-01 1.8877398732187256e+01 4.9140323500778337e+01 2.4627059970295775e+01 0 0 0
42241 908 8 -8.4760000000000002e-01 1.9640947403085381e+01 4.9133399677260719e+01 2.5272773841677012e+01 0 0 0
42243 908 9 4.2380000000000001e-01 1.9317700596472530e+01 4.9421124379358368e+01 2.6174287264022524e+01 0 0 0
25868 1 2 5.9999999999999998e-02 8.8163414313585786e-01 5.2435575731250673e+01 2.4651367481001913e+01 -1 1 0
25878 1 7 -5.0000000000000000e-01 8.3544249900117151e-01 4.9835658160817992e+01 2.4705257077328991e+01 -1 1 0
25869 1 2 5.9999999999999998e-02 2.3598169635970270e+00 5.2749558944215316e+01 2.5320312365255486e+01 -1 1 0
25873 1 2 5.9999999999999998e-02 1.8300487144778745e+00 5.5146191380916640e+01 2.5150981294359763e+01 -1 1 0
40670 384 9 4.2380000000000001e-01 1.1375501394619802e+01 5.0172527316501437e+01 2.4647024698771549e+01 0 0 0
40863 448 9 4.2380000000000001e-01 6.6833039803703711e+00 5.5694753341654760e+01 2.4449785635222288e+01 0 0 0
40247 243 9 4.2380000000000001e-01 1.1887997404498188e+01 5.0615005422766060e+01 2.8283948040364354e+01 0 0 0
40246 243 8 -8.4760000000000002e-01 1.2239749214046217e+01 5.1544671000734489e+01 2.8174437176424956e+01 0 0 0
40248 243 9 4.2380000000000001e-01 1.1727335828147936e+01 5.2012232512353222e+01 2.7454146393655709e+01 0 0 0
45317 1933 9 4.2380000000000001e-01 1.1330491631379754e+01 5.2243727062177371e+01 2.5393332279913629e+01 0 0 0
45316 1933 8 -8.4760000000000002e-01 1.1064887476568586e+01 5.2772666600933469e+01 2.6199358650614514e+01 0 0 0
45318 1933 9 4.2380000000000001e-01 1.0914676233175941e+01 5.3726075097285950e+01 2.5937729924647481e+01 0 0 0
43498 1327 8 -8.4760000000000002e-01 1.1130887503726049e+01 5.5149616556811942e+01 2.4812598499924579e+01 0 0 0
43499 1327 9 4.2380000000000001e-01 1.2090183511472762e+01 5.4917215628843479e+01 2.4652158427300673e+01 0 0 0
39680 54 9 4.2380000000000001e-01 1.6209850493594445e+01 5.2889001093574279e+01 2.4886129932904666e+01 0 0 0
40241 241 9 4.2380000000000001e-01 1.2554048736948268e+01 5.3749603229043025e+01 3.0408323120180871e+01 0 0 0
44180 1554 9 4.2380000000000001e-01 1.6836075192248710e+01 5.4388160616385868e+01 3.0104278524899520e+01 0 0 0
40240 241 8 -8.4760000000000002e-01 1.3026265857428003e+01 5.3816218160312182e+01 2.9529361552972247e+01 0 0 0
44179 1554 8 -8.4760000000000002e-01 1.6113361456943121e+01 5.3775686917380341e+01 2.9784025941531073e+01 0 0 0
40242 241 9 4.2380000000000001e-01 1.2685883947690053e+01 5.3105743084766623e+01 2.8913435159371911e+01 0 0 0
43152 1211 9 4.2380000000000001e-01 1.5093714305045486e+01 5.2483175701340166e+01 2.8450824649933033e+01 0 0 0
43150 1211 8 -8.4760000000000002e-01 1.5055323343257054e+01 5.1939085452126221e+01 2.7612676434389172e+01 0 0 0
43151 1211 9 4.2380000000000001e-01 1.4110915905560853e+01 5.1895015261751681e+01 2.7286865404990017e+01 0 0 0
42041 841 9 4.2380000000000001e-01 1.6508833806078993e+01 5.0787988459273905e+01 2.6898597104108976e+01 0 0 0
42040 841 8 -8.4760000000000002e-01 1.7236887844679412e+01 5.0514144968475271e+01 2.6270148125524251e+01 0 0 0
44726 1736 9 4.2380000000000001e-01 1.5141225568983234e+01 5.4656452584510014e+01 2.6025722340103208e+01 0 0 0
42042 841 9 4.2380000000000001e-01 1.7006068444326036e+01 4.9633672704849253e+01 2.5856033134298105e+01 0 0 0
40052 178 9 4.2380000000000001e-01 1.7447236760923850e+01 5.2343983257538831e+01 2.9379542021398542e+01 0 0 0
44181 1554 9 4.2380000000000001e-01 1.5225782862286248e+01 5.4224462628978330e+01 2.9887972122916217e+01 0 0 0
40051 178 8 -8.4760000000000002e-01 1.8204121046008556e+01 5.1877846955422839e+01 2.8921454605081482e+01 0 0 0
40053 178 9 4.2380000000000001e-01 1.7949535071271654e+01 5.1679574264485410e+01 2.7974948212743687e+01 0 0 0
44725 1736 8 -8.4760000000000002e-01 1.5304237484230535e+01 5.5346766773452885e+01 2.6730629214450758e+01 0 0 0
44727 1736 9 4.2380000000000001e-01 1.4482214398441235e+01 5.5452303151944172e+01 2.7290219390811732e+01 0 0 0
41982 821 9 4.2380000000000001e-01 1.2949359341794931e+01 5.5437046021558430e+01 2.8973648872887004e+01 0 0 0
41048 510 9 4.2380000000000001e-01 1.9059639236545124e+01 5.3817972890161862e+01 2.4334922305901724e+01 0 0 0
42137 873 9 4.2380000000000001e-01 2.0554897012937197e+01 4.9585379746517162e+01 2.8797603933553692e+01 0 0 0
42963 1148 9 4.2380000000000001e-01 2.0702875671526108e+01 5.4709823252617383e+01 2.6569639790858027e+01 0 0 0
45279 1920 9 4.2380000000000001e-01 1.9653517822404300e+01 5.2066922539684924e+01 2.4862055514885895e+01 0 0 0
45277 1920 8 -8.4760000000000002e-01 1.9031817970955004e+01 5.2394924376773140e+01 2.5573324858015784e+01 0 0 0
45278 1920 9 4.2380000000000001e-01 1.8354237172515411e+01 5.1687880137366662e+01 2.5775742070385167e+01 0 0 0
42138 873 9 4.2380000000000001e-01 1.9285015588658784e+01 5.0584134711780791e+01 2.8559871816651349e+01 0 0 0
42136 873 8 -8.4760000000000002e-01 1.9810136950886534e+01 4.9825185028870031e+01 2.8174847087325702e+01 0 0 0
42978 1153 9 4.2380000000000001e-01 1.9836841604323443e+01 5.2683480737438423e+01 2.9527662558071192e+01 0 0 0
42977 1153 9 4.2380000000000001e-01 2.0580734732080003e+01 5.4098086317318334e+01 2.9192788540560766e+01 0 0 0
42962 1148 9 4.2380000000000001e-01 1.9605856908462517e+01 5.3502791575373841e+01 2.6648702032628794e+01 0 0 0
42961 1148 8 -8.4760000000000002e-01 2.0047676669844222e+01 5.4239402579824201e+01 2.7160756257168110e+01 0 0 0
42976 1153 8 -8.4760000000000002e-01 2.0627628442408046e+01 5.3259303597044017e+01 2.9735232348903811e+01 0 0 0
41468 650 9 4.2380000000000001e-01 1.8858555407322392e+01 5.5406691534925464e+01 2.7467773063596010e+01 0 0 0
25885 1 2 5.9999999999999998e-02 4.1482625952455038e-01 5.7529115722749204e+01 2.4768820456172318e+01 -1 1 0
43500 1327 9 4.2380000000000001e-01 1.1003581337189114e+01 5.6135210605258926e+01 2.4701254318690381e+01 0 0 0
40472 318 9 4.2380000000000001e-01 1.1427951571130356e+01 5.8019673663867884e+01 2.4514640425635172e+01 0 0 0
43012 1165 8 -8.4760000000000002e-01 1.2280292194575699e+01 5.7861905942291692e+01 2.6016225181716401e+01 0 0 0
43014 1165 9 4.2380000000000001e-01 1.2246248111470043e+01 5.7064311077241413e+01 2.6618457644159424e+01 0 0 0
41124 535 9 4.2380000000000001e-01 1.6676138717827243e+01 5.6711985114838086e+01 3.0077434553309484e+01 0 0 0
39802 95 8 -8.4760000000000002e-01 1.8261619050112294e+01 5.5621028268103224e+01 3.0330293704875483e+01 0 0 0
44223 1568 9 4.2380000000000001e-01 1.5992640360455795e+01 6.1341846296090260e+01 2.4297838276666823e+01 0 0 0
43113 1198 9 4.2380000000000001e-01 1.6324251809045620e+01 5.6508201650335337e+01 2.5122414567170647e+01 1 1 0
41469 650 9 4.2380000000000001e-01 1.7232698808899123e+01 5.5456870498864120e+01 2.7611648620846257e+01 0 0 0
41467 650 8 -8.4760000000000002e-01 1.8073167318120483e+01 5.5997091431415420e+01 2.7653770469600818e+01 0 0 0
41123 535 9 4.2380000000000001e-01 1.5973575016631674e+01 5.8025201265833637e+01 2.9407737497276539e+01 0 0 0
41122 535 8 -8.4760000000000002e-01 1.5996447458017245e+01 5.7432832302699815e+01 3.0213080050360418e+01 0 0 0
41981 821 9 4.2380000000000001e-01 1.3846709126537748e+01 5.6741672987298323e+01 2.9372821489887222e+01 0 0 0
43508 1330 9 4.2380000000000001e-01 1.5620247887963817e+01 5.8488432753793958e+01 2.6605204465525521e+01 0 0 0
43507 1330 8 -8.4760000000000002e-01 1.5119418578432537e+01 5.7854599786899641e+01 2.6015776119306757e+01 0 0 0
43013 1165 9 4.2380000000000001e-01 1.3201722943296257e+01 5.8250234599248756e+01 2.6029153169452613e+01 0 0 0
41980 821 8 -8.4760000000000002e-01 1.3277644157084421e+01 5.6328655427757944e+01 2.8661778618813095e+01 0 0 0
43509 1330 9 4.2380000000000001e-01 1.5166682593512585e+01 5.6933037572059405e+01 2.6401119115188628e+01 0 0 0
42454 979 8 -8.4760000000000002e-01 1.7038659714092912e+01 5.8647153800517941e+01 2.8056331926993060e+01 0 0 0
42455 979 9 4.2380000000000001e-01 1.7616521023709979e+01 5.7878281364968160e+01 2.7782630682744053e+01 0 0 0
42456 979 9 4.2380000000000001e-01 1.7573105019958195e+01 5.9491927317915859e+01 2.8029387006093653e+01 0 0 0
39803 95 9 4.2380000000000001e-01 1.8646707605451226e+01 5.5446811012870583e+01 2.9424006856217300e+01 0 0 0
42152 878 9 4.2380000000000001e-01 1.9301109141080325e+01 5.6690161046002288e+01 2.4285654110243563e+01 0 0 0
42153 878 9 4.2380000000000001e-01 2.0821578659946546e+01 5.6730674076778499e+01 2.4879924887596140e+01 0 0 0
45093 1858 9 4.2380000000000001e-01 2.0410966711453209e+01 5.8279502604453050e+01 2.6596680527284700e+01 0 0 0
40535 339 9 4.2380000000000001e-01 2.0768248481981484e+01 5.7316175321283907e+01 2.8996551045176837e+01 0 0 0
40534 339 8 -8.4760000000000002e-01 2.0891044680651582e+01 5.6829951818421456e+01 2.9861714498989567e+01 0 0 0
45091 1858 8 -8.4760000000000002e-01 2.0829032719371440e+01 5.8397132657815639e+01 2.7497449078663976e+01 0 0 0
42998 1160 9 4.2380000000000001e-01 1.7864928541109823e+01 6.3070455293722603e+01 2.4613191389843330e+01 0 0 0
44221 1568 8 -8.4760000000000002e-01 1.6349057905257137e+01 6.2009546771416296e+01 2.4951399963775650e+01 0 0 0
40433 305 9 4.2380000000000001e-01 1.3383484163251255e+01 6.3168542103127429e+01 2.4760766708935900e+01 0 0 0
40432 305 8 -8.4760000000000002e-01 1.4059114317897544e+01 6.3427571838233284e+01 2.5451003976324653e+01 0 0 0
44222 1568 9 4.2380000000000001e-01 1.5620339365615310e+01 6.2642975055760836e+01 2.5211666818864622e+01 0 0 0
40434 305 9 4.2380000000000001e-01 1.3730837721884189e+01 6.4226107502327707e+01 2.5955558498471923e+01 0 0 0
6858 1 2 5.9999999999999998e-02 2.1440084925004328e+01 6.0298446723103005e+01 5.7287285318298853e+00 2 0 0
41306 596 9 4.2380000000000001e-01 2.1526530303429265e+01 3.7320720038536365e+01 2.3984879868169230e+01 0 0 0
21213 1 2 5.9999999999999998e-02 9.6686892573442034e+00 6.4602801892594869e+01 1.1040733218250631e+01 1 -1 0
18613 1 2 5.9999999999999998e-02 1.3205122618344236e+01 6.4525231951512154e+01 1.1427498519005647e+01 2 -1 0
18553 1 2 5.9999999999999998e-02 3.9355774427772019e+00 6.4725874977948408e+01 1.5033875093931151e+01 2 -1 0
11775 1 2 5.9999999999999998e-02 9.2489887917552398e+00 3.2394213915619666e+01 8.7863360205459955e+00 2 2 0
20566 1 4 -5.0000000000000000e-01 2.6915649534378461e+00 6.5757529345199529e+01 2.6308235688778332e+00 1 -2 0
20563 1 3 8.0000000000000002e-02 1.3150970692694575e+00 6.5834547801589537e+01 2.2151291384146643e+00 1 -2 0
20594 1 6 2.9999999999999999e-01 2.9792342606043483e+00 6.6349311094555205e+01 3.4716525317203697e+00 1 -2 0
20567 1 2 5.9999999999999998e-02 7.4333519244669155e-01 6.5474204016656813e+01 3.0695076056111135e+00 1 -2 0
20569 1 5 5.0000000000000000e-01 3.6295364161574466e+00 6.4962059763573180e+01 2.0967869056209674e+00 1 -2 0
20568 1 2 5.9999999999999998e-02 9.1859853103388989e-01 6.5129630580548820e+01 1.4726927189258177e+00 1 -2 0
20573 1 2 5.9999999999999998e-02 5.3473093473034092e+00 6.5821134923074467e+01 3.0048201014588236e+00 1 -2 0
21188 1 5 5.0000000000000000e-01 4.1747482149470114e+00 6.7792798010983830e+01 5.7011644000898309e+00 1 -1 0
21187 1 2 5.9999999999999998e-02 2.3814831714640192e+00 6.5793988372959859e+01 5.3435881998576438e+00 1 -1 0
20560 1 1 -1.2000000000000000e-01 9.5796687893087540e-01 6.7269769084717609e+01 1.7747174220658688e+00 1 -2 0
20570 1 1 -1.2000000000000000e-01 4.9686314597593251e+00 6.4849478985614496e+01 2.7763674874678479e+00 1 -2 0
20565 1 2 5.9999999999999998e-02 1.7328703335095970e+00 6.7722480229733577e+01 1.1103052805942510e+00 1 -2 0
21183 1 2 5.9999999999999998e-02 2.5144584096769745e-01 6.6480676589851910e+01 5.9600654808050431e+00 1 -1 0
21192 1 3 8.0000000000000002e-02 6.5583989951054322e+00 6.7133231652808718e+01 5.8043105495666127e+00 1 -1 0
21630 1 4 -5.0000000000000000e-01 1.0723477456639664e+01 6.5564441324920807e+01 5.1163889843952557e+00 1 -1 0
21626 1 2 5.9999999999999998e-02 8.8642083633455453e+00 6.7083758168645687e+01 3.4886053832541180e+00 1 -1 0
21195 1 2 5.9999999999999998e-02 6.5187262261831593e+00 6.7286280363671835e+01 4.6882088512351858e+00 1 -1 0
21625 1 2 5.9999999999999998e-02 9.8749374162741539e+00 6.7624998179125043e+01 2.0858469708177547e+00 1 -1 0
21627 1 3 8.0000000000000002e-02 1.1464518394817581e+01 6.6438643268212559e+01 4.2001129761141707e+00 1 -1 0
21623 1 1 -1.2000000000000000e-01 9.5734017818422732e+00 6.7821091132411979e+01 3.1149124922919498e+00 1 -1 0
21631 1 2 5.9999999999999998e-02 1.1580051999801316e+01 6.5954876473553810e+01 3.2490875592286210e+00 1 -1 0
21624 1 1 -1.2000000000000000e-01 1.0825753981300689e+01 6.7827040315236999e+01 4.0271188113684824e+00 1 -1 0
21194 1 2 5.9999999999999998e-02 6.8309462715280187e+00 6.6063749432986199e+01 5.7710502800598489e+00 1 -1 0
21197 1 2 5.9999999999999998e-02 8.5027922285703195e+00 6.7960894682942822e+01 5.8947862828171864e+00 1 -1 0
21632 1 2 5.9999999999999998e-02 1.2428143326192563e+01 6.6655941078267716e+01 4.5635658610093435e+00 1 -1 0
21543 1 6 2.9999999999999999e-01 1.7002101536704931e+01 6.6700741875493534e+01 4.6974742436951118e+00 1 -1 0
21540 1 2 5.9999999999999998e-02 1.7814077659806106e+01 6.6753114913342259e+01 2.3668042958294380e+00 1 -1 0
21242 1 7 -5.0000000000000000e-01 1.5936461492849686e+01 6.5138294290443653e+01 4.5820034565854426e+00 1 -1 0
21533 1 4 -5.0000000000000000e-01 1.7734001306188564e+01 6.7287385084474181e+01 5.0302420342913514e+00 1 -1 0
21535 1 1 -1.2000000000000000e-01 1.8165649811894347e+01 6.7771762777221440e+01 2.5587695264017922e+00 1 -1 0
21537 1 2 5.9999999999999998e-02 1.9651764753350040e+01 6.7320879441613457e+01 4.1604761732343283e+00 1 -1 0
21534 1 3 8.0000000000000002e-02 1.8621686292069842e+01 6.7794475612606732e+01 4.0233992431405188e+00 1 -1 0
21204 1 7 -5.0000000000000000e-01 4.2090534036491505e+00 6.8349543112209190e+01 4.5867538410135982e+00 1 -1 0
21189 1 2 5.9999999999999998e-02 2.0753390796199715e+00 6.8266036966162929e+01 6.0117649158052684e+00 1 -1 0
20562 1 2 5.9999999999999998e-02 1.6461358116794549e+00 6.8495056772566173e+01 3.3522010467064889e+00 1 -2 0
21608 1 2 5.9999999999999998e-02 4.2633219367647159e+00 7.2250221015296148e+01 5.0554791709343982e+00 1 -1 0
21603 1 1 -1.2000000000000000e-01 5.1064508118892489e+00 7.1700548280832194e+01 5.5140036228962046e+00 1 -1 0
21607 1 2 5.9999999999999998e-02 4.8036963471759835e+00 7.0706018941788443e+01 5.9497569971543580e+00 1 -1 0
20549 1 2 5.9999999999999998e-02 1.5099598719832292e+00 7.2371798150341448e+01 2.0528345966419943e+00 1 -2 0
20546 1 3 8.0000000000000002e-02 5.1892784516696044e-01 7.2131673824383867e+01 2.4651875591968642e+00 1 -2 0
21619 1 6 2.9999999999999999e-01 5.3915361562115693e+00 6.9697087719569694e+01 4.0068930991806839e+00 1 -1 0
20559 1 1 -1.2000000000000000e-01 7.8301632062775106e-01 6.8243847494641344e+01 2.7987432144110858e+00 1 -2 0
20550 1 1 -1.2000000000000000e-01 3.8144259252422547e-01 6.9576923231054437e+01 2.2015750538642700e+00 1 -2 0
20551 1 2 5.9999999999999998e-02 1.6118857239306017e+00 7.0854476537575934e+01 3.5896406970745791e+00 1 -2 0
20547 1 1 -1.2000000000000000e-01 5.5552779303897326e-01 7.0747607295001259e+01 3.1620462453243383e+00 1 -2 0
20553 1 2 5.9999999999999998e-02 9.8330996282705541e-01 6.9989880971692756e+01 1.4103266951385312e+00 1 -2 0
20545 1 4 -5.0000000000000000e-01 1.8256761049847645e-01 7.3315304931231410e+01 3.2463513161744917e+00 1 -2 0
20555 1 6 2.9999999999999999e-01 5.3302259032566701e-01 7.3247360761293010e+01 4.2349339082955888e+00 1 -2 0
21606 1 5 5.0000000000000000e-01 6.1464979521303436e+00 7.1529264822050138e+01 4.3912978780918284e+00 1 -1 0
21609 1 4 -5.0000000000000000e-01 5.9567848809512673e+00 7.0441435718652201e+01 3.6391494396546071e+00 1 -1 0
21612 1 2 5.9999999999999998e-02 5.8772005747128677e+00 7.0157036158705267e+01 1.6594178482918520e+00 1 -1 0
21615 1 2 5.9999999999999998e-02 6.9180955523988077e+00 6.8137984196857886e+01 2.6101706749628710e+00 1 -1 0
21622 1 7 -5.0000000000000000e-01 7.0525608719956328e+00 7.2314477954767341e+01 4.2636845476191745e+00 1 -1 0
21629 1 2 5.9999999999999998e-02 1.0642007087156973e+01 6.8318498879111743e+01 4.9866732473436990e+00 1 -1 0
21610 1 3 8.0000000000000002e-02 6.7054107922651749e+00 7.0224027210486980e+01 2.3470064238453028e+00 1 -1 0
21613 1 2 5.9999999999999998e-02 7.3387273491828378e+00 7.1104605679842081e+01 2.0735779859452594e+00 1 -1 0
21616 1 2 5.9999999999999998e-02 7.8618405913613394e+00 6.8722508973370893e+01 1.1316019815246743e+00 1 -1 0
21611 1 1 -1.2000000000000000e-01 7.5453108926774268e+00 6.8994221095178233e+01 2.2127155584887106e+00 1 -1 0
21618 1 2 5.9999999999999998e-02 9.3870398675621747e+00 6.9940967825441419e+01 2.7449199705172243e+00 1 -1 0
21614 1 1 -1.2000000000000000e-01 8.8005267720448384e+00 6.9063211934202045e+01 3.1359223022608860e+00 1 -1 0
21617 1 2 5.9999999999999998e-02 8.4681446682039496e+00 6.9300563886704055e+01 4.1457370913009255e+00 1 -1 0
21504 1 2 5.9999999999999998e-02 1.0605987831013806e+01 7.3383245700878462e+01 4.8204779195114416e+00 1 -1 0
21500 1 1 -1.2000000000000000e-01 1.1386719576795509e+01 7.2882379541713775e+01 5.3610707584835477e+00 1 -1 0
21503 1 2 5.9999999999999998e-02 1.1921737053980493e+01 7.2422843504786556e+01 4.4502093536129834e+00 1 -1 0
21511 1 2 5.9999999999999998e-02 1.0240730704167360e+01 7.1111959801090194e+01 5.4099237684205272e+00 1 -1 0
21628 1 2 5.9999999999999998e-02 1.1651367938644446e+01 6.8398941040036277e+01 3.5745453346667504e+00 1 -1 0
21514 1 2 5.9999999999999998e-02 1.2420855857195699e+01 7.0372072241187809e+01 6.0776717484333354e+00 1 -1 0
21541 1 2 5.9999999999999998e-02 1.6218544211150494e+01 6.8381232433937740e+01 3.0365471443084364e+00 1 -1 0
21542 1 2 5.9999999999999998e-02 1.6533287065074990e+01 6.8427435666831244e+01 1.3725943883145388e+00 1 -1 0
21538 1 1 -1.2000000000000000e-01 1.6955809564262388e+01 6.8654284610223272e+01 2.3239372321849614e+00 1 -1 0
21552 1 2 5.9999999999999998e-02 1.5862625220185132e+01 7.0764953766331985e+01 1.0420346446686894e+00 1 -1 0
21553 1 2 5.9999999999999998e-02 1.5363474179151696e+01 7.0714685610856492e+01 2.7150868457909709e+00 1 -1 0
21548 1 1 -1.2000000000000000e-01 1.6197933661146415e+01 7.0989677578935243e+01 2.0298737700180158e+00 1 -1 0
21551 1 3 8.0000000000000002e-02 1.6415139213192294e+01 7.2528214117483927e+01 2.0476382623548233e+00 1 -1 0
21555 1 2 5.9999999999999998e-02 1.7113594505239824e+01 7.2752648487576963e+01 1.2517480660103082e+00 1 -1 0
21547 1 1 -1.2000000000000000e-01 1.7484685422589433e+01 7.0150651554465000e+01 2.3243877970012203e+00 1 -1 0
21554 1 4 -5.0000000000000000e-01 1.6983965223859741e+01 7.3098092903048439e+01 3.2191205680132331e+00 1 -1 0
21550 1 2 5.9999999999999998e-02 1.8042577685017644e+01 7.0557448204252438e+01 3.2186349642366507e+00 1 -1 0
21549 1 2 5.9999999999999998e-02 1.8074442515636193e+01 7.0337182520869277e+01 1.3885699757561079e+00 1 -1 0
21566 1 2 5.9999999999999998e-02 1.6545406631146836e+01 7.1004127366325548e+01 5.5835627918111568e+00 1 -1 0
21556 1 2 5.9999999999999998e-02 1.5509845543545330e+01 7.3075219200558877e+01 1.9009127571011042e+00 1 -1 0
21583 1 7 -5.0000000000000000e-01 1.5090058094384451e+01 7.3253748418015633e+01 4.4004905592018506e+00 1 -1 0
21557 1 5 5.0000000000000000e-01 1.6298657922687617e+01 7.3347163712268539e+01 4.3094727990366799e+00 1 -1 0
21582 1 6 2.9999999999999999e-01 1.7999155482980619e+01 7.3321224540657667e+01 3.2584939236717774e+00 1 -1 0
21558 1 1 -1.2000000000000000e-01 1.7107704175204592e+01 7.3796864585910726e+01 5.5291492165779683e+00 1 -1 0
21539 1 2 5.9999999999999998e-02 1.8986568978193215e+01 6.8078084333035818e+01 1.8898130053740070e+00 1 -1 0
21536 1 2 5.9999999999999998e-02 1.8771724913378943e+01 6.8872838567741326e+01 4.2498590665172173e+00 1 -1 0
21290 1 2 5.9999999999999998e-02 1.9689634560173399e+01 7.2940962365833201e+01 3.7396540975491517e+00 1 -1 0
21285 1 3 8.0000000000000002e-02 2.0567053718855675e+01 7.2584530258204850e+01 3.1786797877844251e+00 1 -1 0
21289 1 2 5.9999999999999998e-02 2.0208173414055342e+01 7.2450330979501246e+01 2.1579281602440514e+00 1 -1 0
21286 1 2 5.9999999999999998e-02 2.0179096542481787e+01 7.0580936890849529e+01 3.8469221077109945e+00 1 -1 0
21282 1 1 -1.2000000000000000e-01 2.1056181792669154e+01 7.1287597360977173e+01 3.8741939206955127e+00 1 -1 0
21563 1 2 5.9999999999999998e-02 1.8656970517462440e+01 7.2375230714162910e+01 5.6190925965069374e+00 1 -1 0
21288 1 4 -5.0000000000000000e-01 2.1458073153730027e+01 7.3733167015973933e+01 3.1379807289536199e+00 1 -1 0
21287 1 2 5.9999999999999998e-02 2.1297962845869655e+01 7.1500349631557469e+01 4.9169866687865298e+00 1 -1 0
2645 1 2 5.9999999999999998e-02 4.9255907477208565e+00 7.4301524422039691e+01 2.5531617755133906e+00 1 -3 0
2646 1 2 5.9999999999999998e-02 4.0969867354047693e+00 7.5569239890653918e+01 1.6787877719580910e+00 1 -3 0
2643 1 2 5.9999999999999998e-02 3.4539071010781210e+00 7.5585537556955074e+01 4.3364908460253258e+00 1 -3 0
2641 1 1 -1.2000000000000000e-01 4.8472066437032781e+00 7.5385647242205849e+01 2.4780153264195928e+00 1 -3 0
2635 1 1 -1.2000000000000000e-01 3.9604471217201898e+00 7.7485933766628477e+01 3.4461004132307584e+00 1 -3 0
2638 1 1 -1.2000000000000000e-01 4.3497357009250290e+00 7.6070222178973737e+01 3.7575366236471281e+00 1 -3 0
2639 1 2 5.9999999999999998e-02 3.0203062646713308e+00 7.7545349508598704e+01 2.8585146318269996e+00 1 -3 0
2634 1 1 -1.2000000000000000e-01 3.6150593841000669e+00 7.8188288019228267e+01 4.7357011339011272e+00 1 -3 0
2640 1 2 5.9999999999999998e-02 4.7991039228213772e+00 7.7946886578787300e+01 2.9380102088970346e+00 1 -3 0
2642 1 2 5.9999999999999998e-02 5.0930772046115358e+00 7.5972801309769665e+01 4.5619119001688011e+00 1 -3 0
2636 1 2 5.9999999999999998e-02 4.4879137184780689e+00 7.8097396491706348e+01 5.3902738634610516e+00 1 -3 0
2637 1 2 5.9999999999999998e-02 2.7493815614127439e+00 7.7770011302165358e+01 5.2198902153422182e+00 1 -3 0
2633 1 5 5.0000000000000000e-01 3.3316329872160781e+00 7.9720192336341967e+01 4.4540506386314682e+00 1 -3 0
2658 1 6 2.9999999999999999e-01 4.9992888868992704e+00 7.9781416419846749e+01 3.3359489232110460e+00 1 -3 0
20543 1 2 5.9999999999999998e-02 3.2268910629195074e-01 7.5599914147642835e+01 4.1169416965514891e+00 1 -2 0
2660 1 7 -5.0000000000000000e-01 6.3916912656902163e+00 7.6804540518235626e+01 1.3929591339782743e+00 1 -3 0
2644 1 5 5.0000000000000000e-01 6.2813537033197138e+00 7.5793656530647212e+01 2.0828664166228328e+00 1 -3 0
2657 1 6 2.9999999999999999e-01 7.1322991800539643e+00 7.4178128282498392e+01 3.0461237140647319e+00 1 -3 0
2650 1 2 5.9999999999999998e-02 9.2656288158625078e+00 7.4413649843412884e+01 2.5018115153359783e+00 1 -3 0
2654 1 2 5.9999999999999998e-02 9.3048228354097837e+00 7.6392209817379978e+01 3.9925336987299338e+00 1 -3 0
2647 1 4 -5.0000000000000000e-01 7.3232952528794790e+00 7.5016560390398382e+01 2.5346611066027251e+00 1 -3 0
2656 1 2 5.9999999999999998e-02 1.0730132604306318e+01 7.6926194645266975e+01 1.1919569113227011e+00 1 -3 0
2648 1 3 8.0000000000000002e-02 8.7007109097412734e+00 7.5346582176585798e+01 2.2630131286047281e+00 1 -3 0
2653 1 2 5.9999999999999998e-02 8.7323534083065404e+00 7.7572228691825401e+01 2.8228726095909429e+00 1 -3 0
2651 1 2 5.9999999999999998e-02 8.7705050604147434e+00 7.5349445554914624e+01 1.1673211511586827e+00 1 -3 0
2649 1 1 -1.2000000000000000e-01 9.3072630604539430e+00 7.6628917495637879e+01 2.9292443111951671e+00 1 -3 0
2655 1 2 5.9999999999999998e-02 1.0917876163147739e+01 7.8010781758086509e+01 2.5367008810679841e+00 1 -3 0
2652 1 1 -1.2000000000000000e-01 1.0711997418623042e+01 7.6962110885782423e+01 2.2930649253740625e+00 1 -3 0
2661 1 1 -1.2000000000000000e-01 1.1955527995025090e+01 7.6272691036435333e+01 2.9192315260593222e+00 1 -3 0
21505 1 6 2.9999999999999999e-01 1.0057507006573720e+01 7.5455235481475256e+01 5.8117597133173513e+00 1 -1 0
2663 1 2 5.9999999999999998e-02 1.1825115926655407e+01 7.5245009180758785e+01 2.5942017975675467e+00 1 -3 0
21494 1 2 5.9999999999999998e-02 7.6412182860806093e+00 7.5549841211708127e+01 5.8343407235269220e+00 1 -1 0
2664 1 2 5.9999999999999998e-02 1.1940507157259972e+01 7.6398025907223115e+01 4.0334199537498741e+00 1 -3 0
21491 1 2 5.9999999999999998e-02 8.9143058438327998e+00 7.7857345385068456e+01 6.0660839873504209e+00 1 -1 0
9254 1 2 5.9999999999999998e-02 1.1575920812308816e+01 8.0046197928571146e+01 5.0424842735634350e+00 3 0 0
21490 1 2 5.9999999999999998e-02 7.1033081504271394e+00 7.8083402196356147e+01 6.0927704471034065e+00 1 -1 0
21501 1 2 5.9999999999999998e-02 1.2656147077272859e+01 7.4592135552973417e+01 5.7207249207329109e+00 1 -1 0
2667 1 2 5.9999999999999998e-02 1.3319615792918230e+01 7.7836557926353606e+01 2.6584100205666559e+00 1 -3 0
2666 1 2 5.9999999999999998e-02 1.3087403226860605e+01 7.6814799947925977e+01 1.1798224527889996e+00 1 -3 0
21560 1 2 5.9999999999999998e-02 1.7798140085838703e+01 7.4531610125471275e+01 5.1818347604062742e+00 1 -1 0
2662 1 1 -1.2000000000000000e-01 1.3202511482867743e+01 7.6860885576303730e+01 2.2343544715613493e+00 1 -3 0
2669 1 2 5.9999999999999998e-02 1.4800707238904090e+01 7.5941631081808353e+01 3.5828625779406709e+00 1 -3 0
9269 1 6 2.9999999999999999e-01 1.5579373342692428e+01 7.8960412948280208e+01 5.3021050102699121e+00 3 0 0
2670 1 2 5.9999999999999998e-02 1.4670268614988876e+01 7.5173292295830947e+01 2.1091760354274669e+00 1 -3 0
2665 1 3 8.0000000000000002e-02 1.4611720417184927e+01 7.6143156687031237e+01 2.5060125098955441e+00 1 -3 0
2668 1 4 -5.0000000000000000e-01 1.5784793368831879e+01 7.6933686202331259e+01 2.0269729533174465e+00 1 -3 0
2671 1 5 5.0000000000000000e-01 1.6432415586259737e+01 7.7840583819823138e+01 2.7655658292813068e+00 1 -3 0
2697 1 7 -5.0000000000000000e-01 1.6116901904785287e+01 7.8008053597095596e+01 3.9407190407610928e+00 1 -3 0
2696 1 6 2.9999999999999999e-01 1.6099894455849984e+01 7.6760744845641710e+01 1.1254294134120202e+00 1 -3 0
2672 1 1 -1.2000000000000000e-01 1.7518714479625821e+01 7.8715587329879341e+01 2.0989883621964709e+00 1 -3 0
2675 1 2 5.9999999999999998e-02 1.7030550691557242e+01 7.9136448377211522e+01 1.2454226854918673e+00 1 -3 0
9257 1 2 5.9999999999999998e-02 1.3795835476351199e+01 7.9518005648992542e+01 4.0517663353424389e+00 3 0 0
9268 1 2 5.9999999999999998e-02 1.8013567285119905e+01 7.8671538393969513e+01 5.7544360011813058e+00 3 0 0
2673 1 1 -1.2000000000000000e-01 1.8183092211036691e+01 7.9911787288402024e+01 2.9881852280048133e+00 1 -3 0
2674 1 2 5.9999999999999998e-02 1.8378170926873317e+01 7.8072332072619602e+01 1.7429555056121289e+00 1 -3 0
2677 1 2 5.9999999999999998e-02 1.8813356501725195e+01 7.9386990832860533e+01 3.6932474765433758e+00 1 -3 0
21317 1 7 -5.0000000000000000e-01 1.9974497078909518e+01 7.5119830516576485e+01 2.1447593611560407e+00 1 -1 0
21291 1 5 5.0000000000000000e-01 2.1104159909189164e+01 7.4916898339353210e+01 2.5783142883333494e+00 1 -1 0
21298 1 2 5.9999999999999998e-02 2.0799782507757890e+01 7.7570876208492862e+01 2.2797019112789303e+00 1 -1 0
9278 1 2 5.9999999999999998e-02 2.0664014216290045e+01 7.7766695653140488e+01 5.3538917245712172e+00 3 0 0
9282 1 2 5.9999999999999998e-02 2.1026733874317586e+01 7.5343812262962643e+01 6.0642117735618051e+00 3 0 0
9275 1 2 5.9999999999999998e-02 1.8545114371365020e+01 7.6308338484485901e+01 6.0664098788029648e+00 3 0 0
2659 1 7 -5.0000000000000000e-01 2.2857059043378118e+00 8.0189664893024329e+01 4.7806650096514476e+00 1 -3 0
20556 1 6 2.9999999999999999e-01 6.0119724702309008e-01 8.0599180333750795e+01 5.4920915690239251e+00 1 -2 0
2630 1 4 -5.0000000000000000e-01 4.2442862598571969e+00 8.0361011850252467e+01 3.7024327455056301e+00 1 -3 0
2632 1 2 5.9999999999999998e-02 4.1092641833962320e+00 8.1437390601057132e+01 1.9147205777424228e+00 1 -3 0
2631 1 2 5.9999999999999998e-02 3.0402355726009209e+00 8.1961995347312623e+01 3.1782898684083181e+00 1 -3 0
2627 1 3 8.0000000000000002e-02 4.0652579206777775e+00 8.1636160669616075e+01 2.9988184426660314e+00 1 -3 0
2626 1 2 5.9999999999999998e-02 3.2624613900753774e+00 8.3989425564003625e+01 2.8210301628366081e+00 1 -3 0
2624 1 1 -1.2000000000000000e-01 4.9276539089644054e+00 8.2905214365889904e+01 3.3594284808388633e+00 1 -3 0
2623 1 1 -1.2000000000000000e-01 4.3147846120896594e+00 8.4034575954626874e+01 2.6346627399739768e+00 1 -3 0
2614 1 1 -1.2000000000000000e-01 4.8368858214521326e+00 8.5394212647115822e+01 3.0339479095777917e+00 1 -3 0
20523 1 2 5.9999999999999998e-02 1.5546537630658961e+00 8.3686914236845766e+01 5.7544621416262185e+00 1 -2 0
2629 1 2 5.9999999999999998e-02 4.8680347594030868e+00 8.3065793644241793e+01 4.4551634959716475e+00 1 -3 0
2625 1 2 5.9999999999999998e-02 4.4738392917026921e+00 8.3885618123484051e+01 1.6166614109757746e+00 1 -3 0
20516 1 2 5.9999999999999998e-02 1.4396144255459196e+00 8.5378236010010980e+01 4.0658119627690317e+00 1 -2 0
2628 1 2 5.9999999999999998e-02 5.9613467944061638e+00 8.2862274896072620e+01 3.1362107246346933e+00 1 -3 0
2617 1 2 5.9999999999999998e-02 4.8163999032024174e+00 8.5511943465001366e+01 4.0998357540798906e+00 1 -3 0
2618 1 2 5.9999999999999998e-02 5.9078523434038450e+00 8.5538795401141158e+01 2.7190041545521035e+00 1 -3 0
[truncated: 14,590,139 more chars]
