# Supplementary material for: Thermodynamic driving forces in contact electrification between polymeric materials
Source: Nat Commun. 2024 Mar 23;15:2616. doi: 10.1038/s41467-024-46932-2 (PMC10960812; doi:10.1038/s41467-024-46932-2)
Supplement: Supplementary file 6 — Supplementary Dataset 3 [file 41467_2024_46932_MOESM6_ESM.zip › configuration_data/final/Nyln_c/H3O.data]

LAMMPS data file via write_data, version 3 Mar 2020, timestep = 20000088

54644 atoms
11 atom types
52643 bonds
11 bond types
94163 angles
19 angle types
133120 dihedrals
23 dihedral types
15360 impropers
2 improper types

0.0000000000000000e+00 1.4009999999999999e+02 xlo xhi
0.0000000000000000e+00 1.4480000000000001e+02 ylo yhi
0.0000000000000000e+00 1.1000000000000000e+02 zlo zhi

Masses

1 1.008
2 12.011
3 12.011
4 14.007
5 1.008
6 12.011
7 15.999
8 15.9994
9 1.008
10 15.9994
11 1.008

Pair Coeffs # lj/cut/coul/long/intel

1 0.03 2.5
2 0.066 3.5
3 0.066 3.5
4 0.17 3.25
5 0 0
6 0.105 3.75
7 0.21 2.96
8 0.15535 3.166
9 0 2.058
10 0.1912 3.1
11 0 1

Bond Coeffs # harmonic/intel

1 340 1.09
2 337 1.449
3 268 1.529
4 570 1.229
5 340 1.09
6 434 1.01
7 490 1.335
8 268 1.529
9 317 1.522
10 600 1
11 600 0.98

Angle Coeffs # harmonic/intel

1 35 115
2 33 107.8
3 37.5 110.7
4 35 109.5
5 80 122.9
6 58.35 112.7
7 80 120.4
8 63 111.1
9 37.5 110.7
10 50 121.9
11 35 109.5
12 63 111.1
13 35 119.8
14 70 116.6
15 38 118.4
16 33 107.8
17 70 116.6
18 75 109.47
19 75 111.4

Dihedral Coeffs # opls/intel

1 0 0 0.3 0
2 0 0 0.3 0
3 0 0 0 0
4 0.845 -0.962 0.713 0
5 0 0 0.3 0
6 0 0 0 0
7 0 0 0 0
8 0 0 0 0
9 0 0 -0.1 0
10 0 0 0.3 0
11 0 0 0.3 0
12 0 0 0 0
13 0 6.089 0 0
14 1.3 -0.05 0.2 0
15 0 0 0 0
16 0 4.9 0 0
17 -2.06 -0.313 0.315 0
18 2.3 6.089 0 0
19 0 0 0.464 0
20 1.3 -0.05 0.2 0
21 0 0 0 0
22 0 0 0 0
23 0 4.9 0 0

Improper Coeffs # harmonic/intel

1 10.5 180
2 2.5 180

Atoms # full

302 1 2 -1.2000000000000000e-01 4.4626981240227561e+00 1.7760183736849542e+00 2.0626916776591369e+00 1 0 0
301 1 2 -1.2000000000000000e-01 3.1974109282039933e+00 2.4977032861229440e+00 2.1254984606548621e+00 1 0 0
296 1 3 8.0000000000000002e-02 2.2177430121226043e+00 1.7712002226953185e+00 1.9251366590518020e+00 1 0 0
297 1 1 5.9999999999999998e-02 2.1777937001772258e+00 1.1186077460687645e+00 2.6738281863104421e+00 1 0 0
298 1 1 5.9999999999999998e-02 2.3821505342876352e+00 1.2341498404808775e+00 1.0909750569236190e+00 1 0 0
304 1 1 5.9999999999999998e-02 4.5766868533134488e+00 1.2509985906959498e+00 1.0965490194800351e+00 1 0 0
299 1 1 5.9999999999999998e-02 3.2628354156630848e+00 3.2176057749970730e+00 1.3163497007220546e+00 1 0 0
300 1 1 5.9999999999999998e-02 3.1820114777728010e+00 3.1061864294419994e+00 3.0565613937446821e+00 1 0 0
303 1 1 5.9999999999999998e-02 4.3547080069575532e+00 9.5358904910301789e-01 2.7961161206550709e+00 1 0 0
295 1 4 -5.0000000000000000e-01 8.0452896773797977e-01 2.4446200140641072e+00 2.0179449134989165e+00 1 0 0
590 2 1 5.9999999999999998e-02 8.8228836176520808e-01 2.3849504858112427e+00 5.1645637782178424e+00 1 0 0
294 1 5 2.9999999999999999e-01 6.5343030903175803e-01 3.6933202021249856e+00 1.5305941319090342e+00 1 0 0
594 2 1 5.9999999999999998e-02 1.8325676145966039e+00 4.4869450882784072e+00 4.5391337680228929e+00 1 0 0
1812 6 7 -5.0000000000000000e-01 4.3651047334281728e-01 5.2819772706698176e+00 1.5792408301422902e+00 1 0 0
3 1 2 -1.2000000000000000e-01 5.7198952314517717e+00 2.5012752021750342e+00 2.1218985305670301e+00 0 0 0
1 1 1 5.9999999999999998e-02 5.6387290510494719e+00 3.2204470676799368e+00 2.9097015342160168e+00 0 0 0
1824 6 1 5.9999999999999998e-02 5.3218854936570548e+00 5.6650496768258760e+00 1.2686932390913230e+00 1 0 0
1818 6 1 5.9999999999999998e-02 3.2238870671496875e+00 5.7199123074439608e+00 1.1731670281921671e+00 1 0 0
2 1 1 5.9999999999999998e-02 5.5800839505224902e+00 3.0694837524722982e+00 1.1932806243664957e+00 0 0 0
593 2 2 -1.2000000000000000e-01 1.9277536375078157e+00 4.0696630034852417e+00 5.5727978388754043e+00 1 0 0
591 2 2 -1.2000000000000000e-01 7.4896716220918569e-01 3.2690181304778618e+00 5.8057112858055300e+00 1 0 0
597 2 6 5.0000000000000000e-01 3.2388519036397203e+00 3.3468431819128472e+00 5.9986333082694312e+00 1 0 0
1823 6 1 5.9999999999999998e-02 5.4265173083868348e+00 5.7575847700753036e+00 2.8895269975211582e+00 1 0 0
599 2 4 -5.0000000000000000e-01 4.5423986699309422e+00 4.1130686175198710e+00 5.9069060415093908e+00 1 0 0
598 2 5 2.9999999999999999e-01 4.3815116752437753e+00 5.4597464931592690e+00 5.9102678233070369e+00 1 0 0
1817 6 1 5.9999999999999998e-02 3.2489937760970728e+00 5.5722908922913064e+00 2.7353333049552724e+00 1 0 0
602 2 1 5.9999999999999998e-02 5.9824201409082551e+00 2.5759398226294796e+00 5.4678597610671913e+00 1 0 0
600 2 3 8.0000000000000002e-02 5.9374285300873924e+00 3.4660568594223378e+00 6.0251143749939251e+00 1 0 0
47642 157 5 2.9999999999999999e-01 3.5077425774255802e+00 7.3357391642661651e-01 5.8994776346816016e+00 1 1 0
6 1 1 5.9999999999999998e-02 7.0416685833952668e+00 1.1017885255693831e+00 1.1719248319784399e+00 0 0 0
5 1 1 5.9999999999999998e-02 7.0401297563213205e+00 9.8165108417015967e-01 2.8360148756831745e+00 0 0 0
4 1 2 -1.2000000000000000e-01 7.0247137606523307e+00 1.7284549187312219e+00 2.0335176287304377e+00 0 0 0
7 1 1 5.9999999999999998e-02 8.0619333859613072e+00 3.0030922270848031e+00 2.9248126292675196e+00 0 0 0
9 1 3 8.0000000000000002e-02 8.0629894342413166e+00 2.4637325825743388e+00 2.0223119185438301e+00 0 0 0
10 1 4 -5.0000000000000000e-01 9.4491427231570366e+00 1.7183160296587929e+00 1.9022403321951378e+00 0 0 0
12 1 6 5.0000000000000000e-01 1.0758911505215453e+01 2.5009363991698557e+00 1.8645562806024347e+00 0 0 0
8 1 1 5.9999999999999998e-02 8.0486048643867587e+00 2.9817165396557996e+00 1.1790148123922461e+00 0 0 0
13 1 7 -5.0000000000000000e-01 1.0739449253891916e+01 3.5710294225881918e+00 1.7232819498996572e+00 0 0 0
306 2 1 5.9999999999999998e-02 9.3642040196911811e+00 4.3783124743323532e+00 4.6981942876431848e+00 0 0 0
603 2 1 5.9999999999999998e-02 6.8291474157765029e+00 4.3071719283443501e+00 4.5545494840712974e+00 1 0 0
1531 6 5 2.9999999999999999e-01 1.0601530412517436e+01 4.8563549727054376e+00 1.7165342563892254e+00 0 0 0
312 2 1 5.9999999999999998e-02 1.1615892429444370e+01 4.1952775336400192e+00 4.8471875402755566e+00 0 0 0
310 2 1 5.9999999999999998e-02 1.0670013424548371e+01 2.4680139236987380e+00 5.1898791333115408e+00 0 0 0
608 2 1 5.9999999999999998e-02 8.2014654996890997e+00 2.4957196672972413e+00 5.5082346570831753e+00 1 0 0
11 1 5 2.9999999999999999e-01 9.6105407785741477e+00 3.4829463349841733e-01 1.7908330041735003e+00 0 0 0
313 2 3 8.0000000000000002e-02 1.1773260887715443e+01 3.9028710629070331e+00 5.7883674728278116e+00 0 0 0
605 2 2 -1.2000000000000000e-01 6.9216629192851000e+00 4.1545827430507796e+00 5.5955510629123903e+00 1 0 0
307 2 2 -1.2000000000000000e-01 9.5164572863649202e+00 4.0410870051014429e+00 5.7188734850266263e+00 0 0 0
1526 6 1 5.9999999999999998e-02 8.0370368729250643e+00 5.4891999631922310e+00 1.0574482608993370e+00 0 0 0
308 2 2 -1.2000000000000000e-01 1.0764541413104711e+01 3.2581997094302655e+00 5.9235936635100250e+00 0 0 0
15 1 2 -1.2000000000000000e-01 1.2070704056961736e+01 1.6898521109569076e+00 1.9488933757996569e+00 0 0 0
1525 6 1 5.9999999999999998e-02 8.0109655471800281e+00 5.5916874761055757e+00 2.8531333462709254e+00 0 0 0
606 2 2 -1.2000000000000000e-01 8.2037947578905595e+00 3.4628206251994795e+00 5.9936066912709194e+00 1 0 0
16 1 1 5.9999999999999998e-02 1.2048784241108301e+01 1.1462419470308474e+00 2.9001250251392867e+00 0 0 0
14 1 1 5.9999999999999998e-02 1.2265074581712494e+01 9.0198554784453899e-01 1.2305821058590058e+00 0 0 0
17 1 1 5.9999999999999998e-02 1.3234523174708713e+01 3.0384577167487992e+00 1.0884898790279232e+00 0 0 0
19 1 1 5.9999999999999998e-02 1.3259151186748214e+01 3.1355322542848358e+00 2.8064429982818599e+00 0 0 0
18 1 2 -1.2000000000000000e-01 1.3233113077713780e+01 2.4513846389557123e+00 1.9421000311938854e+00 0 0 0
21 1 2 -1.2000000000000000e-01 1.4518871651371043e+01 1.8201844869642476e+00 1.9537510583803497e+00 0 0 0
23 1 2 -1.2000000000000000e-01 1.5716957371873258e+01 2.6370105424985946e+00 1.9669341446727917e+00 0 0 0
22 1 1 5.9999999999999998e-02 1.4606103277990286e+01 1.1061009121620036e+00 2.8082760751278815e+00 0 0 0
20 1 1 5.9999999999999998e-02 1.4648982215958458e+01 1.1380318579219091e+00 1.0934443131140750e+00 0 0 0
27 1 6 5.0000000000000000e-01 1.6922784726818602e+01 1.7529349064303157e+00 1.9143146294198379e+00 0 0 0
24 1 1 5.9999999999999998e-02 1.5586661839059749e+01 3.3319635318575505e+00 1.1011210530197924e+00 0 0 0
25 1 1 5.9999999999999998e-02 1.5619304458631269e+01 3.3517916356892505e+00 2.7834041655710342e+00 0 0 0
26 1 7 -5.0000000000000000e-01 1.6963005948073288e+01 7.9405555470027267e-01 2.3956916261630745e+00 0 0 0
321 2 1 5.9999999999999998e-02 1.7062180244349378e+01 4.4048009425869932e+00 4.9553677832229406e+00 0 0 0
1534 6 1 5.9999999999999998e-02 1.2898528614130466e+01 5.1559564493032406e+00 1.3313455922618571e+00 0 0 0
47665 157 7 -5.0000000000000000e-01 1.3095303967903440e+01 5.3606943212421443e-01 5.5075610738553458e+00 1 1 0
318 2 1 5.9999999999999998e-02 1.5773924577011107e+01 2.3152907382079833e+00 5.0670332332938512e+00 0 0 0
316 2 6 5.0000000000000000e-01 1.4519977371226856e+01 3.9190615824851900e+00 5.8158804846623671e+00 0 0 0
1536 6 1 5.9999999999999998e-02 1.3111800030768899e+01 5.5586652214695418e+00 2.9940201459400813e+00 0 0 0
315 2 5 2.9999999999999999e-01 1.3141029447847950e+01 1.8190790674894628e+00 5.7379293467381158e+00 0 0 0
1542 6 1 5.9999999999999998e-02 1.5548657791863732e+01 5.6373632530884539e+00 3.0246653219657529e+00 0 0 0
314 2 4 -5.0000000000000000e-01 1.3108695086722909e+01 3.1987198993911474e+00 5.7414740888764229e+00 0 0 0
317 2 7 -5.0000000000000000e-01 1.4515164390689549e+01 4.9635056428646989e+00 5.7909083085156645e+00 0 0 0
322 2 2 -1.2000000000000000e-01 1.6948244885507485e+01 3.8043888020075323e+00 5.8371253863923682e+00 0 0 0
1540 6 1 5.9999999999999998e-02 1.5646081854494662e+01 5.4603744578377658e+00 1.2710390392169644e+00 0 0 0
1546 6 7 -5.0000000000000000e-01 1.7968355192896134e+01 4.9598392833797842e+00 2.3101517665943683e+00 0 0 0
1535 6 2 -1.2000000000000000e-01 1.2891262207227973e+01 5.9589658752661787e+00 2.0755206207083643e+00 0 0 0
319 2 2 -1.2000000000000000e-01 1.5718205186017308e+01 3.0098096289399523e+00 5.8916440189852288e+00 0 0 0
47676 157 1 5.9999999999999998e-02 1.8130145190878917e+01 3.7793203586570723e-01 4.8435405694521769e+00 1 1 0
47669 157 1 5.9999999999999998e-02 1.5724227885232930e+01 6.4331642265949784e-02 4.8166031245139882e+00 1 1 0
28 1 5 2.9999999999999999e-01 1.8276391143166556e+01 3.6742176355292626e+00 1.7879268129352788e+00 0 0 0
325 2 2 -1.2000000000000000e-01 1.8310473314338410e+01 3.2129797426405156e+00 5.9182796461386893e+00 0 0 0
324 2 1 5.9999999999999998e-02 1.8412850610948187e+01 2.5743831334546465e+00 4.9970444647300418e+00 0 0 0
29 1 4 -5.0000000000000000e-01 1.8307736287131018e+01 2.3578221044196459e+00 1.5216409213459037e+00 0 0 0
31 1 1 5.9999999999999998e-02 1.9576034321095694e+01 1.3238787986274816e+00 2.7776895766605478e+00 0 0 0
32 1 1 5.9999999999999998e-02 1.9732702218751140e+01 9.6777252050549201e-01 1.2826568924038186e+00 0 0 0
30 1 3 8.0000000000000002e-02 1.9635568043203502e+01 1.7351949615029625e+00 1.8645356501152857e+00 0 0 0
35 1 2 -1.2000000000000000e-01 2.0646874710329921e+01 2.3945404731047830e+00 1.8951994052114725e+00 0 0 0
36 1 2 -1.2000000000000000e-01 2.1912800968688181e+01 1.6516896592955488e+00 1.9031164735008914e+00 0 0 0
37 1 1 5.9999999999999998e-02 2.1989250697778303e+01 1.0234129225883564e+00 2.7637427842968054e+00 0 0 0
38 1 1 5.9999999999999998e-02 2.1928767854576677e+01 9.6159645984453601e-01 1.0662008142334265e+00 0 0 0
33 1 1 5.9999999999999998e-02 2.0861693992722230e+01 3.0997327075756136e+00 1.0581559960194091e+00 0 0 0
34 1 1 5.9999999999999998e-02 2.0687316965569366e+01 3.0934404734137155e+00 2.6837385361146979e+00 0 0 0
41 1 2 -1.2000000000000000e-01 2.3202830912431487e+01 2.2421137966842375e+00 1.9279869398755516e+00 0 0 0
39 1 1 5.9999999999999998e-02 2.3093561768124047e+01 3.0905198067117263e+00 2.6966144551206357e+00 0 0 0
40 1 1 5.9999999999999998e-02 2.3162642385930706e+01 2.8360997095175895e+00 1.0137644841213951e+00 0 0 0
328 2 1 5.9999999999999998e-02 1.9428543324238323e+01 4.5523931443622239e+00 4.8733581524202449e+00 0 0 0
336 2 1 5.9999999999999998e-02 2.3350046146794931e+01 2.4237966799212334e+00 5.3666321539526676e+00 0 0 0
327 2 2 -1.2000000000000000e-01 1.9482211486667026e+01 4.1156774769962299e+00 5.8737038398635644e+00 0 0 0
1558 6 1 5.9999999999999998e-02 2.3293933673295818e+01 5.1921143566449954e+00 1.3059343472783675e+00 0 0 0
1552 6 1 5.9999999999999998e-02 2.0670639574905159e+01 5.2445200872756823e+00 1.5042453170189298e+00 0 0 0
1557 6 1 5.9999999999999998e-02 2.3175389633767701e+01 5.1623645471291608e+00 2.9710927063432395e+00 0 0 0
1551 6 1 5.9999999999999998e-02 2.0840928452583849e+01 5.4091267268971626e+00 3.1821299906667679e+00 0 0 0
334 2 3 8.0000000000000002e-02 2.3465607228368796e+01 3.1386945159241835e+00 6.0797927749119065e+00 0 0 0
47680 157 5 2.9999999999999999e-01 2.0752225804431010e+01 9.2466186054547239e-01 5.8275810529163667e+00 1 1 0
47685 157 1 5.9999999999999998e-02 2.3452257781673712e+01 1.7324083858515957e-01 4.8215084013289209e+00 1 1 0
1550 6 3 8.0000000000000002e-02 2.0712107062432032e+01 5.9078044113328252e+00 2.3002607599336202e+00 0 0 0
1556 6 2 -1.2000000000000000e-01 2.3109393813383836e+01 5.8336920529154552e+00 2.1355991911150629e+00 0 0 0
44 1 1 5.9999999999999998e-02 2.4483768942782042e+01 9.0211812547131331e-01 1.0411765230569210e+00 0 0 0
337 2 1 5.9999999999999998e-02 2.4453599760858424e+01 4.1341481441143682e+00 4.7889757937826705e+00 0 0 0
339 2 2 -1.2000000000000000e-01 2.4553301891237247e+01 3.7361880305236341e+00 5.7494300650233514e+00 0 0 0
43 1 1 5.9999999999999998e-02 2.4525104027734400e+01 8.8615298551870747e-01 2.7146143734118340e+00 0 0 0
42 1 2 -1.2000000000000000e-01 2.4476795696301565e+01 1.5400255130014815e+00 1.8881087307898450e+00 0 0 0
46 1 1 5.9999999999999998e-02 2.5459785799160407e+01 2.9709063668088849e+00 1.1600890848030627e+00 0 0 0
45 1 1 5.9999999999999998e-02 2.5339751339328867e+01 2.9274955860109082e+00 2.7322011439254279e+00 0 0 0
47 1 3 8.0000000000000002e-02 2.5414024233626687e+01 2.3178394239882913e+00 1.9724829677885594e+00 0 0 0
48 1 4 -5.0000000000000000e-01 2.6739332289354557e+01 1.6231266529203934e+00 2.0181128795346717e+00 0 0 0
50 1 6 5.0000000000000000e-01 2.8123843511679574e+01 2.2586767209843508e+00 2.0591600892663751e+00 0 0 0
51 1 7 -5.0000000000000000e-01 2.8076009837298681e+01 3.3167449956410353e+00 1.9465263282756045e+00 0 0 0
53 1 2 -1.2000000000000000e-01 2.9358828419128020e+01 1.3939927608282574e+00 2.0149810376404571e+00 0 0 0
350 2 1 5.9999999999999998e-02 2.9086377419301058e+01 4.2583705917220360e+00 4.6609114594628611e+00 0 0 0
344 2 1 5.9999999999999998e-02 2.6992888039887870e+01 3.9061486388405320e+00 4.5886908563112216e+00 0 0 0
1569 6 5 2.9999999999999999e-01 2.7927213680637287e+01 4.6778447557248617e+00 1.6567955080245573e+00 0 0 0
52 1 1 5.9999999999999998e-02 2.9546995769763953e+01 6.4123995170045001e-01 1.2242234101832816e+00 0 0 0
54 1 1 5.9999999999999998e-02 2.9561959947782860e+01 8.4354980623082476e-01 2.9003513223526260e+00 0 0 0
348 2 1 5.9999999999999998e-02 2.8384080233279338e+01 2.2271688179980851e+00 5.4262062550403574e+00 0 0 0
49 1 5 2.9999999999999999e-01 2.6845281469693074e+01 3.3969155864822020e-01 2.2633143655823131e+00 0 0 0
345 2 2 -1.2000000000000000e-01 2.7077954336089412e+01 3.6647350206926319e+00 5.6712405599349811e+00 0 0 0
351 2 3 8.0000000000000002e-02 2.9299131608072500e+01 3.9714008911879137e+00 5.5749530505165561e+00 0 0 0
342 2 1 5.9999999999999998e-02 2.5783672603721218e+01 2.0653129743054865e+00 5.5047797562440879e+00 0 0 0
1564 6 1 5.9999999999999998e-02 2.5630053236270623e+01 5.3126087774922546e+00 1.2975199011083509e+00 0 0 0
340 2 2 -1.2000000000000000e-01 2.5789473020454388e+01 3.0292644607104422e+00 5.9709033875294004e+00 0 0 0
346 2 2 -1.2000000000000000e-01 2.8407529188434356e+01 3.1695896907730203e+00 5.9001875242273236e+00 0 0 0
1563 6 1 5.9999999999999998e-02 2.5673986185498762e+01 5.3932260105719960e+00 3.1303412442729965e+00 0 0 0
1562 6 2 -1.2000000000000000e-01 2.5643457641429880e+01 5.9781531148968234e+00 2.1692424481497796e+00 0 0 0
1568 6 4 -5.0000000000000000e-01 2.7876291461716193e+01 6.0138942194303633e+00 1.7868875718364374e+00 0 0 0
352 2 4 -5.0000000000000000e-01 3.0660068843582220e+01 3.2322333495783253e+00 5.5688582466354601e+00 0 0 0
55 1 1 5.9999999999999998e-02 3.0545745950208275e+01 2.8548265861171562e+00 1.0519543650271408e+00 0 0 0
1572 6 1 5.9999999999999998e-02 3.0710734997764671e+01 5.2075955904636206e+00 1.1149792275293944e+00 0 0 0
353 2 5 2.9999999999999999e-01 3.0772242923618858e+01 1.9029491412746993e+00 5.4746201206219727e+00 0 0 0
57 1 1 5.9999999999999998e-02 3.0562559043872941e+01 2.8610121867721081e+00 2.7677307533976778e+00 0 0 0
1574 6 1 5.9999999999999998e-02 3.0569351297904987e+01 5.3152639198604579e+00 2.7305702708435091e+00 0 0 0
56 1 2 -1.2000000000000000e-01 3.0580659945697761e+01 2.1699547781143083e+00 1.9313960869926141e+00 0 0 0
59 1 2 -1.2000000000000000e-01 3.1948391403592971e+01 1.6270438446686675e+00 1.9826933898183183e+00 0 0 0
61 1 2 -1.2000000000000000e-01 3.3121687904534070e+01 2.4805051859654270e+00 2.0400101449327863e+00 0 0 0
60 1 1 5.9999999999999998e-02 3.1965046258332645e+01 8.4669704944085733e-01 2.8029991230428530e+00 0 0 0
58 1 1 5.9999999999999998e-02 3.1948888464211247e+01 9.0840686590237474e-01 1.1993107403927412e+00 0 0 0
63 1 1 5.9999999999999998e-02 3.2868636221623056e+01 3.3178710068045523e+00 2.6494328042408788e+00 0 0 0
62 1 1 5.9999999999999998e-02 3.3022160254321570e+01 3.0260231668365822e+00 1.0895836498041880e+00 0 0 0
65 1 6 5.0000000000000000e-01 3.4391595575195609e+01 1.6026694502446817e+00 2.1538222485810534e+00 0 0 0
359 2 1 5.9999999999999998e-02 3.4487005741641198e+01 4.4691090997521803e+00 4.6718876443856798e+00 0 0 0
64 1 7 -5.0000000000000000e-01 3.4450658299156210e+01 5.4208027524221047e-01 2.3437842495807484e+00 0 0 0
356 2 1 5.9999999999999998e-02 3.3545902870974928e+01 2.4286005964692370e+00 4.9416638976925222e+00 0 0 0
47703 157 7 -5.0000000000000000e-01 3.0773521666160210e+01 4.5861872772388490e-01 5.4198049978051683e+00 1 1 0
354 2 6 5.0000000000000000e-01 3.1976654407293324e+01 3.9307222512756166e+00 5.5242367619610624e+00 0 0 0
1578 6 1 5.9999999999999998e-02 3.3126513562255283e+01 5.7281881724642361e+00 1.0333683366783493e+00 0 0 0
360 2 2 -1.2000000000000000e-01 3.4490011056782201e+01 4.0746695520177845e+00 5.6853212092636536e+00 0 0 0
357 2 2 -1.2000000000000000e-01 3.3283791451784886e+01 3.2089788999101585e+00 5.7132442252380660e+00 0 0 0
355 2 7 -5.0000000000000000e-01 3.1969264188510085e+01 5.0075468053779399e+00 5.2587073552773056e+00 0 0 0
1580 6 1 5.9999999999999998e-02 3.3019144954558584e+01 5.4925780393526189e+00 2.8045727568007410e+00 0 0 0
1573 6 2 -1.2000000000000000e-01 3.0499161604537733e+01 5.9450807916741244e+00 1.9099481769101951e+00 0 0 0
47707 157 1 5.9999999999999998e-02 3.3158359643604534e+01 1.8623385612214702e-01 4.9265368460473455e+00 1 1 0
1816 6 3 8.0000000000000002e-02 3.1587260271143753e+00 6.3151925543976581e+00 1.9946118526366434e+00 1 0 0
1822 6 2 -1.2000000000000000e-01 5.3852522368743703e+00 6.4119303224639346e+00 2.0019532442329986e+00 1 0 0
1813 6 6 5.0000000000000000e-01 4.2114612231355869e-01 6.3418610295521480e+00 1.9975389612005143e+00 1 0 0
2107 7 1 5.9999999999999998e-02 3.7139020263310829e-01 9.0136615836967682e+00 4.9233100858222096e+00 1 0 0
3624 12 1 5.9999999999999998e-02 5.4333756445424108e-01 1.1158210703321629e+01 5.1238194810445732e+00 1 0 0
1819 6 1 5.9999999999999998e-02 4.1056965899407611e+00 7.8636659347627189e+00 1.2660721552635352e+00 1 0 0
1815 6 4 -5.0000000000000000e-01 1.7728172042394974e+00 7.0376698010705416e+00 2.1499528075620287e+00 1 0 0
1821 6 2 -1.2000000000000000e-01 4.1362888689350576e+00 7.1430341110657265e+00 2.0328060038349354e+00 1 0 0
1820 6 1 5.9999999999999998e-02 4.0752617895338243e+00 7.8219357071149709e+00 2.8683475887087004e+00 1 0 0
1814 6 5 2.9999999999999999e-01 1.7481843254626375e+00 8.3592355662853723e+00 1.7205050501903694e+00 1 0 0
2114 7 1 5.9999999999999998e-02 2.8419486686470115e+00 9.1405162388895569e+00 4.6959774268254559e+00 1 0 0
3332 11 7 -5.0000000000000000e-01 1.6411624851973989e+00 9.8708938446165053e+00 1.7006636171007696e+00 1 0 0
2110 7 1 5.9999999999999998e-02 1.7900627768046855e+00 7.1618726385578473e+00 4.9209940858661909e+00 1 0 0
3336 11 3 8.0000000000000002e-02 4.3445721537637221e+00 1.0896348489677996e+01 1.8950799077368243e+00 1 0 0
3333 11 6 5.0000000000000000e-01 1.6569849970731645e+00 1.0978616970676892e+01 1.9380432154280809e+00 1 0 0
3337 11 1 5.9999999999999998e-02 4.3767030676687950e+00 1.0116849749603103e+01 2.5300824839823282e+00 1 0 0
3338 11 1 5.9999999999999998e-02 4.2418966699300356e+00 1.0396519821208212e+01 1.0152804839791294e+00 1 0 0
3341 11 2 -1.2000000000000000e-01 5.4000043642421094e+00 1.1519766964850499e+01 1.9710184974045939e+00 1 0 0
3335 11 4 -5.0000000000000000e-01 3.0495340621312299e+00 1.1642528090146952e+01 2.1580864877563886e+00 1 0 0
3630 12 1 5.9999999999999998e-02 3.1075805788031157e+00 1.1462762276029684e+01 4.9169832565972049e+00 1 0 0
2113 7 2 -1.2000000000000000e-01 3.0410984811606929e+00 8.6249307350890003e+00 5.6079112611894724e+00 1 0 0
2108 7 2 -1.2000000000000000e-01 4.7761646640963029e-01 8.4195489963182428e+00 5.8804974781399473e+00 1 0 0
2111 7 2 -1.2000000000000000e-01 1.8373779060642479e+00 7.7888840256189837e+00 5.8513737305489109e+00 1 0 0
3329 11 2 -1.2000000000000000e-01 3.6033248073328034e-01 1.1831922389587749e+01 2.0163090915542838e+00 1 0 0
2119 7 4 -5.0000000000000000e-01 5.6865045127970397e+00 8.4649339452205208e+00 5.7701287110216004e+00 1 0 0
2117 7 6 5.0000000000000000e-01 4.3396237084040532e+00 7.7743087186944440e+00 5.7113509396041042e+00 1 0 0
2116 7 7 -5.0000000000000000e-01 4.3018273857322331e+00 6.6852994736892200e+00 5.8979508516159251e+00 1 0 0
2118 7 5 2.9999999999999999e-01 5.6366454070514402e+00 9.8205585752764133e+00 5.7638974418315607e+00 1 0 0
3636 12 7 -5.0000000000000000e-01 5.6250514946534302e+00 1.1190772713754548e+01 5.7579486124835162e+00 1 0 0
3625 12 2 -1.2000000000000000e-01 3.6769072619168808e-01 1.2023164287586509e+01 5.7130071028183567e+00 1 0 0
1530 6 4 -5.0000000000000000e-01 1.0366577156679064e+01 6.1183204760522205e+00 2.0545460945941514e+00 0 0 0
1524 6 2 -1.2000000000000000e-01 8.0259983248014102e+00 6.1736281413123555e+00 1.9127163637948787e+00 0 0 0
3343 11 1 5.9999999999999998e-02 6.5595793399946629e+00 1.0146176117048745e+01 2.9518152004304445e+00 1 0 0
3344 11 1 5.9999999999999998e-02 6.6571025266451507e+00 9.8882955627348643e+00 1.3001101332887817e+00 1 0 0
1522 6 1 5.9999999999999998e-02 6.7266471654263995e+00 7.5938388859574690e+00 1.1500780320176789e+00 0 0 0
1521 6 1 5.9999999999999998e-02 6.8589405770379974e+00 7.6736156809829694e+00 2.7944559927300516e+00 0 0 0
1523 6 2 -1.2000000000000000e-01 6.7382429420617420e+00 7.0047787888837130e+00 1.9738441692037876e+00 0 0 0
1529 6 3 8.0000000000000002e-02 9.0257050552064868e+00 6.8850758951834443e+00 1.9751021984787176e+00 0 0 0
1527 6 1 5.9999999999999998e-02 8.9565881671715317e+00 7.5848330675336886e+00 2.7468303253434296e+00 0 0 0
1528 6 1 5.9999999999999998e-02 8.9183241848071866e+00 7.3780726831280683e+00 1.0430891008107799e+00 0 0 0
2123 7 1 5.9999999999999998e-02 7.8991686669326517e+00 9.1794197349649220e+00 4.8837222534988722e+00 1 0 0
1826 7 1 5.9999999999999998e-02 1.0565559906630643e+01 9.0340847742854571e+00 4.8000696118902404e+00 0 0 0
3046 11 1 5.9999999999999998e-02 9.0966860465066137e+00 9.7715446118026517e+00 1.3001977786505214e+00 0 0 0
3044 11 2 -1.2000000000000000e-01 9.1112080235869932e+00 1.0535882987553833e+01 2.0487417218724517e+00 0 0 0
3342 11 2 -1.2000000000000000e-01 6.5665727894834909e+00 1.0690079053061158e+01 2.0613382821903041e+00 1 0 0
3045 11 1 5.9999999999999998e-02 9.1156591604266684e+00 1.0087708133854235e+01 3.0405655017818742e+00 0 0 0
3050 11 4 -5.0000000000000000e-01 1.1516617667143182e+01 1.0474878238327223e+01 2.0540970773591920e+00 0 0 0
3051 11 5 2.9999999999999999e-01 1.1463299681415952e+01 9.1601879368584243e+00 2.3783896888290830e+00 0 0 0
3043 11 2 -1.2000000000000000e-01 7.9296258151936447e+00 1.1324523104595714e+01 1.9456080025442473e+00 0 0 0
3049 11 3 8.0000000000000002e-02 1.0142008637032127e+01 1.1265942841447773e+01 1.9830348392512971e+00 0 0 0
3648 12 1 5.9999999999999998e-02 1.0479836681547781e+01 1.1645943626251993e+01 5.2252489750370250e+00 1 0 0
2125 7 2 -1.2000000000000000e-01 8.0075685053985151e+00 8.5701488263770074e+00 5.8174437196864828e+00 1 0 0
2122 7 1 5.9999999999999998e-02 7.1771805794348440e+00 7.0720974152792806e+00 5.1888297965155274e+00 1 0 0
3642 12 1 5.9999999999999998e-02 8.2319612902520678e+00 1.1625054250643551e+01 5.4930840574707762e+00 1 0 0
2128 7 1 5.9999999999999998e-02 9.4075281071308030e+00 6.9788900011355723e+00 5.2322304974472535e+00 1 0 0
1532 6 6 5.0000000000000000e-01 1.1675560368953906e+01 6.7981785469909894e+00 2.1387845880138427e+00 0 0 0
1533 6 7 -5.0000000000000000e-01 1.1662003832276264e+01 7.8811916430024427e+00 2.2541200298847182e+00 0 0 0
1827 7 2 -1.2000000000000000e-01 1.0537811788432538e+01 8.5356669441318012e+00 5.7515148049883287e+00 0 0 0
1828 7 2 -1.2000000000000000e-01 1.1790707451682088e+01 7.7760061359047157e+00 5.7291839440631831e+00 0 0 0
2126 7 2 -1.2000000000000000e-01 9.3531407065325372e+00 7.8465301909476919e+00 5.9083971774934856e+00 1 0 0
1830 7 1 5.9999999999999998e-02 1.1842633385243758e+01 7.0024373688320747e+00 4.9582356065816198e+00 0 0 0
2120 7 3 8.0000000000000002e-02 7.0469057738004945e+00 7.7580919059479454e+00 5.8942283570142022e+00 1 0 0
3048 11 1 5.9999999999999998e-02 1.0134942771602701e+01 1.1820158575528028e+01 1.1050683819674489e+00 0 0 0
3047 11 1 5.9999999999999998e-02 1.0207532868357927e+01 1.1957896488704954e+01 2.7272253430764164e+00 0 0 0
3041 11 1 5.9999999999999998e-02 8.0304013131881522e+00 1.2062144924513747e+01 2.7639100376138468e+00 0 0 0
3042 11 1 5.9999999999999998e-02 7.9041155036780211e+00 1.1966587397601858e+01 1.0412482861080934e+00 0 0 0
1541 6 2 -1.2000000000000000e-01 1.5547587444244474e+01 6.1682098352996420e+00 2.0635855630036879e+00 0 0 0
1547 6 6 5.0000000000000000e-01 1.7969926010849420e+01 6.0826401794480089e+00 2.3044633812187487e+00 0 0 0
1832 7 1 5.9999999999999998e-02 1.2854099136543828e+01 8.7616667026286432e+00 4.6129506351520648e+00 0 0 0
1538 6 2 -1.2000000000000000e-01 1.4163157057322747e+01 6.7834812953484658e+00 1.9445756055217516e+00 0 0 0
1539 6 1 5.9999999999999998e-02 1.4109740274039821e+01 7.5079633281618046e+00 2.7137874887460822e+00 0 0 0
1537 6 1 5.9999999999999998e-02 1.4088945459571432e+01 7.4496069336419568e+00 1.0793440514143329e+00 0 0 0
1545 6 1 5.9999999999999998e-02 1.6427304606822940e+01 7.7252181275684801e+00 2.8595381291629707e+00 0 0 0
1544 6 1 5.9999999999999998e-02 1.6673853057383923e+01 7.5924246245355542e+00 1.2078841641568472e+00 0 0 0
1543 6 2 -1.2000000000000000e-01 1.6706530778466902e+01 6.9690969203688944e+00 2.1418585334828495e+00 0 0 0
3054 11 1 5.9999999999999998e-02 1.4200901105861050e+01 9.4503767826554377e+00 1.6356132208548420e+00 0 0 0
3060 11 1 5.9999999999999998e-02 1.6562218880381433e+01 9.7976200964099291e+00 1.1158175789885885e+00 0 0 0
3062 11 1 5.9999999999999998e-02 1.6816276351809389e+01 9.8698014533459340e+00 2.8067481389498066e+00 0 0 0
3056 11 1 5.9999999999999998e-02 1.4392530352317813e+01 9.8125538834671495e+00 3.2816892422465918e+00 0 0 0
3055 11 2 -1.2000000000000000e-01 1.4152508814118418e+01 1.0317980319462343e+01 2.3143232021439166e+00 0 0 0
3061 11 2 -1.2000000000000000e-01 1.6623460974215693e+01 1.0555661501262295e+01 1.9734516651345397e+00 0 0 0
1838 7 1 5.9999999999999998e-02 1.6889165894846297e+01 6.6868514474782952e+00 5.6333949256100748e+00 0 0 0
3052 11 6 5.0000000000000000e-01 1.2860783664231569e+01 1.1141288583782403e+01 2.2753104176284924e+00 0 0 0
3058 11 2 -1.2000000000000000e-01 1.5329835356681235e+01 1.1169054825069715e+01 2.0562994838849931e+00 0 0 0
3063 11 2 -1.2000000000000000e-01 1.7855429021196617e+01 1.1353875760921417e+01 1.8723901689483515e+00 0 0 0
1836 7 6 5.0000000000000000e-01 1.5496890757364257e+01 8.4446633947260175e+00 5.7932957950069355e+00 0 0 0
1833 7 3 8.0000000000000002e-02 1.2841539291726832e+01 8.4805832429476453e+00 5.5687506552398398e+00 0 0 0
3350 12 1 5.9999999999999998e-02 1.3044296873036368e+01 1.1334264870477545e+01 5.1919856177899142e+00 0 0 0
1837 7 7 -5.0000000000000000e-01 1.5631081276750477e+01 9.4891071169108248e+00 5.5807692065819090e+00 0 0 0
1834 7 4 -5.0000000000000000e-01 1.4178428836222464e+01 7.7136782912009059e+00 5.8326268510917405e+00 0 0 0
1841 7 1 5.9999999999999998e-02 1.7888381679820238e+01 8.8923476406801107e+00 4.9082312057660022e+00 0 0 0
1835 7 5 2.9999999999999999e-01 1.4242476410782977e+01 6.3678010061391701e+00 6.0354032046803905e+00 0 0 0
1842 7 2 -1.2000000000000000e-01 1.8080442347887963e+01 8.3974242281245139e+00 5.9080562147916531e+00 0 0 0
3057 11 1 5.9999999999999998e-02 1.5094294118880994e+01 1.1758705606427018e+01 1.1744290087749054e+00 0 0 0
3059 11 1 5.9999999999999998e-02 1.5364789538580284e+01 1.1876801510733054e+01 2.8642281225771189e+00 0 0 0
3358 12 1 5.9999999999999998e-02 1.8050264602875846e+01 1.1229204838596194e+01 5.1399510803338933e+00 0 0 0
3355 12 5 2.9999999999999999e-01 1.5403322901273599e+01 1.0972975720451979e+01 5.2851261767407411e+00 0 0 0
3064 11 1 5.9999999999999998e-02 1.7656420389031823e+01 1.2067447233080820e+01 1.0201154378443444e+00 0 0 0
3359 12 2 -1.2000000000000000e-01 1.7900126628093066e+01 1.2045694066900372e+01 5.8326166829496930e+00 0 0 0
1553 6 1 5.9999999999999998e-02 2.1637034000222759e+01 7.1431131480223113e+00 1.1858951931612711e+00 0 0 0
1555 6 2 -1.2000000000000000e-01 2.1750092212964276e+01 6.5834040362495418e+00 2.1154517604723977e+00 0 0 0
3066 11 7 -5.0000000000000000e-01 1.9176034359997413e+01 9.5015579472359697e+00 1.4029466004285953e+00 0 0 0
1548 6 5 2.9999999999999999e-01 1.9388398003382012e+01 7.9007586625212580e+00 1.6794006294783310e+00 0 0 0
1549 6 4 -5.0000000000000000e-01 1.9391732518838499e+01 6.7248817932613099e+00 2.2448814970778623e+00 0 0 0
1554 6 1 5.9999999999999998e-02 2.1780038240468993e+01 7.3560586045818477e+00 2.8837033128761695e+00 0 0 0
1848 7 1 5.9999999999999998e-02 2.0431178306374079e+01 9.1227645100589587e+00 4.8783691857004312e+00 0 0 0
1844 7 1 5.9999999999999998e-02 1.9461941931204823e+01 6.8329741259039833e+00 5.2784468720584394e+00 0 0 0
3072 11 1 5.9999999999999998e-02 2.1779101034014879e+01 1.0046306199636614e+01 1.0719408328257616e+00 0 0 0
3071 11 1 5.9999999999999998e-02 2.1912151571883062e+01 9.8185099555603372e+00 2.7508262913090755e+00 0 0 0
3070 11 3 8.0000000000000002e-02 2.1831827185038456e+01 1.0503359693024688e+01 1.9942289028829294e+00 0 0 0
3067 11 6 5.0000000000000000e-01 1.9161372709799018e+01 1.0538752511915712e+01 1.7683170253187384e+00 0 0 0
3075 11 2 -1.2000000000000000e-01 2.2844320809830574e+01 1.1245628589362939e+01 1.9961869636993934e+00 0 0 0
3069 11 4 -5.0000000000000000e-01 2.0512853154847317e+01 1.1185524103828429e+01 2.2170103668465955e+00 0 0 0
3364 12 1 5.9999999999999998e-02 2.0550288711705175e+01 1.1758483466927370e+01 5.0737486400911092e+00 0 0 0
1851 7 6 5.0000000000000000e-01 2.1841888251178279e+01 7.6219955280067726e+00 5.9548052165644627e+00 0 0 0
3078 11 1 5.9999999999999998e-02 2.3988275882779163e+01 9.7521516908579038e+00 1.1314516118756950e+00 0 0 0
3076 11 2 -1.2000000000000000e-01 2.4085975254013952e+01 1.0422596005785119e+01 1.9524549552282209e+00 0 0 0
3077 11 1 5.9999999999999998e-02 2.4040615574326132e+01 9.7693332080496074e+00 2.8578107063872085e+00 0 0 0
1845 7 2 -1.2000000000000000e-01 1.9411808408021830e+01 7.6848792262238810e+00 5.9586495225323040e+00 0 0 0
1847 7 2 -1.2000000000000000e-01 2.0644730346094786e+01 8.5435519354575042e+00 5.8335726880427270e+00 0 0 0
1853 7 4 -5.0000000000000000e-01 2.3232391400048822e+01 8.3145297801087636e+00 5.9674013544353741e+00 0 0 0
3073 11 1 5.9999999999999998e-02 2.2765776598027649e+01 1.2003596891640955e+01 1.1111497515430633e+00 0 0 0
3074 11 1 5.9999999999999998e-02 2.2879694325160997e+01 1.1756539777712849e+01 2.9392280568109941e+00 0 0 0
1561 6 2 -1.2000000000000000e-01 2.4342218012509001e+01 6.6643275817647689e+00 2.2092347067260771e+00 0 0 0
1560 6 1 5.9999999999999998e-02 2.4271700903576978e+01 7.4049134023875745e+00 1.4130615082211031e+00 0 0 0
1559 6 1 5.9999999999999998e-02 2.4316059737769965e+01 7.2783714866471199e+00 3.1554754696117846e+00 0 0 0
1850 7 7 -5.0000000000000000e-01 2.1787469360339461e+01 6.5877924249426068e+00 5.9668821574600992e+00 0 0 0
1856 7 1 5.9999999999999998e-02 2.4374304318982826e+01 6.8677759061531578e+00 5.0404297862503169e+00 0 0 0
1566 6 1 5.9999999999999998e-02 2.6479984322455671e+01 7.2897424970650020e+00 1.1505051151685239e+00 0 0 0
1857 7 1 5.9999999999999998e-02 2.5685204609349043e+01 8.4393451340056824e+00 4.4768915843474382e+00 0 0 0
1565 6 1 5.9999999999999998e-02 2.6650901221193315e+01 7.3623385889963133e+00 2.7921836779236111e+00 0 0 0
1567 6 3 8.0000000000000002e-02 2.6575076151784959e+01 6.7859952744966456e+00 2.0411457838045433e+00 0 0 0
1864 7 1 5.9999999999999998e-02 2.8032633877402752e+01 8.3728136206988495e+00 4.5726346206808639e+00 0 0 0
3089 11 5 2.9999999999999999e-01 2.9033997985959029e+01 9.2677873133390243e+00 2.0427768269705844e+00 0 0 0
1571 6 7 -5.0000000000000000e-01 2.9229482175880108e+01 7.8565141426488632e+00 1.9033157680482566e+00 0 0 0
1570 6 6 5.0000000000000000e-01 2.9192624326896546e+01 6.7466405153359714e+00 1.8536059815235491e+00 0 0 0
3084 11 1 5.9999999999999998e-02 2.6708849148132995e+01 9.9259659315202775e+00 1.1077850289042768e+00 0 0 0
3083 11 1 5.9999999999999998e-02 2.6656094090072667e+01 9.7295485749309556e+00 2.9521353613668997e+00 0 0 0
3082 11 2 -1.2000000000000000e-01 2.6687981406679469e+01 1.0452672959643410e+01 2.0816849714685772e+00 0 0 0
3088 11 4 -5.0000000000000000e-01 2.8986952873264972e+01 1.0568037621638227e+01 2.3866571740311504e+00 0 0 0
3081 11 2 -1.2000000000000000e-01 2.5372035965852554e+01 1.1105368370085303e+01 2.1046945852754959e+00 0 0 0
3087 11 3 8.0000000000000002e-02 2.7602552962608328e+01 1.1243665001863905e+01 2.1331332200933915e+00 0 0 0
1862 7 1 5.9999999999999998e-02 2.7070799312612888e+01 6.8422404534737717e+00 5.8923550178929585e+00 0 0 0
1865 7 2 -1.2000000000000000e-01 2.8036069222184516e+01 8.4724778465409720e+00 5.6338785581872353e+00 0 0 0
1859 7 2 -1.2000000000000000e-01 2.5543420378933227e+01 8.2344528152921921e+00 5.5410193082717809e+00 0 0 0
3376 12 1 5.9999999999999998e-02 2.5692026956873502e+01 1.1598059604020028e+01 5.7591738844561364e+00 0 0 0
1871 7 3 8.0000000000000002e-02 3.0348707543272191e+01 8.5913889882499035e+00 5.6993753627632078e+00 0 0 0
3090 11 6 5.0000000000000000e-01 3.0396016070987386e+01 1.1217945799407735e+01 2.1642344451680788e+00 0 0 0
3382 12 1 5.9999999999999998e-02 2.7746360234066863e+01 1.1652301821736218e+01 5.1128527874659087e+00 0 0 0
1860 7 2 -1.2000000000000000e-01 2.6859942328600262e+01 7.8538636817677423e+00 6.0483694214312900e+00 0 0 0
3080 11 1 5.9999999999999998e-02 2.5489790007988219e+01 1.1940280282858918e+01 1.3415563180211352e+00 0 0 0
3086 11 1 5.9999999999999998e-02 2.7632242154410875e+01 1.1595792559217777e+01 1.1347138268858461e+00 0 0 0
3388 12 1 5.9999999999999998e-02 3.0431292840406737e+01 1.1527329398594373e+01 5.2128263894819540e+00 0 0 0
1854 7 3 8.0000000000000002e-02 2.4566120376309957e+01 7.5218353617599316e+00 5.8441302300900393e+00 0 0 0
1870 7 1 5.9999999999999998e-02 3.0168676738430833e+01 8.8343920289944844e+00 4.7006055959069215e+00 0 0 0
3079 11 1 5.9999999999999998e-02 2.5224414851920521e+01 1.1630084986701794e+01 3.0638424502511645e+00 0 0 0
1863 7 1 5.9999999999999998e-02 2.7955666049517763e+01 9.5559438131166505e+00 5.7573018846031054e+00 0 0 0
3085 11 1 5.9999999999999998e-02 2.7475115301380875e+01 1.1960100749290318e+01 2.8296613747559571e+00 0 0 0
1858 7 1 5.9999999999999998e-02 2.5412947682364749e+01 9.2584051526308109e+00 5.9677456910426931e+00 0 0 0
1868 7 1 5.9999999999999998e-02 2.9411704568790402e+01 7.0459495466442172e+00 5.8578783257920790e+00 0 0 0
1579 6 2 -1.2000000000000000e-01 3.3023495162427793e+01 6.2719564874896276e+00 1.9771679642800870e+00 0 0 0
3100 11 1 5.9999999999999998e-02 3.4371467592152399e+01 9.9333359135637451e+00 3.0364443923500701e+00 0 0 0
1575 6 1 5.9999999999999998e-02 3.1609596819938698e+01 7.4955925489148383e+00 1.2643319713727816e+00 0 0 0
1577 6 1 5.9999999999999998e-02 3.1531590155914966e+01 7.3768604843948964e+00 2.8713489530111636e+00 0 0 0
1576 6 2 -1.2000000000000000e-01 3.1689800234917261e+01 6.8074804304960361e+00 1.9758595508597079e+00 0 0 0
3092 11 1 5.9999999999999998e-02 3.1729126467684083e+01 9.6810644573754221e+00 1.2389685305652478e+00 0 0 0
3094 11 1 5.9999999999999998e-02 3.1952613277650855e+01 9.6245295957034003e+00 2.9509074808356455e+00 0 0 0
3093 11 2 -1.2000000000000000e-01 3.1690658189109985e+01 1.0343604973712507e+01 2.1219221065844622e+00 0 0 0
3099 11 2 -1.2000000000000000e-01 3.4254450897180398e+01 1.0575897565297318e+01 2.1488178867838106e+00 0 0 0
1583 6 1 5.9999999999999998e-02 3.4023010395667477e+01 7.5534794134916083e+00 3.0245773367473787e+00 0 0 0
3098 11 1 5.9999999999999998e-02 3.4380715740729983e+01 1.0043630754449751e+01 1.2394742648357606e+00 0 0 0
1582 6 1 5.9999999999999998e-02 3.4245447231150635e+01 7.8250992029470758e+00 1.4325063168571470e+00 0 0 0
1581 6 2 -1.2000000000000000e-01 3.4278034751075644e+01 7.0368113173849043e+00 2.1625712261463921e+00 0 0 0
3096 11 2 -1.2000000000000000e-01 3.2886184249160991e+01 1.1129969922006863e+01 2.0204099899804984e+00 0 0 0
1874 7 6 5.0000000000000000e-01 3.3075005308034719e+01 8.5151986188428470e+00 5.7183139798551377e+00 0 0 0
1875 7 7 -5.0000000000000000e-01 3.3083989136289148e+01 9.6542079626308741e+00 5.5077846141929010e+00 0 0 0
1872 7 4 -5.0000000000000000e-01 3.1708083773267902e+01 7.8322457417409215e+00 5.8964618391649575e+00 0 0 0
1876 7 1 5.9999999999999998e-02 3.4458605949182747e+01 6.8964956375119684e+00 5.0498849428042485e+00 0 0 0
1877 7 2 -1.2000000000000000e-01 3.4342858791278864e+01 7.7040143760279411e+00 5.8291442545841594e+00 0 0 0
1873 7 5 2.9999999999999999e-01 3.1604548461881002e+01 6.5113411526996465e+00 5.4988314334598938e+00 0 0 0
3393 12 5 2.9999999999999999e-01 3.2845163722464541e+01 1.0838144406392887e+01 5.6439034145308051e+00 0 0 0
3095 11 1 5.9999999999999998e-02 3.2993162800662567e+01 1.1772839599637884e+01 1.1611354423667042e+00 0 0 0
3097 11 1 5.9999999999999998e-02 3.2814994914140101e+01 1.1893701013657648e+01 2.8322855404881477e+00 0 0 0
3339 11 1 5.9999999999999998e-02 5.6079702364146939e+00 1.2115514602875393e+01 1.0824155216622189e+00 1 0 0
3340 11 1 5.9999999999999998e-02 5.5112688683683952e+00 1.2222776233726798e+01 2.7683294443995128e+00 1 0 0
3330 11 1 5.9999999999999998e-02 1.4960673744571495e-01 1.2592559994160192e+01 1.2586270990856767e+00 1 0 0
3331 11 1 5.9999999999999998e-02 1.6518647509589277e-01 1.2500353829965427e+01 2.8656917674337565e+00 1 0 0
4847 16 2 -1.2000000000000000e-01 3.0308346439332923e-01 1.5359033848171993e+01 2.0315524667709934e+00 1 0 0
4848 16 1 5.9999999999999998e-02 2.6391358201757820e-01 1.4723561136527906e+01 2.9420980522640425e+00 1 0 0
3334 11 5 2.9999999999999999e-01 3.0459314517618985e+00 1.2960247834387715e+01 1.9869016970462070e+00 1 0 0
3627 12 1 5.9999999999999998e-02 1.6396742132963789e+00 1.3113529180409982e+01 4.5303333830804551e+00 1 0 0
3634 12 1 5.9999999999999998e-02 4.1975960225320854e+00 1.3578486726747242e+01 4.9210779325583216e+00 1 0 0
4852 16 7 -5.0000000000000000e-01 2.8106370248054997e+00 1.4355512559324547e+01 2.3926971233749796e+00 1 0 0
4853 16 6 5.0000000000000000e-01 2.7860549874250689e+00 1.5430451942497452e+01 2.1803324998458180e+00 1 0 0
4855 16 4 -5.0000000000000000e-01 4.1346141810076880e+00 1.6064212648967182e+01 1.9962272661358544e+00 1 0 0
5150 17 1 5.9999999999999998e-02 3.9726075272515722e+00 1.5918724816605634e+01 5.1290168245475387e+00 1 0 0
4849 16 2 -1.2000000000000000e-01 1.4225787096453906e+00 1.6217123589735557e+01 2.0848649069299579e+00 1 0 0
4850 16 1 5.9999999999999998e-02 1.2853016651614781e+00 1.6851440120785501e+01 1.1568829879981710e+00 1 0 0
4851 16 1 5.9999999999999998e-02 1.2091560361048661e+00 1.7030860605263999e+01 2.8466370741175178e+00 1 0 0
4856 16 3 8.0000000000000002e-02 5.4926056336750024e+00 1.5339376650265955e+01 2.1532609884662142e+00 1 0 0
4854 16 5 2.9999999999999999e-01 3.9714617047653880e+00 1.7429528044313770e+01 2.1560402783526853e+00 1 0 0
5144 17 1 5.9999999999999998e-02 1.5258413026710980e+00 1.5644570203800154e+01 5.3133795772565184e+00 1 0 0
4857 16 1 5.9999999999999998e-02 5.4033619248600360e+00 1.4957565442532843e+01 3.1413050714950126e+00 1 0 0
4858 16 1 5.9999999999999998e-02 5.5526265766339771e+00 1.4555003510122761e+01 1.4802526174237758e+00 1 0 0
4846 16 1 5.9999999999999998e-02 3.5167860865579303e-01 1.4655455356489842e+01 1.2032691392548893e+00 1 0 0
5142 17 6 5.0000000000000000e-01 1.6964235867278452e-01 1.7368602250257332e+01 5.7612846445712975e+00 1 0 0
5153 17 2 -1.2000000000000000e-01 5.1306782476455313e+00 1.7613913250118635e+01 5.6206106144555497e+00 1 0 0
3628 12 2 -1.2000000000000000e-01 1.6314723312100032e+00 1.2744768208633726e+01 5.5658378659101793e+00 1 0 0
3631 12 2 -1.2000000000000000e-01 2.9857632764277509e+00 1.2123262563411870e+01 5.7800281168598886e+00 1 0 0
3633 12 2 -1.2000000000000000e-01 4.2261073417718782e+00 1.2969671031832670e+01 5.8265253307770255e+00 1 0 0
5148 17 2 -1.2000000000000000e-01 2.6364310755349130e+00 1.7379648679697354e+01 5.6501098478786975e+00 1 0 0
3637 12 6 5.0000000000000000e-01 5.5634345770208293e+00 1.2251757916798658e+01 5.9222480307101044e+00 1 0 0
5151 17 2 -1.2000000000000000e-01 3.9250086083215159e+00 1.6828337913450081e+01 5.7936270037634463e+00 1 0 0
5145 17 2 -1.2000000000000000e-01 1.4219371999428574e+00 1.6556649426459138e+01 5.9119975574913841e+00 1 0 0
5147 17 1 5.9999999999999998e-02 2.5981530933181327e+00 1.7725694272911145e+01 4.5822212168473824e+00 1 0 0
4859 16 1 5.9999999999999998e-02 6.3579432200122801e+00 1.6724731120916445e+01 1.0960046768236400e+00 1 0 0
4860 16 1 5.9999999999999998e-02 6.4894990692907220e+00 1.6917285288599057e+01 2.7957428302165779e+00 1 0 0
4861 16 2 -1.2000000000000000e-01 6.4668221707019269e+00 1.6150387569279143e+01 2.0166719308083079e+00 1 0 0
3643 12 1 5.9999999999999998e-02 9.1644189137080154e+00 1.3278597844125855e+01 4.7052496076139487e+00 1 0 0
4864 16 1 5.9999999999999998e-02 7.7394624578451037e+00 1.4581141691297834e+01 1.0447779247766706e+00 1 0 0
4566 16 1 5.9999999999999998e-02 1.0444304952292645e+01 1.4577931866196350e+01 1.0641501898888002e+00 0 0 0
4564 16 2 -1.2000000000000000e-01 1.0271867864974027e+01 1.5080782687669249e+01 1.9495536368215640e+00 0 0 0
4862 16 2 -1.2000000000000000e-01 7.6924494477264957e+00 1.5307444446288898e+01 1.8690352935199728e+00 1 0 0
4863 16 1 5.9999999999999998e-02 7.6747487916982537e+00 1.4704657164992676e+01 2.7763208387048426e+00 1 0 0
4565 16 1 5.9999999999999998e-02 1.0122476208832635e+01 1.4294842457132408e+01 2.6657567580165860e+00 0 0 0
4563 16 2 -1.2000000000000000e-01 9.0211120737419588e+00 1.5890396094485391e+01 1.9296574096784540e+00 0 0 0
4569 16 3 8.0000000000000002e-02 1.1301891079151654e+01 1.5785201943039175e+01 2.1603914141154243e+00 0 0 0
4562 16 1 5.9999999999999998e-02 9.0058087626630812e+00 1.6528884349013531e+01 1.0205834368484217e+00 0 0 0
4561 16 1 5.9999999999999998e-02 9.0452140774685326e+00 1.6556274147020066e+01 2.8356312184750103e+00 0 0 0
4568 16 1 5.9999999999999998e-02 1.1250367096325714e+01 1.6455603225990487e+01 1.4082670688125105e+00 0 0 0
4567 16 1 5.9999999999999998e-02 1.1267801594872074e+01 1.6142355906116958e+01 3.1062967093332774e+00 0 0 0
3346 12 1 5.9999999999999998e-02 1.1649155067411151e+01 1.3267640314953773e+01 4.4958545466122972e+00 0 0 0
5162 17 1 5.9999999999999998e-02 9.2934505005458945e+00 1.6155892109858545e+01 5.4619549358256041e+00 1 0 0
5165 17 2 -1.2000000000000000e-01 1.0207571151946478e+01 1.7617180379647902e+01 5.9491727338683091e+00 1 0 0
3347 12 2 -1.2000000000000000e-01 1.1746047180007935e+01 1.3062782955339520e+01 5.5454013384538010e+00 0 0 0
5168 17 1 5.9999999999999998e-02 1.1473937353131126e+01 1.5988694195735269e+01 5.7031860950932094e+00 1 0 0
5157 17 6 5.0000000000000000e-01 6.4369410482393707e+00 1.6884359906899295e+01 5.8347415671261293e+00 1 0 0
3645 12 2 -1.2000000000000000e-01 9.2304422566715854e+00 1.3105813607330557e+01 5.8091767891168979e+00 1 0 0
5159 17 4 -5.0000000000000000e-01 7.8131791544132092e+00 1.7590832796737267e+01 5.9437394103831069e+00 1 0 0
3646 12 2 -1.2000000000000000e-01 1.0537174954290455e+01 1.2422140567458515e+01 5.9388382134180100e+00 1 0 0
5156 17 7 -5.0000000000000000e-01 6.4851829314132461e+00 1.5803940520912976e+01 5.9037573152110996e+00 1 0 0
5163 17 1 5.9999999999999998e-02 1.0388028938620726e+01 1.8034126104288223e+01 4.9260107646664482e+00 1 0 0
3065 11 1 5.9999999999999998e-02 1.7907140542683848e+01 1.2156844898537413e+01 2.6001260714683916e+00 0 0 0
3348 12 2 -1.2000000000000000e-01 1.3009846205324592e+01 1.2345820770587901e+01 5.6812232658278896e+00 0 0 0
4570 16 4 -5.0000000000000000e-01 1.2584643457558647e+01 1.5007484715933581e+01 2.0386154442413020e+00 0 0 0
4571 16 5 2.9999999999999999e-01 1.2581097704583122e+01 1.3637280773233680e+01 2.0813329883636094e+00 0 0 0
3053 11 7 -5.0000000000000000e-01 1.2696229264525304e+01 1.2237000450607635e+01 2.5435451722753477e+00 0 0 0
4574 16 1 5.9999999999999998e-02 1.5432392067443129e+01 1.4229185290491461e+01 1.1317943838554281e+00 0 0 0
4576 16 1 5.9999999999999998e-02 1.5408207832465939e+01 1.4065151800978212e+01 2.7115233543816695e+00 0 0 0
4575 16 2 -1.2000000000000000e-01 1.5236983790126365e+01 1.4895225219514643e+01 2.0735910336229346e+00 0 0 0
4572 16 6 5.0000000000000000e-01 1.3948475427058503e+01 1.5659041783303849e+01 2.1245883737898494e+00 0 0 0
4578 16 2 -1.2000000000000000e-01 1.6395410437446671e+01 1.5722870535659132e+01 2.1918905771517307e+00 0 0 0
3352 12 1 5.9999999999999998e-02 1.3855969432170394e+01 1.3619448685643675e+01 4.5758353020927967e+00 0 0 0
4577 16 1 5.9999999999999998e-02 1.6262366944229054e+01 1.6428053955753917e+01 1.2878538405785760e+00 0 0 0
4579 16 1 5.9999999999999998e-02 1.6359102387089962e+01 1.6365134485905784e+01 3.0432274562811092e+00 0 0 0
4573 16 7 -5.0000000000000000e-01 1.3958168968926561e+01 1.6699582577439848e+01 2.3430967578680986e+00 0 0 0
4870 17 1 5.9999999999999998e-02 1.3856501106098220e+01 1.6033503931047637e+01 5.3682309853559786e+00 0 0 0
4581 16 2 -1.2000000000000000e-01 1.7778218824500144e+01 1.5185261866491308e+01 2.0977771924624791e+00 0 0 0
4582 16 1 5.9999999999999998e-02 1.7782535608109725e+01 1.4528370800427538e+01 2.9642333321580066e+00 0 0 0
3356 12 6 5.0000000000000000e-01 1.6652824472054004e+01 1.2947487483924474e+01 5.5871293608107315e+00 0 0 0
4876 17 6 5.0000000000000000e-01 1.7733712543141927e+01 1.7598688669169359e+01 5.5873108110292797e+00 0 0 0
3357 12 7 -5.0000000000000000e-01 1.6706708679150793e+01 1.4038785237621379e+01 5.7499250476404695e+00 0 0 0
4580 16 1 5.9999999999999998e-02 1.7849506382615346e+01 1.4542488455491858e+01 1.2288141165331929e+00 0 0 0
4873 17 3 8.0000000000000002e-02 1.4997380287743471e+01 1.7581567474269185e+01 5.4808991100806983e+00 0 0 0
4874 17 4 -5.0000000000000000e-01 1.6380402691320409e+01 1.6963938115052965e+01 5.8577346153748628e+00 0 0 0
4867 17 2 -1.2000000000000000e-01 1.2671775371202209e+01 1.7578949206360466e+01 5.8053501761737722e+00 0 0 0
4868 17 2 -1.2000000000000000e-01 1.3997209332574359e+01 1.6974830036037950e+01 5.8790281007401726e+00 0 0 0
4875 17 5 2.9999999999999999e-01 1.6468740488688148e+01 1.5644261846664417e+01 5.9430984786891754e+00 0 0 0
4866 17 1 5.9999999999999998e-02 1.2574378148714821e+01 1.7839109195254785e+01 4.7404784429414049e+00 0 0 0
3353 12 3 8.0000000000000002e-02 1.3997547323602417e+01 1.3064042999902272e+01 5.4229800386720211e+00 0 0 0
3354 12 4 -5.0000000000000000e-01 1.5371310316981434e+01 1.2313898612421974e+01 5.2402848346406925e+00 0 0 0
4872 17 1 5.9999999999999998e-02 1.4925728391610589e+01 1.7705973230484965e+01 4.4801034884879885e+00 0 0 0
3365 12 2 -1.2000000000000000e-01 2.0472277102596841e+01 1.2377066859162840e+01 5.9553680002265459e+00 0 0 0
4584 16 1 5.9999999999999998e-02 1.9046548962943906e+01 1.6741197387890768e+01 1.3742975697181097e+00 0 0 0
4585 16 1 5.9999999999999998e-02 1.8783451869420308e+01 1.6719454755851775e+01 2.9923709868647728e+00 0 0 0
3361 12 1 5.9999999999999998e-02 1.9149740842771742e+01 1.3459070348364618e+01 4.7328048968648249e+00 0 0 0
3068 11 5 2.9999999999999999e-01 2.0494403537332154e+01 1.2410234832393225e+01 2.8215861272869018e+00 0 0 0
4586 16 7 -5.0000000000000000e-01 2.0214557165514137e+01 1.4125815193662977e+01 2.4999610124223546e+00 0 0 0
4592 16 1 5.9999999999999998e-02 2.3017621899213932e+01 1.4338039438215098e+01 1.4257374870280186e+00 0 0 0
4587 16 6 5.0000000000000000e-01 2.0225830320121595e+01 1.5231453326460491e+01 2.3043645624321503e+00 0 0 0
4590 16 3 8.0000000000000002e-02 2.2995738876502660e+01 1.5028119091179354e+01 2.1470175874284343e+00 0 0 0
4589 16 4 -5.0000000000000000e-01 2.1611231461790997e+01 1.5890951143748451e+01 2.1275430898550129e+00 0 0 0
4591 16 1 5.9999999999999998e-02 2.3001257753263598e+01 1.4637336438167496e+01 3.0906702990557355e+00 0 0 0
3368 12 1 5.9999999999999998e-02 2.1434505350400592e+01 1.3879384617512351e+01 5.1174156365022672e+00 0 0 0
4583 16 2 -1.2000000000000000e-01 1.8968918614388219e+01 1.5988653386509151e+01 2.1278502331153835e+00 0 0 0
4884 17 1 5.9999999999999998e-02 2.1666004963290643e+01 1.6336861686694878e+01 4.9166762547132450e+00 0 0 0
4588 16 5 2.9999999999999999e-01 2.1684562325973442e+01 1.7272692850287694e+01 2.1047351028994625e+00 0 0 0
4887 17 2 -1.2000000000000000e-01 2.2754474304036329e+01 1.7832440150993559e+01 5.5713700211657624e+00 0 0 0
4878 17 1 5.9999999999999998e-02 1.8999780990868153e+01 1.5850159305656858e+01 5.2776998440708738e+00 0 0 0
3362 12 2 -1.2000000000000000e-01 1.9114658314808835e+01 1.2850486043889884e+01 5.6800746378232603e+00 0 0 0
4882 17 2 -1.2000000000000000e-01 2.0198137855339425e+01 1.7472694772275503e+01 5.5405639498609522e+00 0 0 0
4595 16 2 -1.2000000000000000e-01 2.3933857435584560e+01 1.5829259043737046e+01 2.0218987269392525e+00 0 0 0
4593 16 1 5.9999999999999998e-02 2.3830713585738302e+01 1.6547842833083273e+01 1.1821048174042441e+00 0 0 0
4594 16 1 5.9999999999999998e-02 2.3946847981431731e+01 1.6522477401383767e+01 2.8910864657474544e+00 0 0 0
3367 12 2 -1.2000000000000000e-01 2.1665226868358591e+01 1.3255578078563323e+01 5.9490081765900502e+00 0 0 0
3371 12 6 5.0000000000000000e-01 2.2979792714299652e+01 1.2472168917368029e+01 5.9987649504878071e+00 0 0 0
4891 17 6 5.0000000000000000e-01 2.4017773965677048e+01 1.7044896138372820e+01 5.9170103959193279e+00 0 0 0
4885 17 2 -1.2000000000000000e-01 2.1550517706873798e+01 1.7000602114164252e+01 5.6901349452948855e+00 0 0 0
4879 17 2 -1.2000000000000000e-01 1.9006522174405514e+01 1.6785369159273511e+01 5.9063799714020364e+00 0 0 0
3372 12 5 2.9999999999999999e-01 2.4160695671611201e+01 1.4482532160363709e+01 5.7264029279714599e+00 0 0 0
3373 12 4 -5.0000000000000000e-01 2.4258297290472328e+01 1.3136486685685565e+01 5.7555213112389261e+00 0 0 0
4881 17 1 5.9999999999999998e-02 2.0093798212553171e+01 1.7808406384917102e+01 4.4790845619731261e+00 0 0 0
3380 12 2 -1.2000000000000000e-01 2.7842118931544064e+01 1.2504913360673967e+01 5.8714454287132058e+00 0 0 0
4597 16 1 5.9999999999999998e-02 2.5240883048387875e+01 1.4443121893333288e+01 2.8877336231035593e+00 0 0 0
4598 16 1 5.9999999999999998e-02 2.5164368794239550e+01 1.4379625169709390e+01 1.1475639913114750e+00 0 0 0
4596 16 2 -1.2000000000000000e-01 2.5171129911464487e+01 1.5056243805482701e+01 1.9998594462989183e+00 0 0 0
3377 12 1 5.9999999999999998e-02 2.6451238547203300e+01 1.3811061907956871e+01 5.0046172707053254e+00 0 0 0
4602 16 2 -1.2000000000000000e-01 2.7745204061380633e+01 1.5070741408850109e+01 2.1369691268906217e+00 0 0 0
4604 16 1 5.9999999999999998e-02 2.7773558951409825e+01 1.4236930259130570e+01 1.3878698707808297e+00 0 0 0
4603 16 1 5.9999999999999998e-02 2.7644721695473482e+01 1.4529914199033829e+01 3.1328229733372712e+00 0 0 0
3384 12 1 5.9999999999999998e-02 2.9108269353890091e+01 1.3229258400955237e+01 4.4570100663514509e+00 0 0 0
4601 16 2 -1.2000000000000000e-01 2.6476334456797453e+01 1.5761321723845647e+01 2.0347416319026816e+00 0 0 0
4607 16 3 8.0000000000000002e-02 2.8773739919744127e+01 1.5810260759349529e+01 2.1797484623618351e+00 0 0 0
4600 16 1 5.9999999999999998e-02 2.6463564845157538e+01 1.6342698452887692e+01 1.1899441967178432e+00 0 0 0
4606 16 1 5.9999999999999998e-02 2.8613624024913204e+01 1.6534188164094598e+01 1.5084703963129722e+00 0 0 0
4605 16 1 5.9999999999999998e-02 2.8772938991355186e+01 1.6285332970960361e+01 3.0564581665025274e+00 0 0 0
4599 16 1 5.9999999999999998e-02 2.6470093011323851e+01 1.6481100821442602e+01 2.8689039082734498e+00 0 0 0
4902 17 1 5.9999999999999998e-02 2.8892491347044771e+01 1.6165678232127355e+01 5.3363467570920164e+00 0 0 0
4896 17 1 5.9999999999999998e-02 2.6653244754766611e+01 1.6302091634197481e+01 5.4924035233738451e+00 0 0 0
4608 16 4 -5.0000000000000000e-01 3.0156528168577157e+01 1.5164913613407426e+01 1.9155635096939669e+00 0 0 0
4609 16 5 2.9999999999999999e-01 3.0234043212884181e+01 1.3776181682207451e+01 1.7326542552704387e+00 0 0 0
4905 17 2 -1.2000000000000000e-01 3.0270479579021913e+01 1.7571893741898325e+01 5.8672286611836961e+00 0 0 0
3385 12 2 -1.2000000000000000e-01 2.9101402616617950e+01 1.3100222356840600e+01 5.5387202920802139e+00 0 0 0
3379 12 2 -1.2000000000000000e-01 2.6565214293046541e+01 1.3223977220780014e+01 5.9033959276685097e+00 0 0 0
4893 17 4 -5.0000000000000000e-01 2.5378337882983406e+01 1.7848499040426102e+01 5.8664370861337130e+00 0 0 0
3091 11 7 -5.0000000000000000e-01 3.0459171997887989e+01 1.2309123568368522e+01 1.9431120564185327e+00 0 0 0
3386 12 2 -1.2000000000000000e-01 3.0415377477863039e+01 1.2410194902510352e+01 5.8635165083566134e+00 0 0 0
4899 17 2 -1.2000000000000000e-01 2.7759081308602727e+01 1.7706365152223583e+01 5.9955231358766783e+00 0 0 0
4894 17 3 8.0000000000000002e-02 2.6702259413845589e+01 1.7095882475576413e+01 6.0891413647591222e+00 0 0 0
3383 12 1 5.9999999999999998e-02 2.9092691994012053e+01 1.4060211682846431e+01 6.0939934739181760e+00 0 0 0
3390 12 1 5.9999999999999998e-02 3.1428948915333596e+01 1.3209876260620215e+01 4.6398106336362472e+00 0 0 0
4612 16 1 5.9999999999999998e-02 3.3088281381315831e+01 1.4263766730487806e+01 1.7011036369794121e+00 0 0 0
4614 16 1 5.9999999999999998e-02 3.3006269084876628e+01 1.4491437254594681e+01 3.3228991952135849e+00 0 0 0
4613 16 2 -1.2000000000000000e-01 3.2861283019813712e+01 1.5038242868227622e+01 2.3781382340734498e+00 0 0 0
4610 16 6 5.0000000000000000e-01 3.1560459423761852e+01 1.5857778004441204e+01 2.0412636841741989e+00 0 0 0
4616 16 2 -1.2000000000000000e-01 3.4025353625675926e+01 1.5888897133142818e+01 2.3155471089598620e+00 0 0 0
4617 16 1 5.9999999999999998e-02 3.4001862405926531e+01 1.6527472785464777e+01 3.2039998678421902e+00 0 0 0
4615 16 1 5.9999999999999998e-02 3.4078174964347909e+01 1.6483221939487990e+01 1.4131597648423979e+00 0 0 0
4611 16 7 -5.0000000000000000e-01 3.1522121112268721e+01 1.6970257277179709e+01 2.0495555519973396e+00 0 0 0
4908 17 1 5.9999999999999998e-02 3.1467609842706935e+01 1.6114549258011628e+01 4.9654187470577487e+00 0 0 0
3394 12 6 5.0000000000000000e-01 3.4137832016139050e+01 1.2927461974002167e+01 5.5612020695382256e+00 0 0 0
4911 17 3 8.0000000000000002e-02 3.2556071382479274e+01 1.7452309100320825e+01 5.8284270165110206e+00 0 0 0
4913 17 5 2.9999999999999999e-01 3.3920669828163369e+01 1.5410835873889107e+01 5.6645116483387579e+00 0 0 0
3395 12 7 -5.0000000000000000e-01 3.4118188342769777e+01 1.3979835618959276e+01 5.3884880106313560e+00 0 0 0
4912 17 4 -5.0000000000000000e-01 3.3858139942213938e+01 1.6732040053843196e+01 5.8748502918386381e+00 0 0 0
4906 17 2 -1.2000000000000000e-01 3.1526109265693783e+01 1.6773924484693488e+01 5.8281582446139941e+00 0 0 0
3391 12 3 8.0000000000000002e-02 3.1463351954288182e+01 1.3014988256508794e+01 5.6196094008618482e+00 0 0 0
3392 12 4 -5.0000000000000000e-01 3.2818872807565683e+01 1.2205127694862398e+01 5.7536085421690846e+00 0 0 0
4910 17 1 5.9999999999999998e-02 3.2560723030930639e+01 1.7986827795809138e+01 4.9853850758819993e+00 0 0 0
596 2 7 -5.0000000000000000e-01 3.3441843178973873e+00 2.2831137930941767e+00 6.3002846606043228e+00 1 0 0
47639 157 1 5.9999999999999998e-02 7.9891458163610996e-01 2.3963251636814240e-01 6.5830242321104553e+00 1 1 0
47648 157 1 5.9999999999999998e-02 5.7030755548490291e+00 2.9892953647968579e-01 6.4828560038858845e+00 1 1 0
595 2 1 5.9999999999999998e-02 1.7467642412053428e+00 4.9752226141209368e+00 6.0920412057358826e+00 1 0 0
592 2 1 5.9999999999999998e-02 8.1608627096017805e-01 2.8487979346436285e+00 6.8202425087586178e+00 1 0 0
47937 158 1 5.9999999999999998e-02 2.3157653204893101e+00 1.8822793137463563e+00 9.7936715343609464e+00 1 1 0
47935 158 1 5.9999999999999998e-02 2.1462528315929057e+00 1.0373137231817176e+00 8.2973891921921989e+00 1 1 0
47936 158 2 -1.2000000000000000e-01 2.3114517352738475e+00 8.9089621649414696e-01 9.3885797629700711e+00 1 1 0
47942 158 1 5.9999999999999998e-02 4.6381372080840171e+00 1.3852178060846958e+00 8.3035420906736395e+00 1 1 0
47943 158 1 5.9999999999999998e-02 4.6396116825724247e+00 1.9193527004721469e+00 9.9730361313722344e+00 1 1 0
47941 158 2 -1.2000000000000000e-01 4.8308692749205262e+00 1.0206474944632846e+00 9.3265334681850867e+00 1 1 0
888 3 1 5.9999999999999998e-02 2.1343469190696767e+00 3.8938283297525382e+00 8.8671093678710111e+00 1 0 0
894 3 1 5.9999999999999998e-02 4.5923050704898971e+00 4.2048453805756258e+00 8.6597693363946249e+00 1 0 0
890 3 1 5.9999999999999998e-02 2.2060092081219360e+00 4.2819297419924469e+00 1.0515157264585467e+01 1 0 0
889 3 2 -1.2000000000000000e-01 2.0675310354854202e+00 4.7424800618722305e+00 9.5445969710966931e+00 1 0 0
896 3 1 5.9999999999999998e-02 4.6407273916777587e+00 4.3458479596155453e+00 1.0357691530312229e+01 1 0 0
895 3 2 -1.2000000000000000e-01 4.5665311631484338e+00 4.8951796756387882e+00 9.4564777985267447e+00 1 0 0
892 3 2 -1.2000000000000000e-01 3.2548674869941907e+00 5.5795646357436608e+00 9.3613000794662202e+00 1 0 0
886 3 6 5.0000000000000000e-01 7.3881112191347031e-01 5.4889889264491307e+00 9.3558890204577878e+00 1 0 0
47939 158 2 -1.2000000000000000e-01 3.6286795380903198e+00 3.1886027814581763e-01 9.6283785504679518e+00 1 1 0
897 3 2 -1.2000000000000000e-01 5.7408172983133090e+00 5.7181946590482244e+00 9.3987782702365656e+00 1 0 0
47933 158 2 -1.2000000000000000e-01 1.0995192172045343e+00 2.0291552082342482e-01 9.7527912667651311e+00 1 1 0
48230 159 1 5.9999999999999998e-02 7.2433895099535528e-01 2.6451830772667848e+00 1.1885585196173011e+01 1 1 0
47934 158 1 5.9999999999999998e-02 1.1212524417710974e+00 6.4823179571560197e-02 1.0818352360987193e+01 1 1 0
47945 158 6 5.0000000000000000e-01 6.0722603694695749e+00 2.4168590699402845e-01 9.4832168896505653e+00 1 1 0
601 2 1 5.9999999999999998e-02 6.0372067209339928e+00 3.2969347315337223e+00 6.9922510641306648e+00 1 0 0
47659 157 1 5.9999999999999998e-02 1.0583553637589949e+01 2.2507311688609119e-01 6.6861094402520989e+00 1 1 0
305 2 1 5.9999999999999998e-02 9.5166163138062494e+00 4.9510487481315355e+00 6.2468332966391751e+00 0 0 0
311 2 1 5.9999999999999998e-02 1.1813109974717065e+01 4.7069870956596063e+00 6.3932997293233838e+00 0 0 0
47653 157 1 5.9999999999999998e-02 8.3539739549542631e+00 2.7806560853212969e-01 6.4621549458041265e+00 1 1 0
604 2 1 5.9999999999999998e-02 6.8597948399838664e+00 5.1104984929152142e+00 6.1038899748054547e+00 1 0 0
309 2 1 5.9999999999999998e-02 1.0738825990077695e+01 2.6519696442990002e+00 6.8377163749557619e+00 0 0 0
607 2 1 5.9999999999999998e-02 8.1738747309271584e+00 3.3990276172081400e+00 6.9828815405071474e+00 1 0 0
900 3 7 -5.0000000000000000e-01 7.0578936963285202e+00 3.8155654190328776e+00 9.6961636132654281e+00 1 0 0
47946 158 5 2.9999999999999999e-01 7.2217319125984991e+00 2.3433740079670806e+00 9.6579487527192480e+00 1 1 0
47947 158 4 -5.0000000000000000e-01 7.3777665657803411e+00 1.0338627367560589e+00 9.5567361409342961e+00 1 1 0
47952 158 1 5.9999999999999998e-02 9.6701991228292190e+00 1.9285417029392342e+00 1.0257637388280854e+01 1 1 0
47953 158 2 -1.2000000000000000e-01 9.6766273750385743e+00 1.0697301900910878e+00 9.5501835613635553e+00 1 1 0
47951 158 1 5.9999999999999998e-02 9.6453755397913365e+00 1.5092174850342179e+00 8.5350502304415166e+00 1 1 0
906 3 1 5.9999999999999998e-02 9.7597707709845896e+00 4.1954669830032447e+00 8.6476838401986793e+00 1 0 0
904 3 3 8.0000000000000002e-02 9.7984308029061502e+00 4.8684966156618916e+00 9.3844402322702667e+00 1 0 0
901 3 6 5.0000000000000000e-01 7.0521028489733029e+00 4.8915048599121214e+00 9.4956978446036633e+00 1 0 0
905 3 1 5.9999999999999998e-02 9.8198707073404119e+00 4.3798073829339890e+00 1.0287757895480439e+01 1 0 0
909 3 2 -1.2000000000000000e-01 1.0822394617751003e+01 5.5295187532203309e+00 9.1661814700354824e+00 1 0 0
903 3 4 -5.0000000000000000e-01 8.4651277251339536e+00 5.6209170974191736e+00 9.3776049324216171e+00 1 0 0
910 3 2 -1.2000000000000000e-01 1.2001404938974057e+01 4.8238679191360916e+00 9.5086176111901555e+00 1 0 0
47948 158 3 8.0000000000000002e-02 8.7611684121126849e+00 3.3885667008134573e-01 9.8237872761471063e+00 1 1 0
47954 158 2 -1.2000000000000000e-01 1.0912866229401109e+01 2.9734972263232884e-01 9.5749087504227610e+00 1 1 0
912 3 1 5.9999999999999998e-02 1.1972592318197195e+01 3.9354318952148128e+00 8.8071686401331597e+00 1 0 0
47949 158 1 5.9999999999999998e-02 8.8622253480006474e+00 1.6223759120323281e-01 1.0745501115767409e+01 1 1 0
47958 158 1 5.9999999999999998e-02 1.1981912371124876e+01 1.7923893585911941e+00 8.9678523981847551e+00 1 1 0
48246 159 1 5.9999999999999998e-02 8.3347840814798815e+00 3.2197508116844693e+00 1.1844340857371956e+01 1 1 0
911 3 1 5.9999999999999998e-02 1.2022064751731941e+01 4.4127037481223272e+00 1.0504723311170908e+01 1 0 0
47959 158 2 -1.2000000000000000e-01 1.2161782081292399e+01 1.0332050243098447e+00 9.6621242810063652e+00 1 1 0
47957 158 1 5.9999999999999998e-02 1.2209247861146507e+01 1.4346904288028954e+00 1.0683121886380672e+01 1 1 0
323 2 1 5.9999999999999998e-02 1.7019135762710835e+01 4.5307178006391444e+00 6.7045632374496202e+00 0 0 0
320 2 1 5.9999999999999998e-02 1.5791765431602071e+01 2.4492543905147333e+00 6.8109840576831262e+00 0 0 0
47963 158 1 5.9999999999999998e-02 1.4492605004240160e+01 1.8168130390959456e+00 1.0096247946305416e+01 1 1 0
619 3 5 2.9999999999999999e-01 1.7024342062477512e+01 3.4550304095449489e+00 9.3424678699199006e+00 0 0 0
47968 158 6 5.0000000000000000e-01 1.7117911188649966e+01 1.0073008166228339e+00 9.4080240807150339e+00 1 1 0
47964 158 1 5.9999999999999998e-02 1.4283468093540161e+01 1.5949502890122154e+00 8.4907102142152926e+00 1 1 0
47965 158 3 8.0000000000000002e-02 1.4399739900672035e+01 1.1295197729989310e+00 9.3771882968946514e+00 1 1 0
614 3 1 5.9999999999999998e-02 1.4493197351617338e+01 3.8867947119900190e+00 8.9489452192752648e+00 0 0 0
47969 158 7 -5.0000000000000000e-01 1.7195917474021808e+01 2.1434442375464782e+00 9.4164745256566533e+00 1 1 0
618 3 4 -5.0000000000000000e-01 1.6925018369312063e+01 4.7840586495960311e+00 9.4674242560201982e+00 0 0 0
613 3 1 5.9999999999999998e-02 1.4584848114650825e+01 4.3547025617945261e+00 1.0609872440528495e+01 0 0 0
612 3 2 -1.2000000000000000e-01 1.4592659395763539e+01 4.7627120099556626e+00 9.5594360602602944e+00 0 0 0
611 3 2 -1.2000000000000000e-01 1.3275194666147700e+01 5.4538689991070060e+00 9.3795891032602174e+00 0 0 0
617 3 3 8.0000000000000002e-02 1.5534365013543788e+01 5.4478465908895410e+00 9.2855030195352324e+00 0 0 0
47960 158 2 -1.2000000000000000e-01 1.3455263493947236e+01 3.5578972045037827e-01 9.5550149066307206e+00 1 1 0
47966 158 4 -5.0000000000000000e-01 1.5763647868372384e+01 3.8506392297013814e-01 9.3358339700873714e+00 1 1 0
48262 159 1 5.9999999999999998e-02 1.5660984635974868e+01 2.5751262420927872e+00 1.1942022600311699e+01 1 1 0
620 3 6 5.0000000000000000e-01 1.8218614558688991e+01 5.4653717128487536e+00 9.7565502598374927e+00 0 0 0
616 3 1 5.9999999999999998e-02 1.5437421031466700e+01 5.8330857626997084e+00 8.3791789036755855e+00 0 0 0
47671 157 1 5.9999999999999998e-02 1.5812379562745612e+01 2.9220931679411982e-01 6.4415520088983973e+00 1 1 0
610 3 1 5.9999999999999998e-02 1.3283506965294080e+01 5.7556860788048105e+00 8.3152471887727177e+00 0 0 0
48268 159 1 5.9999999999999998e-02 1.7981847744608825e+01 3.2619381315618594e+00 1.2165956370169368e+01 1 1 0
326 2 1 5.9999999999999998e-02 1.8403088115868488e+01 2.4822602829518803e+00 6.7323304032667606e+00 0 0 0
333 2 4 -5.0000000000000000e-01 2.2179814999251438e+01 3.8933058073971845e+00 6.2108357384708270e+00 0 0 0
331 2 6 5.0000000000000000e-01 2.0789943532647982e+01 3.3338455233569371e+00 6.1688681538856605e+00 0 0 0
332 2 5 2.9999999999999999e-01 2.2117770751256632e+01 5.2589558900259528e+00 6.1579401233840834e+00 0 0 0
47677 157 1 5.9999999999999998e-02 1.8375135124371972e+01 3.8530511547520335e-01 6.4548676249569494e+00 1 1 0
330 2 7 -5.0000000000000000e-01 2.0843617218300803e+01 2.1939710315825396e+00 6.2953028019168862e+00 0 0 0
329 2 1 5.9999999999999998e-02 1.9217803039763528e+01 4.9716929763948707e+00 6.4547096652173535e+00 0 0 0
47975 158 1 5.9999999999999998e-02 1.9654796535427071e+01 1.6843798303803035e+00 1.0251703372758300e+01 1 1 0
47973 158 1 5.9999999999999998e-02 1.9620171950844906e+01 1.3018585149430451e+00 8.4953164337509914e+00 1 1 0
622 3 1 5.9999999999999998e-02 1.9706402738078786e+01 3.8489990378386376e+00 8.9345470478972207e+00 0 0 0
47981 158 1 5.9999999999999998e-02 2.1983840965878624e+01 1.9195217230407229e+00 1.0222672458834312e+01 1 1 0
47980 158 1 5.9999999999999998e-02 2.2027784510713929e+01 1.5695926370767612e+00 8.4486138796374330e+00 1 1 0
47979 158 2 -1.2000000000000000e-01 2.2054313081596167e+01 1.0508160728948388e+00 9.4865725691140774e+00 1 1 0
47974 158 2 -1.2000000000000000e-01 1.9584256730481144e+01 9.0731215141992605e-01 9.5021861444845452e+00 1 1 0
628 3 1 5.9999999999999998e-02 2.1998438525328176e+01 4.0346545253403479e+00 8.8664379879407758e+00 0 0 0
624 3 1 5.9999999999999998e-02 1.9605415137971224e+01 3.8673031331608008e+00 1.0467037985435924e+01 0 0 0
623 3 2 -1.2000000000000000e-01 1.9504217843994049e+01 4.6101735120621834e+00 9.6929310364582033e+00 0 0 0
630 3 1 5.9999999999999998e-02 2.2120527963150526e+01 4.1616546036268582e+00 1.0574602906873826e+01 0 0 0
629 3 2 -1.2000000000000000e-01 2.2102692026155680e+01 4.7429927282663122e+00 9.6419435747627631e+00 0 0 0
335 2 1 5.9999999999999998e-02 2.3614730446946190e+01 2.7304628676663576e+00 7.0179807052838843e+00 0 0 0
626 3 2 -1.2000000000000000e-01 2.0809193098006833e+01 5.3933316273408760e+00 9.6582343485976079e+00 0 0 0
631 3 2 -1.2000000000000000e-01 2.3319677109486697e+01 5.5209545888501479e+00 9.4502627918171189e+00 0 0 0
47977 158 2 -1.2000000000000000e-01 2.0862579443465826e+01 3.0121482206204209e-01 9.6684713185531024e+00 1 1 0
47686 157 1 5.9999999999999998e-02 2.3345650610553566e+01 4.9860434672623039e-01 6.4747572111545066e+00 1 1 0
47983 158 6 5.0000000000000000e-01 2.3327076339046549e+01 2.1175289665211813e-01 9.7020069864749150e+00 1 1 0
47971 158 2 -1.2000000000000000e-01 1.8299659214501649e+01 8.0232479121516584e-02 9.6116532395766576e+00 1 1 0
632 3 1 5.9999999999999998e-02 2.3116633810124171e+01 5.9627979435727561e+00 8.4627459723535701e+00 0 0 0
625 3 1 5.9999999999999998e-02 2.0786813685343269e+01 5.9023376240024925e+00 8.7093288551301118e+00 0 0 0
343 2 1 5.9999999999999998e-02 2.7129373871374654e+01 4.6816862623006505e+00 6.1587660763486376e+00 0 0 0
338 2 1 5.9999999999999998e-02 2.4632412904178175e+01 4.5972608286137842e+00 6.4391655749309615e+00 0 0 0
349 2 1 5.9999999999999998e-02 2.9270094645842295e+01 4.8062534066723384e+00 6.1575660913482748e+00 0 0 0
47691 157 1 5.9999999999999998e-02 2.5911640536103334e+01 1.6913016376934781e-01 6.7065797428110994e+00 1 1 0
47697 157 1 5.9999999999999998e-02 2.8168836549576518e+01 1.1613763228567664e-01 6.6268725872487328e+00 1 1 0
634 3 7 -5.0000000000000000e-01 2.4602645178901664e+01 3.5672269842506918e+00 9.8475230592294878e+00 0 0 0
635 3 6 5.0000000000000000e-01 2.4597802938216887e+01 4.6645469825339338e+00 9.6803051147303361e+00 0 0 0
47984 158 5 2.9999999999999999e-01 2.4578603057954417e+01 2.2518278419356341e+00 9.8356749405402688e+00 1 1 0
47985 158 4 -5.0000000000000000e-01 2.4694242104059882e+01 9.3655248320201545e-01 9.6903364989509519e+00 1 1 0
347 2 1 5.9999999999999998e-02 2.8606510029183465e+01 2.9273779288003858e+00 6.9766716368607424e+00 0 0 0
47990 158 1 5.9999999999999998e-02 2.7239953101245856e+01 1.7556064511798488e+00 1.0483383855915058e+01 1 1 0
47991 158 2 -1.2000000000000000e-01 2.7160491975738143e+01 9.8046329042817160e-01 9.6504380817780628e+00 1 1 0
341 2 1 5.9999999999999998e-02 2.5816644516541650e+01 2.8171089049760671e+00 7.0541950546606893e+00 0 0 0
47989 158 1 5.9999999999999998e-02 2.7166457434627496e+01 1.5943705385854803e+00 8.7901819907509751e+00 1 1 0
640 3 1 5.9999999999999998e-02 2.7209904674687706e+01 3.8172233197565091e+00 9.5049096724824675e+00 0 0 0
638 3 3 8.0000000000000002e-02 2.7245438521397709e+01 4.7456612608026401e+00 9.9777739567694823e+00 0 0 0
644 3 2 -1.2000000000000000e-01 2.9515792116451642e+01 4.7449123677082996e+00 9.5880011228480235e+00 0 0 0
639 3 1 5.9999999999999998e-02 2.7352992063140565e+01 4.5765046202050126e+00 1.0952962349306828e+01 0 0 0
47997 158 2 -1.2000000000000000e-01 2.9636879323575535e+01 7.5220948898513396e-01 9.3174471323392751e+00 1 1 0
646 3 1 5.9999999999999998e-02 2.9504520631603505e+01 3.8860534646652982e+00 8.8505459280256211e+00 0 0 0
47996 158 1 5.9999999999999998e-02 2.9551277937622483e+01 1.1990972148494639e+00 8.2937563228754652e+00 1 1 0
645 3 1 5.9999999999999998e-02 2.9541387596023011e+01 4.2383733312349232e+00 1.0508167664971277e+01 0 0 0
47995 158 1 5.9999999999999998e-02 2.9538579206171416e+01 1.6406918186331312e+00 9.8607223507183672e+00 1 1 0
643 3 2 -1.2000000000000000e-01 2.8247557220654290e+01 5.3299361879703220e+00 9.5903209627016430e+00 0 0 0
637 3 4 -5.0000000000000000e-01 2.5903172222594389e+01 5.4225174643274006e+00 9.7673719506949048e+00 0 0 0
47992 158 2 -1.2000000000000000e-01 2.8377643918729859e+01 1.2904615838321834e-01 9.6750736427016033e+00 1 1 0
47986 158 3 8.0000000000000002e-02 2.6081759008403488e+01 3.0428171466868364e-01 9.7009604951505057e+00 1 1 0
641 3 1 5.9999999999999998e-02 2.8123010099907418e+01 5.6098310028418972e+00 8.4952466966636120e+00 0 0 0
47709 157 1 5.9999999999999998e-02 3.3043022812289969e+01 1.9928396594508865e-01 6.6484635941228056e+00 1 1 0
361 2 1 5.9999999999999998e-02 3.4394635103361985e+01 4.9281038817259422e+00 6.3611046018075257e+00 0 0 0
48006 158 6 5.0000000000000000e-01 3.4586297735328479e+01 9.3890330565117930e-01 9.3196104876134811e+00 1 1 0
649 3 2 -1.2000000000000000e-01 3.0722246506576738e+01 5.4790030169569288e+00 9.3748796852326421e+00 0 0 0
48007 158 7 -5.0000000000000000e-01 3.4488387119102399e+01 2.0068888416441721e+00 8.9919454568639505e+00 1 1 0
358 2 1 5.9999999999999998e-02 3.3509085321540219e+01 2.6646579315090562e+00 6.6501845551062182e+00 0 0 0
48001 158 1 5.9999999999999998e-02 3.1937696250588893e+01 1.6911135368540759e+00 9.8416740072840074e+00 1 1 0
48003 158 3 8.0000000000000002e-02 3.1968425859088391e+01 8.4963209261091377e-01 9.3061103648565258e+00 1 1 0
48002 158 1 5.9999999999999998e-02 3.1856577052397064e+01 1.2479357752186415e+00 8.3604368953955976e+00 1 1 0
652 3 1 5.9999999999999998e-02 3.1874981662471708e+01 3.9540507820856519e+00 8.7542225240376528e+00 0 0 0
651 3 1 5.9999999999999998e-02 3.2181116046582275e+01 4.3568637476766154e+00 1.0488235864479089e+01 0 0 0
650 3 2 -1.2000000000000000e-01 3.1990073050185696e+01 4.7766980560329229e+00 9.4897738294500886e+00 0 0 0
656 3 4 -5.0000000000000000e-01 3.4310843926148024e+01 4.8577877924888364e+00 9.2291282933720140e+00 0 0 0
657 3 5 2.9999999999999999e-01 3.4352282720422487e+01 3.4980467517848353e+00 9.0643452039622794e+00 0 0 0
655 3 3 8.0000000000000002e-02 3.2881701913474728e+01 5.5211525988004464e+00 9.1143509515190040e+00 0 0 0
48004 158 4 -5.0000000000000000e-01 3.3246577588318978e+01 2.3189887629734787e-01 9.6220717947988543e+00 1 1 0
47998 158 2 -1.2000000000000000e-01 3.0961439190991427e+01 1.1288759732433350e-01 9.4084896715776729e+00 1 1 0
654 3 1 5.9999999999999998e-02 3.2731421375512689e+01 5.7982737844756826e+00 8.1409002290032078e+00 0 0 0
48300 159 1 5.9999999999999998e-02 3.3365491360464212e+01 3.1223677101003333e+00 1.2079183844948901e+01 1 1 0
648 3 1 5.9999999999999998e-02 3.0585885663378445e+01 5.9736514254741300e+00 8.3803532246457078e+00 0 0 0
48304 159 1 5.9999999999999998e-02 3.4634569366658852e+01 1.1567163968407963e+00 1.2145565154870548e+01 1 1 0
891 3 1 5.9999999999999998e-02 3.2500458635760134e+00 6.0993591429426077e+00 8.4520041255526959e+00 1 0 0
898 3 1 5.9999999999999998e-02 5.6374081925132673e+00 6.2518080673571514e+00 8.4884538050470049e+00 1 0 0
2115 7 1 5.9999999999999998e-02 2.9903111999099958e+00 9.4384321517852587e+00 6.2351500901586006e+00 1 0 0
2109 7 1 5.9999999999999998e-02 4.0454581521811844e-01 9.1850334729382563e+00 6.6965033428271754e+00 1 0 0
893 3 1 5.9999999999999998e-02 3.1726073259029004e+00 6.2056746060023800e+00 1.0264169090306371e+01 1 0 0
2405 8 5 2.9999999999999999e-01 4.0297992587984638e-01 7.9708068475212475e+00 9.3970234847977530e+00 1 0 0
2404 8 4 -5.0000000000000000e-01 3.4537520801350613e-01 9.2866256654841628e+00 9.5118037940395848e+00 1 0 0
2112 7 1 5.9999999999999998e-02 1.9722202577373118e+00 7.1799634769590241e+00 6.7516599210225960e+00 1 0 0
887 3 7 -5.0000000000000000e-01 6.4194908704667275e-01 6.5851834585262798e+00 9.3391828644124626e+00 1 0 0
2408 8 1 5.9999999999999998e-02 3.3189552561359870e+00 8.3501439817993450e+00 8.6577809089068811e+00 1 0 0
2410 8 1 5.9999999999999998e-02 3.2699584290112940e+00 8.6333997719469906e+00 1.0338561369801280e+01 1 0 0
2409 8 2 -1.2000000000000000e-01 3.1271643563503186e+00 9.1855661657824399e+00 9.3504210669018182e+00 1 0 0
2412 8 2 -1.2000000000000000e-01 4.3389909729896461e+00 1.0020953093200141e+01 9.2429069965655923e+00 1 0 0
2406 8 6 5.0000000000000000e-01 1.7858908623114247e+00 9.9427959011578686e+00 9.2504553062603740e+00 1 0 0
2411 8 1 5.9999999999999998e-02 4.1980220053597943e+00 1.0588485238705958e+01 8.3128152402384590e+00 1 0 0
2413 8 1 5.9999999999999998e-02 4.2384667719789251e+00 1.0694622253985044e+01 1.0069615315718073e+01 1 0 0
2407 8 7 -5.0000000000000000e-01 1.7110966174947648e+00 1.1042307806353113e+01 9.1131667241407310e+00 1 0 0
2415 8 2 -1.2000000000000000e-01 5.6388961579018648e+00 9.4195847185900643e+00 9.3235542947670726e+00 1 0 0
2414 8 1 5.9999999999999998e-02 5.7640997129915590e+00 8.6597151909227996e+00 8.5376417336198873e+00 1 0 0
2416 8 1 5.9999999999999998e-02 5.6307332362596423e+00 8.7786214167910135e+00 1.0234876505961807e+01 1 0 0
899 3 1 5.9999999999999998e-02 5.7126044667213085e+00 6.4744736891268690e+00 1.0214576417330145e+01 1 0 0
3626 12 1 5.9999999999999998e-02 4.3573843878540619e-01 1.1629136434412541e+01 6.6937790425882744e+00 1 0 0
3632 12 1 5.9999999999999998e-02 2.9387329266504363e+00 1.1502065134303916e+01 6.6899513436304270e+00 1 0 0
1186 4 1 5.9999999999999998e-02 1.6637380428915849e+00 7.4972841629120843e+00 1.1799694190904928e+01 1 0 0
907 3 1 5.9999999999999998e-02 1.0802303279107818e+01 6.0001505143660552e+00 8.1600924368852663e+00 1 0 0
1825 7 1 5.9999999999999998e-02 1.0551440534127110e+01 9.4038760688614929e+00 6.5040229512878742e+00 0 0 0
2124 7 1 5.9999999999999998e-02 8.0833477553784316e+00 9.1972031455606018e+00 6.6856291477320120e+00 1 0 0
908 3 1 5.9999999999999998e-02 1.0861596576002025e+01 6.4283920288809915e+00 9.7374882503150850e+00 1 0 0
2121 7 1 5.9999999999999998e-02 7.0093622501922734e+00 7.2640559562588960e+00 6.7694617551685470e+00 1 0 0
2127 7 1 5.9999999999999998e-02 9.3969210294879346e+00 7.2550052111665764e+00 6.8497367540115857e+00 1 0 0
902 3 5 2.9999999999999999e-01 8.4075256951614019e+00 7.0057334536687206e+00 9.4413845141925545e+00 1 0 0
2420 8 7 -5.0000000000000000e-01 8.1502995284025754e+00 8.2366845263240691e+00 9.3566529748724019e+00 1 0 0
2421 8 6 5.0000000000000000e-01 8.1795286174071311e+00 9.3207562222116493e+00 9.4156121299061528e+00 1 0 0
2424 8 3 8.0000000000000002e-02 1.0840547185401709e+01 9.2669608833133470e+00 9.6125360822493455e+00 1 0 0
2425 8 1 5.9999999999999998e-02 1.0719394762653815e+01 8.8307544917591709e+00 1.0528129413987823e+01 1 0 0
2426 8 1 5.9999999999999998e-02 1.0750998913397416e+01 8.4881117555105128e+00 8.9747098615449890e+00 1 0 0
2423 8 4 -5.0000000000000000e-01 9.5031930356070227e+00 1.0035188438726564e+01 9.4191987741837515e+00 1 0 0
2417 8 2 -1.2000000000000000e-01 6.9439854895189441e+00 1.0195352193892365e+01 9.3867868772556537e+00 1 0 0
2418 8 1 5.9999999999999998e-02 6.8248994649502199e+00 1.0998773307063351e+01 8.7185706439626269e+00 1 0 0
2419 8 1 5.9999999999999998e-02 6.8263786790083181e+00 1.0738614748200170e+01 1.0316100201751224e+01 1 0 0
2422 8 5 2.9999999999999999e-01 9.4847400669195583e+00 1.1414912452806396e+01 9.5134403808755863e+00 1 0 0
2429 8 2 -1.2000000000000000e-01 1.1886621292515755e+01 9.9009984965009021e+00 9.3345651769028315e+00 1 0 0
2427 8 1 5.9999999999999998e-02 1.1769243398429673e+01 1.0283659994107570e+01 8.3764161071239265e+00 1 0 0
2428 8 1 5.9999999999999998e-02 1.1898777935780728e+01 1.0753860461041286e+01 9.9726089092725161e+00 1 0 0
1829 7 1 5.9999999999999998e-02 1.1834613954338428e+01 7.2430724293279880e+00 6.6599021687676050e+00 0 0 0
3641 12 1 5.9999999999999998e-02 8.4383610519835308e+00 1.1979731473145383e+01 7.0463228764145294e+00 1 0 0
3647 12 1 5.9999999999999998e-02 1.0642001585624369e+01 1.1826636977783435e+01 6.8553413604340578e+00 1 0 0
2715 9 1 5.9999999999999998e-02 7.9687858590906258e+00 1.2027522400213387e+01 1.2078348779402951e+01 1 0 0
1839 7 2 -1.2000000000000000e-01 1.6807971738018107e+01 7.6362039151629677e+00 6.1319639395193546e+00 0 0 0
615 3 1 5.9999999999999998e-02 1.5482921546804826e+01 6.1951195351521973e+00 9.8854435058621917e+00 0 0 0
609 3 1 5.9999999999999998e-02 1.3239515855167014e+01 6.4278717116203739e+00 9.9965794173960738e+00 0 0 0
1831 7 1 5.9999999999999998e-02 1.2819458792770297e+01 9.2539182843194752e+00 6.1858545930253817e+00 0 0 0
1840 7 1 5.9999999999999998e-02 1.6935463731904587e+01 7.3345052970589153e+00 7.1021525737025764e+00 0 0 0
2432 8 1 5.9999999999999998e-02 1.3123686809928758e+01 8.3974066682710173e+00 8.7198143555090777e+00 1 0 0
2430 8 2 -1.2000000000000000e-01 1.3182286702677430e+01 9.2082681441587599e+00 9.4686210568243609e+00 1 0 0
2134 8 1 5.9999999999999998e-02 1.5904989112849886e+01 8.2818495810910946e+00 8.8863873248909186e+00 0 0 0
2132 8 2 -1.2000000000000000e-01 1.5799999049754097e+01 9.1419089351698553e+00 9.5583909793234128e+00 0 0 0
2137 8 3 8.0000000000000002e-02 1.6767304725595803e+01 9.9510022608239019e+00 9.4731267751929042e+00 0 0 0
2131 8 2 -1.2000000000000000e-01 1.4432028189639603e+01 9.8555681582332966e+00 9.3028683449646827e+00 0 0 0
2133 8 1 5.9999999999999998e-02 1.5737950187217045e+01 8.6373472828426952e+00 1.0481414687848703e+01 0 0 0
2431 8 1 5.9999999999999998e-02 1.3241945554601575e+01 8.6781875310797219e+00 1.0379608711487803e+01 1 0 0
2136 8 1 5.9999999999999998e-02 1.6715984530592404e+01 1.0432145766204741e+01 8.5612769804136040e+00 0 0 0
2130 8 1 5.9999999999999998e-02 1.4438970079941079e+01 1.0265767508107720e+01 8.2797364884266234e+00 0 0 0
2135 8 1 5.9999999999999998e-02 1.6719004900365736e+01 1.0593558901733395e+01 1.0249592747723755e+01 0 0 0
2129 8 1 5.9999999999999998e-02 1.4399890635651785e+01 1.0704909989259788e+01 9.9393648767248131e+00 0 0 0
2138 8 4 -5.0000000000000000e-01 1.8098703794503631e+01 9.2334105930146873e+00 9.5796370736461842e+00 0 0 0
1843 7 1 5.9999999999999998e-02 1.8079403392809564e+01 9.1507511447687477e+00 6.6149078366239076e+00 0 0 0
2139 8 5 2.9999999999999999e-01 1.8227884359612901e+01 7.9012164911389613e+00 9.5633412733767607e+00 0 0 0
2731 9 1 5.9999999999999998e-02 1.5615953376043887e+01 1.1951820064033308e+01 1.2254486735372845e+01 1 0 0
3360 12 1 5.9999999999999998e-02 1.7966537568618005e+01 1.1587400397536170e+01 6.7611547655639885e+00 0 0 0
1211 4 1 5.9999999999999998e-02 1.4513743748767471e+01 7.3213439151759170e+00 1.2143392892678465e+01 1 0 0
621 3 7 -5.0000000000000000e-01 1.8191052897093027e+01 6.5788851865617941e+00 9.8216413427322635e+00 0 0 0
3349 12 1 5.9999999999999998e-02 1.3025531399865045e+01 1.2037041140649626e+01 6.6427666703277932e+00 0 0 0
914 4 1 5.9999999999999998e-02 1.6869043191825188e+01 7.1662148975865874e+00 1.2043760972195953e+01 0 0 0
627 3 1 5.9999999999999998e-02 2.0861854228096796e+01 6.1601951756966979e+00 1.0371735810481223e+01 0 0 0
3370 12 7 -5.0000000000000000e-01 2.3046480713862323e+01 1.1390957929249021e+01 6.2710293157708383e+00 0 0 0
1852 7 5 2.9999999999999999e-01 2.3139712449659456e+01 9.6534145943518901e+00 6.1960994409438293e+00 0 0 0
633 3 1 5.9999999999999998e-02 2.3262059554079116e+01 6.4832723887939911e+00 9.9913205164883312e+00 0 0 0
1849 7 1 5.9999999999999998e-02 2.0487141847476270e+01 9.3110042586417325e+00 6.5748607634610146e+00 0 0 0
1846 7 1 5.9999999999999998e-02 1.9443308021060165e+01 7.1541666831984996e+00 6.9305952938811650e+00 0 0 0
2140 8 6 5.0000000000000000e-01 1.9400557536919091e+01 9.9877391674250013e+00 9.4816388355350192e+00 0 0 0
2142 8 1 5.9999999999999998e-02 2.0830657400126796e+01 8.3303870358124890e+00 9.3636127938659595e+00 0 0 0
2144 8 1 5.9999999999999998e-02 2.0880059500352541e+01 9.1043199822973175e+00 1.0833482477320324e+01 0 0 0
2143 8 2 -1.2000000000000000e-01 2.0747849952525367e+01 9.3025201664407131e+00 9.7848270802858170e+00 0 0 0
2149 8 2 -1.2000000000000000e-01 2.3283621450292280e+01 9.3028294413400534e+00 9.4724938147864535e+00 0 0 0
2146 8 2 -1.2000000000000000e-01 2.1998817342305777e+01 9.9656190162218881e+00 9.3969274223859731e+00 0 0 0
2148 8 1 5.9999999999999998e-02 2.3235759492636259e+01 8.4768408103704758e+00 8.7791006260535731e+00 0 0 0
2150 8 1 5.9999999999999998e-02 2.3270507754591119e+01 8.7111166586298872e+00 1.0420769125037456e+01 0 0 0
2145 8 1 5.9999999999999998e-02 2.1803511417528046e+01 1.0349639261467793e+01 8.3708114334821140e+00 0 0 0
2147 8 1 5.9999999999999998e-02 2.2112156832383860e+01 1.0884438249734416e+01 9.9146430767537908e+00 0 0 0
2141 8 7 -5.0000000000000000e-01 1.9372956595575456e+01 1.1075440462831185e+01 9.2986103143042005e+00 0 0 0
3366 12 1 5.9999999999999998e-02 2.0491760163965171e+01 1.1689086650141663e+01 6.7965043501470221e+00 0 0 0
2440 9 1 5.9999999999999998e-02 2.0211492205276269e+01 1.1870763629360601e+01 1.2021331514716781e+01 0 0 0
2153 8 1 5.9999999999999998e-02 2.4415505799848287e+01 1.0799915834192772e+01 1.0106136197725704e+01 0 0 0
1866 7 2 -1.2000000000000000e-01 2.9360604690606351e+01 8.0827636189211365e+00 6.1629557863342210e+00 0 0 0
2152 8 1 5.9999999999999998e-02 2.4557727800168298e+01 1.0554642844317149e+01 8.5111689565664772e+00 0 0 0
2151 8 2 -1.2000000000000000e-01 2.4510482799002041e+01 9.9359459317355601e+00 9.4237735359750552e+00 0 0 0
642 3 1 5.9999999999999998e-02 2.8191854353455014e+01 6.3054857574213106e+00 1.0074074850798670e+01 0 0 0
1855 7 1 5.9999999999999998e-02 2.4691703670398656e+01 6.9197466253592017e+00 6.7097793207048735e+00 0 0 0
1867 7 1 5.9999999999999998e-02 2.9280309520892125e+01 8.1425920450328562e+00 7.2455106914108818e+00 0 0 0
1861 7 1 5.9999999999999998e-02 2.6861490405350420e+01 7.8711874058259470e+00 7.1267676393516002e+00 0 0 0
636 3 5 2.9999999999999999e-01 2.5779128589161932e+01 6.7366858676711381e+00 1.0095403228341054e+01 0 0 0
2154 8 7 -5.0000000000000000e-01 2.5773911469297190e+01 8.1264251950161519e+00 1.0251088839984831e+01 0 0 0
2155 8 6 5.0000000000000000e-01 2.5721768355852618e+01 9.1726581863458527e+00 9.8545957380439102e+00 0 0 0
2160 8 1 5.9999999999999998e-02 2.8437682148030632e+01 8.4343102198777604e+00 9.4454635035523467e+00 0 0 0
2159 8 1 5.9999999999999998e-02 2.8579700701880423e+01 9.1893340562552890e+00 1.0962693087810949e+01 0 0 0
2158 8 3 8.0000000000000002e-02 2.8432980400996083e+01 9.3312171544542721e+00 9.9547678198113694e+00 0 0 0
2163 8 2 -1.2000000000000000e-01 2.9387746155875870e+01 1.0034985436693171e+01 9.5890398279507423e+00 0 0 0
2157 8 4 -5.0000000000000000e-01 2.7023323173124979e+01 9.9278631648585929e+00 9.6555800328110077e+00 0 0 0
2161 8 1 5.9999999999999998e-02 2.9225401027489223e+01 1.0463446960049096e+01 8.5700223704542147e+00 0 0 0
2162 8 1 5.9999999999999998e-02 2.9482954954544915e+01 1.0841207500851903e+01 1.0232551447218366e+01 0 0 0
2156 8 5 2.9999999999999999e-01 2.6881428105655115e+01 1.1235592649976534e+01 9.6272489784272945e+00 0 0 0
1869 7 1 5.9999999999999998e-02 3.0401750779170339e+01 9.4757056775604305e+00 6.1968097538371261e+00 0 0 0
653 3 1 5.9999999999999998e-02 3.2954808458754869e+01 6.3509227837290450e+00 9.7122644042105026e+00 0 0 0
647 3 1 5.9999999999999998e-02 3.0673501865709017e+01 6.2425470678333390e+00 1.0112683560631352e+01 0 0 0
2165 8 1 5.9999999999999998e-02 3.0967125713050226e+01 8.8912998078783314e+00 1.0647249983833555e+01 0 0 0
2166 8 1 5.9999999999999998e-02 3.0704896740699581e+01 8.4806600519246373e+00 9.0235074281723389e+00 0 0 0
2164 8 2 -1.2000000000000000e-01 3.0721040305628470e+01 9.3290760535037247e+00 9.6690384332197734e+00 0 0 0
1878 7 1 5.9999999999999998e-02 3.4517264245627061e+01 7.1808825830722940e+00 6.7309815338048109e+00 0 0 0
2174 8 1 5.9999999999999998e-02 3.4083067058272739e+01 1.0365328198672112e+01 8.0324756676448299e+00 0 0 0
2172 8 1 5.9999999999999998e-02 3.3051338883454740e+01 8.5211235317234433e+00 8.4167820043248387e+00 0 0 0
2170 8 2 -1.2000000000000000e-01 3.3183013611734147e+01 9.3007248634818573e+00 9.1256681190269404e+00 0 0 0
2169 8 2 -1.2000000000000000e-01 3.1928391585165816e+01 1.0072759316973281e+01 9.1186953957842505e+00 0 0 0
2175 8 3 8.0000000000000002e-02 3.4154590473313327e+01 9.9672751632010765e+00 8.9280870527498877e+00 0 0 0
2171 8 1 5.9999999999999998e-02 3.3281071548894204e+01 8.8447844122623973e+00 1.0173220517458132e+01 0 0 0
2168 8 1 5.9999999999999998e-02 3.1706613571214184e+01 1.0536758470143111e+01 8.1993418933912849e+00 0 0 0
2167 8 1 5.9999999999999998e-02 3.2031414684001000e+01 1.0861495155341796e+01 9.8109237380834085e+00 0 0 0
2173 8 1 5.9999999999999998e-02 3.4248381079889967e+01 1.0807713082343644e+01 9.5674023288535128e+00 0 0 0
952 4 1 5.9999999999999998e-02 3.4501256491967489e+01 7.6339293909968182e+00 1.2256903439072934e+01 0 0 0
945 4 1 5.9999999999999998e-02 3.1990098170807315e+01 7.6628251675466990e+00 1.2166913411282511e+01 0 0 0
2470 9 1 5.9999999999999998e-02 3.4475304782529001e+01 1.0228604756889679e+01 1.1914678898139694e+01 0 0 0
3925 13 5 2.9999999999999999e-01 1.8146527435173683e+00 1.2464841255528412e+01 9.2359803657545640e+00 1 0 0
3922 13 1 5.9999999999999998e-02 3.3359742945682891e-01 1.4355384713822611e+01 7.9300896071615679e+00 1 0 0
3635 12 1 5.9999999999999998e-02 3.9945769424886328e+00 1.3801857800620077e+01 6.5698307061236809e+00 1 0 0
3921 13 1 5.9999999999999998e-02 2.1628972739102784e-01 1.5294746457059908e+01 9.2999155579049102e+00 1 0 0
3629 12 1 5.9999999999999998e-02 1.6380538844280164e+00 1.3591661862264635e+01 6.2698601664422808e+00 1 0 0
5440 18 1 5.9999999999999998e-02 3.4092399150892971e-01 1.7580785454930293e+01 8.4695127161209030e+00 1 0 0
3923 13 3 8.0000000000000002e-02 2.6065317291535267e-01 1.4369577634566808e+01 8.9510724941362536e+00 1 0 0
5152 17 1 5.9999999999999998e-02 4.0199024770154708e+00 1.6377662454713459e+01 6.7487365500031933e+00 1 0 0
5146 17 1 5.9999999999999998e-02 1.5843384086629693e+00 1.6194547276331377e+01 6.8868434693583120e+00 1 0 0
3928 13 1 5.9999999999999998e-02 4.3665176019518865e+00 1.2941788044523664e+01 9.4030574226557029e+00 1 0 0
3930 13 1 5.9999999999999998e-02 4.4709653364822781e+00 1.3642092161745566e+01 1.0961666954802977e+01 1 0 0
3924 13 4 -5.0000000000000000e-01 1.5700811527445686e+00 1.3816570824114011e+01 9.3988448294906863e+00 1 0 0
3926 13 6 5.0000000000000000e-01 2.8232767844647193e+00 1.4593514204129001e+01 9.6785748544305896e+00 1 0 0
3929 13 2 -1.2000000000000000e-01 4.2152954598650023e+00 1.3883069573226807e+01 9.8659916339933567e+00 1 0 0
3927 13 7 -5.0000000000000000e-01 2.6305262444994688e+00 1.5665465326916312e+01 9.6776492067578630e+00 1 0 0
5445 18 5 2.9999999999999999e-01 2.7641574150135280e+00 1.7161162905792260e+01 9.6571673826379456e+00 1 0 0
3932 13 2 -1.2000000000000000e-01 5.2764597983046500e+00 1.4690979953466922e+01 9.3735417894859676e+00 1 0 0
3933 13 1 5.9999999999999998e-02 5.3210154092890756e+00 1.5729736870991909e+01 9.8362369492960120e+00 1 0 0
3931 13 1 5.9999999999999998e-02 5.0943241870026252e+00 1.4933324111537148e+01 8.3407111006282353e+00 1 0 0
5448 18 1 5.9999999999999998e-02 5.6324588280193870e+00 1.7549736556090920e+01 8.5242008994606326e+00 1 0 0
5450 18 1 5.9999999999999998e-02 5.4968650091074212e+00 1.7840814726605231e+01 1.0139542804797069e+01 1 0 0
4220 14 1 5.9999999999999998e-02 1.7750751884508917e+00 1.6391531400701396e+01 1.1931148894010475e+01 1 0 0
5439 18 1 5.9999999999999998e-02 3.1123521723406716e-01 1.7891793031989465e+01 1.0177776224168598e+01 1 0 0
5166 17 2 -1.2000000000000000e-01 1.1434486287978251e+01 1.6917728667348555e+01 6.1726936614485357e+00 1 0 0
3639 12 4 -5.0000000000000000e-01 6.9078147920863939e+00 1.3013481757042300e+01 6.1480196574030321e+00 1 0 0
3640 12 3 8.0000000000000002e-02 8.2981666103537144e+00 1.2403224204834162e+01 6.1477225257691970e+00 1 0 0
3638 12 5 2.9999999999999999e-01 6.7242460849196846e+00 1.4369911589115784e+01 6.1206307614693136e+00 1 0 0
3345 12 1 5.9999999999999998e-02 1.1843132386844641e+01 1.4019468312711451e+01 6.0440577951843952e+00 0 0 0
5160 17 3 8.0000000000000002e-02 9.2054028426770387e+00 1.6942923065372472e+01 6.1439935682526992e+00 1 0 0
3644 12 1 5.9999999999999998e-02 9.2315986514087154e+00 1.4083631359057421e+01 6.2760765797528313e+00 1 0 0
3934 13 1 5.9999999999999998e-02 6.6889972487852924e+00 1.3407656561439701e+01 8.7901353574414838e+00 1 0 0
3936 13 1 5.9999999999999998e-02 6.7223388567320779e+00 1.3696027785065523e+01 1.0489283924176780e+01 1 0 0
3935 13 2 -1.2000000000000000e-01 6.5967003434135076e+00 1.4218484812066700e+01 9.5244372732512570e+00 1 0 0
3940 13 7 -5.0000000000000000e-01 9.1284733460974206e+00 1.3023170664877600e+01 9.5470786570932127e+00 1 0 0
3937 13 2 -1.2000000000000000e-01 7.8484352462202400e+00 1.4973960041968587e+01 9.3266715937900848e+00 1 0 0
3941 13 6 5.0000000000000000e-01 9.0891446507949336e+00 1.4117116909828615e+01 9.4673735008762900e+00 1 0 0
3943 13 4 -5.0000000000000000e-01 1.0563801440369380e+01 1.4772596722107787e+01 9.3078601458806531e+00 1 0 0
3938 13 1 5.9999999999999998e-02 7.7185863459816648e+00 1.5499131418757406e+01 8.4253922094294769e+00 1 0 0
3939 13 1 5.9999999999999998e-02 7.7165173976905317e+00 1.5856939427520590e+01 9.9563167981737557e+00 1 0 0
3942 13 5 2.9999999999999999e-01 1.0700514477916711e+01 1.6125626057024011e+01 9.6477947468801126e+00 1 0 0
5161 17 1 5.9999999999999998e-02 9.1978058579264079e+00 1.6579258089957392e+01 7.1494358188047844e+00 1 0 0
5167 17 1 5.9999999999999998e-02 1.1598267926288058e+01 1.6716526283305317e+01 7.2199139939630239e+00 1 0 0
5460 18 7 -5.0000000000000000e-01 1.0384597672701542e+01 1.7453043693453701e+01 9.3892254162446687e+00 1 0 0
5454 18 1 5.9999999999999998e-02 8.0339808474728098e+00 1.7868827099569039e+01 8.5250700326023203e+00 1 0 0
3944 13 3 8.0000000000000002e-02 1.1816198716239963e+01 1.3866199359169064e+01 9.3882926136073745e+00 1 0 0
3946 13 1 5.9999999999999998e-02 1.1754519477605786e+01 1.3115400335022271e+01 8.7662666333610151e+00 1 0 0
3945 13 1 5.9999999999999998e-02 1.1875325809594045e+01 1.3597950147744569e+01 1.0315416117793610e+01 1 0 0
4235 14 1 5.9999999999999998e-02 8.9636120546151759e+00 1.6506830693630612e+01 1.1784528636886971e+01 1 0 0
4242 14 1 5.9999999999999998e-02 1.1773665355768104e+01 1.6559841117933896e+01 1.1497335194237897e+01 1 0 0
2722 9 1 5.9999999999999998e-02 1.0500134624282294e+01 1.2289314284100877e+01 1.1894796645017014e+01 1 0 0
4238 14 1 5.9999999999999998e-02 1.0519287162279785e+01 1.4587947720872847e+01 1.2065660851861354e+01 1 0 0
3351 12 1 5.9999999999999998e-02 1.4081156218799032e+01 1.3673513763489762e+01 6.1995981260255171e+00 0 0 0
4869 17 1 5.9999999999999998e-02 1.4109644906677770e+01 1.6747998429667337e+01 6.9498351785436876e+00 0 0 0
3947 13 1 5.9999999999999998e-02 1.2802106103489143e+01 1.4782483553134039e+01 8.0440558612476298e+00 1 0 0
3948 13 1 5.9999999999999998e-02 1.2821502783675795e+01 1.5403923251056611e+01 9.5607302819823072e+00 1 0 0
3949 13 2 -1.2000000000000000e-01 1.2854273696948511e+01 1.4427588321198854e+01 9.0624288106600446e+00 1 0 0
3952 13 1 5.9999999999999998e-02 1.4189751541246862e+01 1.2814964051656789e+01 8.7513455451337681e+00 1 0 0
3951 13 1 5.9999999999999998e-02 1.4260669737730902e+01 1.3533504884654411e+01 1.0320127749359305e+01 1 0 0
3950 13 2 -1.2000000000000000e-01 1.4174336682601050e+01 1.3791216994681676e+01 9.2564020979542718e+00 1 0 0
3651 13 2 -1.2000000000000000e-01 1.5438299611721451e+01 1.4471426633214016e+01 9.0873233338362187e+00 0 0 0
3652 13 2 -1.2000000000000000e-01 1.6745079370292068e+01 1.3805655368091276e+01 9.0349160312048955e+00 0 0 0
3653 13 1 5.9999999999999998e-02 1.6690298581995606e+01 1.3132757020418429e+01 9.8741724447615020e+00 0 0 0
3654 13 1 5.9999999999999998e-02 1.6895708326327803e+01 1.3158323431908208e+01 8.1856056449223704e+00 0 0 0
3650 13 1 5.9999999999999998e-02 1.5336440462224752e+01 1.4743034995360436e+01 8.0437778374846154e+00 0 0 0
3649 13 1 5.9999999999999998e-02 1.5358397056823005e+01 1.5384965853215123e+01 9.6578946100305156e+00 0 0 0
3657 13 3 8.0000000000000002e-02 1.7731932528075347e+01 1.4512196572900642e+01 9.1964524741433014e+00 0 0 0
3655 13 1 5.9999999999999998e-02 1.7620134142166354e+01 1.5194889822511627e+01 9.9656426254660282e+00 0 0 0
3656 13 1 5.9999999999999998e-02 1.7920783509256054e+01 1.5090219387901275e+01 8.3496747045988347e+00 0 0 0
5472 18 1 5.9999999999999998e-02 1.5212078983711603e+01 1.7713311622157359e+01 8.4741521417960293e+00 1 0 0
5466 18 1 5.9999999999999998e-02 1.3021567139999007e+01 1.7820667522098883e+01 8.6783404378414684e+00 1 0 0
5174 18 1 5.9999999999999998e-02 1.7725713346401111e+01 1.7556483083534065e+01 8.8858239700514989e+00 0 0 0
4251 14 1 5.9999999999999998e-02 1.6723123375436430e+01 1.6581025385579963e+01 1.2005068447953972e+01 1 0 0
4256 14 1 5.9999999999999998e-02 1.7908635598444800e+01 1.4551019729065077e+01 1.2101295319541336e+01 1 0 0
5471 18 1 5.9999999999999998e-02 1.5203853029369188e+01 1.8019346671015406e+01 1.0071869958263681e+01 1 0 0
4890 17 7 -5.0000000000000000e-01 2.4097468094391132e+01 1.5998015895504157e+01 6.1949755653729177e+00 0 0 0
3369 12 1 5.9999999999999998e-02 2.1501819848175817e+01 1.3919181103805697e+01 6.8198116650462461e+00 0 0 0
3363 12 1 5.9999999999999998e-02 1.8986241155723327e+01 1.3563083040410948e+01 6.5619607564022688e+00 0 0 0
3659 13 5 2.9999999999999999e-01 1.9079774849415671e+01 1.2429780893198464e+01 9.3536374214244535e+00 0 0 0
4886 17 1 5.9999999999999998e-02 2.1556232732928095e+01 1.6367230502299389e+01 6.6213390937996248e+00 0 0 0
4880 17 1 5.9999999999999998e-02 1.9134650111913651e+01 1.6404823932179944e+01 6.8933298639370655e+00 0 0 0
3658 13 4 -5.0000000000000000e-01 1.9005186473850895e+01 1.3775113338868239e+01 9.5007981540660520e+00 0 0 0
3662 13 1 5.9999999999999998e-02 2.1784980709570977e+01 1.2620114397152506e+01 9.0955706535196246e+00 0 0 0
3664 13 1 5.9999999999999998e-02 2.1872598255024315e+01 1.3041852513121535e+01 1.0557506003165152e+01 0 0 0
3660 13 6 5.0000000000000000e-01 2.0402260845946820e+01 1.4364611303927663e+01 9.4566867258781357e+00 0 0 0
3663 13 2 -1.2000000000000000e-01 2.1666866816785866e+01 1.3497783826073670e+01 9.6701105708453650e+00 0 0 0
3666 13 2 -1.2000000000000000e-01 2.2918208842220167e+01 1.4280337524670156e+01 9.5328921381965106e+00 0 0 0
3665 13 1 5.9999999999999998e-02 2.2873634044522515e+01 1.4570992898866862e+01 8.5275630302719918e+00 0 0 0
3667 13 1 5.9999999999999998e-02 2.2936408614888158e+01 1.5225184179456427e+01 1.0088460899247131e+01 0 0 0
3661 13 7 -5.0000000000000000e-01 2.0444229351248641e+01 1.5431909947810324e+01 9.3962843149290407e+00 0 0 0
5179 18 5 2.9999999999999999e-01 2.0011747901288956e+01 1.6980763141583193e+01 9.3409298520009223e+00 0 0 0
5182 18 1 5.9999999999999998e-02 2.2955956145097307e+01 1.7144933282697099e+01 8.6787518098612360e+00 0 0 0
5184 18 1 5.9999999999999998e-02 2.2832231958848162e+01 1.7233921736142893e+01 1.0364953496531625e+01 0 0 0
3669 13 2 -1.2000000000000000e-01 2.4225408979549673e+01 1.3743141346192584e+01 9.7548057056149631e+00 0 0 0
3954 14 1 5.9999999999999998e-02 1.9368036204307259e+01 1.6400165127968140e+01 1.1856012193121797e+01 0 0 0
5183 18 2 -1.2000000000000000e-01 2.2859557699540066e+01 1.7925778377709044e+01 9.4577884779494372e+00 0 0 0
3668 13 1 5.9999999999999998e-02 2.4239757207492012e+01 1.2886733229330266e+01 9.0628722991600128e+00 0 0 0
3670 13 1 5.9999999999999998e-02 2.4237287611640699e+01 1.3260496058521440e+01 1.0782927516859015e+01 0 0 0
3958 14 1 5.9999999999999998e-02 2.0831093529988880e+01 1.4575069138824558e+01 1.2051351517680162e+01 0 0 0
4900 17 2 -1.2000000000000000e-01 2.8991354024577884e+01 1.6903923452761113e+01 6.1224760069242814e+00 0 0 0
3381 12 1 5.9999999999999998e-02 2.7853149791787150e+01 1.2161017082626961e+01 6.8862318011650201e+00 0 0 0
3387 12 1 5.9999999999999998e-02 3.0391714104858270e+01 1.2115710852790340e+01 6.9013558807913320e+00 0 0 0
3374 12 3 8.0000000000000002e-02 2.5584332981758120e+01 1.2521938490106646e+01 6.1346898449626943e+00 0 0 0
3375 12 1 5.9999999999999998e-02 2.5491691646164615e+01 1.2517286416856923e+01 7.1328721321654411e+00 0 0 0
3378 12 1 5.9999999999999998e-02 2.6641554413203714e+01 1.4063978116428459e+01 6.5844342896334158e+00 0 0 0
4895 17 1 5.9999999999999998e-02 2.6659953463711044e+01 1.6835681316403633e+01 7.0945020434986761e+00 0 0 0
3673 13 1 5.9999999999999998e-02 2.5455825712848739e+01 1.5408725399376470e+01 1.0131683539035446e+01 0 0 0
3672 13 1 5.9999999999999998e-02 2.5214170785815590e+01 1.5006288518154921e+01 8.5799907321131972e+00 0 0 0
3674 13 7 -5.0000000000000000e-01 2.6714023211134140e+01 1.2560554064762831e+01 9.8046861463245865e+00 0 0 0
3671 13 2 -1.2000000000000000e-01 2.5472989214088916e+01 1.4510121412787544e+01 9.5368208086527329e+00 0 0 0
3675 13 6 5.0000000000000000e-01 2.6729074620221322e+01 1.3621312008777974e+01 9.6622793070174442e+00 0 0 0
3677 13 4 -5.0000000000000000e-01 2.8007372670996045e+01 1.4320087719293026e+01 9.4951270589260144e+00 0 0 0
3676 13 5 2.9999999999999999e-01 2.7877194121053321e+01 1.5654411844466548e+01 9.6309677994239067e+00 0 0 0
3678 13 3 8.0000000000000002e-02 2.9456183128425117e+01 1.3777682875826615e+01 9.6058761475643966e+00 0 0 0
3680 13 1 5.9999999999999998e-02 2.9432003574793857e+01 1.2920167932699421e+01 9.0868845085172776e+00 0 0 0
3679 13 1 5.9999999999999998e-02 2.9655007575818022e+01 1.3543311848648308e+01 1.0537114347767416e+01 0 0 0
4901 17 1 5.9999999999999998e-02 2.8930104474988976e+01 1.6331333249761045e+01 7.0222558733791551e+00 0 0 0
5194 18 7 -5.0000000000000000e-01 2.7929864992571670e+01 1.7119643853693397e+01 9.6861313748770321e+00 0 0 0
5188 18 1 5.9999999999999998e-02 2.5535968958441178e+01 1.7439449081995257e+01 9.0592716861407983e+00 0 0 0
5190 18 1 5.9999999999999998e-02 2.5488649914549320e+01 1.7676485720883949e+01 1.0747188154605418e+01 0 0 0
3682 13 1 5.9999999999999998e-02 3.0406952475937722e+01 1.5457143311414747e+01 9.5591965310030300e+00 0 0 0
3681 13 1 5.9999999999999998e-02 3.0124453300035391e+01 1.4757823756497640e+01 8.1496707563032995e+00 0 0 0
3683 13 2 -1.2000000000000000e-01 3.0357969876836457e+01 1.4458267222322304e+01 9.1259625901444856e+00 0 0 0
2456 9 1 5.9999999999999998e-02 2.7907474268548761e+01 1.2216771166561823e+01 1.2176466176840322e+01 0 0 0
3976 14 1 5.9999999999999998e-02 2.9138438981196426e+01 1.6728706882305918e+01 1.2006679744368411e+01 0 0 0
3389 12 1 5.9999999999999998e-02 3.1519529059295856e+01 1.3897050457658318e+01 6.1366904584733950e+00 0 0 0
2465 9 1 5.9999999999999998e-02 3.3403369275949657e+01 1.2190465069996890e+01 1.1933177705233678e+01 0 0 0
5200 18 1 5.9999999999999998e-02 3.0618680353340871e+01 1.7553116961111119e+01 8.9636369077355482e+00 0 0 0
4907 17 1 5.9999999999999998e-02 3.1582011113708194e+01 1.6103702946404809e+01 6.6606986499808238e+00 0 0 0
3691 13 1 5.9999999999999998e-02 3.4093545094159381e+01 1.3160581042022633e+01 9.9231628720110034e+00 0 0 0
3692 13 1 5.9999999999999998e-02 3.4318185496366951e+01 1.3380685989995147e+01 8.3764811326533639e+00 0 0 0
3685 13 1 5.9999999999999998e-02 3.1674755930315815e+01 1.3353785658220701e+01 1.0203175262822541e+01 0 0 0
3686 13 1 5.9999999999999998e-02 3.1908877920225660e+01 1.2947529717435055e+01 8.5836433068928155e+00 0 0 0
3684 13 2 -1.2000000000000000e-01 3.1709269365185545e+01 1.3811157277348959e+01 9.1957866652579554e+00 0 0 0
3689 13 2 -1.2000000000000000e-01 3.2897773437312161e+01 1.4620411331570262e+01 9.1274726857059054e+00 0 0 0
3688 13 1 5.9999999999999998e-02 3.2922141971189475e+01 1.5279549016130842e+01 8.2879158354465972e+00 0 0 0
3687 13 1 5.9999999999999998e-02 3.2798015441746237e+01 1.5161026291524392e+01 1.0060357140823873e+01 0 0 0
3690 13 2 -1.2000000000000000e-01 3.4204338179901860e+01 1.3943751475411300e+01 9.2642534347304490e+00 0 0 0
5206 18 1 5.9999999999999998e-02 3.2714544342937771e+01 1.7553267195790447e+01 8.8439983286603425e+00 0 0 0
5205 18 1 5.9999999999999998e-02 3.2974544857691001e+01 1.7673701341927462e+01 1.0562327349102256e+01 0 0 0
5199 18 1 5.9999999999999998e-02 3.0780786856966206e+01 1.7509265548916762e+01 1.0508770333271778e+01 0 0 0
4909 17 1 5.9999999999999998e-02 3.2560288879841941e+01 1.8071595705612868e+01 6.6788920509488916e+00 0 0 0
1184 4 1 5.9999999999999998e-02 8.4528037264021327e-01 5.4282651893450780e+00 1.2511970897619449e+01 1 0 0
48239 159 1 5.9999999999999998e-02 5.7731775213279830e+00 3.4108304028538319e+00 1.2355506577863915e+01 1 1 0
48236 159 1 5.9999999999999998e-02 4.8072754982202914e+00 1.0454262813886013e+00 1.2883997572421110e+01 1 1 0
1192 4 1 5.9999999999999998e-02 6.0374271921904548e+00 5.5971557583414242e+00 1.2440384002148841e+01 1 0 0
48525 160 1 5.9999999999999998e-02 9.5858031362935836e-01 2.6112281084486781e+00 1.7654377543634347e+01 1 1 0
48233 159 5 2.9999999999999999e-01 2.0579083361467521e+00 5.6975304236761037e-01 1.3199160540553137e+01 1 1 0
48533 160 1 5.9999999999999998e-02 4.4828987047527917e+00 4.6556564168549155e+00 1.7795166953834730e+01 1 1 0
1189 4 5 2.9999999999999999e-01 3.1958513351321178e+00 5.0987891038939734e+00 1.2710635615295399e+01 1 0 0
48235 159 7 -5.0000000000000000e-01 3.3573844727999078e+00 3.7170831774465429e+00 1.2774393253634976e+01 1 1 0
48231 159 3 8.0000000000000002e-02 6.1903444189767454e-01 2.5554341503552869e+00 1.2911411707705057e+01 1 1 0
48229 159 1 5.9999999999999998e-02 4.1531971161718062e-01 3.4355310854928840e+00 1.3360021338327906e+01 1 1 0
48232 159 4 -5.0000000000000000e-01 1.9253734663029491e+00 1.9413401914380346e+00 1.3342717063803592e+01 1 1 0
48524 160 2 -1.2000000000000000e-01 9.1542709227755681e-01 3.4628545860102364e+00 1.6872986556945264e+01 1 1 0
48234 159 6 5.0000000000000000e-01 3.3182929918407695e+00 2.7177645296996813e+00 1.3186927683386406e+01 1 1 0
48237 159 2 -1.2000000000000000e-01 4.6477800239327989e+00 1.9577988456333000e+00 1.3466854792709119e+01 1 1 0
48530 160 2 -1.2000000000000000e-01 3.4822045770907408e+00 3.4198554116155382e+00 1.6854381989141945e+01 1 1 0
48529 160 2 -1.2000000000000000e-01 2.2176559189783864e+00 4.1725114984399347e+00 1.6800021643050972e+01 1 1 0
48238 159 1 5.9999999999999998e-02 4.7283546283910498e+00 1.6372219657964540e+00 1.4464138699273430e+01 1 1 0
48535 160 3 8.0000000000000002e-02 4.4910409465657883e+00 4.0810667295290646e+00 1.6954708369932945e+01 1 1 0
48534 160 1 5.9999999999999998e-02 4.5373699869332702e+00 4.8083255856248996e+00 1.6275919055157907e+01 1 1 0
48528 160 1 5.9999999999999998e-02 2.0934154883232892e+00 4.7505226552924364e+00 1.5818798973104823e+01 1 1 0
48532 160 1 5.9999999999999998e-02 3.5622970189470937e+00 2.8196111982403340e+00 1.5942516702961729e+01 1 1 0
48526 160 1 5.9999999999999998e-02 9.6726417816662846e-01 2.8756115603298720e+00 1.5954811923077974e+01 1 1 0
48527 160 1 5.9999999999999998e-02 2.1541585564198762e+00 4.8477620845544047e+00 1.7692380548174249e+01 1 1 0
48531 160 1 5.9999999999999998e-02 3.3651188788538113e+00 2.6785972153914108e+00 1.7636554366063553e+01 1 1 0
48536 160 4 -5.0000000000000000e-01 5.8031985741889809e+00 3.3156157308817633e+00 1.6933317793272128e+01 1 1 0
47007 155 1 5.9999999999999998e-02 1.1645652863157521e+00 3.2992303547235768e-01 1.7484207877461291e+01 1 1 0
48537 160 5 2.9999999999999999e-01 5.7850349192852031e+00 2.0162497462639513e+00 1.6670901735843305e+01 1 1 0
47013 155 1 5.9999999999999998e-02 3.5602333639008519e+00 2.1695306334461895e-01 1.7239982354784516e+01 1 1 0
48240 159 2 -1.2000000000000000e-01 5.8522171305394446e+00 2.7277858099975871e+00 1.3244895320730517e+01 1 1 0
48241 159 1 5.9999999999999998e-02 5.9143466281258972e+00 3.3895767057040027e+00 1.4114104927672264e+01 1 1 0
1194 4 1 5.9999999999999998e-02 5.9997403426706404e+00 5.7391570161639942e+00 1.4071394413811195e+01 1 0 0
1198 4 1 5.9999999999999998e-02 8.2382588869895024e+00 5.6803998078003470e+00 1.2393641677827782e+01 1 0 0
47019 155 7 -5.0000000000000000e-01 6.1520088802495962e+00 6.2024230998377372e-01 1.6390012844066280e+01 1 1 0
48242 159 1 5.9999999999999998e-02 7.0453258795595657e+00 1.3484975967065960e+00 1.2266918038556501e+01 1 1 0
48548 160 1 5.9999999999999998e-02 1.0835377945706329e+01 2.5901617249219506e+00 1.7688698697852459e+01 1 1 0
48542 160 1 5.9999999999999998e-02 8.4709171512159589e+00 2.5635787181065028e+00 1.7624392688144606e+01 1 1 0
48545 160 1 5.9999999999999998e-02 9.5152714565857046e+00 4.5928166042840690e+00 1.7528891991465414e+01 1 1 0
48250 159 5 2.9999999999999999e-01 1.1026000591450094e+01 3.8978192657255830e+00 1.3746724750140000e+01 1 1 0
48248 159 7 -5.0000000000000000e-01 9.6473847349060851e+00 8.7720476356467059e-01 1.3231662783412364e+01 1 1 0
48245 159 2 -1.2000000000000000e-01 8.4593936533332403e+00 2.8038123913666029e+00 1.2866066168973768e+01 1 1 0
48244 159 1 5.9999999999999998e-02 7.2730729346749268e+00 1.5665738916466092e+00 1.4108156128066470e+01 1 1 0
48243 159 2 -1.2000000000000000e-01 7.1422697384355853e+00 2.1175097324129220e+00 1.3086883750812868e+01 1 1 0
48538 160 6 5.0000000000000000e-01 7.1761488583141357e+00 3.9181141101599080e+00 1.6658240505555053e+01 1 1 0
48249 159 6 5.0000000000000000e-01 9.6668406883380182e+00 1.9643868099115653e+00 1.3111576226566463e+01 1 1 0
48540 160 1 5.9999999999999998e-02 8.6106636229294171e+00 2.3586485724475228e+00 1.5969266351158437e+01 1 1 0
48541 160 2 -1.2000000000000000e-01 8.4405121714463629e+00 3.1066542961656958e+00 1.6742867917168969e+01 1 1 0
48247 159 1 5.9999999999999998e-02 8.3185388722906044e+00 3.7891525118834455e+00 1.3394588149120446e+01 1 1 0
48544 160 2 -1.2000000000000000e-01 9.6342523107045093e+00 3.9343444227934161e+00 1.6657811385437444e+01 1 1 0
48251 159 4 -5.0000000000000000e-01 1.1022938656421895e+01 2.6266070760561053e+00 1.3406318834251701e+01 1 1 0
48547 160 2 -1.2000000000000000e-01 1.0912421313572006e+01 3.2747250109105268e+00 1.6826343634005561e+01 1 1 0
48543 160 1 5.9999999999999998e-02 9.5925818588421468e+00 4.6714231865614435e+00 1.5780833267196508e+01 1 1 0
48546 160 1 5.9999999999999998e-02 1.0964812739329068e+01 2.6324632351004040e+00 1.6036976146160715e+01 1 1 0
48539 160 7 -5.0000000000000000e-01 7.1996379810697304e+00 4.9905844004095243e+00 1.6379137229703581e+01 1 1 0
1204 4 7 -5.0000000000000000e-01 1.0674562308237862e+01 5.2707879098367254e+00 1.3479400973424447e+01 1 0 0
47031 155 1 5.9999999999999998e-02 1.1191783900523676e+01 4.0670822711977767e-01 1.7194465606520065e+01 1 1 0
47025 155 1 5.9999999999999998e-02 8.6482109699696021e+00 4.7776016376618702e-01 1.7208319506407459e+01 1 1 0
48551 160 1 5.9999999999999998e-02 1.2045843155575207e+01 4.6677006084756316e+00 1.7640918732520046e+01 1 1 0
48550 160 1 5.9999999999999998e-02 1.2071877120398373e+01 4.8685150330304490e+00 1.6040139101981008e+01 1 1 0
1200 4 1 5.9999999999999998e-02 8.1799191723180105e+00 5.8864587408813209e+00 1.4135485196776180e+01 1 0 0
47030 155 1 5.9999999999999998e-02 1.1132553219962109e+01 3.9002107163383988e-02 1.5614259826782849e+01 1 1 0
48255 159 1 5.9999999999999998e-02 1.3200626565549282e+01 3.0078243549358010e+00 1.2271726232437901e+01 1 1 0
48549 160 2 -1.2000000000000000e-01 1.2178136316261748e+01 4.0378431772329515e+00 1.6803735626815723e+01 1 1 0
48266 159 1 5.9999999999999998e-02 1.7174541961124646e+01 1.0438630217727094e+00 1.2447601233997165e+01 1 1 0
48260 159 1 5.9999999999999998e-02 1.4493858549713456e+01 9.0929882210954160e-01 1.2738584223467930e+01 1 1 0
1216 4 1 5.9999999999999998e-02 1.5653206329490542e+01 5.3698082025357259e+00 1.2757399361407531e+01 1 0 0
48254 159 1 5.9999999999999998e-02 1.2257018946278400e+01 1.0682293550852056e+00 1.3009741410471740e+01 1 1 0
1210 4 1 5.9999999999999998e-02 1.3459919405407851e+01 5.5392491546253613e+00 1.2638778474465518e+01 1 0 0
48252 159 3 8.0000000000000002e-02 1.2290746611198379e+01 1.8704182060654431e+00 1.3606896386968394e+01 1 1 0
48253 159 1 5.9999999999999998e-02 1.2382033730501325e+01 1.5938400743471413e+00 1.4591712475913049e+01 1 1 0
48560 160 1 5.9999999999999998e-02 1.6987989569573525e+01 4.6655818785681520e+00 1.7848366564757828e+01 1 1 0
48265 159 1 5.9999999999999998e-02 1.7123581845625427e+01 1.5083902310178421e+00 1.4168657991453143e+01 1 1 0
48259 159 1 5.9999999999999998e-02 1.4749941936059678e+01 1.3533302058248147e+00 1.4310925630327972e+01 1 1 0
48261 159 1 5.9999999999999998e-02 1.5754951297981616e+01 3.4027071000331031e+00 1.3335395032480893e+01 1 1 0
48558 160 1 5.9999999999999998e-02 1.6424136241596631e+01 3.1484768998240096e+00 1.5686012732114577e+01 1 1 0
48559 160 1 5.9999999999999998e-02 1.7374194349117182e+01 4.9200826246786953e+00 1.6302765649019793e+01 1 1 0
48263 159 2 -1.2000000000000000e-01 1.5793281741053791e+01 2.4195535850006045e+00 1.2958761051598493e+01 1 1 0
48256 159 1 5.9999999999999998e-02 1.3468936262425819e+01 3.3943744654172012e+00 1.3872379272514246e+01 1 1 0
48257 159 2 -1.2000000000000000e-01 1.3317943969083711e+01 2.5150589312060636e+00 1.3272050418353498e+01 1 1 0
48552 160 7 -5.0000000000000000e-01 1.3568111070475794e+01 2.1677466653617339e+00 1.7075828325065686e+01 1 1 0
48553 160 6 5.0000000000000000e-01 1.3536179846593150e+01 3.2885856740072952e+00 1.6873674084660124e+01 1 1 0
48258 159 2 -1.2000000000000000e-01 1.4553948741435523e+01 1.7897138417027947e+00 1.3337510796304056e+01 1 1 0
47034 155 5 2.9999999999999999e-01 1.3827945523999499e+01 8.0379262651554340e-01 1.6897213763363119e+01 1 1 0
48555 160 4 -5.0000000000000000e-01 1.4787739453518025e+01 4.0417460612199250e+00 1.6629622162559830e+01 1 1 0
48556 160 3 8.0000000000000002e-02 1.6237871822935507e+01 3.3923178585272096e+00 1.6655935274251711e+01 1 1 0
48264 159 2 -1.2000000000000000e-01 1.7109521807626987e+01 1.8808070825712655e+00 1.3163382897882357e+01 1 1 0
48561 160 2 -1.2000000000000000e-01 1.7171534109056175e+01 4.1040165111563232e+00 1.6957526070570498e+01 1 1 0
48554 160 5 2.9999999999999999e-01 1.4651692334295721e+01 5.3625690586934196e+00 1.6790958768358124e+01 1 1 0
47040 155 1 5.9999999999999998e-02 1.6045214190735024e+01 2.5122802662338484e-01 1.7460384284135497e+01 1 1 0
48269 159 3 8.0000000000000002e-02 1.8045512015919961e+01 2.6818548672969924e+00 1.3007503753918829e+01 1 1 0
1215 4 1 5.9999999999999998e-02 1.5855993919586352e+01 5.7463703077776653e+00 1.4370783017208229e+01 1 0 0
48267 159 1 5.9999999999999998e-02 1.7981455918228658e+01 3.2626572434991279e+00 1.3869680644378176e+01 1 1 0
48557 160 1 5.9999999999999998e-02 1.6183419953490635e+01 2.4830712515708209e+00 1.7184220974701397e+01 1 1 0
917 4 1 5.9999999999999998e-02 1.8208932744262377e+01 5.8112960114321686e+00 1.4319073201462752e+01 0 0 0
1209 4 1 5.9999999999999998e-02 1.3300319190596534e+01 5.9784226170762986e+00 1.4158362354020028e+01 1 0 0
47039 155 1 5.9999999999999998e-02 1.6200657271013636e+01 2.8662266176761809e-02 1.5777953826720056e+01 1 1 0
918 4 1 5.9999999999999998e-02 1.8313401721028676e+01 5.4034770560643430e+00 1.2596605821763900e+01 0 0 0
48277 159 1 5.9999999999999998e-02 2.3420671984357060e+01 3.0031827659420234e+00 1.2379791917986237e+01 1 1 0
48564 160 1 5.9999999999999998e-02 1.8433399190993942e+01 2.5701788461092403e+00 1.6330322554513188e+01 1 1 0
926 4 1 5.9999999999999998e-02 2.3587334271999829e+01 5.3914049746337476e+00 1.2771095827161213e+01 0 0 0
48274 159 1 5.9999999999999998e-02 2.2226281303334801e+01 8.0094380795506503e-01 1.3030952024422213e+01 1 1 0
48565 160 1 5.9999999999999998e-02 1.9743722333111734e+01 4.7630102206996652e+00 1.8024756351216578e+01 1 1 0
48562 160 2 -1.2000000000000000e-01 1.8427073911349442e+01 3.3314325544123893e+00 1.7139632777468552e+01 1 1 0
923 4 5 2.9999999999999999e-01 2.0866075993616420e+01 4.9486981190673207e+00 1.3106619242255345e+01 0 0 0
48273 159 7 -5.0000000000000000e-01 2.0887786017358650e+01 3.6021778784260374e+00 1.2854127036974949e+01 1 1 0
48570 160 1 5.9999999999999998e-02 2.0947560014665957e+01 2.2046294703142881e+00 1.6917320219572474e+01 1 1 0
48270 159 4 -5.0000000000000000e-01 1.9467973351723252e+01 1.9671432881637687e+00 1.3137259628795450e+01 1 1 0
48272 159 6 5.0000000000000000e-01 2.0864746639861352e+01 2.5624886655631314e+00 1.3153592125947309e+01 1 1 0
48275 159 2 -1.2000000000000000e-01 2.2152552288977414e+01 1.7834638429169323e+00 1.3529202407589693e+01 1 1 0
48276 159 1 5.9999999999999998e-02 2.2196892045471699e+01 1.3376139021700983e+00 1.4539104752555195e+01 1 1 0
48568 160 2 -1.2000000000000000e-01 2.0995295795266557e+01 3.2139372655204044e+00 1.7439361524433657e+01 1 1 0
48573 160 3 8.0000000000000002e-02 2.1996799239823318e+01 3.8377132925112347e+00 1.7042692255628339e+01 1 1 0
48567 160 2 -1.2000000000000000e-01 1.9767860658200664e+01 3.9774255144403168e+00 1.7240947443861046e+01 1 1 0
48278 159 2 -1.2000000000000000e-01 2.3371579591155488e+01 2.5460051726561148e+00 1.3365394808434809e+01 1 1 0
48279 159 1 5.9999999999999998e-02 2.3218769542179825e+01 3.3067945656749842e+00 1.4079824343612657e+01 1 1 0
48572 160 1 5.9999999999999998e-02 2.1799060430725035e+01 3.9199871806869027e+00 1.6052147378016254e+01 1 1 0
48574 160 4 -5.0000000000000000e-01 2.3396704494729377e+01 3.1416878312731584e+00 1.7089654983085946e+01 1 1 0
48566 160 1 5.9999999999999998e-02 1.9817091973289578e+01 4.5353646511788002e+00 1.6312055433936251e+01 1 1 0
48575 160 5 2.9999999999999999e-01 2.3553308416959247e+01 1.8346620683520913e+00 1.6803556234067806e+01 1 1 0
48571 160 1 5.9999999999999998e-02 2.2138599179880579e+01 4.7038306349565087e+00 1.7489828706444385e+01 1 1 0
48271 159 5 2.9999999999999999e-01 1.9484243203127495e+01 6.1579648688951705e-01 1.3304105701712011e+01 1 1 0
928 4 1 5.9999999999999998e-02 2.3458262629355687e+01 5.6644954713191824e+00 1.4421579734427164e+01 0 0 0
47057 155 7 -5.0000000000000000e-01 2.3907094148471788e+01 3.3401662227639223e-01 1.6863990628764579e+01 1 1 0
48563 160 1 5.9999999999999998e-02 1.8387958628252257e+01 2.6745875346573573e+00 1.8023394182234895e+01 1 1 0
47045 155 1 5.9999999999999998e-02 1.8636326216472849e+01 4.6547361130896425e-01 1.7339958295478098e+01 1 1 0
47051 155 1 5.9999999999999998e-02 2.1216405213841508e+01 1.7367203618647192e-01 1.7721386071730688e+01 1 1 0
48284 159 1 5.9999999999999998e-02 2.5740870704087019e+01 3.5165358345281681e+00 1.2443909533302739e+01 1 1 0
48280 159 1 5.9999999999999998e-02 2.4793798275110095e+01 1.2402819725303731e+00 1.2616330038817186e+01 1 1 0
48292 159 1 5.9999999999999998e-02 3.0092414529998887e+01 1.4341815892843586e+00 1.2309395954550634e+01 1 1 0
932 4 1 5.9999999999999998e-02 2.5945012132081128e+01 5.6595401548907507e+00 1.2708263793260056e+01 0 0 0
48580 160 1 5.9999999999999998e-02 2.5986377908187460e+01 2.4353460084695828e+00 1.8025951675691093e+01 1 1 0
48282 159 1 5.9999999999999998e-02 2.4789377207170997e+01 1.3917254172812834e+00 1.4298306206003716e+01 1 1 0
48586 160 1 5.9999999999999998e-02 2.8579769269183057e+01 2.3815055283195776e+00 1.8029453277467603e+01 1 1 0
48589 160 1 5.9999999999999998e-02 2.9653855536158890e+01 4.4414724029513621e+00 1.8024889305317114e+01 1 1 0
48281 159 2 -1.2000000000000000e-01 2.4714099917771549e+01 2.0022446985129974e+00 1.3432009560256985e+01 1 1 0
48576 160 6 5.0000000000000000e-01 2.4734291146515488e+01 3.8726796930810559e+00 1.6980224378064591e+01 1 1 0
48577 160 7 -5.0000000000000000e-01 2.4744877500677749e+01 4.9662599396619314e+00 1.6827148042337999e+01 1 1 0
48288 159 5 2.9999999999999999e-01 2.8571507629311064e+01 3.9544049026104235e+00 1.3463513021776263e+01 1 1 0
48283 159 2 -1.2000000000000000e-01 2.5942492589928456e+01 2.8276616677570128e+00 1.3318480565632987e+01 1 1 0
48285 159 1 5.9999999999999998e-02 2.5907973285707790e+01 3.5616647463000688e+00 1.4096419951727130e+01 1 1 0
48287 159 6 5.0000000000000000e-01 2.7300203547367087e+01 1.9842866947003424e+00 1.3316817241816535e+01 1 1 0
48578 160 1 5.9999999999999998e-02 2.6049413202100574e+01 2.2231927964756908e+00 1.6315024544178431e+01 1 1 0
48289 159 4 -5.0000000000000000e-01 2.8622304129938172e+01 2.6270407971962868e+00 1.3123983112918413e+01 1 1 0
48584 160 1 5.9999999999999998e-02 2.8652493668578234e+01 2.2302037303856967e+00 1.6301216402448503e+01 1 1 0
48579 160 2 -1.2000000000000000e-01 2.5992058101945872e+01 2.9477165661656519e+00 1.7089488063321678e+01 1 1 0
48585 160 2 -1.2000000000000000e-01 2.8570065443770961e+01 3.0020014973726723e+00 1.7102319838868993e+01 1 1 0
48582 160 2 -1.2000000000000000e-01 2.7241998162976586e+01 3.6894497170827520e+00 1.6980905623056032e+01 1 1 0
48286 159 7 -5.0000000000000000e-01 2.7256456886556961e+01 9.3075318873013291e-01 1.3403242595962551e+01 1 1 0
48581 160 1 5.9999999999999998e-02 2.7187609169565704e+01 4.3443887668837826e+00 1.6069279839620215e+01 1 1 0
938 4 7 -5.0000000000000000e-01 2.8440030367375229e+01 5.3187788037227319e+00 1.3347481010072421e+01 0 0 0
48290 159 3 8.0000000000000002e-02 2.9973573723606869e+01 1.9968944494633496e+00 1.3161924032791266e+01 1 1 0
48291 159 1 5.9999999999999998e-02 2.9976446769437196e+01 1.2387197759323894e+00 1.3927961280922212e+01 1 1 0
48587 160 2 -1.2000000000000000e-01 2.9839726857543564e+01 3.7962826162311529e+00 1.7145942233495646e+01 1 1 0
48588 160 1 5.9999999999999998e-02 2.9794836219171938e+01 4.5255502452014724e+00 1.6329979409720750e+01 1 1 0
48583 160 1 5.9999999999999998e-02 2.7262706828997878e+01 4.3694575691643367e+00 1.7862256396257099e+01 1 1 0
934 4 1 5.9999999999999998e-02 2.5784210022936705e+01 5.7597057962336251e+00 1.4379366807452412e+01 0 0 0
47069 155 1 5.9999999999999998e-02 2.8595953578804007e+01 2.0137060054741646e-01 1.7283513043881801e+01 1 1 0
48293 159 1 5.9999999999999998e-02 3.0943948715419857e+01 3.4449653371425932e+00 1.2294897943802416e+01 1 1 0
950 4 1 5.9999999999999998e-02 3.3187356284780918e+01 5.6708040757739155e+00 1.2353204252922797e+01 0 0 0
48298 159 1 5.9999999999999998e-02 3.2128989376607500e+01 1.0928184233362348e+00 1.2659042014192448e+01 1 1 0
944 4 1 5.9999999999999998e-02 3.0978491313008472e+01 5.8718043464768392e+00 1.2500111064540926e+01 0 0 0
48599 160 2 -1.2000000000000000e-01 3.4782657874949102e+01 3.2144053089214677e+00 1.6418536932317185e+01 1 1 0
48303 159 1 5.9999999999999998e-02 3.4794946309334776e+01 1.1631650500631925e+00 1.3931524746041660e+01 1 1 0
48302 159 2 -1.2000000000000000e-01 3.4719521931169524e+01 1.8052203099272306e+00 1.3025994364175567e+01 1 1 0
48595 160 1 5.9999999999999998e-02 3.3921355005162120e+01 2.2304896723843921e+00 1.7711740309280568e+01 1 1 0
48598 160 1 5.9999999999999998e-02 3.4511565980546798e+01 4.1113591732930459e+00 1.5932127512173572e+01 1 1 0
48294 159 1 5.9999999999999998e-02 3.0881211225924392e+01 3.4190833301639896e+00 1.3995144895882168e+01 1 1 0
48295 159 2 -1.2000000000000000e-01 3.0901498898281492e+01 2.7529527955526754e+00 1.3132361873806977e+01 1 1 0
48596 160 1 5.9999999999999998e-02 3.3511702220637247e+01 1.9291746823942220e+00 1.6080361965478140e+01 1 1 0
48301 159 2 -1.2000000000000000e-01 3.3475946066886024e+01 2.5486554067934204e+00 1.3029835785136678e+01 1 1 0
48299 159 1 5.9999999999999998e-02 3.3580923287125991e+01 3.3538178444116675e+00 1.3736191956150371e+01 1 1 0
48590 160 7 -5.0000000000000000e-01 3.1069331444834411e+01 1.7837512339272827e+00 1.7645208492190605e+01 1 1 0
48592 160 5 2.9999999999999999e-01 3.2417383486685118e+01 4.7660806753316880e+00 1.6979739321032771e+01 1 1 0
48591 160 6 5.0000000000000000e-01 3.1106419579781786e+01 2.8527984618759539e+00 1.7367906334927760e+01 1 1 0
48297 159 1 5.9999999999999998e-02 3.2274852646083389e+01 1.7175720608664886e+00 1.4371065392505972e+01 1 1 0
48296 159 2 -1.2000000000000000e-01 3.2161516395697220e+01 1.9720973900560044e+00 1.3303079534715739e+01 1 1 0
48593 160 4 -5.0000000000000000e-01 3.2484734021218102e+01 3.4142563485748005e+00 1.7078296762299104e+01 1 1 0
48594 160 3 8.0000000000000002e-02 3.3783767116560604e+01 2.6047419829222225e+00 1.6793240461318558e+01 1 1 0
47072 155 5 2.9999999999999999e-01 3.1311160974262357e+01 3.7553866317247764e-01 1.7607578341294293e+01 1 1 0
949 4 1 5.9999999999999998e-02 3.3272555685727880e+01 5.9677501618508471e+00 1.4189301491276868e+01 0 0 0
943 4 1 5.9999999999999998e-02 3.1184765979479913e+01 5.8308340096315865e+00 1.4144578980608985e+01 0 0 0
1183 4 1 5.9999999999999998e-02 9.8321971202499336e-01 6.2364754066107295e+00 1.4120839795694435e+01 1 0 0
1478 5 1 5.9999999999999998e-02 1.1197541795313042e+00 9.6976793637799066e+00 1.7733562775334089e+01 1 0 0
1481 5 1 5.9999999999999998e-02 2.2357440696474633e+00 7.3136104379253801e+00 1.7843475524689396e+01 1 0 0
1193 4 2 -1.2000000000000000e-01 5.7534915669317730e+00 6.3584664643681581e+00 1.3218087643069980e+01 1 0 0
1188 4 4 -5.0000000000000000e-01 3.1372981190599201e+00 6.4568943412123483e+00 1.2836227576548566e+01 1 0 0
1487 5 1 5.9999999999999998e-02 4.4191084635530791e+00 7.0011425054000407e+00 1.7731261161142321e+01 1 0 0
2704 9 1 5.9999999999999998e-02 1.9722968826809875e+00 1.0076356114881692e+01 1.2778713714858551e+01 1 0 0
1182 4 2 -1.2000000000000000e-01 8.6433582159580868e-01 6.4204821806851298e+00 1.3037936388409467e+01 1 0 0
2709 9 5 2.9999999999999999e-01 4.3334097985989715e+00 9.3812697687198590e+00 1.3332068963179674e+01 1 0 0
1191 4 7 -5.0000000000000000e-01 4.4048254273035887e+00 8.1382271259681431e+00 1.3262067338485220e+01 1 0 0
1483 5 1 5.9999999999999998e-02 3.5441505090408190e+00 9.3238273339629192e+00 1.7597043802580139e+01 1 0 0
1482 5 1 5.9999999999999998e-02 2.1228559215045713e+00 7.3817045214494801e+00 1.6022411968409411e+01 1 0 0
1488 5 1 5.9999999999999998e-02 4.6975895923307016e+00 7.1972642700928873e+00 1.6017630549588791e+01 1 0 0
1187 4 3 8.0000000000000002e-02 1.7956683581857336e+00 7.1461955322724720e+00 1.2725993237733565e+01 1 0 0
1477 5 1 5.9999999999999998e-02 7.9407353114862633e-01 9.2368160789943232e+00 1.6101702943014836e+01 1 0 0
1479 5 2 -1.2000000000000000e-01 9.5334955552475009e-01 8.8050440513346704e+00 1.7100937575405645e+01 1 0 0
1185 4 1 5.9999999999999998e-02 1.8946897314566635e+00 7.9588110583689806e+00 1.3341315932336611e+01 1 0 0
1190 4 6 5.0000000000000000e-01 4.4719493672179578e+00 7.0952558602068692e+00 1.3045626137450663e+01 1 0 0
1480 5 2 -1.2000000000000000e-01 2.1603261586497009e+00 7.9659411341092445e+00 1.6946533450526559e+01 1 0 0
1485 5 2 -1.2000000000000000e-01 3.4596378547903868e+00 8.6060608581117464e+00 1.6830596387881442e+01 1 0 0
1486 5 2 -1.2000000000000000e-01 4.6131103990080691e+00 7.7401411423129485e+00 1.6907091411541099e+01 1 0 0
1484 5 1 5.9999999999999998e-02 3.4511757482054919e+00 9.1212219443842297e+00 1.5889278104488847e+01 1 0 0
2708 9 4 -5.0000000000000000e-01 4.3033979664731570e+00 1.0775766362917492e+01 1.3462929892452381e+01 1 0 0
2702 9 2 -1.2000000000000000e-01 1.9052518922687625e+00 1.0797622842445318e+01 1.3591081191205902e+01 1 0 0
2703 9 1 5.9999999999999998e-02 1.8165547278337935e+00 1.0233568995462386e+01 1.4578189877359543e+01 1 0 0
2701 9 2 -1.2000000000000000e-01 6.5089544712523772e-01 1.1541729633420756e+01 1.3411366147783479e+01 1 0 0
2710 9 6 5.0000000000000000e-01 5.6470661128898261e+00 1.1506065493541067e+01 1.3287224702077310e+01 1 0 0
2707 9 3 8.0000000000000002e-02 2.9519280824254026e+00 1.1515559747930457e+01 1.3415294581659911e+01 1 0 0
1491 5 3 8.0000000000000002e-02 5.6550606601141160e+00 8.3998431862956728e+00 1.7059926302290897e+01 1 0 0
1490 5 1 5.9999999999999998e-02 5.5615608263421361e+00 9.1673069943719323e+00 1.6434734904775887e+01 1 0 0
3002 10 1 5.9999999999999998e-02 3.3171125293880976e+00 1.1619060852017526e+01 1.6866049816935170e+01 1 0 0
3008 10 1 5.9999999999999998e-02 5.9244597433791570e+00 1.1561597083812908e+01 1.6338627433626709e+01 1 0 0
2996 10 1 5.9999999999999998e-02 1.0298060461629703e+00 1.1870900089186392e+01 1.6654646056870664e+01 1 0 0
1489 5 1 5.9999999999999998e-02 5.7678487672160053e+00 8.7058525218698346e+00 1.8022882048719350e+01 1 0 0
2706 9 1 5.9999999999999998e-02 2.8610983222106241e+00 1.2027917071765803e+01 1.2576757963260993e+01 1 0 0
3007 10 1 5.9999999999999998e-02 5.9649173954032655e+00 1.2071259508183529e+01 1.7953283615549282e+01 1 0 0
1202 4 1 5.9999999999999998e-02 9.2379281119765775e+00 7.8506953151179610e+00 1.2203293399569530e+01 1 0 0
2718 9 1 5.9999999999999998e-02 9.3486940352651633e+00 1.0186221393615011e+01 1.2206052087982300e+01 1 0 0
1195 4 1 5.9999999999999998e-02 6.9794412187701287e+00 7.7472541269647026e+00 1.2321487433496358e+01 1 0 0
2712 9 1 5.9999999999999998e-02 7.1258089540563558e+00 9.9081773112547005e+00 1.2637300946658261e+01 1 0 0
1498 5 1 5.9999999999999998e-02 9.8108451636310043e+00 7.0167675786742336e+00 1.7760333492246652e+01 1 0 0
1205 4 6 5.0000000000000000e-01 1.0660335818774387e+01 6.3777779082932078e+00 1.3158765709586278e+01 1 0 0
1199 4 2 -1.2000000000000000e-01 8.1786653943076164e+00 6.4657824663021266e+00 1.3239288078175223e+01 1 0 0
1493 5 5 2.9999999999999999e-01 6.9789010488911964e+00 6.3312328128948501e+00 1.6553188361404029e+01 1 0 0
1197 4 1 5.9999999999999998e-02 6.9337572790372244e+00 7.8447811605618547e+00 1.4143355699115977e+01 1 0 0
1492 5 4 -5.0000000000000000e-01 7.0076931825005957e+00 7.6791712508375545e+00 1.6693338899500056e+01 1 0 0
1196 4 2 -1.2000000000000000e-01 6.9577977033380991e+00 7.1817121924277014e+00 1.3173847134291350e+01 1 0 0
1201 4 2 -1.2000000000000000e-01 9.4280921088749636e+00 7.2577221153552269e+00 1.3120000096463437e+01 1 0 0
1496 5 1 5.9999999999999998e-02 9.8466614307157982e+00 6.7997554696503384e+00 1.6064298063810263e+01 1 0 0
1494 5 6 5.0000000000000000e-01 8.3187277307375549e+00 8.4146395071209206e+00 1.6773002508212375e+01 1 0 0
1203 4 1 5.9999999999999998e-02 9.3864114981255824e+00 7.9450831575417764e+00 1.4015276665274516e+01 1 0 0
1497 5 2 -1.2000000000000000e-01 9.6293383426398158e+00 7.6040841012641485e+00 1.6855599755101753e+01 1 0 0
1500 5 2 -1.2000000000000000e-01 1.0842995990803143e+01 8.4334589209941626e+00 1.6816056942647897e+01 1 0 0
1495 5 7 -5.0000000000000000e-01 8.2483346580970611e+00 9.5328900697564212e+00 1.6657309422952888e+01 1 0 0
1499 5 1 5.9999999999999998e-02 1.0778894698857330e+01 9.1156960246665957e+00 1.5981359052570090e+01 1 0 0
2714 9 1 5.9999999999999998e-02 7.3001742494792925e+00 1.0048957590315053e+01 1.4192906794380288e+01 1 0 0
2720 9 1 5.9999999999999998e-02 9.5325149417808461e+00 1.0397511396216721e+01 1.3978307707877029e+01 1 0 0
2713 9 2 -1.2000000000000000e-01 7.0178862323122493e+00 1.0676226349078114e+01 1.3368230651711466e+01 1 0 0
2719 9 2 -1.2000000000000000e-01 9.4611117457204799e+00 1.0951335146393300e+01 1.3061371714035388e+01 1 0 0
3013 10 5 2.9999999999999999e-01 8.2318062794037168e+00 1.1134360452164136e+01 1.6748849299272059e+01 1 0 0
2716 9 2 -1.2000000000000000e-01 8.0921809169233878e+00 1.1532019399325989e+01 1.3081195951076198e+01 1 0 0
3016 10 1 5.9999999999999998e-02 1.0697675095700756e+01 1.1412440283224687e+01 1.6579024852266027e+01 1 0 0
2721 9 2 -1.2000000000000000e-01 1.0644823407109653e+01 1.1742669810850620e+01 1.2786307241059829e+01 1 0 0
1501 5 1 5.9999999999999998e-02 1.0697351394358410e+01 9.2121820995438704e+00 1.7603666235924113e+01 1 0 0
2724 9 7 -5.0000000000000000e-01 1.1861262276657657e+01 9.8658485416756250e+00 1.3242700155748386e+01 1 0 0
2725 9 6 5.0000000000000000e-01 1.1879234146730315e+01 1.0920311695675776e+01 1.3144944519916640e+01 1 0 0
3018 10 1 5.9999999999999998e-02 1.0763011983875661e+01 1.1771145641235892e+01 1.8277324900136165e+01 1 0 0
1206 4 5 2.9999999999999999e-01 1.1938658425210182e+01 8.3726210122749265e+00 1.3061568255261069e+01 1 0 0
1503 5 2 -1.2000000000000000e-01 1.2155857379666987e+01 7.8830634845022347e+00 1.6869685239447950e+01 1 0 0
1207 4 4 -5.0000000000000000e-01 1.2081260158834739e+01 7.0665835737068949e+00 1.2900436712483820e+01 1 0 0
1502 5 1 5.9999999999999998e-02 1.2211078035850937e+01 7.1787773556892116e+00 1.6067190990348752e+01 1 0 0
1516 5 1 5.9999999999999998e-02 1.8217094077863390e+01 9.1070298355200965e+00 1.8108117883046781e+01 1 0 0
1504 5 1 5.9999999999999998e-02 1.2264146424810692e+01 7.1889626505663511e+00 1.7750854873644023e+01 1 0 0
1214 4 2 -1.2000000000000000e-01 1.5678692305467994e+01 6.2110605404228068e+00 1.3369710289658322e+01 1 0 0
1208 4 3 8.0000000000000002e-02 1.3371191056833270e+01 6.2946955493671357e+00 1.3220875096360180e+01 1 0 0
2736 9 1 5.9999999999999998e-02 1.6834609240435920e+01 1.0035399530345655e+01 1.2613517991884372e+01 1 0 0
2730 9 1 5.9999999999999998e-02 1.4589706312916444e+01 1.0171086169497102e+01 1.2929946447428717e+01 1 0 0
1513 5 1 5.9999999999999998e-02 1.7359964344957799e+01 6.7874600624955646e+00 1.7696198331918559e+01 1 0 0
1507 5 1 5.9999999999999998e-02 1.3330319229744163e+01 9.3321696183650769e+00 1.7789406965384497e+01 1 0 0
1514 5 1 5.9999999999999998e-02 1.7333106793020068e+01 7.3366188139563580e+00 1.6172800348474432e+01 1 0 0
1212 4 1 5.9999999999999998e-02 1.4466191751090310e+01 7.8783472189169323e+00 1.3781836758524609e+01 1 0 0
1506 5 1 5.9999999999999998e-02 1.3329037323916541e+01 9.3196662614232206e+00 1.6119829457771306e+01 1 0 0
1508 5 7 -5.0000000000000000e-01 1.4523406423249112e+01 6.5909194175293893e+00 1.6958195451353259e+01 1 0 0
915 4 2 -1.2000000000000000e-01 1.6933122456087457e+01 6.8672054095830068e+00 1.3083439402532917e+01 0 0 0
1505 5 2 -1.2000000000000000e-01 1.3382223802586951e+01 8.6234135912564227e+00 1.6967631591923748e+01 1 0 0
1213 4 2 -1.2000000000000000e-01 1.4423057709454406e+01 6.9419817308357770e+00 1.3154499771448606e+01 1 0 0
1509 5 6 5.0000000000000000e-01 1.4558538885195944e+01 7.7072652505406394e+00 1.7092401606880053e+01 1 0 0
1511 5 4 -5.0000000000000000e-01 1.5916501729539791e+01 8.3140986590479358e+00 1.7299807737103517e+01 1 0 0
1510 5 5 2.9999999999999999e-01 1.5865758160894634e+01 9.6970835834189000e+00 1.7266460651376235e+01 1 0 0
913 4 1 5.9999999999999998e-02 1.6996549610327001e+01 7.8585910207909864e+00 1.3527948980388519e+01 0 0 0
2728 9 3 8.0000000000000002e-02 1.4556277793884043e+01 1.1008995469746079e+01 1.3552787104594621e+01 1 0 0
2734 9 2 -1.2000000000000000e-01 1.6876687218861608e+01 1.0808195046645059e+01 1.3338245034706585e+01 1 0 0
2729 9 1 5.9999999999999998e-02 1.4451079559400341e+01 1.0711159035503618e+01 1.4524508470894533e+01 1 0 0
2735 9 1 5.9999999999999998e-02 1.7019207051159476e+01 1.0250947778766841e+01 1.4271061004461110e+01 1 0 0
3028 10 7 -5.0000000000000000e-01 1.5597123408076360e+01 1.1179269536445357e+01 1.7263555267813512e+01 1 0 0
2733 9 2 -1.2000000000000000e-01 1.5623137036448281e+01 1.1554312810238477e+01 1.3245228692173422e+01 1 0 0
2727 9 4 -5.0000000000000000e-01 1.3225115953097816e+01 1.1662156888767587e+01 1.3190396955141333e+01 1 0 0
1512 5 3 8.0000000000000002e-02 1.7322299115892694e+01 7.6081084171837210e+00 1.7138159182136199e+01 1 0 0
3022 10 1 5.9999999999999998e-02 1.2906401999406894e+01 1.1496250861094953e+01 1.6279867217390237e+01 1 0 0
2435 9 2 -1.2000000000000000e-01 1.8107860535352824e+01 1.1453802231434144e+01 1.3146884414224266e+01 0 0 0
3024 10 1 5.9999999999999998e-02 1.3339634388837810e+01 1.1762613356187829e+01 1.7904385561204446e+01 1 0 0
2434 9 1 5.9999999999999998e-02 1.7997052685718167e+01 1.1969889252152946e+01 1.2209188003737603e+01 0 0 0
916 4 2 -1.2000000000000000e-01 1.8259998064007302e+01 6.2248711461794954e+00 1.3308064117914123e+01 0 0 0
1217 5 1 5.9999999999999998e-02 2.0955525857512718e+01 8.9768210932534789e+00 1.8229847498931846e+01 0 0 0
920 4 1 5.9999999999999998e-02 1.9198355016330549e+01 7.3714698317527034e+00 1.2267187535735053e+01 0 0 0
1221 5 1 5.9999999999999998e-02 2.2335299991034322e+01 7.0569004659606129e+00 1.8164207751008583e+01 0 0 0
3033 10 1 5.9999999999999998e-02 1.8421830586915526e+01 1.1788680186465987e+01 1.7953508286097943e+01 1 0 0
2741 10 1 5.9999999999999998e-02 2.3309225250267545e+01 1.1503237351054379e+01 1.8185217887954668e+01 0 0 0
1515 5 1 5.9999999999999998e-02 1.8470702612153232e+01 9.0017837872275646e+00 1.6378824832316326e+01 1 0 0
927 4 2 -1.2000000000000000e-01 2.3322394648216143e+01 6.1819154449191744e+00 1.3467309402859593e+01 0 0 0
2438 9 1 5.9999999999999998e-02 1.9308969773997163e+01 9.8623114181361906e+00 1.2504198815713695e+01 0 0 0
922 4 4 -5.0000000000000000e-01 2.0707494083710888e+01 6.2560928065021102e+00 1.3432589439625232e+01 0 0 0
3039 10 1 5.9999999999999998e-02 2.0743243895357416e+01 1.1288015612001583e+01 1.7820045695481841e+01 1 0 0
3034 10 1 5.9999999999999998e-02 1.8367442861248271e+01 1.1513344293951629e+01 1.6332123891204191e+01 1 0 0
1223 5 1 5.9999999999999998e-02 2.3162770201005774e+01 9.1139049338395210e+00 1.7593119273634727e+01 0 0 0
1517 5 2 -1.2000000000000000e-01 1.8345395850281498e+01 8.3368804562559884e+00 1.7288866694257571e+01 1 0 0
921 4 3 8.0000000000000002e-02 1.9286525558405792e+01 6.9091782898407956e+00 1.3192190343191657e+01 0 0 0
925 4 7 -5.0000000000000000e-01 2.1934435645968129e+01 8.0130512733700741e+00 1.3032959174358783e+01 0 0 0
2443 9 5 2.9999999999999999e-01 2.1936578609926830e+01 9.6270918258552367e+00 1.2504762691359515e+01 0 0 0
1520 5 1 5.9999999999999998e-02 1.9606366709265007e+01 6.7076473254354294e+00 1.6822384513222808e+01 1 0 0
1222 5 1 5.9999999999999998e-02 2.2016399789487224e+01 6.8243082480408122e+00 1.6401019915073725e+01 0 0 0
1218 5 1 5.9999999999999998e-02 2.0799474554569112e+01 8.9554735523105826e+00 1.6500606770144760e+01 0 0 0
1224 5 1 5.9999999999999998e-02 2.3142355442327858e+01 8.8239676206233764e+00 1.6057729981824036e+01 0 0 0
919 4 1 5.9999999999999998e-02 1.9177345714656344e+01 7.5806616745047082e+00 1.3965494671420176e+01 0 0 0
924 4 6 5.0000000000000000e-01 2.2031650844589834e+01 6.9784725012736777e+00 1.3251461357089235e+01 0 0 0
1518 5 2 -1.2000000000000000e-01 1.9592696978391789e+01 7.5335712766187024e+00 1.7489544438603126e+01 1 0 0
1219 5 2 -1.2000000000000000e-01 2.0860826425258072e+01 8.2623830778874865e+00 1.7362602763665144e+01 0 0 0
1220 5 2 -1.2000000000000000e-01 2.2173720408323135e+01 7.5843469064648916e+00 1.7198663536274047e+01 0 0 0
1225 5 3 8.0000000000000002e-02 2.3196058824329981e+01 8.3369998115415402e+00 1.6967698654383288e+01 0 0 0
2442 9 4 -5.0000000000000000e-01 2.1752295769872791e+01 1.0841351549244509e+01 1.3081328986588682e+01 0 0 0
2436 9 2 -1.2000000000000000e-01 1.9430104761989508e+01 1.0704687455962647e+01 1.3206500019201023e+01 0 0 0
2437 9 1 5.9999999999999998e-02 1.9620548344025636e+01 1.0169533961991036e+01 1.4156819610048354e+01 0 0 0
2444 9 6 5.0000000000000000e-01 2.3140831315055717e+01 1.1567350858743069e+01 1.3463865434758610e+01 0 0 0
2441 9 3 8.0000000000000002e-02 2.0349631093559328e+01 1.1474591240702006e+01 1.2938294483195309e+01 0 0 0
2742 10 1 5.9999999999999998e-02 2.3370080415347562e+01 1.1295747389302958e+01 1.6514565560959404e+01 0 0 0
3040 10 1 5.9999999999999998e-02 2.0789784348104277e+01 1.1542795292912324e+01 1.6137948882406370e+01 1 0 0
931 4 1 5.9999999999999998e-02 2.4337025295278782e+01 7.7950432507979928e+00 1.4072209305029926e+01 0 0 0
2447 9 2 -1.2000000000000000e-01 2.4448229456891617e+01 1.0823158289594399e+01 1.3359180806984142e+01 0 0 0
2446 9 1 5.9999999999999998e-02 2.4583956834580022e+01 1.0251065266920435e+01 1.2399413650492610e+01 0 0 0
929 4 1 5.9999999999999998e-02 2.4491724194820165e+01 7.5355279333293437e+00 1.2411377763794830e+01 0 0 0
936 4 1 5.9999999999999998e-02 2.6870059296969593e+01 7.9119108823818394e+00 1.2624029614717514e+01 0 0 0
2752 10 1 5.9999999999999998e-02 2.8544256643215189e+01 1.1461452415964789e+01 1.8089621199670454e+01 0 0 0
2448 9 1 5.9999999999999998e-02 2.4612381729698054e+01 1.0235965458415199e+01 1.4300304887505591e+01 0 0 0
2452 9 1 5.9999999999999998e-02 2.7010485301226236e+01 1.0153237835398766e+01 1.2570633747830335e+01 0 0 0
939 4 6 5.0000000000000000e-01 2.8342405154784419e+01 6.3884717329738159e+00 1.3413919809906609e+01 0 0 0
930 4 2 -1.2000000000000000e-01 2.4512309941907564e+01 6.9862848449523964e+00 1.3352371615656857e+01 0 0 0
1227 5 5 2.9999999999999999e-01 2.4685724931645023e+01 6.3289883534980111e+00 1.6874841039674102e+01 0 0 0
1238 5 1 5.9999999999999998e-02 2.9813731062649335e+01 6.8640074509950662e+00 1.7904395137210983e+01 0 0 0
933 4 2 -1.2000000000000000e-01 2.5867271811664033e+01 6.3873627701348576e+00 1.3478373354082947e+01 0 0 0
1226 5 4 -5.0000000000000000e-01 2.4622531222726131e+01 7.6830022024996563e+00 1.7074803418920382e+01 0 0 0
1235 5 1 5.9999999999999998e-02 2.8522778495546923e+01 8.8469295154299381e+00 1.7783455338037921e+01 0 0 0
1232 5 1 5.9999999999999998e-02 2.7333158020230975e+01 6.8845469141388822e+00 1.7904184753265532e+01 0 0 0
1230 5 1 5.9999999999999998e-02 2.7114650877536981e+01 6.6465058275122360e+00 1.6350703429581692e+01 0 0 0
935 4 2 -1.2000000000000000e-01 2.7049959173407508e+01 7.1963371721683300e+00 1.3437656086205461e+01 0 0 0
937 4 1 5.9999999999999998e-02 2.6903417646108085e+01 7.8489146855869665e+00 1.4293914851813469e+01 0 0 0
1228 5 6 5.0000000000000000e-01 2.5954696823156326e+01 8.4118275477902973e+00 1.7017486651391920e+01 0 0 0
1231 5 2 -1.2000000000000000e-01 2.7149643566539513e+01 7.4635630228762437e+00 1.7035238875593162e+01 0 0 0
1234 5 2 -1.2000000000000000e-01 2.8397217749920369e+01 8.1993583252059530e+00 1.6925279882974468e+01 0 0 0
1233 5 1 5.9999999999999998e-02 2.8359032315922388e+01 8.7869668654973516e+00 1.6084553920638669e+01 0 0 0
1229 5 7 -5.0000000000000000e-01 2.5932510651185517e+01 9.4941556152264894e+00 1.7073920907528244e+01 0 0 0
2458 9 7 -5.0000000000000000e-01 2.9448221096520168e+01 9.8942888211578222e+00 1.3499714755603948e+01 0 0 0
2454 9 1 5.9999999999999998e-02 2.7090088034646321e+01 1.0279220814792620e+01 1.4209616271136207e+01 0 0 0
2747 10 5 2.9999999999999999e-01 2.5665810617096305e+01 1.0847454075463821e+01 1.7040560132779994e+01 0 0 0
2459 9 6 5.0000000000000000e-01 2.9492082820153207e+01 1.0928710905433830e+01 1.3011381065999329e+01 0 0 0
2453 9 2 -1.2000000000000000e-01 2.7011109486133787e+01 1.0897572180303349e+01 1.3333509001460531e+01 0 0 0
941 4 4 -5.0000000000000000e-01 2.9661837261170763e+01 7.1739613688760446e+00 1.3363264673972449e+01 0 0 0
940 4 5 2.9999999999999999e-01 2.9517079065528485e+01 8.5083267895422630e+00 1.3453949332873668e+01 0 0 0
1237 5 2 -1.2000000000000000e-01 2.9663751002334251e+01 7.5231913803070611e+00 1.7006076490873649e+01 0 0 0
2450 9 2 -1.2000000000000000e-01 2.5697182658201324e+01 1.1517587078822597e+01 1.3242820458452606e+01 0 0 0
1236 5 1 5.9999999999999998e-02 2.9684490775895753e+01 6.9092428876372605e+00 1.6124888558526742e+01 0 0 0
2455 9 2 -1.2000000000000000e-01 2.8172537748004206e+01 1.1703766767510393e+01 1.3031543843639749e+01 0 0 0
2750 10 1 5.9999999999999998e-02 2.8353894894221657e+01 1.1136866527301237e+01 1.6543843813631479e+01 0 0 0
2751 10 2 -1.2000000000000000e-01 2.8268568870645513e+01 1.1985628489080030e+01 1.7167471284897690e+01 0 0 0
2449 9 1 5.9999999999999998e-02 2.5557905474910612e+01 1.2070400327597017e+01 1.2263046640067978e+01 0 0 0
2464 9 1 5.9999999999999998e-02 3.2206992906686260e+01 1.0101257443495124e+01 1.2296145806027599e+01 0 0 0
3001 10 1 5.9999999999999998e-02 3.4908845810782307e+00 1.2429905522564757e+01 1.8346862063280987e+01 1 0 0
948 4 2 -1.2000000000000000e-01 3.3210252650786018e+01 6.3990186222626004e+00 1.3231009556814810e+01 0 0 0
1247 5 1 5.9999999999999998e-02 3.4557721912987624e+01 6.4460451531762688e+00 1.7959880586048563e+01 0 0 0
1246 5 3 8.0000000000000002e-02 3.4877677319443585e+01 7.1119540688755096e+00 1.7225333345723158e+01 0 0 0
942 4 3 8.0000000000000002e-02 3.0986256030249713e+01 6.4585119411431373e+00 1.3327287814474971e+01 0 0 0
2469 9 1 5.9999999999999998e-02 3.4524394745444020e+01 1.0087755677331451e+01 1.3686951855612950e+01 0 0 0
951 4 1 5.9999999999999998e-02 3.4468781201342345e+01 7.8325627534413629e+00 1.3995562742089414e+01 0 0 0
1242 5 7 -5.0000000000000000e-01 3.2108983997816516e+01 6.3013657848444478e+00 1.6858332565211931e+01 0 0 0
1241 5 1 5.9999999999999998e-02 3.0899928905401445e+01 8.9731527455983588e+00 1.7739623901611665e+01 0 0 0
2756 10 1 5.9999999999999998e-02 3.0718274894763901e+01 1.1103539789372688e+01 1.6244945001412795e+01 0 0 0
2461 9 4 -5.0000000000000000e-01 3.0813815867224196e+01 1.1568292044283165e+01 1.2569750632993362e+01 0 0 0
1240 5 1 5.9999999999999998e-02 3.0815252020358759e+01 8.8435268505588898e+00 1.5934010225045958e+01 0 0 0
1239 5 2 -1.2000000000000000e-01 3.0926669346174485e+01 8.2683309264763594e+00 1.6881966466469965e+01 0 0 0
2463 9 1 5.9999999999999998e-02 3.2217878960133092e+01 1.0698578474108871e+01 1.3887589470832333e+01 0 0 0
2468 9 2 -1.2000000000000000e-01 3.4465393941374437e+01 1.0813206722344868e+01 1.2856020524329359e+01 0 0 0
946 4 1 5.9999999999999998e-02 3.2002972283259901e+01 7.9583068474862246e+00 1.3957182984857589e+01 0 0 0
947 4 2 -1.2000000000000000e-01 3.2020491036443694e+01 7.1679464326154099e+00 1.3164352954366192e+01 0 0 0
2762 10 7 -5.0000000000000000e-01 3.3280322686468921e+01 1.0959254818311710e+01 1.6420591963526888e+01 0 0 0
1245 5 4 -5.0000000000000000e-01 3.3647310103559079e+01 8.0086069865712979e+00 1.6946916732765896e+01 0 0 0
1243 5 6 5.0000000000000000e-01 3.2200466379966876e+01 7.3737430504691215e+00 1.6840464702390527e+01 0 0 0
2462 9 3 8.0000000000000002e-02 3.2188065950856881e+01 1.0942977725034893e+01 1.2896082963087277e+01 0 0 0
1244 5 5 2.9999999999999999e-01 3.3833700902690978e+01 9.2593266274296564e+00 1.6381432256348518e+01 0 0 0
953 4 2 -1.2000000000000000e-01 3.4480997671200676e+01 7.0553253521636066e+00 1.3168771257576632e+01 0 0 0
2467 9 2 -1.2000000000000000e-01 3.3231060344173244e+01 1.1617798622853417e+01 1.2824424684722173e+01 0 0 0
2758 10 1 5.9999999999999998e-02 3.0919112781910734e+01 1.1572333158507897e+01 1.7794608783550128e+01 0 0 0
2763 10 6 5.0000000000000000e-01 3.3302032980440593e+01 1.2012308339891328e+01 1.6506514351701544e+01 0 0 0
2757 10 2 -1.2000000000000000e-01 3.0823448287066874e+01 1.2013805294729787e+01 1.6790545733508967e+01 0 0 0
4218 14 1 5.9999999999999998e-02 4.9417497598890392e-01 1.4403105008286937e+01 1.2581974767733566e+01 1 0 0
2700 9 1 5.9999999999999998e-02 7.5630292789080966e-01 1.2130847141679149e+01 1.2544037061056100e+01 1 0 0
4226 14 1 5.9999999999999998e-02 4.0152514159087174e+00 1.6652924242238861e+01 1.2257754524817249e+01 1 0 0
4224 14 1 5.9999999999999998e-02 3.0309250479439775e+00 1.4463288287849707e+01 1.2778334710537806e+01 1 0 0
2995 10 1 5.9999999999999998e-02 9.0655317386046186e-01 1.2420501265956002e+01 1.8188776196530437e+01 1 0 0
4229 14 5 2.9999999999999999e-01 5.3943000272443049e+00 1.4034177545209436e+01 1.3155890950619074e+01 1 0 0
2699 9 1 5.9999999999999998e-02 5.8163338325785485e-01 1.2359043888677288e+01 1.4195749140185601e+01 1 0 0
2705 9 1 5.9999999999999998e-02 2.9297913618618070e+00 1.2197800198719005e+01 1.4171819013971293e+01 1 0 0
4515 15 1 5.9999999999999998e-02 2.0411347446844803e+00 1.6885948112229393e+01 1.7636689667291719e+01 1 0 0
4521 15 1 5.9999999999999998e-02 4.4175523008398248e+00 1.6792037270590090e+01 1.7854833698701476e+01 1 0 0
3006 10 2 -1.2000000000000000e-01 5.8489806321496651e+00 1.2403975372324011e+01 1.6943267214142953e+01 1 0 0
2998 10 1 5.9999999999999998e-02 2.0307601135072111e+00 1.4240150183886719e+01 1.7661121769436658e+01 1 0 0
3000 10 2 -1.2000000000000000e-01 3.3136945153955142e+00 1.2600734881441312e+01 1.7330809934035155e+01 1 0 0
2994 10 3 8.0000000000000002e-02 9.5935186865914546e-01 1.2708094810195261e+01 1.7197463371542277e+01 1 0 0
4522 15 1 5.9999999999999998e-02 4.3210869425261187e+00 1.6269636545768854e+01 1.6213961057958695e+01 1 0 0
3003 10 1 5.9999999999999998e-02 4.6186089269715733e+00 1.4096520296114434e+01 1.7094891895678145e+01 1 0 0
4217 14 1 5.9999999999999998e-02 2.6068552977091286e-01 1.5337237868674229e+01 1.4148728208426354e+01 1 0 0
2997 10 1 5.9999999999999998e-02 1.9847788353582367e+00 1.3720651371297842e+01 1.6007200830632051e+01 1 0 0
4514 15 3 8.0000000000000002e-02 2.0118712844488789e+00 1.7149823683736546e+01 1.6728963660080566e+01 1 0 0
3004 10 1 5.9999999999999998e-02 4.3548714728751863e+00 1.3295254681571018e+01 1.5683401412402764e+01 1 0 0
4219 14 1 5.9999999999999998e-02 1.6770820836798441e+00 1.7026296797658535e+01 1.3485971027104018e+01 1 0 0
4228 14 4 -5.0000000000000000e-01 5.3506140093148131e+00 1.5343852728489983e+01 1.3265520473877158e+01 1 0 0
4216 14 2 -1.2000000000000000e-01 3.8925312586197081e-01 1.5468613662729323e+01 1.3090457578629712e+01 1 0 0
4227 14 3 8.0000000000000002e-02 4.0189048909525944e+00 1.6104106365399815e+01 1.3179282706093318e+01 1 0 0
4221 14 2 -1.2000000000000000e-01 1.7082051947810000e+00 1.6083393729606769e+01 1.2913567428595707e+01 1 0 0
3005 10 2 -1.2000000000000000e-01 4.5245439076251177e+00 1.3084520864446317e+01 1.6722587726514195e+01 1 0 0
4223 14 1 5.9999999999999998e-02 2.7981776095281687e+00 1.5110652802156892e+01 1.4337083927674367e+01 1 0 0
2999 10 2 -1.2000000000000000e-01 2.0229902911457067e+00 1.3350922610081097e+01 1.7046461932159076e+01 1 0 0
4222 14 2 -1.2000000000000000e-01 2.9409552521525275e+00 1.5413874610750952e+01 1.3301367744323382e+01 1 0 0
4225 14 1 5.9999999999999998e-02 4.1002604421902733e+00 1.6747812171255244e+01 1.3921316216640928e+01 1 0 0
4516 15 1 5.9999999999999998e-02 2.0568515665402609e+00 1.6301267616009508e+01 1.6181344622797017e+01 1 0 0
4520 15 2 -1.2000000000000000e-01 4.3494092109581466e+00 1.7141124648116765e+01 1.6828774755754683e+01 1 0 0
2711 9 7 -5.0000000000000000e-01 5.5963725701041156e+00 1.2633823608502317e+01 1.3191709381204680e+01 1 0 0
4513 15 4 -5.0000000000000000e-01 6.1157432042352988e-01 1.7763130438952672e+01 1.6559340088199566e+01 1 0 0
4519 15 2 -1.2000000000000000e-01 3.0548732771631579e+00 1.7856675430962209e+01 1.6600256729551656e+01 1 0 0
4525 15 2 -1.2000000000000000e-01 5.6345117072808941e+00 1.7804212155526194e+01 1.6416556516222084e+01 1 0 0
4232 14 1 5.9999999999999998e-02 7.9423489384012953e+00 1.4377369174782956e+01 1.2762565218121697e+01 1 0 0
3017 10 2 -1.2000000000000000e-01 1.0681093362285232e+01 1.2238039033821515e+01 1.7285252474160664e+01 1 0 0
2717 9 1 5.9999999999999998e-02 8.1412172912928771e+00 1.2328666047836224e+01 1.3791386307849342e+01 1 0 0
3012 10 4 -5.0000000000000000e-01 8.1201280606823492e+00 1.2500285428311708e+01 1.6619358156518402e+01 1 0 0
3009 10 1 5.9999999999999998e-02 6.7737147887371520e+00 1.3904174874648112e+01 1.7470124162706863e+01 1 0 0
2723 9 1 5.9999999999999998e-02 1.0484856026634695e+01 1.2688643165133250e+01 1.3324276351554897e+01 1 0 0
4527 15 1 5.9999999999999998e-02 6.7744773020990348e+00 1.6600315307795896e+01 1.7565108653084447e+01 1 0 0
3010 10 1 5.9999999999999998e-02 6.5543518115072654e+00 1.3687651662450415e+01 1.5814944556333907e+01 1 0 0
4528 15 1 5.9999999999999998e-02 6.8392396922715886e+00 1.6240118857700551e+01 1.5899636670075028e+01 1 0 0
4231 14 7 -5.0000000000000000e-01 6.6101690536135651e+00 1.7136389843111928e+01 1.2805339616489132e+01 1 0 0
3011 10 3 8.0000000000000002e-02 6.7413989807776256e+00 1.3204715950076192e+01 1.6688136364035540e+01 1 0 0
4230 14 6 5.0000000000000000e-01 6.6722168086059446e+00 1.6029488805975422e+01 1.3025771041337434e+01 1 0 0
3014 10 6 5.0000000000000000e-01 9.4134754012277355e+00 1.3164909843686337e+01 1.7061541972636530e+01 1 0 0
3015 10 7 -5.0000000000000000e-01 9.4349491445658042e+00 1.4205523448593883e+01 1.7219267053055919e+01 1 0 0
4234 14 1 5.9999999999999998e-02 8.3052913135482900e+00 1.5115081245553469e+01 1.4272855211505252e+01 1 0 0
4240 14 1 5.9999999999999998e-02 1.0659398756724100e+01 1.5109143505573398e+01 1.3773514287618575e+01 1 0 0
4233 14 2 -1.2000000000000000e-01 8.0170568683098562e+00 1.5330295589535151e+01 1.3219189307193403e+01 1 0 0
4239 14 2 -1.2000000000000000e-01 1.0521015080143901e+01 1.5519777755307627e+01 1.2742228667049661e+01 1 0 0
4533 15 5 2.9999999999999999e-01 9.2363129591297923e+00 1.5628192260293075e+01 1.6408866255266322e+01 1 0 0
4236 14 2 -1.2000000000000000e-01 9.1710208314670236e+00 1.6125474941007724e+01 1.2761979683716367e+01 1 0 0
4237 14 1 5.9999999999999998e-02 9.1946733329378336e+00 1.7009609253433304e+01 1.3360451000229757e+01 1 0 0
4532 15 4 -5.0000000000000000e-01 9.2360187112751309e+00 1.7012517765857496e+01 1.6396875251086680e+01 1 0 0
4526 15 2 -1.2000000000000000e-01 6.8918400115171625e+00 1.7058653808107156e+01 1.6595683156576296e+01 1 0 0
4243 14 1 5.9999999999999998e-02 1.1677193877787474e+01 1.7133898599386995e+01 1.3090564569492921e+01 1 0 0
4534 15 6 5.0000000000000000e-01 1.0662055770282446e+01 1.7546123885663700e+01 1.6580236856370629e+01 1 0 0
4531 15 3 8.0000000000000002e-02 7.9193035572001360e+00 1.7758543255432119e+01 1.6479578837148956e+01 1 0 0
4241 14 2 -1.2000000000000000e-01 1.1794285785549878e+01 1.6217810803886280e+01 1.2523626505503623e+01 1 0 0
4537 15 2 -1.2000000000000000e-01 1.1855728515446156e+01 1.6579440980777303e+01 1.6449064829698379e+01 1 0 0
4538 15 1 5.9999999999999998e-02 1.1896087054330037e+01 1.5737904203615971e+01 1.7161769030736945e+01 1 0 0
3021 10 1 5.9999999999999998e-02 1.2008677982097261e+01 1.3691927979983422e+01 1.7833081810591285e+01 1 0 0
3020 10 2 -1.2000000000000000e-01 1.1964595292643068e+01 1.2925439955835358e+01 1.7117042119197407e+01 1 0 0
3019 10 1 5.9999999999999998e-02 1.1934896662693285e+01 1.3562172337158659e+01 1.6156935571509290e+01 1 0 0
4536 15 1 5.9999999999999998e-02 1.2008773952295009e+01 1.6000481243263824e+01 1.5526597570535078e+01 1 0 0
2433 9 1 5.9999999999999998e-02 1.8196655524043592e+01 1.2148785548273445e+01 1.3965113617937989e+01 0 0 0
4250 14 1 5.9999999999999998e-02 1.5739372741205294e+01 1.4637255527351167e+01 1.2591673173689378e+01 1 0 0
4544 15 1 5.9999999999999998e-02 1.4559492257936611e+01 1.6037412064993500e+01 1.7576158675682969e+01 1 0 0
3029 10 6 5.0000000000000000e-01 1.5650184975157243e+01 1.2228595982566684e+01 1.6956733353682065e+01 1 0 0
2732 9 1 5.9999999999999998e-02 1.5616541965825382e+01 1.2460209433329899e+01 1.3960628867846598e+01 1 0 0
3023 10 2 -1.2000000000000000e-01 1.3212152666117619e+01 1.2237347033622703e+01 1.6983466808771567e+01 1 0 0
2726 9 5 2.9999999999999999e-01 1.3049093736545691e+01 1.3047483947098611e+01 1.3234107418031554e+01 1 0 0
4244 14 7 -5.0000000000000000e-01 1.2901210170852170e+01 1.4250686683407524e+01 1.2978076562110612e+01 1 0 0
4245 14 6 5.0000000000000000e-01 1.2971218061299712e+01 1.5359674557323478e+01 1.2886187838530191e+01 1 0 0
4249 14 1 5.9999999999999998e-02 1.5780233694670121e+01 1.5099139022437157e+01 1.4181965096397594e+01 1 0 0
3025 10 2 -1.2000000000000000e-01 1.4433793564299025e+01 1.3040592547888377e+01 1.6648826407936280e+01 1 0 0
3026 10 1 5.9999999999999998e-02 1.4340426861284087e+01 1.3351833016556773e+01 1.5619124061867213e+01 1 0 0
4248 14 3 8.0000000000000002e-02 1.5734703457387555e+01 1.5353975790346514e+01 1.3229803014546668e+01 1 0 0
4548 15 7 -5.0000000000000000e-01 1.6947059056019299e+01 1.5583469721391287e+01 1.6926462660829209e+01 1 0 0
3031 10 4 -5.0000000000000000e-01 1.7086550435854544e+01 1.2960838638471225e+01 1.6853793392072326e+01 1 0 0
4253 14 2 -1.2000000000000000e-01 1.6744920604211302e+01 1.6058753615664440e+01 1.2970692841151310e+01 1 0 0
4247 14 4 -5.0000000000000000e-01 1.4329150648662262e+01 1.6059081152803280e+01 1.2981251478538990e+01 1 0 0
3030 10 5 2.9999999999999999e-01 1.7076244317165056e+01 1.4328521531330395e+01 1.6830383668050889e+01 1 0 0
4542 15 1 5.9999999999999998e-02 1.4373080626858689e+01 1.5864896583252071e+01 1.5927399333315233e+01 1 0 0
4543 15 2 -1.2000000000000000e-01 1.4440286112375347e+01 1.6642379538558348e+01 1.6672818668630725e+01 1 0 0
4549 15 6 5.0000000000000000e-01 1.6952636688946090e+01 1.6679849637604793e+01 1.6753578669402273e+01 1 0 0
4252 14 1 5.9999999999999998e-02 1.6805084881574324e+01 1.6919127721483058e+01 1.3658268318066074e+01 1 0 0
4246 14 5 2.9999999999999999e-01 1.4236364537678680e+01 1.7398229655831489e+01 1.3151833659821234e+01 1 0 0
4540 15 2 -1.2000000000000000e-01 1.3099436797269368e+01 1.7320687677901628e+01 1.6620155021115650e+01 1 0 0
4545 15 2 -1.2000000000000000e-01 1.5646543855389078e+01 1.7506978940638160e+01 1.6578144088466086e+01 1 0 0
3027 10 1 5.9999999999999998e-02 1.4331612223724253e+01 1.3977557744117680e+01 1.7138152594203188e+01 1 0 0
4254 14 2 -1.2000000000000000e-01 1.7973388990239989e+01 1.5294968382724281e+01 1.2937567994240483e+01 1 0 0
4255 14 1 5.9999999999999998e-02 1.7976017557316482e+01 1.4621046109505945e+01 1.3800698031979339e+01 1 0 0
4546 15 1 5.9999999999999998e-02 1.5437377604666741e+01 1.8016367534341629e+01 1.5630324524176959e+01 1 0 0
4541 15 1 5.9999999999999998e-02 1.3081083225135725e+01 1.7971427497790515e+01 1.7493317158725830e+01 1 0 0
4539 15 1 5.9999999999999998e-02 1.3067546536447601e+01 1.8019526685983045e+01 1.5793671743768869e+01 1 0 0
2439 9 1 5.9999999999999998e-02 2.0342231720459452e+01 1.2235890255959342e+01 1.3664875790209393e+01 0 0 0
3960 14 1 5.9999999999999998e-02 2.1577009662944722e+01 1.6611887736673271e+01 1.2503639889100088e+01 0 0 0
2740 10 2 -1.2000000000000000e-01 2.3331611422944672e+01 1.2087678411878914e+01 1.7257501562366656e+01 0 0 0
4551 15 4 -5.0000000000000000e-01 1.8315710398789356e+01 1.7367000824228889e+01 1.6650164483952050e+01 1 0 0
4559 15 1 5.9999999999999998e-02 2.1982734930503121e+01 1.5885491163311945e+01 1.7828941128684725e+01 1 0 0
4553 15 1 5.9999999999999998e-02 1.9590704158975111e+01 1.6385879845497289e+01 1.7949636875029238e+01 1 0 0
3032 10 3 8.0000000000000002e-02 1.8409877154398178e+01 1.2193675120355438e+01 1.7090729110610447e+01 1 0 0
3038 10 2 -1.2000000000000000e-01 2.0778435710009113e+01 1.2124135765841340e+01 1.7067145993121255e+01 1 0 0
2737 10 1 5.9999999999999998e-02 2.1959038353320249e+01 1.3440662541989848e+01 1.7898159254202451e+01 0 0 0
4560 15 1 5.9999999999999998e-02 2.1922774607911983e+01 1.5789049355998376e+01 1.6115736211446080e+01 1 0 0
3036 10 1 5.9999999999999998e-02 1.9458532441740338e+01 1.3632224490471181e+01 1.7975333895363473e+01 1 0 0
3963 14 5 2.9999999999999999e-01 2.3133298733867846e+01 1.3956471081769779e+01 1.3526630924057667e+01 0 0 0
2445 9 7 -5.0000000000000000e-01 2.3164812141088191e+01 1.2679012075292311e+01 1.3743985172321706e+01 0 0 0
3035 10 1 5.9999999999999998e-02 1.9410468908424175e+01 1.3504407523752604e+01 1.6171143614031084e+01 1 0 0
2738 10 1 5.9999999999999998e-02 2.2165983161128263e+01 1.3427531782022397e+01 1.6133894986035916e+01 0 0 0
3961 14 3 8.0000000000000002e-02 2.1509217716455662e+01 1.5936226166064218e+01 1.3173931023284323e+01 0 0 0
4552 15 3 8.0000000000000002e-02 1.9679574180432006e+01 1.6719412112737729e+01 1.7013171237622128e+01 1 0 0
3037 10 2 -1.2000000000000000e-01 1.9457724382396858e+01 1.2888596909010623e+01 1.7082658972009579e+01 1 0 0
2739 10 2 -1.2000000000000000e-01 2.2071129945492846e+01 1.2778031065039528e+01 1.7051383190648881e+01 0 0 0
3962 14 4 -5.0000000000000000e-01 2.2857032307903346e+01 1.5260293810001972e+01 1.3248728315507348e+01 0 0 0
3956 14 2 -1.2000000000000000e-01 2.0562499546543307e+01 1.5217503886668007e+01 1.2928535500845257e+01 0 0 0
3957 14 1 5.9999999999999998e-02 2.0565501638369756e+01 1.4370304212905099e+01 1.3647023866414111e+01 0 0 0
3955 14 2 -1.2000000000000000e-01 1.9256430341743009e+01 1.5879754626460704e+01 1.2853054878422499e+01 0 0 0
3959 14 1 5.9999999999999998e-02 2.1458014529714180e+01 1.6378482877927336e+01 1.4072585862635858e+01 0 0 0
3953 14 1 5.9999999999999998e-02 1.9272484438166956e+01 1.6675445672181418e+01 1.3533948012249256e+01 0 0 0
4558 15 2 -1.2000000000000000e-01 2.1947592819863136e+01 1.6551037859856248e+01 1.6910605698805224e+01 1 0 0
4554 15 1 5.9999999999999998e-02 1.9822014328224171e+01 1.5932700725177767e+01 1.6389148359543352e+01 1 0 0
4259 15 2 -1.2000000000000000e-01 2.3240017343813253e+01 1.7275814358428281e+01 1.6812481819228378e+01 0 0 0
4557 15 2 -1.2000000000000000e-01 2.0674011195298316e+01 1.7376698186557157e+01 1.6924361338154299e+01 1 0 0
4258 15 1 5.9999999999999998e-02 2.3164124604006897e+01 1.7882617510233001e+01 1.5857620442148285e+01 0 0 0
3965 14 7 -5.0000000000000000e-01 2.4061202824857915e+01 1.7127649287376606e+01 1.3340547854631160e+01 0 0 0
3964 14 6 5.0000000000000000e-01 2.4141246998428816e+01 1.6041187626249979e+01 1.3249796483885600e+01 0 0 0
2745 10 3 8.0000000000000002e-02 2.4332874523894983e+01 1.2834451978854174e+01 1.7226755805637751e+01 0 0 0
4555 15 1 5.9999999999999998e-02 2.0645769785732654e+01 1.8034008846838937e+01 1.6071764197510213e+01 1 0 0
2743 10 1 5.9999999999999998e-02 2.4302734520889064e+01 1.3477646838293110e+01 1.8027042989153912e+01 0 0 0
4257 15 1 5.9999999999999998e-02 2.3180998856818636e+01 1.7998924282999688e+01 1.7610734334457071e+01 0 0 0
2744 10 1 5.9999999999999998e-02 2.4383957532994810e+01 1.3372641049641917e+01 1.6355613342117358e+01 0 0 0
4262 15 1 5.9999999999999998e-02 2.4486547476882976e+01 1.5745748930157959e+01 1.6239493662356132e+01 0 0 0
3969 14 1 5.9999999999999998e-02 2.6599004371101781e+01 1.6868450360720605e+01 1.2425382260265469e+01 0 0 0
2746 10 4 -5.0000000000000000e-01 2.5654973893138912e+01 1.2145041616306223e+01 1.7400147905346142e+01 0 0 0
4261 15 1 5.9999999999999998e-02 2.4612192345425413e+01 1.6083426790178311e+01 1.7955226796733228e+01 0 0 0
4260 15 2 -1.2000000000000000e-01 2.4555871538570450e+01 1.6532245337477161e+01 1.6948237390594802e+01 0 0 0
4272 15 1 5.9999999999999998e-02 2.9604927573224376e+01 1.5542638782635331e+01 1.7734583532026850e+01 0 0 0
2451 9 1 5.9999999999999998e-02 2.5845187986734771e+01 1.2368780356923569e+01 1.3976637306334217e+01 0 0 0
2457 9 1 5.9999999999999998e-02 2.8026406062046171e+01 1.2530646179849825e+01 1.3818143547541977e+01 0 0 0
3972 14 1 5.9999999999999998e-02 2.8029908511307081e+01 1.4789885528347932e+01 1.2276049821764559e+01 0 0 0
3966 14 1 5.9999999999999998e-02 2.5513830055065174e+01 1.4510075208756394e+01 1.2694987415260428e+01 0 0 0
2755 10 1 5.9999999999999998e-02 2.9670702208687818e+01 1.3359883430601597e+01 1.7774872786037172e+01 0 0 0
2754 10 2 -1.2000000000000000e-01 2.9536859739769149e+01 1.2735209438583826e+01 1.6940759204597587e+01 0 0 0
3975 14 2 -1.2000000000000000e-01 2.9159609504671014e+01 1.6333111969286602e+01 1.3036396979813023e+01 0 0 0
3970 14 2 -1.2000000000000000e-01 2.6685449391061457e+01 1.6174625067498578e+01 1.3220567914153939e+01 0 0 0
2748 10 6 5.0000000000000000e-01 2.6976491848864445e+01 1.2776407733968300e+01 1.7133521114688676e+01 0 0 0
3968 14 1 5.9999999999999998e-02 2.5675263607953841e+01 1.4933689932723151e+01 1.4294848793931184e+01 0 0 0
3967 14 2 -1.2000000000000000e-01 2.5484200183866900e+01 1.5361207405349539e+01 1.3335135323490123e+01 0 0 0
2749 10 7 -5.0000000000000000e-01 2.6935365718882448e+01 1.3811186707018619e+01 1.6739168880686659e+01 0 0 0
3974 14 1 5.9999999999999998e-02 2.8005731318681701e+01 1.4812542151655801e+01 1.3942875639665756e+01 0 0 0
3973 14 2 -1.2000000000000000e-01 2.8009717769777932e+01 1.5510866888362800e+01 1.3096856565129942e+01 0 0 0
4267 15 5 2.9999999999999999e-01 2.6888897577728837e+01 1.5046061599689898e+01 1.6867583739806669e+01 0 0 0
4271 15 2 -1.2000000000000000e-01 2.9499184947944695e+01 1.6292333782951566e+01 1.6965577370895272e+01 0 0 0
4266 15 4 -5.0000000000000000e-01 2.6841977828261523e+01 1.6414122256914069e+01 1.6956475190561257e+01 0 0 0
3971 14 1 5.9999999999999998e-02 2.6835122152393552e+01 1.6849603637117550e+01 1.4089761657447985e+01 0 0 0
3977 14 1 5.9999999999999998e-02 2.9125549175468311e+01 1.7222246232903618e+01 1.3752403134196516e+01 0 0 0
4270 15 1 5.9999999999999998e-02 2.9729163952438583e+01 1.5641410045578908e+01 1.6089818132630480e+01 0 0 0
2753 10 1 5.9999999999999998e-02 2.9328195225072015e+01 1.3380152038447546e+01 1.6051536921929458e+01 0 0 0
4268 15 6 5.0000000000000000e-01 2.8161647342303553e+01 1.7117573820536744e+01 1.6851689333176751e+01 0 0 0
4265 15 3 8.0000000000000002e-02 2.5523028769722881e+01 1.7178565013037225e+01 1.6731215174680184e+01 0 0 0
4264 15 1 5.9999999999999998e-02 2.5548541676102438e+01 1.7361693240083451e+01 1.5706108828434283e+01 0 0 0
1519 5 1 5.9999999999999998e-02 1.9457189768067622e+01 7.0666119670593712e+00 1.8459786827637760e+01 1 0 0
3979 14 6 5.0000000000000000e-01 3.0425927128378017e+01 1.5486219055711592e+01 1.3237824310286337e+01 0 0 0
3978 14 7 -5.0000000000000000e-01 3.0431936067996453e+01 1.4417342279773713e+01 1.3057348749460461e+01 0 0 0
4275 15 1 5.9999999999999998e-02 3.0732073651387516e+01 1.7822886190323626e+01 1.7735685162565805e+01 0 0 0
3982 14 3 8.0000000000000002e-02 3.3049861850459905e+01 1.5413471681036784e+01 1.3820768193407078e+01 0 0 0
3986 14 1 5.9999999999999998e-02 3.4242461365013540e+01 1.6872298501478458e+01 1.4392669305764395e+01 0 0 0
4283 15 6 5.0000000000000000e-01 3.4516190599875834e+01 1.6368251914919895e+01 1.7572913434961926e+01 0 0 0
4276 15 1 5.9999999999999998e-02 3.2282338966770162e+01 1.5705594373750596e+01 1.6613433520533714e+01 0 0 0
3984 14 1 5.9999999999999998e-02 3.2997201493033920e+01 1.4622531975418502e+01 1.3259757403249971e+01 0 0 0
2760 10 1 5.9999999999999998e-02 3.1752707048674971e+01 1.3313912648739221e+01 1.5449396249512736e+01 0 0 0
3980 14 5 2.9999999999999999e-01 3.1607021399649067e+01 1.7555505039733504e+01 1.3759490080589648e+01 0 0 0
2764 10 5 2.9999999999999999e-01 3.4644625744043417e+01 1.3711175086121226e+01 1.7367118786952741e+01 0 0 0
4274 15 2 -1.2000000000000000e-01 3.0729611967614584e+01 1.7107257973969464e+01 1.6924130234432802e+01 0 0 0
4278 15 1 5.9999999999999998e-02 3.1957995338073793e+01 1.5992457247304461e+01 1.8170907704648659e+01 0 0 0
3985 14 1 5.9999999999999998e-02 3.3851303230119882e+01 1.6654406591935501e+01 1.2781487828773948e+01 0 0 0
2460 9 5 2.9999999999999999e-01 3.0649253283329706e+01 1.2914767276438926e+01 1.2402571628273440e+01 0 0 0
3987 14 2 -1.2000000000000000e-01 3.4071202499773761e+01 1.6076769174442717e+01 1.3671810080777529e+01 0 0 0
2466 9 1 5.9999999999999998e-02 3.3228806850438637e+01 1.2304356957614175e+01 1.3671102950959591e+01 0 0 0
2761 10 1 5.9999999999999998e-02 3.1950384041765538e+01 1.3660693026134416e+01 1.7065692894304100e+01 0 0 0
4277 15 2 -1.2000000000000000e-01 3.2069981060261078e+01 1.6545570319380719e+01 1.7303434326759472e+01 0 0 0
3981 14 4 -5.0000000000000000e-01 3.1711836374488875e+01 1.6212750541082801e+01 1.3689038052409771e+01 0 0 0
4279 15 2 -1.2000000000000000e-01 3.3306053825361147e+01 1.7344150396509875e+01 1.7429231603755241e+01 0 0 0
3983 14 1 5.9999999999999998e-02 3.3078094932095553e+01 1.5157417628642639e+01 1.4838587720493368e+01 0 0 0
2759 10 2 -1.2000000000000000e-01 3.1987973690340574e+01 1.2837123420372741e+01 1.6388288088881744e+01 0 0 0
2765 10 4 -5.0000000000000000e-01 3.4697319562522800e+01 1.2573101457382412e+01 1.6713049509791130e+01 0 0 0
4280 15 1 5.9999999999999998e-02 3.3315700114703880e+01 1.7913319371707576e+01 1.6461245317640891e+01 0 0 0
4273 15 1 5.9999999999999998e-02 3.0800301347955664e+01 1.7814940272884147e+01 1.6082924380665901e+01 0 0 0
4282 15 7 -5.0000000000000000e-01 3.4473242891641370e+01 1.5257192482437263e+01 1.7769819207862660e+01 0 0 0
48569 160 1 5.9999999999999998e-02 2.1158336668200452e+01 2.9908403139375284e+00 1.8473525570283321e+01 1 1 0
5154 17 1 5.9999999999999998e-02 5.0122734515960827e+00 1.8086204310829046e+01 4.6558800173883732e+00 1 0 0
4556 15 1 5.9999999999999998e-02 2.0777662617722893e+01 1.8052543911323834e+01 1.7772786039993790e+01 1 0 0
4281 15 1 5.9999999999999998e-02 3.3143515720397339e+01 1.8093926760858793e+01 1.8202526105885674e+01 0 0 0
47638 157 1 5.9999999999999998e-02 6.0236726059856027e-01 6.0326851135215520e-02 4.9913052761855727e+00 1 1 0
6373 21 6 5.0000000000000000e-01 3.8038080371009215e+00 1.9888630083808728e+01 1.9991078349096543e+00 1 0 0
6369 21 2 -1.2000000000000000e-01 2.5238773722566616e+00 2.0744426416220968e+01 1.9448901291417662e+00 1 0 0
6370 21 1 5.9999999999999998e-02 2.3951794945088256e+00 2.1402247972051299e+01 1.0545688508846671e+00 1 0 0
6371 21 1 5.9999999999999998e-02 2.3894195906461841e+00 2.1482467900209357e+01 2.6746383729909229e+00 1 0 0
6367 21 2 -1.2000000000000000e-01 1.3408256351258803e+00 1.9928715781275578e+01 1.9507045666925016e+00 1 0 0
6368 21 1 5.9999999999999998e-02 1.3513855947496232e+00 1.9243704323765851e+01 2.8206692246913638e+00 1 0 0
6366 21 1 5.9999999999999998e-02 1.4168857088532267e+00 1.9293304803919458e+01 1.0434675841371610e+00 1 0 0
6372 21 7 -5.0000000000000000e-01 3.8331551294478938e+00 1.8791590219074308e+01 2.0444062766571207e+00 1 0 0
6375 21 4 -5.0000000000000000e-01 5.2424277827649437e+00 2.0541219835279634e+01 2.0524494113728173e+00 1 0 0
6667 22 1 5.9999999999999998e-02 3.9509191256297003e+00 2.2528280955038717e+01 4.6069771787547023e+00 1 0 0
6374 21 5 2.9999999999999999e-01 5.1748500511395843e+00 2.1874457853535315e+01 1.9149478221197314e+00 1 0 0
6664 22 1 5.9999999999999998e-02 2.6590819583627927e+00 2.0263926724931238e+01 4.7784514600487311e+00 1 0 0
7892 26 7 -5.0000000000000000e-01 4.7499417052523141e+00 2.3248895203847930e+01 2.0337573061980665e+00 1 0 0
6670 22 1 5.9999999999999998e-02 5.3090906152998185e+00 2.0629147453495065e+01 4.7794306485680549e+00 1 0 0
6668 22 2 -1.2000000000000000e-01 3.8575374525645478e+00 2.1894782410256642e+01 5.5022079317961436e+00 1 0 0
6662 22 6 5.0000000000000000e-01 1.3911819375393857e+00 2.1919110109044833e+01 5.4917754842381035e+00 1 0 0
6663 22 7 -5.0000000000000000e-01 1.3987883585644045e+00 2.2982237960886522e+01 5.6625240699953805e+00 1 0 0
7886 26 1 5.9999999999999998e-02 2.2350196350439226e+00 2.3647468421235697e+01 1.3481132550001158e+00 1 0 0
6671 22 2 -1.2000000000000000e-01 5.2287801266097809e+00 2.1348758863987847e+01 5.5782185204660699e+00 1 0 0
7888 26 1 5.9999999999999998e-02 2.4619116746936984e+00 2.4021388504024593e+01 3.1109001675499557e+00 1 0 0
5143 17 7 -5.0000000000000000e-01 2.1929133808306880e-01 1.8429114920072042e+01 5.4983420805574639e+00 1 0 0
6665 22 2 -1.2000000000000000e-01 2.6272446212866178e+00 2.1041231296645456e+01 5.4616811089843962e+00 1 0 0
6660 22 4 -5.0000000000000000e-01 6.3565184506728656e-03 2.1245446276693563e+01 5.3522842714208183e+00 1 0 0
6661 22 5 2.9999999999999999e-01 5.3939463531484169e-02 1.9887305537804139e+01 5.4930370855266961e+00 1 0 0
6364 21 2 -1.2000000000000000e-01 5.4103101935253001e-02 2.0568918081942421e+01 1.9160399318473957e+00 1 0 0
7301 25 1 5.9999999999999998e-02 2.6586581034922173e+01 2.5438368811887731e+01 1.8335941510940337e+01 0 0 0
6363 21 1 5.9999999999999998e-02 4.9249205669458070e-02 2.1377271771245866e+01 1.1188191796323259e+00 1 0 0
6674 22 1 5.9999999999999998e-02 6.3016162661031823e+00 2.2719727129088106e+01 4.4802558625292592e+00 1 0 0
6378 21 1 5.9999999999999998e-02 6.6058446440060710e+00 1.9206964327613370e+01 1.2807758087745063e+00 1 0 0
6376 21 3 8.0000000000000002e-02 6.5243600230715364e+00 1.9817439899900553e+01 2.1155768654761693e+00 1 0 0
6377 21 1 5.9999999999999998e-02 6.4627607130981310e+00 1.9261911926516721e+01 2.9730995486089133e+00 1 0 0
6380 21 1 5.9999999999999998e-02 7.5613090225650348e+00 2.1282620812047600e+01 2.9570247953498785e+00 1 0 0
6379 21 1 5.9999999999999998e-02 7.3823989798060019e+00 2.1233346773599461e+01 1.2834010350319194e+00 1 0 0
6381 21 2 -1.2000000000000000e-01 7.4957357096118233e+00 2.0528153651261025e+01 2.0750689833115810e+00 1 0 0
6382 21 2 -1.2000000000000000e-01 8.7866167434178770e+00 1.9767220049022967e+01 2.0805257834779884e+00 1 0 0
6083 21 2 -1.2000000000000000e-01 1.0094300162783414e+01 2.0470379297092041e+01 2.0552575357036220e+00 0 0 0
6383 21 1 5.9999999999999998e-02 8.7672894033866626e+00 1.9031871616806054e+01 2.8380265215327567e+00 1 0 0
6082 21 1 5.9999999999999998e-02 1.0055934651821426e+01 2.1068568993742431e+01 1.0872344441214203e+00 0 0 0
6081 21 1 5.9999999999999998e-02 1.0189336505050605e+01 2.1144011134874209e+01 2.8938950545555504e+00 0 0 0
6384 21 1 5.9999999999999998e-02 8.8280902913396453e+00 1.9186027624593873e+01 1.1820985079924631e+00 1 0 0
6084 21 2 -1.2000000000000000e-01 1.1335382137504261e+01 1.9692931751032436e+01 2.1383814971790294e+00 0 0 0
6085 21 1 5.9999999999999998e-02 1.1299244689175998e+01 1.9038066868960012e+01 2.9426373796426333e+00 0 0 0
6086 21 1 5.9999999999999998e-02 1.1412637290607853e+01 1.8917389324431461e+01 1.3401887337414358e+00 0 0 0
6683 22 1 5.9999999999999998e-02 1.1252934780804884e+01 2.2332800418341218e+01 4.5375998651327087e+00 1 0 0
7903 26 1 5.9999999999999998e-02 9.7387937530225308e+00 2.3648447930427444e+01 3.0198538034153120e+00 1 0 0
7904 26 1 5.9999999999999998e-02 9.8850708122292801e+00 2.3466540698409371e+01 1.2854322781728142e+00 1 0 0
6682 22 1 5.9999999999999998e-02 1.0230887119154364e+01 2.0495397922990719e+01 5.4196593413528467e+00 1 0 0
6685 22 2 -1.2000000000000000e-01 1.1263720757316763e+01 2.2064307334896103e+01 5.5643135190228588e+00 1 0 0
6673 22 2 -1.2000000000000000e-01 6.3278860424267629e+00 2.2272913019960001e+01 5.4989144879139760e+00 1 0 0
6679 22 4 -5.0000000000000000e-01 8.9152910659015845e+00 2.2181542291360380e+01 5.6844278877256142e+00 1 0 0
6677 22 6 5.0000000000000000e-01 7.6018771844578827e+00 2.1483432475972982e+01 5.6882455581002906e+00 1 0 0
7898 26 1 5.9999999999999998e-02 7.4664065967889925e+00 2.3597242657070552e+01 1.1632049683292878e+00 1 0 0
7897 26 1 5.9999999999999998e-02 7.5411325090032717e+00 2.3492399701203954e+01 2.7785065439780450e+00 1 0 0
6678 22 5 2.9999999999999999e-01 8.9092814481060643e+00 2.3550634777209662e+01 5.4458726129880715e+00 1 0 0
6680 22 3 8.0000000000000002e-02 1.0246111478572299e+01 2.1394310481207491e+01 5.8853974377049534e+00 1 0 0
6676 22 7 -5.0000000000000000e-01 7.6757936380559055e+00 2.0338043781770391e+01 5.7914238127850934e+00 1 0 0
5158 17 5 2.9999999999999999e-01 7.7225200421099203e+00 1.8989498147441434e+01 5.8968491874339177e+00 1 0 0
6087 21 1 5.9999999999999998e-02 1.2422697846924684e+01 2.0953427241748539e+01 2.9860445302831180e+00 0 0 0
6088 21 1 5.9999999999999998e-02 1.2445810676733149e+01 2.1046948429185786e+01 1.3402717100401247e+00 0 0 0
6089 21 3 8.0000000000000002e-02 1.2385845606283793e+01 2.0396640745140441e+01 2.1427845076197070e+00 0 0 0
7606 26 1 5.9999999999999998e-02 1.2319070207402365e+01 2.3418347995588341e+01 1.2270966770096423e+00 0 0 0
6688 22 1 5.9999999999999998e-02 1.2603565385973905e+01 2.0635219263745686e+01 5.1393422695606770e+00 1 0 0
6090 21 4 -5.0000000000000000e-01 1.3658215124885265e+01 1.9506147564481992e+01 2.2359096031427446e+00 0 0 0
6092 21 6 5.0000000000000000e-01 1.5001688157496158e+01 2.0208031562332494e+01 2.3894222722917480e+00 0 0 0
6095 21 2 -1.2000000000000000e-01 1.6263802797314039e+01 1.9446236167746779e+01 2.0271231922996527e+00 0 0 0
6093 21 7 -5.0000000000000000e-01 1.5023909538887317e+01 2.1340959704437115e+01 2.6609940576625499e+00 0 0 0
6096 21 1 5.9999999999999998e-02 1.6529288172151034e+01 1.8659617827457200e+01 2.6714565553012526e+00 0 0 0
6094 21 1 5.9999999999999998e-02 1.6412722496840335e+01 1.9081383787835474e+01 1.0372841850864967e+00 0 0 0
6386 22 1 5.9999999999999998e-02 1.3716807383062990e+01 2.2803645925399746e+01 4.9771782905888395e+00 0 0 0
7611 26 5 2.9999999999999999e-01 1.4846412205389020e+01 2.2795227666905269e+01 2.0012406299382106e+00 0 0 0
6098 21 2 -1.2000000000000000e-01 1.7425645936244784e+01 2.0347007372696204e+01 2.0741930550460435e+00 0 0 0
6392 22 1 5.9999999999999998e-02 1.5976604729890926e+01 2.2669288460586458e+01 4.6416506608826653e+00 0 0 0
6099 21 1 5.9999999999999998e-02 1.7402995935221863e+01 2.0996706023979467e+01 3.0007446147914272e+00 0 0 0
6097 21 1 5.9999999999999998e-02 1.7275915717687752e+01 2.1085141699753098e+01 1.2862843703198277e+00 0 0 0
6091 21 5 2.9999999999999999e-01 1.3570561196156717e+01 1.8210579764407814e+01 2.5412301026701440e+00 0 0 0
7614 26 1 5.9999999999999998e-02 1.7432080818187298e+01 2.3416821885218077e+01 1.2539663292774699e+00 0 0 0
6390 22 1 5.9999999999999998e-02 1.4907576690718557e+01 2.0631894045782253e+01 5.1815221298429064e+00 0 0 0
4877 17 7 -5.0000000000000000e-01 1.7729883513463893e+01 1.8602992720566156e+01 5.1955307378985367e+00 0 0 0
6394 22 4 -5.0000000000000000e-01 1.7343597493289622e+01 2.1582870388793172e+01 5.6964961596405503e+00 0 0 0
6393 22 3 8.0000000000000002e-02 1.5999555846853044e+01 2.2256444071390604e+01 5.5956145192744469e+00 0 0 0
7616 26 1 5.9999999999999998e-02 1.7403588829150912e+01 2.3397694629467637e+01 2.8150377688668349e+00 0 0 0
7605 26 1 5.9999999999999998e-02 1.2444918140417496e+01 2.3515841905262665e+01 3.0000562096459120e+00 0 0 0
6388 22 2 -1.2000000000000000e-01 1.5045628544136513e+01 2.1508091510818165e+01 5.7844114772022071e+00 0 0 0
6387 22 2 -1.2000000000000000e-01 1.3786427308590790e+01 2.2176594479952158e+01 5.8244798328267438e+00 0 0 0
6395 22 5 2.9999999999999999e-01 1.7386203721317308e+01 2.0290544818361024e+01 5.3653611244671779e+00 0 0 0
6686 22 2 -1.2000000000000000e-01 1.2537066971397858e+01 2.1455640971921522e+01 5.8681996950336242e+00 1 0 0
7615 26 2 -1.2000000000000000e-01 1.7335302314336008e+01 2.4075786987512394e+01 2.0282361763151679e+00 0 0 0
7610 26 4 -5.0000000000000000e-01 1.4770546141704830e+01 2.4113151577606605e+01 1.8967703398897922e+00 0 0 0
7604 26 2 -1.2000000000000000e-01 1.2435926318412459e+01 2.4140614667754821e+01 2.0973248546751173e+00 0 0 0
4871 17 1 5.9999999999999998e-02 1.4991742218627694e+01 1.8521590630472215e+01 5.8722925573098852e+00 0 0 0
6102 21 1 5.9999999999999998e-02 1.8851302818301274e+01 1.9112464043237097e+01 2.8503822753947397e+00 0 0 0
6100 21 1 5.9999999999999998e-02 1.9050341658346856e+01 1.9260628562779935e+01 1.0416220966500456e+00 0 0 0
6101 21 2 -1.2000000000000000e-01 1.8830774495933856e+01 1.9793728352344139e+01 1.9961999361263858e+00 0 0 0
6103 21 2 -1.2000000000000000e-01 1.9985222689420290e+01 2.0665505357857779e+01 2.1336968913970416e+00 0 0 0
6107 21 6 5.0000000000000000e-01 2.1244007884753699e+01 1.9813299499924966e+01 2.2233679883598225e+00 0 0 0
6109 21 4 -5.0000000000000000e-01 2.2552596297738006e+01 2.0618059837465832e+01 2.3353505964309185e+00 0 0 0
6104 21 1 5.9999999999999998e-02 1.9984383355166347e+01 2.1297330921119730e+01 1.3538536448909295e+00 0 0 0
6105 21 1 5.9999999999999998e-02 1.9663531012139206e+01 2.1305861167417657e+01 2.9795928066477724e+00 0 0 0
6108 21 5 2.9999999999999999e-01 2.2488759967333610e+01 2.2004192312752242e+01 2.2727396357728211e+00 0 0 0
6106 21 7 -5.0000000000000000e-01 2.1298780538886675e+01 1.8653092884573145e+01 2.3109090560459178e+00 0 0 0
6401 22 1 5.9999999999999998e-02 2.1301495652860627e+01 2.2814679971819594e+01 4.7944417489949176e+00 0 0 0
6404 22 1 5.9999999999999998e-02 2.2720853480885630e+01 2.0813671658337615e+01 5.4323591269190477e+00 0 0 0
7626 26 7 -5.0000000000000000e-01 2.2447990480640136e+01 2.3412691471330167e+01 2.5580940795372031e+00 0 0 0
6408 22 1 5.9999999999999998e-02 2.3788051389130747e+01 2.2915991680242549e+01 4.8681855547111699e+00 0 0 0
6407 22 2 -1.2000000000000000e-01 2.3846426174415104e+01 2.2492212822930611e+01 5.8625025222896419e+00 0 0 0
6398 22 1 5.9999999999999998e-02 2.0144621572459432e+01 2.0669303678693645e+01 5.0005600498114688e+00 0 0 0
6396 22 6 5.0000000000000000e-01 1.8733518989494936e+01 2.2255025012271972e+01 5.7793425559238614e+00 0 0 0
6397 22 7 -5.0000000000000000e-01 1.8795969175482433e+01 2.3417661770748634e+01 5.8541867697895285e+00 0 0 0
7620 26 1 5.9999999999999998e-02 1.9990965522003382e+01 2.3648187193620910e+01 1.3662186277602966e+00 0 0 0
6110 21 3 8.0000000000000002e-02 2.3908555118960521e+01 1.9994430964304115e+01 2.5993805335126847e+00 0 0 0
6112 21 1 5.9999999999999998e-02 2.3874201971411221e+01 1.9042867959081512e+01 2.2165144499346114e+00 0 0 0
6402 22 2 -1.2000000000000000e-01 2.1265729964917544e+01 2.2252958250325616e+01 5.7570269990244629e+00 0 0 0
6111 21 1 5.9999999999999998e-02 2.4019913473261624e+01 1.9971312514058415e+01 3.6262572437470597e+00 0 0 0
7622 26 1 5.9999999999999998e-02 1.9882222909950535e+01 2.3742723111016520e+01 3.1872466634000478e+00 0 0 0
6405 22 2 -1.2000000000000000e-01 2.2611206670783641e+01 2.1674788199525739e+01 6.0474824864844638e+00 0 0 0
6399 22 2 -1.2000000000000000e-01 2.0024532492579382e+01 2.1437898245867409e+01 5.8183828319311530e+00 0 0 0
4888 17 1 5.9999999999999998e-02 2.2638427049477038e+01 1.8236933454869767e+01 4.5695299103047109e+00 0 0 0
6113 21 1 5.9999999999999998e-02 2.4791906111623852e+01 2.1232245220056207e+01 1.3503208162015421e+00 0 0 0
6114 21 1 5.9999999999999998e-02 2.5191290421493065e+01 2.1382722207510795e+01 2.9683635782276196e+00 0 0 0
6115 21 2 -1.2000000000000000e-01 2.4949077371407682e+01 2.0627273992228172e+01 2.2044253817069168e+00 0 0 0
6116 21 2 -1.2000000000000000e-01 2.6209639821817547e+01 1.9848836464943172e+01 2.0908166592423192e+00 0 0 0
6121 21 2 -1.2000000000000000e-01 2.7532818887818394e+01 2.0419246571296600e+01 2.3183966313384405e+00 0 0 0
6122 21 2 -1.2000000000000000e-01 2.8826581308877604e+01 1.9695351109225371e+01 2.1360297785882718e+00 0 0 0
6117 21 1 5.9999999999999998e-02 2.6176646589216180e+01 1.9012394850299927e+01 2.7621838007686690e+00 0 0 0
6118 21 1 5.9999999999999998e-02 2.6077085304563969e+01 1.9372041940076521e+01 1.1321173331048187e+00 0 0 0
6124 21 1 5.9999999999999998e-02 2.8756616586647358e+01 1.9119042045057739e+01 1.1838048854873378e+00 0 0 0
6123 21 1 5.9999999999999998e-02 2.9062863828886258e+01 1.8766964997969719e+01 2.7252189970772696e+00 0 0 0
6120 21 1 5.9999999999999998e-02 2.7577321086391937e+01 2.1306996830452203e+01 1.7209619891378292e+00 0 0 0
6119 21 1 5.9999999999999998e-02 2.7481460745186727e+01 2.0855360250216240e+01 3.2668540152379060e+00 0 0 0
6417 22 1 5.9999999999999998e-02 2.8716128760572605e+01 2.2414836083372307e+01 4.6020535424023796e+00 0 0 0
6127 21 3 8.0000000000000002e-02 2.9788636787379900e+01 2.0461936254051796e+01 1.9569024254957217e+00 0 0 0
6125 21 1 5.9999999999999998e-02 2.9813080658880725e+01 2.0989203334002649e+01 2.8277720936518058e+00 0 0 0
6126 21 1 5.9999999999999998e-02 2.9763994037287649e+01 2.1065876374076307e+01 1.1577890764179835e+00 0 0 0
7638 26 1 5.9999999999999998e-02 2.7101463289009814e+01 2.3786765772099169e+01 1.3699945164589602e+00 0 0 0
7632 26 1 5.9999999999999998e-02 2.5016076533073701e+01 2.3740188169967446e+01 2.2708984418918523e+00 0 0 0
6416 22 1 5.9999999999999998e-02 2.7855009500746672e+01 2.0694374385263792e+01 5.7816643215261401e+00 0 0 0
6422 22 1 5.9999999999999998e-02 3.0057572603010989e+01 2.0522244844500847e+01 5.1353617671796377e+00 0 0 0
7644 26 1 5.9999999999999998e-02 2.9907755503618713e+01 2.3690755070257513e+01 1.0575769079709352e+00 0 0 0
6419 22 2 -1.2000000000000000e-01 2.8846491428538400e+01 2.2207722868768812e+01 5.6708690807720252e+00 0 0 0
6413 22 4 -5.0000000000000000e-01 2.6472256432774447e+01 2.2273211173159172e+01 6.0862261201756098e+00 0 0 0
6411 22 6 5.0000000000000000e-01 2.5100113444025492e+01 2.1595844838818074e+01 6.0694914184216486e+00 0 0 0
7637 26 1 5.9999999999999998e-02 2.7274882308115682e+01 2.3832515691716711e+01 3.1438085659951320e+00 0 0 0
6410 22 7 -5.0000000000000000e-01 2.5163195745372498e+01 2.0464889400287483e+01 6.0905396418508548e+00 0 0 0
7643 26 1 5.9999999999999998e-02 2.9967603683379973e+01 2.3512810355515263e+01 2.8284885670291753e+00 0 0 0
4897 17 1 5.9999999999999998e-02 2.7802657483557230e+01 1.8163754018382477e+01 4.9537429453525119e+00 0 0 0
6420 22 2 -1.2000000000000000e-01 3.0099806796100420e+01 2.1403416978713619e+01 5.7993405858505556e+00 0 0 0
4904 17 1 5.9999999999999998e-02 3.0216454886806869e+01 1.8120855196599571e+01 4.9278502624826830e+00 0 0 0
6128 21 4 -5.0000000000000000e-01 3.1161181422940558e+01 1.9685570097843605e+01 1.9485300989883256e+00 0 0 0
6130 21 6 5.0000000000000000e-01 3.2454286542410038e+01 2.0380452951343372e+01 2.1062863886157404e+00 0 0 0
6133 21 2 -1.2000000000000000e-01 3.3770960687194417e+01 1.9659948135482214e+01 2.0759394590300633e+00 0 0 0
6131 21 7 -5.0000000000000000e-01 3.2334844347012826e+01 2.1490296491244859e+01 2.1254893090680711e+00 0 0 0
6132 21 1 5.9999999999999998e-02 3.3878071807766574e+01 1.8966836861963717e+01 1.2595614219749507e+00 0 0 0
6134 21 1 5.9999999999999998e-02 3.4007739982605585e+01 1.8925563195884514e+01 2.8620529791979612e+00 0 0 0
6430 22 1 5.9999999999999998e-02 3.3646026458573971e+01 2.2571301383974429e+01 4.7068547879795553e+00 0 0 0
6424 22 1 5.9999999999999998e-02 3.1390652445543719e+01 2.2362306690250662e+01 4.4937795259416644e+00 0 0 0
7649 26 5 2.9999999999999999e-01 3.2115423171840277e+01 2.3008721068402494e+01 1.6762617609794175e+00 0 0 0
6428 22 1 5.9999999999999998e-02 3.2686889427292691e+01 2.0661114317632435e+01 5.0714886877677881e+00 0 0 0
6431 22 3 8.0000000000000002e-02 3.3709095034505992e+01 2.2134285580333817e+01 5.6599417236055176e+00 0 0 0
6129 21 5 2.9999999999999999e-01 3.1264423021276574e+01 1.8382472954151041e+01 2.1744226592158875e+00 0 0 0
6425 22 2 -1.2000000000000000e-01 3.1355342158361957e+01 2.2031532585134595e+01 5.5273708153017802e+00 0 0 0
6426 22 2 -1.2000000000000000e-01 3.2693775652799879e+01 2.1457550329856371e+01 5.8026652065048623e+00 0 0 0
6432 22 4 -5.0000000000000000e-01 3.4983980157874626e+01 2.1301879847128603e+01 5.8815246167955637e+00 0 0 0
6135 21 1 5.9999999999999998e-02 3.5016670260546910e+01 2.1036384430475856e+01 1.0638995547960910e+00 0 0 0
6137 21 1 5.9999999999999998e-02 3.4972604141598367e+01 2.1294811607174232e+01 2.7781679705310895e+00 0 0 0
6136 21 2 -1.2000000000000000e-01 3.5010716598142949e+01 2.0521800579326570e+01 2.0274498980683746e+00 0 0 0
6433 22 5 2.9999999999999999e-01 3.4965153270360993e+01 1.9963728903114660e+01 5.6416898006556648e+00 0 0 0
7654 26 1 5.9999999999999998e-02 3.4930814098924699e+01 2.3661441201952947e+01 2.8837716470395716e+00 0 0 0
7887 26 2 -1.2000000000000000e-01 2.2908378681455357e+00 2.4479910112561342e+01 2.0747196227339733e+00 1 0 0
7893 26 6 5.0000000000000000e-01 4.7754839861536196e+00 2.4320549752865517e+01 1.9867948141565708e+00 1 0 0
7883 26 1 5.9999999999999998e-02 1.0098620881444464e+00 2.5594008254344701e+01 1.0804266484497720e+00 1 0 0
7884 26 2 -1.2000000000000000e-01 9.8624318332409755e-01 2.5161622076963152e+01 2.0429741458533459e+00 1 0 0
7889 26 2 -1.2000000000000000e-01 3.5639613082875630e+00 2.5210103167649677e+01 1.9182455765096360e+00 1 0 0
7890 26 1 5.9999999999999998e-02 3.5242635608853599e+00 2.5903925091201497e+01 1.1141539091964772e+00 1 0 0
7891 26 1 5.9999999999999998e-02 3.5657176630749112e+00 2.5977427827186855e+01 2.6417610886569638e+00 1 0 0
7885 26 1 5.9999999999999998e-02 9.8878101832176557e-01 2.5897259496094829e+01 2.8312016118259145e+00 1 0 0
9400 31 1 5.9999999999999998e-02 9.7947023338794659e-01 2.7817509017806110e+01 1.6015462030322178e+00 1 0 0
9406 31 1 5.9999999999999998e-02 3.3273596913333141e+00 2.8070400278805675e+01 1.3178394467151016e+00 1 0 0
8187 27 1 5.9999999999999998e-02 4.7018596256590133e+00 2.6850395352330303e+01 4.9924811956387467e+00 1 0 0
9402 31 1 5.9999999999999998e-02 7.9299376796377319e-01 2.8372591062955404e+01 3.1476426419429795e+00 1 0 0
9408 31 1 5.9999999999999998e-02 3.3809951679773729e+00 2.8179709978090088e+01 3.0798358746498717e+00 1 0 0
9401 31 2 -1.2000000000000000e-01 8.4438453397041224e-01 2.8762702293812467e+01 2.1604344501393280e+00 1 0 0
9407 31 2 -1.2000000000000000e-01 3.4040848386845504e+00 2.8814255855792997e+01 2.1493823596243224e+00 1 0 0
9404 31 2 -1.2000000000000000e-01 2.1348755690450139e+00 2.9479592774923034e+01 1.9895763318225217e+00 1 0 0
8184 27 1 5.9999999999999998e-02 3.9338439091198962e+00 2.4761665456106488e+01 5.4458433710734457e+00 1 0 0
9409 31 2 -1.2000000000000000e-01 4.6275666074758934e+00 2.9539409199891139e+01 2.0069129524861835e+00 1 0 0
9704 32 1 5.9999999999999998e-02 4.8047920268478013e+00 2.9206108790870530e+01 4.8967134284407399e+00 1 0 0
8181 27 5 2.9999999999999999e-01 1.1581351480742628e+00 2.4297894891528657e+01 5.7281101180720899e+00 1 0 0
8182 27 6 5.0000000000000000e-01 2.3465094568992222e+00 2.6330741732698460e+01 5.9066707239500111e+00 1 0 0
8183 27 7 -5.0000000000000000e-01 2.3061371751705102e+00 2.7379526823022882e+01 5.7619494044937634e+00 1 0 0
8180 27 4 -5.0000000000000000e-01 1.0239952775088805e+00 2.5628178441796958e+01 5.8704001732405287e+00 1 0 0
9701 32 5 2.9999999999999999e-01 2.1434026211510551e+00 2.8784629300606742e+01 5.4996107586461918e+00 1 0 0
8188 27 2 -1.2000000000000000e-01 4.7856057314592988e+00 2.6401886752744563e+01 5.9980453913374570e+00 1 0 0
9412 31 7 -5.0000000000000000e-01 5.7705922171618251e+00 2.7536026179698801e+01 2.1135738635630701e+00 1 0 0
9413 31 6 5.0000000000000000e-01 5.8594413517363959e+00 2.8607670962740475e+01 2.1943908646203321e+00 1 0 0
9705 32 2 -1.2000000000000000e-01 4.7756902724807579e+00 2.9963284576688068e+01 5.6814076217133822e+00 1 0 0
9700 32 4 -5.0000000000000000e-01 2.0526167559639954e+00 3.0116239395867030e+01 5.3510857924626531e+00 1 0 0
9403 31 1 5.9999999999999998e-02 2.2190386018923318e+00 2.9938746952297958e+01 1.0353967665481185e+00 1 0 0
9410 31 1 5.9999999999999998e-02 4.5626955403393472e+00 3.0025384958715037e+01 1.0209043875410846e+00 1 0 0
7894 26 5 2.9999999999999999e-01 6.0858171221476063e+00 2.6216484704450135e+01 2.4000283725228968e+00 1 0 0
7902 26 2 -1.2000000000000000e-01 9.8541343285784091e+00 2.4267570693049876e+01 2.1237094544862249e+00 1 0 0
8190 27 1 5.9999999999999998e-02 6.1311302743571625e+00 2.4954521585345528e+01 5.3222974215552235e+00 1 0 0
8191 27 2 -1.2000000000000000e-01 6.1759490465288458e+00 2.5828356205143109e+01 5.9911101696439175e+00 1 0 0
7895 26 4 -5.0000000000000000e-01 6.1368514617293179e+00 2.4904726379891873e+01 2.0732769285498018e+00 1 0 0
7896 26 3 8.0000000000000002e-02 7.4958432589392192e+00 2.4150058980661196e+01 2.0190730971370923e+00 1 0 0
7899 26 1 5.9999999999999998e-02 8.4135733262414369e+00 2.5591715273465198e+01 1.0606433838525930e+00 1 0 0
7901 26 2 -1.2000000000000000e-01 8.4862767749776928e+00 2.4916682887450538e+01 1.9489735695863184e+00 1 0 0
8194 27 1 5.9999999999999998e-02 7.0936667598015397e+00 2.7236671612291442e+01 4.9445515506780353e+00 1 0 0
7900 26 1 5.9999999999999998e-02 8.4191236979890931e+00 2.5585339902880918e+01 2.7853125849031217e+00 1 0 0
9424 31 1 5.9999999999999998e-02 1.0926482166407515e+01 2.7912717506636191e+01 1.4309289239860568e+00 1 0 0
7603 26 2 -1.2000000000000000e-01 1.1142074530498205e+01 2.4948490575571917e+01 2.0846446283117186e+00 0 0 0
7602 26 1 5.9999999999999998e-02 1.1057292527952198e+01 2.5627873832204948e+01 1.2281784428192843e+00 0 0 0
9418 31 1 5.9999999999999998e-02 8.5197895254940441e+00 2.7852527324899107e+01 1.6829162305138161e+00 1 0 0
7601 26 1 5.9999999999999998e-02 1.1125543504607501e+01 2.5613179677968589e+01 2.9341963945495704e+00 0 0 0
9417 31 1 5.9999999999999998e-02 8.7922933132407213e+00 2.8296640594473860e+01 3.2864899661181854e+00 1 0 0
9422 31 2 -1.2000000000000000e-01 1.0901087163999559e+01 2.8768269495008109e+01 2.1150155030907039e+00 1 0 0
9416 31 3 8.0000000000000002e-02 8.6017776740140839e+00 2.8612298626448016e+01 2.3769342650584822e+00 1 0 0
9423 31 1 5.9999999999999998e-02 1.1051018833874764e+01 2.8242763162515153e+01 3.0163269166941236e+00 1 0 0
9421 31 2 -1.2000000000000000e-01 9.5962536272012411e+00 2.9360058746357964e+01 2.1131009686588165e+00 1 0 0
9415 31 4 -5.0000000000000000e-01 7.2074075377067564e+00 2.9288666810149117e+01 2.2816779200199599e+00 1 0 0
8193 27 2 -1.2000000000000000e-01 7.3564768407735990e+00 2.6632812767499630e+01 5.8498665612617895e+00 1 0 0
9710 32 1 5.9999999999999998e-02 7.5106854366780507e+00 2.9568214541924085e+01 5.1242872131556201e+00 1 0 0
8202 27 1 5.9999999999999998e-02 1.1422282314722377e+01 2.5318620190905904e+01 5.1422499667955197e+00 1 0 0
8199 27 4 -5.0000000000000000e-01 1.0035357924195713e+01 2.6618950809434743e+01 5.8602079508561404e+00 1 0 0
8197 27 6 5.0000000000000000e-01 8.6595904251635734e+00 2.5871417305121980e+01 5.7689666784511049e+00 1 0 0
8196 27 7 -5.0000000000000000e-01 8.8175579470394929e+00 2.4779601205686788e+01 5.5291021484146485e+00 1 0 0
8200 27 3 8.0000000000000002e-02 1.1488974198309741e+01 2.6011536334255773e+01 5.8219303614164541e+00 1 0 0
9419 31 1 5.9999999999999998e-02 9.4680414806742537e+00 2.9824208903901717e+01 1.1606356240123259e+00 1 0 0
9123 31 2 -1.2000000000000000e-01 1.2153439894691882e+01 2.9476807710663703e+01 2.0276204467889709e+00 0 0 0
8198 27 5 2.9999999999999999e-01 9.8508273133391153e+00 2.7940543649907941e+01 6.1225118589180374e+00 1 0 0
9716 32 7 -5.0000000000000000e-01 9.8468754526930447e+00 2.9337506363348567e+01 6.0441149685408435e+00 1 0 0
9122 31 1 5.9999999999999998e-02 1.2235425361011171e+01 2.9918531651779059e+01 1.0277243755468208e+00 0 0 0
8203 27 1 5.9999999999999998e-02 1.2382077222112649e+01 2.7266874821675174e+01 4.8935505748033536e+00 1 0 0
9722 32 1 5.9999999999999998e-02 1.2506281032178940e+01 2.9551921990424812e+01 5.5421055140246747e+00 1 0 0
7608 26 1 5.9999999999999998e-02 1.3229913596520211e+01 2.5474694793486616e+01 1.2348740555468174e+00 0 0 0
7609 26 3 8.0000000000000002e-02 1.3401542597524079e+01 2.4850765685317189e+01 2.0048279858885647e+00 0 0 0
7607 26 1 5.9999999999999998e-02 1.3356120412277571e+01 2.5449990458548239e+01 2.8498302105416777e+00 0 0 0
7612 26 6 5.0000000000000000e-01 1.6065568271021590e+01 2.4822922095595555e+01 1.9172333450690089e+00 0 0 0
7613 26 7 -5.0000000000000000e-01 1.5916656348101432e+01 2.5871211875575309e+01 1.7624356239238324e+00 0 0 0
7906 27 1 5.9999999999999998e-02 1.4949633926572702e+01 2.7083814628854633e+01 4.6501321966891194e+00 0 0 0
9131 31 5 2.9999999999999999e-01 1.5895772626648528e+01 2.7321734175907856e+01 1.7214267079060430e+00 0 0 0
9126 31 1 5.9999999999999998e-02 1.3262650327911270e+01 2.7958670446583110e+01 1.6218156357062772e+00 0 0 0
9124 31 2 -1.2000000000000000e-01 1.3418942664055436e+01 2.8819731474942976e+01 2.2763354820495811e+00 0 0 0
9130 31 4 -5.0000000000000000e-01 1.5822874282912164e+01 2.8631107997608204e+01 2.1054817916863802e+00 0 0 0
9125 31 1 5.9999999999999998e-02 1.3411833103758239e+01 2.8498166140037537e+01 3.3322040436952842e+00 0 0 0
7912 27 1 5.9999999999999998e-02 1.7241845763227058e+01 2.7372051389113967e+01 4.8231711269692363e+00 0 0 0
9132 31 6 5.0000000000000000e-01 1.7176345376182070e+01 2.9262853629127996e+01 2.0477002336249508e+00 0 0 0
9129 31 3 8.0000000000000002e-02 1.4477969084380447e+01 2.9412533060716196e+01 2.0635324412184639e+00 0 0 0
7910 27 1 5.9999999999999998e-02 1.6284979482916839e+01 2.5259119129559959e+01 5.0229402776035581e+00 0 0 0
8208 27 1 5.9999999999999998e-02 1.3699532219472431e+01 2.5296637449541532e+01 5.0014392580789684e+00 1 0 0
9430 32 1 5.9999999999999998e-02 1.7477173693602069e+01 2.9750421507632787e+01 5.2191024015179863e+00 0 0 0
7913 27 3 8.0000000000000002e-02 1.7236480258072859e+01 2.6829618367616554e+01 5.6736796045433708e+00 0 0 0
9728 32 1 5.9999999999999998e-02 1.4683454272839192e+01 2.9593286595180654e+01 5.1325485555060002e+00 1 0 0
7907 27 2 -1.2000000000000000e-01 1.5009016409699301e+01 2.6670340221487670e+01 5.6450432077440986e+00 0 0 0
7908 27 2 -1.2000000000000000e-01 1.6291325952642755e+01 2.6073071161473614e+01 5.8197769870339799e+00 0 0 0
8205 27 2 -1.2000000000000000e-01 1.2494132464711615e+01 2.6745875656447968e+01 5.7798932225210811e+00 1 0 0
9127 31 1 5.9999999999999998e-02 1.4603808049116203e+01 3.0093819593641800e+01 2.7988283017828968e+00 0 0 0
9128 31 1 5.9999999999999998e-02 1.4356136749066719e+01 2.9841350980438285e+01 1.1577802695505919e+00 0 0 0
8206 27 2 -1.2000000000000000e-01 1.3745292786378050e+01 2.6005834187255402e+01 5.8351042007284040e+00 1 0 0
7915 27 5 2.9999999999999999e-01 1.8661380355745550e+01 2.4813540325366958e+01 5.8243420601705855e+00 0 0 0
9135 31 2 -1.2000000000000000e-01 1.8504469516273410e+01 2.8496312849770653e+01 2.2268326624761325e+00 0 0 0
7617 26 1 5.9999999999999998e-02 1.8518264848724691e+01 2.5415868699464465e+01 1.2243076404144444e+00 0 0 0
7619 26 1 5.9999999999999998e-02 1.8372628157324261e+01 2.5489617915075112e+01 2.9472659027395949e+00 0 0 0
9134 31 1 5.9999999999999998e-02 1.8683402503182357e+01 2.7718505828666917e+01 1.4460417983284124e+00 0 0 0
7627 26 6 5.0000000000000000e-01 2.2425435050173490e+01 2.4491019981793325e+01 2.4776025963126456e+00 0 0 0
9136 31 1 5.9999999999999998e-02 1.8576618744808624e+01 2.7767646914514387e+01 3.0579094094569910e+00 0 0 0
7621 26 2 -1.2000000000000000e-01 1.9894191593022484e+01 2.4345131114647764e+01 2.2561386511735781e+00 0 0 0
7618 26 2 -1.2000000000000000e-01 1.8546696862089284e+01 2.4842131124859883e+01 2.1276371571286963e+00 0 0 0
7623 26 2 -1.2000000000000000e-01 2.1087002649118308e+01 2.5193735360597579e+01 2.2025720671141769e+00 0 0 0
7625 26 1 5.9999999999999998e-02 2.0967168742410372e+01 2.6010209593316272e+01 2.8475453012147121e+00 0 0 0
7624 26 1 5.9999999999999998e-02 2.1010318718467154e+01 2.5612495169888113e+01 1.2584437260343009e+00 0 0 0
7921 27 1 5.9999999999999998e-02 2.2509034243685189e+01 2.7326361182040557e+01 4.8342645891739080e+00 0 0 0
9140 31 1 5.9999999999999998e-02 2.1021441142719723e+01 2.8029494386425270e+01 1.8089650558094776e+00 0 0 0
9142 31 1 5.9999999999999998e-02 2.1091734634796538e+01 2.8374046718918539e+01 3.3754013225740760e+00 0 0 0
9141 31 2 -1.2000000000000000e-01 2.1026527009717068e+01 2.8875933337118781e+01 2.4485820122516295e+00 0 0 0
9147 31 6 5.0000000000000000e-01 2.3587357749906911e+01 2.8992478137744669e+01 2.2836773099290100e+00 0 0 0
9146 31 7 -5.0000000000000000e-01 2.3717551529831720e+01 2.7964371709014515e+01 2.5962111676845425e+00 0 0 0
7628 26 5 2.9999999999999999e-01 2.3640503309789448e+01 2.6595891298462163e+01 2.8916510574492857e+00 0 0 0
7629 26 4 -5.0000000000000000e-01 2.3734121852573047e+01 2.5245301594043987e+01 2.6488393118590086e+00 0 0 0
7924 27 1 5.9999999999999998e-02 2.3885900549662061e+01 2.5446681502502972e+01 5.4305149014275891e+00 0 0 0
9138 31 2 -1.2000000000000000e-01 1.9689651225420466e+01 2.9339101010812183e+01 2.2054082526399621e+00 0 0 0
7918 27 1 5.9999999999999998e-02 2.1234179936331813e+01 2.5306319093736334e+01 5.1388247082956697e+00 0 0 0
9438 32 1 5.9999999999999998e-02 2.2374497362854722e+01 2.9662164903956533e+01 5.3165333211292882e+00 0 0 0
9143 31 2 -1.2000000000000000e-01 2.2199984499066058e+01 2.9655367422037621e+01 2.0638923432940839e+00 0 0 0
7916 27 6 5.0000000000000000e-01 1.9946410534319881e+01 2.6834094406385358e+01 5.8162080358062829e+00 0 0 0
7914 27 4 -5.0000000000000000e-01 1.8608241026344761e+01 2.6095547608416076e+01 5.7268938863940742e+00 0 0 0
9435 32 5 2.9999999999999999e-01 1.9763729007140533e+01 2.9289533769475167e+01 5.9914479617501373e+00 0 0 0
7917 27 7 -5.0000000000000000e-01 1.9891584786362163e+01 2.7935798408960018e+01 5.8949034252946539e+00 0 0 0
7925 27 2 -1.2000000000000000e-01 2.3794658890632235e+01 2.6261726256537301e+01 6.0923474884901534e+00 0 0 0
9137 31 1 5.9999999999999998e-02 1.9682109195566429e+01 2.9909204656459458e+01 1.2976456780542003e+00 0 0 0
7922 27 2 -1.2000000000000000e-01 2.2502812427981052e+01 2.6863794861366348e+01 5.7998844501226561e+00 0 0 0
9139 31 1 5.9999999999999998e-02 1.9399958640243867e+01 3.0099483039756525e+01 2.9279977844289808e+00 0 0 0
7919 27 2 -1.2000000000000000e-01 2.1268153291704571e+01 2.6043702066548271e+01 5.8771228182505633e+00 0 0 0
9144 31 1 5.9999999999999998e-02 2.1994084865864831e+01 3.0057258661483324e+01 1.0603749951279706e+00 0 0 0
7631 26 1 5.9999999999999998e-02 2.5158305215904711e+01 2.4395936852646649e+01 3.8587107597687496e+00 0 0 0
7642 26 2 -1.2000000000000000e-01 2.9865957736647392e+01 2.4263030068086326e+01 2.0700351114747679e+00 0 0 0
7630 26 3 8.0000000000000002e-02 2.5084305761608146e+01 2.4561255120419229e+01 2.8389769153869979e+00 0 0 0
7636 26 2 -1.2000000000000000e-01 2.7301832156060151e+01 2.4406107056674653e+01 2.2499931029289475e+00 0 0 0
7928 27 1 5.9999999999999998e-02 2.4969242764244385e+01 2.7538421829683291e+01 5.0639225006866404e+00 0 0 0
7640 26 1 5.9999999999999998e-02 2.8526943673489768e+01 2.5646151638573411e+01 1.1490474346557547e+00 0 0 0
7633 26 1 5.9999999999999998e-02 2.5971194566175825e+01 2.5818621422704222e+01 1.5536500700992355e+00 0 0 0
7635 26 2 -1.2000000000000000e-01 2.6083313141543805e+01 2.5216425001202008e+01 2.4342742544619638e+00 0 0 0
7641 26 2 -1.2000000000000000e-01 2.8551341776466437e+01 2.5041947760580904e+01 2.0832266244753708e+00 0 0 0
7639 26 1 5.9999999999999998e-02 2.8615761422040400e+01 2.5787294460464196e+01 2.9225341823202671e+00 0 0 0
7634 26 1 5.9999999999999998e-02 2.6320367335116298e+01 2.6032496075235379e+01 3.0851474951121989e+00 0 0 0
9158 31 1 5.9999999999999998e-02 2.8449266136749689e+01 2.8128372270944308e+01 1.1280553045544714e+00 0 0 0
9152 31 1 5.9999999999999998e-02 2.6141401160991151e+01 2.8118651046529838e+01 1.4017664874526148e+00 0 0 0
9157 31 1 5.9999999999999998e-02 2.8335474447820133e+01 2.8026940162025255e+01 2.8617712255455121e+00 0 0 0
9156 31 2 -1.2000000000000000e-01 2.8489039706287983e+01 2.8773921614419454e+01 2.0305958620807054e+00 0 0 0
9150 31 3 8.0000000000000002e-02 2.6176809790207262e+01 2.8889777087062438e+01 2.0872975360152877e+00 0 0 0
9151 31 1 5.9999999999999998e-02 2.6083499291470641e+01 2.8463172286219365e+01 3.0451058385072969e+00 0 0 0
7937 27 1 5.9999999999999998e-02 2.9676769285130050e+01 2.6660280383558483e+01 4.7102056035077640e+00 0 0 0
9149 31 4 -5.0000000000000000e-01 2.4869945864285992e+01 2.9659073309430724e+01 1.9067106707056698e+00 0 0 0
9155 31 2 -1.2000000000000000e-01 2.7210403820172058e+01 2.9519941432208984e+01 2.0605466718348429e+00 0 0 0
9161 31 2 -1.2000000000000000e-01 2.9762283448345624e+01 2.9486345975081846e+01 2.1244017925544187e+00 0 0 0
7927 27 2 -1.2000000000000000e-01 2.4996629434467469e+01 2.6975799018737010e+01 6.0455758239323591e+00 0 0 0
7936 27 1 5.9999999999999998e-02 2.8828848084420311e+01 2.5154722526232359e+01 5.7456455175247880e+00 0 0 0
9456 32 1 5.9999999999999998e-02 3.0160053934303605e+01 2.9821580164891859e+01 5.2913006465828669e+00 0 0 0
7939 27 2 -1.2000000000000000e-01 2.9832971047263715e+01 2.6562225597314971e+01 5.7756524129224305e+00 0 0 0
9444 32 1 5.9999999999999998e-02 2.5054431271514545e+01 2.9594767388301165e+01 5.5421689913101950e+00 0 0 0
9159 31 1 5.9999999999999998e-02 2.9730459897875591e+01 3.0151032637170573e+01 2.9554194425418108e+00 0 0 0
9160 31 1 5.9999999999999998e-02 2.9704904584063733e+01 3.0173983477599403e+01 1.2922267415548527e+00 0 0 0
7653 26 2 -1.2000000000000000e-01 3.4810999666380184e+01 2.4296265344313142e+01 2.0008270704477384e+00 0 0 0
7648 26 4 -5.0000000000000000e-01 3.2159731305159291e+01 2.4333957586244860e+01 1.9145066924619478e+00 0 0 0
9164 31 1 5.9999999999999998e-02 3.0937034420120803e+01 2.8171436755070918e+01 1.2127125262316307e+00 0 0 0
7646 26 1 5.9999999999999998e-02 3.0761706150944736e+01 2.5696087661104833e+01 1.3696345989989744e+00 0 0 0
7645 26 1 5.9999999999999998e-02 3.0743064941824521e+01 2.5498197836499990e+01 2.9862221402440832e+00 0 0 0
7647 26 3 8.0000000000000002e-02 3.0817748135466886e+01 2.5046993887096093e+01 2.1200277171873503e+00 0 0 0
7650 26 6 5.0000000000000000e-01 3.3449353080653303e+01 2.5067469170133197e+01 2.0365334653482807e+00 0 0 0
7651 26 7 -5.0000000000000000e-01 3.3340421771257418e+01 2.6200551997769647e+01 2.2121514780727440e+00 0 0 0
7944 27 1 5.9999999999999998e-02 3.2257828589937958e+01 2.7150538659584640e+01 4.6583941376523033e+00 0 0 0
9169 31 5 2.9999999999999999e-01 3.3440589986327851e+01 2.7595009319680980e+01 1.8303152251684742e+00 0 0 0
9168 31 4 -5.0000000000000000e-01 3.3420200436066018e+01 2.8916089109064760e+01 1.8160680319312261e+00 0 0 0
9163 31 1 5.9999999999999998e-02 3.1182672292185231e+01 2.8150314395249762e+01 2.8784423133648378e+00 0 0 0
9162 31 2 -1.2000000000000000e-01 3.1098655484661688e+01 2.8848332064848424e+01 2.0442529500156237e+00 0 0 0
7948 27 1 5.9999999999999998e-02 3.3456619195221812e+01 2.4915931020162073e+01 4.8322029800532063e+00 0 0 0
7942 27 1 5.9999999999999998e-02 3.1045081976525626e+01 2.5003628827683656e+01 5.2361563658897055e+00 0 0 0
9167 31 3 8.0000000000000002e-02 3.2049746896366344e+01 2.9591885916388922e+01 1.8844028749764348e+00 0 0 0
9170 31 6 5.0000000000000000e-01 3.4786585998589892e+01 2.9630884622370370e+01 1.6606271960005583e+00 0 0 0
7950 27 1 5.9999999999999998e-02 3.4519956738224728e+01 2.6695242703466164e+01 4.4124961623151275e+00 0 0 0
7945 27 2 -1.2000000000000000e-01 3.2387801315658145e+01 2.6534483516823638e+01 5.5864229251726316e+00 0 0 0
9462 32 1 5.9999999999999998e-02 3.2400552114485379e+01 2.9931586251274357e+01 4.7797781298822892e+00 0 0 0
7951 27 3 8.0000000000000002e-02 3.4632798812905833e+01 2.6456748926206398e+01 5.3746009058615662e+00 0 0 0
7946 27 2 -1.2000000000000000e-01 3.3612813890501599e+01 2.5723867743767869e+01 5.5849397174390658e+00 0 0 0
7940 27 2 -1.2000000000000000e-01 3.1143761053415382e+01 2.5910120895168639e+01 5.8848754233240621e+00 0 0 0
7949 27 1 5.9999999999999998e-02 3.4584482764936375e+01 2.7264554877956261e+01 5.9678882370536357e+00 0 0 0
9166 31 1 5.9999999999999998e-02 3.1904413594324144e+01 3.0169200824568737e+01 1.0754691668370941e+00 0 0 0
9405 31 1 5.9999999999999998e-02 2.0754840133167982e+00 3.0266152139995665e+01 2.6572204602264859e+00 1 0 0
9411 31 1 5.9999999999999998e-02 4.6650229440599045e+00 3.0305628606286287e+01 2.8039030307275192e+00 1 0 0
10918 36 6 5.0000000000000000e-01 8.6353466721862160e-01 3.3989966885217441e+01 1.8485254228362895e+00 1 0 0
10920 36 1 5.9999999999999998e-02 2.2866209997369427e+00 3.2575999473741994e+01 1.0636821467861055e+00 1 0 0
10926 36 1 5.9999999999999998e-02 4.7344793304963488e+00 3.2561368551404293e+01 1.2012555703617338e+00 1 0 0
10928 36 1 5.9999999999999998e-02 4.6917433242749302e+00 3.2682419723700093e+01 2.9271874062383070e+00 1 0 0
10922 36 1 5.9999999999999998e-02 2.2213348314587265e+00 3.2453747752333683e+01 2.7241224339054448e+00 1 0 0
10921 36 2 -1.2000000000000000e-01 2.1809495547966287e+00 3.3180030901004194e+01 1.9011797703501994e+00 1 0 0
10927 36 2 -1.2000000000000000e-01 4.6932656959121646e+00 3.3263967403534402e+01 1.9696835818326321e+00 1 0 0
10924 36 2 -1.2000000000000000e-01 3.4006678572921345e+00 3.3912515397669829e+01 1.9434172069398017e+00 1 0 0
9698 32 1 5.9999999999999998e-02 6.4429493052801912e-01 3.1471297097385978e+01 4.6693735541936938e+00 1 0 0
10923 36 1 5.9999999999999998e-02 3.4546249150836732e+00 3.4342797738111386e+01 9.7269672216344472e-01 1 0 0
10925 36 1 5.9999999999999998e-02 3.3697770524289918e+00 3.4572295855752060e+01 2.7184215245381655e+00 1 0 0
10919 36 7 -5.0000000000000000e-01 7.3579827432850775e-01 3.5073753050737992e+01 1.8793666085248488e+00 1 0 0
11216 37 1 5.9999999999999998e-02 9.9213119810956285e-01 3.3974861526177257e+01 4.6997880403788734e+00 1 0 0
11222 37 6 5.0000000000000000e-01 4.7532415254235998e+00 3.5492268881543936e+01 5.7266674150061210e+00 1 0 0
10931 36 1 5.9999999999999998e-02 5.8735927247551460e+00 3.4734293842360856e+01 2.8714154473106679e+00 1 0 0
10929 36 2 -1.2000000000000000e-01 5.9653451571944922e+00 3.4022030470264518e+01 2.0571203639335063e+00 1 0 0
11219 37 3 8.0000000000000002e-02 2.0704586938613412e+00 3.5452047609715542e+01 5.3064448730552236e+00 1 0 0
9702 32 6 5.0000000000000000e-01 3.4817491925057475e+00 3.0814454645275443e+01 5.6272977576500409e+00 1 0 0
9703 32 7 -5.0000000000000000e-01 3.5314274745982623e+00 3.1867393011617892e+01 5.7516474541227947e+00 1 0 0
10930 36 1 5.9999999999999998e-02 5.8499793383531173e+00 3.4588060763725402e+01 1.1244840962061367e+00 1 0 0
9699 32 3 8.0000000000000002e-02 7.6212700117608934e-01 3.0949300252022020e+01 5.5545456586655373e+00 1 0 0
11214 37 2 -1.2000000000000000e-01 1.0611078188863192e+00 3.4749139929931822e+01 5.4640828240071579e+00 1 0 0
11220 37 4 -5.0000000000000000e-01 3.4660899371099378e+00 3.4741796456152734e+01 5.4907380126323941e+00 1 0 0
11221 37 5 2.9999999999999999e-01 3.6369354602251964e+00 3.3473498821947494e+01 5.4090013374410946e+00 1 0 0
11225 37 2 -1.2000000000000000e-01 6.0153333082181515e+00 3.4726195322438201e+01 6.0599284953664423e+00 1 0 0
11218 37 1 5.9999999999999998e-02 2.0901593454414678e+00 3.5753248098607301e+01 4.2674804348517172e+00 1 0 0
9707 32 1 5.9999999999999998e-02 6.0216945973410567e+00 3.1377416188454962e+01 4.5670074937199150e+00 1 0 0
9708 32 2 -1.2000000000000000e-01 5.9712886170770920e+00 3.0807646149365507e+01 5.5542583184659211e+00 1 0 0
9121 31 1 5.9999999999999998e-02 1.2003019958072946e+01 3.0291841166444939e+01 2.7376630310750203e+00 0 0 0
9420 31 1 5.9999999999999998e-02 9.5798014764066384e+00 3.0244765597549652e+01 2.7377121923807075e+00 1 0 0
11224 37 1 5.9999999999999998e-02 6.2602671488346875e+00 3.3812716194031267e+01 5.4816955379337013e+00 1 0 0
10932 36 7 -5.0000000000000000e-01 7.1746860535894106e+00 3.2007360910262122e+01 2.2677454767210858e+00 1 0 0
10933 36 6 5.0000000000000000e-01 7.1895515746080463e+00 3.3105850692283845e+01 2.2336771261093102e+00 1 0 0
9414 31 5 2.9999999999999999e-01 7.1167326318129653e+00 3.0608761544591545e+01 2.0847743769589480e+00 1 0 0
10938 36 1 5.9999999999999998e-02 9.8545440490276892e+00 3.2752478180150533e+01 1.1393396632386974e+00 1 0 0
10936 36 3 8.0000000000000002e-02 9.9190622317710897e+00 3.3123010629352606e+01 2.0495189227674171e+00 1 0 0
10937 36 1 5.9999999999999998e-02 1.0099445011729063e+01 3.2355966876687944e+01 2.7473655265825268e+00 1 0 0
10935 36 4 -5.0000000000000000e-01 8.5803901520529706e+00 3.3797274619541021e+01 2.2689699015787879e+00 1 0 0
9714 32 1 5.9999999999999998e-02 8.4338303411081235e+00 3.1622190626657154e+01 4.6165459558587871e+00 1 0 0
10941 36 2 -1.2000000000000000e-01 1.0886377979993268e+01 3.3928014594362011e+01 2.0490975983725987e+00 1 0 0
11230 37 1 5.9999999999999998e-02 8.5586171773628674e+00 3.4300801947270728e+01 5.2338738546674231e+00 1 0 0
10939 36 1 5.9999999999999998e-02 1.0941820899819898e+01 3.4572517525030399e+01 1.1526647734683519e+00 1 0 0
10940 36 1 5.9999999999999998e-02 1.0722117607020721e+01 3.4673190775087136e+01 2.7669272311209099e+00 1 0 0
10934 36 5 2.9999999999999999e-01 8.5161505607179588e+00 3.5126190933279439e+01 2.1414273544048585e+00 1 0 0
9713 32 2 -1.2000000000000000e-01 8.5121110743580637e+00 3.1247626991806044e+01 5.6267468406138432e+00 1 0 0
9717 32 6 5.0000000000000000e-01 9.7958738082268848e+00 3.0458907676320880e+01 5.9102329910576081e+00 1 0 0
11228 37 2 -1.2000000000000000e-01 7.1911516990413213e+00 3.5594252040383225e+01 5.8830848998334595e+00 1 0 0
11231 37 2 -1.2000000000000000e-01 8.4953795487090833e+00 3.4978025466772145e+01 5.9877690459324207e+00 1 0 0
11233 37 2 -1.2000000000000000e-01 9.7450233015488852e+00 3.5676363677529928e+01 5.8034997997329612e+00 1 0 0
11237 37 6 5.0000000000000000e-01 1.1024386535168667e+01 3.4836732764314341e+01 6.0427354742178423e+00 1 0 0
9711 32 2 -1.2000000000000000e-01 7.3325024913592154e+00 3.0356772811390851e+01 5.8062110482719573e+00 1 0 0
9719 32 4 -5.0000000000000000e-01 1.1159342124377535e+01 3.1099700296109194e+01 5.7764627059031000e+00 1 0 0
9718 32 5 2.9999999999999999e-01 1.1015097566120323e+01 3.2427600078248638e+01 5.9486759922308625e+00 1 0 0
11227 37 1 5.9999999999999998e-02 7.3327787139146263e+00 3.5883742126999060e+01 4.8431918027286294e+00 1 0 0
11234 37 1 5.9999999999999998e-02 9.7117675794101057e+00 3.6152513111286609e+01 4.8290905579994297e+00 1 0 0
10943 36 1 5.9999999999999998e-02 1.2158277523064731e+01 3.3166488239180751e+01 3.4359042346616486e+00 1 0 0
10942 36 2 -1.2000000000000000e-01 1.2199632331446216e+01 3.3376882118067840e+01 2.3307619155491737e+00 1 0 0
10944 36 1 5.9999999999999998e-02 1.2388282031157960e+01 3.2381446109480983e+01 1.9571251058356363e+00 1 0 0
9726 32 2 -1.2000000000000000e-01 1.4771293717374686e+01 3.0411035725664064e+01 5.8526204182479367e+00 1 0 0
11239 37 4 -5.0000000000000000e-01 1.2379844567563323e+01 3.5568065552723880e+01 6.0875139268991552e+00 1 0 0
9428 32 2 -1.2000000000000000e-01 1.7376229071231393e+01 3.0557088735656084e+01 5.9584368349256609e+00 0 0 0
9133 31 7 -5.0000000000000000e-01 1.7162461211917545e+01 3.0344744028270412e+01 1.9225900457662928e+00 0 0 0
9426 32 1 5.9999999999999998e-02 1.6010271431684831e+01 3.1725009171526981e+01 4.6773104976095210e+00 0 0 0
10643 36 2 -1.2000000000000000e-01 1.3445793269385712e+01 3.4058659157332890e+01 2.1518208014325544e+00 0 0 0
9723 32 1 5.9999999999999998e-02 1.3363761368888419e+01 3.1567146186655975e+01 4.7380590881398561e+00 1 0 0
10646 36 1 5.9999999999999998e-02 1.4741269434965112e+01 3.2485867492705232e+01 2.1449771181746811e+00 0 0 0
10644 36 2 -1.2000000000000000e-01 1.4743245850479887e+01 3.3520058368491419e+01 2.4887406929549432e+00 0 0 0
10650 36 4 -5.0000000000000000e-01 1.7011018190479991e+01 3.3291308315940377e+01 1.9366466424983022e+00 0 0 0
10645 36 1 5.9999999999999998e-02 1.4813839946839570e+01 3.3358779073795404e+01 3.5559151170644427e+00 0 0 0
10649 36 3 8.0000000000000002e-02 1.5749324771006020e+01 3.4128964132767521e+01 2.0174811585247534e+00 0 0 0
10651 36 5 2.9999999999999999e-01 1.6935345755417380e+01 3.1920581550577612e+01 1.7790049746098289e+00 0 0 0
10648 36 1 5.9999999999999998e-02 1.5588296580954658e+01 3.4536014440695297e+01 1.0837521887967960e+00 0 0 0
10642 36 1 5.9999999999999998e-02 1.3472027181633891e+01 3.4432843334411572e+01 1.0991143127252980e+00 0 0 0
10647 36 1 5.9999999999999998e-02 1.5847105436160700e+01 3.4845122259399815e+01 2.7569295665391347e+00 0 0 0
10641 36 1 5.9999999999999998e-02 1.3329273372964634e+01 3.4964701848956572e+01 2.8288133845296186e+00 0 0 0
11242 37 1 5.9999999999999998e-02 1.3705130040400640e+01 3.4409939934422340e+01 5.0253370115247664e+00 1 0 0
9427 32 2 -1.2000000000000000e-01 1.6049098118025700e+01 3.1181354108872821e+01 5.7084997622899092e+00 0 0 0
10947 37 2 -1.2000000000000000e-01 1.7241841251879286e+01 3.5723063240051388e+01 5.7533886329628370e+00 0 0 0
11248 37 1 5.9999999999999998e-02 1.6100177876571827e+01 3.4096313319012118e+01 5.2659313380635480e+00 1 0 0
9725 32 2 -1.2000000000000000e-01 1.3514228370530786e+01 3.1069934420024389e+01 5.7025664245112164e+00 1 0 0
11245 37 2 -1.2000000000000000e-01 1.4736500632578350e+01 3.5620891843872535e+01 5.9343723151004673e+00 1 0 0
11240 37 3 8.0000000000000002e-02 1.3735258094333700e+01 3.4890672758377264e+01 5.9022616546735822e+00 1 0 0
11246 37 2 -1.2000000000000000e-01 1.6029195705712212e+01 3.4969089391707101e+01 5.9156696271358387e+00 1 0 0
9720 32 3 8.0000000000000002e-02 1.2482967588900243e+01 3.0443338270953511e+01 6.0208256769488511e+00 1 0 0
9432 32 1 5.9999999999999998e-02 1.8282957214086831e+01 3.1791187862587019e+01 4.8957271809145952e+00 0 0 0
10946 37 1 5.9999999999999998e-02 1.7128343602661033e+01 3.6165834227774440e+01 4.7770998415170185e+00 0 0 0
10653 36 7 -5.0000000000000000e-01 1.8346523830614544e+01 3.5007165139317358e+01 1.5699899871203193e+00 0 0 0
10652 36 6 5.0000000000000000e-01 1.8338992162984841e+01 3.3987900715010667e+01 1.7826314424358205e+00 0 0 0
10950 37 1 5.9999999999999998e-02 1.8460289686694843e+01 3.4218342292246192e+01 5.1353020152860474e+00 0 0 0
9439 32 2 -1.2000000000000000e-01 2.2299812142290712e+01 3.0509968509849831e+01 5.9630505774031546e+00 0 0 0
9433 32 3 8.0000000000000002e-02 1.8329198951148800e+01 3.1367433735121107e+01 5.8410821820048344e+00 0 0 0
9145 31 1 5.9999999999999998e-02 2.2219365865030603e+01 3.0642370223693984e+01 2.5900552079529540e+00 0 0 0
9434 32 4 -5.0000000000000000e-01 1.9688908587032333e+01 3.0635303383271665e+01 5.9734932074713205e+00 0 0 0
10948 37 2 -1.2000000000000000e-01 1.8562777957742078e+01 3.5059820915320842e+01 5.7877638445960597e+00 0 0 0
10654 36 1 5.9999999999999998e-02 1.9828530943638093e+01 3.2506414531955244e+01 1.1149274498049311e+00 0 0 0
10656 36 1 5.9999999999999998e-02 1.9735372264191412e+01 3.2487229250279690e+01 2.7520406811314642e+00 0 0 0
10655 36 2 -1.2000000000000000e-01 1.9586553335556800e+01 3.3191460290178753e+01 1.9445295445918396e+00 0 0 0
10660 36 1 5.9999999999999998e-02 2.2273690657722888e+01 3.2695076227163895e+01 1.2679809085593097e+00 0 0 0
10662 36 1 5.9999999999999998e-02 2.2394012301258361e+01 3.2995250074978266e+01 2.9363535009945756e+00 0 0 0
10661 36 2 -1.2000000000000000e-01 2.2166418291391601e+01 3.3487764389358532e+01 2.0127354636878718e+00 0 0 0
10658 36 2 -1.2000000000000000e-01 2.0863285872635327e+01 3.4014309001144532e+01 2.0203092809717256e+00 0 0 0
10663 36 2 -1.2000000000000000e-01 2.3344467140184964e+01 3.4309909577126994e+01 1.9603633315506055e+00 0 0 0
10657 36 1 5.9999999999999998e-02 2.0759531910009716e+01 3.4647310478441696e+01 1.1730877297731810e+00 0 0 0
10659 36 1 5.9999999999999998e-02 2.0677053270246734e+01 3.4630389797243964e+01 2.9336895535219281e+00 0 0 0
10664 36 1 5.9999999999999998e-02 2.3201805244696551e+01 3.4928923191555768e+01 1.0765172317048608e+00 0 0 0
10665 36 1 5.9999999999999998e-02 2.3250444236505050e+01 3.5029925416563152e+01 2.8189934259782983e+00 0 0 0
9441 32 1 5.9999999999999998e-02 2.3583139678336895e+01 3.1385316876393052e+01 4.4729827173117735e+00 0 0 0
10953 37 3 8.0000000000000002e-02 1.9534126921842617e+01 3.5777498670587242e+01 5.5720672334747903e+00 0 0 0
10956 37 6 5.0000000000000000e-01 2.2216949225897164e+01 3.5966990729412785e+01 5.5209064304256783e+00 0 0 0
10958 37 1 5.9999999999999998e-02 2.3554943580478106e+01 3.4400425873757591e+01 4.9826643707886804e+00 0 0 0
9436 32 6 5.0000000000000000e-01 2.1028846144751380e+01 3.1329912062158268e+01 5.8121729027483093e+00 0 0 0
9437 32 7 -5.0000000000000000e-01 2.0916260008734689e+01 3.2472061464267632e+01 5.6332154419764500e+00 0 0 0
10959 37 2 -1.2000000000000000e-01 2.3455960979773305e+01 3.5164490143824828e+01 5.7063632531794397e+00 0 0 0
10955 37 5 2.9999999999999999e-01 2.1053404386361319e+01 3.3890841812627727e+01 5.4012259718724991e+00 0 0 0
10954 37 4 -5.0000000000000000e-01 2.0928491599044399e+01 3.5230497092761901e+01 5.4923151177038898e+00 0 0 0
9442 32 2 -1.2000000000000000e-01 2.3589377583293476e+01 3.1219180635951048e+01 5.5730753746440875e+00 0 0 0
9443 32 1 5.9999999999999998e-02 2.3389690892094237e+01 3.2212983766186746e+01 6.0309649774375966e+00 0 0 0
10952 37 1 5.9999999999999998e-02 1.9433078075523571e+01 3.6191673216630385e+01 4.6469801273918181e+00 0 0 0
9153 31 1 5.9999999999999998e-02 2.7344698933630344e+01 3.0226869900094901e+01 1.2492088717653191e+00 0 0 0
9154 31 1 5.9999999999999998e-02 2.7286468059250389e+01 3.0185820970607065e+01 2.9543386963302360e+00 0 0 0
9451 32 6 5.0000000000000000e-01 2.7415588327602578e+01 3.0654538671785108e+01 6.0478475466334771e+00 0 0 0
9445 32 2 -1.2000000000000000e-01 2.4902457679517628e+01 3.0651547970684984e+01 5.9877306461287070e+00 0 0 0
10667 36 6 5.0000000000000000e-01 2.4660782429269723e+01 3.3517951469132186e+01 1.9381756077913104e+00 0 0 0
10666 36 7 -5.0000000000000000e-01 2.4741114032532199e+01 3.2394761874959514e+01 1.9929762857248623e+00 0 0 0
9148 31 5 2.9999999999999999e-01 2.4820899461390354e+01 3.1026767498891285e+01 1.8579330699687482e+00 0 0 0
9448 32 1 5.9999999999999998e-02 2.6134450761560288e+01 3.1717036206941803e+01 4.6943490942194490e+00 0 0 0
10672 36 1 5.9999999999999998e-02 2.7364505942012741e+01 3.2954266609603266e+01 1.4624538855354423e+00 0 0 0
10670 36 3 8.0000000000000002e-02 2.7331236888682451e+01 3.3651267779243618e+01 2.1514025465402016e+00 0 0 0
10671 36 1 5.9999999999999998e-02 2.7312964300679685e+01 3.3250986375566463e+01 3.0654303420910352e+00 0 0 0
10669 36 4 -5.0000000000000000e-01 2.5951982390455072e+01 3.4319825821160414e+01 1.9943310337209250e+00 0 0 0
10675 36 2 -1.2000000000000000e-01 2.8363959567378156e+01 3.4348177069149749e+01 2.1304921065688500e+00 0 0 0
10673 36 1 5.9999999999999998e-02 2.8529463816947096e+01 3.4927290552472144e+01 1.2280663364144231e+00 0 0 0
10674 36 1 5.9999999999999998e-02 2.8296472459810101e+01 3.5149466950194302e+01 2.8628165018353031e+00 0 0 0
10676 36 2 -1.2000000000000000e-01 2.9608981147587510e+01 3.3653379773053530e+01 2.5310910249324903e+00 0 0 0
10677 36 1 5.9999999999999998e-02 2.9522993066745414e+01 3.3310307454647059e+01 3.5382935655607888e+00 0 0 0
10678 36 1 5.9999999999999998e-02 2.9663669915797673e+01 3.2767142134503331e+01 1.8816548373931778e+00 0 0 0
10668 36 5 2.9999999999999999e-01 2.5760469828349041e+01 3.5694446561299493e+01 2.0652993971738409e+00 0 0 0
10964 37 1 5.9999999999999998e-02 2.6090793905806674e+01 3.4394866352134173e+01 4.9432305729115207e+00 0 0 0
9447 32 2 -1.2000000000000000e-01 2.6169280731581942e+01 3.1357196338223730e+01 5.7182826165944798e+00 0 0 0
10967 37 2 -1.2000000000000000e-01 2.7162719239388728e+01 3.5918237664031352e+01 5.4922224469735221e+00 0 0 0
10962 37 2 -1.2000000000000000e-01 2.4704693537402907e+01 3.5884419169358878e+01 5.5333369312362972e+00 0 0 0
10965 37 2 -1.2000000000000000e-01 2.5960074031793532e+01 3.5202123671506854e+01 5.6793494311086983e+00 0 0 0
10971 37 6 5.0000000000000000e-01 2.8514514663918916e+01 3.5121727606850158e+01 5.6251929096725677e+00 0 0 0
9453 32 4 -5.0000000000000000e-01 2.8807097828799883e+01 3.1317298412932789e+01 6.0040331985936168e+00 0 0 0
9452 32 5 2.9999999999999999e-01 2.8781107485562032e+01 3.2714435162017537e+01 5.9624801352262731e+00 0 0 0
10970 37 7 -5.0000000000000000e-01 2.8456721200004658e+01 3.4019550085942612e+01 5.7947564357994228e+00 0 0 0
10973 37 4 -5.0000000000000000e-01 2.9841507287525669e+01 3.5799365686985176e+01 5.6031364731210038e+00 0 0 0
9454 32 3 8.0000000000000002e-02 3.0203889764264456e+01 3.0570870665262944e+01 5.9555740381231885e+00 0 0 0
9165 31 1 5.9999999999999998e-02 3.2095809985485005e+01 3.0299130206561895e+01 2.6753363161059553e+00 0 0 0
10680 36 1 5.9999999999999998e-02 3.0781904423789609e+01 3.4486964272690500e+01 1.2275045136453853e+00 0 0 0
10679 36 1 5.9999999999999998e-02 3.1061553642130999e+01 3.5151934779862458e+01 2.9005064346261560e+00 0 0 0
10681 36 2 -1.2000000000000000e-01 3.0950122906474238e+01 3.4195237914206039e+01 2.2885996343619399e+00 0 0 0
9457 32 1 5.9999999999999998e-02 3.1146049956379287e+01 3.1933133038371185e+01 5.0642084188468246e+00 0 0 0
10684 36 1 5.9999999999999998e-02 3.1976869080782301e+01 3.2356429021551570e+01 1.9434478594735771e+00 0 0 0
9464 32 1 5.9999999999999998e-02 3.3866181106471892e+01 3.1887376132955069e+01 4.9766325505133171e+00 0 0 0
10682 36 2 -1.2000000000000000e-01 3.2112910993094921e+01 3.3326147784923954e+01 2.5080952069079943e+00 0 0 0
10683 36 1 5.9999999999999998e-02 3.2224277849077964e+01 3.3038735939750538e+01 3.5058431341473906e+00 0 0 0
10687 36 3 8.0000000000000002e-02 3.3111042105920703e+01 3.4000280349216943e+01 2.0396026200153643e+00 0 0 0
10686 36 1 5.9999999999999998e-02 3.2903916478050327e+01 3.4170146478201559e+01 1.0573742691927568e+00 0 0 0
10685 36 1 5.9999999999999998e-02 3.3171581138819306e+01 3.4855357092784452e+01 2.5718562998639527e+00 0 0 0
10688 36 4 -5.0000000000000000e-01 3.4460873197896056e+01 3.3354140003611079e+01 2.0342583764102207e+00 0 0 0
10982 37 1 5.9999999999999998e-02 3.3544803068940283e+01 3.4419984807500008e+01 5.0881552195761435e+00 0 0 0
10976 37 1 5.9999999999999998e-02 3.1336092265520321e+01 3.4294507183601070e+01 5.2873213567053883e+00 0 0 0
10689 36 5 2.9999999999999999e-01 3.4516971100293595e+01 3.2035048331452096e+01 1.6968504724027651e+00 0 0 0
10985 37 2 -1.2000000000000000e-01 3.4792640045521630e+01 3.5745769479540904e+01 5.8605729224020990e+00 0 0 0
9465 32 2 -1.2000000000000000e-01 3.3834299379044047e+01 3.1086825199413099e+01 5.7430125623489197e+00 0 0 0
10979 37 2 -1.2000000000000000e-01 3.2237469296486204e+01 3.5887846109175207e+01 5.7586382270364442e+00 0 0 0
9171 31 7 -5.0000000000000000e-01 3.4767522914439134e+01 3.0793689057256088e+01 1.5463350664868176e+00 0 0 0
9459 32 2 -1.2000000000000000e-01 3.1227453688311726e+01 3.1226793244734004e+01 5.9017404992402227e+00 0 0 0
9460 32 2 -1.2000000000000000e-01 3.2451841635822362e+01 3.0466978844782414e+01 5.7163732199241126e+00 0 0 0
10974 37 3 8.0000000000000002e-02 3.1268377040093338e+01 3.5129988908979918e+01 5.8764350551199849e+00 0 0 0
10980 37 2 -1.2000000000000000e-01 3.3496749969675456e+01 3.5130261699606507e+01 5.9445545656522443e+00 0 0 0
6669 22 1 5.9999999999999998e-02 3.8263543168022953e+00 2.2631428887433344e+01 6.2826763111412713e+00 1 0 0
6957 23 2 -1.2000000000000000e-01 1.1135465090868517e-01 2.3762487312781722e+01 9.3921703748398322e+00 1 0 0
5155 17 1 5.9999999999999998e-02 4.9362634412817998e+00 1.8497976540462087e+01 6.2659433842118037e+00 1 0 0
6672 22 1 5.9999999999999998e-02 5.1631986034646209e+00 2.0841890905527734e+01 6.5588735992898979e+00 1 0 0
6666 22 1 5.9999999999999998e-02 2.7011015040479478e+00 2.0365077612243979e+01 6.2876932285908209e+00 1 0 0
5447 18 7 -5.0000000000000000e-01 4.0048267175066590e+00 2.0136355152800125e+01 8.8328592509985011e+00 1 0 0
5446 18 6 5.0000000000000000e-01 4.0948594742547879e+00 1.9062156057100445e+01 8.9871634958081508e+00 1 0 0
6965 23 5 2.9999999999999999e-01 3.7521066432023646e+00 2.1577553459012904e+01 9.0066408461658920e+00 1 0 0
5443 18 3 8.0000000000000002e-02 1.3853556211161075e+00 1.9090258555999263e+01 8.9901842002251779e+00 1 0 0
5441 18 1 5.9999999999999998e-02 1.4740009037789190e+00 1.9685954485026098e+01 9.8576480053211419e+00 1 0 0
6960 23 1 5.9999999999999998e-02 1.2464917704824361e+00 2.2201205034933302e+01 8.7585845238685991e+00 1 0 0
6959 23 1 5.9999999999999998e-02 1.3859136361171336e+00 2.2521818939884710e+01 1.0486320255093311e+01 1 0 0
6964 23 4 -5.0000000000000000e-01 3.6543877531327231e+00 2.2890856504150566e+01 9.4308795367327338e+00 1 0 0
6958 23 2 -1.2000000000000000e-01 1.3108442481242493e+00 2.2961725545580478e+01 9.4806497840500992e+00 1 0 0
5442 18 1 5.9999999999999998e-02 1.3499527368836264e+00 1.9624799844120339e+01 8.1343370016611107e+00 1 0 0
6966 23 6 5.0000000000000000e-01 5.0274629762818765e+00 2.3650651975861638e+01 9.3900748388080260e+00 1 0 0
6963 23 3 8.0000000000000002e-02 2.3268765407648848e+00 2.3633508672154449e+01 9.3219710202581005e+00 1 0 0
5438 18 2 -1.2000000000000000e-01 4.0850757056382603e-01 1.8347475948328782e+01 9.2078587418254774e+00 1 0 0
5444 18 4 -5.0000000000000000e-01 2.7673938170943639e+00 1.8363680715279472e+01 9.1569451523669159e+00 1 0 0
5149 17 1 5.9999999999999998e-02 2.5768292168172406e+00 1.8181350385966379e+01 6.4105903737860013e+00 1 0 0
5449 18 2 -1.2000000000000000e-01 5.4510481282886536e+00 1.8383035437217316e+01 9.2158967796543152e+00 1 0 0
5746 19 1 5.9999999999999998e-02 4.9928808942209661e+00 2.1139513578060928e+01 1.1670548911610473e+01 1 0 0
5740 19 1 5.9999999999999998e-02 2.6551348761967071e+00 2.0911850657281732e+01 1.1321315386308976e+01 1 0 0
5733 19 1 5.9999999999999998e-02 1.8625516090665242e-01 2.1336076967115307e+01 1.1991713318942757e+01 1 0 0
5744 19 1 5.9999999999999998e-02 4.0737628794129668e+00 1.9131127739755623e+01 1.1837317066919246e+01 1 0 0
6962 23 1 5.9999999999999998e-02 2.4193712085568890e+00 2.4094435197423156e+01 8.4416641582966871e+00 1 0 0
6684 22 1 5.9999999999999998e-02 1.1321333794975315e+01 2.2996588258016718e+01 6.1853214491949702e+00 1 0 0
6675 22 1 5.9999999999999998e-02 6.0879197606823352e+00 2.3007565678485861e+01 6.2241744706210076e+00 1 0 0
5164 17 1 5.9999999999999998e-02 1.0188745978581986e+01 1.8485221840907020e+01 6.5929906839195205e+00 1 0 0
5453 18 1 5.9999999999999998e-02 6.4880230745371863e+00 1.9886477221683943e+01 9.9271250105445663e+00 1 0 0
6970 23 1 5.9999999999999998e-02 6.4782364885011878e+00 2.2289058446445377e+01 1.0349825256306588e+01 1 0 0
6969 23 2 -1.2000000000000000e-01 6.3242934626046168e+00 2.2854133132485646e+01 9.4671199484472783e+00 1 0 0
6968 23 1 5.9999999999999998e-02 6.3920532911429957e+00 2.2091170338896490e+01 8.7193330553107149e+00 1 0 0
5451 18 1 5.9999999999999998e-02 6.6546857918101132e+00 1.9787079675663676e+01 8.2684315661160284e+00 1 0 0
5452 18 2 -1.2000000000000000e-01 6.6079867843903379e+00 1.9191987525053111e+01 9.1218225964027688e+00 1 0 0
6681 22 1 5.9999999999999998e-02 1.0230618910461446e+01 2.1003406616039058e+01 6.8676253493297450e+00 1 0 0
5459 18 1 5.9999999999999998e-02 8.8102412702762578e+00 2.0172707400890882e+01 1.0108876460752748e+01 1 0 0
5458 18 1 5.9999999999999998e-02 8.9040166491791268e+00 2.0074394647568692e+01 8.4702769531215321e+00 1 0 0
5457 18 2 -1.2000000000000000e-01 9.0597158519305712e+00 1.9411667290645610e+01 9.3413719792060643e+00 1 0 0
6974 23 1 5.9999999999999998e-02 8.8874570660444885e+00 2.2283083916398848e+01 8.6483138256656851e+00 1 0 0
6976 23 1 5.9999999999999998e-02 9.0018030915935032e+00 2.2398681587826943e+01 1.0242489746764827e+01 1 0 0
6975 23 2 -1.2000000000000000e-01 8.8898543540774249e+00 2.3058763701337178e+01 9.3903502177335749e+00 1 0 0
6981 23 6 5.0000000000000000e-01 1.1345639595924684e+01 2.3067567094424970e+01 9.4069040782513351e+00 1 0 0
6980 23 7 -5.0000000000000000e-01 1.1344947150066877e+01 2.1989996042124975e+01 9.4536529627964025e+00 1 0 0
5463 18 4 -5.0000000000000000e-01 1.1608130265233079e+01 1.9259920359235160e+01 9.2169342655493587e+00 1 0 0
5462 18 5 2.9999999999999999e-01 1.1461568275447830e+01 2.0560265664985522e+01 9.3064859757228167e+00 1 0 0
6972 23 2 -1.2000000000000000e-01 7.5401534188743602e+00 2.3691415043088391e+01 9.3356914362419108e+00 1 0 0
6977 23 2 -1.2000000000000000e-01 1.0119974841463273e+01 2.3915324458353073e+01 9.2388310942186216e+00 1 0 0
5455 18 2 -1.2000000000000000e-01 7.8738692493044002e+00 1.8578308140029282e+01 9.3469874853178112e+00 1 0 0
5461 18 6 5.0000000000000000e-01 1.0331721301666624e+01 1.8558958225894916e+01 9.4034551009641252e+00 1 0 0
6971 23 1 5.9999999999999998e-02 7.5385198020953617e+00 2.4075051795524622e+01 8.3811958991206090e+00 1 0 0
5755 19 1 5.9999999999999998e-02 1.0152717046242923e+01 2.1356655956241873e+01 1.2102582007123530e+01 1 0 0
5456 18 1 5.9999999999999998e-02 7.7705904182946144e+00 1.8102092642535357e+01 1.0288074209955600e+01 1 0 0
5752 19 1 5.9999999999999998e-02 9.1032058078828442e+00 1.9013187087540718e+01 1.2123519090376947e+01 1 0 0
5758 19 1 5.9999999999999998e-02 1.1665608559231844e+01 1.9278383712502247e+01 1.1990937225114255e+01 1 0 0
6385 22 1 5.9999999999999998e-02 1.3814192122400879e+01 2.2899039365410317e+01 6.6468920891729626e+00 0 0 0
6391 22 1 5.9999999999999998e-02 1.6010291794011586e+01 2.3008130622742673e+01 6.2841202242349485e+00 0 0 0
4865 17 1 5.9999999999999998e-02 1.2665181269738914e+01 1.8446761166139265e+01 6.4204817134154464e+00 0 0 0
6687 22 1 5.9999999999999998e-02 1.2434816856493390e+01 2.1000956258049989e+01 6.8844329785991203e+00 1 0 0
6389 22 1 5.9999999999999998e-02 1.5159690805446846e+01 2.0955734385767411e+01 6.7144469743361812e+00 0 0 0
5468 18 1 5.9999999999999998e-02 1.3939773150956295e+01 2.0202636623262269e+01 9.7118327010330940e+00 1 0 0
5169 18 1 5.9999999999999998e-02 1.6539475065071464e+01 2.0168824229996641e+01 9.5508082893726005e+00 0 0 0
5467 18 1 5.9999999999999998e-02 1.3786444451794358e+01 1.9670753533928718e+01 8.0897506236319803e+00 1 0 0
5171 18 2 -1.2000000000000000e-01 1.6563782008843809e+01 1.9198586784821952e+01 9.0379014176604073e+00 0 0 0
5469 18 2 -1.2000000000000000e-01 1.3905031726238724e+01 1.9301778506481842e+01 9.0702158935446278e+00 1 0 0
6992 23 1 5.9999999999999998e-02 1.6274151408248500e+01 2.2292549995517234e+01 8.6567855243884289e+00 1 0 0
6986 23 1 5.9999999999999998e-02 1.4065707518025409e+01 2.2340950413933157e+01 8.7428489468665305e+00 1 0 0
6990 23 2 -1.2000000000000000e-01 1.6320013391361275e+01 2.3041132043348128e+01 9.4303043093531578e+00 1 0 0
6984 23 3 8.0000000000000002e-02 1.4021141190741227e+01 2.3075220877963837e+01 9.3996632046744715e+00 1 0 0
6985 23 1 5.9999999999999998e-02 1.3982329664594459e+01 2.2636491118207228e+01 1.0270124153096834e+01 1 0 0
6991 23 1 5.9999999999999998e-02 1.6295954584927834e+01 2.2425041194516435e+01 1.0350119073765246e+01 1 0 0
5170 18 1 5.9999999999999998e-02 1.6668059810613496e+01 1.9344527055612954e+01 7.9719522317954432e+00 0 0 0
6691 23 2 -1.2000000000000000e-01 1.7647495526048591e+01 2.3651502232081025e+01 9.3043745463722711e+00 0 0 0
6983 23 4 -5.0000000000000000e-01 1.2648485713915738e+01 2.3797320837278402e+01 9.3498040022091242e+00 1 0 0
6989 23 2 -1.2000000000000000e-01 1.5038342737957761e+01 2.3806422500793396e+01 9.3608335545426282e+00 1 0 0
5470 18 2 -1.2000000000000000e-01 1.5224305540170564e+01 1.8585186481055519e+01 9.1495117691946444e+00 1 0 0
5464 18 3 8.0000000000000002e-02 1.2993039170091816e+01 1.8599153014390357e+01 9.3582195129148289e+00 1 0 0
5172 18 2 -1.2000000000000000e-01 1.7799950084532419e+01 1.8533143107218418e+01 9.4238464209887116e+00 0 0 0
5771 19 1 5.9999999999999998e-02 1.7830714945400803e+01 2.0936384599463594e+01 1.1971654691729267e+01 1 0 0
5173 18 1 5.9999999999999998e-02 1.7678632124612900e+01 1.8368784209636061e+01 1.0485369673358104e+01 0 0 0
5762 19 1 5.9999999999999998e-02 1.2747248018542184e+01 2.1150221954144410e+01 1.1943614428567205e+01 1 0 0
5465 18 1 5.9999999999999998e-02 1.3125036290612591e+01 1.8340189978280190e+01 1.0348319283839725e+01 1 0 0
5770 19 1 5.9999999999999998e-02 1.6563321216745926e+01 1.9345235256566198e+01 1.2072330150757384e+01 1 0 0
4889 17 1 5.9999999999999998e-02 2.2613104965901101e+01 1.8693105161770262e+01 6.2759671417364560e+00 0 0 0
6409 22 1 5.9999999999999998e-02 2.3765639203694619e+01 2.3418933868524068e+01 6.4575229763130277e+00 0 0 0
6403 22 1 5.9999999999999998e-02 2.1115166175075160e+01 2.2998386213232489e+01 6.5147499374825610e+00 0 0 0
5176 18 1 5.9999999999999998e-02 1.8922267433092895e+01 1.9711824926257670e+01 8.4071226289112140e+00 0 0 0
6694 23 1 5.9999999999999998e-02 1.8840581028215034e+01 2.2220442905125093e+01 8.4918054873729627e+00 0 0 0
6406 22 1 5.9999999999999998e-02 2.2556730829869043e+01 2.1358701447666569e+01 7.0761286109487225e+00 0 0 0
6400 22 1 5.9999999999999998e-02 2.0171834346947822e+01 2.0727906743838343e+01 6.6851233465594451e+00 0 0 0
5175 18 1 5.9999999999999998e-02 1.9068262186155884e+01 1.9737977700187585e+01 1.0060557846116469e+01 0 0 0
5177 18 3 8.0000000000000002e-02 1.8904729412186221e+01 1.9140487721154461e+01 9.2029686232030503e+00 0 0 0
5181 18 7 -5.0000000000000000e-01 2.1501258625098767e+01 1.9907933104856927e+01 9.1908561479178044e+00 0 0 0
5180 18 6 5.0000000000000000e-01 2.1553699629439073e+01 1.8785620378441468e+01 9.2850944564702811e+00 0 0 0
6699 23 5 2.9999999999999999e-01 2.1324746607704956e+01 2.1491501255582460e+01 9.5751499237939051e+00 0 0 0
6692 23 2 -1.2000000000000000e-01 1.8944490847078153e+01 2.2939802771605656e+01 9.2747263751019986e+00 0 0 0
6698 23 4 -5.0000000000000000e-01 2.1360591420725655e+01 2.2855584156791540e+01 9.5778324814495512e+00 0 0 0
6693 23 1 5.9999999999999998e-02 1.8952279098026601e+01 2.2261967791467132e+01 1.0092034303662123e+01 0 0 0
6703 23 2 -1.2000000000000000e-01 2.3955417036620101e+01 2.2617250737755864e+01 9.7514819795103485e+00 0 0 0
6700 23 6 5.0000000000000000e-01 2.2682830591211491e+01 2.3500742144358242e+01 9.7434700163137080e+00 0 0 0
6697 23 3 8.0000000000000002e-02 2.0012072033316720e+01 2.3602391012967843e+01 9.3268442367110165e+00 0 0 0
5186 18 2 -1.2000000000000000e-01 2.4095506666769563e+01 1.8749084697432885e+01 9.5109572962811271e+00 0 0 0
5185 18 1 5.9999999999999998e-02 2.4222003200414481e+01 1.9348623020526350e+01 8.6608816291174051e+00 0 0 0
6704 23 1 5.9999999999999998e-02 2.4019842085808207e+01 2.1919611645425984e+01 1.0632523095986937e+01 0 0 0
6702 23 1 5.9999999999999998e-02 2.4026810071036913e+01 2.1960485230895333e+01 8.8703803580463880e+00 0 0 0
5187 18 1 5.9999999999999998e-02 2.3992832889364688e+01 1.9529211911907399e+01 1.0365307739459936e+01 0 0 0
6696 23 1 5.9999999999999998e-02 2.0053328741110725e+01 2.4083056016177888e+01 8.4594779312921489e+00 0 0 0
5178 18 4 -5.0000000000000000e-01 2.0171743183555492e+01 1.8236951129835635e+01 9.0817506712861125e+00 0 0 0
4883 17 1 5.9999999999999998e-02 2.0116070824580802e+01 1.8295730462939417e+01 6.2898823597343370e+00 0 0 0
5474 19 1 5.9999999999999998e-02 2.0134289240896859e+01 2.0964739920785533e+01 1.2190577628861041e+01 0 0 0
4892 17 5 2.9999999999999999e-01 2.5310123667787320e+01 1.9146525926468914e+01 6.2544359088753838e+00 0 0 0
6412 22 5 2.9999999999999999e-01 2.6345488532282189e+01 2.3640660551195204e+01 6.2519374593488806e+00 0 0 0
6414 22 3 8.0000000000000002e-02 2.7874972433011024e+01 2.1612242733861802e+01 6.2168392798579966e+00 0 0 0
4903 17 1 5.9999999999999998e-02 3.0399578756445596e+01 1.8180261709052207e+01 6.7950633402353127e+00 0 0 0
6418 22 1 5.9999999999999998e-02 2.9083274265525180e+01 2.3191912637941986e+01 6.1604843987115112e+00 0 0 0
6415 22 1 5.9999999999999998e-02 2.8095382863058919e+01 2.1538094229235519e+01 7.1730646203472403e+00 0 0 0
5192 18 1 5.9999999999999998e-02 2.6390334767647648e+01 1.9697293719573597e+01 8.8079197826529150e+00 0 0 0
5193 18 1 5.9999999999999998e-02 2.6414675300537532e+01 1.9853041566530656e+01 1.0412474878020014e+01 0 0 0
5191 18 2 -1.2000000000000000e-01 2.6608347441571926e+01 1.9051562988268479e+01 9.6579456491376625e+00 0 0 0
5196 18 5 2.9999999999999999e-01 2.9094872652414519e+01 2.0198955764430675e+01 9.8701073860941602e+00 0 0 0
5197 18 4 -5.0000000000000000e-01 2.9204044085808302e+01 1.8827471795564421e+01 9.8556411817820830e+00 0 0 0
6714 23 7 -5.0000000000000000e-01 2.8989263498378385e+01 2.1641034389434225e+01 9.9542457541652691e+00 0 0 0
6708 23 1 5.9999999999999998e-02 2.6497908549962595e+01 2.1885522531950091e+01 9.2056869263344172e+00 0 0 0
6710 23 1 5.9999999999999998e-02 2.6490877023962700e+01 2.2506928029714178e+01 1.0814323915978001e+01 0 0 0
6709 23 2 -1.2000000000000000e-01 2.6423450682721683e+01 2.2788586066954657e+01 9.7586404850478754e+00 0 0 0
6715 23 6 5.0000000000000000e-01 2.8925410328381346e+01 2.2731162041940745e+01 9.7457203659528950e+00 0 0 0
6706 23 2 -1.2000000000000000e-01 2.5124201472223916e+01 2.3441420091748377e+01 9.6022969281569370e+00 0 0 0
6717 23 4 -5.0000000000000000e-01 3.0233141351619704e+01 2.3482876947787787e+01 9.5043715135132150e+00 0 0 0
6421 22 1 5.9999999999999998e-02 3.0165795883548814e+01 2.0997401255674536e+01 6.8616135481230671e+00 0 0 0
6711 23 2 -1.2000000000000000e-01 2.7668232719348790e+01 2.3518251637439441e+01 9.4435817126914703e+00 0 0 0
4898 17 1 5.9999999999999998e-02 2.7703612845927747e+01 1.8534485264229893e+01 6.6993205399644324e+00 0 0 0
6705 23 1 5.9999999999999998e-02 2.4933084497288124e+01 2.3944788676602649e+01 8.6472387304897396e+00 0 0 0
5189 18 2 -1.2000000000000000e-01 2.5439335010041237e+01 1.8199404937831773e+01 9.8158389480378698e+00 0 0 0
6712 23 1 5.9999999999999998e-02 2.7468869992558464e+01 2.3971186117071230e+01 8.4458174309284963e+00 0 0 0
5195 18 6 5.0000000000000000e-01 2.7884918362604065e+01 1.8199520862554319e+01 9.7547725905584528e+00 0 0 0
6429 22 1 5.9999999999999998e-02 3.3698598157714180e+01 2.2888651906858474e+01 6.3158902192480495e+00 0 0 0
6423 22 1 5.9999999999999998e-02 3.1248928321934976e+01 2.2932851551996272e+01 6.1360491884639714e+00 0 0 0
6427 22 1 5.9999999999999998e-02 3.2676925724008640e+01 2.0984576088139221e+01 6.8201729272852907e+00 0 0 0
5208 18 1 5.9999999999999998e-02 3.4033139043765395e+01 1.9313358555694897e+01 8.5711463418169078e+00 0 0 0
5201 18 1 5.9999999999999998e-02 3.1478227238203779e+01 1.9740954354721506e+01 9.1036643504519450e+00 0 0 0
5202 18 1 5.9999999999999998e-02 3.1544940437038996e+01 1.9511077411927239e+01 1.0702804156086547e+01 0 0 0
5203 18 2 -1.2000000000000000e-01 3.1585460889742173e+01 1.8941102772885891e+01 9.7916521734315740e+00 0 0 0
5209 18 2 -1.2000000000000000e-01 3.4112361834611086e+01 1.8928628027533897e+01 9.5780729298590810e+00 0 0 0
6726 23 1 5.9999999999999998e-02 3.3895399490656381e+01 2.1930400070123557e+01 8.9777655042419013e+00 0 0 0
5207 18 1 5.9999999999999998e-02 3.4166792507945047e+01 1.9814623040686516e+01 1.0146064486614099e+01 0 0 0
6724 23 2 -1.2000000000000000e-01 3.3816189992666132e+01 2.2818557740284099e+01 9.5534863389452447e+00 0 0 0
6718 23 3 8.0000000000000002e-02 3.1570900378694386e+01 2.2798526127740203e+01 9.6206362912322110e+00 0 0 0
6719 23 1 5.9999999999999998e-02 3.1664137656445110e+01 2.2479901116858482e+01 1.0572525634712115e+01 0 0 0
6720 23 1 5.9999999999999998e-02 3.1594772524610708e+01 2.1999696399282332e+01 8.9387825273336343e+00 0 0 0
6725 23 1 5.9999999999999998e-02 3.3809089495389244e+01 2.2514000503030182e+01 1.0622224957655636e+01 0 0 0
6723 23 2 -1.2000000000000000e-01 3.2502588027169018e+01 2.3507034351842261e+01 9.3799186160126471e+00 0 0 0
5204 18 2 -1.2000000000000000e-01 3.2832587336856797e+01 1.8254506228744638e+01 9.6596730121863388e+00 0 0 0
6721 23 1 5.9999999999999998e-02 3.2521545093739647e+01 2.3886043659498519e+01 8.3588215090336302e+00 0 0 0
5198 18 3 8.0000000000000002e-02 3.0626225759090705e+01 1.8162651886619884e+01 9.7899162740983581e+00 0 0 0
6728 23 1 5.9999999999999998e-02 3.4926421074556671e+01 2.3706111624228662e+01 8.1213267740055084e+00 0 0 0
6729 23 2 -1.2000000000000000e-01 3.4998274299745816e+01 2.3503594694909253e+01 9.2162121541355884e+00 0 0 0
6956 23 1 5.9999999999999998e-02 9.0261394803288750e-02 2.4455741534261019e+01 8.6086329764633618e+00 1 0 0
8185 27 2 -1.2000000000000000e-01 3.6336063700790180e+00 2.5530286672727062e+01 6.1229256492737134e+00 1 0 0
6955 23 1 5.9999999999999998e-02 2.1347491686003500e-01 2.4335836473702216e+01 1.0268461474038574e+01 1 0 0
8474 28 1 5.9999999999999998e-02 1.9433472534258345e-01 2.6640026490573973e+01 8.7846995859136818e+00 1 0 0
8473 28 1 5.9999999999999998e-02 5.5490882276102396e-02 2.6752282693184505e+01 1.0500936883134377e+01 1 0 0
6961 23 1 5.9999999999999998e-02 2.2463784416805770e+00 2.4413653811817429e+01 9.9786596400959908e+00 1 0 0
8189 27 1 5.9999999999999998e-02 4.7561574961860504e+00 2.7166400962304348e+01 6.7617647379302399e+00 1 0 0
6967 23 7 -5.0000000000000000e-01 4.8756031408259508e+00 2.4754628581667152e+01 9.3142134405639503e+00 1 0 0
8186 27 1 5.9999999999999998e-02 3.7944234104465524e+00 2.5038924631106074e+01 7.0819109102855542e+00 1 0 0
8480 28 1 5.9999999999999998e-02 2.7757533009944297e+00 2.6528975922150448e+01 8.8234461959683355e+00 1 0 0
8484 28 4 -5.0000000000000000e-01 4.9927072737781995e+00 2.7420763962533808e+01 9.5172396807468029e+00 1 0 0
8478 28 2 -1.2000000000000000e-01 2.7143514926113408e+00 2.7394912748120237e+01 9.5460205854343663e+00 1 0 0
8479 28 1 5.9999999999999998e-02 2.6867321967823043e+00 2.6874726347466979e+01 1.0488824758732489e+01 1 0 0
8483 28 3 8.0000000000000002e-02 3.6696157161116365e+00 2.8149578846150778e+01 9.4501819379669971e+00 1 0 0
8477 28 2 -1.2000000000000000e-01 1.4022806464339033e+00 2.8041001782567367e+01 9.4019917568793669e+00 1 0 0
8485 28 5 2.9999999999999999e-01 4.9797512120967378e+00 2.6104641580175940e+01 9.2559308490033896e+00 1 0 0
8482 28 1 5.9999999999999998e-02 3.6004201289708195e+00 2.8510794561482118e+01 8.4844429904348999e+00 1 0 0
8476 28 1 5.9999999999999998e-02 1.4199993050470205e+00 2.8358007618797572e+01 8.3837428040805619e+00 1 0 0
8481 28 1 5.9999999999999998e-02 3.5833655741959034e+00 2.8907501826790366e+01 1.0186038488439875e+01 1 0 0
8475 28 1 5.9999999999999998e-02 1.2408351740451011e+00 2.8969069111645720e+01 9.9533319583479951e+00 1 0 0
9706 32 1 5.9999999999999998e-02 4.8880328375663300e+00 2.9314426200533845e+01 6.5176757917846331e+00 1 0 0
8472 28 2 -1.2000000000000000e-01 9.8044585463049061e-02 2.7331648292142287e+01 9.5630414556574266e+00 1 0 0
7253 24 1 5.9999999999999998e-02 1.3253285924656664e+00 2.5686642944023838e+01 1.2092212407364887e+01 1 0 0
7266 24 1 5.9999999999999998e-02 5.9115895011874500e+00 2.5215766028771537e+01 1.1904734033718526e+01 1 0 0
8773 29 1 5.9999999999999998e-02 2.6054008529614303e+00 3.0074048674804761e+01 1.2180170926116835e+01 1 0 0
6978 23 1 5.9999999999999998e-02 9.9305811816276481e+00 2.4416646048927994e+01 8.2937777262270078e+00 1 0 0
8192 27 1 5.9999999999999998e-02 6.2901986635905711e+00 2.5495158338654033e+01 7.0089382895634680e+00 1 0 0
8487 28 7 -5.0000000000000000e-01 6.3574054019475303e+00 2.9113423479853171e+01 9.1847090265015456e+00 1 0 0
9712 32 1 5.9999999999999998e-02 7.3357969701974941e+00 2.9991540351208066e+01 6.8576789013124761e+00 1 0 0
6973 23 1 5.9999999999999998e-02 7.4907297260541092e+00 2.4538173788179616e+01 1.0001716645012534e+01 1 0 0
8195 27 1 5.9999999999999998e-02 7.3507501740693817e+00 2.7364609228145980e+01 6.6266180786966862e+00 1 0 0
8486 28 6 5.0000000000000000e-01 6.3545119368363503e+00 2.8035850630370390e+01 9.3138520115070715e+00 1 0 0
6979 23 1 5.9999999999999998e-02 9.9255226934549139e+00 2.4700222011468924e+01 9.9960488027020489e+00 1 0 0
8490 28 1 5.9999999999999998e-02 7.6980819506223499e+00 2.6788994333204855e+01 1.0481292321670338e+01 1 0 0
8489 28 2 -1.2000000000000000e-01 7.6170359893072836e+00 2.7147843859493985e+01 9.4953971972313145e+00 1 0 0
8488 28 1 5.9999999999999998e-02 7.6951119316732299e+00 2.6299153242616477e+01 8.8419383118686348e+00 1 0 0
8494 28 1 5.9999999999999998e-02 1.0243606579515230e+01 2.6791807190746891e+01 8.3278030540000323e+00 1 0 0
8496 28 1 5.9999999999999998e-02 1.0252627792134369e+01 2.6759534474682109e+01 1.0072281639879535e+01 1 0 0
8495 28 2 -1.2000000000000000e-01 1.0159198114081073e+01 2.7402414433161290e+01 9.2284994919180097e+00 1 0 0
8492 28 2 -1.2000000000000000e-01 8.8162327359851282e+00 2.7933326361048955e+01 9.1929597842447475e+00 1 0 0
8497 28 2 -1.2000000000000000e-01 1.1350004743613297e+01 2.8278083400145558e+01 9.0802633789113791e+00 1 0 0
8491 28 1 5.9999999999999998e-02 8.6857661498228129e+00 2.8296105739397998e+01 8.1505750556918244e+00 1 0 0
8493 28 1 5.9999999999999998e-02 8.8178910013915495e+00 2.8840172354304588e+01 9.8163621831527674e+00 1 0 0
8499 28 1 5.9999999999999998e-02 1.1165574642790100e+01 2.9120574639088719e+01 9.7312856768573699e+00 1 0 0
8498 28 1 5.9999999999999998e-02 1.1278535287783029e+01 2.8688558429163393e+01 8.0587488366122599e+00 1 0 0
8201 27 1 5.9999999999999998e-02 1.1682447660068934e+01 2.5593158662326775e+01 6.7546703173644040e+00 1 0 0
8786 29 1 5.9999999999999998e-02 7.1691762209437746e+00 2.9778846219467315e+01 1.1745891743008881e+01 1 0 0
7275 24 1 5.9999999999999998e-02 1.1194700301064396e+01 2.5354287325097616e+01 1.1860920353255235e+01 1 0 0
6690 23 1 5.9999999999999998e-02 1.7620770345671694e+01 2.4282347042939314e+01 8.4619788517130026e+00 0 0 0
6987 23 1 5.9999999999999998e-02 1.5098908317001124e+01 2.4370741173086337e+01 8.4522789571034735e+00 1 0 0
8204 27 1 5.9999999999999998e-02 1.2513884803366796e+01 2.7501454929466991e+01 6.5546863863354359e+00 1 0 0
6988 23 1 5.9999999999999998e-02 1.5065857658714711e+01 2.4562846796298633e+01 1.0238160900219597e+01 1 0 0
7911 27 1 5.9999999999999998e-02 1.7219408453964682e+01 2.7432256581390423e+01 6.4991363748024531e+00 0 0 0
6689 23 1 5.9999999999999998e-02 1.7513524115255624e+01 2.4448434479985377e+01 1.0111604973244109e+01 0 0 0
7905 27 1 5.9999999999999998e-02 1.4912996006942441e+01 2.7563288514169834e+01 6.3098087104975384e+00 0 0 0
8500 28 7 -5.0000000000000000e-01 1.2640210464689188e+01 2.6384806235033111e+01 9.4447373699159130e+00 1 0 0
8501 28 6 5.0000000000000000e-01 1.2644332310323620e+01 2.7479051899751834e+01 9.3720719295419102e+00 1 0 0
8207 27 1 5.9999999999999998e-02 1.3963379209887682e+01 2.5500653766476255e+01 6.7574241025258059e+00 1 0 0
7909 27 1 5.9999999999999998e-02 1.6177090078832425e+01 2.5461050272510224e+01 6.7405865561069218e+00 0 0 0
6982 23 5 2.9999999999999999e-01 1.2568261551628705e+01 2.5107063588512748e+01 9.7165391808791224e+00 1 0 0
8506 28 1 5.9999999999999998e-02 1.5335508534139482e+01 2.6488661749462054e+01 9.1326191328555897e+00 1 0 0
8504 28 3 8.0000000000000002e-02 1.5376435239859747e+01 2.7325563869327663e+01 9.6809444882903293e+00 1 0 0
8505 28 1 5.9999999999999998e-02 1.5360060460505849e+01 2.7031039889332430e+01 1.0650410648211947e+01 1 0 0
8509 28 2 -1.2000000000000000e-01 1.6414765682651861e+01 2.8005632405215973e+01 9.4366221214328174e+00 1 0 0
8503 28 4 -5.0000000000000000e-01 1.4076476153254086e+01 2.8137531385755157e+01 9.4088262534206830e+00 1 0 0
8507 28 1 5.9999999999999998e-02 1.6446298071539953e+01 2.8305519342341114e+01 8.4073461142596120e+00 1 0 0
8508 28 1 5.9999999999999998e-02 1.6444359758883067e+01 2.8932204755464021e+01 9.9827511115159648e+00 1 0 0
8510 28 2 -1.2000000000000000e-01 1.7714780489408128e+01 2.7341907208076787e+01 9.6114168108387812e+00 1 0 0
8512 28 1 5.9999999999999998e-02 1.7689693414325479e+01 2.6551908115225459e+01 8.9041968671401630e+00 1 0 0
8511 28 1 5.9999999999999998e-02 1.7631466580184032e+01 2.6917309044784805e+01 1.0652410399605905e+01 1 0 0
8502 28 5 2.9999999999999999e-01 1.4074020285648036e+01 2.9495560126482804e+01 9.5830374273136663e+00 1 0 0
7282 24 1 5.9999999999999998e-02 1.3866696291474177e+01 2.5590277275631486e+01 1.2008890573114700e+01 1 0 0
9429 32 1 5.9999999999999998e-02 1.7395594622012954e+01 3.0135866155797085e+01 6.9302459168449628e+00 0 0 0
9727 32 1 5.9999999999999998e-02 1.4703959996191598e+01 2.9959634635956341e+01 6.8870422063886023e+00 1 0 0
8795 29 1 5.9999999999999998e-02 1.2557078150336061e+01 3.0014907906435486e+01 1.2010275959867679e+01 1 0 0
7923 27 1 5.9999999999999998e-02 2.2471517390653474e+01 2.7607797256258706e+01 6.6174918109647338e+00 0 0 0
6695 23 1 5.9999999999999998e-02 1.9972781792538385e+01 2.4407028840164259e+01 1.0024357109369049e+01 0 0 0
8210 28 1 5.9999999999999998e-02 1.8884090945918413e+01 2.8478872906707771e+01 8.4993434199893478e+00 0 0 0
8209 28 1 5.9999999999999998e-02 1.8916218865060848e+01 2.8965880894598151e+01 1.0170682392017730e+01 0 0 0
7920 27 1 5.9999999999999998e-02 2.1326139849810552e+01 2.5520672325902133e+01 6.8066681175609753e+00 0 0 0
6701 23 7 -5.0000000000000000e-01 2.2747778285892203e+01 2.4595525855220018e+01 9.7226951757862370e+00 0 0 0
8211 28 2 -1.2000000000000000e-01 1.8908989945136053e+01 2.8075040510443245e+01 9.5116987900505769e+00 0 0 0
8219 28 5 2.9999999999999999e-01 2.2582945344062864e+01 2.6015101493987959e+01 9.7863501038517864e+00 0 0 0
8214 28 1 5.9999999999999998e-02 2.0070374632747239e+01 2.6384710420382039e+01 8.9206833031140231e+00 0 0 0
8213 28 1 5.9999999999999998e-02 2.0203769235811876e+01 2.6949113970394151e+01 1.0607975039784424e+01 0 0 0
8218 28 4 -5.0000000000000000e-01 2.2459368096838034e+01 2.7308326506673364e+01 9.6039143570542453e+00 0 0 0
8212 28 2 -1.2000000000000000e-01 2.0138356862206813e+01 2.7321659131616482e+01 9.5373827108032767e+00 0 0 0
8217 28 3 8.0000000000000002e-02 2.1107965361850695e+01 2.8006083336066673e+01 9.1629107734152146e+00 0 0 0
8216 28 1 5.9999999999999998e-02 2.1142070950073133e+01 2.8171690812984895e+01 8.1615296813283713e+00 0 0 0
8215 28 1 5.9999999999999998e-02 2.1122167272155046e+01 2.8927812273969423e+01 9.5424861491742679e+00 0 0 0
8220 28 6 5.0000000000000000e-01 2.3838117031677999e+01 2.7991708759562115e+01 9.4696080697158482e+00 0 0 0
8221 28 7 -5.0000000000000000e-01 2.3766642676017721e+01 2.9129809349788463e+01 9.3071462754874652e+00 0 0 0
7926 27 1 5.9999999999999998e-02 2.3685469048993092e+01 2.5737250092518021e+01 7.0107507504811304e+00 0 0 0
9440 32 1 5.9999999999999998e-02 2.2590254853576425e+01 3.0013730367642495e+01 6.8706014095973398e+00 0 0 0
8514 29 1 5.9999999999999998e-02 2.2476533227055658e+01 2.9940297336093320e+01 1.1884138459315734e+01 0 0 0
6994 24 1 5.9999999999999998e-02 2.1386261633744052e+01 2.5212376557510819e+01 1.2028538559196152e+01 0 0 0
8518 29 1 5.9999999999999998e-02 2.3770559072287654e+01 2.8126029603377336e+01 1.2146490343221531e+01 0 0 0
8811 29 1 5.9999999999999998e-02 1.9933107362427709e+01 3.0167278880572646e+01 1.2172190607025081e+01 1 0 0
7000 24 1 5.9999999999999998e-02 2.3819715433916098e+01 2.5462935111026759e+01 1.2150697319368851e+01 0 0 0
9450 32 7 -5.0000000000000000e-01 2.7317321876987076e+01 2.9560175248562157e+01 6.1859604328966702e+00 0 0 0
7932 27 5 2.9999999999999999e-01 2.7521368405196217e+01 2.7931638276280822e+01 6.5286328641790918e+00 0 0 0
6707 23 1 5.9999999999999998e-02 2.5223164965319121e+01 2.4207150733848202e+01 1.0345193015062236e+01 0 0 0
7933 27 4 -5.0000000000000000e-01 2.7574088944672834e+01 2.6649511143760350e+01 6.1999730986765744e+00 0 0 0
7931 27 6 5.0000000000000000e-01 2.6225144283435966e+01 2.6043899169027593e+01 6.2236086634466803e+00 0 0 0
7934 27 3 8.0000000000000002e-02 2.8827940767267577e+01 2.5963550256178252e+01 6.2813750032275610e+00 0 0 0
6713 23 1 5.9999999999999998e-02 2.7527887983939273e+01 2.4324749566758985e+01 1.0147690820571089e+01 0 0 0
7930 27 7 -5.0000000000000000e-01 2.6098038595936760e+01 2.4978813944344200e+01 6.2659047806204846e+00 0 0 0
7938 27 1 5.9999999999999998e-02 2.9947573809838996e+01 2.7601572996452806e+01 6.0898814071278764e+00 0 0 0
7929 27 1 5.9999999999999998e-02 2.4917614486840876e+01 2.7740699663515922e+01 6.7725802805658581e+00 0 0 0
7935 27 1 5.9999999999999998e-02 2.8957816264050297e+01 2.5567628018626401e+01 7.2341198750997933e+00 0 0 0
8224 28 1 5.9999999999999998e-02 2.5216121602231397e+01 2.7006277154114954e+01 1.0810266329512064e+01 0 0 0
8223 28 2 -1.2000000000000000e-01 2.5170390083149954e+01 2.7315145599196196e+01 9.7636907514875144e+00 0 0 0
8222 28 1 5.9999999999999998e-02 2.5298632283870116e+01 2.6444333922956702e+01 9.1971269227829158e+00 0 0 0
8228 28 1 5.9999999999999998e-02 2.7635196497134888e+01 2.6684843410007197e+01 9.0979090119895432e+00 0 0 0
8230 28 1 5.9999999999999998e-02 2.7626819800615916e+01 2.7222515889218332e+01 1.0771140911496206e+01 0 0 0
8229 28 2 -1.2000000000000000e-01 2.7656599400324158e+01 2.7549363418003896e+01 9.7674688549814270e+00 0 0 0
8226 28 2 -1.2000000000000000e-01 2.6353482916128439e+01 2.8105190235288607e+01 9.5378736568839759e+00 0 0 0
8231 28 2 -1.2000000000000000e-01 2.8792376671107103e+01 2.8364013836040971e+01 9.5181636223699844e+00 0 0 0
8225 28 1 5.9999999999999998e-02 2.6379326782800867e+01 2.8505705313220659e+01 8.4782676400406629e+00 0 0 0
8232 28 1 5.9999999999999998e-02 2.8504856367600269e+01 2.8825180821692392e+01 8.5870904495759071e+00 0 0 0
8227 28 1 5.9999999999999998e-02 2.6319279018055251e+01 2.9003222695089949e+01 1.0155049174534938e+01 0 0 0
8233 28 1 5.9999999999999998e-02 2.8714677463674089e+01 2.9288089665599241e+01 1.0087229468950303e+01 0 0 0
8235 28 6 5.0000000000000000e-01 3.0104334955511455e+01 2.7514786422117908e+01 9.4539996615676358e+00 0 0 0
8234 28 7 -5.0000000000000000e-01 3.0093718390018360e+01 2.6375524185850050e+01 9.4186742677421389e+00 0 0 0
6716 23 5 2.9999999999999999e-01 3.0015421814511676e+01 2.4798194386792808e+01 9.5208414498447187e+00 0 0 0
8520 29 1 5.9999999999999998e-02 2.4980906565331374e+01 2.9979402357238200e+01 1.1941245714349296e+01 0 0 0
8529 29 1 5.9999999999999998e-02 3.0065447315521720e+01 3.0119001033102617e+01 1.2262457596905891e+01 0 0 0
6722 23 1 5.9999999999999998e-02 3.2467697385901296e+01 2.4373697312118047e+01 1.0032537904313067e+01 0 0 0
7943 27 1 5.9999999999999998e-02 3.2445902716415425e+01 2.7396073557068330e+01 6.3168182912890360e+00 0 0 0
7947 27 1 5.9999999999999998e-02 3.3722407609129384e+01 2.5314972409303564e+01 6.6479320410626537e+00 0 0 0
7941 27 1 5.9999999999999998e-02 3.1176674798905150e+01 2.5392103949994127e+01 6.8746974017301374e+00 0 0 0
8238 28 3 8.0000000000000002e-02 3.2760342052031326e+01 2.7564561912121761e+01 9.8594439010447594e+00 0 0 0
8239 28 1 5.9999999999999998e-02 3.2739203121444724e+01 2.7616810965514649e+01 1.0891814174485225e+01 0 0 0
8240 28 1 5.9999999999999998e-02 3.2820368918489947e+01 2.6635709369537054e+01 9.5189338376948420e+00 0 0 0
8243 28 2 -1.2000000000000000e-01 3.3746552438808678e+01 2.8211482208583497e+01 9.5455749503490299e+00 0 0 0
8237 28 4 -5.0000000000000000e-01 3.1434017825878321e+01 2.8209383553108452e+01 9.4241766098764153e+00 0 0 0
8241 28 1 5.9999999999999998e-02 3.3655480340295021e+01 2.8532172672208119e+01 8.5588799360068624e+00 0 0 0
8242 28 1 5.9999999999999998e-02 3.3892830131303015e+01 2.9074034980075666e+01 1.0205423602342387e+01 0 0 0
8236 28 5 2.9999999999999999e-01 3.1372091117121972e+01 2.9460242750618125e+01 9.7642792157715697e+00 0 0 0
8246 28 1 5.9999999999999998e-02 3.5011191549130402e+01 2.6539381115522389e+01 8.9640507239429219e+00 0 0 0
9461 32 1 5.9999999999999998e-02 3.2474544079194686e+01 2.9735885034416253e+01 6.4753139248412310e+00 0 0 0
9697 32 1 5.9999999999999998e-02 1.0632737632499858e+00 3.1525581894099268e+01 6.3504162190404276e+00 1 0 0
8780 29 1 5.9999999999999998e-02 5.0944809609636303e+00 3.0268795025554141e+01 1.2140302716878036e+01 1 0 0
9709 32 1 5.9999999999999998e-02 5.8829538610580343e+00 3.1606045721760143e+01 6.2818963988571648e+00 1 0 0
11215 37 1 5.9999999999999998e-02 1.0502990595073416e+00 3.4230352570527202e+01 6.3576964357848036e+00 1 0 0
9994 33 1 5.9999999999999998e-02 1.1240956776149340e+00 3.1161507867615249e+01 8.6600958214426047e+00 1 0 0
9993 33 1 5.9999999999999998e-02 1.1143553044453058e+00 3.1557314119175452e+01 1.0338845921670613e+01 1 0 0
9992 33 2 -1.2000000000000000e-01 1.0471691558196432e+00 3.2009541704567617e+01 9.3458082870910459e+00 1 0 0
10000 33 1 5.9999999999999998e-02 3.3844492675017954e+00 3.1025948334938317e+01 8.7658194915351775e+00 1 0 0
9997 33 2 -1.2000000000000000e-01 2.3453736907291267e+00 3.2758112798677736e+01 9.2952087346731602e+00 1 0 0
9998 33 2 -1.2000000000000000e-01 3.6025876879561309e+00 3.1963186107476790e+01 9.4284986838714797e+00 1 0 0
9999 33 1 5.9999999999999998e-02 3.6665171143593525e+00 3.1627964454295036e+01 1.0445760433881006e+01 1 0 0
10003 33 3 8.0000000000000002e-02 4.6471257798199295e+00 3.2521396464568866e+01 9.1486964746240584e+00 1 0 0
10002 33 1 5.9999999999999998e-02 4.6768959528239558e+00 3.2706496549063480e+01 8.1536618032264823e+00 1 0 0
9996 33 1 5.9999999999999998e-02 2.3415062192025400e+00 3.3489219233785320e+01 8.4281917311255476e+00 1 0 0
10001 33 1 5.9999999999999998e-02 4.6207391773108455e+00 3.3307065215517198e+01 9.7765712887051865e+00 1 0 0
9995 33 1 5.9999999999999998e-02 2.1862388278694382e+00 3.3421752284223892e+01 1.0184902491752093e+01 1 0 0
11520 38 1 5.9999999999999998e-02 4.7579905588680296e+00 3.5645437948677113e+01 8.2901255402744400e+00 1 0 0
11514 38 1 5.9999999999999998e-02 2.2013605761189075e+00 3.5658961446364025e+01 8.5804557310666230e+00 1 0 0
10293 34 1 5.9999999999999998e-02 3.8153982086133786e+00 3.4458162900392708e+01 1.1967872580483949e+01 1 0 0
10004 33 4 -5.0000000000000000e-01 5.9662732365717606e+00 3.1827996129811392e+01 9.4768690501568802e+00 1 0 0
11519 38 1 5.9999999999999998e-02 4.9832281795246303e+00 3.5743203422710550e+01 1.0013143684964646e+01 1 0 0
11513 38 1 5.9999999999999998e-02 2.4872535067376509e+00 3.5957354207819520e+01 1.0243317807799716e+01 1 0 0
11236 37 7 -5.0000000000000000e-01 1.1049846727584693e+01 3.3717615701317591e+01 6.1976209706330341e+00 1 0 0
11226 37 1 5.9999999999999998e-02 6.1127988136830460e+00 3.4462993200925204e+01 7.0828484989559772e+00 1 0 0
10005 33 5 2.9999999999999999e-01 6.1543477814261882e+00 3.0527774772657438e+01 9.3746179591258247e+00 1 0 0
10300 34 1 5.9999999999999998e-02 6.2601549013850137e+00 3.4445406160005668e+01 1.1936455122074799e+01 1 0 0
9715 32 1 5.9999999999999998e-02 8.3114007661023415e+00 3.2060167027682596e+01 6.2721763268055790e+00 1 0 0
11232 37 1 5.9999999999999998e-02 8.5966155461078362e+00 3.4589751483844083e+01 6.9418493199475160e+00 1 0 0
10008 33 1 5.9999999999999998e-02 8.6797321979549888e+00 3.0927866348977723e+01 8.8851281271676559e+00 1 0 0
10007 33 7 -5.0000000000000000e-01 7.0758465926180989e+00 3.3624624182235891e+01 9.6833650738787505e+00 1 0 0
10006 33 6 5.0000000000000000e-01 7.2669861499741462e+00 3.2574317351955457e+01 9.6755714250679539e+00 1 0 0
10010 33 1 5.9999999999999998e-02 8.6147724106285679e+00 3.1119741699790978e+01 1.0464305603339113e+01 1 0 0
10009 33 2 -1.2000000000000000e-01 8.5837010450817708e+00 3.1711569717217110e+01 9.6048952309343427e+00 1 0 0
10012 33 2 -1.2000000000000000e-01 9.8137215072955435e+00 3.2502124199845113e+01 9.5104651885122262e+00 1 0 0
10011 33 1 5.9999999999999998e-02 9.8196533837800946e+00 3.3022786085337771e+01 8.5481993954968551e+00 1 0 0
10013 33 1 5.9999999999999998e-02 9.8116933766918706e+00 3.3190718743864018e+01 1.0238414193943104e+01 1 0 0
10015 33 2 -1.2000000000000000e-01 1.1186504205261810e+01 3.1912846037723643e+01 9.6520080332648472e+00 1 0 0
10016 33 1 5.9999999999999998e-02 1.1231126579576005e+01 3.1354455232709711e+01 1.0613605972222278e+01 1 0 0
10014 33 1 5.9999999999999998e-02 1.1358420216462658e+01 3.1038746247825941e+01 8.9826753187919692e+00 1 0 0
11525 38 5 2.9999999999999999e-01 7.1975899142498223e+00 3.5063136839901070e+01 9.2738809441816379e+00 1 0 0
11528 38 1 5.9999999999999998e-02 9.9907156999199547e+00 3.5391973320036470e+01 8.8562584137523590e+00 1 0 0
11530 38 1 5.9999999999999998e-02 9.9000688273315571e+00 3.5887110376059645e+01 1.0513080707661780e+01 1 0 0
10306 34 1 5.9999999999999998e-02 8.3573782377488328e+00 3.4382947364317552e+01 1.1756539873471024e+01 1 0 0
9721 32 1 5.9999999999999998e-02 1.2552793504372850e+01 3.0250545232990266e+01 7.0192555865197974e+00 1 0 0
11534 38 1 5.9999999999999998e-02 1.2310473204889492e+01 3.5853139057560441e+01 8.5714571605124430e+00 1 0 0
10018 33 1 5.9999999999999998e-02 1.2225299750858483e+01 3.3019924743201472e+01 8.4982256462679153e+00 1 0 0
10019 33 1 5.9999999999999998e-02 1.2335124341330173e+01 3.3644358382896399e+01 1.0000791403561220e+01 1 0 0
11536 38 1 5.9999999999999998e-02 1.2367805452238548e+01 3.5961358357604560e+01 1.0301256750037487e+01 1 0 0
9425 32 1 5.9999999999999998e-02 1.6011800815644389e+01 3.1975928016953006e+01 6.4413327735737189e+00 0 0 0
9724 32 1 5.9999999999999998e-02 1.3579969545313364e+01 3.1989758395698349e+01 6.3116221185293089e+00 1 0 0
10017 33 2 -1.2000000000000000e-01 1.2413977919873131e+01 3.2716833205733622e+01 9.5108538171476198e+00 1 0 0
11241 37 1 5.9999999999999998e-02 1.3871720860378250e+01 3.4354048437232628e+01 6.7650677374002202e+00 1 0 0
10020 33 7 -5.0000000000000000e-01 1.3771771254765508e+01 3.0858731378491328e+01 9.8078991805653359e+00 1 0 0
10026 33 1 5.9999999999999998e-02 1.6358096003494843e+01 3.1261029199171539e+01 9.7720875806540892e+00 1 0 0
10025 33 1 5.9999999999999998e-02 1.6371871962543871e+01 3.2229094922332564e+01 1.1079716734773047e+01 1 0 0
10021 33 6 5.0000000000000000e-01 1.3718174512652226e+01 3.1969956752827208e+01 9.7259549228430000e+00 1 0 0
10023 33 4 -5.0000000000000000e-01 1.4986084086737188e+01 3.2779227677022895e+01 9.7803085964930414e+00 1 0 0
10024 33 3 8.0000000000000002e-02 1.6365616854388097e+01 3.2192092127329381e+01 1.0078366028292690e+01 1 0 0
10022 33 5 2.9999999999999999e-01 1.4749295671665804e+01 3.4095874489795172e+01 9.4567887430918542e+00 1 0 0
10029 33 2 -1.2000000000000000e-01 1.7306829475227513e+01 3.2798202042901060e+01 9.7002197846515337e+00 1 0 0
10027 33 1 5.9999999999999998e-02 1.7278878733678628e+01 3.3031812165147500e+01 8.5932250518171376e+00 1 0 0
10028 33 1 5.9999999999999998e-02 1.7396891402165846e+01 3.3699929021349440e+01 1.0302651694244336e+01 1 0 0
11247 37 1 5.9999999999999998e-02 1.6089085936691426e+01 3.4502079960830649e+01 6.9078174228839870e+00 1 0 0
11540 38 7 -5.0000000000000000e-01 1.4820489660720346e+01 3.5529094771872884e+01 9.3149339824178501e+00 1 0 0
11546 38 1 5.9999999999999998e-02 1.7381393720511799e+01 3.5690396787270650e+01 9.0685491734924213e+00 1 0 0
10322 34 1 5.9999999999999998e-02 1.5918903215576441e+01 3.4653409072868783e+01 1.2244467523734427e+01 1 0 0
11545 38 1 5.9999999999999998e-02 1.7536568025414248e+01 3.6145676236398280e+01 1.0560557248757179e+01 1 0 0
9431 32 1 5.9999999999999998e-02 1.8339159536812694e+01 3.2107855961284180e+01 6.4680257669970791e+00 0 0 0
10031 33 1 5.9999999999999998e-02 1.8680855303896035e+01 3.1683365480408209e+01 1.0692164892725277e+01 1 0 0
10030 33 2 -1.2000000000000000e-01 1.8586129707474473e+01 3.2086476321078557e+01 9.6989044307436814e+00 1 0 0
10032 33 1 5.9999999999999998e-02 1.8555587951323474e+01 3.1182974297706828e+01 9.0958546662985853e+00 1 0 0
10949 37 1 5.9999999999999998e-02 1.8666532767184520e+01 3.4632501821048500e+01 6.8100400540789066e+00 0 0 0
9739 33 5 2.9999999999999999e-01 2.3458563846296542e+01 3.0570642143067548e+01 9.5223671390181348e+00 0 0 0
9734 33 1 5.9999999999999998e-02 2.1102808198379186e+01 3.1138844181263345e+01 8.9693896643293218e+00 0 0 0
9730 33 1 5.9999999999999998e-02 1.9750109194310625e+01 3.3035897190858165e+01 8.4189308655837660e+00 0 0 0
9733 33 1 5.9999999999999998e-02 2.1094804365298810e+01 3.1658499346780193e+01 1.0594138826909010e+01 0 0 0
9731 33 2 -1.2000000000000000e-01 1.9803407049060944e+01 3.2710886137339145e+01 9.4106553401367155e+00 0 0 0
9732 33 2 -1.2000000000000000e-01 2.1121049911906919e+01 3.2042428161672348e+01 9.5772685581693651e+00 0 0 0
9737 33 3 8.0000000000000002e-02 2.2140756009543409e+01 3.2690185289140480e+01 9.3220999884753208e+00 0 0 0
9736 33 1 5.9999999999999998e-02 2.1989942357177000e+01 3.3133235365243692e+01 8.4542811338547104e+00 0 0 0
9735 33 1 5.9999999999999998e-02 2.2240149631129050e+01 3.3338003788897183e+01 1.0079201758046892e+01 0 0 0
9729 33 1 5.9999999999999998e-02 1.9796228214325133e+01 3.3659151294909506e+01 1.0003799445960560e+01 0 0 0
9738 33 4 -5.0000000000000000e-01 2.3463057076726891e+01 3.1944251191978079e+01 9.3432690307542252e+00 0 0 0
10960 37 1 5.9999999999999998e-02 2.3563715046232119e+01 3.4560902384179499e+01 6.5816346122361660e+00 0 0 0
11254 38 1 5.9999999999999998e-02 2.2317647872341350e+01 3.5663869783781053e+01 8.7764948094355013e+00 0 0 0
11552 38 1 5.9999999999999998e-02 1.9835475915136531e+01 3.5672499311384570e+01 8.9830063402600171e+00 1 0 0
10034 34 1 5.9999999999999998e-02 2.3506286698021750e+01 3.4712382615068591e+01 1.1904766292505732e+01 0 0 0
10331 34 1 5.9999999999999998e-02 2.0958720948590742e+01 3.4560670916678674e+01 1.1888916713122732e+01 1 0 0
11253 38 1 5.9999999999999998e-02 2.2336591061887077e+01 3.6128313646860832e+01 1.0460018170895763e+01 0 0 0
9455 32 1 5.9999999999999998e-02 3.0278150492215907e+01 3.0197209231852092e+01 6.9121867834662636e+00 0 0 0
9446 32 1 5.9999999999999998e-02 2.4877511655097859e+01 3.0375902073329527e+01 6.9856780538055396e+00 0 0 0
11259 38 5 2.9999999999999999e-01 2.4662730283257186e+01 3.5088398217881455e+01 9.3559968267612028e+00 0 0 0
9449 32 1 5.9999999999999998e-02 2.6029724894072210e+01 3.2285814233207354e+01 6.2583512315984571e+00 0 0 0
9741 33 7 -5.0000000000000000e-01 2.4757938580471890e+01 3.3759392718677489e+01 9.5386700867738785e+00 0 0 0
10966 37 1 5.9999999999999998e-02 2.5922891100973853e+01 3.4739007858789385e+01 6.6353213150964363e+00 0 0 0
9740 33 6 5.0000000000000000e-01 2.4771444305857393e+01 3.2673071095390377e+01 9.4929969741834004e+00 0 0 0
9742 33 1 5.9999999999999998e-02 2.6166975176765181e+01 3.1253261664588202e+01 8.6997505948341498e+00 0 0 0
9744 33 1 5.9999999999999998e-02 2.6257027443432236e+01 3.1223186344177659e+01 1.0358818997183047e+01 0 0 0
9748 33 1 5.9999999999999998e-02 2.8751390021475366e+01 3.1368375388124914e+01 8.8833024482693848e+00 0 0 0
9750 33 1 5.9999999999999998e-02 2.8675199303255912e+01 3.1549032844868698e+01 1.0581263782621253e+01 0 0 0
9743 33 2 -1.2000000000000000e-01 2.6154980315095962e+01 3.1910068891454618e+01 9.5465302205875346e+00 0 0 0
9746 33 2 -1.2000000000000000e-01 2.7352558832581849e+01 3.2733930997497566e+01 9.5876648377553924e+00 0 0 0
9749 33 2 -1.2000000000000000e-01 2.8699144719254896e+01 3.2141178114041900e+01 9.6503328473040799e+00 0 0 0
9745 33 1 5.9999999999999998e-02 2.7289935545602678e+01 3.3286640204205263e+01 8.6522153462230325e+00 0 0 0
9747 33 1 5.9999999999999998e-02 2.7178570562598885e+01 3.3446311959875764e+01 1.0393753650539630e+01 0 0 0
9751 33 2 -1.2000000000000000e-01 2.9882359597664298e+01 3.2984792272029743e+01 9.4788632692841048e+00 0 0 0
9752 33 1 5.9999999999999998e-02 2.9686329224900323e+01 3.3471928373364840e+01 8.5356342069247155e+00 0 0 0
9753 33 1 5.9999999999999998e-02 2.9735140042112064e+01 3.3743571602297877e+01 1.0161390686825499e+01 0 0 0
11262 38 1 5.9999999999999998e-02 2.7383415951376023e+01 3.5417647826370569e+01 8.8054760831858800e+00 0 0 0
11268 38 1 5.9999999999999998e-02 2.9761973084470124e+01 3.5678014101788129e+01 8.7345108350240075e+00 0 0 0
11264 38 1 5.9999999999999998e-02 2.7473142033980999e+01 3.6010781145542154e+01 1.0488744381327479e+01 0 0 0
10040 34 1 5.9999999999999998e-02 2.5938401941016934e+01 3.4829355852611201e+01 1.2122772780636645e+01 0 0 0
9463 32 1 5.9999999999999998e-02 3.3752706526772847e+01 3.1622586118517805e+01 6.6594210832547684e+00 0 0 0
11280 38 1 5.9999999999999998e-02 3.4992046365532786e+01 3.5738745852267563e+01 9.3474466069317312e+00 0 0 0
9458 32 1 5.9999999999999998e-02 3.1332923491717565e+01 3.1840845662147657e+01 6.8039681677929815e+00 0 0 0
9763 33 2 -1.2000000000000000e-01 3.4828916686659213e+01 3.2758484974417001e+01 9.4340509666366223e+00 0 0 0
9761 33 1 5.9999999999999998e-02 3.4911178894713935e+01 3.3226037602673678e+01 8.4556322356866236e+00 0 0 0
10975 37 1 5.9999999999999998e-02 3.1215387729262439e+01 3.4871999500300063e+01 6.8357579635663370e+00 0 0 0
9755 33 6 5.0000000000000000e-01 3.1137373281525907e+01 3.2114353973052346e+01 9.7093592315067845e+00 0 0 0
9754 33 7 -5.0000000000000000e-01 3.1096795201796095e+01 3.0986600411430825e+01 9.8635008612180872e+00 0 0 0
9759 33 1 5.9999999999999998e-02 3.3907341196180376e+01 3.1374418591276410e+01 1.0370809262653465e+01 0 0 0
9757 33 4 -5.0000000000000000e-01 3.2497408892265227e+01 3.2797489002635970e+01 9.5706540525546053e+00 0 0 0
9758 33 3 8.0000000000000002e-02 3.3843425724686526e+01 3.2050881825792288e+01 9.6019533847202148e+00 0 0 0
9760 33 1 5.9999999999999998e-02 3.3826491531008614e+01 3.1512218416246043e+01 8.7040844311695551e+00 0 0 0
9756 33 5 2.9999999999999999e-01 3.2373824627826458e+01 3.4105843985241769e+01 1.0030539502665418e+01 0 0 0
10981 37 1 5.9999999999999998e-02 3.3547304505821899e+01 3.4547264924244480e+01 6.9061496348917712e+00 0 0 0
11274 38 7 -5.0000000000000000e-01 3.2285508583684368e+01 3.5520288526346143e+01 1.0005434141948102e+01 0 0 0
9762 33 1 5.9999999999999998e-02 3.4922150969722644e+01 3.3631633501849258e+01 1.0128182051242945e+01 0 0 0
5738 19 1 5.9999999999999998e-02 1.6602009820796086e+00 1.9087760276564943e+01 1.2271668171398771e+01 1 0 0
7264 24 1 5.9999999999999998e-02 5.0217994046363046e+00 2.3487212822400821e+01 1.2615664397988239e+01 1 0 0
7258 24 1 5.9999999999999998e-02 2.5345390684476699e+00 2.3669468361269701e+01 1.2271175999757421e+01 1 0 0
6035 20 1 5.9999999999999998e-02 3.0386692277221545e+00 2.0732929670785005e+01 1.7188915904100327e+01 1 0 0
7252 24 1 5.9999999999999998e-02 1.7951085970343547e-01 2.3752056484091103e+01 1.2405074553442539e+01 1 0 0
6038 20 1 5.9999999999999998e-02 4.0467857125826079e+00 2.2599598505477395e+01 1.7867853035043296e+01 1 0 0
5734 19 1 5.9999999999999998e-02 4.2896193731188326e-01 2.1359276403110254e+01 1.3606191490306749e+01 1 0 0
5735 19 2 -1.2000000000000000e-01 3.3096483948813216e-01 2.0676772150020877e+01 1.2803269981734145e+01 1 0 0
6030 20 7 -5.0000000000000000e-01 4.9643263827014827e-01 2.0619330654843026e+01 1.6375781532735676e+01 1 0 0
6031 20 6 5.0000000000000000e-01 4.3408248841700975e-01 2.1751863688452715e+01 1.6580401047811815e+01 1 0 0
5747 19 3 8.0000000000000002e-02 5.0602726731753025e+00 2.0669616760770158e+01 1.2506776049253089e+01 1 0 0
5739 19 1 5.9999999999999998e-02 2.8195686992433506e+00 2.1647944264768039e+01 1.2884625392556492e+01 1 0 0
4512 15 5 2.9999999999999999e-01 5.6982546298831660e-01 1.9151728530044000e+01 1.6555254703985327e+01 1 0 0
5741 19 2 -1.2000000000000000e-01 2.8434681387729719e+00 2.0687397300381061e+01 1.2331977420823449e+01 1 0 0
5743 19 1 5.9999999999999998e-02 4.0650797323773684e+00 1.9428732947828991e+01 1.3592903163792139e+01 1 0 0
5737 19 1 5.9999999999999998e-02 1.8111857030214613e+00 1.9640465668580500e+01 1.3809358404773134e+01 1 0 0
5742 19 2 -1.2000000000000000e-01 4.0636033954262869e+00 1.9945652495015199e+01 1.2602583905001746e+01 1 0 0
5736 19 2 -1.2000000000000000e-01 1.6800550038331243e+00 2.0025192224406346e+01 1.2816053175069388e+01 1 0 0
6033 20 4 -5.0000000000000000e-01 1.8403833852255191e+00 2.2313372416218698e+01 1.6682412445854919e+01 1 0 0
6034 20 3 8.0000000000000002e-02 3.1251210317063469e+00 2.1528786188468196e+01 1.6583085767399673e+01 1 0 0
6036 20 1 5.9999999999999998e-02 3.2236537060112798e+00 2.1191727824701754e+01 1.5632491099449423e+01 1 0 0
5745 19 1 5.9999999999999998e-02 5.0396999078422411e+00 2.1365113289960050e+01 1.3262492364895554e+01 1 0 0
6039 20 2 -1.2000000000000000e-01 4.1591035651939023e+00 2.2169355772759868e+01 1.6855818077434147e+01 1 0 0
6037 20 1 5.9999999999999998e-02 4.2518068532883753e+00 2.2993015945451162e+01 1.6180208614652464e+01 1 0 0
6040 20 2 -1.2000000000000000e-01 5.4119072190269542e+00 2.1425028772373640e+01 1.6838603004778161e+01 1 0 0
6032 20 5 2.9999999999999999e-01 1.8812887814338164e+00 2.3673729218844613e+01 1.6705858593988626e+01 1 0 0
6042 20 1 5.9999999999999998e-02 5.3357006531755324e+00 2.0612360278487756e+01 1.6100204928313076e+01 1 0 0
6041 20 1 5.9999999999999998e-02 5.3055367542793945e+00 2.0906757409340997e+01 1.7802088031492985e+01 1 0 0
4518 15 1 5.9999999999999998e-02 3.0518568846436982e+00 1.8721418895864325e+01 1.7231590539354194e+01 1 0 0
4523 15 1 5.9999999999999998e-02 5.7300134490237058e+00 1.8682763664932558e+01 1.7083756252268735e+01 1 0 0
4524 15 1 5.9999999999999998e-02 5.5319304922585255e+00 1.8146396304069846e+01 1.5398286628197996e+01 1 0 0
4517 15 1 5.9999999999999998e-02 3.1123860122332743e+00 1.8329022424018945e+01 1.5578160153821658e+01 1 0 0
7257 24 1 5.9999999999999998e-02 2.4624363268427056e+00 2.3671329021703752e+01 1.3977678931859968e+01 1 0 0
7263 24 1 5.9999999999999998e-02 5.1994749131705245e+00 2.3865875880548561e+01 1.4268747854314716e+01 1 0 0
7251 24 1 5.9999999999999998e-02 3.4040002971491312e-01 2.4045099841307575e+01 1.4121993815373013e+01 1 0 0
7272 24 1 5.9999999999999998e-02 1.0088112292277220e+01 2.3447429956649366e+01 1.2751606014114996e+01 1 0 0
7269 24 5 2.9999999999999999e-01 7.4586036966411653e+00 2.3136711984210557e+01 1.3556093212717338e+01 1 0 0
6049 20 1 5.9999999999999998e-02 9.0025231280370708e+00 2.2812856704206769e+01 1.6754413943354148e+01 1 0 0
6047 20 1 5.9999999999999998e-02 8.0267028680574874e+00 2.0848816060008474e+01 1.7611210140425687e+01 1 0 0
5751 19 7 -5.0000000000000000e-01 7.8498327855900145e+00 2.1667795842476245e+01 1.2982968396437835e+01 1 0 0
6044 20 1 5.9999999999999998e-02 6.5645155464958327e+00 2.2671463946717743e+01 1.5819931152691506e+01 1 0 0
5748 19 4 -5.0000000000000000e-01 6.4274706948391547e+00 1.9964188420259081e+01 1.2574958996556591e+01 1 0 0
6048 20 1 5.9999999999999998e-02 7.8178951755187036e+00 2.0462588191005874e+01 1.5890448109674542e+01 1 0 0
5750 19 6 5.0000000000000000e-01 7.7998367914497138e+00 2.0628607923684765e+01 1.2789523448498203e+01 1 0 0
5753 19 2 -1.2000000000000000e-01 9.0163120385240063e+00 1.9745324152479331e+01 1.2847760196637415e+01 1 0 0
5756 19 2 -1.2000000000000000e-01 1.0238346144870187e+01 2.0544236916794297e+01 1.2876473095058220e+01 1 0 0
6053 20 5 2.9999999999999999e-01 1.0371358245898824e+01 1.9926128779980296e+01 1.6665934709397504e+01 1 0 0
5754 19 1 5.9999999999999998e-02 9.1349519673669626e+00 1.9172597517429111e+01 1.3803029569292862e+01 1 0 0
6052 20 4 -5.0000000000000000e-01 1.0280509460441888e+01 2.1227263631390166e+01 1.6683368701330224e+01 1 0 0
5757 19 1 5.9999999999999998e-02 1.0244921332170318e+01 2.1158204544170967e+01 1.3712304512266842e+01 1 0 0
6046 20 2 -1.2000000000000000e-01 7.9491666511283441e+00 2.1311393377645910e+01 1.6574393650177242e+01 1 0 0
6051 20 3 8.0000000000000002e-02 8.9706696626935543e+00 2.1938057870970066e+01 1.6297318240386062e+01 1 0 0
6045 20 2 -1.2000000000000000e-01 6.6939807735720720e+00 2.2081971642925076e+01 1.6703551004413512e+01 1 0 0
6050 20 1 5.9999999999999998e-02 9.0603634464360443e+00 2.2175622554769863e+01 1.5332525459951038e+01 1 0 0
4535 15 7 -5.0000000000000000e-01 1.0789732237046623e+01 1.8627197003704428e+01 1.6674372355611929e+01 1 0 0
6054 20 6 5.0000000000000000e-01 1.1668426800718407e+01 2.1913759933061893e+01 1.6584350268309461e+01 1 0 0
5759 19 2 -1.2000000000000000e-01 1.1568931709066360e+01 1.9900442243175185e+01 1.2863241711700267e+01 1 0 0
6055 20 7 -5.0000000000000000e-01 1.1665876512539416e+01 2.2952450532576162e+01 1.6288823118200344e+01 1 0 0
5760 19 1 5.9999999999999998e-02 1.1570985530202149e+01 1.9228052903955081e+01 1.3766387968654236e+01 1 0 0
6043 20 1 5.9999999999999998e-02 6.9178668004845694e+00 2.2807399130136240e+01 1.7510081194241035e+01 1 0 0
5749 19 5 2.9999999999999999e-01 6.3748781453029322e+00 1.8626321134517418e+01 1.2823355270420512e+01 1 0 0
4529 15 1 5.9999999999999998e-02 7.9924651662225017e+00 1.8535587231207813e+01 1.7120838670890109e+01 1 0 0
4530 15 1 5.9999999999999998e-02 7.9740805338235230e+00 1.8214728798728657e+01 1.5538537161393055e+01 1 0 0
7278 24 1 5.9999999999999998e-02 1.2759266691621859e+01 2.3577579817636007e+01 1.2380798436393299e+01 1 0 0
7290 24 1 5.9999999999999998e-02 1.8022777953723708e+01 2.3554911200373386e+01 1.2553957462277516e+01 1 0 0
6058 20 1 5.9999999999999998e-02 1.3110505246782166e+01 2.0416487844451069e+01 1.7652738719017002e+01 1 0 0
6067 20 1 5.9999999999999998e-02 1.6680291490822206e+01 2.2768564189868794e+01 1.7574419478299653e+01 1 0 0
6064 20 1 5.9999999999999998e-02 1.5415846401088116e+01 2.0793204588019719e+01 1.8047704932570802e+01 1 0 0
6061 20 1 5.9999999999999998e-02 1.4050492795859483e+01 2.2700454893740833e+01 1.7376057077450469e+01 1 0 0
5763 19 1 5.9999999999999998e-02 1.2796633198707061e+01 2.1569885306894644e+01 1.3532099067148753e+01 1 0 0
5766 19 5 2.9999999999999999e-01 1.5459953829325540e+01 2.1787534020758130e+01 1.3323274432419883e+01 1 0 0
5761 19 2 -1.2000000000000000e-01 1.2839666574680818e+01 2.0653627331779312e+01 1.2927126781562015e+01 1 0 0
6056 20 1 5.9999999999999998e-02 1.3188886176983205e+01 2.0440686354243326e+01 1.5970932875912421e+01 1 0 0
6057 20 2 -1.2000000000000000e-01 1.2974643920635078e+01 2.1092678040010004e+01 1.6777458510372107e+01 1 0 0
5769 19 1 5.9999999999999998e-02 1.6879559454649641e+01 1.8934919094972987e+01 1.3654423278278475e+01 1 0 0
5768 19 3 8.0000000000000002e-02 1.6676810408509304e+01 1.9736714676274477e+01 1.2993357906582181e+01 1 0 0
5765 19 6 5.0000000000000000e-01 1.4061611309044967e+01 1.9766755612847756e+01 1.3153834300973307e+01 1 0 0
5767 19 4 -5.0000000000000000e-01 1.5411952583103506e+01 2.0440011582939604e+01 1.3325086307733647e+01 1 0 0
6062 20 1 5.9999999999999998e-02 1.5548760468352285e+01 2.0351187400019370e+01 1.6300748812412216e+01 1 0 0
6063 20 2 -1.2000000000000000e-01 1.5473387804056713e+01 2.1223737616774557e+01 1.6977386093860684e+01 1 0 0
6060 20 2 -1.2000000000000000e-01 1.4184562714508870e+01 2.1892408161762422e+01 1.6750087371233789e+01 1 0 0
5764 19 7 -5.0000000000000000e-01 1.4054927824161657e+01 1.8630897173438626e+01 1.3168349387042451e+01 1 0 0
6065 20 2 -1.2000000000000000e-01 1.6683787700512607e+01 2.1926416002829026e+01 1.6884128916002936e+01 1 0 0
6059 20 1 5.9999999999999998e-02 1.4233844135111228e+01 2.2393324028172831e+01 1.5819276186189738e+01 1 0 0
6066 20 1 5.9999999999999998e-02 1.6724492486836130e+01 2.2629015889035990e+01 1.6027357113452911e+01 1 0 0
5773 19 2 -1.2000000000000000e-01 1.7712407286088865e+01 2.0372934607936138e+01 1.2919304042053078e+01 1 0 0
7284 24 7 -5.0000000000000000e-01 1.5165566738930131e+01 2.3259215743259265e+01 1.3342550190889872e+01 1 0 0
5772 19 1 5.9999999999999998e-02 1.7639411499454141e+01 2.1234187590546590e+01 1.3516111836925406e+01 1 0 0
6069 20 6 5.0000000000000000e-01 1.7968247558906743e+01 2.1127806523567266e+01 1.7049523195271544e+01 1 0 0
6068 20 7 -5.0000000000000000e-01 1.8147542779129214e+01 2.0059760302339338e+01 1.6975611165224265e+01 1 0 0
4547 15 1 5.9999999999999998e-02 1.5582162860448515e+01 1.8384116004467298e+01 1.7225137122867729e+01 1 0 0
7280 24 1 5.9999999999999998e-02 1.2567967902373027e+01 2.4049278661170082e+01 1.4074978488625909e+01 1 0 0
7289 24 1 5.9999999999999998e-02 1.7886449802351940e+01 2.3845446634938881e+01 1.4218716895119876e+01 1 0 0
5776 19 1 5.9999999999999998e-02 1.9133414542938262e+01 1.8860668954037283e+01 1.2711716661626426e+01 1 0 0
6073 20 1 5.9999999999999998e-02 2.0781126361297943e+01 2.0231444984108556e+01 1.7547543780601575e+01 1 0 0
5480 19 1 5.9999999999999998e-02 2.2574450324995425e+01 2.1066575435178461e+01 1.2286518636639586e+01 0 0 0
7296 24 1 5.9999999999999998e-02 2.0256393104911677e+01 2.3403282707973794e+01 1.2867842089024933e+01 1 0 0
4550 15 5 2.9999999999999999e-01 1.8293717085100049e+01 1.8687810951290917e+01 1.6935531211152686e+01 1 0 0
6998 24 1 5.9999999999999998e-02 2.2840231623487522e+01 2.3524140423347593e+01 1.2607274006163715e+01 0 0 0
5478 19 1 5.9999999999999998e-02 2.1450586856674480e+01 1.9080930213299439e+01 1.2318144425966933e+01 0 0 0
6076 20 1 5.9999999999999998e-02 2.1623260479427245e+01 2.2209360434433581e+01 1.8149229138492586e+01 1 0 0
6075 20 1 5.9999999999999998e-02 2.1564184990236807e+01 2.2714180515564340e+01 1.6639761963934141e+01 1 0 0
5481 19 3 8.0000000000000002e-02 2.2549827146938760e+01 2.0535385679505978e+01 1.3171868094705566e+01 0 0 0
6080 20 1 5.9999999999999998e-02 2.3006061411183477e+01 2.0683022218233354e+01 1.5984423693464624e+01 1 0 0
5477 19 1 5.9999999999999998e-02 2.1481150465404099e+01 1.9221151200121035e+01 1.4185915940135796e+01 0 0 0
5473 19 1 5.9999999999999998e-02 2.0183565632537558e+01 2.1341467266119952e+01 1.3778650531193170e+01 0 0 0
5775 19 1 5.9999999999999998e-02 1.8972484469315017e+01 1.9444067608677376e+01 1.4422448098331444e+01 1 0 0
5774 19 2 -1.2000000000000000e-01 1.8976163172993420e+01 1.9770107322285895e+01 1.3328961422096157e+01 1 0 0
5479 19 1 5.9999999999999998e-02 2.2681058049428810e+01 2.1272066357316163e+01 1.3911369340569584e+01 0 0 0
5476 19 2 -1.2000000000000000e-01 2.1522110182017208e+01 1.9815672406049998e+01 1.3247692273369340e+01 0 0 0
5475 19 2 -1.2000000000000000e-01 2.0199176269650472e+01 2.0480647035830803e+01 1.3118811368604259e+01 0 0 0
6078 20 2 -1.2000000000000000e-01 2.3016027874556112e+01 2.1238068318151427e+01 1.7004165316464885e+01 1 0 0
6077 20 2 -1.2000000000000000e-01 2.1652964696794633e+01 2.1831082014757996e+01 1.7170261754550779e+01 1 0 0
6071 20 4 -5.0000000000000000e-01 1.9355420899345248e+01 2.1756041374994272e+01 1.7137915308315801e+01 1 0 0
6072 20 3 8.0000000000000002e-02 2.0712609771847323e+01 2.1051175609797223e+01 1.6931408924134928e+01 1 0 0
6074 20 1 5.9999999999999998e-02 2.0660803640990881e+01 2.0752898984971793e+01 1.5956972611010702e+01 1 0 0
6070 20 5 2.9999999999999999e-01 1.9362352114585331e+01 2.2984477361921250e+01 1.7736573210470485e+01 1 0 0
5482 19 4 -5.0000000000000000e-01 2.3940655739260318e+01 1.9820443579567279e+01 1.3167552322141386e+01 0 0 0
5483 19 5 2.9999999999999999e-01 2.4022528947027972e+01 1.8479556949473800e+01 1.3266675692519446e+01 0 0 0
5779 20 2 -1.2000000000000000e-01 2.4267487164044812e+01 2.2013025851724677e+01 1.7042805403488778e+01 0 0 0
5778 20 1 5.9999999999999998e-02 2.4247068683878638e+01 2.2678667924950041e+01 1.6191520076612573e+01 0 0 0
5777 20 1 5.9999999999999998e-02 2.4251822754967488e+01 2.2643270646911343e+01 1.7893924483318798e+01 0 0 0
6997 24 1 5.9999999999999998e-02 2.2885798120447411e+01 2.3994227329738315e+01 1.4310956369653514e+01 0 0 0
7295 24 1 5.9999999999999998e-02 2.0263318597352736e+01 2.4009111603134475e+01 1.4459817171050986e+01 1 0 0
6079 20 1 5.9999999999999998e-02 2.3143853230250610e+01 2.0333563390343816e+01 1.7611839428662400e+01 1 0 0
7652 26 1 5.9999999999999998e-02 3.5020595744479650e+01 2.3473502553204789e+01 1.2052656993992834e+00 0 0 0
5489 19 1 5.9999999999999998e-02 2.7686342051741196e+01 2.1302915993170160e+01 1.2414661996491475e+01 0 0 0
5496 19 1 5.9999999999999998e-02 3.0276686895858727e+01 2.1589165193685194e+01 1.2573713816617296e+01 0 0 0
5486 19 1 5.9999999999999998e-02 2.6795170139490022e+01 1.8907562614129681e+01 1.2718438753221042e+01 0 0 0
7003 24 5 2.9999999999999999e-01 2.5165512450573662e+01 2.3134655971372560e+01 1.3458673183415087e+01 0 0 0
7006 24 1 5.9999999999999998e-02 2.7783189842323427e+01 2.3562799733918180e+01 1.2689491210043203e+01 0 0 0
5492 19 1 5.9999999999999998e-02 2.9273766239128744e+01 1.9415937734907278e+01 1.2362297043215159e+01 0 0 0
5781 20 1 5.9999999999999998e-02 2.5531262131232253e+01 2.0664286617057652e+01 1.7884262256467899e+01 0 0 0
5783 20 1 5.9999999999999998e-02 2.6741147126179829e+01 2.2471988090956653e+01 1.8005460269739725e+01 0 0 0
5485 19 7 -5.0000000000000000e-01 2.5186124591313771e+01 2.1626993644686902e+01 1.3206667716268276e+01 0 0 0
5784 20 1 5.9999999999999998e-02 2.6754424222164175e+01 2.2666844583492495e+01 1.6332816262429670e+01 0 0 0
5782 20 1 5.9999999999999998e-02 2.5659533228707446e+01 2.0649663681001250e+01 1.6168796087559603e+01 0 0 0
5484 19 6 5.0000000000000000e-01 2.5244465158908699e+01 2.0489105211036136e+01 1.3256523500116247e+01 0 0 0
5487 19 2 -1.2000000000000000e-01 2.6583940092157853e+01 1.9733384064620378e+01 1.3329759930829496e+01 0 0 0
5490 19 2 -1.2000000000000000e-01 2.7783084211583695e+01 2.0616451960976221e+01 1.3289054909193700e+01 0 0 0
5488 19 1 5.9999999999999998e-02 2.6709869267967406e+01 1.9216568428199192e+01 1.4305366194395345e+01 0 0 0
5493 19 2 -1.2000000000000000e-01 2.9122580751881333e+01 2.0042007507409910e+01 1.3306094900534198e+01 0 0 0
5787 20 5 2.9999999999999999e-01 2.8101382925327833e+01 1.9812246333587129e+01 1.7105844940972531e+01 0 0 0
5786 20 4 -5.0000000000000000e-01 2.8002631555099018e+01 2.1118412701167575e+01 1.6962954607206097e+01 0 0 0
5491 19 1 5.9999999999999998e-02 2.7773494872005514e+01 2.1211374699006811e+01 1.4156183533212031e+01 0 0 0
5785 20 3 8.0000000000000002e-02 2.6684089704707606e+01 2.1993548550823341e+01 1.7069813863647351e+01 0 0 0
5780 20 2 -1.2000000000000000e-01 2.5602100053508245e+01 2.1358965023593441e+01 1.7051458376826261e+01 0 0 0
5494 19 1 5.9999999999999998e-02 2.9099688785035038e+01 1.9440732498777965e+01 1.4246297376686988e+01 0 0 0
5788 20 6 5.0000000000000000e-01 2.9366923972301024e+01 2.1699216402595773e+01 1.7004917843719944e+01 0 0 0
5789 20 7 -5.0000000000000000e-01 2.9335988309460728e+01 2.2808127637927864e+01 1.6966643937235663e+01 0 0 0
5497 19 1 5.9999999999999998e-02 3.0169069326651279e+01 2.1421885647082629e+01 1.4285829974067058e+01 0 0 0
5495 19 2 -1.2000000000000000e-01 3.0342158635253355e+01 2.0821058027987807e+01 1.3407219730202849e+01 0 0 0
7012 24 1 5.9999999999999998e-02 3.0219937597771672e+01 2.3741086227178300e+01 1.2717920484913467e+01 0 0 0
7014 24 1 5.9999999999999998e-02 3.0231499028931818e+01 2.3963681510978084e+01 1.4483729083284963e+01 0 0 0
4269 15 7 -5.0000000000000000e-01 2.8203477587525544e+01 1.8185961224781167e+01 1.6713122771440791e+01 0 0 0
7008 24 1 5.9999999999999998e-02 2.7905146857474730e+01 2.3903537914779211e+01 1.4407621670347886e+01 0 0 0
5504 19 1 5.9999999999999998e-02 3.4108358012371561e+01 1.9137296852511220e+01 1.2356032472915770e+01 0 0 0
5791 20 2 -1.2000000000000000e-01 3.0648015429252574e+01 2.0827399678953277e+01 1.7281216267641490e+01 0 0 0
5792 20 1 5.9999999999999998e-02 3.0805804445412797e+01 2.0421552496361368e+01 1.8268913509130254e+01 0 0 0
5801 20 1 5.9999999999999998e-02 3.4049535794950835e+01 2.2346143614802177e+01 1.7483954951943165e+01 0 0 0
5790 20 1 5.9999999999999998e-02 3.0623548498237749e+01 1.9915039574585254e+01 1.6730265490016613e+01 0 0 0
5795 20 1 5.9999999999999998e-02 3.1946491045130646e+01 2.2418366132908329e+01 1.7352656750966563e+01 0 0 0
5503 19 1 5.9999999999999998e-02 3.4252781654699845e+01 1.9324456137538032e+01 1.4118995191023320e+01 0 0 0
5800 20 1 5.9999999999999998e-02 3.4301925250050438e+01 2.2194850592025322e+01 1.5795985925584867e+01 0 0 0
5799 20 2 -1.2000000000000000e-01 3.4325605136464475e+01 2.1532830464979526e+01 1.6657098024773969e+01 0 0 0
5502 19 3 8.0000000000000002e-02 3.4214425963585725e+01 1.9787723418547980e+01 1.3195893476831305e+01 0 0 0
5500 19 5 2.9999999999999999e-01 3.2995726346579538e+01 2.1903452387374440e+01 1.3127194670246402e+01 0 0 0
5499 19 6 5.0000000000000000e-01 3.1546598227394586e+01 1.9890721507431483e+01 1.3423736589925253e+01 0 0 0
5794 20 2 -1.2000000000000000e-01 3.1840371889449887e+01 2.1502970710969926e+01 1.6815230057296521e+01 0 0 0
5501 19 4 -5.0000000000000000e-01 3.2942832739146887e+01 2.0556799532172754e+01 1.3250103751023765e+01 0 0 0
5796 20 1 5.9999999999999998e-02 3.3089703968490554e+01 2.0008696983562633e+01 1.5953412816697057e+01 0 0 0
5797 20 2 -1.2000000000000000e-01 3.3078711440348727e+01 2.0780205793637432e+01 1.6749992644571854e+01 0 0 0
5498 19 7 -5.0000000000000000e-01 3.1525386058730277e+01 1.8786310176760736e+01 1.3541126394727224e+01 0 0 0
5793 20 1 5.9999999999999998e-02 3.1684527190072785e+01 2.1919036439491087e+01 1.5808715372685525e+01 0 0 0
7018 24 7 -5.0000000000000000e-01 3.2648262488072547e+01 2.3260150557041772e+01 1.3487444874068386e+01 0 0 0
5798 20 1 5.9999999999999998e-02 3.3093838447020019e+01 2.0267513141105791e+01 1.7715119448051183e+01 0 0 0
10350 35 1 5.9999999999999998e-02 3.3972227892715352e+01 3.3501935283208013e+01 1.6266570143071110e+01 0 0 0
7260 24 1 5.9999999999999998e-02 3.7164736321394023e+00 2.5731478066877997e+01 1.2282497018407815e+01 1 0 0
7548 25 1 5.9999999999999998e-02 2.5190528480983354e-01 2.7395068952367513e+01 1.5762297896777920e+01 1 0 0
8769 29 4 -5.0000000000000000e-01 2.2108552037807735e-01 2.9622426754958298e+01 1.3170935691527063e+01 1 0 0
7549 25 1 5.9999999999999998e-02 3.9081406604570224e-01 2.7750206829454520e+01 1.7408738045903632e+01 1 0 0
8772 29 1 5.9999999999999998e-02 1.5515169973348679e+00 2.8206897470895839e+01 1.2470364890456690e+01 1 0 0
9064 30 1 5.9999999999999998e-02 4.5032929715247201e-02 2.9656216555008449e+01 1.6202327880117728e+01 1 0 0
8778 29 1 5.9999999999999998e-02 3.8865026761325518e+00 2.8027733018854818e+01 1.2570520029304301e+01 1 0 0
7547 25 2 -1.2000000000000000e-01 4.5104228685348108e-01 2.6891965072068388e+01 1.6675791057620664e+01 1 0 0
7262 24 2 -1.2000000000000000e-01 5.0666008683495631e+00 2.4358091182164902e+01 1.3272312808011257e+01 1 0 0
7256 24 2 -1.2000000000000000e-01 2.5134219044124855e+00 2.4356672923617467e+01 1.3187300556844319e+01 1 0 0
7555 25 1 5.9999999999999998e-02 4.4074211038912106e+00 2.5858389517057542e+01 1.7764263351730200e+01 1 0 0
7250 24 3 8.0000000000000002e-02 3.2795909227380110e-01 2.4460480861655721e+01 1.3211505977840384e+01 1 0 0
7558 25 1 5.9999999999999998e-02 5.5199252981082445e+00 2.7609684005137655e+01 1.7224691000974698e+01 1 0 0
7259 24 1 5.9999999999999998e-02 3.7621927806724851e+00 2.5738681682135194e+01 1.3925711345059598e+01 1 0 0
7254 24 1 5.9999999999999998e-02 1.3703819944583533e+00 2.5939633431183697e+01 1.3792301974950396e+01 1 0 0
7255 24 2 -1.2000000000000000e-01 1.3205438746278064e+00 2.5170591319682369e+01 1.3032606633453607e+01 1 0 0
7261 24 2 -1.2000000000000000e-01 3.8006619324017965e+00 2.5029234728905088e+01 1.3164329119332777e+01 1 0 0
7550 25 7 -5.0000000000000000e-01 1.7634275610245702e+00 2.5090727402226410e+01 1.6886308427987764e+01 1 0 0
7551 25 6 5.0000000000000000e-01 1.7924441937145772e+00 2.6087309134445466e+01 1.6728742556078426e+01 1 0 0
7553 25 4 -5.0000000000000000e-01 3.1314838065526227e+00 2.6722643261040890e+01 1.6523512517561127e+01 1 0 0
7552 25 5 2.9999999999999999e-01 3.0519692970577190e+00 2.8074619335306640e+01 1.6751620459111699e+01 1 0 0
7554 25 3 8.0000000000000002e-02 4.4140202420397454e+00 2.6014008866007110e+01 1.6754950950990441e+01 1 0 0
8770 29 3 8.0000000000000002e-02 1.5960000852262690e+00 2.8891650331188078e+01 1.3245076592176138e+01 1 0 0
8776 29 2 -1.2000000000000000e-01 3.8855751634876938e+00 2.8887032278633175e+01 1.3263977607177996e+01 1 0 0
8777 29 1 5.9999999999999998e-02 3.9525259687370751e+00 2.8412796163746414e+01 1.4262009282375317e+01 1 0 0
7559 25 2 -1.2000000000000000e-01 5.3837937380522600e+00 2.6803143785441389e+01 1.6503299398778100e+01 1 0 0
7556 25 1 5.9999999999999998e-02 4.3417516276297343e+00 2.5244714977870608e+01 1.6169825076448809e+01 1 0 0
7557 25 1 5.9999999999999998e-02 5.3351599272723318e+00 2.7293091638309754e+01 1.5523701699646827e+01 1 0 0
8771 29 1 5.9999999999999998e-02 1.7080142486955450e+00 2.8400921814795797e+01 1.4126438937747144e+01 1 0 0
9070 30 7 -5.0000000000000000e-01 2.6008621205154858e+00 2.9354602524882473e+01 1.6882031355446546e+01 1 0 0
8781 29 2 -1.2000000000000000e-01 5.1500880925867412e+00 2.9610073999436615e+01 1.3052107206540665e+01 1 0 0
8775 29 2 -1.2000000000000000e-01 2.6123308092616520e+00 2.9606533651597111e+01 1.3163829433037911e+01 1 0 0
9076 30 1 5.9999999999999998e-02 5.2847534215622147e+00 2.9524959971368247e+01 1.6482479731813619e+01 1 0 0
7267 24 3 8.0000000000000002e-02 6.0118281204437789e+00 2.5010583496350939e+01 1.2862171258330156e+01 1 0 0
7265 24 1 5.9999999999999998e-02 5.9674360013795535e+00 2.5880516100512914e+01 1.3359804977465465e+01 1 0 0
8784 29 1 5.9999999999999998e-02 6.3244239066087760e+00 2.7916529280615745e+01 1.2485545185841362e+01 1 0 0
7274 24 1 5.9999999999999998e-02 1.0145998845716758e+01 2.4129952542215079e+01 1.4348476807148041e+01 1 0 0
7273 24 2 -1.2000000000000000e-01 1.0118175196292036e+01 2.4359641773884277e+01 1.3304739311785147e+01 1 0 0
8792 29 1 5.9999999999999998e-02 1.1389224255896057e+01 2.7801047831064757e+01 1.2436357471944495e+01 1 0 0
7268 24 4 -5.0000000000000000e-01 7.4496780214086300e+00 2.4429486642267520e+01 1.3076457439727061e+01 1 0 0
7561 25 1 5.9999999999999998e-02 6.5840629247541909e+00 2.5313429242407565e+01 1.7444870240096368e+01 1 0 0
7567 25 1 5.9999999999999998e-02 9.1746377346762458e+00 2.5385915658222672e+01 1.7813426273016894e+01 1 0 0
7563 25 1 5.9999999999999998e-02 7.7523370808530228e+00 2.7310617794380239e+01 1.7362446111922115e+01 1 0 0
8783 29 1 5.9999999999999998e-02 6.6480586540476603e+00 2.8558984901024370e+01 1.4095171837723917e+01 1 0 0
7569 25 1 5.9999999999999998e-02 1.0272361778010046e+01 2.7114705347700120e+01 1.7319921584887879e+01 1 0 0
8782 29 2 -1.2000000000000000e-01 6.3957448807359656e+00 2.8824964590931380e+01 1.3058113625965067e+01 1 0 0
7562 25 1 5.9999999999999998e-02 6.6031549184243579e+00 2.5293310510080119e+01 1.5642313241362688e+01 1 0 0
7560 25 2 -1.2000000000000000e-01 6.5750251417740735e+00 2.5932225473744957e+01 1.6504764140048021e+01 1 0 0
8789 29 5 2.9999999999999999e-01 8.7248986256325161e+00 2.7493156555711089e+01 1.2717732122693903e+01 1 0 0
7271 24 7 -5.0000000000000000e-01 8.7346727460166793e+00 2.6227072183126111e+01 1.2867727583708307e+01 1 0 0
7573 25 5 2.9999999999999999e-01 1.1444922539333604e+01 2.4333861311347707e+01 1.6171560665664238e+01 1 0 0
7270 24 6 5.0000000000000000e-01 8.8447193756965810e+00 2.5141179401320862e+01 1.3048195095371897e+01 1 0 0
7565 25 2 -1.2000000000000000e-01 7.8896102370095633e+00 2.6523636753109155e+01 1.6586791161807742e+01 1 0 0
7566 25 2 -1.2000000000000000e-01 9.1195241615408627e+00 2.5803882644882410e+01 1.6795129462580555e+01 1 0 0
7568 25 1 5.9999999999999998e-02 9.1415096047676840e+00 2.5012349209886754e+01 1.6041663947394444e+01 1 0 0
7571 25 3 8.0000000000000002e-02 1.0111564814497710e+01 2.6501867728796292e+01 1.6553625191201061e+01 1 0 0
7570 25 1 5.9999999999999998e-02 1.0018143681332337e+01 2.6942433879917509e+01 1.5661219154478534e+01 1 0 0
7564 25 1 5.9999999999999998e-02 7.8957610694452178e+00 2.7064162356517382e+01 1.5694296196466849e+01 1 0 0
8793 29 2 -1.2000000000000000e-01 1.1272121350400043e+01 2.8646463888564348e+01 1.3098609126405924e+01 1 0 0
8788 29 4 -5.0000000000000000e-01 8.6641411075259605e+00 2.8828732710980024e+01 1.2871625528725950e+01 1 0 0
7276 24 2 -1.2000000000000000e-01 1.1304195596878001e+01 2.5013088027594009e+01 1.2869979924518663e+01 1 0 0
7277 24 1 5.9999999999999998e-02 1.1311453622975218e+01 2.5941515260298150e+01 1.3517642452581793e+01 1 0 0
7572 25 4 -5.0000000000000000e-01 1.1378897704088839e+01 2.5677890572916638e+01 1.6486404638073925e+01 1 0 0
8794 29 1 5.9999999999999998e-02 1.1293866544467289e+01 2.8125965585475186e+01 1.4083149937612413e+01 1 0 0
8790 29 6 5.0000000000000000e-01 1.0038740933546361e+01 2.9485856387525370e+01 1.2822459768372697e+01 1 0 0
8787 29 3 8.0000000000000002e-02 7.3211311974962916e+00 2.9536565022574116e+01 1.2692226714188363e+01 1 0 0
9082 30 1 5.9999999999999998e-02 7.4562011390732623e+00 2.9532310408545168e+01 1.5799248358862339e+01 1 0 0
9088 30 1 5.9999999999999998e-02 1.0182292659377556e+01 2.9342103916900303e+01 1.5796840557999118e+01 1 0 0
9081 30 1 5.9999999999999998e-02 7.7634288860241991e+00 2.9652990721964358e+01 1.7456621754863260e+01 1 0 0
9087 30 1 5.9999999999999998e-02 1.0116059514881488e+01 2.9890266777590565e+01 1.7363178937593140e+01 1 0 0
9098 30 1 5.9999999999999998e-02 1.5165052608394204e+01 2.9331130514937467e+01 1.7510241076720948e+01 1 0 0
8798 29 1 5.9999999999999998e-02 1.3979376344333494e+01 2.8191250550070258e+01 1.2268425367475848e+01 1 0 0
7288 24 3 8.0000000000000002e-02 1.7908381033977292e+01 2.4260797215340940e+01 1.3287425138774955e+01 1 0 0
7279 24 2 -1.2000000000000000e-01 1.2684201886334545e+01 2.4427888929668590e+01 1.3084919702046887e+01 1 0 0
7285 24 6 5.0000000000000000e-01 1.5220699745812148e+01 2.4386808775817514e+01 1.3195255767377628e+01 1 0 0
9093 30 5 2.9999999999999999e-01 1.2602032580135006e+01 2.8841844831794326e+01 1.6527796598171488e+01 1 0 0
7578 25 1 5.9999999999999998e-02 1.3943247075459775e+01 2.5242595367373127e+01 1.7956895065105851e+01 1 0 0
7587 25 1 5.9999999999999998e-02 1.7633116081156370e+01 2.7159691042168959e+01 1.7800426934543342e+01 1 0 0
7581 25 1 5.9999999999999998e-02 1.5098741042702407e+01 2.7145047114639784e+01 1.7404840507066929e+01 1 0 0
7584 25 1 5.9999999999999998e-02 1.6476448575089169e+01 2.5194714656148975e+01 1.8115066296688251e+01 1 0 0
8796 29 2 -1.2000000000000000e-01 1.2550736018677354e+01 2.9408334594729922e+01 1.2948371831701206e+01 1 0 0
7575 25 7 -5.0000000000000000e-01 1.2810885050425455e+01 2.7429946313864338e+01 1.6349740857473016e+01 1 0 0
7281 24 2 -1.2000000000000000e-01 1.3918821734028091e+01 2.5181933353064601e+01 1.3027910711442477e+01 1 0 0
7286 24 5 2.9999999999999999e-01 1.6588154361519866e+01 2.6285834904505418e+01 1.3646949152648038e+01 1 0 0
7574 25 6 5.0000000000000000e-01 1.2763240633429186e+01 2.6367283303001710e+01 1.6495871807370499e+01 1 0 0
7576 25 1 5.9999999999999998e-02 1.4130838791801750e+01 2.4636989664724098e+01 1.6425213256060911e+01 1 0 0
7287 24 4 -5.0000000000000000e-01 1.6589117752510447e+01 2.5005255771891225e+01 1.3180375804502932e+01 1 0 0
7283 24 1 5.9999999999999998e-02 1.3801481088426964e+01 2.6106956270833248e+01 1.3626851788453511e+01 1 0 0
7577 25 2 -1.2000000000000000e-01 1.3989482717379360e+01 2.5562183846225878e+01 1.6879859217318931e+01 1 0 0
7580 25 2 -1.2000000000000000e-01 1.5219261243957469e+01 2.6266530926543282e+01 1.6744886047527146e+01 1 0 0
7583 25 2 -1.2000000000000000e-01 1.6560338603990196e+01 2.5607173447732421e+01 1.7044633689794964e+01 1 0 0
7582 25 1 5.9999999999999998e-02 1.6725582547706086e+01 2.4768537583703445e+01 1.6350633899365775e+01 1 0 0
7579 25 1 5.9999999999999998e-02 1.5287522438605675e+01 2.6752455667761975e+01 1.5771160597334628e+01 1 0 0
8804 29 7 -5.0000000000000000e-01 1.6394380582573977e+01 2.7796747828908906e+01 1.3447308179359995e+01 1 0 0
8800 29 1 5.9999999999999998e-02 1.3892291799226220e+01 2.8208661024842591e+01 1.3972586956039658e+01 1 0 0
8805 29 6 5.0000000000000000e-01 1.6351387729379979e+01 2.8826144185102287e+01 1.3234654527980442e+01 1 0 0
8799 29 2 -1.2000000000000000e-01 1.3880214811501585e+01 2.8864054714369818e+01 1.3105530498266461e+01 1 0 0
7585 25 2 -1.2000000000000000e-01 1.7784068575869167e+01 2.6434804503078894e+01 1.6965656688423433e+01 1 0 0
7586 25 1 5.9999999999999998e-02 1.7735957748266383e+01 2.7007140837811534e+01 1.6021299938817254e+01 1 0 0
9096 30 1 5.9999999999999998e-02 1.5405726279985815e+01 2.9475009870399479e+01 1.5867774817421246e+01 1 0 0
8807 29 4 -5.0000000000000000e-01 1.7677434633497068e+01 2.9645741256408979e+01 1.3065749794637066e+01 1 0 0
8801 29 2 -1.2000000000000000e-01 1.5094226209461644e+01 2.9670896464781261e+01 1.3124017774688898e+01 1 0 0
9102 30 1 5.9999999999999998e-02 1.7668917082418673e+01 2.9481958878594842e+01 1.6142777189096702e+01 1 0 0
9104 30 1 5.9999999999999998e-02 1.7779150003744665e+01 2.9433209238283844e+01 1.7937340273458499e+01 1 0 0
9097 30 2 -1.2000000000000000e-01 1.5145815055906573e+01 3.0071488684199451e+01 1.6720803908582859e+01 1 0 0
9103 30 2 -1.2000000000000000e-01 1.7642706665291918e+01 3.0152011748022645e+01 1.6994841592869999e+01 1 0 0
7291 24 1 5.9999999999999998e-02 1.8861639469220556e+01 2.5526409313554367e+01 1.2289648465072670e+01 1 0 0
8810 29 1 5.9999999999999998e-02 1.9050093647497974e+01 2.8054654921532777e+01 1.2915990800938427e+01 1 0 0
8816 29 1 5.9999999999999998e-02 2.1181213659784355e+01 2.8165677745650331e+01 1.2218996810657965e+01 1 0 0
7294 24 2 -1.2000000000000000e-01 2.0250546358382458e+01 2.4338694382004320e+01 1.3390265439883585e+01 1 0 0
6996 24 2 -1.2000000000000000e-01 2.2790237870679007e+01 2.4430417769009555e+01 1.3281635741180004e+01 0 0 0
7593 25 1 5.9999999999999998e-02 2.1862630764115750e+01 2.4881427375288368e+01 1.7824409844336650e+01 1 0 0
7596 25 1 5.9999999999999998e-02 2.2797442639412594e+01 2.6989709227865518e+01 1.7740878456709773e+01 1 0 0
7597 25 2 -1.2000000000000000e-01 2.2747688283438851e+01 2.6279092762041046e+01 1.6935868372765963e+01 1 0 0
7588 25 7 -5.0000000000000000e-01 1.9078954824977941e+01 2.4478503712465457e+01 1.7159455117345239e+01 1 0 0
7292 24 1 5.9999999999999998e-02 1.8750587445322626e+01 2.5790128266080835e+01 1.3952082494081118e+01 1 0 0
7001 24 3 8.0000000000000002e-02 2.3750172395205194e+01 2.5172402668555634e+01 1.3132686261482188e+01 0 0 0
6993 24 1 5.9999999999999998e-02 2.1500490871255217e+01 2.5886482935498346e+01 1.3607297336509230e+01 0 0 0
7293 24 2 -1.2000000000000000e-01 1.8902286012714374e+01 2.5013627615898198e+01 1.3238994093364891e+01 1 0 0
7589 25 6 5.0000000000000000e-01 1.9030916169858088e+01 2.5611348316174652e+01 1.7046651725170605e+01 1 0 0
6995 24 2 -1.2000000000000000e-01 2.1476937628392520e+01 2.5007925616843572e+01 1.3038973765770070e+01 0 0 0
7591 25 4 -5.0000000000000000e-01 2.0396662130642344e+01 2.6251201385333221e+01 1.7101077610351282e+01 1 0 0
7590 25 5 2.9999999999999999e-01 2.0416687441753194e+01 2.7581131415731971e+01 1.7320859419003060e+01 1 0 0
8815 29 1 5.9999999999999998e-02 2.1571295263481943e+01 2.8385202446130901e+01 1.4030537101641627e+01 1 0 0
8814 29 2 -1.2000000000000000e-01 2.1285501082362838e+01 2.8911141521323060e+01 1.3053720203436651e+01 1 0 0
8808 29 3 8.0000000000000002e-02 1.9039041497112592e+01 2.8977556831703509e+01 1.3362067090463476e+01 1 0 0
8809 29 1 5.9999999999999998e-02 1.9058798532646772e+01 2.8686983611651566e+01 1.4309872490142936e+01 1 0 0
6999 24 1 5.9999999999999998e-02 2.3705256485077424e+01 2.6042048337201631e+01 1.3746328943127793e+01 0 0 0
8516 29 2 -1.2000000000000000e-01 2.3855368918030120e+01 2.8942906565464799e+01 1.2938470164571829e+01 0 0 0
9108 30 7 -5.0000000000000000e-01 2.0097733188227863e+01 2.8938299587108425e+01 1.7292319682319729e+01 1 0 0
7595 25 1 5.9999999999999998e-02 2.2791994897617631e+01 2.6809766385524174e+01 1.5988772560265772e+01 1 0 0
7592 25 3 8.0000000000000002e-02 2.1751624394459082e+01 2.5523493432853687e+01 1.7023817296948799e+01 1 0 0
7594 25 1 5.9999999999999998e-02 2.1709839124172351e+01 2.4917830114684438e+01 1.6204299532768925e+01 1 0 0
8515 29 2 -1.2000000000000000e-01 2.2577979630106952e+01 2.9630561831015353e+01 1.2862501459491860e+01 0 0 0
8517 29 1 5.9999999999999998e-02 2.3904646611016766e+01 2.8295522779685669e+01 1.3843862864432070e+01 0 0 0
8813 29 2 -1.2000000000000000e-01 2.0018172801078563e+01 2.9672249866360669e+01 1.3135048173732871e+01 1 0 0
9114 30 1 5.9999999999999998e-02 2.2683190022357550e+01 2.9281738855841247e+01 1.6207310874601770e+01 1 0 0
7598 25 2 -1.2000000000000000e-01 2.4092056395302254e+01 2.5694820966063563e+01 1.7069618579704393e+01 1 0 0
7600 25 1 5.9999999999999998e-02 2.3987731388019895e+01 2.4916073347769522e+01 1.6298235762585165e+01 1 0 0
7599 25 1 5.9999999999999998e-02 2.4114864182226750e+01 2.5021041561563454e+01 1.7958758183687365e+01 1 0 0
9113 30 1 5.9999999999999998e-02 2.2910283971763374e+01 2.9678452179492279e+01 1.7798868437094960e+01 1 0 0
9112 30 3 8.0000000000000002e-02 2.2790476078212489e+01 3.0028351385899487e+01 1.6862589053745104e+01 1 0 0
9109 30 6 5.0000000000000000e-01 2.0110509712779074e+01 3.0020282092275203e+01 1.7042221847222194e+01 1 0 0
7307 25 5 2.9999999999999999e-01 2.9112831768515765e+01 2.4239055805422801e+01 1.6891623322609409e+01 0 0 0
9119 30 1 5.9999999999999998e-02 2.4934208172128738e+01 2.9669083690350718e+01 1.7871290988643228e+01 1 0 0
7009 24 1 5.9999999999999998e-02 2.8906603423579785e+01 2.5595781682223546e+01 1.2347749434277926e+01 0 0 0
7007 24 2 -1.2000000000000000e-01 2.7720322304509747e+01 2.4390888251966022e+01 1.3453182062716557e+01 0 0 0
7002 24 4 -5.0000000000000000e-01 2.5091518482165277e+01 2.4502897452339383e+01 1.3514242006784471e+01 0 0 0
7013 24 2 -1.2000000000000000e-01 3.0217467435613958e+01 2.4497647239552986e+01 1.3532210457774474e+01 0 0 0
8526 29 1 5.9999999999999998e-02 2.8800161367271738e+01 2.8038881180265115e+01 1.2449455343911982e+01 0 0 0
7303 25 1 5.9999999999999998e-02 2.7727841325679897e+01 2.6965370293724504e+01 1.7875072637050014e+01 0 0 0
7297 25 1 5.9999999999999998e-02 2.5276579704337262e+01 2.7345587165470590e+01 1.7736207254481997e+01 0 0 0
8523 29 5 2.9999999999999999e-01 2.6145844895853124e+01 2.7660423368112045e+01 1.3398017839341893e+01 0 0 0
7302 25 1 5.9999999999999998e-02 2.6418748011300078e+01 2.4835325023928725e+01 1.6701136182636123e+01 0 0 0
7005 24 7 -5.0000000000000000e-01 2.6405925785277102e+01 2.6346772639977029e+01 1.3487011128801145e+01 0 0 0
7298 25 1 5.9999999999999998e-02 2.5332350208276146e+01 2.6854016697874762e+01 1.6054877345817339e+01 0 0 0
7299 25 2 -1.2000000000000000e-01 2.5320660609704976e+01 2.6412208104106288e+01 1.7063784491687805e+01 0 0 0
7004 24 6 5.0000000000000000e-01 2.6437750535850295e+01 2.5262445230380472e+01 1.3446163673685030e+01 0 0 0
7010 24 2 -1.2000000000000000e-01 2.8952275206975788e+01 2.5178847309548022e+01 1.3388856555410461e+01 0 0 0
7011 24 1 5.9999999999999998e-02 2.8973367390418957e+01 2.6067570294224346e+01 1.4038160539879742e+01 0 0 0
7306 25 4 -5.0000000000000000e-01 2.9017198001831222e+01 2.5557443266357513e+01 1.6878971338414491e+01 0 0 0
8528 29 1 5.9999999999999998e-02 2.8988391379686725e+01 2.8195890076827993e+01 1.4150765530857548e+01 0 0 0
7300 25 2 -1.2000000000000000e-01 2.6628421630827297e+01 2.5656681886576063e+01 1.7292597845221991e+01 0 0 0
8527 29 2 -1.2000000000000000e-01 2.8819218448547787e+01 2.8799275826404333e+01 1.3238511807302848e+01 0 0 0
7305 25 3 8.0000000000000002e-02 2.7612631400203348e+01 2.6375781361329842e+01 1.7060628451843517e+01 0 0 0
8522 29 4 -5.0000000000000000e-01 2.6133776984551734e+01 2.9024543241665185e+01 1.3352703400763279e+01 0 0 0
7304 25 1 5.9999999999999998e-02 2.7420718018316446e+01 2.6959557578562766e+01 1.6258875714663919e+01 0 0 0
8521 29 3 8.0000000000000002e-02 2.4861422592595613e+01 2.9655891407990161e+01 1.2918567620488432e+01 0 0 0
8524 29 6 5.0000000000000000e-01 2.7510092231891665e+01 2.9652713230460691e+01 1.3190735094946362e+01 0 0 0
8530 29 2 -1.2000000000000000e-01 3.0064934794643481e+01 2.9535819754745212e+01 1.3176635135459614e+01 0 0 0
8822 30 1 5.9999999999999998e-02 2.7538033936009093e+01 2.9173162943128446e+01 1.6136093305671697e+01 0 0 0
9120 30 1 5.9999999999999998e-02 2.5053787041954472e+01 2.9259226400331507e+01 1.6151393504873422e+01 1 0 0
8827 30 5 2.9999999999999999e-01 3.0131889181487157e+01 2.8610460909404448e+01 1.6682805604270094e+01 0 0 0
8821 30 1 5.9999999999999998e-02 2.7623735603198782e+01 2.9431588499947335e+01 1.7724535440832035e+01 0 0 0
7308 25 6 5.0000000000000000e-01 3.0391889603365652e+01 2.6193200490028030e+01 1.6674938434572102e+01 0 0 0
7309 25 7 -5.0000000000000000e-01 3.0447920311419459e+01 2.7312559387718935e+01 1.6538162279147187e+01 0 0 0
8826 30 4 -5.0000000000000000e-01 3.0040830556750581e+01 2.9951163302919277e+01 1.6795012229376500e+01 0 0 0
8820 30 2 -1.2000000000000000e-01 2.7623678916221039e+01 3.0042737788594014e+01 1.6819148789654712e+01 0 0 0
9118 30 2 -1.2000000000000000e-01 2.5029780425220341e+01 3.0118653112585360e+01 1.6867660422532801e+01 1 0 0
7016 24 1 5.9999999999999998e-02 3.1259813775656564e+01 2.5667898137097467e+01 1.2383517981396283e+01 0 0 0
7318 25 1 5.9999999999999998e-02 3.4246839537663938e+01 2.5105748078907926e+01 1.8033749563812961e+01 0 0 0
8532 29 1 5.9999999999999998e-02 3.1459846044919860e+01 2.8082412818736028e+01 1.2711687809114323e+01 0 0 0
7019 24 6 5.0000000000000000e-01 3.2760222977249491e+01 2.4394062191386237e+01 1.3462884865485584e+01 0 0 0
7312 25 1 5.9999999999999998e-02 3.1642003620287696e+01 2.4793408404348821e+01 1.7811989583413840e+01 0 0 0
7315 25 1 5.9999999999999998e-02 3.2897100208239330e+01 2.6696968482980129e+01 1.7972686491087540e+01 0 0 0
7310 25 1 5.9999999999999998e-02 3.1847961377602864e+01 2.4563840219416548e+01 1.6201621658626507e+01 0 0 0
7020 24 5 2.9999999999999999e-01 3.4067359822842214e+01 2.6385457683018018e+01 1.3189779594421370e+01 0 0 0
7316 25 1 5.9999999999999998e-02 3.4268398152850985e+01 2.4745437016861363e+01 1.6199921467671718e+01 0 0 0
7317 25 2 -1.2000000000000000e-01 3.4231350638045569e+01 2.5475681611821692e+01 1.7019910399985033e+01 0 0 0
7021 24 4 -5.0000000000000000e-01 3.4137339001180557e+01 2.5049131217431658e+01 1.3435560197242355e+01 0 0 0
7015 24 2 -1.2000000000000000e-01 3.1485949550305197e+01 2.5142578932024623e+01 1.3326127763674236e+01 0 0 0
7017 24 1 5.9999999999999998e-02 3.1357150137022799e+01 2.6028847879671734e+01 1.3982280956464111e+01 0 0 0
7314 25 2 -1.2000000000000000e-01 3.2860016568873974e+01 2.6064909161767439e+01 1.7063459933851075e+01 0 0 0
7313 25 1 5.9999999999999998e-02 3.2900696364105109e+01 2.6783946229348079e+01 1.6230833832413293e+01 0 0 0
7311 25 2 -1.2000000000000000e-01 3.1604571072469945e+01 2.5343664998517362e+01 1.6910216542126218e+01 0 0 0
8538 29 7 -5.0000000000000000e-01 3.3742720277255636e+01 2.7756904636830114e+01 1.3524172405113186e+01 0 0 0
8534 29 1 5.9999999999999998e-02 3.1356773425429893e+01 2.8481653694242929e+01 1.4279430950946157e+01 0 0 0
8539 29 6 5.0000000000000000e-01 3.3843699017763313e+01 2.8825408902901646e+01 1.3444757653877858e+01 0 0 0
8533 29 2 -1.2000000000000000e-01 3.1392614615171645e+01 2.8964398091589146e+01 1.3334393687792538e+01 0 0 0
8830 30 1 5.9999999999999998e-02 3.2786603147799141e+01 2.8968469521440685e+01 1.6502218444855327e+01 0 0 0
8535 29 2 -1.2000000000000000e-01 3.2675439715035608e+01 2.9760376114982510e+01 1.3256885641722649e+01 0 0 0
8832 30 1 5.9999999999999998e-02 3.2817466961613903e+01 2.9382734192710689e+01 1.8122680539455185e+01 0 0 0
8831 30 2 -1.2000000000000000e-01 3.2697814068112450e+01 2.9823947888528323e+01 1.7164745741390867e+01 0 0 0
10287 34 6 5.0000000000000000e-01 3.0973711499830001e-02 3.3471724861946129e+01 1.3045773409944919e+01 1 0 0
9075 30 1 5.9999999999999998e-02 5.4056297024779889e+00 3.0208981099932281e+01 1.7868286286123901e+01 1 0 0
8779 29 1 5.9999999999999998e-02 5.2647356388858055e+00 3.0356721124997087e+01 1.3868019859519897e+01 1 0 0
8768 29 5 2.9999999999999999e-01 2.2976244053308048e-01 3.0931504240102843e+01 1.3519370262864156e+01 1 0 0
10298 34 1 5.9999999999999998e-02 4.9833202029744648e+00 3.2453702928943706e+01 1.2821455786986439e+01 1 0 0
10292 34 1 5.9999999999999998e-02 2.7719989832264926e+00 3.2481092028164298e+01 1.2291662154633077e+01 1 0 0
9074 30 3 8.0000000000000002e-02 5.3433380635005800e+00 3.0449811360860927e+01 1.6844475825845510e+01 1 0 0
9065 30 2 -1.2000000000000000e-01 3.0320260306988991e-02 3.0588981041517176e+01 1.6799868156615172e+01 1 0 0
8774 29 1 5.9999999999999998e-02 2.6057887041274239e+00 3.0393272988156976e+01 1.3961230951915008e+01 1 0 0
10586 35 1 5.9999999999999998e-02 9.9636415006542955e-01 3.4416155491506025e+01 1.7400128761668782e+01 1 0 0
9069 30 1 5.9999999999999998e-02 1.3019263054947037e+00 3.1981498744963872e+01 1.7497978165899884e+01 1 0 0
9071 30 6 5.0000000000000000e-01 2.6760096118164336e+00 3.0461539051078127e+01 1.6750251620111822e+01 1 0 0
10294 34 1 5.9999999999999998e-02 3.6144866049250046e+00 3.4842696515070088e+01 1.3486710382326617e+01 1 0 0
10291 34 1 5.9999999999999998e-02 2.5246186788341007e+00 3.2910230879969610e+01 1.3843592162461290e+01 1 0 0
9068 30 1 5.9999999999999998e-02 1.2137574604157366e+00 3.1911102108319493e+01 1.5750589012703843e+01 1 0 0
10295 34 2 -1.2000000000000000e-01 3.6787338048300477e+00 3.3984184646934104e+01 1.2864271269545942e+01 1 0 0
9072 30 5 2.9999999999999999e-01 3.9312020630992808e+00 3.2496720902824521e+01 1.6578838346330052e+01 1 0 0
9073 30 4 -5.0000000000000000e-01 4.0430973659162870e+00 3.1173155288839716e+01 1.6624884634434096e+01 1 0 0
10296 34 2 -1.2000000000000000e-01 4.9759748650234332e+00 3.3474310365966865e+01 1.3265692938454844e+01 1 0 0
10290 34 3 8.0000000000000002e-02 2.6880097900534241e+00 3.3323071904446330e+01 1.2924773823366621e+01 1 0 0
10590 35 7 -5.0000000000000000e-01 3.8023951985024524e+00 3.3879179077687141e+01 1.6844592818155274e+01 1 0 0
9067 30 2 -1.2000000000000000e-01 1.3489220554046790e+00 3.1281168686685234e+01 1.6608337473902505e+01 1 0 0
10289 34 4 -5.0000000000000000e-01 1.3401128141999985e+00 3.4089377212573304e+01 1.2685057597398968e+01 1 0 0
10297 34 1 5.9999999999999998e-02 4.9970583350440494e+00 3.3280017866462430e+01 1.4336168247381615e+01 1 0 0
10584 35 1 5.9999999999999998e-02 9.9369217835394841e-01 3.4350004715464081e+01 1.5710084950337192e+01 1 0 0
10591 35 6 5.0000000000000000e-01 3.7111479621006986e+00 3.4932852454295208e+01 1.6722472973371850e+01 1 0 0
10585 35 2 -1.2000000000000000e-01 1.1083187638630716e+00 3.5050357681534514e+01 1.6538202601673643e+01 1 0 0
10288 34 5 2.9999999999999999e-01 1.2743181601840023e+00 3.5448227906476284e+01 1.2610722202994502e+01 1 0 0
10593 35 4 -5.0000000000000000e-01 5.1081898202968592e+00 3.5664684058804305e+01 1.6716406140816112e+01 1 0 0
10587 35 2 -1.2000000000000000e-01 2.4141260914734581e+00 3.5771558823866208e+01 1.6462788967464270e+01 1 0 0
9086 30 2 -1.2000000000000000e-01 1.0121839953486075e+01 3.0270776557072718e+01 1.6351443153330230e+01 1 0 0
9080 30 2 -1.2000000000000000e-01 7.6277023392221137e+00 3.0259103898592027e+01 1.6523899807722128e+01 1 0 0
10301 34 2 -1.2000000000000000e-01 6.2197995791345999e+00 3.4223082549894102e+01 1.3017377230759182e+01 1 0 0
10299 34 1 5.9999999999999998e-02 6.2003924718351762e+00 3.5147878254102956e+01 1.3505704822149411e+01 1 0 0
10304 34 1 5.9999999999999998e-02 7.4433995254036240e+00 3.2534209330608846e+01 1.2702217165124884e+01 1 0 0
9078 30 1 5.9999999999999998e-02 6.6677081496170896e+00 3.1824475025645622e+01 1.7424635448018819e+01 1 0 0
8785 29 1 5.9999999999999998e-02 7.3172566001819996e+00 3.0374715357898115e+01 1.3194342661947731e+01 1 0 0
9077 30 1 5.9999999999999998e-02 6.4142813306440791e+00 3.1656883015752975e+01 1.5720908861867819e+01 1 0 0
10595 35 1 5.9999999999999998e-02 6.2771243931982781e+00 3.4339860203654766e+01 1.7635929323383678e+01 1 0 0
10601 35 1 5.9999999999999998e-02 8.6654232002429161e+00 3.4212996272405100e+01 1.7642989107698916e+01 1 0 0
10602 35 1 5.9999999999999998e-02 8.6562004839619746e+00 3.4340223604966866e+01 1.5985670534537173e+01 1 0 0
9089 30 1 5.9999999999999998e-02 1.1025131481783735e+01 3.1863619246382772e+01 1.6405746154674691e+01 1 0 0
9079 30 2 -1.2000000000000000e-01 6.4229820482651476e+00 3.1055013049359925e+01 1.6627363849808212e+01 1 0 0
10596 35 1 5.9999999999999998e-02 6.4546063171920718e+00 3.4399013356742103e+01 1.5957823862686764e+01 1 0 0
10594 35 3 8.0000000000000002e-02 6.4192166369332746e+00 3.4976218995029257e+01 1.6813893612449480e+01 1 0 0
9084 30 1 5.9999999999999998e-02 8.7766216548917928e+00 3.1384728658499178e+01 1.5311497606442698e+01 1 0 0
8791 29 7 -5.0000000000000000e-01 1.0068445869661076e+01 3.0591425656088305e+01 1.2717266454245925e+01 1 0 0
10309 34 5 2.9999999999999999e-01 9.7227840179189862e+00 3.2018836412741621e+01 1.2919126176680201e+01 1 0 0
9090 30 1 5.9999999999999998e-02 1.1236972085078390e+01 3.0906192960839693e+01 1.5113896306075734e+01 1 0 0
10307 34 3 8.0000000000000002e-02 8.4898969810539651e+00 3.4172570768627040e+01 1.2755572544427405e+01 1 0 0
10308 34 4 -5.0000000000000000e-01 9.7290972441870025e+00 3.3400950935861893e+01 1.2921486857877255e+01 1 0 0
10311 34 7 -5.0000000000000000e-01 1.1131738061782842e+01 3.5253507731000106e+01 1.3252007134935948e+01 1 0 0
10303 34 1 5.9999999999999998e-02 7.6105905816463792e+00 3.3297450899274743e+01 1.4320969872298075e+01 1 0 0
9085 30 2 -1.2000000000000000e-01 8.8661282751378536e+00 3.0942219866414252e+01 1.6352392287458589e+01 1 0 0
10302 34 2 -1.2000000000000000e-01 7.5144622061692079e+00 3.3525194324849032e+01 1.3251356190447396e+01 1 0 0
10310 34 6 5.0000000000000000e-01 1.1141624344168985e+01 3.4105912757523711e+01 1.3123314610621700e+01 1 0 0
9091 30 3 8.0000000000000002e-02 1.1143397381286185e+01 3.0934236170618654e+01 1.6097357369999578e+01 1 0 0
10305 34 1 5.9999999999999998e-02 8.4482013893087284e+00 3.5074099427464780e+01 1.3249156702729637e+01 1 0 0
10600 35 2 -1.2000000000000000e-01 8.6790552547737789e+00 3.4961629691000930e+01 1.6892146059395415e+01 1 0 0
10606 35 2 -1.2000000000000000e-01 1.1196842553996468e+01 3.4904813684041805e+01 1.6511689655143730e+01 1 0 0
10608 35 1 5.9999999999999998e-02 1.1008867321158201e+01 3.4554025207300725e+01 1.5579374237679456e+01 1 0 0
10605 35 2 -1.2000000000000000e-01 1.0007944136343387e+01 3.5656897954313294e+01 1.6873741702595751e+01 1 0 0
10599 35 2 -1.2000000000000000e-01 7.4105084588772447e+00 3.5685668599312045e+01 1.6868199552017789e+01 1 0 0
9083 30 1 5.9999999999999998e-02 8.7540643156252909e+00 3.1873304219341616e+01 1.6891060804202663e+01 1 0 0
10607 35 1 5.9999999999999998e-02 1.1305525326447466e+01 3.4090981651983114e+01 1.7209565149926512e+01 1 0 0
10603 35 1 5.9999999999999998e-02 1.0103022753437328e+01 3.6081072477836813e+01 1.7891485746356423e+01 1 0 0
8802 29 1 5.9999999999999998e-02 1.4923365251850131e+01 3.0385670911009413e+01 1.2320276883389560e+01 1 0 0
9092 30 4 -5.0000000000000000e-01 1.2471493643879937e+01 3.0173226602527819e+01 1.6512723970316408e+01 1 0 0
10610 35 1 5.9999999999999998e-02 1.2289748828525559e+01 3.6104051962365652e+01 1.5675851086401753e+01 1 0 0
10318 34 1 5.9999999999999998e-02 1.5101102439940790e+01 3.2594534477224471e+01 1.2884789093823333e+01 1 0 0
10315 34 1 5.9999999999999998e-02 1.3639755987322891e+01 3.4529860295232979e+01 1.2303380865230384e+01 1 0 0
8797 29 1 5.9999999999999998e-02 1.2488539572062354e+01 3.0215928011911590e+01 1.3729331765836029e+01 1 0 0
10312 34 1 5.9999999999999998e-02 1.2652845729491718e+01 3.2419160318721140e+01 1.2528643568696051e+01 1 0 0
10313 34 2 -1.2000000000000000e-01 1.2413059283816663e+01 3.3238435841811025e+01 1.3226057999987178e+01 1 0 0
10314 34 1 5.9999999999999998e-02 1.2572713713113728e+01 3.2703740681461269e+01 1.4165340838705708e+01 1 0 0
8803 29 1 5.9999999999999998e-02 1.4850891430591354e+01 3.0352105725147261e+01 1.3978284955219863e+01 1 0 0
10611 35 3 8.0000000000000002e-02 1.2230080438360808e+01 3.5609624630307771e+01 1.6528567401336208e+01 1 0 0
10618 35 1 5.9999999999999998e-02 1.6217825561367334e+01 3.4006512865495793e+01 1.7972181521209578e+01 1 0 0
9101 30 1 5.9999999999999998e-02 1.6322528921760302e+01 3.1268646272864075e+01 1.7847856661057293e+01 1 0 0
8806 29 5 2.9999999999999999e-01 1.7539793911549463e+01 3.0991974678301045e+01 1.2944949092790946e+01 1 0 0
10324 34 7 -5.0000000000000000e-01 1.7441807203719677e+01 3.2298190168069240e+01 1.3339926046859672e+01 1 0 0
10613 35 5 2.9999999999999999e-01 1.3593273508687034e+01 3.3477429029994923e+01 1.6752158443311242e+01 1 0 0
10316 34 2 -1.2000000000000000e-01 1.3602215835972975e+01 3.4112115337949618e+01 1.3222896447301457e+01 1 0 0
9094 30 6 5.0000000000000000e-01 1.3823870621428940e+01 3.0898348946854192e+01 1.6802597989612224e+01 1 0 0
9100 30 2 -1.2000000000000000e-01 1.6371612490238014e+01 3.0787702108202211e+01 1.6915527773367447e+01 1 0 0
9099 30 1 5.9999999999999998e-02 1.6435711756782929e+01 3.1653367479913395e+01 1.6288758535337863e+01 1 0 0
9095 30 7 -5.0000000000000000e-01 1.3690452580105749e+01 3.1969079995710288e+01 1.6916802506117573e+01 1 0 0
10320 34 1 5.9999999999999998e-02 1.4990075993457873e+01 3.3165164881640983e+01 1.4484352232056583e+01 1 0 0
10319 34 2 -1.2000000000000000e-01 1.4954035758314614e+01 3.3474632574123099e+01 1.3466231963086944e+01 1 0 0
10321 34 2 -1.2000000000000000e-01 1.6146319593103502e+01 3.4225334014851740e+01 1.3215492229237439e+01 1 0 0
10616 35 1 5.9999999999999998e-02 1.6287799413225976e+01 3.3892019386273084e+01 1.6378299803257281e+01 1 0 0
10617 35 2 -1.2000000000000000e-01 1.6168572441313749e+01 3.4613233581850182e+01 1.7067387861816833e+01 1 0 0
10612 35 4 -5.0000000000000000e-01 1.3528485689066073e+01 3.4851698291737712e+01 1.6747788514126594e+01 1 0 0
10317 34 1 5.9999999999999998e-02 1.3475770462513191e+01 3.4929907302911786e+01 1.3962059465477493e+01 1 0 0
10323 34 1 5.9999999999999998e-02 1.5876223398596030e+01 3.5083327885088266e+01 1.3815426669438633e+01 1 0 0
10325 34 6 5.0000000000000000e-01 1.7457230849999682e+01 3.3428187892846083e+01 1.3375416879768091e+01 1 0 0
10620 35 2 -1.2000000000000000e-01 1.7362576224892919e+01 3.5402788179300067e+01 1.6923868302170895e+01 1 0 0
10614 35 6 5.0000000000000000e-01 1.4876286427539936e+01 3.5536310751896394e+01 1.6953918887857366e+01 1 0 0
10619 35 1 5.9999999999999998e-02 1.7276369032713877e+01 3.6033322211207953e+01 1.6015827004096582e+01 1 0 0
10621 35 1 5.9999999999999998e-02 1.7455133045728321e+01 3.6013842604314547e+01 1.7826963971864547e+01 1 0 0
10336 34 1 5.9999999999999998e-02 2.2210636551844321e+01 3.2680802134695533e+01 1.2426238176793234e+01 1 0 0
10330 34 1 5.9999999999999998e-02 1.9952315779808099e+01 3.2680705074505646e+01 1.2626667698511039e+01 1 0 0
8513 29 1 5.9999999999999998e-02 2.2577542292880636e+01 3.0462244945255662e+01 1.3582599133943051e+01 0 0 0
8812 29 1 5.9999999999999998e-02 2.0034109531911202e+01 3.0447488542024978e+01 1.3890308529907077e+01 1 0 0
9107 30 1 5.9999999999999998e-02 1.8696206180715663e+01 3.1577221863067710e+01 1.7776620613424811e+01 1 0 0
10633 35 1 5.9999999999999998e-02 2.3977913237316354e+01 3.4398671736124598e+01 1.7678860525588576e+01 1 0 0
10624 35 1 5.9999999999999998e-02 1.8726215355925365e+01 3.4282677094336101e+01 1.7837174847399652e+01 1 0 0
10326 34 5 2.9999999999999999e-01 1.8610959440263354e+01 3.5474076487220792e+01 1.3316339496569499e+01 1 0 0
9106 30 1 5.9999999999999998e-02 1.8969026552082234e+01 3.1628707946305351e+01 1.6065223094942290e+01 1 0 0
9116 30 1 5.9999999999999998e-02 2.3675025121118527e+01 3.1737933650900459e+01 1.7055636814748581e+01 1 0 0
10623 35 2 -1.2000000000000000e-01 1.8726136615481021e+01 3.4862204174951778e+01 1.6893532104417975e+01 1 0 0
10622 35 1 5.9999999999999998e-02 1.8609478650713381e+01 3.4077287392068676e+01 1.6056035803659345e+01 1 0 0
10327 34 4 -5.0000000000000000e-01 1.8764915052234166e+01 3.4104226807079542e+01 1.3477849055994058e+01 1 0 0
10035 34 2 -1.2000000000000000e-01 2.3616723488095960e+01 3.4210164375449317e+01 1.2855671318395130e+01 0 0 0
9110 30 5 2.9999999999999999e-01 2.1391013489711831e+01 3.2095339020096162e+01 1.6917133517788034e+01 1 0 0
9105 30 2 -1.2000000000000000e-01 1.8891375922958602e+01 3.0942553889481168e+01 1.6938436167130771e+01 1 0 0
10328 34 3 8.0000000000000002e-02 2.0098935595560693e+01 3.3423386820409490e+01 1.3302466342047371e+01 1 0 0
10334 34 2 -1.2000000000000000e-01 2.2359683716265920e+01 3.3512550812353616e+01 1.3082709659544527e+01 1 0 0
10329 34 1 5.9999999999999998e-02 2.0293394243356143e+01 3.3015394249222197e+01 1.4187974257657864e+01 1 0 0
10628 35 7 -5.0000000000000000e-01 2.1221519539145010e+01 3.3709737982258055e+01 1.6991220864180185e+01 1 0 0
10335 34 1 5.9999999999999998e-02 2.2382922393556481e+01 3.3037023363484757e+01 1.4079222777299531e+01 1 0 0
10333 34 2 -1.2000000000000000e-01 2.1000496536709008e+01 3.4173577881335959e+01 1.2946955930301444e+01 1 0 0
9111 30 4 -5.0000000000000000e-01 2.1448635041680507e+01 3.0730135341849540e+01 1.6763427358768741e+01 1 0 0
10629 35 6 5.0000000000000000e-01 2.1249573799279613e+01 3.4805209656469337e+01 1.6884782816732717e+01 1 0 0
10332 34 1 5.9999999999999998e-02 2.1077430905444871e+01 3.5071873924100771e+01 1.3529879535231068e+01 1 0 0
10033 34 1 5.9999999999999998e-02 2.3572990480092816e+01 3.4982306483153707e+01 1.3628623346653276e+01 0 0 0
10631 35 4 -5.0000000000000000e-01 2.2629259677194760e+01 3.5539303421904208e+01 1.6725736677949747e+01 1 0 0
9117 30 2 -1.2000000000000000e-01 2.3770539118516734e+01 3.0800552921144639e+01 1.6532755990817932e+01 1 0 0
10625 35 2 -1.2000000000000000e-01 1.9964268928857908e+01 3.5627565274400048e+01 1.6734065521361121e+01 1 0 0
10632 35 3 8.0000000000000002e-02 2.3956698985573716e+01 3.4846346013375211e+01 1.6799228158090870e+01 1 0 0
9115 30 1 5.9999999999999998e-02 2.3761918350219961e+01 3.1128629124270162e+01 1.5445050781274126e+01 1 0 0
10634 35 1 5.9999999999999998e-02 2.3951811720700761e+01 3.4087584723225497e+01 1.6055030027286779e+01 1 0 0
10341 35 1 5.9999999999999998e-02 2.8908978434640250e+01 3.4002161923683012e+01 1.7882464141379195e+01 0 0 0
10038 34 1 5.9999999999999998e-02 2.4925306637381109e+01 3.2664621796940089e+01 1.2348168441545209e+01 0 0 0
8519 29 1 5.9999999999999998e-02 2.4797865900548576e+01 3.0442944503644483e+01 1.3584518288534209e+01 0 0 0
8531 29 1 5.9999999999999998e-02 2.9874894807973938e+01 3.0379531294210434e+01 1.3851258565154817e+01 0 0 0
10046 34 1 5.9999999999999998e-02 3.0011078987123309e+01 3.2541283310210417e+01 1.2620352461103598e+01 0 0 0
10639 35 1 5.9999999999999998e-02 2.6273129649693377e+01 3.4318788876970814e+01 1.7998931076421375e+01 1 0 0
8823 30 1 5.9999999999999998e-02 2.8670362307136653e+01 3.1358010975919871e+01 1.7475989487744478e+01 0 0 0
10043 34 5 2.9999999999999999e-01 2.7274408615109390e+01 3.2196240820591576e+01 1.3031234858635854e+01 0 0 0
8525 29 7 -5.0000000000000000e-01 2.7500487458773836e+01 3.0758015810540748e+01 1.3073067222123427e+01 0 0 0
8817 30 1 5.9999999999999998e-02 2.6344104556772130e+01 3.1702040817281727e+01 1.7440221931493213e+01 0 0 0
8818 30 1 5.9999999999999998e-02 2.6650097438338747e+01 3.1399247951474784e+01 1.5819335775319969e+01 0 0 0
8824 30 1 5.9999999999999998e-02 2.8697278496251243e+01 3.1123268160775712e+01 1.5868433912439000e+01 0 0 0
10041 34 3 8.0000000000000002e-02 2.5855071894086350e+01 3.4321953887666638e+01 1.3005275134945217e+01 0 0 0
10037 34 1 5.9999999999999998e-02 2.4882378164655680e+01 3.3042895030228536e+01 1.4076228881681471e+01 0 0 0
10045 34 7 -5.0000000000000000e-01 2.8509256036989168e+01 3.5383192633868717e+01 1.3095146042698227e+01 0 0 0
10036 34 2 -1.2000000000000000e-01 2.4905455805566440e+01 3.3538529997370730e+01 1.3107505994216574e+01 0 0 0
8825 30 3 8.0000000000000002e-02 2.8719881145709635e+01 3.0648778484636573e+01 1.6749690896865047e+01 0 0 0
8819 30 2 -1.2000000000000000e-01 2.6391527256635936e+01 3.0839748052241806e+01 1.6755573384041302e+01 0 0 0
10042 34 4 -5.0000000000000000e-01 2.7190581683135221e+01 3.3574183777884393e+01 1.3040069306010649e+01 0 0 0
10044 34 6 5.0000000000000000e-01 2.8552028396549435e+01 3.4260011132862033e+01 1.3053598766121201e+01 0 0 0
10039 34 1 5.9999999999999998e-02 2.5937696560423266e+01 3.4966747148495841e+01 1.3792695892569789e+01 0 0 0
10638 35 2 -1.2000000000000000e-01 2.6247998497975050e+01 3.4756798929178601e+01 1.6977128130701892e+01 1 0 0
10340 35 2 -1.2000000000000000e-01 2.8791136807018972e+01 3.4563499631407090e+01 1.6912263496299470e+01 0 0 0
10047 34 2 -1.2000000000000000e-01 2.9803322201426461e+01 3.3422392926008108e+01 1.3266414049112113e+01 0 0 0
10345 35 3 8.0000000000000002e-02 2.9827312627971232e+01 3.5182683435078715e+01 1.6837577649052964e+01 0 0 0
10339 35 2 -1.2000000000000000e-01 2.7598248955361456e+01 3.5380113694429888e+01 1.6854995796823538e+01 0 0 0
10637 35 2 -1.2000000000000000e-01 2.5021591926201253e+01 3.5471710531853745e+01 1.6676772861945121e+01 1 0 0
10640 35 1 5.9999999999999998e-02 2.6132125926031616e+01 3.3863155631114850e+01 1.6377470493517521e+01 1 0 0
10342 35 1 5.9999999999999998e-02 2.8627556567197047e+01 3.3813450804783344e+01 1.6069471352866817e+01 0 0 0
10048 34 1 5.9999999999999998e-02 2.9711699061277798e+01 3.2920759817143015e+01 1.4168187090909674e+01 0 0 0
10344 35 1 5.9999999999999998e-02 2.9872830868719007e+01 3.5479844037523833e+01 1.5912161697431701e+01 0 0 0
10338 35 1 5.9999999999999998e-02 2.7562602802094432e+01 3.5871274603734932e+01 1.5901690330573773e+01 0 0 0
10635 35 1 5.9999999999999998e-02 2.5121597971463029e+01 3.5859027852869787e+01 1.5615517566876088e+01 1 0 0
10343 35 1 5.9999999999999998e-02 2.9885888500136673e+01 3.6005013656091258e+01 1.7390968201515616e+01 0 0 0
10348 35 6 5.0000000000000000e-01 3.2523136592480810e+01 3.5149135188212490e+01 1.6965357705113458e+01 0 0 0
10059 34 6 5.0000000000000000e-01 3.4935830654786756e+01 3.3418760796669645e+01 1.3447868514708444e+01 0 0 0
10346 35 4 -5.0000000000000000e-01 3.1144631478003209e+01 3.4412681349965510e+01 1.7133990648944945e+01 0 0 0
10050 34 2 -1.2000000000000000e-01 3.1093959971155282e+01 3.4168913925923974e+01 1.3249526816651867e+01 0 0 0
8828 30 6 5.0000000000000000e-01 3.1434278221027828e+01 3.0617727018341697e+01 1.6926219974988850e+01 0 0 0
10049 34 1 5.9999999999999998e-02 3.1028612434988741e+01 3.4706788296961378e+01 1.2357861969799464e+01 0 0 0
10051 34 1 5.9999999999999998e-02 3.1109888150015976e+01 3.4991702199592218e+01 1.3988339201600656e+01 0 0 0
10053 34 2 -1.2000000000000000e-01 3.2410944969852927e+01 3.3579540071392763e+01 1.3353101100775408e+01 0 0 0
10352 35 1 5.9999999999999998e-02 3.3764918678669304e+01 3.3694039656085614e+01 1.7902278523501927e+01 0 0 0
8833 30 1 5.9999999999999998e-02 3.3983489012092015e+01 3.1062259271029323e+01 1.5945928272493083e+01 0 0 0
8834 30 2 -1.2000000000000000e-01 3.3973892606452800e+01 3.0631685887037118e+01 1.6940742547111601e+01 0 0 0
10054 34 1 5.9999999999999998e-02 3.2296820075110482e+01 3.2999320647060330e+01 1.4189499589900269e+01 0 0 0
10057 34 1 5.9999999999999998e-02 3.3585089235074626e+01 3.5196705471682392e+01 1.4061280492579369e+01 0 0 0
8537 29 1 5.9999999999999998e-02 3.2553865613874237e+01 3.0453070980756252e+01 1.4065174954838508e+01 0 0 0
10052 34 1 5.9999999999999998e-02 3.2540648856562683e+01 3.2816712406129675e+01 1.2608376396649625e+01 0 0 0
10055 34 2 -1.2000000000000000e-01 3.3676704665151661e+01 3.4350494717684136e+01 1.3300092118466120e+01 0 0 0
10351 35 2 -1.2000000000000000e-01 3.3813649941171647e+01 3.4323735450441077e+01 1.7033617327238915e+01 0 0 0
10058 34 7 -5.0000000000000000e-01 3.4904417425883004e+01 3.2285656058657132e+01 1.3561652009425238e+01 0 0 0
10355 35 1 5.9999999999999998e-02 3.4976853907746190e+01 3.5778874543416499e+01 1.8035968343548774e+01 0 0 0
8536 29 1 5.9999999999999998e-02 3.2607967683242308e+01 3.0460441023593908e+01 1.2408685936099070e+01 0 0 0
10354 35 2 -1.2000000000000000e-01 3.5023704276642114e+01 3.5186234458484492e+01 1.7068508990761547e+01 0 0 0
10056 34 1 5.9999999999999998e-02 3.3614925042236187e+01 3.4935178626568415e+01 1.2392019817703058e+01 0 0 0
10347 35 5 2.9999999999999999e-01 3.1273791655796149e+01 3.3072348066675012e+01 1.6988906653715230e+01 0 0 0
8829 30 7 -5.0000000000000000e-01 3.1446626907883836e+01 3.1730145894752102e+01 1.6927331531502965e+01 0 0 0
8835 30 1 5.9999999999999998e-02 3.3981360147463207e+01 3.1543156517264858e+01 1.7552183345877800e+01 0 0 0
11551 38 1 5.9999999999999998e-02 1.9893366656730493e+01 3.6189941033782823e+01 1.0651281665321969e+01 1 0 0
10337 35 1 5.9999999999999998e-02 2.7627309103631500e+01 3.6192496673127295e+01 1.7553749766983813e+01 0 0 0
4263 15 1 5.9999999999999998e-02 2.5661007243389641e+01 1.8115333568036778e+01 1.7166382821175421e+01 0 0 0
12441 41 2 -1.2000000000000000e-01 3.0988141454697229e+00 3.7481319543681408e+01 1.9763918088037375e+00 1 0 0
12444 41 2 -1.2000000000000000e-01 4.3954922375036478e+00 3.8212099594919358e+01 1.9839682725263288e+00 1 0 0
12438 41 6 5.0000000000000000e-01 1.9623395667636514e+00 3.8519126724533663e+01 1.8636299102937770e+00 1 0 0
12443 41 1 5.9999999999999998e-02 4.3828671286231087e+00 3.8836655297361247e+01 1.1381244192457878e+00 1 0 0
12445 41 1 5.9999999999999998e-02 4.3730835737443705e+00 3.8943627068613047e+01 2.8468602014849989e+00 1 0 0
12439 41 7 -5.0000000000000000e-01 2.0444293569764027e+00 3.9581947374095790e+01 1.8568728135443289e+00 1 0 0
12442 41 1 5.9999999999999998e-02 3.1144178945642826e+00 3.6798845680594425e+01 2.8293022662212439e+00 1 0 0
12440 41 1 5.9999999999999998e-02 3.2738956052102366e+00 3.6709926210838461e+01 1.2108080138061919e+00 1 0 0
12738 42 1 5.9999999999999998e-02 3.0726869915465191e+00 4.0355223860010661e+01 4.6509613519594906e+00 1 0 0
12732 42 1 5.9999999999999998e-02 7.1574104851874587e-01 4.0332161950115321e+01 4.5078697339833020e+00 1 0 0
13957 46 5 2.9999999999999999e-01 1.8214622231992654e+00 4.0948721106208346e+01 2.0032972231263484e+00 1 0 0
12436 41 4 -5.0000000000000000e-01 5.2266306180725930e-01 3.7889404243953535e+01 1.8050957506665912e+00 1 0 0
12736 42 1 5.9999999999999998e-02 2.1656282316790185e+00 3.8351088947462536e+01 5.0408798312640233e+00 1 0 0
13960 46 1 5.9999999999999998e-02 4.3206449517585828e+00 4.1450981480124021e+01 1.4801648212556036e+00 1 0 0
12742 42 6 5.0000000000000000e-01 5.7918132896413601e+00 4.0018238325272684e+01 5.6909185493406644e+00 1 0 0
12447 41 2 -1.2000000000000000e-01 5.7198807458912286e+00 3.7542645359173385e+01 1.9923143583803755e+00 1 0 0
12448 41 1 5.9999999999999998e-02 5.7304573570910771e+00 3.6845660625192082e+01 2.7624012285273301e+00 1 0 0
12743 42 7 -5.0000000000000000e-01 5.7147733105820251e+00 4.1077243416794566e+01 5.4779187190130001e+00 1 0 0
11223 37 7 -5.0000000000000000e-01 4.6906442759702136e+00 3.6570905146929285e+01 5.6249532856042999e+00 1 0 0
13962 46 1 5.9999999999999998e-02 4.2227015119440070e+00 4.1567228419445108e+01 3.1649573444344190e+00 1 0 0
12741 42 5 2.9999999999999999e-01 4.4626838587107551e+00 3.7938249044804941e+01 5.5775004689227048e+00 1 0 0
12446 41 1 5.9999999999999998e-02 5.7412749074265221e+00 3.6914081817093724e+01 1.1084167884436855e+00 1 0 0
12740 42 4 -5.0000000000000000e-01 4.3934973383258162e+00 3.9280980824898883e+01 5.6778750903411339e+00 1 0 0
12739 42 3 8.0000000000000002e-02 3.0476639931630150e+00 3.9960351644105792e+01 5.5442937477035263e+00 1 0 0
12437 41 5 2.9999999999999999e-01 4.1967163926292700e-01 3.6550441099391044e+01 1.9262347497566770e+00 1 0 0
12734 42 2 -1.2000000000000000e-01 2.0254710525800470e+00 3.9239631753658280e+01 5.6996486825135388e+00 1 0 0
12733 42 2 -1.2000000000000000e-01 7.6650019463178365e-01 3.9947468099302263e+01 5.5432493980556075e+00 1 0 0
11217 37 1 5.9999999999999998e-02 2.1178830922183467e+00 3.6202368630698523e+01 5.9344535126088989e+00 1 0 0
13961 46 2 -1.2000000000000000e-01 4.1844613583796697e+00 4.2205192091119628e+01 2.2438497525289423e+00 1 0 0
12451 41 1 5.9999999999999998e-02 6.7086985772512326e+00 3.9041225978564071e+01 2.7678134464555981e+00 1 0 0
12450 41 1 5.9999999999999998e-02 6.8285500553936584e+00 3.9076673471488682e+01 1.2560458095979274e+00 1 0 0
12449 41 2 -1.2000000000000000e-01 6.9423353142181528e+00 3.8350285824882036e+01 2.0192989819254983e+00 1 0 0
12453 41 6 5.0000000000000000e-01 8.2664575975358918e+00 3.7546923526153144e+01 2.1524586078506029e+00 1 0 0
12455 41 4 -5.0000000000000000e-01 9.5615509848486084e+00 3.8332253659466815e+01 2.1429860851683364e+00 1 0 0
12456 41 3 8.0000000000000002e-02 1.0997959909246067e+01 3.7778719262863063e+01 2.1781045897539326e+00 1 0 0
12454 41 5 2.9999999999999999e-01 9.3330604628663583e+00 3.9584679435673102e+01 1.7622585365511592e+00 1 0 0
12457 41 1 5.9999999999999998e-02 1.1032705361238479e+01 3.7134824164997909e+01 3.0166398041311155e+00 1 0 0
12458 41 1 5.9999999999999998e-02 1.1148875407844955e+01 3.7256569673247668e+01 1.3535485954277544e+00 1 0 0
12750 42 1 5.9999999999999998e-02 9.6284648670714574e+00 3.8818678862332881e+01 4.9339085449738418e+00 1 0 0
12452 41 7 -5.0000000000000000e-01 8.3913340826713476e+00 3.6432359285413739e+01 2.1496409496097537e+00 1 0 0
12747 42 1 5.9999999999999998e-02 8.2037975210532306e+00 4.0488005536563051e+01 4.7858963525597940e+00 1 0 0
12754 42 1 5.9999999999999998e-02 1.0682261292207176e+01 4.0744179241598353e+01 4.6462002128270452e+00 1 0 0
13972 46 7 -5.0000000000000000e-01 9.2960439549162999e+00 4.1075872803645559e+01 2.0321264848560570e+00 1 0 0
12744 42 1 5.9999999999999998e-02 7.3644993587371621e+00 3.8430996650653007e+01 5.3553165645593257e+00 1 0 0
12461 41 2 -1.2000000000000000e-01 1.1959876584706075e+01 3.8601454715215141e+01 2.1959288159294577e+00 1 0 0
12748 42 2 -1.2000000000000000e-01 8.3451461215253264e+00 4.0095805603532142e+01 5.7711915293336045e+00 1 0 0
13966 46 1 5.9999999999999998e-02 6.7189447836239626e+00 4.1619074821792758e+01 1.1814883891427594e+00 1 0 0
12459 41 1 5.9999999999999998e-02 1.1828689385879281e+01 3.9240361415575833e+01 1.3476243138146142e+00 1 0 0
12751 42 2 -1.2000000000000000e-01 9.6238223863115113e+00 3.9439536371197157e+01 5.7616254902157618e+00 1 0 0
12753 42 2 -1.2000000000000000e-01 1.0769915916602438e+01 4.0235917999346078e+01 5.6420693411169944e+00 1 0 0
12745 42 2 -1.2000000000000000e-01 7.1408943801934379e+00 3.9294134935650199e+01 5.9937598717033786e+00 1 0 0
12460 41 1 5.9999999999999998e-02 1.1799459826834839e+01 3.9289077251860327e+01 3.0134938381875345e+00 1 0 0
13968 46 1 5.9999999999999998e-02 6.9158620061612712e+00 4.1737522705063398e+01 2.9789057277202962e+00 1 0 0
12757 42 6 5.0000000000000000e-01 1.2059333276445216e+01 3.9374502704159433e+01 5.9614434664721170e+00 1 0 0
13978 46 1 5.9999999999999998e-02 1.2061131696472172e+01 4.1725849071977763e+01 1.1161626611448656e+00 1 0 0
13977 46 1 5.9999999999999998e-02 1.1890668779028335e+01 4.1563444079548560e+01 2.8722123484609865e+00 1 0 0
13976 46 3 8.0000000000000002e-02 1.1935241099870868e+01 4.2205013847042608e+01 2.0411062294271773e+00 1 0 0
12463 41 1 5.9999999999999998e-02 1.3507975541238537e+01 3.7290957671433603e+01 3.0689931171164431e+00 1 0 0
12464 41 1 5.9999999999999998e-02 1.3476222075929480e+01 3.7329745219881310e+01 1.3197114262226020e+00 1 0 0
12462 41 2 -1.2000000000000000e-01 1.3382228985738928e+01 3.8019563234834195e+01 2.1608309927884060e+00 1 0 0
12163 41 2 -1.2000000000000000e-01 1.4588473942616766e+01 3.8806347969675599e+01 2.0581041022325386e+00 0 0 0
12164 41 2 -1.2000000000000000e-01 1.5899392429403072e+01 3.8097799769879053e+01 2.0059791126527013e+00 0 0 0
12169 41 3 8.0000000000000002e-02 1.6885166140977141e+01 3.8845501413286883e+01 1.9890797624085659e+00 0 0 0
12165 41 1 5.9999999999999998e-02 1.5882076457874820e+01 3.7503237947926586e+01 2.8847940553441922e+00 0 0 0
12166 41 1 5.9999999999999998e-02 1.5849212202932755e+01 3.7415835149120205e+01 1.1081693085770266e+00 0 0 0
12168 41 1 5.9999999999999998e-02 1.6916859147395801e+01 3.9414879184816627e+01 1.1568990526415084e+00 0 0 0
12162 41 1 5.9999999999999998e-02 1.4456583838272632e+01 3.9405920432825049e+01 1.1523882518826465e+00 0 0 0
12167 41 1 5.9999999999999998e-02 1.6890246144504129e+01 3.9477881244759473e+01 2.7548863315286916e+00 0 0 0
12161 41 1 5.9999999999999998e-02 1.4597459763538472e+01 3.9489087863395859e+01 2.9251698596142077e+00 0 0 0
12763 42 1 5.9999999999999998e-02 1.5555200975222821e+01 4.0609382259445340e+01 4.8439528876289719e+00 1 0 0
12762 42 1 5.9999999999999998e-02 1.4679726476378928e+01 3.8760220019022853e+01 5.3170790147661684e+00 1 0 0
13686 46 1 5.9999999999999998e-02 1.6758971576851188e+01 4.1768166055291331e+01 1.1731047871825337e+00 0 0 0
13984 46 1 5.9999999999999998e-02 1.4191177351431339e+01 4.1604408268589573e+01 1.1670606136904365e+00 1 0 0
12768 42 1 5.9999999999999998e-02 1.7109749090881078e+01 3.8753429833879814e+01 4.9917189031103115e+00 1 0 0
12765 42 2 -1.2000000000000000e-01 1.5778223663599428e+01 4.0153421110573454e+01 5.7851695219076049e+00 1 0 0
13685 46 1 5.9999999999999998e-02 1.6891568268519414e+01 4.1772546645298824e+01 2.8896506402116571e+00 0 0 0
12759 42 4 -5.0000000000000000e-01 1.3393970921099454e+01 4.0099577188519667e+01 5.9775812938576784e+00 1 0 0
12170 41 4 -5.0000000000000000e-01 1.8261195330039392e+01 3.8043701316918508e+01 2.0628177303676458e+00 0 0 0
13983 46 1 5.9999999999999998e-02 1.4231795551568265e+01 4.1584575486679356e+01 2.9241044758712662e+00 1 0 0
12766 42 2 -1.2000000000000000e-01 1.7134741548864408e+01 3.9502744634845641e+01 5.7586828685997586e+00 1 0 0
12760 42 3 8.0000000000000002e-02 1.4811896299250090e+01 3.9430252640404866e+01 6.0347678056409038e+00 1 0 0
13982 46 2 -1.2000000000000000e-01 1.4278714699859490e+01 4.2221615087954049e+01 2.0468946984984977e+00 1 0 0
11238 37 5 2.9999999999999999e-01 1.2362674013069181e+01 3.6849385027615668e+01 5.7492732676934031e+00 1 0 0
11243 37 1 5.9999999999999998e-02 1.4749819107835723e+01 3.6235084179888133e+01 5.0904608052320546e+00 1 0 0
12466 42 1 5.9999999999999998e-02 1.8225637113986878e+01 4.0880077930060601e+01 4.5936271491589453e+00 0 0 0
12171 41 5 2.9999999999999999e-01 1.8334713909402115e+01 3.6775324460923223e+01 1.6665154750954851e+00 0 0 0
12467 42 2 -1.2000000000000000e-01 1.8368524294798306e+01 4.0322925510980816e+01 5.6130578017453887e+00 0 0 0
12173 41 7 -5.0000000000000000e-01 1.9654917777809217e+01 3.9864116450501449e+01 2.1537640644521092e+00 0 0 0
12172 41 6 5.0000000000000000e-01 1.9625797998053013e+01 3.8760092543699535e+01 2.1618491336373720e+00 0 0 0
12175 41 2 -1.2000000000000000e-01 2.0864081987100207e+01 3.7856141212011089e+01 2.1133758891451797e+00 0 0 0
12178 41 2 -1.2000000000000000e-01 2.1998140367737669e+01 3.8708436444043215e+01 2.1448463467447532e+00 0 0 0
12179 41 1 5.9999999999999998e-02 2.1979350655118512e+01 3.9429439129573765e+01 2.9599395263110866e+00 0 0 0
12177 41 1 5.9999999999999998e-02 2.2052326126717350e+01 3.9316263534221406e+01 1.1935659037907138e+00 0 0 0
12176 41 1 5.9999999999999998e-02 2.0975951922261121e+01 3.7182743640536799e+01 2.9409930034432952e+00 0 0 0
12174 41 1 5.9999999999999998e-02 2.0981337208530604e+01 3.7141659304386671e+01 1.2624574116502167e+00 0 0 0
12181 41 2 -1.2000000000000000e-01 2.3332581156559431e+01 3.8028647659206314e+01 2.0217609804456531e+00 0 0 0
12182 41 1 5.9999999999999998e-02 2.3382056506629009e+01 3.7330064223671926e+01 2.8532425216118358e+00 0 0 0
12180 41 1 5.9999999999999998e-02 2.3308778332735276e+01 3.7355064893863734e+01 1.1765446445651067e+00 0 0 0
12472 42 1 5.9999999999999998e-02 2.0663038068393096e+01 4.0534438622849905e+01 4.4590911849113768e+00 0 0 0
13691 46 5 2.9999999999999999e-01 1.9241042790209683e+01 4.1139627702268228e+01 2.0548204250002549e+00 0 0 0
12470 42 1 5.9999999999999998e-02 1.9543116813711450e+01 3.8566617990836583e+01 5.3407444767117056e+00 0 0 0
12473 42 3 8.0000000000000002e-02 2.0653576952735044e+01 4.0311177261485383e+01 5.4284131043142905e+00 0 0 0
10957 37 7 -5.0000000000000000e-01 2.2161834735585803e+01 3.7115491355278131e+01 5.3682883282371447e+00 0 0 0
12476 42 6 5.0000000000000000e-01 2.3311943046700069e+01 4.0493467028335495e+01 5.9235776829726117e+00 0 0 0
13694 46 1 5.9999999999999998e-02 2.1777605701396663e+01 4.1622643582967818e+01 1.2638685806989141e+00 0 0 0
13696 46 1 5.9999999999999998e-02 2.1870489411162453e+01 4.1605237227774090e+01 2.9898970290766274e+00 0 0 0
12475 42 5 2.9999999999999999e-01 2.2222423537970492e+01 3.8368373129258721e+01 5.5351350105466697e+00 0 0 0
12477 42 7 -5.0000000000000000e-01 2.3182148495857376e+01 4.1535906104589877e+01 5.9201360020293592e+00 0 0 0
12474 42 4 -5.0000000000000000e-01 2.2020431317667342e+01 3.9672724503558861e+01 5.7405523197437871e+00 0 0 0
12468 42 2 -1.2000000000000000e-01 1.9650174193634715e+01 3.9612041144119679e+01 5.7467200046294336e+00 0 0 0
13702 46 1 5.9999999999999998e-02 2.4289110305379250e+01 4.1875265615951321e+01 2.9064546641065911e+00 0 0 0
12471 42 1 5.9999999999999998e-02 2.0650371040968775e+01 4.1156028660697139e+01 5.8799959694272639e+00 0 0 0
12185 41 1 5.9999999999999998e-02 2.4349769329924719e+01 3.9683881073244315e+01 2.7056931196018583e+00 0 0 0
13700 46 1 5.9999999999999998e-02 2.4306561016526764e+01 4.1892191201744680e+01 1.1776359473679896e+00 0 0 0
12184 41 1 5.9999999999999998e-02 2.4564613148015596e+01 3.9451417933538906e+01 1.0827079542972076e+00 0 0 0
12478 42 1 5.9999999999999998e-02 2.4706803319242553e+01 3.8953191338145537e+01 5.2794132780963050e+00 0 0 0
12479 42 2 -1.2000000000000000e-01 2.4588610660018812e+01 3.9657188944922837e+01 6.0859411170436495e+00 0 0 0
12183 41 2 -1.2000000000000000e-01 2.4554727619957610e+01 3.8879942203205651e+01 2.0096874168114605e+00 0 0 0
12187 41 6 5.0000000000000000e-01 2.5831884020721851e+01 3.8010482121384015e+01 2.0893091167517999e+00 0 0 0
12189 41 4 -5.0000000000000000e-01 2.7168876545758231e+01 3.8712657580111795e+01 1.9785105922298158e+00 0 0 0
12190 41 3 8.0000000000000002e-02 2.8520028237582096e+01 3.7986622175160541e+01 1.9737845909649627e+00 0 0 0
12191 41 1 5.9999999999999998e-02 2.8444914413864783e+01 3.7397292414759399e+01 2.7953352099824733e+00 0 0 0
12192 41 1 5.9999999999999998e-02 2.8557660150561606e+01 3.7468351715627122e+01 1.0915282280338090e+00 0 0 0
12188 41 5 2.9999999999999999e-01 2.7133678059977459e+01 3.9978566353694845e+01 2.4138292644292330e+00 0 0 0
12186 41 7 -5.0000000000000000e-01 2.5828409266280723e+01 3.6956876146243083e+01 2.2441022842065035e+00 0 0 0
12195 41 2 -1.2000000000000000e-01 2.9558852042058444e+01 3.8712714080514424e+01 2.0463851693847097e+00 0 0 0
12193 41 1 5.9999999999999998e-02 2.9593537432384750e+01 3.9363262417363252e+01 1.1417450688829609e+00 0 0 0
12481 42 1 5.9999999999999998e-02 2.5621042003389107e+01 4.0857297873882324e+01 4.8980124522767952e+00 0 0 0
12488 42 1 5.9999999999999998e-02 2.8011564367898035e+01 4.0701102186791097e+01 4.5175374746221726e+00 0 0 0
12194 41 1 5.9999999999999998e-02 2.9488478352185510e+01 3.9520051199423932e+01 2.8373923737398754e+00 0 0 0
12484 42 1 5.9999999999999998e-02 2.7013236807045956e+01 3.8777537468931747e+01 5.3144392126395203e+00 0 0 0
13706 46 7 -5.0000000000000000e-01 2.6624801071598029e+01 4.1473785714704150e+01 2.3111473912832459e+00 0 0 0
12487 42 2 -1.2000000000000000e-01 2.8264390362268355e+01 4.0465980556800879e+01 5.5663503187178502e+00 0 0 0
12491 42 6 5.0000000000000000e-01 2.9509269370290532e+01 3.9662110679667528e+01 5.6758377728034164e+00 0 0 0
13712 46 1 5.9999999999999998e-02 2.9286377734487210e+01 4.1882845193958687e+01 1.2182517194756979e+00 0 0 0
13711 46 1 5.9999999999999998e-02 2.9380521456761034e+01 4.1760961280505725e+01 2.8595814374861122e+00 0 0 0
12485 42 2 -1.2000000000000000e-01 2.7073257156264187e+01 3.9737112844549905e+01 5.8781279787543399e+00 0 0 0
12482 42 2 -1.2000000000000000e-01 2.5787123555040218e+01 4.0472845668673990e+01 5.8994332665307470e+00 0 0 0
10968 37 1 5.9999999999999998e-02 2.6910513180612170e+01 3.6284804422212794e+01 4.5344262335095831e+00 0 0 0
10961 37 1 5.9999999999999998e-02 2.4562355361069759e+01 3.6488563564517818e+01 4.6611365404409977e+00 0 0 0
12490 42 7 -5.0000000000000000e-01 2.9443364059226802e+01 3.8545202353469612e+01 5.6549251262574174e+00 0 0 0
10972 37 5 2.9999999999999999e-01 2.9818385486639112e+01 3.7127888627100113e+01 5.5731216064902549e+00 0 0 0
12489 42 1 5.9999999999999998e-02 2.8335350241577412e+01 4.1477734575006330e+01 6.0208734549404488e+00 0 0 0
12197 41 1 5.9999999999999998e-02 3.0931745398800519e+01 3.7412487031578365e+01 3.1847637247554723e+00 0 0 0
12198 41 1 5.9999999999999998e-02 3.0792092472496876e+01 3.7338513266381916e+01 1.3974603951360320e+00 0 0 0
12196 41 2 -1.2000000000000000e-01 3.0822847936688348e+01 3.8006114191027393e+01 2.2480369553932595e+00 0 0 0
12199 41 1 5.9999999999999998e-02 3.2005969410468836e+01 3.9504493993452712e+01 2.8818781404981277e+00 0 0 0
12200 41 1 5.9999999999999998e-02 3.1928459005783807e+01 3.9151689472603742e+01 1.1137418776043448e+00 0 0 0
12201 41 2 -1.2000000000000000e-01 3.2076770887599878e+01 3.8696879138742446e+01 2.1452262772509814e+00 0 0 0
12202 41 2 -1.2000000000000000e-01 3.3364070742711235e+01 3.8006991806842883e+01 2.2668734578083476e+00 0 0 0
12203 41 1 5.9999999999999998e-02 3.3291900838901924e+01 3.7265413821258640e+01 3.0145906837758178e+00 0 0 0
12204 41 1 5.9999999999999998e-02 3.3361581735207146e+01 3.7350104943965356e+01 1.3608291917834652e+00 0 0 0
12497 42 1 5.9999999999999998e-02 3.3276403367085436e+01 4.0708534324096689e+01 4.9752233038650600e+00 0 0 0
12207 41 3 8.0000000000000002e-02 3.4336375421430304e+01 3.8778073179140740e+01 2.2958500142888667e+00 0 0 0
12206 41 1 5.9999999999999998e-02 3.4214266626853366e+01 3.9292763540555683e+01 1.4624090296143413e+00 0 0 0
12205 41 1 5.9999999999999998e-02 3.4250559872440064e+01 3.9385387135499563e+01 3.0959399182979577e+00 0 0 0
12496 42 1 5.9999999999999998e-02 3.2199131452682280e+01 3.8897433414226825e+01 5.1017762126633857e+00 0 0 0
12502 42 1 5.9999999999999998e-02 3.4442305556229151e+01 3.8637177274883975e+01 5.2761354464695582e+00 0 0 0
13718 46 1 5.9999999999999998e-02 3.1746635780592626e+01 4.1711649266776845e+01 1.0871623878323311e+00 0 0 0
12499 42 2 -1.2000000000000000e-01 3.3233296791240782e+01 4.0122407627931310e+01 5.9032163946903662e+00 0 0 0
12493 42 4 -5.0000000000000000e-01 3.0879452337111665e+01 4.0346175183606817e+01 5.7545056586174805e+00 0 0 0
13724 46 1 5.9999999999999998e-02 3.4342910286952090e+01 4.1774056439104712e+01 1.1174709858654150e+00 0 0 0
13717 46 1 5.9999999999999998e-02 3.1784409054167156e+01 4.1621232215677985e+01 2.7324201009881306e+00 0 0 0
13723 46 1 5.9999999999999998e-02 3.4195795480624469e+01 4.1826401781624149e+01 2.8235884570816077e+00 0 0 0
12492 42 5 2.9999999999999999e-01 3.0885151362475078e+01 4.1700881401940073e+01 5.7006672703495065e+00 0 0 0
12500 42 2 -1.2000000000000000e-01 3.4477083014616838e+01 3.9461811980291458e+01 5.9074446406829555e+00 0 0 0
12494 42 3 8.0000000000000002e-02 3.2183517095770448e+01 3.9445128607589062e+01 5.8937691640908083e+00 0 0 0
10977 37 1 5.9999999999999998e-02 3.2379010367459550e+01 3.6291046921564941e+01 4.8144447880141472e+00 0 0 0
10984 37 1 5.9999999999999998e-02 3.4824593885051925e+01 3.6432883331928601e+01 4.9845423289882742e+00 0 0 0
13954 46 1 5.9999999999999998e-02 3.0466455104500084e-01 4.3534954663646829e+01 1.2062359633556317e+00 1 0 0
13956 46 4 -5.0000000000000000e-01 1.6410750484447307e+00 4.2266076767080904e+01 2.1717348743782896e+00 1 0 0
15471 51 1 5.9999999999999998e-02 4.9436297734959200e-01 4.6046565469122555e+01 2.8060092948163500e+00 1 0 0
13955 46 3 8.0000000000000002e-02 3.1013862406786030e-01 4.3014263112131182e+01 2.0119884481577781e+00 1 0 0
15472 51 1 5.9999999999999998e-02 1.0282882502742524e-01 4.6395536723858271e+01 1.1622512429811356e+00 1 0 0
15470 51 2 -1.2000000000000000e-01 3.5024320385015340e-01 4.6839176426290251e+01 2.0524389662904898e+00 1 0 0
13958 46 6 5.0000000000000000e-01 2.9315967010420652e+00 4.2975178492078719e+01 2.0697302551806578e+00 1 0 0
13959 46 7 -5.0000000000000000e-01 2.8678385718442216e+00 4.4035085002647172e+01 1.8562283029028221e+00 1 0 0
15477 51 5 2.9999999999999999e-01 2.7374287327685445e+00 4.5452650312667203e+01 1.5773646430262285e+00 1 0 0
14252 47 1 5.9999999999999998e-02 1.6416536631495242e+00 4.5003982154248348e+01 4.8178262532942222e+00 1 0 0
14258 47 1 5.9999999999999998e-02 3.8200186784266665e+00 4.4841121238603741e+01 4.6311015853875999e+00 1 0 0
15476 51 4 -5.0000000000000000e-01 2.7340236376204978e+00 4.6780108978918882e+01 1.8730301225744326e+00 1 0 0
15481 51 2 -1.2000000000000000e-01 5.3941044029872041e+00 4.6794575440559342e+01 1.9731367923629828e+00 1 0 0
13964 46 2 -1.2000000000000000e-01 5.4085250376312848e+00 4.2965807924179884e+01 2.2412888780072207e+00 1 0 0
15482 51 1 5.9999999999999998e-02 5.3952686940838426e+00 4.6278153541669575e+01 2.9205681413609637e+00 1 0 0
15480 51 1 5.9999999999999998e-02 5.5351839346257066e+00 4.6026445137972075e+01 1.2132793823515018e+00 1 0 0
13963 46 1 5.9999999999999998e-02 5.3373506488412508e+00 4.3486410970477564e+01 1.3131938387978088e+00 1 0 0
13965 46 1 5.9999999999999998e-02 5.5535554516344110e+00 4.3641385279354687e+01 3.0585959143702834e+00 1 0 0
15478 51 6 5.0000000000000000e-01 4.0353914207783497e+00 4.7572404807747859e+01 1.8282224708554540e+00 1 0 0
14256 47 1 5.9999999999999998e-02 3.0150679858204539e+00 4.2940731918113421e+01 5.1488048449642534e+00 1 0 0
15475 51 3 8.0000000000000002e-02 1.3642938207380202e+00 4.7492205692966316e+01 2.0178920445861479e+00 1 0 0
14250 47 1 5.9999999999999998e-02 5.7333729472585182e-01 4.2872593602095840e+01 5.1990724128042451e+00 1 0 0
15776 52 1 5.9999999999999998e-02 4.1677579431585219e+00 4.7462010100561798e+01 5.2826132726568682e+00 1 0 0
15770 52 1 5.9999999999999998e-02 1.7779547404133409e+00 4.7520209225281043e+01 5.3137183823481156e+00 1 0 0
14253 47 2 -1.2000000000000000e-01 1.7591872261582024e+00 4.4433050956616725e+01 5.8475948652028231e+00 1 0 0
13953 46 1 5.9999999999999998e-02 1.6996970986132298e-01 4.3713022014357151e+01 2.7452218876786900e+00 1 0 0
14259 47 3 8.0000000000000002e-02 3.9759388655206371e+00 4.4490218395197836e+01 5.5750798490677145e+00 1 0 0
14260 47 4 -5.0000000000000000e-01 5.3833531133154402e+00 4.3910937664162887e+01 5.6135608934617318e+00 1 0 0
14261 47 5 2.9999999999999999e-01 5.4596340778260704e+00 4.2554278481888325e+01 5.4037696500813999e+00 1 0 0
14254 47 2 -1.2000000000000000e-01 3.0589579583910247e+00 4.3738950906838795e+01 5.8582626056630520e+00 1 0 0
14248 47 2 -1.2000000000000000e-01 5.1330515508985863e-01 4.3710205260801054e+01 5.9709779659920539e+00 1 0 0
15474 51 1 5.9999999999999998e-02 1.4233437306198504e+00 4.7964763673982105e+01 1.1075483797392891e+00 1 0 0
15473 51 1 5.9999999999999998e-02 1.4448947962673246e+00 4.8128035403729918e+01 2.8950875479762570e+00 1 0 0
13973 46 6 5.0000000000000000e-01 9.2740659081420205e+00 4.2261060067037512e+01 2.0718062631152643e+00 1 0 0
13967 46 2 -1.2000000000000000e-01 6.7038629557781180e+00 4.2285719190084855e+01 2.1093299782751918e+00 1 0 0
15484 51 2 -1.2000000000000000e-01 6.6260129595644512e+00 4.7610323152596287e+01 2.0026018781533712e+00 1 0 0
13975 46 4 -5.0000000000000000e-01 1.0601704955450154e+01 4.2904819071505052e+01 2.0488420895831028e+00 1 0 0
13969 46 2 -1.2000000000000000e-01 7.9541229499789257e+00 4.3078956314138516e+01 2.0640815394223102e+00 1 0 0
13970 46 1 5.9999999999999998e-02 7.8874358985951032e+00 4.3761886469774538e+01 1.2375866459709435e+00 1 0 0
13971 46 1 5.9999999999999998e-02 7.8578958609967806e+00 4.3732403083601483e+01 2.9193872825909977e+00 1 0 0
13974 46 5 2.9999999999999999e-01 1.0517516204461810e+01 4.4233971963927551e+01 1.9811478617978595e+00 1 0 0
14267 47 1 5.9999999999999998e-02 9.2419587659756406e+00 4.4915430575020586e+01 4.6911563657843134e+00 1 0 0
15492 51 7 -5.0000000000000000e-01 1.0478610012282152e+01 4.5634787290593749e+01 2.0622809133175077e+00 1 0 0
15486 51 1 5.9999999999999998e-02 7.9415289910432350e+00 4.6149905658618991e+01 1.0664514143191390e+00 1 0 0
15488 51 1 5.9999999999999998e-02 7.9301504683339150e+00 4.6218943534083628e+01 2.8570955560064832e+00 1 0 0
15493 51 6 5.0000000000000000e-01 1.0469043541938653e+01 4.6782183427901806e+01 2.2266300431623960e+00 1 0 0
15487 51 2 -1.2000000000000000e-01 7.9156836697200301e+00 4.6889588365291949e+01 1.9551728847579457e+00 1 0 0
14270 47 1 5.9999999999999998e-02 1.0596315388686184e+01 4.3105973639897492e+01 5.2614402989212499e+00 1 0 0
14274 47 1 5.9999999999999998e-02 1.1713211090757170e+01 4.4996151303161533e+01 4.5820642344723082e+00 1 0 0
14264 47 1 5.9999999999999998e-02 8.0444361896283780e+00 4.2816825718967785e+01 5.6105786325257645e+00 1 0 0
15495 51 4 -5.0000000000000000e-01 1.1809176277353277e+01 4.7438157800007488e+01 2.5232261911216325e+00 1 0 0
15784 52 1 5.9999999999999998e-02 9.3606921374229586e+00 4.7557111368090247e+01 5.4253458747861352e+00 1 0 0
15790 52 1 5.9999999999999998e-02 1.1613367140492185e+01 4.7730152195662335e+01 5.2677911144270926e+00 1 0 0
14268 47 2 -1.2000000000000000e-01 9.2559700567078593e+00 4.4631400820373109e+01 5.7499435718217686e+00 1 0 0
14262 47 6 5.0000000000000000e-01 6.7015481203831131e+00 4.4639024299662594e+01 5.5290833570240228e+00 1 0 0
14263 47 7 -5.0000000000000000e-01 6.7224246691692766e+00 4.5704366567225463e+01 5.1715115046825639e+00 1 0 0
14271 47 2 -1.2000000000000000e-01 1.0560362166719013e+01 4.3983595314449836e+01 5.8745187698054737e+00 1 0 0
15781 52 5 2.9999999999999999e-01 6.6377378554313626e+00 4.7143680927837508e+01 5.3251787450876336e+00 1 0 0
14265 47 2 -1.2000000000000000e-01 7.9760855450715145e+00 4.3813872899127333e+01 5.9176297571673464e+00 1 0 0
15489 51 2 -1.2000000000000000e-01 9.2301393137369629e+00 4.7574018767809797e+01 2.0704854026197830e+00 1 0 0
14273 47 2 -1.2000000000000000e-01 1.1791308803019401e+01 4.4731220267287071e+01 5.6510880036758149e+00 1 0 0
15490 51 1 5.9999999999999998e-02 9.1825763488405059e+00 4.8205448088884715e+01 1.1954951363618849e+00 1 0 0
15485 51 1 5.9999999999999998e-02 6.5149846598990502e+00 4.8195565747160394e+01 2.9250723782937831e+00 1 0 0
13684 46 2 -1.2000000000000000e-01 1.6810138981580479e+01 4.2450239032091481e+01 2.0267891655748085e+00 0 0 0
13980 46 1 5.9999999999999998e-02 1.2804638846304170e+01 4.3152848586974962e+01 3.2888830798327349e+00 1 0 0
13979 46 1 5.9999999999999998e-02 1.2991962031924619e+01 4.3756375404186549e+01 1.5961849194860764e+00 1 0 0
13681 46 1 5.9999999999999998e-02 1.5409294867273218e+01 4.3763003320733588e+01 2.9682508423233016e+00 0 0 0
13981 46 2 -1.2000000000000000e-01 1.2969086562267250e+01 4.2873891059678158e+01 2.2489878050157248e+00 1 0 0
13683 46 2 -1.2000000000000000e-01 1.5474703132821178e+01 4.3051815885269363e+01 2.1089560596622539e+00 0 0 0
13682 46 1 5.9999999999999998e-02 1.5506134634189660e+01 4.3640500541526137e+01 1.2367031640307138e+00 0 0 0
15504 51 1 5.9999999999999998e-02 1.5332562592990486e+01 4.6047823096651378e+01 1.2647201541823263e+00 1 0 0
14283 47 1 5.9999999999999998e-02 1.6693924780979742e+01 4.5056801706864348e+01 4.8338125919051640e+00 1 0 0
15498 51 1 5.9999999999999998e-02 1.3068217473300439e+01 4.6032105958810710e+01 1.6169549079520926e+00 1 0 0
15503 51 1 5.9999999999999998e-02 1.5477209148886230e+01 4.6190192158863532e+01 3.0540346086086108e+00 1 0 0
15497 51 1 5.9999999999999998e-02 1.3304280986676460e+01 4.6058231295792879e+01 3.2618001250151942e+00 1 0 0
15496 51 3 8.0000000000000002e-02 1.3168232023548962e+01 4.6638830596986573e+01 2.3880307480690979e+00 1 0 0
15502 51 2 -1.2000000000000000e-01 1.5383094010197041e+01 4.6737580631329692e+01 2.1192680764416911e+00 1 0 0
13689 46 3 8.0000000000000002e-02 1.7777099320046940e+01 4.3195854384128445e+01 1.9076298654054182e+00 0 0 0
15203 51 2 -1.2000000000000000e-01 1.6684975170190988e+01 4.7416709490779503e+01 1.9582191110030274e+00 0 0 0
15501 51 2 -1.2000000000000000e-01 1.4116739430110830e+01 4.7431556975801428e+01 2.3320109104096947e+00 1 0 0
13688 46 1 5.9999999999999998e-02 1.7760673344275510e+01 4.3722347497664863e+01 1.0219907885167587e+00 0 0 0
14282 47 1 5.9999999999999998e-02 1.5714139651643505e+01 4.3142969369200323e+01 5.3216284528659319e+00 1 0 0
15204 51 2 -1.2000000000000000e-01 1.8008134670568971e+01 4.6784280389265810e+01 1.9806995315154139e+00 0 0 0
13687 46 1 5.9999999999999998e-02 1.7756297033354709e+01 4.3916949389133670e+01 2.6331413472008749e+00 0 0 0
15205 51 1 5.9999999999999998e-02 1.7989836995794128e+01 4.6097457039285601e+01 2.8003033652788720e+00 0 0 0
14285 47 2 -1.2000000000000000e-01 1.6692409323977564e+01 4.4676436183868390e+01 5.9035778862034318e+00 1 0 0
14277 47 6 5.0000000000000000e-01 1.3051339158631095e+01 4.3914826362826133e+01 5.9444245000081644e+00 1 0 0
14279 47 4 -5.0000000000000000e-01 1.4408501310197556e+01 4.4591445440037120e+01 5.7480421147969416e+00 1 0 0
15206 51 1 5.9999999999999998e-02 1.8144671441053571e+01 4.6194920993076877e+01 1.0392728781132969e+00 0 0 0
15202 51 1 5.9999999999999998e-02 1.6700783503220240e+01 4.8061425745922143e+01 1.0832225959268145e+00 0 0 0
15499 51 1 5.9999999999999998e-02 1.3875464793929963e+01 4.8032150433861794e+01 1.4254887684287414e+00 1 0 0
15802 52 1 5.9999999999999998e-02 1.6882569613874377e+01 4.7752889074351657e+01 5.1852787083489398e+00 1 0 0
14288 47 1 5.9999999999999998e-02 1.7939681562703683e+01 4.3060881557485253e+01 5.6766573596174403e+00 1 0 0
15500 51 1 5.9999999999999998e-02 1.4076461875599676e+01 4.8124537314622245e+01 3.1372618128585832e+00 1 0 0
14278 47 5 2.9999999999999999e-01 1.4309076721008728e+01 4.5936756239422174e+01 5.8530182071639425e+00 1 0 0
14280 47 3 8.0000000000000002e-02 1.5706195648330572e+01 4.3903018094782041e+01 6.0129429577193356e+00 1 0 0
15201 51 1 5.9999999999999998e-02 1.6520303194177508e+01 4.8030329490312837e+01 2.8746937771338081e+00 0 0 0
15796 52 7 -5.0000000000000000e-01 1.4345833076963306e+01 4.7439514363551602e+01 6.0802439958427801e+00 1 0 0
13695 46 2 -1.2000000000000000e-01 2.1673925989968513e+01 4.2271915567766428e+01 2.1183920666726381e+00 0 0 0
13690 46 4 -5.0000000000000000e-01 1.9124180364010037e+01 4.2480792919707582e+01 2.1143315795818864e+00 0 0 0
13692 46 6 5.0000000000000000e-01 2.0469096481464668e+01 4.3151720751812732e+01 2.1153552175066346e+00 0 0 0
13693 46 7 -5.0000000000000000e-01 2.0374516699034157e+01 4.4268030949171397e+01 2.1927787705694146e+00 0 0 0
13698 46 2 -1.2000000000000000e-01 2.2841132127798360e+01 4.3188789936114944e+01 2.0527317111457770e+00 0 0 0
13699 46 1 5.9999999999999998e-02 2.2773651680761507e+01 4.3895917002399436e+01 2.9513477761634870e+00 0 0 0
13697 46 1 5.9999999999999998e-02 2.2694678653232160e+01 4.3830053604276713e+01 1.1989429847459798e+00 0 0 0
15211 51 5 2.9999999999999999e-01 2.0325853387359686e+01 4.5507328349699087e+01 2.1747409123424366e+00 0 0 0
13986 47 1 5.9999999999999998e-02 1.9116675982660162e+01 4.4919379348438135e+01 4.7081325111483450e+00 0 0 0
13992 47 1 5.9999999999999998e-02 2.1468792033288683e+01 4.5402268969911916e+01 4.9500917726909259e+00 0 0 0
15214 51 1 5.9999999999999998e-02 2.3198559634156901e+01 4.6095718304401018e+01 1.2415040332717162e+00 0 0 0
15216 51 1 5.9999999999999998e-02 2.3253537267297009e+01 4.6185767244154086e+01 2.9767507233627684e+00 0 0 0
15215 51 2 -1.2000000000000000e-01 2.3053844213702124e+01 4.6805392264225326e+01 2.0963389573012736e+00 0 0 0
15210 51 4 -5.0000000000000000e-01 2.0305708009318732e+01 4.6857152026610834e+01 2.2240714776060728e+00 0 0 0
15212 51 6 5.0000000000000000e-01 2.1691226952569586e+01 4.7579276346832827e+01 2.0592390851128304e+00 0 0 0
15209 51 3 8.0000000000000002e-02 1.8942626207795797e+01 4.7612176021116774e+01 2.0468271878784137e+00 0 0 0
13990 47 1 5.9999999999999998e-02 2.0506042631583682e+01 4.3416179119992613e+01 5.2983074850141385e+00 0 0 0
15510 52 1 5.9999999999999998e-02 2.2032555365420095e+01 4.7661626840432433e+01 5.3485183633798856e+00 0 0 0
15808 52 1 5.9999999999999998e-02 1.9293774103110788e+01 4.7482890797960785e+01 5.4593469127999272e+00 1 0 0
13987 47 2 -1.2000000000000000e-01 1.9191844925139790e+01 4.4758896751510413e+01 5.8083146892888511e+00 0 0 0
13993 47 3 8.0000000000000002e-02 2.1574718634629164e+01 4.4951406686814586e+01 5.7778591301696736e+00 0 0 0
15218 51 2 -1.2000000000000000e-01 2.4279401264386923e+01 4.7672794510570391e+01 1.9648770285108288e+00 0 0 0
13994 47 4 -5.0000000000000000e-01 2.2915267252384961e+01 4.4150258244535920e+01 5.5833748553593701e+00 0 0 0
15208 51 1 5.9999999999999998e-02 1.9007783713933200e+01 4.8148413427924488e+01 1.1716400582019566e+00 0 0 0
15515 52 5 2.9999999999999999e-01 2.4258631148116507e+01 4.7219172056273756e+01 5.6143881564387117e+00 0 0 0
13701 46 2 -1.2000000000000000e-01 2.4227322443143311e+01 4.2597554989601257e+01 2.0409288102907750e+00 0 0 0
13995 47 5 2.9999999999999999e-01 2.3013309184116753e+01 4.2841704598394713e+01 5.9064249533152617e+00 0 0 0
13996 47 6 5.0000000000000000e-01 2.4291537963018417e+01 4.4834336299492250e+01 5.5270911105171603e+00 0 0 0
13997 47 7 -5.0000000000000000e-01 2.4293879014965992e+01 4.5950021373282013e+01 5.4817575372898171e+00 0 0 0
15217 51 1 5.9999999999999998e-02 2.4292270001602965e+01 4.8183462729869518e+01 1.0109330782797754e+00 0 0 0
13988 47 2 -1.2000000000000000e-01 2.0551050252224972e+01 4.4232924166595183e+01 6.0255452517673751e+00 0 0 0
13707 46 6 5.0000000000000000e-01 2.6688333542911423e+01 4.2592560047799459e+01 2.1933778159151247e+00 0 0 0
13710 46 3 8.0000000000000002e-02 2.9382058082898375e+01 4.2405047490502668e+01 2.0497888768603012e+00 0 0 0
13704 46 1 5.9999999999999998e-02 2.5327920194659775e+01 4.4113892450265858e+01 1.2166426388990230e+00 0 0 0
13705 46 1 5.9999999999999998e-02 2.5185622371909787e+01 4.4014349079402173e+01 2.9807832202674405e+00 0 0 0
13703 46 2 -1.2000000000000000e-01 2.5418556168263670e+01 4.3416593279972055e+01 2.1299958563793497e+00 0 0 0
13709 46 4 -5.0000000000000000e-01 2.8113728404445933e+01 4.3173884112463320e+01 2.1185949498411034e+00 0 0 0
13708 46 5 2.9999999999999999e-01 2.8149454750493767e+01 4.4520596081605035e+01 1.7616790870513883e+00 0 0 0
14001 47 1 5.9999999999999998e-02 2.6861241724829050e+01 4.5254552268033287e+01 4.5645166343891992e+00 0 0 0
15226 51 7 -5.0000000000000000e-01 2.8068943149772171e+01 4.5834799855532701e+01 1.5886457865512202e+00 0 0 0
15220 51 1 5.9999999999999998e-02 2.5612279712594955e+01 4.6365586009949517e+01 1.1801055978138053e+00 0 0 0
14008 47 1 5.9999999999999998e-02 2.9148122073850061e+01 4.5367539264117276e+01 4.3031060868705335e+00 0 0 0
15222 51 1 5.9999999999999998e-02 2.5535966779113433e+01 4.6405835539874204e+01 2.7977670639879335e+00 0 0 0
15227 51 6 5.0000000000000000e-01 2.8130885704184649e+01 4.6896100339195321e+01 1.6363599265682260e+00 0 0 0
15221 51 2 -1.2000000000000000e-01 2.5548443585274136e+01 4.7084202780314804e+01 1.9523001864686598e+00 0 0 0
14004 47 1 5.9999999999999998e-02 2.8231130823489540e+01 4.3347890802819073e+01 4.9849404220023024e+00 0 0 0
15229 51 4 -5.0000000000000000e-01 2.9538539866359987e+01 4.7552437499986688e+01 1.5070417206846951e+00 0 0 0
13998 47 1 5.9999999999999998e-02 2.5726832009208042e+01 4.3065244980154951e+01 4.9908094705254094e+00 0 0 0
15518 52 1 5.9999999999999998e-02 2.6986528450436694e+01 4.7622551503691611e+01 5.2143786489237085e+00 0 0 0
14002 47 2 -1.2000000000000000e-01 2.6824442417071126e+01 4.4831714590184141e+01 5.5691356016881981e+00 0 0 0
14007 47 2 -1.2000000000000000e-01 2.9278222637494533e+01 4.5006981493114658e+01 5.3399027494743736e+00 0 0 0
15223 51 2 -1.2000000000000000e-01 2.6901650584684155e+01 4.7738445501653672e+01 1.9871626114671972e+00 0 0 0
14005 47 2 -1.2000000000000000e-01 2.8136715987756492e+01 4.4225230786543996e+01 5.6568648909054904e+00 0 0 0
15524 52 1 5.9999999999999998e-02 2.9340785751589952e+01 4.8180768112417745e+01 4.7217159277877920e+00 0 0 0
13999 47 2 -1.2000000000000000e-01 2.5607935368268432e+01 4.3945927504912511e+01 5.6285166475654123e+00 0 0 0
13713 46 1 5.9999999999999998e-02 3.0438628453750386e+01 4.3748483140269180e+01 1.2002952114398397e+00 0 0 0
13715 46 2 -1.2000000000000000e-01 3.0428342723639062e+01 4.3025630034889645e+01 1.9983696108997593e+00 0 0 0
14009 47 1 5.9999999999999998e-02 2.9202768145138556e+01 4.5868786785408325e+01 5.9208944630246023e+00 0 0 0
13714 46 1 5.9999999999999998e-02 3.0463855332993113e+01 4.3740397770745325e+01 2.8560847353861654e+00 0 0 0
15231 51 1 5.9999999999999998e-02 3.0702739929083187e+01 4.6340539316851853e+01 2.8268235198746390e+00 0 0 0
15232 51 1 5.9999999999999998e-02 3.0976247093009370e+01 4.6211504854874327e+01 1.1245481759127138e+00 0 0 0
15230 51 3 8.0000000000000002e-02 3.0813239700003511e+01 4.6838746767606516e+01 1.9228644447151513e+00 0 0 0
13722 46 2 -1.2000000000000000e-01 3.4288197177182212e+01 4.2410093470913786e+01 1.9370857181800034e+00 0 0 0
13716 46 2 -1.2000000000000000e-01 3.1706403271541600e+01 4.2363164755730587e+01 1.9641861437999089e+00 0 0 0
13720 46 1 5.9999999999999998e-02 3.2887808895020427e+01 4.3869651211044037e+01 1.1933878017482797e+00 0 0 0
13721 46 2 -1.2000000000000000e-01 3.2965147865546989e+01 4.3133096578773589e+01 2.0159689257086084e+00 0 0 0
13719 46 1 5.9999999999999998e-02 3.3122518133113026e+01 4.3755519313596047e+01 2.9266484499239369e+00 0 0 0
15238 51 1 5.9999999999999998e-02 3.2999454983590084e+01 4.6270728342176511e+01 1.3566042287770406e+00 0 0 0
15237 51 1 5.9999999999999998e-02 3.3009651006161072e+01 4.6372316104156823e+01 3.1225995080567883e+00 0 0 0
15236 51 2 -1.2000000000000000e-01 3.3014989358525348e+01 4.6989928364188174e+01 2.2026281069370421e+00 0 0 0
14017 47 1 5.9999999999999998e-02 3.4505062775892775e+01 4.5318125179425415e+01 4.8129676193408111e+00 0 0 0
15241 51 2 -1.2000000000000000e-01 3.4344879958916785e+01 4.7614636040068717e+01 2.0193118906345879e+00 0 0 0
15235 51 2 -1.2000000000000000e-01 3.1729125991481887e+01 4.7638853912465599e+01 2.0822276262348507e+00 0 0 0
15536 52 1 5.9999999999999998e-02 3.4431054299670137e+01 4.7794727981516019e+01 5.2939230612368684e+00 0 0 0
14016 47 1 5.9999999999999998e-02 3.3306589326398047e+01 4.3403293285063342e+01 5.7329345747412335e+00 0 0 0
14011 47 6 5.0000000000000000e-01 3.0627982183996298e+01 4.4323991900417539e+01 5.6530081361348419e+00 0 0 0
14013 47 4 -5.0000000000000000e-01 3.2007914271785239e+01 4.5031518297939485e+01 5.6568284066991126e+00 0 0 0
14019 47 2 -1.2000000000000000e-01 3.4445644330527045e+01 4.4937582349422335e+01 5.8702211582429449e+00 0 0 0
14012 47 5 2.9999999999999999e-01 3.1874218820837413e+01 4.6403417047363462e+01 5.6621710296520096e+00 0 0 0
15530 52 7 -5.0000000000000000e-01 3.1767323588860119e+01 4.7647598902865681e+01 5.7259414008123803e+00 0 0 0
14010 47 7 -5.0000000000000000e-01 3.0730951960565090e+01 4.3224092522496981e+01 5.8463183972634152e+00 0 0 0
15240 51 1 5.9999999999999998e-02 3.4246371862799265e+01 4.8111059213249490e+01 1.0606798491719025e+00 0 0 0
15774 52 2 -1.2000000000000000e-01 4.2620771609645152e+00 4.8465650183097331e+01 5.7865862686277802e+00 1 0 0
16987 56 1 5.9999999999999998e-02 2.2280507841606209e-01 5.3002477024328790e+01 2.6785677009820539e+00 1 0 0
16989 56 2 -1.2000000000000000e-01 3.8298805037670902e-01 5.2124206356865912e+01 1.9742368099450538e+00 1 0 0
15479 51 7 -5.0000000000000000e-01 3.9466685954024432e+00 4.8664049352028556e+01 1.8591250343525703e+00 1 0 0
15772 52 1 5.9999999999999998e-02 2.9451912062634138e+00 4.9483592013327304e+01 4.6399853747658968e+00 1 0 0
16997 56 5 2.9999999999999999e-01 3.7659343117509492e+00 5.0106514860078384e+01 1.5608543913623201e+00 1 0 0
16996 56 4 -5.0000000000000000e-01 3.8537639453869446e+00 5.1466561665394678e+01 1.6943067426106135e+00 1 0 0
16990 56 2 -1.2000000000000000e-01 1.6110681155479560e+00 5.1447596114858314e+01 2.0138175605439095e+00 1 0 0
16995 56 3 8.0000000000000002e-02 2.5515861081456244e+00 5.2243998091037199e+01 1.8833570692040467e+00 1 0 0
16991 56 1 5.9999999999999998e-02 1.7651124031706209e+00 5.0947684953620403e+01 2.9891190435048887e+00 1 0 0
16998 56 6 5.0000000000000000e-01 5.2599626602085801e+00 5.1966459479259683e+01 1.5463471347990316e+00 1 0 0
16994 56 1 5.9999999999999998e-02 2.4321508646243601e+00 5.2786876535676377e+01 1.0752172371110362e+00 1 0 0
16993 56 1 5.9999999999999998e-02 2.5936666148896821e+00 5.2858267982761504e+01 2.6664874855032328e+00 1 0 0
16992 56 1 5.9999999999999998e-02 1.5876661716317686e+00 5.0730623676616084e+01 1.1806378703812006e+00 1 0 0
15778 52 1 5.9999999999999998e-02 5.1838496960950460e+00 4.9533595297079415e+01 4.4837461507539933e+00 1 0 0
16999 56 7 -5.0000000000000000e-01 5.3296449268377035e+00 5.3058131904762156e+01 1.2695649672385203e+00 1 0 0
17296 57 1 5.9999999999999998e-02 5.5534728634212351e+00 5.2350666330520880e+01 5.1403854933073578e+00 1 0 0
15779 52 3 8.0000000000000002e-02 5.2118214831204375e+00 4.9184774146429099e+01 5.4843467138664508e+00 1 0 0
15773 52 2 -1.2000000000000000e-01 2.9674412995708925e+00 4.9163412273550257e+01 5.6821524925841373e+00 1 0 0
17290 57 1 5.9999999999999998e-02 3.0203254067986638e+00 5.2108645001831718e+01 4.9866686374720466e+00 1 0 0
15765 52 1 5.9999999999999998e-02 2.2171519288031288e-01 4.9501677344643134e+01 4.7899769337144624e+00 1 0 0
17287 57 2 -1.2000000000000000e-01 1.5716361811328503e+00 5.3625438489865971e+01 5.5592701254506878e+00 1 0 0
15767 52 2 -1.2000000000000000e-01 4.7123894405176159e-01 4.9092203213668213e+01 5.7687947498114509e+00 1 0 0
17293 57 2 -1.2000000000000000e-01 4.1254431939121483e+00 5.3714644669279096e+01 5.8149411265228261e+00 1 0 0
17288 57 2 -1.2000000000000000e-01 2.9066360638305930e+00 5.2908577550119219e+01 5.7461429531835932e+00 1 0 0
16988 56 1 5.9999999999999998e-02 1.9944484018620293e-01 5.2652808835716655e+01 1.0360794989426150e+00 1 0 0
17294 57 2 -1.2000000000000000e-01 5.4678194144858843e+00 5.3138165288229494e+01 5.9181410241792598e+00 1 0 0
15768 52 2 -1.2000000000000000e-01 1.7684417392447629e+00 4.8435692991315584e+01 5.9539908586963666e+00 1 0 0
17285 57 1 5.9999999999999998e-02 1.4194030083160327e+00 5.4112198220833797e+01 4.6291578069312944e+00 1 0 0
17284 57 1 5.9999999999999998e-02 4.9309223058203505e-01 5.2185446176436052e+01 5.1132551728168734e+00 1 0 0
15777 52 1 5.9999999999999998e-02 5.2734938806039189e+00 4.9924753752627097e+01 6.0617496892846683e+00 1 0 0
17282 57 3 8.0000000000000002e-02 6.3123395363126555e-01 5.2925978348387439e+01 5.8263852104051574e+00 1 0 0
15483 51 1 5.9999999999999998e-02 6.6550391462758487e+00 4.8326329623254807e+01 1.1848238914814146e+00 1 0 0
15780 52 4 -5.0000000000000000e-01 6.4277133329375209e+00 4.8386305130450666e+01 5.8578300175217590e+00 1 0 0
15491 51 1 5.9999999999999998e-02 9.1110111092663058e+00 4.8331855391505719e+01 2.8696111172658769e+00 1 0 0
17299 57 3 8.0000000000000002e-02 6.3922987366728679e+00 5.3950296933601102e+01 5.8046031122324981e+00 1 0 0
17002 56 1 5.9999999999999998e-02 6.2354059796545469e+00 5.0361192982968667e+01 2.6909932414388078e+00 1 0 0
17000 56 1 5.9999999999999998e-02 6.7025096744965547e+00 5.0485407075039497e+01 1.1111351277717680e+00 1 0 0
17001 56 2 -1.2000000000000000e-01 6.3966840975154025e+00 5.1084029553401521e+01 1.9582047778253326e+00 1 0 0
15787 52 1 5.9999999999999998e-02 1.0346975401229995e+01 4.9666699954497751e+01 5.0855335007488360e+00 1 0 0
17006 56 1 5.9999999999999998e-02 9.1771757002599195e+00 5.0547481138225976e+01 1.4638061736044801e+00 1 0 0
17008 56 1 5.9999999999999998e-02 9.0731580649717625e+00 5.0915839258559203e+01 3.2196384249343195e+00 1 0 0
17007 56 2 -1.2000000000000000e-01 9.0391645607135942e+00 5.1354691774412068e+01 2.2499891039730175e+00 1 0 0
17004 56 2 -1.2000000000000000e-01 7.6706724756941584e+00 5.1887339372217511e+01 2.0746868894636594e+00 1 0 0
17009 56 2 -1.2000000000000000e-01 1.0191882018197633e+01 5.2217820994430724e+01 2.2103922401165326e+00 1 0 0
17003 56 1 5.9999999999999998e-02 7.7280200300396569e+00 5.2415834966118055e+01 1.1389221443085455e+00 1 0 0
17005 56 1 5.9999999999999998e-02 7.6741826050078261e+00 5.2756441439812193e+01 2.7011003920629690e+00 1 0 0
17010 56 1 5.9999999999999998e-02 1.0186129676090079e+01 5.2772647047953065e+01 1.2456037994582247e+00 1 0 0
17011 56 1 5.9999999999999998e-02 1.0043748865474447e+01 5.2886214884076118e+01 3.1231514355525065e+00 1 0 0
17013 56 6 5.0000000000000000e-01 1.1513276548540345e+01 5.1318677644930496e+01 2.3086506942733842e+00 1 0 0
17012 56 7 -5.0000000000000000e-01 1.1560653888570654e+01 5.0190429857936060e+01 2.4445799831738060e+00 1 0 0
15494 51 5 2.9999999999999999e-01 1.1752778709616553e+01 4.8796076901700900e+01 2.5024626915068890e+00 1 0 0
17304 57 1 5.9999999999999998e-02 1.0424383304015757e+01 5.2158714538023268e+01 5.1500900990573433e+00 1 0 0
17302 57 6 5.0000000000000000e-01 9.1205539776130227e+00 5.3799090669392015e+01 5.6972249855938308e+00 1 0 0
15782 52 6 5.0000000000000000e-01 7.7832294152498065e+00 4.9090173211480852e+01 6.0743680299772169e+00 1 0 0
15788 52 2 -1.2000000000000000e-01 1.0377877236606679e+01 4.9116131368837159e+01 6.0272869009151187e+00 1 0 0
15791 52 2 -1.2000000000000000e-01 1.1672084129491758e+01 4.8477181372226497e+01 6.0171462393767001e+00 1 0 0
17308 57 2 -1.2000000000000000e-01 1.1486881825782831e+01 5.3702781891613256e+01 5.9086204813241352e+00 1 0 0
17301 57 5 2.9999999999999999e-01 7.7893459728367835e+00 5.1774804962976532e+01 5.8720614664967083e+00 1 0 0
17300 57 4 -5.0000000000000000e-01 7.7390095617142443e+00 5.3134386105535519e+01 5.6721308537580013e+00 1 0 0
17305 57 2 -1.2000000000000000e-01 1.0295271976176393e+01 5.2902792718472867e+01 5.9050674210892229e+00 1 0 0
15794 52 1 5.9999999999999998e-02 1.2852278501804298e+01 4.9936684861462965e+01 5.0488920478912975e+00 1 0 0
17015 56 4 -5.0000000000000000e-01 1.2807218131845238e+01 5.2125837531317678e+01 2.2256208142178613e+00 1 0 0
17024 56 1 5.9999999999999998e-02 1.6564299504941761e+01 5.0347837105348844e+01 1.4474918030088466e+00 1 0 0
17018 56 1 5.9999999999999998e-02 1.4192888274492796e+01 5.0969559482572414e+01 1.1125822899460405e+00 1 0 0
17017 56 1 5.9999999999999998e-02 1.4195792017045139e+01 5.0628002291770912e+01 2.6970937696878186e+00 1 0 0
17022 56 2 -1.2000000000000000e-01 1.6586606608086388e+01 5.1147104434323808e+01 2.2041616449601369e+00 1 0 0
17016 56 3 8.0000000000000002e-02 1.4190918608860834e+01 5.1403038816809143e+01 2.0579655380213855e+00 1 0 0
17021 56 2 -1.2000000000000000e-01 1.5314471931461934e+01 5.1969105134801126e+01 2.1558236843988912e+00 1 0 0
17023 56 1 5.9999999999999998e-02 1.6599539072824570e+01 5.0725774408487901e+01 3.1946338293366110e+00 1 0 0
17310 57 1 5.9999999999999998e-02 1.2848028228895965e+01 5.2199444486968297e+01 5.3935344790089772e+00 1 0 0
17019 56 1 5.9999999999999998e-02 1.5438438997001535e+01 5.2638582798146878e+01 1.3046465086877954e+00 1 0 0
17020 56 1 5.9999999999999998e-02 1.5368491253154552e+01 5.2674613067344943e+01 2.9764020887534763e+00 1 0 0
16723 56 2 -1.2000000000000000e-01 1.7821682983235437e+01 5.1864854913949699e+01 2.0664229718721772e+00 0 0 0
16722 56 1 5.9999999999999998e-02 1.7760718320036343e+01 5.2508025892077782e+01 1.2054402053843569e+00 0 0 0
17014 56 5 2.9999999999999999e-01 1.2803755110346762e+01 5.3482901409604693e+01 2.3633398968305666e+00 1 0 0
16721 56 1 5.9999999999999998e-02 1.7704313539707837e+01 5.2610882138142188e+01 2.9344647748497148e+00 0 0 0
15803 52 1 5.9999999999999998e-02 1.8097786264712813e+01 4.9277140783530143e+01 4.7287504157018629e+00 1 0 0
15793 52 2 -1.2000000000000000e-01 1.2922552394429216e+01 4.9277095852307106e+01 5.8918809754543586e+00 1 0 0
17313 57 2 -1.2000000000000000e-01 1.4039941963098808e+01 5.3816298050529319e+01 5.7285181795863762e+00 1 0 0
17311 57 2 -1.2000000000000000e-01 1.2810491823788144e+01 5.3119349138725632e+01 5.9889026838462307e+00 1 0 0
17322 57 1 5.9999999999999998e-02 1.7951586804602897e+01 5.2083428749614285e+01 5.4051637257017484e+00 1 0 0
15805 52 2 -1.2000000000000000e-01 1.8033225982859321e+01 4.9023778615858426e+01 5.7574845673972650e+00 1 0 0
15799 52 4 -5.0000000000000000e-01 1.5592927679236823e+01 4.9189753801422832e+01 5.9529548716458986e+00 1 0 0
15800 52 3 8.0000000000000002e-02 1.6956042999151649e+01 4.8382297517341129e+01 5.9859350359570414e+00 1 0 0
15797 52 6 5.0000000000000000e-01 1.4263566440205587e+01 4.8491591127834894e+01 5.9816966390346957e+00 1 0 0
17319 57 4 -5.0000000000000000e-01 1.6627634729520864e+01 5.3525355307498693e+01 6.0163010468677998e+00 1 0 0
17317 57 6 5.0000000000000000e-01 1.5270447315756130e+01 5.2928796277759460e+01 5.8840351529015331e+00 1 0 0
15798 52 5 2.9999999999999999e-01 1.5548465103234626e+01 5.0547467926913214e+01 6.0528451460344543e+00 1 0 0
17316 57 7 -5.0000000000000000e-01 1.5244009372701601e+01 5.1796922273006999e+01 5.9631831187675362e+00 1 0 0
17314 57 1 5.9999999999999998e-02 1.3804791721740981e+01 5.4296300618599105e+01 4.7466385012525372e+00 1 0 0
15219 51 1 5.9999999999999998e-02 2.4183930643032941e+01 4.8452794875833554e+01 2.7109631051689602e+00 0 0 0
15207 51 1 5.9999999999999998e-02 1.8895152465145831e+01 4.8253528093004746e+01 2.8113131991276363e+00 0 0 0
15514 52 4 -5.0000000000000000e-01 2.4274567113551303e+01 4.8544901646654615e+01 5.8117407154849854e+00 0 0 0
15213 51 7 -5.0000000000000000e-01 2.1714545380609696e+01 4.8637408784049306e+01 1.8398896345317501e+00 0 0 0
16726 56 1 5.9999999999999998e-02 1.9137693601927271e+01 5.0566535473653772e+01 1.1868594419495058e+00 0 0 0
16724 56 2 -1.2000000000000000e-01 1.9179063011905662e+01 5.1246084891275935e+01 2.0759005549972609e+00 0 0 0
16731 56 5 2.9999999999999999e-01 2.1563552605822355e+01 4.9995812050539797e+01 1.9026142521636398e+00 0 0 0
15506 52 1 5.9999999999999998e-02 2.0469001075266760e+01 4.9487336836825833e+01 4.7555989655717719e+00 0 0 0
16730 56 4 -5.0000000000000000e-01 2.1483187609380003e+01 5.1325683540768466e+01 2.0235549509868904e+00 0 0 0
16729 56 3 8.0000000000000002e-02 2.0086540384489563e+01 5.2121314735142334e+01 2.0113877993046310e+00 0 0 0
16732 56 6 5.0000000000000000e-01 2.2806514150626700e+01 5.2070390972385724e+01 2.1202409157858289e+00 0 0 0
16725 56 1 5.9999999999999998e-02 1.9318471645248682e+01 5.0562070937269112e+01 2.8944610950595924e+00 0 0 0
15512 52 1 5.9999999999999998e-02 2.2840192126364425e+01 4.9749933334983758e+01 4.9343136091610811e+00 0 0 0
16727 56 1 5.9999999999999998e-02 1.9919925768566369e+01 5.2715179700500165e+01 2.7865935539728519e+00 0 0 0
16728 56 1 5.9999999999999998e-02 2.0116039954592104e+01 5.2516820583673386e+01 1.0994295574232904e+00 0 0 0
16733 56 7 -5.0000000000000000e-01 2.2684574573589941e+01 5.3093805348373650e+01 2.4087540013565225e+00 0 0 0
16735 56 2 -1.2000000000000000e-01 2.4114373274585251e+01 5.1304792398228756e+01 2.1949152196104542e+00 0 0 0
17030 57 1 5.9999999999999998e-02 2.2657969080141793e+01 5.2156659001924822e+01 4.9425791469000888e+00 0 0 0
17328 57 1 5.9999999999999998e-02 2.0216540662984031e+01 5.2082736581632396e+01 5.3258431108390178e+00 1 0 0
15513 52 3 8.0000000000000002e-02 2.2920557555276272e+01 4.9273428086070290e+01 5.7980915525753156e+00 0 0 0
17027 57 2 -1.2000000000000000e-01 2.1500401381934690e+01 5.3492760804375834e+01 5.9235695263715025e+00 0 0 0
17033 57 3 8.0000000000000002e-02 2.3785040059875143e+01 5.3586446829095586e+01 5.5078850124932250e+00 0 0 0
15507 52 2 -1.2000000000000000e-01 2.0600605471114584e+01 4.9157757500980217e+01 5.8061056448991968e+00 0 0 0
17028 57 2 -1.2000000000000000e-01 2.2839562553614641e+01 5.2816275571778824e+01 5.7369012042319358e+00 0 0 0
15508 52 2 -1.2000000000000000e-01 2.1944120987797120e+01 4.8555793193805385e+01 5.9958650869927004e+00 0 0 0
17325 57 2 -1.2000000000000000e-01 1.8916735299062104e+01 5.3526905748551982e+01 6.0697223383157688e+00 1 0 0
11279 38 1 5.9999999999999998e-02 3.4996603008020536e+01 3.6590757126926128e+01 1.0838315696347539e+01 0 0 0
15806 52 2 -1.2000000000000000e-01 1.9328970312194244e+01 4.8402964659648951e+01 6.0927357114622334e+00 1 0 0
17323 57 1 5.9999999999999998e-02 1.8894020346098785e+01 5.4218900990365746e+01 5.1747819603665679e+00 1 0 0
17032 57 1 5.9999999999999998e-02 2.3709793085541385e+01 5.3838297539813581e+01 4.5179639396998317e+00 0 0 0
16734 56 1 5.9999999999999998e-02 2.4179346284495782e+01 5.0557706525169920e+01 1.4244560456090301e+00 0 0 0
16736 56 1 5.9999999999999998e-02 2.4255189879288967e+01 5.0796703060718301e+01 3.1307675884037431e+00 0 0 0
15224 51 1 5.9999999999999998e-02 2.6797263277707764e+01 4.8604518571041432e+01 1.2922626961067296e+00 0 0 0
15519 52 2 -1.2000000000000000e-01 2.6822435175597867e+01 4.8493466298695665e+01 5.8575831246721419e+00 0 0 0
15225 51 1 5.9999999999999998e-02 2.6974716254085550e+01 4.8295840099126622e+01 2.8620728524370156e+00 0 0 0
15228 51 5 2.9999999999999999e-01 2.9554575931749920e+01 4.8880743772220818e+01 1.3055857373446837e+00 0 0 0
15521 52 1 5.9999999999999998e-02 2.7832669090858683e+01 4.9899379517501565e+01 4.7770514621657734e+00 0 0 0
16740 56 1 5.9999999999999998e-02 2.6544825296560916e+01 5.0587125724576474e+01 1.5249223853436735e+00 0 0 0
16746 56 7 -5.0000000000000000e-01 2.8990160205847033e+01 5.0467637972766681e+01 1.5736667545907774e+00 0 0 0
16742 56 1 5.9999999999999998e-02 2.6678344134193676e+01 5.0966861657646540e+01 3.2266365377686284e+00 0 0 0
16741 56 2 -1.2000000000000000e-01 2.6671747377087716e+01 5.1491985144944053e+01 2.1776011373357109e+00 0 0 0
16747 56 6 5.0000000000000000e-01 2.9072572866657993e+01 5.1499923162463190e+01 1.9613124792305443e+00 0 0 0
16738 56 2 -1.2000000000000000e-01 2.5297041134249483e+01 5.2086333863137774e+01 2.1593831435696478e+00 0 0 0
16743 56 2 -1.2000000000000000e-01 2.7830778752558079e+01 5.2342718942475180e+01 1.9942124991037888e+00 0 0 0
16739 56 1 5.9999999999999998e-02 2.5199961189863483e+01 5.2788422620914957e+01 3.0203719242676823e+00 0 0 0
16737 56 1 5.9999999999999998e-02 2.5167671078521664e+01 5.2763413368295303e+01 1.3017518165832824e+00 0 0 0
16744 56 1 5.9999999999999998e-02 2.7662972690780492e+01 5.2972130446694749e+01 1.0992984813778386e+00 0 0 0
16745 56 1 5.9999999999999998e-02 2.7788697448687802e+01 5.3135865652238373e+01 2.7647197527260965e+00 0 0 0
17038 57 1 5.9999999999999998e-02 2.7931824833276007e+01 5.2188909802200079e+01 5.5969728639872667e+00 0 0 0
17042 57 2 -1.2000000000000000e-01 2.9024133964233620e+01 5.3806833247430177e+01 5.8148181433791368e+00 0 0 0
15522 52 2 -1.2000000000000000e-01 2.7997837259983687e+01 4.9319669012065674e+01 5.7040095832880029e+00 0 0 0
15525 52 2 -1.2000000000000000e-01 2.9389288226383275e+01 4.8777157051220129e+01 5.6171924981351715e+00 0 0 0
15516 52 6 5.0000000000000000e-01 2.5550379999588174e+01 4.9217078238398315e+01 5.6891168022551790e+00 0 0 0
15517 52 7 -5.0000000000000000e-01 2.5524143060601805e+01 5.0290685625712356e+01 5.5962288823868631e+00 0 0 0
17035 57 5 2.9999999999999999e-01 2.5279507072561803e+01 5.1574473239392383e+01 5.5945996794115720e+00 0 0 0
16748 56 5 2.9999999999999999e-01 3.0420264955036874e+01 5.3412120313053471e+01 2.4895215130827695e+00 0 0 0
17034 57 4 -5.0000000000000000e-01 2.5163111499032599e+01 5.2964862066343805e+01 5.6333440735834035e+00 0 0 0
17036 57 6 5.0000000000000000e-01 2.6469664959509434e+01 5.3688011375864804e+01 5.6910746987093441e+00 0 0 0
17045 57 2 -1.2000000000000000e-01 3.0336968973388522e+01 5.3247328915565006e+01 6.0657013480946054e+00 0 0 0
17039 57 2 -1.2000000000000000e-01 2.7778513198519107e+01 5.3112205499222128e+01 6.1091756260154009e+00 0 0 0
17044 57 1 5.9999999999999998e-02 3.0405474831273153e+01 5.2427636216708166e+01 5.2875480883698573e+00 0 0 0
15528 52 1 5.9999999999999998e-02 3.0357835076092371e+01 5.0205928790734866e+01 4.6418451689326163e+00 0 0 0
16749 56 4 -5.0000000000000000e-01 3.0400995475724667e+01 5.2072371709158752e+01 2.5154212066753363e+00 0 0 0
17041 57 1 5.9999999999999998e-02 2.8941770878669619e+01 5.4280256323887649e+01 4.8390931145339682e+00 0 0 0
15233 51 1 5.9999999999999998e-02 3.1661013487086343e+01 4.8345630103345044e+01 1.2450840179085489e+00 0 0 0
15234 51 1 5.9999999999999998e-02 3.1436525890632009e+01 4.8399203085423942e+01 2.8846629001209507e+00 0 0 0
15527 52 2 -1.2000000000000000e-01 3.0539236631721806e+01 4.9711558252763830e+01 5.5543847847871808e+00 0 0 0
15239 51 1 5.9999999999999998e-02 3.4499697862653484e+01 4.8460376925425038e+01 2.7036437180266621e+00 0 0 0
16752 56 1 5.9999999999999998e-02 3.1646473841556254e+01 5.0639326811581455e+01 1.7485505032187829e+00 0 0 0
16751 56 1 5.9999999999999998e-02 3.1839086032821587e+01 5.0839667996967918e+01 3.3047697772638194e+00 0 0 0
16750 56 3 8.0000000000000002e-02 3.1813841560669228e+01 5.1333494342687402e+01 2.4533221026538281e+00 0 0 0
16755 56 2 -1.2000000000000000e-01 3.2814310222667174e+01 5.1938194940365776e+01 2.2164092805784068e+00 0 0 0
16756 56 2 -1.2000000000000000e-01 3.4098914205924785e+01 5.1251063399775340e+01 2.1462347530279247e+00 0 0 0
16758 56 1 5.9999999999999998e-02 3.4042884359667774e+01 5.0601969732019612e+01 1.3410300197141363e+00 0 0 0
16757 56 1 5.9999999999999998e-02 3.4115433986235232e+01 5.0587983340194214e+01 3.0601769748602199e+00 0 0 0
16753 56 1 5.9999999999999998e-02 3.2830483345903041e+01 5.2616304289059642e+01 1.3407511061722115e+00 0 0 0
16754 56 1 5.9999999999999998e-02 3.2908229181923389e+01 5.2576101618354315e+01 3.0859246060069099e+00 0 0 0
15531 52 6 5.0000000000000000e-01 3.1748924096892033e+01 4.8766562896969120e+01 5.7280160105728353e+00 0 0 0
15533 52 4 -5.0000000000000000e-01 3.3064866872335998e+01 4.9413178871889393e+01 5.7346557643126213e+00 0 0 0
17051 57 6 5.0000000000000000e-01 3.2826162450762276e+01 5.3208703304621849e+01 6.0294993932437224e+00 0 0 0
17047 57 2 -1.2000000000000000e-01 3.1565856587321754e+01 5.4084441788480063e+01 5.9370785013705865e+00 0 0 0
15532 52 5 2.9999999999999999e-01 3.3043804285739434e+01 5.0776308071207559e+01 5.9530395708253625e+00 0 0 0
17053 57 4 -5.0000000000000000e-01 3.4150816295908683e+01 5.3901793782673550e+01 5.7711206223895797e+00 0 0 0
15534 52 3 8.0000000000000002e-02 3.4437455470907594e+01 4.8678388180213901e+01 5.8592970056858737e+00 0 0 0
12737 42 1 5.9999999999999998e-02 2.9289224535408178e+00 4.0723964787762547e+01 6.1563318870868429e+00 1 0 0
12731 42 1 5.9999999999999998e-02 7.5676803817203786e-01 4.0744096735605012e+01 6.2340170051117134e+00 1 0 0
12735 42 1 5.9999999999999998e-02 2.0666770224502136e+00 3.8799964439844693e+01 6.7056855958373927e+00 1 0 0
11509 38 1 5.9999999999999998e-02 9.4081123671278544e-01 3.7857061303804514e+01 8.5182447401167032e+00 1 0 0
11511 38 2 -1.2000000000000000e-01 1.0274549308980090e+00 3.7245449311907130e+01 9.4154795678712020e+00 1 0 0
11515 38 1 5.9999999999999998e-02 3.6675789082175592e+00 3.7859408676804541e+01 9.8119884871471292e+00 1 0 0
11517 38 2 -1.2000000000000000e-01 3.5786598641860095e+00 3.7078284093045426e+01 9.0798946992216703e+00 1 0 0
11516 38 1 5.9999999999999998e-02 3.5239867935823428e+00 3.7574161178140493e+01 8.1100445819579612e+00 1 0 0
13034 43 1 5.9999999999999998e-02 3.1548216426466245e+00 4.0055454043941516e+01 8.6396110410756819e+00 1 0 0
13028 43 1 5.9999999999999998e-02 9.3800414701314916e-01 4.0373001545128012e+01 8.6135320177421733e+00 1 0 0
13026 43 3 8.0000000000000002e-02 9.7405589215318555e-01 4.0918714616340637e+01 9.4599568347671319e+00 1 0 0
13032 43 2 -1.2000000000000000e-01 3.3093156081332307e+00 4.0852558474618256e+01 9.3845526915912298e+00 1 0 0
13027 43 1 5.9999999999999998e-02 1.0359874540574741e+00 4.0365025805515558e+01 1.0272113329301837e+01 1 0 0
11510 38 1 5.9999999999999998e-02 1.2095229546773145e+00 3.7899178798069762e+01 1.0331554404302970e+01 1 0 0
11523 38 3 8.0000000000000002e-02 5.7950111125741213e+00 3.7127112325011296e+01 9.0231333373702967e+00 1 0 0
13037 43 2 -1.2000000000000000e-01 4.6441115109303910e+00 4.1532019905287882e+01 9.1238273808689971e+00 1 0 0
11522 38 1 5.9999999999999998e-02 5.8023421216589597e+00 3.7568635637765148e+01 8.1280615745704257e+00 1 0 0
13031 43 2 -1.2000000000000000e-01 2.0432529407249627e+00 4.1584723203475498e+01 9.4475542513680733e+00 1 0 0
13033 43 1 5.9999999999999998e-02 3.3761831963267643e+00 4.0409870225698604e+01 1.0324492937588758e+01 1 0 0
11521 38 1 5.9999999999999998e-02 5.7743600480006965e+00 3.7776070380513850e+01 9.7846612902895931e+00 1 0 0
11512 38 2 -1.2000000000000000e-01 2.2719063610716410e+00 3.6445593518100928e+01 9.3010743957397537e+00 1 0 0
13040 43 1 5.9999999999999998e-02 5.9351365820796724e+00 4.0104280343592563e+01 8.3995499848250148e+00 1 0 0
11518 38 2 -1.2000000000000000e-01 4.8350146124499487e+00 3.6359906079044343e+01 9.1166244658914586e+00 1 0 0
11813 39 1 5.9999999999999998e-02 4.8987338545176256e+00 3.9428846479325635e+01 1.2045966228596676e+01 1 0 0
13038 43 2 -1.2000000000000000e-01 5.9100690258935620e+00 4.0834945562293861e+01 9.2117902190109753e+00 1 0 0
13039 43 1 5.9999999999999998e-02 5.9198898719357249e+00 4.0280009000805393e+01 1.0189077163588360e+01 1 0 0
13036 43 1 5.9999999999999998e-02 4.5042604810627944e+00 4.2001094635847721e+01 8.1655607810886419e+00 1 0 0
13029 43 1 5.9999999999999998e-02 2.0489271474856019e+00 4.2256299836018272e+01 8.5811589025406327e+00 1 0 0
13332 44 1 5.9999999999999998e-02 4.7168080711022204e+00 4.1754978537036209e+01 1.2289730011114910e+01 1 0 0
11812 39 1 5.9999999999999998e-02 3.6508707896415258e+00 3.7711442267852796e+01 1.1923904934088492e+01 1 0 0
13030 43 1 5.9999999999999998e-02 2.0899455185522720e+00 4.2117918398510923e+01 1.0387905122406346e+01 1 0 0
12756 42 7 -5.0000000000000000e-01 1.1972796927957146e+01 3.8330932889298829e+01 6.1740623403453672e+00 1 0 0
12749 42 1 5.9999999999999998e-02 8.4520469535978027e+00 4.0827846138282204e+01 6.5823910282436211e+00 1 0 0
12755 42 1 5.9999999999999998e-02 1.0615209812093431e+01 4.1117445533283451e+01 6.2791395990315628e+00 1 0 0
11235 37 1 5.9999999999999998e-02 9.6667086061103014e+00 3.6546823954308131e+01 6.4659503733830315e+00 1 0 0
12752 42 1 5.9999999999999998e-02 9.6937567604157415e+00 3.8894592068420344e+01 6.6878395177258598e+00 1 0 0
12746 42 1 5.9999999999999998e-02 7.2891957258542623e+00 3.8899707921362676e+01 6.9984611026978545e+00 1 0 0
11527 38 7 -5.0000000000000000e-01 8.4814745146125077e+00 3.8212784213961733e+01 9.0357922754303956e+00 1 0 0
11526 38 6 5.0000000000000000e-01 8.4848333900742414e+00 3.7099303564114386e+01 9.2005027410805695e+00 1 0 0
11532 38 2 -1.2000000000000000e-01 1.0964041845900999e+01 3.7100681899160357e+01 9.3351823560232443e+00 1 0 0
11531 38 1 5.9999999999999998e-02 1.0795143634112110e+01 3.7636912792120739e+01 8.3930506549613160e+00 1 0 0
11533 38 1 5.9999999999999998e-02 1.0928963257749984e+01 3.7948163860759379e+01 1.0053700299290549e+01 1 0 0
13045 43 5 2.9999999999999999e-01 8.4235135372653449e+00 3.9550484839142136e+01 9.1254949765670901e+00 1 0 0
13048 43 1 5.9999999999999998e-02 1.0762344087136084e+01 3.9935454811437282e+01 8.9852013501054717e+00 1 0 0
13050 43 1 5.9999999999999998e-02 1.0674058662228820e+01 4.0251957522634925e+01 1.0631239711486716e+01 1 0 0
13049 43 2 -1.2000000000000000e-01 1.0771981217151357e+01 4.0761177782575118e+01 9.6720699606752323e+00 1 0 0
13044 43 4 -5.0000000000000000e-01 8.2008423851895458e+00 4.0889742036807668e+01 9.4741384959971953e+00 1 0 0
13046 43 6 5.0000000000000000e-01 9.5291085356522949e+00 4.1601944354874696e+01 9.3693738245879050e+00 1 0 0
13043 43 3 8.0000000000000002e-02 6.8904230376618143e+00 4.1523205664276063e+01 9.1549587312335490e+00 1 0 0
13052 43 2 -1.2000000000000000e-01 1.2028051738589710e+01 4.1568789074903854e+01 9.4753481246677094e+00 1 0 0
11826 39 1 5.9999999999999998e-02 9.5167751109108902e+00 3.8885266426685241e+01 1.2023456114624951e+01 1 0 0
11524 38 4 -5.0000000000000000e-01 7.1158895900797487e+00 3.6395043376214893e+01 9.1283442775569448e+00 1 0 0
11820 39 1 5.9999999999999998e-02 7.3080199937988981e+00 3.9316784308750407e+01 1.2037563026495613e+01 1 0 0
13042 43 1 5.9999999999999998e-02 6.8864485939412248e+00 4.1885190667189242e+01 8.1600461693259270e+00 1 0 0
11529 38 2 -1.2000000000000000e-01 9.7356470543748195e+00 3.6251111186567670e+01 9.5253282914741604e+00 1 0 0
13051 43 1 5.9999999999999998e-02 1.1948116841416843e+01 4.1969383296295170e+01 8.4855891621294877e+00 1 0 0
13344 44 1 5.9999999999999998e-02 9.5025232465194218e+00 4.1664706978965413e+01 1.2165985486440306e+01 1 0 0
13338 44 1 5.9999999999999998e-02 7.1871840414514034e+00 4.1740400025588031e+01 1.2201923737495877e+01 1 0 0
11229 37 1 5.9999999999999998e-02 7.1863690794677550e+00 3.6462829078973527e+01 6.4622164510939735e+00 1 0 0
12758 42 5 2.9999999999999999e-01 1.3276445631839707e+01 4.1426892771271099e+01 6.2494588071181054e+00 1 0 0
10945 37 1 5.9999999999999998e-02 1.7164585875884022e+01 3.6600374381090248e+01 6.4351405477655828e+00 0 0 0
11535 38 2 -1.2000000000000000e-01 1.2309234541228301e+01 3.6578455050830875e+01 9.4384955569527129e+00 1 0 0
12764 42 1 5.9999999999999998e-02 1.5743127823099432e+01 4.0960847896060308e+01 6.4942680896343958e+00 1 0 0
12761 42 1 5.9999999999999998e-02 1.4930150888179918e+01 3.8991169344635793e+01 6.9361180376692184e+00 1 0 0
12767 42 1 5.9999999999999998e-02 1.7285790593985112e+01 3.9073219370560196e+01 6.7547068296766097e+00 1 0 0
11539 38 1 5.9999999999999998e-02 1.3427374072456548e+01 3.8176367812081700e+01 1.0209737373354502e+01 1 0 0
11538 38 1 5.9999999999999998e-02 1.3439297204571744e+01 3.8135643013996507e+01 8.5303125786497738e+00 1 0 0
11537 38 2 -1.2000000000000000e-01 1.3482182910385328e+01 3.7440811489246542e+01 9.3954588154982872e+00 1 0 0
11542 38 5 2.9999999999999999e-01 1.6004366485081050e+01 3.8623086751245843e+01 9.4920252720672007e+00 1 0 0
11543 38 4 -5.0000000000000000e-01 1.6115152739757342e+01 3.7265241431110212e+01 9.5123487981411827e+00 1 0 0
13060 43 7 -5.0000000000000000e-01 1.5800948343877192e+01 3.9993286861837881e+01 9.3696886213923101e+00 1 0 0
13054 43 1 5.9999999999999998e-02 1.3369234374756097e+01 4.0302983192335056e+01 8.9418509658460046e+00 1 0 0
13056 43 1 5.9999999999999998e-02 1.3333649581939158e+01 4.0522942238090160e+01 1.0570933662796742e+01 1 0 0
13055 43 2 -1.2000000000000000e-01 1.3315421268272742e+01 4.1064503901398801e+01 9.5811230909594336e+00 1 0 0
13061 43 6 5.0000000000000000e-01 1.5847008616015644e+01 4.1095701692559750e+01 9.3913126275521712e+00 1 0 0
13063 43 4 -5.0000000000000000e-01 1.7229446487089039e+01 4.1696158500947774e+01 9.3708018592104789e+00 1 0 0
13057 43 2 -1.2000000000000000e-01 1.4498824963322930e+01 4.1949125687670524e+01 9.4194934632385277e+00 1 0 0
11544 38 3 8.0000000000000002e-02 1.7436241071294244e+01 3.6493402198843690e+01 9.6684842490243135e+00 1 0 0
11541 38 6 5.0000000000000000e-01 1.4750141356110362e+01 3.6631884817702662e+01 9.3985289373919620e+00 1 0 0
11244 37 1 5.9999999999999998e-02 1.4580784597287066e+01 3.6301712095927925e+01 6.7063496977806798e+00 1 0 0
11842 39 1 5.9999999999999998e-02 1.7018166823584000e+01 3.9225056610268808e+01 1.1666344890108478e+01 1 0 0
11835 39 1 5.9999999999999998e-02 1.4618959596558220e+01 3.9012638317412907e+01 1.2164822777786574e+01 1 0 0
12465 42 1 5.9999999999999998e-02 1.8349787409697438e+01 4.1040735857128880e+01 6.4232588908709136e+00 0 0 0
10951 37 1 5.9999999999999998e-02 1.9531471989063153e+01 3.6571887881806866e+01 6.1833014597226166e+00 0 0 0
11547 38 1 5.9999999999999998e-02 1.8478663298438313e+01 3.7469716991142434e+01 8.3520922020301747e+00 1 0 0
11548 38 1 5.9999999999999998e-02 1.8310566698491190e+01 3.8122163319258178e+01 1.0082883604466810e+01 1 0 0
13066 43 1 5.9999999999999998e-02 1.8594978731065240e+01 4.0257941288678204e+01 8.6798218910356884e+00 1 0 0
11549 38 2 -1.2000000000000000e-01 1.8428739039601595e+01 3.7231651274802282e+01 9.4663085402832969e+00 1 0 0
13065 43 1 5.9999999999999998e-02 1.8686709398153376e+01 4.0521085851982022e+01 1.0369987435676638e+01 1 0 0
13064 43 3 8.0000000000000002e-02 1.8632694720011393e+01 4.0984748181805401e+01 9.4092548220922669e+00 1 0 0
12469 42 1 5.9999999999999998e-02 1.9657471026495930e+01 3.9274331557046224e+01 6.8284745986061086e+00 0 0 0
11249 38 1 5.9999999999999998e-02 2.1027918017503971e+01 3.8223576904035760e+01 9.9587908971448211e+00 0 0 0
11257 38 3 8.0000000000000002e-02 2.3336676953071827e+01 3.7305949502900980e+01 9.2912444338955726e+00 0 0 0
11251 38 2 -1.2000000000000000e-01 2.1000114682228610e+01 3.7240243318845302e+01 9.3431255657189656e+00 0 0 0
11250 38 1 5.9999999999999998e-02 2.0874348647108018e+01 3.7551595421969601e+01 8.3370691448466534e+00 0 0 0
11256 38 1 5.9999999999999998e-02 2.3370961939064692e+01 3.7724397517471559e+01 8.4072523344180290e+00 0 0 0
13072 43 1 5.9999999999999998e-02 2.0796582125251330e+01 4.0241416549025168e+01 8.4528834236571981e+00 1 0 0
12774 43 1 5.9999999999999998e-02 2.3558535086597320e+01 4.0017125713157547e+01 8.9427079298794556e+00 0 0 0
12772 43 2 -1.2000000000000000e-01 2.3470541170089987e+01 4.0941189552008140e+01 9.5069872320616451e+00 0 0 0
13070 43 2 -1.2000000000000000e-01 2.0933408187945965e+01 4.0962526684117847e+01 9.3519203363603776e+00 1 0 0
13071 43 1 5.9999999999999998e-02 2.0990944906630240e+01 4.0339414679784952e+01 1.0236347810614197e+01 1 0 0
12773 43 1 5.9999999999999998e-02 2.3440688430754275e+01 4.0613594898891343e+01 1.0565178622923145e+01 0 0 0
11255 38 1 5.9999999999999998e-02 2.3335354391875185e+01 3.7935293358554155e+01 1.0018280232734712e+01 0 0 0
13069 43 2 -1.2000000000000000e-01 1.9677768186231461e+01 4.1673205058134151e+01 9.3324976177088619e+00 1 0 0
12771 43 2 -1.2000000000000000e-01 2.2264444216603035e+01 4.1643162543472428e+01 9.2735097130723538e+00 0 0 0
11550 38 2 -1.2000000000000000e-01 1.9760817364790856e+01 3.6572184624011825e+01 9.6427009139035142e+00 1 0 0
11252 38 2 -1.2000000000000000e-01 2.2313427809852936e+01 3.6573387682749569e+01 9.4139684865744204e+00 0 0 0
11851 39 1 5.9999999999999998e-02 2.2191996328451729e+01 3.9090925258759455e+01 1.1946484734512330e+01 1 0 0
12770 43 1 5.9999999999999998e-02 2.2237057568292698e+01 4.2115805889619345e+01 8.3460002282167274e+00 0 0 0
[truncated: 17,859,367 more chars]
