# Supplementary material for: Thermodynamic driving forces in contact electrification between polymeric materials
Source: Nat Commun. 2024 Mar 23;15:2616. doi: 10.1038/s41467-024-46932-2 (PMC10960812; doi:10.1038/s41467-024-46932-2)
Supplement: Supplementary file 6 — Supplementary Dataset 3 [file 41467_2024_46932_MOESM6_ESM.zip › configuration_data/final/Nyln_c/OH.data]

LAMMPS data file via write_data, version 3 Mar 2020, timestep = 20000087

54642 atoms
11 atom types
52641 bonds
11 bond types
94160 angles
18 angle types
133120 dihedrals
23 dihedral types
15360 impropers
2 improper types

0.0000000000000000e+00 1.4009999999999999e+02 xlo xhi
0.0000000000000000e+00 1.4480000000000001e+02 ylo yhi
0.0000000000000000e+00 1.1000000000000000e+02 zlo zhi

Masses

1 1.008
2 12.011
3 12.011
4 14.007
5 1.008
6 12.011
7 15.999
8 15.9994
9 1.008
10 15.9994
11 1.008

Pair Coeffs # lj/cut/coul/long/intel

1 0.03 2.5
2 0.066 3.5
3 0.066 3.5
4 0.17 3.25
5 0 0
6 0.105 3.75
7 0.21 2.96
8 0.15535 3.166
9 0 2.058
10 0.01195 3.81
11 0 1

Bond Coeffs # harmonic/intel

1 340 1.09
2 337 1.449
3 268 1.529
4 570 1.229
5 340 1.09
6 434 1.01
7 490 1.335
8 268 1.529
9 317 1.522
10 600 1
11 600 1

Angle Coeffs # harmonic/intel

1 35 115
2 33 107.8
3 37.5 110.7
4 35 109.5
5 80 122.9
6 58.35 112.7
7 80 120.4
8 63 111.1
9 37.5 110.7
10 50 121.9
11 35 109.5
12 63 111.1
13 35 119.8
14 70 116.6
15 38 118.4
16 33 107.8
17 70 116.6
18 75 109.47

Dihedral Coeffs # opls/intel

1 0 0 0.3 0
2 0 0 0.3 0
3 0 0 0 0
4 0.845 -0.962 0.713 0
5 0 0 0.3 0
6 0 0 0 0
7 0 0 0 0
8 0 0 0 0
9 0 0 -0.1 0
10 0 0 0.3 0
11 0 0 0.3 0
12 0 0 0 0
13 0 6.089 0 0
14 1.3 -0.05 0.2 0
15 0 0 0 0
16 0 4.9 0 0
17 -2.06 -0.313 0.315 0
18 2.3 6.089 0 0
19 0 0 0.464 0
20 1.3 -0.05 0.2 0
21 0 0 0 0
22 0 0 0 0
23 0 4.9 0 0

Improper Coeffs # harmonic/intel

1 10.5 180
2 2.5 180

Atoms # full

295 1 4 -5.0000000000000000e-01 3.8858714294271310e+00 3.2103730296798516e+00 2.1149451028925030e+00 1 0 0
294 1 5 2.9999999999999999e-01 3.7378778284869942e+00 4.5175236525117120e+00 2.3927050417673525e+00 1 0 0
587 2 1 5.9999999999999998e-02 2.5835021279638277e+00 5.5170000070931433e+00 5.1489560168204331e+00 1 0 0
293 1 6 5.0000000000000000e-01 2.6613287174809170e+00 2.3932784985445612e+00 1.8723381510849395e+00 1 0 0
289 1 2 -1.2000000000000000e-01 1.2981380625902654e+00 3.1572992988427724e+00 1.9505249644650999e+00 1 0 0
291 1 1 5.9999999999999998e-02 1.1087800323752639e+00 3.7855179952092857e+00 2.8150983680960504e+00 1 0 0
290 1 1 5.9999999999999998e-02 1.0714046470917120e+00 3.8369297979780712e+00 1.1829301961467837e+00 1 0 0
590 2 1 5.9999999999999998e-02 4.0017136433651030e+00 3.3981357820415763e+00 4.9532962524506781e+00 1 0 0
594 2 1 5.9999999999999998e-02 5.0503101860391064e+00 5.4954155461467717e+00 4.8835181823819322e+00 1 0 0
296 1 3 8.0000000000000002e-02 5.3424633110554742e+00 2.5580461326115942e+00 2.2451393597594875e+00 1 0 0
297 1 1 5.9999999999999998e-02 5.4074035936395610e+00 2.3039712175178040e+00 3.2223306340633058e+00 1 0 0
298 1 1 5.9999999999999998e-02 5.4039396142125211e+00 1.7205394063852497e+00 1.6566382262347290e+00 1 0 0
292 1 7 -5.0000000000000000e-01 2.7247121227472038e+00 1.3177666471368303e+00 1.7110166212748417e+00 1 0 0
584 2 1 5.9999999999999998e-02 1.8246557676510122e+00 3.1499939017150873e+00 4.9818299155607750e+00 1 0 0
593 2 2 -1.2000000000000000e-01 5.2185657136475800e+00 4.8498740699787923e+00 5.7374867984212132e+00 1 0 0
47638 157 1 5.9999999999999998e-02 3.9214647531470468e+00 6.5451770481309246e-01 4.4860099990178384e+00 1 1 0
591 2 2 -1.2000000000000000e-01 4.0614584094645902e+00 4.0721440844370091e+00 5.7699134613113880e+00 1 0 0
47631 157 1 5.9999999999999998e-02 1.4733632711495808e+00 5.8209353833520483e-01 4.7807207100382723e+00 1 1 0
582 2 6 5.0000000000000000e-01 1.7653534374000546e-01 4.4353114166278313e+00 5.8319348118825509e+00 1 0 0
287 1 2 -1.2000000000000000e-01 1.1205736762101778e-01 2.2741798710029952e+00 1.9416920007975613e+00 1 0 0
286 1 1 5.9999999999999998e-02 1.1379285556062511e-01 1.6700750599029477e+00 1.1033100397856501e+00 1 0 0
288 1 1 5.9999999999999998e-02 1.6616961788209939e-01 1.5938633860152422e+00 2.8110469198981671e+00 1 0 0
583 2 7 -5.0000000000000000e-01 1.3774420222756834e-01 5.5004612483825372e+00 5.7733752764303254e+00 1 0 0
47637 157 2 -1.2000000000000000e-01 4.0682891048297689e+00 2.9224243627379787e-01 5.5278290525863518e+00 1 1 0
1812 6 7 -5.0000000000000000e-01 3.9140707141404678e+00 5.8650557630830820e+00 2.5425801483653938e+00 1 0 0
47632 157 2 -1.2000000000000000e-01 1.6000518821990672e+00 2.1423696700369615e-02 5.7026598546750646e+00 1 1 0
585 2 2 -1.2000000000000000e-01 1.5746934380925730e+00 3.7845929712418704e+00 5.8457850097943540e+00 1 0 0
1806 6 1 5.9999999999999998e-02 1.5103125813355012e+00 6.0825197347100435e+00 1.3614350229657826e+00 1 0 0
588 2 2 -1.2000000000000000e-01 2.7310151107092753e+00 4.7163925769999011e+00 5.8783563363157834e+00 1 0 0
47639 157 1 5.9999999999999998e-02 3.9568365354926058e+00 1.1735312923619667e+00 6.1258104854545570e+00 1 1 0
300 1 1 5.9999999999999998e-02 6.2185990695768876e+00 4.0774404125058590e+00 2.8407039959418867e+00 1 0 0
299 1 1 5.9999999999999998e-02 6.0423252622308006e+00 3.9021506057534401e+00 1.1459798033462680e+00 1 0 0
301 1 2 -1.2000000000000000e-01 6.2516452457911820e+00 3.3107236584433570e+00 2.0048698913589180e+00 1 0 0
2 1 1 5.9999999999999998e-02 8.8178609325654929e+00 4.0283402323761743e+00 1.0874990863018814e+00 0 0 0
3 1 2 -1.2000000000000000e-01 8.7985079551416536e+00 3.4576162083213693e+00 1.9973634264525186e+00 0 0 0
603 2 1 5.9999999999999998e-02 1.0311308292788560e+01 5.2044264021170070e+00 4.8047710041406191e+00 1 0 0
9 1 3 8.0000000000000002e-02 1.1082412683117786e+01 3.4001036886713409e+00 1.9913696202858102e+00 0 0 0
4 1 2 -1.2000000000000000e-01 1.0071472503502827e+01 2.7094208879317465e+00 2.0475039959076509e+00 0 0 0
302 1 2 -1.2000000000000000e-01 7.5717344520294079e+00 2.6642374630120917e+00 2.0681529898496440e+00 1 0 0
8 1 1 5.9999999999999998e-02 1.0995377030764233e+01 3.9734429082664713e+00 1.2078416826357874e+00 0 0 0
7 1 1 5.9999999999999998e-02 1.1117590063953301e+01 3.9319001231433175e+00 2.8763647185017458e+00 0 0 0
1 1 1 5.9999999999999998e-02 8.8843119076017931e+00 4.1630119677183179e+00 2.7894192643614186e+00 0 0 0
5 1 1 5.9999999999999998e-02 1.0225548467478701e+01 2.1035864684145045e+00 2.9354841781138221e+00 0 0 0
303 1 1 5.9999999999999998e-02 7.6383646534366454e+00 2.1884364142862904e+00 3.0070609778977997e+00 1 0 0
304 1 1 5.9999999999999998e-02 7.5536820274135277e+00 1.8429475458799183e+00 1.3584962501705977e+00 1 0 0
6 1 1 5.9999999999999998e-02 9.9977080233533702e+00 2.0136276080449056e+00 1.2110672480058995e+00 0 0 0
597 2 6 5.0000000000000000e-01 6.5439486870355204e+00 3.9542364816454318e+00 5.7622089673239127e+00 1 0 0
608 2 1 5.9999999999999998e-02 1.1522019524305202e+01 3.1862454087909611e+00 5.3779398086775032e+00 1 0 0
602 2 1 5.9999999999999998e-02 9.2833638867040733e+00 3.4620704172392394e+00 5.0940683084054337e+00 1 0 0
605 2 2 -1.2000000000000000e-01 1.0189566351877632e+01 4.8073543099392184e+00 5.8115806929808480e+00 1 0 0
599 2 4 -5.0000000000000000e-01 7.8601425698580520e+00 4.6578668773793881e+00 5.8097355075981962e+00 1 0 0
47647 157 1 5.9999999999999998e-02 8.9427666010620879e+00 6.7192938409537417e-01 4.6198904341788447e+00 1 1 0
47654 157 1 5.9999999999999998e-02 1.1561788531143591e+01 9.8907192796578602e-01 4.7972423380819613e+00 1 1 0
600 2 3 8.0000000000000002e-02 9.2493155002036858e+00 4.0232938075208979e+00 5.8850721068378764e+00 1 0 0
47643 157 4 -5.0000000000000000e-01 6.6637188668402105e+00 1.3104986342137737e-01 5.7016640212013421e+00 1 1 0
606 2 2 -1.2000000000000000e-01 1.1408011925207218e+01 4.0279507896645690e+00 5.9898361036391146e+00 1 0 0
47649 157 2 -1.2000000000000000e-01 8.9656028027219037e+00 2.7244792254844058e-01 5.6231276477202439e+00 1 1 0
47655 157 2 -1.2000000000000000e-01 1.1550613191383523e+01 3.5309615933914956e-01 5.7176976611693151e+00 1 1 0
47642 157 5 2.9999999999999999e-01 6.5530735428017071e+00 1.4862935968678996e+00 5.7700036122864136e+00 1 1 0
596 2 7 -5.0000000000000000e-01 6.5284703356295601e+00 2.7751304018509155e+00 5.8584372113829799e+00 1 0 0
598 2 5 2.9999999999999999e-01 7.6159983528788793e+00 5.9743121256407035e+00 6.0043438491067445e+00 1 0 0
10 1 4 -5.0000000000000000e-01 1.2319301375574486e+01 2.5731374898987567e+00 1.9996290110231556e+00 0 0 0
306 2 1 5.9999999999999998e-02 1.2631030767311012e+01 5.2636834546817921e+00 4.8838080265953003e+00 0 0 0
11 1 5 2.9999999999999999e-01 1.2211817673763557e+01 1.2275757211071054e+00 2.1165520367202233e+00 0 0 0
13 1 7 -5.0000000000000000e-01 1.3877506060829624e+01 4.2710074215131986e+00 1.9815212953466581e+00 0 0 0
12 1 6 5.0000000000000000e-01 1.3802456921117832e+01 3.1132342037539953e+00 2.0245026315882768e+00 0 0 0
19 1 1 5.9999999999999998e-02 1.6148198953651306e+01 3.7967410558286128e+00 2.7869468295306881e+00 0 0 0
17 1 1 5.9999999999999998e-02 1.6137610323428877e+01 3.6052887689632409e+00 1.1070151855351427e+00 0 0 0
18 1 2 -1.2000000000000000e-01 1.6259050037638534e+01 2.9891324288938694e+00 2.0415781155728174e+00 0 0 0
312 2 1 5.9999999999999998e-02 1.4955696882906215e+01 5.2352216558653613e+00 5.0267735303996357e+00 0 0 0
15 1 2 -1.2000000000000000e-01 1.4985567527115384e+01 2.1713401345044891e+00 2.1298255924744831e+00 0 0 0
21 1 2 -1.2000000000000000e-01 1.7560322879618749e+01 2.3570581270126922e+00 2.0548447276187050e+00 0 0 0
14 1 1 5.9999999999999998e-02 1.4980485138608353e+01 1.5436803770911909e+00 1.2927532376507382e+00 0 0 0
16 1 1 5.9999999999999998e-02 1.5081088335198176e+01 1.5334961561009186e+00 2.9671939930403983e+00 0 0 0
20 1 1 5.9999999999999998e-02 1.7665247919828115e+01 1.7836830059650901e+00 1.1354418168101645e+00 0 0 0
22 1 1 5.9999999999999998e-02 1.7614919013088652e+01 1.7203576265434826e+00 2.9085897602705097e+00 0 0 0
313 2 3 8.0000000000000002e-02 1.4924706766763009e+01 4.7923177989211849e+00 5.9163083881572760e+00 0 0 0
310 2 1 5.9999999999999998e-02 1.3960604223655576e+01 3.3228959393874060e+00 5.1330652591900332e+00 0 0 0
1531 6 5 2.9999999999999999e-01 1.3789603224420347e+01 5.5278027024274197e+00 1.8566575875031353e+00 0 0 0
316 2 6 5.0000000000000000e-01 1.7562443123105506e+01 4.6619781164811629e+00 5.7852516069798350e+00 0 0 0
307 2 2 -1.2000000000000000e-01 1.2662587948945253e+01 4.7372029618594569e+00 5.8668408417765310e+00 0 0 0
314 2 4 -5.0000000000000000e-01 1.6189505082147551e+01 4.0324524488505542e+00 5.9030206438815043e+00 0 0 0
317 2 7 -5.0000000000000000e-01 1.7519284238761177e+01 5.7200041310316445e+00 5.5774894681653935e+00 0 0 0
47665 157 7 -5.0000000000000000e-01 1.6555857725723691e+01 1.1393039509074308e+00 5.8056992170854302e+00 1 1 0
315 2 5 2.9999999999999999e-01 1.6124265145752727e+01 2.6640663134321336e+00 5.7139769621838736e+00 0 0 0
47660 157 1 5.9999999999999998e-02 1.3939918642099704e+01 8.0456418279031716e-01 5.0945896803018060e+00 1 1 0
308 2 2 -1.2000000000000000e-01 1.3935397105422160e+01 3.9912044140645437e+00 5.9921589961064390e+00 0 0 0
47664 157 6 5.0000000000000000e-01 1.6587287321802506e+01 1.1640957577985564e-01 6.1224697680841631e+00 1 1 0
47661 157 3 8.0000000000000002e-02 1.3850872832035636e+01 2.8496273958130136e-01 5.9888367228667851e+00 1 1 0
24 1 1 5.9999999999999998e-02 1.8611683714993539e+01 3.9642449430497018e+00 1.2736986109301525e+00 0 0 0
25 1 1 5.9999999999999998e-02 1.8538373726011642e+01 3.8314511050207649e+00 3.0170646298455042e+00 0 0 0
23 1 2 -1.2000000000000000e-01 1.8729618184461408e+01 3.2508113856637531e+00 2.1420216527270086e+00 0 0 0
321 2 1 5.9999999999999998e-02 2.0115241578383689e+01 4.8430136025052208e+00 5.0006993987201280e+00 0 0 0
28 1 5 2.9999999999999999e-01 2.1532323588094247e+01 4.3454170196501636e+00 2.1603076745595171e+00 0 0 0
29 1 4 -5.0000000000000000e-01 2.1470202667478279e+01 3.0096695191214478e+00 2.1927599357556637e+00 0 0 0
328 2 1 5.9999999999999998e-02 2.2226499337248466e+01 5.2304113531994565e+00 4.9203841101775607e+00 0 0 0
27 1 6 5.0000000000000000e-01 2.0045426003325755e+01 2.4302198650410389e+00 2.1677443768783182e+00 0 0 0
30 1 3 8.0000000000000002e-02 2.2776847879317614e+01 2.2484517661783898e+00 2.0335340717231118e+00 0 0 0
31 1 1 5.9999999999999998e-02 2.2895640076175315e+01 1.5264301804884446e+00 2.7528536828286727e+00 0 0 0
32 1 1 5.9999999999999998e-02 2.2714869070083139e+01 1.8828830520573034e+00 1.0934714534638874e+00 0 0 0
324 2 1 5.9999999999999998e-02 2.1261462036662007e+01 2.9674259868431188e+00 5.6950973875177535e+00 0 0 0
26 1 7 -5.0000000000000000e-01 2.0059965725551574e+01 1.3181181723448463e+00 2.2231624896156243e+00 0 0 0
35 1 2 -1.2000000000000000e-01 2.3817507755591134e+01 2.9280780818310923e+00 1.9829779315672116e+00 0 0 0
34 1 1 5.9999999999999998e-02 2.3860784061834540e+01 3.7432000060953192e+00 2.8301865260000745e+00 0 0 0
318 2 1 5.9999999999999998e-02 1.8817486172057425e+01 2.8521445245533674e+00 5.7181824122419203e+00 0 0 0
47676 157 1 5.9999999999999998e-02 2.1570926458149923e+01 7.3027342219152436e-01 4.9350174016877437e+00 1 1 0
47669 157 1 5.9999999999999998e-02 1.8975513980971751e+01 4.6475679903745531e-01 5.0451596153512464e+00 1 1 0
33 1 1 5.9999999999999998e-02 2.3752057417081932e+01 3.5521781313495295e+00 1.1594278947849710e+00 0 0 0
322 2 2 -1.2000000000000000e-01 1.9994009476635526e+01 4.5324439196560515e+00 6.0149035861397175e+00 0 0 0
327 2 2 -1.2000000000000000e-01 2.2492526262144477e+01 4.6465788323251083e+00 5.8249613103930926e+00 0 0 0
1546 6 7 -5.0000000000000000e-01 2.1310972550001193e+01 5.6859297961996242e+00 2.3158162736342485e+00 0 0 0
47675 157 2 -1.2000000000000000e-01 2.1627953152992443e+01 1.4249199335228557e-01 5.8341562590111300e+00 1 1 0
47670 157 2 -1.2000000000000000e-01 1.9141373075372616e+01 3.4620188852203096e-02 6.0433390247342862e+00 1 1 0
1551 6 1 5.9999999999999998e-02 2.3990768609111690e+01 5.8857779916963855e+00 2.8684103122927036e+00 0 0 0
331 2 6 5.0000000000000000e-01 2.3794712926575137e+01 3.7902046063818688e+00 5.8693524856983039e+00 0 0 0
47681 157 4 -5.0000000000000000e-01 2.4234025832794394e+01 2.4318023700556295e-02 6.0212641483374867e+00 1 1 0
330 2 7 -5.0000000000000000e-01 2.3828652894023314e+01 2.6645489547407322e+00 5.9213652451517840e+00 0 0 0
1552 6 1 5.9999999999999998e-02 2.4024910554811207e+01 5.9994093004208287e+00 1.2750199635600656e+00 0 0 0
47680 157 5 2.9999999999999999e-01 2.4102546532057247e+01 1.3898474195211934e+00 6.0680782292355877e+00 1 1 0
36 1 2 -1.2000000000000000e-01 2.5126233174764007e+01 2.1672580708579066e+00 2.0298148765438171e+00 0 0 0
39 1 1 5.9999999999999998e-02 2.6441818783120002e+01 3.6298402384405835e+00 2.8870803941035104e+00 0 0 0
41 1 2 -1.2000000000000000e-01 2.6391136082405271e+01 2.8940976543084496e+00 2.0951903804677592e+00 0 0 0
337 2 1 5.9999999999999998e-02 2.7621662376141526e+01 4.6708378436720874e+00 4.7483829557152868e+00 0 0 0
46 1 1 5.9999999999999998e-02 2.8462702416909071e+01 3.3980660067312729e+00 1.1118216012247080e+00 0 0 0
45 1 1 5.9999999999999998e-02 2.8699165060038684e+01 3.5040384677777046e+00 2.6485454142681237e+00 0 0 0
47 1 3 8.0000000000000002e-02 2.8630903886163221e+01 2.8238845160419705e+00 1.8901101767007185e+00 0 0 0
40 1 1 5.9999999999999998e-02 2.6346524279868561e+01 3.4872009350026434e+00 1.2671425694734615e+00 0 0 0
42 1 2 -1.2000000000000000e-01 2.7644915517177289e+01 2.1066439268356389e+00 2.1439276665987679e+00 0 0 0
37 1 1 5.9999999999999998e-02 2.5233173610723536e+01 1.4760458694934884e+00 2.8531744319008210e+00 0 0 0
43 1 1 5.9999999999999998e-02 2.7740314015061969e+01 1.5597204844937220e+00 3.0421796586982706e+00 0 0 0
38 1 1 5.9999999999999998e-02 2.5157014613283803e+01 1.5019333006366982e+00 1.1758225173524146e+00 0 0 0
44 1 1 5.9999999999999998e-02 2.7564880821430862e+01 1.2209199348470754e+00 1.5006413283025355e+00 0 0 0
48 1 4 -5.0000000000000000e-01 3.0011894096751654e+01 2.1625776915868031e+00 1.7850898542755622e+00 0 0 0
49 1 5 2.9999999999999999e-01 3.0084614342590974e+01 9.0652934873546887e-01 1.2060310420225773e+00 0 0 0
342 2 1 5.9999999999999998e-02 2.8865462700615893e+01 2.6123726364213908e+00 5.9265515155855475e+00 0 0 0
336 2 1 5.9999999999999998e-02 2.6482640623331431e+01 2.9385491696763713e+00 5.3304030285664128e+00 0 0 0
345 2 2 -1.2000000000000000e-01 2.9970125166591821e+01 4.2892889470764510e+00 5.9412713071225181e+00 0 0 0
333 2 4 -5.0000000000000000e-01 2.5177348594508153e+01 4.5051857486288416e+00 5.7789960562118807e+00 0 0 0
339 2 2 -1.2000000000000000e-01 2.7507445951414553e+01 4.3588644755301100e+00 5.7950735487022218e+00 0 0 0
334 2 3 8.0000000000000002e-02 2.6482869772855732e+01 3.6891524320333362e+00 6.0068220301436126e+00 0 0 0
344 2 1 5.9999999999999998e-02 2.9947899808838041e+01 4.7453752283364077e+00 4.9230534118303364e+00 0 0 0
47685 157 1 5.9999999999999998e-02 2.6543255155711890e+01 3.2497384704348509e-01 4.6666785709048177e+00 1 1 0
332 2 5 2.9999999999999999e-01 2.5283132212012848e+01 5.8475692954783716e+00 5.7997741519149804e+00 0 0 0
47692 157 1 5.9999999999999998e-02 2.9221517612441531e+01 2.4769033581249567e-01 4.5771065820445322e+00 1 1 0
1558 6 1 5.9999999999999998e-02 2.6503046463996565e+01 5.6394858365098948e+00 1.6958649444344243e+00 0 0 0
1564 6 1 5.9999999999999998e-02 2.8893043537442733e+01 5.6773634143181457e+00 2.4873716971012891e+00 0 0 0
1557 6 1 5.9999999999999998e-02 2.6325475146914059e+01 6.0297911771206794e+00 3.3608768415982575e+00 0 0 0
51 1 7 -5.0000000000000000e-01 3.1308108539434237e+01 3.9727719845939879e+00 1.8474863919763846e+00 0 0 0
50 1 6 5.0000000000000000e-01 3.1353150138190184e+01 2.8504690666631451e+00 1.9537612609097910e+00 0 0 0
55 1 1 5.9999999999999998e-02 3.3834542397876170e+01 3.4856823167407138e+00 1.0969159514468374e+00 0 0 0
57 1 1 5.9999999999999998e-02 3.3845103826085982e+01 3.8280506692937397e+00 2.6727247002955266e+00 0 0 0
56 1 2 -1.2000000000000000e-01 3.3857932350730259e+01 2.9684574822658831e+00 2.0310018122632019e+00 0 0 0
53 1 2 -1.2000000000000000e-01 3.2653043772709104e+01 2.1387472075866754e+00 2.0604375931707697e+00 0 0 0
350 2 1 5.9999999999999998e-02 3.2208432394056757e+01 4.9871036524145973e+00 5.0255548823373211e+00 0 0 0
54 1 1 5.9999999999999998e-02 3.2729717591549544e+01 1.4363564226178172e+00 2.9410089234077663e+00 0 0 0
52 1 1 5.9999999999999998e-02 3.2857545565200930e+01 1.4485785152302486e+00 1.2559275375561931e+00 0 0 0
348 2 1 5.9999999999999998e-02 3.1477933278511802e+01 2.8976642853665484e+00 5.2488466902875093e+00 0 0 0
47703 157 7 -5.0000000000000000e-01 3.4229438680676964e+01 9.1913772411648076e-01 5.2028551449380913e+00 1 1 0
1569 6 5 2.9999999999999999e-01 3.1494315320649907e+01 5.4202014529233740e+00 2.0602261364700336e+00 0 0 0
351 2 3 8.0000000000000002e-02 3.2294676689251659e+01 4.4048325455135515e+00 5.8647591050013395e+00 0 0 0
346 2 2 -1.2000000000000000e-01 3.1342960878333546e+01 3.6660685726269078e+00 5.9543768576042391e+00 0 0 0
352 2 4 -5.0000000000000000e-01 3.3711293572319668e+01 3.6903781377383980e+00 5.8776605065599759e+00 0 0 0
353 2 5 2.9999999999999999e-01 3.3786289348602963e+01 2.4464234786755861e+00 5.2631020689466110e+00 0 0 0
47698 157 1 5.9999999999999998e-02 3.1390183516481581e+01 6.1233595606705260e-01 5.0999586536891144e+00 1 1 0
1803 6 1 5.9999999999999998e-02 1.3207230009016913e-01 8.0382651174073523e+00 1.3081401489846873e+00 1 0 0
1808 6 1 5.9999999999999998e-02 1.3142742777832215e+00 6.1970796590939869e+00 3.1659482060969970e+00 1 0 0
1813 6 6 5.0000000000000000e-01 3.8460907906172372e+00 6.9548541850577310e+00 2.4490363660345413e+00 1 0 0
1807 6 2 -1.2000000000000000e-01 1.3324512697729824e+00 6.7261193901804903e+00 2.2321394263073220e+00 1 0 0
1815 6 4 -5.0000000000000000e-01 5.1921166821097451e+00 7.7079021111621646e+00 2.4564202918325502e+00 1 0 0
2110 7 1 5.9999999999999998e-02 5.2617377139604073e+00 7.7284738200613807e+00 5.1056501567887187e+00 1 0 0
1809 6 2 -1.2000000000000000e-01 2.4362500455849605e+00 7.6205261753061970e+00 2.2900913286121933e+00 1 0 0
1810 6 1 5.9999999999999998e-02 2.4295176618618655e+00 8.2474151709329693e+00 1.4030034152479292e+00 1 0 0
1811 6 1 5.9999999999999998e-02 2.0756919995948886e+00 8.3820189359794828e+00 3.0360530786516247e+00 1 0 0
3333 11 6 5.0000000000000000e-01 4.7863124000995434e+00 1.1373966823825157e+01 2.3484416775719290e+00 1 0 0
3332 11 7 -5.0000000000000000e-01 4.8825639747726584e+00 1.0308588326652352e+01 2.3698661394149401e+00 1 0 0
2107 7 1 5.9999999999999998e-02 3.7866180825581508e+00 9.5687505937938546e+00 4.8675362747281570e+00 1 0 0
3328 11 1 5.9999999999999998e-02 2.4661165891596086e+00 1.0512386922294604e+01 2.8855841423806536e+00 1 0 0
3327 11 2 -1.2000000000000000e-01 2.3185300634503290e+00 1.1313372765691412e+01 2.1875239084178428e+00 1 0 0
3326 11 1 5.9999999999999998e-02 2.4048494171058592e+00 1.0710747608064244e+01 1.3110204228550879e+00 1 0 0
1814 6 5 2.9999999999999999e-01 4.9854819647359561e+00 8.9880176261698921e+00 2.1929648844883909e+00 1 0 0
2104 7 1 5.9999999999999998e-02 2.6267340479704937e+00 7.7116013528674063e+00 5.1484373997930790e+00 1 0 0
2108 7 2 -1.2000000000000000e-01 3.8037349043627908e+00 9.0643408123975089e+00 5.8427505575731074e+00 1 0 0
2111 7 2 -1.2000000000000000e-01 5.1835780374109746e+00 8.4789159241122469e+00 5.9138828898009947e+00 1 0 0
2105 7 2 -1.2000000000000000e-01 2.5355745288884819e+00 8.4194390973554842e+00 5.9471437151635085e+00 1 0 0
1804 6 2 -1.2000000000000000e-01 1.3756923322919177e-02 7.2349779430323711e+00 2.0712848532821040e+00 1 0 0
2102 7 6 5.0000000000000000e-01 1.2130793542619176e+00 9.1898029225632296e+00 5.8150822469711381e+00 1 0 0
3324 11 2 -1.2000000000000000e-01 1.0184823312659224e+00 1.1888593188386279e+01 2.2413446277881639e+00 1 0 0
2103 7 7 -5.0000000000000000e-01 1.1843246768124533e+00 1.0302265263765070e+01 5.5190990613442104e+00 1 0 0
3621 12 5 2.9999999999999999e-01 9.6963474441986319e-01 1.1554979544806057e+01 5.6167096846582751e+00 1 0 0
2101 7 5 2.9999999999999999e-01 6.1722798407594287e-02 7.1393810954340786e+00 5.8777323685283243e+00 1 0 0
1526 6 1 5.9999999999999998e-02 1.1254817252901098e+01 6.3322501228441608e+00 1.1083438205769793e+00 0 0 0
1824 6 1 5.9999999999999998e-02 8.6853179152977162e+00 6.4876742853362366e+00 1.3225353150635577e+00 1 0 0
1525 6 1 5.9999999999999998e-02 1.1361680355754959e+01 6.1933863482501890e+00 2.7894156728577180e+00 0 0 0
1818 6 1 5.9999999999999998e-02 6.5784139173232701e+00 7.0230338741539269e+00 1.0313832965860930e+00 1 0 0
1823 6 1 5.9999999999999998e-02 8.8422938627134737e+00 6.5659440022697710e+00 3.0715886759923139e+00 1 0 0
2114 7 1 5.9999999999999998e-02 6.1706219927263248e+00 9.8241191793151739e+00 4.8583783753855139e+00 1 0 0
1817 6 1 5.9999999999999998e-02 6.7222114935547870e+00 6.2013540795609954e+00 2.5330217106191970e+00 1 0 0
2113 7 2 -1.2000000000000000e-01 6.3440428697916049e+00 9.3398937677946066e+00 5.8363914991193324e+00 1 0 0
1816 6 3 8.0000000000000002e-02 6.5755197865243247e+00 7.1226274376375027e+00 2.0451015210940224e+00 1 0 0
1524 6 2 -1.2000000000000000e-01 1.1332122374863935e+01 6.9598106607624430e+00 2.0276511941837851e+00 0 0 0
1822 6 2 -1.2000000000000000e-01 8.8060322058583829e+00 7.1657960792155260e+00 2.1645143179772086e+00 1 0 0
1522 6 1 5.9999999999999998e-02 1.0061205564647985e+01 8.3703786290375177e+00 1.1021813519214330e+00 0 0 0
1523 6 2 -1.2000000000000000e-01 1.0121482115335462e+01 7.7966209809214613e+00 2.0047447403732992e+00 0 0 0
1821 6 2 -1.2000000000000000e-01 7.5588301585891688e+00 7.8641516234544673e+00 2.1082597209176983e+00 1 0 0
1819 6 1 5.9999999999999998e-02 7.6263614123937433e+00 8.5675899550699359e+00 1.2640612084939356e+00 1 0 0
1820 6 1 5.9999999999999998e-02 7.4747193370199856e+00 8.4284764063794970e+00 3.0417385189870774e+00 1 0 0
1521 6 1 5.9999999999999998e-02 1.0222750069791877e+01 8.5159016578047453e+00 2.8504379566506448e+00 0 0 0
3337 11 1 5.9999999999999998e-02 7.5608655809958645e+00 1.0815242466411837e+01 2.8945323132394751e+00 1 0 0
3336 11 3 8.0000000000000002e-02 7.4965134934458009e+00 1.1365346383954366e+01 2.0560934640790909e+00 1 0 0
3343 11 1 5.9999999999999998e-02 9.8562016715707905e+00 1.0893883711440930e+01 2.9249792594712107e+00 1 0 0
3344 11 1 5.9999999999999998e-02 9.9116048614372279e+00 1.1000789406166261e+01 1.0959581400759097e+00 1 0 0
3342 11 2 -1.2000000000000000e-01 9.7630489529517579e+00 1.1547326555873669e+01 2.0207780250297964e+00 1 0 0
2123 7 1 5.9999999999999998e-02 1.1210784542127936e+01 9.7890962254146796e+00 5.0749117942069901e+00 1 0 0
3338 11 1 5.9999999999999998e-02 7.4020504285004627e+00 1.0832954275430190e+01 1.1904289488999111e+00 1 0 0
2122 7 1 5.9999999999999998e-02 1.0342111924257670e+01 7.9022784160901827e+00 5.3693701329300110e+00 1 0 0
2117 7 6 5.0000000000000000e-01 7.6717952135132750e+00 8.5562228890799563e+00 6.0035983264017680e+00 1 0 0
2116 7 7 -5.0000000000000000e-01 7.7929754481468274e+00 7.4366246232896653e+00 6.0465885991479569e+00 1 0 0
2119 7 4 -5.0000000000000000e-01 8.9756351737718933e+00 9.3314241444257835e+00 6.0599449698005445e+00 1 0 0
2125 7 2 -1.2000000000000000e-01 1.1311891633784708e+01 9.3392679044547489e+00 6.0145148700064253e+00 1 0 0
3045 11 1 5.9999999999999998e-02 1.2246468375217251e+01 1.1004989100533850e+01 2.7917020401822623e+00 0 0 0
3630 12 1 5.9999999999999998e-02 6.1345465451819114e+00 1.2085046145171390e+01 5.4497387884788226e+00 1 0 0
3335 11 4 -5.0000000000000000e-01 6.1661627056925372e+00 1.2092296072616666e+01 2.2442850583636860e+00 1 0 0
1534 6 1 5.9999999999999998e-02 1.6363527398592776e+01 6.1409894354721448e+00 1.3822797558890234e+00 0 0 0
3046 11 1 5.9999999999999998e-02 1.2188207702873987e+01 1.0962063363831524e+01 1.1016450833369260e+00 0 0 0
1536 6 1 5.9999999999999998e-02 1.6265537007624207e+01 6.1340507355989242e+00 3.1328247477962643e+00 0 0 0
1527 6 1 5.9999999999999998e-02 1.2311784154520844e+01 8.0663686753631669e+00 2.8968577870089103e+00 0 0 0
1528 6 1 5.9999999999999998e-02 1.2307782193980351e+01 8.1395015072770782e+00 1.2417005063758451e+00 0 0 0
2128 7 1 5.9999999999999998e-02 1.2489846177777558e+01 7.7600424166116930e+00 5.3164407968985872e+00 1 0 0
1529 6 3 8.0000000000000002e-02 1.2376652498085660e+01 7.5298558519455883e+00 2.0048242947990316e+00 0 0 0
3044 11 2 -1.2000000000000000e-01 1.2282028615456724e+01 1.1686125665624495e+01 1.9598708396063784e+00 0 0 0
1535 6 2 -1.2000000000000000e-01 1.6316404927794924e+01 6.7845586351992857e+00 2.2682620780673730e+00 0 0 0
1530 6 4 -5.0000000000000000e-01 1.3728991010332416e+01 6.8779978385042693e+00 2.0573927876430891e+00 0 0 0
1538 6 2 -1.2000000000000000e-01 1.7522045452364754e+01 7.6399917884485129e+00 2.2983824155337711e+00 0 0 0
1532 6 6 5.0000000000000000e-01 1.5083476138782091e+01 7.5835644555096691e+00 2.1577772299770888e+00 0 0 0
1826 7 1 5.9999999999999998e-02 1.3802127726199066e+01 9.7293936537037968e+00 4.9023935430939192e+00 0 0 0
1533 6 7 -5.0000000000000000e-01 1.5087950139115511e+01 8.6594655253161719e+00 2.0557930469395149e+00 0 0 0
3051 11 5 2.9999999999999999e-01 1.4640012523880168e+01 1.0116013536258771e+01 2.0834616638598726e+00 0 0 0
3050 11 4 -5.0000000000000000e-01 1.4656541482190972e+01 1.1445425930643598e+01 1.9607298467908976e+00 0 0 0
1832 7 1 5.9999999999999998e-02 1.6050923392016433e+01 9.4620239448148276e+00 4.6227352030516071e+00 0 0 0
3055 11 2 -1.2000000000000000e-01 1.7284497769665190e+01 1.1097901648690431e+01 2.0966578827191786e+00 0 0 0
3056 11 1 5.9999999999999998e-02 1.7325823770693297e+01 1.0485442643156107e+01 3.0623666757791979e+00 0 0 0
1537 6 1 5.9999999999999998e-02 1.7573137597370181e+01 8.1422726096022444e+00 1.2710268251821280e+00 0 0 0
1539 6 1 5.9999999999999998e-02 1.7485799636640422e+01 8.4181376051025616e+00 3.1008403364883232e+00 0 0 0
3054 11 1 5.9999999999999998e-02 1.7493783559582067e+01 1.0371375423658813e+01 1.3332086389201352e+00 0 0 0
1833 7 3 8.0000000000000002e-02 1.6127985284154398e+01 9.0051313133079436e+00 5.5286779475545673e+00 0 0 0
1827 7 2 -1.2000000000000000e-01 1.3859288645133292e+01 9.0744792838547532e+00 5.7810029455444667e+00 0 0 0
1830 7 1 5.9999999999999998e-02 1.5039788801744761e+01 7.5952892234985780e+00 4.9081294088636920e+00 0 0 0
1835 7 5 2.9999999999999999e-01 1.7708428034391876e+01 6.9856050225280226e+00 5.4954182479624381e+00 0 0 0
1834 7 4 -5.0000000000000000e-01 1.7516624400238388e+01 8.3494183709195813e+00 5.6673919554321825e+00 0 0 0
1828 7 2 -1.2000000000000000e-01 1.5154779513036116e+01 8.3054568015271997e+00 5.7534944816326687e+00 0 0 0
2126 7 2 -1.2000000000000000e-01 1.2570932883094343e+01 8.5137982675436223e+00 6.0840663490613505e+00 1 0 0
3052 11 6 5.0000000000000000e-01 1.6098946941470487e+01 1.2021332172472670e+01 1.8831483601995469e+00 0 0 0
3648 12 1 5.9999999999999998e-02 1.3539487442937988e+01 1.2099192137767075e+01 5.3058071633981490e+00 1 0 0
1540 6 1 5.9999999999999998e-02 1.8659921092461815e+01 6.2613662729349757e+00 1.3679762321297835e+00 0 0 0
1542 6 1 5.9999999999999998e-02 1.8870819785727175e+01 6.1539412979571990e+00 2.9752736529109769e+00 0 0 0
3355 12 5 2.9999999999999999e-01 1.8649190520269290e+01 1.1507739114996106e+01 5.5960478903456874e+00 0 0 0
1541 6 2 -1.2000000000000000e-01 1.8809598040301374e+01 6.8769698029187030e+00 2.2036340394660789e+00 0 0 0
1550 6 3 8.0000000000000002e-02 2.4049823492348576e+01 6.5354169793048911e+00 2.1327209860891028e+00 0 0 0
1547 6 6 5.0000000000000000e-01 2.1335013113956567e+01 6.7399718168487341e+00 2.1968973538243501e+00 0 0 0
1549 6 4 -5.0000000000000000e-01 2.2716924813313508e+01 7.3410547879112169e+00 2.1033416609163820e+00 0 0 0
1543 6 2 -1.2000000000000000e-01 2.0066309668772121e+01 7.6194602222983274e+00 2.0579908166791157e+00 0 0 0
1544 6 1 5.9999999999999998e-02 1.9990368521198874e+01 8.0029432019816991e+00 1.0476132331444290e+00 0 0 0
1545 6 1 5.9999999999999998e-02 2.0017166649078426e+01 8.4778049243883231e+00 2.7359132564458188e+00 0 0 0
3062 11 1 5.9999999999999998e-02 1.9994043274939116e+01 1.0719715872917357e+01 3.1353964301618089e+00 0 0 0
3060 11 1 5.9999999999999998e-02 1.9909146468723272e+01 1.0450571053984506e+01 1.4021273106934489e+00 0 0 0
3061 11 2 -1.2000000000000000e-01 1.9859789940307461e+01 1.1201064877934259e+01 2.1692864014791398e+00 0 0 0
1841 7 1 5.9999999999999998e-02 2.1192877149070846e+01 9.4150087476767030e+00 4.6295475171576390e+00 0 0 0
3066 11 7 -5.0000000000000000e-01 2.2478342737937123e+01 1.0144700399562320e+01 2.2796093839531202e+00 0 0 0
3067 11 6 5.0000000000000000e-01 2.2430800976439123e+01 1.1212258273045759e+01 2.1321034270863741e+00 0 0 0
1548 6 5 2.9999999999999999e-01 2.2704316273461739e+01 8.7194537631192368e+00 2.1097470596055126e+00 0 0 0
1848 7 1 5.9999999999999998e-02 2.3793222894129549e+01 9.7384594218472724e+00 4.6574939929902177e+00 0 0 0
1844 7 1 5.9999999999999998e-02 2.2941565670840639e+01 7.5557401210058606e+00 5.0330300984063570e+00 0 0 0
1838 7 1 5.9999999999999998e-02 2.0361834926068077e+01 7.3142803796414455e+00 5.4685500541328373e+00 0 0 0
1836 7 6 5.0000000000000000e-01 1.8882803357113616e+01 9.0764294558141732e+00 5.6836681475929680e+00 0 0 0
1837 7 7 -5.0000000000000000e-01 1.8813191866503427e+01 1.0152537713308346e+01 5.4906188816493815e+00 0 0 0
1842 7 2 -1.2000000000000000e-01 2.1405902220970138e+01 9.0174741345943463e+00 5.6352662635508253e+00 0 0 0
1847 7 2 -1.2000000000000000e-01 2.4004106454615510e+01 9.2017413782874371e+00 5.5654092472366230e+00 0 0 0
1845 7 2 -1.2000000000000000e-01 2.2730584674559449e+01 8.4183720719182684e+00 5.7122789182739400e+00 0 0 0
1839 7 2 -1.2000000000000000e-01 2.0166740023063866e+01 8.2559364353047950e+00 5.8996611153487795e+00 0 0 0
3358 12 1 5.9999999999999998e-02 2.1354693005619978e+01 1.1754701656311354e+01 5.4543654703903988e+00 0 0 0
3069 11 4 -5.0000000000000000e-01 2.3780458311676288e+01 1.1957492266316203e+01 2.1390926662312193e+00 0 0 0
3364 12 1 5.9999999999999998e-02 2.3737828078929589e+01 1.1937334179363807e+01 4.9340335762417604e+00 0 0 0
3058 11 2 -1.2000000000000000e-01 1.8509688891264027e+01 1.1906493232157722e+01 2.0757120255946484e+00 0 0 0
3063 11 2 -1.2000000000000000e-01 2.1111953649486267e+01 1.1972866630287996e+01 2.0487053139160829e+00 0 0 0
1563 6 1 5.9999999999999998e-02 2.8995176785346949e+01 6.5380630244683662e+00 3.8676612090555245e+00 0 0 0
1553 6 1 5.9999999999999998e-02 2.5251581375628604e+01 7.6518194708773848e+00 1.1306516910923050e+00 0 0 0
1555 6 2 -1.2000000000000000e-01 2.5109757487946283e+01 7.2017380148339711e+00 2.0648442730441610e+00 0 0 0
1554 6 1 5.9999999999999998e-02 2.5034691135354155e+01 8.0199530200589564e+00 2.8205749456423295e+00 0 0 0
1562 6 2 -1.2000000000000000e-01 2.8905378630116477e+01 6.7193358734613842e+00 2.7954600205792972e+00 0 0 0
1556 6 2 -1.2000000000000000e-01 2.6348931909671975e+01 6.4858480731353678e+00 2.3867672382510619e+00 0 0 0
3072 11 1 5.9999999999999998e-02 2.5081106919531422e+01 1.0304462057593534e+01 1.9439816173033442e+00 0 0 0
1561 6 2 -1.2000000000000000e-01 2.7591736149427419e+01 7.2789198443185565e+00 2.4228556470127871e+00 0 0 0
1567 6 3 8.0000000000000002e-02 2.9898052011255139e+01 7.3546268376047292e+00 2.3099403423407376e+00 0 0 0
3071 11 1 5.9999999999999998e-02 2.5104472249051742e+01 1.0931680679970667e+01 3.3917433796490202e+00 0 0 0
1566 6 1 5.9999999999999998e-02 2.9767532833859164e+01 7.4667042553704013e+00 1.2867607993639840e+00 0 0 0
1560 6 1 5.9999999999999998e-02 2.7666134409867297e+01 7.8466990784939856e+00 1.5052909760984570e+00 0 0 0
1559 6 1 5.9999999999999998e-02 2.7313784036135374e+01 8.0366595259085063e+00 3.1227862274975773e+00 0 0 0
3070 11 3 8.0000000000000002e-02 2.5063088932776598e+01 1.1158899523248648e+01 2.4423392545704052e+00 0 0 0
1857 7 1 5.9999999999999998e-02 2.9021270983850648e+01 9.0012815247097553e+00 4.8550511411326731e+00 0 0 0
3077 11 1 5.9999999999999998e-02 2.7516886799753397e+01 1.0998592927409472e+01 3.2581318941936326e+00 0 0 0
3078 11 1 5.9999999999999998e-02 2.7378053589048392e+01 1.0523590849670015e+01 1.5563784627264095e+00 0 0 0
3076 11 2 -1.2000000000000000e-01 2.7411359860730641e+01 1.1352035585001888e+01 2.2591657875167859e+00 0 0 0
3082 11 2 -1.2000000000000000e-01 2.9978756504289638e+01 1.1362434980664425e+01 2.0866384833509577e+00 0 0 0
1565 6 1 5.9999999999999998e-02 2.9840688091434476e+01 8.2352657132137654e+00 2.7677899649939159e+00 0 0 0
3083 11 1 5.9999999999999998e-02 3.0015547571142402e+01 1.0683627607839513e+01 2.9779480710606387e+00 0 0 0
3084 11 1 5.9999999999999998e-02 3.0021928499161817e+01 1.0710231682577927e+01 1.1734646532456470e+00 0 0 0
1862 7 1 5.9999999999999998e-02 3.0307765593448540e+01 7.2761763167074811e+00 5.7246844972377993e+00 0 0 0
1856 7 1 5.9999999999999998e-02 2.8029405667832876e+01 7.3504244838472985e+00 5.9736379912379851e+00 0 0 0
1851 7 6 5.0000000000000000e-01 2.5253899278511593e+01 8.3236433906596439e+00 5.7302291695374441e+00 0 0 0
1859 7 2 -1.2000000000000000e-01 2.8945521902909181e+01 8.8692708945141820e+00 5.9519355473105877e+00 0 0 0
1853 7 4 -5.0000000000000000e-01 2.6590625367805899e+01 8.9563635823465493e+00 5.8730894983767890e+00 0 0 0
3075 11 2 -1.2000000000000000e-01 2.6057226245763271e+01 1.1900103926623721e+01 2.1126337679572558e+00 0 0 0
1850 7 7 -5.0000000000000000e-01 2.5237766424409703e+01 7.2321949147820934e+00 5.9056343483873821e+00 0 0 0
3376 12 1 5.9999999999999998e-02 2.8984014316314852e+01 1.1947073837525361e+01 5.3775693427656757e+00 0 0 0
3370 12 7 -5.0000000000000000e-01 2.6217168350284219e+01 1.1629860703216385e+01 5.9530052509508220e+00 0 0 0
1852 7 5 2.9999999999999999e-01 2.6590576383858984e+01 1.0281940296866498e+01 5.6949023051724899e+00 0 0 0
1574 6 1 5.9999999999999998e-02 3.4215546600964593e+01 6.1031309846937356e+00 2.9435134315905258e+00 0 0 0
1572 6 1 5.9999999999999998e-02 3.4096746302121701e+01 6.1159878517591171e+00 1.1177092176967491e+00 0 0 0
1573 6 2 -1.2000000000000000e-01 3.3955547995381103e+01 6.7430714707170418e+00 2.0129735365574546e+00 0 0 0
1568 6 4 -5.0000000000000000e-01 3.1297997980885050e+01 6.6919708903659005e+00 2.4230528525911383e+00 0 0 0
1570 6 6 5.0000000000000000e-01 3.2609668287732831e+01 7.4766955471877150e+00 2.2354565651140170e+00 0 0 0
1864 7 1 5.9999999999999998e-02 3.1308491478473940e+01 9.3164356126634615e+00 4.9128169563480837e+00 0 0 0
1571 6 7 -5.0000000000000000e-01 3.2491479597721060e+01 8.5700814608825073e+00 2.1387980800777768e+00 0 0 0
3089 11 5 2.9999999999999999e-01 3.2517162797298546e+01 1.0055518454553255e+01 2.1448868998119401e+00 0 0 0
3088 11 4 -5.0000000000000000e-01 3.2412510803765279e+01 1.1374273886549519e+01 2.2601744603796843e+00 0 0 0
1868 7 1 5.9999999999999998e-02 3.2590817318482337e+01 7.2813538138305329e+00 5.0336819082576154e+00 0 0 0
1870 7 1 5.9999999999999998e-02 3.3512296312547292e+01 8.9847044465706105e+00 4.5150152413175668e+00 0 0 0
3093 11 2 -1.2000000000000000e-01 3.4940410113737158e+01 1.1228556507852089e+01 2.3385715781021021e+00 0 0 0
1871 7 3 8.0000000000000002e-02 3.3650254987808651e+01 8.7845258320473381e+00 5.4810529699856980e+00 0 0 0
1865 7 2 -1.2000000000000000e-01 3.1449043600998099e+01 8.8602551839004402e+00 5.9427950329659298e+00 0 0 0
1866 7 2 -1.2000000000000000e-01 3.2636719229249380e+01 8.0672255575556751e+00 5.8162480405412813e+00 0 0 0
3388 12 1 5.9999999999999998e-02 3.3610993877107205e+01 1.1796794108540190e+01 5.4680351453910045e+00 0 0 0
3382 12 1 5.9999999999999998e-02 3.1150464637469000e+01 1.1956663159404417e+01 5.3744275298402533e+00 0 0 0
1575 6 1 5.9999999999999998e-02 3.4924107271125443e+01 8.1971938084724876e+00 1.1143521734898310e+00 0 0 0
3090 11 6 5.0000000000000000e-01 3.3724103313247902e+01 1.2066865656163284e+01 2.1138141210795225e+00 0 0 0
1869 7 1 5.9999999999999998e-02 3.3676695318425487e+01 9.5557260049869477e+00 6.0533456765715785e+00 0 0 0
3624 12 1 5.9999999999999998e-02 3.5628046324144012e+00 1.2100207008675232e+01 5.1259110122888201e+00 1 0 0
3329 11 2 -1.2000000000000000e-01 3.5005148458452355e+00 1.2141262031999013e+01 2.2753835596901228e+00 1 0 0
3323 11 1 5.9999999999999998e-02 9.7311665149973914e-01 1.2674746741496529e+01 1.4562668302511812e+00 1 0 0
3325 11 1 5.9999999999999998e-02 1.0630454859671166e+00 1.2299738920227819e+01 3.2464987416530442e+00 1 0 0
3330 11 1 5.9999999999999998e-02 3.3169403797679000e+00 1.2823316269296548e+01 1.4356676139782665e+00 1 0 0
3331 11 1 5.9999999999999998e-02 3.4168941258100634e+00 1.2804551847367884e+01 3.1386967537394974e+00 1 0 0
3627 12 1 5.9999999999999998e-02 4.7190174557943179e+00 1.4150644632058613e+01 4.9366940183091588e+00 1 0 0
4840 16 1 5.9999999999999998e-02 1.2546549885295031e+00 1.5236731724096618e+01 1.1211012742273927e+00 1 0 0
4846 16 1 5.9999999999999998e-02 3.6534336281605464e+00 1.5305853718685395e+01 1.3794724249124637e+00 1 0 0
4847 16 2 -1.2000000000000000e-01 3.6526680538843461e+00 1.5909566615161058e+01 2.3089751699719225e+00 1 0 0
4850 16 1 5.9999999999999998e-02 4.6773447731467890e+00 1.7278428530915658e+01 1.4061060358282549e+00 1 0 0
4851 16 1 5.9999999999999998e-02 4.7706333620823367e+00 1.7443647580785555e+01 3.0777485558702016e+00 1 0 0
4849 16 2 -1.2000000000000000e-01 4.8723929685895913e+00 1.6673291255183528e+01 2.3171726393193310e+00 1 0 0
4848 16 1 5.9999999999999998e-02 3.6698476961828033e+00 1.5174627200834006e+01 3.1466607697662137e+00 1 0 0
4844 16 2 -1.2000000000000000e-01 2.2495664887009985e+00 1.6485063025769385e+01 2.3369938015094349e+00 1 0 0
4845 16 1 5.9999999999999998e-02 2.1153816448364293e+00 1.6847480537758155e+01 3.3474249363901856e+00 1 0 0
4843 16 1 5.9999999999999998e-02 2.1799087141944824e+00 1.7432951540530933e+01 1.8127112803334431e+00 1 0 0
4841 16 2 -1.2000000000000000e-01 1.1032517270264437e+00 1.5615799125912879e+01 2.1331954643419180e+00 1 0 0
4842 16 1 5.9999999999999998e-02 1.3524092043198013e+00 1.4758218990684412e+01 2.7923543977939684e+00 1 0 0
5144 17 1 5.9999999999999998e-02 4.9552541120044529e+00 1.6509740116107970e+01 5.1893999272599576e+00 1 0 0
5140 17 4 -5.0000000000000000e-01 2.0190275722021793e+00 1.7418319656010418e+01 6.0416060432328438e+00 1 0 0
3622 12 6 5.0000000000000000e-01 2.2213948546587119e+00 1.3662229276656001e+01 5.8483146216919266e+00 1 0 0
5145 17 2 -1.2000000000000000e-01 4.7486821448283951e+00 1.7257482804814522e+01 5.9452563359451664e+00 1 0 0
5141 17 5 2.9999999999999999e-01 2.0006921997469043e+00 1.6060440297276067e+01 6.0992761485617191e+00 1 0 0
3623 12 7 -5.0000000000000000e-01 2.1809018334982553e+00 1.4765680377124644e+01 5.7746046362229251e+00 1 0 0
3628 12 2 -1.2000000000000000e-01 4.7905659120222266e+00 1.3555677485058229e+01 5.8298966666649417e+00 1 0 0
3620 12 4 -5.0000000000000000e-01 9.1990998733059759e-01 1.2914994604052630e+01 5.9097219187769170e+00 1 0 0
3625 12 2 -1.2000000000000000e-01 3.5275273367325810e+00 1.2835055483519703e+01 5.9133388176470323e+00 1 0 0
5142 17 6 5.0000000000000000e-01 3.4467719681053870e+00 1.8027512978228174e+01 5.7478150287971568e+00 1 0 0
3631 12 2 -1.2000000000000000e-01 6.1088038630932866e+00 1.2909412087219813e+01 6.0020032453156453e+00 1 0 0
4853 16 6 5.0000000000000000e-01 6.1929617223684943e+00 1.5933168595718094e+01 2.4325576493635186e+00 1 0 0
3334 11 5 2.9999999999999999e-01 6.0402205692085449e+00 1.3400879964911985e+01 2.2564836186615809e+00 1 0 0
4852 16 7 -5.0000000000000000e-01 6.1620827462654173e+00 1.4851270915163704e+01 2.3825828624534862e+00 1 0 0
3043 11 2 -1.2000000000000000e-01 1.0990470137671538e+01 1.2369279738833644e+01 2.1511296140437168e+00 0 0 0
3341 11 2 -1.2000000000000000e-01 8.4870010381136911e+00 1.2148010216670967e+01 1.9931737055116554e+00 1 0 0
3642 12 1 5.9999999999999998e-02 1.1173178130818316e+01 1.2088206289942919e+01 5.7106531066582642e+00 1 0 0
3339 11 1 5.9999999999999998e-02 8.4229703553586930e+00 1.2741928420468639e+01 1.1178483354940136e+00 1 0 0
3042 11 1 5.9999999999999998e-02 1.0801415652205918e+01 1.3149958681598342e+01 1.4639263051231333e+00 0 0 0
3340 11 1 5.9999999999999998e-02 8.3372271728926037e+00 1.2851538500498167e+01 2.8327067163182473e+00 1 0 0
3041 11 1 5.9999999999999998e-02 1.0936197329029184e+01 1.2842300816358861e+01 3.1129340202281472e+00 0 0 0
3634 12 1 5.9999999999999998e-02 7.2869292765032592e+00 1.4453681633249056e+01 5.1164509015885669e+00 1 0 0
4855 16 4 -5.0000000000000000e-01 7.4315609676278660e+00 1.6725196412983074e+01 2.6844018505440821e+00 1 0 0
4858 16 1 5.9999999999999998e-02 8.5881622535857502e+00 1.5248786504575596e+01 2.2963415581864890e+00 1 0 0
4857 16 1 5.9999999999999998e-02 8.7663844397060071e+00 1.5856962438070525e+01 3.9008199928956286e+00 1 0 0
4856 16 3 8.0000000000000002e-02 8.6562048924320809e+00 1.6039964504728559e+01 2.9232144846938977e+00 1 0 0
4859 16 1 5.9999999999999998e-02 9.5480532347210652e+00 1.7485223880101081e+01 1.9300397477336519e+00 1 0 0
4861 16 2 -1.2000000000000000e-01 9.7055010347443638e+00 1.6729775068707166e+01 2.6764660045645501e+00 1 0 0
4864 16 1 5.9999999999999998e-02 1.0722046844752763e+01 1.5439133474223439e+01 1.3161896160921314e+00 1 0 0
4863 16 1 5.9999999999999998e-02 1.1041555392745966e+01 1.5203851407737131e+01 3.0619524029834024e+00 1 0 0
4862 16 2 -1.2000000000000000e-01 1.0907911552073861e+01 1.5994623261513100e+01 2.2669396432420541e+00 1 0 0
5150 17 1 5.9999999999999998e-02 7.0995612390308063e+00 1.6715338267152553e+01 5.4199076166901428e+00 1 0 0
4860 16 1 5.9999999999999998e-02 1.0148473295402994e+01 1.7372127333965938e+01 3.4766795621550344e+00 1 0 0
3633 12 2 -1.2000000000000000e-01 7.3631937858168248e+00 1.3735341334777608e+01 5.9280960139236569e+00 1 0 0
4854 16 5 2.9999999999999999e-01 7.3862315041970952e+00 1.7995179775727639e+01 2.2631298933905417e+00 1 0 0
3639 12 4 -5.0000000000000000e-01 9.9192001039642879e+00 1.3748757085853113e+01 5.9015559616749460e+00 1 0 0
3637 12 6 5.0000000000000000e-01 8.6442682306618863e+00 1.2925385926810828e+01 6.0470555102596899e+00 1 0 0
5157 17 6 5.0000000000000000e-01 9.6410430541614183e+00 1.7430244226034052e+01 6.0906717070632457e+00 1 0 0
5159 17 4 -5.0000000000000000e-01 1.0998882397446607e+01 1.8083313870388185e+01 6.0873676344194916e+00 1 0 0
3350 12 1 5.9999999999999998e-02 1.5958221065220174e+01 1.2304062665280517e+01 4.5899424259995234e+00 0 0 0
3643 12 1 5.9999999999999998e-02 1.2113757886956067e+01 1.3766352759207114e+01 4.6834308392732025e+00 1 0 0
4562 16 1 5.9999999999999998e-02 1.2213482099433801e+01 1.7156860830570775e+01 1.1554987225773272e+00 0 0 0
3049 11 3 8.0000000000000002e-02 1.3407360496641598e+01 1.2275827825985374e+01 2.0043465153208011e+00 0 0 0
3645 12 2 -1.2000000000000000e-01 1.2232931525597769e+01 1.3588553987421603e+01 5.8010849789235888e+00 1 0 0
4561 16 1 5.9999999999999998e-02 1.2237433784366088e+01 1.7491770790567063e+01 2.6635947672626110e+00 0 0 0
5162 17 1 5.9999999999999998e-02 1.2258308236414990e+01 1.6627056564520920e+01 5.3234778372246980e+00 1 0 0
4563 16 2 -1.2000000000000000e-01 1.2216255860272115e+01 1.6639053240683975e+01 2.0547289921621297e+00 0 0 0
3048 11 1 5.9999999999999998e-02 1.3335168100470939e+01 1.2800191123007442e+01 1.1882417142860100e+00 0 0 0
3047 11 1 5.9999999999999998e-02 1.3468814339211082e+01 1.2906577515183272e+01 2.8053723124713317e+00 0 0 0
3053 11 7 -5.0000000000000000e-01 1.6203762053486990e+01 1.3131347165844153e+01 1.7903951133206273e+00 0 0 0
3346 12 1 5.9999999999999998e-02 1.4524924207611894e+01 1.4082053268961513e+01 4.6501960738046666e+00 0 0 0
4565 16 1 5.9999999999999998e-02 1.3471292099692139e+01 1.5211574052019875e+01 3.0231764063759243e+00 0 0 0
4566 16 1 5.9999999999999998e-02 1.3332936195709062e+01 1.5153206981230589e+01 1.2713111778593855e+00 0 0 0
4564 16 2 -1.2000000000000000e-01 1.3404385713678495e+01 1.5820278945170468e+01 2.1237302841092571e+00 0 0 0
4571 16 5 2.9999999999999999e-01 1.5904017457124327e+01 1.4480688358499673e+01 1.8367959989208631e+00 0 0 0
4568 16 1 5.9999999999999998e-02 1.4399151223980995e+01 1.7032115406668627e+01 1.0752012776552544e+00 0 0 0
4567 16 1 5.9999999999999998e-02 1.4487957741488900e+01 1.7220775123206881e+01 2.7298752801402908e+00 0 0 0
4569 16 3 8.0000000000000002e-02 1.4442871426473626e+01 1.6588327973264064e+01 1.9686322797556288e+00 0 0 0
4570 16 4 -5.0000000000000000e-01 1.5772068483356854e+01 1.5816851598046700e+01 1.8839149819404519e+00 0 0 0
4572 16 6 5.0000000000000000e-01 1.7155365131579266e+01 1.6436431717103289e+01 1.5666018133677417e+00 0 0 0
3352 12 1 5.9999999999999998e-02 1.7232311928117884e+01 1.4054115858802762e+01 4.5131733717781080e+00 0 0 0
4870 17 1 5.9999999999999998e-02 1.7246335402679520e+01 1.6535428913355734e+01 4.8642545731404176e+00 0 0 0
5168 17 1 5.9999999999999998e-02 1.4477856577276061e+01 1.6399408747602102e+01 5.1257244787764176e+00 1 0 0
3353 12 3 8.0000000000000002e-02 1.7133650870087283e+01 1.3594209013469646e+01 5.4068579165042889e+00 0 0 0
4573 16 7 -5.0000000000000000e-01 1.7219858144398795e+01 1.7528957850446449e+01 1.2319159219239271e+00 0 0 0
3347 12 2 -1.2000000000000000e-01 1.4775086140251815e+01 1.3667278304104963e+01 5.6526775616995781e+00 0 0 0
4868 17 2 -1.2000000000000000e-01 1.7160239348926982e+01 1.7258020641800464e+01 5.6159022107457401e+00 0 0 0
3348 12 2 -1.2000000000000000e-01 1.6058553112570696e+01 1.2885706246684572e+01 5.4777920628039940e+00 0 0 0
5160 17 3 8.0000000000000002e-02 1.2368499404879122e+01 1.7342564778811713e+01 5.9903702260035123e+00 1 0 0
5166 17 2 -1.2000000000000000e-01 1.4609884673347144e+01 1.7334409923165989e+01 5.7495798118522128e+00 1 0 0
5165 17 2 -1.2000000000000000e-01 1.3278675647566491e+01 1.8081371181818543e+01 5.6755062025924046e+00 1 0 0
3646 12 2 -1.2000000000000000e-01 1.3560473595055500e+01 1.2929795413352208e+01 5.9431646170375938e+00 1 0 0
4867 17 2 -1.2000000000000000e-01 1.5890011376484248e+01 1.7919274363611308e+01 5.3524412852796166e+00 0 0 0
4873 17 3 8.0000000000000002e-02 1.8203639779325396e+01 1.7915392257739274e+01 5.4916710928427719e+00 0 0 0
4866 17 1 5.9999999999999998e-02 1.5784636663463600e+01 1.8058711338304406e+01 4.2779829713434641e+00 0 0 0
3057 11 1 5.9999999999999998e-02 1.8546051947292415e+01 1.2438159788964645e+01 1.0858811239218917e+00 0 0 0
4575 16 2 -1.2000000000000000e-01 1.8470847347708105e+01 1.5664854253617470e+01 1.8218666094752407e+00 0 0 0
4574 16 1 5.9999999999999998e-02 1.8693561441615923e+01 1.4956181251580158e+01 1.0329431128931057e+00 0 0 0
3354 12 4 -5.0000000000000000e-01 1.8515943819796796e+01 1.2869148359262553e+01 5.5764311339360075e+00 0 0 0
3059 11 1 5.9999999999999998e-02 1.8512710020331770e+01 1.2646986470045723e+01 2.8317876895205196e+00 0 0 0
4576 16 1 5.9999999999999998e-02 1.8629457837597080e+01 1.5261829973788894e+01 2.7954291838417960e+00 0 0 0
3064 11 1 5.9999999999999998e-02 2.0950946790841527e+01 1.2575183876204864e+01 1.1581331849821288e+00 0 0 0
3065 11 1 5.9999999999999998e-02 2.0965279260998773e+01 1.2787820516312989e+01 2.7233515320954322e+00 0 0 0
3068 11 5 2.9999999999999999e-01 2.3752933332797795e+01 1.3330433941025845e+01 2.1864848360017759e+00 0 0 0
3361 12 1 5.9999999999999998e-02 2.2253884545101300e+01 1.3803029941962585e+01 4.5136134255548548e+00 0 0 0
4577 16 1 5.9999999999999998e-02 1.9702196700133346e+01 1.7147830329399714e+01 1.0634276414878265e+00 0 0 0
4579 16 1 5.9999999999999998e-02 1.9566352678909858e+01 1.7180534096371169e+01 2.6965317559528290e+00 0 0 0
4578 16 2 -1.2000000000000000e-01 1.9670586204962689e+01 1.6469516014815220e+01 1.8870117122061623e+00 0 0 0
4582 16 1 5.9999999999999998e-02 2.1099047622605692e+01 1.5322159613464430e+01 2.8840124460028029e+00 0 0 0
4580 16 1 5.9999999999999998e-02 2.1115286613037366e+01 1.5080425983316976e+01 1.2285728489206840e+00 0 0 0
4581 16 2 -1.2000000000000000e-01 2.1027394512598011e+01 1.5865790012398737e+01 1.9528699921613220e+00 0 0 0
4584 16 1 5.9999999999999998e-02 2.2112525154175447e+01 1.7285799967901866e+01 9.6205850058349063e-01 0 0 0
4583 16 2 -1.2000000000000000e-01 2.2265440855290947e+01 1.6656129544276844e+01 1.8579789085333720e+00 0 0 0
4587 16 6 5.0000000000000000e-01 2.3494199795224453e+01 1.5844805346109803e+01 1.9635335245690135e+00 0 0 0
4586 16 7 -5.0000000000000000e-01 2.3537636553693314e+01 1.4731289635901854e+01 2.0147319280238216e+00 0 0 0
4878 17 1 5.9999999999999998e-02 2.2341804593230869e+01 1.6462294705035820e+01 4.8043312761544605e+00 0 0 0
3357 12 7 -5.0000000000000000e-01 1.9868270825144723e+01 1.4626199060782341e+01 5.1767336735291423e+00 0 0 0
4585 16 1 5.9999999999999998e-02 2.2071629309180260e+01 1.7359383666782399e+01 2.6130024369926326e+00 0 0 0
3365 12 2 -1.2000000000000000e-01 2.3717503086143839e+01 1.2805337798337209e+01 5.6304621523414262e+00 0 0 0
3362 12 2 -1.2000000000000000e-01 2.2388597338759403e+01 1.3441744388710342e+01 5.5790915970216597e+00 0 0 0
4879 17 2 -1.2000000000000000e-01 2.2133175681255533e+01 1.7187524661022067e+01 5.6294680109260575e+00 0 0 0
3356 12 6 5.0000000000000000e-01 1.9891767438235817e+01 1.3576455704479487e+01 5.4502402718760043e+00 0 0 0
3359 12 2 -1.2000000000000000e-01 2.1170220681792475e+01 1.2716010770911151e+01 5.8857480118975856e+00 0 0 0
4882 17 2 -1.2000000000000000e-01 2.3308974790321319e+01 1.8050123571758224e+01 5.6777263066491734e+00 0 0 0
4874 17 4 -5.0000000000000000e-01 1.9552867320629801e+01 1.7234084150261545e+01 5.5321844921916528e+00 0 0 0
4876 17 6 5.0000000000000000e-01 2.0861808420119566e+01 1.8015059120556604e+01 5.4872313899006038e+00 0 0 0
4875 17 5 2.9999999999999999e-01 1.9623429623201638e+01 1.5938119991328652e+01 5.2222103557384338e+00 0 0 0
3081 11 2 -1.2000000000000000e-01 2.8688687975817942e+01 1.2086901241084183e+01 2.0642184210921557e+00 0 0 0
4589 16 4 -5.0000000000000000e-01 2.4840252040402962e+01 1.6509571238068620e+01 2.0441448908028934e+00 0 0 0
4884 17 1 5.9999999999999998e-02 2.4669149696633696e+01 1.6560512582840690e+01 5.2337838788134103e+00 0 0 0
4885 17 2 -1.2000000000000000e-01 2.4609242250955631e+01 1.7388972900375165e+01 5.9247624582759153e+00 0 0 0
3368 12 1 5.9999999999999998e-02 2.4955909287204481e+01 1.4259683777612706e+01 4.7821364494189078e+00 0 0 0
3073 11 1 5.9999999999999998e-02 2.5964609144516505e+01 1.2235853922680448e+01 1.1054365800641077e+00 0 0 0
3080 11 1 5.9999999999999998e-02 2.8598974549861726e+01 1.2573640637877460e+01 1.1086444648302809e+00 0 0 0
3074 11 1 5.9999999999999998e-02 2.6091125600098096e+01 1.2884609591893339e+01 2.6754552471706483e+00 0 0 0
3079 11 1 5.9999999999999998e-02 2.8594497133838360e+01 1.2850978803555639e+01 2.8010025493706157e+00 0 0 0
4591 16 1 5.9999999999999998e-02 2.6176137827302110e+01 1.5181338273217904e+01 2.9177195341737012e+00 0 0 0
4592 16 1 5.9999999999999998e-02 2.6247926441829875e+01 1.5349166985264572e+01 1.2433592181738968e+00 0 0 0
4590 16 3 8.0000000000000002e-02 2.6165904154128910e+01 1.5811843821965098e+01 2.0957213036121045e+00 0 0 0
4593 16 1 5.9999999999999998e-02 2.7230814327986039e+01 1.7136360811471381e+01 1.2849777152229156e+00 0 0 0
4594 16 1 5.9999999999999998e-02 2.6985838656534320e+01 1.7272719071806154e+01 2.8495302259289312e+00 0 0 0
4595 16 2 -1.2000000000000000e-01 2.7156693134242840e+01 1.6496411265419322e+01 2.1300843616467304e+00 0 0 0
4598 16 1 5.9999999999999998e-02 2.8390887430152393e+01 1.5083914053347176e+01 1.2772029984758382e+00 0 0 0
4597 16 1 5.9999999999999998e-02 2.8505539110356288e+01 1.5111996653687326e+01 2.9941130208370232e+00 0 0 0
4596 16 2 -1.2000000000000000e-01 2.8438789211404263e+01 1.5803381673536510e+01 2.1104274883084688e+00 0 0 0
4601 16 2 -1.2000000000000000e-01 2.9726321035352857e+01 1.6487536893102600e+01 1.9260682994855589e+00 0 0 0
4600 16 1 5.9999999999999998e-02 2.9694622480601062e+01 1.7262190986565287e+01 1.1221353265289602e+00 0 0 0
4599 16 1 5.9999999999999998e-02 2.9666942106225299e+01 1.7140433466146561e+01 2.8170414605473897e+00 0 0 0
3377 12 1 5.9999999999999998e-02 2.9740813656511644e+01 1.4050258947857740e+01 4.9821450301416998e+00 0 0 0
4896 17 1 5.9999999999999998e-02 2.9725915185920009e+01 1.6396218629889393e+01 5.3189842741326068e+00 0 0 0
3367 12 2 -1.2000000000000000e-01 2.4987971897526716e+01 1.3567184520974960e+01 5.6681863638932501e+00 0 0 0
4891 17 6 5.0000000000000000e-01 2.7203070991066078e+01 1.7254030700796264e+01 6.0159883067783575e+00 0 0 0
3371 12 6 5.0000000000000000e-01 2.6244958726798078e+01 1.2715135818023219e+01 5.8040891690105854e+00 0 0 0
3379 12 2 -1.2000000000000000e-01 2.9743476774308856e+01 1.3481363940339275e+01 5.9230791753510648e+00 0 0 0
4588 16 5 2.9999999999999999e-01 2.4826896586250481e+01 1.7849985347698620e+01 2.0606389193021313e+00 0 0 0
4894 17 3 8.0000000000000002e-02 2.9891341562836082e+01 1.7134341211785173e+01 5.9940623258680876e+00 0 0 0
3373 12 4 -5.0000000000000000e-01 2.7515123666572176e+01 1.3438395968715470e+01 5.7881073485074364e+00 0 0 0
4893 17 4 -5.0000000000000000e-01 2.8577614189473572e+01 1.7903000286869947e+01 5.9246010379117351e+00 0 0 0
1805 6 1 5.9999999999999998e-02 8.2661091318954050e-02 7.7417573988972403e+00 2.9854297368575136e+00 1 0 0
3374 12 3 8.0000000000000002e-02 2.8823833670580868e+01 1.2663727678863665e+01 6.0400813400419588e+00 0 0 0
3372 12 5 2.9999999999999999e-01 2.7395540623854593e+01 1.4750355409944611e+01 6.1588161964353194e+00 0 0 0
3087 11 3 8.0000000000000002e-02 3.0985450656848069e+01 1.2045028990829252e+01 2.0494501596196053e+00 0 0 0
3085 11 1 5.9999999999999998e-02 3.0908590217958292e+01 1.2769806349419552e+01 2.8076607117218924e+00 0 0 0
4604 16 1 5.9999999999999998e-02 3.0977636392450393e+01 1.5029872550488715e+01 1.1819634680095126e+00 0 0 0
4603 16 1 5.9999999999999998e-02 3.0896491830100821e+01 1.5146632373300353e+01 2.9529243353147003e+00 0 0 0
4602 16 2 -1.2000000000000000e-01 3.0945017058387567e+01 1.5715936004822222e+01 2.0195666675013411e+00 0 0 0
3086 11 1 5.9999999999999998e-02 3.0978357624051625e+01 1.2536845616215611e+01 1.1321545391139023e+00 0 0 0
4610 16 6 5.0000000000000000e-01 3.4617020303518480e+01 1.6619076658725625e+01 2.0279888803543065e+00 0 0 0
3091 11 7 -5.0000000000000000e-01 3.3722804594981604e+01 1.3161646044697287e+01 2.0169356380128551e+00 0 0 0
3384 12 1 5.9999999999999998e-02 3.2288053312028424e+01 1.3744407540920955e+01 4.8362681919794248e+00 0 0 0
4609 16 5 2.9999999999999999e-01 3.3480931043031305e+01 1.4607183948980683e+01 1.8666257031158096e+00 0 0 0
4606 16 1 5.9999999999999998e-02 3.1882767661053588e+01 1.7068504255345680e+01 1.0967625797223501e+00 0 0 0
4607 16 3 8.0000000000000002e-02 3.1923625986743296e+01 1.6494817608736792e+01 1.9717762643098360e+00 0 0 0
4608 16 4 -5.0000000000000000e-01 3.3323780825314230e+01 1.5942579206680582e+01 2.0254666446133958e+00 0 0 0
3390 12 1 5.9999999999999998e-02 3.4460356605806766e+01 1.3902481193568304e+01 4.8714606135396066e+00 0 0 0
4605 16 1 5.9999999999999998e-02 3.1835799038114256e+01 1.7129505374067001e+01 2.6963152886881110e+00 0 0 0
4908 17 1 5.9999999999999998e-02 3.4590101769704049e+01 1.6338678186098107e+01 5.1432679341263690e+00 0 0 0
4611 16 7 -5.0000000000000000e-01 3.4651120261301124e+01 1.7721882271979492e+01 1.8494450356775534e+00 0 0 0
3385 12 2 -1.2000000000000000e-01 3.2318699005951913e+01 1.3445854269306158e+01 5.8607481643881973e+00 0 0 0
3391 12 3 8.0000000000000002e-02 3.4576726137842783e+01 1.3376413340587879e+01 5.7677048480983606e+00 0 0 0
4902 17 1 5.9999999999999998e-02 3.2221995908757457e+01 1.6217275425516572e+01 5.3866851043749246e+00 0 0 0
4906 17 2 -1.2000000000000000e-01 3.4577863423854808e+01 1.7319096699162710e+01 5.6599286479052777e+00 0 0 0
3386 12 2 -1.2000000000000000e-01 3.3626331258477229e+01 1.2728148083677382e+01 6.0767429858058524e+00 0 0 0
3380 12 2 -1.2000000000000000e-01 3.1094334457849111e+01 1.2802704841339972e+01 6.0034594376737784e+00 0 0 0
4905 17 2 -1.2000000000000000e-01 3.3267894453798782e+01 1.7981915238447534e+01 5.4388725784452330e+00 0 0 0
4900 17 2 -1.2000000000000000e-01 3.2109677715765415e+01 1.7234302945777998e+01 5.8348020347199236e+00 0 0 0
4899 17 2 -1.2000000000000000e-01 3.0826392895402069e+01 1.7824575877107595e+01 5.6732118097242470e+00 0 0 0
47926 158 1 5.9999999999999998e-02 1.6859997714379935e-01 1.7624579109580252e+00 8.3182210576576860e+00 1 1 0
595 2 1 5.9999999999999998e-02 5.1399444598271771e+00 5.5640975447581029e+00 6.6259502525202683e+00 1 0 0
47633 157 1 5.9999999999999998e-02 1.5978521258999807e+00 8.6024318656476106e-01 6.4129682150147964e+00 1 1 0
47927 158 3 8.0000000000000002e-02 1.6447775236772944e-01 1.4174778003657091e+00 9.2499458981146958e+00 1 1 0
589 2 1 5.9999999999999998e-02 2.6657500658862854e+00 5.0873790654791033e+00 6.8563482687053652e+00 1 0 0
592 2 1 5.9999999999999998e-02 4.1650575675989012e+00 3.3345986187390979e+00 6.5460868103806620e+00 1 0 0
586 2 1 5.9999999999999998e-02 1.7409604977321387e+00 3.1518034990278352e+00 6.7081004196662111e+00 1 0 0
884 3 4 -5.0000000000000000e-01 2.6419202745286996e+00 5.2160930053631196e+00 9.6210675951663074e+00 1 0 0
885 3 5 2.9999999999999999e-01 2.7901304745761220e+00 3.9185312401694734e+00 9.3649485405096815e+00 1 0 0
47931 158 7 -5.0000000000000000e-01 2.7771084274252273e+00 2.5995591270763319e+00 9.0953601613521187e+00 1 1 0
889 3 2 -1.2000000000000000e-01 5.2585868374612792e+00 5.3199040117150842e+00 9.8464867427650891e+00 1 0 0
47937 158 1 5.9999999999999998e-02 5.1238934232864315e+00 2.4104318808488596e+00 1.0036023996024532e+01 1 1 0
47935 158 1 5.9999999999999998e-02 5.2835471282102766e+00 2.1426447874068866e+00 8.3050736159105298e+00 1 1 0
890 3 1 5.9999999999999998e-02 5.5223747072939089e+00 4.8786685276761554e+00 1.0799636859586252e+01 1 0 0
888 3 1 5.9999999999999998e-02 5.3786179922435178e+00 4.4598076881702253e+00 9.1631642339664392e+00 1 0 0
47936 158 2 -1.2000000000000000e-01 5.2657188017213787e+00 1.6061100132408355e+00 9.2782578159789697e+00 1 1 0
47930 158 6 5.0000000000000000e-01 2.8121877183038992e+00 1.4989532260829648e+00 9.3151844415915228e+00 1 1 0
47928 158 4 -5.0000000000000000e-01 1.5350691938526257e+00 7.4999475792081205e-01 9.3736665821380747e+00 1 1 0
47933 158 2 -1.2000000000000000e-01 4.1484387194709669e+00 7.5637751465517766e-01 9.4329286158486099e+00 1 1 0
879 3 1 5.9999999999999998e-02 1.6142466175748713e-01 4.7391725988029112e+00 1.0556298185153219e+01 1 0 0
878 3 2 -1.2000000000000000e-01 2.0897343139711702e-01 5.1798979991928933e+00 9.5351895621811096e+00 1 0 0
880 3 1 5.9999999999999998e-02 3.1835508335664658e-01 4.3971393730943360e+00 8.8289353848088936e+00 1 0 0
48230 159 1 5.9999999999999998e-02 3.6602419723044748e+00 3.4553273634060830e+00 1.1879825664295636e+01 1 1 0
48224 159 1 5.9999999999999998e-02 1.4884742167576848e+00 3.2903961680126645e+00 1.1738675871838643e+01 1 1 0
47925 158 1 5.9999999999999998e-02 1.1055394743742150e-01 2.1074190865205469e+00 1.0003954520315951e+01 1 1 0
883 3 3 8.0000000000000002e-02 1.2236776912720169e+00 5.8863453729310020e+00 9.4804036802872282e+00 1 0 0
47934 158 1 5.9999999999999998e-02 4.2195267869809241e+00 8.3737286046356010e-02 1.0273206786956402e+01 1 1 0
886 3 6 5.0000000000000000e-01 3.9013937889555454e+00 5.9870698199576671e+00 9.6414020819011874e+00 1 0 0
53730 1857 9 4.2380000000000001e-01 3.4650952988670269e-02 2.1742823202947101e+00 8.5740520547800912e+01 1 0 0
47648 157 1 5.9999999999999998e-02 8.8297500651782492e+00 1.1414911743176996e+00 6.2474205594841967e+00 1 1 0
604 2 1 5.9999999999999998e-02 1.0166778466210816e+01 5.7027674776290835e+00 6.4057186485504403e+00 1 0 0
47653 157 1 5.9999999999999998e-02 1.1452405669684866e+01 1.1268675344433601e+00 6.4992226084914781e+00 1 1 0
601 2 1 5.9999999999999998e-02 9.1977727355766650e+00 3.4940169402720946e+00 6.7515399547919097e+00 1 0 0
894 3 1 5.9999999999999998e-02 8.0112624777114085e+00 4.7881100554164986e+00 8.7636022586203399e+00 1 0 0
896 3 1 5.9999999999999998e-02 7.8949273464551659e+00 5.0197438757316872e+00 1.0518185620435101e+01 1 0 0
895 3 2 -1.2000000000000000e-01 7.8328268532523229e+00 5.5939235389718585e+00 9.5615148038449433e+00 1 0 0
901 3 6 5.0000000000000000e-01 1.0313441729250290e+01 5.5288263722938318e+00 9.4592050296948464e+00 1 0 0
900 3 7 -5.0000000000000000e-01 1.0349386748979047e+01 4.3684058482416415e+00 9.4846888228503268e+00 1 0 0
47946 158 5 2.9999999999999999e-01 1.0408904914879589e+01 3.0743173807049269e+00 9.7669417003127066e+00 1 1 0
47943 158 1 5.9999999999999998e-02 7.6735756253610630e+00 2.5788698673603099e+00 9.7125537947139780e+00 1 1 0
47942 158 1 5.9999999999999998e-02 7.6419277425428564e+00 1.9560155160857098e+00 8.0064390015808335e+00 1 1 0
47941 158 2 -1.2000000000000000e-01 7.7593056263755917e+00 1.6820432173630195e+00 9.0818083386810251e+00 1 1 0
47947 158 4 -5.0000000000000000e-01 1.0387820271162962e+01 1.7133428098950696e+00 9.5729845873116872e+00 1 1 0
607 2 1 5.9999999999999998e-02 1.1432904822301737e+01 3.6128954320756503e+00 7.0276977821948261e+00 1 0 0
47948 158 3 8.0000000000000002e-02 1.1727228929814967e+01 9.7321438045882680e-01 9.6229599818303182e+00 1 1 0
47945 158 6 5.0000000000000000e-01 9.0460684033369922e+00 9.4773341134086586e-01 9.4232606596903530e+00 1 1 0
47939 158 2 -1.2000000000000000e-01 6.5560845493341988e+00 9.5111599573234007e-01 9.2811447640589240e+00 1 1 0
47940 158 1 5.9999999999999998e-02 6.6513998884796921e+00 4.8696144602660957e-01 1.0309128674336725e+01 1 1 0
47949 158 1 5.9999999999999998e-02 1.1786379836184320e+01 5.5340366331470636e-01 1.0505449580725063e+01 1 1 0
47950 158 1 5.9999999999999998e-02 1.1617664913187543e+01 1.9860683863677947e-01 8.9072475218117280e+00 1 1 0
48246 159 1 5.9999999999999998e-02 1.1270781917490076e+01 4.1387940136755512e+00 1.2036384899736495e+01 1 1 0
47938 158 1 5.9999999999999998e-02 6.4598727061815895e+00 7.7512312600480998e-02 8.6091942477931678e+00 1 1 0
305 2 1 5.9999999999999998e-02 1.2561693094402896e+01 5.5948820294879837e+00 6.5847016754283798e+00 0 0 0
311 2 1 5.9999999999999998e-02 1.5007552368176638e+01 5.4754967927391602e+00 6.6168342920036007e+00 0 0 0
47659 157 1 5.9999999999999998e-02 1.3804268897217135e+01 9.6674329914475865e-01 6.7779848018662081e+00 1 1 0
309 2 1 5.9999999999999998e-02 1.3952777695910926e+01 3.2927932828417776e+00 6.8047193968535691e+00 0 0 0
47951 158 1 5.9999999999999998e-02 1.2806705762018407e+01 1.9869781008466587e+00 8.4113928374087443e+00 1 1 0
47952 158 1 5.9999999999999998e-02 1.2788204179510892e+01 2.5859747563200561e+00 9.9839406298977149e+00 1 1 0
904 3 3 8.0000000000000002e-02 1.3021665272042791e+01 5.5130099363241536e+00 9.3488163317881909e+00 1 0 0
912 3 1 5.9999999999999998e-02 1.5270577933685065e+01 4.5962077965666053e+00 8.7468654555840342e+00 1 0 0
47959 158 2 -1.2000000000000000e-01 1.5230622628246868e+01 1.6224760705486616e+00 9.5248880910613885e+00 1 1 0
47957 158 1 5.9999999999999998e-02 1.5215570312171730e+01 2.5669921534008848e+00 1.0067167489595615e+01 1 1 0
47953 158 2 -1.2000000000000000e-01 1.2764255451889877e+01 1.6010754097391122e+00 9.4337103887891001e+00 1 1 0
47965 158 3 8.0000000000000002e-02 1.7495521206732572e+01 1.6131147834362616e+00 9.3999178605171156e+00 1 1 0
612 3 2 -1.2000000000000000e-01 1.7884927832611016e+01 5.4802359741484761e+00 9.4451227623976219e+00 0 0 0
47963 158 1 5.9999999999999998e-02 1.7534908187979951e+01 2.3777506732045564e+00 1.0085731807022510e+01 1 1 0
47958 158 1 5.9999999999999998e-02 1.5270890003456326e+01 1.8971561579182759e+00 8.4710581345886986e+00 1 1 0
47964 158 1 5.9999999999999998e-02 1.7431863677500456e+01 1.9853042387742073e+00 8.4218991217609034e+00 1 1 0
614 3 1 5.9999999999999998e-02 1.7777257733597260e+01 4.5340522166384050e+00 8.9117630333093221e+00 0 0 0
47954 158 2 -1.2000000000000000e-01 1.3950691070764053e+01 9.1602201013693441e-01 9.7683059266267271e+00 1 1 0
47960 158 2 -1.2000000000000000e-01 1.6514018460195331e+01 9.8535938553569413e-01 9.7375828079584910e+00 1 1 0
906 3 1 5.9999999999999998e-02 1.3027059313141891e+01 4.8757922555218007e+00 8.6350685328477912e+00 1 0 0
905 3 1 5.9999999999999998e-02 1.3099350203427248e+01 4.9388217884308911e+00 1.0175431734544773e+01 1 0 0
911 3 1 5.9999999999999998e-02 1.5461901538761268e+01 5.0552836266335675e+00 1.0332213862513777e+01 1 0 0
613 3 1 5.9999999999999998e-02 1.7914591389944537e+01 5.0627624582612833e+00 1.0453638446269002e+01 0 0 0
910 3 2 -1.2000000000000000e-01 1.5324827867866155e+01 5.5052425634639963e+00 9.3651146191474499e+00 1 0 0
47955 158 1 5.9999999999999998e-02 1.4036238410140838e+01 6.8116126479729877e-01 1.0852100133630955e+01 1 1 0
47961 158 1 5.9999999999999998e-02 1.6589247457510314e+01 6.0957275537465760e-01 1.0711379358764828e+01 1 1 0
48255 159 1 5.9999999999999998e-02 1.6348569836537212e+01 3.3555278135112481e+00 1.1866785387672108e+01 1 1 0
47962 158 1 5.9999999999999998e-02 1.6438462603269947e+01 1.0588038487509152e-01 9.0430006698745959e+00 1 1 0
319 2 2 -1.2000000000000000e-01 1.8748798652324364e+01 3.8375911112461241e+00 6.1768409392897743e+00 0 0 0
325 2 2 -1.2000000000000000e-01 2.1335497701229713e+01 3.9201369632818168e+00 6.2325340640945530e+00 0 0 0
329 2 1 5.9999999999999998e-02 2.2465011054642616e+01 5.4788318116051249e+00 6.5309675198993924e+00 0 0 0
47671 157 1 5.9999999999999998e-02 1.9259211602080445e+01 8.9234310265770156e-01 6.7023100318851654e+00 1 1 0
47677 157 1 5.9999999999999998e-02 2.1525958051145295e+01 8.7798804707669265e-01 6.6099355345283657e+00 1 1 0
323 2 1 5.9999999999999998e-02 1.9963739596716859e+01 5.4990258242740326e+00 6.5531540610046859e+00 0 0 0
320 2 1 5.9999999999999998e-02 1.8871666701200880e+01 3.5382102701520322e+00 7.2284672911618273e+00 0 0 0
326 2 1 5.9999999999999998e-02 2.1443433764006922e+01 3.7163556617052871e+00 7.3059658247133203e+00 0 0 0
619 3 5 2.9999999999999999e-01 2.0124106958981312e+01 3.9522843049103562e+00 9.2258792224180031e+00 0 0 0
618 3 4 -5.0000000000000000e-01 2.0194822269170803e+01 5.2931798938232326e+00 9.3834255593527374e+00 0 0 0
47969 158 7 -5.0000000000000000e-01 2.0208024849224163e+01 2.6017493853780516e+00 9.5057523704195965e+00 1 1 0
624 3 1 5.9999999999999998e-02 2.2848110910110147e+01 4.9711408565860378e+00 1.0802425861348155e+01 0 0 0
622 3 1 5.9999999999999998e-02 2.2907986615117199e+01 4.2111697747155619e+00 9.2654435366752139e+00 0 0 0
623 3 2 -1.2000000000000000e-01 2.2819244213347559e+01 5.1800008198568968e+00 9.7413776797662948e+00 0 0 0
47975 158 1 5.9999999999999998e-02 2.2471526193873565e+01 2.2801886471547150e+00 1.0222619094909424e+01 1 1 0
47973 158 1 5.9999999999999998e-02 2.2584013780011407e+01 1.8820773589695763e+00 8.6052862613059862e+00 1 1 0
47968 158 6 5.0000000000000000e-01 2.0175743718541170e+01 1.5518485940423239e+00 9.5841706412565753e+00 1 1 0
47974 158 2 -1.2000000000000000e-01 2.2637119254745993e+01 1.4552519972686495e+00 9.6044665535922267e+00 1 1 0
47966 158 4 -5.0000000000000000e-01 1.8847676327645306e+01 8.9173943893517416e-01 9.4656995617375248e+00 1 1 0
47971 158 2 -1.2000000000000000e-01 2.1412213065302559e+01 6.6694263215779137e-01 9.8469761285768680e+00 1 1 0
47977 158 2 -1.2000000000000000e-01 2.3953147696311568e+01 9.1074949388296111e-01 9.8327155105769108e+00 1 1 0
47978 158 1 5.9999999999999998e-02 2.3854045197213974e+01 3.7556111123477942e-01 1.0789062286051497e+01 1 1 0
48268 159 1 5.9999999999999998e-02 2.1111730240106898e+01 3.6390831458037742e+00 1.2221510145742917e+01 1 1 0
47976 158 1 5.9999999999999998e-02 2.4065796362889593e+01 1.0488356245142788e-01 9.1080555651864898e+00 1 1 0
48262 159 1 5.9999999999999998e-02 1.8874509115042017e+01 3.6108434183661196e+00 1.1989752263202075e+01 1 1 0
626 3 2 -1.2000000000000000e-01 2.4045108565845059e+01 5.9091056611739488e+00 9.3641087527019966e+00 0 0 0
47972 158 1 5.9999999999999998e-02 2.1597417264578787e+01 2.1288598970909856e-01 1.0825543198018343e+01 1 1 0
620 3 6 5.0000000000000000e-01 2.1554984480156282e+01 5.9299071530700491e+00 9.2979126192832435e+00 0 0 0
340 2 2 -1.2000000000000000e-01 2.8745044512019657e+01 3.6798372423559327e+00 6.2483924478517956e+00 0 0 0
338 2 1 5.9999999999999998e-02 2.7413507712983883e+01 5.2878365175799509e+00 6.3820881358550956e+00 0 0 0
47691 157 1 5.9999999999999998e-02 2.9195507069500778e+01 5.0311554189095220e-01 6.2350857030216114e+00 1 1 0
47686 157 1 5.9999999999999998e-02 2.6959086741064166e+01 8.1443679712739170e-01 6.1816618130732097e+00 1 1 0
335 2 1 5.9999999999999998e-02 2.6393850720083446e+01 3.2457692212671683e+00 6.8632131647045354e+00 0 0 0
628 3 1 5.9999999999999998e-02 2.5455460749591527e+01 4.5074410775460212e+00 8.8437421210316600e+00 0 0 0
47981 158 1 5.9999999999999998e-02 2.4932500574208593e+01 2.4974116248344451e+00 1.0434490437008066e+01 1 1 0
630 3 1 5.9999999999999998e-02 2.5491058908216203e+01 4.8654862059090460e+00 1.0601630404954575e+01 0 0 0
341 2 1 5.9999999999999998e-02 2.8572059102326339e+01 3.6022316870614874e+00 7.3137090035787793e+00 0 0 0
47984 158 5 2.9999999999999999e-01 2.7782994875879588e+01 3.0283490486102220e+00 1.0122352645665652e+01 1 1 0
635 3 6 5.0000000000000000e-01 2.7740844139424240e+01 5.2709106977171558e+00 9.7810490481528394e+00 0 0 0
634 3 7 -5.0000000000000000e-01 2.7749377301209162e+01 4.2353507594552937e+00 1.0106435167333265e+01 0 0 0
47980 158 1 5.9999999999999998e-02 2.4962090506077026e+01 2.2957643617211319e+00 8.7331257504604540e+00 1 1 0
47979 158 2 -1.2000000000000000e-01 2.5135901494355959e+01 1.7463061942405869e+00 9.7048096644487689e+00 1 1 0
47985 158 4 -5.0000000000000000e-01 2.7840694760686947e+01 1.6909725931128190e+00 9.8543652766251597e+00 1 1 0
47983 158 6 5.0000000000000000e-01 2.6472974736831620e+01 9.1631123890671062e-01 9.8719143855938487e+00 1 1 0
47986 158 3 8.0000000000000002e-02 2.9183343666108879e+01 9.4064844410194759e-01 9.7775669640941256e+00 1 1 0
629 3 2 -1.2000000000000000e-01 2.5329003989621491e+01 5.3176066020245258e+00 9.5992500846999551e+00 0 0 0
47987 158 1 5.9999999999999998e-02 2.9329045051133502e+01 4.8353109910035152e-01 1.0659182671477884e+01 1 1 0
47991 158 2 -1.2000000000000000e-01 3.0266771545134951e+01 1.4402081992088460e+00 9.4072437016576931e+00 1 1 0
47989 158 1 5.9999999999999998e-02 3.0134423289326122e+01 1.8540453571509721e+00 8.4333803908162963e+00 1 1 0
47988 158 1 5.9999999999999998e-02 2.9017176356680256e+01 3.1309787562020758e-01 9.0337914909887100e+00 1 1 0
343 2 1 5.9999999999999998e-02 2.9929755657259594e+01 5.2770933441101349e+00 6.5373640925931165e+00 0 0 0
638 3 3 8.0000000000000002e-02 3.0470786236281466e+01 5.2421478948638915e+00 9.6669907672602058e+00 0 0 0
48284 159 1 5.9999999999999998e-02 2.8769397723674253e+01 3.3276347227496514e+00 1.2050682429956852e+01 1 1 0
637 3 4 -5.0000000000000000e-01 2.9119554034053774e+01 5.9924880799269138e+00 9.6632672139353790e+00 0 0 0
639 3 1 5.9999999999999998e-02 3.0488319160380087e+01 4.7059430021417308e+00 1.0504753639442683e+01 0 0 0
48277 159 1 5.9999999999999998e-02 2.6256929934132653e+01 3.2002478030349870e+00 1.2160920183653005e+01 1 1 0
47990 158 1 5.9999999999999998e-02 3.0449458175876092e+01 2.2600682401852925e+00 1.0173656711440232e+01 1 1 0
640 3 1 5.9999999999999998e-02 3.0457272765382246e+01 4.6642856280615073e+00 8.8094125798522693e+00 0 0 0
47697 157 1 5.9999999999999998e-02 3.1485042985719243e+01 1.1587021375318381e-01 6.6185702469154624e+00 1 1 0
349 2 1 5.9999999999999998e-02 3.2301656419882015e+01 5.0858566506753702e+00 6.6392634227608243e+00 0 0 0
347 2 1 5.9999999999999998e-02 3.1432069354519790e+01 3.1194162683924751e+00 6.9329241616377582e+00 0 0 0
646 3 1 5.9999999999999998e-02 3.2765578545434273e+01 4.5909357972941569e+00 8.8630291605125340e+00 0 0 0
645 3 1 5.9999999999999998e-02 3.2833721819851036e+01 4.7922186718943882e+00 1.0658261187937995e+01 0 0 0
644 3 2 -1.2000000000000000e-01 3.2777377263033145e+01 5.3692821093752450e+00 9.6945971462687517e+00 0 0 0
47995 158 1 5.9999999999999998e-02 3.2942661399575861e+01 2.0817245863152429e+00 9.9646311396850766e+00 1 1 0
47997 158 2 -1.2000000000000000e-01 3.2830280455218038e+01 1.2172406429018385e+00 9.3088576789397983e+00 1 1 0
47996 158 1 5.9999999999999998e-02 3.2832183029176846e+01 1.6530381274403874e+00 8.3630872885858150e+00 1 1 0
47992 158 2 -1.2000000000000000e-01 3.1495844578953463e+01 6.5721849732711612e-01 9.5302466402185342e+00 1 1 0
47998 158 2 -1.2000000000000000e-01 3.4033016940586805e+01 3.8536462206864713e-01 9.3339626601763452e+00 1 1 0
47993 158 1 5.9999999999999998e-02 3.1511734484311834e+01 2.5110990819666973e-01 1.0531336113769395e+01 1 1 0
643 3 2 -1.2000000000000000e-01 3.1439528745398892e+01 5.9951656544586172e+00 9.6176630707122222e+00 0 0 0
882 3 1 5.9999999999999998e-02 1.2944074463242565e+00 6.3625059789106562e+00 8.6048850037580511e+00 1 0 0
2109 7 1 5.9999999999999998e-02 3.8511200510144796e+00 9.9101390952830624e+00 6.4471960854965458e+00 1 0 0
2106 7 1 5.9999999999999998e-02 2.6314645703572217e+00 7.6955599280338793e+00 6.7341306194698003e+00 1 0 0
881 3 1 5.9999999999999998e-02 1.1944842501797486e+00 6.5298386750981079e+00 1.0209694777888787e+01 1 0 0
2112 7 1 5.9999999999999998e-02 5.3082665988171405e+00 7.9259338187537436e+00 6.8364120235317634e+00 1 0 0
887 3 7 -5.0000000000000000e-01 3.6849558010161947e+00 7.1145687145958254e+00 9.5359196704626914e+00 1 0 0
2400 8 1 5.9999999999999998e-02 1.3468750592713907e+00 9.5125231726412007e+00 8.4005814562307801e+00 1 0 0
2399 8 1 5.9999999999999998e-02 1.3235928021355394e+00 9.0795675696306084e+00 1.0086799850720107e+01 1 0 0
2398 8 2 -1.2000000000000000e-01 1.2453192174448391e+00 9.9766311860346875e+00 9.3850222519528792e+00 1 0 0
2405 8 5 2.9999999999999999e-01 3.6825855680482618e+00 8.7911656672692668e+00 9.4836397212584185e+00 1 0 0
2402 8 1 5.9999999999999998e-02 2.2505891612356508e+00 1.1329223379645596e+01 8.6494869948726905e+00 1 0 0
2401 8 1 5.9999999999999998e-02 2.1575979221054444e+00 1.1296623986773934e+01 1.0342467258136965e+01 1 0 0
2403 8 3 8.0000000000000002e-02 2.2259560401284593e+00 1.0776156407955423e+01 9.5146631619834849e+00 1 0 0
2406 8 6 5.0000000000000000e-01 4.9810631898738613e+00 1.0849746670040869e+01 9.5701776888775623e+00 1 0 0
2404 8 4 -5.0000000000000000e-01 3.6173703288820569e+00 1.0097947561945418e+01 9.5454393751170308e+00 1 0 0
2407 8 7 -5.0000000000000000e-01 4.9304732814661989e+00 1.1986104601567419e+01 9.4231773177664255e+00 1 0 0
1173 4 1 5.9999999999999998e-02 1.4105962482033887e-01 7.7908272067078439e+00 1.2003363993136009e+01 1 0 0
2118 7 5 2.9999999999999999e-01 8.9277175868761098e+00 1.0695647192797596e+01 6.0908444866794893e+00 1 0 0
2120 7 3 8.0000000000000002e-02 1.0343125838588133e+01 8.5763669296348208e+00 6.1440698070966953e+00 1 0 0
3636 12 7 -5.0000000000000000e-01 8.6635795013169208e+00 1.1919803037572200e+01 6.1904688170508795e+00 1 0 0
2115 7 1 5.9999999999999998e-02 6.2003829406160724e+00 1.0183098639533885e+01 6.5584962097848614e+00 1 0 0
2124 7 1 5.9999999999999998e-02 1.1314586032188442e+01 1.0080792289959145e+01 6.7658315403903773e+00 1 0 0
893 3 1 5.9999999999999998e-02 6.2610083002105812e+00 6.9581170566974384e+00 1.0332697956964147e+01 1 0 0
891 3 1 5.9999999999999998e-02 6.2930964210124838e+00 6.5924800666114880e+00 8.5987087485149534e+00 1 0 0
2409 8 2 -1.2000000000000000e-01 6.2618775639855473e+00 9.9903866068660090e+00 9.8541157839805464e+00 1 0 0
2410 8 1 5.9999999999999998e-02 6.3893142549371280e+00 9.5509185445015703e+00 1.0798978858065070e+01 1 0 0
892 3 2 -1.2000000000000000e-01 6.4089241569454378e+00 6.1832421863310598e+00 9.6210355745884151e+00 1 0 0
2408 8 1 5.9999999999999998e-02 6.4172605745274858e+00 9.1746812707117087e+00 9.1565636121859395e+00 1 0 0
903 3 4 -5.0000000000000000e-01 1.1669808300086011e+01 6.2319061145826673e+00 9.4469900681241423e+00 1 0 0
897 3 2 -1.2000000000000000e-01 8.9888744138566032e+00 6.4249762112444699e+00 9.4957140018442843e+00 1 0 0
898 3 1 5.9999999999999998e-02 8.7307836235191907e+00 7.0029598453501469e+00 8.6130361994465634e+00 1 0 0
2121 7 1 5.9999999999999998e-02 1.0394425915791951e+01 8.1042436370001223e+00 7.0001804687181721e+00 1 0 0
899 3 1 5.9999999999999998e-02 8.8369090322473376e+00 7.2349810506679333e+00 1.0277719265222073e+01 1 0 0
902 3 5 2.9999999999999999e-01 1.1619697707425571e+01 7.5472161651679768e+00 9.7334974614759613e+00 1 0 0
2411 8 1 5.9999999999999998e-02 7.4098008708106500e+00 1.1191007270449452e+01 8.5895555997385173e+00 1 0 0
2413 8 1 5.9999999999999998e-02 7.4134035938536949e+00 1.1791221717939521e+01 1.0236580578082885e+01 1 0 0
2412 8 2 -1.2000000000000000e-01 7.4477508721406176e+00 1.0821703083436512e+01 9.6028982201303812e+00 1 0 0
2416 8 1 5.9999999999999998e-02 8.7092363926180152e+00 9.6144405122703080e+00 1.0741322448409861e+01 1 0 0
2414 8 1 5.9999999999999998e-02 8.7527233501113955e+00 9.3361129347699876e+00 9.0005765928642418e+00 1 0 0
2415 8 2 -1.2000000000000000e-01 8.7333254143056021e+00 1.0188764258748812e+01 9.7745701571632608e+00 1 0 0
2417 8 2 -1.2000000000000000e-01 1.0050564048358815e+01 1.0906599492234774e+01 9.7059126465187990e+00 1 0 0
2421 8 6 5.0000000000000000e-01 1.1303100580772218e+01 1.0012306320325893e+01 9.5889440312945791e+00 1 0 0
2420 8 7 -5.0000000000000000e-01 1.1115445556802564e+01 8.9694570356626837e+00 9.5346775181771175e+00 1 0 0
2418 8 1 5.9999999999999998e-02 9.9877696929431643e+00 1.1703929529244144e+01 8.9696258009353738e+00 1 0 0
2419 8 1 5.9999999999999998e-02 1.0037278544789476e+01 1.1594269684775668e+01 1.0572318968728160e+01 1 0 0
1198 4 1 5.9999999999999998e-02 1.1477847351868631e+01 6.4448705797661505e+00 1.2173195752225547e+01 1 0 0
1195 4 1 5.9999999999999998e-02 1.0004273638721410e+01 8.2172628140668564e+00 1.2107301992443658e+01 1 0 0
1831 7 1 5.9999999999999998e-02 1.6124167712497357e+01 9.6730626290149875e+00 6.2748654801160981e+00 0 0 0
1825 7 1 5.9999999999999998e-02 1.3939852045775192e+01 9.8571767187648813e+00 6.4824041840381605e+00 0 0 0
611 3 2 -1.2000000000000000e-01 1.6645399209128080e+01 6.1612699731545986e+00 9.2714082263337527e+00 0 0 0
909 3 2 -1.2000000000000000e-01 1.4039386450263242e+01 6.2177479526272617e+00 9.2949390277406199e+00 1 0 0
610 3 1 5.9999999999999998e-02 1.6701360292088676e+01 6.6611724675541328e+00 8.3039666891042536e+00 0 0 0
2127 7 1 5.9999999999999998e-02 1.2612687035512558e+01 7.9471813535280260e+00 7.0350490522283362e+00 1 0 0
907 3 1 5.9999999999999998e-02 1.4068517485504898e+01 6.8814220575636629e+00 8.4358534516385841e+00 1 0 0
1829 7 1 5.9999999999999998e-02 1.5220238717348044e+01 7.7544639300308820e+00 6.6575725443531484e+00 0 0 0
2423 8 4 -5.0000000000000000e-01 1.2687366226950964e+01 1.0626299232377283e+01 9.7317708922641568e+00 1 0 0
609 3 1 5.9999999999999998e-02 1.6665437537121544e+01 6.9537491250084162e+00 9.9919885656961558e+00 0 0 0
908 3 1 5.9999999999999998e-02 1.4080400545078952e+01 6.8724364631445276e+00 1.0096020994151623e+01 1 0 0
2426 8 1 5.9999999999999998e-02 1.3854882777183391e+01 9.0921645216476552e+00 8.9971375083182732e+00 1 0 0
2425 8 1 5.9999999999999998e-02 1.4117601023679633e+01 9.3276802457707948e+00 1.0568577761764358e+01 1 0 0
2424 8 3 8.0000000000000002e-02 1.3954578610596339e+01 9.8361300906069928e+00 9.6983002801880271e+00 1 0 0
2427 8 1 5.9999999999999998e-02 1.4848599498134336e+01 1.1121731172282576e+01 8.6182801980677457e+00 1 0 0
2429 8 2 -1.2000000000000000e-01 1.4959391614391970e+01 1.0513729764492794e+01 9.5113883125073144e+00 1 0 0
2432 8 1 5.9999999999999998e-02 1.6302623389852677e+01 9.0041094920672382e+00 8.8215918936919611e+00 1 0 0
2431 8 1 5.9999999999999998e-02 1.6332434947194134e+01 9.5916363103254181e+00 1.0518307703084242e+01 1 0 0
2430 8 2 -1.2000000000000000e-01 1.6272354266600917e+01 9.9064101017125950e+00 9.5034742971408033e+00 1 0 0
2131 8 2 -1.2000000000000000e-01 1.7464904580128483e+01 1.0624985355181980e+01 9.1570430378460035e+00 0 0 0
2130 8 1 5.9999999999999998e-02 1.7431309660313907e+01 1.0880083102237283e+01 8.0672093912796328e+00 0 0 0
2129 8 1 5.9999999999999998e-02 1.7603420861387445e+01 1.1528512492789030e+01 9.7741712632137130e+00 0 0 0
2428 8 1 5.9999999999999998e-02 1.4982955924134760e+01 1.1319610279879575e+01 1.0345483964630500e+01 1 0 0
1202 4 1 5.9999999999999998e-02 1.2436595398654015e+01 8.6627430274891939e+00 1.2121004711771381e+01 1 0 0
1211 4 1 5.9999999999999998e-02 1.7726266944173908e+01 8.5022028609989881e+00 1.2177287311389323e+01 1 0 0
2422 8 5 2.9999999999999999e-01 1.2610146904966467e+01 1.1976728155686706e+01 9.8816081634626922e+00 1 0 0
1849 7 1 5.9999999999999998e-02 2.3941895009746069e+01 9.9384883683417318e+00 6.4289980815446297e+00 0 0 0
617 3 3 8.0000000000000002e-02 1.8919554081264124e+01 6.1223946652811598e+00 9.1125378399113686e+00 0 0 0
1843 7 1 5.9999999999999998e-02 2.1523881172633573e+01 9.8645877438699685e+00 6.2472918939217594e+00 0 0 0
616 3 1 5.9999999999999998e-02 1.8897507702636723e+01 6.3689331898072075e+00 8.0728880539312815e+00 0 0 0
625 3 1 5.9999999999999998e-02 2.3977551589534048e+01 6.2818827402769157e+00 8.3307919167769384e+00 0 0 0
2134 8 1 5.9999999999999998e-02 1.8472366899950444e+01 8.9434367281501483e+00 8.7194161331226621e+00 0 0 0
615 3 1 5.9999999999999998e-02 1.8919429967469071e+01 6.9865796326881462e+00 9.6625669364295383e+00 0 0 0
2133 8 1 5.9999999999999998e-02 1.8825549844730855e+01 9.5640709164834110e+00 1.0271055088693576e+01 0 0 0
1846 7 1 5.9999999999999998e-02 2.2711190184769592e+01 7.8453589242622108e+00 6.6797832742113084e+00 0 0 0
2132 8 2 -1.2000000000000000e-01 1.8745469825690762e+01 9.8555054819458459e+00 9.2247725907811535e+00 0 0 0
621 3 7 -5.0000000000000000e-01 2.1635975038979975e+01 6.9363967849597570e+00 8.9134411915986167e+00 0 0 0
1840 7 1 5.9999999999999998e-02 2.0296318809836777e+01 7.9047643743365237e+00 6.9436514869290491e+00 0 0 0
2139 8 5 2.9999999999999999e-01 2.1390438527240896e+01 8.4261276446357289e+00 8.9926122622915052e+00 0 0 0
2136 8 1 5.9999999999999998e-02 1.9718223004770980e+01 1.0646358975459208e+01 7.8496325644445921e+00 0 0 0
2135 8 1 5.9999999999999998e-02 1.9753261750647969e+01 1.1283461420948990e+01 9.4990495802614952e+00 0 0 0
2137 8 3 8.0000000000000002e-02 1.9790702365890237e+01 1.0439967103931640e+01 8.8381455502261694e+00 0 0 0
2138 8 4 -5.0000000000000000e-01 2.1197089854412887e+01 9.7057901278760443e+00 9.0538821218761925e+00 0 0 0
2140 8 6 5.0000000000000000e-01 2.2482446888281238e+01 1.0453107566201977e+01 9.2620235533922788e+00 0 0 0
2143 8 2 -1.2000000000000000e-01 2.3736118168898610e+01 9.6338452160856924e+00 9.5592944157314594e+00 0 0 0
627 3 1 5.9999999999999998e-02 2.4139587427149440e+01 6.8590784764007138e+00 9.9716733873261152e+00 0 0 0
2142 8 1 5.9999999999999998e-02 2.3953404591170177e+01 8.8180448326847021e+00 8.8137075313024447e+00 0 0 0
2144 8 1 5.9999999999999998e-02 2.3774931882316807e+01 9.1046077185211729e+00 1.0481547906258561e+01 0 0 0
2141 8 7 -5.0000000000000000e-01 2.2550611864261626e+01 1.1537668535904208e+01 9.2699316305164938e+00 0 0 0
920 4 1 5.9999999999999998e-02 2.2331445635203565e+01 8.4639498920554619e+00 1.2128736961625659e+01 0 0 0
914 4 1 5.9999999999999998e-02 2.0189569723726894e+01 8.0095613881947259e+00 1.1826859754404136e+01 0 0 0
1216 4 1 5.9999999999999998e-02 1.8797503051636792e+01 6.3585046446038671e+00 1.2161263284535552e+01 1 0 0
1854 7 3 8.0000000000000002e-02 2.7917683018744018e+01 8.2423608217725004e+00 6.3205154546443651e+00 0 0 0
1860 7 2 -1.2000000000000000e-01 3.0199896032496230e+01 8.1718078791281048e+00 6.2950291243480994e+00 0 0 0
631 3 2 -1.2000000000000000e-01 2.6533005709346131e+01 6.0424516496107303e+00 9.4366386687078680e+00 0 0 0
1858 7 1 5.9999999999999998e-02 2.8882054283258078e+01 9.9622542388760067e+00 6.2238673206373036e+00 0 0 0
632 3 1 5.9999999999999998e-02 2.6517175817198190e+01 6.5082783135522586e+00 8.4807547256991000e+00 0 0 0
633 3 1 5.9999999999999998e-02 2.6318958188809592e+01 6.8945066348877413e+00 1.0082242261610418e+01 0 0 0
2145 8 1 5.9999999999999998e-02 2.4782996582517629e+01 1.1190064196634179e+01 8.5353058131098933e+00 0 0 0
1855 7 1 5.9999999999999998e-02 2.7828037858607164e+01 8.2642362465443995e+00 7.3465702827365718e+00 0 0 0
636 3 5 2.9999999999999999e-01 2.9086547981168611e+01 7.3267399206690174e+00 9.7601287996892854e+00 0 0 0
2146 8 2 -1.2000000000000000e-01 2.4889164988251530e+01 1.0472309812653670e+01 9.3559690421205062e+00 0 0 0
2148 8 1 5.9999999999999998e-02 2.6311642979180064e+01 8.8969281865901504e+00 8.8660366789505431e+00 0 0 0
2150 8 1 5.9999999999999998e-02 2.6317867808978743e+01 9.4455490193944485e+00 1.0430230995239672e+01 0 0 0
2149 8 2 -1.2000000000000000e-01 2.6259368527120600e+01 9.8360500498089518e+00 9.4095738568951592e+00 0 0 0
2152 8 1 5.9999999999999998e-02 2.7346824390453168e+01 1.1092536326455818e+01 8.2806570977349097e+00 0 0 0
2151 8 2 -1.2000000000000000e-01 2.7457914950161243e+01 1.0631950597467467e+01 9.2571690940411138e+00 0 0 0
2154 8 7 -5.0000000000000000e-01 2.8835292050110237e+01 8.7197095455158298e+00 9.6853842851410850e+00 0 0 0
2155 8 6 5.0000000000000000e-01 2.8808300016044065e+01 9.8218271078881401e+00 9.3824240907158671e+00 0 0 0
2157 8 4 -5.0000000000000000e-01 3.0168905844889064e+01 1.0480751083965245e+01 9.2653278463784829e+00 0 0 0
1861 7 1 5.9999999999999998e-02 3.0361132970444075e+01 7.9343229634157808e+00 7.3007660420512899e+00 0 0 0
2147 8 1 5.9999999999999998e-02 2.4821695449764334e+01 1.1139416066743957e+01 1.0186409724725772e+01 0 0 0
2153 8 1 5.9999999999999998e-02 2.7466968126083916e+01 1.1532645603229216e+01 9.9238392655866186e+00 0 0 0
2156 8 5 2.9999999999999999e-01 3.0076051323329700e+01 1.1803954314397451e+01 9.3771253545558260e+00 0 0 0
936 4 1 5.9999999999999998e-02 3.0192042062424701e+01 7.9053760691928670e+00 1.2045984219705097e+01 0 0 0
649 3 2 -1.2000000000000000e-01 3.4048912189839221e+01 6.1478865743054421e+00 9.5601056091779171e+00 0 0 0
2168 8 1 5.9999999999999998e-02 3.4974585050226089e+01 1.0884245248144062e+01 8.3614663959070761e+00 0 0 0
648 3 1 5.9999999999999998e-02 3.4062026308034810e+01 6.7737241828741128e+00 8.6619312704244056e+00 0 0 0
1863 7 1 5.9999999999999998e-02 3.1620848021791158e+01 9.6228280081793045e+00 6.6853715363971862e+00 0 0 0
641 3 1 5.9999999999999998e-02 3.1448017796108022e+01 6.4905663455974505e+00 8.6309927151212538e+00 0 0 0
1867 7 1 5.9999999999999998e-02 3.2802539905999232e+01 7.5030061998422228e+00 6.7818960610260994e+00 0 0 0
647 3 1 5.9999999999999998e-02 3.4279298848581028e+01 6.7363851455752570e+00 1.0442164862312053e+01 0 0 0
642 3 1 5.9999999999999998e-02 3.1268062679768086e+01 6.7857783666269933e+00 1.0309346421863310e+01 0 0 0
2160 8 1 5.9999999999999998e-02 3.1606873649882981e+01 8.9632282249848547e+00 8.9489296568548227e+00 0 0 0
2159 8 1 5.9999999999999998e-02 3.1371677773524766e+01 9.3737545594130776e+00 1.0510916956929753e+01 0 0 0
2158 8 3 8.0000000000000002e-02 3.1446397984701736e+01 9.7164264128626403e+00 9.5594695182000482e+00 0 0 0
2161 8 1 5.9999999999999998e-02 3.2487988253905606e+01 1.0797479064836409e+01 8.4379998092853086e+00 0 0 0
2163 8 2 -1.2000000000000000e-01 3.2513900145973587e+01 1.0368354225764337e+01 9.4246761817199047e+00 0 0 0
2165 8 1 5.9999999999999998e-02 3.3917508698356613e+01 9.1983024047591204e+00 1.0449767282951877e+01 0 0 0
2166 8 1 5.9999999999999998e-02 3.3849970422939649e+01 8.9185610040620134e+00 8.6655926937636689e+00 0 0 0
2164 8 2 -1.2000000000000000e-01 3.3814249715263983e+01 9.6684782450437581e+00 9.4413299988314705e+00 0 0 0
2162 8 1 5.9999999999999998e-02 3.2655671382097111e+01 1.1116175919700302e+01 1.0194279160490337e+01 0 0 0
3626 12 1 5.9999999999999998e-02 3.6771865023313590e+00 1.2190102230467316e+01 6.7654194407274844e+00 1 0 0
3629 12 1 5.9999999999999998e-02 4.6972653519193521e+00 1.4406966913626485e+01 6.5424555412345473e+00 1 0 0
5146 17 1 5.9999999999999998e-02 4.7968645195950694e+00 1.6679164084551704e+01 6.8621570357536328e+00 1 0 0
3925 13 5 2.9999999999999999e-01 4.7999819782774491e+00 1.3252559358504742e+01 9.3782792114954248e+00 1 0 0
3920 13 1 5.9999999999999998e-02 2.1313823820165192e+00 1.3950150035329612e+01 8.6382296597298396e+00 1 0 0
3919 13 1 5.9999999999999998e-02 2.2708184424722972e+00 1.3804131664478822e+01 1.0460467670687441e+01 1 0 0
3915 13 1 5.9999999999999998e-02 1.0934231900048181e+00 1.5897871429180485e+01 1.0599095690820981e+01 1 0 0
3916 13 1 5.9999999999999998e-02 9.3696106361176390e-01 1.5777032590331476e+01 8.8182276561452877e+00 1 0 0
3918 13 2 -1.2000000000000000e-01 2.2707988960276877e+00 1.4510740813048953e+01 9.5800710533828397e+00 1 0 0
3924 13 4 -5.0000000000000000e-01 4.6858487171209937e+00 1.4585002375380313e+01 9.4925394045632299e+00 1 0 0
3921 13 1 5.9999999999999998e-02 3.2204126604052035e+00 1.5958516841364400e+01 1.0128522905177926e+01 1 0 0
3922 13 1 5.9999999999999998e-02 3.3247417636496537e+00 1.5714354120439801e+01 8.5952687562517234e+00 1 0 0
3923 13 3 8.0000000000000002e-02 3.3024965873556962e+00 1.5196825486596554e+01 9.4337726091501946e+00 1 0 0
3917 13 2 -1.2000000000000000e-01 1.0066957136298020e+00 1.5202364376796242e+01 9.6949488176107277e+00 1 0 0
5445 18 5 2.9999999999999999e-01 6.0028576568008667e+00 1.7612200312257208e+01 9.5759490776598835e+00 1 0 0
3927 13 7 -5.0000000000000000e-01 6.0889487391556738e+00 1.6304355835506016e+01 9.3840423170254290e+00 1 0 0
5434 18 1 5.9999999999999998e-02 7.9460009043647417e-01 1.8017745071805550e+01 8.9536286738207149e+00 1 0 0
3926 13 6 5.0000000000000000e-01 6.0143896200010101e+00 1.5274387194473153e+01 9.5014373388762170e+00 1 0 0
2706 9 1 5.9999999999999998e-02 5.9453968238044776e+00 1.2581831040971112e+01 1.2088647016753661e+01 1 0 0
5151 17 2 -1.2000000000000000e-01 7.2604887367509194e+00 1.7505346237871414e+01 6.1420199949925234e+00 1 0 0
3632 12 1 5.9999999999999998e-02 5.9710582518324591e+00 1.2526081828224216e+01 7.0453266429424026e+00 1 0 0
3638 12 5 2.9999999999999999e-01 9.8310343959620941e+00 1.5093984212235210e+01 6.0264414706912817e+00 1 0 0
5156 17 7 -5.0000000000000000e-01 9.7408229960752752e+00 1.6337469786508301e+01 6.1866584491578704e+00 1 0 0
3640 12 3 8.0000000000000002e-02 1.1208936303925938e+01 1.2971100488246618e+01 6.1863141728468722e+00 1 0 0
3635 12 1 5.9999999999999998e-02 7.1472837992857086e+00 1.4447885479656369e+01 6.7512001037887011e+00 1 0 0
3641 12 1 5.9999999999999998e-02 1.1054735139194069e+01 1.2701297505839834e+01 7.1628005984374825e+00 1 0 0
5152 17 1 5.9999999999999998e-02 7.2936844967598899e+00 1.7066384560918237e+01 7.0733396512276503e+00 1 0 0
3928 13 1 5.9999999999999998e-02 7.4260401720458029e+00 1.3576728695460190e+01 8.9344152695409189e+00 1 0 0
3930 13 1 5.9999999999999998e-02 7.4597824110186330e+00 1.4017991928577137e+01 1.0588135980047598e+01 1 0 0
3934 13 1 5.9999999999999998e-02 9.9781943028686833e+00 1.3906834515689280e+01 8.7707175964805391e+00 1 0 0
3936 13 1 5.9999999999999998e-02 9.7824924341059525e+00 1.3927877414461708e+01 1.0509853587615060e+01 1 0 0
3929 13 2 -1.2000000000000000e-01 7.3138573940672433e+00 1.4475708943038761e+01 9.5936874070126645e+00 1 0 0
3935 13 2 -1.2000000000000000e-01 9.8471212436998350e+00 1.4564248971955209e+01 9.6545923609262143e+00 1 0 0
3931 13 1 5.9999999999999998e-02 8.5896321302103562e+00 1.5878661803684874e+01 8.6085015828484988e+00 1 0 0
3933 13 1 5.9999999999999998e-02 8.5400754696631171e+00 1.5941244748442823e+01 1.0310400940242960e+01 1 0 0
3932 13 2 -1.2000000000000000e-01 8.5485924596393463e+00 1.5230093550600930e+01 9.4775195335981337e+00 1 0 0
3939 13 1 5.9999999999999998e-02 1.0993313248332353e+01 1.6085164750136077e+01 1.0359743860016989e+01 1 0 0
3938 13 1 5.9999999999999998e-02 1.1093982693745103e+01 1.5857973363123007e+01 8.8805880291757902e+00 1 0 0
3937 13 2 -1.2000000000000000e-01 1.1097174699879080e+01 1.5235844172514946e+01 9.7140386314634473e+00 1 0 0
2715 9 1 5.9999999999999998e-02 1.1225348129461016e+01 1.2821984816392270e+01 1.2280738201803066e+01 1 0 0
4226 14 1 5.9999999999999998e-02 6.7891595243105138e+00 1.6935858906139231e+01 1.1830689481355119e+01 1 0 0
4235 14 1 5.9999999999999998e-02 1.2166182864798442e+01 1.7287090029721401e+01 1.2240136622889889e+01 1 0 0
5454 18 1 5.9999999999999998e-02 1.1039023225548112e+01 1.8065856528578848e+01 8.8095009769465964e+00 1 0 0
3345 12 1 5.9999999999999998e-02 1.4852837741005745e+01 1.4449192325741416e+01 6.4017088268507880e+00 0 0 0
3351 12 1 5.9999999999999998e-02 1.7123490399068316e+01 1.4396969657869155e+01 6.0532630512650885e+00 0 0 0
5161 17 1 5.9999999999999998e-02 1.2451765073241166e+01 1.6984599621448591e+01 6.9062161052963189e+00 1 0 0
3644 12 1 5.9999999999999998e-02 1.2412666970592261e+01 1.4501098484377694e+01 6.3215966383308579e+00 1 0 0
3940 13 7 -5.0000000000000000e-01 1.2230084119164674e+01 1.3339855776022652e+01 9.8130361394092702e+00 1 0 0
3941 13 6 5.0000000000000000e-01 1.2283361443874934e+01 1.4368612446490822e+01 9.6779459037728568e+00 1 0 0
3349 12 1 5.9999999999999998e-02 1.6152658825498275e+01 1.2147116864690631e+01 6.2868032136299874e+00 0 0 0
3647 12 1 5.9999999999999998e-02 1.3654685216975622e+01 1.2338461344117709e+01 6.8768283909910668e+00 1 0 0
4869 17 1 5.9999999999999998e-02 1.7203170559617003e+01 1.6626249620797044e+01 6.5714883542543943e+00 0 0 0
3946 13 1 5.9999999999999998e-02 1.4950471346156805e+01 1.3762069333888080e+01 8.5999509314072888e+00 1 0 0
3945 13 1 5.9999999999999998e-02 1.5208726350689018e+01 1.3882893170072288e+01 1.0241871648306821e+01 1 0 0
5167 17 1 5.9999999999999998e-02 1.4667970393183060e+01 1.6987903883111588e+01 6.8330122025220108e+00 1 0 0
3944 13 3 8.0000000000000002e-02 1.5003057378191901e+01 1.4360740180103356e+01 9.3930675940606605e+00 1 0 0
3942 13 5 2.9999999999999999e-01 1.3520589483360251e+01 1.6493836360227000e+01 9.6294760473893568e+00 1 0 0
3943 13 4 -5.0000000000000000e-01 1.3654250395870541e+01 1.5102634990756414e+01 9.6078008896995701e+00 1 0 0
3947 13 1 5.9999999999999998e-02 1.5843113862244977e+01 1.5577154427904922e+01 8.1794410423357906e+00 1 0 0
3948 13 1 5.9999999999999998e-02 1.5962393826030301e+01 1.5962885225543443e+01 9.8467917584251872e+00 1 0 0
3949 13 2 -1.2000000000000000e-01 1.5943544519929620e+01 1.5102432204261754e+01 9.1634762121792352e+00 1 0 0
3950 13 2 -1.2000000000000000e-01 1.7218496890905403e+01 1.4446121611043095e+01 9.3271178889380693e+00 1 0 0
3952 13 1 5.9999999999999998e-02 1.7207452730989967e+01 1.3529909758853494e+01 8.7256444785278848e+00 1 0 0
3951 13 1 5.9999999999999998e-02 1.7347511842683090e+01 1.4093470603528333e+01 1.0345810113961203e+01 1 0 0
5460 18 7 -5.0000000000000000e-01 1.3401094877778640e+01 1.7866542398893749e+01 9.6348678303651223e+00 1 0 0
2722 9 1 5.9999999999999998e-02 1.3660407694214731e+01 1.2680242625260972e+01 1.1941146024249388e+01 1 0 0
5466 18 1 5.9999999999999998e-02 1.6134001434740448e+01 1.7991204957769622e+01 8.8316749895178877e+00 1 0 0
3360 12 1 5.9999999999999998e-02 2.1253212322400383e+01 1.2437461168438618e+01 6.9355279663623302e+00 0 0 0
3366 12 1 5.9999999999999998e-02 2.3677097837325348e+01 1.2170569639607248e+01 6.5135515319833175e+00 0 0 0
3650 13 1 5.9999999999999998e-02 1.8549971646968448e+01 1.5318430270603828e+01 7.8380959190454007e+00 0 0 0
3363 12 1 5.9999999999999998e-02 2.2262788422987555e+01 1.4421698064048087e+01 6.0290889123945055e+00 0 0 0
3649 13 1 5.9999999999999998e-02 1.8542596699352881e+01 1.5982489417652330e+01 9.5667686594102310e+00 0 0 0
3651 13 2 -1.2000000000000000e-01 1.8481719401248547e+01 1.5042746614076934e+01 8.9483205090896938e+00 0 0 0
4880 17 1 5.9999999999999998e-02 2.2277334412733055e+01 1.6563682358494965e+01 6.4993069333566211e+00 0 0 0
3659 13 5 2.9999999999999999e-01 2.2179607725788120e+01 1.2907970941907895e+01 9.1211333106382355e+00 0 0 0
3654 13 1 5.9999999999999998e-02 1.9774352737139477e+01 1.3484057003804523e+01 8.7058425531593056e+00 0 0 0
3653 13 1 5.9999999999999998e-02 1.9820984186390238e+01 1.4168206824538224e+01 1.0311956769541943e+01 0 0 0
3658 13 4 -5.0000000000000000e-01 2.2125233914958624e+01 1.4275011854840947e+01 9.0128950038327034e+00 0 0 0
3652 13 2 -1.2000000000000000e-01 1.9801462742569633e+01 1.4401236397577481e+01 9.2313698589902611e+00 0 0 0
3656 13 1 5.9999999999999998e-02 2.0788162185446719e+01 1.5419392483257463e+01 8.0174301762057461e+00 0 0 0
3655 13 1 5.9999999999999998e-02 2.0797053668580975e+01 1.5763385118925081e+01 9.5897304070386404e+00 0 0 0
3657 13 3 8.0000000000000002e-02 2.0787408412946100e+01 1.5027812989920994e+01 8.9253089493400601e+00 0 0 0
3660 13 6 5.0000000000000000e-01 2.3489863597483428e+01 1.5025935734395832e+01 9.0929815247113019e+00 0 0 0
3661 13 7 -5.0000000000000000e-01 2.3535416169293722e+01 1.6102894683167165e+01 8.9606419405856723e+00 0 0 0
5179 18 5 2.9999999999999999e-01 2.3485971020193308e+01 1.7388517914080857e+01 9.0033228622450459e+00 0 0 0
2434 9 1 5.9999999999999998e-02 2.1317771777380120e+01 1.2734327176311780e+01 1.2182040214724932e+01 0 0 0
2440 9 1 5.9999999999999998e-02 2.3512966962444089e+01 1.2483940142345039e+01 1.1906898120326455e+01 0 0 0
4251 14 1 5.9999999999999998e-02 1.9808636978487790e+01 1.7175636845857060e+01 1.2002503859969915e+01 1 0 0
3954 14 1 5.9999999999999998e-02 2.2473158180166227e+01 1.7411881159828752e+01 1.2178138320435574e+01 0 0 0
2731 9 1 5.9999999999999998e-02 1.8771454147931628e+01 1.2528411745867777e+01 1.1805888310386813e+01 1 0 0
5174 18 1 5.9999999999999998e-02 2.0847850124569174e+01 1.7965499543703320e+01 8.4142594289339563e+00 0 0 0
5472 18 1 5.9999999999999998e-02 1.8410813798318348e+01 1.7881908215033974e+01 8.7321572067351880e+00 1 0 0
3958 14 1 5.9999999999999998e-02 2.3717631470206747e+01 1.5180650909161637e+01 1.2193262430461438e+01 0 0 0
3369 12 1 5.9999999999999998e-02 2.4822144662873477e+01 1.4205839603521797e+01 6.5289192411738552e+00 0 0 0
4890 17 7 -5.0000000000000000e-01 2.7115825259023765e+01 1.6129741440934563e+01 6.1693791919456942e+00 0 0 0
3378 12 1 5.9999999999999998e-02 2.9654552152777356e+01 1.4298699254584132e+01 6.6659674030754035e+00 0 0 0
4886 17 1 5.9999999999999998e-02 2.4604287751934447e+01 1.6945887572449600e+01 6.8702117349852063e+00 0 0 0
3375 12 1 5.9999999999999998e-02 2.8764425072558844e+01 1.2359407183494634e+01 7.0232509341298579e+00 0 0 0
3664 13 1 5.9999999999999998e-02 2.4757548225917766e+01 1.3555489224377760e+01 1.0282768211471540e+01 0 0 0
3662 13 1 5.9999999999999998e-02 2.4949090971468284e+01 1.3341195002552547e+01 8.8251964135569523e+00 0 0 0
3663 13 2 -1.2000000000000000e-01 2.4801037390989205e+01 1.4178033268744253e+01 9.3736883330813328e+00 0 0 0
3668 13 1 5.9999999999999998e-02 2.7405133128348162e+01 1.3595661962128055e+01 8.9916737622750560e+00 0 0 0
3670 13 1 5.9999999999999998e-02 2.7323713189313139e+01 1.3963310378796857e+01 1.0587179165078243e+01 0 0 0
3669 13 2 -1.2000000000000000e-01 2.7337520293011444e+01 1.4489859246498080e+01 9.6243255091497293e+00 0 0 0
3667 13 1 5.9999999999999998e-02 2.5878919284695499e+01 1.5897110463844841e+01 9.9692850324401778e+00 0 0 0
3665 13 1 5.9999999999999998e-02 2.5990235601767314e+01 1.5327511165254119e+01 8.3119778959261179e+00 0 0 0
3666 13 2 -1.2000000000000000e-01 2.6016678640318055e+01 1.4988494430321859e+01 9.3246589375645961e+00 0 0 0
3672 13 1 5.9999999999999998e-02 2.8537495884460284e+01 1.5822603228185351e+01 8.5738014799660647e+00 0 0 0
3673 13 1 5.9999999999999998e-02 2.8526131550443218e+01 1.6146536342734283e+01 1.0195449768296575e+01 0 0 0
3671 13 2 -1.2000000000000000e-01 2.8580858605286174e+01 1.5299082364169921e+01 9.4850079382238857e+00 0 0 0
3675 13 6 5.0000000000000000e-01 2.9842364914779587e+01 1.4375915487070770e+01 9.5052935059747359e+00 0 0 0
3674 13 7 -5.0000000000000000e-01 2.9707217796095382e+01 1.3224182429373853e+01 9.6134102138392912e+00 0 0 0
4895 17 1 5.9999999999999998e-02 2.9938214252993024e+01 1.6714260147675187e+01 6.8810406314932067e+00 0 0 0
2449 9 1 5.9999999999999998e-02 2.8697619366307581e+01 1.2382011155745554e+01 1.2087605569701932e+01 0 0 0
3969 14 1 5.9999999999999998e-02 2.9536202777122764e+01 1.6828865758827860e+01 1.1888620029154671e+01 0 0 0
5182 18 1 5.9999999999999998e-02 2.6121355974675506e+01 1.8034643386596269e+01 8.7273622204907220e+00 0 0 0
3960 14 1 5.9999999999999998e-02 2.4759319687397511e+01 1.6954282961382098e+01 1.2096262551474030e+01 0 0 0
3686 13 1 5.9999999999999998e-02 3.4806375615135629e+01 1.3476394079294812e+01 8.9770105156082405e+00 0 0 0
3383 12 1 5.9999999999999998e-02 3.2242833339436160e+01 1.4295647412231485e+01 6.4825974224616250e+00 0 0 0
3685 13 1 5.9999999999999998e-02 3.4704500761347440e+01 1.4123220274977744e+01 1.0618230570232233e+01 0 0 0
3389 12 1 5.9999999999999998e-02 3.4601497578144183e+01 1.4148608329260904e+01 6.4227385124662186e+00 0 0 0
3387 12 1 5.9999999999999998e-02 3.3716040900464932e+01 1.2446346145330203e+01 7.1237986177608237e+00 0 0 0
3684 13 2 -1.2000000000000000e-01 3.4764143265054123e+01 1.4336810096255542e+01 9.5821140020527995e+00 0 0 0
3381 12 1 5.9999999999999998e-02 3.1180928659410373e+01 1.2381599125620737e+01 6.9990586325132105e+00 0 0 0
3680 13 1 5.9999999999999998e-02 3.2520604973384827e+01 1.3465567978309005e+01 9.0551584562839782e+00 0 0 0
3679 13 1 5.9999999999999998e-02 3.2408381047264584e+01 1.3910191187146545e+01 1.0571836364526945e+01 0 0 0
3676 13 5 2.9999999999999999e-01 3.1169913894433286e+01 1.6269822157360398e+01 9.7214081597654811e+00 0 0 0
3677 13 4 -5.0000000000000000e-01 3.1143457243704187e+01 1.4977909195529303e+01 9.3798291760882968e+00 0 0 0
3681 13 1 5.9999999999999998e-02 3.3399059464890094e+01 1.5193771713082516e+01 8.1998712509328868e+00 0 0 0
3678 13 3 8.0000000000000002e-02 3.2468046475968613e+01 1.4292489839202577e+01 9.6158479705672892e+00 0 0 0
3682 13 1 5.9999999999999998e-02 3.3450518481729219e+01 1.5958422156476454e+01 9.6355923894018822e+00 0 0 0
3683 13 2 -1.2000000000000000e-01 3.3454689240988650e+01 1.4965820727527969e+01 9.2557348373733550e+00 0 0 0
4901 17 1 5.9999999999999998e-02 3.2274318702984061e+01 1.7033229426400176e+01 6.8792465788641195e+00 0 0 0
4907 17 1 5.9999999999999998e-02 3.4651787473663049e+01 1.7062284202126580e+01 6.7557240563346301e+00 0 0 0
5194 18 7 -5.0000000000000000e-01 3.0984394909697162e+01 1.7861361814388061e+01 9.5573433230757789e+00 0 0 0
2456 9 1 5.9999999999999998e-02 3.1087482263052621e+01 1.2306181197737514e+01 1.1626966714193836e+01 0 0 0
3976 14 1 5.9999999999999998e-02 3.2101069896446631e+01 1.7356121526291737e+01 1.2047199127388796e+01 0 0 0
48228 159 1 5.9999999999999998e-02 3.0343153991531082e+00 1.3404912033477265e+00 1.2500626953160088e+01 1 1 0
48233 159 5 2.9999999999999999e-01 5.1622564324402296e+00 1.1420404210623794e+00 1.3020182457629515e+01 1 1 0
48222 159 1 5.9999999999999998e-02 2.3400120063603602e-01 1.2240983686529954e+00 1.2231153641031872e+01 1 1 0
47008 155 1 5.9999999999999998e-02 4.0357505382054075e+00 9.4724065040472349e-01 1.7739326511840758e+01 1 1 0
48221 159 1 5.9999999999999998e-02 2.8444042750089732e-01 1.7958867492376576e+00 1.3918524094729289e+01 1 1 0
48220 159 2 -1.2000000000000000e-01 2.3941198774738096e-01 2.1517268722014711e+00 1.2899186242555016e+01 1 1 0
48223 159 1 5.9999999999999998e-02 1.3370060014846790e+00 3.6641677397280228e+00 1.3378872776500423e+01 1 1 0
48229 159 1 5.9999999999999998e-02 3.6875627258658175e+00 3.8920938474040816e+00 1.3467188722448459e+01 1 1 0
48226 159 2 -1.2000000000000000e-01 2.8508289154689406e+00 2.2880164267955143e+00 1.2998283472637411e+01 1 1 0
48225 159 2 -1.2000000000000000e-01 1.4384382617385345e+00 2.8231802826007670e+00 1.2718800147736390e+01 1 1 0
48231 159 3 8.0000000000000002e-02 3.7207616689420426e+00 3.0853879987933128e+00 1.2787011013711007e+01 1 1 0
48526 160 1 5.9999999999999998e-02 3.4741217501793411e+00 4.6541856369233612e+00 1.6094918482925209e+01 1 1 0
48525 160 1 5.9999999999999998e-02 4.0384018580861012e+00 3.1368554279337140e+00 1.6238779001779253e+01 1 1 0
48524 160 2 -1.2000000000000000e-01 3.8451366196543217e+00 3.9850344049017958e+00 1.6848727367947411e+01 1 1 0
48232 159 4 -5.0000000000000000e-01 5.0763268563712671e+00 2.4785276384288868e+00 1.3053864849095625e+01 1 1 0
48529 160 2 -1.2000000000000000e-01 5.2534012292719563e+00 4.4430739478775516e+00 1.7231372458401271e+01 1 1 0
48517 160 4 -5.0000000000000000e-01 6.2537537773566132e-01 4.0366579360876234e+00 1.6756333724122019e+01 1 1 0
48520 160 1 5.9999999999999998e-02 2.0485893809551334e+00 2.5721101691491506e+00 1.6497016066732993e+01 1 1 0
48227 159 1 5.9999999999999998e-02 2.7463976161562136e+00 2.0110456837202828e+00 1.4112016799150325e+01 1 1 0
48516 160 5 2.9999999999999999e-01 5.1808394543648706e-01 5.3409892270707768e+00 1.6981406815429750e+01 1 1 0
48518 160 3 8.0000000000000002e-02 1.8620229958503791e+00 3.1629439939461097e+00 1.7244517663416904e+01 1 1 0
48527 160 1 5.9999999999999998e-02 5.6853300186683411e+00 3.5450300626863451e+00 1.7698438616673453e+01 1 1 0
48528 160 1 5.9999999999999998e-02 5.1057152997231734e+00 5.2425646989039407e+00 1.7899118627144070e+01 1 1 0
47012 155 1 5.9999999999999998e-02 5.0353217926627085e+00 7.9282039380599811e-01 1.5310057019948999e+01 1 1 0
48523 160 2 -1.2000000000000000e-01 2.8182882820986945e+00 3.7721951301439534e+00 1.7789663945004573e+01 1 1 0
48532 160 1 5.9999999999999998e-02 5.7804088253202055e+00 5.5850803412677781e+00 1.5558723147922453e+01 1 1 0
47010 155 2 -1.2000000000000000e-01 5.3805672421151627e+00 2.8313205690161503e-01 1.6220337043088879e+01 1 1 0
47006 155 1 5.9999999999999998e-02 2.6260331446882574e+00 3.0984291121893076e-01 1.5928110152568205e+01 1 1 0
47001 155 1 5.9999999999999998e-02 1.3762162520751595e+00 1.0356344882680567e-01 1.8057362156275833e+01 1 1 0
48521 160 1 5.9999999999999998e-02 2.3866082659561765e+00 4.7721611044729455e+00 1.8261768877527672e+01 1 1 0
48519 160 1 5.9999999999999998e-02 1.4295796781360726e+00 2.6016886068240481e+00 1.7938358160567091e+01 1 1 0
47009 155 2 -1.2000000000000000e-01 4.2465286090163232e+00 8.2871928768374153e-02 1.7175576103733899e+01 1 1 0
48242 159 1 5.9999999999999998e-02 1.0221051997538055e+01 2.0043312741036172e+00 1.2238455889652032e+01 1 1 0
48239 159 1 5.9999999999999998e-02 8.7322946347875341e+00 3.9582260864404479e+00 1.2306404220216347e+01 1 1 0
48236 159 1 5.9999999999999998e-02 7.8375897411502704e+00 1.6928195544068536e+00 1.2498661429340292e+01 1 1 0
47013 155 1 5.9999999999999998e-02 6.2719001851016953e+00 1.2454838217512807e+00 1.7623849723365229e+01 1 1 0
47015 155 3 8.0000000000000002e-02 6.4068829765285900e+00 8.3170551904130041e-01 1.6709020467591404e+01 1 1 0
48530 160 2 -1.2000000000000000e-01 6.2804855872746943e+00 4.9970811837463245e+00 1.6277473715430862e+01 1 1 0
1189 4 5 2.9999999999999999e-01 6.3426589967760858e+00 5.6852387240173892e+00 1.2746861015726996e+01 1 0 0
47014 155 1 5.9999999999999998e-02 6.6083749842061632e+00 1.6420964264562057e+00 1.6107456489871861e+01 1 1 0
48235 159 7 -5.0000000000000000e-01 6.4680750170483137e+00 4.3227560113231664e+00 1.2955426016335728e+01 1 1 0
48531 160 1 5.9999999999999998e-02 6.6459961586271152e+00 4.0677669297781014e+00 1.5689624002798697e+01 1 1 0
48245 159 2 -1.2000000000000000e-01 1.1362343730539544e+01 3.5242030183863839e+00 1.2983758800227008e+01 1 1 0
48234 159 6 5.0000000000000000e-01 6.3808309318001220e+00 3.2122972462460382e+00 1.3108212615197495e+01 1 1 0
48240 159 2 -1.2000000000000000e-01 8.8710924430039846e+00 3.2754427129069255e+00 1.3132012646054884e+01 1 1 0
48535 160 3 8.0000000000000002e-02 7.2391492235120980e+00 5.6527376755478613e+00 1.6761369382820984e+01 1 1 0
48536 160 4 -5.0000000000000000e-01 8.4804158344584764e+00 4.7680401620577628e+00 1.7043810342551179e+01 1 1 0
48241 159 1 5.9999999999999998e-02 8.8103457161868519e+00 3.8282752148995698e+00 1.4050985966594094e+01 1 1 0
48538 160 6 5.0000000000000000e-01 9.9287539410816130e+00 5.3682691423514122e+00 1.6919217324894369e+01 1 1 0
48243 159 2 -1.2000000000000000e-01 1.0167803199170772e+01 2.6950491295858852e+00 1.3068284783811720e+01 1 1 0
48537 160 5 2.9999999999999999e-01 8.3900042533387680e+00 3.4352763537528919e+00 1.6926522722749514e+01 1 1 0
48237 159 2 -1.2000000000000000e-01 7.7266606367302106e+00 2.4496523182786301e+00 1.3248042116922514e+01 1 1 0
48244 159 1 5.9999999999999998e-02 1.0345565465658261e+01 2.2103824851866349e+00 1.4008523198664129e+01 1 1 0
48541 160 2 -1.2000000000000000e-01 1.1138688998156097e+01 4.4449048236931201e+00 1.6909286668636611e+01 1 1 0
48238 159 1 5.9999999999999998e-02 7.8173044597262926e+00 1.9359254676027411e+00 1.4191356356933188e+01 1 1 0
47019 155 7 -5.0000000000000000e-01 9.2191779833165715e+00 1.6999588752436787e+00 1.6843631564710837e+01 1 1 0
48247 159 1 5.9999999999999998e-02 1.1231549576413316e+01 4.3184956495492264e+00 1.3734188493278985e+01 1 1 0
48540 160 1 5.9999999999999998e-02 1.1202408952898569e+01 3.6556033111005917e+00 1.6147152331094698e+01 1 1 0
47023 155 1 5.9999999999999998e-02 1.1815129412412901e+01 1.3539367863511551e+00 1.6188938309140323e+01 1 1 0
47018 155 6 5.0000000000000000e-01 9.1281018768637203e+00 6.0916214069996932e-01 1.6845975438440725e+01 1 1 0
47024 155 2 -1.2000000000000000e-01 1.1704147021947739e+01 5.5147461370061224e-01 1.6920083720483809e+01 1 1 0
47025 155 1 5.9999999999999998e-02 1.1716499196784767e+01 1.1845474250973751e+00 1.7793058947755622e+01 1 1 0
48542 160 1 5.9999999999999998e-02 1.1171030916609366e+01 3.7980589356586569e+00 1.7840835785052377e+01 1 1 0
2463 9 1 5.9999999999999998e-02 3.5002188354012645e+01 1.0999178311978483e+01 1.4247044086762743e+01 0 0 0
1243 5 6 5.0000000000000000e-01 3.5012505223720389e+01 8.3676888627694197e+00 1.7036551699481890e+01 0 0 0
48260 159 1 5.9999999999999998e-02 1.7630723585760990e+01 1.6371875122485022e+00 1.2691293452971651e+01 1 1 0
48545 160 1 5.9999999999999998e-02 1.2506570803237127e+01 5.8833251940705074e+00 1.7489434694989004e+01 1 1 0
48543 160 1 5.9999999999999998e-02 1.2330774332578470e+01 5.7337498945434264e+00 1.5761717972486563e+01 1 1 0
48254 159 1 5.9999999999999998e-02 1.5208433365832192e+01 1.7495222597126809e+00 1.3276673701365207e+01 1 1 0
48544 160 2 -1.2000000000000000e-01 1.2432388328158970e+01 5.1649555226591177e+00 1.6671187952468976e+01 1 1 0
48250 159 5 2.9999999999999999e-01 1.4023344836726295e+01 4.8406365466844630e+00 1.3058132726897744e+01 1 1 0
48256 159 1 5.9999999999999998e-02 1.6618465160226879e+01 4.2715008432624604e+00 1.3405432692221154e+01 1 1 0
48249 159 6 5.0000000000000000e-01 1.2712163915596429e+01 2.7696907518821585e+00 1.3143763879401721e+01 1 1 0
48248 159 7 -5.0000000000000000e-01 1.2786083268677825e+01 1.7005381416918901e+00 1.3311743432277096e+01 1 1 0
48257 159 2 -1.2000000000000000e-01 1.6373013964049289e+01 3.2661189553309544e+00 1.2984233919694402e+01 1 1 0
48546 160 1 5.9999999999999998e-02 1.3662946745063397e+01 3.8898307803926810e+00 1.5679184179855675e+01 1 1 0
48547 160 2 -1.2000000000000000e-01 1.3662921089926366e+01 4.4559773328559533e+00 1.6570349551631004e+01 1 1 0
48251 159 4 -5.0000000000000000e-01 1.4024989596771748e+01 3.5038476091105988e+00 1.3088099243374717e+01 1 1 0
48549 160 2 -1.2000000000000000e-01 1.4947382784768385e+01 5.2482930311659493e+00 1.6477526626383273e+01 1 1 0
48552 160 7 -5.0000000000000000e-01 1.6361651844417715e+01 3.3533890106179673e+00 1.6708480486971929e+01 1 1 0
48553 160 6 5.0000000000000000e-01 1.6263478954653671e+01 4.3993536193524774e+00 1.6567174413128210e+01 1 1 0
48252 159 3 8.0000000000000002e-02 1.5345545778969921e+01 2.7438091598334968e+00 1.3478315788991019e+01 1 1 0
48253 159 1 5.9999999999999998e-02 1.5375877111560385e+01 2.7325083405800403e+00 1.4463835828106044e+01 1 1 0
47034 155 5 2.9999999999999999e-01 1.6616727302076942e+01 1.9118289355735654e+00 1.6774801418608654e+01 1 1 0
48258 159 2 -1.2000000000000000e-01 1.7589282964551590e+01 2.5954558601673496e+00 1.3281616660239221e+01 1 1 0
47030 155 1 5.9999999999999998e-02 1.4119170081099002e+01 1.3105025212990964e+00 1.5866698629999116e+01 1 1 0
47029 155 2 -1.2000000000000000e-01 1.4248306056460402e+01 7.2090474151370854e-01 1.6751116921872207e+01 1 1 0
48555 160 4 -5.0000000000000000e-01 1.7651686773118673e+01 5.0801576353577733e+00 1.6532021867594473e+01 1 1 0
48259 159 1 5.9999999999999998e-02 1.7561775430938074e+01 2.1923806218771018e+00 1.4355785297229069e+01 1 1 0
48548 160 1 5.9999999999999998e-02 1.3767323246807962e+01 3.6697030390333203e+00 1.7381369336932043e+01 1 1 0
47031 155 1 5.9999999999999998e-02 1.4149769654157698e+01 1.5246234665593317e+00 1.7527978698450777e+01 1 1 0
47035 155 4 -5.0000000000000000e-01 1.6837199238576037e+01 6.0886356951380116e-01 1.6829370968838990e+01 1 1 0
46730 154 5 2.9999999999999999e-01 1.3029545391198463e+01 2.1982164208204039e-01 1.3160965277992272e+01 1 1 0
48551 160 1 5.9999999999999998e-02 1.4834686090455978e+01 5.8278389956165295e+00 1.7383591948127620e+01 1 1 0
48550 160 1 5.9999999999999998e-02 1.4810410677126278e+01 5.9400323657489089e+00 1.5691364179177937e+01 1 1 0
47036 155 3 8.0000000000000002e-02 1.8233588933927113e+01 9.5825558048171847e-02 1.7186836025565999e+01 1 1 0
48266 159 1 5.9999999999999998e-02 2.0215799742590331e+01 1.6425530802380020e+00 1.2703720129329110e+01 1 1 0
48271 159 5 2.9999999999999999e-01 2.2374716880951439e+01 1.0092839723908784e+00 1.2903144225756765e+01 1 1 0
48558 160 1 5.9999999999999998e-02 1.8984339057480511e+01 3.5556806617737120e+00 1.6092106194588872e+01 1 1 0
48269 159 3 8.0000000000000002e-02 2.1183229359481210e+01 3.1979893016324512e+00 1.3117236529335182e+01 1 1 0
48261 159 1 5.9999999999999998e-02 1.8894789057972389e+01 4.1703448596407844e+00 1.3606576095274026e+01 1 1 0
48267 159 1 5.9999999999999998e-02 2.1250843522106798e+01 3.9230660829285364e+00 1.3867950893792939e+01 1 1 0
48263 159 2 -1.2000000000000000e-01 1.8911508635862347e+01 3.2000968113697685e+00 1.3032316058375853e+01 1 1 0
48556 160 3 8.0000000000000002e-02 1.8943003796741110e+01 4.2471656887280034e+00 1.6840290940583223e+01 1 1 0
48561 160 2 -1.2000000000000000e-01 1.9970875392854374e+01 4.8859906571402130e+00 1.6682007166043793e+01 1 1 0
48270 159 4 -5.0000000000000000e-01 2.2406108166713334e+01 2.3493914402657197e+00 1.3184751665601917e+01 1 1 0
48562 160 2 -1.2000000000000000e-01 2.1243039425640998e+01 4.0421291514757849e+00 1.6768484942687763e+01 1 1 0
48264 159 2 -1.2000000000000000e-01 2.0143584148413954e+01 2.5011369554889260e+00 1.3322285267518655e+01 1 1 0
48567 160 2 -1.2000000000000000e-01 2.2557690784158432e+01 4.6363767018977686e+00 1.6724103622111247e+01 1 1 0
48566 160 1 5.9999999999999998e-02 2.2687116164143902e+01 5.0043797144578477e+00 1.5770660365626416e+01 1 1 0
48265 159 1 5.9999999999999998e-02 2.0162605481026212e+01 2.1733337715398413e+00 1.4379396934052629e+01 1 1 0
48564 160 1 5.9999999999999998e-02 2.1214387925674362e+01 3.1818749805093045e+00 1.6055170213485827e+01 1 1 0
48568 160 2 -1.2000000000000000e-01 2.3797921627037571e+01 3.8173779188822130e+00 1.6913687309995677e+01 1 1 0
48273 159 7 -5.0000000000000000e-01 2.3719682537452666e+01 4.0048455750630412e+00 1.3028218902467740e+01 1 1 0
48272 159 6 5.0000000000000000e-01 2.3756405713621902e+01 2.9543325136269689e+00 1.3121624714519767e+01 1 1 0
48559 160 1 5.9999999999999998e-02 1.9895373439036703e+01 5.4113744897038565e+00 1.5759363953240399e+01 1 1 0
48569 160 1 5.9999999999999998e-02 2.3742601909417079e+01 3.3657407562770461e+00 1.7940239802655039e+01 1 1 0
47040 155 1 5.9999999999999998e-02 1.9410999503292587e+01 1.4565678280641341e+00 1.6417058943611476e+01 1 1 0
923 4 5 2.9999999999999999e-01 2.3690819912210774e+01 5.6247543795811232e+00 1.2780245864247981e+01 0 0 0
48563 160 1 5.9999999999999998e-02 2.1103850864670019e+01 3.4207645586425386e+00 1.7664795340288141e+01 1 1 0
47039 155 1 5.9999999999999998e-02 1.9054412227137053e+01 2.7033633439308491e-01 1.5382588474964034e+01 1 1 0
48570 160 1 5.9999999999999998e-02 2.3574012514519104e+01 2.8759734119079594e+00 1.6307225236224610e+01 1 1 0
47051 155 1 5.9999999999999998e-02 2.4198368199954057e+01 7.2669323816902154e-01 1.7113846101672262e+01 1 1 0
48565 160 1 5.9999999999999998e-02 2.2566922099114983e+01 5.4515968066130238e+00 1.7413953704861974e+01 1 1 0
48560 160 1 5.9999999999999998e-02 2.0044900823944428e+01 5.8663539684707953e+00 1.7295952007920388e+01 1 1 0
47041 155 2 -1.2000000000000000e-01 1.9165372092695023e+01 4.0239397448153452e-01 1.6441000355789182e+01 1 1 0
47045 155 1 5.9999999999999998e-02 2.1883797815296305e+01 9.8018298384665181e-01 1.7512588348130805e+01 1 1 0
48557 160 1 5.9999999999999998e-02 1.8787918278937624e+01 3.7754788130495589e+00 1.7764893025695091e+01 1 1 0
47052 155 1 5.9999999999999998e-02 2.3970830755181574e+01 3.4879871112059468e-01 1.5543655589227896e+01 1 1 0
47037 155 1 5.9999999999999998e-02 1.8477944244639804e+01 4.4593627089366911e-01 1.8103007039150128e+01 1 1 0
47046 155 1 5.9999999999999998e-02 2.1790552301794566e+01 7.8339079535978318e-01 1.5853396660398506e+01 1 1 0
47047 155 2 -1.2000000000000000e-01 2.1805653245556474e+01 2.2442245409709785e-01 1.6771565704411049e+01 1 1 0
926 4 1 5.9999999999999998e-02 2.6598156986901774e+01 5.8891806426108380e+00 1.2447190898572515e+01 0 0 0
48280 159 1 5.9999999999999998e-02 2.7626641270199102e+01 1.3493514222034804e+00 1.2603750732347200e+01 1 1 0
48274 159 1 5.9999999999999998e-02 2.5071873683865874e+01 1.2354393437513167e+00 1.2874885014032081e+01 1 1 0
48572 160 1 5.9999999999999998e-02 2.4932619901151980e+01 4.6857729725160890e+00 1.5730724101810646e+01 1 1 0
48571 160 1 5.9999999999999998e-02 2.4860957956458964e+01 5.1608592268320201e+00 1.7302432732616776e+01 1 1 0
48573 160 3 8.0000000000000002e-02 2.4869151148396110e+01 4.3319202364428362e+00 1.6645476555203938e+01 1 1 0
48275 159 2 -1.2000000000000000e-01 2.5053354162297737e+01 2.1548861760505429e+00 1.3491952299284028e+01 1 1 0
48283 159 2 -1.2000000000000000e-01 2.8913106461689456e+01 2.9311399861866425e+00 1.3063183010782849e+01 1 1 0
48574 160 4 -5.0000000000000000e-01 2.6192641430428512e+01 3.5411197427584278e+00 1.6805078933358974e+01 1 1 0
48279 159 1 5.9999999999999998e-02 2.6256047206555799e+01 3.7107206363986229e+00 1.3776281270909783e+01 1 1 0
48278 159 2 -1.2000000000000000e-01 2.6367192902102698e+01 2.8066325864473689e+00 1.3164322742533248e+01 1 1 0
48576 160 6 5.0000000000000000e-01 2.7586335437128941e+01 4.2366762235708508e+00 1.6870449467093085e+01 1 1 0
48285 159 1 5.9999999999999998e-02 2.8905933884504918e+01 3.8485059061961300e+00 1.3667567512067054e+01 1 1 0
48579 160 2 -1.2000000000000000e-01 2.8872661242134729e+01 3.4868647237662866e+00 1.7035339166848214e+01 1 1 0
48578 160 1 5.9999999999999998e-02 2.9015879433563477e+01 2.8284727187466663e+00 1.6176895532079442e+01 1 1 0
48575 160 5 2.9999999999999999e-01 2.6275384485946489e+01 2.2053906000635681e+00 1.6606270038896980e+01 1 1 0
48281 159 2 -1.2000000000000000e-01 2.7685882477194994e+01 2.1703821609699743e+00 1.3265722048049023e+01 1 1 0
48282 159 1 5.9999999999999998e-02 2.7814586993780530e+01 1.6907347378969950e+00 1.4255065529954445e+01 1 1 0
48276 159 1 5.9999999999999998e-02 2.5290359494999468e+01 1.8808604460079468e+00 1.4545819522098634e+01 1 1 0
47057 155 7 -5.0000000000000000e-01 2.6684396016832455e+01 9.3393720476883668e-01 1.6504873344745732e+01 1 1 0
48582 160 2 -1.2000000000000000e-01 3.0053398076902273e+01 4.3182786716712949e+00 1.7118015413733474e+01 1 1 0
48583 160 1 5.9999999999999998e-02 3.0064157640857200e+01 5.0938098227550235e+00 1.7882157369074974e+01 1 1 0
47063 155 1 5.9999999999999998e-02 2.8709229528019481e+01 2.5963798326759568e-01 1.7644550170718627e+01 1 1 0
48581 160 1 5.9999999999999998e-02 2.9991273768680706e+01 4.7673682737468095e+00 1.6126841043549224e+01 1 1 0
48580 160 1 5.9999999999999998e-02 2.8878785354766681e+01 2.8829429816885255e+00 1.7924751947791481e+01 1 1 0
48577 160 7 -5.0000000000000000e-01 2.7549396694272595e+01 5.2977751572570586e+00 1.6757465866568470e+01 1 1 0
47061 155 1 5.9999999999999998e-02 2.9048683857242899e+01 7.0937034199988558e-01 1.5982260708459483e+01 1 1 0
48287 159 6 5.0000000000000000e-01 3.0186046270088305e+01 2.0870898204655153e+00 1.3249013063628016e+01 1 1 0
48286 159 7 -5.0000000000000000e-01 3.0210848856659684e+01 1.0099781670163566e+00 1.3406978456639134e+01 1 1 0
48293 159 1 5.9999999999999998e-02 3.3818724381443708e+01 3.1884428259162996e+00 1.2262164851803202e+01 1 1 0
48292 159 1 5.9999999999999998e-02 3.3055004237563729e+01 1.3635884756548278e+00 1.2912416686678592e+01 1 1 0
48294 159 1 5.9999999999999998e-02 3.3911121656161569e+01 3.7883044365633629e+00 1.3922469233370592e+01 1 1 0
48288 159 5 2.9999999999999999e-01 3.1392658644662820e+01 4.2159639572749379e+00 1.3647196479081739e+01 1 1 0
48590 160 7 -5.0000000000000000e-01 3.4075705753873983e+01 2.7874448222060604e+00 1.6949537561744680e+01 1 1 0
48295 159 2 -1.2000000000000000e-01 3.3961557502279568e+01 2.8791017471838449e+00 1.3287618977726995e+01 1 1 0
48591 160 6 5.0000000000000000e-01 3.3931273656650028e+01 3.8185032432005253e+00 1.7069059610610765e+01 1 1 0
48584 160 1 5.9999999999999998e-02 3.1622972773547456e+01 3.2388425530082481e+00 1.6109673960741393e+01 1 1 0
48585 160 2 -1.2000000000000000e-01 3.1449302182850492e+01 3.7618811511008499e+00 1.7054312208473956e+01 1 1 0
48289 159 4 -5.0000000000000000e-01 3.1563673660275079e+01 2.8544218160428318e+00 1.3406487503956686e+01 1 1 0
48587 160 2 -1.2000000000000000e-01 3.2624984055674695e+01 4.5897110191551382e+00 1.7145667607722775e+01 1 1 0
48290 159 3 8.0000000000000002e-02 3.2969896120794346e+01 2.1798693040688719e+00 1.3543956136973335e+01 1 1 0
48291 159 1 5.9999999999999998e-02 3.3110359109362733e+01 1.7534808892173102e+00 1.4443753566197440e+01 1 1 0
47072 155 5 2.9999999999999999e-01 3.4194890965441985e+01 1.4399676701449904e+00 1.6872589676224685e+01 1 1 0
47068 155 1 5.9999999999999998e-02 3.1374574741964146e+01 9.2922437815585490e-01 1.5971651561390466e+01 1 1 0
48588 160 1 5.9999999999999998e-02 3.2489496206551522e+01 5.2036630049536390e+00 1.6247184966173926e+01 1 1 0
47069 155 1 5.9999999999999998e-02 3.1496993598132871e+01 8.2237795044493711e-01 1.7724399336975885e+01 1 1 0
48589 160 1 5.9999999999999998e-02 3.2589348096020814e+01 5.2762924231979023e+00 1.7998120661612017e+01 1 1 0
48586 160 1 5.9999999999999998e-02 3.1569324769623798e+01 2.9388942777745233e+00 1.7768413144703512e+01 1 1 0
938 4 7 -5.0000000000000000e-01 3.1302904421031538e+01 5.5657988309038373e+00 1.3619642459896667e+01 0 0 0
47067 155 2 -1.2000000000000000e-01 3.1623686186058620e+01 2.2573135358712609e-01 1.6824488312629189e+01 1 1 0
47073 155 4 -5.0000000000000000e-01 3.4219510612987115e+01 7.8746389113126272e-02 1.6943033222594963e+01 1 1 0
944 4 1 5.9999999999999998e-02 3.4022328756787346e+01 5.8804668129252926e+00 1.2928399332912168e+01 0 0 0
1178 4 1 5.9999999999999998e-02 1.6537364969741484e+00 6.0296435931433541e+00 1.2438746151294758e+01 1 0 0
1184 4 1 5.9999999999999998e-02 3.9706399575337659e+00 6.3359945215926903e+00 1.2256458832384421e+01 1 0 0
1180 4 1 5.9999999999999998e-02 2.6206549719026557e+00 8.2256056275961740e+00 1.2272467566431256e+01 1 0 0
1174 4 1 5.9999999999999998e-02 1.6527630676557514e-01 8.3644915932794817e+00 1.3597664267100130e+01 1 0 0
1175 4 2 -1.2000000000000000e-01 1.4927581706759205e-01 7.4763444659948197e+00 1.3032197578677895e+01 1 0 0
1186 4 1 5.9999999999999998e-02 4.8076050983950696e+00 8.2889076186767454e+00 1.2161819854579416e+01 1 0 0
1177 4 1 5.9999999999999998e-02 1.5250467512664441e+00 6.3435546775249909e+00 1.4192433501524826e+01 1 0 0
1183 4 1 5.9999999999999998e-02 4.0992438629233776e+00 6.2166897077299454e+00 1.3968987625882331e+01 1 0 0
2691 9 1 5.9999999999999998e-02 3.4819332876129599e-01 1.0914720729328412e+01 1.4253556742551490e+01 1 0 0
2692 9 1 5.9999999999999998e-02 3.8983408901455374e-01 1.0741729380642541e+01 1.2538272187991923e+01 1 0 0
2698 9 1 5.9999999999999998e-02 2.6120707004500403e+00 1.0560572914394822e+01 1.2508318548884638e+01 1 0 0
1470 5 7 -5.0000000000000000e-01 3.9126377278894897e-01 6.8158476876900362e+00 1.6703249350920398e+01 1 0 0
2704 9 1 5.9999999999999998e-02 5.0550767401935301e+00 1.0602573544034916e+01 1.2449902922767784e+01 1 0 0
2690 9 3 8.0000000000000002e-02 3.1156813895474944e-01 1.1364411119689535e+01 1.3314960032731388e+01 1 0 0
1187 4 3 8.0000000000000002e-02 4.8929734925369646e+00 7.7775903911051500e+00 1.3040359051238358e+01 1 0 0
1474 5 3 8.0000000000000002e-02 2.9716392649084438e+00 7.7402379211706256e+00 1.7694726539912470e+01 1 0 0
1179 4 1 5.9999999999999998e-02 2.6620709878737903e+00 8.1534967489661891e+00 1.4141632075329557e+01 1 0 0
1471 5 6 5.0000000000000000e-01 4.4921086537091487e-01 7.9365699968708379e+00 1.6778283359698161e+01 1 0 0
1182 4 2 -1.2000000000000000e-01 3.9473086648744706e+00 6.9418829803027728e+00 1.3157414606797742e+01 1 0 0
1176 4 2 -1.2000000000000000e-01 1.4632448094306034e+00 6.8116337939506018e+00 1.3235953094609172e+01 1 0 0
1481 5 1 5.9999999999999998e-02 5.2350859393765061e+00 7.8880269013418873e+00 1.6509031298268688e+01 1 0 0
1181 4 2 -1.2000000000000000e-01 2.6571335906092730e+00 7.5994985915525648e+00 1.3173354675320024e+01 1 0 0
1185 4 1 5.9999999999999998e-02 4.8803339936958974e+00 8.4012787947375873e+00 1.3882100990351764e+01 1 0 0
2696 9 2 -1.2000000000000000e-01 2.5484061107440659e+00 1.1320398126396581e+01 1.3343966729512795e+01 1 0 0
1473 5 4 -5.0000000000000000e-01 1.8059513266456386e+00 8.5353951376044677e+00 1.7063222058635414e+01 1 0 0
2990 10 7 -5.0000000000000000e-01 1.4390471633784274e+00 1.1282540969826483e+01 1.6697488404595678e+01 1 0 0
2702 9 2 -1.2000000000000000e-01 5.1579578162735222e+00 1.1327802367941921e+01 1.3239420360538915e+01 1 0 0
1482 5 1 5.9999999999999998e-02 4.6982851912266019e+00 9.5120505476363029e+00 1.6621296408841864e+01 1 0 0
1480 5 2 -1.2000000000000000e-01 5.0913408082489893e+00 8.6837318284433405e+00 1.7236014606473805e+01 1 0 0
2703 9 1 5.9999999999999998e-02 5.3396604956989915e+00 1.0866815243823828e+01 1.4224588361533513e+01 1 0 0
2697 9 1 5.9999999999999998e-02 2.4137966083232905e+00 1.0881646626818496e+01 1.4333850414898720e+01 1 0 0
1472 5 5 2.9999999999999999e-01 1.6811521483329954e+00 9.8729858929873249e+00 1.6943975234128214e+01 1 0 0
1476 5 1 5.9999999999999998e-02 3.2505334233086964e+00 7.1137410291568246e+00 1.6938719644383312e+01 1 0 0
2996 10 1 5.9999999999999998e-02 4.2117997379017442e+00 1.1315054667501069e+01 1.7261208823473673e+01 1 0 0
1479 5 2 -1.2000000000000000e-01 4.0260191790493618e+00 8.2702184310013074e+00 1.8137028267201188e+01 1 0 0
2701 9 2 -1.2000000000000000e-01 3.8217429859946530e+00 1.1982230192317472e+01 1.3280795909338924e+01 1 0 0
2994 10 3 8.0000000000000002e-02 3.9319505490710953e+00 1.1889160022053028e+01 1.8010050563092808e+01 1 0 0
48533 160 1 5.9999999999999998e-02 7.0405884241664340e+00 6.1855942553778913e+00 1.7571343730333947e+01 1 1 0
1484 5 1 5.9999999999999998e-02 6.3446506851043107e+00 9.9806066846526367e+00 1.8225547471568969e+01 1 0 0
3001 10 1 5.9999999999999998e-02 6.2658461432958550e+00 1.2127015586015707e+01 1.6363241754658659e+01 1 0 0
1192 4 1 5.9999999999999998e-02 8.9723849643928979e+00 6.1224455736379371e+00 1.2451839872095359e+01 1 0 0
48534 160 1 5.9999999999999998e-02 7.5081937192770676e+00 6.3755320112200629e+00 1.6150790067295674e+01 1 1 0
1194 4 1 5.9999999999999998e-02 8.9999143224651270e+00 6.5329320958998869e+00 1.4119586582536359e+01 1 0 0
1188 4 4 -5.0000000000000000e-01 6.2883586758457621e+00 7.0367390904773108e+00 1.2946672030335929e+01 1 0 0
2712 9 1 5.9999999999999998e-02 1.0187830534748374e+01 1.0563948838523004e+01 1.2716479149896326e+01 1 0 0
48539 160 7 -5.0000000000000000e-01 9.9858595458880064e+00 6.4387265126434228e+00 1.6753975417281548e+01 1 1 0
1200 4 1 5.9999999999999998e-02 1.1493837308042856e+01 6.5821483960494440e+00 1.3934422089373177e+01 1 0 0
2709 9 5 2.9999999999999999e-01 7.6126440657707395e+00 1.0101857885129723e+01 1.3106624628119929e+01 1 0 0
1483 5 1 5.9999999999999998e-02 6.8628801732211446e+00 8.2572384929178408e+00 1.8114646960630061e+01 1 0 0
1191 4 7 -5.0000000000000000e-01 7.6935741025711817e+00 8.8265567262146263e+00 1.3011823582768761e+01 1 0 0
1485 5 2 -1.2000000000000000e-01 6.4827917449815544e+00 9.1404728043913526e+00 1.7559883524421611e+01 1 0 0
2708 9 4 -5.0000000000000000e-01 7.4556599763053288e+00 1.1477021731256679e+01 1.3057382041764658e+01 1 0 0
1488 5 1 5.9999999999999998e-02 6.7469186162193768e+00 1.0052611781626606e+01 1.5637335036004746e+01 1 0 0
1193 4 2 -1.2000000000000000e-01 8.9041354854785961e+00 6.9559786009553450e+00 1.3156699056829552e+01 1 0 0
1199 4 2 -1.2000000000000000e-01 1.1443859933978267e+01 7.1798309131818296e+00 1.3033591374008118e+01 1 0 0
1190 4 6 5.0000000000000000e-01 7.6139683548665076e+00 7.7897539704573138e+00 1.2986853246727076e+01 1 0 0
1493 5 5 2.9999999999999999e-01 9.6490546944824782e+00 7.7116965836551232e+00 1.6949435730773388e+01 1 0 0
1196 4 2 -1.2000000000000000e-01 1.0130446474664229e+01 7.7188360544546590e+00 1.3030955174535940e+01 1 0 0
1487 5 1 5.9999999999999998e-02 7.4227897645589849e+00 8.5101677647274183e+00 1.5877469592497182e+01 1 0 0
1197 4 1 5.9999999999999998e-02 1.0092098650117704e+01 8.4887855242032071e+00 1.3709720832592010e+01 1 0 0
1486 5 2 -1.2000000000000000e-01 7.2989486349779940e+00 9.4658173839952617e+00 1.6438592163822154e+01 1 0 0
1490 5 1 5.9999999999999998e-02 8.6747691973935979e+00 1.0586778195613045e+01 1.5944875539341977e+01 1 0 0
1491 5 3 8.0000000000000002e-02 8.4376110671771691e+00 9.9983883334201220e+00 1.6698286756397263e+01 1 0 0
1492 5 4 -5.0000000000000000e-01 9.6587687796644719e+00 9.0409302797328195e+00 1.6971895506796148e+01 1 0 0
2713 9 2 -1.2000000000000000e-01 1.0081999236154624e+01 1.1389790416475936e+01 1.3377668027533650e+01 1 0 0
2714 9 1 5.9999999999999998e-02 1.0199256785005232e+01 1.0955916872518658e+01 1.4327637111302002e+01 1 0 0
1494 5 6 5.0000000000000000e-01 1.1076314508025501e+01 9.6090772013936565e+00 1.6833492235478165e+01 1 0 0
1495 5 7 -5.0000000000000000e-01 1.1149263178922270e+01 1.0744680938156057e+01 1.6761351609438769e+01 1 0 0
1489 5 1 5.9999999999999998e-02 8.4082353557959095e+00 1.0562264874404072e+01 1.7560432007411670e+01 1 0 0
1204 4 7 -5.0000000000000000e-01 1.3879888612511687e+01 6.0961877688291972e+00 1.3190062824322245e+01 1 0 0
2718 9 1 5.9999999999999998e-02 1.2468387985272530e+01 1.0925650468575688e+01 1.2210141015933065e+01 1 0 0
1497 5 2 -1.2000000000000000e-01 1.2375958099347038e+01 8.6964253504909870e+00 1.6782169554868815e+01 1 0 0
1496 5 1 5.9999999999999998e-02 1.2443374637109573e+01 7.9972333859965383e+00 1.5936049696738767e+01 1 0 0
1498 5 1 5.9999999999999998e-02 1.2524801092930025e+01 7.9077074960870135e+00 1.7559928730906623e+01 1 0 0
1203 4 1 5.9999999999999998e-02 1.2407225140210922e+01 8.8009357513686197e+00 1.3761018734518061e+01 1 0 0
1210 4 1 5.9999999999999998e-02 1.6622953458255679e+01 6.3972728076639447e+00 1.2331487750422703e+01 1 0 0
2730 9 1 5.9999999999999998e-02 1.7843741835879744e+01 1.0675934923105817e+01 1.2468346588709748e+01 1 0 0
48554 160 5 2.9999999999999999e-01 1.7586008059965163e+01 6.4526938258349604e+00 1.6769013178668754e+01 1 1 0
1209 4 1 5.9999999999999998e-02 1.6549118545313025e+01 6.6661587505013333e+00 1.4007574749913271e+01 1 0 0
2720 9 1 5.9999999999999998e-02 1.2747078772300485e+01 1.0860601622386799e+01 1.3894006326772345e+01 1 0 0
1206 4 5 2.9999999999999999e-01 1.5212237373496032e+01 9.1775492137543608e+00 1.3190722015891717e+01 1 0 0
1201 4 2 -1.2000000000000000e-01 1.2597695441196226e+01 8.0437614036992091e+00 1.2991931968613205e+01 1 0 0
1208 4 3 8.0000000000000002e-02 1.6595000282195141e+01 7.0986634852488217e+00 1.3062062847556165e+01 1 0 0
1205 4 6 5.0000000000000000e-01 1.3863782747943876e+01 7.2372002955750272e+00 1.3037369824316727e+01 1 0 0
1207 4 4 -5.0000000000000000e-01 1.5264120094668433e+01 7.8761763926536315e+00 1.2908596024225856e+01 1 0 0
1502 5 1 5.9999999999999998e-02 1.4998694605919079e+01 8.2902526530298708e+00 1.5921544720573305e+01 1 0 0
1499 5 1 5.9999999999999998e-02 1.3605300642066974e+01 1.0234310100812591e+01 1.6088728902200913e+01 1 0 0
2724 9 7 -5.0000000000000000e-01 1.5140081386173051e+01 1.0431312148300345e+01 1.3305923024951667e+01 1 0 0
1500 5 2 -1.2000000000000000e-01 1.3599505703210712e+01 9.5448230465313255e+00 1.6862184295754343e+01 1 0 0
1505 5 2 -1.2000000000000000e-01 1.6187295804180035e+01 9.6906701653402063e+00 1.6849547030579949e+01 1 0 0
1503 5 2 -1.2000000000000000e-01 1.4936033445870645e+01 8.9113920149652568e+00 1.6822873316144509e+01 1 0 0
1506 5 1 5.9999999999999998e-02 1.6041977147760676e+01 1.0543525640505804e+01 1.6182739207260912e+01 1 0 0
1509 5 6 5.0000000000000000e-01 1.7424063903600043e+01 8.7442136148295369e+00 1.6592613949921272e+01 1 0 0
1508 5 7 -5.0000000000000000e-01 1.7351829516794520e+01 7.6271948470598341e+00 1.6593291216172425e+01 1 0 0
1213 4 2 -1.2000000000000000e-01 1.7636545074252197e+01 7.8018957652984282e+00 1.2985217402216817e+01 1 0 0
1212 4 1 5.9999999999999998e-02 1.7792521869686095e+01 8.4301637032452224e+00 1.3880125293972199e+01 1 0 0
2729 9 1 5.9999999999999998e-02 1.8013466330215977e+01 1.1124774168650038e+01 1.4078624899631459e+01 1 0 0
2725 9 6 5.0000000000000000e-01 1.5122673835684843e+01 1.1497967101901173e+01 1.3082412057150451e+01 1 0 0
1501 5 1 5.9999999999999998e-02 1.3587717283560037e+01 1.0164938715358785e+01 1.7689256517422084e+01 1 0 0
2719 9 2 -1.2000000000000000e-01 1.2562835409590122e+01 1.1529623004750350e+01 1.3082506661296968e+01 1 0 0
1507 5 1 5.9999999999999998e-02 1.6196152374594590e+01 1.0259931046983150e+01 1.7710236313951135e+01 1 0 0
1504 5 1 5.9999999999999998e-02 1.4928977032811925e+01 8.2175937470408691e+00 1.7648039731725458e+01 1 0 0
2728 9 3 8.0000000000000002e-02 1.7857449194302109e+01 1.1393950910040637e+01 1.3146038243112349e+01 1 0 0
918 4 1 5.9999999999999998e-02 2.1368283354563054e+01 6.1193815818314148e+00 1.2354525733265165e+01 0 0 0
2438 9 1 5.9999999999999998e-02 2.2485403943601042e+01 1.0533403859713355e+01 1.2475092462409259e+01 0 0 0
917 4 1 5.9999999999999998e-02 2.1427204922343922e+01 6.5816193347291554e+00 1.4055940539733077e+01 0 0 0
2736 9 1 5.9999999999999998e-02 2.0130545617075526e+01 1.0619479380532335e+01 1.2263710510021923e+01 1 0 0
1215 4 1 5.9999999999999998e-02 1.8922934479621752e+01 6.3721588944146266e+00 1.3813023866258751e+01 1 0 0
921 4 3 8.0000000000000002e-02 2.2368284863539870e+01 7.6679939775264279e+00 1.2783681262060615e+01 0 0 0
1510 5 5 2.9999999999999999e-01 1.8622183447495889e+01 1.0709602781256041e+01 1.6483533933364559e+01 1 0 0
1520 5 1 5.9999999999999998e-02 2.2371133627363335e+01 7.5760741894349124e+00 1.6305261359995537e+01 1 0 0
1511 5 4 -5.0000000000000000e-01 1.8820010743848467e+01 9.3578121759635451e+00 1.6399684927079210e+01 1 0 0
922 4 4 -5.0000000000000000e-01 2.3742685416494925e+01 6.9216811792591688e+00 1.2710263375421738e+01 0 0 0
916 4 2 -1.2000000000000000e-01 2.1407041704791883e+01 6.9774109856881337e+00 1.2985632244088276e+01 0 0 0
1214 4 2 -1.2000000000000000e-01 1.8871697713098481e+01 7.0598965769752713e+00 1.2969020396251828e+01 1 0 0
1515 5 1 5.9999999999999998e-02 2.1248449366750258e+01 9.8275732626418737e+00 1.5711639918241257e+01 1 0 0
1517 5 2 -1.2000000000000000e-01 2.1139868580477451e+01 9.3479939861010148e+00 1.6655606361299881e+01 1 0 0
915 4 2 -1.2000000000000000e-01 2.0154701642325179e+01 7.6770938632988539e+00 1.2838945814097114e+01 0 0 0
1512 5 3 8.0000000000000002e-02 2.0141122366811736e+01 8.6152706358345377e+00 1.6724489187739195e+01 1 0 0
913 4 1 5.9999999999999998e-02 2.0232491167588840e+01 8.5690476816995904e+00 1.3533928321945359e+01 0 0 0
919 4 1 5.9999999999999998e-02 2.2435105270518701e+01 8.1317071953960678e+00 1.3718853197574846e+01 0 0 0
1518 5 2 -1.2000000000000000e-01 2.2429679875671308e+01 8.5741454492959086e+00 1.6840670297028534e+01 1 0 0
1219 5 2 -1.2000000000000000e-01 2.3715448362477645e+01 9.0956445022867758e+00 1.6367819781714733e+01 0 0 0
1514 5 1 5.9999999999999998e-02 2.0197114015118000e+01 7.7941402886993094e+00 1.6109501168140614e+01 1 0 0
2437 9 1 5.9999999999999998e-02 2.2701838901412977e+01 1.0951637076157432e+01 1.4138757260937467e+01 0 0 0
1218 5 1 5.9999999999999998e-02 2.3537222157559160e+01 9.4545449235366963e+00 1.5351618391393467e+01 0 0 0
2735 9 1 5.9999999999999998e-02 2.0053878091163490e+01 1.0868798596152926e+01 1.4034812948709700e+01 1 0 0
2436 9 2 -1.2000000000000000e-01 2.2583292344928896e+01 1.1401720825060728e+01 1.3111481269651348e+01 0 0 0
1217 5 1 5.9999999999999998e-02 2.3893164155222323e+01 1.0047998440391311e+01 1.6848792809959317e+01 0 0 0
1519 5 1 5.9999999999999998e-02 2.2591574506854581e+01 8.2631063712074457e+00 1.7891859260838029e+01 1 0 0
1516 5 1 5.9999999999999998e-02 2.1065781629446160e+01 1.0117081100533930e+01 1.7452206157347010e+01 1 0 0
2734 9 2 -1.2000000000000000e-01 2.0040054482015822e+01 1.1395752704317864e+01 1.3066185697973880e+01 1 0 0
1513 5 1 5.9999999999999998e-02 2.0104777674981474e+01 8.2640298261055865e+00 1.7664568133576246e+01 1 0 0
929 4 1 5.9999999999999998e-02 2.7558449164553412e+01 8.0541856065925721e+00 1.2224262359540509e+01 0 0 0
932 4 1 5.9999999999999998e-02 2.8797904173819234e+01 5.8898937122291919e+00 1.2410919489138010e+01 0 0 0
928 4 1 5.9999999999999998e-02 2.6346898874832032e+01 6.2286248248956948e+00 1.4091042425386455e+01 0 0 0
2452 9 1 5.9999999999999998e-02 3.0166549704284584e+01 1.0486278469451396e+01 1.2281365938276195e+01 0 0 0
2446 9 1 5.9999999999999998e-02 2.7657671203758767e+01 1.0371102345609494e+01 1.2407818655649212e+01 0 0 0
2443 9 5 2.9999999999999999e-01 2.4848076020347523e+01 9.9294518205243314e+00 1.2899153940908516e+01 0 0 0
934 4 1 5.9999999999999998e-02 2.8761033599816272e+01 6.3296162605776507e+00 1.4166945605158855e+01 0 0 0
925 4 7 -5.0000000000000000e-01 2.5208029981169545e+01 8.5943360272441591e+00 1.2717849559905629e+01 0 0 0
1222 5 1 5.9999999999999998e-02 2.5015761270674201e+01 7.6958757394410311e+00 1.5655202848183961e+01 0 0 0
927 4 2 -1.2000000000000000e-01 2.6351821418557421e+01 6.6556648055609644e+00 1.3128668264642780e+01 0 0 0
933 4 2 -1.2000000000000000e-01 2.8819818645621858e+01 6.7872997591818169e+00 1.3209852952274844e+01 0 0 0
1227 5 5 2.9999999999999999e-01 2.7349444258663013e+01 6.8177566075393514e+00 1.6844811620043842e+01 0 0 0
930 4 2 -1.2000000000000000e-01 2.7571458170162412e+01 7.4662370549283938e+00 1.3141595238649501e+01 0 0 0
924 4 6 5.0000000000000000e-01 2.5145021654418866e+01 7.5434381626902338e+00 1.2818850899207085e+01 0 0 0
1220 5 2 -1.2000000000000000e-01 2.4938715380633784e+01 8.3649504590311157e+00 1.6544599091492092e+01 0 0 0
931 4 1 5.9999999999999998e-02 2.7479754519297874e+01 8.1332402590708064e+00 1.3993683858677553e+01 0 0 0
1226 5 4 -5.0000000000000000e-01 2.7308101025488501e+01 8.1759875808106734e+00 1.6517285626180843e+01 0 0 0
1225 5 3 8.0000000000000002e-02 2.5979268942086414e+01 8.9896615871744867e+00 1.6607915493543189e+01 0 0 0
2447 9 2 -1.2000000000000000e-01 2.7593557804133496e+01 1.1064945732689871e+01 1.3228655785698859e+01 0 0 0
2448 9 1 5.9999999999999998e-02 2.7857861017715305e+01 1.0536714700634839e+01 1.4103395591665581e+01 0 0 0
1229 5 7 -5.0000000000000000e-01 2.8627320835082259e+01 9.9987752043109985e+00 1.6675739132314217e+01 0 0 0
1228 5 6 5.0000000000000000e-01 2.8675385906764500e+01 8.8913785254105413e+00 1.6615676470591904e+01 0 0 0
1224 5 1 5.9999999999999998e-02 2.5941464570892258e+01 9.6044125047721192e+00 1.5793766254535507e+01 0 0 0
1231 5 2 -1.2000000000000000e-01 2.9989166989290052e+01 8.1218486020119212e+00 1.6749865499236378e+01 0 0 0
937 4 1 5.9999999999999998e-02 3.0065515819351134e+01 8.4625968547130288e+00 1.3664878891403657e+01 0 0 0
1223 5 1 5.9999999999999998e-02 2.5984068245687325e+01 9.5331579459304070e+00 1.7463592965091625e+01 0 0 0
2454 9 1 5.9999999999999998e-02 3.0283343893546846e+01 1.0948079889684960e+01 1.4126677682719755e+01 0 0 0
2442 9 4 -5.0000000000000000e-01 2.4893477500665849e+01 1.1283431132706124e+01 1.3036673172183985e+01 0 0 0
2453 9 2 -1.2000000000000000e-01 3.0133032272499936e+01 1.1278527693582129e+01 1.3055820856219274e+01 0 0 0
1221 5 1 5.9999999999999998e-02 2.4878616322887368e+01 7.6415307060447368e+00 1.7394575182180333e+01 0 0 0
935 4 2 -1.2000000000000000e-01 3.0107637627890067e+01 7.5170697010815992e+00 1.3104032334176491e+01 0 0 0
2747 10 5 2.9999999999999999e-01 2.8054095588572636e+01 1.1540110248760524e+01 1.6569570279878590e+01 0 0 0
1230 5 1 5.9999999999999998e-02 3.0132173571396752e+01 7.3386779873883121e+00 1.6082570897875453e+01 0 0 0
2444 9 6 5.0000000000000000e-01 2.6322514888405898e+01 1.1906765793833394e+01 1.3148278712501037e+01 0 0 0
2450 9 2 -1.2000000000000000e-01 2.8760974341857438e+01 1.1856548107060165e+01 1.3045395343895068e+01 0 0 0
1232 5 1 5.9999999999999998e-02 3.0077087514703290e+01 7.6857376544926854e+00 1.7750100620068277e+01 0 0 0
945 4 1 5.9999999999999998e-02 3.4790392223597550e+01 8.0299400123933751e+00 1.2497116265964266e+01 0 0 0
947 4 2 -1.2000000000000000e-01 3.4981901303918512e+01 7.4516720218727190e+00 1.3427270590698219e+01 0 0 0
943 4 1 5.9999999999999998e-02 3.3976307447068528e+01 6.3463427307719904e+00 1.4587317135410247e+01 0 0 0
940 4 5 2.9999999999999999e-01 3.2575781645823369e+01 8.7305311689965421e+00 1.3589272033749449e+01 0 0 0
942 4 3 8.0000000000000002e-02 3.3973149763616668e+01 6.6999543904548080e+00 1.3601831136876717e+01 0 0 0
939 4 6 5.0000000000000000e-01 3.1347453280083791e+01 6.6399455096114091e+00 1.3454497706665160e+01 0 0 0
2458 9 7 -5.0000000000000000e-01 3.2632866309022297e+01 1.0221805124862211e+01 1.3232242379639951e+01 0 0 0
941 4 4 -5.0000000000000000e-01 3.2634614476082668e+01 7.3788096473360563e+00 1.3422381955212193e+01 0 0 0
1236 5 1 5.9999999999999998e-02 3.2605962667685318e+01 7.6740010723093368e+00 1.6153281152108807e+01 0 0 0
1233 5 1 5.9999999999999998e-02 3.0977607234960036e+01 9.5889259203987685e+00 1.5836989792578150e+01 0 0 0
1234 5 2 -1.2000000000000000e-01 3.1128327271644576e+01 9.0200048697347306e+00 1.6763906605872521e+01 0 0 0
1237 5 2 -1.2000000000000000e-01 3.2479714451256903e+01 8.4115060977820306e+00 1.6870232822274783e+01 0 0 0
1240 5 1 5.9999999999999998e-02 3.3604379812403870e+01 1.0213198413166120e+01 1.6630953493418655e+01 0 0 0
1239 5 2 -1.2000000000000000e-01 3.3688145847173161e+01 9.1997600173926788e+00 1.7102205696314275e+01 0 0 0
2459 9 6 5.0000000000000000e-01 3.2522254901129578e+01 1.1295952771982309e+01 1.3002852011836595e+01 0 0 0
1235 5 1 5.9999999999999998e-02 3.0910959946183450e+01 9.7220144498776726e+00 1.7543616522949037e+01 0 0 0
1241 5 1 5.9999999999999998e-02 3.3478676908788898e+01 9.7621483864103862e+00 1.7959323769907193e+01 0 0 0
1238 5 1 5.9999999999999998e-02 3.2514426038738364e+01 7.7281257590756685e+00 1.7710169719149533e+01 0 0 0
2752 10 1 5.9999999999999998e-02 3.0835686904111050e+01 1.2001211813521964e+01 1.7867285551001849e+01 0 0 0
2461 9 4 -5.0000000000000000e-01 3.3829708070767218e+01 1.2074960915580146e+01 1.2998535232321929e+01 0 0 0
4220 14 1 5.9999999999999998e-02 4.5200069111747121e+00 1.7329464906714801e+01 1.2318484074838727e+01 1 0 0
2695 9 2 -1.2000000000000000e-01 1.2560887668981748e+00 1.2099411142819292e+01 1.3232634509325393e+01 1 0 0
2693 9 1 5.9999999999999998e-02 1.2945421496935750e+00 1.2696895710976573e+01 1.2287701208925105e+01 1 0 0
2989 10 1 5.9999999999999998e-02 1.1115579063281772e-01 1.3952438983234220e+01 1.7838246124278921e+01 1 0 0
2700 9 1 5.9999999999999998e-02 3.7633623082779257e+00 1.2714420479949215e+01 1.2485680675423508e+01 1 0 0
2988 10 1 5.9999999999999998e-02 9.9329914265453817e-02 1.4012644803685113e+01 1.6184264764913745e+01 1 0 0
4506 15 1 5.9999999999999998e-02 6.0480610797650408e-02 1.6331581675547291e+01 1.8258415933315828e+01 1 0 0
4505 15 2 -1.2000000000000000e-01 1.7740762488198678e-01 1.6924055653493870e+01 1.7402296677289495e+01 1 0 0
4212 14 1 5.9999999999999998e-02 1.1047027804472536e+00 1.4916889578661669e+01 1.2866674658533121e+01 1 0 0
4504 15 1 5.9999999999999998e-02 3.0465511946707330e-01 1.6330501850613299e+01 1.6509568498528232e+01 1 0 0
4213 14 1 5.9999999999999998e-02 2.1321808528940589e+00 1.7122697680319281e+01 1.2471386703652888e+01 1 0 0
4218 14 1 5.9999999999999998e-02 3.4505907395845195e+00 1.5180901044194130e+01 1.2303058285427197e+01 1 0 0
2991 10 6 5.0000000000000000e-01 1.4635053581838755e+00 1.2319348134087909e+01 1.7018180642071993e+01 1 0 0
2987 10 2 -1.2000000000000000e-01 2.2155404844770149e-01 1.3243298862203700e+01 1.6964372116220204e+01 1 0 0
2699 9 1 5.9999999999999998e-02 3.8517221778667445e+00 1.2520341011307345e+01 1.4233190111312396e+01 1 0 0
2694 9 1 5.9999999999999998e-02 1.1766140418217859e+00 1.2824362289649468e+01 1.4001809842062153e+01 1 0 0
2993 10 4 -5.0000000000000000e-01 2.7905138138175252e+00 1.2861957161758749e+01 1.7503040311114095e+01 1 0 0
4219 14 1 5.9999999999999998e-02 4.6161572032469831e+00 1.7176028548169921e+01 1.4070204316731125e+01 1 0 0
4214 14 1 5.9999999999999998e-02 2.3706146431038793e+00 1.7165757024190562e+01 1.4208495167260606e+01 1 0 0
2992 10 5 2.9999999999999999e-01 3.1550633823510714e+00 1.4114724022951705e+01 1.7123697840729228e+01 1 0 0
4211 14 1 5.9999999999999998e-02 1.2047194247915247e+00 1.5407129737874104e+01 1.4434953403803993e+01 1 0 0
4221 14 2 -1.2000000000000000e-01 4.6670882625729488e+00 1.6597621494017609e+01 1.3113577917181910e+01 1 0 0
4510 15 7 -5.0000000000000000e-01 2.5766830590052483e+00 1.5650329547797940e+01 1.7050338701516640e+01 1 0 0
4217 14 1 5.9999999999999998e-02 3.5450700156942214e+00 1.5134629898310102e+01 1.4007120398255278e+01 1 0 0
4215 14 2 -1.2000000000000000e-01 2.1907312675341859e+00 1.6489331176385907e+01 1.3347571412276841e+01 1 0 0
4210 14 3 8.0000000000000002e-02 1.1890290336024829e+00 1.5725066274975910e+01 1.3438900312746890e+01 1 0 0
4511 15 6 5.0000000000000000e-01 2.6443986225398981e+00 1.6725120428657213e+01 1.7220175391878652e+01 1 0 0
4216 14 2 -1.2000000000000000e-01 3.4844050112416278e+00 1.5822054624790400e+01 1.3196323223614854e+01 1 0 0
4516 15 1 5.9999999999999998e-02 5.4489545624029843e+00 1.5960606667950216e+01 1.6843180524312775e+01 1 0 0
4514 15 3 8.0000000000000002e-02 5.4131846665773633e+00 1.6553148790012358e+01 1.7634877267603837e+01 1 0 0
4513 15 4 -5.0000000000000000e-01 4.0861020553783955e+00 1.7359058688055256e+01 1.7391474041201821e+01 1 0 0
2999 10 2 -1.2000000000000000e-01 5.0335324576121190e+00 1.2477080067766744e+01 1.8171368277908279e+01 1 0 0
3002 10 1 5.9999999999999998e-02 5.5468026895541316e+00 1.3608921949507055e+01 1.6434353287381118e+01 1 0 0
4507 15 2 -1.2000000000000000e-01 1.4783587806453580e+00 1.7611451086123843e+01 1.7530715930056761e+01 1 0 0
3000 10 2 -1.2000000000000000e-01 6.0030930885623590e+00 1.2888147895275807e+01 1.7092157888174043e+01 1 0 0
4222 14 2 -1.2000000000000000e-01 5.9895412798688641e+00 1.5937668949440804e+01 1.3086183155605619e+01 1 0 0
2707 9 3 8.0000000000000002e-02 6.1059324574922913e+00 1.2113085418909778e+01 1.2980448256545630e+01 1 0 0
4224 14 1 5.9999999999999998e-02 5.9148292647494278e+00 1.5051401738444861e+01 1.2401506963570961e+01 1 0 0
2705 9 1 5.9999999999999998e-02 6.1498772853516304e+00 1.2831314635650845e+01 1.3680743501642644e+01 1 0 0
4223 14 1 5.9999999999999998e-02 6.0929751821833058e+00 1.5533628847055690e+01 1.4065852013140255e+01 1 0 0
3003 10 1 5.9999999999999998e-02 8.0094792792103071e+00 1.2936658696202002e+01 1.8034978308975841e+01 1 0 0
2710 9 6 5.0000000000000000e-01 8.8254607501346456e+00 1.2196816268782193e+01 1.3073571028688038e+01 1 0 0
4519 15 2 -1.2000000000000000e-01 6.4375717503352030e+00 1.7228275391872259e+01 1.7833934344354549e+01 1 0 0
2716 9 2 -1.2000000000000000e-01 1.1287667678281100e+01 1.2226140684984879e+01 1.3152416407360635e+01 1 0 0
4232 14 1 5.9999999999999998e-02 1.1130591995280721e+01 1.4930302334742015e+01 1.2355833326339951e+01 1 0 0
3013 10 5 2.9999999999999999e-01 1.0467186961647347e+01 1.2225933208795972e+01 1.6883542507001899e+01 1 0 0
3007 10 1 5.9999999999999998e-02 8.4609139065730261e+00 1.2942908706890629e+01 1.5740630316818571e+01 1 0 0
3004 10 1 5.9999999999999998e-02 7.0779360634347377e+00 1.4376350384798773e+01 1.7959726975522774e+01 1 0 0
2711 9 7 -5.0000000000000000e-01 8.7674362119792182e+00 1.3277361801158223e+01 1.3038660612143349e+01 1 0 0
4229 14 5 2.9999999999999999e-01 8.4209215439943392e+00 1.4661986340930026e+01 1.3197302021514561e+01 1 0 0
2717 9 1 5.9999999999999998e-02 1.1234362846732996e+01 1.2771660774526859e+01 1.4021671739313312e+01 1 0 0
4225 14 1 5.9999999999999998e-02 6.9885952251770860e+00 1.7545216450530958e+01 1.3423448503819131e+01 1 0 0
4227 14 3 8.0000000000000002e-02 6.9241998075129425e+00 1.6697834604388088e+01 1.2792498463136354e+01 1 0 0
4228 14 4 -5.0000000000000000e-01 8.2780036039226808e+00 1.6010375356077709e+01 1.3073583992396253e+01 1 0 0
3005 10 2 -1.2000000000000000e-01 7.2839229099890304e+00 1.3476877320718591e+01 1.7355688828818643e+01 1 0 0
3012 10 4 -5.0000000000000000e-01 1.0487451641120323e+01 1.3570523988275752e+01 1.6869088897044946e+01 1 0 0
3006 10 2 -1.2000000000000000e-01 8.1946280692086599e+00 1.3845922846572339e+01 1.6281586575361594e+01 1 0 0
3008 10 1 5.9999999999999998e-02 7.7003896110065808e+00 1.4376790055480008e+01 1.5508298505781314e+01 1 0 0
3011 10 3 8.0000000000000002e-02 9.2217690660954066e+00 1.4450613823218362e+01 1.6620827360400508e+01 1 0 0
3010 10 1 5.9999999999999998e-02 9.5368834180667612e+00 1.5062881653776154e+01 1.5917487331335051e+01 1 0 0
4230 14 6 5.0000000000000000e-01 9.6652348553388912e+00 1.6666552052084334e+01 1.2841732327757457e+01 1 0 0
4233 14 2 -1.2000000000000000e-01 1.1009099081838052e+01 1.5750088295508302e+01 1.3059346551310478e+01 1 0 0
4521 15 1 5.9999999999999998e-02 7.6052973331581954e+00 1.6665200593972202e+01 1.6099057864220629e+01 1 0 0
4234 14 1 5.9999999999999998e-02 1.1044388365243380e+01 1.5186542319652903e+01 1.3997234837070323e+01 1 0 0
3009 10 1 5.9999999999999998e-02 9.1891384692058775e+00 1.4884973169056009e+01 1.7518630882429193e+01 1 0 0
4520 15 2 -1.2000000000000000e-01 7.3281006982522419e+00 1.7481403099181289e+01 1.6735097079069558e+01 1 0 0
4231 14 7 -5.0000000000000000e-01 9.6603245849781327e+00 1.7785698747162911e+01 1.2752568715713094e+01 1 0 0
4527 15 1 5.9999999999999998e-02 1.0112776227857209e+01 1.7464979407817431e+01 1.5759449527316974e+01 1 0 0
4533 15 5 2.9999999999999999e-01 1.1893316036220718e+01 1.6679881642961700e+01 1.6985426976087947e+01 1 0 0
4523 15 1 5.9999999999999998e-02 9.1220295916405476e+00 1.7153869633299617e+01 1.7615238702931919e+01 1 0 0
4532 15 4 -5.0000000000000000e-01 1.1921453837076992e+01 1.8055344177617545e+01 1.6885553836897849e+01 1 0 0
3014 10 6 5.0000000000000000e-01 1.1947663186387436e+01 1.4158054427059803e+01 1.6764014905971500e+01 1 0 0
3015 10 7 -5.0000000000000000e-01 1.2043670785866135e+01 1.5269124754679046e+01 1.6855861782895538e+01 1 0 0
4525 15 2 -1.2000000000000000e-01 8.6257926356773620e+00 1.7990098437442800e+01 1.7105668989665702e+01 1 0 0
4237 14 1 5.9999999999999998e-02 1.2186892254888821e+01 1.7237570828038368e+01 1.3902852632546258e+01 1 0 0
4236 14 2 -1.2000000000000000e-01 1.2224729076547302e+01 1.6565176969737070e+01 1.3073487293685034e+01 1 0 0
4242 14 1 5.9999999999999998e-02 1.4593303298222079e+01 1.7530834305648241e+01 1.2230823076641828e+01 1 0 0
4238 14 1 5.9999999999999998e-02 1.3710344452810585e+01 1.5348612920280946e+01 1.2140461964928909e+01 1 0 0
4544 15 1 5.9999999999999998e-02 1.7222353614127574e+01 1.7217881501648460e+01 1.7993947365410040e+01 1 0 0
4538 15 1 5.9999999999999998e-02 1.4679330433391931e+01 1.6966156989166368e+01 1.8033305300335048e+01 1 0 0
2727 9 4 -5.0000000000000000e-01 1.6547205348507084e+01 1.2162655266813839e+01 1.3051235516341844e+01 1 0 0
4241 14 2 -1.2000000000000000e-01 1.4718874925314257e+01 1.6851593500065917e+01 1.3137031075570496e+01 1 0 0
2721 9 2 -1.2000000000000000e-01 1.3768219316072662e+01 1.2277312941016088e+01 1.2957030924155079e+01 1 0 0
3016 10 1 5.9999999999999998e-02 1.3302817052408708e+01 1.2594305176244353e+01 1.5796018231432242e+01 1 0 0
3018 10 1 5.9999999999999998e-02 1.3304867792958014e+01 1.2545139895458576e+01 1.7521401972236987e+01 1 0 0
3027 10 1 5.9999999999999998e-02 1.6998486023432484e+01 1.4843988696008507e+01 1.7721934526096859e+01 1 0 0
3022 10 1 5.9999999999999998e-02 1.5720848034833917e+01 1.2671108884912284e+01 1.5936147986983547e+01 1 0 0
2723 9 1 5.9999999999999998e-02 1.3749589380912729e+01 1.3160936099986362e+01 1.3514196539776583e+01 1 0 0
3017 10 2 -1.2000000000000000e-01 1.3208032494591215e+01 1.3243772687123876e+01 1.6665680752771827e+01 1 0 0
3023 10 2 -1.2000000000000000e-01 1.5739574980306170e+01 1.3331271683124283e+01 1.6834618125628971e+01 1 0 0
2726 9 5 2.9999999999999999e-01 1.6529929933284798e+01 1.3437207604479930e+01 1.3133698924869421e+01 1 0 0
3020 10 2 -1.2000000000000000e-01 1.4428023641407192e+01 1.4026116061764997e+01 1.6817614985237022e+01 1 0 0
3019 10 1 5.9999999999999998e-02 1.4467553778235857e+01 1.4640471315732382e+01 1.5954930431837761e+01 1 0 0
4240 14 1 5.9999999999999998e-02 1.3653194433943941e+01 1.5326431285064377e+01 1.3893785918625948e+01 1 0 0
4244 14 7 -5.0000000000000000e-01 1.6157276035314094e+01 1.4957370346353679e+01 1.3137092815714531e+01 1 0 0
4239 14 2 -1.2000000000000000e-01 1.3598988516109053e+01 1.5991089369895754e+01 1.3026842957154283e+01 1 0 0
4536 15 1 5.9999999999999998e-02 1.4508802173415779e+01 1.6820554138710190e+01 1.6381921194131056e+01 1 0 0
4245 14 6 5.0000000000000000e-01 1.6059271865879900e+01 1.6084336205836120e+01 1.3133745555683509e+01 1 0 0
3026 10 1 5.9999999999999998e-02 1.6959747319580440e+01 1.4822222156494648e+01 1.6072858275723004e+01 1 0 0
4542 15 1 5.9999999999999998e-02 1.7047949293261745e+01 1.6962005719285152e+01 1.6229431709226599e+01 1 0 0
3025 10 2 -1.2000000000000000e-01 1.6994905804729928e+01 1.4109707293144751e+01 1.6878822728248380e+01 1 0 0
4247 14 4 -5.0000000000000000e-01 1.7377294789752543e+01 1.6848087746437105e+01 1.3108104815679628e+01 1 0 0
3021 10 1 5.9999999999999998e-02 1.4375015789536377e+01 1.4752563876217961e+01 1.7582467877240006e+01 1 0 0
3024 10 1 5.9999999999999998e-02 1.5594323945844598e+01 1.2728571524293720e+01 1.7726251647759689e+01 1 0 0
4537 15 2 -1.2000000000000000e-01 1.4530874504359787e+01 1.7596582968079655e+01 1.7130754429468283e+01 1 0 0
4543 15 2 -1.2000000000000000e-01 1.7123203063794815e+01 1.7716011641213825e+01 1.7010400084003084e+01 1 0 0
4243 14 1 5.9999999999999998e-02 1.4544223670020937e+01 1.7589101686202778e+01 1.3927894718809009e+01 1 0 0
3029 10 6 5.0000000000000000e-01 1.8263470359384868e+01 1.3216307399832932e+01 1.6860688283027063e+01 1 0 0
3040 10 1 5.9999999999999998e-02 2.3218050464132887e+01 1.2156084065019131e+01 1.6269424756533716e+01 1 0 0
2441 9 3 8.0000000000000002e-02 2.3580681525931432e+01 1.2094629796706142e+01 1.2821964201075307e+01 0 0 0
4256 14 1 5.9999999999999998e-02 2.1118908218675713e+01 1.5520129631891326e+01 1.2144659169506818e+01 1 0 0
4250 14 1 5.9999999999999998e-02 1.8745200221158239e+01 1.5346314029946960e+01 1.2718774359143810e+01 1 0 0
3028 10 7 -5.0000000000000000e-01 1.8255001040910827e+01 1.2133652065762366e+01 1.6556687477010101e+01 1 0 0
2435 9 2 -1.2000000000000000e-01 2.1270626819863381e+01 1.2129502932759657e+01 1.3067668253187334e+01 0 0 0
3036 10 1 5.9999999999999998e-02 2.2195013271707211e+01 1.4640789875525956e+01 1.7203590296952399e+01 1 0 0
4553 15 1 5.9999999999999998e-02 2.2396449700647860e+01 1.7014334822140071e+01 1.7926748205798226e+01 1 0 0
3034 10 1 5.9999999999999998e-02 2.0886775440754981e+01 1.2143365290191786e+01 1.7114214999527075e+01 1 0 0
2733 9 2 -1.2000000000000000e-01 1.8798521394939822e+01 1.2136257112599846e+01 1.2859092734271700e+01 1 0 0
2732 9 1 5.9999999999999998e-02 1.8792192522817722e+01 1.3026714703586144e+01 1.3517859316506508e+01 1 0 0
2439 9 1 5.9999999999999998e-02 2.3659150714814743e+01 1.2828719742160350e+01 1.3561178653517221e+01 0 0 0
3035 10 1 5.9999999999999998e-02 2.1747336768161382e+01 1.3663248285151916e+01 1.5739462164674697e+01 1 0 0
2433 9 1 5.9999999999999998e-02 2.1229707218314903e+01 1.2856554600967218e+01 1.3880382213919166e+01 0 0 0
4249 14 1 5.9999999999999998e-02 1.8800029748041968e+01 1.5782226353752140e+01 1.4284413855271625e+01 1 0 0
3038 10 2 -1.2000000000000000e-01 2.3210751301119760e+01 1.3005475039454328e+01 1.7008323987868366e+01 1 0 0
3032 10 3 8.0000000000000002e-02 2.0940768136322180e+01 1.3113928468102735e+01 1.7373022728721484e+01 1 0 0
4248 14 3 8.0000000000000002e-02 1.8757969229025047e+01 1.6111841368661683e+01 1.3301699995351820e+01 1 0 0
3037 10 2 -1.2000000000000000e-01 2.1906110817099204e+01 1.3662876544742142e+01 1.6821645566125152e+01 1 0 0
3030 10 5 2.9999999999999999e-01 1.9564823229180373e+01 1.5160892192307712e+01 1.6931977248504822e+01 1 0 0
3031 10 4 -5.0000000000000000e-01 1.9616126480411531e+01 1.3845137210407756e+01 1.7091405167610500e+01 1 0 0
4253 14 2 -1.2000000000000000e-01 1.9772046863452253e+01 1.6842515244681334e+01 1.3000941422680690e+01 1 0 0
4548 15 7 -5.0000000000000000e-01 1.9561136052153962e+01 1.6535162958375381e+01 1.6641945295281463e+01 1 0 0
3955 14 2 -1.2000000000000000e-01 2.2366818534374605e+01 1.6657385089515827e+01 1.2990050311462065e+01 0 0 0
4255 14 1 5.9999999999999998e-02 2.0909292792540029e+01 1.5321210332979721e+01 1.3846184326995552e+01 1 0 0
4254 14 2 -1.2000000000000000e-01 2.1035053378344486e+01 1.6061604560385160e+01 1.3038585349385892e+01 1 0 0
3956 14 2 -1.2000000000000000e-01 2.3618945140752324e+01 1.5828067724787124e+01 1.2984096566653168e+01 0 0 0
3957 14 1 5.9999999999999998e-02 2.3648985984704499e+01 1.4969602685520826e+01 1.3708801241039055e+01 0 0 0
4552 15 3 8.0000000000000002e-02 2.2415718724026352e+01 1.7508042605063050e+01 1.6977639675769279e+01 1 0 0
4549 15 6 5.0000000000000000e-01 1.9680984917723748e+01 1.7627945166152241e+01 1.6753967206013989e+01 1 0 0
3953 14 1 5.9999999999999998e-02 2.2506271085539861e+01 1.7291988395903719e+01 1.3906782553439299e+01 0 0 0
4554 15 1 5.9999999999999998e-02 2.2454211669333606e+01 1.6854424316370011e+01 1.6245317709976376e+01 1 0 0
4252 14 1 5.9999999999999998e-02 1.9839337562870863e+01 1.7689996900101654e+01 1.3620825188050986e+01 1 0 0
3039 10 1 5.9999999999999998e-02 2.3230635955410449e+01 1.2493858165037878e+01 1.7957792568790786e+01 1 0 0
2738 10 1 5.9999999999999998e-02 2.4506434378773022e+01 1.4163892070468611e+01 1.5762933280356146e+01 0 0 0
2742 10 1 5.9999999999999998e-02 2.5679220156563645e+01 1.2167205892185601e+01 1.6068160106855466e+01 0 0 0
4559 15 1 5.9999999999999998e-02 2.4622270687062485e+01 1.6798366445448455e+01 1.8008483592046876e+01 1 0 0
3959 14 1 5.9999999999999998e-02 2.4599612694574390e+01 1.7155255116756056e+01 1.3730678803545830e+01 0 0 0
4560 15 1 5.9999999999999998e-02 2.4764557329233163e+01 1.6934019565631608e+01 1.6248489782252967e+01 1 0 0
3966 14 1 5.9999999999999998e-02 2.8484229443710497e+01 1.4741377568810000e+01 1.2768381011158665e+01 0 0 0
4558 15 2 -1.2000000000000000e-01 2.4676169275843947e+01 1.7533201354634233e+01 1.7148705450611761e+01 1 0 0
3961 14 3 8.0000000000000002e-02 2.4667298711812990e+01 1.6483775343990345e+01 1.2993660730397121e+01 0 0 0
2741 10 1 5.9999999999999998e-02 2.5989436683083930e+01 1.2498766359656544e+01 1.7695663675169655e+01 0 0 0
2737 10 1 5.9999999999999998e-02 2.4644049217688497e+01 1.4628049270484095e+01 1.7454526261263915e+01 0 0 0
3963 14 5 2.9999999999999999e-01 2.6131685974032770e+01 1.4386648075567171e+01 1.3194563985635424e+01 0 0 0
2451 9 1 5.9999999999999998e-02 2.8786891797334864e+01 1.2619803918789568e+01 1.3790545756440039e+01 0 0 0
2445 9 7 -5.0000000000000000e-01 2.6416726184960996e+01 1.2998098563012594e+01 1.3285360159448915e+01 0 0 0
2739 10 2 -1.2000000000000000e-01 2.4541587980591615e+01 1.3712398701939104e+01 1.6802861973900693e+01 0 0 0
4262 15 1 5.9999999999999998e-02 2.7126099914404644e+01 1.6595842972219621e+01 1.6695062469733259e+01 0 0 0
2746 10 4 -5.0000000000000000e-01 2.8135437517678639e+01 1.2837048878688881e+01 1.6775109284087780e+01 0 0 0
2740 10 2 -1.2000000000000000e-01 2.5836843147261810e+01 1.2999874795460483e+01 1.6756980277744606e+01 0 0 0
2744 10 1 5.9999999999999998e-02 2.6909208778970779e+01 1.3979422366269246e+01 1.5511088867070828e+01 0 0 0
2745 10 3 8.0000000000000002e-02 2.6884667404763171e+01 1.3632086231610240e+01 1.6510493766185675e+01 0 0 0
3962 14 4 -5.0000000000000000e-01 2.6037815318556770e+01 1.5711473073216844e+01 1.3156078996262536e+01 0 0 0
3964 14 6 5.0000000000000000e-01 2.7340797526296281e+01 1.6475982056871654e+01 1.3374846811184003e+01 0 0 0
3967 14 2 -1.2000000000000000e-01 2.8566423414729378e+01 1.5622431472777631e+01 1.3373996443581156e+01 0 0 0
3968 14 1 5.9999999999999998e-02 2.8900816725699119e+01 1.5266480355104129e+01 1.4322249592824532e+01 0 0 0
4266 15 4 -5.0000000000000000e-01 2.9577286981047429e+01 1.7316712295331918e+01 1.6942403299858633e+01 0 0 0
4267 15 5 2.9999999999999999e-01 2.9644903688884011e+01 1.5936036823188635e+01 1.7034720871431038e+01 0 0 0
3970 14 2 -1.2000000000000000e-01 2.9687825207338499e+01 1.6441174502841058e+01 1.2969854600843743e+01 0 0 0
2748 10 6 5.0000000000000000e-01 2.9533607883584324e+01 1.3474163135772773e+01 1.6845603205829072e+01 0 0 0
3971 14 1 5.9999999999999998e-02 2.9656374800990545e+01 1.7334255909321453e+01 1.3623497882145831e+01 0 0 0
2749 10 7 -5.0000000000000000e-01 2.9574688897282840e+01 1.4524600386160992e+01 1.6688965932354957e+01 0 0 0
4260 15 2 -1.2000000000000000e-01 2.7188796113122443e+01 1.7489350084982512e+01 1.7325831701651463e+01 0 0 0
2743 10 1 5.9999999999999998e-02 2.7025020325702712e+01 1.4488876668346210e+01 1.7059497696346963e+01 0 0 0
3965 14 7 -5.0000000000000000e-01 2.7227170399348900e+01 1.7575780787877857e+01 1.3498577065094986e+01 0 0 0
4265 15 3 8.0000000000000002e-02 2.8158427731969319e+01 1.8056085754131686e+01 1.6824019647289646e+01 0 0 0
2750 10 1 5.9999999999999998e-02 3.1094225220895488e+01 1.2037376165721973e+01 1.6190216733710610e+01 0 0 0
2455 9 2 -1.2000000000000000e-01 3.1276840955997219e+01 1.2070562988831155e+01 1.2705388704211780e+01 0 0 0
2758 10 1 5.9999999999999998e-02 3.3675010643169280e+01 1.2212725076989452e+01 1.7838439773484648e+01 0 0 0
2756 10 1 5.9999999999999998e-02 3.3311840953825929e+01 1.2191985804343902e+01 1.6059352926651712e+01 0 0 0
2761 10 1 5.9999999999999998e-02 3.4468217527837105e+01 1.4524737206512935e+01 1.7502799564935167e+01 0 0 0
3972 14 1 5.9999999999999998e-02 3.1163814772381787e+01 1.5032180855881379e+01 1.2315974424277194e+01 0 0 0
2760 10 1 5.9999999999999998e-02 3.4512190963321721e+01 1.4321791291385559e+01 1.5818456403686969e+01 0 0 0
2759 10 2 -1.2000000000000000e-01 3.4654244406094577e+01 1.3727063958344589e+01 1.6801374475976349e+01 0 0 0
3977 14 1 5.9999999999999998e-02 3.2075298920181034e+01 1.7613079395313001e+01 1.3765896680023300e+01 0 0 0
4276 15 1 5.9999999999999998e-02 3.4753741424983225e+01 1.6826031492983983e+01 1.5836953785783120e+01 0 0 0
4270 15 1 5.9999999999999998e-02 3.2201221892264122e+01 1.6528537617525728e+01 1.5948641490993394e+01 0 0 0
2751 10 2 -1.2000000000000000e-01 3.0827749936094335e+01 1.2658277053126552e+01 1.7060148512941147e+01 0 0 0
4271 15 2 -1.2000000000000000e-01 3.2191937411260071e+01 1.7210419399284813e+01 1.6790397794672490e+01 0 0 0
2755 10 1 5.9999999999999998e-02 3.2049956471550360e+01 1.3868630688912793e+01 1.8163995783252659e+01 0 0 0
2754 10 2 -1.2000000000000000e-01 3.2098630768058804e+01 1.3421977759663056e+01 1.7205016015673852e+01 0 0 0
2757 10 2 -1.2000000000000000e-01 3.3418801625318913e+01 1.2838052403617288e+01 1.6981282136701370e+01 0 0 0
2457 9 1 5.9999999999999998e-02 3.1116911727673802e+01 1.3043233974326968e+01 1.3250135520238443e+01 0 0 0
3973 14 2 -1.2000000000000000e-01 3.1058831579221938e+01 1.5926525153279716e+01 1.2986574920428279e+01 0 0 0
3979 14 6 5.0000000000000000e-01 3.3520642636820533e+01 1.5998234703148064e+01 1.2986479501133564e+01 0 0 0
3974 14 1 5.9999999999999998e-02 3.1132915244058641e+01 1.5392529163471988e+01 1.3971742422514003e+01 0 0 0
4278 15 1 5.9999999999999998e-02 3.4625481803362128e+01 1.6851851859565340e+01 1.7630216858215320e+01 0 0 0
4272 15 1 5.9999999999999998e-02 3.2369217942179418e+01 1.6510146764994335e+01 1.7586855148214006e+01 0 0 0
4277 15 2 -1.2000000000000000e-01 3.4627766791571084e+01 1.7488485000297434e+01 1.6723934956572279e+01 0 0 0
3978 14 7 -5.0000000000000000e-01 3.3547232741520460e+01 1.4873076364435379e+01 1.2998572155175532e+01 0 0 0
2753 10 1 5.9999999999999998e-02 3.2081390851658036e+01 1.4165504830566265e+01 1.6409944274410542e+01 0 0 0
3975 14 2 -1.2000000000000000e-01 3.2236619696331452e+01 1.6814433303681600e+01 1.2993553962981524e+01 0 0 0
2460 9 5 2.9999999999999999e-01 3.3749714025191018e+01 1.3368618804138027e+01 1.2739215173800131e+01 0 0 0
3981 14 4 -5.0000000000000000e-01 3.4892861842144022e+01 1.6707233930501076e+01 1.2944520231586131e+01 0 0 0
3980 14 5 2.9999999999999999e-01 3.4846966017581195e+01 1.8008306147534675e+01 1.3135007273372672e+01 0 0 0
4268 15 6 5.0000000000000000e-01 3.0871285359058572e+01 1.7987919754812808e+01 1.6919999423356504e+01 0 0 0
4274 15 2 -1.2000000000000000e-01 3.3329304620012380e+01 1.8064437387703258e+01 1.6704848235277087e+01 0 0 0
48522 160 1 5.9999999999999998e-02 3.2246659646878197e+00 3.2741813217762794e+00 1.8713874237871423e+01 1 1 0
1477 5 1 5.9999999999999998e-02 3.8610221039629096e+00 9.1195438941431437e+00 1.8772283964268691e+01 1 0 0
1475 5 1 5.9999999999999998e-02 2.5834287034054570e+00 7.3884518860829580e+00 1.8566207822508225e+01 1 0 0
2995 10 1 5.9999999999999998e-02 3.6649256249697939e+00 1.1458548032490848e+01 1.8887635976235277e+01 1 0 0
1478 5 1 5.9999999999999998e-02 4.6199100921470446e+00 7.6516785621766106e+00 1.8810994948423343e+01 1 0 0
2998 10 1 5.9999999999999998e-02 5.5814360776463454e+00 1.1975592601535503e+01 1.8966255243631792e+01 1 0 0
4515 15 1 5.9999999999999998e-02 5.1773348404818540e+00 1.6074403259976219e+01 1.8523931442225628e+01 1 0 0
2997 10 1 5.9999999999999998e-02 4.8013295518261643e+00 1.3351425250191527e+01 1.8735415333889765e+01 1 0 0
2167 8 1 5.9999999999999998e-02 3.5013463077408979e+01 1.1202567675011945e+01 1.0132030668907232e+01 0 0 0
4518 15 1 5.9999999999999998e-02 6.9966387002550858e+00 1.6790755937270617e+01 1.8606385027233507e+01 1 0 0
3033 10 1 5.9999999999999998e-02 2.1002906316165696e+01 1.3098301524189319e+01 1.8348874772439277e+01 1 0 0
4261 15 1 5.9999999999999998e-02 2.7421802658092968e+01 1.7156146281948054e+01 1.8299836551330497e+01 0 0 0
51736 1192 9 4.2380000000000001e-01 3.4042456093879139e+01 1.7752632200630110e+01 2.0505388638347437e+01 0 0 0
50466 769 9 4.2380000000000001e-01 2.8297597773668816e+01 1.7739446461230155e+01 2.6390252617991106e+01 0 0 0
49358 400 8 -8.4760000000000002e-01 2.9905858135644010e+01 1.7636120429649939e+01 2.5926314659255041e+01 0 0 0
50465 769 8 -8.4760000000000002e-01 2.7348053068881597e+01 1.7899108212561956e+01 2.6660202620775205e+01 0 0 0
50467 769 9 4.2380000000000001e-01 2.7061333082117113e+01 1.7190839321001487e+01 2.7305297052313112e+01 0 0 0
49359 400 9 4.2380000000000001e-01 3.0011270690666208e+01 1.7557522731048344e+01 2.4934997050391054e+01 0 0 0
3094 11 1 5.9999999999999998e-02 3.5010385577273091e+01 1.0661985886581290e+01 3.2351734470409443e+00 0 0 0
53731 1857 9 4.2380000000000001e-01 4.9435682323562369e-01 7.8105347844398509e-01 8.6457605196923112e+01 1 0 0
53729 1857 8 -8.4760000000000002e-01 1.1497567150661316e-01 1.6930761848091349e+00 8.6613440119805134e+01 1 0 0
4897 17 1 5.9999999999999998e-02 3.0758869890792049e+01 1.8082417228063189e+01 4.6601218619064380e+00 0 0 0
4904 17 1 5.9999999999999998e-02 3.3218823679912013e+01 1.8082192881864728e+01 4.3396120115249568e+00 0 0 0
6364 21 2 -1.2000000000000000e-01 3.1991792302605644e+00 2.1017070473932524e+01 2.0415246923843631e+00 1 0 0
6365 21 1 5.9999999999999998e-02 3.1174495953357559e+00 2.1707518815613327e+01 2.8844931265971043e+00 1 0 0
6363 21 1 5.9999999999999998e-02 3.0657944475106080e+00 2.1718436510742126e+01 1.1372184159212102e+00 1 0 0
6367 21 2 -1.2000000000000000e-01 4.5500621446010898e+00 2.0486427307860364e+01 2.2330965555445195e+00 1 0 0
6361 21 2 -1.2000000000000000e-01 2.0158359885374444e+00 2.0152248550732029e+01 2.1393741765170469e+00 1 0 0
6358 21 6 5.0000000000000000e-01 7.4511393996931718e-01 2.0988392546300183e+01 2.1720477623825944e+00 1 0 0
6359 21 7 -5.0000000000000000e-01 6.4527240487821769e-01 2.2088047174480288e+01 2.2625379112283102e+00 1 0 0
6368 21 1 5.9999999999999998e-02 4.6065104112496567e+00 2.0091816723438569e+01 3.2455470007664924e+00 1 0 0
6658 22 1 5.9999999999999998e-02 1.9618463044676930e+00 2.3242234848078756e+01 4.8395817740934639e+00 1 0 0
6366 21 1 5.9999999999999998e-02 4.6930266777920480e+00 1.9572804765278818e+01 1.6657789536228278e+00 1 0 0
6362 21 1 5.9999999999999998e-02 2.2110007316479559e+00 1.9603560923541618e+01 3.0355382920296123e+00 1 0 0
6360 21 1 5.9999999999999998e-02 2.2087734882946441e+00 1.9477770881883995e+01 1.3209717811564856e+00 1 0 0
7877 26 5 2.9999999999999999e-01 4.2745113212801622e-01 2.3471552281305858e+01 2.3511323236237160e+00 1 0 0
6371 21 1 5.9999999999999998e-02 5.5043850229708964e+00 2.2148968960116505e+01 2.9101341387523751e+00 1 0 0
6656 22 1 5.9999999999999998e-02 8.9644377657565655e-01 2.1315752999092524e+01 5.1491424686044818e+00 1 0 0
6662 22 6 5.0000000000000000e-01 4.5828911088193491e+00 2.2708709291327938e+01 6.0534555621658690e+00 1 0 0
6370 21 1 5.9999999999999998e-02 5.5247720947754404e+00 2.1911590657749503e+01 1.1951731656628020e+00 1 0 0
6369 21 2 -1.2000000000000000e-01 5.7171783569222328e+00 2.1399140631315557e+01 2.1288228476156288e+00 1 0 0
5143 17 7 -5.0000000000000000e-01 3.4986750721960296e+00 1.9113745926160963e+01 5.4730219221857901e+00 1 0 0
6663 22 7 -5.0000000000000000e-01 4.4920111796832236e+00 2.3784108377887932e+01 5.8113026291061143e+00 1 0 0
6664 22 1 5.9999999999999998e-02 5.8975911986235614e+00 2.1113704261956688e+01 5.3511683095917206e+00 1 0 0
6660 22 4 -5.0000000000000000e-01 3.2069401912458124e+00 2.2008119162155200e+01 6.0487775223025002e+00 1 0 0
6659 22 3 8.0000000000000002e-02 1.9316125411141714e+00 2.2760935198508275e+01 5.7825065030776557e+00 1 0 0
5147 17 1 5.9999999999999998e-02 6.0059684145566639e+00 1.8511925196876444e+01 4.8945179019724225e+00 1 0 0
5138 17 1 5.9999999999999998e-02 6.7944787033532483e-01 1.8627955525244740e+01 4.9595920846058990e+00 1 0 0
7880 26 1 5.9999999999999998e-02 3.0430215910216400e+00 2.3976032512502716e+01 1.3660319017134157e+00 1 0 0
6661 22 5 2.9999999999999999e-01 3.3219370648765643e+00 2.0681639481846929e+01 5.6217514266355568e+00 1 0 0
6654 22 2 -1.2000000000000000e-01 9.2129052051009008e-01 2.2135694798458324e+01 5.8669844380222003e+00 1 0 0
5139 17 3 8.0000000000000002e-02 6.7445086633935303e-01 1.8206170860840079e+01 5.9569470423343898e+00 1 0 0
7882 26 1 5.9999999999999998e-02 3.2876159977419523e+00 2.4039726469468114e+01 2.9643716270298790e+00 1 0 0
5148 17 2 -1.2000000000000000e-01 5.9699449149340786e+00 1.8105581289103675e+01 5.8634115252283490e+00 1 0 0
6667 22 1 5.9999999999999998e-02 6.9308971991719694e+00 2.3320134781115645e+01 5.2332660050968407e+00 1 0 0
6373 21 6 5.0000000000000000e-01 6.9633123611423633e+00 2.0558750592830350e+01 2.3376956098981805e+00 1 0 0
6374 21 5 2.9999999999999999e-01 8.2624293590655871e+00 2.2614488803456613e+01 2.3253269158181169e+00 1 0 0
6375 21 4 -5.0000000000000000e-01 8.3194231830320611e+00 2.1211287285913503e+01 2.2208169982860984e+00 1 0 0
6674 22 1 5.9999999999999998e-02 9.4374684305027223e+00 2.3374563886426944e+01 4.8559057048099739e+00 1 0 0
6380 21 1 5.9999999999999998e-02 1.0574084311257451e+01 2.1840572478944139e+01 2.8388175644626763e+00 1 0 0
6381 21 2 -1.2000000000000000e-01 1.0637979993122569e+01 2.1128855499808665e+01 2.0451679325313914e+00 1 0 0
6379 21 1 5.9999999999999998e-02 1.0727215424443330e+01 2.1676010059552436e+01 1.0586056083294306e+00 1 0 0
6670 22 1 5.9999999999999998e-02 8.3039228683809654e+00 2.1362034223566091e+01 5.0874458508335598e+00 1 0 0
6376 21 3 8.0000000000000002e-02 9.6195297758290081e+00 2.0441071437165082e+01 2.1171056259170165e+00 1 0 0
6378 21 1 5.9999999999999998e-02 9.4949332831455440e+00 1.9949981568603860e+01 1.2076020097107096e+00 1 0 0
6377 21 1 5.9999999999999998e-02 9.5462018452382225e+00 1.9852514082174377e+01 2.9691461061727282e+00 1 0 0
6372 21 7 -5.0000000000000000e-01 7.0071048078977700e+00 1.9517796294024230e+01 2.6174499249202432e+00 1 0 0
5154 17 1 5.9999999999999998e-02 8.2793692842226108e+00 1.8818458756230832e+01 5.0274939960184248e+00 1 0 0
6677 22 6 5.0000000000000000e-01 1.0731446432734666e+01 2.1978553337526861e+01 5.7436283193724158e+00 1 0 0
6673 22 2 -1.2000000000000000e-01 9.5282612297113705e+00 2.2795690854449518e+01 5.7597830719709355e+00 1 0 0
7892 26 7 -5.0000000000000000e-01 8.0707324807081466e+00 2.3842354966707955e+01 2.5632879533901654e+00 1 0 0
6382 21 2 -1.2000000000000000e-01 1.1861352962398076e+01 2.0446296824124349e+01 2.1617667315146472e+00 1 0 0
6668 22 2 -1.2000000000000000e-01 7.0161468606099229e+00 2.2593433252103466e+01 6.0851300453026100e+00 1 0 0
6383 21 1 5.9999999999999998e-02 1.1929666617286051e+01 1.9997389545853256e+01 3.1432135831566690e+00 1 0 0
6384 21 1 5.9999999999999998e-02 1.1884539306581507e+01 1.9608131282381123e+01 1.5039695652643514e+00 1 0 0
5153 17 2 -1.2000000000000000e-01 8.4478219629222409e+00 1.8337900981116722e+01 6.0012547204824793e+00 1 0 0
6679 22 4 -5.0000000000000000e-01 1.2112914251077113e+01 2.2648453956979843e+01 5.5111966412611570e+00 1 0 0
6678 22 5 2.9999999999999999e-01 1.2139900280068344e+01 2.3980017704387691e+01 5.5422527688678125e+00 1 0 0
6671 22 2 -1.2000000000000000e-01 8.3123471384533705e+00 2.2001320159643576e+01 5.8970411022168641e+00 1 0 0
6081 21 1 5.9999999999999998e-02 1.3066694762423037e+01 2.1882812250592767e+01 2.8369334462261850e+00 0 0 0
6082 21 1 5.9999999999999998e-02 1.3062038253836151e+01 2.1899118400126540e+01 1.2726878017808660e+00 0 0 0
6083 21 2 -1.2000000000000000e-01 1.3130140441972140e+01 2.1181932178660631e+01 2.0367529720906128e+00 0 0 0
6683 22 1 5.9999999999999998e-02 1.4341518773880507e+01 2.2960843522840726e+01 4.6953190762492705e+00 1 0 0
6088 21 1 5.9999999999999998e-02 1.5499890807717705e+01 2.1652725554304009e+01 1.0345605566163776e+00 0 0 0
6089 21 3 8.0000000000000002e-02 1.5486860716312025e+01 2.1122641499978045e+01 1.9054507268623535e+00 0 0 0
6386 22 1 5.9999999999999998e-02 1.7013390441116918e+01 2.2844374692800439e+01 4.3705368346552946e+00 0 0 0
6087 21 1 5.9999999999999998e-02 1.5553100999037280e+01 2.1760122298481704e+01 2.6878561800411491e+00 0 0 0
6090 21 4 -5.0000000000000000e-01 1.6817618479393069e+01 2.0386113642077561e+01 1.8132599033312058e+00 0 0 0
6084 21 2 -1.2000000000000000e-01 1.4406858340618834e+01 2.0484339017775003e+01 1.9088857030322344e+00 0 0 0
6085 21 1 5.9999999999999998e-02 1.4356028863340253e+01 1.9816419243969456e+01 2.8108746750480016e+00 0 0 0
6086 21 1 5.9999999999999998e-02 1.4290432419092895e+01 1.9805000519233353e+01 1.0658477804899653e+00 0 0 0
6091 21 5 2.9999999999999999e-01 1.6904298431337864e+01 1.9097082106845019e+01 1.2330239643231737e+00 0 0 0
6688 22 1 5.9999999999999998e-02 1.5561619062425736e+01 2.0909450981121100e+01 5.0210676291012550e+00 1 0 0
6682 22 1 5.9999999999999998e-02 1.3316202048934423e+01 2.1052318622195951e+01 5.4359652317137295e+00 1 0 0
7611 26 5 2.9999999999999999e-01 1.7888993261084195e+01 2.3653910576743016e+01 1.9155988266031203e+00 0 0 0
6685 22 2 -1.2000000000000000e-01 1.4471885301975654e+01 2.2537411427432275e+01 5.6994904198496341e+00 1 0 0
5163 17 1 5.9999999999999998e-02 1.3175768637173446e+01 1.8634539753743667e+01 4.6965261284176725e+00 1 0 0
6387 22 2 -1.2000000000000000e-01 1.7055100654603148e+01 2.2379190922946506e+01 5.3395679875442044e+00 0 0 0
6092 21 6 5.0000000000000000e-01 1.8218971373840198e+01 2.1029097171286214e+01 1.8191302504966667e+00 0 0 0
6093 21 7 -5.0000000000000000e-01 1.8194903661780955e+01 2.2085606151757119e+01 1.7216038558702680e+00 0 0 0
6686 22 2 -1.2000000000000000e-01 1.5743715987562398e+01 2.1783667057445253e+01 5.7112351032123989e+00 1 0 0
4865 17 1 5.9999999999999998e-02 1.5929149233402626e+01 1.8832803247638864e+01 5.8862952493388034e+00 0 0 0
4872 17 1 5.9999999999999998e-02 1.8176068813803841e+01 1.8523218406277113e+01 4.6772019627064259e+00 0 0 0
6680 22 3 8.0000000000000002e-02 1.3418245206115264e+01 2.1927937713838681e+01 5.8908477799239840e+00 1 0 0
6385 22 1 5.9999999999999998e-02 1.7265875824042936e+01 2.3263095060925767e+01 5.9193700665026148e+00 0 0 0
7606 26 1 5.9999999999999998e-02 1.5626252510784598e+01 2.4123920416296038e+01 1.2965151433772462e+00 0 0 0
6390 22 1 5.9999999999999998e-02 1.8229842211370258e+01 2.0758471870060838e+01 4.9726693732572258e+00 0 0 0
6388 22 2 -1.2000000000000000e-01 1.8242315510749307e+01 2.1661005611529827e+01 5.5744914276680397e+00 0 0 0
6392 22 1 5.9999999999999998e-02 1.9259904030811558e+01 2.2697518773710584e+01 4.5298262825766979e+00 0 0 0
6097 21 1 5.9999999999999998e-02 2.0729680536086398e+01 2.1549289689270104e+01 1.1608424741700407e+00 0 0 0
6099 21 1 5.9999999999999998e-02 2.0532262851613236e+01 2.1561474242558436e+01 2.8241605336560420e+00 0 0 0
6098 21 2 -1.2000000000000000e-01 2.0639023594377093e+01 2.0906005382660158e+01 2.0370070306096690e+00 0 0 0
6105 21 1 5.9999999999999998e-02 2.2999984744402106e+01 2.1659237985239738e+01 2.8989040427194235e+00 0 0 0
6103 21 2 -1.2000000000000000e-01 2.3209962140514449e+01 2.1062434950644615e+01 2.0055654249627444e+00 0 0 0
6101 21 2 -1.2000000000000000e-01 2.1934105684217073e+01 2.0279699863922435e+01 2.0241663454453045e+00 0 0 0
6095 21 2 -1.2000000000000000e-01 1.9438219447385084e+01 2.0129856607274291e+01 1.9776154371654975e+00 0 0 0
6104 21 1 5.9999999999999998e-02 2.3000444293021136e+01 2.1743107864596045e+01 1.1247586642335319e+00 0 0 0
6100 21 1 5.9999999999999998e-02 2.1935931731418222e+01 1.9504005482737998e+01 1.2310745626271757e+00 0 0 0
6102 21 1 5.9999999999999998e-02 2.1978703394698982e+01 1.9703096376953340e+01 2.8600529656193721e+00 0 0 0
6096 21 1 5.9999999999999998e-02 1.9467807762544620e+01 1.9384530409260002e+01 2.8043830476675624e+00 0 0 0
6094 21 1 5.9999999999999998e-02 1.9585364110895071e+01 1.9451921038698522e+01 1.0938507601416159e+00 0 0 0
6398 22 1 5.9999999999999998e-02 2.3355841017503977e+01 2.0821386275660963e+01 5.2353301136063530e+00 0 0 0
4881 17 1 5.9999999999999998e-02 2.3429926090965171e+01 1.8617350924094566e+01 4.7461824195947422e+00 0 0 0
6396 22 6 5.0000000000000000e-01 2.1971711506864278e+01 2.2492688870520428e+01 5.5760682183960801e+00 0 0 0
4877 17 7 -5.0000000000000000e-01 2.0842952919279927e+01 1.9123431468478802e+01 5.3613090034222370e+00 0 0 0
6397 22 7 -5.0000000000000000e-01 2.2069882140371341e+01 2.3614988464708279e+01 5.5725360051431787e+00 0 0 0
6395 22 5 2.9999999999999999e-01 2.0857210192991804e+01 2.0386919411373935e+01 5.4184233549876737e+00 0 0 0
6399 22 2 -1.2000000000000000e-01 2.3305770270724388e+01 2.1714407718762669e+01 5.8297865864406724e+00 0 0 0
6394 22 4 -5.0000000000000000e-01 2.0688663198507559e+01 2.1730370072735376e+01 5.5953326554531140e+00 0 0 0
6393 22 3 8.0000000000000002e-02 1.9257550523420100e+01 2.2323541436149362e+01 5.4328233385284195e+00 0 0 0
7614 26 1 5.9999999999999998e-02 2.0541943741675240e+01 2.4123367797676988e+01 1.2211573675866150e+00 0 0 0
7616 26 1 5.9999999999999998e-02 2.0546329383252331e+01 2.4060480518748296e+01 2.8835944735527921e+00 0 0 0
6401 22 1 5.9999999999999998e-02 2.4464982842333516e+01 2.3103541590219443e+01 4.6148111341265485e+00 0 0 0
6402 22 2 -1.2000000000000000e-01 2.4488774879553013e+01 2.2528935494585856e+01 5.5889533048641731e+00 0 0 0
6106 21 7 -5.0000000000000000e-01 2.4603749561404552e+01 1.9325748099458352e+01 2.5236758015272160e+00 0 0 0
6107 21 6 5.0000000000000000e-01 2.4507844093075754e+01 2.0382575282134042e+01 2.2336154039040661e+00 0 0 0
6108 21 5 2.9999999999999999e-01 2.5700112576546321e+01 2.2449439213724052e+01 2.2223341098565834e+00 0 0 0
6109 21 4 -5.0000000000000000e-01 2.5856703108023332e+01 2.1099359169877459e+01 2.1122278473551153e+00 0 0 0
6408 22 1 5.9999999999999998e-02 2.7054044371683379e+01 2.3158182357524236e+01 4.7775882808604067e+00 0 0 0
6115 21 2 -1.2000000000000000e-01 2.8272208366009565e+01 2.1055401728279090e+01 2.0733162652519881e+00 0 0 0
6114 21 1 5.9999999999999998e-02 2.8276481962948424e+01 2.1653118039892387e+01 2.9661165436324697e+00 0 0 0
6113 21 1 5.9999999999999998e-02 2.8209746159660924e+01 2.1726464027157025e+01 1.1647041351897545e+00 0 0 0
6110 21 3 8.0000000000000002e-02 2.7266074165603118e+01 2.0378039920272805e+01 2.1873019748644333e+00 0 0 0
6404 22 1 5.9999999999999998e-02 2.5814894671569434e+01 2.0972211512885142e+01 5.1583794104341090e+00 0 0 0
6116 21 2 -1.2000000000000000e-01 2.9500946563394383e+01 2.0320059553167074e+01 2.0616819822404069e+00 0 0 0
6111 21 1 5.9999999999999998e-02 2.7243012785614710e+01 1.9662037326867001e+01 2.9534464131028675e+00 0 0 0
6117 21 1 5.9999999999999998e-02 2.9552371536465117e+01 1.9640083721058041e+01 2.8862247044965215e+00 0 0 0
6112 21 1 5.9999999999999998e-02 2.7245105028346586e+01 1.9901273981428901e+01 1.3252178631357416e+00 0 0 0
6118 21 1 5.9999999999999998e-02 2.9444905168402762e+01 1.9777037347847468e+01 1.1148775356630525e+00 0 0 0
4888 17 1 5.9999999999999998e-02 2.5859752144379218e+01 1.8475121999560184e+01 4.7743488856480036e+00 0 0 0
6407 22 2 -1.2000000000000000e-01 2.7053240480830492e+01 2.2624182550285617e+01 5.7147397214554205e+00 0 0 0
7626 26 7 -5.0000000000000000e-01 2.5621480872828702e+01 2.3807164167743405e+01 2.4219621850912718e+00 0 0 0
6413 22 4 -5.0000000000000000e-01 2.9668656300667237e+01 2.2412281064117078e+01 5.9806904671944041e+00 0 0 0
6405 22 2 -1.2000000000000000e-01 2.5820304723401129e+01 2.1898047658570896e+01 5.7852251747464409e+00 0 0 0
6411 22 6 5.0000000000000000e-01 2.8301634788614539e+01 2.1750803952211211e+01 6.1147734293838667e+00 0 0 0
6412 22 5 2.9999999999999999e-01 2.9602912545137389e+01 2.3713972114831115e+01 6.1505432860940772e+00 0 0 0
4892 17 5 2.9999999999999999e-01 2.8579276700997227e+01 1.9239887426321872e+01 6.0596361989818366e+00 0 0 0
6120 21 1 5.9999999999999998e-02 3.0745660982099306e+01 2.1751261788132581e+01 1.1525929549960778e+00 0 0 0
6119 21 1 5.9999999999999998e-02 3.0716262412526767e+01 2.1722961884582386e+01 2.8924341460460408e+00 0 0 0
6121 21 2 -1.2000000000000000e-01 3.0791819192804091e+01 2.1006007324865269e+01 2.0372614268663818e+00 0 0 0
49356 399 9 4.2380000000000001e-01 3.5017413934010442e+01 3.5404455238518729e+01 3.9613618345908151e+01 0 0 0
6417 22 1 5.9999999999999998e-02 3.1756661848486754e+01 2.2914783066585510e+01 4.7706343361687269e+00 0 0 0
6126 21 1 5.9999999999999998e-02 3.3120316762897417e+01 2.1526885119470862e+01 1.1273806658762844e+00 0 0 0
6125 21 1 5.9999999999999998e-02 3.3077180509932852e+01 2.1711180802639173e+01 2.7339802701549423e+00 0 0 0
6127 21 3 8.0000000000000002e-02 3.3061611773861863e+01 2.1023786886548159e+01 1.9811602912754283e+00 0 0 0
6122 21 2 -1.2000000000000000e-01 3.2079957720382239e+01 2.0250699213930019e+01 2.0937194157357708e+00 0 0 0
6123 21 1 5.9999999999999998e-02 3.2066031371014454e+01 1.9650656771217864e+01 3.0550770207802471e+00 0 0 0
6128 21 4 -5.0000000000000000e-01 3.4411179671964312e+01 2.0298262057659812e+01 2.0938252603860175e+00 0 0 0
6124 21 1 5.9999999999999998e-02 3.2053883827998277e+01 1.9658862509091563e+01 1.1323922284425731e+00 0 0 0
6129 21 5 2.9999999999999999e-01 3.4585928434579664e+01 1.8994939980893037e+01 1.8514003623190052e+00 0 0 0
6422 22 1 5.9999999999999998e-02 3.3288904180492302e+01 2.0978665724926728e+01 5.1044664654362952e+00 0 0 0
6424 22 1 5.9999999999999998e-02 3.4557661110679923e+01 2.2907738811647018e+01 4.7519026745079485e+00 0 0 0
6425 22 2 -1.2000000000000000e-01 3.4535703648040268e+01 2.2544851023436770e+01 5.7411826688521774e+00 0 0 0
6416 22 1 5.9999999999999998e-02 3.1003995006151229e+01 2.1009459102708497e+01 5.3149687406731028e+00 0 0 0
6419 22 2 -1.2000000000000000e-01 3.1987518633549620e+01 2.2458586893079161e+01 5.7193198423998988e+00 0 0 0
6420 22 2 -1.2000000000000000e-01 3.3278586265359287e+01 2.1812630591740859e+01 5.8511467734481322e+00 0 0 0
6414 22 3 8.0000000000000002e-02 3.1044400563020520e+01 2.1742025313018331e+01 5.9989369735598803e+00 0 0 0
51424 1088 9 4.2380000000000001e-01 3.4197059380060338e+01 3.5666350997352673e+01 4.3967862392340948e+01 0 0 0
4903 17 1 5.9999999999999998e-02 3.3073509544983722e+01 1.8934816220326837e+01 5.9245469411912683e+00 0 0 0
7886 26 1 5.9999999999999998e-02 5.6640798425447798e+00 2.4156420779393521e+01 1.3997780373050239e+00 1 0 0
7888 26 1 5.9999999999999998e-02 5.5964628910636263e+00 2.4390212571910375e+01 3.1060835933700655e+00 1 0 0
7881 26 2 -1.2000000000000000e-01 2.9806988753803139e+00 2.4708510282564479e+01 2.1788910485707218e+00 1 0 0
8172 27 1 5.9999999999999998e-02 4.8039353351430847e-01 2.7899940489889030e+01 5.3070075921848465e+00 1 0 0
7887 26 2 -1.2000000000000000e-01 5.5770767895000883e+00 2.4912364900258229e+01 2.1340150442292174e+00 1 0 0
7884 26 2 -1.2000000000000000e-01 4.2408735039670304e+00 2.5516337165350226e+01 2.1055701951972496e+00 1 0 0
7878 26 6 5.0000000000000000e-01 1.7593798569511341e+00 2.5535150932609771e+01 2.2613703915192311e+00 1 0 0
7883 26 1 5.9999999999999998e-02 4.1714823469783431e+00 2.6138715155265807e+01 1.1927503452135311e+00 1 0 0
7885 26 1 5.9999999999999998e-02 4.1790924044221738e+00 2.6199442317838209e+01 2.9361568232135733e+00 1 0 0
7879 26 7 -5.0000000000000000e-01 1.7379365354378093e+00 2.6644968900266175e+01 2.3003162052269168e+00 1 0 0
9402 31 1 5.9999999999999998e-02 4.3610255373998292e+00 2.8684856547232744e+01 2.9394863080742080e+00 1 0 0
9401 31 2 -1.2000000000000000e-01 4.2399137031053247e+00 2.9235902615473854e+01 2.0154733168376793e+00 1 0 0
9400 31 1 5.9999999999999998e-02 4.4580254080968302e+00 2.8410072722473604e+01 1.3465830406331862e+00 1 0 0
9396 31 4 -5.0000000000000000e-01 1.6097144354325028e+00 2.9302770496140457e+01 1.9412790598033214e+00 1 0 0
9397 31 5 2.9999999999999999e-01 1.6648549437811329e+00 2.7971607009212487e+01 2.2608966760123002e+00 1 0 0
7876 26 4 -5.0000000000000000e-01 4.0142502322671192e-01 2.4832574274975425e+01 2.1544997533776273e+00 1 0 0
8176 27 1 5.9999999999999998e-02 1.8643153663369127e+00 2.5673636732405761e+01 5.3333467808488688e+00 1 0 0
8182 27 6 5.0000000000000000e-01 5.5924624892670964e+00 2.7139304422086713e+01 5.8934675458527721e+00 1 0 0
8178 27 1 5.9999999999999998e-02 2.8102490840784204e+00 2.7931804689410896e+01 5.4428573626247845e+00 1 0 0
8183 27 7 -5.0000000000000000e-01 5.6022589660220801e+00 2.8226058704645450e+01 5.7674128518037326e+00 1 0 0
8181 27 5 2.9999999999999999e-01 4.2720846315304071e+00 2.5025831396077660e+01 6.1065920598405583e+00 1 0 0
8180 27 4 -5.0000000000000000e-01 4.2390098879247500e+00 2.6391283461584003e+01 6.0680897565152305e+00 1 0 0
9701 32 5 2.9999999999999999e-01 5.4593881948156024e+00 2.9631712979849155e+01 5.7994721617319982e+00 1 0 0
8173 27 2 -1.2000000000000000e-01 5.2926114353411968e-01 2.7189802798306175e+01 6.0400581366560724e+00 1 0 0
9398 31 6 5.0000000000000000e-01 2.9349723525164646e+00 3.0023996780935452e+01 1.9653347105297814e+00 1 0 0
9404 31 2 -1.2000000000000000e-01 5.4356531284829765e+00 3.0092426209519569e+01 1.9751658049351373e+00 1 0 0
9395 31 3 8.0000000000000002e-02 2.2298834145253416e-01 2.9998519972226656e+01 2.0296107926224609e+00 1 0 0
7897 26 1 5.9999999999999998e-02 1.0863252694605711e+01 2.4428297300672494e+01 3.2029924551012030e+00 1 0 0
7898 26 1 5.9999999999999998e-02 1.0846110069027050e+01 2.4119560406457683e+01 1.5732192292358937e+00 1 0 0
7891 26 1 5.9999999999999998e-02 6.5031012745859291e+00 2.6625235011722516e+01 2.6491286905897660e+00 1 0 0
7890 26 1 5.9999999999999998e-02 6.7534196393992287e+00 2.6323059065738171e+01 1.0392533063675491e+00 1 0 0
9408 31 1 5.9999999999999998e-02 6.9293553643131505e+00 2.8885427079511690e+01 2.8438229189374766e+00 1 0 0
9407 31 2 -1.2000000000000000e-01 6.8490848263812767e+00 2.9530055083058333e+01 2.0182398906766417e+00 1 0 0
9406 31 1 5.9999999999999998e-02 6.9011233317486722e+00 2.8884577133533345e+01 1.1741390233125766e+00 1 0 0
7893 26 6 5.0000000000000000e-01 8.0734045925153097e+00 2.4911525727524094e+01 2.2983408170760136e+00 1 0 0
7896 26 3 8.0000000000000002e-02 1.0825350532840721e+01 2.4870491225406763e+01 2.2964875067187576e+00 1 0 0
7895 26 4 -5.0000000000000000e-01 9.4401829998969031e+00 2.5601659424764147e+01 2.1759203156089582e+00 1 0 0
8190 27 1 5.9999999999999998e-02 9.3601861236686368e+00 2.5905747651419905e+01 4.7241239232045604e+00 1 0 0
7889 26 2 -1.2000000000000000e-01 6.7930747093219699e+00 2.5749674393449428e+01 2.0483466041489500e+00 1 0 0
8187 27 1 5.9999999999999998e-02 7.9151568681768403e+00 2.7695649408092532e+01 4.8222717484623843e+00 1 0 0
9412 31 7 -5.0000000000000000e-01 9.3887708559820169e+00 2.8380369087439952e+01 1.7534089014952383e+00 1 0 0
7894 26 5 2.9999999999999999e-01 9.3942829979272364e+00 2.6987203361248355e+01 1.9571747028699922e+00 1 0 0
9413 31 6 5.0000000000000000e-01 9.3394443398252776e+00 2.9445830427343523e+01 2.0139959880653349e+00 1 0 0
8194 27 1 5.9999999999999998e-02 1.0447295077613024e+01 2.7962085478907206e+01 4.4963866118814906e+00 1 0 0
8184 27 1 5.9999999999999998e-02 6.8218329859738072e+00 2.5765769249377271e+01 4.8170540478870345e+00 1 0 0
7901 26 2 -1.2000000000000000e-01 1.1826508797496047e+01 2.5588775640759501e+01 2.0320843058711411e+00 1 0 0
8193 27 2 -1.2000000000000000e-01 1.0477289107360304e+01 2.7395432790211796e+01 5.4668036444589019e+00 1 0 0
7900 26 1 5.9999999999999998e-02 1.1788862161670277e+01 2.6446337954419295e+01 2.7059276564419434e+00 1 0 0
7899 26 1 5.9999999999999998e-02 1.1684142467932983e+01 2.6036656897447706e+01 1.0834389116966785e+00 1 0 0
9418 31 1 5.9999999999999998e-02 1.1818266315692522e+01 2.8729827559845280e+01 1.4282538133170939e+00 1 0 0
9416 31 3 8.0000000000000002e-02 1.1921554052872603e+01 2.9380297822282699e+01 2.2058035347024108e+00 1 0 0
9417 31 1 5.9999999999999998e-02 1.2025986949190161e+01 2.8870177525954453e+01 3.0742965331137428e+00 1 0 0
8188 27 2 -1.2000000000000000e-01 8.0232857783985025e+00 2.7123023128550376e+01 5.7187719530541123e+00 1 0 0
8185 27 2 -1.2000000000000000e-01 6.8593811186970974e+00 2.6360648534224339e+01 5.6955481125398357e+00 1 0 0
8197 27 6 5.0000000000000000e-01 1.1804002586824815e+01 2.6591920884025694e+01 5.7644914669557457e+00 1 0 0
9415 31 4 -5.0000000000000000e-01 1.0573718986251279e+01 3.0116711611721982e+01 2.3435130366950752e+00 1 0 0
8191 27 2 -1.2000000000000000e-01 9.3449294018407123e+00 2.6580222774820665e+01 5.5497173836051443e+00 1 0 0
8196 27 7 -5.0000000000000000e-01 1.1834670508324068e+01 2.5497561990865304e+01 5.7649711461710931e+00 1 0 0
9704 32 1 5.9999999999999998e-02 8.0240272543157705e+00 3.0140492511937172e+01 4.9907109140578196e+00 1 0 0
7904 26 1 5.9999999999999998e-02 1.3114859560288563e+01 2.4220388441434476e+01 1.2007381350701689e+00 1 0 0
7605 26 1 5.9999999999999998e-02 1.5601196113457279e+01 2.4318641710519504e+01 2.9936929062580084e+00 0 0 0
7903 26 1 5.9999999999999998e-02 1.3085641143285809e+01 2.4067977928474640e+01 2.8691368670561364e+00 1 0 0
7902 26 2 -1.2000000000000000e-01 1.3051486394479797e+01 2.4869898718454873e+01 2.0740272477058599e+00 1 0 0
7604 26 2 -1.2000000000000000e-01 1.5572261542403453e+01 2.4898128223257160e+01 2.0766813780864002e+00 0 0 0
7603 26 2 -1.2000000000000000e-01 1.4324603992765285e+01 2.5600529743836169e+01 2.0042146805573484e+00 0 0 0
7609 26 3 8.0000000000000002e-02 1.6522438865891367e+01 2.5696112309582130e+01 1.9939384486510225e+00 0 0 0
7602 26 1 5.9999999999999998e-02 1.4059428181822007e+01 2.6180944631258257e+01 1.1294333312266533e+00 0 0 0
7607 26 1 5.9999999999999998e-02 1.6411670149553309e+01 2.6504852772011418e+01 2.6085114223719779e+00 0 0 0
7608 26 1 5.9999999999999998e-02 1.6548079665667171e+01 2.6030123701614873e+01 1.0553201033164104e+00 0 0 0
7601 26 1 5.9999999999999998e-02 1.4344320523529523e+01 2.6342950001514286e+01 2.8579750957758496e+00 0 0 0
9423 31 1 5.9999999999999998e-02 1.4332807174083518e+01 2.8694118296174800e+01 2.9054340388133806e+00 1 0 0
9424 31 1 5.9999999999999998e-02 1.4214275115506164e+01 2.8789879322573711e+01 1.1149796978732431e+00 1 0 0
9422 31 2 -1.2000000000000000e-01 1.4248486659188465e+01 2.9324050588365839e+01 2.0402303568383671e+00 1 0 0
8203 27 1 5.9999999999999998e-02 1.5514429223736657e+01 2.7402164637985475e+01 4.7258672657556895e+00 1 0 0
9126 31 1 5.9999999999999998e-02 1.6868462688183016e+01 2.8608930576683022e+01 1.3286677280608381e+00 0 0 0
9124 31 2 -1.2000000000000000e-01 1.6810683238843140e+01 2.9344685910935716e+01 2.1830356354691740e+00 0 0 0
9125 31 1 5.9999999999999998e-02 1.6727629024764951e+01 2.8740030124424440e+01 3.0775522464015816e+00 0 0 0
8208 27 1 5.9999999999999998e-02 1.7001801745695605e+01 2.5633005683770978e+01 5.2329716836946245e+00 1 0 0
7610 26 4 -5.0000000000000000e-01 1.7876967003819484e+01 2.5002910556915442e+01 2.1772075292396420e+00 0 0 0
7906 27 1 5.9999999999999998e-02 1.8039809265254185e+01 2.7869837456763292e+01 5.1044332881509353e+00 0 0 0
7907 27 2 -1.2000000000000000e-01 1.8102466207270073e+01 2.7193741695690669e+01 5.9956382125764307e+00 0 0 0
8202 27 1 5.9999999999999998e-02 1.4468313020578025e+01 2.5570397821762448e+01 5.5632258196354263e+00 1 0 0
8199 27 4 -5.0000000000000000e-01 1.3218450575376195e+01 2.7264689179706284e+01 5.8815265918789041e+00 1 0 0
9421 31 2 -1.2000000000000000e-01 1.2965774015810501e+01 3.0005281366667027e+01 2.0182229597011117e+00 1 0 0
8205 27 2 -1.2000000000000000e-01 1.5552364610723950e+01 2.7092798660629402e+01 5.8323107172749840e+00 1 0 0
8206 27 2 -1.2000000000000000e-01 1.6837027489152280e+01 2.6389479713268994e+01 5.9835534027420945e+00 1 0 0
9129 31 3 8.0000000000000002e-02 1.7731356430056135e+01 3.0137183689875553e+01 2.0984862600554752e+00 0 0 0
8198 27 5 2.9999999999999999e-01 1.3075365120904213e+01 2.8635658208722287e+01 6.0343960148751714e+00 1 0 0
9123 31 2 -1.2000000000000000e-01 1.5536507165928597e+01 2.9999201531555755e+01 2.0028024285149502e+00 0 0 0
9716 32 7 -5.0000000000000000e-01 1.3022672911288977e+01 2.9823451781920497e+01 6.1125743415178233e+00 1 0 0
9728 32 1 5.9999999999999998e-02 1.7859575088974172e+01 3.0001069677179462e+01 5.4040888253026518e+00 1 0 0
7620 26 1 5.9999999999999998e-02 2.2896870126412171e+01 2.4217561575910327e+01 1.3454254744977683e+00 0 0 0
7622 26 1 5.9999999999999998e-02 2.2955215145491877e+01 2.4241033366720089e+01 3.1172053400694968e+00 0 0 0
7615 26 2 -1.2000000000000000e-01 2.0441091565537217e+01 2.4768276250892125e+01 2.0579684049794529e+00 0 0 0
7621 26 2 -1.2000000000000000e-01 2.3046663510553316e+01 2.4892381427024571e+01 2.2229151667145999e+00 0 0 0
7618 26 2 -1.2000000000000000e-01 2.1710177438145404e+01 2.5543653323557358e+01 2.1104504617049593e+00 0 0 0
7612 26 6 5.0000000000000000e-01 1.9256347087719909e+01 2.5682104832755783e+01 1.8935229912430442e+00 0 0 0
9131 31 5 2.9999999999999999e-01 1.8993393347482503e+01 2.8189265279488751e+01 1.2091190514809460e+00 0 0 0
7619 26 1 5.9999999999999998e-02 2.1586338016735684e+01 2.6235828781712666e+01 2.9547563855977423e+00 0 0 0
7617 26 1 5.9999999999999998e-02 2.1745815951074704e+01 2.6072444198641730e+01 1.1695355009877701e+00 0 0 0
9130 31 4 -5.0000000000000000e-01 1.9039551311506948e+01 2.9430223339177797e+01 1.6389378797373393e+00 0 0 0
7613 26 7 -5.0000000000000000e-01 1.9276041212100012e+01 2.6733524067405906e+01 1.4328864646817814e+00 0 0 0
9136 31 1 5.9999999999999998e-02 2.1867299733741120e+01 2.8546660399317886e+01 2.9939696075015543e+00 0 0 0
9134 31 1 5.9999999999999998e-02 2.1982355459899658e+01 2.8418499870684183e+01 1.4025014071138966e+00 0 0 0
9135 31 2 -1.2000000000000000e-01 2.1753409188623976e+01 2.9206660504138487e+01 2.1157453097271648e+00 0 0 0
7912 27 1 5.9999999999999998e-02 2.0310924441892087e+01 2.7480199301497855e+01 4.4905943316957782e+00 0 0 0
7910 27 1 5.9999999999999998e-02 1.9116133957351177e+01 2.5795822150443104e+01 4.9939808333392195e+00 0 0 0
7913 27 3 8.0000000000000002e-02 2.0301866516661782e+01 2.7165772148316620e+01 5.4098128673015466e+00 0 0 0
7917 27 7 -5.0000000000000000e-01 2.2926217271484873e+01 2.8391541236832527e+01 5.8760297458055444e+00 0 0 0
7916 27 6 5.0000000000000000e-01 2.2929341048686197e+01 2.7237133382463881e+01 5.8677308702211066e+00 0 0 0
9141 31 2 -1.2000000000000000e-01 2.4340190277230054e+01 2.9515968489590747e+01 2.2113500290567250e+00 0 0 0
9435 32 5 2.9999999999999999e-01 2.3023630865768709e+01 2.9736157488364530e+01 5.6823623276955786e+00 0 0 0
7914 27 4 -5.0000000000000000e-01 2.1641724961152086e+01 2.6484987583672257e+01 5.6641998386452199e+00 0 0 0
7624 26 1 5.9999999999999998e-02 2.4056882940902117e+01 2.6246084206923346e+01 1.2062499857262123e+00 0 0 0
7915 27 5 2.9999999999999999e-01 2.1739235959369108e+01 2.5114831596664331e+01 5.5653916368199399e+00 0 0 0
7623 26 2 -1.2000000000000000e-01 2.4212123080909553e+01 2.5688367860023920e+01 2.1330748067176222e+00 0 0 0
9138 31 2 -1.2000000000000000e-01 2.2978613811044870e+01 3.0052769671364491e+01 2.0824904957629071e+00 0 0 0
9132 31 6 5.0000000000000000e-01 2.0415791539313247e+01 3.0027990790175568e+01 1.8342641707996854e+00 0 0 0
7908 27 2 -1.2000000000000000e-01 1.9357794932322850e+01 2.6475627429041513e+01 5.7266014986993259e+00 0 0 0
9142 31 1 5.9999999999999998e-02 2.4289989387551024e+01 2.9063205451567438e+01 3.1802684588405712e+00 0 0 0
7625 26 1 5.9999999999999998e-02 2.4126048200709111e+01 2.6471585830616569e+01 2.8673846415597124e+00 0 0 0
7919 27 2 -1.2000000000000000e-01 2.4282159718705813e+01 2.6444507948860366e+01 5.8769262506591087e+00 0 0 0
7911 27 1 5.9999999999999998e-02 2.0320739628989323e+01 2.7910652053245055e+01 6.0367870060759046e+00 0 0 0
7918 27 1 5.9999999999999998e-02 2.4411188420395000e+01 2.5606686020360595e+01 5.2941444628401930e+00 0 0 0
9140 31 1 5.9999999999999998e-02 2.4572568837922962e+01 2.8694332442507534e+01 1.4945140294067083e+00 0 0 0
7631 26 1 5.9999999999999998e-02 2.8316883205833474e+01 2.4302139009498298e+01 2.8915574355376199e+00 0 0 0
7632 26 1 5.9999999999999998e-02 2.8171512813162561e+01 2.4259221974800393e+01 1.3201309185767292e+00 0 0 0
7627 26 6 5.0000000000000000e-01 2.5558154783297699e+01 2.4919234153126549e+01 2.3215122000213126e+00 0 0 0
7630 26 3 8.0000000000000002e-02 2.8228567743853159e+01 2.4952900661050027e+01 2.0610055406223884e+00 0 0 0
7629 26 4 -5.0000000000000000e-01 2.6839610898706912e+01 2.5683125994161980e+01 2.1907012903762841e+00 0 0 0
7635 26 2 -1.2000000000000000e-01 2.9178717556521416e+01 2.5663903449441374e+01 2.0781155890323206e+00 0 0 0
7633 26 1 5.9999999999999998e-02 2.9264897252742184e+01 2.6273218184153791e+01 1.1274153225437649e+00 0 0 0
7921 27 1 5.9999999999999998e-02 2.5654773321319670e+01 2.7733203257812161e+01 4.8227686489903654e+00 0 0 0
9146 31 7 -5.0000000000000000e-01 2.6884971357524531e+01 2.8373964264607352e+01 2.4806856675258926e+00 0 0 0
9147 31 6 5.0000000000000000e-01 2.6847560829122735e+01 2.9421812435526114e+01 2.4142839332840351e+00 0 0 0
7628 26 5 2.9999999999999999e-01 2.6743188416492192e+01 2.7021734116432651e+01 2.2071025099604351e+00 0 0 0
7928 27 1 5.9999999999999998e-02 2.7939075140141789e+01 2.8136765867911233e+01 4.8303981197048929e+00 0 0 0
9150 31 3 8.0000000000000002e-02 2.9516436080821908e+01 2.9467346111769015e+01 2.4984001243455567e+00 0 0 0
9152 31 1 5.9999999999999998e-02 2.9446484657449187e+01 2.8699450853022345e+01 1.8144299712403846e+00 0 0 0
9151 31 1 5.9999999999999998e-02 2.9685386654465901e+01 2.9014778376029859e+01 3.4305704128180237e+00 0 0 0
7634 26 1 5.9999999999999998e-02 2.9063872374505461e+01 2.6395037206256823e+01 2.8997108349572138e+00 0 0 0
7924 27 1 5.9999999999999998e-02 2.6984612183002156e+01 2.5782735288710889e+01 4.9229574742985251e+00 0 0 0
7927 27 2 -1.2000000000000000e-01 2.8025063742215579e+01 2.7471456231366943e+01 5.7160124285332605e+00 0 0 0
7931 27 6 5.0000000000000000e-01 2.9321044872076097e+01 2.6687651250316904e+01 5.9050151841645802e+00 0 0 0
7922 27 2 -1.2000000000000000e-01 2.5585365495302096e+01 2.7105111408484962e+01 5.7479957635808452e+00 0 0 0
7925 27 2 -1.2000000000000000e-01 2.6880946421702244e+01 2.6501464441335724e+01 5.7336591496251081e+00 0 0 0
7643 26 1 5.9999999999999998e-02 3.3134676422512499e+01 2.4488371505904063e+01 2.9527849337497507e+00 0 0 0
7638 26 1 5.9999999999999998e-02 3.0526755361366732e+01 2.4224321218462649e+01 1.5095604775374276e+00 0 0 0
7644 26 1 5.9999999999999998e-02 3.2989714504352619e+01 2.4427056673186364e+01 1.3450978590876870e+00 0 0 0
7637 26 1 5.9999999999999998e-02 3.0428188552065262e+01 2.4489998519481365e+01 3.2114025588572011e+00 0 0 0
7636 26 2 -1.2000000000000000e-01 3.0456282578145650e+01 2.5012196497024185e+01 2.2811107382192843e+00 0 0 0
7642 26 2 -1.2000000000000000e-01 3.3073343829608632e+01 2.5156538339165511e+01 2.1273340850378673e+00 0 0 0
7641 26 2 -1.2000000000000000e-01 3.1702830470973122e+01 2.5747476677292145e+01 2.1764247448280498e+00 0 0 0
7647 26 3 8.0000000000000002e-02 3.4100442755019039e+01 2.5848565437044925e+01 2.0916591580676815e+00 0 0 0
7646 26 1 5.9999999999999998e-02 3.4060897120261806e+01 2.6435147845203328e+01 1.2664828849702185e+00 0 0 0
7640 26 1 5.9999999999999998e-02 3.1588277179394186e+01 2.6297027186416898e+01 1.1990024411436362e+00 0 0 0
7639 26 1 5.9999999999999998e-02 3.1625154992509280e+01 2.6552577985544573e+01 2.9836383123265660e+00 0 0 0
9158 31 1 5.9999999999999998e-02 3.1676414098448504e+01 2.8855751937478352e+01 1.4745324520818164e+00 0 0 0
7937 27 1 5.9999999999999998e-02 3.3165453355315343e+01 2.7660458072708209e+01 4.8356697604779804e+00 0 0 0
9157 31 1 5.9999999999999998e-02 3.1718157424388430e+01 2.9010951188321492e+01 3.1829260606156367e+00 0 0 0
9162 31 2 -1.2000000000000000e-01 3.4284185566584590e+01 2.9675638660712391e+01 2.0875033049225298e+00 0 0 0
7645 26 1 5.9999999999999998e-02 3.4152269999152772e+01 2.6350224134482954e+01 2.9510751642415882e+00 0 0 0
9163 31 1 5.9999999999999998e-02 3.4410718566159105e+01 2.8939714706054819e+01 2.9033106950507777e+00 0 0 0
9164 31 1 5.9999999999999998e-02 3.4326613868006447e+01 2.9079095667690442e+01 1.1683328898480434e+00 0 0 0
9156 31 2 -1.2000000000000000e-01 3.1784831114148393e+01 2.9619131747600182e+01 2.2895636878437533e+00 0 0 0
7942 27 1 5.9999999999999998e-02 3.4281136080708059e+01 2.5675338777311680e+01 5.1516722635248042e+00 0 0 0
7939 27 2 -1.2000000000000000e-01 3.3013030392451753e+01 2.7171018639173194e+01 5.8256502065376372e+00 0 0 0
7940 27 2 -1.2000000000000000e-01 3.4309152160455220e+01 2.6481484865544285e+01 5.9140387939969399e+00 0 0 0
7933 27 4 -5.0000000000000000e-01 3.0683315950597240e+01 2.7317225488513994e+01 5.6673492205580187e+00 0 0 0
7936 27 1 5.9999999999999998e-02 3.1986913081637429e+01 2.5907439147670313e+01 5.0815996042255884e+00 0 0 0
7934 27 3 8.0000000000000002e-02 3.1984477976034206e+01 2.6537986222775963e+01 5.9174255786938055e+00 0 0 0
7932 27 5 2.9999999999999999e-01 3.0714276429166386e+01 2.8672482896233053e+01 5.7425043821920214e+00 0 0 0
9690 32 1 5.9999999999999998e-02 4.6880050678540103e-01 3.0157005833029800e+01 5.2934066731126910e+00 1 0 0
9696 32 1 5.9999999999999998e-02 2.8416305964521849e+00 3.0300087474785080e+01 4.9010664366990824e+00 1 0 0
9394 31 1 5.9999999999999998e-02 1.1642548193393501e-01 3.0615373399941568e+01 1.2484049181270080e+00 1 0 0
9393 31 1 5.9999999999999998e-02 3.4106822811934051e-01 3.0639817269158797e+01 2.8175690766818029e+00 1 0 0
10910 36 2 -1.2000000000000000e-01 2.5936682368766178e-01 3.3798188441161066e+01 2.1254181748119874e+00 1 0 0
10911 36 1 5.9999999999999998e-02 2.8110101583595432e-01 3.3170830554694774e+01 3.0191644935407949e+00 1 0 0
10912 36 1 5.9999999999999998e-02 1.9300031927890410e-01 3.3062332395257194e+01 1.2527559256522827e+00 1 0 0
9403 31 1 5.9999999999999998e-02 5.3474169312812396e+00 3.0522417952437952e+01 9.7186120082213889e-01 1 0 0
9405 31 1 5.9999999999999998e-02 5.2950787628929179e+00 3.0851168644175605e+01 2.7271120981101227e+00 1 0 0
9399 31 7 -5.0000000000000000e-01 2.9752452092525403e+00 3.1090333218161433e+01 2.0156171960139235e+00 1 0 0
9692 32 1 5.9999999999999998e-02 1.6175949819241999e+00 3.2282812135889444e+01 4.8309838040433704e+00 1 0 0
10917 36 5 2.9999999999999999e-01 2.5923255574064039e+00 3.2587437923698367e+01 1.5679284111589062e+00 1 0 0
10913 36 1 5.9999999999999998e-02 1.2659296166177880e+00 3.5140762192117215e+01 2.8916275612429869e+00 1 0 0
10915 36 3 8.0000000000000002e-02 1.1907831725025877e+00 3.4587322176236178e+01 2.0189835330204335e+00 1 0 0
10918 36 6 5.0000000000000000e-01 3.8732505256690817e+00 3.4591730999972683e+01 1.6877457465765500e+00 1 0 0
10916 36 4 -5.0000000000000000e-01 2.5897404560896251e+00 3.3864130631753518e+01 1.8439965576844639e+00 1 0 0
10914 36 1 5.9999999999999998e-02 1.0965090959553812e+00 3.5171830498990289e+01 1.2336583652543776e+00 1 0 0
10921 36 2 -1.2000000000000000e-01 5.1394061358961594e+00 3.3685602512576651e+01 1.9085536954313032e+00 1 0 0
10920 36 1 5.9999999999999998e-02 5.2664867561737241e+00 3.2832256696659734e+01 1.2404476998860012e+00 1 0 0
10922 36 1 5.9999999999999998e-02 5.1222225274804698e+00 3.3068672757587009e+01 2.7631590064431402e+00 1 0 0
11216 37 1 5.9999999999999998e-02 3.8736617663799211e+00 3.5022246337478002e+01 4.8305076224270200e+00 1 0 0
9698 32 1 5.9999999999999998e-02 3.8840981147235247e+00 3.2024373180038360e+01 4.5984043947283109e+00 1 0 0
9699 32 3 8.0000000000000002e-02 3.9807195962484938e+00 3.1633207360770530e+01 5.5309809686922726e+00 1 0 0
10919 36 7 -5.0000000000000000e-01 3.8817178872305744e+00 3.5676682040754855e+01 1.6558228226857248e+00 1 0 0
9693 32 2 -1.2000000000000000e-01 1.7176091357564340e+00 3.1776941918216892e+01 5.7213850211150934e+00 1 0 0
11210 37 1 5.9999999999999998e-02 1.2630805126130400e+00 3.4752277384085808e+01 5.3472774531749829e+00 1 0 0
11214 37 2 -1.2000000000000000e-01 3.7945753989490747e+00 3.5755691582368968e+01 5.6112573221683162e+00 1 0 0
9688 32 2 -1.2000000000000000e-01 4.3710703086563674e-01 3.1041101567287889e+01 5.9023670435667759e+00 1 0 0
9694 32 2 -1.2000000000000000e-01 2.9417065648861818e+00 3.0931457043415108e+01 5.7016309882299270e+00 1 0 0
9700 32 4 -5.0000000000000000e-01 5.2992257184757978e+00 3.0919396794145282e+01 5.5793608143082860e+00 1 0 0
9697 32 1 5.9999999999999998e-02 4.0567247738749872e+00 3.2447166801634729e+01 6.2100643486547753e+00 1 0 0
11208 37 2 -1.2000000000000000e-01 1.2647148524622822e+00 3.5688638056969076e+01 5.9254902949393236e+00 1 0 0
11220 37 4 -5.0000000000000000e-01 6.1172774363370861e+00 3.5610954573251782e+01 5.9054824193851569e+00 1 0 0
9409 31 2 -1.2000000000000000e-01 8.0353992429212209e+00 3.0334046188709376e+01 1.9679833154250075e+00 1 0 0
9710 32 1 5.9999999999999998e-02 1.0488530139005936e+01 3.0314055397410158e+01 4.9337926703661408e+00 1 0 0
10925 36 1 5.9999999999999998e-02 6.1842626258672322e+00 3.5069967896936539e+01 2.8723983439201466e+00 1 0 0
10923 36 1 5.9999999999999998e-02 6.3672000098378172e+00 3.5092395531263620e+01 1.1324121661448514e+00 1 0 0
10924 36 2 -1.2000000000000000e-01 6.3815455005258794e+00 3.4457413123006418e+01 1.9757886027157672e+00 1 0 0
11221 37 5 2.9999999999999999e-01 6.0756880511751410e+00 3.4294354720996502e+01 5.5715771082426500e+00 1 0 0
9411 31 1 5.9999999999999998e-02 7.9842032983740836e+00 3.1166885777033013e+01 2.7046872076090187e+00 1 0 0
9410 31 1 5.9999999999999998e-02 7.9400455784337920e+00 3.0920640430068378e+01 1.1044071875727726e+00 1 0 0
9414 31 5 2.9999999999999999e-01 1.0568477987157712e+01 3.1483188327286335e+01 2.2200480909103648e+00 1 0 0
9707 32 1 5.9999999999999998e-02 9.0682474980729850e+00 3.2230388476993951e+01 4.5367415722267168e+00 1 0 0
10928 36 1 5.9999999999999998e-02 7.7234659150895517e+00 3.3219098973317173e+01 2.9059115250202030e+00 1 0 0
10927 36 2 -1.2000000000000000e-01 7.7053792228629439e+00 3.3807826482349114e+01 1.9435772704833436e+00 1 0 0
10926 36 1 5.9999999999999998e-02 7.6157872340007424e+00 3.3103286670402177e+01 1.1579907844397115e+00 1 0 0
10930 36 1 5.9999999999999998e-02 8.8954093344856293e+00 3.5382427080919037e+01 1.1367940602119917e+00 1 0 0
10929 36 2 -1.2000000000000000e-01 8.9775071884384889e+00 3.4617414812884682e+01 1.9046095521069597e+00 1 0 0
10932 36 7 -5.0000000000000000e-01 1.0210322898609947e+01 3.2633388891678472e+01 1.7559391069353061e+00 1 0 0
10933 36 6 5.0000000000000000e-01 1.0251776700694764e+01 3.3720414124918726e+01 1.8365116250376823e+00 1 0 0
10935 36 4 -5.0000000000000000e-01 1.1673779022902213e+01 3.4377493116298012e+01 1.9967094822307558e+00 1 0 0
11230 37 1 5.9999999999999998e-02 1.1388025133183335e+01 3.4904948478555440e+01 4.8847148959242226e+00 1 0 0
9714 32 1 5.9999999999999998e-02 1.1806657548608037e+01 3.2079043622110454e+01 4.5235280716058943e+00 1 0 0
11224 37 1 5.9999999999999998e-02 8.9147764909690554e+00 3.4745025978525199e+01 5.0085403391630097e+00 1 0 0
9713 32 2 -1.2000000000000000e-01 1.1754195599086518e+01 3.1713878049508203e+01 5.5373390272995300e+00 1 0 0
9702 32 6 5.0000000000000000e-01 6.5421345119960304e+00 3.1743236505620164e+01 5.4314768952023407e+00 1 0 0
9708 32 2 -1.2000000000000000e-01 9.1054224877386325e+00 3.1711236942336523e+01 5.4716255846604591e+00 1 0 0
9703 32 7 -5.0000000000000000e-01 6.4073435710187967e+00 3.2819063518875872e+01 5.1448167034905765e+00 1 0 0
10931 36 1 5.9999999999999998e-02 8.9763130214820013e+00 3.5289135257574408e+01 2.8620943888786763e+00 1 0 0
11231 37 2 -1.2000000000000000e-01 1.1376880463470796e+01 3.5576766400684797e+01 5.8109291545872175e+00 1 0 0
10934 36 5 2.9999999999999999e-01 1.1758791920076355e+01 3.5734314963491890e+01 1.9347647580509986e+00 1 0 0
9705 32 2 -1.2000000000000000e-01 7.8619206740034127e+00 3.0988931935153765e+01 5.7018026149492460e+00 1 0 0
11225 37 2 -1.2000000000000000e-01 8.8034228619220283e+00 3.5416801380362294e+01 5.8499488997860238e+00 1 0 0
9711 32 2 -1.2000000000000000e-01 1.0429194749207436e+01 3.1069689652082037e+01 5.6565078165131206e+00 1 0 0
9715 32 1 5.9999999999999998e-02 1.1616904363494658e+01 3.2732225520061228e+01 5.9777014350757387e+00 1 0 0
9722 32 1 5.9999999999999998e-02 1.5560424509794210e+01 3.0266335774833902e+01 5.3864917640729182e+00 1 0 0
9122 31 1 5.9999999999999998e-02 1.5526711378084944e+01 3.0587722626884336e+01 1.0348295965917755e+00 0 0 0
9128 31 1 5.9999999999999998e-02 1.7554507633540592e+01 3.0835425244129663e+01 1.4160960500843149e+00 0 0 0
9127 31 1 5.9999999999999998e-02 1.7832909423443411e+01 3.0565742399289601e+01 2.9993094985157773e+00 0 0 0
9419 31 1 5.9999999999999998e-02 1.2974614634394351e+01 3.0595239442547328e+01 1.1653005815639246e+00 1 0 0
9121 31 1 5.9999999999999998e-02 1.5551943087930612e+01 3.0642748906932749e+01 2.8814023119563656e+00 0 0 0
9420 31 1 5.9999999999999998e-02 1.3129426142880972e+01 3.0731584482551465e+01 2.7620391241459532e+00 1 0 0
9723 32 1 5.9999999999999998e-02 1.6690670866640730e+01 3.2119021296712738e+01 4.8946947013241111e+00 1 0 0
10938 36 1 5.9999999999999998e-02 1.3019079218453088e+01 3.3208319229285898e+01 1.0888340023651619e+00 1 0 0
10936 36 3 8.0000000000000002e-02 1.2932686012156179e+01 3.3578258953900892e+01 2.0126794616330193e+00 1 0 0
10937 36 1 5.9999999999999998e-02 1.2815586367172056e+01 3.2807083432917430e+01 2.7253852427001726e+00 1 0 0
10939 36 1 5.9999999999999998e-02 1.4041953119648701e+01 3.5157183110000695e+01 1.5875832504455083e+00 1 0 0
10940 36 1 5.9999999999999998e-02 1.3797005953180202e+01 3.4740762787553621e+01 3.1952285043422566e+00 1 0 0
10941 36 2 -1.2000000000000000e-01 1.3901429677107007e+01 3.4281084282732856e+01 2.2245278136580580e+00 1 0 0
10944 36 1 5.9999999999999998e-02 1.5307726917884128e+01 3.2806059531904609e+01 1.5354296258611884e+00 1 0 0
10942 36 2 -1.2000000000000000e-01 1.5213038262799426e+01 3.3635258509159172e+01 2.2582297701751548e+00 1 0 0
10943 36 1 5.9999999999999998e-02 1.5272060433469006e+01 3.3025290563610156e+01 3.2569526870838521e+00 1 0 0
10642 36 1 5.9999999999999998e-02 1.6349472085528909e+01 3.5168958846608781e+01 1.3889599582451453e+00 0 0 0
10643 36 2 -1.2000000000000000e-01 1.6441475072657411e+01 3.4482488608715769e+01 2.1677901247019511e+00 0 0 0
10644 36 2 -1.2000000000000000e-01 1.7781747256860115e+01 3.3890590765417052e+01 2.0213594860525683e+00 0 0 0
11242 37 1 5.9999999999999998e-02 1.6760617407350129e+01 3.4974050837850662e+01 5.3684659730197870e+00 1 0 0
10645 36 1 5.9999999999999998e-02 1.7754927743975124e+01 3.3148638908251456e+01 2.8267499614172582e+00 0 0 0
10646 36 1 5.9999999999999998e-02 1.7749830193809213e+01 3.3323330917084256e+01 1.1001329809327485e+00 0 0 0
10641 36 1 5.9999999999999998e-02 1.6405949268805220e+01 3.5094537225315854e+01 3.0084705720926253e+00 0 0 0
11237 37 6 5.0000000000000000e-01 1.3894354938072007e+01 3.5491224698899217e+01 5.8850250343699955e+00 1 0 0
9725 32 2 -1.2000000000000000e-01 1.6655148700994236e+01 3.1692376840635657e+01 5.8561775097026185e+00 1 0 0
9717 32 6 5.0000000000000000e-01 1.2996349876849488e+01 3.0935638158245499e+01 6.0106226016361166e+00 1 0 0
9726 32 2 -1.2000000000000000e-01 1.7919158222765201e+01 3.0913989691288673e+01 5.9830061942272241e+00 1 0 0
11236 37 7 -5.0000000000000000e-01 1.3951111116506913e+01 3.4431167262054721e+01 5.8319031309072109e+00 1 0 0
9430 32 1 5.9999999999999998e-02 2.0576169244577766e+01 3.0239899613116538e+01 4.7900851911595614e+00 0 0 0
10648 36 1 5.9999999999999998e-02 1.8965967266121446e+01 3.4945936872592540e+01 1.1516529500580783e+00 0 0 0
10647 36 1 5.9999999999999998e-02 1.8658488167239408e+01 3.5387915609257767e+01 2.6415488353424164e+00 0 0 0
9137 31 1 5.9999999999999998e-02 2.2925424553019187e+01 3.0820819070976487e+01 1.3060570508073925e+00 0 0 0
9139 31 1 5.9999999999999998e-02 2.2826240671860731e+01 3.0685185763157698e+01 2.9577010322784898e+00 0 0 0
10649 36 3 8.0000000000000002e-02 1.8788363697404193e+01 3.4589306059891719e+01 2.0562244937202685e+00 0 0 0
9133 31 7 -5.0000000000000000e-01 2.0361176133224870e+01 3.1185650617323667e+01 1.8974076752296491e+00 0 0 0
9426 32 1 5.9999999999999998e-02 1.9013893989714692e+01 3.2075071973053177e+01 4.7169364520622441e+00 0 0 0
9432 32 1 5.9999999999999998e-02 2.1383601927006200e+01 3.2432381624617754e+01 4.8085598558172356e+00 0 0 0
10651 36 5 2.9999999999999999e-01 2.0046522592803889e+01 3.2519608678058617e+01 2.2336210120916484e+00 0 0 0
10650 36 4 -5.0000000000000000e-01 2.0047146734008873e+01 3.3872511255225923e+01 2.4150209918093797e+00 0 0 0
10652 36 6 5.0000000000000000e-01 2.1400729938502799e+01 3.4651968245406657e+01 2.2996237501950900e+00 0 0 0
10654 36 1 5.9999999999999998e-02 2.2907019955771929e+01 3.2958185412963303e+01 1.9015204883973185e+00 0 0 0
10656 36 1 5.9999999999999998e-02 2.2810980145431671e+01 3.3431097436602712e+01 3.4045673264130696e+00 0 0 0
10655 36 2 -1.2000000000000000e-01 2.2778293467668373e+01 3.3857556279031158e+01 2.4788766503167956e+00 0 0 0
11248 37 1 5.9999999999999998e-02 1.8858551135929638e+01 3.4761640843016025e+01 5.6090018063943621e+00 1 0 0
10950 37 1 5.9999999999999998e-02 2.1447548603318289e+01 3.4981462440377925e+01 4.9803618125763176e+00 0 0 0
10658 36 2 -1.2000000000000000e-01 2.3963887736575717e+01 3.4609996727331769e+01 2.3929288946782505e+00 0 0 0
9433 32 3 8.0000000000000002e-02 2.1424942075504529e+01 3.1730575206938983e+01 5.5615131531777493e+00 0 0 0
10657 36 1 5.9999999999999998e-02 2.3904808905989569e+01 3.5176402749056756e+01 1.4379207815331951e+00 0 0 0
10659 36 1 5.9999999999999998e-02 2.3962710133835863e+01 3.5383817589651677e+01 3.1737278392389734e+00 0 0 0
9427 32 2 -1.2000000000000000e-01 1.9147604703973801e+01 3.1618762381151797e+01 5.7145960233390989e+00 0 0 0
9428 32 2 -1.2000000000000000e-01 2.0472376175391624e+01 3.0959931158319456e+01 5.6028453146379329e+00 0 0 0
9434 32 4 -5.0000000000000000e-01 2.2840561607601511e+01 3.1086257931957771e+01 5.5479642912490492e+00 0 0 0
9436 32 6 5.0000000000000000e-01 2.4214743571179980e+01 3.1781272822222757e+01 5.8013018857492504e+00 0 0 0
10653 36 7 -5.0000000000000000e-01 2.1331580642520798e+01 3.5746476318777468e+01 2.0735343608870624e+00 0 0 0
9437 32 7 -5.0000000000000000e-01 2.4161101608580054e+01 3.2839699584656323e+01 5.9629636379752915e+00 0 0 0
10955 37 5 2.9999999999999999e-01 2.3878579079421730e+01 3.4265384248419785e+01 5.9028056757165031e+00 0 0 0
10948 37 2 -1.2000000000000000e-01 2.1407244383736931e+01 3.5637952370394125e+01 5.8927963274066881e+00 0 0 0
10954 37 4 -5.0000000000000000e-01 2.3722166337137271e+01 3.5602566665942980e+01 5.8828210743827576e+00 0 0 0
9438 32 1 5.9999999999999998e-02 2.5806419346590069e+01 3.0409092890423384e+01 5.0507934113116191e+00 0 0 0
9444 32 1 5.9999999999999998e-02 2.8106606027493594e+01 3.0602010146149599e+01 5.1227553773935002e+00 0 0 0
9155 31 2 -1.2000000000000000e-01 3.0449717382823419e+01 3.0277157508194790e+01 2.1632256887386512e+00 0 0 0
9149 31 4 -5.0000000000000000e-01 2.8156497120410808e+01 3.0167969573348842e+01 2.5632704731672091e+00 0 0 0
9143 31 2 -1.2000000000000000e-01 2.5545905173804641e+01 3.0263421468901971e+01 2.1838955812559750e+00 0 0 0
9144 31 1 5.9999999999999998e-02 2.5394639796741522e+01 3.0866823472775600e+01 1.2630190971928685e+00 0 0 0
9145 31 1 5.9999999999999998e-02 2.5457511484222067e+01 3.1020497218248227e+01 2.9383323972334554e+00 0 0 0
9148 31 5 2.9999999999999999e-01 2.8145490584382348e+01 3.1503565795325457e+01 2.5493589121977500e+00 0 0 0
9441 32 1 5.9999999999999998e-02 2.6627371947096510e+01 3.2592659164033542e+01 4.9991416922793244e+00 0 0 0
9448 32 1 5.9999999999999998e-02 2.9088690842940423e+01 3.2744508636099390e+01 5.0818908770444144e+00 0 0 0
10660 36 1 5.9999999999999998e-02 2.5305326360402660e+01 3.3313762722260137e+01 1.5405570310195023e+00 0 0 0
10662 36 1 5.9999999999999998e-02 2.5488669019098221e+01 3.3398946372093377e+01 3.3301917135132642e+00 0 0 0
10661 36 2 -1.2000000000000000e-01 2.5336285647894428e+01 3.4006812744211999e+01 2.4462673606160710e+00 0 0 0
10663 36 2 -1.2000000000000000e-01 2.6510548299934129e+01 3.4819529157673848e+01 2.3062129647338709e+00 0 0 0
10666 36 7 -5.0000000000000000e-01 2.7824323817311210e+01 3.2868272804673246e+01 2.5505375280271116e+00 0 0 0
10667 36 6 5.0000000000000000e-01 2.7781948615717813e+01 3.3966368423538832e+01 2.2207164845718248e+00 0 0 0
10669 36 4 -5.0000000000000000e-01 2.9128935907309426e+01 3.4649207056054713e+01 1.9825572736955110e+00 0 0 0
10964 37 1 5.9999999999999998e-02 2.8933947696898493e+01 3.4982927610004992e+01 5.3123932924935779e+00 0 0 0
9447 32 2 -1.2000000000000000e-01 2.9207097825440204e+01 3.2100407484612134e+01 5.9390456739387290e+00 0 0 0
9442 32 2 -1.2000000000000000e-01 2.6679716705715570e+01 3.1910676793164527e+01 5.8872322489768951e+00 0 0 0
10665 36 1 5.9999999999999998e-02 2.6501062683888780e+01 3.5493353786944262e+01 3.1585297573847084e+00 0 0 0
10958 37 1 5.9999999999999998e-02 2.6689400162654650e+01 3.4778073203152253e+01 5.5926999568429361e+00 0 0 0
10664 36 1 5.9999999999999998e-02 2.6238968383058147e+01 3.5312546700350943e+01 1.4256782532500294e+00 0 0 0
9445 32 2 -1.2000000000000000e-01 2.7998888585565794e+01 3.1265628558591850e+01 5.9169068575917798e+00 0 0 0
10965 37 2 -1.2000000000000000e-01 2.8995253610550215e+01 3.5867298839381768e+01 5.9494720500951477e+00 0 0 0
9153 31 1 5.9999999999999998e-02 3.0345247737997799e+01 3.0654686528885680e+01 1.1630630777277031e+00 0 0 0
10668 36 5 2.9999999999999999e-01 2.9000693733495599e+01 3.6000297464159104e+01 1.9115919756119062e+00 0 0 0
10670 36 3 8.0000000000000002e-02 3.0457210705717344e+01 3.4053764715348890e+01 2.3958846376941305e+00 0 0 0
9439 32 2 -1.2000000000000000e-01 2.5538029353757334e+01 3.1020400578811525e+01 5.8865726709304580e+00 0 0 0
10671 36 1 5.9999999999999998e-02 3.0285329187923683e+01 3.3969434766704033e+01 3.3748149910494480e+00 0 0 0
9154 31 1 5.9999999999999998e-02 3.0550085843683593e+01 3.1056761724471059e+01 2.8919401740001613e+00 0 0 0
9451 32 6 5.0000000000000000e-01 3.0477718180524931e+01 3.1259505458128601e+01 5.9549115571869686e+00 0 0 0
10672 36 1 5.9999999999999998e-02 3.0462034487775313e+01 3.3138558311346380e+01 2.0044021505629037e+00 0 0 0
9161 31 2 -1.2000000000000000e-01 3.2992290692655089e+01 3.0359973345060578e+01 2.1577140968196389e+00 0 0 0
9456 32 1 5.9999999999999998e-02 3.3205254220511002e+01 3.0498551385010046e+01 5.4158422969015234e+00 0 0 0
9160 31 1 5.9999999999999998e-02 3.2773307290904512e+01 3.0948927065725368e+01 1.2549029945455350e+00 0 0 0
9159 31 1 5.9999999999999998e-02 3.2914094754378141e+01 3.1069168223145738e+01 2.9721413473787663e+00 0 0 0
9457 32 1 5.9999999999999998e-02 3.4159337530457343e+01 3.2495428307042609e+01 4.9852459392921418e+00 0 0 0
10673 36 1 5.9999999999999998e-02 3.1381704158935488e+01 3.5510332374792171e+01 1.4034572855273417e+00 0 0 0
10674 36 1 5.9999999999999998e-02 3.1502691858446664e+01 3.5434356045989908e+01 2.9983874450703825e+00 0 0 0
10675 36 2 -1.2000000000000000e-01 3.1459519138349627e+01 3.4763222666659559e+01 2.2108185901741617e+00 0 0 0
10677 36 1 5.9999999999999998e-02 3.2938387574498847e+01 3.3493735976210722e+01 2.8829149509680549e+00 0 0 0
10678 36 1 5.9999999999999998e-02 3.2501829334880583e+01 3.3547893019368821e+01 1.0467176107055551e+00 0 0 0
10676 36 2 -1.2000000000000000e-01 3.2680886467472973e+01 3.4080024311628762e+01 2.0046623004893327e+00 0 0 0
10681 36 2 -1.2000000000000000e-01 3.3944558134237020e+01 3.4766644122774181e+01 1.8952653094030354e+00 0 0 0
10680 36 1 5.9999999999999998e-02 3.3841857559599916e+01 3.5431662500198001e+01 1.0379689959231495e+00 0 0 0
10679 36 1 5.9999999999999998e-02 3.3875177591573980e+01 3.5411951689165214e+01 2.7172623018724176e+00 0 0 0
10976 37 1 5.9999999999999998e-02 3.4035253908299815e+01 3.4918464561190127e+01 5.3697121333732989e+00 0 0 0
9459 32 2 -1.2000000000000000e-01 3.4232009156382489e+01 3.1924443198555121e+01 5.9120973024766545e+00 0 0 0
10971 37 6 5.0000000000000000e-01 3.1464515695852562e+01 3.5772825538451038e+01 5.7575633851359100e+00 0 0 0
9453 32 4 -5.0000000000000000e-01 3.1850034203120291e+01 3.1920435912061233e+01 5.9416401785348487e+00 0 0 0
10970 37 7 -5.0000000000000000e-01 3.1539761285276114e+01 3.4690852930348086e+01 5.9419691878112433e+00 0 0 0
9452 32 5 2.9999999999999999e-01 3.1764569730006425e+01 3.3276347305774614e+01 5.7249709204988966e+00 0 0 0
6665 22 2 -1.2000000000000000e-01 5.8873292580657264e+00 2.1847403854407098e+01 6.1602842355869152e+00 1 0 0
6657 22 1 5.9999999999999998e-02 1.8201715305488313e+00 2.3510028045956691e+01 6.4746774976935413e+00 1 0 0
5137 17 1 5.9999999999999998e-02 5.9023682888198359e-01 1.9034477529889585e+01 6.5947986998828414e+00 1 0 0
5149 17 1 5.9999999999999998e-02 5.8500524524382200e+00 1.8958842010544650e+01 6.5279788636627467e+00 1 0 0
6655 22 1 5.9999999999999998e-02 7.4565418310225395e-01 2.1710101910907536e+01 6.8710891374868712e+00 1 0 0
6953 23 1 5.9999999999999998e-02 1.8760303920274768e+00 2.2874354936659479e+01 1.0720441536646627e+01 1 0 0
6959 23 1 5.9999999999999998e-02 4.5019687111047340e+00 2.3008520834560617e+01 1.0632293198686744e+01 1 0 0
6958 23 2 -1.2000000000000000e-01 4.4304231885164507e+00 2.3465025670593743e+01 9.6379044224430928e+00 1 0 0
6960 23 1 5.9999999999999998e-02 4.3684144567039533e+00 2.2670710255847801e+01 8.9121760657182421e+00 1 0 0
6952 23 2 -1.2000000000000000e-01 1.8406191309321802e+00 2.3374379079999752e+01 9.7599270267899296e+00 1 0 0
6954 23 1 5.9999999999999998e-02 1.9317040058382928e+00 2.2532905472966057e+01 9.0359771284137604e+00 1 0 0
5435 18 1 5.9999999999999998e-02 2.0544533107248459e+00 2.0328835431759455e+01 1.0146757134645314e+01 1 0 0
5441 18 1 5.9999999999999998e-02 4.3615814971385358e+00 2.0303878754010022e+01 1.0319809465706630e+01 1 0 0
5442 18 1 5.9999999999999998e-02 4.3587404118939777e+00 2.0150800994400662e+01 8.6653237377433570e+00 1 0 0
5443 18 3 8.0000000000000002e-02 4.3975361045186094e+00 1.9674317552890454e+01 9.5359865309124761e+00 1 0 0
5437 18 2 -1.2000000000000000e-01 2.1303854145068222e+00 1.9561361538127684e+01 9.4309424830180610e+00 1 0 0
5436 18 1 5.9999999999999998e-02 1.9782405946342518e+00 2.0091718164864897e+01 8.4833126753931989e+00 1 0 0
5438 18 2 -1.2000000000000000e-01 3.4242135933892497e+00 1.8933801232455149e+01 9.5599050886193737e+00 1 0 0
5432 18 2 -1.2000000000000000e-01 8.4726423054978317e-01 1.8853039187960391e+01 9.6610755601606435e+00 1 0 0
5444 18 4 -5.0000000000000000e-01 5.8288870269426072e+00 1.8999628084106053e+01 9.5918360139629328e+00 1 0 0
5433 18 1 5.9999999999999998e-02 9.8023947407187006e-01 1.8270818316789430e+01 1.0625866925915698e+01 1 0 0
5439 18 1 5.9999999999999998e-02 3.4071311313814747e+00 1.8344662935045857e+01 1.0423624207744165e+01 1 0 0
6666 22 1 5.9999999999999998e-02 5.9817269019898909e+00 2.1152908694596587e+01 6.9292109777739226e+00 1 0 0
6951 23 2 -1.2000000000000000e-01 5.6010559189175468e-01 2.4049112631900421e+01 9.6050702697033632e+00 1 0 0
6957 23 2 -1.2000000000000000e-01 3.0968902586221776e+00 2.4069979263840541e+01 9.6780824198694670e+00 1 0 0
5440 18 1 5.9999999999999998e-02 3.3921902308329019e+00 1.8211550207638798e+01 8.6713244808037988e+00 1 0 0
5158 17 5 2.9999999999999999e-01 1.0887726258833256e+01 1.9415869943483823e+01 6.2378332684158169e+00 1 0 0
6676 22 7 -5.0000000000000000e-01 1.0798390988427965e+01 2.0941466905186875e+01 6.2313923259023829e+00 1 0 0
6675 22 1 5.9999999999999998e-02 9.4037705540008396e+00 2.3530986251081767e+01 6.4974113266794449e+00 1 0 0
5155 17 1 5.9999999999999998e-02 8.4276555144295671e+00 1.9164700347849166e+01 6.6763773019366655e+00 1 0 0
6669 22 1 5.9999999999999998e-02 7.2002022621635158e+00 2.3287129937242966e+01 7.0336730484767109e+00 1 0 0
6672 22 1 5.9999999999999998e-02 8.5211990634307977e+00 2.1281279261771495e+01 6.7519584468350571e+00 1 0 0
6964 23 4 -5.0000000000000000e-01 6.7453591778093864e+00 2.3569537668845840e+01 9.5637193936115441e+00 1 0 0
6965 23 5 2.9999999999999999e-01 6.8295602568574028e+00 2.2179644177224127e+01 9.4841602746487474e+00 1 0 0
5447 18 7 -5.0000000000000000e-01 7.1574473788453981e+00 2.0845938015566556e+01 9.3284265045978501e+00 1 0 0
6969 23 2 -1.2000000000000000e-01 9.3341818681788915e+00 2.3380228142205045e+01 9.4903054494523751e+00 1 0 0
6970 23 1 5.9999999999999998e-02 9.5267323982390923e+00 2.2869234657701742e+01 1.0471273978675150e+01 1 0 0
6968 23 1 5.9999999999999998e-02 9.4854212918696987e+00 2.2492786933025798e+01 8.8322979755280340e+00 1 0 0
5453 18 1 5.9999999999999998e-02 9.6685428748180886e+00 2.0453249479368282e+01 1.0067152624366452e+01 1 0 0
5451 18 1 5.9999999999999998e-02 9.5966423198591677e+00 2.0132451331096700e+01 8.3818599410215988e+00 1 0 0
5452 18 2 -1.2000000000000000e-01 9.6834565103042998e+00 1.9645233949083167e+01 9.3633232055364335e+00 1 0 0
5446 18 6 5.0000000000000000e-01 7.1259058611835417e+00 1.9745176857981008e+01 9.3850492218364518e+00 1 0 0
5455 18 2 -1.2000000000000000e-01 1.0975916070085395e+01 1.8966951201116309e+01 9.4626113561848459e+00 1 0 0
5449 18 2 -1.2000000000000000e-01 8.4018384481118993e+00 1.8928118737924258e+01 9.5238286956877829e+00 1 0 0
5456 18 1 5.9999999999999998e-02 1.1068998203188439e+01 1.8573271300390395e+01 1.0455921593890363e+01 1 0 0
5459 18 1 5.9999999999999998e-02 1.2039997784699770e+01 2.0639384287357139e+01 9.7227131426665494e+00 1 0 0
5458 18 1 5.9999999999999998e-02 1.2097412850522513e+01 2.0177718574796671e+01 8.1300301051982427e+00 1 0 0
5457 18 2 -1.2000000000000000e-01 1.2163861139435378e+01 1.9775212166883737e+01 9.1376308978132617e+00 1 0 0
6975 23 2 -1.2000000000000000e-01 1.1887057134039535e+01 2.3530069447690110e+01 9.5940500679754255e+00 1 0 0
6974 23 1 5.9999999999999998e-02 1.1845505035384987e+01 2.2677633074186577e+01 8.9351171245177898e+00 1 0 0
6976 23 1 5.9999999999999998e-02 1.1991852413545514e+01 2.3186615946778602e+01 1.0659595143864378e+01 1 0 0
5450 18 1 5.9999999999999998e-02 8.5998757518310285e+00 1.8374640389030780e+01 1.0463210737091133e+01 1 0 0
5752 19 1 5.9999999999999998e-02 1.2125093165181402e+01 1.9649344145907669e+01 1.2266109682968725e+01 1 0 0
5448 18 1 5.9999999999999998e-02 8.4124394616086970e+00 1.8149339901923749e+01 8.7843152524652695e+00 1 0 0
5164 17 1 5.9999999999999998e-02 1.3279528252995952e+01 1.8850129841692993e+01 6.4012867653556409e+00 1 0 0
4871 17 1 5.9999999999999998e-02 1.8221960120355305e+01 1.8514581287698370e+01 6.2883235594227580e+00 0 0 0
6684 22 1 5.9999999999999998e-02 1.4589760289560607e+01 2.3344254610280391e+01 6.4114417248334892e+00 1 0 0
6681 22 1 5.9999999999999998e-02 1.3401403590083083e+01 2.1734369315248781e+01 6.8675021014887250e+00 1 0 0
6687 22 1 5.9999999999999998e-02 1.5742181129975242e+01 2.1289091616294911e+01 6.6338883596932368e+00 1 0 0
6980 23 7 -5.0000000000000000e-01 1.4399879816611111e+01 2.2376347107966637e+01 9.5705921163589238e+00 1 0 0
6981 23 6 5.0000000000000000e-01 1.4386725482791745e+01 2.3489115714862976e+01 9.4989312970983040e+00 1 0 0
5462 18 5 2.9999999999999999e-01 1.4748952183592831e+01 2.0964467794281838e+01 9.2382436789016005e+00 1 0 0
6984 23 3 8.0000000000000002e-02 1.7098685717348822e+01 2.3388496447657310e+01 9.5347790115993902e+00 1 0 0
6986 23 1 5.9999999999999998e-02 1.7093236028280437e+01 2.2611900505436594e+01 8.8425425093901069e+00 1 0 0
5468 18 1 5.9999999999999998e-02 1.7114005561028890e+01 2.0496592181112931e+01 9.6122476012178346e+00 1 0 0
5469 18 2 -1.2000000000000000e-01 1.7102439421394074e+01 1.9536342911408120e+01 9.0612607481599117e+00 1 0 0
5463 18 4 -5.0000000000000000e-01 1.4758247190366887e+01 1.9602165090825810e+01 9.2234005707224238e+00 1 0 0
5467 18 1 5.9999999999999998e-02 1.7022403981644818e+01 1.9830938777452875e+01 7.9800925909541016e+00 1 0 0
5461 18 6 5.0000000000000000e-01 1.3447961995369765e+01 1.8925950631584627e+01 9.4271375143926583e+00 1 0 0
5464 18 3 8.0000000000000002e-02 1.6124869121076685e+01 1.8872315684214687e+01 9.3637635441880178e+00 1 0 0
6985 23 1 5.9999999999999998e-02 1.7101882242278812e+01 2.2993237837231433e+01 1.0450791704037826e+01 1 0 0
5465 18 1 5.9999999999999998e-02 1.6108555041481118e+01 1.8529210092799854e+01 1.0337849433003875e+01 1 0 0
5762 19 1 5.9999999999999998e-02 1.5535238294728844e+01 2.1662492120575159e+01 1.1945582017809627e+01 1 0 0
5755 19 1 5.9999999999999998e-02 1.3086049867359577e+01 2.1775968114130148e+01 1.2104183723604047e+01 1 0 0
5471 18 1 5.9999999999999998e-02 1.8240672667194989e+01 1.8302508204594403e+01 1.0328005194227412e+01 1 0 0
6989 23 2 -1.2000000000000000e-01 1.8099030138711825e+01 2.4080398339599245e+01 9.3537164027759943e+00 1 0 0
6391 22 1 5.9999999999999998e-02 1.9264861348278696e+01 2.3048918360424619e+01 6.1368139912424926e+00 0 0 0
5470 18 2 -1.2000000000000000e-01 1.8349772878637655e+01 1.8791026393820374e+01 9.3644415033829453e+00 1 0 0
6389 22 1 5.9999999999999998e-02 1.8253034994482160e+01 2.1210069090743634e+01 6.5867228241172375e+00 0 0 0
4883 17 1 5.9999999999999998e-02 2.3042473274933862e+01 1.8895248310643360e+01 6.3538193949785366e+00 0 0 0
6992 23 1 5.9999999999999998e-02 1.9381190178774720e+01 2.2567736430621764e+01 8.8259382362295984e+00 1 0 0
6694 23 1 5.9999999999999998e-02 2.1941428404391402e+01 2.2459860842995305e+01 8.9849189746582443e+00 0 0 0
5169 18 1 5.9999999999999998e-02 1.9711623535929881e+01 2.0185535436147799e+01 1.0117929353607742e+01 0 0 0
5175 18 1 5.9999999999999998e-02 2.2004484507482331e+01 2.0318394945909940e+01 9.5732768670157498e+00 0 0 0
6400 22 1 5.9999999999999998e-02 2.3363529325375495e+01 2.1285181079858972e+01 6.8250342359720086e+00 0 0 0
5171 18 2 -1.2000000000000000e-01 1.9657561771108384e+01 1.9481410715422655e+01 9.2432568271763049e+00 0 0 0
5177 18 3 8.0000000000000002e-02 2.1984073485367180e+01 1.9425684980643865e+01 9.0238391295154301e+00 0 0 0
6991 23 1 5.9999999999999998e-02 1.9427979269174273e+01 2.3062155515425996e+01 1.0477859361505587e+01 1 0 0
5170 18 1 5.9999999999999998e-02 1.9523639422554858e+01 2.0124449032410922e+01 8.3502081536429333e+00 0 0 0
5176 18 1 5.9999999999999998e-02 2.1859349761491330e+01 1.9794973502456159e+01 8.0876144692741025e+00 0 0 0
5178 18 4 -5.0000000000000000e-01 2.3359508834963425e+01 1.8772287541056766e+01 9.1113796952731558e+00 0 0 0
5172 18 2 -1.2000000000000000e-01 2.0942257324971933e+01 1.8760103162522391e+01 9.2083337610470650e+00 0 0 0
6693 23 1 5.9999999999999998e-02 2.1956238702414890e+01 2.3194050404377322e+01 1.0510330137400942e+01 0 0 0
6692 23 2 -1.2000000000000000e-01 2.1954284308551276e+01 2.3408010698122791e+01 9.5141875885026277e+00 0 0 0
6990 23 2 -1.2000000000000000e-01 1.9406088128414108e+01 2.3396628349570413e+01 9.4799593019541764e+00 1 0 0
5173 18 1 5.9999999999999998e-02 2.0986106466671281e+01 1.8184789263720251e+01 1.0100037879122546e+01 0 0 0
5474 19 1 5.9999999999999998e-02 2.3121137722557556e+01 2.1689259952494872e+01 1.2052899358107616e+01 0 0 0
6691 23 2 -1.2000000000000000e-01 2.0671108382350756e+01 2.4065128748997719e+01 9.1959604898595746e+00 0 0 0
6698 23 4 -5.0000000000000000e-01 2.4231277919369884e+01 2.3364326734501915e+01 9.3227668779003992e+00 0 0 0
6699 23 5 2.9999999999999999e-01 2.4268161506090614e+01 2.2050161665132414e+01 9.3776702996573942e+00 0 0 0
6410 22 7 -5.0000000000000000e-01 2.8222889216206973e+01 2.0692441104243368e+01 6.2711416618587048e+00 0 0 0
6403 22 1 5.9999999999999998e-02 2.4442568386178113e+01 2.3376255226053065e+01 6.3387587255658362e+00 0 0 0
6409 22 1 5.9999999999999998e-02 2.6994075926343520e+01 2.3428817353889084e+01 6.4266979038805019e+00 0 0 0
4889 17 1 5.9999999999999998e-02 2.5730894189045500e+01 1.9008787585534655e+01 6.3187489210309442e+00 0 0 0
5181 18 7 -5.0000000000000000e-01 2.4603706558075213e+01 2.0637892501348315e+01 9.3416115390948828e+00 0 0 0
5180 18 6 5.0000000000000000e-01 2.4615992343400070e+01 1.9524904275087444e+01 9.3780989692210550e+00 0 0 0
6406 22 1 5.9999999999999998e-02 2.5659926085485143e+01 2.1518378030677653e+01 6.8320922771748362e+00 0 0 0
6703 23 2 -1.2000000000000000e-01 2.6824029633141052e+01 2.3173949248039051e+01 9.6386752244470415e+00 0 0 0
6702 23 1 5.9999999999999998e-02 2.6829185026217839e+01 2.2449153682150634e+01 8.9074492214066989e+00 0 0 0
6704 23 1 5.9999999999999998e-02 2.6907224482370523e+01 2.2596645138520401e+01 1.0550306488093218e+01 0 0 0
5187 18 1 5.9999999999999998e-02 2.7101213033390934e+01 2.0349550026931709e+01 1.0295621291591495e+01 0 0 0
5185 18 1 5.9999999999999998e-02 2.7003642523655838e+01 2.0045407723035300e+01 8.4955235445452342e+00 0 0 0
6709 23 2 -1.2000000000000000e-01 2.9355562898471877e+01 2.3455299918542551e+01 9.4918762075553023e+00 0 0 0
5193 18 1 5.9999999999999998e-02 2.9617650377689614e+01 2.0453508752732912e+01 1.0366204831796660e+01 0 0 0
5191 18 2 -1.2000000000000000e-01 2.9705096082162683e+01 1.9750099979734923e+01 9.5614967677324092e+00 0 0 0
5192 18 1 5.9999999999999998e-02 2.9624673342555212e+01 2.0484388914990255e+01 8.7371654381436112e+00 0 0 0
6710 23 1 5.9999999999999998e-02 2.9316324605081711e+01 2.2836110843563457e+01 1.0430889912440637e+01 0 0 0
5186 18 2 -1.2000000000000000e-01 2.7166722879267706e+01 1.9613687624433926e+01 9.4770378004382199e+00 0 0 0
6708 23 1 5.9999999999999998e-02 2.9456188562113613e+01 2.2909328277482754e+01 8.5329915205428701e+00 0 0 0
5189 18 2 -1.2000000000000000e-01 2.8470076062229403e+01 1.8962428228872280e+01 9.6397743814797696e+00 0 0 0
5183 18 2 -1.2000000000000000e-01 2.5925367092578256e+01 1.8759038857038636e+01 9.5322026421823711e+00 0 0 0
5190 18 1 5.9999999999999998e-02 2.8469152260648645e+01 1.8376247270810431e+01 1.0549428166698682e+01 0 0 0
6706 23 2 -1.2000000000000000e-01 2.8038868253587871e+01 2.3997332758217173e+01 9.4009495207089593e+00 0 0 0
6700 23 6 5.0000000000000000e-01 2.5548157398544525e+01 2.4014058835214687e+01 9.6079845715641632e+00 0 0 0
5188 18 1 5.9999999999999998e-02 2.8670790986902709e+01 1.8157872101861837e+01 8.9431183663989824e+00 0 0 0
5480 19 1 5.9999999999999998e-02 2.5467151682837383e+01 2.1184550496660925e+01 1.1766565964960833e+01 0 0 0
5184 18 1 5.9999999999999998e-02 2.5924041502539186e+01 1.8199073747962302e+01 1.0469059703192354e+01 0 0 0
6418 22 1 5.9999999999999998e-02 3.2093744587666102e+01 2.3165675511196678e+01 6.5385304076074062e+00 0 0 0
6423 22 1 5.9999999999999998e-02 3.4416755393123772e+01 2.3443174323797571e+01 6.3340568133659669e+00 0 0 0
4898 17 1 5.9999999999999998e-02 3.0833246803556818e+01 1.8776741472318449e+01 6.1838383303532458e+00 0 0 0
5201 18 1 5.9999999999999998e-02 3.4562602075513439e+01 2.0192402113686722e+01 8.2883759171362854e+00 0 0 0
6415 22 1 5.9999999999999998e-02 3.1136899216022424e+01 2.1352183084135088e+01 6.9783966128033530e+00 0 0 0
6421 22 1 5.9999999999999998e-02 3.3436053453867764e+01 2.1386880613180423e+01 6.8806473071531045e+00 0 0 0
6714 23 7 -5.0000000000000000e-01 3.1916207267522427e+01 2.2300540999120063e+01 9.3598023069723180e+00 0 0 0
6715 23 6 5.0000000000000000e-01 3.1914267430423582e+01 2.3333339737400792e+01 9.4329304317695275e+00 0 0 0
5196 18 5 2.9999999999999999e-01 3.2162445952361281e+01 2.0989880064383939e+01 9.3746264821028333e+00 0 0 0
5197 18 4 -5.0000000000000000e-01 3.2337487545904978e+01 1.9660065863063160e+01 9.5108903151149988e+00 0 0 0
5195 18 6 5.0000000000000000e-01 3.0995799176245932e+01 1.8951119504157070e+01 9.6160837649877475e+00 0 0 0
5198 18 3 8.0000000000000002e-02 3.3683938891218595e+01 1.8969150194726208e+01 9.4138452694585855e+00 0 0 0
5203 18 2 -1.2000000000000000e-01 3.4636085550616336e+01 1.9670598972145605e+01 9.2208709846869255e+00 0 0 0
6718 23 3 8.0000000000000002e-02 3.4564688399525160e+01 2.3274357507215722e+01 9.4073457237074525e+00 0 0 0
6720 23 1 5.9999999999999998e-02 3.4474826200576516e+01 2.2783349673140115e+01 8.5598904905248379e+00 0 0 0
5202 18 1 5.9999999999999998e-02 3.4671704086600826e+01 2.0445729702537303e+01 9.9748181348658616e+00 0 0 0
6719 23 1 5.9999999999999998e-02 3.4813205261930975e+01 2.2649130386499277e+01 1.0174248596953884e+01 0 0 0
6717 23 4 -5.0000000000000000e-01 3.3241511400961244e+01 2.4047947791624313e+01 9.6674640811423238e+00 0 0 0
5199 18 1 5.9999999999999998e-02 3.3744218833593301e+01 1.8427456340279257e+01 1.0258257078546757e+01 0 0 0
5496 19 1 5.9999999999999998e-02 3.2965772772575292e+01 2.1735731298733949e+01 1.1995424653346692e+01 0 0 0
5200 18 1 5.9999999999999998e-02 3.3573875008463276e+01 1.8363059016644780e+01 8.6067756462267031e+00 0 0 0
8179 27 3 8.0000000000000002e-02 2.8258812324496496e+00 2.7174755883795580e+01 6.1509738695766103e+00 1 0 0
8174 27 2 -1.2000000000000000e-01 1.8568756302870941e+00 2.6439799950631834e+01 6.1660167531797221e+00 1 0 0
8177 27 1 5.9999999999999998e-02 2.8116709058655101e+00 2.7677715894531083e+01 7.0001572742220990e+00 1 0 0
6963 23 3 8.0000000000000002e-02 5.3739950668162031e+00 2.4234508442705998e+01 9.4341286977263366e+00 1 0 0
8171 27 1 5.9999999999999998e-02 5.1838464221947711e-01 2.7823348643459749e+01 6.8926080110192647e+00 1 0 0
6962 23 1 5.9999999999999998e-02 5.3150626445046978e+00 2.4620980898989561e+01 8.4715862812195102e+00 1 0 0
6949 23 1 5.9999999999999998e-02 6.5646113990522514e-01 2.4473197928778234e+01 8.5546208085329152e+00 1 0 0
6956 23 1 5.9999999999999998e-02 3.1341856669066823e+00 2.4511193540087095e+01 8.6819192959216753e+00 1 0 0
8175 27 1 5.9999999999999998e-02 1.8119703840947121e+00 2.5892117698835118e+01 7.0891246155436889e+00 1 0 0
6961 23 1 5.9999999999999998e-02 5.3206514100889031e+00 2.4991616337686608e+01 1.0131123041929644e+01 1 0 0
6950 23 1 5.9999999999999998e-02 4.7198769165850418e-01 2.4860977644884080e+01 1.0368563445679996e+01 1 0 0
6955 23 1 5.9999999999999998e-02 3.1186563973257062e+00 2.4978505430864359e+01 1.0299990581310372e+01 1 0 0
8468 28 1 5.9999999999999998e-02 7.3853520635391312e-01 2.7080556319326185e+01 9.1988537754493223e+00 1 0 0
8467 28 1 5.9999999999999998e-02 5.3781465161760567e-01 2.7383091994689494e+01 1.0820540831581408e+01 1 0 0
8466 28 3 8.0000000000000002e-02 6.6748147758174237e-01 2.7825884725365828e+01 9.8726509462510652e+00 1 0 0
8469 28 1 5.9999999999999998e-02 1.5063311698348898e+00 2.9136808779623728e+01 8.8587844065324735e+00 1 0 0
8471 28 2 -1.2000000000000000e-01 1.5746327129519548e+00 2.8606374309180563e+01 9.7561137960312365e+00 1 0 0
8470 28 1 5.9999999999999998e-02 1.6020224938798933e+00 2.9438689014471713e+01 1.0514809891901749e+01 1 0 0
8474 28 1 5.9999999999999998e-02 2.8765147973632956e+00 2.6982749173367200e+01 9.3981140596364128e+00 1 0 0
8473 28 1 5.9999999999999998e-02 2.9827698275877066e+00 2.7795201168119522e+01 1.0951797202146373e+01 1 0 0
8472 28 2 -1.2000000000000000e-01 2.8491172827597717e+00 2.7937766978174892e+01 9.8779196694728988e+00 1 0 0
8476 28 1 5.9999999999999998e-02 3.9809055812920855e+00 2.8898583083404443e+01 8.5091551788555417e+00 1 0 0
8475 28 1 5.9999999999999998e-02 4.1537922238343787e+00 2.9587704364782663e+01 1.0076568904035629e+01 1 0 0
8477 28 2 -1.2000000000000000e-01 4.1020499169341713e+00 2.8620689137964732e+01 9.5311405190593046e+00 1 0 0
8478 28 2 -1.2000000000000000e-01 5.4004674681164095e+00 2.7911431052569441e+01 9.6884895103176092e+00 1 0 0
8480 28 1 5.9999999999999998e-02 5.4129998212978920e+00 2.7111056601764812e+01 8.9880353934659958e+00 1 0 0
8479 28 1 5.9999999999999998e-02 5.4069832620226288e+00 2.7452162779060604e+01 1.0677601378566669e+01 1 0 0
6972 23 2 -1.2000000000000000e-01 1.0585327191407345e+01 2.4138007124729189e+01 9.3846155406620291e+00 1 0 0
8189 27 1 5.9999999999999998e-02 8.0778616221156270e+00 2.7802400716763934e+01 6.5886156406441714e+00 1 0 0
6966 23 6 5.0000000000000000e-01 8.0689397271027286e+00 2.4236905901258616e+01 9.3663711834213341e+00 1 0 0
8195 27 1 5.9999999999999998e-02 1.0372895907713794e+01 2.8266466923511295e+01 6.1552269207748971e+00 1 0 0
6971 23 1 5.9999999999999998e-02 1.0558221734460822e+01 2.4559485987639810e+01 8.3685658503665792e+00 1 0 0
6973 23 1 5.9999999999999998e-02 1.0386656648529963e+01 2.5003932544819932e+01 1.0054420457976155e+01 1 0 0
8192 27 1 5.9999999999999998e-02 9.4632337308075858e+00 2.6032124452939136e+01 6.4420473847585935e+00 1 0 0
8482 28 1 5.9999999999999998e-02 6.2463725868940490e+00 2.9145687754008570e+01 8.5225338391202712e+00 1 0 0
8481 28 1 5.9999999999999998e-02 6.5945608558420199e+00 2.9355925414658742e+01 1.0114398631380631e+01 1 0 0
8483 28 3 8.0000000000000002e-02 6.3933717629369262e+00 2.8670452643600008e+01 9.4169310855557384e+00 1 0 0
6967 23 7 -5.0000000000000000e-01 8.1051725840968718e+00 2.5228263528867490e+01 9.0349696423538095e+00 1 0 0
8186 27 1 5.9999999999999998e-02 7.0786520743191295e+00 2.5617536098850010e+01 6.5111286837668958e+00 1 0 0
8485 28 5 2.9999999999999999e-01 7.8600593390451063e+00 2.6667657042385311e+01 9.0686941518159419e+00 1 0 0
8484 28 4 -5.0000000000000000e-01 7.7360531930394281e+00 2.7954994113363885e+01 9.3487337712291545e+00 1 0 0
8486 28 6 5.0000000000000000e-01 9.1366132983754778e+00 2.8627287228563485e+01 9.1460344256564508e+00 1 0 0
8488 28 1 5.9999999999999998e-02 1.0609969972963658e+01 2.6928225206593016e+01 8.6948132782182714e+00 1 0 0
8489 28 2 -1.2000000000000000e-01 1.0422946086891638e+01 2.7747840105457708e+01 9.4185480640264760e+00 1 0 0
8490 28 1 5.9999999999999998e-02 1.0409369676945079e+01 2.7237833278724100e+01 1.0386453590289616e+01 1 0 0
8492 28 2 -1.2000000000000000e-01 1.1708076278592792e+01 2.8565417002313851e+01 9.4108043243249817e+00 1 0 0
8493 28 1 5.9999999999999998e-02 1.1707946672713350e+01 2.9275925363521907e+01 1.0247103035277558e+01 1 0 0
8487 28 7 -5.0000000000000000e-01 9.2370993065177220e+00 2.9637781769575813e+01 8.9253172500205746e+00 1 0 0
8491 28 1 5.9999999999999998e-02 1.1734476099653328e+01 2.9152559428579540e+01 8.4640729990040811e+00 1 0 0
8200 27 3 8.0000000000000002e-02 1.4517437769024703e+01 2.6447109700734234e+01 6.1202016018177874e+00 1 0 0
6983 23 4 -5.0000000000000000e-01 1.5718282718056363e+01 2.4156688453832434e+01 9.3864794607814304e+00 1 0 0
7905 27 1 5.9999999999999998e-02 1.7940814096087404e+01 2.7809119336242937e+01 6.8622191416572944e+00 0 0 0
8204 27 1 5.9999999999999998e-02 1.5707359971928049e+01 2.7939206374818102e+01 6.4939222411413118e+00 1 0 0
6977 23 2 -1.2000000000000000e-01 1.3059715929339909e+01 2.4266006009165238e+01 9.4120910535492417e+00 1 0 0
6978 23 1 5.9999999999999998e-02 1.2908830606571772e+01 2.4888266604166311e+01 8.4284943784765964e+00 1 0 0
6979 23 1 5.9999999999999998e-02 1.2882342489564113e+01 2.5080247941874610e+01 1.0146684622704909e+01 1 0 0
8201 27 1 5.9999999999999998e-02 1.4629164745996572e+01 2.6225222845116118e+01 7.0877346354748241e+00 1 0 0
6982 23 5 2.9999999999999999e-01 1.5657597321931274e+01 2.5461637321461129e+01 9.4150652105524646e+00 1 0 0
8207 27 1 5.9999999999999998e-02 1.6849901677534838e+01 2.5828605557581881e+01 6.9215361164899756e+00 1 0 0
8496 28 1 5.9999999999999998e-02 1.3094230384993159e+01 2.7550516734867365e+01 1.0540395606257364e+01 1 0 0
8494 28 1 5.9999999999999998e-02 1.3249633595946740e+01 2.7210251631952822e+01 8.8711195328645971e+00 1 0 0
8495 28 2 -1.2000000000000000e-01 1.3084881515739639e+01 2.7981565731212193e+01 9.5316906025221293e+00 1 0 0
8498 28 1 5.9999999999999998e-02 1.4268669848699002e+01 2.9371594345794712e+01 8.6585391810769075e+00 1 0 0
8497 28 2 -1.2000000000000000e-01 1.4303253564096066e+01 2.8750535905850722e+01 9.5186801923587758e+00 1 0 0
8500 28 7 -5.0000000000000000e-01 1.5641420999912231e+01 2.6887270625663344e+01 9.4302096990547462e+00 1 0 0
8501 28 6 5.0000000000000000e-01 1.5590369539062666e+01 2.7936790389744740e+01 9.4748709878478419e+00 1 0 0
8503 28 4 -5.0000000000000000e-01 1.7011543015255182e+01 2.8683670371876040e+01 9.4655667374859931e+00 1 0 0
8499 28 1 5.9999999999999998e-02 1.4358772361844869e+01 2.9522192154566998e+01 1.0323780515163861e+01 1 0 0
8502 28 5 2.9999999999999999e-01 1.7013867669751644e+01 3.0010685482802412e+01 9.4423350327326965e+00 1 0 0
6987 23 1 5.9999999999999998e-02 1.8107001362954495e+01 2.4537625079068356e+01 8.3598790998105788e+00 1 0 0
6988 23 1 5.9999999999999998e-02 1.8057332405788493e+01 2.4967947332519305e+01 1.0043223766796867e+01 1 0 0
7282 24 1 5.9999999999999998e-02 1.6782632081584833e+01 2.6680196521967471e+01 1.2164023078629221e+01 1 0 0
7278 24 1 5.9999999999999998e-02 1.5816196252703399e+01 2.4544933073144488e+01 1.2179132340317938e+01 1 0 0
6697 23 3 8.0000000000000002e-02 2.2895373525317314e+01 2.4149024981071818e+01 9.1423265660785393e+00 0 0 0
8506 28 1 5.9999999999999998e-02 1.8296102479700583e+01 2.7108667135636018e+01 9.1917373783197540e+00 1 0 0
8504 28 3 8.0000000000000002e-02 1.8314311266731991e+01 2.7939242597451344e+01 9.7962283336310545e+00 1 0 0
8505 28 1 5.9999999999999998e-02 1.8541844916990041e+01 2.7770075444281975e+01 1.0775901562113260e+01 1 0 0
6696 23 1 5.9999999999999998e-02 2.2836805835799744e+01 2.4373776492271571e+01 8.1306885307838588e+00 0 0 0
6690 23 1 5.9999999999999998e-02 2.0644201696444068e+01 2.4112417239620818e+01 8.0934506845747922e+00 0 0 0
7909 27 1 5.9999999999999998e-02 1.9511085039657861e+01 2.5848272345919014e+01 6.5689007919732374e+00 0 0 0
6695 23 1 5.9999999999999998e-02 2.2942918611897579e+01 2.4989911985066630e+01 9.6401485000379044e+00 0 0 0
6689 23 1 5.9999999999999998e-02 2.0594599574424059e+01 2.5035187878240567e+01 9.6129664063677751e+00 0 0 0
8507 28 1 5.9999999999999998e-02 1.9080634287518507e+01 2.9190344943598227e+01 8.5221783879158686e+00 1 0 0
8509 28 2 -1.2000000000000000e-01 1.9320832683792105e+01 2.8643523875712045e+01 9.4001884192166578e+00 1 0 0
8512 28 1 5.9999999999999998e-02 2.0541668036822852e+01 2.7152188677015214e+01 8.5754779842179669e+00 1 0 0
8511 28 1 5.9999999999999998e-02 2.0773249417205822e+01 2.7419799518261630e+01 1.0308875446212168e+01 1 0 0
8510 28 2 -1.2000000000000000e-01 2.0606981951516509e+01 2.7905446085531121e+01 9.3175809026440017e+00 1 0 0
8210 28 1 5.9999999999999998e-02 2.1905630479668769e+01 2.9017435210175766e+01 8.0754267521839775e+00 0 0 0
8211 28 2 -1.2000000000000000e-01 2.1836631685461448e+01 2.8642109241334172e+01 9.0912056002701664e+00 0 0 0
8214 28 1 5.9999999999999998e-02 2.3278015454316744e+01 2.7202752930550108e+01 8.8577873050113585e+00 0 0 0
8213 28 1 5.9999999999999998e-02 2.3036640508459460e+01 2.7782419416248469e+01 1.0476227731156680e+01 0 0 0
8212 28 2 -1.2000000000000000e-01 2.3088130921079191e+01 2.8108996355578956e+01 9.4232246518258886e+00 0 0 0
8508 28 1 5.9999999999999998e-02 1.9366712135927539e+01 2.9522697656383631e+01 1.0111169607801532e+01 1 0 0
8209 28 1 5.9999999999999998e-02 2.1650526184918412e+01 2.9573011276461642e+01 9.6747171087230583e+00 0 0 0
8216 28 1 5.9999999999999998e-02 2.4037281534038872e+01 2.9145548662164934e+01 8.3352484198586740e+00 0 0 0
8217 28 3 8.0000000000000002e-02 2.4125720134606791e+01 2.8809044213859153e+01 9.3016634980540989e+00 0 0 0
8215 28 1 5.9999999999999998e-02 2.4172443634417714e+01 2.9577128015783153e+01 9.9488695846802759e+00 0 0 0
7920 27 1 5.9999999999999998e-02 2.4489406573896112e+01 2.5944241214475245e+01 6.8476859513866160e+00 0 0 0
7930 27 7 -5.0000000000000000e-01 2.9334623758537873e+01 2.5628489995944509e+01 6.1885833248840862e+00 0 0 0
7929 27 1 5.9999999999999998e-02 2.7755245230663689e+01 2.8188051162776585e+01 6.4893786719325659e+00 0 0 0
7923 27 1 5.9999999999999998e-02 2.5600472122979831e+01 2.7960431344279471e+01 6.4784382041233917e+00 0 0 0
6705 23 1 5.9999999999999998e-02 2.7874266735689982e+01 2.4593187902993840e+01 8.5214307591790739e+00 0 0 0
6707 23 1 5.9999999999999998e-02 2.8059311041364172e+01 2.4854997078289689e+01 1.0131828024943044e+01 0 0 0
7926 27 1 5.9999999999999998e-02 2.7023395688953961e+01 2.5908883375868470e+01 6.6192619200930176e+00 0 0 0
6701 23 7 -5.0000000000000000e-01 2.5519413905718029e+01 2.5080428517047309e+01 9.7290127763963401e+00 0 0 0
8218 28 4 -5.0000000000000000e-01 2.5347008749764118e+01 2.7951603866996244e+01 9.4304646403346926e+00 0 0 0
8219 28 5 2.9999999999999999e-01 2.5282374454162042e+01 2.6588844130352925e+01 9.6324008480692189e+00 0 0 0
8220 28 6 5.0000000000000000e-01 2.6785042061114563e+01 2.8469067226494740e+01 9.4042657399020069e+00 0 0 0
8224 28 1 5.9999999999999998e-02 2.8082607366215381e+01 2.7111635487882765e+01 1.0582960807827043e+01 0 0 0
8222 28 1 5.9999999999999998e-02 2.8176521975152269e+01 2.6758825861082297e+01 9.0322071842991960e+00 0 0 0
8223 28 2 -1.2000000000000000e-01 2.7998873022308928e+01 2.7609255691262401e+01 9.6409313714772402e+00 0 0 0
8225 28 1 5.9999999999999998e-02 2.9103042394238425e+01 2.8888599383573119e+01 8.6250161888739871e+00 0 0 0
8226 28 2 -1.2000000000000000e-01 2.9246908694172074e+01 2.8387312159945665e+01 9.4936454704973166e+00 0 0 0
8227 28 1 5.9999999999999998e-02 2.9296886464441133e+01 2.9094481643002130e+01 1.0326057170246495e+01 0 0 0
8221 28 7 -5.0000000000000000e-01 2.6846943360790927e+01 2.9564188821119881e+01 9.1768391167768222e+00 0 0 0
6994 24 1 5.9999999999999998e-02 2.4495489284942547e+01 2.5862633489552195e+01 1.2053763477714101e+01 0 0 0
7000 24 1 5.9999999999999998e-02 2.6639241715109335e+01 2.5958972190724630e+01 1.1993514924129382e+01 0 0 0
8520 29 1 5.9999999999999998e-02 2.7886921663321107e+01 3.0087269559265142e+01 1.1590006323318349e+01 0 0 0
6713 23 1 5.9999999999999998e-02 3.0609783107366944e+01 2.4944009918543422e+01 1.0153894321201237e+01 0 0 0
8229 28 2 -1.2000000000000000e-01 3.0569868562024762e+01 2.7842259893011157e+01 9.4709919430522973e+00 0 0 0
6711 23 2 -1.2000000000000000e-01 3.0625503546643614e+01 2.4169526181915757e+01 9.4032927043255548e+00 0 0 0
8228 28 1 5.9999999999999998e-02 3.0534377342823021e+01 2.7008668472236042e+01 8.7298535025149562e+00 0 0 0
8230 28 1 5.9999999999999998e-02 3.0758967251631105e+01 2.7322707010865084e+01 1.0364598566678788e+01 0 0 0
6712 23 1 5.9999999999999998e-02 3.0553859591470765e+01 2.4730532250795594e+01 8.4420549739314232e+00 0 0 0
7938 27 1 5.9999999999999998e-02 3.3089339911028546e+01 2.8049635264263266e+01 6.4729450282134842e+00 0 0 0
6716 23 5 2.9999999999999999e-01 3.3226865706036904e+01 2.5416268891758314e+01 9.6617181972892556e+00 0 0 0
7935 27 1 5.9999999999999998e-02 3.1901951005144024e+01 2.6052031558686171e+01 6.7916620138640811e+00 0 0 0
8232 28 1 5.9999999999999998e-02 3.1604350290420324e+01 2.9085780890411534e+01 8.2008248723422561e+00 0 0 0
8231 28 2 -1.2000000000000000e-01 3.1724515128322395e+01 2.8675859654472948e+01 9.1879250393794845e+00 0 0 0
8235 28 6 5.0000000000000000e-01 3.3059866152961590e+01 2.7909865681836703e+01 9.4514453995874952e+00 0 0 0
8234 28 7 -5.0000000000000000e-01 3.3201967532554683e+01 2.6803636552639716e+01 9.6028539217551607e+00 0 0 0
7941 27 1 5.9999999999999998e-02 3.4251286919828040e+01 2.6054691844426827e+01 6.8572457874069483e+00 0 0 0
8237 28 4 -5.0000000000000000e-01 3.4406797242379511e+01 2.8651616725655458e+01 9.4850854864390417e+00 0 0 0
8233 28 1 5.9999999999999998e-02 3.1479728463524285e+01 2.9525693674127421e+01 9.7330770527716322e+00 0 0 0
7009 24 1 5.9999999999999998e-02 3.1778513233643146e+01 2.5983709351644080e+01 1.1997036522862404e+01 0 0 0
8236 28 5 2.9999999999999999e-01 3.4358594537158339e+01 2.9957842332363366e+01 9.3299713035846921e+00 0 0 0
7016 24 1 5.9999999999999998e-02 3.4351735947843522e+01 2.6208701714605443e+01 1.1680582677325701e+01 0 0 0
8526 29 1 5.9999999999999998e-02 3.2041334037204805e+01 2.8698789065936541e+01 1.2106024097650570e+01 0 0 0
8532 29 1 5.9999999999999998e-02 3.4452956786705109e+01 2.9026751200927638e+01 1.2173838152009386e+01 0 0 0
9450 32 7 -5.0000000000000000e-01 3.0486856154185983e+01 3.0116023789443958e+01 6.1033489187951844e+00 0 0 0
9691 32 1 5.9999999999999998e-02 1.8548158949656623e+00 3.2521570341964306e+01 6.5603363727239170e+00 1 0 0
9695 32 1 5.9999999999999998e-02 3.1076852277392848e+00 3.0348828114448139e+01 6.6471139274733400e+00 1 0 0
9689 32 1 5.9999999999999998e-02 4.9693194622755921e-01 3.0577755185059146e+01 6.8684614062585236e+00 1 0 0
11502 38 7 -5.0000000000000000e-01 4.2896466806819349e-02 3.6091171241951237e+01 1.0080924380681669e+01 1 0 0
11215 37 1 5.9999999999999998e-02 3.7116855803926443e+00 3.5177431733874577e+01 6.5988969744612858e+00 1 0 0
9984 33 5 2.9999999999999999e-01 4.4493231731304178e-01 3.4653087210630112e+01 1.0177739711353698e+01 1 0 0
9994 33 1 5.9999999999999998e-02 3.9810473977894283e+00 3.1735950690168369e+01 8.7916878221535484e+00 1 0 0
11209 37 1 5.9999999999999998e-02 1.3174598574360128e+00 3.5235563027370993e+01 6.9793674950366409e+00 1 0 0
9988 33 1 5.9999999999999998e-02 1.6847508364193491e+00 3.1625191746085129e+01 9.5620736166995801e+00 1 0 0
9987 33 1 5.9999999999999998e-02 1.7314381510917316e+00 3.2411087316446270e+01 1.1050120773306299e+01 1 0 0
9993 33 1 5.9999999999999998e-02 4.1540080241456101e+00 3.1694878646848270e+01 1.0433501153452587e+01 1 0 0
9985 33 4 -5.0000000000000000e-01 4.7333427963656821e-01 3.3301512258509952e+01 9.9123496013090620e+00 1 0 0
9989 33 1 5.9999999999999998e-02 2.7811350868741975e+00 3.3762192559952901e+01 8.9432152849693249e+00 1 0 0
9986 33 3 8.0000000000000002e-02 1.7885621264024005e+00 3.2551752334887532e+01 1.0081304350159918e+01 1 0 0
9992 33 2 -1.2000000000000000e-01 4.0822245293894097e+00 3.2450236095167469e+01 9.6232572394572067e+00 1 0 0
9990 33 1 5.9999999999999998e-02 3.0367817578406111e+00 3.3993364161056121e+01 1.0690288124448706e+01 1 0 0
9991 33 2 -1.2000000000000000e-01 2.8464120449401471e+00 3.3228468055470181e+01 9.8582006043964352e+00 1 0 0
9997 33 2 -1.2000000000000000e-01 5.3501369351130670e+00 3.3118774788403528e+01 9.5277554607784189e+00 1 0 0
9995 33 1 5.9999999999999998e-02 5.3572376809006812e+00 3.3912084706437824e+01 1.0288312536142170e+01 1 0 0
9996 33 1 5.9999999999999998e-02 5.2383581407034399e+00 3.3622823893947242e+01 8.5341386255580023e+00 1 0 0
11508 38 1 5.9999999999999998e-02 2.7485854392897999e+00 3.6077948750974123e+01 8.8751804835313557e+00 1 0 0
9709 32 1 5.9999999999999998e-02 9.0060495049478178e+00 3.2596968502804479e+01 6.1234513699446103e+00 1 0 0
9706 32 1 5.9999999999999998e-02 7.9587357045242397e+00 3.0605662857866040e+01 6.7315047491235793e+00 1 0 0
9712 32 1 5.9999999999999998e-02 1.0500399125125938e+01 3.0561999516859391e+01 6.6291454060716530e+00 1 0 0
11232 37 1 5.9999999999999998e-02 1.1474943550889915e+01 3.4912603127956451e+01 6.6721934709069730e+00 1 0 0
10000 33 1 5.9999999999999998e-02 6.5047360140265278e+00 3.1515399891575512e+01 8.6734528472681411e+00 1 0 0
9998 33 2 -1.2000000000000000e-01 6.5487811229067763e+00 3.2292202341326735e+01 9.4948748253478747e+00 1 0 0
9999 33 1 5.9999999999999998e-02 6.6320850192991143e+00 3.1819606720180339e+01 1.0500211048074087e+01 1 0 0
10005 33 5 2.9999999999999999e-01 9.0025895330996786e+00 3.1030293479951141e+01 9.1290855298123805e+00 1 0 0
11226 37 1 5.9999999999999998e-02 8.9552852937387524e+00 3.4710951983416741e+01 6.5842459535199156e+00 1 0 0
10004 33 4 -5.0000000000000000e-01 8.9225392956120064e+00 3.2301217338549883e+01 9.5466974658472807e+00 1 0 0
10002 33 1 5.9999999999999998e-02 7.4731461348320911e+00 3.3404490056259753e+01 8.4855590896009971e+00 1 0 0
10001 33 1 5.9999999999999998e-02 7.6620900300741219e+00 3.3843510827877310e+01 9.8237275494429230e+00 1 0 0
10003 33 3 8.0000000000000002e-02 7.5594152726435810e+00 3.2988730611677795e+01 9.3929722451367539e+00 1 0 0
10007 33 7 -5.0000000000000000e-01 1.0348796761465872e+01 3.4215739984651250e+01 9.2567489888536763e+00 1 0 0
10006 33 6 5.0000000000000000e-01 1.0239205370647499e+01 3.3093420065229516e+01 9.4156459952185472e+00 1 0 0
10009 33 2 -1.2000000000000000e-01 1.1559498171775424e+01 3.2391751404645092e+01 9.6771710647375446e+00 1 0 0
11525 38 5 2.9999999999999999e-01 1.0082370075851562e+01 3.5593449439289927e+01 9.2790419282049363e+00 1 0 0
10010 33 1 5.9999999999999998e-02 1.1626726638771583e+01 3.1901041604324007e+01 1.0666200869995883e+01 1 0 0
10008 33 1 5.9999999999999998e-02 1.1693698275866545e+01 3.1620260814911354e+01 8.9360855483332440e+00 1 0 0
10293 34 1 5.9999999999999998e-02 6.6485391171401584e+00 3.4992451552311422e+01 1.2036479311055247e+01 1 0 0
9718 32 5 2.9999999999999999e-01 1.4203144707147235e+01 3.2951695133402467e+01 6.1870416954204703e+00 1 0 0
9719 32 4 -5.0000000000000000e-01 1.4329405979248893e+01 3.1613048896006987e+01 6.1618210042380861e+00 1 0 0
11240 37 3 8.0000000000000002e-02 1.6630453111087224e+01 3.5611538482457213e+01 6.1390809608421044e+00 1 0 0
9720 32 3 8.0000000000000002e-02 1.5665745020427176e+01 3.0949766658245721e+01 6.1059247677860977e+00 1 0 0
9727 32 1 5.9999999999999998e-02 1.8048062478678627e+01 3.0580884048603721e+01 7.0293688010936259e+00 1 0 0
9724 32 1 5.9999999999999998e-02 1.6617100999859794e+01 3.2568086862123586e+01 6.5291213506381505e+00 1 0 0
9721 32 1 5.9999999999999998e-02 1.5749770927260153e+01 3.0406386600095079e+01 6.9243978822781580e+00 1 0 0
10013 33 1 5.9999999999999998e-02 1.2691057351563375e+01 3.3979351880167705e+01 1.0172030529388403e+01 1 0 0
10011 33 1 5.9999999999999998e-02 1.2651930474051319e+01 3.3568442021633977e+01 8.4575125556989388e+00 1 0 0
10020 33 7 -5.0000000000000000e-01 1.6800284551077386e+01 3.1433050858457872e+01 9.5108807677305727e+00 1 0 0
11241 37 1 5.9999999999999998e-02 1.6460423598996478e+01 3.5003725846074403e+01 6.9633412381280921e+00 1 0 0
10014 33 1 5.9999999999999998e-02 1.4147433629574961e+01 3.1754843925706258e+01 8.8100923910057141e+00 1 0 0
10016 33 1 5.9999999999999998e-02 1.4358483548768845e+01 3.1954646473960810e+01 1.0422779148378766e+01 1 0 0
10012 33 2 -1.2000000000000000e-01 1.2776503278679337e+01 3.3141903708264671e+01 9.4540313263285505e+00 1 0 0
10021 33 6 5.0000000000000000e-01 1.6708423616498646e+01 3.2565059731945937e+01 9.4412658358549191e+00 1 0 0
10015 33 2 -1.2000000000000000e-01 1.4140606062629443e+01 3.2536351699797088e+01 9.5284696025070055e+00 1 0 0
10019 33 1 5.9999999999999998e-02 1.5281320210486511e+01 3.4196066240735661e+01 9.8770507807819570e+00 1 0 0
10018 33 1 5.9999999999999998e-02 1.5118502690575692e+01 3.3654672616174174e+01 8.3410238529714107e+00 1 0 0
10017 33 2 -1.2000000000000000e-01 1.5374676638779947e+01 3.3312780338374324e+01 9.3113673018785263e+00 1 0 0
10022 33 5 2.9999999999999999e-01 1.7924522034777546e+01 3.4568666779459420e+01 9.2885728563849490e+00 1 0 0
10023 33 4 -5.0000000000000000e-01 1.8034776468210985e+01 3.3268908592176750e+01 9.3366792647353201e+00 1 0 0
11540 38 7 -5.0000000000000000e-01 1.7840323652630303e+01 3.5978395752048819e+01 9.5410631949805094e+00 1 0 0
11528 38 1 5.9999999999999998e-02 1.2895765689753999e+01 3.5931701454431199e+01 8.9045493057616394e+00 1 0 0
8802 29 1 5.9999999999999998e-02 1.7983433842069335e+01 3.1053038796526479e+01 1.2012144724232479e+01 1 0 0
8795 29 1 5.9999999999999998e-02 1.5476665609442959e+01 3.0750145639387146e+01 1.1999044237431320e+01 1 0 0
10315 34 1 5.9999999999999998e-02 1.6411061784631993e+01 3.5378940324875892e+01 1.2133366125030873e+01 1 0 0
9429 32 1 5.9999999999999998e-02 2.0496890709417507e+01 3.0259706324819842e+01 6.4028992229293227e+00 0 0 0
11246 37 2 -1.2000000000000000e-01 1.8877360775369198e+01 3.5624472306598115e+01 6.2697890877033142e+00 1 0 0
9425 32 1 5.9999999999999998e-02 1.9135584253901090e+01 3.2520948441465620e+01 6.3495416934818776e+00 0 0 0
9431 32 1 5.9999999999999998e-02 2.1401884815148875e+01 3.2275067240708722e+01 6.4222715247084707e+00 0 0 0
10949 37 1 5.9999999999999998e-02 2.1501587459639598e+01 3.4977573988176935e+01 6.7300821902741204e+00 0 0 0
10032 33 1 5.9999999999999998e-02 2.1600386467617408e+01 3.1751700186857825e+01 8.7688115400957329e+00 1 0 0
10031 33 1 5.9999999999999998e-02 2.1674279798133433e+01 3.1868955301360561e+01 1.0527329580329893e+01 1 0 0
10026 33 1 5.9999999999999998e-02 1.9561610990847310e+01 3.1779374825974376e+01 9.2355339452557406e+00 1 0 0
10025 33 1 5.9999999999999998e-02 1.9364177443658935e+01 3.2323525718364436e+01 1.0800878834293757e+01 1 0 0
10024 33 3 8.0000000000000002e-02 1.9400881490975063e+01 3.2607678457380381e+01 9.7758157839614039e+00 1 0 0
9730 33 1 5.9999999999999998e-02 2.2866515724490057e+01 3.3873276493094458e+01 8.6053267189720533e+00 0 0 0
10030 33 2 -1.2000000000000000e-01 2.1654579296703591e+01 3.2564492705776885e+01 9.5525758532664646e+00 1 0 0
10027 33 1 5.9999999999999998e-02 2.0288911446854559e+01 3.3795394660657564e+01 8.5916363868562833e+00 1 0 0
10028 33 1 5.9999999999999998e-02 2.0408704074747607e+01 3.4240663650825866e+01 1.0253959896224105e+01 1 0 0
10029 33 2 -1.2000000000000000e-01 2.0392125746666327e+01 3.3355623736317796e+01 9.5317406150883208e+00 1 0 0
9729 33 1 5.9999999999999998e-02 2.2997787439826720e+01 3.3970887587297199e+01 1.0322963621646238e+01 0 0 0
9731 33 2 -1.2000000000000000e-01 2.2952611889320476e+01 3.3198351167533374e+01 9.4848403406263166e+00 0 0 0
11247 37 1 5.9999999999999998e-02 1.8753403433399992e+01 3.5120541294140565e+01 7.2274789154934433e+00 1 0 0
9732 33 2 -1.2000000000000000e-01 2.4140898896560490e+01 3.2284532897085100e+01 9.4205950048101617e+00 0 0 0
9733 33 1 5.9999999999999998e-02 2.4100019243056309e+01 3.1794237836615682e+01 1.0344313149307141e+01 0 0 0
9734 33 1 5.9999999999999998e-02 2.3962804190745004e+01 3.1620739699421005e+01 8.5140170210171089e+00 0 0 0
10322 34 1 5.9999999999999998e-02 1.9046229856387821e+01 3.5553241351475471e+01 1.1822934281854602e+01 1 0 0
8811 29 1 5.9999999999999998e-02 2.3148638566497695e+01 3.0397545933340645e+01 1.1566823487389168e+01 1 0 0
10959 37 2 -1.2000000000000000e-01 2.6433277907217988e+01 3.5635628096574948e+01 6.1851092715777529e+00 0 0 0
9446 32 1 5.9999999999999998e-02 2.7895506194112546e+01 3.0741285864740298e+01 6.8310691761125373e+00 0 0 0
9440 32 1 5.9999999999999998e-02 2.5639277691158089e+01 3.0296740364686425e+01 6.7316157121885016e+00 0 0 0
9449 32 1 5.9999999999999998e-02 2.8962712493154875e+01 3.2717965858619195e+01 6.7715156442600346e+00 0 0 0
9443 32 1 5.9999999999999998e-02 2.6644261133397304e+01 3.2459790564292810e+01 6.7549109823271953e+00 0 0 0
10966 37 1 5.9999999999999998e-02 2.9098874246581087e+01 3.5386277435948244e+01 6.9604613189918378e+00 0 0 0
9739 33 5 2.9999999999999999e-01 2.6538594937519626e+01 3.0861830032621846e+01 9.1727552072244816e+00 0 0 0
9742 33 1 5.9999999999999998e-02 2.9019435734923480e+01 3.1183792243565314e+01 8.9155126866296772e+00 0 0 0
10960 37 1 5.9999999999999998e-02 2.6478964027612683e+01 3.5223423932705508e+01 7.1579272845970783e+00 0 0 0
9744 33 1 5.9999999999999998e-02 2.9275652002852134e+01 3.1545757570789579e+01 1.0562221840936658e+01 0 0 0
9736 33 1 5.9999999999999998e-02 2.5302897547355826e+01 3.3368421138265745e+01 8.3635451808615944e+00 0 0 0
9735 33 1 5.9999999999999998e-02 2.5112507466151683e+01 3.3712492126507961e+01 9.9789124955998290e+00 0 0 0
9737 33 3 8.0000000000000002e-02 2.5167135163836544e+01 3.3007368488474981e+01 9.2598472932582805e+00 0 0 0
9743 33 2 -1.2000000000000000e-01 2.9034619904749448e+01 3.2001096656022106e+01 9.6008186423705979e+00 0 0 0
9738 33 4 -5.0000000000000000e-01 2.6450245278436093e+01 3.2189504847086212e+01 9.4281620402168400e+00 0 0 0
11259 38 5 2.9999999999999999e-01 2.7772750266279505e+01 3.5462991834059935e+01 9.4609665107073226e+00 0 0 0
9741 33 7 -5.0000000000000000e-01 2.7709252810424626e+01 3.3973030194234148e+01 9.5807482767410406e+00 0 0 0
9740 33 6 5.0000000000000000e-01 2.7769875251091285e+01 3.2868623729627203e+01 9.5645970419642872e+00 0 0 0
9746 33 2 -1.2000000000000000e-01 3.0195275947052146e+01 3.2821564332165849e+01 9.3303328350762875e+00 0 0 0
8514 29 1 5.9999999999999998e-02 2.5646239136256046e+01 3.0520905515232936e+01 1.1721127362600249e+01 0 0 0
9747 33 1 5.9999999999999998e-02 3.0124979383037321e+01 3.3651401625929971e+01 1.0060381118337599e+01 0 0 0
10034 34 1 5.9999999999999998e-02 2.6723512125601495e+01 3.5022153274989265e+01 1.1901300122150761e+01 0 0 0
9745 33 1 5.9999999999999998e-02 3.0149606933676957e+01 3.3188986558906976e+01 8.3004600451702011e+00 0 0 0
10040 34 1 5.9999999999999998e-02 2.8921305868389716e+01 3.4571101536738169e+01 1.1757595657465666e+01 0 0 0
10336 34 1 5.9999999999999998e-02 2.5248683786179981e+01 3.3439759982364926e+01 1.2159250519947429e+01 1 0 0
11254 38 1 5.9999999999999998e-02 2.5008028234827435e+01 3.6016562858354405e+01 8.9439324628217136e+00 0 0 0
10974 37 3 8.0000000000000002e-02 3.4087680813686397e+01 3.5669298356155807e+01 6.1443386363686221e+00 0 0 0
9454 32 3 8.0000000000000002e-02 3.3186556569459810e+01 3.1239680880285878e+01 6.1332580609245326e+00 0 0 0
11262 38 1 5.9999999999999998e-02 3.0546025169015103e+01 3.5883520521988281e+01 9.0105186827595958e+00 0 0 0
9455 32 1 5.9999999999999998e-02 3.3180866364795584e+01 3.0816755412045470e+01 7.0134319490714274e+00 0 0 0
9458 32 1 5.9999999999999998e-02 3.4402568368754892e+01 3.2697552675280683e+01 6.6450674959174982e+00 0 0 0
9754 33 7 -5.0000000000000000e-01 3.4045579500775574e+01 3.1386492344949659e+01 9.4352765505663267e+00 0 0 0
9748 33 1 5.9999999999999998e-02 3.1551051814419139e+01 3.1485131305644661e+01 8.6040594221961335e+00 0 0 0
9750 33 1 5.9999999999999998e-02 3.1670421183666164e+01 3.1636691692669391e+01 1.0309555386375308e+01 0 0 0
9749 33 2 -1.2000000000000000e-01 3.1505528785272908e+01 3.2240931606229353e+01 9.4355107839398009e+00 0 0 0
9752 33 1 5.9999999999999998e-02 3.2378707440204280e+01 3.3662171553576968e+01 8.3414821526307463e+00 0 0 0
9753 33 1 5.9999999999999998e-02 3.2491911809251206e+01 3.3881838138648426e+01 9.9929715343761867e+00 0 0 0
9751 33 2 -1.2000000000000000e-01 3.2639430821446588e+01 3.3118492235715728e+01 9.2223450260954571e+00 0 0 0
9755 33 6 5.0000000000000000e-01 3.3964194756148856e+01 3.2440742060997906e+01 9.3640413608640483e+00 0 0 0
10975 37 1 5.9999999999999998e-02 3.4078927572083025e+01 3.5266455697271134e+01 7.0817211114984868e+00 0 0 0
8529 29 1 5.9999999999999998e-02 3.3054092802373248e+01 3.0902916214153592e+01 1.2125918688142312e+01 0 0 0
10049 34 1 5.9999999999999998e-02 3.3897428341998825e+01 3.5287259222073487e+01 1.2269872535684465e+01 0 0 0
11268 38 1 5.9999999999999998e-02 3.2915518878412115e+01 3.6033819374899814e+01 8.8682214450150649e+00 0 0 0
50937 926 9 4.2380000000000001e-01 3.1132675341011296e+01 3.6008813176911609e+01 4.4308477215279161e+01 0 0 0
6021 20 1 5.9999999999999998e-02 7.2663781159279739e-02 2.2607871977209765e+01 1.5723862646203701e+01 1 0 0
5733 19 1 5.9999999999999998e-02 3.3789561365818770e+00 2.1743788620958007e+01 1.2472210807369603e+01 1 0 0
5740 19 1 5.9999999999999998e-02 5.8375970855314288e+00 2.1849634251888752e+01 1.2434064962181916e+01 1 0 0
5738 19 1 5.9999999999999998e-02 4.7587828875302201e+00 1.9626261200089719e+01 1.2616760608768995e+01 1 0 0
5732 19 1 5.9999999999999998e-02 2.3303977999633969e+00 1.9488005769308476e+01 1.2622158732483406e+01 1 0 0
5735 19 2 -1.2000000000000000e-01 3.2772559573824100e+00 2.1053551619111548e+01 1.3307315262046925e+01 1 0 0
5728 19 5 2.9999999999999999e-01 9.2305412681273680e-01 2.2199477227370238e+01 1.3497014791088208e+01 1 0 0
5734 19 1 5.9999999999999998e-02 3.1872740067035852e+00 2.1777280953017385e+01 1.4108739359732244e+01 1 0 0
5729 19 4 -5.0000000000000000e-01 9.9368626305432073e-01 2.0889830059719444e+01 1.3131249922657188e+01 1 0 0
6025 20 2 -1.2000000000000000e-01 1.1763152599112126e+00 2.1590360374546833e+01 1.7057256716084375e+01 1 0 0
6028 20 1 5.9999999999999998e-02 2.4449699210535805e+00 2.2947339219612353e+01 1.6279529487584313e+01 1 0 0
6031 20 6 5.0000000000000000e-01 3.6669105058336813e+00 2.1382916428533417e+01 1.7209527935760764e+01 1 0 0
6027 20 2 -1.2000000000000000e-01 2.4585837003878459e+00 2.2297012213661329e+01 1.7124904320382367e+01 1 0 0
5736 19 2 -1.2000000000000000e-01 4.5799203031210745e+00 2.0386201387288441e+01 1.3330751238783476e+01 1 0 0
5730 19 3 8.0000000000000002e-02 2.3229606119076252e+00 2.0190872546750459e+01 1.3251330198539810e+01 1 0 0
6024 20 1 5.9999999999999998e-02 1.2151878211012885e+00 2.0663787537983318e+01 1.6389394393928903e+01 1 0 0
6030 20 7 -5.0000000000000000e-01 3.5351902646906814e+00 2.0296615647544368e+01 1.7238907143937862e+01 1 0 0
5731 19 1 5.9999999999999998e-02 2.3174396646440427e+00 1.9687413515776843e+01 1.4128999528304321e+01 1 0 0
5737 19 1 5.9999999999999998e-02 4.6756818591066320e+00 1.9953332407933200e+01 1.4309317336837898e+01 1 0 0
6032 20 5 2.9999999999999999e-01 5.0665169403365198e+00 2.3293470921631915e+01 1.7616072160666818e+01 1 0 0
6033 20 4 -5.0000000000000000e-01 5.0244455002134965e+00 2.1935906818319985e+01 1.7446930867497535e+01 1 0 0
4512 15 5 2.9999999999999999e-01 4.1938228883028508e+00 1.8634596268594279e+01 1.7140054263409223e+01 1 0 0
6029 20 1 5.9999999999999998e-02 2.2496229977728355e+00 2.3006529335360938e+01 1.7953457976869998e+01 1 0 0
6026 20 1 5.9999999999999998e-02 9.5493278686433603e-01 2.1168679167426813e+01 1.8037408078897766e+01 1 0 0
7246 24 7 -5.0000000000000000e-01 9.7075807586078999e-01 2.3623863647474462e+01 1.3543732808154118e+01 1 0 0
4508 15 1 5.9999999999999998e-02 1.3459599178738393e+00 1.8458578458326649e+01 1.6848627275246145e+01 1 0 0
5739 19 1 5.9999999999999998e-02 5.7484404578078818e+00 2.1814800459390767e+01 1.4168970251809354e+01 1 0 0
5741 19 2 -1.2000000000000000e-01 5.8258789131665676e+00 2.1148649598761391e+01 1.3264157128649650e+01 1 0 0
7252 24 1 5.9999999999999998e-02 3.6746289636263922e+00 2.4154988989481833e+01 1.3075002565243476e+01 1 0 0
5746 19 1 5.9999999999999998e-02 8.0102242419965659e+00 2.1724930213274579e+01 1.2326509191491807e+01 1 0 0
6034 20 3 8.0000000000000002e-02 6.3046102316936095e+00 2.1108987973981986e+01 1.7639101999410720e+01 1 0 0
5744 19 1 5.9999999999999998e-02 7.1197520275153972e+00 1.9618140799397139e+01 1.2563623074953760e+01 1 0 0
6036 20 1 5.9999999999999998e-02 6.3976540002108893e+00 2.0550647026709850e+01 1.6810574843300255e+01 1 0 0
5749 19 5 2.9999999999999999e-01 9.6030042350010749e+00 1.9255642762934926e+01 1.2827183123901222e+01 1 0 0
5751 19 7 -5.0000000000000000e-01 1.0827175764655838e+01 2.2403718595600523e+01 1.2811838833801581e+01 1 0 0
5747 19 3 8.0000000000000002e-02 8.0941445944503769e+00 2.1236476523701832e+01 1.3162251766272192e+01 1 0 0
5748 19 4 -5.0000000000000000e-01 9.4340558763382720e+00 2.0557995257690049e+01 1.3190210440520291e+01 1 0 0
5745 19 1 5.9999999999999998e-02 7.9334072314172213e+00 2.1879804442097388e+01 1.3936488212303528e+01 1 0 0
5750 19 6 5.0000000000000000e-01 1.0769641207955210e+01 2.1314388596154455e+01 1.2997775380741620e+01 1 0 0
5742 19 2 -1.2000000000000000e-01 7.1249254978915584e+00 2.0504608256098244e+01 1.3278535073487200e+01 1 0 0
6042 20 1 5.9999999999999998e-02 7.9056836860381381e+00 2.2637851061414086e+01 1.6346395834312496e+01 1 0 0
6040 20 2 -1.2000000000000000e-01 8.4212790892154104e+00 2.1976210789896907e+01 1.6996213686915947e+01 1 0 0
6046 20 2 -1.2000000000000000e-01 1.0760900904773608e+01 2.2862824739177963e+01 1.6497823826286911e+01 1 0 0
6041 20 1 5.9999999999999998e-02 8.7365724037467363e+00 2.1164216218943615e+01 1.6334666899871372e+01 1 0 0
6045 20 2 -1.2000000000000000e-01 9.6428542487369597e+00 2.2664533455992427e+01 1.7385804658363053e+01 1 0 0
6047 20 1 5.9999999999999998e-02 1.0836634717584630e+01 2.1978083989649878e+01 1.5879260313044112e+01 1 0 0
5743 19 1 5.9999999999999998e-02 7.1064320621102128e+00 2.0075382049052635e+01 1.4268866321987625e+01 1 0 0
4530 15 1 5.9999999999999998e-02 1.1027005006012672e+01 1.9484630725312485e+01 1.5739782944946946e+01 1 0 0
4531 15 3 8.0000000000000002e-02 1.0681892794311160e+01 1.8964035991061003e+01 1.6576634730186896e+01 1 0 0
4529 15 1 5.9999999999999998e-02 1.0514343072322347e+01 1.9502279532612249e+01 1.7397236779245180e+01 1 0 0
6051 20 3 8.0000000000000002e-02 1.1863864217050395e+01 2.3275585625959138e+01 1.6959626002233712e+01 1 0 0
4528 15 1 5.9999999999999998e-02 9.0468355837625758e+00 1.8848303451521268e+01 1.5477934595239859e+01 1 0 0
6039 20 2 -1.2000000000000000e-01 7.3496012451792501e+00 2.1692634804216883e+01 1.7922556731828109e+01 1 0 0
4524 15 1 5.9999999999999998e-02 8.4706708666601038e+00 1.8804471792893036e+01 1.7745067727714574e+01 1 0 0
6044 20 1 5.9999999999999998e-02 9.3402543489508965e+00 2.3594420922561479e+01 1.7791056953354641e+01 1 0 0
7269 24 5 2.9999999999999999e-01 1.0534215145710073e+01 2.3849071569281023e+01 1.2472117176244884e+01 1 0 0
6048 20 1 5.9999999999999998e-02 1.0336454294599674e+01 2.3584926921678132e+01 1.5841866908776785e+01 1 0 0
6043 20 1 5.9999999999999998e-02 1.0067506203862207e+01 2.2128345537147037e+01 1.8225964658433426e+01 1 0 0
6049 20 1 5.9999999999999998e-02 1.1785341216906348e+01 2.3695430683170699e+01 1.7839651895720660e+01 1 0 0
4526 15 2 -1.2000000000000000e-01 9.6806841459670743e+00 1.8333770153797715e+01 1.6209391187221588e+01 1 0 0
5753 19 2 -1.2000000000000000e-01 1.2002581848388036e+01 2.0395260752680429e+01 1.3039918996363040e+01 1 0 0
6050 20 1 5.9999999999999998e-02 1.2212055848522771e+01 2.3952247117987305e+01 1.6313158404279978e+01 1 0 0
4522 15 1 5.9999999999999998e-02 6.8315461540291489e+00 1.8202584879585192e+01 1.6133512313161241e+01 1 0 0
4517 15 1 5.9999999999999998e-02 6.2461680078872055e+00 1.8193114520286365e+01 1.8305701145384102e+01 1 0 0
5754 19 1 5.9999999999999998e-02 1.2157428882289366e+01 1.9896138100877188e+01 1.3981387576759476e+01 1 0 0
5758 19 1 5.9999999999999998e-02 1.4442247680156564e+01 1.9690432305493960e+01 1.2371174811607414e+01 1 0 0
6052 20 4 -5.0000000000000000e-01 1.3166645291565072e+01 2.2389245322503736e+01 1.7155974613928482e+01 1 0 0
5757 19 1 5.9999999999999998e-02 1.3098160071804285e+01 2.1907795312007234e+01 1.3814194549474013e+01 1 0 0
5756 19 2 -1.2000000000000000e-01 1.3194071938004631e+01 2.1187763151347518e+01 1.3008199389369858e+01 1 0 0
5761 19 2 -1.2000000000000000e-01 1.5747182905889170e+01 2.1258787451555779e+01 1.2930448837942572e+01 1 0 0
6054 20 6 5.0000000000000000e-01 1.4611353295066687e+01 2.2931193661369743e+01 1.7308332839536106e+01 1 0 0
6056 20 1 5.9999999999999998e-02 1.5877954263943858e+01 2.1463831209840013e+01 1.6235508197749919e+01 1 0 0
6057 20 2 -1.2000000000000000e-01 1.5830927737879104e+01 2.2114445819472305e+01 1.7076268081276623e+01 1 0 0
5763 19 1 5.9999999999999998e-02 1.5686042508700776e+01 2.2113463607993268e+01 1.3607767249127368e+01 1 0 0
6060 20 2 -1.2000000000000000e-01 1.7085676842475419e+01 2.2865461002920689e+01 1.7010104991348978e+01 1 0 0
5759 19 2 -1.2000000000000000e-01 1.4505429421375519e+01 2.0563390583228216e+01 1.3063074047677809e+01 1 0 0
5760 19 1 5.9999999999999998e-02 1.4472212570102741e+01 2.0001415308260633e+01 1.4025177221378218e+01 1 0 0
5765 19 6 5.0000000000000000e-01 1.7033821625045743e+01 2.0523504551481679e+01 1.3148029451860857e+01 1 0 0
4535 15 7 -5.0000000000000000e-01 1.3438939036692995e+01 1.9733399735158251e+01 1.7249025918552057e+01 1 0 0
5764 19 7 -5.0000000000000000e-01 1.7043492570522080e+01 1.9434166014485953e+01 1.3162561601532856e+01 1 0 0
4539 15 1 5.9999999999999998e-02 1.5629788277229267e+01 1.8849979053787891e+01 1.6039963373661973e+01 1 0 0
6053 20 5 2.9999999999999999e-01 1.3099546916688544e+01 2.1041694282782494e+01 1.7232717154962984e+01 1 0 0
4534 15 6 5.0000000000000000e-01 1.3328088917264898e+01 1.8628989355248191e+01 1.7136220180560223e+01 1 0 0
6061 20 1 5.9999999999999998e-02 1.7304614659653172e+01 2.3645160018109021e+01 1.7713901734633961e+01 1 0 0
6059 20 1 5.9999999999999998e-02 1.6918213969644253e+01 2.3452835502242632e+01 1.6115098906372232e+01 1 0 0
6058 20 1 5.9999999999999998e-02 1.6088493393326964e+01 2.1441257275634154e+01 1.7934378031596580e+01 1 0 0
4540 15 2 -1.2000000000000000e-01 1.5807593605352205e+01 1.8306157649518276e+01 1.6983124590025749e+01 1 0 0
4541 15 1 5.9999999999999998e-02 1.5855724864135253e+01 1.8997904198690513e+01 1.7848534071429555e+01 1 0 0
6055 20 7 -5.0000000000000000e-01 1.4645650267059571e+01 2.4068631798782672e+01 1.7544077599629105e+01 1 0 0
4546 15 1 5.9999999999999998e-02 1.8246559889217899e+01 1.9158700383576715e+01 1.5825241306170664e+01 1 0 0
7284 24 7 -5.0000000000000000e-01 1.8205612113505516e+01 2.4028764368456038e+01 1.3150410221954269e+01 1 0 0
4246 14 5 2.9999999999999999e-01 1.7327339234441478e+01 1.8172581434658930e+01 1.2983612962081157e+01 1 0 0
5766 19 5 2.9999999999999999e-01 1.8342783171180855e+01 2.2671145975627137e+01 1.2967719751309186e+01 1 0 0
5767 19 4 -5.0000000000000000e-01 1.8377182924918010e+01 2.1344362356290070e+01 1.3050028996932726e+01 1 0 0
6063 20 2 -1.2000000000000000e-01 1.8370691018196673e+01 2.2178809757319346e+01 1.6837816194236474e+01 1 0 0
6062 20 1 5.9999999999999998e-02 1.8286192377602390e+01 2.1757210441490507e+01 1.5888850078675551e+01 1 0 0
6064 20 1 5.9999999999999998e-02 1.8396614103167337e+01 2.1372952810455782e+01 1.7607372413403791e+01 1 0 0
5771 19 1 5.9999999999999998e-02 2.0681142088105215e+01 2.1952859569518591e+01 1.2363156540687122e+01 1 0 0
4545 15 2 -1.2000000000000000e-01 1.8397744729716262e+01 1.8539089255871890e+01 1.6761039438168478e+01 1 0 0
4547 15 1 5.9999999999999998e-02 1.8330476191001427e+01 1.9204432297368829e+01 1.7638955072756918e+01 1 0 0
5770 19 1 5.9999999999999998e-02 1.9639979402772170e+01 1.9873517503194559e+01 1.2497793115265086e+01 1 0 0
5776 19 1 5.9999999999999998e-02 2.1792885745501842e+01 1.9763960517037948e+01 1.2486231183344694e+01 1 0 0
5475 19 2 -1.2000000000000000e-01 2.3145187834735076e+01 2.1133513929813724e+01 1.3011596162789973e+01 0 0 0
6065 20 2 -1.2000000000000000e-01 1.9694688566949846e+01 2.2881707176882596e+01 1.6936518366007014e+01 1 0 0
5772 19 1 5.9999999999999998e-02 2.0686761190431330e+01 2.2033579116365182e+01 1.4061852229549086e+01 1 0 0
6068 20 7 -5.0000000000000000e-01 2.0992237355275659e+01 2.0950713710840962e+01 1.6619375778119480e+01 1 0 0
6069 20 6 5.0000000000000000e-01 2.0938191887971008e+01 2.1972810583490858e+01 1.7011646194481536e+01 1 0 0
5773 19 2 -1.2000000000000000e-01 2.0580457209254945e+01 2.1386608149820777e+01 1.3233578838936674e+01 1 0 0
6071 20 4 -5.0000000000000000e-01 2.2344645578655978e+01 2.2548626993620104e+01 1.7334706684853025e+01 1 0 0
5774 19 2 -1.2000000000000000e-01 2.1816917597465409e+01 2.0559199063116765e+01 1.3204830264781990e+01 1 0 0
5768 19 3 8.0000000000000002e-02 1.9628337958038124e+01 2.0566757818046600e+01 1.3268006532019644e+01 1 0 0
5769 19 1 5.9999999999999998e-02 1.9512575749165169e+01 2.0153524350646961e+01 1.4206174816097880e+01 1 0 0
5775 19 1 5.9999999999999998e-02 2.1889464870210777e+01 2.0090315518826191e+01 1.4135461950868351e+01 1 0 0
5473 19 1 5.9999999999999998e-02 2.3153005092576041e+01 2.1964895950367239e+01 1.3729444177766110e+01 0 0 0
4550 15 5 2.9999999999999999e-01 2.1167033020286137e+01 1.9635934536736016e+01 1.6853760618053798e+01 1 0 0
6074 20 1 5.9999999999999998e-02 2.3425864740828530e+01 2.1509782687073592e+01 1.5870869204269784e+01 1 0 0
6072 20 3 8.0000000000000002e-02 2.3647075375353733e+01 2.1985770230883809e+01 1.6720002795838756e+01 1 0 0
6066 20 1 5.9999999999999998e-02 1.9620409534906901e+01 2.3441061880613105e+01 1.6016287594344380e+01 1 0 0
4555 15 1 5.9999999999999998e-02 2.3580009706484471e+01 1.8830655613474590e+01 1.6097915925342939e+01 1 0 0
4556 15 1 5.9999999999999998e-02 2.3372903179129747e+01 1.9008153150009964e+01 1.7754515775886226e+01 1 0 0
4551 15 4 -5.0000000000000000e-01 2.1109110514295494e+01 1.8271322609879267e+01 1.6860436171970040e+01 1 0 0
6073 20 1 5.9999999999999998e-02 2.3974320637901229e+01 2.1216574330807909e+01 1.7294260937317983e+01 1 0 0
4557 15 2 -1.2000000000000000e-01 2.3440894918411569e+01 1.8225442961462591e+01 1.7009511068272548e+01 1 0 0
6067 20 1 5.9999999999999998e-02 1.9628859893430040e+01 2.3722825628540125e+01 1.7625235080710564e+01 1 0 0
5478 19 1 5.9999999999999998e-02 2.4292289922431404e+01 1.9597551660879443e+01 1.2413251839209584e+01 0 0 0
5477 19 1 5.9999999999999998e-02 2.4502972151094593e+01 2.0073988351179008e+01 1.4084524105975241e+01 0 0 0
6077 20 2 -1.2000000000000000e-01 2.4558590254960574e+01 2.2802593088779741e+01 1.6564530033933888e+01 1 0 0
6076 20 1 5.9999999999999998e-02 2.4482968714485395e+01 2.3631876733234527e+01 1.7226031631653957e+01 1 0 0
6075 20 1 5.9999999999999998e-02 2.4585491692213072e+01 2.3334964116046415e+01 1.5609071744704101e+01 1 0 0
5486 19 1 5.9999999999999998e-02 2.9497438317592213e+01 1.9238872761026187e+01 1.2990147698989059e+01 0 0 0
5485 19 7 -5.0000000000000000e-01 2.8245170257368855e+01 2.2048658142263765e+01 1.3038653588112322e+01 0 0 0
5476 19 2 -1.2000000000000000e-01 2.4457442562326552e+01 2.0445423426446915e+01 1.3056654467532020e+01 0 0 0
5483 19 5 2.9999999999999999e-01 2.6820452486953567e+01 1.9050487195070630e+01 1.3260902547818448e+01 0 0 0
5481 19 3 8.0000000000000002e-02 2.5476097895922681e+01 2.1054299762664467e+01 1.2762464524905702e+01 0 0 0
5479 19 1 5.9999999999999998e-02 2.5452673651016610e+01 2.1910317509921185e+01 1.3239574048806888e+01 0 0 0
6078 20 2 -1.2000000000000000e-01 2.5892243916610369e+01 2.2251646053519750e+01 1.6832667980357851e+01 1 0 0
5779 20 2 -1.2000000000000000e-01 2.7184320262650701e+01 2.2904251694608881e+01 1.6597769156731594e+01 0 0 0
5484 19 6 5.0000000000000000e-01 2.8165667812652135e+01 2.0995550165111048e+01 1.3162698491290525e+01 0 0 0
5780 20 2 -1.2000000000000000e-01 2.8432620424621781e+01 2.2217262849683266e+01 1.6821757542803290e+01 0 0 0
5482 19 4 -5.0000000000000000e-01 2.6819569614026193e+01 2.0348802255439043e+01 1.3076798590515057e+01 0 0 0
5785 20 3 8.0000000000000002e-02 2.9463598025989796e+01 2.2874418388556411e+01 1.6623058984012083e+01 0 0 0
5784 20 1 5.9999999999999998e-02 2.9439255620381076e+01 2.3471449044766217e+01 1.5805676232393665e+01 0 0 0
5487 19 2 -1.2000000000000000e-01 2.9404081810158999e+01 2.0209242931775833e+01 1.3519021702761076e+01 0 0 0
5488 19 1 5.9999999999999998e-02 2.9524321779495850e+01 1.9908098084102875e+01 1.4571505806778511e+01 0 0 0
5782 20 1 5.9999999999999998e-02 2.8443011665970783e+01 2.1331478751502093e+01 1.6185237473540898e+01 0 0 0
6080 20 1 5.9999999999999998e-02 2.6012774202830862e+01 2.1252426492683639e+01 1.6379495294586100e+01 1 0 0
5783 20 1 5.9999999999999998e-02 2.9413260789038592e+01 2.3529610842096744e+01 1.7451247776022278e+01 0 0 0
4258 15 1 5.9999999999999998e-02 2.5869132442987695e+01 1.8700257182086183e+01 1.6386487317056933e+01 0 0 0
5777 20 1 5.9999999999999998e-02 2.7032562045183401e+01 2.3926222364826405e+01 1.7002568589170227e+01 0 0 0
7003 24 5 2.9999999999999999e-01 2.8071787383616854e+01 2.3574942401149041e+01 1.3092534706371417e+01 0 0 0
5778 20 1 5.9999999999999998e-02 2.7141719353928476e+01 2.3061155907927454e+01 1.5540628217020499e+01 0 0 0
5781 20 1 5.9999999999999998e-02 2.8342032148430743e+01 2.1720272926886668e+01 1.7735414481001975e+01 0 0 0
4257 15 1 5.9999999999999998e-02 2.5870166313085523e+01 1.8987072938965106e+01 1.8013243178592703e+01 0 0 0
4263 15 1 5.9999999999999998e-02 2.8205907170923680e+01 1.8933553939374846e+01 1.7204557111088256e+01 0 0 0
6079 20 1 5.9999999999999998e-02 2.5960115433074897e+01 2.1998779604123726e+01 1.7834053138253328e+01 1 0 0
4264 15 1 5.9999999999999998e-02 2.8009640365883161e+01 1.8142524540353921e+01 1.5842926203260589e+01 0 0 0
4259 15 2 -1.2000000000000000e-01 2.5928555072124087e+01 1.8174183061677265e+01 1.7299985852615677e+01 0 0 0
6998 24 1 5.9999999999999998e-02 2.5645094988721944e+01 2.4027505944390182e+01 1.2859312451612546e+01 0 0 0
5489 19 1 5.9999999999999998e-02 3.0539308132115526e+01 2.1452944385258377e+01 1.2253958745957616e+01 0 0 0
5492 19 1 5.9999999999999998e-02 3.1905810284123071e+01 1.9577999545111378e+01 1.2525874604539249e+01 0 0 0
7006 24 1 5.9999999999999998e-02 3.1025432878225040e+01 2.3893808661573534e+01 1.2632640660727088e+01 0 0 0
5787 20 5 2.9999999999999999e-01 3.0879181790742638e+01 2.0649537314220161e+01 1.6745395090747770e+01 0 0 0
5786 20 4 -5.0000000000000000e-01 3.0767523093763760e+01 2.2028941199423915e+01 1.6661591776743570e+01 0 0 0
5491 19 1 5.9999999999999998e-02 3.0665956970774030e+01 2.1822805042056459e+01 1.3955068608077337e+01 0 0 0
5498 19 7 -5.0000000000000000e-01 3.4447631705227273e+01 1.9469358994082061e+01 1.3394277635082339e+01 0 0 0
5499 19 6 5.0000000000000000e-01 3.4418645773569423e+01 2.0496726825611070e+01 1.3104109085233215e+01 0 0 0
4269 15 7 -5.0000000000000000e-01 3.0902735073032250e+01 1.9035725102080384e+01 1.6860692784821889e+01 0 0 0
5490 19 2 -1.2000000000000000e-01 3.0622083961282986e+01 2.0991557160927631e+01 1.3222974018959880e+01 0 0 0
5794 20 2 -1.2000000000000000e-01 3.4640335080570708e+01 2.2466047013542436e+01 1.6561998745717226e+01 0 0 0
5495 19 2 -1.2000000000000000e-01 3.3056666476415643e+01 2.1271143897168525e+01 1.2972729427701561e+01 0 0 0
5788 20 6 5.0000000000000000e-01 3.2216080165455132e+01 2.2613563836427350e+01 1.6628164376939999e+01 0 0 0
5791 20 2 -1.2000000000000000e-01 3.3405159365411649e+01 2.1692819751662704e+01 1.6715282131497446e+01 0 0 0
5497 19 1 5.9999999999999998e-02 3.2990796678119267e+01 2.2089040335107548e+01 1.3596678552300013e+01 0 0 0
5790 20 1 5.9999999999999998e-02 3.3519823780847716e+01 2.0948182224123119e+01 1.5882780649203353e+01 0 0 0
5493 19 2 -1.2000000000000000e-01 3.1903452438280247e+01 2.0428627605326636e+01 1.3234110464946324e+01 0 0 0
5494 19 1 5.9999999999999998e-02 3.2054522129152950e+01 1.9962285997274215e+01 1.4204932313478631e+01 0 0 0
4275 15 1 5.9999999999999998e-02 3.3293267411658633e+01 1.8718762918602593e+01 1.7502976084888644e+01 0 0 0
5795 20 1 5.9999999999999998e-02 3.4435829363751530e+01 2.3255442694050913e+01 1.7345130785610962e+01 0 0 0
5792 20 1 5.9999999999999998e-02 3.3439589244795627e+01 2.1013128533367357e+01 1.7520199037877308e+01 0 0 0
5789 20 7 -5.0000000000000000e-01 3.2305382209834384e+01 2.3684929590324465e+01 1.6583892929385868e+01 0 0 0
5793 20 1 5.9999999999999998e-02 3.4598834531977197e+01 2.3103202190746533e+01 1.5630520458303776e+01 0 0 0
4273 15 1 5.9999999999999998e-02 3.3230500157786793e+01 1.8665456379211598e+01 1.5768776296986154e+01 0 0 0
7012 24 1 5.9999999999999998e-02 3.3414588385078936e+01 2.4141272626718013e+01 1.2366051188851527e+01 0 0 0
7257 24 1 5.9999999999999998e-02 5.8364310751017490e+00 2.4192678898085720e+01 1.4293254940492535e+01 1 0 0
7258 24 1 5.9999999999999998e-02 5.8471084569971152e+00 2.4363925481801093e+01 1.2477494081875980e+01 1 0 0
7253 24 1 5.9999999999999998e-02 4.3619566672301096e+00 2.6206493325456261e+01 1.2686470031634700e+01 1 0 0
8772 29 1 5.9999999999999998e-02 4.5404936260613757e+00 2.8571206194896831e+01 1.2797686989324314e+01 1 0 0
7251 24 1 5.9999999999999998e-02 3.7970479845567087e+00 2.4541071247064981e+01 1.4720103403124702e+01 1 0 0
7250 24 3 8.0000000000000002e-02 3.6374551138645232e+00 2.4885711700655975e+01 1.3774416453056906e+01 1 0 0
7550 25 7 -5.0000000000000000e-01 4.8243998559724588e+00 2.4715882217493004e+01 1.7502996299893457e+01 1 0 0
7247 24 6 5.0000000000000000e-01 8.9609912691464622e-01 2.4733208109394152e+01 1.3567593416123827e+01 1 0 0
7544 25 1 5.9999999999999998e-02 2.3106507467967674e+00 2.5098944686059770e+01 1.6520202718744894e+01 1 0 0
7254 24 1 5.9999999999999998e-02 4.6222684480750695e+00 2.6388407163716881e+01 1.4348365776825130e+01 1 0 0
7248 24 5 2.9999999999999999e-01 1.9896911919357432e+00 2.6824752242999427e+01 1.3845509586582461e+01 1 0 0
7255 24 2 -1.2000000000000000e-01 4.5548073595228038e+00 2.5662844083394205e+01 1.3569555564581854e+01 1 0 0
7249 24 4 -5.0000000000000000e-01 2.1854838928023939e+00 2.5518232541536115e+01 1.3758508288545540e+01 1 0 0
8770 29 3 8.0000000000000002e-02 4.5565485951104847e+00 2.9313804210941122e+01 1.3491805442123590e+01 1 0 0
7541 25 1 5.9999999999999998e-02 1.0079698352279716e+00 2.7359391415161777e+01 1.6500620641563195e+01 1 0 0
7542 25 2 -1.2000000000000000e-01 9.4856035533505623e-01 2.6609062398928447e+01 1.7347052472087775e+01 1 0 0
7545 25 2 -1.2000000000000000e-01 2.2288747524855350e+00 2.5888091722971470e+01 1.7353324539179297e+01 1 0 0
8766 29 7 -5.0000000000000000e-01 1.8445532689976554e+00 2.8147678627090382e+01 1.3852920299908437e+01 1 0 0
8767 29 6 5.0000000000000000e-01 1.8700546519384347e+00 2.9229654070364269e+01 1.3603760444950737e+01 1 0 0
7548 25 1 5.9999999999999998e-02 3.3638033258257054e+00 2.7241984221404593e+01 1.6441555381997961e+01 1 0 0
7547 25 2 -1.2000000000000000e-01 3.4883929697994280e+00 2.6656259106153755e+01 1.7307566452064734e+01 1 0 0
7551 25 6 5.0000000000000000e-01 4.7973161896405880e+00 2.5838876468255044e+01 1.7569617258678537e+01 1 0 0
8771 29 1 5.9999999999999998e-02 4.7083555491992328e+00 2.8881897187260549e+01 1.4392714537234648e+01 1 0 0
7549 25 1 5.9999999999999998e-02 3.3001177947845965e+00 2.7386962301082672e+01 1.8072093657913801e+01 1 0 0
7256 24 2 -1.2000000000000000e-01 5.7675534459071711e+00 2.4949320763143312e+01 1.3468735383994211e+01 1 0 0
9070 30 7 -5.0000000000000000e-01 5.8363535510677194e+00 2.9386812014340027e+01 1.7493800365342921e+01 1 0 0
9058 30 1 5.9999999999999998e-02 1.1079506781420514e+00 2.9816873677855781e+01 1.6723167665371097e+01 1 0 0
9064 30 1 5.9999999999999998e-02 3.2701130530745761e+00 2.9740251723313531e+01 1.7058426903178304e+01 1 0 0
7546 25 1 5.9999999999999998e-02 2.2835204733185006e+00 2.5233774503296704e+01 1.8258450305893195e+01 1 0 0
8775 29 2 -1.2000000000000000e-01 5.4815332356510424e+00 3.0060983242102115e+01 1.3228339692319894e+01 1 0 0
8769 29 4 -5.0000000000000000e-01 3.1995425772982453e+00 2.9966978347343783e+01 1.3392220420131842e+01 1 0 0
7552 25 5 2.9999999999999999e-01 6.0731852249281824e+00 2.7912642394981983e+01 1.7720989204141727e+01 1 0 0
8763 29 2 -1.2000000000000000e-01 5.3812383196644986e-01 3.0054732608417570e+01 1.3355890397540476e+01 1 0 0
9060 30 1 5.9999999999999998e-02 6.2525904776610808e-01 3.0116791886108722e+01 1.8275226204517693e+01 1 0 0
7266 24 1 5.9999999999999998e-02 9.0863905289154143e+00 2.6484103310753017e+01 1.2437183179995934e+01 1 0 0
7264 24 1 5.9999999999999998e-02 8.2410927734433912e+00 2.4453626109435717e+01 1.2124506129149559e+01 1 0 0
7260 24 1 5.9999999999999998e-02 6.7863226320323324e+00 2.6441116306864689e+01 1.2643071991903346e+01 1 0 0
7553 25 4 -5.0000000000000000e-01 6.1562173569528813e+00 2.6540174326622452e+01 1.7673916873609109e+01 1 0 0
8778 29 1 5.9999999999999998e-02 6.9098550283897016e+00 2.8716088834448261e+01 1.2583072825874472e+01 1 0 0
8784 29 1 5.9999999999999998e-02 9.3912316423237581e+00 2.8598050087480495e+01 1.3144994028246746e+01 1 0 0
7263 24 1 5.9999999999999998e-02 8.4255897464317702e+00 2.4229985618279667e+01 1.3842424791646552e+01 1 0 0
8789 29 5 2.9999999999999999e-01 1.1773245938073337e+01 2.8187746461721723e+01 1.2962380960455011e+01 1 0 0
7262 24 2 -1.2000000000000000e-01 8.2986398525132348e+00 2.5020925075502191e+01 1.3114028113372013e+01 1 0 0
7268 24 4 -5.0000000000000000e-01 1.0543661214921645e+01 2.5137680630899613e+01 1.2754010921157832e+01 1 0 0
7556 25 1 5.9999999999999998e-02 7.6538132225387363e+00 2.5397174453637469e+01 1.7133982033732305e+01 1 0 0
7267 24 3 8.0000000000000002e-02 9.2227281453462844e+00 2.5790589432851036e+01 1.3122404969916527e+01 1 0 0
7259 24 1 5.9999999999999998e-02 7.0569518610856790e+00 2.6309397386863601e+01 1.4289452882147508e+01 1 0 0
7561 25 1 5.9999999999999998e-02 9.3756221922617460e+00 2.5808971589489794e+01 1.6328864899576637e+01 1 0 0
7261 24 2 -1.2000000000000000e-01 7.0054876881165891e+00 2.5659015208129464e+01 1.3369663255263564e+01 1 0 0
7265 24 1 5.9999999999999998e-02 9.5043503395731896e+00 2.6160669309139575e+01 1.3991158626616901e+01 1 0 0
8776 29 2 -1.2000000000000000e-01 6.6878104006684884e+00 2.9391548191445381e+01 1.3413072417423539e+01 1 0 0
8777 29 1 5.9999999999999998e-02 6.6873977821527886e+00 2.8732990727982767e+01 1.4342694227980626e+01 1 0 0
8782 29 2 -1.2000000000000000e-01 9.3007724409812944e+00 2.9497903775230252e+01 1.3697242435881178e+01 1 0 0
7565 25 2 -1.2000000000000000e-01 1.0880653560136967e+01 2.6646439672042398e+01 1.7333757522441765e+01 1 0 0
7560 25 2 -1.2000000000000000e-01 9.4519645539758042e+00 2.6687243891051654e+01 1.7049363672231735e+01 1 0 0
7562 25 1 5.9999999999999998e-02 9.2576794786604246e+00 2.7605912125144894e+01 1.6460214696248027e+01 1 0 0
7568 25 1 5.9999999999999998e-02 1.1368553018860398e+01 2.7555749961168686e+01 1.5496174269952983e+01 1 0 0
8783 29 1 5.9999999999999998e-02 9.4420182937954991e+00 2.9194821216550565e+01 1.4732887532949876e+01 1 0 0
8788 29 4 -5.0000000000000000e-01 1.1664589650798241e+01 2.9485642126519359e+01 1.3383759565009884e+01 1 0 0
7554 25 3 8.0000000000000002e-02 7.5013170884041438e+00 2.5833536066676011e+01 1.7982994462401571e+01 1 0 0
7566 25 2 -1.2000000000000000e-01 1.1910689286358533e+01 2.6982818984149048e+01 1.6315090528779081e+01 1 0 0
7567 25 1 5.9999999999999998e-02 1.2155112230764297e+01 2.6067434706032440e+01 1.5750048699542239e+01 1 0 0
7270 24 6 5.0000000000000000e-01 1.1862855037238065e+01 2.5880218346921303e+01 1.2799237582547830e+01 1 0 0
9076 30 1 5.9999999999999998e-02 8.6249654831930247e+00 2.9817545809358581e+01 1.7283241938933905e+01 1 0 0
7271 24 7 -5.0000000000000000e-01 1.1863224419856646e+01 2.6985853892782753e+01 1.2789860171918770e+01 1 0 0
7564 25 1 5.9999999999999998e-02 1.0912261839367135e+01 2.7445687875304955e+01 1.8088108129309777e+01 1 0 0
7559 25 2 -1.2000000000000000e-01 8.4753823713817056e+00 2.6589774111409991e+01 1.8191776810795897e+01 1 0 0
7563 25 1 5.9999999999999998e-02 1.1090328323293182e+01 2.5680552350153032e+01 1.7738222358697243e+01 1 0 0
8781 29 2 -1.2000000000000000e-01 8.0412676213541641e+00 3.0153642659115441e+01 1.3477425716090170e+01 1 0 0
7275 24 1 5.9999999999999998e-02 1.4471677846925537e+01 2.6655326386491243e+01 1.2219481178063093e+01 1 0 0
7272 24 1 5.9999999999999998e-02 1.3527683172314058e+01 2.4346618772798724e+01 1.2307726094006172e+01 1 0 0
7274 24 1 5.9999999999999998e-02 1.3163990720903053e+01 2.4574153862223714e+01 1.3927453488486353e+01 1 0 0
8798 29 1 5.9999999999999998e-02 1.6963322749336445e+01 2.9066525132329119e+01 1.2320652373027492e+01 1 0 0
8792 29 1 5.9999999999999998e-02 1.4580690517122045e+01 2.8758573561096345e+01 1.2362879056135171e+01 1 0 0
7280 24 1 5.9999999999999998e-02 1.5693509657586922e+01 2.4613978015212616e+01 1.3932371308742463e+01 1 0 0
7273 24 2 -1.2000000000000000e-01 1.3172508244253040e+01 2.5121677625834799e+01 1.2996286240278693e+01 1 0 0
7279 24 2 -1.2000000000000000e-01 1.5745540702067242e+01 2.5225565930541009e+01 1.3025632251025955e+01 1 0 0
7573 25 5 2.9999999999999999e-01 1.4202725965604101e+01 2.5378618170364533e+01 1.6655778062417184e+01 1 0 0
7571 25 3 8.0000000000000002e-02 1.2946434653071229e+01 2.7464132887078637e+01 1.6747477200564017e+01 1 0 0
7276 24 2 -1.2000000000000000e-01 1.4391748918962605e+01 2.5943029839214020e+01 1.3040056683053146e+01 1 0 0
7576 25 1 5.9999999999999998e-02 1.7114274533950493e+01 2.5669722182221214e+01 1.6096697432895812e+01 1 0 0
7281 24 2 -1.2000000000000000e-01 1.6965203259643133e+01 2.6056654932521774e+01 1.3001342011481901e+01 1 0 0
7277 24 1 5.9999999999999998e-02 1.4443826671502020e+01 2.6488367298448185e+01 1.3962295329053360e+01 1 0 0
7283 24 1 5.9999999999999998e-02 1.6742940443617016e+01 2.6737989351000330e+01 1.3838569300331956e+01 1 0 0
7577 25 2 -1.2000000000000000e-01 1.6914659763786759e+01 2.6478402127290479e+01 1.6845077005798053e+01 1 0 0
7572 25 4 -5.0000000000000000e-01 1.4234038027845381e+01 2.6685297040416668e+01 1.6871378944664499e+01 1 0 0
8794 29 1 5.9999999999999998e-02 1.4518952677355886e+01 2.8763637857522397e+01 1.3904303990757505e+01 1 0 0
8793 29 2 -1.2000000000000000e-01 1.4367044028830835e+01 2.9469660869976284e+01 1.3147229810540265e+01 1 0 0
7574 25 6 5.0000000000000000e-01 1.5624549274163464e+01 2.7328652622919854e+01 1.6753951128058848e+01 1 0 0
8800 29 1 5.9999999999999998e-02 1.6980333690428971e+01 2.9326120760379645e+01 1.4069892528418729e+01 1 0 0
7570 25 1 5.9999999999999998e-02 1.3250847507324089e+01 2.8150901096596051e+01 1.6078239368615900e+01 1 0 0
7575 25 7 -5.0000000000000000e-01 1.5576814069245934e+01 2.8448809527749891e+01 1.6657398219641657e+01 1 0 0
7569 25 1 5.9999999999999998e-02 1.2791788977165373e+01 2.7818355939822432e+01 1.7677226169888517e+01 1 0 0
7580 25 2 -1.2000000000000000e-01 1.8090404505619272e+01 2.7348857045237381e+01 1.6791220401411906e+01 1 0 0
8799 29 2 -1.2000000000000000e-01 1.6895547437605792e+01 2.9770906207278681e+01 1.3090053169277411e+01 1 0 0
7579 25 1 5.9999999999999998e-02 1.8050782211863119e+01 2.7828312418802103e+01 1.5787246189809723e+01 1 0 0
7581 25 1 5.9999999999999998e-02 1.7882053832690506e+01 2.8132521625509071e+01 1.7442198603617829e+01 1 0 0
7578 25 1 5.9999999999999998e-02 1.7019817059524957e+01 2.5907665292836253e+01 1.7761664003909218e+01 1 0 0
7285 24 6 5.0000000000000000e-01 1.8236301803925958e+01 2.5179138188427444e+01 1.3143071480077312e+01 1 0 0
49318 386 9 4.2380000000000001e-01 1.5089492913097224e+01 2.9248311202116014e+01 1.8297137708621655e+01 0 0 0
7296 24 1 5.9999999999999998e-02 2.3112600419191740e+01 2.4014055431344186e+01 1.2869295455302090e+01 1 0 0
7291 24 1 5.9999999999999998e-02 2.1886502408250713e+01 2.6038442404911422e+01 1.2217156119731539e+01 1 0 0
7295 24 1 5.9999999999999998e-02 2.3321209460455005e+01 2.4775087648190034e+01 1.4471066167437492e+01 1 0 0
7290 24 1 5.9999999999999998e-02 2.0811953917684658e+01 2.4506060621990436e+01 1.2728404721640663e+01 1 0 0
8810 29 1 5.9999999999999998e-02 2.2032351910559317e+01 2.8804341067789991e+01 1.2604851059584925e+01 1 0 0
7289 24 1 5.9999999999999998e-02 2.1059295079830893e+01 2.4571825705676936e+01 1.4296588550830938e+01 1 0 0
7288 24 3 8.0000000000000002e-02 2.0905235029148017e+01 2.5137516937501974e+01 1.3501513714165297e+01 1 0 0
7292 24 1 5.9999999999999998e-02 2.2038953666479205e+01 2.6695016440412136e+01 1.3837327451452147e+01 1 0 0
7294 24 2 -1.2000000000000000e-01 2.3202287316256566e+01 2.5028253892822004e+01 1.3442547454238891e+01 1 0 0
7588 25 7 -5.0000000000000000e-01 2.1933527474563824e+01 2.5792749951588597e+01 1.7432727245746253e+01 1 0 0
7287 24 4 -5.0000000000000000e-01 1.9555373789646787e+01 2.5876990163246408e+01 1.3414432902007015e+01 1 0 0
7293 24 2 -1.2000000000000000e-01 2.1920656613601953e+01 2.5733192574943509e+01 1.3299744556412659e+01 1 0 0
7582 25 1 5.9999999999999998e-02 1.9532140680722456e+01 2.5902486721794617e+01 1.6515745896892735e+01 1 0 0
7286 24 5 2.9999999999999999e-01 1.9454026958820993e+01 2.7175771944333942e+01 1.3451057489446200e+01 1 0 0
8804 29 7 -5.0000000000000000e-01 1.9483384763421498e+01 2.8597554480407656e+01 1.3247638446932012e+01 1 0 0
7583 25 2 -1.2000000000000000e-01 1.9505652979359006e+01 2.6848602444547669e+01 1.7060270828556249e+01 1 0 0
7589 25 6 5.0000000000000000e-01 2.1881107736552792e+01 2.6834323735634534e+01 1.7103470438630357e+01 1 0 0
7591 25 4 -5.0000000000000000e-01 2.3258223114800767e+01 2.7579756537390647e+01 1.6984575671655701e+01 1 0 0
7585 25 2 -1.2000000000000000e-01 2.0634454586219992e+01 2.7589655998669528e+01 1.6701273021481629e+01 1 0 0
7586 25 1 5.9999999999999998e-02 2.0529179510675011e+01 2.7705355306198587e+01 1.5611093249062645e+01 1 0 0
7590 25 5 2.9999999999999999e-01 2.3083556629348443e+01 2.8839605302398535e+01 1.6516133765810277e+01 1 0 0
7584 25 1 5.9999999999999998e-02 1.9628410244407032e+01 2.6634858953439572e+01 1.8158447667794007e+01 1 0 0
8805 29 6 5.0000000000000000e-01 1.9486655309012008e+01 2.9660311564439031e+01 1.3138622456559835e+01 1 0 0
8808 29 3 8.0000000000000002e-02 2.2141895558588722e+01 2.9665824237971567e+01 1.3128178477235881e+01 1 0 0
7587 25 1 5.9999999999999998e-02 2.0362853593865680e+01 2.8574234132112714e+01 1.6998485602245037e+01 1 0 0
8809 29 1 5.9999999999999998e-02 2.2291248084887247e+01 2.9421019327329276e+01 1.4107211634906857e+01 1 0 0
8816 29 1 5.9999999999999998e-02 2.4293423763792372e+01 2.8663043701842209e+01 1.2502678295700425e+01 1 0 0
8814 29 2 -1.2000000000000000e-01 2.4374094180326885e+01 2.9600580272255712e+01 1.2992879686603427e+01 1 0 0
8815 29 1 5.9999999999999998e-02 2.4353959301536715e+01 2.9352658893554270e+01 1.4078718828017625e+01 1 0 0
8518 29 1 5.9999999999999998e-02 2.6709640134696190e+01 2.8447018514056776e+01 1.2389089673558834e+01 0 0 0
7594 25 1 5.9999999999999998e-02 2.4624978751173561e+01 2.6120318079368669e+01 1.6748306053729738e+01 1 0 0
7592 25 3 8.0000000000000002e-02 2.4579284748331879e+01 2.6942413745186176e+01 1.7286358114032986e+01 1 0 0
7593 25 1 5.9999999999999998e-02 2.4476423697835667e+01 2.6685265165549264e+01 1.8268763310211863e+01 1 0 0
6993 24 1 5.9999999999999998e-02 2.4439154044752534e+01 2.6689960498806773e+01 1.3463713398979365e+01 0 0 0
6995 24 2 -1.2000000000000000e-01 2.4465880303728266e+01 2.5657634744647854e+01 1.3099826380926720e+01 0 0 0
6997 24 1 5.9999999999999998e-02 2.5851940244589422e+01 2.4636384350864159e+01 1.4276357450796677e+01 0 0 0
8523 29 5 2.9999999999999999e-01 2.9421371404697606e+01 2.7977681643016762e+01 1.2743743991105354e+01 0 0 0
7005 24 7 -5.0000000000000000e-01 2.9602955876303188e+01 2.6686172742440533e+01 1.2921652690997323e+01 0 0 0
7002 24 4 -5.0000000000000000e-01 2.8063384564171042e+01 2.4885876254841904e+01 1.2994925395065321e+01 0 0 0
6996 24 2 -1.2000000000000000e-01 2.5767531864430190e+01 2.4997758609641998e+01 1.3318777083656139e+01 0 0 0
7001 24 3 8.0000000000000002e-02 2.6765500570104692e+01 2.5628732733708269e+01 1.2896177389214950e+01 0 0 0
6999 24 1 5.9999999999999998e-02 2.6803778133726372e+01 2.6399514119432002e+01 1.3539003029275870e+01 0 0 0
8522 29 4 -5.0000000000000000e-01 2.9248757064746069e+01 2.9347386929624605e+01 1.2857727225193642e+01 0 0 0
7004 24 6 5.0000000000000000e-01 2.9485418615511978e+01 2.5525035160341197e+01 1.3067251838829158e+01 0 0 0
7300 25 2 -1.2000000000000000e-01 2.9349341456983964e+01 2.6593087737532471e+01 1.6747522726192912e+01 0 0 0
7598 25 2 -1.2000000000000000e-01 2.6817024130703931e+01 2.6858617428971851e+01 1.7051612808273767e+01 1 0 0
8516 29 2 -1.2000000000000000e-01 2.6877003031687931e+01 2.9334595468589846e+01 1.2958310180164808e+01 0 0 0
7299 25 2 -1.2000000000000000e-01 2.8178596946516436e+01 2.7443852070406429e+01 1.6972028223949643e+01 0 0 0
8517 29 1 5.9999999999999998e-02 2.6938022914996775e+01 2.8827150236968237e+01 1.3954998071360720e+01 0 0 0
7302 25 1 5.9999999999999998e-02 2.9115066385593195e+01 2.5829876428042052e+01 1.6079949906340943e+01 0 0 0
7597 25 2 -1.2000000000000000e-01 2.5587466501597635e+01 2.7625887061387008e+01 1.7257439547441262e+01 1 0 0
7595 25 1 5.9999999999999998e-02 2.5367154092496861e+01 2.8439100800802748e+01 1.6528459506836022e+01 1 0 0
7298 25 1 5.9999999999999998e-02 2.8053968578138253e+01 2.8167001231285756e+01 1.6131354297359113e+01 0 0 0
7600 25 1 5.9999999999999998e-02 2.6725415350660171e+01 2.6160937738125792e+01 1.6195836978888401e+01 1 0 0
7297 25 1 5.9999999999999998e-02 2.8333681584593968e+01 2.8043167264581481e+01 1.7918628303016185e+01 0 0 0
7301 25 1 5.9999999999999998e-02 2.9567964822049763e+01 2.6131205506007934e+01 1.7729839702187192e+01 0 0 0
7596 25 1 5.9999999999999998e-02 2.5815466580574999e+01 2.8070101545642878e+01 1.8237390255451871e+01 1 0 0
7305 25 3 8.0000000000000002e-02 3.0379906443714859e+01 2.7210105762358921e+01 1.6319232656628230e+01 0 0 0
7304 25 1 5.9999999999999998e-02 3.0249559793032063e+01 2.7277217800948492e+01 1.5346217719081521e+01 0 0 0
7599 25 1 5.9999999999999998e-02 2.6916610829464357e+01 2.6123057289567125e+01 1.7791545712718602e+01 1 0 0
8521 29 3 8.0000000000000002e-02 2.7909025855967574e+01 2.9960724910766285e+01 1.2627426144980882e+01 0 0 0
8515 29 2 -1.2000000000000000e-01 2.5665370780730250e+01 3.0159927173457550e+01 1.2755130836864453e+01 0 0 0
7303 25 1 5.9999999999999998e-02 3.0407237724305272e+01 2.8169085297142459e+01 1.6758371648874711e+01 0 0 0
7014 24 1 5.9999999999999998e-02 3.3384782820604570e+01 2.4602808742148742e+01 1.4065956574524371e+01 0 0 0
8524 29 6 5.0000000000000000e-01 3.0555851540023010e+01 3.0127906030359732e+01 1.2848817308714636e+01 0 0 0
7008 24 1 5.9999999999999998e-02 3.0941269949068861e+01 2.4082148515486455e+01 1.4207051573187760e+01 0 0 0
7310 25 1 5.9999999999999998e-02 3.4331858027722348e+01 2.5496814675293784e+01 1.5866470801624583e+01 0 0 0
7007 24 2 -1.2000000000000000e-01 3.0753027722837913e+01 2.4682772134032120e+01 1.3242104499100693e+01 0 0 0
8534 29 1 5.9999999999999998e-02 3.4414578991126739e+01 2.8957433012605801e+01 1.3848293585099599e+01 0 0 0
7013 24 2 -1.2000000000000000e-01 3.3281300823874240e+01 2.5017755385057722e+01 1.3028227803436446e+01 0 0 0
7307 25 5 2.9999999999999999e-01 3.1850232483201886e+01 2.5138140001362647e+01 1.6942876637108000e+01 0 0 0
7015 24 2 -1.2000000000000000e-01 3.4487257705657946e+01 2.5781975057034764e+01 1.2655781994196557e+01 0 0 0
7017 24 1 5.9999999999999998e-02 3.4422604511160216e+01 2.6704883271873268e+01 1.3306127141171762e+01 0 0 0
7311 25 2 -1.2000000000000000e-01 3.4313930411583939e+01 2.6307143928211829e+01 1.6626900489863399e+01 0 0 0
8533 29 2 -1.2000000000000000e-01 3.4374075401296125e+01 2.9639839467968425e+01 1.3039838624096120e+01 0 0 0
7010 24 2 -1.2000000000000000e-01 3.1911758307601733e+01 2.5545928009677699e+01 1.3023612829744875e+01 0 0 0
7011 24 1 5.9999999999999998e-02 3.1939836246522347e+01 2.6332449332434155e+01 1.3811320992657160e+01 0 0 0
7306 25 4 -5.0000000000000000e-01 3.1713271468785713e+01 2.6434054959020145e+01 1.6578485196773745e+01 0 0 0
8527 29 2 -1.2000000000000000e-01 3.1862227061688138e+01 2.9391003191984051e+01 1.2918008451836281e+01 0 0 0
8528 29 1 5.9999999999999998e-02 3.2059722812507260e+01 2.8775190331628625e+01 1.3792968900381185e+01 0 0 0
7308 25 6 5.0000000000000000e-01 3.3103768364725255e+01 2.7144072335134084e+01 1.6434583025361285e+01 0 0 0
7309 25 7 -5.0000000000000000e-01 3.3070419494694008e+01 2.8217249650988009e+01 1.6103284179150823e+01 0 0 0
8827 30 5 2.9999999999999999e-01 3.2617150283572627e+01 2.9737282279425102e+01 1.6440545384335170e+01 0 0 0
7312 25 1 5.9999999999999998e-02 3.4392404809846049e+01 2.5582863353940052e+01 1.7426828311961636e+01 0 0 0
10284 34 1 5.9999999999999998e-02 1.4011209191368503e+00 3.5342445989391429e+01 1.2672017515546568e+01 1 0 0
8764 29 1 5.9999999999999998e-02 5.8739723388787202e-01 3.0661593541133062e+01 1.2469944604031374e+01 1 0 0
8773 29 1 5.9999999999999998e-02 5.3620178752667833e+00 3.0588397972696772e+01 1.2282107964770303e+01 1 0 0
10280 34 1 5.9999999999999998e-02 5.3578725325346321e-01 3.3020780496957507e+01 1.3067686551605147e+01 1 0 0
10292 34 1 5.9999999999999998e-02 5.6259099300662063e+00 3.3107179837825910e+01 1.2673003516250208e+01 1 0 0
9059 30 2 -1.2000000000000000e-01 7.6993884696836479e-01 3.0684366609124400e+01 1.7327926754897792e+01 1 0 0
9065 30 2 -1.2000000000000000e-01 3.3163797223114075e+00 3.0675323646090536e+01 1.7615042503404833e+01 1 0 0
8765 29 1 5.9999999999999998e-02 4.4226103826162433e-01 3.0853143025501598e+01 1.4104408702633174e+01 1 0 0
10282 34 1 5.9999999999999998e-02 3.3650380416138637e-01 3.3393444124139549e+01 1.4622278861156534e+01 1 0 0
10281 34 2 -1.2000000000000000e-01 4.2932521525172623e-01 3.3890242717244931e+01 1.3679181386698707e+01 1 0 0
9062 30 2 -1.2000000000000000e-01 2.0317640909401589e+00 3.1375169540805462e+01 1.7368800997895470e+01 1 0 0
8768 29 5 2.9999999999999999e-01 3.1876974516398953e+00 3.1307073394559506e+01 1.3690882990948475e+01 1 0 0
9067 30 2 -1.2000000000000000e-01 4.6547161300638944e+00 3.1360206797475129e+01 1.7400349398730068e+01 1 0 0
9068 30 1 5.9999999999999998e-02 4.6074475371799641e+00 3.1821654489698215e+01 1.6403803836521284e+01 1 0 0
9061 30 1 5.9999999999999998e-02 2.0248801660546709e+00 3.1935384305893866e+01 1.6451919950599564e+01 1 0 0
10285 34 1 5.9999999999999998e-02 1.5850162403199035e+00 3.5481425487475775e+01 1.4286479019288894e+01 1 0 0
10283 34 2 -1.2000000000000000e-01 1.5886055724916346e+00 3.4711404135572195e+01 1.3529204722987950e+01 1 0 0
10578 35 1 5.9999999999999998e-02 1.8233497669735834e+00 3.4374732335323841e+01 1.6315602931685202e+01 1 0 0
10579 35 2 -1.2000000000000000e-01 1.8214533787287546e+00 3.5231642156214114e+01 1.7018959025726154e+01 1 0 0
10287 34 6 5.0000000000000000e-01 2.9003552266637982e+00 3.3894452033334922e+01 1.3494029651832475e+01 1 0 0
10286 34 7 -5.0000000000000000e-01 3.0058697916699399e+00 3.2796740872659001e+01 1.3682991085087165e+01 1 0 0
10289 34 4 -5.0000000000000000e-01 4.2307783058457922e+00 3.4556297970211020e+01 1.3273219323851233e+01 1 0 0
10584 35 1 5.9999999999999998e-02 4.2312496268729687e+00 3.4591130705222461e+01 1.6269437762977397e+01 1 0 0
10585 35 2 -1.2000000000000000e-01 4.3386033278468714e+00 3.5426109944278920e+01 1.6970157088276849e+01 1 0 0
8774 29 1 5.9999999999999998e-02 5.4711846749800550e+00 3.0996823031074705e+01 1.3845407585224416e+01 1 0 0
10290 34 3 8.0000000000000002e-02 5.6216269193350836e+00 3.3927140224993025e+01 1.3283805334700316e+01 1 0 0
9069 30 1 5.9999999999999998e-02 4.6132418465644438e+00 3.2288699058257535e+01 1.7973409344653856e+01 1 0 0
10580 35 1 5.9999999999999998e-02 2.0525011079238018e+00 3.4697504797023591e+01 1.7958527348288371e+01 1 0 0
10291 34 1 5.9999999999999998e-02 5.5857930761942853e+00 3.3554326222272785e+01 1.4207649433666290e+01 1 0 0
9071 30 6 5.0000000000000000e-01 5.9027023073836897e+00 3.0434997321459878e+01 1.7677746904553210e+01 1 0 0
10582 35 2 -1.2000000000000000e-01 3.0238746810480688e+00 3.6075692763622605e+01 1.6855172869339057e+01 1 0 0
10586 35 1 5.9999999999999998e-02 4.4366155649392125e+00 3.5065475033900626e+01 1.7972044303381246e+01 1 0 0
10576 35 6 5.0000000000000000e-01 5.4868003924585085e-01 3.6067029562585873e+01 1.7108615679268297e+01 1 0 0
10288 34 5 2.9999999999999999e-01 4.1445700821708167e+00 3.5817653743347613e+01 1.3083918227924050e+01 1 0 0
10587 35 2 -1.2000000000000000e-01 5.5961501088882963e+00 3.6060441361194087e+01 1.6620867945471741e+01 1 0 0
9063 30 1 5.9999999999999998e-02 2.0323506489095005e+00 3.2190236961602700e+01 1.8090528308453926e+01 1 0 0
10300 34 1 5.9999999999999998e-02 9.0591794627904196e+00 3.4990277545973662e+01 1.2315118352683417e+01 1 0 0
10304 34 1 5.9999999999999998e-02 1.0329695177577383e+01 3.2928069198941422e+01 1.3114496078302238e+01 1 0 0
8787 29 3 8.0000000000000002e-02 1.0337204736844322e+01 3.0226292329950343e+01 1.3500850061616626e+01 1 0 0
10306 34 1 5.9999999999999998e-02 1.1236039882634078e+01 3.4757265693012869e+01 1.2320621960765104e+01 1 0 0
8786 29 1 5.9999999999999998e-02 1.0241489876411883e+01 3.0691691443443066e+01 1.2626193348431581e+01 1 0 0
8780 29 1 5.9999999999999998e-02 8.1411158530115966e+00 3.0462263086507953e+01 1.2405201963018580e+01 1 0 0
10298 34 1 5.9999999999999998e-02 7.9945951346542623e+00 3.3071554054010079e+01 1.2956636061685174e+01 1 0 0
9081 30 1 5.9999999999999998e-02 1.0565722814704671e+01 3.0422969453133778e+01 1.6616044834114156e+01 1 0 0
8779 29 1 5.9999999999999998e-02 7.8847086555490424e+00 3.0992698256257690e+01 1.4159903884952371e+01 1 0 0
8785 29 1 5.9999999999999998e-02 1.0319167155345083e+01 3.0944559660731432e+01 1.4301501523612263e+01 1 0 0
10294 34 1 5.9999999999999998e-02 6.4979927356389888e+00 3.5527536477649747e+01 1.3683466985672327e+01 1 0 0
9080 30 2 -1.2000000000000000e-01 1.0521408928236323e+01 3.1225603909619206e+01 1.7420931057022639e+01 1 0 0
9073 30 4 -5.0000000000000000e-01 7.2845089437521127e+00 3.1066021778471963e+01 1.7849882743786814e+01 1 0 0
9082 30 1 5.9999999999999998e-02 1.0039189908845934e+01 3.2058688024851172e+01 1.6848023869661901e+01 1 0 0
10307 34 3 8.0000000000000002e-02 1.1319032819562430e+01 3.4579277697339897e+01 1.3321778052101291e+01 1 0 0
10299 34 1 5.9999999999999998e-02 9.0659067508613855e+00 3.5611779202340969e+01 1.3811028226840746e+01 1 0 0
10295 34 2 -1.2000000000000000e-01 6.6104054230193894e+00 3.4629799089105461e+01 1.3059584790722347e+01 1 0 0
10591 35 6 5.0000000000000000e-01 6.7591450964478756e+00 3.5116622986963279e+01 1.6987752463098985e+01 1 0 0
10301 34 2 -1.2000000000000000e-01 9.0956558933705693e+00 3.4637983266148041e+01 1.3317393310334495e+01 1 0 0
10303 34 1 5.9999999999999998e-02 1.0275314902589850e+01 3.3664014825956230e+01 1.4732489974926398e+01 1 0 0
10297 34 1 5.9999999999999998e-02 7.7146376283189682e+00 3.3648094052870547e+01 1.4495783206505196e+01 1 0 0
10296 34 2 -1.2000000000000000e-01 7.8585042621575116e+00 3.3999304798197244e+01 1.3439137240367804e+01 1 0 0
10302 34 2 -1.2000000000000000e-01 1.0321970708568468e+01 3.3915289202518430e+01 1.3658594486325292e+01 1 0 0
10590 35 7 -5.0000000000000000e-01 6.7102123983617794e+00 3.3999989786793577e+01 1.7110476823238635e+01 1 0 0
10305 34 1 5.9999999999999998e-02 1.1374571575604719e+01 3.5425047009353719e+01 1.3854367289067801e+01 1 0 0
9072 30 5 2.9999999999999999e-01 7.2761647083263474e+00 3.2371049940451343e+01 1.7624177493733530e+01 1 0 0
10596 35 1 5.9999999999999998e-02 9.5876756978050786e+00 3.4599925691942268e+01 1.6605125929556042e+01 1 0 0
10594 35 3 8.0000000000000002e-02 9.3949066733490358e+00 3.5020255080663134e+01 1.7569504750105448e+01 1 0 0
9085 30 2 -1.2000000000000000e-01 1.1958428707065011e+01 3.1625944525242165e+01 1.7823865784223099e+01 1 0 0
10601 35 1 5.9999999999999998e-02 1.1806730610542630e+01 3.5201753659749635e+01 1.6504853719314969e+01 1 0 0
10593 35 4 -5.0000000000000000e-01 8.1554849806675200e+00 3.5787530959195180e+01 1.7265438655846431e+01 1 0 0
10600 35 2 -1.2000000000000000e-01 1.1478610232001351e+01 3.6029664029450871e+01 1.7090677836329697e+01 1 0 0
10599 35 2 -1.2000000000000000e-01 1.0427853045513741e+01 3.5651098033632387e+01 1.8065017659541130e+01 1 0 0
9088 30 1 5.9999999999999998e-02 1.2127471749197232e+01 3.2739535364174465e+01 1.5954440014405563e+01 1 0 0
9074 30 3 8.0000000000000002e-02 8.5548463124769309e+00 3.0250586278849315e+01 1.8151709797704868e+01 1 0 0
10595 35 1 5.9999999999999998e-02 9.1578779793693847e+00 3.4277692059133472e+01 1.8260766765429022e+01 1 0 0
9083 30 1 5.9999999999999998e-02 1.2489775494600583e+01 3.0716078052083134e+01 1.8125099301912204e+01 1 0 0
8796 29 2 -1.2000000000000000e-01 1.5553244355302516e+01 3.0296025445855392e+01 1.3024943283604511e+01 1 0 0
10318 34 1 5.9999999999999998e-02 1.8106293892544826e+01 3.3616449959598874e+01 1.2132983579675637e+01 1 0 0
8790 29 6 5.0000000000000000e-01 1.3017796737250331e+01 3.0270052967442577e+01 1.3136655397389376e+01 1 0 0
10312 34 1 5.9999999999999998e-02 1.5427696422982901e+01 3.3177361022433878e+01 1.2534236111102423e+01 1 0 0
10311 34 7 -5.0000000000000000e-01 1.3803296631570745e+01 3.5811859266590623e+01 1.3246186953791380e+01 1 0 0
8791 29 7 -5.0000000000000000e-01 1.2975957202223860e+01 3.1324415340913191e+01 1.3050768896878992e+01 1 0 0
10309 34 5 2.9999999999999999e-01 1.2862269941835059e+01 3.2620194794822581e+01 1.3112859750546434e+01 1 0 0
9087 30 1 5.9999999999999998e-02 1.3055071993713419e+01 3.1307392052237574e+01 1.5996166281844872e+01 1 0 0
8797 29 1 5.9999999999999998e-02 1.5347414640437982e+01 3.1140856648413664e+01 1.3669254564540569e+01 1 0 0
9092 30 4 -5.0000000000000000e-01 1.5030292400273053e+01 3.2007413167681477e+01 1.7367386743972109e+01 1 0 0
9086 30 2 -1.2000000000000000e-01 1.2757070767644016e+01 3.2127687703227600e+01 1.6670573746133940e+01 1 0 0
10316 34 2 -1.2000000000000000e-01 1.6536569382614250e+01 3.4790127364150152e+01 1.3055475528814471e+01 1 0 0
10308 34 4 -5.0000000000000000e-01 1.2669853383790725e+01 3.3930364700562357e+01 1.3359083271612086e+01 1 0 0
9094 30 6 5.0000000000000000e-01 1.6463518062635671e+01 3.2492747632700137e+01 1.7071613628787620e+01 1 0 0
9091 30 3 8.0000000000000002e-02 1.3737680607894985e+01 3.2872251585397201e+01 1.6963500217367535e+01 1 0 0
9090 30 1 5.9999999999999998e-02 1.3981097654464843e+01 3.3291581228674779e+01 1.6135595308545884e+01 1 0 0
10310 34 6 5.0000000000000000e-01 1.4002448009892284e+01 3.4755054530102669e+01 1.3270771472970150e+01 1 0 0
10314 34 1 5.9999999999999998e-02 1.5492452049167644e+01 3.3341269772505385e+01 1.4130599703242213e+01 1 0 0
10313 34 2 -1.2000000000000000e-01 1.5311585445601430e+01 3.3936730451353512e+01 1.3233842054254080e+01 1 0 0
9095 30 7 -5.0000000000000000e-01 1.6624729322452090e+01 3.3559074617687649e+01 1.6814515670952801e+01 1 0 0
10613 35 5 2.9999999999999999e-01 1.6260564871087492e+01 3.4861318175439699e+01 1.6482262770006592e+01 1 0 0
9089 30 1 5.9999999999999998e-02 1.3578266627851294e+01 3.3507058470647635e+01 1.7761086766158826e+01 1 0 0
9097 30 2 -1.2000000000000000e-01 1.7682143444474388e+01 3.1551241775909990e+01 1.6908206948026940e+01 1 0 0
10317 34 1 5.9999999999999998e-02 1.6495309030801099e+01 3.5520013131190531e+01 1.3844081510290609e+01 1 0 0
9096 30 1 5.9999999999999998e-02 1.7637963488129163e+01 3.0842552532532867e+01 1.6097719423598932e+01 1 0 0
10607 35 1 5.9999999999999998e-02 1.3950254421430349e+01 3.5519798081997052e+01 1.6041213650408757e+01 1 0 0
8801 29 2 -1.2000000000000000e-01 1.8179294034196950e+01 3.0466657994041430e+01 1.2894827596895217e+01 1 0 0
8803 29 1 5.9999999999999998e-02 1.8051395558389096e+01 3.1226313632317975e+01 1.3664476157857900e+01 1 0 0
10319 34 2 -1.2000000000000000e-01 1.7873772596664047e+01 3.4277310602610044e+01 1.3039823716950544e+01 1 0 0
10320 34 1 5.9999999999999998e-02 1.7929791145856345e+01 3.3674981317442224e+01 1.3977322412888137e+01 1 0 0
9098 30 1 5.9999999999999998e-02 1.7939182256730316e+01 3.0974204758370188e+01 1.7785747409096945e+01 1 0 0
9093 30 5 2.9999999999999999e-01 1.4924179021923200e+01 3.1005212345588131e+01 1.8303730810340660e+01 1 0 0
10331 34 1 5.9999999999999998e-02 2.3886734054244979e+01 3.5538625164197711e+01 1.2297829413970957e+01 1 0 0
10330 34 1 5.9999999999999998e-02 2.3054393984294084e+01 3.3301145611035444e+01 1.2548108368988260e+01 1 0 0
8813 29 2 -1.2000000000000000e-01 2.3138671756359383e+01 3.0335028447247549e+01 1.2700257681602478e+01 1 0 0
8807 29 4 -5.0000000000000000e-01 2.0845768133013447e+01 3.0391695041094653e+01 1.3031880291841800e+01 1 0 0
9108 30 7 -5.0000000000000000e-01 2.2837310648010298e+01 3.0259434245615612e+01 1.6569753027108188e+01 1 0 0
9102 30 1 5.9999999999999998e-02 2.0135965904112044e+01 3.0907680886986963e+01 1.5688671418070605e+01 1 0 0
10329 34 1 5.9999999999999998e-02 2.3114836057380394e+01 3.3628071237862216e+01 1.4126542600104518e+01 1 0 0
10328 34 3 8.0000000000000002e-02 2.3030394243749296e+01 3.4091618062475277e+01 1.3243104967742974e+01 1 0 0
10327 34 4 -5.0000000000000000e-01 2.1689696338835713e+01 3.4852247085980196e+01 1.2977367333480425e+01 1 0 0
8812 29 1 5.9999999999999998e-02 2.3071819544617455e+01 3.1288715930801523e+01 1.3250858030945333e+01 1 0 0
10321 34 2 -1.2000000000000000e-01 1.9091223039491627e+01 3.5145205307088581e+01 1.2824559215083323e+01 1 0 0
10616 35 1 5.9999999999999998e-02 1.9046312959694731e+01 3.5334357721758920e+01 1.6086883378538403e+01 1 0 0
9109 30 6 5.0000000000000000e-01 2.2838062594984354e+01 3.1366689674374751e+01 1.6567497755943723e+01 1 0 0
9103 30 2 -1.2000000000000000e-01 2.0244388174978862e+01 3.1481773930683328e+01 1.6567937588962838e+01 1 0 0
8806 29 5 2.9999999999999999e-01 2.0769554425059248e+01 3.1730820395579244e+01 1.3335078178665087e+01 1 0 0
9105 30 2 -1.2000000000000000e-01 2.1484393262172041e+01 3.2230740340300258e+01 1.6540078380168858e+01 1 0 0
9100 30 2 -1.2000000000000000e-01 1.8983357104579284e+01 3.2221136208488595e+01 1.6633116038349652e+01 1 0 0
9099 30 1 5.9999999999999998e-02 1.8784434638302990e+01 3.2868155338413551e+01 1.5793591853253462e+01 1 0 0
9106 30 1 5.9999999999999998e-02 2.1460962602462466e+01 3.2991498505108453e+01 1.5694698888343712e+01 1 0 0
10324 34 7 -5.0000000000000000e-01 2.0296274788627226e+01 3.3163537937403490e+01 1.3346704421697192e+01 1 0 0
10325 34 6 5.0000000000000000e-01 2.0304939778474200e+01 3.4249618092294995e+01 1.3098795373462135e+01 1 0 0
10622 35 1 5.9999999999999998e-02 2.1358126747398348e+01 3.5188259102034344e+01 1.5998056466579776e+01 1 0 0
9104 30 1 5.9999999999999998e-02 2.0265696112324132e+01 3.0779125292703412e+01 1.7451337029219221e+01 1 0 0
9107 30 1 5.9999999999999998e-02 2.1405521627043179e+01 3.2940361341986986e+01 1.7374710236225628e+01 1 0 0
9101 30 1 5.9999999999999998e-02 1.9086010513185808e+01 3.2931269837272680e+01 1.7413578190604188e+01 1 0 0
10618 35 1 5.9999999999999998e-02 1.8919087114787494e+01 3.5239727223054437e+01 1.7746782699740432e+01 1 0 0
10628 35 7 -5.0000000000000000e-01 2.3932545272148065e+01 3.4708430020802368e+01 1.6641774460472345e+01 1 0 0
10629 35 6 5.0000000000000000e-01 2.3864931727043047e+01 3.5837819130691614e+01 1.6630249420258053e+01 1 0 0
10323 34 1 5.9999999999999998e-02 1.8932416980610313e+01 3.5967669841938267e+01 1.3535385697526880e+01 1 0 0
10623 35 2 -1.2000000000000000e-01 2.1429558861289614e+01 3.5995078332748093e+01 1.6798915119083734e+01 1 0 0
9111 30 4 -5.0000000000000000e-01 2.4195796596265243e+01 3.1951882554852361e+01 1.6701336070301235e+01 1 0 0
10333 34 2 -1.2000000000000000e-01 2.4004062664573347e+01 3.4827661662467300e+01 1.3138463535813099e+01 1 0 0
9110 30 5 2.9999999999999999e-01 2.4370233720542924e+01 3.3242304975823579e+01 1.6458187613448043e+01 1 0 0
10617 35 2 -1.2000000000000000e-01 1.8855733639829797e+01 3.5949080988825713e+01 1.6916211794528074e+01 1 0 0
10624 35 1 5.9999999999999998e-02 2.1529364807505218e+01 3.5306107028159154e+01 1.7727679905493162e+01 1 0 0
10332 34 1 5.9999999999999998e-02 2.4136259693895060e+01 3.5501385744853181e+01 1.4023612535334349e+01 1 0 0
10326 34 5 2.9999999999999999e-01 2.1600345445659134e+01 3.6131119938621467e+01 1.3485179182757905e+01 1 0 0
10038 34 1 5.9999999999999998e-02 2.7805516281262726e+01 3.3016355045904916e+01 1.2910232306543904e+01 0 0 0
9120 30 1 5.9999999999999998e-02 2.7630370073249459e+01 3.0764000399608253e+01 1.5480164227362835e+01 1 0 0
8822 30 1 5.9999999999999998e-02 3.0247179450938575e+01 3.0411916675601383e+01 1.5660713790756555e+01 0 0 0
8821 30 1 5.9999999999999998e-02 3.0379712886539096e+01 3.0459890239812797e+01 1.7363666186461774e+01 0 0 0
9119 30 1 5.9999999999999998e-02 2.7836029722011379e+01 3.0362243621007135e+01 1.7246214907880240e+01 1 0 0
10041 34 3 8.0000000000000002e-02 2.8908065850595509e+01 3.4587283057086630e+01 1.2760583244185382e+01 0 0 0
9114 30 1 5.9999999999999998e-02 2.5583293267970351e+01 3.0610167968631487e+01 1.5936454111201341e+01 1 0 0
10037 34 1 5.9999999999999998e-02 2.8035967679010120e+01 3.4194778025292273e+01 1.4206933883477475e+01 0 0 0
8519 29 1 5.9999999999999998e-02 2.7911275363022721e+01 3.0843330194466397e+01 1.3091513679580199e+01 0 0 0
8818 30 1 5.9999999999999998e-02 2.9186142735213988e+01 3.2564065258984186e+01 1.5712648613553865e+01 0 0 0
9115 30 1 5.9999999999999998e-02 2.6524186471987633e+01 3.2759820829974849e+01 1.6189567428588120e+01 1 0 0
10039 34 1 5.9999999999999998e-02 2.8935297145777586e+01 3.5543390135783717e+01 1.3011371530291305e+01 0 0 0
8513 29 1 5.9999999999999998e-02 2.5772798078313695e+01 3.1012033441766572e+01 1.3348996114081547e+01 0 0 0
9118 30 2 -1.2000000000000000e-01 2.7798603692554853e+01 3.1247708376760059e+01 1.6496464714028246e+01 1 0 0
9112 30 3 8.0000000000000002e-02 2.5508565575893392e+01 3.1169274243342095e+01 1.6746513030310958e+01 1 0 0
8819 30 2 -1.2000000000000000e-01 2.9097366466708024e+01 3.1883843532776339e+01 1.6566691500355937e+01 0 0 0
9117 30 2 -1.2000000000000000e-01 2.6536354923268721e+01 3.1926553182171261e+01 1.6836743079517451e+01 1 0 0
10335 34 1 5.9999999999999998e-02 2.5435185374557182e+01 3.3339690102411573e+01 1.3852653574551388e+01 1 0 0
10334 34 2 -1.2000000000000000e-01 2.5287031018867065e+01 3.4128470175537473e+01 1.3030625649342594e+01 1 0 0
10035 34 2 -1.2000000000000000e-01 2.6589205122955967e+01 3.4819983895818545e+01 1.2925106016286788e+01 0 0 0
10036 34 2 -1.2000000000000000e-01 2.7882642384879155e+01 3.4080216168804661e+01 1.3162918900883097e+01 0 0 0
10634 35 1 5.9999999999999998e-02 2.6623922061791017e+01 3.5007319148840530e+01 1.5935280734398178e+01 1 0 0
10640 35 1 5.9999999999999998e-02 2.8887542492836470e+01 3.4652078938990762e+01 1.6586655946285862e+01 1 0 0
10033 34 1 5.9999999999999998e-02 2.6701448758620675e+01 3.5820977930397511e+01 1.3330590864028860e+01 0 0 0
9116 30 1 5.9999999999999998e-02 2.6720099802782116e+01 3.2277611412581336e+01 1.7874275782069230e+01 1 0 0
8817 30 1 5.9999999999999998e-02 2.9208653058127553e+01 3.2414827454426202e+01 1.7507424766489240e+01 0 0 0
10638 35 2 -1.2000000000000000e-01 2.8856572092261739e+01 3.5664457519775382e+01 1.7056834513987948e+01 1 0 0
10632 35 3 8.0000000000000002e-02 2.6592752925415496e+01 3.5677061061449372e+01 1.6686732408156598e+01 1 0 0
10639 35 1 5.9999999999999998e-02 2.8866869667899287e+01 3.5363715476383575e+01 1.8100121348633582e+01 1 0 0
10042 34 4 -5.0000000000000000e-01 3.0254395832861732e+01 3.3877127435414465e+01 1.3026305781654905e+01 0 0 0
9113 30 1 5.9999999999999998e-02 2.5628863721508313e+01 3.0571013125424518e+01 1.7555042687962629e+01 1 0 0
8820 30 2 -1.2000000000000000e-01 3.0357388535006105e+01 3.1108421592840536e+01 1.6530433418305492e+01 0 0 0
10043 34 5 2.9999999999999999e-01 3.0413235347964164e+01 3.2520815496793965e+01 1.2692789485856744e+01 0 0 0
10633 35 1 5.9999999999999998e-02 2.6567808299619998e+01 3.5066974239162953e+01 1.7521988836181929e+01 1 0 0
8530 29 2 -1.2000000000000000e-01 3.3070073116118124e+01 3.0288615618711589e+01 1.2998323064733414e+01 0 0 0
8525 29 7 -5.0000000000000000e-01 3.0425892436741162e+01 3.1205895015450050e+01 1.2692901646874372e+01 0 0 0
10046 34 1 5.9999999999999998e-02 3.2902804745164985e+01 3.2972090480301937e+01 1.2628172419060638e+01 0 0 0
8531 29 1 5.9999999999999998e-02 3.2948182918101310e+01 3.0965965011733804e+01 1.3803017211511380e+01 0 0 0
8826 30 4 -5.0000000000000000e-01 3.2705762505264410e+01 3.1066041675274196e+01 1.6577220919964621e+01 0 0 0
8829 30 7 -5.0000000000000000e-01 3.4107372515535729e+01 3.2719955067198853e+01 1.7215295806528491e+01 0 0 0
8828 30 6 5.0000000000000000e-01 3.4116688393510167e+01 3.1730101243512344e+01 1.6829462539297218e+01 0 0 0
8824 30 1 5.9999999999999998e-02 3.1372535322447160e+01 3.2299421706003777e+01 1.5552759407626235e+01 0 0 0
8825 30 3 8.0000000000000002e-02 3.1377466039744490e+01 3.1814209673954451e+01 1.6458568236234292e+01 0 0 0
10051 34 1 5.9999999999999998e-02 3.4180528532398952e+01 3.5361373810075698e+01 1.3911105431773111e+01 0 0 0
10346 35 4 -5.0000000000000000e-01 3.3775466029662994e+01 3.5500635893564478e+01 1.6822235470461607e+01 0 0 0
10047 34 2 -1.2000000000000000e-01 3.2821059832159875e+01 3.3856994406789802e+01 1.3287346835684366e+01 0 0 0
10044 34 6 5.0000000000000000e-01 3.1532848638174375e+01 3.4745679590745169e+01 1.3066919256846646e+01 0 0 0
10048 34 1 5.9999999999999998e-02 3.2826196214563403e+01 3.3398326389302355e+01 1.4293541720555542e+01 0 0 0
10050 34 2 -1.2000000000000000e-01 3.4026251606529058e+01 3.4627433071170117e+01 1.3077114698115288e+01 0 0 0
10347 35 5 2.9999999999999999e-01 3.3748419402305210e+01 3.4124773488018818e+01 1.7004043658780308e+01 0 0 0
8823 30 1 5.9999999999999998e-02 3.1356688168811601e+01 3.2544289629787833e+01 1.7228355767045244e+01 0 0 0
10342 35 1 5.9999999999999998e-02 3.1457431306893344e+01 3.4906147019080294e+01 1.6408017971391931e+01 0 0 0
10340 35 2 -1.2000000000000000e-01 3.1424610556746025e+01 3.5713951170408613e+01 1.7194147871724585e+01 0 0 0
10045 34 7 -5.0000000000000000e-01 3.1450018050246385e+01 3.5815600710734643e+01 1.3118359353459441e+01 0 0 0
10341 35 1 5.9999999999999998e-02 3.1436299536000615e+01 3.5149479409404215e+01 1.8204459050246889e+01 0 0 0
6035 20 1 5.9999999999999998e-02 6.0448071660772289e+00 2.0438493386137445e+01 1.8441251722043191e+01 1 0 0
6037 20 1 5.9999999999999998e-02 7.0677323058339745e+00 2.2657481552617721e+01 1.8440811190114573e+01 1 0 0
6038 20 1 5.9999999999999998e-02 7.8561544058293515e+00 2.1194809844822707e+01 1.8715903889113207e+01 1 0 0
6070 20 5 2.9999999999999999e-01 2.2428612583560003e+01 2.3249236958565792e+01 1.8502587171969978e+01 1 0 0
54384 2075 9 4.2380000000000001e-01 2.3405122757136880e+01 2.0573342605872167e+01 2.4132088670610596e+01 0 0 0
52388 1410 8 -8.4760000000000002e-01 2.2119621889380564e+01 2.4137230444200437e+01 1.9443509174205023e+01 0 0 0
54630 2157 9 4.2380000000000001e-01 2.3853190022094655e+01 2.3877113933855867e+01 2.0012846219419874e+01 0 0 0
54383 2075 8 -8.4760000000000002e-01 2.4174166016129181e+01 2.0369699479574631e+01 2.3526199153659388e+01 0 0 0
54629 2157 8 -8.4760000000000002e-01 2.4772153808328234e+01 2.4010365454675792e+01 2.0383993866840058e+01 0 0 0
53197 1679 9 4.2380000000000001e-01 2.5444061305913412e+01 2.2299985360487831e+01 2.0839559566565235e+01 0 5 0
53196 1679 9 4.2380000000000001e-01 2.4999063520441073e+01 2.1121824754538828e+01 2.1879050657340223e+01 0 5 0
53195 1679 8 -8.4760000000000002e-01 2.5776214911813202e+01 2.1571911615141740e+01 2.1439211943905484e+01 0 5 0
50319 720 9 4.2380000000000001e-01 2.9141877668994315e+01 2.1902033678147205e+01 2.0469809563033341e+01 0 0 0
50318 720 8 -8.4760000000000002e-01 2.9309412303442581e+01 2.2866621760451800e+01 2.0266087194697540e+01 0 0 0
54543 2128 9 4.2380000000000001e-01 2.7243915872895474e+01 2.2190786167790279e+01 2.2380573687184750e+01 0 0 0
54542 2128 8 -8.4760000000000002e-01 2.8011774138092818e+01 2.2662739366888388e+01 2.2813764025320193e+01 0 0 0
54425 2089 8 -8.4760000000000002e-01 2.9311383888800400e+01 2.0222985049080826e+01 2.1077595008238376e+01 0 0 0
54427 2089 9 4.2380000000000001e-01 2.8819315437897963e+01 1.9365699067572727e+01 2.1229019469388788e+01 0 0 0
54426 2089 9 4.2380000000000001e-01 2.9437465541180259e+01 2.0693661110170268e+01 2.1950846079650688e+01 0 0 0
51207 1016 9 4.2380000000000001e-01 2.9579035899738432e+01 2.2687654460008400e+01 2.3314731408584727e+01 0 0 0
54544 2128 9 4.2380000000000001e-01 2.7800657885674042e+01 2.3636709803631170e+01 2.2896296151719024e+01 0 0 0
50916 919 9 4.2380000000000001e-01 2.7138044375097667e+01 1.9045329179300829e+01 2.3057701815374735e+01 0 0 0
50915 919 8 -8.4760000000000002e-01 2.7307478950315314e+01 1.9008229512961154e+01 2.2072858703198804e+01 0 0 0
54385 2075 9 4.2380000000000001e-01 2.5022789828408193e+01 2.0363909008691618e+01 2.4055164408632258e+01 0 0 0
50917 919 9 4.2380000000000001e-01 2.6904218406522940e+01 1.9811636549428496e+01 2.1634773508804479e+01 0 0 0
50320 720 9 4.2380000000000001e-01 3.0291103412956733e+01 2.3016962519408807e+01 2.0149121642915119e+01 0 0 0
54631 2157 9 4.2380000000000001e-01 2.4715836416307038e+01 2.4144420913199003e+01 2.1373366479195429e+01 0 0 0
50448 763 9 4.2380000000000001e-01 2.8048867797423863e+01 2.4071383215245536e+01 1.9904999233688756e+01 0 1 0
51422 1088 8 -8.4760000000000002e-01 3.3424113329963831e+01 3.5776155732232944e+01 4.3342963949507379e+01 0 0 0
51206 1016 8 -8.4760000000000002e-01 3.0532655874793846e+01 2.2636520184147333e+01 2.3611369712028097e+01 0 0 0
54358 2066 9 4.2380000000000001e-01 3.1317556502092316e+01 2.0372118072064538e+01 2.0220830885801963e+01 0 0 0
54464 2102 8 -8.4760000000000002e-01 3.4396313186876412e+01 1.9364378728836151e+01 2.3701706947335527e+01 0 0 0
51208 1016 9 4.2380000000000001e-01 3.1022390803462969e+01 2.3451307979140029e+01 2.3301078634517591e+01 0 0 0
54357 2066 9 4.2380000000000001e-01 3.2429267818687151e+01 2.1539349926974253e+01 1.9959498989093174e+01 0 0 0
54356 2066 8 -8.4760000000000002e-01 3.2250341569335539e+01 2.0556671655877626e+01 1.9911230010786131e+01 0 0 0
52721 1521 8 -8.4760000000000002e-01 3.2084947444096535e+01 2.3243453142252967e+01 2.0477565094813158e+01 0 0 0
51735 1192 9 4.2380000000000001e-01 3.3078326901689678e+01 1.9064484518947875e+01 2.0632375068121011e+01 0 0 0
51734 1192 8 -8.4760000000000002e-01 3.3720453884486631e+01 1.8472858214782200e+01 2.1119871538152360e+01 0 0 0
54465 2102 9 4.2380000000000001e-01 3.3696876463997185e+01 2.0077969314876217e+01 2.3741428458885903e+01 0 0 0
54466 2102 9 4.2380000000000001e-01 3.4232018635001744e+01 1.8780506600631359e+01 2.2906658749523544e+01 0 0 0
52723 1521 9 4.2380000000000001e-01 3.2833234410061216e+01 2.3706835945844016e+01 2.0002861669431802e+01 0 0 0
52722 1521 9 4.2380000000000001e-01 3.1999419444475663e+01 2.3610965264996899e+01 2.1403642886218467e+01 0 0 0
51826 1222 9 4.2380000000000001e-01 3.1863428406153368e+01 2.1695027954934556e+01 2.4295410724748749e+01 0 0 0
50602 814 9 4.2380000000000001e-01 3.4038613921624652e+01 2.4098158746766487e+01 2.3745573077680177e+01 0 0 0
7543 25 1 5.9999999999999998e-02 8.0412580288405944e-01 2.7166814613348585e+01 1.8240219158955398e+01 1 0 0
54244 2028 9 4.2380000000000001e-01 5.6938379702474888e+00 2.8761299287278295e+01 2.4083964155303722e+01 0 0 0
54243 2028 9 4.2380000000000001e-01 4.1192993361473969e+00 2.9143874178634235e+01 2.3881255044595910e+01 0 0 0
54242 2028 8 -8.4760000000000002e-01 5.0376073778555064e+00 2.9233940315196708e+01 2.3495770402212592e+01 0 0 0
51388 1076 9 4.2380000000000001e-01 6.0489456119026546e+00 2.9567544602299346e+01 2.1919245158015695e+01 0 0 0
51387 1076 9 4.2380000000000001e-01 6.2529141760541647e+00 2.9318051100561338e+01 2.0318377672766594e+01 0 0 0
7555 25 1 5.9999999999999998e-02 7.3353281142832492e+00 2.5155993285552011e+01 1.8718391852268148e+01 1 0 0
51386 1076 8 -8.4760000000000002e-01 6.6422657250751023e+00 2.9745610239904920e+01 2.1134219935787403e+01 0 0 0
7557 25 1 5.9999999999999998e-02 8.2034899626971143e+00 2.7604668049295000e+01 1.8477315170941171e+01 1 0 0
7558 25 1 5.9999999999999998e-02 9.0811785677026613e+00 2.6331873964328221e+01 1.9064065283717110e+01 1 0 0
49916 586 8 -8.4760000000000002e-01 1.1324639982103754e+01 3.0077076615667881e+01 2.2014730006768414e+01 0 0 0
49917 586 9 4.2380000000000001e-01 1.0943374563885383e+01 2.9544065493807253e+01 2.1259391783680467e+01 0 0 0
9075 30 1 5.9999999999999998e-02 8.3021388555052678e+00 2.9651403977605888e+01 1.8890707952664297e+01 1 0 0
48882 241 9 4.2380000000000001e-01 8.3577497883467906e+00 3.0014046862214212e+01 2.1977356851036944e+01 0 0 0
54583 2141 9 4.2380000000000001e-01 1.3058185890861052e+01 2.9958133554217124e+01 2.1689234480678969e+01 0 0 0
54582 2141 9 4.2380000000000001e-01 1.3788895346744393e+01 2.8552463648437325e+01 2.2085191906374146e+01 0 0 0
54581 2141 8 -8.4760000000000002e-01 1.3904144312794756e+01 2.9429545837514084e+01 2.1618882412394036e+01 0 0 0
54562 2134 9 4.2380000000000001e-01 1.3220338755063873e+01 2.6425399311181369e+01 2.3552794667932680e+01 0 0 0
52989 1610 9 4.2380000000000001e-01 1.7164408754795382e+01 2.6451493794565064e+01 2.1298816923637911e+01 0 0 0
52988 1610 8 -8.4760000000000002e-01 1.7877488475682757e+01 2.7040871337420462e+01 2.1678490035362593e+01 0 0 0
54560 2134 8 -8.4760000000000002e-01 1.3685150318855893e+01 2.7310808022815177e+01 2.3551493469063967e+01 0 0 0
52990 1610 9 4.2380000000000001e-01 1.7669403640587362e+01 2.7995475049943440e+01 2.1465337499226415e+01 0 0 0
51239 1027 8 -8.4760000000000002e-01 1.7493515131910058e+01 2.9643510780112639e+01 2.0548704647950970e+01 0 0 0
49317 386 9 4.2380000000000001e-01 1.4626252063849773e+01 2.9575835419910788e+01 1.9828399881948783e+01 0 0 0
49316 386 8 -8.4760000000000002e-01 1.5227621805373630e+01 2.9855173003764360e+01 1.9079850810972001e+01 0 0 0
51241 1027 9 4.2380000000000001e-01 1.6702998316377901e+01 2.9688566682574535e+01 1.9937922882645662e+01 0 0 0
54561 2134 9 4.2380000000000001e-01 1.4324893700453478e+01 2.7352541869373876e+01 2.4318948430035054e+01 0 0 0
52389 1410 9 4.2380000000000001e-01 2.1469664329870010e+01 2.4232379970664795e+01 2.0197499728603990e+01 0 0 0
54219 2020 9 4.2380000000000001e-01 2.3659537703430857e+01 2.9209786791117782e+01 1.8666789272046355e+01 0 0 0
52390 1410 9 4.2380000000000001e-01 2.1964486981979853e+01 2.4865336621599422e+01 1.8775830678039547e+01 0 0 0
50124 655 9 4.2380000000000001e-01 1.8657312735974745e+01 2.7386707402496491e+01 2.3274930639517901e+01 0 0 0
53546 1796 8 -8.4760000000000002e-01 1.9809333739165336e+01 2.4751623170239689e+01 2.3839708547207866e+01 0 0 0
53547 1796 9 4.2380000000000001e-01 1.9909935718259071e+01 2.4635400825152221e+01 2.2851592942389999e+01 0 0 0
50491 777 9 4.2380000000000001e-01 1.9753909630823742e+01 2.5868187831035801e+01 2.1314070333103434e+01 0 0 0
50489 777 8 -8.4760000000000002e-01 2.0521987938396553e+01 2.5230068606177863e+01 2.1260588887024031e+01 0 0 0
50490 777 9 4.2380000000000001e-01 2.1380680673024358e+01 2.5742395774455574e+01 2.1247593043110339e+01 0 0 0
50305 715 9 4.2380000000000001e-01 2.3240740283548092e+01 2.7380427484286670e+01 2.0473710348660873e+01 0 0 0
50304 715 9 4.2380000000000001e-01 2.2876218209864614e+01 2.7615171776095554e+01 2.2048081720589131e+01 0 0 0
50303 715 8 -8.4760000000000002e-01 2.2957503021536198e+01 2.6932609991336200e+01 2.1321788272527108e+01 0 0 0
54073 1971 9 4.2380000000000001e-01 2.3892969785507070e+01 2.5398301457594926e+01 2.2372649787085535e+01 0 0 0
54218 2020 8 -8.4760000000000002e-01 2.3562168064385613e+01 2.9242233758618646e+01 1.9661508501307729e+01 0 0 0
53294 1712 8 -8.4760000000000002e-01 2.3231216753642315e+01 2.8920344486736433e+01 2.3373888417659852e+01 0 0 0
53295 1712 9 4.2380000000000001e-01 2.3983760836539336e+01 2.8800970292197817e+01 2.4021520868921694e+01 0 0 0
53548 1796 9 4.2380000000000001e-01 1.9575793747961917e+01 2.5702828963448024e+01 2.4041371860562517e+01 0 0 0
53296 1712 9 4.2380000000000001e-01 2.2373949906542762e+01 2.9033388039819801e+01 2.3876198463639756e+01 0 0 0
50123 655 8 -8.4760000000000002e-01 1.8979487242704408e+01 2.7268864201560177e+01 2.4214248298621499e+01 0 0 0
54220 2020 9 4.2380000000000001e-01 2.4112529359744652e+01 2.9993417290961720e+01 2.0025961178980161e+01 0 0 0
50125 655 9 4.2380000000000001e-01 1.9668418317713247e+01 2.7963878089546956e+01 2.4419992699774298e+01 0 0 0
52226 1356 8 -8.4760000000000002e-01 2.0683072902345206e+01 2.9472534536294781e+01 2.4393771209796274e+01 0 0 0
54072 1971 9 4.2380000000000001e-01 2.3967238484139799e+01 2.4995022928142578e+01 2.3953307292457456e+01 0 0 0
52227 1356 9 4.2380000000000001e-01 2.0353134387988007e+01 3.0050843180107645e+01 2.3647647415942728e+01 0 0 0
54071 1971 8 -8.4760000000000002e-01 2.4451054051598270e+01 2.4962441145507661e+01 2.3078743316456666e+01 0 0 0
50449 763 9 4.2380000000000001e-01 2.6514549734003456e+01 2.4589325972647810e+01 1.9694687219956258e+01 0 1 0
52600 1480 9 4.2380000000000001e-01 2.5885397725859047e+01 2.7836734986280295e+01 2.3171330408487187e+01 0 0 0
50447 763 8 -8.4760000000000002e-01 2.7444366699359595e+01 2.4867394224340757e+01 1.9935765746633948e+01 0 1 0
52599 1480 9 4.2380000000000001e-01 2.4905458008321606e+01 2.7896855293395312e+01 2.1866443310124616e+01 0 0 0
51022 954 9 4.2380000000000001e-01 2.7530753551940649e+01 2.5519662407031834e+01 2.2383845101789483e+01 0 0 0
52598 1480 8 -8.4760000000000002e-01 2.5855872453586848e+01 2.7927610800112479e+01 2.2175905522193936e+01 0 0 0
50884 908 9 4.2380000000000001e-01 2.7853633624181732e+01 2.6645325065569377e+01 1.9976103117102816e+01 0 0 0
50882 908 8 -8.4760000000000002e-01 2.7981456196031619e+01 2.7527884326892597e+01 2.0428596823666162e+01 0 0 0
50883 908 9 4.2380000000000001e-01 2.7222318055029579e+01 2.7692628103530105e+01 2.1058333899100884e+01 0 0 0
49920 587 9 4.2380000000000001e-01 2.9228422495847020e+01 2.9045061272491267e+01 2.0152132120222372e+01 0 0 0
51055 965 9 4.2380000000000001e-01 2.9423806579247369e+01 2.7474038287585678e+01 2.1440657969500876e+01 0 0 0
51053 965 8 -8.4760000000000002e-01 3.0221036745141767e+01 2.7409255371442129e+01 2.2040848361555966e+01 0 0 0
49919 587 8 -8.4760000000000002e-01 2.9873056132218096e+01 2.9617240676319547e+01 1.9645122071615788e+01 0 0 0
51935 1259 8 -8.4760000000000002e-01 2.8001782576517297e+01 2.9653830748859065e+01 2.2514908455969490e+01 0 0 0
51937 1259 9 4.2380000000000001e-01 2.8273072353501508e+01 2.9848064705225525e+01 2.3457604121113853e+01 0 0 0
51020 954 8 -8.4760000000000002e-01 2.7219778928439979e+01 2.5049495853232109e+01 2.3209822218456448e+01 0 0 0
51936 1259 9 4.2380000000000001e-01 2.7146156683739935e+01 2.9136235966223801e+01 2.2514212448018590e+01 0 0 0
51021 954 9 4.2380000000000001e-01 2.6225295398935618e+01 2.4948510049935614e+01 2.3181460594455544e+01 0 0 0
51888 1243 9 4.2380000000000001e-01 3.0097524279009146e+01 2.7207850511510500e+01 2.3853668159819680e+01 1 0 0
52927 1589 9 4.2380000000000001e-01 3.3450044267818036e+01 2.8840816296823782e+01 1.8980339374560415e+01 0 0 0
49921 587 9 4.2380000000000001e-01 3.0659724532206678e+01 2.9066416216668177e+01 1.9366291556687180e+01 0 0 0
51054 965 9 4.2380000000000001e-01 3.0685107684416913e+01 2.8294383623170763e+01 2.2075308072348214e+01 0 0 0
54109 1983 9 4.2380000000000001e-01 3.0983258037162393e+01 2.5893488607383016e+01 2.2408194463807344e+01 0 0 0
53751 1864 9 4.2380000000000001e-01 3.4634750954014351e+01 2.5863301088997257e+01 2.1553854954428125e+01 0 0 0
54107 1983 8 -8.4760000000000002e-01 3.1651752684607825e+01 2.5192368924543331e+01 2.2656279359354919e+01 0 0 0
53752 1864 9 4.2380000000000001e-01 3.4825967508924805e+01 2.6704094535831867e+01 2.2940624269259814e+01 0 0 0
54108 1983 9 4.2380000000000001e-01 3.2575156347399272e+01 2.5539296075316472e+01 2.2492062401947589e+01 0 0 0
53750 1864 8 -8.4760000000000002e-01 3.4325121809996737e+01 2.5959187961459808e+01 2.2499865612177402e+01 0 0 0
52926 1589 9 4.2380000000000001e-01 3.2689590635722929e+01 2.8864962133003210e+01 2.0425245626350595e+01 0 0 0
52925 1589 8 -8.4760000000000002e-01 3.2606590584060548e+01 2.8605243293041720e+01 1.9463134597511662e+01 0 0 0
54239 2027 8 -8.4760000000000002e-01 3.2006168883294634e+01 2.9435276129004531e+01 2.2201434919880374e+01 0 0 0
54241 2027 9 4.2380000000000001e-01 3.2373612480129573e+01 2.8896744694718592e+01 2.2959702121259475e+01 0 0 0
48797 213 8 -8.4760000000000002e-01 3.3188810592084145e+01 2.8511188518446371e+01 2.4371021975598865e+01 0 0 0
9066 30 1 5.9999999999999998e-02 3.2740475696532787e+00 3.0393548827828997e+01 1.8662681787949293e+01 1 0 0
53494 1778 9 4.2380000000000001e-01 4.2017147542251223e+00 3.0632761675079163e+01 2.2445055203754109e+01 0 0 0
52233 1358 9 4.2380000000000001e-01 3.6460698640167961e+00 3.2607123844790038e+01 2.1128686664726917e+01 0 0 0
52232 1358 8 -8.4760000000000002e-01 3.9896714697341848e+00 3.3265885466171675e+01 2.0459379438815002e+01 0 0 0
52234 1358 9 4.2380000000000001e-01 4.9479711365741590e+00 3.3065260484239012e+01 2.0255880478934419e+01 0 0 0
53493 1778 9 4.2380000000000001e-01 3.6051685542656275e+00 3.2118393610438069e+01 2.2767013086078631e+01 0 0 0
53492 1778 8 -8.4760000000000002e-01 3.4650868532683479e+00 3.1278208031113987e+01 2.2243118696645649e+01 0 0 0
50825 889 8 -8.4760000000000002e-01 4.3363697960308674e+00 3.2941174142213605e+01 2.4292820209646994e+01 0 0 0
51601 1147 9 4.2380000000000001e-01 3.0096733392964747e+00 3.4619191634505164e+01 2.0490620326148658e+01 1 -2 0
51600 1147 9 4.2380000000000001e-01 1.4955374908698928e+00 3.4803185041577080e+01 2.1073857442220341e+01 1 -2 0
51102 981 9 4.2380000000000001e-01 5.6717551846622749e+00 3.5364249156496506e+01 2.0356039223958106e+01 0 0 0
51599 1147 8 -8.4760000000000002e-01 2.2638013572178699e+00 3.5269399259092218e+01 2.0635206165728388e+01 1 -2 0
50827 889 9 4.2380000000000001e-01 5.3312630709936908e+00 3.2856864349053069e+01 2.4237329173527108e+01 0 0 0
9084 30 1 5.9999999999999998e-02 1.1933006905664818e+01 3.2231985503608477e+01 1.8675974947381285e+01 1 0 0
49918 586 9 4.2380000000000001e-01 1.0580864448550244e+01 3.0493651003608768e+01 2.2537476384764830e+01 0 0 0
50789 877 8 -8.4760000000000002e-01 7.1629524717236510e+00 3.3942794064146966e+01 2.0522612812280041e+01 0 0 0
9079 30 2 -1.2000000000000000e-01 9.5451105272666013e+00 3.0870000162808811e+01 1.8464032403273496e+01 1 0 0
50790 877 9 4.2380000000000001e-01 7.7636932692991554e+00 3.4718704542855505e+01 2.0330067779666031e+01 0 0 0
50791 877 9 4.2380000000000001e-01 7.5361062328428066e+00 3.3413371391521558e+01 2.1284497461759422e+01 0 0 0
9077 30 1 5.9999999999999998e-02 9.3073733997291583e+00 3.1800952676884243e+01 1.8917891865168023e+01 1 0 0
48881 241 8 -8.4760000000000002e-01 8.8180538552727423e+00 3.0671870762818816e+01 2.2573501038971038e+01 0 0 0
10598 35 1 5.9999999999999998e-02 1.0867628154690102e+01 3.5065246496111143e+01 1.8856155970954614e+01 1 0 0
9078 30 1 5.9999999999999998e-02 1.0116890811146281e+01 3.0249332053108088e+01 1.9120899834799285e+01 1 0 0
48883 241 9 4.2380000000000001e-01 8.1346966147607294e+00 3.1226911348786263e+01 2.3047792969784805e+01 0 0 0
51000 947 9 4.2380000000000001e-01 7.5965886296511620e+00 3.2798313398329789e+01 2.3607443859369951e+01 0 0 0
50614 818 9 4.2380000000000001e-01 8.8737518263185642e+00 3.4798151923905046e+01 2.3259293012135572e+01 0 0 0
50612 818 8 -8.4760000000000002e-01 8.8723384135529955e+00 3.3873924953914646e+01 2.2877450736451795e+01 0 0 0
50999 947 8 -8.4760000000000002e-01 6.9227440639880111e+00 3.2260958778616995e+01 2.4114577556662223e+01 0 0 0
50613 818 9 4.2380000000000001e-01 9.7304818581459571e+00 3.3713461880497164e+01 2.2389759912286817e+01 0 0 0
50018 620 8 -8.4760000000000002e-01 1.1802169035391911e+01 3.3499421886975206e+01 2.1660238034195363e+01 0 0 0
50020 620 9 4.2380000000000001e-01 1.1916582534758758e+01 3.2513223915879131e+01 2.1540558773762662e+01 0 0 0
51614 1152 8 -8.4760000000000002e-01 1.0872184227396156e+01 3.6074117875190318e+01 2.3345001457279380e+01 0 0 0
51616 1152 9 4.2380000000000001e-01 1.1647984803978703e+01 3.5591043999472525e+01 2.2939078742486569e+01 0 0 0
10603 35 1 5.9999999999999998e-02 1.3158894094779926e+01 3.6032034118938391e+01 1.8445545840974123e+01 1 0 0
50019 620 9 4.2380000000000001e-01 1.2622275957098292e+01 3.3971743344742755e+01 2.1337225230847306e+01 0 0 0
53235 1692 9 4.2380000000000001e-01 1.4707748731561582e+01 3.0809123818968949e+01 2.1973784116061005e+01 0 0 0
52269 1370 9 4.2380000000000001e-01 1.3812250344627378e+01 3.4307991162084953e+01 2.2773129772801035e+01 0 0 0
49155 332 9 4.2380000000000001e-01 1.6180666536750952e+01 3.3051228100751366e+01 1.9684598264989127e+01 0 0 0
53236 1692 9 4.2380000000000001e-01 1.4271580297789486e+01 3.2008451664598702e+01 2.2992605162769664e+01 0 0 0
53234 1692 8 -8.4760000000000002e-01 1.4739528184385122e+01 3.1795551375732963e+01 2.2134876605971044e+01 0 0 0
49154 332 8 -8.4760000000000002e-01 1.5676425321045052e+01 3.3465001820981691e+01 2.0442577241255819e+01 0 0 0
49156 332 9 4.2380000000000001e-01 1.5391343198567402e+01 3.2751229235544621e+01 2.1082309202726201e+01 0 0 0
52268 1370 8 -8.4760000000000002e-01 1.4059323815091201e+01 3.4872141883628878e+01 2.1985291662836659e+01 0 0 0
52270 1370 9 4.2380000000000001e-01 1.4680422474502334e+01 3.4361121439271528e+01 2.1391072663875125e+01 0 0 0
52204 1348 9 4.2380000000000001e-01 1.6259423948917874e+01 3.4863626902512607e+01 2.0030294170857371e+01 0 0 0
48871 237 9 4.2380000000000001e-01 1.6195902101225435e+01 3.2581400601625624e+01 2.3164149845259814e+01 0 0 0
52202 1348 8 -8.4760000000000002e-01 1.6771666137192703e+01 3.5714934963578713e+01 1.9916792793322408e+01 0 0 0
48870 237 9 4.2380000000000001e-01 1.7174414158558154e+01 3.3309112884493736e+01 2.4250232632880063e+01 0 0 0
48869 237 8 -8.4760000000000002e-01 1.7131600325727188e+01 3.2634986159065853e+01 2.3512858340437734e+01 0 0 0
51240 1027 9 4.2380000000000001e-01 1.7937107726818461e+01 3.0538949013484011e+01 2.0586344595865619e+01 0 0 0
52203 1348 9 4.2380000000000001e-01 1.6880028971371875e+01 3.5911334022319132e+01 1.8942275029426234e+01 0 0 0
49061 301 8 -8.4760000000000002e-01 1.3308895556457168e+01 3.2357765559483177e+01 2.4372768603180386e+01 0 0 0
51366 1069 9 4.2380000000000001e-01 1.8289665975313582e+01 3.5117363048372738e+01 2.0961461728337827e+01 0 0 0
53841 1894 9 4.2380000000000001e-01 2.2173182973726778e+01 3.0655558727055809e+01 1.9701432609338514e+01 0 0 0
51830 1224 8 -8.4760000000000002e-01 1.8792817357800160e+01 3.2344865606592883e+01 2.0208756113558803e+01 -3 3 0
51831 1224 9 4.2380000000000001e-01 1.8846953392254807e+01 3.3220665312369057e+01 2.0688386715274390e+01 -3 3 0
52469 1437 8 -8.4760000000000002e-01 2.4348381904982737e+01 3.1809652096212911e+01 2.2759161440062051e+01 0 0 0
51365 1069 8 -8.4760000000000002e-01 1.8817879828366980e+01 3.4596890462129231e+01 2.1632356150346126e+01 0 0 0
50694 845 9 4.2380000000000001e-01 2.0960586491558047e+01 3.1711329579438601e+01 2.1785937334351402e+01 0 0 0
50695 845 9 4.2380000000000001e-01 1.9592998185509682e+01 3.2233787997845823e+01 2.2509377769424574e+01 0 0 0
51832 1224 9 4.2380000000000001e-01 1.9713900331945638e+01 3.2039976885855722e+01 1.9966579559144613e+01 -3 3 0
53842 1894 9 4.2380000000000001e-01 2.2149424366866022e+01 3.2285311240160205e+01 1.9601587227680337e+01 0 0 0
52091 1311 8 -8.4760000000000002e-01 2.3398280398883685e+01 3.3540858943972879e+01 1.9251021862381798e+01 0 0 0
53840 1894 8 -8.4760000000000002e-01 2.1598981203236949e+01 3.1470257427427303e+01 1.9782420412967216e+01 0 0 0
50693 845 8 -8.4760000000000002e-01 2.0403512604114113e+01 3.1657609004329114e+01 2.2614661194660503e+01 0 0 0
51367 1069 9 4.2380000000000001e-01 1.8495649969666932e+01 3.4816448049222601e+01 2.2553205257159682e+01 0 0 0
52092 1311 9 4.2380000000000001e-01 2.2821058956466615e+01 3.4151698668885984e+01 1.9792953829478225e+01 0 0 0
53718 1853 9 4.2380000000000001e-01 2.0863702816386095e+01 3.3010758805644166e+01 2.4226077706348875e+01 0 0 0
53719 1853 9 4.2380000000000001e-01 2.1929196210070806e+01 3.4245335595914248e+01 2.4141399114971954e+01 0 0 0
53606 1816 8 -8.4760000000000002e-01 2.3227559359824753e+01 3.4970197414739410e+01 2.3256537797220830e+01 0 0 0
49113 318 9 4.2380000000000001e-01 2.0803787024208532e+01 3.5117609932242843e+01 2.1123609438216771e+01 0 0 0
49112 318 8 -8.4760000000000002e-01 2.1765220676181226e+01 3.4905289041665050e+01 2.0948780467238166e+01 0 0 0
52470 1437 9 4.2380000000000001e-01 2.3389440250073733e+01 3.1617441029941176e+01 2.2967694667895618e+01 0 0 0
49114 318 9 4.2380000000000001e-01 2.2279692690876736e+01 3.4960445297709249e+01 2.1804511941048599e+01 0 0 0
52093 1311 9 4.2380000000000001e-01 2.3734259233761669e+01 3.4027906298562797e+01 1.8444856219123206e+01 0 0 0
53608 1816 9 4.2380000000000001e-01 2.4091099423888121e+01 3.4554946299400527e+01 2.2970417082520513e+01 0 0 0
53607 1816 9 4.2380000000000001e-01 2.3411954979152704e+01 3.5836629172924354e+01 2.3720535923014108e+01 0 0 0
49523 455 8 -8.4760000000000002e-01 1.8891679000644686e+01 3.5847240692036927e+01 2.4341196035935607e+01 0 0 0
49525 455 9 4.2380000000000001e-01 1.9691789539822832e+01 3.5250993669232606e+01 2.4275519597288682e+01 0 0 0
52471 1437 9 4.2380000000000001e-01 2.4561749368304110e+01 3.1481069241067956e+01 2.1839102262312835e+01 0 0 0
51628 1156 9 4.2380000000000001e-01 2.4599135832646610e+01 3.2198382456262031e+01 1.9326083174909915e+01 0 0 0
53994 1945 9 4.2380000000000001e-01 2.8318386342205944e+01 3.0648072443141366e+01 1.9731699092854029e+01 0 0 0
53995 1945 9 4.2380000000000001e-01 2.7592028735262662e+01 3.1082122616319197e+01 2.1128349210039058e+01 0 0 0
51981 1274 9 4.2380000000000001e-01 2.5499838546243129e+01 3.2910433212440914e+01 2.2610227237900059e+01 1 2 0
51627 1156 9 4.2380000000000001e-01 2.5902730154591762e+01 3.1535845800068362e+01 2.0052935965815610e+01 0 0 0
51626 1156 8 -8.4760000000000002e-01 2.4906519436014314e+01 3.1500816528523274e+01 1.9973321981479319e+01 0 0 0
49252 364 9 4.2380000000000001e-01 2.8181711400758076e+01 3.2999947345109838e+01 2.0549911210606474e+01 0 0 0
51980 1274 8 -8.4760000000000002e-01 2.5925297119745888e+01 3.3795149625778777e+01 2.2800657427374425e+01 1 2 0
51982 1274 9 4.2380000000000001e-01 2.6810517750989270e+01 3.3845726482198977e+01 2.2338243548019065e+01 1 2 0
53993 1945 8 -8.4760000000000002e-01 2.7623449862866345e+01 3.1239115455690005e+01 2.0141249424631980e+01 0 0 0
49250 364 8 -8.4760000000000002e-01 2.8471216651401644e+01 3.3776876361064112e+01 2.1108989026289454e+01 0 0 0
51160 1000 9 4.2380000000000001e-01 2.8018019295841622e+01 3.5383783638216059e+01 2.1208619515355437e+01 0 0 0
49251 364 9 4.2380000000000001e-01 2.9469707597590258e+01 3.3797077677774823e+01 2.1160055061142220e+01 0 0 0
53794 1878 9 4.2380000000000001e-01 3.0751242545077719e+01 3.1816903621575282e+01 2.2287164488855431e+01 0 0 0
51271 1037 9 4.2380000000000001e-01 3.4840092368231367e+01 3.2076322462571298e+01 2.0674805297589558e+01 0 0 0
48705 182 9 4.2380000000000001e-01 3.0690207061012362e+01 3.1324993708921731e+01 2.0308592601480520e+01 0 0 0
48697 179 9 4.2380000000000001e-01 3.0963527296518315e+01 3.5369432645166441e+01 2.2652363459003229e+01 0 0 0
54240 2027 9 4.2380000000000001e-01 3.1731427344939743e+01 3.0336942520145175e+01 2.2535373271502859e+01 0 0 0
51270 1037 9 4.2380000000000001e-01 3.4785636276301418e+01 3.1095440955189222e+01 2.1979233597561283e+01 0 0 0
53793 1878 9 4.2380000000000001e-01 3.1201600111534852e+01 3.2601164023760020e+01 2.3646848322747076e+01 0 0 0
53792 1878 8 -8.4760000000000002e-01 3.0853021251933601e+01 3.1739116602200795e+01 2.3278925716879822e+01 0 0 0
49779 540 9 4.2380000000000001e-01 3.4450534019635306e+01 3.1375141880743339e+01 2.4134375771472730e+01 0 0 0
50712 851 9 4.2380000000000001e-01 3.4040467868403098e+01 3.4442871539289584e+01 1.9853712037323600e+01 0 0 0
50713 851 9 4.2380000000000001e-01 3.4044834063904588e+01 3.3150432744134569e+01 1.8855608901108258e+01 0 0 0
50711 851 8 -8.4760000000000002e-01 3.3986348054459746e+01 3.3445322974036252e+01 1.9809348718577983e+01 0 0 0
48696 179 9 4.2380000000000001e-01 3.2477176967065937e+01 3.4808530226977680e+01 2.2899101431820156e+01 0 0 0
48695 179 8 -8.4760000000000002e-01 3.1507485509828193e+01 3.4564402929669825e+01 2.2889084030032553e+01 0 0 0
48704 182 8 -8.4760000000000002e-01 3.1027033609797574e+01 3.2196553918779649e+01 2.0664867042095203e+01 0 0 0
48706 182 9 4.2380000000000001e-01 3.1904815634419311e+01 3.2414206452886361e+01 2.0238104526082566e+01 0 0 0
49985 609 8 -8.4760000000000002e-01 3.3985437018852529e+01 3.5410075778387586e+01 2.2888151148664814e+01 0 0 0
49987 609 9 4.2380000000000001e-01 3.4020758225847459e+01 3.5920673102183208e+01 2.2029056581566191e+01 0 0 0
49986 609 9 4.2380000000000001e-01 3.4476966909240936e+01 3.5915958740081827e+01 2.3597010198695436e+01 0 0 0
49839 560 9 4.2380000000000001e-01 3.4064625763591579e+01 3.3947505780980947e+01 2.3754863262210769e+01 0 0 0
53360 1734 8 -8.4760000000000002e-01 2.1470787846586095e+01 2.3461467535823072e+01 2.5570748392074165e+01 0 0 0
53361 1734 9 4.2380000000000001e-01 2.1491656911785118e+01 2.2533862653960135e+01 2.5197768944684000e+01 0 0 0
49894 578 9 4.2380000000000001e-01 2.1454156233659017e+01 2.2342682525114686e+01 2.8677229915404514e+01 0 0 0
52831 1557 9 4.2380000000000001e-01 2.1986101192989864e+01 2.1137780328282290e+01 2.6688973071881122e+01 0 0 0
49893 578 9 4.2380000000000001e-01 2.2939298263488226e+01 2.1749184062512143e+01 2.9006986333912227e+01 0 0 0
49892 578 8 -8.4760000000000002e-01 2.2267656837751495e+01 2.1913663544554694e+01 2.8284598174757086e+01 0 0 0
52829 1557 8 -8.4760000000000002e-01 2.2008598836637180e+01 2.0704082485567472e+01 2.5788194543683723e+01 0 0 0
52830 1557 9 4.2380000000000001e-01 2.1537815484215677e+01 1.9822857716619712e+01 2.5830692226262787e+01 0 0 0
54214 2018 9 4.2380000000000001e-01 2.3862417621747479e+01 2.0989659378555348e+01 2.6476525943784182e+01 0 0 0
50881 907 9 4.2380000000000001e-01 2.1061296955848182e+01 2.4058714063496240e+01 2.7324163894665400e+01 0 0 0
53362 1734 9 4.2380000000000001e-01 2.0868212914064085e+01 2.4031726950319726e+01 2.5012440528364145e+01 0 0 0
53901 1914 9 4.2380000000000001e-01 2.4233967524190685e+01 2.3949943134236868e+01 2.6496095652103911e+01 0 0 0
53902 1914 9 4.2380000000000001e-01 2.2832266560644236e+01 2.4133718318564622e+01 2.5678729425130044e+01 0 0 0
54213 2018 9 4.2380000000000001e-01 2.5010552660484652e+01 2.2037586765829683e+01 2.6976786490436851e+01 0 0 0
54212 2018 8 -8.4760000000000002e-01 2.4839201409965622e+01 2.1202673605600243e+01 2.6453758023798514e+01 0 0 0
54574 2138 9 4.2380000000000001e-01 2.6191654630821027e+01 2.0560652656741350e+01 2.5397019083660382e+01 0 0 0
54572 2138 8 -8.4760000000000002e-01 2.6877342057738915e+01 2.0040297900258480e+01 2.4888036052726136e+01 0 0 0
54573 2138 9 4.2380000000000001e-01 2.7129531096189130e+01 1.9223901646026913e+01 2.5407553020647548e+01 0 0 0
53417 1753 8 -8.4760000000000002e-01 2.8907178517965040e+01 2.1744748995510808e+01 2.5941315516439087e+01 0 0 0
54601 2147 9 4.2380000000000001e-01 2.7976532791427854e+01 2.2767719236456507e+01 2.6882744759422092e+01 0 0 0
53419 1753 9 4.2380000000000001e-01 2.8356824404416532e+01 2.1080501364036959e+01 2.5435463204088574e+01 0 0 0
50065 635 9 4.2380000000000001e-01 2.8383422425975457e+01 2.3451348332474307e+01 2.9311073318455286e+01 -1 0 0
53418 1753 9 4.2380000000000001e-01 2.9619885346726960e+01 2.2111430167583812e+01 2.5343323385377879e+01 0 0 0
53697 1846 9 4.2380000000000001e-01 2.6035936885121821e+01 2.3529592251341988e+01 2.8016947990217020e+01 0 0 0
53696 1846 8 -8.4760000000000002e-01 2.5066694708329084e+01 2.3284695734576651e+01 2.8041363963358673e+01 0 0 0
54599 2147 8 -8.4760000000000002e-01 2.7788692691672235e+01 2.3524124384841709e+01 2.7509296771683644e+01 0 0 0
50063 635 8 -8.4760000000000002e-01 2.8527397557990607e+01 2.3771728860228915e+01 3.0247357181066022e+01 -1 0 0
53698 1846 9 4.2380000000000001e-01 2.4710231715235707e+01 2.3426525241704297e+01 2.8964845728413227e+01 0 0 0
53245 1695 9 4.2380000000000001e-01 3.0139904975685440e+01 2.1364999768294641e+01 2.7500668252200715e+01 0 0 0
53244 1695 9 4.2380000000000001e-01 3.0324055733285117e+01 2.0261191062310509e+01 2.8689920739615797e+01 0 0 0
53959 1933 9 4.2380000000000001e-01 3.4903991348779776e+01 1.9936877503569978e+01 2.6849085233011120e+01 0 0 0
53957 1933 8 -8.4760000000000002e-01 3.4878261615431846e+01 2.0909020122571647e+01 2.6616111536390758e+01 0 0 0
51824 1222 8 -8.4760000000000002e-01 3.2799405755638283e+01 2.1498199875538297e+01 2.4587309908610116e+01 0 0 0
51825 1222 9 4.2380000000000001e-01 3.3289295288520862e+01 2.2356963914704405e+01 2.4737418542213920e+01 0 0 0
54351 2064 9 4.2380000000000001e-01 3.4443123922015140e+01 2.3847041705801971e+01 2.9015420810023127e+01 0 0 0
53243 1695 8 -8.4760000000000002e-01 3.0759062616602989e+01 2.1020846839376606e+01 2.8206503409798646e+01 0 0 0
48861 234 9 4.2380000000000001e-01 3.2062629143844688e+01 1.9706676673141732e+01 2.7249246184269406e+01 0 0 0
48860 234 8 -8.4760000000000002e-01 3.2137070676945356e+01 1.8844447741319346e+01 2.6748227209973024e+01 0 0 0
49943 595 8 -8.4760000000000002e-01 3.1363875582785592e+01 2.3680073130461910e+01 2.8285502071736580e+01 0 0 0
49945 595 9 4.2380000000000001e-01 3.1230943447597944e+01 2.2713150737388862e+01 2.8503197952737683e+01 0 0 0
53958 1933 9 4.2380000000000001e-01 3.4105517634524105e+01 2.1085307053976784e+01 2.6006365951966153e+01 0 0 0
48862 234 9 4.2380000000000001e-01 3.3054788857062050e+01 1.8466343706594898e+01 2.6870010151621340e+01 0 0 0
52235 1359 8 -8.4760000000000002e-01 3.4853778248952921e+01 1.8363926888518293e+01 2.6349836955236430e+01 0 0 0
50600 814 8 -8.4760000000000002e-01 3.4104398162930949e+01 2.3896480814064372e+01 2.4722813521717860e+01 0 0 0
52237 1359 9 4.2380000000000001e-01 3.4608208086260362e+01 1.8378029441717086e+01 2.5380560240560364e+01 0 0 0
49944 595 9 4.2380000000000001e-01 3.0994939314987267e+01 2.3870697383790549e+01 2.7375804988652394e+01 0 0 0
50182 674 9 4.2380000000000001e-01 7.9256078027056631e+00 2.8217847709889408e+01 2.5054663924543497e+01 0 0 0
50180 674 8 -8.4760000000000002e-01 6.9424164697673652e+00 2.8379919682528566e+01 2.5138736760190525e+01 0 0 0
50153 665 8 -8.4760000000000002e-01 9.7769554000196308e+00 2.8191863030400096e+01 2.5720023218320247e+01 0 0 0
52745 1529 8 -8.4760000000000002e-01 1.1224940448194980e+01 2.6617733759614914e+01 2.7317208757454107e+01 0 0 0
52746 1529 9 4.2380000000000001e-01 1.0649720246603493e+01 2.5844087670216933e+01 2.7582903023581121e+01 0 0 0
50155 665 9 4.2380000000000001e-01 1.0157055045399256e+01 2.7631939435928626e+01 2.6456236962152254e+01 0 0 0
50154 665 9 4.2380000000000001e-01 1.0013195799840991e+01 2.9151137763183208e+01 2.5874886905978695e+01 0 0 0
52747 1529 9 4.2380000000000001e-01 1.1595107020703294e+01 2.7054852130138432e+01 2.8136906421287033e+01 0 0 0
50181 674 9 4.2380000000000001e-01 6.7500118105557538e+00 2.8812329923362526e+01 2.6019646748747775e+01 0 0 0
52734 1525 9 4.2380000000000001e-01 1.1720954668673755e+01 2.8645379734006127e+01 2.9345023023105551e+01 0 0 0
52733 1525 8 -8.4760000000000002e-01 1.2397742439531470e+01 2.7909406838306879e+01 2.9362406443764481e+01 0 0 0
52735 1525 9 4.2380000000000001e-01 1.3316262991318151e+01 2.8299679110737781e+01 2.9299101325734277e+01 0 0 0
51097 979 9 4.2380000000000001e-01 1.3068635493252208e+01 2.6773659208322680e+01 2.6343724096471501e+01 0 0 0
51095 979 8 -8.4760000000000002e-01 1.3929578381621786e+01 2.7282220041139190e+01 2.6355706742186982e+01 0 0 0
51096 979 9 4.2380000000000001e-01 1.4387945213221334e+01 2.7140980096649315e+01 2.7233175484038668e+01 0 0 0
52608 1483 9 4.2380000000000001e-01 1.6712458349315671e+01 2.7677250426721479e+01 2.8684315788600291e+01 0 0 0
52609 1483 9 4.2380000000000001e-01 1.6148050891725852e+01 2.6703650176999208e+01 2.9867605437376731e+01 0 0 0
52607 1483 8 -8.4760000000000002e-01 1.6175267075245838e+01 2.6856747443439350e+01 2.8879769020323671e+01 0 0 0
54549 2130 9 4.2380000000000001e-01 1.7759003157878983e+01 2.6243040250756614e+01 2.7556324876884151e+01 0 0 0
48865 235 9 4.2380000000000001e-01 1.2902745383953299e+01 2.8932302399305119e+01 2.5252368656225443e+01 0 0 0
49475 439 8 -8.4760000000000002e-01 1.7404844904805202e+01 2.9087666868764884e+01 2.8089685361843543e+01 0 0 0
54076 1972 9 4.2380000000000001e-01 1.5534414459808307e+01 2.8919795217109822e+01 2.8948753314633130e+01 0 0 0
49476 439 9 4.2380000000000001e-01 1.7419011754538239e+01 2.9336000572063679e+01 2.7121114415203699e+01 0 0 0
54074 1972 8 -8.4760000000000002e-01 1.4711562884190759e+01 2.9448413901938682e+01 2.9157267332941160e+01 0 0 0
49477 439 9 4.2380000000000001e-01 1.7893173678355176e+01 2.9781569580732775e+01 2.8618867801034771e+01 0 0 0
48863 235 8 -8.4760000000000002e-01 1.2926796147939289e+01 2.9881324453730684e+01 2.5566660160450855e+01 0 0 0
48864 235 9 4.2380000000000001e-01 1.3871260366436088e+01 3.0142602648539011e+01 2.5765962402755811e+01 0 0 0
50879 907 8 -8.4760000000000002e-01 2.0436563412359170e+01 2.4357600354198340e+01 2.8045534114466349e+01 0 0 0
54550 2130 9 4.2380000000000001e-01 1.8549675340688829e+01 2.6478506489838345e+01 2.6147062670287227e+01 0 0 0
51565 1135 9 4.2380000000000001e-01 1.9722888216739374e+01 2.7545190804741605e+01 2.8354107924463726e+01 0 0 0
54548 2130 8 -8.4760000000000002e-01 1.8649922505928600e+01 2.6205172653115405e+01 2.7103744254522390e+01 0 0 0
54413 2085 8 -8.4760000000000002e-01 2.1320514713270445e+01 2.5607771738879219e+01 3.0551255871481150e+01 0 0 0
54415 2085 9 4.2380000000000001e-01 2.1088756917222916e+01 2.5073065332182587e+01 2.9738619797653723e+01 0 0 0
50880 907 9 4.2380000000000001e-01 1.9751463008260131e+01 2.4974760945519698e+01 2.7658558328432640e+01 0 0 0
51563 1135 8 -8.4760000000000002e-01 1.9992115366678380e+01 2.7889151495799297e+01 2.9253668085355624e+01 0 0 0
51564 1135 9 4.2380000000000001e-01 2.0480254235288974e+01 2.7172680580359813e+01 2.9752056229067914e+01 0 0 0
52228 1356 9 4.2380000000000001e-01 2.0765571927158604e+01 3.0018725771592351e+01 2.5227359709940590e+01 0 0 0
53900 1914 8 -8.4760000000000002e-01 2.3796079884086936e+01 2.4397614120315730e+01 2.5716451438697796e+01 0 0 0
49657 499 9 4.2380000000000001e-01 2.0005937725715473e+01 2.9784940809650994e+01 2.7785387454970653e+01 0 0 0
54600 2147 9 4.2380000000000001e-01 2.7788732663285522e+01 2.4385522255697506e+01 2.7001365895636248e+01 0 0 0
51267 1036 9 4.2380000000000001e-01 2.4509744606375886e+01 3.0013350231567141e+01 2.9522118954788283e+01 0 0 0
49233 358 9 4.2380000000000001e-01 2.4830290476607065e+01 2.8720973530083874e+01 2.7501204958568646e+01 0 0 0
50662 834 9 4.2380000000000001e-01 2.8571418592936400e+01 2.6277427953694453e+01 2.5524794786285959e+01 0 0 0
50661 834 9 4.2380000000000001e-01 2.7793806159323822e+01 2.5001674081169231e+01 2.4865706463574075e+01 0 0 0
52969 1603 9 4.2380000000000001e-01 2.5970650178203215e+01 2.6931326089877871e+01 2.7693935070209328e+01 0 0 0
52967 1603 8 -8.4760000000000002e-01 2.5869527475792658e+01 2.7320542081559136e+01 2.6778355945862863e+01 0 0 0
52968 1603 9 4.2380000000000001e-01 2.5401732645714560e+01 2.6663849227599975e+01 2.6186813489550044e+01 0 0 0
50660 834 8 -8.4760000000000002e-01 2.8070453163441382e+01 2.5435057501067302e+01 2.5723404125323409e+01 0 0 0
49377 406 9 4.2380000000000001e-01 2.7629649337806391e+01 2.8333693795790168e+01 2.7240744547072932e+01 0 0 0
49376 406 8 -8.4760000000000002e-01 2.8357557289105827e+01 2.8530426837833861e+01 2.7897590370089411e+01 0 0 0
49378 406 9 4.2380000000000001e-01 2.8932290809277710e+01 2.7719963428665690e+01 2.8010866114593405e+01 0 0 0
51236 1026 8 -8.4760000000000002e-01 2.5693104206988046e+01 2.7030740753826763e+01 2.9509318156886785e+01 0 0 0
49232 358 8 -8.4760000000000002e-01 2.4616409771461409e+01 2.9697588241203889e+01 2.7479307137057361e+01 0 0 0
53637 1826 9 4.2380000000000001e-01 2.5876318022751388e+01 2.8393051426086320e+01 2.5521420282674811e+01 2 -1 0
53636 1826 8 -8.4760000000000002e-01 2.5742777303191311e+01 2.8917356296699207e+01 2.4680426049931903e+01 2 -1 0
53638 1826 9 4.2380000000000001e-01 2.5936645642916123e+01 2.9882701056944878e+01 2.4855138789851001e+01 2 -1 0
51168 1003 9 4.2380000000000001e-01 2.9848894969298478e+01 2.5430669785612789e+01 2.8675306405660599e+01 0 0 0
51887 1243 8 -8.4760000000000002e-01 2.9889621637351347e+01 2.7292759943473879e+01 2.4828125401224391e+01 1 0 0
51167 1003 8 -8.4760000000000002e-01 2.9967032665944913e+01 2.6366542204338216e+01 2.8343362463792921e+01 0 0 0
51889 1243 9 4.2380000000000001e-01 2.9521351180368303e+01 2.8204074741351750e+01 2.5012196674268292e+01 1 0 0
53684 1842 8 -8.4760000000000002e-01 2.9559327367615008e+01 2.9981269274553000e+01 2.5175805829692472e+01 0 0 0
51238 1026 9 4.2380000000000001e-01 2.4897794492701887e+01 2.6714955531987677e+01 3.0026775536540928e+01 0 0 0
51237 1026 9 4.2380000000000001e-01 2.5980470719508972e+01 2.7924949534711274e+01 2.9852554367340069e+01 0 0 0
54090 1977 9 4.2380000000000001e-01 2.8678077303221347e+01 3.0001345063124916e+01 2.8563098473459288e+01 0 0 0
51266 1036 8 -8.4760000000000002e-01 2.4854149962459051e+01 2.9600343334600801e+01 3.0365214808931238e+01 0 0 0
51169 1003 9 4.2380000000000001e-01 3.0186907485747145e+01 2.6348985397083787e+01 2.7367992177840275e+01 0 0 0
53205 1682 9 4.2380000000000001e-01 2.6046264781638818e+01 2.5222627088155193e+01 3.0461925219521884e+01 0 0 0
48798 213 9 4.2380000000000001e-01 3.3921222597341718e+01 2.9179690580536160e+01 2.4500164935401674e+01 0 0 0
50601 814 9 4.2380000000000001e-01 3.4735085686010869e+01 2.4541356564578226e+01 2.5154519372715747e+01 0 0 0
53733 1858 9 4.2380000000000001e-01 3.0600938168183838e+01 2.7920568405386867e+01 2.9355177037033592e+01 0 0 0
52804 1548 9 4.2380000000000001e-01 3.0919146142733513e+01 2.9594929401764094e+01 2.6517071632776002e+01 0 1 0
54352 2064 9 4.2380000000000001e-01 3.2999161773936407e+01 2.4529608477587022e+01 2.8675270286834898e+01 0 0 0
54350 2064 8 -8.4760000000000002e-01 3.3966523754595769e+01 2.4710898574006016e+01 2.8852314682096118e+01 0 0 0
51513 1118 9 4.2380000000000001e-01 3.4486769594510761e+01 2.6354932128321494e+01 2.9721747056902380e+01 0 0 0
53059 1633 9 4.2380000000000001e-01 3.2205612676027449e+01 2.5155571723990651e+01 2.5005130765555506e+01 0 0 0
48799 213 9 4.2380000000000001e-01 3.3009265161787972e+01 2.8042240772287080e+01 2.5235806361217168e+01 0 0 0
54003 1948 9 4.2380000000000001e-01 3.3677167629640856e+01 2.6406976507047521e+01 2.7557953867998769e+01 0 0 0
51512 1118 8 -8.4760000000000002e-01 3.4641719791633555e+01 2.7256505483942835e+01 3.0125673478730967e+01 0 0 0
54004 1948 9 4.2380000000000001e-01 3.2405953086533820e+01 2.6360744266556992e+01 2.6533989681940142e+01 0 0 0
54002 1948 8 -8.4760000000000002e-01 3.3138252741568664e+01 2.6934314671369087e+01 2.6901078527177798e+01 0 0 0
53057 1633 8 -8.4760000000000002e-01 3.1469254848056497e+01 2.5299681992015334e+01 2.5666197615006222e+01 0 0 0
53058 1633 9 4.2380000000000001e-01 3.0894324790243630e+01 2.6060119094878871e+01 2.5364219366927724e+01 0 0 0
53732 1858 8 -8.4760000000000002e-01 3.0826348154395362e+01 2.8827082019360070e+01 2.9712141222810533e+01 0 0 0
53734 1858 9 4.2380000000000001e-01 3.1153946320734256e+01 2.9407022993507965e+01 2.8966253869778825e+01 0 0 0
54057 1966 9 4.2380000000000001e-01 3.4439005914003936e+01 2.8538292343984910e+01 2.8797338358170837e+01 0 0 0
52802 1548 8 -8.4760000000000002e-01 3.1458831671550396e+01 2.9866418876655089e+01 2.7313961444350014e+01 0 1 0
54056 1966 8 -8.4760000000000002e-01 3.4549224879584045e+01 2.9253313110906241e+01 2.8106978242113300e+01 0 0 0
54058 1966 9 4.2380000000000001e-01 3.3703918301221002e+01 2.9340898215682909e+01 2.7579924499090257e+01 0 0 0
52422 1421 9 4.2380000000000001e-01 5.3607394655840173e+00 3.0238082205046645e+01 2.8108008107677179e+01 0 0 0
54025 1955 9 4.2380000000000001e-01 4.3573024548501307e+00 3.4888549974787878e+01 2.4971783938021240e+01 0 0 0
50826 889 9 4.2380000000000001e-01 4.0541114120548958e+00 3.2932441906706480e+01 2.5252118888165064e+01 0 0 0
54023 1955 8 -8.4760000000000002e-01 4.3697276566240948e+00 3.5838755693550929e+01 2.5283159909323494e+01 0 0 0
52498 1446 9 4.2380000000000001e-01 3.7467716620835723e+00 3.3058770391217038e+01 2.7912508464089726e+01 0 0 0
52497 1446 9 4.2380000000000001e-01 5.0794194347379396e+00 3.3971975254975398e+01 2.7674320876738783e+01 0 0 0
52496 1446 8 -8.4760000000000002e-01 4.6423603399147444e+00 3.3096242707691282e+01 2.7469206361047551e+01 0 0 0
52421 1421 8 -8.4760000000000002e-01 5.9483731275989289e+00 3.0174355999753942e+01 2.7301394412197194e+01 0 0 0
52423 1421 9 4.2380000000000001e-01 6.4747384524751128e+00 3.1019121000538458e+01 2.7204896158599741e+01 0 0 0
50312 718 8 -8.4760000000000002e-01 6.1217575186715374e+00 3.5917636546282452e+01 2.7314990130972330e+01 0 0 0
51001 947 9 4.2380000000000001e-01 7.2439617551790789e+00 3.2121928615583606e+01 2.5051322633811317e+01 0 0 0
52480 1440 9 4.2380000000000001e-01 1.1313072713829866e+01 3.0257659450367687e+01 2.6136167513505402e+01 0 0 0
51463 1101 9 4.2380000000000001e-01 8.2469679958079141e+00 3.3184086870503599e+01 2.6203238313498101e+01 0 0 0
51462 1101 9 4.2380000000000001e-01 8.9649359805488356e+00 3.1748039103063412e+01 2.6501425749279779e+01 0 0 0
51461 1101 8 -8.4760000000000002e-01 8.0957314963791500e+00 3.2242485998757822e+01 2.6504096379845869e+01 0 0 0
49055 299 8 -8.4760000000000002e-01 1.1511700789875501e+01 3.0909941292700232e+01 2.9132086268538842e+01 0 0 0
52479 1440 9 4.2380000000000001e-01 1.0776848171091322e+01 3.0995399522324437e+01 2.7490726229089347e+01 0 0 0
52478 1440 8 -8.4760000000000002e-01 1.0592338128822858e+01 3.0834091279986634e+01 2.6521223404029790e+01 0 0 0
49057 299 9 4.2380000000000001e-01 1.1073597946365005e+01 3.1264600535092235e+01 2.9958090322178585e+01 0 0 0
49367 403 8 -8.4760000000000002e-01 8.3200255924626951e+00 3.5277915420536111e+01 2.9682065549798818e+01 0 0 0
49369 403 9 4.2380000000000001e-01 7.4717355550496212e+00 3.5129927838842448e+01 2.9173632808499860e+01 0 0 0
53142 1661 9 4.2380000000000001e-01 1.1185963759979328e+01 3.4375698301683698e+01 2.8831396852414908e+01 0 0 0
54360 2067 9 4.2380000000000001e-01 1.1132835822515407e+01 3.5067658966830002e+01 2.4918012649773605e+01 0 0 0
51953 1265 8 -8.4760000000000002e-01 8.8983151386985515e+00 3.5586038085987319e+01 2.6403488547246841e+01 0 0 0
53141 1661 8 -8.4760000000000002e-01 1.1035572528509221e+01 3.4571342877598418e+01 2.7862322188977199e+01 0 0 0
51955 1265 9 4.2380000000000001e-01 8.5080020068482245e+00 3.5604687460019683e+01 2.5482995255812494e+01 0 0 0
53143 1661 9 4.2380000000000001e-01 1.0069995677001643e+01 3.4782860715364741e+01 2.7710923516700653e+01 0 0 0
54359 2067 8 -8.4760000000000002e-01 1.1739054018675910e+01 3.4441408649349071e+01 2.5408226938637959e+01 0 0 0
54361 2067 9 4.2380000000000001e-01 1.1363957121319265e+01 3.4257230143839010e+01 2.6316731552842015e+01 0 0 0
50313 718 9 4.2380000000000001e-01 6.9539599348957921e+00 3.5705446876258293e+01 2.6802725869665913e+01 0 0 0
52779 1540 9 4.2380000000000001e-01 1.2151139101832229e+01 3.6027860724843507e+01 2.8102099300442724e+01 0 0 0
54075 1972 9 4.2380000000000001e-01 1.4664781724103591e+01 3.0244256713537474e+01 2.8553573361916246e+01 0 0 0
49056 299 9 4.2380000000000001e-01 1.2345091598216117e+01 3.1430706437645725e+01 2.8946982437260150e+01 0 0 0
49926 589 9 4.2380000000000001e-01 1.3516708015778434e+01 3.5013369141643366e+01 2.5480923155165403e+01 0 0 0
53391 1744 9 4.2380000000000001e-01 1.5945922820625199e+01 3.4993150223034675e+01 2.5843827079337498e+01 0 0 0
49925 589 8 -8.4760000000000002e-01 1.4359289656909967e+01 3.5484956220840381e+01 2.5741043514657076e+01 0 0 0
53392 1744 9 4.2380000000000001e-01 1.7430988346101568e+01 3.5246229938332540e+01 2.5213622750848945e+01 0 0 0
53390 1744 8 -8.4760000000000002e-01 1.6810419607602636e+01 3.4558794031687313e+01 2.5590884361980617e+01 0 0 0
51329 1057 8 -8.4760000000000002e-01 1.7532818800692347e+01 3.0794165573373252e+01 2.5882087420400754e+01 0 0 0
51330 1057 9 4.2380000000000001e-01 1.7589497979239304e+01 3.1221779138794698e+01 2.4979904452849894e+01 0 0 0
49062 301 9 4.2380000000000001e-01 1.2895664872553979e+01 3.1447147844787260e+01 2.4376740686592903e+01 0 0 0
49063 301 9 4.2380000000000001e-01 1.2705712695435505e+01 3.2999580268595722e+01 2.4846313045891620e+01 0 0 0
54285 2042 9 4.2380000000000001e-01 1.4273404144649131e+01 3.1857245115167203e+01 3.0310468704746786e+01 0 0 0
51331 1057 9 4.2380000000000001e-01 1.6645972606636139e+01 3.1002449593393987e+01 2.6294545423101589e+01 0 0 0
54284 2042 8 -8.4760000000000002e-01 1.3893320492823172e+01 3.2241303241685152e+01 2.9469020097703499e+01 0 0 0
54286 2042 9 4.2380000000000001e-01 1.3896228156870736e+01 3.3239602959644252e+01 2.9527237235615701e+01 0 0 0
49906 582 9 4.2380000000000001e-01 1.4522593181102593e+01 3.2021734947824598e+01 2.6194428535317002e+01 0 0 0
49904 582 8 -8.4760000000000002e-01 1.5020298953557884e+01 3.1509419006243526e+01 2.6894301312589015e+01 0 0 0
49905 582 9 4.2380000000000001e-01 1.4979576892160901e+01 3.2004715106975041e+01 2.7762070976589794e+01 0 0 0
52881 1574 9 4.2380000000000001e-01 1.7760048476345123e+01 3.3925164681832534e+01 2.7036430071998449e+01 0 0 0
53588 1810 8 -8.4760000000000002e-01 1.4335305555305085e+01 3.4902735821932389e+01 3.0135260387841985e+01 0 0 0
53590 1810 9 4.2380000000000001e-01 1.3785868971703412e+01 3.5228846776766005e+01 2.9365993215839030e+01 0 0 0
53497 1779 9 4.2380000000000001e-01 1.7748753533530415e+01 3.5269329623917265e+01 2.8545631003221551e+01 0 0 0
53495 1779 8 -8.4760000000000002e-01 1.7694683119134922e+01 3.6173907953715258e+01 2.8968496146527343e+01 0 0 0
53589 1810 9 4.2380000000000001e-01 1.4992777998011224e+01 3.5608816646372482e+01 3.0398281961109937e+01 0 0 0
53717 1853 8 -8.4760000000000002e-01 2.1052990296582045e+01 3.3947554009270846e+01 2.4520330959453506e+01 0 0 0
51688 1176 9 4.2380000000000001e-01 1.8433767220604999e+01 3.2294116242291160e+01 2.8869481927958418e+01 0 0 0
51686 1176 8 -8.4760000000000002e-01 1.8415203869260527e+01 3.1448679265246330e+01 2.9403234427533359e+01 0 0 0
51976 1272 9 4.2380000000000001e-01 2.3129105945251052e+01 3.0663935880122885e+01 2.7875686314388595e+01 0 0 0
49655 499 8 -8.4760000000000002e-01 2.0139167835078123e+01 3.0368351875855769e+01 2.6984212174824631e+01 0 0 0
51975 1272 9 4.2380000000000001e-01 2.1972503166908997e+01 3.1683387447152128e+01 2.7337527193713491e+01 0 0 0
51974 1272 8 -8.4760000000000002e-01 2.2528112972903369e+01 3.1422642760454909e+01 2.8127027167174493e+01 0 0 0
49656 499 9 4.2380000000000001e-01 1.9249343698210328e+01 3.0651717844033517e+01 2.6626556224687366e+01 0 0 0
52880 1574 8 -8.4760000000000002e-01 1.8347594783123796e+01 3.3552057788348343e+01 2.7754470361567243e+01 0 0 0
52882 1574 9 4.2380000000000001e-01 1.9294701867012524e+01 3.3533580537854299e+01 2.7434083572293005e+01 0 0 0
52287 1376 9 4.2380000000000001e-01 2.1823042626056051e+01 3.4053535434745037e+01 2.7719728387852012e+01 0 0 0
52286 1376 8 -8.4760000000000002e-01 2.0928472827710571e+01 3.4268197682191328e+01 2.7327726174045765e+01 0 0 0
52282 1374 9 4.2380000000000001e-01 2.1478989598548630e+01 3.4840134093921399e+01 2.9729831090152878e+01 0 0 0
52288 1376 9 4.2380000000000001e-01 2.0988172013595701e+01 3.4247238404010453e+01 2.6329729274602467e+01 0 0 0
49271 371 8 -8.4760000000000002e-01 2.3462569033986199e+01 3.4956649152447511e+01 2.8646580752058611e+01 3 -1 0
49272 371 9 4.2380000000000001e-01 2.4299274018503493e+01 3.4819774957558522e+01 2.8116306411644494e+01 3 -1 0
48684 175 9 4.2380000000000001e-01 2.1901311544870598e+01 3.1719300956854614e+01 2.9900003165398218e+01 0 0 0
52281 1374 9 4.2380000000000001e-01 2.0088373044260855e+01 3.4677490136431494e+01 3.0570282813590680e+01 0 0 0
51687 1176 9 4.2380000000000001e-01 1.8547011763470611e+01 3.1662612395353246e+01 3.0371149351849766e+01 0 0 0
49392 411 9 4.2380000000000001e-01 2.0616274496812945e+01 3.6192214456745241e+01 2.6879964550986369e+01 0 0 0
49273 371 9 4.2380000000000001e-01 2.3499140957871962e+01 3.5845436464133428e+01 2.9103439983664263e+01 3 -1 0
53686 1842 9 4.2380000000000001e-01 3.0111733530905976e+01 3.0723114444342514e+01 2.4795655687375813e+01 0 0 0
49234 358 9 4.2380000000000001e-01 2.5315848869851145e+01 3.0180242131013820e+01 2.6952210543794688e+01 0 0 0
53685 1842 9 4.2380000000000001e-01 2.8946885471420888e+01 3.0347113799313163e+01 2.5876571777134462e+01 0 0 0
52951 1597 9 4.2380000000000001e-01 2.6337830553521286e+01 3.3443127736742881e+01 2.4638282913886620e+01 0 0 0
53989 1943 9 4.2380000000000001e-01 2.5919654383143268e+01 3.2329702507524118e+01 2.8988354931088498e+01 0 0 0
52949 1597 8 -8.4760000000000002e-01 2.6775589043266105e+01 3.3335341748628011e+01 2.5530891700934390e+01 0 0 0
51782 1208 8 -8.4760000000000002e-01 2.7084745577864730e+01 3.0935949678689365e+01 2.6305107020836196e+01 0 0 0
51783 1208 9 4.2380000000000001e-01 2.7630465577267575e+01 3.0717237512043933e+01 2.7114028934732879e+01 0 0 0
51784 1208 9 4.2380000000000001e-01 2.7310539133339081e+01 3.1857742653128046e+01 2.5989964182660596e+01 0 0 0
52950 1597 9 4.2380000000000001e-01 2.6385313048071129e+01 3.3993094466269447e+01 2.6175133543518712e+01 0 0 0
51544 1128 9 4.2380000000000001e-01 2.9752218837526456e+01 3.2370459242685712e+01 2.7928037758230023e+01 0 0 0
51542 1128 8 -8.4760000000000002e-01 2.9998024781355571e+01 3.3250436670888419e+01 2.7521564568662381e+01 0 0 0
54089 1977 8 -8.4760000000000002e-01 2.8729444885325396e+01 3.0997563837283533e+01 2.8633166764850262e+01 0 0 0
54547 2129 9 4.2380000000000001e-01 2.9789018046130337e+01 3.5946333433161804e+01 2.5798027113813674e+01 0 0 0
51447 1096 9 4.2380000000000001e-01 2.6311560607010396e+01 3.4592488870739039e+01 2.8488721783172178e+01 0 0 0
51543 1128 9 4.2380000000000001e-01 2.9670995473734177e+01 3.3991456614709236e+01 2.8108030670443647e+01 0 0 0
54091 1977 9 4.2380000000000001e-01 2.7915753510398307e+01 3.1341117719578563e+01 2.9102077275463465e+01 0 0 0
51446 1096 8 -8.4760000000000002e-01 2.6004379707460863e+01 3.4852264702814949e+01 2.7573212956866541e+01 0 0 0
54545 2129 8 -8.4760000000000002e-01 2.8856955949951672e+01 3.6151939940590552e+01 2.5499720615978696e+01 0 0 0
54546 2129 9 4.2380000000000001e-01 2.8273169630198431e+01 3.5355506578430884e+01 2.5657478779332934e+01 0 0 0
51448 1096 9 4.2380000000000001e-01 2.6302412016809289e+01 3.5785808594377990e+01 2.7374033129140781e+01 0 0 0
53987 1943 8 -8.4760000000000002e-01 2.6398870622075730e+01 3.1847537405077951e+01 2.9721750267971625e+01 0 0 0
50699 847 8 -8.4760000000000002e-01 2.9389911789453915e+01 3.5522356684150118e+01 2.9108665631885199e+01 0 0 0
53988 1943 9 4.2380000000000001e-01 2.5755157003019661e+01 3.1257231303281735e+01 3.0208753708326839e+01 0 0 0
52131 1324 9 4.2380000000000001e-01 2.7670019292538651e+01 3.4717376373746568e+01 3.0353314276727570e+01 0 0 0
52130 1324 8 -8.4760000000000002e-01 2.6692241379656160e+01 3.4507740911094587e+01 3.0351408225864507e+01 0 0 0
50701 847 9 4.2380000000000001e-01 2.9865280033623073e+01 3.5710736404521725e+01 2.9968048185775292e+01 0 0 0
52132 1324 9 4.2380000000000001e-01 2.6561938303732635e+01 3.3524382978321363e+01 3.0478013862622401e+01 0 0 0
49838 560 8 -8.4760000000000002e-01 3.3879988730566446e+01 3.3489368536478032e+01 2.4624357780630334e+01 0 0 0
52128 1323 9 4.2380000000000001e-01 3.1509011422449195e+01 3.1511379739295158e+01 2.9748570949189137e+01 0 0 0
49840 560 9 4.2380000000000001e-01 3.4684990464314957e+01 3.3556201278143867e+01 2.5213854495404242e+01 0 0 0
52127 1323 8 -8.4760000000000002e-01 3.1422634674791613e+01 3.2108945787612903e+01 3.0545724637418587e+01 0 0 0
53574 1805 9 4.2380000000000001e-01 3.0889859764976471e+01 3.4254982106116231e+01 2.6595766134550654e+01 0 0 0
51509 1117 8 -8.4760000000000002e-01 3.4863408358386806e+01 3.3483230582244772e+01 2.8986313904808409e+01 0 0 0
53575 1805 9 4.2380000000000001e-01 3.1572839192617135e+01 3.4502935325426932e+01 2.5133341848818187e+01 0 0 0
52803 1548 9 4.2380000000000001e-01 3.2056234565511900e+01 3.0629594373779248e+01 2.7067640063952183e+01 0 1 0
53157 1666 9 4.2380000000000001e-01 3.3684326132144037e+01 3.2516779624636939e+01 2.7769930286900085e+01 0 0 0
53156 1666 8 -8.4760000000000002e-01 3.3190678380885821e+01 3.2024753286192805e+01 2.7052837084999194e+01 0 0 0
51511 1117 9 4.2380000000000001e-01 3.4422231015821382e+01 3.4088584791632449e+01 2.9648816161927375e+01 0 0 0
53158 1666 9 4.2380000000000001e-01 3.3133376161266739e+01 3.2597051894542382e+01 2.6234795998046803e+01 0 0 0
53573 1805 8 -8.4760000000000002e-01 3.1340655733813708e+01 3.4927278969784318e+01 2.6008569426969629e+01 0 0 0
49096 312 9 4.2380000000000001e-01 3.2018703525622740e+01 3.5668069042737677e+01 2.7444368107003186e+01 -1 0 0
49095 312 9 4.2380000000000001e-01 3.2798760254561621e+01 3.5244158294464178e+01 2.8814929171908332e+01 -1 0 0
49094 312 8 -8.4760000000000002e-01 3.2447167443251388e+01 3.6012281302778554e+01 2.8279794110536656e+01 -1 0 0
50800 880 9 4.2380000000000001e-01 1.6793788166022392e+01 2.3998083765038931e+01 3.2028535517656366e+01 0 0 0
51617 1153 8 -8.4760000000000002e-01 2.3783664400565804e+01 2.2599792859302031e+01 3.0832358222100499e+01 0 0 0
51618 1153 9 4.2380000000000001e-01 2.3076226658033768e+01 2.3045250124770611e+01 3.1381083704908683e+01 0 0 0
48792 211 9 4.2380000000000001e-01 2.4607705174313342e+01 2.1320602531612103e+01 3.2379513055360448e+01 0 0 0
50064 635 9 4.2380000000000001e-01 2.7668695852654036e+01 2.3710906136985383e+01 3.0756210737054751e+01 -1 0 0
48793 211 9 4.2380000000000001e-01 2.5860995506755760e+01 2.0273806169017593e+01 3.2369156825123589e+01 0 0 0
50769 870 9 4.2380000000000001e-01 2.4473571336003761e+01 2.3442568849219370e+01 3.4031476223296494e+01 0 0 0
51619 1153 9 4.2380000000000001e-01 2.4596826875974788e+01 2.3181008567202262e+01 3.0801453595288617e+01 0 0 0
53379 1740 9 4.2380000000000001e-01 2.9999807702290475e+01 2.2840516655889743e+01 3.1130053036777614e+01 0 0 0
50770 870 9 4.2380000000000001e-01 2.5202034850765756e+01 2.1996589723165947e+01 3.4243872132604785e+01 0 0 0
48791 211 8 -8.4760000000000002e-01 2.5100622221999185e+01 2.0631786403923591e+01 3.2911081808915363e+01 0 0 0
50768 870 8 -8.4760000000000002e-01 2.5167240899698299e+01 2.2946682933648106e+01 3.4553893958599694e+01 0 0 0
49218 353 9 4.2380000000000001e-01 2.6464968400664088e+01 2.3480665282935050e+01 3.5743088931372448e+01 0 0 0
49219 353 9 4.2380000000000001e-01 2.8045504438116080e+01 2.3287465676062869e+01 3.6105313519750844e+01 0 0 0
49217 353 8 -8.4760000000000002e-01 2.7245170059552663e+01 2.3874026483772447e+01 3.6229456619757116e+01 0 0 0
53380 1740 9 4.2380000000000001e-01 3.0464618429153230e+01 2.2727102427881292e+01 3.2691371417365424e+01 0 0 0
52440 1427 9 4.2380000000000001e-01 3.4149127817617739e+01 2.2496511945545432e+01 3.0743946639062564e+01 0 0 0
53378 1740 8 -8.4760000000000002e-01 3.0721834970094093e+01 2.2525830596563154e+01 3.1746210152821494e+01 0 0 0
52441 1427 9 4.2380000000000001e-01 3.2744247556712409e+01 2.2604545596404126e+01 3.1569335724527090e+01 0 0 0
52439 1427 8 -8.4760000000000002e-01 3.3716969414944870e+01 2.2836308752144344e+01 3.1579277364639992e+01 0 0 0
54203 2015 8 -8.4760000000000002e-01 3.3677382965045815e+01 2.3746961389990364e+01 3.5229744677870940e+01 0 0 0
54204 2015 9 4.2380000000000001e-01 3.4203609222386973e+01 2.2953402510192216e+01 3.5535277497832055e+01 0 0 0
50098 646 9 4.2380000000000001e-01 3.1741858944884275e+01 2.3484462250995779e+01 3.4558776810142803e+01 0 0 0
50096 646 8 -8.4760000000000002e-01 3.0805477949035872e+01 2.3662573534210487e+01 3.4256340681741356e+01 0 0 0
53868 1903 9 4.2380000000000001e-01 1.1945435021293108e+01 3.0097759698438377e+01 3.2223104034780370e+01 0 0 0
53867 1903 8 -8.4760000000000002e-01 1.2709247671721011e+01 2.9815117780112484e+01 3.2803366438167082e+01 0 0 0
53869 1903 9 4.2380000000000001e-01 1.2449656872003063e+01 2.9907789160196206e+01 3.3764628828678958e+01 0 0 0
51433 1091 9 4.2380000000000001e-01 1.2257653285116810e+01 3.0144107419040910e+01 3.6422657198743025e+01 0 0 0
48752 198 8 -8.4760000000000002e-01 1.5784230029696912e+01 2.6981803955211028e+01 3.1954912091961543e+01 0 0 0
48753 198 9 4.2380000000000001e-01 1.6484780348710995e+01 2.7609602828371337e+01 3.2294173565230409e+01 0 0 0
48754 198 9 4.2380000000000001e-01 1.4886813659587943e+01 2.7418547190784832e+01 3.2017358167751880e+01 0 0 0
51431 1091 8 -8.4760000000000002e-01 1.2730815482223813e+01 3.0090580602465582e+01 3.5543309455290611e+01 0 0 0
51432 1091 9 4.2380000000000001e-01 1.3382901639188523e+01 2.9332648403396536e+01 3.5561276264604196e+01 0 0 0
50201 681 8 -8.4760000000000002e-01 1.5534773257016669e+01 2.9123065523703058e+01 3.5479883591316913e+01 0 0 0
50202 681 9 4.2380000000000001e-01 1.6302553801636734e+01 2.8961769484465876e+01 3.4859805112928022e+01 0 0 0
50203 681 9 4.2380000000000001e-01 1.5882424784248951e+01 2.9321320717908556e+01 3.6396307965739858e+01 0 0 0
50799 880 9 4.2380000000000001e-01 1.6797404462542744e+01 2.5613670078087036e+01 3.2266221632383193e+01 0 0 0
50798 880 8 -8.4760000000000002e-01 1.7231410154714709e+01 2.4749801284467406e+01 3.2521899507972194e+01 0 0 0
54578 2140 8 -8.4760000000000002e-01 1.7788865349183734e+01 2.9488691264210079e+01 3.2128440755438980e+01 0 0 0
52256 1366 8 -8.4760000000000002e-01 1.8190265304049969e+01 2.8425331304234088e+01 3.4868441718945903e+01 0 0 0
53847 1896 9 4.2380000000000001e-01 1.4927571705625573e+01 2.9968296410400438e+01 3.0868516978392350e+01 0 0 0
54435 2092 9 4.2380000000000001e-01 2.0509544824339923e+01 2.8794110725341351e+01 3.0783910603258438e+01 0 0 0
52257 1366 9 4.2380000000000001e-01 1.8337924480101293e+01 2.8951696633152089e+01 3.4031102645660276e+01 0 0 0
54580 2140 9 4.2380000000000001e-01 1.8459708933490198e+01 2.9584772929203005e+01 3.1393092331557071e+01 0 0 0
51702 1181 9 4.2380000000000001e-01 2.2724557868061684e+01 2.6700430371500335e+01 3.1007323271593233e+01 0 0 0
54414 2085 9 4.2380000000000001e-01 2.0904839179626052e+01 2.5186361244601144e+01 3.1357250324177777e+01 0 0 0
52258 1366 9 4.2380000000000001e-01 1.8947365259829098e+01 2.7784890960268527e+01 3.4997421990622193e+01 0 0 0
52244 1362 8 -8.4760000000000002e-01 1.9893144483634611e+01 2.4915908002803370e+01 3.2733508091044264e+01 0 0 0
52245 1362 9 4.2380000000000001e-01 2.0064712174224930e+01 2.5841284153179277e+01 3.3071507323427156e+01 0 0 0
52246 1362 9 4.2380000000000001e-01 1.8914402296911650e+01 2.4717796497137481e+01 3.2786570290426297e+01 0 0 0
52466 1436 8 -8.4760000000000002e-01 2.1225320774058677e+01 2.7679980126924054e+01 3.3514081859875006e+01 0 0 0
52467 1436 9 4.2380000000000001e-01 2.1070427415694112e+01 2.8351580588811970e+01 3.2789540010881346e+01 0 0 0
52468 1436 9 4.2380000000000001e-01 2.2207861961188488e+01 2.7578543940515797e+01 3.3670041834140825e+01 0 0 0
51703 1181 9 4.2380000000000001e-01 2.3565444943927719e+01 2.7425134009339732e+01 3.2204962637191379e+01 0 0 0
51701 1181 8 -8.4760000000000002e-01 2.3589793695801411e+01 2.7141089177880783e+01 3.1246460842261982e+01 0 0 0
53586 1809 9 4.2380000000000001e-01 2.2896005781795747e+01 2.5026858231033582e+01 3.3937915724466421e+01 0 0 0
53585 1809 8 -8.4760000000000002e-01 2.2667494594279695e+01 2.4314902946565496e+01 3.3273910832290532e+01 0 0 0
54434 2092 8 -8.4760000000000002e-01 2.0775866104010515e+01 2.9398111535964258e+01 3.1535080982118167e+01 0 0 0
53587 1809 9 4.2380000000000001e-01 2.1682775832819285e+01 2.4142160353835038e+01 3.3296036190022519e+01 0 0 0
53060 1634 8 -8.4760000000000002e-01 2.3872840201667454e+01 2.7708734431214744e+01 3.3790561396084456e+01 0 0 0
51596 1146 8 -8.4760000000000002e-01 2.3571683525815239e+01 2.9835718381479641e+01 3.5781108150240094e+01 3 1 0
53061 1634 9 4.2380000000000001e-01 2.3977432492814888e+01 2.8424634518188196e+01 3.4480886392128753e+01 0 0 0
53026 1622 9 4.2380000000000001e-01 2.0754510918092329e+01 3.0020149770551281e+01 3.4963716807274089e+01 0 0 0
51268 1036 9 4.2380000000000001e-01 2.4334867683275998e+01 2.8769595932603281e+01 3.0565728119195949e+01 0 0 0
51243 1028 9 4.2380000000000001e-01 2.8745864962311018e+01 2.8806290048464000e+01 3.0840726906932819e+01 0 0 0
53204 1682 8 -8.4760000000000002e-01 2.5777300801559932e+01 2.4522863432391489e+01 3.1123733448999999e+01 0 0 0
53206 1682 9 4.2380000000000001e-01 2.5611854296029502e+01 2.4950577778278102e+01 3.2012377831759387e+01 0 0 0
53062 1634 9 4.2380000000000001e-01 2.4742081762944629e+01 2.7228193535333141e+01 3.3674370768517001e+01 0 0 0
51244 1028 9 4.2380000000000001e-01 2.8512394727924775e+01 2.7252751276673436e+01 3.1286412226185082e+01 0 0 0
51969 1270 9 4.2380000000000001e-01 2.7315672831475844e+01 2.6235169393153228e+01 3.4227292046855091e+01 0 0 0
51242 1028 8 -8.4760000000000002e-01 2.8103433770912371e+01 2.8164925904123830e+01 3.1260172269760933e+01 0 0 0
51968 1270 8 -8.4760000000000002e-01 2.6465992580772497e+01 2.5796321815668186e+01 3.3934961039491313e+01 0 0 0
51970 1270 9 4.2380000000000001e-01 2.6262360807325333e+01 2.5027378053131219e+01 3.4540980802987477e+01 0 0 0
54625 2155 9 4.2380000000000001e-01 2.9654800398087364e+01 2.6547006028533715e+01 3.3744436355762623e+01 1 0 0
54624 2155 9 4.2380000000000001e-01 2.9447866546938364e+01 2.6204782029790863e+01 3.5327688663459668e+01 1 0 0
54623 2155 8 -8.4760000000000002e-01 2.9069111663537875e+01 2.6693344073177400e+01 3.4541653013700007e+01 1 0 0
52264 1368 9 4.2380000000000001e-01 2.8755333235982455e+01 2.8375953009915747e+01 3.4958568057605568e+01 0 0 0
52263 1368 9 4.2380000000000001e-01 2.7922774244546638e+01 2.9731363971286466e+01 3.4589334886856001e+01 0 0 0
52262 1368 8 -8.4760000000000002e-01 2.8451690550370841e+01 2.9265863065665933e+01 3.5298952013090279e+01 0 0 0
54277 2039 9 4.2380000000000001e-01 2.7078638931677901e+01 2.9168300142449596e+01 3.2300036632832089e+01 0 0 0
54275 2039 8 -8.4760000000000002e-01 2.6894536689267525e+01 2.9845031906962799e+01 3.3012876373331039e+01 0 0 0
49668 503 9 4.2380000000000001e-01 2.9669952645761200e+01 2.5124057173102429e+01 3.1301940913210842e+01 0 0 0
49667 503 8 -8.4760000000000002e-01 3.0117150208426331e+01 2.5596431766439530e+01 3.2061465207852180e+01 0 0 0
54276 2039 9 4.2380000000000001e-01 2.5937978349253267e+01 3.0131929440041556e+01 3.2961049893125455e+01 0 0 0
51597 1146 9 4.2380000000000001e-01 2.4489289164783219e+01 2.9935572054958577e+01 3.6165855113141646e+01 3 1 0
52975 1605 9 4.2380000000000001e-01 3.3028453661298528e+01 2.5805880613849489e+01 3.0821016562410019e+01 16 1 0
49103 315 8 -8.4760000000000002e-01 3.1293904477684048e+01 2.5947317143072983e+01 3.6481721199605786e+01 0 0 0
49105 315 9 4.2380000000000001e-01 3.0873942114499975e+01 2.5047296270377792e+01 3.6365127460038472e+01 0 0 0
50097 646 9 4.2380000000000001e-01 3.0763399594356333e+01 2.4557116236521772e+01 3.3811342921201316e+01 0 0 0
54205 2015 9 4.2380000000000001e-01 3.4288856966518267e+01 2.4401001323200525e+01 3.4784399827693250e+01 0 0 0
51139 993 9 4.2380000000000001e-01 3.3540819455526169e+01 2.9417029842165963e+01 3.6172643704877586e+01 0 0 0
52974 1605 9 4.2380000000000001e-01 3.3320546555946677e+01 2.4405457405608296e+01 3.1608495501987818e+01 16 1 0
51283 1041 9 4.2380000000000001e-01 3.4299307328438530e+01 2.6243078463401414e+01 3.3909443111500501e+01 0 0 0
49669 503 9 4.2380000000000001e-01 3.1100990866036881e+01 2.5646870163468982e+01 3.1889667891984729e+01 0 0 0
52973 1605 8 -8.4760000000000002e-01 3.2920106259068547e+01 2.5318377650496515e+01 3.1687389289551120e+01 16 1 0
51138 993 9 4.2380000000000001e-01 3.2977382113350068e+01 2.7939892253898453e+01 3.5763706136789274e+01 0 0 0
51137 993 8 -8.4760000000000002e-01 3.3570554005731175e+01 2.8442057418081017e+01 3.6392974312321634e+01 0 0 0
51340 1060 9 4.2380000000000001e-01 3.2726388046264702e+01 2.6592312876607544e+01 3.2920575379605104e+01 0 0 0
51339 1060 9 4.2380000000000001e-01 3.2483148102660465e+01 2.8131336135261112e+01 3.3409316845335510e+01 0 0 0
51338 1060 8 -8.4760000000000002e-01 3.2966375272669687e+01 2.7278511670892151e+01 3.3607261168862202e+01 0 0 0
49616 486 8 -8.4760000000000002e-01 3.1233412201209120e+01 2.9177415707744185e+01 3.2673151703865010e+01 0 0 0
49618 486 9 4.2380000000000001e-01 3.1242428252086416e+01 2.9194937722496459e+01 3.1673345876088099e+01 0 0 0
49617 486 9 4.2380000000000001e-01 3.0712617053896526e+01 2.9959428391138168e+01 3.3015538321732130e+01 0 0 0
50323 721 9 4.2380000000000001e-01 5.9058546564516812e+00 3.6027555782687941e+01 3.1957803822895478e+01 0 0 0
51264 1035 9 4.2380000000000001e-01 8.3647034324097440e+00 3.3788045431046093e+01 3.1004030591485122e+01 0 0 0
51265 1035 9 4.2380000000000001e-01 8.7900084370170681e+00 3.3692008259891374e+01 3.2577726620923897e+01 0 0 0
48896 246 8 -8.4760000000000002e-01 1.1212192079228636e+01 3.4433455160330091e+01 3.0564389223658008e+01 0 0 0
51263 1035 8 -8.4760000000000002e-01 8.5565551328308462e+00 3.3163799320160670e+01 3.1761335145150898e+01 0 0 0
50973 938 9 4.2380000000000001e-01 9.8854815844657953e+00 3.1761856969979188e+01 3.1273269093780101e+01 0 0 0
50972 938 8 -8.4760000000000002e-01 1.0702295238390519e+01 3.1408035715719365e+01 3.1728929043018042e+01 0 0 0
48898 246 9 4.2380000000000001e-01 1.0546942119029428e+01 3.4140023216158866e+01 3.1250931486921569e+01 0 0 0
50974 938 9 4.2380000000000001e-01 1.1036029772888059e+01 3.2083390899297434e+01 3.2386589026000607e+01 0 0 0
51768 1203 9 4.2380000000000001e-01 1.1031169169883063e+01 3.3552496064122217e+01 3.4393691723159343e+01 0 0 0
51767 1203 8 -8.4760000000000002e-01 1.1460608543901074e+01 3.3461627249368554e+01 3.3495179239705088e+01 0 0 0
51769 1203 9 4.2380000000000001e-01 1.1965059723349032e+01 3.4298013199059127e+01 3.3280732096258404e+01 0 0 0
48897 246 9 4.2380000000000001e-01 1.2076650522203519e+01 3.4659769129369323e+01 3.1013270044955249e+01 0 0 0
48699 180 9 4.2380000000000001e-01 9.0590110442849294e+00 3.5838528259636163e+01 3.1655921829673236e+01 0 0 0
48698 180 8 -8.4760000000000002e-01 8.8584403943235532e+00 3.5926729649746875e+01 3.2631622685288498e+01 0 0 0
53222 1688 8 -8.4760000000000002e-01 1.1993166070456654e+01 3.2674660386859202e+01 3.6248726356981415e+01 0 0 0
51567 1136 9 4.2380000000000001e-01 1.1951463804983643e+01 3.4421149090165258e+01 3.6504701878330806e+01 0 0 0
51566 1136 8 -8.4760000000000002e-01 1.1848798712335938e+01 3.5407327048506851e+01 3.6374649540840402e+01 0 0 0
53848 1896 9 4.2380000000000001e-01 1.4380587231576909e+01 3.0342420941876302e+01 3.2360986497886124e+01 0 0 0
53224 1688 9 4.2380000000000001e-01 1.2506590127238013e+01 3.1970112041082821e+01 3.5758820886694870e+01 0 0 0
54579 2140 9 4.2380000000000001e-01 1.6986489687755434e+01 3.0049013520934338e+01 3.1922934336980042e+01 0 0 0
53846 1896 8 -8.4760000000000002e-01 1.5067507908064705e+01 3.0555092227373663e+01 3.1666068559044003e+01 0 0 0
50013 618 9 4.2380000000000001e-01 1.3271664642943946e+01 3.2486055858141029e+01 3.3352219351703830e+01 0 0 0
50014 618 9 4.2380000000000001e-01 1.4719096910386835e+01 3.2454868392759543e+01 3.2596842745580879e+01 0 0 0
[truncated: 17,858,916 more chars]
