# Supplementary material for: Thermodynamic driving forces in contact electrification between polymeric materials
Source: Nat Commun. 2024 Mar 23;15:2616. doi: 10.1038/s41467-024-46932-2 (PMC10960812; doi:10.1038/s41467-024-46932-2)
Supplement: Supplementary file 6 — Supplementary Dataset 3 [file 41467_2024_46932_MOESM6_ESM.zip › configuration_data/final/PE/H3O.data]

LAMMPS data file via write_data, version 3 Mar 2020, timestep = 10000073

45606 atoms
8 atom types
43604 bonds
4 bond types
81203 angles
5 angle types
118791 dihedrals
3 dihedral types

0.0000000000000000e+00 1.2950000000000000e+02 xlo xhi
0.0000000000000000e+00 1.2950000000000000e+02 ylo yhi
0.0000000000000000e+00 1.1000000000000000e+02 zlo zhi

Masses

1 12.011
2 12.011
3 1.008
4 1.008
5 15.9994
6 1.008
7 15.9994
8 1.008

Pair Coeffs # lj/cut/coul/long/intel

1 0.066 3.5
2 0.066 3.5
3 0.03 2.5
4 0.0262906 2.5
5 0.15535 3.166
6 0 2.058
7 0.1912 3.1
8 0 1

Bond Coeffs # harmonic/intel

1 268 1.529
2 340 1.09
3 600 1
4 600 0.98

Angle Coeffs # harmonic/intel

1 58.35 112.7
2 33 107.8
3 37.5 110.7
4 75 109.47
5 75 111.4

Dihedral Coeffs # opls/intel

1 0 0 0.3 0
2 0 0 0.3 0
3 0.644693 -0.214342 0.178219 0

Atoms # full

24194 1 2 -1.4799999999999999e-01 1.9167228969665875e+00 4.3691119815903541e+00 2.7782183305365695e+00 9 26 0
24197 1 2 -1.4799999999999999e-01 3.1692247581211954e+00 4.2114141234399840e+00 1.9378636686596908e+00 9 26 0
24195 1 4 7.3999999999999996e-02 1.8246759854448149e+00 3.4911916681197588e+00 3.4256741623475366e+00 9 26 0
24199 1 4 7.3999999999999996e-02 3.2267783879032592e+00 3.3374322342438223e+00 1.2306389011284489e+00 9 26 0
24198 1 4 7.3999999999999996e-02 3.2899436860403544e+00 5.0932517260688810e+00 1.2283150509465559e+00 9 26 0
24191 1 2 -1.4799999999999999e-01 7.1332398583977252e-01 4.3660669239915908e+00 1.8562741875281594e+00 9 26 0
24201 1 4 7.3999999999999996e-02 4.1867019300049142e+00 3.4728656914748766e+00 3.3760856908455530e+00 9 26 0
24200 1 2 -1.4799999999999999e-01 4.4126984433004308e+00 4.3220012026044978e+00 2.7570797150302799e+00 9 26 0
24202 1 4 7.3999999999999996e-02 4.4576674225106743e+00 5.2423159893298621e+00 3.3356313216482585e+00 9 26 0
24193 1 4 7.3999999999999996e-02 7.7420416320504126e-01 3.5265014677167503e+00 1.1556685250044740e+00 9 26 0
24205 1 4 7.3999999999999996e-02 5.4857549753411359e+00 3.0382599938119825e+00 1.3887619647616967e+00 9 26 0
34876 1 4 7.3999999999999996e-02 1.7003925735610672e+00 1.3602112679840239e+00 1.3728813699826583e+00 7 24 0
24203 1 2 -1.4799999999999999e-01 5.6455736814034969e+00 4.0169380909636603e+00 1.8705530935911079e+00 9 26 0
24204 1 4 7.3999999999999996e-02 5.7510413953729573e+00 4.7304718224312552e+00 1.0660245625910167e+00 9 26 0
34872 1 4 7.3999999999999996e-02 2.9758684467949768e+00 8.4296442130918625e-01 3.4286728020567816e+00 7 24 0
24196 1 4 7.3999999999999996e-02 1.9945529040810692e+00 5.2870909620944442e+00 3.3988507529732321e+00 9 26 0
24192 1 4 7.3999999999999996e-02 8.1397426668042450e-01 5.2900592111743663e+00 1.2604649686143539e+00 9 26 0
34878 1 4 7.3999999999999996e-02 4.2759042050503093e-01 1.0608063665350784e+00 3.5781750147484175e+00 7 24 0
34870 1 4 7.3999999999999996e-02 4.2878154993303159e+00 6.2219391065433527e-01 1.1520056511610473e+00 7 24 0
34877 1 2 -1.4799999999999999e-01 3.6604954945723478e-01 2.8791077847631041e-01 2.8129161999951773e+00 7 24 0
34874 1 2 -1.4799999999999999e-01 1.6213611653539930e+00 3.7222249286381487e-01 1.8465055384762947e+00 7 24 0
34866 1 4 7.3999999999999996e-02 5.4051080059095193e+00 4.0643930582092486e-01 3.2960587091439013e+00 7 24 0
27159 1 4 7.3999999999999996e-02 1.4925303947239854e-01 2.7914030991160381e+01 1.5471589821095021e+01 9 25 0
34596 1 4 7.3999999999999996e-02 1.1016370538504940e+00 3.6694823605633770e-01 5.7527940503632191e+00 7 24 0
34602 1 4 7.3999999999999996e-02 3.8515187976854519e+00 9.8791563145646044e-01 5.7634999745343025e+00 7 24 0
24207 1 4 7.3999999999999996e-02 6.7520732489653295e+00 3.4545802931338292e+00 3.7026019899228815e+00 9 26 0
24206 1 2 -1.4799999999999999e-01 6.8797582930036905e+00 3.8994805666440788e+00 2.6986280059367536e+00 9 26 0
24209 1 2 -1.4799999999999999e-01 8.0248647838731646e+00 3.1856534342205225e+00 2.0525271407032086e+00 9 26 0
24210 1 4 7.3999999999999996e-02 8.0911599998138310e+00 3.5768777281727728e+00 1.0484366429144880e+00 9 26 0
24208 1 4 7.3999999999999996e-02 7.1848404171305189e+00 4.9181573228415099e+00 3.0169431282138128e+00 9 26 0
24212 1 2 -1.4799999999999999e-01 9.4706126514928641e+00 3.3937785389203454e+00 2.6106121184972388e+00 9 26 0
24213 1 4 7.3999999999999996e-02 9.7897225791062858e+00 4.4021714279519895e+00 2.2292437074766105e+00 9 26 0
24214 1 4 7.3999999999999996e-02 1.0231313871315749e+01 2.6822577245014925e+00 2.2543111767839172e+00 9 26 0
24211 1 4 7.3999999999999996e-02 7.8250481809827770e+00 2.1124131150639127e+00 1.9673880037514420e+00 9 26 0
24215 1 2 -1.4799999999999999e-01 9.6787531847229111e+00 3.2575263944093549e+00 4.1007872458580259e+00 9 26 0
24217 1 4 7.3999999999999996e-02 1.0663863296226252e+01 3.6748097179208874e+00 4.2668989046582118e+00 9 26 0
24216 1 4 7.3999999999999996e-02 9.0311439439080985e+00 3.9894651216424810e+00 4.6714115579585194e+00 9 26 0
24219 1 4 7.3999999999999996e-02 9.9862740993978587e+00 1.0711753405759248e+00 4.2976779378209358e+00 9 26 0
24218 1 2 -1.4799999999999999e-01 9.4288023336853932e+00 1.9207391094402977e+00 4.7774500414827905e+00 9 26 0
24220 1 4 7.3999999999999996e-02 8.3978370570284095e+00 1.6726661477173503e+00 4.6028535939688027e+00 9 26 0
6996 1 4 7.3999999999999996e-02 1.2220742776132401e+01 5.9125315783414036e+00 1.7511594393347849e+00 7 25 0
34864 1 4 7.3999999999999996e-02 6.7827624058168983e+00 1.0613862545433468e-01 1.1566832932117044e+00 7 24 0
25870 1 4 7.3999999999999996e-02 1.2289399586684157e+01 1.1115584664827014e+00 5.8573864815657437e+00 9 26 0
25867 1 4 7.3999999999999996e-02 1.2721716766106494e+01 1.5280714514778515e+00 3.5577666545873687e+00 9 26 0
25862 1 2 -1.4799999999999999e-01 1.4716556031357536e+01 1.5346451571043698e+00 4.0746257147098213e+00 9 26 0
25863 1 4 7.3999999999999996e-02 1.4525043127886796e+01 2.5772068681174916e+00 4.3673547383910796e+00 9 26 0
25861 1 4 7.3999999999999996e-02 1.4946235850169334e+01 2.0381444560396278e+00 2.0807597564795346e+00 9 26 0
6991 1 4 7.3999999999999996e-02 1.3027194122275809e+01 5.1364532940021457e+00 4.1131027110138376e+00 7 25 0
25865 1 2 -1.4799999999999999e-01 1.3400763057151838e+01 8.5527221345963200e-01 3.9698483652589891e+00 9 26 0
25868 1 2 -1.4799999999999999e-01 1.2695011738627212e+01 3.5563037042034218e-01 5.2506240539018503e+00 9 26 0
25864 1 4 7.3999999999999996e-02 1.5465892781143385e+01 1.2308623590312959e+00 4.7809243988798960e+00 9 26 0
6989 1 2 -1.4799999999999999e-01 1.3494857705079252e+01 6.1170485662758640e+00 4.3070345976688920e+00 7 25 0
6988 1 4 7.3999999999999996e-02 1.5669428084616129e+01 5.8350478401006622e+00 4.8369092072941058e+00 7 25 0
25859 1 2 -1.4799999999999999e-01 1.5549228535908417e+01 1.4712829658010609e+00 2.7691628425301107e+00 9 26 0
25860 1 4 7.3999999999999996e-02 1.5829386976702041e+01 4.7197652556080877e-01 2.3611662471365564e+00 9 26 0
6987 1 4 7.3999999999999996e-02 1.4475085909208721e+01 5.2608335491741389e+00 5.8812006603633122e+00 7 25 0
6986 1 2 -1.4799999999999999e-01 1.4731406798091653e+01 6.0992819189017524e+00 5.2155997655290660e+00 7 25 0
7014 1 4 7.3999999999999996e-02 4.8828816341690597e+00 7.0106186226163700e+00 1.4111579225823092e+00 7 25 0
7018 1 4 7.3999999999999996e-02 3.3850662965014555e+00 7.7258289960241635e+00 3.6128903615518868e+00 7 25 0
7020 1 4 7.3999999999999996e-02 2.4061512955700408e+00 7.4557844761265075e+00 1.1197588014351527e+00 7 25 0
7024 1 4 7.3999999999999996e-02 8.2290761322667549e-01 7.5710612682041027e+00 3.3473057920185068e+00 7 25 0
7016 1 2 -1.4799999999999999e-01 3.6175346025479538e+00 8.4245018192430052e+00 2.7582736793157241e+00 7 25 0
7019 1 2 -1.4799999999999999e-01 2.3956337918585229e+00 8.3607570268941203e+00 1.7496682309643874e+00 7 25 0
7021 1 4 7.3999999999999996e-02 2.4543734850696319e+00 9.2264801968090921e+00 1.1450778660563710e+00 7 25 0
7017 1 4 7.3999999999999996e-02 3.8225479861667147e+00 9.3489295892318651e+00 3.2307508707773582e+00 7 25 0
7023 1 4 7.3999999999999996e-02 1.1411471984353250e+00 9.3395512045248825e+00 3.1508469113684283e+00 7 25 0
7022 1 2 -1.4799999999999999e-01 1.0377590553495870e+00 8.3775425200352913e+00 2.6173565326606307e+00 7 25 0
7013 1 2 -1.4799999999999999e-01 4.9466595209343760e+00 8.0084008023941688e+00 1.9352571438032602e+00 7 25 0
7015 1 4 7.3999999999999996e-02 5.0988099595574585e+00 8.7087083054422934e+00 1.1575342608368622e+00 7 25 0
21093 1 4 7.3999999999999996e-02 4.1751778413971277e+00 1.1770994283469344e+01 1.5308195110318712e+00 8 26 0
21099 1 4 7.3999999999999996e-02 1.5723511819743710e+00 1.1100553051049481e+01 1.7497940497608380e+00 8 26 0
21097 1 4 7.3999999999999996e-02 2.9559474038435205e+00 1.1534902952248444e+01 3.4184486799726765e+00 8 26 0
27097 1 4 7.3999999999999996e-02 5.8990185023294863e+00 9.4782415884264015e+00 5.6939795321195943e+00 9 25 0
27096 1 4 7.3999999999999996e-02 4.8223407286260773e+00 1.0913798816076131e+01 5.4183424345016533e+00 9 25 0
27082 1 4 7.3999999999999996e-02 9.2727730455179280e-01 7.4714427302456725e+00 5.7639881554793337e+00 9 25 0
21271 1 4 7.3999999999999996e-02 1.0522436156493125e+00 1.1234539440641225e+01 5.8772014423992536e+00 8 26 0
21101 1 2 -1.4799999999999999e-01 1.5626873611770223e-01 1.2343382156140041e+01 2.7454157496696774e+00 8 26 0
21098 1 2 -1.4799999999999999e-01 1.4942363259752520e+00 1.2077052070761294e+01 2.0435625452764707e+00 8 26 0
7010 1 2 -1.4799999999999999e-01 6.1980515684490021e+00 7.9525353827836849e+00 2.7519333787678120e+00 7 25 0
7012 1 4 7.3999999999999996e-02 6.2193171574705568e+00 7.0239690719593506e+00 3.3588440370717794e+00 7 25 0
7011 1 4 7.3999999999999996e-02 6.1089367561262780e+00 8.7561473284215730e+00 3.4538723457444704e+00 7 25 0
27099 1 4 7.3999999999999996e-02 7.1113203747849196e+00 1.1619344364267141e+01 5.6455172649905645e+00 9 25 0
7002 1 4 7.3999999999999996e-02 9.8931627620594753e+00 6.6851077883662802e+00 1.2617961032429117e+00 7 25 0
7000 1 4 7.3999999999999996e-02 1.1052987632852480e+01 6.8014846189899378e+00 3.7015462832489368e+00 7 25 0
7008 1 4 7.3999999999999996e-02 7.4005019238131791e+00 7.3511696400604691e+00 1.1309153273357571e+00 7 25 0
7006 1 4 7.3999999999999996e-02 8.5476026102974831e+00 6.7344678278413062e+00 3.1625353836202907e+00 7 25 0
6998 1 2 -1.4799999999999999e-01 1.1205614210957016e+01 7.4596243330195389e+00 2.8503105355406748e+00 7 25 0
7001 1 2 -1.4799999999999999e-01 1.0053349177573935e+01 7.6028400025190352e+00 1.8663875699671126e+00 7 25 0
7004 1 2 -1.4799999999999999e-01 8.7496721092222032e+00 7.6908538124702694e+00 2.7427066222671028e+00 7 25 0
7007 1 2 -1.4799999999999999e-01 7.4569087414683946e+00 8.1413088064441475e+00 1.9347864931210093e+00 7 25 0
7003 1 4 7.3999999999999996e-02 1.0266277823926318e+01 8.3920697052703694e+00 1.1423172070364216e+00 7 25 0
7005 1 4 7.3999999999999996e-02 8.7761482719032848e+00 8.4731118408023498e+00 3.4741854703774515e+00 7 25 0
7009 1 4 7.3999999999999996e-02 7.6041183809506361e+00 9.0472255163849500e+00 1.3830402470336465e+00 7 25 0
20860 1 4 7.3999999999999996e-02 1.1098301192042323e+01 1.0145618768632445e+01 4.3615051778910487e+00 8 26 0
20858 1 2 -1.4799999999999999e-01 1.0657605509429741e+01 1.0737604102878858e+01 5.2408619479550467e+00 8 26 0
6999 1 4 7.3999999999999996e-02 1.1583635247629823e+01 8.4481343860280003e+00 3.3060664246189502e+00 7 25 0
20861 1 2 -1.4799999999999999e-01 1.0539195788305987e+01 1.2223557253089705e+01 4.7874690436942879e+00 8 26 0
20859 1 4 7.3999999999999996e-02 9.7041097949366364e+00 1.0274707299530586e+01 5.5045056632409874e+00 8 26 0
34624 1 4 7.3999999999999996e-02 7.4731376234514491e+00 7.3228435868567168e+00 6.0478403661051283e+00 7 24 0
20866 1 4 7.3999999999999996e-02 9.9757384596507350e+00 1.1828769854072419e+01 2.7414565202499719e+00 8 26 0
20865 1 4 7.3999999999999996e-02 8.6456413546354671e+00 1.1810104578389906e+01 3.9269006337674068e+00 8 26 0
6993 1 4 7.3999999999999996e-02 1.4615765368934381e+01 6.7858435844348346e+00 2.5845053717180564e+00 7 25 0
6990 1 4 7.3999999999999996e-02 1.2685225353597120e+01 6.5636081890395355e+00 4.9585764711483984e+00 7 25 0
6995 1 2 -1.4799999999999999e-01 1.2440734191764903e+01 6.9321585829014660e+00 2.1603845980819196e+00 7 25 0
6997 1 4 7.3999999999999996e-02 1.2634366347586621e+01 7.5343461324921162e+00 1.3159959963584975e+00 7 25 0
6992 1 2 -1.4799999999999999e-01 1.3681546790621201e+01 6.9935705630603158e+00 3.0633937274772327e+00 7 25 0
6994 1 4 7.3999999999999996e-02 1.3902052976651881e+01 8.0287706097574283e+00 3.2933499912945710e+00 7 25 0
6984 1 4 7.3999999999999996e-02 1.5359910136285432e+01 8.1312253656990450e+00 5.2229503374129074e+00 7 25 0
38718 1 4 7.3999999999999996e-02 1.4302049184289650e+01 1.0225498061683050e+01 3.0191351884854241e+00 6 24 0
6983 1 2 -1.4799999999999999e-01 1.4857151067043176e+01 7.4494063161936070e+00 5.9532169642612791e+00 7 25 0
38717 1 2 -1.4799999999999999e-01 1.5072197900082122e+01 1.0987577910633060e+01 2.7890370043771502e+00 6 24 0
38719 1 4 7.3999999999999996e-02 1.4556938624550762e+01 1.1668705851637654e+01 2.2094177313416821e+00 6 24 0
38720 1 2 -1.4799999999999999e-01 1.5521005703991234e+01 1.1639067274329554e+01 4.0757121411009880e+00 6 24 0
38722 1 4 7.3999999999999996e-02 1.5829932540181517e+01 1.0925823469697942e+01 4.8152699430066876e+00 6 24 0
38715 1 4 7.3999999999999996e-02 1.5924290666790611e+01 9.7820738719687270e+00 1.0933388544231326e+00 6 24 0
38724 1 4 7.3999999999999996e-02 1.3534499906559988e+01 1.2032246419460890e+01 4.7212082416488226e+00 6 24 0
21090 1 4 7.3999999999999996e-02 5.4043995539909675e+00 1.2398696142201894e+01 3.5382178041761740e+00 8 26 0
21095 1 2 -1.4799999999999999e-01 2.6731644315890928e+00 1.2419228531424499e+01 2.8864744043082240e+00 8 26 0
21091 1 4 7.3999999999999996e-02 5.9939447345981263e+00 1.3158911058177436e+01 2.0575261285363067e+00 8 26 0
21092 1 2 -1.4799999999999999e-01 3.8934601019346085e+00 1.2756423822381498e+01 1.9917605067851976e+00 8 26 0
21100 1 4 7.3999999999999996e-02 1.4907748459677008e+00 1.2644764870066295e+01 1.0804824783622449e+00 8 26 0
21089 1 2 -1.4799999999999999e-01 5.1835537585567772e+00 1.3107398898046641e+01 2.7675529447927714e+00 8 26 0
21096 1 4 7.3999999999999996e-02 2.5038998795422756e+00 1.3286051289232251e+01 3.5627624214053930e+00 8 26 0
21094 1 4 7.3999999999999996e-02 3.7326280708451685e+00 1.3448540134793603e+01 1.1369696326504179e+00 8 26 0
21251 1 2 -1.4799999999999999e-01 1.9838064726119000e+00 1.6274229568829895e+01 5.0634717313588711e+00 8 26 0
21253 1 4 7.3999999999999996e-02 3.0134782690866295e+00 1.6167470708812139e+01 4.6661935343173973e+00 8 26 0
21255 1 4 7.3999999999999996e-02 1.4517489692989167e+00 1.4233247299694566e+01 5.4158944165370562e+00 8 26 0
21087 1 4 7.3999999999999996e-02 4.6099648824983595e+00 1.4475535544235406e+01 4.2959650323385361e+00 8 26 0
21085 1 4 7.3999999999999996e-02 3.8607996114445031e+00 1.5555039328210325e+01 2.1126550545385667e+00 8 26 0
21086 1 2 -1.4799999999999999e-01 5.2119976566852451e+00 1.4500612244286524e+01 3.4087513959301550e+00 8 26 0
21079 1 4 7.3999999999999996e-02 3.8531146617987688e+00 1.7673361425758312e+01 1.2918930250970166e+00 8 26 0
21081 1 4 7.3999999999999996e-02 4.4451621818526625e+00 1.7288211309796115e+01 3.9884369876147687e+00 8 26 0
21083 1 2 -1.4799999999999999e-01 4.8582861733833820e+00 1.5706467670410094e+01 2.4320015732585918e+00 8 26 0
21080 1 2 -1.4799999999999999e-01 5.0462093049707679e+00 1.7083564468287765e+01 3.0251874285863765e+00 8 26 0
21249 1 4 7.3999999999999996e-02 1.4570060447734330e+00 1.6954102145201038e+01 3.0027791765192635e+00 8 26 0
21248 1 2 -1.4799999999999999e-01 1.1103158293756483e+00 1.6242149920337113e+01 3.7889219514932768e+00 8 26 0
21250 1 4 7.3999999999999996e-02 1.0766474287851104e+00 1.5225914571433970e+01 3.4045277668881191e+00 8 26 0
21077 1 2 -1.4799999999999999e-01 4.7847776536081827e+00 1.7985079627115297e+01 1.8270349915309374e+00 8 26 0
21252 1 4 7.3999999999999996e-02 1.9398278050691919e+00 1.7304878346874720e+01 5.5324737749362489e+00 8 26 0
21078 1 4 7.3999999999999996e-02 5.6559276385330817e+00 1.7876372158164703e+01 1.1687220389565482e+00 8 26 0
21084 1 4 7.3999999999999996e-02 5.6129265731792142e+00 1.5548576215243679e+01 1.5690753348677955e+00 8 26 0
21082 1 4 7.3999999999999996e-02 6.0714263680151950e+00 1.7201603723528383e+01 3.4429696197103850e+00 8 26 0
21254 1 2 -1.4799999999999999e-01 1.6133673979851202e+00 1.5139555478213715e+01 6.0177228347833021e+00 8 26 0
27402 1 4 7.3999999999999996e-02 1.4901121883472420e+01 3.1922461345678482e+01 2.6288882721093067e+01 9 25 0
21102 1 4 7.3999999999999996e-02 1.8391172882930382e-01 1.3180188004924725e+01 3.4681790805390933e+00 8 26 0
20864 1 2 -1.4799999999999999e-01 9.5489092578170283e+00 1.2388597268868905e+01 3.5997004483519310e+00 8 26 0
21088 1 4 7.3999999999999996e-02 6.2851350496063576e+00 1.4646943702753267e+01 3.7920017428573587e+00 8 26 0
20862 1 4 7.3999999999999996e-02 1.1517969992123218e+01 1.2583024984945009e+01 4.5941630671360940e+00 8 26 0
20867 1 2 -1.4799999999999999e-01 9.0823739928792921e+00 1.3846375557215426e+01 3.2649976345442808e+00 8 26 0
20869 1 4 7.3999999999999996e-02 8.1829108693097492e+00 1.3784850178783612e+01 2.6988502233307567e+00 8 26 0
20868 1 4 7.3999999999999996e-02 8.8854034727266153e+00 1.4427316792473034e+01 4.1628802405580911e+00 8 26 0
20878 1 4 7.3999999999999996e-02 8.4311033208131061e+00 1.6668639752557581e+01 3.4356624091399515e+00 8 26 0
20874 1 4 7.3999999999999996e-02 8.8086778972797291e+00 1.6049364957716683e+01 1.5417748483808638e+00 8 26 0
20870 1 2 -1.4799999999999999e-01 1.0080229992363366e+01 1.4567289425027223e+01 2.3613401138831027e+00 8 26 0
20876 1 2 -1.4799999999999999e-01 9.4790762732205476e+00 1.6837389564459979e+01 3.1494786016139633e+00 8 26 0
20873 1 2 -1.4799999999999999e-01 9.7639602834445487e+00 1.5984808113424576e+01 1.9997653086959613e+00 8 26 0
20871 1 4 7.3999999999999996e-02 1.0237299369775259e+01 1.3980840261397205e+01 1.4391986352126585e+00 8 26 0
20872 1 4 7.3999999999999996e-02 1.1063141370417251e+01 1.4458062336819218e+01 2.8270482246298911e+00 8 26 0
20875 1 4 7.3999999999999996e-02 1.0552145382939131e+01 1.6488782661433767e+01 1.4364151437862522e+00 8 26 0
20877 1 4 7.3999999999999996e-02 1.0178664829112194e+01 1.6630759217554242e+01 3.9370100669080283e+00 8 26 0
20879 1 2 -1.4799999999999999e-01 9.6419042649299307e+00 1.8384427812140398e+01 2.7095385594514729e+00 8 26 0
38737 1 4 7.3999999999999996e-02 1.1137773054084587e+01 1.5875074823194801e+01 6.3023915149295302e+00 6 24 0
20863 1 4 7.3999999999999996e-02 1.0212214710990436e+01 1.2718774659433807e+01 5.7300714325823305e+00 8 26 0
38723 1 2 -1.4799999999999999e-01 1.4471085197450693e+01 1.2568337912340356e+01 4.6802783765258624e+00 6 24 0
38725 1 4 7.3999999999999996e-02 1.4226525841757999e+01 1.3344011546493824e+01 3.9367067751773037e+00 6 24 0
25570 1 4 7.3999999999999996e-02 1.4516453681005824e+01 1.7349131250721491e+01 4.1231507858487983e+00 9 26 0
25569 1 4 7.3999999999999996e-02 1.5265725629407948e+01 1.7940794241618299e+01 2.6028087860332749e+00 9 26 0
38733 1 4 7.3999999999999996e-02 1.3344024735786771e+01 1.5380409686496314e+01 5.2476176502053358e+00 6 24 0
25568 1 2 -1.4799999999999999e-01 1.5177966938967357e+01 1.8056860242624953e+01 3.7114813195903635e+00 9 26 0
27396 1 4 7.3999999999999996e-02 1.2589895589309860e+01 3.1228169996045569e+01 2.6872566746167539e+01 9 25 0
38726 1 2 -1.4799999999999999e-01 1.4821094322245383e+01 1.3173804761578758e+01 6.0410856639298922e+00 6 24 0
38727 1 4 7.3999999999999996e-02 1.5717346268893749e+01 1.3806278267704121e+01 6.0527620888756370e+00 6 24 0
21070 1 4 7.3999999999999996e-02 2.1734997180900972e+00 1.9336619739207812e+01 1.4260621177394901e+00 8 26 0
21072 1 4 7.3999999999999996e-02 3.3162856991402050e+00 1.9362308418993035e+01 3.8162209193614647e+00 8 26 0
21068 1 2 -1.4799999999999999e-01 2.4131546721843988e+00 2.0241801000934171e+01 2.0655940419115622e+00 8 26 0
21066 1 4 7.3999999999999996e-02 9.0649893072228604e-01 1.9570768940610684e+01 3.4837166444039065e+00 8 26 0
21069 1 4 7.3999999999999996e-02 2.5542866080805657e+00 2.1081413092273614e+01 1.3541596828809852e+00 8 26 0
21065 1 2 -1.4799999999999999e-01 1.1339560172744780e+00 2.0466218308251452e+01 2.8667339324262047e+00 8 26 0
21067 1 4 7.3999999999999996e-02 1.2887854749780634e+00 2.1457029164287960e+01 3.4302688334962919e+00 8 26 0
20905 1 4 7.3999999999999996e-02 2.9094482017415810e+00 2.3272784054835238e+01 3.3860968032711636e+00 8 26 0
21071 1 2 -1.4799999999999999e-01 3.6051012473939279e+00 1.9972954714173191e+01 2.9455881666508805e+00 8 26 0
20901 1 4 7.3999999999999996e-02 3.9321869132114267e+00 2.3047823048065620e+01 1.1934947865609331e+00 8 26 0
20907 1 4 7.3999999999999996e-02 1.6529215429151642e+00 2.3493983049262340e+01 1.5363108885376149e+00 8 26 0
20900 1 2 -1.4799999999999999e-01 4.2527632795910950e+00 2.3819309781477624e+01 1.9069438448667835e+00 8 26 0
21073 1 4 7.3999999999999996e-02 3.9130950880592859e+00 2.0926358722700453e+01 3.3306285456221447e+00 8 26 0
20903 1 2 -1.4799999999999999e-01 3.0865083516617329e+00 2.4192032361027277e+01 2.8434238818503039e+00 8 26 0
20911 1 4 7.3999999999999996e-02 4.2279747329560585e-01 2.3914755932008767e+01 3.6816108784242791e+00 8 26 0
20906 1 2 -1.4799999999999999e-01 1.8020062001859591e+00 2.4401726489170741e+01 2.1305601094346889e+00 8 26 0
21074 1 2 -1.4799999999999999e-01 4.7683319442029726e+00 1.9466029142431911e+01 2.1855959720023326e+00 8 26 0
21076 1 4 7.3999999999999996e-02 4.8602392490096360e+00 2.0030103290980787e+01 1.2314012234924205e+00 8 26 0
20899 1 4 7.3999999999999996e-02 5.4104413308784540e+00 2.2489198483931158e+01 3.4108225663018308e+00 8 26 0
21075 1 4 7.3999999999999996e-02 5.7095768068447343e+00 1.9749644741418503e+01 2.7732236344388288e+00 8 26 0
20897 1 2 -1.4799999999999999e-01 5.5357685368394831e+00 2.3291196054260848e+01 2.6293367787027613e+00 8 26 0
24820 1 4 7.3999999999999996e-02 4.9576406793325312e+00 1.9704665141374583e+01 5.5347673450397297e+00 9 26 0
20898 1 4 7.3999999999999996e-02 5.9167267009365929e+00 2.4098396452525709e+01 3.3143628712208852e+00 8 26 0
33513 1 4 7.3999999999999996e-02 3.9731292303971917e+00 2.3487433877263904e+01 6.0916560913845830e+00 7 24 0
24814 1 4 7.3999999999999996e-02 2.4350319764351394e+00 1.9856338209453192e+01 5.6881063866352761e+00 9 26 0
20895 1 4 7.3999999999999996e-02 6.3227162374492032e+00 2.2089748981074862e+01 9.7316072816310106e-01 8 26 0
24813 1 4 7.3999999999999996e-02 2.5799341358777785e+00 2.1573010526965451e+01 6.0189552547694118e+00 9 26 0
27393 1 4 7.3999999999999996e-02 1.2407830818689527e+01 2.9615644420244511e+01 2.8797249247900034e+01 9 25 0
24808 1 4 7.3999999999999996e-02 9.7485728703423022e-02 1.9504697323866058e+01 5.9105888248384719e+00 9 26 0
20881 1 4 7.3999999999999996e-02 1.0686162768493203e+01 1.8399864707223518e+01 2.4639626364963929e+00 8 26 0
20880 1 4 7.3999999999999996e-02 9.0002313043079809e+00 1.8508939587182155e+01 1.8961757825909444e+00 8 26 0
20884 1 4 7.3999999999999996e-02 8.5694111055247859e+00 1.8895017343820019e+01 4.3849740485472237e+00 8 26 0
20883 1 4 7.3999999999999996e-02 1.0157908945639916e+01 1.9247705179086481e+01 4.6901776205903536e+00 8 26 0
20882 1 2 -1.4799999999999999e-01 9.3867259855520579e+00 1.9347832246649283e+01 3.8701636550616194e+00 8 26 0
20889 1 4 7.3999999999999996e-02 7.2416111718615541e+00 2.0973738174937392e+01 3.6002755971830607e+00 8 26 0
20888 1 2 -1.4799999999999999e-01 7.9593637853485619e+00 2.1146210573836530e+01 2.8034548814860942e+00 8 26 0
20891 1 2 -1.4799999999999999e-01 7.9781444856371673e+00 2.2530833375030454e+01 2.1266250390273389e+00 8 26 0
20890 1 4 7.3999999999999996e-02 7.6913026510458442e+00 2.0508753660703405e+01 1.8759909059697313e+00 8 26 0
20885 1 2 -1.4799999999999999e-01 9.3804443180467203e+00 2.0821040365266590e+01 3.4659279318203953e+00 8 26 0
20887 1 4 7.3999999999999996e-02 9.5706377215254825e+00 2.1453239731246036e+01 4.3742925113089921e+00 8 26 0
20892 1 4 7.3999999999999996e-02 8.7751994256878785e+00 2.2462415641018119e+01 1.3188793835141974e+00 8 26 0
20894 1 2 -1.4799999999999999e-01 6.6353781000598824e+00 2.2950412583475757e+01 1.6019175878391008e+00 8 26 0
20893 1 4 7.3999999999999996e-02 8.2543797406989352e+00 2.3341970176145093e+01 2.8345295624524489e+00 8 26 0
20886 1 4 7.3999999999999996e-02 1.0197936270975125e+01 2.1096536670467017e+01 2.7531407488546744e+00 8 26 0
20896 1 4 7.3999999999999996e-02 6.7391702647988785e+00 2.3917526293380959e+01 1.0709095663075221e+00 8 26 0
26575 1 4 7.3999999999999996e-02 1.3026002064518098e+01 2.3981897473468102e+01 5.8738237422184802e+00 9 25 0
25566 1 4 7.3999999999999996e-02 1.3580837678552490e+01 1.9597175700540777e+01 3.7359113158324435e+00 9 26 0
25565 1 2 -1.4799999999999999e-01 1.4659167611955951e+01 1.9554045973850560e+01 3.8859017083393139e+00 9 26 0
25567 1 4 7.3999999999999996e-02 1.4714830093362908e+01 1.9881010687426603e+01 4.9317470740231570e+00 9 26 0
25559 1 2 -1.4799999999999999e-01 1.4951372566608168e+01 2.1929858797719362e+01 2.9044122158199115e+00 9 26 0
25562 1 2 -1.4799999999999999e-01 1.5551303220237415e+01 2.0528212693082310e+01 3.0865037984680175e+00 9 26 0
25560 1 4 7.3999999999999996e-02 1.3971170189561223e+01 2.1787636086444309e+01 2.3973409598217366e+00 9 26 0
25561 1 4 7.3999999999999996e-02 1.4704972694461484e+01 2.2322408174915282e+01 3.8990627620489109e+00 9 26 0
25556 1 2 -1.4799999999999999e-01 1.5874961201222302e+01 2.2893310324830257e+01 2.0593223299311054e+00 9 26 0
25564 1 4 7.3999999999999996e-02 1.5738242045111438e+01 2.0125284989885579e+01 2.1051558871736304e+00 9 26 0
25558 1 4 7.3999999999999996e-02 1.5298017833950976e+01 2.3768586701619650e+01 1.7671715689263143e+00 9 26 0
25557 1 4 7.3999999999999996e-02 1.6164088042917001e+01 2.2478417252461373e+01 1.1154885002838739e+00 9 26 0
26571 1 4 7.3999999999999996e-02 1.5364975575561603e+01 2.3952586992091881e+01 5.8858417312744100e+00 9 25 0
26562 1 4 7.3999999999999996e-02 1.6038330342523260e+01 2.1276653048239222e+01 5.9954952876421377e+00 9 25 0
20902 1 4 7.3999999999999996e-02 4.5846900543283127e+00 2.4691534309464895e+01 1.2992424491246122e+00 8 26 0
20909 1 2 -1.4799999999999999e-01 5.3766908276826586e-01 2.4710960810709285e+01 3.0171396419239791e+00 8 26 0
20908 1 4 7.3999999999999996e-02 2.0162058326886392e+00 2.5163157953371154e+01 1.3955372602332266e+00 8 26 0
20904 1 4 7.3999999999999996e-02 3.5157467942648846e+00 2.5004404895765582e+01 3.4516250801773021e+00 8 26 0
20910 1 4 7.3999999999999996e-02 7.2841122321193530e-01 2.5640637656533084e+01 3.5164608914069131e+00 8 26 0
26608 1 4 7.3999999999999996e-02 2.5005445720300408e+00 2.6977867542804965e+01 2.9056585917994160e+00 9 25 0
26606 1 2 -1.4799999999999999e-01 2.7428565517868844e+00 2.8070910165084182e+01 2.7845801823452634e+00 9 25 0
26604 1 4 7.3999999999999996e-02 3.9302619104258767e+00 2.7751392388774114e+01 1.0635345503382128e+00 9 25 0
26603 1 2 -1.4799999999999999e-01 4.0314105144073116e+00 2.8236286079059422e+01 1.9808193464245150e+00 9 25 0
26609 1 2 -1.4799999999999999e-01 1.5989091556579671e+00 2.8719585623670483e+01 2.0145042219257041e+00 9 25 0
26610 1 4 7.3999999999999996e-02 1.5829871594797176e+00 2.8319317989903837e+01 1.0543962992278992e+00 9 25 0
26605 1 4 7.3999999999999996e-02 4.3638792288864385e+00 2.9290978301952691e+01 1.7272749125329285e+00 9 25 0
26607 1 4 7.3999999999999996e-02 2.7466036586168645e+00 2.8583546232038358e+01 3.6958179034016077e+00 9 25 0
26602 1 4 7.3999999999999996e-02 4.9927575480125537e+00 2.6679706162464150e+01 3.1388926985186849e+00 9 25 0
26600 1 2 -1.4799999999999999e-01 5.2724845379532628e+00 2.7586735008393880e+01 2.6576785907461202e+00 9 25 0
33516 1 4 7.3999999999999996e-02 5.7119220005059548e+00 2.5241929652976314e+01 5.3323810289653677e+00 7 24 0
26611 1 4 7.3999999999999996e-02 1.9134652497144362e+00 2.9744481032226382e+01 1.8431197646980668e+00 9 25 0
26612 1 2 -1.4799999999999999e-01 2.6125962578043860e-01 2.8808047678178763e+01 2.7178273119298639e+00 9 25 0
26613 1 4 7.3999999999999996e-02 3.0128887639025520e-01 2.9703619914324491e+01 3.3801203399594946e+00 9 25 0
26601 1 4 7.3999999999999996e-02 5.5022252627414021e+00 2.8317647335704031e+01 3.4002947549849449e+00 9 25 0
26614 1 4 7.3999999999999996e-02 9.0892623852895565e-02 2.7921510619991686e+01 3.3147488701226662e+00 9 25 0
28800 1 4 7.3999999999999996e-02 3.6449741911493772e+00 3.0675886582724676e+01 5.6352207031386365e+00 9 24 0
28797 1 4 7.3999999999999996e-02 2.1384307366343882e+00 2.8681084465827478e+01 5.5798284631879289e+00 9 24 0
26598 1 4 7.3999999999999996e-02 6.3061373130709804e+00 2.6449174079672488e+01 1.0839108194549532e+00 9 25 0
33541 1 4 7.3999999999999996e-02 7.2304602668933802e+00 3.0278834882166329e+01 3.8078020537064430e+00 7 24 0
26581 1 4 7.3999999999999996e-02 1.1724362212693839e+01 2.5620946559269743e+01 4.5797191439163223e+00 9 25 0
26597 1 2 -1.4799999999999999e-01 6.4481910979421579e+00 2.7345514698026687e+01 1.7548455573350494e+00 9 25 0
26599 1 4 7.3999999999999996e-02 6.5963944119325095e+00 2.8220898878748464e+01 1.1645943046651055e+00 9 25 0
26589 1 4 7.3999999999999996e-02 1.0252688767368985e+01 2.5880261365518404e+01 3.0675696370918240e+00 9 25 0
26592 1 4 7.3999999999999996e-02 8.8646421453485651e+00 2.6091490768013127e+01 1.1866289722872774e+00 9 25 0
26596 1 4 7.3999999999999996e-02 7.6932116529241164e+00 2.6521344999889511e+01 3.4284947865642446e+00 9 25 0
26588 1 2 -1.4799999999999999e-01 1.0396130558531581e+01 2.6727745314720995e+01 2.3771822875840884e+00 9 25 0
26594 1 2 -1.4799999999999999e-01 7.7334579399353824e+00 2.7219561879591069e+01 2.6291053332886691e+00 9 25 0
26595 1 4 7.3999999999999996e-02 7.9102834807664948e+00 2.8147154545482575e+01 3.1761354019830330e+00 9 25 0
26591 1 2 -1.4799999999999999e-01 8.9965595733795638e+00 2.7019340593275476e+01 1.7279519118449334e+00 9 25 0
26593 1 4 7.3999999999999996e-02 8.9334975123682554e+00 2.7897135974243042e+01 1.0563162618841040e+00 9 25 0
26587 1 4 7.3999999999999996e-02 1.0491569298478073e+01 2.8293614168104760e+01 3.9408215444229220e+00 9 25 0
26585 1 2 -1.4799999999999999e-01 1.1047822089437535e+01 2.7828203068018968e+01 3.1603565800711859e+00 9 25 0
26590 1 4 7.3999999999999996e-02 1.1006044398956469e+01 2.6261127982178035e+01 1.5508975011245338e+00 9 25 0
26586 1 4 7.3999999999999996e-02 1.1247253179080651e+01 2.8625697849083259e+01 2.4895743494977953e+00 9 25 0
33522 1 4 7.3999999999999996e-02 7.6941100360986940e+00 2.6869881096960786e+01 5.7840255652278767e+00 7 24 0
33531 1 4 7.3999999999999996e-02 7.3564711894235302e+00 2.9238703835376146e+01 5.7998439032262317e+00 7 24 0
33532 1 4 7.3999999999999996e-02 9.0617200656483519e+00 2.8794757749056679e+01 5.5339358104362715e+00 7 24 0
26580 1 4 7.3999999999999996e-02 1.1556431907948788e+01 2.6842147719364920e+01 5.8072357123967127e+00 9 25 0
26579 1 2 -1.4799999999999999e-01 1.2204629488514342e+01 2.6511365027621583e+01 5.0176437976602131e+00 9 25 0
39091 1 4 7.3999999999999996e-02 1.2178500122545550e+01 3.0501895285376879e+01 5.5918746092623595e+00 6 24 0
26582 1 2 -1.4799999999999999e-01 1.2352950190751526e+01 2.7449571419398151e+01 3.8965123438544524e+00 9 25 0
26584 1 4 7.3999999999999996e-02 1.2756198156129379e+01 2.8335141250521573e+01 4.2443035160039466e+00 9 25 0
26577 1 4 7.3999999999999996e-02 1.4220936589286040e+01 2.5827548228283170e+01 4.5928058932674194e+00 9 25 0
26576 1 2 -1.4799999999999999e-01 1.3615549054911030e+01 2.6073401982664883e+01 5.5397227682528145e+00 9 25 0
26583 1 4 7.3999999999999996e-02 1.2988634165597109e+01 2.7005194057970215e+01 3.2172250723846467e+00 9 25 0
5113 1 4 7.3999999999999996e-02 1.5564086600995489e+01 2.9007127349081024e+01 5.1123462701307485e+00 7 24 0
5107 1 4 7.3999999999999996e-02 1.5935296201491639e+01 3.0756421133850260e+01 3.3738699429986361e+00 7 24 0
39093 1 4 7.3999999999999996e-02 1.3998072879338860e+01 3.0469307010561426e+01 4.4853686993922857e+00 6 24 0
5112 1 4 7.3999999999999996e-02 1.5972520835055589e+01 2.7394476656557305e+01 4.4384728267509992e+00 7 24 0
5106 1 4 7.3999999999999996e-02 1.6037362861372142e+01 2.9433947985265419e+01 2.1888942200775956e+00 7 24 0
26578 1 4 7.3999999999999996e-02 1.4119629498385855e+01 2.6869692349958644e+01 6.0300695596277780e+00 9 25 0
28795 1 4 7.3999999999999996e-02 1.1487410795070070e+00 3.0873636522951433e+01 6.0674102275607682e+00 9 24 0
33552 1 4 7.3999999999999996e-02 3.4607630843639270e+00 3.1508238362774765e+01 1.2672100740080949e+00 7 24 0
33556 1 4 7.3999999999999996e-02 2.2561405822454752e+00 3.1979718575514973e+01 3.3913222046255243e+00 7 24 0
33558 1 4 7.3999999999999996e-02 8.4780081795545426e-01 3.2131680412988409e+01 1.2259091176280454e+00 7 24 0
33550 1 4 7.3999999999999996e-02 4.8022895619481911e+00 3.1395644028783515e+01 3.2311915972892558e+00 7 24 0
33545 1 2 -1.4799999999999999e-01 6.1623721729380998e+00 3.2176157789233969e+01 1.8218375476716684e+00 7 24 0
33548 1 2 -1.4799999999999999e-01 4.8801559822618721e+00 3.2332852232210605e+01 2.6344735197310776e+00 7 24 0
33537 1 4 7.3999999999999996e-02 9.5134799844573337e+00 3.0787831328592418e+01 4.0476942256862376e+00 7 24 0
33546 1 4 7.3999999999999996e-02 6.0173804348551352e+00 3.1264051093528877e+01 1.2676798022966498e+00 7 24 0
33533 1 2 -1.4799999999999999e-01 8.8209574156481576e+00 3.0861336656732696e+01 6.1161756894376298e+00 7 24 0
33540 1 4 7.3999999999999996e-02 6.6404832326427146e+00 3.1773655374986838e+01 4.6319033531546117e+00 7 24 0
33539 1 2 -1.4799999999999999e-01 7.3850125951472538e+00 3.1377621145269689e+01 4.0106948884010238e+00 7 24 0
33536 1 2 -1.4799999999999999e-01 8.7532842288873596e+00 3.1356730757514267e+01 4.6732673158659361e+00 7 24 0
39099 1 4 7.3999999999999996e-02 1.1540811913789179e+01 3.2084835536027768e+01 3.5142325165348320e+00 6 24 0
33543 1 4 7.3999999999999996e-02 8.1857773666741185e+00 3.1819355748919556e+01 1.9112415824312543e+00 7 24 0
33542 1 2 -1.4799999999999999e-01 7.4591013346419262e+00 3.2111349452782072e+01 2.6291988224934739e+00 7 24 0
39098 1 2 -1.4799999999999999e-01 1.2448556384158666e+01 3.2189033025550245e+01 2.9740075233694050e+00 6 24 0
39100 1 4 7.3999999999999996e-02 1.2772198884920819e+01 3.1357410290586994e+01 2.4404457485153541e+00 6 24 0
39092 1 2 -1.4799999999999999e-01 1.3868146839702309e+01 3.1390503482727713e+01 4.9868809053085048e+00 6 24 0
39094 1 4 7.3999999999999996e-02 1.4785270400593150e+01 3.1686103922754601e+01 5.5185398268485972e+00 6 24 0
34617 1 4 7.3999999999999996e-02 5.9920960452371936e+00 5.1201335393762095e+00 6.2720875157803739e+00 7 24 0
34611 1 4 7.3999999999999996e-02 5.1431541006590304e+00 2.6515201594495319e+00 6.3865099070049123e+00 7 24 0
27060 1 4 7.3999999999999996e-02 1.1481687187580016e+00 3.7001093784837376e+00 1.1598942062059937e+01 9 25 0
34615 1 4 7.3999999999999996e-02 4.7937020741776566e+00 4.1123456842003696e+00 8.0732419041117947e+00 7 24 0
34609 1 4 7.3999999999999996e-02 4.3746742675240133e+00 1.5580051135590254e+00 8.7604657112226132e+00 7 24 0
27076 1 4 7.3999999999999996e-02 5.6199301736876150e-01 4.7369636401019379e+00 7.0798918252355447e+00 9 25 0
27056 1 2 -1.4799999999999999e-01 1.3362115686842102e+00 1.6843750156422952e+00 1.1032306053967886e+01 9 25 0
27058 1 4 7.3999999999999996e-02 1.9199931561995736e+00 1.8008606069935960e+00 1.0117614581087498e+01 9 25 0
34607 1 2 -1.4799999999999999e-01 5.2405956512826135e+00 1.3560492695561288e+00 8.1451166522932148e+00 7 24 0
34610 1 2 -1.4799999999999999e-01 5.7958416310543699e+00 2.4951426003376267e+00 7.2365283294289346e+00 7 24 0
27054 1 4 7.3999999999999996e-02 2.8923498145816131e+00 2.0728522617877143e+00 1.2280319614028889e+01 9 25 0
27053 1 2 -1.4799999999999999e-01 2.3918396312659724e+00 1.1525575633893062e+00 1.2049303804731306e+01 9 25 0
34613 1 2 -1.4799999999999999e-01 5.8653165657436599e+00 3.8367568516317418e+00 7.9579004899866295e+00 7 24 0
34604 1 2 -1.4799999999999999e-01 5.1338752545318158e+00 1.1694340308974965e-01 7.2346451370825378e+00 7 24 0
34608 1 4 7.3999999999999996e-02 5.9827460534302421e+00 1.1629921141859962e+00 8.9551359591171344e+00 7 24 0
27067 1 4 7.3999999999999996e-02 2.8362544503505921e-01 3.5141156528208626e+00 8.7378566711551287e+00 9 25 0
34600 1 4 7.3999999999999996e-02 2.3909507198022184e+00 6.4323482235643925e-01 7.8307675380550608e+00 7 24 0
27059 1 2 -1.4799999999999999e-01 5.5722549258727205e-01 2.8968774101383357e+00 1.1520809711744203e+01 9 25 0
27057 1 4 7.3999999999999996e-02 6.3907152853834925e-01 9.3316915575128256e-01 1.0836105130665345e+01 9 25 0
27052 1 4 7.3999999999999996e-02 3.4632137949564497e+00 1.6860568011445204e-01 1.0482684994718170e+01 9 25 0
34601 1 2 -1.4799999999999999e-01 3.8557261150240336e+00 1.0220354351600915e-01 6.4036490258239729e+00 7 24 0
27398 1 2 -1.4799999999999999e-01 1.4350026644162439e+01 2.9936660888629444e+01 2.7031208375862043e+01 9 25 0
27048 1 4 7.3999999999999996e-02 5.2233100122135410e+00 5.7985101528836946e-01 1.2212567008926872e+01 9 25 0
34605 1 4 7.3999999999999996e-02 6.0348353164853119e+00 2.6178415629033232e-02 6.5312916029443695e+00 7 24 0
34614 1 4 7.3999999999999996e-02 6.3568120649177287e+00 3.7033682608648988e+00 8.9297265926246823e+00 7 24 0
34612 1 4 7.3999999999999996e-02 6.8107315087570370e+00 2.2368360215431733e+00 6.9449708238169388e+00 7 24 0
34618 1 4 7.3999999999999996e-02 7.5396566770602238e+00 4.6751480232932732e+00 7.0084952544691586e+00 7 24 0
34616 1 2 -1.4799999999999999e-01 6.5073501364693032e+00 4.9427609835543391e+00 7.1410856752448710e+00 7 24 0
24221 1 2 -1.4799999999999999e-01 9.7384542405300500e+00 2.1309710175555900e+00 6.2794799846653708e+00 9 26 0
24222 1 4 7.3999999999999996e-02 8.9930923160143035e+00 2.8204308839652326e+00 6.6771478915031066e+00 9 26 0
24223 1 4 7.3999999999999996e-02 1.0651842227966172e+01 2.6738254832439550e+00 6.5416353146770314e+00 9 26 0
24228 1 4 7.3999999999999996e-02 9.3621812135479452e+00 1.9429735720630512e+00 8.9522626096051283e+00 9 26 0
34636 1 4 7.3999999999999996e-02 1.0893150977547490e+01 4.4938798079689324e+00 9.4983173674174903e+00 7 24 0
34634 1 2 -1.4799999999999999e-01 1.1415609538270227e+01 5.1086247602924653e+00 8.7667434330931098e+00 7 24 0
34635 1 4 7.3999999999999996e-02 1.1244399964437765e+01 4.7463790522844445e+00 7.7697243954880442e+00 7 24 0
24229 1 4 7.3999999999999996e-02 1.0872607366371019e+01 1.2337110281547783e+00 8.7145291499563093e+00 9 26 0
24227 1 2 -1.4799999999999999e-01 9.8039163496244193e+00 1.0510542927397184e+00 8.5722627321934475e+00 9 26 0
24224 1 2 -1.4799999999999999e-01 9.4935316198933197e+00 8.7281357383530522e-01 7.1389328306268514e+00 9 26 0
27717 1 4 7.3999999999999996e-02 1.1293720095107542e+01 1.0187699345888677e+00 1.1772032815066927e+01 9 25 0
24226 1 4 7.3999999999999996e-02 8.5047276365020892e+00 5.8809191794599835e-01 7.0358629228999527e+00 9 26 0
27712 1 4 7.3999999999999996e-02 1.0657210600440770e+01 3.2057371210174477e+00 1.1630217862708120e+01 9 25 0
27706 1 4 7.3999999999999996e-02 8.1118593471897551e+00 3.7018997522807080e+00 1.1948293732733223e+01 9 25 0
34629 1 4 7.3999999999999996e-02 9.1816530828967746e+00 5.9836753871442863e+00 9.0586546065226656e+00 7 24 0
24225 1 4 7.3999999999999996e-02 1.0064370908273798e+01 5.6395471185738177e-02 6.6603989575111706e+00 9 26 0
24232 1 4 7.3999999999999996e-02 9.7294778392502348e+00 2.0858671127474061e-02 1.0386786395943094e+01 9 26 0
34648 1 4 7.3999999999999996e-02 1.4928721088824741e+01 2.1455318128228296e+00 6.9768655406765081e+00 7 24 0
34638 1 4 7.3999999999999996e-02 1.3246363122669599e+01 5.1244682925324732e+00 1.0009580747630475e+01 7 24 0
34642 1 4 7.3999999999999996e-02 1.2650981142483662e+01 2.7357868727679167e+00 9.5041286084392045e+00 7 24 0
34641 1 4 7.3999999999999996e-02 1.2890785827733504e+01 3.0078504600237035e+00 7.8152366264913748e+00 7 24 0
34637 1 2 -1.4799999999999999e-01 1.2929781609890792e+01 4.8106955709721202e+00 9.0312218546532979e+00 7 24 0
34640 1 2 -1.4799999999999999e-01 1.3220883814808225e+01 3.3305334346016551e+00 8.7614968605297019e+00 7 24 0
34639 1 4 7.3999999999999996e-02 1.3334230272425549e+01 5.4945558237128935e+00 8.2470416372874986e+00 7 24 0
34643 1 2 -1.4799999999999999e-01 1.4720367692842178e+01 2.9872038020183678e+00 8.9233527096181611e+00 7 24 0
34644 1 4 7.3999999999999996e-02 1.4810274705345153e+01 1.9304949557802984e+00 9.3810128782849453e+00 7 24 0
34645 1 4 7.3999999999999996e-02 1.5286945558837163e+01 3.7085416560024846e+00 9.5871884434456103e+00 7 24 0
27720 1 4 7.3999999999999996e-02 1.3972516570831644e+01 1.3805980286276855e+00 1.1732741459147380e+01 9 25 0
34647 1 4 7.3999999999999996e-02 1.5450213007465258e+01 3.7924013648384012e+00 7.1188788578161315e+00 7 24 0
34646 1 2 -1.4799999999999999e-01 1.5441961911008134e+01 2.8175029496519102e+00 7.5919011679748243e+00 7 24 0
25872 1 4 7.3999999999999996e-02 1.4240835931231279e+01 3.5918923124019597e-01 6.7849367904491951e+00 9 26 0
27726 1 4 7.3999999999999996e-02 1.6174503688985705e+01 2.8289252783503055e-01 1.2061719976012375e+01 9 25 0
27719 1 2 -1.4799999999999999e-01 1.3431948722510874e+01 5.5339850321266937e-01 1.2095978997197605e+01 9 25 0
27738 1 4 7.3999999999999996e-02 1.6043760402559684e+01 4.7131979521091676e+00 1.1857265438432862e+01 9 25 0
27084 1 4 7.3999999999999996e-02 2.2338823309007747e+00 6.1316388315903412e+00 7.2495651956053448e+00 9 25 0
27091 1 4 7.3999999999999996e-02 4.2142115309187869e+00 8.0519070513310904e+00 6.4866133966587292e+00 9 25 0
27095 1 2 -1.4799999999999999e-01 5.3809475090305359e+00 1.0347577292497670e+01 6.2034198270049634e+00 9 25 0
27090 1 4 7.3999999999999996e-02 2.7978333521231513e+00 9.1778965054301018e+00 6.3859853575858194e+00 9 25 0
27085 1 4 7.3999999999999996e-02 1.3888624849978213e+00 6.6570639467622392e+00 8.5737672785736017e+00 9 25 0
27083 1 2 -1.4799999999999999e-01 1.8411316542489315e+00 7.0208872963843802e+00 7.6628072524002437e+00 9 25 0
27087 1 4 7.3999999999999996e-02 3.7965210466072770e+00 7.5084958144921199e+00 8.6524542590871434e+00 9 25 0
27086 1 2 -1.4799999999999999e-01 2.9569694671661346e+00 8.0487261850869949e+00 8.1287658785452432e+00 9 25 0
27089 1 2 -1.4799999999999999e-01 3.6107698482896113e+00 8.8156523864311307e+00 7.0346829101700870e+00 9 25 0
27088 1 4 7.3999999999999996e-02 2.4956488237086827e+00 8.7589445450254928e+00 8.7940794891880589e+00 9 25 0
27094 1 4 7.3999999999999996e-02 3.8528977475937216e+00 1.0736512535836482e+01 7.8730862624639331e+00 9 25 0
27092 1 2 -1.4799999999999999e-01 4.5287659662066222e+00 9.9519267141757286e+00 7.4508856524434677e+00 9 25 0
21268 1 4 7.3999999999999996e-02 1.4576016208055909e+00 1.0921261032019611e+01 8.3579952870978182e+00 8 26 0
27080 1 2 -1.4799999999999999e-01 6.3457396511852993e-01 7.5320534337695602e+00 6.8045437765100747e+00 9 25 0
27771 1 4 7.3999999999999996e-02 4.9028099769123257e+00 8.1966991127568747e+00 1.0432751638317116e+01 9 25 0
27093 1 4 7.3999999999999996e-02 5.2217968254989735e+00 9.6888934312605315e+00 8.2122178508851658e+00 9 25 0
27774 1 4 7.3999999999999996e-02 4.3731244224028440e+00 1.0726559825156661e+01 1.0248172980095315e+01 9 25 0
27773 1 2 -1.4799999999999999e-01 4.8484180803566002e+00 1.0262596081047732e+01 1.1180044676057577e+01 9 25 0
27775 1 4 7.3999999999999996e-02 5.5109577502095721e+00 1.1019347992130953e+01 1.1506882478818094e+01 9 25 0
27770 1 2 -1.4799999999999999e-01 5.6174226119820769e+00 8.9948964821069097e+00 1.0660185835036302e+01 9 25 0
21266 1 2 -1.4799999999999999e-01 7.1911970097903322e-01 1.1630123669140703e+01 8.0375310808323892e+00 8 26 0
27778 1 4 7.3999999999999996e-02 3.1764988173596662e+00 9.1869527510295992e+00 1.1882309318712075e+01 9 25 0
21269 1 2 -1.4799999999999999e-01 2.5695558014861059e-01 1.1301943378306104e+01 6.5870946855974681e+00 8 26 0
34621 1 4 7.3999999999999996e-02 5.6773245226243123e+00 6.7071437751852923e+00 8.0077827194803888e+00 7 24 0
27102 1 4 7.3999999999999996e-02 5.7395916283022421e+00 1.2257801394791107e+01 8.3454782705963773e+00 9 25 0
27081 1 4 7.3999999999999996e-02 3.0403278918324361e-01 8.5240584953098697e+00 7.2201407806831437e+00 9 25 0
27684 1 4 7.3999999999999996e-02 1.3556243160369412e+00 6.8169244895005230e+00 1.2133666481315551e+01 9 25 0
34627 1 4 7.3999999999999996e-02 9.3985913756279906e+00 6.1878238863819019e+00 6.4771292251819919e+00 7 24 0
27098 1 2 -1.4799999999999999e-01 6.6038603192597458e+00 1.1261836539861537e+01 6.5381380009365744e+00 9 25 0
34631 1 2 -1.4799999999999999e-01 1.1135941606260236e+01 6.6274229968012515e+00 8.7929658804648199e+00 7 24 0
34632 1 4 7.3999999999999996e-02 1.1482168615239308e+01 7.1137467872964590e+00 9.7208632496589278e+00 7 24 0
34625 1 2 -1.4799999999999999e-01 9.1523094358739669e+00 6.9923653869773919e+00 7.2052018642708715e+00 7 24 0
34620 1 4 7.3999999999999996e-02 7.0391023835665827e+00 6.1003613237408469e+00 8.7824675503572305e+00 7 24 0
27100 1 4 7.3999999999999996e-02 7.3123168254920987e+00 1.0612418725409437e+01 6.9884291800525382e+00 9 25 0
34628 1 2 -1.4799999999999999e-01 9.6855626467887337e+00 6.8244011456453748e+00 8.6215081378492133e+00 7 24 0
34619 1 2 -1.4799999999999999e-01 6.6641974542351292e+00 6.2784321229499680e+00 7.8633947735323773e+00 7 24 0
20856 1 4 7.3999999999999996e-02 1.1563478475438160e+01 9.2613852405689308e+00 6.4096884664349680e+00 8 26 0
27772 1 4 7.3999999999999996e-02 6.2828046232414936e+00 9.1816543985283872e+00 9.8311201862498017e+00 9 25 0
20855 1 2 -1.4799999999999999e-01 1.1616550280400819e+01 1.0359407955779943e+01 6.4084745358797202e+00 8 26 0
34626 1 4 7.3999999999999996e-02 9.6808923111407186e+00 7.9162184755271001e+00 6.7682854953151450e+00 7 24 0
27769 1 4 7.3999999999999996e-02 7.3287649465074045e+00 7.6240441465665389e+00 1.1059394195585845e+01 9 25 0
34633 1 4 7.3999999999999996e-02 1.1701580649041727e+01 7.1243124475426116e+00 7.9735696305011450e+00 7 24 0
20854 1 4 7.3999999999999996e-02 1.0225403394336206e+01 1.0512189002021215e+01 7.9981785969895247e+00 8 26 0
34630 1 4 7.3999999999999996e-02 9.4642483212551909e+00 7.7273109531161648e+00 9.2178165424680714e+00 7 24 0
20852 1 2 -1.4799999999999999e-01 1.1203334774210377e+01 1.0843968277296012e+01 7.8077240628995446e+00 8 26 0
34622 1 2 -1.4799999999999999e-01 7.5951297486194607e+00 7.2402633656446413e+00 7.1105975762630882e+00 7 24 0
34623 1 4 7.3999999999999996e-02 7.4010935706881629e+00 8.2456456536218674e+00 7.3665332114470772e+00 7 24 0
20850 1 4 7.3999999999999996e-02 1.1670511724435315e+01 1.0305244964992280e+01 9.9623265043392983e+00 8 26 0
27767 1 2 -1.4799999999999999e-01 6.7011279341979986e+00 8.3722801108235938e+00 1.1646200003589477e+01 9 25 0
20853 1 4 7.3999999999999996e-02 1.1184960437421154e+01 1.1946890712740764e+01 7.8248131572284318e+00 8 26 0
27765 1 4 7.3999999999999996e-02 8.1036866151784537e+00 9.9876828873825154e+00 1.1884642372915913e+01 9 25 0
27760 1 4 7.3999999999999996e-02 1.0127919107571961e+01 8.9204619454840035e+00 1.2344075113439375e+01 9 25 0
20849 1 2 -1.4799999999999999e-01 1.1995503518639493e+01 1.0177714094791661e+01 8.9494229776131888e+00 8 26 0
20851 1 4 7.3999999999999996e-02 1.2163013506307841e+01 9.1497434502202584e+00 8.8142060565986320e+00 8 26 0
27759 1 4 7.3999999999999996e-02 9.3643615654733328e+00 7.3752113999643703e+00 1.1990639716784818e+01 9 25 0
27753 1 4 7.3999999999999996e-02 1.1942068939938395e+01 6.7921378220206483e+00 1.2109357026709233e+01 9 25 0
6985 1 4 7.3999999999999996e-02 1.3906522946919775e+01 7.9360007407403739e+00 6.1407315426201539e+00 7 25 0
20857 1 4 7.3999999999999996e-02 1.2680438513482077e+01 1.0615226774289683e+01 6.2008551431768835e+00 8 26 0
6982 1 4 7.3999999999999996e-02 1.5261521559034774e+01 6.6605658717314000e+00 7.8024774427807122e+00 7 25 0
20848 1 4 7.3999999999999996e-02 1.3402545954972092e+01 1.1650283995965902e+01 8.8907926269670199e+00 8 26 0
20846 1 2 -1.4799999999999999e-01 1.3391808557015176e+01 1.0626957417726338e+01 8.9849821848874694e+00 8 26 0
20844 1 4 7.3999999999999996e-02 1.3871088876182503e+01 1.0721687023700193e+01 1.1005465289416291e+01 8 26 0
20847 1 4 7.3999999999999996e-02 1.3899253565100516e+01 1.0192589895194203e+01 8.1566906398629531e+00 8 26 0
20843 1 2 -1.4799999999999999e-01 1.4300543217685039e+01 1.0197424559861094e+01 1.0151915744050363e+01 8 26 0
20845 1 4 7.3999999999999996e-02 1.4149440966830058e+01 9.0959564047086090e+00 1.0190521978904371e+01 8 26 0
6980 1 2 -1.4799999999999999e-01 1.5661358590917898e+01 7.4997755750743327e+00 7.2283670598979928e+00 7 25 0
6981 1 4 7.3999999999999996e-02 1.5482875388000467e+01 8.4341028123054542e+00 7.8058746483341226e+00 7 25 0
20840 1 2 -1.4799999999999999e-01 1.5744364269534707e+01 1.0657188784756039e+01 9.9208177658624397e+00 8 26 0
20842 1 4 7.3999999999999996e-02 1.5712062765794538e+01 1.1732856926162579e+01 9.6259959769618746e+00 8 26 0
20838 1 4 7.3999999999999996e-02 1.6075461492741983e+01 1.0857320136685708e+01 1.2012018751943206e+01 8 26 0
21256 1 4 7.3999999999999996e-02 6.7592420778231199e-01 1.5325156434003564e+01 6.5534234147068986e+00 8 26 0
21259 1 4 7.3999999999999996e-02 3.5910329302128803e+00 1.5117289264747926e+01 6.7932183313043026e+00 8 26 0
27101 1 2 -1.4799999999999999e-01 6.1870982975413353e+00 1.2528642877830238e+01 7.4142401408332308e+00 9 25 0
21265 1 4 7.3999999999999996e-02 1.5636379302008185e+00 1.3142911887551376e+01 9.2624056634373186e+00 8 26 0
21262 1 4 7.3999999999999996e-02 2.5422790031506404e+00 1.2696347503683763e+01 6.6188025366905068e+00 8 26 0
21257 1 2 -1.4799999999999999e-01 2.6195782928765077e+00 1.4796807125442220e+01 7.1285959578874172e+00 8 26 0
21258 1 4 7.3999999999999996e-02 2.2859015517815675e+00 1.5315589697166264e+01 8.0012201535093102e+00 8 26 0
27103 1 4 7.3999999999999996e-02 5.4565541560552262e+00 1.3036862210495279e+01 6.8262164858924823e+00 9 25 0
21260 1 2 -1.4799999999999999e-01 2.5479902284473579e+00 1.3303984234655983e+01 7.4873536536440763e+00 8 26 0
21263 1 2 -1.4799999999999999e-01 1.2563816953393356e+00 1.3034248675141439e+01 8.2541694737847067e+00 8 26 0
21261 1 4 7.3999999999999996e-02 3.3748008579878062e+00 1.3053066888046203e+01 8.1315868995352165e+00 8 26 0
27118 1 4 7.3999999999999996e-02 4.5428622913478893e+00 1.7111970012850499e+01 9.5412565318348399e+00 9 25 0
27117 1 4 7.3999999999999996e-02 3.9591554287848636e+00 1.5545198247286827e+01 9.8493448499315583e+00 9 25 0
27116 1 2 -1.4799999999999999e-01 4.5654763648838861e+00 1.6340606514552622e+01 1.0343934411553532e+01 9 25 0
27113 1 2 -1.4799999999999999e-01 6.0091054882348018e+00 1.5903397262310229e+01 1.0568407472059183e+01 9 25 0
27112 1 4 7.3999999999999996e-02 5.8529683611192054e+00 1.3772024286973222e+01 1.0017282057223385e+01 9 25 0
27108 1 4 7.3999999999999996e-02 5.5846438752214098e+00 1.5123742061656714e+01 7.8191207038310155e+00 9 25 0
19944 1 4 7.3999999999999996e-02 8.4661451409302990e-01 1.7311044007436568e+01 1.0216600852735230e+01 8 26 0
27119 1 2 -1.4799999999999999e-01 3.8023061908104019e+00 1.6801320801622833e+01 1.1642514334533146e+01 9 25 0
27121 1 4 7.3999999999999996e-02 2.7545098889730117e+00 1.6907554865059780e+01 1.1460803875165217e+01 9 25 0
21264 1 4 7.3999999999999996e-02 4.4453667902152572e-01 1.3841576268087881e+01 8.0792704515504798e+00 8 26 0
27115 1 4 7.3999999999999996e-02 6.0684890804301928e+00 1.5662782146957094e+01 1.1618582973285166e+01 9 25 0
27110 1 2 -1.4799999999999999e-01 6.4750138712807406e+00 1.4660444649585289e+01 9.8364485104768598e+00 9 25 0
27111 1 4 7.3999999999999996e-02 7.4891722725904177e+00 1.4380024084756990e+01 1.0156632772018867e+01 9 25 0
27114 1 4 7.3999999999999996e-02 6.7112034370154507e+00 1.6662447075812956e+01 1.0288454977066715e+01 9 25 0
27107 1 2 -1.4799999999999999e-01 6.5454892956758606e+00 1.4822405402968972e+01 8.2906221844682388e+00 9 25 0
27109 1 4 7.3999999999999996e-02 7.1808071714834192e+00 1.5698782826043102e+01 8.0442191384620330e+00 9 25 0
27105 1 4 7.3999999999999996e-02 7.5663944647042420e+00 1.3888240194301119e+01 6.5969578607961559e+00 9 25 0
27106 1 4 7.3999999999999996e-02 8.0889870327303708e+00 1.3218481698768413e+01 8.1895082358983338e+00 9 25 0
27104 1 2 -1.4799999999999999e-01 7.1997342674695188e+00 1.3643558469373044e+01 7.6095557463160972e+00 9 25 0
20227 1 4 7.3999999999999996e-02 8.9833412848586729e+00 1.6173141948173718e+01 1.1217851627618423e+01 8 26 0
20226 1 4 7.3999999999999996e-02 1.0552809530938102e+01 1.6601316716436191e+01 1.0597633376646439e+01 8 26 0
20225 1 2 -1.4799999999999999e-01 9.9864638705017619e+00 1.6428466362934326e+01 1.1508479413650848e+01 8 26 0
20230 1 4 7.3999999999999996e-02 1.0669510548693664e+01 1.4443579881790185e+01 1.1391976933115931e+01 8 26 0
38739 1 4 7.3999999999999996e-02 1.1252083147786069e+01 1.7987722436284717e+01 7.0157434447086304e+00 6 24 0
38736 1 4 7.3999999999999996e-02 1.1793683203517441e+01 1.5509458536551286e+01 7.8048644429290430e+00 6 24 0
38735 1 2 -1.4799999999999999e-01 1.2052386197604328e+01 1.5981872915040270e+01 6.8738312764428100e+00 6 24 0
38738 1 2 -1.4799999999999999e-01 1.2191901760169218e+01 1.7551366383074342e+01 7.0913991648377817e+00 6 24 0
20221 1 4 7.3999999999999996e-02 7.8488510335876329e+00 1.8237913820064112e+01 1.1564731109506093e+01 8 26 0
38728 1 4 7.3999999999999996e-02 1.5168130322365370e+01 1.2353254366549921e+01 6.6524298017510297e+00 6 24 0
38743 1 4 7.3999999999999996e-02 1.2176350507338503e+01 1.7427170914825094e+01 9.2465432800964269e+00 6 24 0
38740 1 4 7.3999999999999996e-02 1.2807474270424615e+01 1.7906349695775884e+01 6.2918062550554845e+00 6 24 0
38631 1 4 7.3999999999999996e-02 1.2499878008530411e+01 1.3452568849160119e+01 1.1796307674241294e+01 6 24 0
38632 1 4 7.3999999999999996e-02 1.3736836298997375e+01 1.2559508335435037e+01 1.1221609110498326e+01 6 24 0
38734 1 4 7.3999999999999996e-02 1.4256596878014323e+01 1.5838502704141321e+01 6.5186270627616452e+00 6 24 0
38731 1 4 7.3999999999999996e-02 1.2649750878552185e+01 1.3203381146253053e+01 6.5511071032052692e+00 6 24 0
38732 1 2 -1.4799999999999999e-01 1.3341552201542312e+01 1.5308617813937973e+01 6.2778204743627466e+00 6 24 0
38729 1 2 -1.4799999999999999e-01 1.3549919987691391e+01 1.3820537042496126e+01 6.7388419797807764e+00 6 24 0
38730 1 4 7.3999999999999996e-02 1.3590793488686716e+01 1.3657925361454634e+01 7.8167152283967987e+00 6 24 0
38741 1 2 -1.4799999999999999e-01 1.2849208170599308e+01 1.7802754009302181e+01 8.4636707633861175e+00 6 24 0
38742 1 4 7.3999999999999996e-02 1.3721728504869940e+01 1.7166533141880219e+01 8.5761110996968704e+00 6 24 0
38635 1 4 7.3999999999999996e-02 1.4027762707054789e+01 1.4653159306300642e+01 1.0258420727285298e+01 6 24 0
38633 1 2 -1.4799999999999999e-01 1.4203690834333745e+01 1.4563575693532222e+01 1.1355565296890369e+01 6 24 0
38636 1 2 -1.4799999999999999e-01 1.5694665784270448e+01 1.4569391656507245e+01 1.1419590153165688e+01 6 24 0
38751 1 4 7.3999999999999996e-02 1.2625504799375522e+01 1.8460618590013716e+01 1.1147598605492947e+01 6 24 0
38630 1 2 -1.4799999999999999e-01 1.3524362159873268e+01 1.3336873896785281e+01 1.1924266152941957e+01 6 24 0
38637 1 4 7.3999999999999996e-02 1.6156504926594653e+01 1.3556769660369858e+01 1.1280912084694716e+01 6 24 0
38641 1 4 7.3999999999999996e-02 1.5929102760687980e+01 1.5437381755880557e+01 9.4289041759708461e+00 6 24 0
38755 1 4 7.3999999999999996e-02 1.4876459133459392e+01 1.7991836600390585e+01 1.1977299867389295e+01 6 24 0
38634 1 4 7.3999999999999996e-02 1.3891435414145597e+01 1.5483682143110851e+01 1.1800232151811178e+01 6 24 0
24819 1 4 7.3999999999999996e-02 5.2302268232092679e+00 2.1213615113391771e+01 6.2184046599857172e+00 9 26 0
33507 1 4 7.3999999999999996e-02 1.8684282018388469e+00 2.4036058021772575e+01 6.2826524287425070e+00 7 24 0
19956 1 4 7.3999999999999996e-02 3.9276783994142883e-01 2.2882986923445824e+01 1.1357384792245243e+01 8 26 0
24818 1 2 -1.4799999999999999e-01 5.0549858854510976e+00 2.0210755796443912e+01 6.4925683160721981e+00 9 26 0
24812 1 2 -1.4799999999999999e-01 2.4891877534056026e+00 2.0649701295360089e+01 6.4882048057129422e+00 9 26 0
24811 1 4 7.3999999999999996e-02 1.1664022291338028e+00 2.1495392292219744e+01 7.9811565889336231e+00 9 26 0
24810 1 4 7.3999999999999996e-02 1.2990029598890040e+00 1.9762281744168135e+01 8.0386581768409169e+00 9 26 0
24816 1 4 7.3999999999999996e-02 3.6148912590579587e+00 1.9248992773363458e+01 7.6742259830632626e+00 9 26 0
27126 1 4 7.3999999999999996e-02 3.2302715366375745e+00 1.9324502843616376e+01 1.0958951026882309e+01 9 25 0
27125 1 2 -1.4799999999999999e-01 4.2481901220186051e+00 1.9316411308892516e+01 1.1326123547565695e+01 9 25 0
27132 1 4 7.3999999999999996e-02 3.2972176607584451e+00 2.1708001267982130e+01 1.0446544304531772e+01 9 25 0
27131 1 2 -1.4799999999999999e-01 4.1948871708189079e+00 2.1863615899643897e+01 1.1062256120315684e+01 9 25 0
24815 1 2 -1.4799999999999999e-01 3.7378085152095917e+00 2.0270809106799977e+01 7.3221808828417947e+00 9 26 0
24817 1 4 7.3999999999999996e-02 3.9260722970387669e+00 2.0982421482899944e+01 8.1690098992849336e+00 9 26 0
24809 1 2 -1.4799999999999999e-01 1.2703225851807629e+00 2.0601489730398782e+01 7.3084713023647510e+00 9 26 0
27133 1 4 7.3999999999999996e-02 5.1206057721138514e+00 2.1885470631711858e+01 1.0520027646950366e+01 9 25 0
27134 1 2 -1.4799999999999999e-01 3.8475570359289244e+00 2.3131113901328867e+01 1.1791382961129314e+01 9 25 0
33514 1 4 7.3999999999999996e-02 4.5907037553780663e+00 2.3811684097477240e+01 7.7991558857204755e+00 7 24 0
19951 1 4 7.3999999999999996e-02 9.4826697494080192e-01 2.0018965915098921e+01 1.0760977281120606e+01 8 26 0
27138 1 4 7.3999999999999996e-02 2.7906816891580064e+00 2.3968222155896932e+01 1.0191913202346845e+01 9 25 0
33512 1 2 -1.4799999999999999e-01 4.4266084805512289e+00 2.4253881842935225e+01 6.7924446535966956e+00 7 24 0
33508 1 4 7.3999999999999996e-02 1.8816748453839163e+00 2.3808327252209491e+01 7.9601405528557541e+00 7 24 0
33506 1 2 -1.4799999999999999e-01 1.9952904414150596e+00 2.4576024035690288e+01 7.1992982365655509e+00 7 24 0
27127 1 4 7.3999999999999996e-02 4.8527986758628012e+00 1.9207088328110562e+01 1.0448256216157125e+01 9 25 0
27137 1 2 -1.4799999999999999e-01 3.6230861400267025e+00 2.4290187306056783e+01 1.0777518846713232e+01 9 25 0
27139 1 4 7.3999999999999996e-02 4.5597849115919287e+00 2.4476417455595950e+01 1.0181895032451889e+01 9 25 0
24823 1 4 7.3999999999999996e-02 5.9744795572411729e+00 1.8717896567370921e+01 7.6804712434766822e+00 9 26 0
27128 1 2 -1.4799999999999999e-01 4.3649704382027705e+00 2.0663355470952023e+01 1.2050332378030101e+01 9 25 0
24806 1 2 -1.4799999999999999e-01 3.4633104883295594e-02 2.0440802683962268e+01 6.4387164562965644e+00 9 26 0
19946 1 2 -1.4799999999999999e-01 9.3827581168669322e-02 1.8571222776762326e+01 1.1955963449937025e+01 8 26 0
19949 1 2 -1.4799999999999999e-01 5.5225508190983014e-02 1.9941604249614059e+01 1.1366377428092587e+01 8 26 0
33517 1 4 7.3999999999999996e-02 6.5258951850175642e+00 2.4077659883262516e+01 6.2028919744904929e+00 7 24 0
24826 1 4 7.3999999999999996e-02 6.3166670098407875e+00 2.0901756003370863e+01 8.7750295878481417e+00 9 26 0
24821 1 2 -1.4799999999999999e-01 6.3004546535622019e+00 1.9609813597668481e+01 7.1184540768966489e+00 9 26 0
24828 1 4 7.3999999999999996e-02 7.1760591716171964e+00 2.2121669961363029e+01 6.5772061134670787e+00 9 26 0
24822 1 4 7.3999999999999996e-02 6.9265226475460624e+00 1.9055943731988727e+01 6.4270708892337556e+00 9 26 0
24829 1 4 7.3999999999999996e-02 8.5413281307867432e+00 2.1041369879131910e+01 6.6634257692012033e+00 9 26 0
24835 1 4 7.3999999999999996e-02 7.0440886093158728e+00 2.3400691295947645e+01 8.9067727683491604e+00 9 26 0
24824 1 2 -1.4799999999999999e-01 7.0390848086373214e+00 2.0555050634001308e+01 8.0403615151799190e+00 9 26 0
24834 1 4 7.3999999999999996e-02 7.7469762756281488e+00 2.2252457661797560e+01 9.9624217467029670e+00 9 26 0
24827 1 2 -1.4799999999999999e-01 7.8446603749562680e+00 2.1561225779756558e+01 7.2837175192398478e+00 9 26 0
24825 1 4 7.3999999999999996e-02 7.7469119973357570e+00 2.0001844955137678e+01 8.6761419336436525e+00 9 26 0
24833 1 2 -1.4799999999999999e-01 7.9749126557138856e+00 2.3118727457907198e+01 9.2856306018481938e+00 9 26 0
24831 1 4 7.3999999999999996e-02 9.1199866552986570e+00 2.3357082826692029e+01 7.5749905533625155e+00 9 26 0
24830 1 2 -1.4799999999999999e-01 8.7226601302384044e+00 2.2536644021261978e+01 8.1546318274608698e+00 9 26 0
24832 1 4 7.3999999999999996e-02 9.5742169884114965e+00 2.2024270331092502e+01 8.6145792150780718e+00 9 26 0
20220 1 4 7.3999999999999996e-02 9.2595091640615923e+00 1.8889136640628145e+01 1.0615064604441242e+01 8 26 0
20219 1 2 -1.4799999999999999e-01 8.8332293570985900e+00 1.8671447429091653e+01 1.1635443773081761e+01 8 26 0
24838 1 4 7.3999999999999996e-02 9.5550754479057023e+00 2.3886619659088861e+01 1.0526291745559051e+01 9 26 0
24836 1 2 -1.4799999999999999e-01 8.6773869954620722e+00 2.4278098323550953e+01 1.0006723059789158e+01 9 26 0
38745 1 4 7.3999999999999996e-02 1.2282536473128667e+01 1.9891164049609415e+01 8.6966541471265533e+00 6 24 0
24840 1 4 7.3999999999999996e-02 7.1154779696986115e+00 2.4364008582161809e+01 1.1516331650005464e+01 9 26 0
20215 1 4 7.3999999999999996e-02 1.0255043456952647e+01 2.1214290191837161e+01 1.1689526062049190e+01 8 26 0
20217 1 4 7.3999999999999996e-02 7.9684067326771002e+00 2.0490617159420552e+01 1.1849623880479548e+01 8 26 0
38750 1 2 -1.4799999999999999e-01 1.3322161089306364e+01 1.9295751245108651e+01 1.1201736058831560e+01 6 24 0
38752 1 4 7.3999999999999996e-02 1.2584344590444880e+01 2.0077647814569950e+01 1.1514093990192386e+01 6 24 0
38749 1 4 7.3999999999999996e-02 1.4967566976673197e+01 1.8967032600494104e+01 9.8753639567283251e+00 6 24 0
38744 1 2 -1.4799999999999999e-01 1.3194498977726523e+01 1.9300633174761650e+01 8.5957042263771530e+00 6 24 0
39070 1 4 7.3999999999999996e-02 1.2542952128783117e+01 2.4243760654165698e+01 1.1409671199585155e+01 6 24 0
38747 1 2 -1.4799999999999999e-01 1.4024676402634237e+01 1.9539551608954053e+01 9.8790911690975776e+00 6 24 0
26569 1 4 7.3999999999999996e-02 1.3992588477568836e+01 2.2311145937209123e+01 7.1112458238061249e+00 9 25 0
38746 1 4 7.3999999999999996e-02 1.3772823456572810e+01 1.9666073266903251e+01 7.7420387759343035e+00 6 24 0
26568 1 4 7.3999999999999996e-02 1.4289376415396280e+01 2.2995225262430701e+01 8.5590185561662651e+00 9 25 0
26567 1 2 -1.4799999999999999e-01 1.4716116605251413e+01 2.2970695480633310e+01 7.5695428923509285e+00 9 25 0
38748 1 4 7.3999999999999996e-02 1.4323277193144557e+01 2.0632079382318004e+01 9.8338722240939074e+00 6 24 0
26570 1 2 -1.4799999999999999e-01 1.4903654624755241e+01 2.4313349291521011e+01 6.8014643345281582e+00 9 25 0
39065 1 2 -1.4799999999999999e-01 1.4700922282278778e+01 2.4279509691327579e+01 1.1764555245442136e+01 6 24 0
39066 1 4 7.3999999999999996e-02 1.4847567968322323e+01 2.3720589322322287e+01 1.0862250190187662e+01 6 24 0
26566 1 4 7.3999999999999996e-02 1.5863804826578034e+01 2.1571070598565491e+01 8.6159613850533923e+00 9 25 0
26564 1 2 -1.4799999999999999e-01 1.6073250006982601e+01 2.2304039085316880e+01 7.8575513962803560e+00 9 25 0
28801 1 4 7.3999999999999996e-02 4.3039551569915666e+00 2.9273784536652020e+01 6.2463650272637290e+00 9 24 0
33511 1 4 7.3999999999999996e-02 3.3331508955777016e+00 2.6094035087463499e+01 6.3783776510257972e+00 7 24 0
33515 1 2 -1.4799999999999999e-01 5.7917034310110518e+00 2.4875598633029544e+01 6.3658628951632110e+00 7 24 0
33505 1 4 7.3999999999999996e-02 7.4629202341684864e-01 2.6431399897922873e+01 6.9225296431627408e+00 7 24 0
28799 1 2 -1.4799999999999999e-01 3.5601857786771904e+00 2.9953165209411523e+01 6.5018681913581666e+00 9 24 0
28793 1 2 -1.4799999999999999e-01 1.0560272703170082e+00 2.9991995946265003e+01 6.7039987870878308e+00 9 24 0
33509 1 2 -1.4799999999999999e-01 3.3236739885920628e+00 2.5351345493673048e+01 7.1229383011801062e+00 7 24 0
28796 1 2 -1.4799999999999999e-01 2.2969995436283903e+00 2.9096895928083114e+01 6.5684193767663253e+00 9 24 0
33503 1 2 -1.4799999999999999e-01 7.2291273140426382e-01 2.5450216810810499e+01 7.3908855867211862e+00 7 24 0
33510 1 4 7.3999999999999996e-02 3.4854764206351856e+00 2.5853382480304884e+01 8.1074539485557757e+00 7 24 0
33504 1 4 7.3999999999999996e-02 6.0845658126356073e-01 2.5738428845143403e+01 8.4122125341451923e+00 7 24 0
28798 1 4 7.3999999999999996e-02 2.3489889845478849e+00 2.8251168719353050e+01 7.2737830847995300e+00 9 24 0
28807 1 4 7.3999999999999996e-02 3.9140269385781905e+00 2.9415393272473896e+01 9.3971312398900437e+00 9 24 0
28806 1 4 7.3999999999999996e-02 5.4061030460509318e+00 2.9352203876992114e+01 8.4312277235388411e+00 9 24 0
28815 1 4 7.3999999999999996e-02 4.9263658619562216e+00 2.8625751774826739e+01 1.1497372523159139e+01 9 24 0
27145 1 4 7.3999999999999996e-02 2.3680356176683977e+00 2.6661106685352848e+01 9.9717092655434811e+00 9 25 0
27143 1 2 -1.4799999999999999e-01 2.1558455071687779e+00 2.6381962995655954e+01 1.0985737258812362e+01 9 25 0
27148 1 4 7.3999999999999996e-02 2.6492242599054943e+00 2.8391377042586157e+01 1.1416830476652823e+01 9 25 0
27140 1 2 -1.4799999999999999e-01 3.3422641169623293e+00 2.5551974144886181e+01 1.1622092536799496e+01 9 25 0
27146 1 2 -1.4799999999999999e-01 1.8552448403633512e+00 2.7746775378506801e+01 1.1672682142055162e+01 9 25 0
27147 1 4 7.3999999999999996e-02 1.0150705929161941e+00 2.8202358867005088e+01 1.1119283195805481e+01 9 25 0
28814 1 2 -1.4799999999999999e-01 5.2107083308390996e+00 2.9613504966160839e+01 1.1934261922446112e+01 9 24 0
27144 1 4 7.3999999999999996e-02 1.1982769751033842e+00 2.5918984813090418e+01 1.0882762970284714e+01 9 25 0
28805 1 2 -1.4799999999999999e-01 4.6631906520597690e+00 2.9999309427513399e+01 8.8346891490523713e+00 9 24 0
28816 1 4 7.3999999999999996e-02 4.2084319827977765e+00 3.0131721903757050e+01 1.2027669065431482e+01 9 24 0
33520 1 4 7.3999999999999996e-02 5.6406859500620854e+00 2.6849705887138636e+01 7.2459326016218286e+00 7 24 0
27141 1 4 7.3999999999999996e-02 4.2308760222179025e+00 2.6183180256539227e+01 1.1754361659562052e+01 9 25 0
28802 1 2 -1.4799999999999999e-01 3.8626753337208997e+00 3.0753313750645393e+01 7.7098559393446413e+00 9 24 0
28811 1 2 -1.4799999999999999e-01 6.1360849929849461e+00 3.0351764432020627e+01 1.0931122536866830e+01 9 24 0
28794 1 4 7.3999999999999996e-02 1.0851870676064272e+00 3.0437229218519313e+01 7.6808109935675430e+00 9 24 0
33530 1 2 -1.4799999999999999e-01 8.3540753138991288e+00 2.9410440120192842e+01 6.1554681131700235e+00 7 24 0
24837 1 4 7.3999999999999996e-02 9.0928125970338165e+00 2.4872383982990652e+01 9.2741405515833684e+00 9 26 0
33519 1 4 7.3999999999999996e-02 6.4384225127151291e+00 2.5561985912913887e+01 8.1376080294010613e+00 7 24 0
24839 1 2 -1.4799999999999999e-01 7.7166431345395692e+00 2.5083939343504905e+01 1.0939387739123520e+01 9 26 0
28813 1 4 7.3999999999999996e-02 6.9613822023456313e+00 2.9727282217727005e+01 1.0584426990552441e+01 9 24 0
33518 1 2 -1.4799999999999999e-01 6.3458330781022916e+00 2.6004187351742377e+01 7.1744230017103439e+00 7 24 0
33523 1 4 7.3999999999999996e-02 8.3389677181028787e+00 2.5493298256077196e+01 6.6188307613379020e+00 7 24 0
24841 1 4 7.3999999999999996e-02 6.9835533401432350e+00 2.5715980288119397e+01 1.0399414361434285e+01 9 26 0
33525 1 4 7.3999999999999996e-02 9.7520981433259877e+00 2.7136608539833432e+01 7.4213697563276453e+00 7 24 0
33521 1 2 -1.4799999999999999e-01 7.8354917636244181e+00 2.6396947724535782e+01 6.7401067542368676e+00 7 24 0
33529 1 4 7.3999999999999996e-02 7.3912662515917766e+00 2.9064046150608078e+01 7.9560707854181976e+00 7 24 0
33526 1 4 7.3999999999999996e-02 8.4317326961899486e+00 2.6943711375667768e+01 8.6513179967918106e+00 7 24 0
33524 1 2 -1.4799999999999999e-01 8.6666288466244179e+00 2.7314139412809173e+01 7.6720266068331853e+00 7 24 0
33527 1 2 -1.4799999999999999e-01 8.3855800359048267e+00 2.8803993588700081e+01 7.5747650068992041e+00 7 24 0
33528 1 4 7.3999999999999996e-02 9.1204415177081586e+00 2.9310068229195732e+01 8.2357954583167370e+00 7 24 0
24847 1 4 7.3999999999999996e-02 9.8000155261314905e+00 2.7063440318601518e+01 1.0890621006688626e+01 9 26 0
24846 1 4 7.3999999999999996e-02 8.4861538643959928e+00 2.7931912412036336e+01 1.1793981884608648e+01 9 26 0
39085 1 4 7.3999999999999996e-02 1.2208152164235916e+01 2.8827179583068204e+01 7.2065914714788866e+00 6 24 0
24845 1 2 -1.4799999999999999e-01 9.2222333813621606e+00 2.7030905255831449e+01 1.1809937548839565e+01 9 26 0
24856 1 4 7.3999999999999996e-02 9.1922418567493231e+00 3.0085460148746186e+01 1.2159596323025999e+01 9 26 0
24852 1 4 7.3999999999999996e-02 1.1411273664331731e+01 2.8806971477572350e+01 1.1771171803423517e+01 9 26 0
39084 1 4 7.3999999999999996e-02 1.1477526916828779e+01 3.0155552323164041e+01 8.2062856547992062e+00 6 24 0
24842 1 2 -1.4799999999999999e-01 8.5154567016815417e+00 2.5668789189929335e+01 1.2113406604778069e+01 9 26 0
39082 1 4 7.3999999999999996e-02 1.1971199188001622e+01 2.8218970727172074e+01 9.7090565316654693e+00 6 24 0
39072 1 4 7.3999999999999996e-02 1.2317421812922975e+01 2.5934597794277678e+01 9.9816684193545733e+00 6 24 0
26573 1 2 -1.4799999999999999e-01 1.3537934775816403e+01 2.4772603212291887e+01 6.4156070324277170e+00 9 25 0
26572 1 4 7.3999999999999996e-02 1.5552682089495899e+01 2.5077158408489048e+01 7.3091624437025526e+00 9 25 0
26574 1 4 7.3999999999999996e-02 1.3015573380322472e+01 2.4977645092869267e+01 7.2840151518420804e+00 9 25 0
39068 1 2 -1.4799999999999999e-01 1.3371981540334264e+01 2.4941376101368967e+01 1.1495159174657500e+01 6 24 0
39087 1 4 7.3999999999999996e-02 1.4317049857129883e+01 2.9967608477687740e+01 7.2259969571246421e+00 6 24 0
39078 1 4 7.3999999999999996e-02 1.3596271264068234e+01 2.7105464648288962e+01 8.0860097984451524e+00 6 24 0
39076 1 4 7.3999999999999996e-02 1.4260006153089456e+01 2.7380606952065008e+01 1.1069423244523074e+01 6 24 0
39077 1 2 -1.4799999999999999e-01 1.3932398305246277e+01 2.7793026337565365e+01 8.8771367676231918e+00 6 24 0
39071 1 2 -1.4799999999999999e-01 1.3349556700178363e+01 2.5643674417668251e+01 1.0104807819439030e+01 6 24 0
39083 1 2 -1.4799999999999999e-01 1.2392859599642513e+01 2.9559998902280057e+01 7.9829689340702412e+00 6 24 0
39074 1 2 -1.4799999999999999e-01 1.4282601226337809e+01 2.6903922980378148e+01 1.0133388989288582e+01 6 24 0
39080 1 2 -1.4799999999999999e-01 1.2775534540517492e+01 2.8762086842803022e+01 9.2237513260793911e+00 6 24 0
39079 1 4 7.3999999999999996e-02 1.4822457425535607e+01 2.8410551629426216e+01 8.6896162402956012e+00 6 24 0
39073 1 4 7.3999999999999996e-02 1.3612904958992138e+01 2.4937180588440221e+01 9.3551475565331828e+00 6 24 0
39075 1 4 7.3999999999999996e-02 1.5350100797673541e+01 2.6635998619003647e+01 1.0047221682098121e+01 6 24 0
39081 1 4 7.3999999999999996e-02 1.3100613447134581e+01 2.9573278880476956e+01 9.9553287208305452e+00 6 24 0
39086 1 2 -1.4799999999999999e-01 1.3448183335467315e+01 3.0525680006627351e+01 7.4189258288712319e+00 6 24 0
39067 1 4 7.3999999999999996e-02 1.5472669068762571e+01 2.5015830935327386e+01 1.1813838658788972e+01 6 24 0
39069 1 4 7.3999999999999996e-02 1.3118481625675182e+01 2.5640428085908798e+01 1.2283402256649277e+01 6 24 0
28804 1 4 7.3999999999999996e-02 4.4752626698260292e+00 3.1576174528957246e+01 7.2737082020646993e+00 9 24 0
28808 1 2 -1.4799999999999999e-01 5.4615150325061652e+00 3.0993105547411172e+01 9.7327458714840613e+00 9 24 0
28803 1 4 7.3999999999999996e-02 3.0035191810750503e+00 3.1299001390959432e+01 8.1193778931601734e+00 9 24 0
28809 1 4 7.3999999999999996e-02 4.7623700312968786e+00 3.1675061639795004e+01 1.0130667754285650e+01 9 24 0
19992 1 4 7.3999999999999996e-02 2.5450204138553705e+00 3.2177142668037284e+01 1.1958224563239567e+01 8 26 0
19986 1 4 7.3999999999999996e-02 4.1860705550108557e-01 3.1151285913730085e+01 1.0629752671931689e+01 8 26 0
28810 1 4 7.3999999999999996e-02 6.1804986141017020e+00 3.1546786046233127e+01 9.1821486394995961e+00 9 24 0
28812 1 4 7.3999999999999996e-02 6.5939744995830889e+00 3.1156851155510552e+01 1.1498309969593732e+01 9 24 0
24860 1 2 -1.4799999999999999e-01 1.1322211964273631e+01 3.1803984156659112e+01 1.1399345043416341e+01 9 26 0
24861 1 4 7.3999999999999996e-02 1.0640616400238800e+01 3.1747076492996435e+01 1.0567016511763210e+01 9 26 0
33535 1 4 7.3999999999999996e-02 8.3074856674048849e+00 3.1564880895048230e+01 6.7369307094565576e+00 7 24 0
33534 1 4 7.3999999999999996e-02 9.8563755508050797e+00 3.0880423118305483e+01 6.4907112462776153e+00 7 24 0
24862 1 4 7.3999999999999996e-02 1.2203762266416733e+01 3.1237260051206807e+01 1.1163933900561842e+01 9 26 0
39088 1 4 7.3999999999999996e-02 1.3697408542241998e+01 3.1329759803244585e+01 8.1124981118844168e+00 6 24 0
39089 1 2 -1.4799999999999999e-01 1.2880449689507980e+01 3.1158845274401486e+01 6.0725434951417396e+00 6 24 0
39090 1 4 7.3999999999999996e-02 1.2229209693244997e+01 3.2097602334645671e+01 6.3075246481139970e+00 6 24 0
27869 1 2 -1.4799999999999999e-01 2.1689630878991287e-01 6.6308731355083672e-01 1.6060026530876488e+01 9 25 0
27694 1 4 7.3999999999999996e-02 3.4496666734920574e+00 5.3811642444701500e+00 1.2613524006566672e+01 9 25 0
27696 1 4 7.3999999999999996e-02 4.1738805195576241e+00 3.6445068026444241e+00 1.4721382087808166e+01 9 25 0
27690 1 4 7.3999999999999996e-02 1.7752057121297493e+00 4.2710395199461031e+00 1.3964625478104143e+01 9 25 0
27055 1 4 7.3999999999999996e-02 1.8210072052484536e+00 9.5985747902801677e-01 1.2932528082905815e+01 9 25 0
27692 1 2 -1.4799999999999999e-01 3.5669798404781141e+00 5.4754179952945954e+00 1.3764946080587043e+01 9 25 0
27695 1 2 -1.4799999999999999e-01 4.6813503539902257e+00 4.5687142792833377e+00 1.4328476351634132e+01 9 25 0
27867 1 4 7.3999999999999996e-02 1.0356290001566928e+00 2.1157585171233766e+00 1.7230390720719978e+01 9 25 0
6869 1 2 -1.4799999999999999e-01 4.5756761533600061e+00 8.9470921165745432e-01 1.6269744114480744e+01 7 25 0
6871 1 4 7.3999999999999996e-02 5.5122855039832999e+00 1.3300756798097999e+00 1.5878506817024927e+01 7 25 0
27689 1 2 -1.4799999999999999e-01 2.1924336827496669e+00 5.2263055240958796e+00 1.4369386142656623e+01 9 25 0
27697 1 4 7.3999999999999996e-02 5.1513328222484933e+00 5.0319394427356592e+00 1.5167765476300859e+01 9 25 0
6874 1 4 7.3999999999999996e-02 3.3816915737511692e+00 2.5396823343056387e+00 1.6776410278459458e+01 7 25 0
6872 1 2 -1.4799999999999999e-01 3.9775537654367485e+00 1.8018198781129364e+00 1.7340905894443040e+01 7 25 0
27691 1 4 7.3999999999999996e-02 2.4590003087494532e+00 5.1195103917466014e+00 1.5483038255667852e+01 9 25 0
6875 1 2 -1.4799999999999999e-01 5.0455547402135377e+00 2.5612502465870204e+00 1.8039404904564066e+01 7 25 0
6873 1 4 7.3999999999999996e-02 3.3325805757725790e+00 1.2164166360716069e+00 1.8063046382206672e+01 7 25 0
27866 1 2 -1.4799999999999999e-01 5.8136385729147477e-01 2.1500589280871036e+00 1.6231897544426076e+01 9 25 0
6870 1 4 7.3999999999999996e-02 3.7924293882832418e+00 7.4754886070575433e-01 1.5478872910732601e+01 7 25 0
27868 1 4 7.3999999999999996e-02 1.2608314130786291e+00 2.4442971073747759e+00 1.5449314290603702e+01 9 25 0
27700 1 4 7.3999999999999996e-02 5.3289129376648274e+00 3.9297201175296261e+00 1.2384362789238368e+01 9 25 0
27061 1 4 7.3999999999999996e-02 1.2132752141881996e-01 2.7359118074769770e+00 1.2497472038455463e+01 9 25 0
6876 1 4 7.3999999999999996e-02 5.5873242436928194e+00 3.1406896981418693e+00 1.7302138325970663e+01 7 25 0
27698 1 2 -1.4799999999999999e-01 5.7628801942171775e+00 4.3515112470740753e+00 1.3246068571891261e+01 9 25 0
27685 1 4 7.3999999999999996e-02 3.1152248346380873e-01 5.4868014747799210e+00 1.2361717431739617e+01 9 25 0
27687 1 4 7.3999999999999996e-02 3.7915378168864100e-01 6.1201601774285121e+00 1.5041610519091797e+01 9 25 0
27699 1 4 7.3999999999999996e-02 6.0351116165749090e+00 5.2991771865225470e+00 1.2929903738624057e+01 9 25 0
27716 1 2 -1.4799999999999999e-01 1.2032996918490133e+01 1.0717590703703892e+00 1.2628523957821381e+01 9 25 0
27708 1 4 7.3999999999999996e-02 9.3733207296662062e+00 2.0661090667537190e+00 1.3577192248667330e+01 9 25 0
27702 1 4 7.3999999999999996e-02 6.8634688693761046e+00 2.5482216100506241e+00 1.4052996813024773e+01 9 25 0
27718 1 4 7.3999999999999996e-02 1.1777500466189194e+01 4.5210541617281846e-01 1.3490484273350727e+01 9 25 0
27710 1 2 -1.4799999999999999e-01 1.0741633192942707e+01 3.3483192508113748e+00 1.2757421041768691e+01 9 25 0
27704 1 2 -1.4799999999999999e-01 8.3167194817299919e+00 3.8926600031366996e+00 1.3033160184304927e+01 9 25 0
27711 1 4 7.3999999999999996e-02 1.0931261959203480e+01 4.3555841200916623e+00 1.2801475335516479e+01 9 25 0
27705 1 4 7.3999999999999996e-02 8.4063554911126896e+00 4.9746496016074193e+00 1.2977894404372480e+01 9 25 0
27707 1 2 -1.4799999999999999e-01 9.5116850433944773e+00 3.1065537672754893e+00 1.3604397848849905e+01 9 25 0
27701 1 2 -1.4799999999999999e-01 7.0459513553330932e+00 3.6452390290786592e+00 1.3856396486625306e+01 9 25 0
27703 1 4 7.3999999999999996e-02 7.2104557575098829e+00 4.1085970881932541e+00 1.4860985227806745e+01 9 25 0
27709 1 4 7.3999999999999996e-02 9.6489513069738777e+00 3.4579586133520732e+00 1.4576518250833542e+01 9 25 0
20591 1 2 -1.4799999999999999e-01 9.3881205738113547e+00 2.2673597656630560e+00 1.7626445053420394e+01 8 26 0
20592 1 4 7.3999999999999996e-02 8.6904871139154860e+00 2.3715187448783959e+00 1.6791565128270076e+01 8 26 0
20588 1 2 -1.4799999999999999e-01 9.8365678737179163e+00 8.3116450456802460e-01 1.7449771993086078e+01 8 26 0
20593 1 4 7.3999999999999996e-02 1.0151696062666007e+01 3.0264495649825776e+00 1.7534213957686621e+01 8 26 0
20263 1 4 7.3999999999999996e-02 1.1429329041419132e+01 5.0203162911708876e+00 1.7662704572303618e+01 8 26 0
20587 1 4 7.3999999999999996e-02 1.0269107144229645e+01 9.1375207763999988e-01 1.5301447156167631e+01 8 26 0
20589 1 4 7.3999999999999996e-02 1.0865918664176972e+01 8.4890274971659863e-01 1.7746736591361699e+01 8 26 0
27713 1 2 -1.4799999999999999e-01 1.2018253797637030e+01 2.5227402548472235e+00 1.3106393864972130e+01 9 25 0
20585 1 2 -1.4799999999999999e-01 9.7768507907297373e+00 2.7202626649802658e-01 1.5974586416065804e+01 8 26 0
20590 1 4 7.3999999999999996e-02 9.2806447800983758e+00 1.7220643997727783e-01 1.8069354384591410e+01 8 26 0
20586 1 4 7.3999999999999996e-02 8.6708643352944357e+00 1.4261101708339080e-01 1.5749624859142132e+01 8 26 0
27714 1 4 7.3999999999999996e-02 1.2101539006214086e+01 2.6615630293246353e+00 1.4217610780028332e+01 9 25 0
20261 1 2 -1.4799999999999999e-01 1.1521814477011565e+01 6.0326777258840529e+00 1.7583043376085143e+01 8 26 0
27730 1 4 7.3999999999999996e-02 1.5300144946171017e+01 2.7200176634674751e+00 1.2509627993045253e+01 9 25 0
27715 1 4 7.3999999999999996e-02 1.2897765668129354e+01 3.0233924904194773e+00 1.2667432562338304e+01 9 25 0
27725 1 2 -1.4799999999999999e-01 1.5795130517220713e+01 6.0674106139025752e-01 1.3054955373445996e+01 9 25 0
27729 1 4 7.3999999999999996e-02 1.5389359088213872e+01 2.4912658513656285e+00 1.4188678478199520e+01 9 25 0
27747 1 4 7.3999999999999996e-02 1.4208554244852790e+01 5.9876004394565987e+00 1.2254931884414740e+01 9 25 0
20271 1 4 7.3999999999999996e-02 1.3707609803060226e+01 3.8311406193324160e+00 1.6842616699675460e+01 8 26 0
20277 1 4 7.3999999999999996e-02 1.5674996817642777e+01 2.1138338041372271e+00 1.6567131589897198e+01 8 26 0
20273 1 2 -1.4799999999999999e-01 1.5780244843650166e+01 4.0251233880244648e+00 1.7393412803645436e+01 8 26 0
20270 1 2 -1.4799999999999999e-01 1.4310291724867229e+01 4.4261916393149159e+00 1.7578522059863797e+01 8 26 0
20267 1 2 -1.4799999999999999e-01 1.4127102250887702e+01 5.9034346420703994e+00 1.7698348189755194e+01 8 26 0
20276 1 2 -1.4799999999999999e-01 1.6034167318679440e+01 2.5355104561467616e+00 1.7493311303095282e+01 8 26 0
27724 1 4 7.3999999999999996e-02 1.3936944733978246e+01 1.8444939811889050e-01 1.4197441241143636e+01 9 25 0
27728 1 2 -1.4799999999999999e-01 1.5867295840803370e+01 2.1144115572376738e+00 1.3272344202916960e+01 9 25 0
27745 1 4 7.3999999999999996e-02 1.5284356662048671e+01 5.5214068547879398e+00 1.4436926236068761e+01 9 25 0
27751 1 4 7.3999999999999996e-02 1.2810838275825727e+01 6.1183692815263804e+00 1.4164842310387684e+01 9 25 0
20278 1 4 7.3999999999999996e-02 1.5522982352931058e+01 2.1766920649380039e+00 1.8405280899422710e+01 8 26 0
27399 1 4 7.3999999999999996e-02 1.4581317677698593e+01 2.8873977686189072e+01 2.6924349418986161e+01 9 25 0
27780 1 4 7.3999999999999996e-02 2.6266429134786264e+00 1.1713543707514360e+01 1.2230089142677814e+01 9 25 0
27776 1 2 -1.4799999999999999e-01 3.8403534816996343e+00 9.9041453420480892e+00 1.2337844719545908e+01 9 25 0
27686 1 2 -1.4799999999999999e-01 1.1697401231639653e+00 6.2960281228926709e+00 1.4264115510552548e+01 9 25 0
27693 1 4 7.3999999999999996e-02 3.8790447979088882e+00 6.5204279662970288e+00 1.3839333804786030e+01 9 25 0
27683 1 2 -1.4799999999999999e-01 6.0850042325469345e-01 6.4573408367970719e+00 1.2858295419198146e+01 9 25 0
27688 1 4 7.3999999999999996e-02 1.5392859108929560e+00 7.2839966231024755e+00 1.4605384385482425e+01 9 25 0
27777 1 4 7.3999999999999996e-02 4.3430278390362602e+00 9.3153931822993812e+00 1.3105234289084022e+01 9 25 0
27783 1 4 7.3999999999999996e-02 1.4492875352581749e+00 9.9396474974000082e+00 1.3472536740691712e+01 9 25 0
27779 1 2 -1.4799999999999999e-01 3.1173948106734231e+00 1.1072760247488091e+01 1.3030712605823931e+01 9 25 0
27782 1 2 -1.4799999999999999e-01 2.1147434692740772e+00 1.0570740200912134e+01 1.4096888970428466e+01 9 25 0
27788 1 2 -1.4799999999999999e-01 3.5290264946147842e+00 1.0410417496063889e+01 1.6241376632196168e+01 9 25 0
27791 1 2 -1.4799999999999999e-01 2.8295953338425615e+00 1.1694745381498237e+01 1.6886130960888007e+01 9 25 0
27785 1 2 -1.4799999999999999e-01 2.5674138260335946e+00 9.7174623410537233e+00 1.5272866852588862e+01 9 25 0
27790 1 4 7.3999999999999996e-02 3.8296502857992718e+00 9.7778057761828201e+00 1.7028009404026434e+01 9 25 0
27787 1 4 7.3999999999999996e-02 1.6384456658711302e+00 9.4713436878779085e+00 1.5856324482998003e+01 9 25 0
27786 1 4 7.3999999999999996e-02 3.0751860611310984e+00 8.8218717150543213e+00 1.5024365548535140e+01 9 25 0
27784 1 4 7.3999999999999996e-02 1.5225011550778988e+00 1.1449474533251818e+01 1.4460915753315719e+01 9 25 0
27781 1 4 7.3999999999999996e-02 3.9252293384565533e+00 1.1695541217314128e+01 1.3421651212050614e+01 9 25 0
27789 1 4 7.3999999999999996e-02 4.4231816777492705e+00 1.0719322906528486e+01 1.5646235450451657e+01 9 25 0
27792 1 4 7.3999999999999996e-02 1.7998456449523597e+00 1.1431066932454462e+01 1.7203396567233000e+01 9 25 0
27768 1 4 7.3999999999999996e-02 6.1368111194512585e+00 7.7057003800008488e+00 1.2312115034483169e+01 9 25 0
20262 1 4 7.3999999999999996e-02 1.1647175847708642e+01 6.2225560831304252e+00 1.6481046750792181e+01 8 26 0
27754 1 4 7.3999999999999996e-02 1.2228458962302945e+01 8.4510393740105574e+00 1.2472391874795091e+01 9 25 0
20259 1 4 7.3999999999999996e-02 9.2096822711648656e+00 6.2057827467899216e+00 1.7753403830296161e+01 8 26 0
27764 1 2 -1.4799999999999999e-01 7.5548627134858490e+00 9.2999847360684829e+00 1.2514463525977227e+01 9 25 0
27758 1 2 -1.4799999999999999e-01 9.6521054830012698e+00 8.0354090416983865e+00 1.2774609407639533e+01 9 25 0
27766 1 4 7.3999999999999996e-02 6.8724382934178188e+00 9.9842248253623431e+00 1.3074999090369360e+01 9 25 0
27762 1 4 7.3999999999999996e-02 8.8479794823968234e+00 9.3972847145764380e+00 1.4162740805670385e+01 9 25 0
27761 1 2 -1.4799999999999999e-01 8.4686714901877220e+00 8.6146838635556549e+00 1.3506273532010731e+01 9 25 0
27757 1 4 7.3999999999999996e-02 1.0445979173186812e+01 6.4037421154078364e+00 1.3779127270712550e+01 9 25 0
20258 1 2 -1.4799999999999999e-01 1.0141076759922273e+01 6.7270202197197690e+00 1.8098492078155004e+01 8 26 0
27763 1 4 7.3999999999999996e-02 7.9238190583310351e+00 7.8698558508576539e+00 1.4153074886660793e+01 9 25 0
20255 1 2 -1.4799999999999999e-01 1.0120855507711214e+01 8.2384346173781147e+00 1.7672829055570524e+01 8 26 0
20253 1 4 7.3999999999999996e-02 8.2774921055445674e+00 8.3073378351216967e+00 1.6624518011899731e+01 8 26 0
20252 1 2 -1.4799999999999999e-01 8.6796712114244059e+00 8.7290563357002426e+00 1.7502886219604402e+01 8 26 0
20247 1 4 7.3999999999999996e-02 7.0808820560896919e+00 1.0278376914374984e+01 1.5877578901491715e+01 8 26 0
20249 1 2 -1.4799999999999999e-01 8.6352659508402230e+00 1.0271680602355406e+01 1.7334801554762024e+01 8 26 0
20251 1 4 7.3999999999999996e-02 9.5117898362191404e+00 1.0642373502436415e+01 1.6887759256231345e+01 8 26 0
20257 1 4 7.3999999999999996e-02 1.0631129417106990e+01 8.4695681056218088e+00 1.6696597543013784e+01 8 26 0
20246 1 2 -1.4799999999999999e-01 7.2994883849773924e+00 1.0779988153273894e+01 1.6782707699178108e+01 8 26 0
20248 1 4 7.3999999999999996e-02 6.5005626686188887e+00 1.0444670073468851e+01 1.7497689332520167e+01 8 26 0
27755 1 2 -1.4799999999999999e-01 1.0752504457542313e+01 7.4586599511602101e+00 1.3634944815192714e+01 9 25 0
27756 1 4 7.3999999999999996e-02 1.0909625679753168e+01 7.9233316855148459e+00 1.4582792016344603e+01 9 25 0
20238 1 4 7.3999999999999996e-02 8.3969649260696944e+00 1.1466612849593869e+01 1.4427629266807564e+01 8 26 0
27752 1 2 -1.4799999999999999e-01 1.2054502821383922e+01 7.4734849488553330e+00 1.2895223237952148e+01 9 25 0
20254 1 4 7.3999999999999996e-02 8.1148517250165231e+00 8.4771643221500135e+00 1.8388242868086635e+01 8 26 0
38625 1 4 7.3999999999999996e-02 1.2064032669148808e+01 1.1612424085612856e+01 1.3419684459698377e+01 6 24 0
38622 1 4 7.3999999999999996e-02 1.2349365012238261e+01 1.2264142518026285e+01 1.5733077594866623e+01 6 24 0
27748 1 4 7.3999999999999996e-02 1.4790755134274098e+01 7.5598534180666439e+00 1.2446423514620632e+01 9 25 0
38623 1 4 7.3999999999999996e-02 1.2210122112248396e+01 1.0619715360823250e+01 1.5631076677595512e+01 6 24 0
20269 1 4 7.3999999999999996e-02 1.4465708904283751e+01 6.3480575325029838e+00 1.6736949970871489e+01 8 26 0
27746 1 2 -1.4799999999999999e-01 1.4451513640998055e+01 6.7146806870402456e+00 1.3059607568182541e+01 9 25 0
27749 1 2 -1.4799999999999999e-01 1.3174293567686764e+01 7.0555556901275907e+00 1.3804115091352179e+01 9 25 0
27750 1 4 7.3999999999999996e-02 1.3358817433505592e+01 7.7375623196103200e+00 1.4653164948845076e+01 9 25 0
38626 1 4 7.3999999999999996e-02 1.3552078111817480e+01 1.0599241260920831e+01 1.3475577672627834e+01 6 24 0
38621 1 2 -1.4799999999999999e-01 1.2853357759236491e+01 1.1430061218295204e+01 1.5359456145113647e+01 6 24 0
38624 1 2 -1.4799999999999999e-01 1.3075323307656850e+01 1.1564404891758862e+01 1.3819644395181276e+01 6 24 0
38618 1 2 -1.4799999999999999e-01 1.4176845757187055e+01 1.1504897998558251e+01 1.6209126200908479e+01 6 24 0
38620 1 4 7.3999999999999996e-02 1.3954284025437754e+01 1.1712096772047877e+01 1.7214877333690382e+01 6 24 0
38616 1 4 7.3999999999999996e-02 1.4518494397536836e+01 9.4536043548066768e+00 1.6054418788641652e+01 6 24 0
38615 1 2 -1.4799999999999999e-01 1.5124827155844789e+01 1.0401086780052596e+01 1.5986333433602221e+01 6 24 0
38617 1 4 7.3999999999999996e-02 1.5548223191336515e+01 1.0341870588794832e+01 1.5015768440476124e+01 6 24 0
38614 1 4 7.3999999999999996e-02 1.5725943360023438e+01 1.0457525174306031e+01 1.8057189285215628e+01 6 24 0
27743 1 2 -1.4799999999999999e-01 1.5597779200114008e+01 6.4415521482882658e+00 1.3934299999045040e+01 9 25 0
27744 1 4 7.3999999999999996e-02 1.5747738215047319e+01 7.2507661205330827e+00 1.4620081508872978e+01 9 25 0
27794 1 2 -1.4799999999999999e-01 3.5514071818724360e+00 1.2362177365065442e+01 1.8060323595519190e+01 9 25 0
27793 1 4 7.3999999999999996e-02 2.6979523319719023e+00 1.2520154408824975e+01 1.6126947862902828e+01 9 25 0
27122 1 2 -1.4799999999999999e-01 4.3953306443826303e+00 1.8103348225581012e+01 1.2263855855897262e+01 9 25 0
27120 1 4 7.3999999999999996e-02 3.9209732985855119e+00 1.5869608822812845e+01 1.2300224096325607e+01 9 25 0
27796 1 4 7.3999999999999996e-02 4.4266572189799254e+00 1.2888225167553450e+01 1.7577394022669505e+01 9 25 0
27123 1 4 7.3999999999999996e-02 5.4312535683261549e+00 1.8107916141868362e+01 1.2592161125887886e+01 9 25 0
19476 1 4 7.3999999999999996e-02 1.0221954384659873e+00 1.5852042518691073e+01 1.3476530205847132e+01 8 26 0
19477 1 4 7.3999999999999996e-02 1.6597538210317062e+00 1.4235036244670784e+01 1.3639389216214367e+01 8 26 0
19475 1 2 -1.4799999999999999e-01 1.1800969497673295e+00 1.4961930512224328e+01 1.4167710115547292e+01 8 26 0
19478 1 2 -1.4799999999999999e-01 2.0023397686949336e+00 1.5321482284307020e+01 1.5392274474750703e+01 8 26 0
19482 1 4 7.3999999999999996e-02 3.3262311942763207e+00 1.6611499447145768e+01 1.4309537717724048e+01 8 26 0
19481 1 2 -1.4799999999999999e-01 3.3836342196950535e+00 1.5753258294271090e+01 1.4969222886311941e+01 8 26 0
19483 1 4 7.3999999999999996e-02 3.9034675653425523e+00 1.5024768970055458e+01 1.4381506965830466e+01 8 26 0
19484 1 2 -1.4799999999999999e-01 4.3992566142855667e+00 1.5978732533610922e+01 1.6103568111373239e+01 8 26 0
19480 1 4 7.3999999999999996e-02 1.5181994850413094e+00 1.6137974229190633e+01 1.5992517123322749e+01 8 26 0
19488 1 4 7.3999999999999996e-02 5.4187749745594411e+00 1.7644744636606060e+01 1.5184896162828680e+01 8 26 0
19487 1 2 -1.4799999999999999e-01 5.7150819614653496e+00 1.6642577112299172e+01 1.5512130471418542e+01 8 26 0
19479 1 4 7.3999999999999996e-02 2.0582234211702470e+00 1.4562766607374861e+01 1.6120780602667921e+01 8 26 0
19486 1 4 7.3999999999999996e-02 3.9966349464614321e+00 1.6520776916900168e+01 1.6962274658906761e+01 8 26 0
19485 1 4 7.3999999999999996e-02 4.7391443146123891e+00 1.4986927311153629e+01 1.6441176019806839e+01 8 26 0
19489 1 4 7.3999999999999996e-02 6.0722185218953486e+00 1.6089740860425113e+01 1.4666172315297185e+01 8 26 0
29001 1 4 7.3999999999999996e-02 2.5176595979938474e+00 1.7949915824801003e+01 1.7154675294695277e+01 9 24 0
28998 1 4 7.3999999999999996e-02 6.5994521486261004e-01 1.8186612748476161e+01 1.5558643489546599e+01 9 24 0
27124 1 4 7.3999999999999996e-02 3.7766215067269351e+00 1.8405723977569025e+01 1.3251726345127210e+01 9 25 0
19492 1 4 7.3999999999999996e-02 6.5719190926792308e+00 1.7323038997794210e+01 1.7580796872899249e+01 8 26 0
20228 1 2 -1.4799999999999999e-01 1.0519513431920236e+01 1.5121313138887952e+01 1.2209774803986905e+01 8 26 0
20232 1 4 7.3999999999999996e-02 8.4037581894409055e+00 1.4701904433737262e+01 1.2959654722220636e+01 8 26 0
20236 1 4 7.3999999999999996e-02 9.5244042900412822e+00 1.2429631192028896e+01 1.2623359243094898e+01 8 26 0
20229 1 4 7.3999999999999996e-02 1.1446519397806986e+01 1.5374707601083577e+01 1.2708632519547594e+01 8 26 0
20231 1 2 -1.4799999999999999e-01 9.4298549921303998e+00 1.4557861550667884e+01 1.3231671814438752e+01 8 26 0
20234 1 2 -1.4799999999999999e-01 9.5607692510911022e+00 1.3045146175115024e+01 1.3549326597980297e+01 8 26 0
20239 1 4 7.3999999999999996e-02 7.4726901476322407e+00 1.2870887751472370e+01 1.3821970878491960e+01 8 26 0
20243 1 2 -1.4799999999999999e-01 7.1671791401307550e+00 1.2327624502417432e+01 1.6599070790927549e+01 8 26 0
20244 1 4 7.3999999999999996e-02 6.1244055160345861e+00 1.2546132964677190e+01 1.6215835259497197e+01 8 26 0
20235 1 4 7.3999999999999996e-02 1.0466977803435823e+01 1.2926989490001397e+01 1.4103334135782678e+01 8 26 0
19490 1 2 -1.4799999999999999e-01 6.8596874144082074e+00 1.6826179511189402e+01 1.6656538439525498e+01 8 26 0
19491 1 4 7.3999999999999996e-02 7.1470234547603724e+00 1.5836928663363306e+01 1.6978235064873243e+01 8 26 0
20233 1 4 7.3999999999999996e-02 9.4961694674956760e+00 1.5257397713223757e+01 1.4125959996536368e+01 8 26 0
20242 1 4 7.3999999999999996e-02 9.2761642172616430e+00 1.2744331179756816e+01 1.6187475533531806e+01 8 26 0
20240 1 2 -1.4799999999999999e-01 8.3209839413903453e+00 1.3025884155129882e+01 1.5797736903678942e+01 8 26 0
20237 1 2 -1.4799999999999999e-01 8.3327436070629268e+00 1.2534455372127075e+01 1.4383305673006449e+01 8 26 0
20241 1 4 7.3999999999999996e-02 8.2042867854993187e+00 1.4087926131627640e+01 1.5717632348426079e+01 8 26 0
19493 1 2 -1.4799999999999999e-01 8.0362422394373727e+00 1.7669472963980969e+01 1.6032630522101709e+01 8 26 0
19495 1 4 7.3999999999999996e-02 8.5004556283571837e+00 1.7168112271690429e+01 1.5217188668326092e+01 8 26 0
19497 1 4 7.3999999999999996e-02 9.9209057671291401e+00 1.7026549153141605e+01 1.7208915860116750e+01 8 26 0
19496 1 2 -1.4799999999999999e-01 9.1666114037020474e+00 1.7927626957605110e+01 1.7033889267331748e+01 8 26 0
20245 1 4 7.3999999999999996e-02 7.2765012208122313e+00 1.2757811125615500e+01 1.7632315153717187e+01 8 26 0
20223 1 4 7.3999999999999996e-02 9.5484761683517334e+00 1.7473308973131367e+01 1.3349686664619702e+01 8 26 0
20222 1 2 -1.4799999999999999e-01 9.8869902430866592e+00 1.7702120554276945e+01 1.2293257121515506e+01 8 26 0
20224 1 4 7.3999999999999996e-02 1.0777364118285465e+01 1.8246655416482287e+01 1.2426369672098449e+01 8 26 0
19498 1 4 7.3999999999999996e-02 8.8447279988680876e+00 1.8200343188773189e+01 1.8080730504586562e+01 8 26 0
19494 1 4 7.3999999999999996e-02 7.7860574999684458e+00 1.8640924814627340e+01 1.5780941421144554e+01 8 26 0
38638 1 4 7.3999999999999996e-02 1.5949635419734163e+01 1.4757374223146968e+01 1.2476688578561003e+01 6 24 0
38619 1 4 7.3999999999999996e-02 1.4784441356361777e+01 1.2374844079406561e+01 1.5961649601611308e+01 6 24 0
38629 1 4 7.3999999999999996e-02 1.3686947769198342e+01 1.3607773849613729e+01 1.3963283871747652e+01 6 24 0
38628 1 4 7.3999999999999996e-02 1.4988575035118611e+01 1.2621231832276901e+01 1.3426834159040837e+01 6 24 0
38627 1 2 -1.4799999999999999e-01 1.3944121586395587e+01 1.2791259722772081e+01 1.3332563399446972e+01 6 24 0
38761 1 4 7.3999999999999996e-02 1.5528587067721618e+01 1.7209725695878777e+01 1.4041771015306811e+01 6 24 0
38763 1 4 7.3999999999999996e-02 1.3480326963288075e+01 1.6910579203335963e+01 1.5769883742308423e+01 6 24 0
38767 1 4 7.3999999999999996e-02 1.5558401370104173e+01 1.5453581006833391e+01 1.5879315179064999e+01 6 24 0
38765 1 2 -1.4799999999999999e-01 1.5402231075627043e+01 1.6296786569925693e+01 1.6525304767514648e+01 6 24 0
38762 1 2 -1.4799999999999999e-01 1.4446387881264830e+01 1.7372818531574818e+01 1.5939012089066717e+01 6 24 0
38759 1 2 -1.4799999999999999e-01 1.4960956561338909e+01 1.7993389685004377e+01 1.4595274269407970e+01 6 24 0
38764 1 4 7.3999999999999996e-02 1.4257495564288105e+01 1.8222381597587997e+01 1.6649708225714598e+01 6 24 0
38768 1 2 -1.4799999999999999e-01 1.4953265561005864e+01 1.5793332740264459e+01 1.7918469858582558e+01 6 24 0
38772 1 4 7.3999999999999996e-02 1.5746302299462942e+01 1.3761650827146211e+01 1.7758436679635981e+01 6 24 0
38769 1 4 7.3999999999999996e-02 1.3861853165012189e+01 1.5509080157939325e+01 1.7919951735950168e+01 6 24 0
38757 1 4 7.3999999999999996e-02 1.3132769635994268e+01 1.7466029364442306e+01 1.3485085659270126e+01 6 24 0
38756 1 2 -1.4799999999999999e-01 1.3753208532864331e+01 1.8360727468000324e+01 1.3707186609368964e+01 6 24 0
19947 1 4 7.3999999999999996e-02 9.6043751173248026e-01 1.8445108325603904e+01 1.2673507296185342e+01 8 26 0
27135 1 4 7.3999999999999996e-02 4.6765537283454837e+00 2.3296992702910586e+01 1.2465490616368427e+01 9 25 0
27130 1 4 7.3999999999999996e-02 3.6711408923307540e+00 2.0791014606832370e+01 1.2901780564128874e+01 9 25 0
28997 1 2 -1.4799999999999999e-01 5.0086459640732284e-01 1.8677417889551030e+01 1.6485264069997477e+01 9 24 0
27293 1 2 -1.4799999999999999e-01 2.8628448717311356e-01 2.3537582850080391e+01 1.5973277229002857e+01 9 25 0
27136 1 4 7.3999999999999996e-02 2.9168198441107953e+00 2.2987408158429712e+01 1.2388023925929998e+01 9 25 0
19953 1 4 7.3999999999999996e-02 7.6677769277614061e-01 2.1026438066442200e+01 1.3030818311276846e+01 8 26 0
29000 1 2 -1.4799999999999999e-01 1.9200939475800027e+00 1.8901956847141424e+01 1.7167609525145366e+01 9 24 0
29005 1 4 7.3999999999999996e-02 2.9375292616675823e+00 1.9940289687140403e+01 1.5608398871253348e+01 9 24 0
29007 1 4 7.3999999999999996e-02 4.5066386689651532e+00 1.9366172421896579e+01 1.7690550026248918e+01 9 24 0
27129 1 4 7.3999999999999996e-02 5.3999005488993257e+00 2.0596097849844579e+01 1.2514467742199365e+01 9 25 0
29003 1 2 -1.4799999999999999e-01 2.7133619880843525e+00 2.0051716031367146e+01 1.6671429097879944e+01 9 24 0
29004 1 4 7.3999999999999996e-02 2.0887789726690480e+00 2.0985208719398113e+01 1.6694541191789142e+01 9 24 0
29006 1 2 -1.4799999999999999e-01 3.9457843885996873e+00 2.0282183068576281e+01 1.7570249917340846e+01 9 24 0
27292 1 4 7.3999999999999996e-02 2.1902207191875109e+00 2.3142607109775216e+01 1.7042627692556120e+01 9 25 0
27290 1 2 -1.4799999999999999e-01 1.7149051480014357e+00 2.3924069517373372e+01 1.6443714773044348e+01 9 25 0
29009 1 2 -1.4799999999999999e-01 4.8068752508582167e+00 2.1417888128108522e+01 1.6947421335866604e+01 9 24 0
29011 1 4 7.3999999999999996e-02 5.1313938413665685e+00 2.1210836315136913e+01 1.5930306984030315e+01 9 24 0
29010 1 4 7.3999999999999996e-02 4.1357531175865327e+00 2.2310049642852988e+01 1.6883449051373869e+01 9 24 0
27288 1 4 7.3999999999999996e-02 2.8143825665834159e+00 2.3423039722681654e+01 1.4743397557172464e+01 9 25 0
27287 1 2 -1.4799999999999999e-01 2.6405002547982384e+00 2.4316611187779877e+01 1.5329806924211464e+01 9 25 0
27295 1 4 7.3999999999999996e-02 3.7314239919889824e-01 2.2850392801550779e+01 1.5143062327579090e+01 9 25 0
27282 1 4 7.3999999999999996e-02 5.2868212536670089e+00 2.3837004370187802e+01 1.4390401716042202e+01 9 25 0
29012 1 2 -1.4799999999999999e-01 6.2179419229359754e+00 2.1616595801187220e+01 1.7538212420643251e+01 9 24 0
27286 1 4 7.3999999999999996e-02 4.2259049712822430e+00 2.4290754498739751e+01 1.6783921056033940e+01 9 25 0
29002 1 4 7.3999999999999996e-02 1.7320172569767696e+00 1.9124878024960559e+01 1.8207264745125464e+01 9 24 0
19503 1 4 7.3999999999999996e-02 1.1805463979050868e+01 1.8468399736582562e+01 1.7452922035961496e+01 8 26 0
19501 1 4 7.3999999999999996e-02 1.0334748717157190e+01 1.8597156405297390e+01 1.5512845843089741e+01 8 26 0
20216 1 2 -1.4799999999999999e-01 8.6864100977210086e+00 2.0024647678161884e+01 1.2445371483466953e+01 8 26 0
19499 1 2 -1.4799999999999999e-01 1.0004120210281904e+01 1.9009360857302291e+01 1.6434451147465062e+01 8 26 0
19502 1 2 -1.4799999999999999e-01 1.1215821254854058e+01 1.9373484665659472e+01 1.7359135559832108e+01 8 26 0
19500 1 4 7.3999999999999996e-02 9.4762094327954092e+00 1.9973652961275125e+01 1.6261139968752218e+01 8 26 0
29013 1 4 7.3999999999999996e-02 6.7608296956462155e+00 2.2427257523927178e+01 1.7068142113082253e+01 9 24 0
20218 1 4 7.3999999999999996e-02 8.2104747246656267e+00 1.9845463315673641e+01 1.3416028872056586e+01 8 26 0
20213 1 2 -1.4799999999999999e-01 9.8980649591451879e+00 2.0936347948971090e+01 1.2640858094797030e+01 8 26 0
20211 1 4 7.3999999999999996e-02 8.8798754251359693e+00 2.2691518020419618e+01 1.2973490123997973e+01 8 26 0
20210 1 2 -1.4799999999999999e-01 9.5478225817427269e+00 2.2049438153465278e+01 1.3568310828292280e+01 8 26 0
20212 1 4 7.3999999999999996e-02 8.9734848443830852e+00 2.1610349205793575e+01 1.4394851376113651e+01 8 26 0
20214 1 4 7.3999999999999996e-02 1.0757626644623093e+01 2.0361195165332227e+01 1.3161088503968926e+01 8 26 0
20207 1 2 -1.4799999999999999e-01 1.0738581297501595e+01 2.2877190507271706e+01 1.4132431345159160e+01 8 26 0
20208 1 4 7.3999999999999996e-02 1.1588236151915524e+01 2.2283400967233476e+01 1.4495701729803598e+01 8 26 0
20206 1 4 7.3999999999999996e-02 9.6367047493400388e+00 2.3167515353548755e+01 1.5903266318443116e+01 8 26 0
19506 1 4 7.3999999999999996e-02 1.1348713249864895e+01 2.1384557246340005e+01 1.6671497317483880e+01 8 26 0
19505 1 2 -1.4799999999999999e-01 1.2012689808138861e+01 2.0513270577364580e+01 1.6793310891966961e+01 8 26 0
29014 1 4 7.3999999999999996e-02 6.7762240771288846e+00 2.0729807617357544e+01 1.7290912684543471e+01 9 24 0
20209 1 4 7.3999999999999996e-02 1.1191836926457071e+01 2.3461436512908030e+01 1.3286674150754973e+01 8 26 0
20203 1 4 7.3999999999999996e-02 1.1900140018458201e+01 2.3811570795839962e+01 1.6449631371452192e+01 8 26 0
20204 1 2 -1.4799999999999999e-01 1.0220321292570139e+01 2.3784823952987079e+01 1.5254573984037521e+01 8 26 0
19504 1 4 7.3999999999999996e-02 1.1131654226993744e+01 1.9778835364490458e+01 1.8340349987879662e+01 8 26 0
19507 1 4 7.3999999999999996e-02 1.2377130619126005e+01 2.0268457707841474e+01 1.5833241749257596e+01 8 26 0
27279 1 4 7.3999999999999996e-02 6.8341670339955334e+00 2.4493932068747881e+01 1.6425233831996632e+01 9 25 0
20201 1 2 -1.4799999999999999e-01 1.1202760066799561e+01 2.4545800449606951e+01 1.6101323950963462e+01 8 26 0
20205 1 4 7.3999999999999996e-02 9.4806333950020534e+00 2.4544234731419504e+01 1.4992573011162394e+01 8 26 0
39064 1 4 7.3999999999999996e-02 1.4253292663779916e+01 2.2443495978591272e+01 1.2834390407977493e+01 6 24 0
38760 1 4 7.3999999999999996e-02 1.5748767193578214e+01 1.8736547741037633e+01 1.4788443210100620e+01 6 24 0
38753 1 2 -1.4799999999999999e-01 1.4297329927033280e+01 1.8852258986041200e+01 1.2355766838933132e+01 6 24 0
38754 1 4 7.3999999999999996e-02 1.4962194607859715e+01 1.9665955511867153e+01 1.2463674407955718e+01 6 24 0
39062 1 2 -1.4799999999999999e-01 1.4792035316858648e+01 2.3407823371724266e+01 1.3023617156313811e+01 6 24 0
38758 1 4 7.3999999999999996e-02 1.3131287244971704e+01 1.9217457820803656e+01 1.4129926194588524e+01 6 24 0
39063 1 4 7.3999999999999996e-02 1.4248605711119723e+01 2.3880607033078434e+01 1.3841784230753357e+01 6 24 0
19508 1 2 -1.4799999999999999e-01 1.3251536458455281e+01 2.0968520821084621e+01 1.7534906754994193e+01 8 26 0
19512 1 4 7.3999999999999996e-02 1.3489688017305667e+01 2.2489847999366415e+01 1.5928775534967656e+01 8 26 0
19509 1 4 7.3999999999999996e-02 1.3844520658959475e+01 2.0051296828333488e+01 1.7834953834015536e+01 8 26 0
19513 1 4 7.3999999999999996e-02 1.4807156088360228e+01 2.1245247149310046e+01 1.6035445793287760e+01 8 26 0
19511 1 2 -1.4799999999999999e-01 1.4081342187197206e+01 2.1876297176781240e+01 1.6621254341988799e+01 8 26 0
19514 1 2 -1.4799999999999999e-01 1.4973734123501924e+01 2.2760830270563890e+01 1.7502243410951355e+01 8 26 0
19517 1 2 -1.4799999999999999e-01 1.6104502100886830e+01 2.3534834735527941e+01 1.6732414424994353e+01 8 26 0
19518 1 4 7.3999999999999996e-02 1.5678849153219511e+01 2.4101002324482135e+01 1.5881272888150166e+01 8 26 0
19516 1 4 7.3999999999999996e-02 1.4266970254900896e+01 2.3443434689449862e+01 1.7916125730392668e+01 8 26 0
19515 1 4 7.3999999999999996e-02 1.5401215478025762e+01 2.2195476970147855e+01 1.8389757200300561e+01 8 26 0
27151 1 4 7.3999999999999996e-02 5.7944114428848803e-01 2.7421572574253954e+01 1.3351015213986232e+01 9 25 0
27153 1 4 7.3999999999999996e-02 9.9979941857749710e-01 3.0003349531704494e+01 1.3035523144448256e+01 9 25 0
27142 1 4 7.3999999999999996e-02 3.1702179198111389e+00 2.5335621829826074e+01 1.2651701534183067e+01 9 25 0
27163 1 4 7.3999999999999996e-02 2.7909833180371263e-01 2.9228047150723146e+01 1.7573393442072366e+01 9 25 0
27291 1 4 7.3999999999999996e-02 1.6604961689720823e+00 2.4814677537016383e+01 1.7180801115866771e+01 9 25 0
27289 1 4 7.3999999999999996e-02 2.0450060631655957e+00 2.5033012725472588e+01 1.4748109706517807e+01 9 25 0
27284 1 2 -1.4799999999999999e-01 4.0077767396146626e+00 2.4826238335983611e+01 1.5866240191777862e+01 9 25 0
27285 1 4 7.3999999999999996e-02 3.7811867044777836e+00 2.5843423372305303e+01 1.6249745493739546e+01 9 25 0
27152 1 2 -1.4799999999999999e-01 1.6232583993563683e+00 2.9335899063382410e+01 1.3639980578377559e+01 9 25 0
27155 1 2 -1.4799999999999999e-01 1.1938098946013729e+00 2.9654429011822696e+01 1.5062105948518521e+01 9 25 0
27149 1 2 -1.4799999999999999e-01 1.5814532785042437e+00 2.7847432156241126e+01 1.3145638318576985e+01 9 25 0
27154 1 4 7.3999999999999996e-02 2.6236990602847419e+00 2.9728977373022396e+01 1.3438929617033427e+01 9 25 0
27281 1 2 -1.4799999999999999e-01 5.2331208501548190e+00 2.4830224069590621e+01 1.4908176289304016e+01 9 25 0
27283 1 4 7.3999999999999996e-02 5.0026074253758255e+00 2.5485476106085866e+01 1.4072285246941908e+01 9 25 0
28819 1 4 7.3999999999999996e-02 5.0650748610413689e+00 2.8958135133680017e+01 1.3900480687268463e+01 9 24 0
28825 1 4 7.3999999999999996e-02 5.8409107674305334e+00 2.9695861597649735e+01 1.5891008536113015e+01 9 24 0
27150 1 4 7.3999999999999996e-02 2.3226491448009781e+00 2.7263079866031262e+01 1.3677471993256223e+01 9 25 0
27157 1 4 7.3999999999999996e-02 2.0712162051068055e+00 2.9352608021980956e+01 1.5648252007700441e+01 9 25 0
27277 1 4 7.3999999999999996e-02 5.7530003822219964e+00 2.6575453757874001e+01 1.7094271453643064e+01 9 25 0
27156 1 4 7.3999999999999996e-02 1.0924969272631779e+00 3.0774109388938683e+01 1.5147780120841674e+01 9 25 0
28817 1 2 -1.4799999999999999e-01 5.7789505469053442e+00 2.9564012809758040e+01 1.3324489994557497e+01 9 24 0
27280 1 4 7.3999999999999996e-02 7.4061835669293385e+00 2.5053954352644606e+01 1.4924888488690669e+01 9 25 0
27278 1 2 -1.4799999999999999e-01 6.5604574841203878e+00 2.5141343474527304e+01 1.5604342638063253e+01 9 25 0
28818 1 4 7.3999999999999996e-02 6.7104866504535314e+00 2.8956405446081874e+01 1.3240190619585027e+01 9 24 0
28823 1 2 -1.4799999999999999e-01 6.3545845237578291e+00 3.0555666759280392e+01 1.5547055522163209e+01 9 24 0
24854 1 2 -1.4799999999999999e-01 1.0049048442365613e+01 3.0043435145196682e+01 1.2846889844240172e+01 9 26 0
27276 1 4 7.3999999999999996e-02 6.4348424762916556e+00 2.7234608390447047e+01 1.5487367846171759e+01 9 25 0
24843 1 4 7.3999999999999996e-02 9.1612558139800946e+00 2.4949943130248361e+01 1.2545044190753995e+01 9 26 0
27275 1 2 -1.4799999999999999e-01 6.6082608734714565e+00 2.6510500637764757e+01 1.6293452832498289e+01 9 25 0
24851 1 2 -1.4799999999999999e-01 1.0908804976648414e+01 2.8799832955224595e+01 1.2722621875121670e+01 9 26 0
28824 1 4 7.3999999999999996e-02 7.3947080058061028e+00 3.0268514929028843e+01 1.5487180738312496e+01 9 24 0
24844 1 4 7.3999999999999996e-02 7.9028607883752136e+00 2.6005900175392874e+01 1.3048971829895743e+01 9 26 0
20202 1 4 7.3999999999999996e-02 1.0560205217119089e+01 2.4815524325992232e+01 1.6912877280147519e+01 8 26 0
24849 1 4 7.3999999999999996e-02 1.1020801193251840e+01 2.6715924020726934e+01 1.3114587383862858e+01 9 26 0
24848 1 2 -1.4799999999999999e-01 1.0170993303528615e+01 2.7434770667344800e+01 1.2914360768954147e+01 9 26 0
24853 1 4 7.3999999999999996e-02 1.1684763436362658e+01 2.8884185574429601e+01 1.3461585537603511e+01 9 26 0
24850 1 4 7.3999999999999996e-02 9.6712529324445242e+00 2.7620588112639371e+01 1.3812291841819818e+01 9 26 0
20191 1 4 7.3999999999999996e-02 1.1183379773310250e+01 2.8213781008499961e+01 1.6612057065931772e+01 8 26 0
20200 1 4 7.3999999999999996e-02 1.1370041894834991e+01 2.6489608239650668e+01 1.5228814775169369e+01 8 26 0
27274 1 4 7.3999999999999996e-02 8.8336454712801373e+00 2.6660221616667940e+01 1.6237109622319959e+01 9 25 0
27272 1 2 -1.4799999999999999e-01 8.0649874684114771e+00 2.6706047358522280e+01 1.6969476469031086e+01 9 25 0
27273 1 4 7.3999999999999996e-02 8.2081128013904365e+00 2.5913664105455076e+01 1.7654416811000246e+01 9 25 0
20189 1 2 -1.4799999999999999e-01 1.2189906639584605e+01 2.8569698607496999e+01 1.6857905082264541e+01 8 26 0
24855 1 4 7.3999999999999996e-02 9.5915842067894648e+00 3.0060036679985839e+01 1.3777730120269068e+01 9 26 0
20186 1 2 -1.4799999999999999e-01 1.1973838872707029e+01 2.9613073050226710e+01 1.7909965149764371e+01 8 26 0
27271 1 4 7.3999999999999996e-02 7.4557495017830107e+00 2.8677420373788237e+01 1.7311407376035383e+01 9 25 0
27269 1 2 -1.4799999999999999e-01 8.1286310232052497e+00 2.7954464476288461e+01 1.7816882890792478e+01 9 25 0
20198 1 2 -1.4799999999999999e-01 1.2018504356312448e+01 2.5697632532791999e+01 1.5451077430115298e+01 8 26 0
27270 1 4 7.3999999999999996e-02 9.1339789335450430e+00 2.8299261657103088e+01 1.7843432568530083e+01 9 25 0
20184 1 4 7.3999999999999996e-02 1.0605061809034245e+01 3.0532624400679016e+01 1.6570984765765967e+01 8 26 0
20190 1 4 7.3999999999999996e-02 1.2605486964362912e+01 2.8933096803420490e+01 1.5958848015477233e+01 8 26 0
28474 1 4 7.3999999999999996e-02 1.5110296963669393e+01 3.0148596358792098e+01 1.2765631360379507e+01 9 24 0
20192 1 2 -1.4799999999999999e-01 1.2989968154638822e+01 2.7319190772062576e+01 1.7321096308442801e+01 8 26 0
20199 1 4 7.3999999999999996e-02 1.2282677158890385e+01 2.5433520015953075e+01 1.4412234116919922e+01 8 26 0
28471 1 4 7.3999999999999996e-02 1.5401083769406993e+01 2.7906821784895438e+01 1.2665416148822406e+01 9 24 0
20195 1 2 -1.4799999999999999e-01 1.3242387984293059e+01 2.6217917563211358e+01 1.6266710922122677e+01 8 26 0
20197 1 4 7.3999999999999996e-02 1.4129307263358786e+01 2.6480966873443112e+01 1.5640765310735139e+01 8 26 0
20196 1 4 7.3999999999999996e-02 1.3544978963375335e+01 2.5377496777625133e+01 1.6868149383045395e+01 8 26 0
28472 1 2 -1.4799999999999999e-01 1.5154500764407640e+01 2.9729002644204968e+01 1.3753127879986977e+01 9 24 0
28469 1 2 -1.4799999999999999e-01 1.5943561169748667e+01 2.8376331444324926e+01 1.3478649872492793e+01 9 24 0
28473 1 4 7.3999999999999996e-02 1.4148752749233285e+01 2.9409682865214162e+01 1.3992600567930181e+01 9 24 0
28480 1 4 7.3999999999999996e-02 1.4618982091962364e+01 3.0101562541573927e+01 1.6607884549770926e+01 9 24 0
28478 1 2 -1.4799999999999999e-01 1.5680572997594011e+01 3.0253776344512477e+01 1.6281737054404857e+01 9 24 0
28475 1 2 -1.4799999999999999e-01 1.5821147051330170e+01 3.0608255985210327e+01 1.4754619215196586e+01 9 24 0
19522 1 4 7.3999999999999996e-02 1.5950565308109605e+01 2.5244140045862327e+01 1.7916288308695101e+01 8 26 0
20194 1 4 7.3999999999999996e-02 1.3932903735797538e+01 2.7621240462244312e+01 1.7729344667575411e+01 8 26 0
28470 1 4 7.3999999999999996e-02 1.5991129204092527e+01 2.7720535132146971e+01 1.4334855117456588e+01 9 24 0
28479 1 4 7.3999999999999996e-02 1.6163384641810577e+01 2.9282082638409062e+01 1.6340812213532541e+01 9 24 0
20193 1 4 7.3999999999999996e-02 1.2427636724872338e+01 2.6802140846045319e+01 1.8111298711378566e+01 8 26 0
28820 1 2 -1.4799999999999999e-01 5.9696360633955052e+00 3.0809545806634372e+01 1.4157956825704586e+01 9 24 0
28830 1 4 7.3999999999999996e-02 4.0450828373685370e+00 3.1455904346981136e+01 1.7114011401314283e+01 9 24 0
28821 1 4 7.3999999999999996e-02 5.0304156086705776e+00 3.1408228540057014e+01 1.4181462552744275e+01 9 24 0
28829 1 2 -1.4799999999999999e-01 4.7057762555126530e+00 3.2230111293296943e+01 1.6717281524165248e+01 9 24 0
28828 1 4 7.3999999999999996e-02 6.3498471773495435e+00 3.1243851977129733e+01 1.7618715926425072e+01 9 24 0
28826 1 2 -1.4799999999999999e-01 6.1909369924020590e+00 3.1682615763145591e+01 1.6656410258558910e+01 9 24 0
28822 1 4 7.3999999999999996e-02 6.6602414062041060e+00 3.1456420118991836e+01 1.3630797287430537e+01 9 24 0
24857 1 2 -1.4799999999999999e-01 1.0835425918387502e+01 3.1347643636187211e+01 1.2804929173934495e+01 9 26 0
24858 1 4 7.3999999999999996e-02 1.1623299853962115e+01 3.1385232656986627e+01 1.3554086137365127e+01 9 26 0
20183 1 2 -1.4799999999999999e-01 1.1466181189022368e+01 3.0831807795201470e+01 1.7181893487761876e+01 8 26 0
24859 1 4 7.3999999999999996e-02 1.0145322896272793e+01 3.2135214328831267e+01 1.3176450147534210e+01 9 26 0
20185 1 4 7.3999999999999996e-02 1.1057233336558099e+01 3.1501273618689044e+01 1.7962444873679683e+01 8 26 0
28999 1 4 7.3999999999999996e-02 4.2347172043179171e-02 1.7902734948008291e+01 1.7071681255540227e+01 9 24 0
20180 1 2 -1.4799999999999999e-01 1.2504688982344579e+01 3.1755071723831108e+01 1.6496317412846981e+01 8 26 0
20182 1 4 7.3999999999999996e-02 1.2832876869295321e+01 3.1147323741969775e+01 1.5725126093325633e+01 8 26 0
28476 1 4 7.3999999999999996e-02 1.5586401537921775e+01 3.1675804598205652e+01 1.4601110240349373e+01 9 24 0
20181 1 4 7.3999999999999996e-02 1.3384821351285188e+01 3.1960234765155619e+01 1.7096729644763023e+01 8 26 0
6880 1 4 7.3999999999999996e-02 3.7905938151637764e+00 4.1739570778647836e+00 1.8413679652822189e+01 7 25 0
8574 1 4 7.3999999999999996e-02 9.4520901137586077e-01 6.0521301521690676e+00 1.8692442302690250e+01 6 25 0
8568 1 4 7.3999999999999996e-02 8.4753452993516187e-01 4.4580861588878493e+00 2.2237348887066236e+01 6 25 0
6878 1 2 -1.4799999999999999e-01 4.5175704248427291e+00 3.5830695540011619e+00 1.8952620196341783e+01 7 25 0
6877 1 4 7.3999999999999996e-02 5.6527531380476264e+00 1.8072586088812808e+00 1.8538323390476300e+01 7 25 0
8561 1 2 -1.4799999999999999e-01 1.8194926565990893e-01 2.2508615637264922e+00 2.0718534170050500e+01 6 25 0
8567 1 2 -1.4799999999999999e-01 4.8770742311547804e-01 4.7082990157883202e+00 2.1267161297337154e+01 6 25 0
8559 1 4 7.3999999999999996e-02 9.4884990911630218e-01 9.4048417084780722e-01 1.9010619388736352e+01 6 25 0
6881 1 2 -1.4799999999999999e-01 5.6034220121733984e+00 4.5821338888618790e+00 1.9400042268065885e+01 7 25 0
8565 1 4 7.3999999999999996e-02 1.6842808130895548e-01 3.7862790680402556e+00 1.9220144042982088e+01 6 25 0
8558 1 2 -1.4799999999999999e-01 7.6036945490159302e-01 1.0034981159889829e+00 2.0109436696632869e+01 6 25 0
8560 1 4 7.3999999999999996e-02 1.7691293873466392e+00 1.0509503935966824e+00 2.0490988183199956e+01 6 25 0
8564 1 2 -1.4799999999999999e-01 6.5533992384908391e-01 3.6173196037931792e+00 2.0197060783789563e+01 6 25 0
8566 1 4 7.3999999999999996e-02 1.6904010298639383e+00 3.5300211671409989e+00 1.9980720129546981e+01 6 25 0
15640 1 4 7.3999999999999996e-02 2.3774332409790953e+00 2.8782850452223543e+00 2.3227552054549612e+01 7 25 0
15641 1 2 -1.4799999999999999e-01 4.4767101403292138e+00 2.7358828062441090e+00 2.3760062913667330e+01 7 25 0
15644 1 2 -1.4799999999999999e-01 4.6470149294627534e+00 1.4029337239303763e+00 2.2968750874929615e+01 7 25 0
15643 1 4 7.3999999999999996e-02 4.7159268442902826e+00 3.5788670450804427e+00 2.3110622072608624e+01 7 25 0
15645 1 4 7.3999999999999996e-02 3.9835713479710528e+00 1.2441864673313010e+00 2.2168982320114580e+01 7 25 0
6879 1 4 7.3999999999999996e-02 4.0051441925562488e+00 2.9529774083312570e+00 1.9718007736661015e+01 7 25 0
6885 1 4 7.3999999999999996e-02 4.6382776455340906e+00 5.1606432327056986e+00 2.1197215957347378e+01 7 25 0
6884 1 2 -1.4799999999999999e-01 5.0917041700511518e+00 5.6692716603529929e+00 2.0308309639760726e+01 7 25 0
15646 1 4 7.3999999999999996e-02 4.5523827882074510e+00 4.8576993813955294e-01 2.3567016015472401e+01 7 25 0
15647 1 2 -1.4799999999999999e-01 6.1552226344804701e+00 1.2969479106454476e+00 2.2400782426923037e+01 7 25 0
8562 1 4 7.3999999999999996e-02 4.8056001121825304e-01 2.2200433580055221e+00 2.1805580315669850e+01 6 25 0
8570 1 2 -1.4799999999999999e-01 9.0944014042648358e-01 6.1597808874311886e+00 2.0835667179376305e+01 6 25 0
15638 1 2 -1.4799999999999999e-01 3.0059350632433652e+00 2.9870107769081762e+00 2.4169715973407701e+01 7 25 0
15652 1 4 7.3999999999999996e-02 5.5435581092052502e+00 8.0989243194282745e-02 2.0675963420434840e+01 7 25 0
15649 1 4 7.3999999999999996e-02 6.4055930500693687e+00 2.2532540959196372e+00 2.1905498791876685e+01 7 25 0
6882 1 4 7.3999999999999996e-02 6.1237007818649909e+00 5.0546693988532345e+00 1.8587006632214816e+01 7 25 0
15648 1 4 7.3999999999999996e-02 6.7559741499619470e+00 1.1959860336601675e+00 2.3303056607772923e+01 7 25 0
6883 1 4 7.3999999999999996e-02 6.3002380245123328e+00 3.8959819245646332e+00 1.9961270636009935e+01 7 25 0
20595 1 4 7.3999999999999996e-02 7.8039136174871446e+00 1.9060845075453026e+00 1.8935277572341910e+01 8 26 0
20594 1 2 -1.4799999999999999e-01 8.6207284529232631e+00 2.5828315069759724e+00 1.8882927561225905e+01 8 26 0
20596 1 4 7.3999999999999996e-02 8.2232944731249962e+00 3.5866736895564375e+00 1.8682176238270106e+01 8 26 0
20602 1 4 7.3999999999999996e-02 1.1454494239957514e+01 3.0667615164945361e+00 1.9926811031711402e+01 8 26 0
20601 1 4 7.3999999999999996e-02 1.0210792413053792e+01 4.3600679904747235e+00 1.9764579591012843e+01 8 26 0
20597 1 2 -1.4799999999999999e-01 9.4104565986974436e+00 2.4617126109315546e+00 2.0146131915759209e+01 8 26 0
20598 1 4 7.3999999999999996e-02 9.7313250975385053e+00 1.4280263410960614e+00 2.0231842523748867e+01 8 26 0
20600 1 2 -1.4799999999999999e-01 1.0505367700093041e+01 3.4976825707817203e+00 2.0356674357702303e+01 8 26 0
20599 1 4 7.3999999999999996e-02 8.7425586242315561e+00 2.5170365331296249e+00 2.0977926720199196e+01 8 26 0
20604 1 4 7.3999999999999996e-02 9.9491860503989002e+00 4.3687638786562877e+00 2.2228460261408639e+01 8 26 0
20603 1 2 -1.4799999999999999e-01 1.0828251431700266e+01 4.0156471876271365e+00 2.1779182317951619e+01 8 26 0
20608 1 4 7.3999999999999996e-02 1.0807856660277539e+01 2.1381741168112085e+00 2.2912421319063924e+01 8 26 0
20606 1 2 -1.4799999999999999e-01 1.1463888109433254e+01 2.9598007462013136e+00 2.2706015856937604e+01 8 26 0
20609 1 2 -1.4799999999999999e-01 1.1989201520352307e+01 3.6432293965442670e+00 2.4022154393701744e+01 8 26 0
20605 1 4 7.3999999999999996e-02 1.1486334918375915e+01 4.9162511021522457e+00 2.1789501352028946e+01 8 26 0
6891 1 4 7.3999999999999996e-02 8.0185352963860534e+00 5.6980742344380841e+00 2.0810424244026208e+01 7 25 0
20607 1 4 7.3999999999999996e-02 1.2288216225314194e+01 2.5342736009056983e+00 2.2139400175406784e+01 8 26 0
6892 1 4 7.3999999999999996e-02 6.8603187381618493e+00 5.3816393001639158e+00 2.2130125967953632e+01 7 25 0
15651 1 4 7.3999999999999996e-02 7.1458251350823438e+00 3.5591705299711296e-01 2.0645840915898081e+01 7 25 0
6781 1 4 7.3999999999999996e-02 1.2270012155366146e+01 5.2302917278780925e-01 1.9857155574726477e+01 7 25 0
6890 1 2 -1.4799999999999999e-01 7.2213306470703467e+00 6.1487646434675698e+00 2.1489479774590599e+01 7 25 0
15650 1 2 -1.4799999999999999e-01 6.3322224767269182e+00 1.3378113097894129e-01 2.1335050907618996e+01 7 25 0
12536 1 2 -1.4799999999999999e-01 1.6006070465403873e+01 1.2254703792112003e+00 2.2084631821515202e+01 6 24 0
20610 1 4 7.3999999999999996e-02 1.2641059860254307e+01 4.5712907179240787e+00 2.3853775037509827e+01 8 26 0
20272 1 4 7.3999999999999996e-02 1.4005126442593401e+01 4.0891298062382422e+00 1.8572058295009288e+01 8 26 0
12537 1 4 7.3999999999999996e-02 1.5136353501375739e+01 7.3494862286704821e-01 2.1613509324013354e+01 6 24 0
12531 1 4 7.3999999999999996e-02 1.4102243369841334e+01 3.1365845753261752e+00 2.1136833494308647e+01 6 24 0
12532 1 4 7.3999999999999996e-02 1.4499496622216050e+01 3.4211565711002461e+00 2.2814915196225506e+01 6 24 0
12527 1 2 -1.4799999999999999e-01 1.5012900272254591e+01 4.9403084037638445e+00 2.1397102952250041e+01 6 24 0
12530 1 2 -1.4799999999999999e-01 1.4912846360388645e+01 3.4887634736162529e+00 2.1741370200499190e+01 6 24 0
12528 1 4 7.3999999999999996e-02 1.5328195294030865e+01 5.1522835832461515e+00 2.0325238387197377e+01 6 24 0
12529 1 4 7.3999999999999996e-02 1.3982556718151848e+01 5.2957162871407482e+00 2.1308170510023380e+01 6 24 0
6783 1 4 7.3999999999999996e-02 1.3071864527390149e+01 2.5886197616756246e-01 2.1811890738033792e+01 7 25 0
12538 1 4 7.3999999999999996e-02 1.5751454153604953e+01 1.2587879882128143e+00 2.3134854766440245e+01 6 24 0
12523 1 4 7.3999999999999996e-02 1.5752663070139915e+01 5.1431195535606307e+00 2.4379487054467351e+01 6 24 0
12524 1 2 -1.4799999999999999e-01 1.5880060312125055e+01 5.8074160988520713e+00 2.2315461260801065e+01 6 24 0
12521 1 2 -1.4799999999999999e-01 1.5402449733011528e+01 6.0085824887227295e+00 2.3789220883684646e+01 6 24 0
12522 1 4 7.3999999999999996e-02 1.4322444022114269e+01 5.9661385339921358e+00 2.3832378602756787e+01 6 24 0
12533 1 2 -1.4799999999999999e-01 1.6163606678729444e+01 2.6157920133947261e+00 2.1481421818039639e+01 6 24 0
20265 1 4 7.3999999999999996e-02 1.2763067427533461e+01 6.1402698779133260e+00 1.9367065566440846e+01 8 26 0
8571 1 4 7.3999999999999996e-02 1.9874405206743011e+00 5.9697550127942947e+00 2.0996728763136730e+01 6 25 0
27807 1 4 7.3999999999999996e-02 1.9683128088134227e-01 9.9782980957127965e+00 2.0643617852446798e+01 9 25 0
8575 1 4 7.3999999999999996e-02 1.3707504656751612e+00 7.5466922854571132e+00 1.9258041118189954e+01 6 25 0
6886 1 4 7.3999999999999996e-02 4.2166609260733310e+00 6.2048750209005084e+00 1.9885842682657341e+01 7 25 0
8573 1 2 -1.4799999999999999e-01 7.2721816362859715e-01 6.7009460242257397e+00 1.9420377910843680e+01 6 25 0
11668 1 4 7.3999999999999996e-02 4.5167571187679689e+00 7.0948270472104653e+00 2.3868133797605680e+01 6 24 0
27799 1 4 7.3999999999999996e-02 4.7889220961971324e+00 1.0920737595691980e+01 1.8944709565292452e+01 9 25 0
27797 1 2 -1.4799999999999999e-01 4.0187129611039962e+00 1.1550185782245460e+01 1.9280433340321945e+01 9 25 0
27802 1 4 7.3999999999999996e-02 2.4786084968874609e+00 1.0033141173468868e+01 1.9249976826876040e+01 9 25 0
27798 1 4 7.3999999999999996e-02 4.4704182438261642e+00 1.2208610686816614e+01 2.0035349468213713e+01 9 25 0
27800 1 2 -1.4799999999999999e-01 2.9405608597470261e+00 1.0689223540413330e+01 2.0010510505136455e+01 9 25 0
27801 1 4 7.3999999999999996e-02 3.3595512610375642e+00 1.0115976585990795e+01 2.0814879781017261e+01 9 25 0
27811 1 4 7.3999999999999996e-02 1.6932051353095325e+00 9.2643155745947023e+00 2.2578193176239701e+01 9 25 0
27809 1 2 -1.4799999999999999e-01 9.8454202818857672e-01 1.0149878157556412e+01 2.2632688443730462e+01 9 25 0
27803 1 2 -1.4799999999999999e-01 1.7675588344319677e+00 1.1520290272705090e+01 2.0604576505502557e+01 9 25 0
27806 1 2 -1.4799999999999999e-01 6.8582177342043793e-01 1.0726793057582681e+01 2.1263342016611738e+01 9 25 0
27810 1 4 7.3999999999999996e-02 1.4145266068137143e+00 1.0864160865951060e+01 2.3279389759101395e+01 9 25 0
27820 1 4 7.3999999999999996e-02 9.8401532848797979e-01 7.2468372862880992e+00 2.3725622941025254e+01 9 25 0
11667 1 4 7.3999999999999996e-02 3.3701538318027686e+00 8.2263892687492195e+00 2.4557895037116303e+01 6 24 0
11674 1 4 7.3999999999999996e-02 4.9829405328835996e+00 9.7924170375707966e+00 2.2766421193492796e+01 6 24 0
11672 1 2 -1.4799999999999999e-01 4.7808587250344923e+00 1.0150174957331854e+01 2.3801818249782698e+01 6 24 0
27805 1 4 7.3999999999999996e-02 2.2162872311172745e+00 1.2253900831149384e+01 2.1211657516889897e+01 9 25 0
11673 1 4 7.3999999999999996e-02 3.6756530560052401e+00 1.0284590950920581e+01 2.3775777804108010e+01 6 24 0
11675 1 2 -1.4799999999999999e-01 5.3948899030997106e+00 1.1530929211629008e+01 2.4106188334166742e+01 6 24 0
8572 1 4 7.3999999999999996e-02 6.4947907662919413e-01 6.8881111544718783e+00 2.1688607687935008e+01 6 25 0
6888 1 4 7.3999999999999996e-02 5.8168359626551513e+00 7.5053052976517316e+00 2.1307394806908331e+01 7 25 0
27804 1 4 7.3999999999999996e-02 1.4244812209515765e+00 1.2122083974599429e+01 1.9775740480451418e+01 9 25 0
11677 1 4 7.3999999999999996e-02 4.8602281303625468e+00 1.2250873228686288e+01 2.3485364794017308e+01 6 24 0
20256 1 4 7.3999999999999996e-02 1.0654794726766331e+01 8.8060956264910946e+00 1.8437454248606944e+01 8 26 0
20260 1 4 7.3999999999999996e-02 1.0183898003425133e+01 6.6501175644510209e+00 1.9186714690481978e+01 8 26 0
20250 1 4 7.3999999999999996e-02 8.7089717607288843e+00 1.0683251510163984e+01 1.8325966560915241e+01 8 26 0
6887 1 2 -1.4799999999999999e-01 6.1390679577192646e+00 6.7650191255485943e+00 2.0666636761789981e+01 7 25 0
6889 1 4 7.3999999999999996e-02 6.5900175973188553e+00 7.1880987586382625e+00 1.9815558863417010e+01 7 25 0
6895 1 4 7.3999999999999996e-02 7.4393561359766913e+00 7.7159578476428941e+00 2.2964564418852095e+01 7 25 0
6894 1 4 7.3999999999999996e-02 8.7101835403596830e+00 6.6006488899010094e+00 2.3015016726390616e+01 7 25 0
6893 1 2 -1.4799999999999999e-01 8.1011510591901494e+00 7.1920251866562426e+00 2.2306083385758910e+01 7 25 0
6896 1 2 -1.4799999999999999e-01 9.1251182670616480e+00 7.9520561645778942e+00 2.1459906876464252e+01 7 25 0
6901 1 4 7.3999999999999996e-02 9.3759649083745149e+00 9.6629777733995468e+00 2.2819524554074789e+01 7 25 0
6897 1 4 7.3999999999999996e-02 8.6854362668301057e+00 8.5204165406869699e+00 2.0704781246109420e+01 7 25 0
6899 1 2 -1.4799999999999999e-01 9.9806728616889036e+00 8.9323800077010009e+00 2.2251772174528217e+01 7 25 0
6898 1 4 7.3999999999999996e-02 9.8324151645144813e+00 7.2651023663654959e+00 2.0988824252705037e+01 7 25 0
6900 1 4 7.3999999999999996e-02 1.0454146839960455e+01 8.3243862938006732e+00 2.3017247270328632e+01 7 25 0
11679 1 4 7.3999999999999996e-02 7.2576944195187316e+00 1.1759851319204628e+01 2.2753971495879359e+01 6 24 0
6902 1 2 -1.4799999999999999e-01 1.1096651271055846e+01 9.5384790996771454e+00 2.1448498538587991e+01 7 25 0
6903 1 4 7.3999999999999996e-02 1.0825571231376708e+01 9.6630485531005270e+00 2.0337356072288486e+01 7 25 0
11678 1 2 -1.4799999999999999e-01 6.9184031271097304e+00 1.1671161462742910e+01 2.3816303693613502e+01 6 24 0
6907 1 4 7.3999999999999996e-02 1.0751731997642162e+01 1.1636434321738628e+01 2.1726746769673085e+01 7 25 0
6905 1 2 -1.4799999999999999e-01 1.1590554038271062e+01 1.0911486907605234e+01 2.1975034857188032e+01 7 25 0
6904 1 4 7.3999999999999996e-02 1.1907480705247790e+01 8.8647736821853123e+00 2.1478375419765385e+01 7 25 0
6906 1 4 7.3999999999999996e-02 1.1885905185625663e+01 1.1105578286580776e+01 2.2998242467014858e+01 7 25 0
11680 1 4 7.3999999999999996e-02 7.3897608646890065e+00 1.0764051733570167e+01 2.4201259649324285e+01 6 24 0
20268 1 4 7.3999999999999996e-02 1.4996520948761139e+01 6.1958777432849601e+00 1.8313098473192280e+01 8 26 0
20264 1 2 -1.4799999999999999e-01 1.2795136020086463e+01 6.5013270143144890e+00 1.8345569278578974e+01 8 26 0
20266 1 4 7.3999999999999996e-02 1.2817075882584579e+01 7.5330582588471646e+00 1.8409733857848654e+01 8 26 0
6914 1 2 -1.4799999999999999e-01 1.5324357155953992e+01 1.1528365716410846e+01 2.0874390317462360e+01 7 25 0
6912 1 4 7.3999999999999996e-02 1.4122844891500028e+01 9.7020139248498332e+00 2.1077924423992112e+01 7 25 0
6908 1 2 -1.4799999999999999e-01 1.2777056155504772e+01 1.1348664329954389e+01 2.1071465775456300e+01 7 25 0
6910 1 4 7.3999999999999996e-02 1.2623002306161075e+01 1.1055327728247777e+01 2.0034895558149788e+01 7 25 0
6911 1 2 -1.4799999999999999e-01 1.4116534109606988e+01 1.0730864922229797e+01 2.1474878059626270e+01 7 25 0
6913 1 4 7.3999999999999996e-02 1.4179693502408664e+01 1.0702287821815386e+01 2.2501241448695662e+01 7 25 0
12526 1 4 7.3999999999999996e-02 1.6062685633089636e+01 6.8455734267799375e+00 2.1879056895277390e+01 6 24 0
6916 1 4 7.3999999999999996e-02 1.5359442992745418e+01 1.1492895123221116e+01 1.9762907767268448e+01 7 25 0
12519 1 4 7.3999999999999996e-02 1.5631621100454858e+01 8.1336954639239902e+00 2.4051531499491340e+01 6 24 0
27795 1 4 7.3999999999999996e-02 2.9843907311759246e+00 1.3193347141708353e+01 1.8434632149793096e+01 9 25 0
15801 1 4 7.3999999999999996e-02 1.7994293842448472e-01 1.4955815733297952e+01 2.1341249590340063e+01 7 25 0
15804 1 4 7.3999999999999996e-02 1.1866195014708198e+00 1.6566995853680016e+01 1.8852025497100005e+01 7 25 0
15803 1 2 -1.4799999999999999e-01 1.2232678646864625e+00 1.5894971750452976e+01 1.9680174414673164e+01 7 25 0
15805 1 4 7.3999999999999996e-02 1.5831912340241832e+00 1.4978727296321697e+01 1.9247569129118105e+01 7 25 0
15808 1 4 7.3999999999999996e-02 2.0223539337029339e+00 1.7304252194922118e+01 2.1168296428256678e+01 7 25 0
15806 1 2 -1.4799999999999999e-01 2.3167367274438675e+00 1.6408300172401059e+01 2.0608512143266282e+01 7 25 0
15807 1 4 7.3999999999999996e-02 2.3387524440256424e+00 1.5620905453626525e+01 2.1337934756115079e+01 7 25 0
15817 1 4 7.3999999999999996e-02 4.7569037005106596e+00 1.5448066996419090e+01 2.2774877076806241e+01 7 25 0
15815 1 2 -1.4799999999999999e-01 5.1861393062535157e+00 1.5537436560036994e+01 2.1773983143899425e+01 7 25 0
15809 1 2 -1.4799999999999999e-01 3.6957622937431407e+00 1.6547782651295829e+01 1.9949572845753693e+01 7 25 0
15816 1 4 7.3999999999999996e-02 4.7378514748828593e+00 1.4635671377539031e+01 2.1229759968725510e+01 7 25 0
15811 1 4 7.3999999999999996e-02 4.0031545452825945e+00 1.5727833435894842e+01 1.9296778191980831e+01 7 25 0
15812 1 2 -1.4799999999999999e-01 4.6917824499014369e+00 1.6837230446147643e+01 2.1047902920601771e+01 7 25 0
15814 1 4 7.3999999999999996e-02 5.5332333396035418e+00 1.7477132359396364e+01 2.0625713715122334e+01 7 25 0
15810 1 4 7.3999999999999996e-02 3.5971798519720424e+00 1.7413185077735942e+01 1.9216590394501072e+01 7 25 0
15813 1 4 7.3999999999999996e-02 4.3076188727758336e+00 1.7592095053350061e+01 2.1749923770395984e+01 7 25 0
11685 1 4 7.3999999999999996e-02 9.2958342947707795e+00 1.2896378992954880e+01 2.3360880760234330e+01 6 24 0
11684 1 2 -1.4799999999999999e-01 8.9939298393530631e+00 1.2960293198354460e+01 2.4442414016206470e+01 6 24 0
15818 1 2 -1.4799999999999999e-01 6.7127638366848874e+00 1.5258532886690629e+01 2.1744238506628928e+01 7 25 0
15820 1 4 7.3999999999999996e-02 7.1509555772551971e+00 1.6007877644231506e+01 2.2400829331166371e+01 7 25 0
15822 1 4 7.3999999999999996e-02 6.9909937871794741e+00 1.6110343407572262e+01 1.9737977772459971e+01 7 25 0
15819 1 4 7.3999999999999996e-02 6.8970672949804310e+00 1.4264298873957914e+01 2.2142786897870405e+01 7 25 0
15823 1 4 7.3999999999999996e-02 6.8826050279368411e+00 1.4350221184067337e+01 1.9744714494075094e+01 7 25 0
15821 1 2 -1.4799999999999999e-01 7.2668791874626928e+00 1.5202374537464642e+01 2.0306741286714779e+01 7 25 0
15827 1 2 -1.4799999999999999e-01 9.3870736563283508e+00 1.6524136099312248e+01 2.0733442511679133e+01 7 25 0
15824 1 2 -1.4799999999999999e-01 8.8101086823108172e+00 1.5113079197726272e+01 2.0400483049852998e+01 7 25 0
15825 1 4 7.3999999999999996e-02 9.2826416788202746e+00 1.4797706082198792e+01 1.9486179746107570e+01 7 25 0
15830 1 2 -1.4799999999999999e-01 1.0876328960433066e+01 1.6686331646346982e+01 2.0421706865951119e+01 7 25 0
15826 1 4 7.3999999999999996e-02 9.1854525288696323e+00 1.4473773229827492e+01 2.1240789856717385e+01 7 25 0
15828 1 4 7.3999999999999996e-02 9.2577961446085375e+00 1.6593821642766912e+01 2.1793863128125469e+01 7 25 0
15831 1 4 7.3999999999999996e-02 1.1000666085549764e+01 1.6746068167200740e+01 1.9389950823128029e+01 7 25 0
15832 1 4 7.3999999999999996e-02 1.1379967925785179e+01 1.5727882627504380e+01 2.0663975168953787e+01 7 25 0
11691 1 4 7.3999999999999996e-02 1.1587122049158440e+01 1.3885788945328562e+01 2.3865674188770711e+01 6 24 0
15829 1 4 7.3999999999999996e-02 8.8063525709348944e+00 1.7243330547268457e+01 2.0178277550531931e+01 7 25 0
15834 1 4 7.3999999999999996e-02 1.1683056994987515e+01 1.7643717725371445e+01 2.2157214766509679e+01 7 25 0
15833 1 2 -1.4799999999999999e-01 1.1592771162947187e+01 1.7899530370782134e+01 2.1055210652096260e+01 7 25 0
11689 1 4 7.3999999999999996e-02 9.3049385824525057e+00 1.4929731925964269e+01 2.3990863384330673e+01 6 24 0
11695 1 4 7.3999999999999996e-02 1.1206919460534152e+01 1.6306751189482704e+01 2.4469757049048823e+01 6 24 0
6909 1 4 7.3999999999999996e-02 1.2836546883124331e+01 1.2455525688897071e+01 2.0934906585856560e+01 7 25 0
6915 1 4 7.3999999999999996e-02 1.5205693662422547e+01 1.2525515190375833e+01 2.1102250228643985e+01 7 25 0
38770 1 4 7.3999999999999996e-02 1.4943162760152955e+01 1.6617655748106095e+01 1.8565276447028140e+01 6 24 0
38771 1 2 -1.4799999999999999e-01 1.5777509084466878e+01 1.4582222470005332e+01 1.8437258999256471e+01 6 24 0
11697 1 4 7.3999999999999996e-02 1.3269543083507141e+01 1.5553044499643729e+01 2.3784051483399796e+01 6 24 0
38773 1 4 7.3999999999999996e-02 1.5285025784630426e+01 1.4223651922602027e+01 1.9367519491589256e+01 6 24 0
15838 1 4 7.3999999999999996e-02 1.3473429051643540e+01 1.7000830341896489e+01 2.0491178496584872e+01 7 25 0
11703 1 4 7.3999999999999996e-02 1.5398012322453484e+01 1.7120198278906145e+01 2.3530877799194720e+01 6 24 0
15836 1 2 -1.4799999999999999e-01 1.3023329669293027e+01 1.7988417976568989e+01 2.0490652406496846e+01 7 25 0
15837 1 4 7.3999999999999996e-02 1.2892277172352223e+01 1.8228322116763824e+01 1.9420807320636939e+01 7 25 0
15844 1 4 7.3999999999999996e-02 1.5906079592101850e+01 1.8191456453055789e+01 2.0551233179215025e+01 7 25 0
29017 1 4 7.3999999999999996e-02 5.4961346767367099e+00 2.2873682231745278e+01 1.9065114132938412e+01 9 24 0
29008 1 4 7.3999999999999996e-02 3.5710374016650102e+00 2.0632181550825496e+01 1.8520477240700629e+01 9 24 0
28630 1 4 7.3999999999999996e-02 1.0439903009913949e+00 2.1365748362271091e+01 1.8994766744902176e+01 9 24 0
29016 1 4 7.3999999999999996e-02 5.6953490179147908e+00 2.1118870287184698e+01 1.9470966594598384e+01 9 24 0
28629 1 4 7.3999999999999996e-02 1.2416877532242125e+00 2.0047482181047808e+01 2.0229145247209370e+01 9 24 0
28626 1 4 7.3999999999999996e-02 2.1980071993199481e+00 2.2097974960953938e+01 2.1859436696836369e+01 9 24 0
28628 1 2 -1.4799999999999999e-01 1.0086662621438187e+00 2.1174542808384810e+01 2.0090146414936481e+01 9 24 0
28625 1 2 -1.4799999999999999e-01 2.2565428014187399e+00 2.1885380292924840e+01 2.0774188580196590e+01 9 24 0
28627 1 4 7.3999999999999996e-02 3.1550807488102337e+00 2.1279414956588756e+01 2.0589375926056011e+01 9 24 0
28623 1 4 7.3999999999999996e-02 3.0446290529072311e+00 2.2917511937527301e+01 1.9196225645551433e+01 9 24 0
28622 1 2 -1.4799999999999999e-01 2.5531065424829080e+00 2.3226973298112966e+01 2.0102990659447844e+01 9 24 0
28624 1 4 7.3999999999999996e-02 1.5929990889854639e+00 2.3684079654849970e+01 1.9865119690864962e+01 9 24 0
28621 1 4 7.3999999999999996e-02 4.5398361755723577e+00 2.3707328821295988e+01 2.1182223251523855e+01 9 24 0
28619 1 2 -1.4799999999999999e-01 3.5633197789480864e+00 2.4144882738301920e+01 2.0923051169099622e+01 9 24 0
27360 1 4 7.3999999999999996e-02 4.5818171404253754e+00 1.9921534733681234e+01 2.3587262270962174e+01 9 25 0
27359 1 2 -1.4799999999999999e-01 5.2889946474393588e+00 2.0138041573660548e+01 2.4341684676479179e+01 9 25 0
27351 1 4 7.3999999999999996e-02 2.4560695763248614e+00 2.0355112402176278e+01 2.3850439987824448e+01 9 25 0
28620 1 4 7.3999999999999996e-02 3.0260191800564051e+00 2.4292860840858616e+01 2.1878425289295016e+01 9 24 0
29015 1 2 -1.4799999999999999e-01 6.2116879844679609e+00 2.1963399006987018e+01 1.9038006970205430e+01 9 24 0
29020 1 4 7.3999999999999996e-02 7.8693019998588918e+00 2.3220150193185535e+01 1.9208530283247693e+01 9 24 0
29022 1 4 7.3999999999999996e-02 8.8133920631926905e+00 2.1217431940000900e+01 1.8625178553144007e+01 9 24 0
27366 1 4 7.3999999999999996e-02 6.2594782033599570e+00 2.2064431351049606e+01 2.2596211437866963e+01 9 25 0
15835 1 4 7.3999999999999996e-02 1.1002908447292763e+01 1.8770235281725611e+01 2.0880795688906836e+01 7 25 0
29019 1 4 7.3999999999999996e-02 7.2991371215366732e+00 2.2575418973615907e+01 2.0720995057099202e+01 9 24 0
29029 1 4 7.3999999999999996e-02 1.0887188347401096e+01 2.2487617106885480e+01 1.8742386944756394e+01 9 24 0
29018 1 2 -1.4799999999999999e-01 7.5694234357020758e+00 2.2349189827966157e+01 1.9730607058705360e+01 9 24 0
29028 1 4 7.3999999999999996e-02 1.0017769396456645e+01 2.3735894818056622e+01 1.9606758770380459e+01 9 24 0
29021 1 2 -1.4799999999999999e-01 8.6469344139961137e+00 2.1310456250074761e+01 1.9680892410133545e+01 9 24 0
29023 1 4 7.3999999999999996e-02 8.3417057173226361e+00 2.0313031874381000e+01 2.0003547759746450e+01 9 24 0
29024 1 2 -1.4799999999999999e-01 9.9344937128953337e+00 2.1719379917694933e+01 2.0380438342664963e+01 9 24 0
29025 1 4 7.3999999999999996e-02 1.0597019653344038e+01 2.0886953567292082e+01 2.0516477384238996e+01 9 24 0
29027 1 2 -1.4799999999999999e-01 1.0662994819207274e+01 2.2850713406469854e+01 1.9726471817710646e+01 9 24 0
29030 1 2 -1.4799999999999999e-01 1.1938854418933113e+01 2.3267688447651814e+01 2.0457872292925483e+01 9 24 0
29026 1 4 7.3999999999999996e-02 9.6345346965342422e+00 2.2008977481534352e+01 2.1438727005888254e+01 9 24 0
29033 1 2 -1.4799999999999999e-01 1.1777798232896723e+01 2.4022349918487354e+01 2.1788325287029316e+01 9 24 0
29034 1 4 7.3999999999999996e-02 1.1183805222281581e+01 2.3457167955125268e+01 2.2469002433646093e+01 9 24 0
27373 1 4 7.3999999999999996e-02 8.8950926350592976e+00 2.4080826417648225e+01 2.3019787598335647e+01 9 25 0
27367 1 4 7.3999999999999996e-02 7.9084119473846313e+00 2.1574577533262396e+01 2.2507915029845606e+01 9 25 0
27365 1 2 -1.4799999999999999e-01 7.1064186973192554e+00 2.1768521212958348e+01 2.3226660822086181e+01 9 25 0
27363 1 4 7.3999999999999996e-02 7.0467833893176488e+00 1.9742518601187701e+01 2.3027066738745514e+01 9 25 0
27368 1 2 -1.4799999999999999e-01 7.4837641584784036e+00 2.2921798097100595e+01 2.4212362966765134e+01 9 25 0
27362 1 2 -1.4799999999999999e-01 6.7254924375155332e+00 2.0432451922940242e+01 2.3881921984197753e+01 9 25 0
27371 1 2 -1.4799999999999999e-01 7.8538493148546875e+00 2.4172305354743614e+01 2.3371794802572534e+01 9 25 0
27372 1 4 7.3999999999999996e-02 7.2339770132010770e+00 2.4148440913914754e+01 2.2485290707246577e+01 9 25 0
19510 1 4 7.3999999999999996e-02 1.3038726807661385e+01 2.1477924062187864e+01 1.8502510471760004e+01 8 26 0
29032 1 4 7.3999999999999996e-02 1.2486222542467502e+01 2.2309895312056859e+01 2.0727529074702620e+01 9 24 0
29038 1 4 7.3999999999999996e-02 1.2467883712406424e+01 2.4787741744609974e+01 2.3538087537174501e+01 9 24 0
29031 1 4 7.3999999999999996e-02 1.2522335468119339e+01 2.3867227040127410e+01 1.9704002813988076e+01 9 24 0
29036 1 2 -1.4799999999999999e-01 1.2990119679814148e+01 2.4327846228293581e+01 2.2682905434203057e+01 9 24 0
15842 1 2 -1.4799999999999999e-01 1.5297293749280092e+01 1.8997677505859784e+01 2.0309994493459680e+01 7 25 0
29037 1 4 7.3999999999999996e-02 1.3512640564571106e+01 2.3480874384074678e+01 2.3141504143778842e+01 9 24 0
15841 1 4 7.3999999999999996e-02 1.3542658189288094e+01 1.9868641477546273e+01 2.1032580078518084e+01 7 25 0
15839 1 2 -1.4799999999999999e-01 1.3986794824009696e+01 1.8927687632026302e+01 2.1165238720088198e+01 7 25 0
15840 1 4 7.3999999999999996e-02 1.4268975442269008e+01 1.8867260839822201e+01 2.2198254740630674e+01 7 25 0
15843 1 4 7.3999999999999996e-02 1.5181938937207786e+01 1.8728927251232779e+01 1.9276363370539300e+01 7 25 0
15846 1 4 7.3999999999999996e-02 1.5336660732274702e+01 2.1187299992160661e+01 2.0370785163276601e+01 7 25 0
15845 1 2 -1.4799999999999999e-01 1.6024274037590136e+01 2.0325906575852855e+01 2.0422065817974421e+01 7 25 0
28618 1 4 7.3999999999999996e-02 4.3993933633317024e+00 2.5003945962032248e+01 1.9181121141124041e+01 9 24 0
27192 1 4 7.3999999999999996e-02 8.6862306110435472e-01 2.5367819930896683e+01 2.3844225391954140e+01 9 25 0
28605 1 4 7.3999999999999996e-02 7.5446309932605760e-02 2.8891524769728356e+01 2.1633902541590658e+01 9 24 0
28616 1 2 -1.4799999999999999e-01 3.9786328028267648e+00 2.5387239067380989e+01 2.0073410724040368e+01 9 24 0
28615 1 4 7.3999999999999996e-02 2.2248174800615335e+00 2.6023949250108629e+01 1.9090727564283604e+01 9 24 0
28617 1 4 7.3999999999999996e-02 4.8045612498796455e+00 2.5696448902511662e+01 2.0679444579574781e+01 9 24 0
28614 1 4 7.3999999999999996e-02 3.5933184979713966e+00 2.7053540656416164e+01 1.8911158148305997e+01 9 24 0
28608 1 4 7.3999999999999996e-02 2.6863776039182472e+00 2.9409999004933780e+01 1.9961168998217989e+01 9 24 0
28604 1 2 -1.4799999999999999e-01 9.9458913123462178e-01 2.9416071036693527e+01 2.1272430230489789e+01 9 24 0
28609 1 4 7.3999999999999996e-02 1.2338311985710431e+00 2.8606295663315375e+01 1.9370468934215396e+01 9 24 0
28607 1 2 -1.4799999999999999e-01 1.8347785637903848e+00 2.8703193242090961e+01 2.0258970646105428e+01 9 24 0
28613 1 2 -1.4799999999999999e-01 3.0040606120759588e+00 2.6478316042600362e+01 1.9660664217755397e+01 9 24 0
28610 1 2 -1.4799999999999999e-01 2.4856440105289339e+00 2.7369225676673807e+01 2.0771005634420735e+01 9 24 0
28611 1 4 7.3999999999999996e-02 1.9015387509704997e+00 2.6760527559385864e+01 2.1504086178831155e+01 9 24 0
28612 1 4 7.3999999999999996e-02 3.4198150745841107e+00 2.7627544148081675e+01 2.1320125346672413e+01 9 24 0
28606 1 4 7.3999999999999996e-02 1.5619449840109458e+00 2.9675902874712275e+01 2.2191704305259499e+01 9 24 0
27198 1 4 7.3999999999999996e-02 2.1905709933804616e+00 2.7641803694143089e+01 2.4014148529784141e+01 9 25 0
27205 1 4 7.3999999999999996e-02 5.3570576152513558e+00 2.7435328030256830e+01 2.3872235261728061e+01 9 25 0
27204 1 4 7.3999999999999996e-02 4.4483902250485192e+00 2.8834208896050477e+01 2.3609384350265518e+01 9 25 0
27199 1 4 7.3999999999999996e-02 3.2206609273776143e+00 2.6184514306804815e+01 2.3963639578899208e+01 9 25 0
28601 1 2 -1.4799999999999999e-01 5.3303062920190536e-01 3.0775436325659367e+01 2.0666306078509376e+01 9 24 0
27203 1 2 -1.4799999999999999e-01 4.8925956618784454e+00 2.8242512758382894e+01 2.4420173353051027e+01 9 25 0
27214 1 4 7.3999999999999996e-02 5.3071398522988176e+00 3.0797687829730453e+01 2.3101918216036676e+01 9 25 0
29035 1 4 7.3999999999999996e-02 1.1198072165915955e+01 2.4960609710327290e+01 2.1689619752776711e+01 9 24 0
20187 1 4 7.3999999999999996e-02 1.1203734868488047e+01 2.9209339657572162e+01 1.8641575049471484e+01 8 26 0
27267 1 4 7.3999999999999996e-02 7.1280806601212499e+00 2.8745742971511351e+01 1.9635002056511205e+01 9 25 0
27268 1 4 7.3999999999999996e-02 6.6619998651169716e+00 2.7228849856022261e+01 1.9353191581660273e+01 9 25 0
27266 1 2 -1.4799999999999999e-01 7.5618882309601654e+00 2.7806684557454084e+01 1.9265817599633767e+01 9 25 0
27264 1 4 7.3999999999999996e-02 8.2044162497138231e+00 2.6640931017665192e+01 2.0944088121378250e+01 9 25 0
27265 1 4 7.3999999999999996e-02 9.4484765373133861e+00 2.6742891479918253e+01 1.9649783627378774e+01 9 25 0
27263 1 2 -1.4799999999999999e-01 8.6835770902326797e+00 2.7276426063969680e+01 2.0181226734200877e+01 9 25 0
27261 1 4 7.3999999999999996e-02 9.7791932116798588e+00 2.9159933922881329e+01 2.0310528621279133e+01 9 25 0
27260 1 2 -1.4799999999999999e-01 9.4946534489683501e+00 2.8324040535778977e+01 2.0951943639148361e+01 9 25 0
27257 1 2 -1.4799999999999999e-01 1.0800736027605394e+01 2.7852845780725698e+01 2.1581759552506355e+01 9 25 0
27259 1 4 7.3999999999999996e-02 1.1541604614730913e+01 2.7719383270498408e+01 2.0812005688520923e+01 9 25 0
27254 1 2 -1.4799999999999999e-01 1.1434476362299902e+01 2.8868091697190263e+01 2.2612052429812799e+01 9 25 0
27262 1 4 7.3999999999999996e-02 8.9767817353057833e+00 2.8765175846116399e+01 2.1718983006023226e+01 9 25 0
27258 1 4 7.3999999999999996e-02 1.0619721370966099e+01 2.6966414071135262e+01 2.2151340192273235e+01 9 25 0
27255 1 4 7.3999999999999996e-02 1.0758895512161446e+01 2.9183131469156361e+01 2.3359902831712077e+01 9 25 0
27253 1 4 7.3999999999999996e-02 1.1466622538627018e+01 3.0479731376815995e+01 2.1123358153495914e+01 9 25 0
27376 1 4 7.3999999999999996e-02 7.8152430964721029e+00 2.6321641833362605e+01 2.3310821768931159e+01 9 25 0
27374 1 2 -1.4799999999999999e-01 7.6012187881697306e+00 2.5533952462241100e+01 2.4030392518041776e+01 9 25 0
27210 1 4 7.3999999999999996e-02 7.1425044506611730e+00 2.8871571467568632e+01 2.3282625158816032e+01 9 25 0
27375 1 4 7.3999999999999996e-02 6.5729730027792286e+00 2.5583143974686191e+01 2.4337212060671909e+01 9 25 0
27209 1 2 -1.4799999999999999e-01 7.0296335527683960e+00 2.9715082886820586e+01 2.4035711718569665e+01 9 25 0
27256 1 4 7.3999999999999996e-02 1.2293399518220191e+01 2.8381405430176851e+01 2.3109722331159425e+01 9 25 0
27381 1 4 7.3999999999999996e-02 1.0130104922163635e+01 2.6312740938999980e+01 2.3999527704625436e+01 9 25 0
27216 1 4 7.3999999999999996e-02 6.7188874769714255e+00 3.0599488949248688e+01 2.1187797149009306e+01 9 25 0
27251 1 2 -1.4799999999999999e-01 1.2120083120993360e+01 3.0067338202661933e+01 2.1902119274550202e+01 9 25 0
20188 1 4 7.3999999999999996e-02 1.2976583097592473e+01 2.9736225127027687e+01 1.8354595789000108e+01 8 26 0
29043 1 4 7.3999999999999996e-02 1.5179345727391823e+01 2.5052977380516740e+01 2.3741270286231842e+01 9 24 0
29041 1 4 7.3999999999999996e-02 1.4474200670559561e+01 2.4821938102275908e+01 2.1286037930338587e+01 9 24 0
29039 1 2 -1.4799999999999999e-01 1.3944287418821522e+01 2.5399995823570436e+01 2.2090810255926254e+01 9 24 0
29044 1 4 7.3999999999999996e-02 1.4466891758716640e+01 2.6655922494122088e+01 2.3775412732498520e+01 9 24 0
29042 1 2 -1.4799999999999999e-01 1.4925483805171767e+01 2.5881071620846161e+01 2.3119835723035528e+01 9 24 0
27252 1 4 7.3999999999999996e-02 1.3012129621808910e+01 2.9698987356014264e+01 2.1391151111811709e+01 9 25 0
29049 1 4 7.3999999999999996e-02 1.4787324333623914e+01 2.8304391535629730e+01 2.1826544974639372e+01 9 24 0
29040 1 4 7.3999999999999996e-02 1.3321063597595323e+01 2.6203388278612262e+01 2.1742323007812157e+01 9 24 0
29050 1 4 7.3999999999999996e-02 1.5523795080969949e+01 2.7524610340260509e+01 2.0580161765772907e+01 9 24 0
29048 1 2 -1.4799999999999999e-01 1.5755510346808711e+01 2.7824533096058577e+01 2.1587324943931492e+01 9 24 0
29045 1 2 -1.4799999999999999e-01 1.6101044279660318e+01 2.6518900972229638e+01 2.2369123243448104e+01 9 24 0
28485 1 4 7.3999999999999996e-02 1.6115568003370200e+01 3.0116144864509618e+01 1.8945522268045828e+01 9 24 0
28600 1 4 7.3999999999999996e-02 5.7265555226381160e-01 3.1902843378776641e+01 2.2453865037291170e+01 9 24 0
28602 1 4 7.3999999999999996e-02 1.3655353096354197e+00 3.1288892983369497e+01 2.0228658978110520e+01 9 24 0
27213 1 4 7.3999999999999996e-02 6.3107509080857973e+00 3.1697473383891751e+01 2.4071769817587590e+01 9 25 0
27212 1 2 -1.4799999999999999e-01 6.3350916172088763e+00 3.0936513446443545e+01 2.3256197483991013e+01 9 25 0
27249 1 4 7.3999999999999996e-02 1.1561125703544050e+01 3.1796384195946224e+01 2.3123485348432371e+01 9 25 0
27217 1 4 7.3999999999999996e-02 8.1432330890130498e+00 3.1012589631801369e+01 2.2118123882282319e+01 9 25 0
27215 1 2 -1.4799999999999999e-01 7.0733074731745411e+00 3.1274147190027978e+01 2.1937560700853329e+01 9 25 0
27250 1 4 7.3999999999999996e-02 1.2803335183383272e+01 3.0794041807995548e+01 2.3829895939320178e+01 9 25 0
27244 1 4 7.3999999999999996e-02 1.2750563222147452e+01 3.2028930509503056e+01 2.0153192460526217e+01 9 25 0
28486 1 4 7.3999999999999996e-02 1.4806138367202280e+01 3.1261393516820629e+01 1.8656150174331007e+01 9 24 0
27248 1 2 -1.4799999999999999e-01 1.2483398905430780e+01 3.1196391112225243e+01 2.2872163540294167e+01 9 25 0
27247 1 4 7.3999999999999996e-02 1.4544446172186799e+01 3.1649867452751064e+01 2.2156511348916549e+01 9 25 0
27245 1 2 -1.4799999999999999e-01 1.3557353790342985e+01 3.2141786436473367e+01 2.2280526448729677e+01 9 25 0
28484 1 2 -1.4799999999999999e-01 1.5914136511053115e+01 3.1142142914665389e+01 1.8606902013242678e+01 9 24 0
28489 1 4 7.3999999999999996e-02 1.6136903034248352e+01 3.2166524981604191e+01 2.0558033757770836e+01 9 24 0
15631 1 4 7.3999999999999996e-02 1.0536620773516328e+00 1.1454141933248354e+00 2.7886818199884765e+01 7 25 0
15636 1 4 7.3999999999999996e-02 3.0357738190025221e+00 1.0010797391641753e+00 2.5269572695699754e+01 7 25 0
15642 1 4 7.3999999999999996e-02 5.1513836951698071e+00 2.6643701299539275e+00 2.4638127528566351e+01 7 25 0
15639 1 4 7.3999999999999996e-02 2.9975166055652176e+00 3.9811276961365967e+00 2.4495517894757043e+01 7 25 0
15634 1 4 7.3999999999999996e-02 6.4533914470645737e-01 1.5889063225009612e+00 2.4864407937649265e+01 7 25 0
15635 1 2 -1.4799999999999999e-01 2.6793887416052371e+00 2.0490453984063244e+00 2.5371354624647921e+01 7 25 0
15632 1 2 -1.4799999999999999e-01 1.2144202509824049e+00 1.8723982525856206e+00 2.5775052976961415e+01 7 25 0
15633 1 4 7.3999999999999996e-02 7.7037749782318810e-01 2.8251222250752774e+00 2.6054909928847476e+01 7 25 0
15637 1 4 7.3999999999999996e-02 3.1375392604953634e+00 2.4310681566421426e+00 2.6260250580152132e+01 7 25 0
11659 1 4 7.3999999999999996e-02 4.9293962082647802e+00 4.6320364925199682e+00 2.7494151403006203e+01 6 24 0
15629 1 2 -1.4799999999999999e-01 9.9111576836557524e-01 7.4829734419834160e-01 2.6816594562661198e+01 7 25 0
11657 1 2 -1.4799999999999999e-01 5.6741848673852120e+00 5.5003552997274880e+00 2.7512386742769731e+01 6 24 0
11650 1 4 7.3999999999999996e-02 5.6400667261598647e+00 2.5445534058455528e+00 2.7270209052019066e+01 6 24 0
11644 1 4 7.3999999999999996e-02 5.3145517822258785e+00 4.2802229653671964e-01 2.6658703225429079e+01 6 24 0
11642 1 2 -1.4799999999999999e-01 6.1996885016598142e+00 4.7713142086571347e-02 2.7193392774576296e+01 6 24 0
11661 1 4 7.3999999999999996e-02 5.9078440164919312e+00 5.8828844644836593e+00 2.5364915425440714e+01 6 24 0
11649 1 4 7.3999999999999996e-02 6.7815854379507181e+00 2.4637555370771507e+00 2.8607195067533592e+01 6 24 0
20614 1 4 7.3999999999999996e-02 9.9683294805857994e+00 4.4036623071716816e+00 2.4500150601844862e+01 8 26 0
11648 1 2 -1.4799999999999999e-01 6.6728501376987968e+00 2.4549376177412845e+00 2.7543492603689565e+01 6 24 0
11645 1 2 -1.4799999999999999e-01 7.1619705711350647e+00 1.1443482293763292e+00 2.6893303373286841e+01 6 24 0
11646 1 4 7.3999999999999996e-02 7.2836112149074221e+00 1.1428308390671877e+00 2.5819125891631899e+01 6 24 0
11656 1 4 7.3999999999999996e-02 6.8737086862112173e+00 4.6401818632029084e+00 2.8927009132793700e+01 6 24 0
11652 1 4 7.3999999999999996e-02 7.3840815897685941e+00 3.9931011934158733e+00 2.6067135326298008e+01 6 24 0
20612 1 2 -1.4799999999999999e-01 1.0810976132437217e+01 3.9353364138704556e+00 2.4992290598246854e+01 8 26 0
20613 1 4 7.3999999999999996e-02 1.0471185568948059e+01 2.9018056689965599e+00 2.5226894947164851e+01 8 26 0
20615 1 2 -1.4799999999999999e-01 1.1316793307586956e+01 4.5691207296614689e+00 2.6276069226919645e+01 8 26 0
11654 1 2 -1.4799999999999999e-01 7.0782001584508567e+00 4.9705562256574218e+00 2.7909175448300431e+01 6 24 0
11651 1 2 -1.4799999999999999e-01 7.4763676360786695e+00 3.7591007493306439e+00 2.7117153599696458e+01 6 24 0
11653 1 4 7.3999999999999996e-02 8.4690002541507923e+00 3.5349918339640429e+00 2.7382807992773952e+01 6 24 0
20617 1 4 7.3999999999999996e-02 1.0686939054947759e+01 4.3223479738648996e+00 2.7014721557275227e+01 8 26 0
11655 1 4 7.3999999999999996e-02 7.8194580652296946e+00 5.7356895516457103e+00 2.8050568112391119e+01 6 24 0
6804 1 4 7.3999999999999996e-02 1.1503324789961704e+01 1.5112533945317839e+00 2.7044947581757594e+01 7 25 0
6803 1 2 -1.4799999999999999e-01 1.2264881156528242e+01 7.7878614138083391e-01 2.7052485228936323e+01 7 25 0
6801 1 4 7.3999999999999996e-02 1.1774395217256131e+01 3.9641445954018317e-01 2.5059513791071492e+01 7 25 0
20616 1 4 7.3999999999999996e-02 1.2178210098264490e+01 3.9872856840263857e+00 2.6641460463633628e+01 8 26 0
11647 1 4 7.3999999999999996e-02 8.1386416116671043e+00 9.1364814958937635e-01 2.7265054041316354e+01 6 24 0
6806 1 2 -1.4799999999999999e-01 1.2301036554850786e+01 2.2304413810714843e-01 2.8476936091139748e+01 7 25 0
20618 1 2 -1.4799999999999999e-01 1.1645131417089830e+01 6.0993626823682678e+00 2.6223585303743679e+01 8 26 0
6808 1 4 7.3999999999999996e-02 1.2399887274973203e+01 1.1070649837232991e+00 2.9049808812484141e+01 7 25 0
20611 1 4 7.3999999999999996e-02 1.2544326327844601e+01 2.8368216854176476e+00 2.4507603134526992e+01 8 26 0
6805 1 4 7.3999999999999996e-02 1.3222738775295372e+01 1.2848874982013478e+00 2.6796443033355441e+01 7 25 0
6811 1 4 7.3999999999999996e-02 1.4438591756113651e+01 1.0310817123661022e-01 2.8673104995331435e+01 7 25 0
11665 1 4 7.3999999999999996e-02 3.5564187240038394e+00 6.2482141388495585e+00 2.5741828037306213e+01 6 24 0
11658 1 4 7.3999999999999996e-02 5.3212553081341420e+00 6.0768895675974539e+00 2.8379823982932521e+01 6 24 0
11666 1 2 -1.4799999999999999e-01 4.3076142814098413e+00 7.8672811992811846e+00 2.4730225728256801e+01 6 24 0
27818 1 2 -1.4799999999999999e-01 2.8793164890448458e-01 7.4405069954859018e+00 2.4582369211290498e+01 9 25 0
11660 1 2 -1.4799999999999999e-01 5.6730966212056302e+00 6.4148659834063126e+00 2.6303267308824914e+01 6 24 0
11669 1 2 -1.4799999999999999e-01 5.3159528033156676e+00 9.0208972514861863e+00 2.4753400554066019e+01 6 24 0
27819 1 4 7.3999999999999996e-02 9.4044924392985674e-01 7.2245611538706456e+00 2.5429477150394149e+01 9 25 0
11676 1 4 7.3999999999999996e-02 5.2389691796723712e+00 1.1727182994576740e+01 2.5163189518181852e+01 6 24 0
11663 1 2 -1.4799999999999999e-01 4.2935366682984650e+00 7.0247272677782684e+00 2.5999681828093440e+01 6 24 0
11671 1 4 7.3999999999999996e-02 5.3532627950754241e+00 9.4013005047891820e+00 2.5809844107872770e+01 6 24 0
11664 1 4 7.3999999999999996e-02 3.9210282033798904e+00 7.6288248927927986e+00 2.6845675529417313e+01 6 24 0
27817 1 4 7.3999999999999996e-02 4.7254343367271734e-01 9.4809124390245820e+00 2.5168418869014388e+01 9 25 0
11670 1 4 7.3999999999999996e-02 6.3404750210215246e+00 8.7178134886679182e+00 2.4498323047248299e+01 6 24 0
11686 1 4 7.3999999999999996e-02 9.4228881764771124e+00 1.2045482710679222e+01 2.4901778295961492e+01 6 24 0
11662 1 4 7.3999999999999996e-02 6.4873441131606269e+00 7.1673938096541914e+00 2.6411573858635883e+01 6 24 0
20623 1 4 7.3999999999999996e-02 9.9369907055280073e+00 6.7477848199199908e+00 2.5002154668598813e+01 8 26 0
20621 1 2 -1.4799999999999999e-01 1.0361723973356275e+01 6.9199708469413963e+00 2.5955037582614910e+01 8 26 0
20622 1 4 7.3999999999999996e-02 9.4854850377448692e+00 6.5508336951887065e+00 2.6521321225110547e+01 8 26 0
20625 1 4 7.3999999999999996e-02 9.5957473930034070e+00 8.9376668312809926e+00 2.6053545677857375e+01 8 26 0
20635 1 4 7.3999999999999996e-02 1.1471043882123741e+01 1.1152035751410009e+01 2.6434598191879122e+01 8 26 0
20624 1 2 -1.4799999999999999e-01 1.0527146657524437e+01 8.4198492126536344e+00 2.6242036219442404e+01 8 26 0
20632 1 4 7.3999999999999996e-02 9.6082999598356764e+00 1.0443549393949501e+01 2.7913610112092460e+01 8 26 0
20629 1 4 7.3999999999999996e-02 1.0310674294333529e+01 7.9714065452530836e+00 2.8365881330924122e+01 8 26 0
20627 1 2 -1.4799999999999999e-01 1.0845549414041368e+01 8.6927587911112632e+00 2.7765141008063139e+01 8 26 0
20630 1 2 -1.4799999999999999e-01 1.0653260642792551e+01 1.0131625333758967e+01 2.8131164156990412e+01 8 26 0
20631 1 4 7.3999999999999996e-02 1.0771749529825918e+01 1.0222631863715890e+01 2.9198746332107270e+01 8 26 0
20633 1 2 -1.4799999999999999e-01 1.1582864519231640e+01 1.1237618672605400e+01 2.7480415997938369e+01 8 26 0
20626 1 4 7.3999999999999996e-02 1.1340957947768828e+01 8.8031780673113929e+00 2.5600101643878350e+01 8 26 0
20628 1 4 7.3999999999999996e-02 1.1852845863586744e+01 8.5150399954825389e+00 2.7982670725158034e+01 8 26 0
20620 1 4 7.3999999999999996e-02 1.2176053558269976e+01 6.3465986963211245e+00 2.7143701522459576e+01 8 26 0
20634 1 4 7.3999999999999996e-02 1.1149058983896659e+01 1.2263531369760708e+01 2.7777353240942105e+01 8 26 0
20619 1 4 7.3999999999999996e-02 1.2428494504949493e+01 6.2965998427993011e+00 2.5418545856444954e+01 8 26 0
12518 1 2 -1.4799999999999999e-01 1.5979215090932833e+01 7.2216536628224857e+00 2.4447686435440012e+01 6 24 0
12520 1 4 7.3999999999999996e-02 1.5576547507535016e+01 7.2934940373473580e+00 2.5463211116310198e+01 6 24 0
20636 1 2 -1.4799999999999999e-01 1.3076119406615920e+01 1.1303174225895077e+01 2.7908591648338774e+01 8 26 0
20637 1 4 7.3999999999999996e-02 1.3482907976910861e+01 1.0284053436402838e+01 2.7871899498455548e+01 8 26 0
20638 1 4 7.3999999999999996e-02 1.3248304004816756e+01 1.1606741845624873e+01 2.8921767945965001e+01 8 26 0
20643 1 4 7.3999999999999996e-02 1.5569979304136726e+01 1.0876373878316407e+01 2.6517750508370366e+01 8 26 0
20644 1 4 7.3999999999999996e-02 1.5761921767770811e+01 1.2013119182519436e+01 2.7817671513172215e+01 8 26 0
20642 1 2 -1.4799999999999999e-01 1.5373182633798304e+01 1.1947128663694174e+01 2.6858872558844485e+01 8 26 0
20639 1 2 -1.4799999999999999e-01 1.3862970635310486e+01 1.2209184224654750e+01 2.6900253817103838e+01 8 26 0
20641 1 4 7.3999999999999996e-02 1.3416499077420770e+01 1.1997216768300266e+01 2.5932572359783595e+01 8 26 0
27346 1 4 7.3999999999999996e-02 9.4140796618054412e-02 1.8175127286794428e+01 2.4562796644663070e+01 9 25 0
11683 1 4 7.3999999999999996e-02 7.0145308318177593e+00 1.3787287168637802e+01 2.4441095205739032e+01 6 24 0
11690 1 2 -1.4799999999999999e-01 1.1153430062948132e+01 1.4202220852434809e+01 2.4828735820281150e+01 6 24 0
11682 1 4 7.3999999999999996e-02 7.3673560768892461e+00 1.2535335673124061e+01 2.5725775451417643e+01 6 24 0
11681 1 2 -1.4799999999999999e-01 7.4541718095977467e+00 1.2851499035995928e+01 2.4666503161243821e+01 6 24 0
11692 1 4 7.3999999999999996e-02 1.1547423277704576e+01 1.3607415654334561e+01 2.5595946279352642e+01 6 24 0
11687 1 2 -1.4799999999999999e-01 9.6507349024089137e+00 1.4239741712285680e+01 2.4791382288865375e+01 6 24 0
11693 1 2 -1.4799999999999999e-01 1.1762771791956970e+01 1.5612316056291178e+01 2.5141911469032500e+01 6 24 0
11688 1 4 7.3999999999999996e-02 9.2922589119704462e+00 1.4615134507182004e+01 2.5686023241128197e+01 6 24 0
11694 1 4 7.3999999999999996e-02 1.1533342082674363e+01 1.5941752052160099e+01 2.6179032676973403e+01 6 24 0
11696 1 2 -1.4799999999999999e-01 1.3255179050617770e+01 1.5668457582781210e+01 2.4879263267239693e+01 6 24 0
11702 1 2 -1.4799999999999999e-01 1.5465948234069856e+01 1.6955602618862496e+01 2.4579080533745206e+01 6 24 0
11698 1 4 7.3999999999999996e-02 1.3755035579970716e+01 1.4776994012845476e+01 2.5359591852296671e+01 6 24 0
11704 1 4 7.3999999999999996e-02 1.6046082679471979e+01 1.6103868224097397e+01 2.4737034883583707e+01 6 24 0
11701 1 4 7.3999999999999996e-02 1.3428011800726654e+01 1.7822002587503071e+01 2.4934693569137714e+01 6 24 0
11699 1 2 -1.4799999999999999e-01 1.4044071866633150e+01 1.6972285008874092e+01 2.5215268185215521e+01 6 24 0
20647 1 4 7.3999999999999996e-02 1.5861795709485641e+01 1.2620216472534851e+01 2.4901920985892090e+01 8 26 0
20640 1 4 7.3999999999999996e-02 1.3721566703459947e+01 1.3291586678426444e+01 2.7133749972575430e+01 8 26 0
20646 1 4 7.3999999999999996e-02 1.5711945439172338e+01 1.3996171410922228e+01 2.6013247079444465e+01 8 26 0
11700 1 4 7.3999999999999996e-02 1.4211385246226586e+01 1.7123594610910107e+01 2.6302886928544623e+01 6 24 0
20645 1 2 -1.4799999999999999e-01 1.6050414642747494e+01 1.2944942130760088e+01 2.5902329379329100e+01 8 26 0
27358 1 4 7.3999999999999996e-02 4.4687115375539781e+00 2.2251305348260235e+01 2.4489877159533229e+01 9 25 0
27352 1 4 7.3999999999999996e-02 2.6687964925074432e+00 1.9027909001900188e+01 2.4849785754239296e+01 9 25 0
27361 1 4 7.3999999999999996e-02 5.2894830637189898e+00 1.9267307788414186e+01 2.5000851656248141e+01 9 25 0
27193 1 4 7.3999999999999996e-02 1.1629298401861250e+00 2.4221731210797230e+01 2.5162167655158417e+01 9 25 0
27349 1 4 7.3999999999999996e-02 6.1739014201084197e-01 2.1083394745131073e+01 2.5499153770546044e+01 9 25 0
27348 1 4 7.3999999999999996e-02 7.8666799708442214e-01 1.9492761184779244e+01 2.6275120248085958e+01 9 25 0
27350 1 2 -1.4799999999999999e-01 2.3594887375996532e+00 2.0040766115487113e+01 2.4931356113816225e+01 9 25 0
27347 1 2 -1.4799999999999999e-01 8.6576139244975814e-01 2.0042270277460609e+01 2.5378150195175756e+01 9 25 0
27355 1 4 7.3999999999999996e-02 2.7667654351552895e+00 2.1807626049139234e+01 2.5978775764142963e+01 9 25 0
27354 1 4 7.3999999999999996e-02 3.5097945903734158e+00 2.0433617680652475e+01 2.6684291901580035e+01 9 25 0
27353 1 2 -1.4799999999999999e-01 3.2757290859896169e+00 2.0901846722785407e+01 2.5757313326252063e+01 9 25 0
27356 1 2 -1.4799999999999999e-01 4.5944865722010091e+00 2.1353326539910068e+01 2.5101958837492646e+01 9 25 0
27357 1 4 7.3999999999999996e-02 5.2939815744010108e+00 2.1626026227152099e+01 2.5929361580199650e+01 9 25 0
27370 1 4 7.3999999999999996e-02 6.6924474760040633e+00 2.3122585556248470e+01 2.4934104441910922e+01 9 25 0
27364 1 4 7.3999999999999996e-02 7.3905078134671811e+00 2.0175623708494925e+01 2.4697742443682859e+01 9 25 0
27369 1 4 7.3999999999999996e-02 8.3704536477719955e+00 2.2642068524196642e+01 2.4739246917131879e+01 9 25 0
27382 1 4 7.3999999999999996e-02 1.0196541059824378e+01 2.4660534227615390e+01 2.4576940385472618e+01 9 25 0
11707 1 4 7.3999999999999996e-02 1.6042301327473169e+01 1.8981000037205519e+01 2.4561362265638170e+01 6 24 0
27191 1 2 -1.4799999999999999e-01 8.2736185479694513e-01 2.5263087177588311e+01 2.4949515070876043e+01 9 25 0
27197 1 2 -1.4799999999999999e-01 2.7984095206647011e+00 2.6926717929629408e+01 2.4640801942297522e+01 9 25 0
27195 1 4 7.3999999999999996e-02 2.2082483902204748e+00 2.5957569854922834e+01 2.6518868671192365e+01 9 25 0
27194 1 2 -1.4799999999999999e-01 1.7993437596164137e+00 2.6335024472493270e+01 2.5597327923858668e+01 9 25 0
27202 1 4 7.3999999999999996e-02 3.2414236527356062e+00 2.8545409230261132e+01 2.5839801799848452e+01 9 25 0
27196 1 4 7.3999999999999996e-02 1.2214378797696033e+00 2.7218740818584031e+01 2.5915763793408178e+01 9 25 0
27201 1 4 7.3999999999999996e-02 4.2387297121165854e+00 2.7105697660668486e+01 2.6189694494430974e+01 9 25 0
27200 1 2 -1.4799999999999999e-01 3.8610856116491377e+00 2.7689011566707951e+01 2.5418084809647233e+01 9 25 0
27208 1 4 7.3999999999999996e-02 5.4318541750720994e+00 2.9909058812769405e+01 2.5584953882713950e+01 9 25 0
27206 1 2 -1.4799999999999999e-01 5.9418405571712913e+00 2.9182922036525643e+01 2.5015334552839278e+01 9 25 0
27394 1 4 7.3999999999999996e-02 1.1162869686098890e+01 3.0202574236173163e+01 2.7986750297980851e+01 9 25 0
27383 1 2 -1.4799999999999999e-01 1.0843396687865216e+01 2.6249534682120490e+01 2.5962018148284773e+01 9 25 0
27386 1 2 -1.4799999999999999e-01 1.0651798361938820e+01 2.7702410873814898e+01 2.6493518260502007e+01 9 25 0
27378 1 4 7.3999999999999996e-02 8.3315612549119820e+00 2.5013952438122420e+01 2.5982177679860563e+01 9 25 0
27389 1 2 -1.4799999999999999e-01 1.1680978399654187e+01 2.8042528062320930e+01 2.7579803028985147e+01 9 25 0
27388 1 4 7.3999999999999996e-02 1.0723151661505911e+01 2.8379679982206660e+01 2.5626973904245158e+01 9 25 0
27380 1 2 -1.4799999999999999e-01 9.9385762516798479e+00 2.5687222958089077e+01 2.4909788639282485e+01 9 25 0
27211 1 4 7.3999999999999996e-02 8.0179197881786095e+00 2.9949910340860900e+01 2.4468034427133034e+01 9 25 0
27207 1 4 7.3999999999999996e-02 6.4096928659132493e+00 2.8693806858498569e+01 2.5834336178487550e+01 9 25 0
27392 1 2 -1.4799999999999999e-01 1.1963417521050523e+01 2.9521013145854546e+01 2.7864978222209473e+01 9 25 0
27385 1 4 7.3999999999999996e-02 1.0693127433794443e+01 2.5566065080605309e+01 2.6773121437028841e+01 9 25 0
27384 1 4 7.3999999999999996e-02 1.1919080900466920e+01 2.6157544077052417e+01 2.5724734602241554e+01 9 25 0
27377 1 2 -1.4799999999999999e-01 8.5076194584410541e+00 2.5744457575963246e+01 2.5210440621622794e+01 9 25 0
27391 1 4 7.3999999999999996e-02 1.1244685123879020e+01 2.7568386106709017e+01 2.8427907544776591e+01 9 25 0
27379 1 4 7.3999999999999996e-02 8.1696743461514831e+00 2.6702229395032457e+01 2.5555144004393650e+01 9 25 0
27387 1 4 7.3999999999999996e-02 9.6659600377963972e+00 2.7928917705641567e+01 2.6952885218127154e+01 9 25 0
27400 1 4 7.3999999999999996e-02 1.4593749144513783e+01 3.0180949077640832e+01 2.8081256379204660e+01 9 25 0
27397 1 4 7.3999999999999996e-02 1.2543633707663743e+01 2.9893189352362597e+01 2.5777701954479017e+01 9 25 0
27401 1 2 -1.4799999999999999e-01 1.5255380525478053e+01 3.0844014408738214e+01 2.6213444052116589e+01 9 25 0
27390 1 4 7.3999999999999996e-02 1.2675314705604979e+01 2.7559526063948105e+01 2.7384432909419107e+01 9 25 0
27403 1 4 7.3999999999999996e-02 1.5202141382232105e+01 3.0602065065974116e+01 2.5152079000651092e+01 9 25 0
27395 1 2 -1.4799999999999999e-01 1.2843450135145359e+01 3.0154091046448347e+01 2.6808507486100904e+01 9 25 0
20275 1 4 7.3999999999999996e-02 1.6159403765386052e+01 4.4445548048105410e+00 1.6440410845403964e+01 8 26 0
38612 1 2 -1.4799999999999999e-01 1.6165278426051703e+01 1.0470023940628085e+01 1.7074435642167714e+01 6 24 0
28482 1 4 7.3999999999999996e-02 1.6177084076573454e+01 3.2302583744582591e+01 1.6926850064792085e+01 9 24 0
12535 1 4 7.3999999999999996e-02 1.6166304831518826e+01 2.5773436383826276e+00 2.0427507636683572e+01 6 24 0
21063 1 4 7.3999999999999996e-02 4.3629052005911717e-02 2.1355381415746770e+01 1.2271636087826712e+00 8 26 0
19945 1 4 7.3999999999999996e-02 1.3080283242129553e-01 1.6497645758232313e+01 1.1481757221472977e+01 8 26 0
25866 1 4 7.3999999999999996e-02 1.3456580874555103e+01 8.8156557140678160e-02 3.1276123736913952e+00 9 26 0
15630 1 4 7.3999999999999996e-02 1.8692583991265608e+00 4.1692057454071119e-02 2.6731562103974479e+01 7 25 0
11643 1 4 7.3999999999999996e-02 6.0031423419259431e+00 6.3957157876473048e-02 2.8264378769633179e+01 6 24 0
33555 1 4 7.3999999999999996e-02 2.5683432318752879e+00 3.3696984943378709e+01 3.3667776663000426e+00 7 24 0
33554 1 2 -1.4799999999999999e-01 2.4254552129172482e+00 3.2799012904977218e+01 2.7236717011082461e+00 7 24 0
33553 1 4 7.3999999999999996e-02 3.8850052033283937e+00 3.3264887051553615e+01 1.1719363043846958e+00 7 24 0
33549 1 4 7.3999999999999996e-02 4.9756238533664590e+00 3.3120449384535355e+01 3.3932630394079477e+00 7 24 0
33557 1 2 -1.4799999999999999e-01 1.0958576531991631e+00 3.2979595894636923e+01 1.9419894106152202e+00 7 24 0
33559 1 4 7.3999999999999996e-02 1.1114799304968941e+00 3.3835226422591880e+01 1.2898954004465204e+00 7 24 0
39120 1 4 7.3999999999999996e-02 5.1903232647557438e+00 3.5911457812935062e+01 1.2672370407976681e+00 6 24 0
39124 1 4 7.3999999999999996e-02 4.1997367742355056e+00 3.6566060725361041e+01 3.5761027573800930e+00 6 24 0
39126 1 4 7.3999999999999996e-02 2.9691787209286260e+00 3.6713094215516513e+01 1.0921157694832060e+00 6 24 0
35898 1 4 7.3999999999999996e-02 3.7355144320834605e-01 3.5927861554341511e+01 5.6282916668249738e+00 6 24 0
35893 1 4 7.3999999999999996e-02 2.8315443325706151e+00 3.5394290862888170e+01 5.4074320285679249e+00 6 24 0
39130 1 4 7.3999999999999996e-02 1.5108614255831416e+00 3.6604769638203599e+01 3.4027909967508108e+00 6 24 0
33551 1 2 -1.4799999999999999e-01 3.6366643294854128e+00 3.2418285319277409e+01 1.8129327825874939e+00 7 24 0
35887 1 4 7.3999999999999996e-02 5.2417630215978344e+00 3.4631980509206606e+01 5.0526498978900634e+00 6 24 0
39119 1 2 -1.4799999999999999e-01 5.5589054080386271e+00 3.6813908153192749e+01 1.8647771594023312e+00 6 24 0
35902 1 4 7.3999999999999996e-02 5.8976711709216423e-01 3.3636603503804601e+01 6.2691937451630411e+00 6 24 0
33547 1 4 7.3999999999999996e-02 6.2300255948596712e+00 3.2920588383431344e+01 1.0769539398623984e+00 7 24 0
39118 1 4 7.3999999999999996e-02 6.4833306361679179e+00 3.5673290438432936e+01 3.3718138657948469e+00 6 24 0
39116 1 2 -1.4799999999999999e-01 6.7832875694329093e+00 3.6396830558942050e+01 2.5778326342749325e+00 6 24 0
33544 1 4 7.3999999999999996e-02 7.7349075574035080e+00 3.3174445343746328e+01 2.7826032091623647e+00 7 24 0
39114 1 4 7.3999999999999996e-02 7.8569638026452715e+00 3.5198352566216080e+01 1.1134837914220461e+00 6 24 0
39104 1 2 -1.4799999999999999e-01 1.1371510954785746e+01 3.4442480777103860e+01 2.6950554788888628e+00 6 24 0
39106 1 4 7.3999999999999996e-02 1.0914991157243048e+01 3.4094580023677779e+01 3.5842214380488739e+00 6 24 0
39112 1 4 7.3999999999999996e-02 8.8911978802068266e+00 3.5204731012099892e+01 3.4079593423222088e+00 6 24 0
39107 1 2 -1.4799999999999999e-01 1.0269043994432247e+01 3.5000758691674129e+01 1.7747671983729871e+00 6 24 0
39108 1 4 7.3999999999999996e-02 9.8344102093910042e+00 3.4203346020702718e+01 1.1432255046193061e+00 6 24 0
39110 1 2 -1.4799999999999999e-01 9.2033406497285473e+00 3.5765583087744083e+01 2.5686316806286422e+00 6 24 0
39101 1 2 -1.4799999999999999e-01 1.2147955817772683e+01 3.3332990580160256e+01 1.9911534835830977e+00 6 24 0
39109 1 4 7.3999999999999996e-02 1.0723594497300954e+01 3.5685096173915809e+01 1.1008981879007387e+00 6 24 0
39105 1 4 7.3999999999999996e-02 1.2018411060764254e+01 3.5280724002923080e+01 3.0094836540977612e+00 6 24 0
39113 1 2 -1.4799999999999999e-01 7.9763175391814034e+00 3.6043632097680138e+01 1.7446234590718719e+00 6 24 0
39111 1 4 7.3999999999999996e-02 9.5698145993600452e+00 3.6720933798554078e+01 2.8904702148109922e+00 6 24 0
35884 1 4 7.3999999999999996e-02 6.5350724794106680e+00 3.6650033410702491e+01 5.8135788958466978e+00 6 24 0
39102 1 4 7.3999999999999996e-02 1.1597978370221098e+01 3.2967483350511955e+01 1.1541999922727388e+00 6 24 0
35875 1 4 7.3999999999999996e-02 9.4417258634838106e+00 3.6418719931717348e+01 5.5982663545569205e+00 6 24 0
35883 1 4 7.3999999999999996e-02 7.4245400734962930e+00 3.5147664523943597e+01 5.5020215297584452e+00 6 24 0
33538 1 4 7.3999999999999996e-02 9.0620228954279103e+00 3.2458525086629869e+01 4.6173064501983783e+00 7 24 0
39115 1 4 7.3999999999999996e-02 8.3314562384442183e+00 3.6888770570886578e+01 1.0527788986875428e+00 6 24 0
39103 1 4 7.3999999999999996e-02 1.3029837114260310e+01 3.3663664088718114e+01 1.5160447576394047e+00 6 24 0
39097 1 4 7.3999999999999996e-02 1.3242642785892139e+01 3.3472716670709552e+01 4.5647604324040048e+00 6 24 0
35862 1 4 7.3999999999999996e-02 1.4477182806436474e+01 3.6196876072729602e+01 5.2562949433653081e+00 6 24 0
39096 1 4 7.3999999999999996e-02 1.4441124413499947e+01 3.2673412349545615e+01 3.4161290678306817e+00 6 24 0
39095 1 2 -1.4799999999999999e-01 1.3541516639738612e+01 3.2555070081668916e+01 3.9841091753407598e+00 6 24 0
39132 1 4 7.3999999999999996e-02 2.2642218934073960e-01 3.7012545201167868e+01 1.6375984222004678e+00 6 24 0
39122 1 2 -1.4799999999999999e-01 4.3927566063049666e+00 3.7184860980308159e+01 2.7197591191369797e+00 6 24 0
39125 1 2 -1.4799999999999999e-01 3.0885623167836362e+00 3.7428880491546352e+01 1.9556737999554372e+00 6 24 0
39131 1 2 -1.4799999999999999e-01 4.8286795361044460e-01 3.7931671634381132e+01 2.1464659673360718e+00 6 24 0
39128 1 2 -1.4799999999999999e-01 1.7703757340355293e+00 3.7547155010187019e+01 2.8809564894712532e+00 6 24 0
39127 1 4 7.3999999999999996e-02 3.1676017511395433e+00 3.8363581616621872e+01 1.4439537723219826e+00 6 24 0
39129 1 4 7.3999999999999996e-02 1.9667964830901739e+00 3.8313912166217875e+01 3.6037607756107231e+00 6 24 0
4533 1 4 7.3999999999999996e-02 4.2170099813903237e+00 4.1717566919463529e+01 1.0830891624954773e+00 7 24 0
39123 1 4 7.3999999999999996e-02 4.6443617012570675e+00 3.8078840620998470e+01 3.2287479171895428e+00 6 24 0
4531 1 4 7.3999999999999996e-02 5.2131356465225984e+00 4.1007192788991517e+01 3.2568776027023865e+00 7 24 0
4529 1 2 -1.4799999999999999e-01 5.5120554832525794e+00 4.1952712029993570e+01 2.7602619356189591e+00 7 24 0
4537 1 4 7.3999999999999996e-02 3.0371576413245664e+00 4.2052547167147090e+01 3.3790338017071528e+00 7 24 0
4532 1 2 -1.4799999999999999e-01 4.3501412766955241e+00 4.2459271311651953e+01 1.8282136127681363e+00 7 24 0
4535 1 2 -1.4799999999999999e-01 3.1332762058408812e+00 4.2828001249175934e+01 2.5940977644869814e+00 7 24 0
36297 1 4 7.3999999999999996e-02 2.0206826278668770e+00 4.1143298321693536e+01 5.3727869002357922e+00 6 24 0
39121 1 4 7.3999999999999996e-02 5.6614168128518605e+00 3.7592906223159822e+01 1.1360228400563643e+00 6 24 0
4530 1 4 7.3999999999999996e-02 5.7132950941693190e+00 4.2728511307525999e+01 3.5410759456180174e+00 7 24 0
4538 1 2 -1.4799999999999999e-01 1.9096041165247213e+00 4.2953965391615270e+01 1.7265477348023432e+00 7 24 0
4539 1 4 7.3999999999999996e-02 1.8722354339909195e+00 4.2088150892099314e+01 1.0601106051206550e+00 7 24 0
36292 1 4 7.3999999999999996e-02 4.4011552802300002e+00 3.9822010597594833e+01 5.7841559243029899e+00 6 24 0
4542 1 4 7.3999999999999996e-02 6.0593848253820559e-01 4.2210912870725110e+01 3.2033301084944963e+00 7 24 0
4541 1 2 -1.4799999999999999e-01 5.8174806104329901e-01 4.2896628308678942e+01 2.4255703521012366e+00 7 24 0
39133 1 4 7.3999999999999996e-02 6.2454699502971511e-01 3.8755126977897916e+01 1.3459566459582102e+00 6 24 0
36294 1 4 7.3999999999999996e-02 4.1347092767762108e+00 4.2282822525659576e+01 5.7966406582166412e+00 6 24 0
36298 1 4 7.3999999999999996e-02 1.9178305738585604e+00 4.2709898007629739e+01 6.1600464408850888e+00 6 24 0
39139 1 4 7.3999999999999996e-02 3.9844768762273597e-01 4.0191567296483235e+01 3.7602053999569800e+00 6 24 0
35868 1 4 7.3999999999999996e-02 1.1861047891774946e+01 3.7159868837944892e+01 4.9303773523847045e+00 6 24 0
4527 1 4 7.3999999999999996e-02 6.3960863116165587e+00 4.0973525205950828e+01 1.0455502471805529e+00 7 24 0
4526 1 2 -1.4799999999999999e-01 6.7212346513549832e+00 4.1692695013742323e+01 1.7987275196434582e+00 7 24 0
4528 1 4 7.3999999999999996e-02 6.9895225702997914e+00 4.2543599848154102e+01 1.2005421183984617e+00 7 24 0
39117 1 4 7.3999999999999996e-02 7.0931913398113444e+00 3.7363076399731021e+01 3.0237370548339086e+00 6 24 0
4525 1 4 7.3999999999999996e-02 7.4666051666879367e+00 4.0618406735571995e+01 3.2677960674407358e+00 7 24 0
4519 1 4 7.3999999999999996e-02 9.8195549944385192e+00 3.9224712240280112e+01 3.1229550504493200e+00 7 24 0
4523 1 2 -1.4799999999999999e-01 7.9529860576671201e+00 4.1312128991856639e+01 2.6330240222297769e+00 7 24 0
4521 1 4 7.3999999999999996e-02 8.5944620442236133e+00 4.0023048437063252e+01 1.0170735382383633e+00 7 24 0
4520 1 2 -1.4799999999999999e-01 9.0401775963037601e+00 4.0752807214715389e+01 1.7237198167687693e+00 7 24 0
4517 1 2 -1.4799999999999999e-01 1.0127920611600871e+01 4.0129027297783779e+01 2.5725736009540379e+00 7 24 0
4522 1 4 7.3999999999999996e-02 9.3695073336329315e+00 4.1531235361258851e+01 1.0555167212466892e+00 7 24 0
4518 1 4 7.3999999999999996e-02 1.0406523379591953e+01 4.0820138023099325e+01 3.4240676654012776e+00 7 24 0
4524 1 4 7.3999999999999996e-02 8.3174534211310629e+00 4.2164036989982236e+01 3.2063144789901243e+00 7 24 0
4515 1 4 7.3999999999999996e-02 1.0934994693825905e+01 3.9032231574095384e+01 1.1328459241341906e+00 7 24 0
4514 1 2 -1.4799999999999999e-01 1.1357231316043368e+01 3.9860865534404581e+01 1.7430397085230278e+00 7 24 0
4516 1 4 7.3999999999999996e-02 1.1541815530411439e+01 4.0739375179809315e+01 1.0881908414395818e+00 7 24 0
36279 1 4 7.3999999999999996e-02 9.3139065809278474e+00 4.1359720706156764e+01 5.6786213862219137e+00 6 24 0
36280 1 4 7.3999999999999996e-02 8.5247490113700159e+00 4.2864451680376511e+01 5.8084745213776383e+00 6 24 0
36285 1 4 7.3999999999999996e-02 7.2428744217675556e+00 3.9935957226012611e+01 5.8409435790593767e+00 6 24 0
4513 1 4 7.3999999999999996e-02 1.2270685926524877e+01 3.8776163871411292e+01 3.3928459292188622e+00 7 24 0
35867 1 2 -1.4799999999999999e-01 1.2103844501775042e+01 3.7330939630114408e+01 5.9996549111087694e+00 6 24 0
36273 1 4 7.3999999999999996e-02 1.1519585759726599e+01 4.2545027208029353e+01 5.6592219196268223e+00 6 24 0
36286 1 4 7.3999999999999996e-02 6.3673192195758919e+00 4.1407128992017050e+01 5.8445082270469904e+00 6 24 0
4511 1 2 -1.4799999999999999e-01 1.2610371002756475e+01 3.9431972233675481e+01 2.5882848522971384e+00 7 24 0
4512 1 4 7.3999999999999996e-02 1.3002885768935199e+01 4.0371792789280946e+01 2.9884292913277726e+00 7 24 0
4507 1 4 7.3999999999999996e-02 1.5320471744870614e+01 3.7366894492574708e+01 1.7510043631732317e+00 7 24 0
4509 1 4 7.3999999999999996e-02 1.3235387807166495e+01 3.7886026914005093e+01 1.0037569259070420e+00 7 24 0
4506 1 4 7.3999999999999996e-02 1.4250253815374574e+01 3.7261280531463242e+01 3.1095042282832148e+00 7 24 0
4508 1 2 -1.4799999999999999e-01 1.3577353964210550e+01 3.8697617143174689e+01 1.6400590215639248e+00 7 24 0
4510 1 4 7.3999999999999996e-02 1.4087279115640603e+01 3.9494918094198191e+01 1.0774786560548089e+00 7 24 0
4505 1 2 -1.4799999999999999e-01 1.4704050990934642e+01 3.7975828719533851e+01 2.3906762192155875e+00 7 24 0
4504 1 4 7.3999999999999996e-02 1.4849644187655009e+01 3.9902075320011853e+01 3.4817799284361248e+00 7 24 0
4502 1 2 -1.4799999999999999e-01 1.5479840419733117e+01 3.9053071617357830e+01 3.1671676560905224e+00 7 24 0
4500 1 4 7.3999999999999996e-02 1.5727993665366345e+01 3.8098737744096539e+01 5.0973784089769447e+00 7 24 0
4492 1 4 7.3999999999999996e-02 1.4369787770361512e+01 3.9737926857037166e+01 5.8837642394890581e+00 7 24 0
4503 1 4 7.3999999999999996e-02 1.6153362213217058e+01 3.9586405233573267e+01 2.5266050849377826e+00 7 24 0
4495 1 4 7.3999999999999996e-02 1.6065573478178589e+01 4.1374512615326140e+01 4.8955027421121722e+00 7 24 0
4534 1 4 7.3999999999999996e-02 4.7609530295020592e+00 4.3395228256368206e+01 1.3713069936531777e+00 7 24 0
4536 1 4 7.3999999999999996e-02 3.1781701489463119e+00 4.3808983939769298e+01 3.1039198185194961e+00 7 24 0
4540 1 4 7.3999999999999996e-02 2.0977869986961153e+00 4.3847028186475548e+01 1.0802366988789331e+00 7 24 0
4558 1 4 7.3999999999999996e-02 2.0875036445456381e+00 4.7297949069917678e+01 2.1986986079622941e+00 7 24 0
21513 1 4 7.3999999999999996e-02 4.1370024149981486e+00 4.7013980034243303e+01 4.1962781173047228e+00 8 26 0
21507 1 4 7.3999999999999996e-02 3.5494670585966861e+00 4.4528758239458803e+01 5.5375868696465060e+00 8 26 0
4556 1 2 -1.4799999999999999e-01 1.2770077376268321e+00 4.8030510861557644e+01 2.3758573617470571e+00 7 24 0
21509 1 2 -1.4799999999999999e-01 5.2815788648912649e+00 4.5761128467136899e+01 5.7152488905399865e+00 8 26 0
4560 1 4 7.3999999999999996e-02 2.2580186515445977e+00 4.8955636881597954e+01 3.9509465016479797e+00 7 24 0
4559 1 2 -1.4799999999999999e-01 1.8763377232999359e+00 4.9300254874151477e+01 3.0209568308590873e+00 7 24 0
21514 1 4 7.3999999999999996e-02 4.7828705318598042e+00 4.5512672669832405e+01 3.6832619859361997e+00 8 26 0
4545 1 4 7.3999999999999996e-02 8.3897995357732358e-01 4.4536890737076668e+01 3.8549297979783197e+00 7 24 0
21512 1 2 -1.4799999999999999e-01 5.0128422028870778e+00 4.6378907025132868e+01 4.2813701250351333e+00 8 26 0
4557 1 4 7.3999999999999996e-02 8.1438815810798326e-01 4.8300731045911412e+01 1.4935489370506871e+00 7 24 0
4549 1 4 7.3999999999999996e-02 5.4551744592621809e-01 4.5406158587325685e+01 1.2608520900904399e+00 7 24 0
4564 1 4 7.3999999999999996e-02 3.7576501971276111e+00 4.9126872342859265e+01 1.9007367164923719e+00 7 24 0
4554 1 4 7.3999999999999996e-02 9.5739980581935313e-01 4.6756605388504866e+01 4.0052215874971955e+00 7 24 0
21510 1 4 7.3999999999999996e-02 6.0391882267533967e+00 4.5002814270270740e+01 5.6177620259240664e+00 8 26 0
21517 1 4 7.3999999999999996e-02 5.9870418237505900e+00 4.7690854613677850e+01 2.7902946368554620e+00 8 26 0
4544 1 2 -1.4799999999999999e-01 1.6821078286826902e-01 4.4212830448360904e+01 3.0559939645901979e+00 7 24 0
4553 1 2 -1.4799999999999999e-01 3.1782446355381910e-01 4.7390290993841887e+01 3.3803996125600015e+00 7 24 0
21505 1 4 7.3999999999999996e-02 2.6531252777114824e+00 4.6714083403987381e+01 5.8432547889536419e+00 8 26 0
21531 1 4 7.3999999999999996e-02 1.1196909066692745e+01 4.3293154850358093e+01 1.6620165023223250e+00 8 26 0
36274 1 4 7.3999999999999996e-02 1.0823496749641462e+01 4.4111843941504056e+01 5.8891359692061984e+00 6 24 0
21532 1 4 7.3999999999999996e-02 1.1981486213700821e+01 4.3763034222415911e+01 3.1723139877976867e+00 8 26 0
21516 1 4 7.3999999999999996e-02 6.2052313513525590e+00 4.8088631237150139e+01 4.4917455507659794e+00 8 26 0
21528 1 4 7.3999999999999996e-02 9.6381844067549185e+00 4.3932146503347880e+01 3.6319645837391836e+00 8 26 0
21526 1 4 7.3999999999999996e-02 8.8213767246776182e+00 4.4354601100939966e+01 1.1645163554068680e+00 8 26 0
21523 1 4 7.3999999999999996e-02 7.0030021456182032e+00 4.4618035058020340e+01 2.7752550597428756e+00 8 26 0
21515 1 2 -1.4799999999999999e-01 6.1800716823713566e+00 4.7234844036404020e+01 3.7684237263495732e+00 8 26 0
21522 1 4 7.3999999999999996e-02 6.9288466836964417e+00 4.5792360286139484e+01 1.5870823198535509e+00 8 26 0
21521 1 2 -1.4799999999999999e-01 7.5364025964414658e+00 4.5502147434558360e+01 2.4253029902092820e+00 8 26 0
21518 1 2 -1.4799999999999999e-01 7.5435401000865507e+00 4.6567925815865713e+01 3.5488189996173523e+00 8 26 0
21519 1 4 7.3999999999999996e-02 7.9921556274621395e+00 4.6189366424722323e+01 4.5129724448352011e+00 8 26 0
21527 1 2 -1.4799999999999999e-01 1.0011926335646052e+01 4.4712757839761586e+01 2.9472202382749311e+00 8 26 0
21529 1 4 7.3999999999999996e-02 1.0251180038348696e+01 4.5563753754392614e+01 3.5217183527908777e+00 8 26 0
21524 1 2 -1.4799999999999999e-01 8.9606567339782224e+00 4.5192051513298992e+01 1.8806590626221367e+00 8 26 0
21525 1 4 7.3999999999999996e-02 9.2616520039257271e+00 4.6077708358071447e+01 1.3062828856200299e+00 8 26 0
21520 1 4 7.3999999999999996e-02 8.1534436847078595e+00 4.7467900622014746e+01 3.3522829815305162e+00 8 26 0
36161 1 2 -1.4799999999999999e-01 1.2033046321056162e+01 4.8789524184004399e+01 5.7641138288164129e+00 6 24 0
21530 1 2 -1.4799999999999999e-01 1.1372384237330756e+01 4.4101437165151715e+01 2.3801817756786439e+00 8 26 0
36163 1 4 7.3999999999999996e-02 1.2011528254713006e+01 4.7826617293272591e+01 5.1958048700188240e+00 6 24 0
21534 1 4 7.3999999999999996e-02 1.1570767849773352e+01 4.5660045115192119e+01 1.0120825342909567e+00 8 26 0
21533 1 2 -1.4799999999999999e-01 1.2226128459521059e+01 4.5123147780911125e+01 1.7157832744434593e+00 8 26 0
21538 1 4 7.3999999999999996e-02 1.1992777494689792e+01 4.6743896464011627e+01 2.9461426017298971e+00 8 26 0
36267 1 4 7.3999999999999996e-02 1.4150768383702077e+01 4.3544728599392343e+01 5.6002406765105226e+00 6 24 0
21535 1 4 7.3999999999999996e-02 1.3035981982031107e+01 4.4523643849258583e+01 1.2118886747708826e+00 8 26 0
21536 1 2 -1.4799999999999999e-01 1.2824275582529200e+01 4.6155537248764368e+01 2.5855162484459928e+00 8 26 0
21540 1 4 7.3999999999999996e-02 1.3354115412021139e+01 4.7831021665268054e+01 1.2771842817506749e+00 8 26 0
21537 1 4 7.3999999999999996e-02 1.3290568354476525e+01 4.5484615618336683e+01 3.3724143117629062e+00 8 26 0
21539 1 2 -1.4799999999999999e-01 1.3841836301148515e+01 4.7076169080695273e+01 1.8760328550864112e+00 8 26 0
21541 1 4 7.3999999999999996e-02 1.4452920507665068e+01 4.6396125199849401e+01 1.2531574198122972e+00 8 26 0
21542 1 2 -1.4799999999999999e-01 1.4905393148649804e+01 4.7707737820586566e+01 2.7611255997673156e+00 8 26 0
21544 1 4 7.3999999999999996e-02 1.4359318562709220e+01 4.8361287888309278e+01 3.4059157113759984e+00 8 26 0
21546 1 4 7.3999999999999996e-02 1.5478070572815469e+01 4.8943659477064180e+01 1.0687888170732209e+00 8 26 0
36262 1 4 7.3999999999999996e-02 1.4947992791864440e+01 4.6421680159157496e+01 5.5797835091247814e+00 6 24 0
36268 1 4 7.3999999999999996e-02 1.3137066846840881e+01 4.4970861569936510e+01 5.5517659207833505e+00 6 24 0
36166 1 4 7.3999999999999996e-02 1.4193809598307917e+01 4.8832593169933027e+01 5.7190688918321158e+00 6 24 0
21543 1 4 7.3999999999999996e-02 1.5437063382781609e+01 4.7029860077122123e+01 3.4040865318872213e+00 8 26 0
21545 1 2 -1.4799999999999999e-01 1.5961448625613551e+01 4.8424980574146694e+01 1.9068819659767124e+00 8 26 0
36261 1 4 7.3999999999999996e-02 1.6079736019165946e+01 4.5230868685112910e+01 5.4456886348499323e+00 6 24 0
4561 1 4 7.3999999999999996e-02 1.0946052155104640e+00 4.9978593403967174e+01 3.0624559109821137e+00 7 24 0
4562 1 2 -1.4799999999999999e-01 3.0706368438742233e+00 4.9888063978706519e+01 2.2194339242869283e+00 7 24 0
4563 1 4 7.3999999999999996e-02 2.7384610970223280e+00 5.0207271813668008e+01 1.2420238724931727e+00 7 24 0
4566 1 4 7.3999999999999996e-02 4.3576810786251183e+00 5.0526324912946784e+01 3.7856572885738871e+00 7 24 0
4565 1 2 -1.4799999999999999e-01 3.7490623343049538e+00 5.1036369738141225e+01 2.9808443939569034e+00 7 24 0
4567 1 4 7.3999999999999996e-02 3.1413821311123629e+00 5.1907056330798312e+01 3.3763970222980575e+00 7 24 0
4569 1 4 7.3999999999999996e-02 4.1240542247638494e+00 5.2555661393937513e+01 1.5216144201020940e+00 7 24 0
4568 1 2 -1.4799999999999999e-01 4.7329185295365486e+00 5.1788137857292504e+01 1.9809415177350074e+00 7 24 0
23502 1 4 7.3999999999999996e-02 2.0499207314135601e+00 5.3296875189737591e+01 1.5537379860235438e+00 9 26 0
4573 1 4 7.3999999999999996e-02 5.4605177248287422e+00 5.3328819678398794e+01 3.4385017258975270e+00 7 24 0
4570 1 4 7.3999999999999996e-02 5.0722357731226815e+00 5.1226174751178618e+01 1.1249877361377567e+00 7 24 0
4571 1 2 -1.4799999999999999e-01 5.8848851439222294e+00 5.2537360565388177e+01 2.7734449845570750e+00 7 24 0
23500 1 4 7.3999999999999996e-02 2.8132483218903688e+00 5.4380550711103822e+01 3.7656643983659741e+00 9 26 0
23498 1 2 -1.4799999999999999e-01 2.2664097786475086e+00 5.4905223711984156e+01 3.0188025657000135e+00 9 26 0
23501 1 2 -1.4799999999999999e-01 1.4309535140570291e+00 5.3954318648321987e+01 2.0743455707562033e+00 9 26 0
29260 1 4 7.3999999999999996e-02 1.8636570238227717e+00 5.0973658048024149e+01 5.3503459559583408e+00 9 24 0
23506 1 4 7.3999999999999996e-02 7.6192165500338660e-01 5.2537086494218627e+01 3.6485066663955736e+00 9 26 0
29250 1 4 7.3999999999999996e-02 4.1420422293722705e+00 5.4743893484623584e+01 5.3882733517894144e+00 9 24 0
23503 1 4 7.3999999999999996e-02 1.0015247278197892e+00 5.4534119756259166e+01 1.2695088228109757e+00 9 26 0
29254 1 4 7.3999999999999996e-02 4.1169605503453006e+00 5.2287865487624281e+01 5.5342841880070059e+00 9 24 0
23504 1 2 -1.4799999999999999e-01 3.2032479395508423e-01 5.3183346866807007e+01 2.8426127653151583e+00 9 26 0
23496 1 4 7.3999999999999996e-02 4.1075900301850874e+00 5.5103141919097808e+01 1.7299438510708718e+00 9 26 0
29256 1 4 7.3999999999999996e-02 1.7674179845732354e+00 5.3475571420354100e+01 5.6428480876618385e+00 9 24 0
4575 1 4 7.3999999999999996e-02 6.3299430822173459e+00 5.3871768942842849e+01 1.1553943973905998e+00 7 24 0
4572 1 4 7.3999999999999996e-02 6.3374130003844504e+00 5.1848566805446247e+01 3.4861167914599185e+00 7 24 0
36162 1 4 7.3999999999999996e-02 1.1221715225185779e+01 4.9435870655051225e+01 5.4503906217704801e+00 6 24 0
4579 1 4 7.3999999999999996e-02 7.3767807931244764e+00 5.4603974038844171e+01 3.4115960704582249e+00 7 24 0
4574 1 2 -1.4799999999999999e-01 6.8417076639064929e+00 5.3226479007951212e+01 1.8166845907635765e+00 7 24 0
4576 1 4 7.3999999999999996e-02 7.4663781731650420e+00 5.2501947131799618e+01 1.2390001621370779e+00 7 24 0
16250 1 2 -1.4799999999999999e-01 1.1071181999523443e+01 5.3500609126888889e+01 5.7706966720979880e+00 7 25 0
4578 1 4 7.3999999999999996e-02 8.6015419996487275e+00 5.3377657373748143e+01 3.0324224205356516e+00 7 24 0
16255 1 4 7.3999999999999996e-02 9.5559017789957785e+00 5.2474661493215308e+01 4.9163322103982816e+00 7 25 0
16253 1 2 -1.4799999999999999e-01 1.0162892569512696e+01 5.2312425662712663e+01 5.7361062313979385e+00 7 25 0
4577 1 2 -1.4799999999999999e-01 7.8198176370783461e+00 5.4064283302776033e+01 2.6037233986745258e+00 7 24 0
4582 1 4 7.3999999999999996e-02 9.3425593719436844e+00 5.4636324521507355e+01 1.1362942904921496e+00 7 24 0
16261 1 4 7.3999999999999996e-02 7.6754527649915003e+00 5.1102021130463804e+01 5.6165717824023496e+00 7 25 0
16254 1 4 7.3999999999999996e-02 1.0680877776957276e+01 5.1421908192815870e+01 5.4648572870672263e+00 7 25 0
16249 1 4 7.3999999999999996e-02 1.1127085629613706e+01 5.3733824419290549e+01 3.6776971704821575e+00 7 25 0
16247 1 2 -1.4799999999999999e-01 1.1819260919329066e+01 5.3701943132000736e+01 4.4991811314497001e+00 7 25 0
4580 1 2 -1.4799999999999999e-01 8.5541447302403721e+00 5.5088525723758401e+01 1.7257740743201555e+00 7 24 0
29242 1 4 7.3999999999999996e-02 7.9224072980917182e+00 5.5493320338069466e+01 5.2532681339968619e+00 9 24 0
16251 1 4 7.3999999999999996e-02 1.0369069377470586e+01 5.4344814433749669e+01 5.7764008362241546e+00 7 25 0
16248 1 4 7.3999999999999996e-02 1.2448823073924652e+01 5.2814445307488612e+01 4.3883651922170595e+00 7 25 0
36164 1 2 -1.4799999999999999e-01 1.3350949644425437e+01 4.9487313066579475e+01 5.5741374297362576e+00 6 24 0
36165 1 4 7.3999999999999996e-02 1.3414190699986674e+01 4.9834879301159631e+01 4.5479165969545701e+00 6 24 0
16244 1 2 -1.4799999999999999e-01 1.2668866258022174e+01 5.4974992053652521e+01 4.3360683311466177e+00 7 25 0
16243 1 4 7.3999999999999996e-02 1.2676462731005440e+01 5.4626295563957719e+01 2.1892118032952386e+00 7 25 0
16242 1 4 7.3999999999999996e-02 1.4031196542211433e+01 5.4071213622883143e+01 2.9067393304980200e+00 7 25 0
16241 1 2 -1.4799999999999999e-01 1.3380751633393526e+01 5.4928473179870679e+01 3.0208871112556106e+00 7 25 0
36171 1 4 7.3999999999999996e-02 1.4814210879395675e+01 5.1841644772467355e+01 5.1285683609803145e+00 6 24 0
16246 1 4 7.3999999999999996e-02 1.3375620104092919e+01 5.5000530102893087e+01 5.1853656894467290e+00 7 25 0
36177 1 4 7.3999999999999996e-02 1.5769197625970405e+01 5.3896579421623571e+01 5.5390029182121170e+00 6 24 0
21550 1 4 7.3999999999999996e-02 1.6152697430281755e+01 4.9996569650691505e+01 3.3500739324426236e+00 8 26 0
23499 1 4 7.3999999999999996e-02 1.5359456430853773e+00 5.5632859184684570e+01 3.3987895946345397e+00 9 26 0
23495 1 2 -1.4799999999999999e-01 3.2336991547301785e+00 5.5701754103375386e+01 2.1934087728959692e+00 9 26 0
23494 1 4 7.3999999999999996e-02 4.5021714541249613e+00 5.6624160463558759e+01 3.7005581760802553e+00 9 26 0
23497 1 4 7.3999999999999996e-02 2.7229007058594030e+00 5.6145152639262136e+01 1.3637612759504123e+00 9 26 0
23492 1 2 -1.4799999999999999e-01 3.8206869358750364e+00 5.6883015523335970e+01 2.9183729655657396e+00 9 26 0
23493 1 4 7.3999999999999996e-02 3.0884164495420530e+00 5.7500221509351178e+01 3.4785351556773763e+00 9 26 0
23491 1 4 7.3999999999999996e-02 4.0610411883977671e+00 5.8431922616494653e+01 1.2965062278580071e+00 9 26 0
23489 1 2 -1.4799999999999999e-01 4.6600886134952351e+00 5.7831701787749886e+01 2.0258962472865929e+00 9 26 0
36459 1 4 7.3999999999999996e-02 2.6677713211571619e+00 6.0376487290848438e+01 3.5480809859451767e+00 6 24 0
23487 1 4 7.3999999999999996e-02 4.8885389570996240e+00 5.9391036412877845e+01 3.5698201569519550e+00 9 26 0
36458 1 2 -1.4799999999999999e-01 1.8534637110918615e+00 6.0761803898264148e+01 2.8105933112198143e+00 6 24 0
23490 1 4 7.3999999999999996e-02 5.2501130549653432e+00 5.7200165324683944e+01 1.3312597589581905e+00 9 26 0
23486 1 2 -1.4799999999999999e-01 5.5292433997957957e+00 5.8831462316972654e+01 2.8836372084376052e+00 9 26 0
23485 1 4 7.3999999999999996e-02 5.7757964873569634e+00 6.0281229381123076e+01 1.2920023764175628e+00 9 26 0
36457 1 4 7.3999999999999996e-02 2.0077675592051301e+00 5.8809709546049078e+01 1.8638822629514105e+00 6 24 0
36455 1 2 -1.4799999999999999e-01 1.2560357772557509e+00 5.9513203362761303e+01 2.0492135773437941e+00 6 24 0
18144 1 4 7.3999999999999996e-02 5.4181093936110090e+00 6.1121445243586621e+01 5.8018068568717300e+00 7 25 0
36463 1 4 7.3999999999999996e-02 3.1644081155940018e+00 6.1112263450391353e+01 1.2630401546659278e+00 6 24 0
36460 1 4 7.3999999999999996e-02 1.0108481467214954e+00 6.1230448071122105e+01 3.4665327419452141e+00 6 24 0
18160 1 4 7.3999999999999996e-02 1.2288209920748465e+00 5.5809320506387493e+01 5.9418791313903299e+00 7 25 0
29244 1 4 7.3999999999999996e-02 5.7831103177291956e+00 5.6326721793184745e+01 5.9041330841965101e+00 9 24 0
36453 1 4 7.3999999999999996e-02 4.1643436402053985e-01 5.8458236458542800e+01 3.6169290707336357e+00 6 24 0
39226 1 4 7.3999999999999996e-02 1.8495865116355867e-01 6.0494730759139706e+01 5.8796543068398783e+00 6 24 0
23488 1 4 7.3999999999999996e-02 6.2040569598227284e+00 5.8379524068841384e+01 3.6442428053461695e+00 9 26 0
18154 1 4 7.3999999999999996e-02 3.5604708711621686e+00 5.7258531102307252e+01 5.9566617023983035e+00 7 25 0
36456 1 4 7.3999999999999996e-02 1.0860674991376225e+00 5.9869635420653822e+01 1.0592886921759344e+00 6 24 0
18156 1 4 7.3999999999999996e-02 1.2005692766456368e+00 5.8210117587502708e+01 5.8781861479546951e+00 7 25 0
16624 1 4 7.3999999999999996e-02 1.2829727663175515e+01 4.4716304646539896e+01 2.5073188244976869e+01 7 25 0
23483 1 2 -1.4799999999999999e-01 6.4097091444693621e+00 5.9765055272417051e+01 2.0686599208229515e+00 9 26 0
23484 1 4 7.3999999999999996e-02 7.1514160405094458e+00 5.9076901265155101e+01 1.5913782332566009e+00 9 26 0
23480 1 2 -1.4799999999999999e-01 7.1454243910830240e+00 6.0878772573159097e+01 2.8628803911105862e+00 9 26 0
4584 1 4 7.3999999999999996e-02 9.9017401633674851e+00 5.5707037125427412e+01 3.2559793080700881e+00 7 24 0
4581 1 4 7.3999999999999996e-02 7.8290398357614128e+00 5.5539295817158823e+01 1.0515626296892797e+00 7 24 0
4583 1 2 -1.4799999999999999e-01 9.1621976800500899e+00 5.6166780723606379e+01 2.6258937625600374e+00 7 24 0
4588 1 4 7.3999999999999996e-02 1.0726262587472005e+01 5.6786456985319241e+01 1.2612604931326084e+00 7 24 0
4585 1 4 7.3999999999999996e-02 8.3304678684918212e+00 5.6690316968480232e+01 3.1666472700105630e+00 7 24 0
4586 1 2 -1.4799999999999999e-01 9.9690156284815057e+00 5.7220045349064819e+01 1.8553834601804025e+00 7 24 0
4587 1 4 7.3999999999999996e-02 9.3075239066609381e+00 5.7639963436736849e+01 1.0679864534646175e+00 7 24 0
4591 1 4 7.3999999999999996e-02 9.6577096142634531e+00 5.9044999041983075e+01 2.9353532777268594e+00 7 24 0
23482 1 4 7.3999999999999996e-02 7.7925068090929672e+00 6.0492554085764084e+01 3.6626728335016363e+00 9 26 0
4589 1 2 -1.4799999999999999e-01 1.0534542366218368e+01 5.8410997596255143e+01 2.6449055586934755e+00 7 24 0
4593 1 4 7.3999999999999996e-02 1.0903175133407336e+01 5.9956613663241505e+01 1.1110580765821385e+00 7 24 0
4590 1 4 7.3999999999999996e-02 1.1122513575599664e+01 5.7974212912339382e+01 3.5355624875536527e+00 7 24 0
4592 1 2 -1.4799999999999999e-01 1.1432107141643225e+01 5.9300110191914698e+01 1.8294624768727150e+00 7 24 0
23478 1 4 7.3999999999999996e-02 8.6722385240027862e+00 6.1083024432146651e+01 1.5292525789466975e+00 9 26 0
4597 1 4 7.3999999999999996e-02 1.1617475185108274e+01 6.0783640117791791e+01 3.3671757978708472e+00 7 24 0
29236 1 4 7.3999999999999996e-02 1.0135521354120616e+01 5.6777989950144125e+01 5.1030423768071556e+00 9 24 0
4594 1 4 7.3999999999999996e-02 1.2071438887784501e+01 5.8707799027011312e+01 1.1464091348912413e+00 7 24 0
23481 1 4 7.3999999999999996e-02 6.4144585836338521e+00 6.1479388503738271e+01 3.3646816602437508e+00 9 26 0
4595 1 2 -1.4799999999999999e-01 1.2279743522779029e+01 6.0203815361350287e+01 2.7305167897648186e+00 7 24 0
29238 1 4 7.3999999999999996e-02 7.9219745400304040e+00 5.7894813818807599e+01 5.6156192296001626e+00 9 24 0
16245 1 4 7.3999999999999996e-02 1.2082254985162738e+01 5.5877732290428312e+01 4.4411920609362543e+00 7 25 0
29232 1 4 7.3999999999999996e-02 1.0457801297739808e+01 5.9127523608466134e+01 5.3043249636430927e+00 9 24 0
18136 1 4 7.3999999999999996e-02 9.8595462690856639e+00 6.1731602409530616e+01 6.1611395181804003e+00 7 25 0
29230 1 4 7.3999999999999996e-02 1.2515187802100195e+01 5.7850286489811367e+01 5.6463702958400361e+00 9 24 0
16239 1 4 7.3999999999999996e-02 1.4338401135916065e+01 5.6020890315417752e+01 1.6752507656353435e+00 7 25 0
16238 1 2 -1.4799999999999999e-01 1.4131118442439627e+01 5.6171171501072102e+01 2.7016170563028168e+00 7 25 0
4596 1 4 7.3999999999999996e-02 1.3013723268895536e+01 5.9699606519735262e+01 3.4119391242144452e+00 7 24 0
16240 1 4 7.3999999999999996e-02 1.3486351041920223e+01 5.7070336803490619e+01 2.6947770169360115e+00 7 25 0
16235 1 2 -1.4799999999999999e-01 1.5424798780803826e+01 5.6467474148979640e+01 3.4632605398864338e+00 7 25 0
16236 1 4 7.3999999999999996e-02 1.5358683189941916e+01 5.6481897069202418e+01 4.5896335922979716e+00 7 25 0
4600 1 4 7.3999999999999996e-02 1.3658778236953058e+01 6.0627674558949302e+01 1.1932177038091774e+00 7 24 0
16234 1 4 7.3999999999999996e-02 1.5242237689977928e+01 5.8559489852799203e+01 3.3120593244225365e+00 7 25 0
4598 1 2 -1.4799999999999999e-01 1.3084848651846492e+01 6.1220421888304102e+01 1.8815521540428970e+00 7 24 0
29224 1 4 7.3999999999999996e-02 1.4980011967586812e+01 5.9162809162988928e+01 6.1203013694254365e+00 9 24 0
16232 1 2 -1.4799999999999999e-01 1.5928275095033070e+01 5.7816791487097916e+01 2.9349628507343568e+00 7 25 0
29226 1 4 7.3999999999999996e-02 1.2889789243332904e+01 6.0219644761265670e+01 5.6668157439177795e+00 9 24 0
16237 1 4 7.3999999999999996e-02 1.6104765936663352e+01 5.5681365493099726e+01 3.2586129097919883e+00 7 25 0
4602 1 4 7.3999999999999996e-02 1.4616479630565253e+01 6.1728016699976486e+01 3.4191031546126074e+00 7 24 0
16233 1 4 7.3999999999999996e-02 1.5832977395153449e+01 5.7853731050761120e+01 1.8207088155875233e+00 7 25 0
36461 1 2 -1.4799999999999999e-01 2.4876438607648548e+00 6.1714932680460201e+01 1.8596859746272920e+00 6 24 0
36465 1 4 7.3999999999999996e-02 3.8877100759087306e+00 6.2293185782934103e+01 3.3815187826981647e+00 6 24 0
36462 1 4 7.3999999999999996e-02 1.7587183611942214e+00 6.2243694806787147e+01 1.1961725296438785e+00 6 24 0
36464 1 2 -1.4799999999999999e-01 3.2171165142035489e+00 6.2794449988285422e+01 2.6887746634904315e+00 6 24 0
36469 1 4 7.3999999999999996e-02 4.8278315664871272e+00 6.3182663714234899e+01 1.3402688704203003e+00 6 24 0
36467 1 2 -1.4799999999999999e-01 4.0409436862428469e+00 6.3695057714464255e+01 1.8718457600034366e+00 6 24 0
36466 1 4 7.3999999999999996e-02 2.4615301434077930e+00 6.3345352076815175e+01 3.2788344794104569e+00 6 24 0
36471 1 4 7.3999999999999996e-02 5.7601770520549431e+00 6.4183243830832296e+01 3.2983237753525709e+00 6 24 0
36468 1 4 7.3999999999999996e-02 3.3998193472894820e+00 6.4231665137798771e+01 1.1435974765046828e+00 6 24 0
36470 1 2 -1.4799999999999999e-01 4.9443303965581276e+00 6.4655748537201134e+01 2.7104384707248013e+00 6 24 0
39231 1 4 7.3999999999999996e-02 1.4119404663531323e+00 6.3006025337500709e+01 5.3903927523486832e+00 6 24 0
23477 1 2 -1.4799999999999999e-01 8.0132805275161143e+00 6.1795757687071706e+01 2.0183753026870490e+00 9 26 0
23476 1 4 7.3999999999999996e-02 9.5950605506601967e+00 6.2297584506380154e+01 3.3337179669142385e+00 9 26 0
23479 1 4 7.3999999999999996e-02 7.4863501847481233e+00 6.2259599105871033e+01 1.2448551690188214e+00 9 26 0
23474 1 2 -1.4799999999999999e-01 8.8355191717474870e+00 6.2837139161901348e+01 2.7685486320709551e+00 9 26 0
23472 1 4 7.3999999999999996e-02 1.0297324755975861e+01 6.3289161222560068e+01 1.1945588546358747e+00 9 26 0
23475 1 4 7.3999999999999996e-02 8.1862572001483827e+00 6.3367845231401702e+01 3.4065951498487435e+00 9 26 0
23471 1 2 -1.4799999999999999e-01 9.5933765101752577e+00 6.3822284371336970e+01 1.8213591841895624e+00 9 26 0
23470 1 4 7.3999999999999996e-02 1.1051473209391819e+01 6.4252369797594682e+01 3.3253036178571045e+00 9 26 0
23473 1 4 7.3999999999999996e-02 8.8454071621321759e+00 6.4372639361916427e+01 1.1996970434238845e+00 9 26 0
18138 1 4 7.3999999999999996e-02 7.3968732081170838e+00 6.2619408286865422e+01 5.4743457993672440e+00 7 25 0
18130 1 4 7.3999999999999996e-02 1.1949032220496006e+01 6.3424083925640730e+01 5.5712370867411467e+00 7 25 0
18132 1 4 7.3999999999999996e-02 9.4571157676407012e+00 6.4236684424434856e+01 5.3326857301532167e+00 7 25 0
4599 1 4 7.3999999999999996e-02 1.2462759355379566e+01 6.1847607847965577e+01 1.2269234607908213e+00 7 24 0
4601 1 2 -1.4799999999999999e-01 1.3925055746697263e+01 6.2206654771633580e+01 2.7186041942274093e+00 7 24 0
4603 1 4 7.3999999999999996e-02 1.3271160188820755e+01 6.2892124135076131e+01 3.2536322448412913e+00 7 24 0
4604 1 2 -1.4799999999999999e-01 1.4967188485833930e+01 6.2988596809544340e+01 1.8810798037465917e+00 7 24 0
4605 1 4 7.3999999999999996e-02 1.4498166808945129e+01 6.3647425769768205e+01 1.1326356617784223e+00 7 24 0
4606 1 4 7.3999999999999996e-02 1.5631522095964170e+01 6.2310040734485071e+01 1.4137268962312608e+00 7 24 0
4607 1 2 -1.4799999999999999e-01 1.5816638048253752e+01 6.3931030020282705e+01 2.7729586847121093e+00 7 24 0
4609 1 4 7.3999999999999996e-02 1.5077269087084545e+01 6.4615616435852644e+01 3.1232116694855376e+00 7 24 0
35889 1 4 7.3999999999999996e-02 4.4998757631023878e+00 3.6493229881108711e+01 6.9709195695912420e+00 6 24 0
35897 1 2 -1.4799999999999999e-01 4.0301744362714514e-01 3.5689362996615337e+01 6.6346416587459416e+00 6 24 0
35892 1 4 7.3999999999999996e-02 2.8006311464972056e+00 3.4037898180674034e+01 6.5081411850946793e+00 6 24 0
35885 1 2 -1.4799999999999999e-01 5.4432169971506577e+00 3.4824397174812297e+01 6.1031998284452271e+00 6 24 0
35891 1 2 -1.4799999999999999e-01 2.9339286806726896e+00 3.5125420030565067e+01 6.4500514822558834e+00 6 24 0
35886 1 4 7.3999999999999996e-02 5.6926723813167515e+00 3.3827870802580470e+01 6.5136328812666555e+00 6 24 0
19988 1 2 -1.4799999999999999e-01 7.3181815134273409e-01 3.3188778613651010e+01 1.1108338781778055e+01 8 26 0
35894 1 2 -1.4799999999999999e-01 1.8068855112372459e+00 3.5903645512619946e+01 7.1480450055996529e+00 6 24 0
35888 1 2 -1.4799999999999999e-01 4.3142002201516334e+00 3.5399655241196413e+01 6.9707148144835429e+00 6 24 0
19996 1 4 7.3999999999999996e-02 2.9802101503769260e+00 3.4658018507008563e+01 1.1041983309089428e+01 8 26 0
35890 1 4 7.3999999999999996e-02 4.4134799870971975e+00 3.5142535459941591e+01 7.9878725564335422e+00 6 24 0
19990 1 4 7.3999999999999996e-02 1.1156864801850213e+00 3.3347137074152428e+01 1.0111676798287402e+01 8 26 0
20002 1 4 7.3999999999999996e-02 5.1430363615234853e+00 3.5392966378670891e+01 1.1268346224225638e+01 8 26 0
19994 1 2 -1.4799999999999999e-01 2.9048840120486550e+00 3.4265874786959778e+01 1.2085504120755763e+01 8 26 0
19758 1 4 7.3999999999999996e-02 1.3911177034261701e+00 3.6396438982986979e+01 9.8558631121207334e+00 8 26 0
19991 1 2 -1.4799999999999999e-01 1.9896768286269695e+00 3.3050362172233086e+01 1.2065364595723105e+01 8 26 0
35896 1 4 7.3999999999999996e-02 1.8418570129854501e+00 3.5517670578153776e+01 8.1808082361556576e+00 6 24 0
35895 1 4 7.3999999999999996e-02 1.9706153068342305e+00 3.6981655920692518e+01 7.1988127829632802e+00 6 24 0
19998 1 4 7.3999999999999996e-02 4.7379083735327381e+00 3.3063593328178072e+01 1.2123520206635700e+01 8 26 0
19989 1 4 7.3999999999999996e-02 2.2294749252658089e-01 3.4041001776743336e+01 1.1609057736730790e+01 8 26 0
35882 1 2 -1.4799999999999999e-01 6.7520360626462663e+00 3.5617516028114444e+01 6.1647663342948666e+00 6 24 0
35881 1 4 7.3999999999999996e-02 7.8375507795889297e+00 3.4888836972459330e+01 7.7979410914149412e+00 6 24 0
35874 1 4 7.3999999999999996e-02 1.0075138479219831e+01 3.5629881230690103e+01 7.0134322885573459e+00 6 24 0
24869 1 2 -1.4799999999999999e-01 1.1256015546033174e+01 3.5702139572216758e+01 1.1346296326527566e+01 9 26 0
24868 1 4 7.3999999999999996e-02 1.0174165008369227e+01 3.4090575153389274e+01 1.0420315955244920e+01 9 26 0
24863 1 2 -1.4799999999999999e-01 1.1824550818258624e+01 3.3290615895672204e+01 1.1441505952531738e+01 9 26 0
24874 1 4 7.3999999999999996e-02 9.2393976675335328e+00 3.6376590391131067e+01 1.0790811378242088e+01 9 26 0
35879 1 2 -1.4799999999999999e-01 7.4137468794405006e+00 3.5803026582217981e+01 7.5291894378353019e+00 6 24 0
24872 1 2 -1.4799999999999999e-01 1.0078762725804904e+01 3.6687264727002855e+01 1.1408488908025054e+01 9 26 0
35873 1 2 -1.4799999999999999e-01 9.7255272801249042e+00 3.6559624720968280e+01 6.6032326436104656e+00 6 24 0
24866 1 2 -1.4799999999999999e-01 1.0700091458314077e+01 3.4304729154635432e+01 1.1348279838057898e+01 9 26 0
35880 1 4 7.3999999999999996e-02 6.7891218117398493e+00 3.6192400267843489e+01 8.3849379224142115e+00 6 24 0
35876 1 2 -1.4799999999999999e-01 8.5618273485225505e+00 3.6855052250155808e+01 7.5367935333736540e+00 6 24 0
24867 1 4 7.3999999999999996e-02 9.9716971261985137e+00 3.4210672318022951e+01 1.2152458904151315e+01 9 26 0
24870 1 4 7.3999999999999996e-02 1.1902240331526977e+01 3.5842698161527665e+01 1.0499056603394212e+01 9 26 0
35866 1 4 7.3999999999999996e-02 1.2442171693603058e+01 3.5201187444910133e+01 6.5946940669962437e+00 6 24 0
24864 1 4 7.3999999999999996e-02 1.2591138150968222e+01 3.3483642399221068e+01 1.0666784589885031e+01 9 26 0
35863 1 4 7.3999999999999996e-02 1.4839012250333704e+01 3.6865677368139004e+01 6.8219520978199144e+00 6 24 0
35864 1 2 -1.4799999999999999e-01 1.2869970456878530e+01 3.6165030687764350e+01 6.7540607431355184e+00 6 24 0
35865 1 4 7.3999999999999996e-02 1.2989643982911829e+01 3.6333606929427795e+01 7.8205220276516156e+00 6 24 0
35861 1 2 -1.4799999999999999e-01 1.4369464032943757e+01 3.6028213291170040e+01 6.3626693227777480e+00 6 24 0
35860 1 4 7.3999999999999996e-02 1.4435541828391482e+01 3.3988420036598633e+01 6.7618861098648111e+00 6 24 0
4471 1 4 7.3999999999999996e-02 1.4554169342887338e+01 3.5477673644839079e+01 1.1075983193318436e+01 7 24 0
35858 1 2 -1.4799999999999999e-01 1.5006973665858666e+01 3.4814109761436349e+01 7.0862819637580285e+00 6 24 0
35859 1 4 7.3999999999999996e-02 1.4843246343459745e+01 3.4800373294525940e+01 8.1650037298561280e+00 6 24 0
4469 1 2 -1.4799999999999999e-01 1.5285124381872254e+01 3.5527225304656099e+01 1.1859908523061833e+01 7 24 0
4467 1 4 7.3999999999999996e-02 1.5678987583050214e+01 3.3693787640923588e+01 1.1127625218855258e+01 7 24 0
4472 1 2 -1.4799999999999999e-01 1.5897165513010176e+01 3.6946810410795763e+01 1.1734187050603561e+01 7 24 0
36296 1 2 -1.4799999999999999e-01 2.1467865052688651e+00 4.1668908300418238e+01 6.3151392314914672e+00 6 24 0
19756 1 4 7.3999999999999996e-02 3.3689812759176863e+00 3.7164205029533498e+01 1.0439793154467445e+01 8 26 0
36301 1 4 7.3999999999999996e-02 1.1328157203016060e+00 4.0135341775434675e+01 7.1748694487753051e+00 6 24 0
19757 1 2 -1.4799999999999999e-01 1.3542896740486592e+00 3.7447308687875356e+01 1.0041414675550147e+01 8 26 0
36293 1 2 -1.4799999999999999e-01 3.6605271190480249e+00 4.1600891831491793e+01 6.5455408668786452e+00 6 24 0
36295 1 4 7.3999999999999996e-02 3.9155743401541545e+00 4.2203069171281015e+01 7.3683948762518749e+00 6 24 0
19754 1 2 -1.4799999999999999e-01 2.6287704534946150e+00 3.7773160697365576e+01 1.0753274522020613e+01 8 26 0
36290 1 2 -1.4799999999999999e-01 4.3672749364509755e+00 4.0262756070850962e+01 6.7862341914841213e+00 6 24 0
36299 1 2 -1.4799999999999999e-01 1.3383809967024789e+00 4.1123317220656546e+01 7.4697171818975416e+00 6 24 0
36291 1 4 7.3999999999999996e-02 3.6903882301897086e+00 3.9622260456175283e+01 7.3542483474948259e+00 6 24 0
36300 1 4 7.3999999999999996e-02 1.8855677982766841e+00 4.1132077367505907e+01 8.3682851485505747e+00 6 24 0
19751 1 2 -1.4799999999999999e-01 3.0483963072939595e+00 3.9274573528511006e+01 1.0564360977663974e+01 8 26 0
19752 1 4 7.3999999999999996e-02 2.9874772598581973e+00 3.9628519518039333e+01 9.4949486459960522e+00 8 26 0
19759 1 4 7.3999999999999996e-02 1.3051733078102081e+00 3.8014069043388616e+01 9.1180172620781033e+00 8 26 0
36288 1 4 7.3999999999999996e-02 5.7915915390573236e+00 4.0480726468455352e+01 8.3720653937492617e+00 6 24 0
36287 1 2 -1.4799999999999999e-01 5.7782013709220319e+00 4.0132382286020572e+01 7.3569427399437464e+00 6 24 0
36133 1 4 7.3999999999999996e-02 3.5448218982387583e+00 4.2407092111608236e+01 1.1842311250543126e+01 6 24 0
19749 1 4 7.3999999999999996e-02 5.0595563961907706e+00 3.8609677218272878e+01 1.0711785054381219e+01 8 26 0
19748 1 2 -1.4799999999999999e-01 4.5057660494591874e+00 3.9533009839542117e+01 1.1095486305185036e+01 8 26 0
19750 1 4 7.3999999999999996e-02 5.0502968287553971e+00 4.0414866401142092e+01 1.0619927130844223e+01 8 26 0
19753 1 4 7.3999999999999996e-02 2.3740733196104240e+00 3.9914087693217645e+01 1.1146674537445667e+01 8 26 0
19755 1 4 7.3999999999999996e-02 2.5899133724571732e+00 3.7471701877181687e+01 1.1805092698047396e+01 8 26 0
36132 1 4 7.3999999999999996e-02 3.0572062632721035e+00 4.2476210639787389e+01 1.0144858380216851e+01 6 24 0
36304 1 4 7.3999999999999996e-02 3.8158401522825802e-01 4.2946945003396330e+01 8.0369512027989600e+00 6 24 0
36302 1 2 -1.4799999999999999e-01 1.0407307186864219e-01 4.1961330159783472e+01 7.6606555654308037e+00 6 24 0
36289 1 4 7.3999999999999996e-02 6.0158126481822620e+00 3.9117794680502307e+01 7.4010478201557177e+00 6 24 0
36131 1 2 -1.4799999999999999e-01 3.3786684721241214e+00 4.3099549349942670e+01 1.1015840918987184e+01 6 24 0
36136 1 4 7.3999999999999996e-02 5.3825222379808109e+00 4.2830485569221096e+01 1.0379701266660527e+01 6 24 0
36127 1 4 7.3999999999999996e-02 9.9466155927114386e-01 4.2465885001071477e+01 1.1887718450187856e+01 6 24 0
19760 1 2 -1.4799999999999999e-01 2.2975765673857240e-02 3.7676785463135268e+01 1.0879399160821103e+01 8 26 0
35871 1 4 7.3999999999999996e-02 1.0369221541020581e+01 3.8595092876989334e+01 6.2046291905091886e+00 6 24 0
35870 1 2 -1.4799999999999999e-01 1.0762200262985598e+01 3.7714382793324610e+01 6.6894481144540281e+00 6 24 0
36284 1 2 -1.4799999999999999e-01 6.8676503910211633e+00 4.0665759372787797e+01 6.5059561936643302e+00 6 24 0
36278 1 2 -1.4799999999999999e-01 8.9317572141188641e+00 4.2037078391898824e+01 6.3797146710203467e+00 6 24 0
35878 1 4 7.3999999999999996e-02 8.9006159537049925e+00 3.7030155323884770e+01 8.4593364915892817e+00 6 24 0
35877 1 4 7.3999999999999996e-02 8.1301418073976315e+00 3.7822469662401453e+01 7.2190135436281411e+00 6 24 0
24876 1 4 7.3999999999999996e-02 1.0681105316026198e+01 3.8150863707135457e+01 1.0129219315813915e+01 9 26 0
36283 1 4 7.3999999999999996e-02 8.4691053155241462e+00 4.0778961010940037e+01 7.9621596333154967e+00 6 24 0
36281 1 2 -1.4799999999999999e-01 7.9302052764777455e+00 4.1436142582507237e+01 7.3122023971376793e+00 6 24 0
24882 1 4 7.3999999999999996e-02 8.9282953962917659e+00 4.1146350524276649e+01 1.0554832431465583e+01 9 26 0
24880 1 4 7.3999999999999996e-02 8.4304898744722916e+00 3.8831717487282717e+01 1.0867658076684922e+01 9 26 0
24881 1 2 -1.4799999999999999e-01 9.7698925915597350e+00 4.0554402513085549e+01 1.0767705061556224e+01 9 26 0
24883 1 4 7.3999999999999996e-02 1.0209842058305595e+01 4.0343623483765960e+01 9.7744482807353439e+00 9 26 0
36277 1 4 7.3999999999999996e-02 1.0517349863774626e+01 4.1736649013959294e+01 7.8625533419919318e+00 6 24 0
24875 1 2 -1.4799999999999999e-01 1.0459070565792027e+01 3.8151117896397075e+01 1.1175182624592690e+01 9 26 0
24878 1 2 -1.4799999999999999e-01 9.3361711528746714e+00 3.9169811013078828e+01 1.1397801878584925e+01 9 26 0
35872 1 4 7.3999999999999996e-02 1.0922519772481873e+01 3.7975798355318361e+01 7.7838441472553459e+00 6 24 0
36275 1 2 -1.4799999999999999e-01 1.0070206785964983e+01 4.2568501664692114e+01 7.2290815048803685e+00 6 24 0
24887 1 2 -1.4799999999999999e-01 1.1636132086889553e+01 4.2394783563170776e+01 1.0983309880544221e+01 9 26 0
36282 1 4 7.3999999999999996e-02 7.5914604369599425e+00 4.2129514201382555e+01 8.0842787821126194e+00 6 24 0
24884 1 2 -1.4799999999999999e-01 1.0721417974917125e+01 4.1339347559275730e+01 1.1716581894328494e+01 9 26 0
24877 1 4 7.3999999999999996e-02 1.1392589822021293e+01 3.8341507762303067e+01 1.1814382146029002e+01 9 26 0
24888 1 4 7.3999999999999996e-02 1.0914780370698765e+01 4.2999032557355434e+01 1.0441371717624829e+01 9 26 0
19740 1 4 7.3999999999999996e-02 6.5329519779764222e+00 4.1747780021851995e+01 1.2227278222014249e+01 8 26 0
35869 1 4 7.3999999999999996e-02 1.2675610204461188e+01 3.8238516734427890e+01 5.9206657161964431e+00 6 24 0
24889 1 4 7.3999999999999996e-02 1.2289992913049650e+01 4.2031123040766033e+01 1.0217469703042999e+01 9 26 0
4483 1 4 7.3999999999999996e-02 1.4470536015431364e+01 3.7718586946611680e+01 9.4159402780330943e+00 7 24 0
4490 1 2 -1.4799999999999999e-01 1.5021348661349391e+01 4.0352816925589401e+01 6.5181189795320877e+00 7 24 0
4491 1 4 7.3999999999999996e-02 1.4464459877732942e+01 4.1255590522819084e+01 6.5883169962040302e+00 7 24 0
4482 1 4 7.3999999999999996e-02 1.3010183251225142e+01 3.8238785735190937e+01 1.0074842498113846e+01 7 24 0
4486 1 4 7.3999999999999996e-02 1.3151539073016506e+01 3.9185174672348545e+01 7.8428164859276501e+00 7 24 0
4481 1 2 -1.4799999999999999e-01 1.4018423650742443e+01 3.8569276628930140e+01 9.8216939447814067e+00 7 24 0
4484 1 2 -1.4799999999999999e-01 1.3869802285406509e+01 3.9611468716605586e+01 8.6030021304102071e+00 7 24 0
4485 1 4 7.3999999999999996e-02 1.3525395059943859e+01 4.0588572481416143e+01 8.9262945806212066e+00 7 24 0
4478 1 2 -1.4799999999999999e-01 1.4600461289944150e+01 3.9209135660096862e+01 1.1094561461591814e+01 7 24 0
4487 1 2 -1.4799999999999999e-01 1.5180015981717867e+01 3.9660787233135132e+01 7.8296837980741403e+00 7 24 0
4480 1 4 7.3999999999999996e-02 1.4020715331380931e+01 3.9954662231354050e+01 1.1556151299557447e+01 7 24 0
4475 1 2 -1.4799999999999999e-01 1.4912248595081126e+01 3.8095607317988225e+01 1.2091953559047038e+01 7 24 0
4489 1 4 7.3999999999999996e-02 1.5863251408675872e+01 4.0260518464427477e+01 8.4424513002329142e+00 7 24 0
4488 1 4 7.3999999999999996e-02 1.5610172438143444e+01 3.8655754427660497e+01 7.6184125702627226e+00 7 24 0
4479 1 4 7.3999999999999996e-02 1.5485655364904078e+01 3.9763271687530953e+01 1.0776367646486561e+01 7 24 0
36271 1 4 7.3999999999999996e-02 1.2686316813950386e+01 4.2703258225213482e+01 7.6715792381577081e+00 6 24 0
36126 1 4 7.3999999999999996e-02 4.8020231410537778e-01 4.3380058057463870e+01 1.0503027939369096e+01 6 24 0
21501 1 4 7.3999999999999996e-02 1.3208532254560159e+00 4.4944424870848074e+01 6.2441303696757418e+00 8 26 0
36125 1 2 -1.4799999999999999e-01 8.9942630704060189e-01 4.3497334789326892e+01 1.1504867430716466e+01 6 24 0
21506 1 2 -1.4799999999999999e-01 3.9833698732709735e+00 4.5177941046567234e+01 6.2601860374086193e+00 8 26 0
21511 1 4 7.3999999999999996e-02 5.6271769237382276e+00 4.6461265751230712e+01 6.5023739437632129e+00 8 26 0
21503 1 2 -1.4799999999999999e-01 2.9186092420866632e+00 4.6135147149719884e+01 6.7658347530473373e+00 8 26 0
21499 1 4 7.3999999999999996e-02 4.2456663464389910e-01 4.7241176693983356e+01 6.5264340594620398e+00 8 26 0
21508 1 4 7.3999999999999996e-02 4.3187747311887144e+00 4.4554419725435942e+01 7.0458349379189347e+00 8 26 0
36138 1 4 7.3999999999999996e-02 5.6889575031691875e+00 4.4108460192435167e+01 1.2236909417988594e+01 6 24 0
21504 1 4 7.3999999999999996e-02 3.3713304142298015e+00 4.6648256655044840e+01 7.6106771447721835e+00 8 26 0
21497 1 2 -1.4799999999999999e-01 5.5110533305114895e-01 4.6637108122396370e+01 7.3483479793719111e+00 8 26 0
21498 1 4 7.3999999999999996e-02 7.4302898622358837e-01 4.7216801657435482e+01 8.1908754843089806e+00 8 26 0
21500 1 2 -1.4799999999999999e-01 1.6020748528823321e+00 4.5528573305149877e+01 7.1079621314178736e+00 8 26 0
36137 1 2 -1.4799999999999999e-01 5.3797134757522782e+00 4.4653450352747292e+01 1.1362414530669071e+01 6 24 0
36134 1 2 -1.4799999999999999e-01 4.6512590148692379e+00 4.3605850331048607e+01 1.0416303903829588e+01 6 24 0
36128 1 2 -1.4799999999999999e-01 2.2838219052313358e+00 4.4126718269469464e+01 1.1464168495999216e+01 6 24 0
16276 1 4 7.3999999999999996e-02 3.4521656162069716e+00 4.7989686224136456e+01 9.8316705767205654e+00 7 25 0
16281 1 4 7.3999999999999996e-02 1.2744073367484399e+00 4.7839375802839065e+01 1.0170349142935091e+01 7 25 0
36135 1 4 7.3999999999999996e-02 4.5253756639947875e+00 4.4022929477217801e+01 9.3675848246990672e+00 6 24 0
36130 1 4 7.3999999999999996e-02 2.3934607884505903e+00 4.5052665113947924e+01 1.0923925673427185e+01 6 24 0
21502 1 4 7.3999999999999996e-02 1.4794255102016811e+00 4.4958383179319334e+01 7.9740496678242767e+00 8 26 0
16280 1 2 -1.4799999999999999e-01 1.1679989934617181e+00 4.8848429042326920e+01 1.0562338750724834e+01 7 25 0
16274 1 2 -1.4799999999999999e-01 3.5709472431604370e+00 4.9054904154884014e+01 9.9061141928817840e+00 7 25 0
16275 1 4 7.3999999999999996e-02 4.0216775725726333e+00 4.9305366500318833e+01 1.0854094065244974e+01 7 25 0
36139 1 4 7.3999999999999996e-02 4.7772104075069093e+00 4.5494488375481254e+01 1.1779580627352264e+01 6 24 0
16270 1 4 7.3999999999999996e-02 5.3755840102409769e+00 4.7703555199883482e+01 8.1313831370014604e+00 7 25 0
16268 1 2 -1.4799999999999999e-01 5.7143105221641051e+00 4.8652748623855587e+01 8.4554106461302485e+00 7 25 0
36142 1 4 7.3999999999999996e-02 5.9964863521860270e+00 4.5615439592774258e+01 9.6448564232388865e+00 6 24 0
16283 1 2 -1.4799999999999999e-01 1.1662055346546951e+00 4.8841095002582598e+01 1.2115535958649783e+01 7 25 0
16282 1 4 7.3999999999999996e-02 2.1382389937693244e-01 4.9113252198663019e+01 1.0231033374465166e+01 7 25 0
16288 1 4 7.3999999999999996e-02 2.6842306139100791e+00 4.7087593628684324e+01 1.2278854070564336e+01 7 25 0
36272 1 2 -1.4799999999999999e-01 1.1125912874571771e+01 4.3238508797370535e+01 6.3814815004951413e+00 6 24 0
16269 1 4 7.3999999999999996e-02 6.3406616949372125e+00 4.8622891643451190e+01 9.3875775717752710e+00 7 25 0
36276 1 4 7.3999999999999996e-02 9.5800993030767607e+00 4.3228499286834385e+01 7.9400407273074203e+00 6 24 0
36140 1 2 -1.4799999999999999e-01 6.4765747985130329e+00 4.5330645253871545e+01 1.0541524732165344e+01 6 24 0
36157 1 4 7.3999999999999996e-02 1.0374961470729057e+01 4.6720124109031815e+01 6.7158114266887363e+00 6 24 0
36156 1 4 7.3999999999999996e-02 9.5158515708750961e+00 4.8205921901020218e+01 6.9439673653686267e+00 6 24 0
16266 1 4 7.3999999999999996e-02 7.0781365610288001e+00 4.8307235679966972e+01 6.9331767221661407e+00 7 25 0
36144 1 4 7.3999999999999996e-02 7.6148202699183729e+00 4.3882561510869522e+01 9.3539594902464263e+00 6 24 0
36145 1 4 7.3999999999999996e-02 7.7564612525900651e+00 4.3755634783600655e+01 1.1048436107575043e+01 6 24 0
36143 1 2 -1.4799999999999999e-01 7.6946550850433502e+00 4.4478162376059522e+01 1.0243854075326137e+01 6 24 0
36147 1 4 7.3999999999999996e-02 9.7775575835058497e+00 4.4684563905203397e+01 9.9140238733164221e+00 6 24 0
36151 1 4 7.3999999999999996e-02 8.8076126117868743e+00 4.5664109773405201e+01 7.9975259995577330e+00 6 24 0
36150 1 4 7.3999999999999996e-02 8.1094923349863688e+00 4.6924247277671043e+01 8.8387746633796365e+00 6 24 0
36152 1 2 -1.4799999999999999e-01 1.0187409647610529e+01 4.7135676809809063e+01 8.7486528937740768e+00 6 24 0
36149 1 2 -1.4799999999999999e-01 8.9319161856206186e+00 4.6294409163148877e+01 8.8576478282126612e+00 6 24 0
36146 1 2 -1.4799999999999999e-01 8.9339740095339870e+00 4.5344735208903529e+01 1.0009930961397636e+01 6 24 0
36148 1 4 7.3999999999999996e-02 9.2029740344846296e+00 4.5876863451545773e+01 1.0936748622744734e+01 6 24 0
36154 1 4 7.3999999999999996e-02 1.0115872764984609e+01 4.7986676166093545e+01 9.4685811913714577e+00 6 24 0
36155 1 2 -1.4799999999999999e-01 1.0399363051961183e+01 4.7638478047338971e+01 7.3161119889831250e+00 6 24 0
36153 1 4 7.3999999999999996e-02 1.1083473681653462e+01 4.6462981808250618e+01 9.0157417077454411e+00 6 24 0
36141 1 4 7.3999999999999996e-02 6.8662856358181870e+00 4.6236781355070171e+01 1.1003584916796967e+01 6 24 0
36158 1 2 -1.4799999999999999e-01 1.1628788066257467e+01 4.8475300438021705e+01 7.1413951759864878e+00 6 24 0
18225 1 4 7.3999999999999996e-02 1.2243576588328063e+01 4.8865089842950816e+01 1.0002310391856813e+01 7 25 0
24895 1 4 7.3999999999999996e-02 1.1998890837107563e+01 4.5040987780917106e+01 1.0651144947759478e+01 9 26 0
36270 1 4 7.3999999999999996e-02 1.2253100524410865e+01 4.4412087290914371e+01 7.9311648898615541e+00 6 24 0
24890 1 2 -1.4799999999999999e-01 1.2274405582218673e+01 4.3358469938930838e+01 1.2033953784528967e+01 9 26 0
18226 1 4 7.3999999999999996e-02 1.1585235694571892e+01 4.8626177288626742e+01 1.1718488416969064e+01 7 25 0
16265 1 2 -1.4799999999999999e-01 6.5428334572067968e+00 4.9152814661806232e+01 7.3012266232939522e+00 7 25 0
24900 1 4 7.3999999999999996e-02 1.5253026467285011e+01 4.3273252919712171e+01 1.2036020506132649e+01 9 26 0
18224 1 2 -1.4799999999999999e-01 1.2295520957849829e+01 4.9131616024054850e+01 1.1081840596275045e+01 7 25 0
36266 1 2 -1.4799999999999999e-01 1.3570436586301025e+01 4.4256152033582168e+01 6.2503698539304926e+00 6 24 0
36159 1 4 7.3999999999999996e-02 1.2406584894161636e+01 4.7866778027659372e+01 7.5240095396100068e+00 6 24 0
36260 1 2 -1.4799999999999999e-01 1.5613264544600890e+01 4.5795044590094037e+01 6.2257069400859608e+00 6 24 0
36269 1 2 -1.4799999999999999e-01 1.2370765763193219e+01 4.3662569774679781e+01 7.1565448711778394e+00 6 24 0
24898 1 4 7.3999999999999996e-02 1.4042568053540037e+01 4.3774152739633635e+01 9.8359149286736045e+00 9 26 0
24893 1 2 -1.4799999999999999e-01 1.2715353689870348e+01 4.4646022918687258e+01 1.1336987996822108e+01 9 26 0
24899 1 2 -1.4799999999999999e-01 1.5321058819312341e+01 4.4163495037889795e+01 1.1480425379351560e+01 9 26 0
24897 1 4 7.3999999999999996e-02 1.4178439712421815e+01 4.5419760793683309e+01 1.0022338920761845e+01 9 26 0
24896 1 2 -1.4799999999999999e-01 1.4042774338749114e+01 4.4523076269349282e+01 1.0575583914913292e+01 9 26 0
36263 1 2 -1.4799999999999999e-01 1.4631824159707513e+01 4.5013297221141251e+01 7.0459184625375189e+00 6 24 0
36264 1 4 7.3999999999999996e-02 1.4027187041762025e+01 4.5613323703238848e+01 7.6640689608685735e+00 6 24 0
36265 1 4 7.3999999999999996e-02 1.5158463243135547e+01 4.4339061555889941e+01 7.7599423290118157e+00 6 24 0
18232 1 4 7.3999999999999996e-02 1.4749283478821996e+01 4.8178083952779815e+01 9.7275336919133313e+00 7 25 0
18230 1 2 -1.4799999999999999e-01 1.4739054920175978e+01 4.8984960135831010e+01 1.0410876304555426e+01 7 25 0
18228 1 4 7.3999999999999996e-02 1.3675635123278814e+01 4.7655985249342308e+01 1.1769728304685769e+01 7 25 0
18227 1 2 -1.4799999999999999e-01 1.3706678311303017e+01 4.8707342883221919e+01 1.1520483298143031e+01 7 25 0
24894 1 4 7.3999999999999996e-02 1.2748111834409009e+01 4.5456266687888636e+01 1.2034091050889568e+01 9 26 0
24901 1 4 7.3999999999999996e-02 1.5463622718257177e+01 4.4854630838021855e+01 1.2279679560784990e+01 9 26 0
16622 1 2 -1.4799999999999999e-01 1.1826825216962003e+01 4.4628216837640601e+01 2.4597561198239397e+01 7 25 0
29263 1 4 7.3999999999999996e-02 6.4348155339325488e-02 5.1848937038568877e+01 7.6916200144149913e+00 9 24 0
29258 1 2 -1.4799999999999999e-01 1.7253837761403614e+00 5.1405275847977151e+01 6.3880405224496677e+00 9 24 0
29252 1 2 -1.4799999999999999e-01 3.7913874230555749e+00 5.2854768096532588e+01 6.4048133244842180e+00 9 24 0
29253 1 4 7.3999999999999996e-02 4.1945918322273190e+00 5.2331620477561827e+01 7.3078441190778820e+00 9 24 0
29265 1 4 7.3999999999999996e-02 3.5454884383311858e-01 4.9324919018971798e+01 7.3830270628851089e+00 9 24 0
29249 1 2 -1.4799999999999999e-01 4.2516697778194823e+00 5.4358786388659993e+01 6.4270262997956458e+00 9 24 0
29246 1 2 -1.4799999999999999e-01 5.7864556975616752e+00 5.4350309431600060e+01 6.8046332392220821e+00 9 24 0
16267 1 4 7.3999999999999996e-02 5.8620274049397407e+00 4.9381446568456326e+01 6.4916577145757950e+00 7 25 0
16277 1 2 -1.4799999999999999e-01 2.1980218725468537e+00 4.9775406624383784e+01 9.9032055820536922e+00 7 25 0
16271 1 2 -1.4799999999999999e-01 4.5673167411629585e+00 4.9546513449381294e+01 8.8021955943311205e+00 7 25 0
16272 1 4 7.3999999999999996e-02 3.9881984333432801e+00 4.9681525230220977e+01 7.8777672985241685e+00 7 25 0
16278 1 4 7.3999999999999996e-02 1.8545430345052272e+00 4.9856136977439760e+01 8.8402680111522898e+00 7 25 0
29255 1 2 -1.4799999999999999e-01 2.3018037717877831e+00 5.2862874334924925e+01 6.3773252281924062e+00 9 24 0
16273 1 4 7.3999999999999996e-02 4.8963752684411181e+00 5.0514739587559269e+01 9.2254042039488517e+00 7 25 0
16279 1 4 7.3999999999999996e-02 2.1687150127512034e+00 5.0765921058847056e+01 1.0370970745534885e+01 7 25 0
29259 1 4 7.3999999999999996e-02 2.3738720290474777e+00 5.0843952974618752e+01 7.0375811060891298e+00 9 24 0
29257 1 4 7.3999999999999996e-02 1.9442961512309063e+00 5.3323989330703419e+01 7.3272115605935513e+00 9 24 0
16115 1 2 -1.4799999999999999e-01 4.0174668333338515e+00 5.3478047349877052e+01 1.0700706779290325e+01 7 25 0
16114 1 4 7.3999999999999996e-02 2.4922801837502853e+00 5.4270967073745446e+01 9.4969148510810708e+00 7 25 0
16112 1 2 -1.4799999999999999e-01 3.2032187074953700e+00 5.4653654715636030e+01 1.0244798223587239e+01 7 25 0
16109 1 2 -1.4799999999999999e-01 2.2940570275308514e+00 5.5260762426669132e+01 1.1300859134624313e+01 7 25 0
29251 1 4 7.3999999999999996e-02 3.6681087365680214e+00 5.5004093160424240e+01 7.0992578930684900e+00 9 24 0
16117 1 4 7.3999999999999996e-02 3.5704379503624875e+00 5.2923905045841238e+01 1.1457700419834344e+01 7 25 0
16110 1 4 7.3999999999999996e-02 1.5481724885898998e+00 5.4461030711135294e+01 1.1641944641041349e+01 7 25 0
16116 1 4 7.3999999999999996e-02 4.2650024227107490e+00 5.2768147331126130e+01 9.8333416194662213e+00 7 25 0
16118 1 2 -1.4799999999999999e-01 5.3207844636358708e+00 5.3879449869049601e+01 1.1362116374259488e+01 7 25 0
29261 1 2 -1.4799999999999999e-01 2.1278299386221483e-01 5.1370807106440665e+01 6.7342335998646501e+00 9 24 0
16119 1 4 7.3999999999999996e-02 5.5527067423029726e+00 5.3061937290598173e+01 1.2077938630781258e+01 7 25 0
16120 1 4 7.3999999999999996e-02 5.1784878525642402e+00 5.4843257119958892e+01 1.1875808876240725e+01 7 25 0
16113 1 4 7.3999999999999996e-02 3.8259545063562879e+00 5.5334376319495590e+01 9.6732407301052774e+00 7 25 0
29247 1 4 7.3999999999999996e-02 5.8343630281556544e+00 5.3861783648664968e+01 7.7966516344151309e+00 9 24 0
29248 1 4 7.3999999999999996e-02 6.2463665409331224e+00 5.3615704611417918e+01 6.1858005785816230e+00 9 24 0
16260 1 4 7.3999999999999996e-02 8.8620875172095062e+00 5.0099974432700037e+01 6.1468218719782666e+00 7 25 0
16122 1 4 7.3999999999999996e-02 5.9817606986521570e+00 5.4640441613228994e+01 9.5884578608104860e+00 7 25 0
36160 1 4 7.3999999999999996e-02 1.1470960279091422e+01 4.9336207801764417e+01 7.7305158051566183e+00 6 24 0
16252 1 4 7.3999999999999996e-02 1.1676196000335995e+01 5.3594410274792594e+01 6.6769968384732348e+00 7 25 0
18213 1 4 7.3999999999999996e-02 8.5804956257112686e+00 4.9490811857101669e+01 1.1905585778200132e+01 7 25 0
16259 1 2 -1.4799999999999999e-01 8.2531806006848427e+00 5.0877212856669487e+01 6.4991447714074964e+00 7 25 0
16257 1 4 7.3999999999999996e-02 8.7116675609619225e+00 5.2849403207352971e+01 7.2746361637219001e+00 7 25 0
16256 1 2 -1.4799999999999999e-01 9.2845379458343462e+00 5.1946334001719379e+01 6.9780580286072089e+00 7 25 0
16258 1 4 7.3999999999999996e-02 9.7718040680085299e+00 5.1664543658426226e+01 7.8724946548803540e+00 7 25 0
16263 1 4 7.3999999999999996e-02 6.6575157985449600e+00 5.1154850567093895e+01 7.8945531255806101e+00 7 25 0
18220 1 4 7.3999999999999996e-02 1.0157221724644144e+01 5.0259732625342210e+01 1.0009689894917619e+01 7 25 0
18218 1 2 -1.4799999999999999e-01 1.0637866804406720e+01 5.1034175145030552e+01 1.0613697441294715e+01 7 25 0
18219 1 4 7.3999999999999996e-02 1.0746228341410037e+01 5.1869687002359214e+01 9.9096369897757448e+00 7 25 0
16264 1 4 7.3999999999999996e-02 7.9147712298957504e+00 5.0142670139594784e+01 8.5586669393825261e+00 7 25 0
16262 1 2 -1.4799999999999999e-01 7.3704989933837135e+00 5.0397596620563583e+01 7.6441882957251144e+00 7 25 0
18217 1 4 7.3999999999999996e-02 8.7626645958974567e+00 5.1933392013943049e+01 1.1006794708238909e+01 7 25 0
18215 1 2 -1.4799999999999999e-01 9.6260248665781756e+00 5.1489694143631773e+01 1.1557420525845050e+01 7 25 0
18221 1 2 -1.4799999999999999e-01 1.2030004531755708e+01 5.0662386053263475e+01 1.1194193290033910e+01 7 25 0
16121 1 2 -1.4799999999999999e-01 6.4605773523968848e+00 5.4108242682295604e+01 1.0347758444631296e+01 7 25 0
29241 1 4 7.3999999999999996e-02 8.3435887087004694e+00 5.5087571467059085e+01 6.9243258420171943e+00 9 24 0
16123 1 4 7.3999999999999996e-02 6.8162865904731209e+00 5.3211746598274097e+01 9.8619395398510008e+00 7 25 0
16129 1 4 7.3999999999999996e-02 9.1518057017573504e+00 5.4363830499522223e+01 9.5233607473074020e+00 7 25 0
16124 1 2 -1.4799999999999999e-01 7.6135180385332246e+00 5.4856852820468006e+01 1.1027680015055839e+01 7 25 0
16125 1 4 7.3999999999999996e-02 7.9112321287583489e+00 5.4434062353327576e+01 1.1982920143949055e+01 7 25 0
18222 1 4 7.3999999999999996e-02 1.2095656455734431e+01 5.0964078352376944e+01 1.2242127508952663e+01 7 25 0
16131 1 4 7.3999999999999996e-02 1.0384727416706747e+01 5.5226308918625769e+01 1.1510787168635906e+01 7 25 0
16127 1 2 -1.4799999999999999e-01 8.7247430024016719e+00 5.5222058224507599e+01 1.0074377392407916e+01 7 25 0
18216 1 4 7.3999999999999996e-02 9.8976195468003016e+00 5.2312588318717381e+01 1.2212213179157112e+01 7 25 0
36172 1 4 7.3999999999999996e-02 1.5684468603015707e+01 5.0611828028073454e+01 6.0463698446093916e+00 6 24 0
36169 1 4 7.3999999999999996e-02 1.2720301498704757e+01 5.1433649460662153e+01 6.5908627326398692e+00 6 24 0
18231 1 4 7.3999999999999996e-02 1.4425309117358141e+01 4.9910632307945257e+01 9.9343833014865552e+00 7 25 0
36175 1 4 7.3999999999999996e-02 1.4295620255698815e+01 5.3049469940552093e+01 7.3876915794931692e+00 6 24 0
36181 1 4 7.3999999999999996e-02 1.5698573538101151e+01 5.4904953823051343e+01 7.8971247116805108e+00 6 24 0
36170 1 2 -1.4799999999999999e-01 1.4884502367307279e+01 5.1364359347668149e+01 6.1044977779725080e+00 6 24 0
36167 1 2 -1.4799999999999999e-01 1.3568714201112387e+01 5.0662216615217623e+01 6.5170461320053841e+00 6 24 0
36173 1 2 -1.4799999999999999e-01 1.5163303408105371e+01 5.2481230160346790e+01 7.0862383496515111e+00 6 24 0
18223 1 4 7.3999999999999996e-02 1.2825123547041906e+01 5.1137042420512721e+01 1.0627304150641729e+01 7 25 0
36168 1 4 7.3999999999999996e-02 1.3733643933434307e+01 5.0282195417336027e+01 7.5333640702195472e+00 6 24 0
36174 1 4 7.3999999999999996e-02 1.5544799281401790e+01 5.2090422828979314e+01 8.0096837640324754e+00 6 24 0
16140 1 4 7.3999999999999996e-02 1.3007494466335334e+01 5.5304579437703424e+01 1.0796683153633944e+01 7 25 0
18150 1 4 7.3999999999999996e-02 3.4652589074126783e+00 5.9639477791703769e+01 5.9068659349775601e+00 7 25 0
16111 1 4 7.3999999999999996e-02 2.8682025374589606e+00 5.5470567302177393e+01 1.2260151905136096e+01 7 25 0
18148 1 4 7.3999999999999996e-02 5.7388447024934610e+00 5.8591359668410000e+01 6.3780182275782318e+00 7 25 0
18159 1 4 7.3999999999999996e-02 1.4609403428916579e+00 5.5846181194510045e+01 7.7655575295262391e+00 7 25 0
18143 1 2 -1.4799999999999999e-01 5.7438521322682687e+00 6.0763566961245260e+01 6.7505353718482075e+00 7 25 0
16107 1 4 7.3999999999999996e-02 8.8180122729871113e-01 5.6166568702842831e+01 9.8070176470884771e+00 7 25 0
16106 1 2 -1.4799999999999999e-01 1.3810935311398076e+00 5.6365463237987818e+01 1.0731940416093044e+01 7 25 0
18155 1 2 -1.4799999999999999e-01 1.6355994702127781e+00 5.7749468934449403e+01 6.7440779263402320e+00 7 25 0
18158 1 2 -1.4799999999999999e-01 9.8205855353674143e-01 5.6345252473143610e+01 6.8704489722764936e+00 7 25 0
18146 1 2 -1.4799999999999999e-01 5.2367690381164733e+00 5.9300258048640750e+01 7.0482750592519396e+00 7 25 0
18149 1 2 -1.4799999999999999e-01 3.7296050765611675e+00 5.9283770305438978e+01 6.9253666622373329e+00 7 25 0
18151 1 4 7.3999999999999996e-02 3.2579539118710183e+00 5.9859432722724527e+01 7.8131925798427027e+00 7 25 0
18157 1 4 7.3999999999999996e-02 1.2451958307338911e+00 5.8184111860101098e+01 7.6923562200928393e+00 7 25 0
18152 1 2 -1.4799999999999999e-01 3.1842999961778755e+00 5.7807134293395457e+01 6.8229959427679647e+00 7 25 0
18153 1 4 7.3999999999999996e-02 3.4981064490907987e+00 5.7232958939820662e+01 7.6959659320818457e+00 7 25 0
16103 1 2 -1.4799999999999999e-01 2.0152504551215666e+00 5.7693043566199123e+01 1.0550001392391696e+01 7 25 0
16105 1 4 7.3999999999999996e-02 1.4353029899287539e+00 5.8507563888122561e+01 1.0093115664379011e+01 7 25 0
16094 1 2 -1.4799999999999999e-01 3.7863248972063834e+00 6.0546493642354399e+01 1.0945669827305952e+01 7 25 0
16104 1 4 7.3999999999999996e-02 2.7903093447695011e+00 5.7582669192527447e+01 9.7904249342488203e+00 7 25 0
16096 1 4 7.3999999999999996e-02 3.1678203552182036e+00 6.0653517252431215e+01 1.0014313265784507e+01 7 25 0
18147 1 4 7.3999999999999996e-02 5.5290335183651909e+00 5.9169403050332306e+01 8.0627641497162124e+00 7 25 0
16095 1 4 7.3999999999999996e-02 4.7211147978798440e+00 6.0068719012597413e+01 1.0565521113858635e+01 7 25 0
18145 1 4 7.3999999999999996e-02 5.3411867166169404e+00 6.1426378591299155e+01 7.4529435922582170e+00 7 25 0
39228 1 4 7.3999999999999996e-02 7.3340878142603805e-01 6.1349606507256361e+01 7.9209164698653218e+00 6 24 0
16108 1 4 7.3999999999999996e-02 6.2404639125424399e-01 5.6427363216492523e+01 1.1505085668716580e+01 7 25 0
29245 1 4 7.3999999999999996e-02 6.3039565542568567e+00 5.6335519723094663e+01 7.5515203295448021e+00 9 24 0
16100 1 2 -1.4799999999999999e-01 2.7973392764629126e+00 5.8116476545681863e+01 1.1802944952074037e+01 7 25 0
16102 1 4 7.3999999999999996e-02 3.8017722864867021e+00 5.7701231185510700e+01 1.1902760719366629e+01 7 25 0
16097 1 2 -1.4799999999999999e-01 2.9217127674355980e+00 5.9644728136045124e+01 1.1850995503782555e+01 7 25 0
16098 1 4 7.3999999999999996e-02 1.8898035399834952e+00 6.0000537343381097e+01 1.1705622879774856e+01 7 25 0
18142 1 4 7.3999999999999996e-02 7.6655899324676016e+00 6.0220680617955090e+01 6.1250042506152331e+00 7 25 0
16126 1 4 7.3999999999999996e-02 7.2681357226199932e+00 5.5822966749102427e+01 1.1210859161358650e+01 7 25 0
29243 1 2 -1.4799999999999999e-01 6.3824567360223785e+00 5.5786676891492839e+01 6.6363495070944776e+00 9 24 0
29234 1 2 -1.4799999999999999e-01 9.9716568235923262e+00 5.7185561127808889e+01 6.1251340728042880e+00 9 24 0
29240 1 2 -1.4799999999999999e-01 7.8588838877509302e+00 5.5859182444734728e+01 6.2730124265772744e+00 9 24 0
29228 1 2 -1.4799999999999999e-01 1.2074128004629625e+01 5.8435623402387684e+01 6.5009520154636329e+00 9 24 0
29237 1 2 -1.4799999999999999e-01 8.4336390962038212e+00 5.7279970579336755e+01 6.3566848455799132e+00 9 24 0
29231 1 2 -1.4799999999999999e-01 1.0602439347633041e+01 5.8592135381356051e+01 6.2325619137772401e+00 9 24 0
16128 1 4 7.3999999999999996e-02 8.3101271730657498e+00 5.5841032368514995e+01 9.3118561803222644e+00 7 25 0
16130 1 2 -1.4799999999999999e-01 9.8946795333471673e+00 5.5970125687182062e+01 1.0825367433504143e+01 7 25 0
29235 1 4 7.3999999999999996e-02 1.0333585542791322e+01 5.6516389921149219e+01 6.9274036849672367e+00 9 24 0
16134 1 4 7.3999999999999996e-02 1.0392738592772329e+01 5.7438459666695067e+01 9.3985428951380836e+00 7 25 0
29233 1 4 7.3999999999999996e-02 1.0130703624187504e+01 5.9176751034081271e+01 7.0387739910117588e+00 9 24 0
29239 1 4 7.3999999999999996e-02 8.2560068593002107e+00 5.7651362637103688e+01 7.3745548342410636e+00 9 24 0
16133 1 2 -1.4799999999999999e-01 1.0968810679689780e+01 5.6673720343019731e+01 9.9351513212055451e+00 7 25 0
18141 1 4 7.3999999999999996e-02 7.6158091007577591e+00 6.0641222998469217e+01 7.8994627639895896e+00 7 25 0
18140 1 2 -1.4799999999999999e-01 7.2867960975427382e+00 6.0902469520961510e+01 6.8357320765685072e+00 7 25 0
16083 1 4 7.3999999999999996e-02 6.6318918126465478e+00 6.1252188333221817e+01 1.1088285967651100e+01 7 25 0
16135 1 4 7.3999999999999996e-02 1.1423875015197154e+01 5.5881067559255669e+01 9.3960972439509938e+00 7 25 0
16081 1 4 7.3999999999999996e-02 9.0259007382304102e+00 6.1425018682418639e+01 1.0815897062341609e+01 7 25 0
16132 1 4 7.3999999999999996e-02 9.5431771230195146e+00 5.6788833682840163e+01 1.1494140760917299e+01 7 25 0
16137 1 4 7.3999999999999996e-02 1.1877653930794455e+01 5.8066204324345570e+01 1.1338494407105573e+01 7 25 0
16136 1 2 -1.4799999999999999e-01 1.2207680481730074e+01 5.7243138302145091e+01 1.0662653600579771e+01 7 25 0
29229 1 4 7.3999999999999996e-02 1.2190221681440729e+01 5.7755611974260717e+01 7.3225929588981753e+00 9 24 0
29227 1 4 7.3999999999999996e-02 1.2446770026472457e+01 6.0337570334633284e+01 7.3206426175780486e+00 9 24 0
29225 1 2 -1.4799999999999999e-01 1.2916139953961759e+01 5.9687220691701576e+01 6.6008560776097847e+00 9 24 0
29218 1 4 7.3999999999999996e-02 1.4924614905128269e+01 5.9910909727540393e+01 9.5358525072215929e+00 9 24 0
16138 1 4 7.3999999999999996e-02 1.2806825692381905e+01 5.7670824104329675e+01 9.8809668530528505e+00 7 25 0
29222 1 2 -1.4799999999999999e-01 1.4349368851636967e+01 5.9479621740391309e+01 6.9495823521658417e+00 9 24 0
29223 1 4 7.3999999999999996e-02 1.4429281101018455e+01 5.8678014525521782e+01 7.6034175150359662e+00 9 24 0
16139 1 2 -1.4799999999999999e-01 1.3089993133603890e+01 5.6195789567047335e+01 1.1400923745582626e+01 7 25 0
16142 1 2 -1.4799999999999999e-01 1.4606165013832895e+01 5.6642680839470536e+01 1.1313551860898562e+01 7 25 0
29219 1 2 -1.4799999999999999e-01 1.5052493467079582e+01 6.0785522330261983e+01 7.4887674770088966e+00 9 24 0
16143 1 4 7.3999999999999996e-02 1.5048718525651541e+01 5.6791282908045183e+01 1.0318031886610578e+01 7 25 0
16144 1 4 7.3999999999999996e-02 1.5167255933910523e+01 5.5812420180595190e+01 1.1679654426349861e+01 7 25 0
29220 1 4 7.3999999999999996e-02 1.6125621257115590e+01 6.0682308858180050e+01 7.5127820182147573e+00 9 24 0
16147 1 4 7.3999999999999996e-02 1.4379303770794657e+01 5.8691103160281614e+01 1.2084459701923690e+01 7 25 0
29216 1 2 -1.4799999999999999e-01 1.4733220283564899e+01 6.0909094867146322e+01 9.0305497387995484e+00 9 24 0
29217 1 4 7.3999999999999996e-02 1.3663962771247750e+01 6.1065159078733529e+01 9.1552853946504325e+00 9 24 0
29212 1 4 7.3999999999999996e-02 1.5524863289722553e+01 6.1573775715099927e+01 1.1856277084718261e+01 9 24 0
39232 1 4 7.3999999999999996e-02 2.2580888347980737e+00 6.1660889747126411e+01 6.1845042006882061e+00 6 24 0
16091 1 2 -1.4799999999999999e-01 4.0329847013280453e+00 6.1938744843078126e+01 1.1547574269771454e+01 7 25 0
39238 1 4 7.3999999999999996e-02 4.4034270686322623e+00 6.3751442156177241e+01 6.1841234486753924e+00 6 24 0
16089 1 4 7.3999999999999996e-02 4.4908144184891636e+00 6.2499311190768708e+01 9.4450472522671376e+00 7 25 0
16092 1 4 7.3999999999999996e-02 3.1211268014348552e+00 6.2300162775883635e+01 1.1973239600462451e+01 7 25 0
39230 1 2 -1.4799999999999999e-01 1.6712105825258152e+00 6.2630269919853816e+01 6.4249108833991322e+00 6 24 0
16088 1 2 -1.4799999999999999e-01 4.6092445602313994e+00 6.2894271822697078e+01 1.0477703205831777e+01 7 25 0
39227 1 2 -1.4799999999999999e-01 4.6207336290360690e-01 6.2109142351137088e+01 7.2324075411325648e+00 6 24 0
39234 1 4 7.3999999999999996e-02 2.7667528885682344e+00 6.3178889931400292e+01 8.1374895544148114e+00 6 24 0
39233 1 2 -1.4799999999999999e-01 2.4717970901334909e+00 6.3676387498847063e+01 7.2239142770112501e+00 6 24 0
16090 1 4 7.3999999999999996e-02 4.0525382007534416e+00 6.3877731625239456e+01 1.0570572481236450e+01 7 25 0
16085 1 2 -1.4799999999999999e-01 6.0830980210048660e+00 6.3336605742044348e+01 1.0635688376863429e+01 7 25 0
39236 1 2 -1.4799999999999999e-01 3.6292445136115101e+00 6.4448571725404662e+01 6.6100349385606272e+00 6 24 0
39235 1 4 7.3999999999999996e-02 1.7546189995950092e+00 6.4488622632354478e+01 7.5153080315983551e+00 6 24 0
16087 1 4 7.3999999999999996e-02 6.1619074112232184e+00 6.3731998189644386e+01 1.1658133776368972e+01 7 25 0
16623 1 4 7.3999999999999996e-02 1.1163287260299333e+01 4.4596225286643339e+01 2.5424452743974353e+01 7 25 0
16084 1 4 7.3999999999999996e-02 6.9720658275603737e+00 6.1802096363202097e+01 9.4583990320678257e+00 7 25 0
18135 1 4 7.3999999999999996e-02 9.3948384901137061e+00 6.2314458855583041e+01 7.6883645599941213e+00 7 25 0
16082 1 2 -1.4799999999999999e-01 7.0466739594328596e+00 6.2101481614964385e+01 1.0517608481775943e+01 7 25 0
16086 1 4 7.3999999999999996e-02 6.3162413612009125e+00 6.4085695406397448e+01 9.8757362888260438e+00 7 25 0
16079 1 2 -1.4799999999999999e-01 8.5215321164170081e+00 6.2335806289199738e+01 1.1058574684617859e+01 7 25 0
18137 1 2 -1.4799999999999999e-01 7.7056580225401676e+00 6.2343310358050765e+01 6.4540336527480688e+00 7 25 0
18134 1 2 -1.4799999999999999e-01 9.2349906128175601e+00 6.2484292917589904e+01 6.6033284212262711e+00 7 25 0
18128 1 2 -1.4799999999999999e-01 1.1444966202216465e+01 6.3865160932221301e+01 6.4589512653089196e+00 7 25 0
18139 1 4 7.3999999999999996e-02 7.2404631984634920e+00 6.3144774814327292e+01 7.0185739137902328e+00 7 25 0
18131 1 2 -1.4799999999999999e-01 9.8783510861116746e+00 6.3862384192901629e+01 6.3008916663248513e+00 7 25 0
18129 1 4 7.3999999999999996e-02 1.1670739380998679e+01 6.3232910711165268e+01 7.3131814852416026e+00 7 25 0
16076 1 2 -1.4799999999999999e-01 9.1503687703810233e+00 6.3645595773404295e+01 1.0596848470198697e+01 7 25 0
16078 1 4 7.3999999999999996e-02 8.6409068896260965e+00 6.4475854202136702e+01 1.0910223715421481e+01 7 25 0
16077 1 4 7.3999999999999996e-02 9.0322494282501999e+00 6.3667263335386650e+01 9.4608668933381104e+00 7 25 0
16075 1 4 7.3999999999999996e-02 1.1260756195948124e+01 6.3055737263128982e+01 1.0732964058589861e+01 7 25 0
16073 1 2 -1.4799999999999999e-01 1.0537628534951557e+01 6.3807301545189773e+01 1.1069204887670933e+01 7 25 0
18133 1 4 7.3999999999999996e-02 9.5242609359704815e+00 6.4552794210267308e+01 7.0647639664792292e+00 7 25 0
16080 1 4 7.3999999999999996e-02 8.4114270352478364e+00 6.2360221940926039e+01 1.2112826007997032e+01 7 25 0
16074 1 4 7.3999999999999996e-02 1.0391968998694841e+01 6.3740161432228042e+01 1.2226331338434880e+01 7 25 0
29221 1 4 7.3999999999999996e-02 1.4609221986043059e+01 6.1619821911837107e+01 6.8772466725405748e+00 9 24 0
29211 1 4 7.3999999999999996e-02 1.4022089617496402e+01 6.2267823801900903e+01 1.1310523668225393e+01 9 24 0
29210 1 2 -1.4799999999999999e-01 1.5135103623349298e+01 6.2279274988184831e+01 1.1163382542720786e+01 9 24 0
29215 1 4 7.3999999999999996e-02 1.5088815695687623e+01 6.3035311382523602e+01 9.1380879296316913e+00 9 24 0
29213 1 2 -1.4799999999999999e-01 1.5454835174250722e+01 6.2100110656771712e+01 9.6468093755810749e+00 9 24 0
29207 1 2 -1.4799999999999999e-01 1.5654692785854735e+01 6.3657984064384245e+01 1.1672889185015304e+01 9 24 0
18123 1 4 7.3999999999999996e-02 1.3944447807794484e+01 6.4503409230115921e+01 6.9401594837298992e+00 7 25 0
29208 1 4 7.3999999999999996e-02 1.5233367782490108e+01 6.4543915241035862e+01 1.1130709845559750e+01 9 24 0
19995 1 4 7.3999999999999996e-02 2.3536831128936493e+00 3.4943071282032520e+01 1.2709754736838848e+01 8 26 0
20000 1 2 -1.4799999999999999e-01 5.2533862164545377e+00 3.5186793495224855e+01 1.2377519950020716e+01 8 26 0
20001 1 4 7.3999999999999996e-02 4.8160186189034535e+00 3.6138425018574232e+01 1.2788244099113639e+01 8 26 0
19997 1 2 -1.4799999999999999e-01 4.3109982942514211e+00 3.3999736034332741e+01 1.2540851352624736e+01 8 26 0
19993 1 4 7.3999999999999996e-02 1.4910703234503357e+00 3.3060359710350880e+01 1.3030777466128626e+01 8 26 0
19999 1 4 7.3999999999999996e-02 4.1892914774291130e+00 3.3877714632091532e+01 1.3635433125114167e+01 8 26 0
28839 1 4 7.3999999999999996e-02 2.7832855863883075e+00 3.4049643036171204e+01 1.5738568658529818e+01 9 24 0
28838 1 2 -1.4799999999999999e-01 2.9396434195174974e+00 3.4786512757477247e+01 1.6491828280690189e+01 9 24 0
28844 1 2 -1.4799999999999999e-01 3.9733323330665127e-01 3.4765965449690164e+01 1.6936735518524667e+01 9 24 0
28841 1 2 -1.4799999999999999e-01 1.6251099573203223e+00 3.5568967002173800e+01 1.6590817679374851e+01 9 24 0
28840 1 4 7.3999999999999996e-02 3.7861254138576990e+00 3.5410056047130524e+01 1.6166015205485497e+01 9 24 0
28833 1 4 7.3999999999999996e-02 5.5439881918368679e+00 3.4240560518764880e+01 1.7497927573431014e+01 9 24 0
28835 1 2 -1.4799999999999999e-01 3.3597416439506955e+00 3.4053912727664233e+01 1.7843257786624843e+01 9 24 0
28846 1 4 7.3999999999999996e-02 7.1361912295728502e-01 3.4021155564741854e+01 1.7617310757520986e+01 9 24 0
28842 1 4 7.3999999999999996e-02 1.4194672136554325e+00 3.6065445093023790e+01 1.5676573204859146e+01 9 24 0
28843 1 4 7.3999999999999996e-02 1.7800854448828609e+00 3.6388050164719026e+01 1.7307590119957958e+01 9 24 0
20008 1 4 7.3999999999999996e-02 5.6505369297051926e+00 3.4564055762002496e+01 1.4798925054894505e+01 8 26 0
28848 1 4 7.3999999999999996e-02 5.6255940878075306e-01 3.3404258561169527e+01 1.5250144184954904e+01 9 24 0
28832 1 2 -1.4799999999999999e-01 4.7638789271159716e+00 3.3477510359306493e+01 1.7667273950226949e+01 9 24 0
28837 1 4 7.3999999999999996e-02 2.6787930061719969e+00 3.3259860828129952e+01 1.8084987220551028e+01 9 24 0
28831 1 4 7.3999999999999996e-02 4.3846186923716699e+00 3.2533899519115693e+01 1.5767963016616115e+01 9 24 0
24873 1 4 7.3999999999999996e-02 9.6695420141595765e+00 3.6565569490989873e+01 1.2370976314434849e+01 9 26 0
24871 1 4 7.3999999999999996e-02 1.1942058190396127e+01 3.5791883770409996e+01 1.2206696895275432e+01 9 26 0
20010 1 4 7.3999999999999996e-02 6.5334268863488241e+00 3.6543241423599930e+01 1.5975953599728985e+01 8 26 0
20004 1 4 7.3999999999999996e-02 7.2224857378245764e+00 3.5875885467171301e+01 1.2420539761246523e+01 8 26 0
20005 1 4 7.3999999999999996e-02 7.0931806103780213e+00 3.4084632853756823e+01 1.2484328625452857e+01 8 26 0
20003 1 2 -1.4799999999999999e-01 6.6637918753842147e+00 3.5043063160535972e+01 1.2884914058507027e+01 8 26 0
20009 1 2 -1.4799999999999999e-01 6.8068548504747257e+00 3.6453510965208068e+01 1.4866608573162749e+01 8 26 0
20006 1 2 -1.4799999999999999e-01 6.6518161174745591e+00 3.4963302865886121e+01 1.4426133673324134e+01 8 26 0
20007 1 4 7.3999999999999996e-02 7.4900474736131386e+00 3.4338523387808550e+01 1.4740262979727191e+01 8 26 0
20177 1 2 -1.4799999999999999e-01 1.1885602446424008e+01 3.3058145614621587e+01 1.5884438936799020e+01 8 26 0
20178 1 4 7.3999999999999996e-02 1.1100861676156521e+01 3.2867544973913041e+01 1.5130281471743137e+01 8 26 0
20016 1 4 7.3999999999999996e-02 9.1992715175892030e+00 3.5488929007866957e+01 1.5968248061713428e+01 8 26 0
20179 1 4 7.3999999999999996e-02 1.1325402815607141e+01 3.3527321804346883e+01 1.6632021636718555e+01 8 26 0
20015 1 2 -1.4799999999999999e-01 9.1589651170683695e+00 3.6581655920324486e+01 1.5928324816477534e+01 8 26 0
20020 1 4 7.3999999999999996e-02 1.1210156863145681e+01 3.6899402245682737e+01 1.6594238054803448e+01 8 26 0
27229 1 4 7.3999999999999996e-02 8.7618314554149297e+00 3.4366333564574489e+01 1.8388393317121785e+01 9 25 0
20019 1 4 7.3999999999999996e-02 1.1088360049956327e+01 3.6789656283064822e+01 1.4931101216365485e+01 8 26 0
20017 1 4 7.3999999999999996e-02 8.8610949695993888e+00 3.6956963378616308e+01 1.6847662004263661e+01 8 26 0
27228 1 4 7.3999999999999996e-02 7.7528416312952757e+00 3.5875918133227756e+01 1.8173465407478300e+01 9 25 0
20176 1 4 7.3999999999999996e-02 1.2349389956310938e+01 3.4529504054912628e+01 1.4427503293151750e+01 8 26 0
4470 1 4 7.3999999999999996e-02 1.4744231841409448e+01 3.5506284826143066e+01 1.2771788241635662e+01 7 24 0
24865 1 4 7.3999999999999996e-02 1.2309330735366874e+01 3.3495868471405707e+01 1.2435738190368516e+01 9 26 0
20174 1 2 -1.4799999999999999e-01 1.2952448706768090e+01 3.3955936032210481e+01 1.5165835730286398e+01 8 26 0
20172 1 4 7.3999999999999996e-02 1.2726601147377263e+01 3.5215143572260111e+01 1.6871053352510597e+01 8 26 0
20175 1 4 7.3999999999999996e-02 1.3654442494870999e+01 3.3387357584492946e+01 1.4597314960794067e+01 8 26 0
20171 1 2 -1.4799999999999999e-01 1.3518582396388680e+01 3.4876075728697906e+01 1.6183704022540589e+01 8 26 0
20169 1 4 7.3999999999999996e-02 1.5139293030983641e+01 3.5440831797191983e+01 1.4964373094929121e+01 8 26 0
20168 1 2 -1.4799999999999999e-01 1.4378982060497846e+01 3.5993434565086119e+01 1.5496058622354985e+01 8 26 0
20173 1 4 7.3999999999999996e-02 1.4241431996372313e+01 3.4434650666509533e+01 1.6869072556599782e+01 8 26 0
20170 1 4 7.3999999999999996e-02 1.3790174464808697e+01 3.6610596926914660e+01 1.4843296659394451e+01 8 26 0
20167 1 4 7.3999999999999996e-02 1.5654385829839406e+01 3.6259956809466559e+01 1.7262217277911176e+01 8 26 0
20165 1 2 -1.4799999999999999e-01 1.5039512507187787e+01 3.6860395216509616e+01 1.6581764007459260e+01 8 26 0
4465 1 4 7.3999999999999996e-02 1.6086245469101463e+01 3.3388886624906036e+01 1.3386818646368621e+01 7 24 0
20011 1 4 7.3999999999999996e-02 6.0888902099623881e+00 3.7052234725800659e+01 1.4278511968608294e+01 8 26 0
28563 1 4 7.3999999999999996e-02 5.9105144991721603e-01 3.8309320389996032e+01 1.5823301245895237e+01 9 24 0
28558 1 4 7.3999999999999996e-02 7.0937407556661447e-01 4.0791408661407864e+01 1.2899413862147561e+01 9 24 0
28555 1 4 7.3999999999999996e-02 6.9250409663707035e-01 4.1947803995052602e+01 1.4739778032420697e+01 9 24 0
28556 1 2 -1.4799999999999999e-01 9.3166160720314484e-01 4.0086538654718254e+01 1.3761260088875270e+01 9 24 0
19746 1 4 7.3999999999999996e-02 3.8178587198120288e+00 4.0243864984785276e+01 1.2997174355160281e+01 8 26 0
19745 1 2 -1.4799999999999999e-01 4.6000450827182657e+00 3.9488055660181068e+01 1.2586213475394000e+01 8 26 0
28557 1 4 7.3999999999999996e-02 1.7005133512427124e+00 3.9337874557856075e+01 1.3460448886540902e+01 9 24 0
19741 1 4 7.3999999999999996e-02 5.2233146521522285e+00 4.1919570329696803e+01 1.3432107859541208e+01 8 26 0
28553 1 2 -1.4799999999999999e-01 1.5046400789912078e+00 4.1137666294839953e+01 1.4826843399078795e+01 9 24 0
28550 1 2 -1.4799999999999999e-01 1.5451564580371941e+00 4.0727037937887339e+01 1.6256218768720277e+01 9 24 0
19747 1 4 7.3999999999999996e-02 4.3483924972619832e+00 3.8536332242124750e+01 1.2995915712487927e+01 8 26 0
28554 1 4 7.3999999999999996e-02 2.4206046836115238e+00 4.1635484834289983e+01 1.4573338432626132e+01 9 24 0
28542 1 4 7.3999999999999996e-02 4.5378945733863336e+00 4.0936318467492065e+01 1.6070901882672249e+01 9 24 0
28552 1 4 7.3999999999999996e-02 2.1478826770728547e+00 3.9837683099016232e+01 1.6336026933965442e+01 9 24 0
28544 1 2 -1.4799999999999999e-01 3.3163183023711498e+00 4.2572516232463386e+01 1.6988360246273004e+01 9 24 0
28547 1 2 -1.4799999999999999e-01 1.9594978832753769e+00 4.1861279514537841e+01 1.7204557953011893e+01 9 24 0
28543 1 4 7.3999999999999996e-02 5.5258698590463018e+00 4.2260848505029877e+01 1.6720380412017324e+01 9 24 0
28541 1 2 -1.4799999999999999e-01 4.5808772500107136e+00 4.1663957841152353e+01 1.6916349839971570e+01 9 24 0
28548 1 4 7.3999999999999996e-02 1.1579164236603612e+00 4.2641686122407741e+01 1.7222106578951273e+01 9 24 0
28545 1 4 7.3999999999999996e-02 3.3125681672597183e+00 4.3092859169397748e+01 1.6068663324035629e+01 9 24 0
28551 1 4 7.3999999999999996e-02 6.1167999296311848e-01 4.0393506502830064e+01 1.6484303872887917e+01 9 24 0
28549 1 4 7.3999999999999996e-02 1.9111875538848511e+00 4.1447765104129701e+01 1.8209606503393189e+01 9 24 0
19742 1 2 -1.4799999999999999e-01 5.9757683116216276e+00 3.9901006897771623e+01 1.3162712935463325e+01 8 26 0
19739 1 2 -1.4799999999999999e-01 6.1158538528757322e+00 4.1413291649176763e+01 1.3135249412554499e+01 8 26 0
28538 1 2 -1.4799999999999999e-01 4.8327121345264903e+00 4.0826297139077269e+01 1.8241970960408889e+01 9 24 0
28535 1 2 -1.4799999999999999e-01 6.1309584688409968e+00 4.0012857158819543e+01 1.8204051692987729e+01 9 24 0
28537 1 4 7.3999999999999996e-02 6.3375808814792922e+00 3.9289465393744678e+01 1.7349609615856281e+01 9 24 0
19743 1 4 7.3999999999999996e-02 5.9574955715404947e+00 3.9548124254545534e+01 1.4169025345564103e+01 8 26 0
24885 1 4 7.3999999999999996e-02 1.1299305399662389e+01 4.0552091223814870e+01 1.2202356030248325e+01 9 26 0
24879 1 4 7.3999999999999996e-02 9.0596135005752778e+00 3.9306871885650388e+01 1.2410896177949230e+01 9 26 0
19744 1 4 7.3999999999999996e-02 6.7933839259360393e+00 3.9372524341406461e+01 1.2582809274241457e+01 8 26 0
20014 1 4 7.3999999999999996e-02 8.5296744210623157e+00 3.7045817805926006e+01 1.3833837189253831e+01 8 26 0
20018 1 2 -1.4799999999999999e-01 1.0606868635380803e+01 3.7218394545802049e+01 1.5751722636446864e+01 8 26 0
20012 1 2 -1.4799999999999999e-01 8.1803924337765466e+00 3.7065514925420963e+01 1.4867505870654387e+01 8 26 0
20013 1 4 7.3999999999999996e-02 8.1082292592742213e+00 3.8147115838530738e+01 1.5068307151633453e+01 8 26 0
24886 1 4 7.3999999999999996e-02 1.0067575448210523e+01 4.1845877988692095e+01 1.2429682175193584e+01 9 26 0
20021 1 2 -1.4799999999999999e-01 1.0719027113623207e+01 3.8717521287559123e+01 1.5563934151738573e+01 8 26 0
20022 1 4 7.3999999999999996e-02 1.0161207258796358e+01 3.9091207133530233e+01 1.6364234582828235e+01 8 26 0
20023 1 4 7.3999999999999996e-02 1.0155786682401009e+01 3.8973056521982116e+01 1.4684110335216483e+01 8 26 0
19738 1 4 7.3999999999999996e-02 8.1456917121922050e+00 4.1384888461037640e+01 1.4011318942976844e+01 8 26 0
20024 1 2 -1.4799999999999999e-01 1.2155123778605750e+01 3.9321203241917196e+01 1.5484407248389012e+01 8 26 0
20029 1 4 7.3999999999999996e-02 1.1636766681195176e+01 4.1297970968102838e+01 1.4686472238933396e+01 8 26 0
19737 1 4 7.3999999999999996e-02 6.8675089344880957e+00 4.1293584205121554e+01 1.5221403055803341e+01 8 26 0
19736 1 2 -1.4799999999999999e-01 7.1337388587765957e+00 4.1773744984263757e+01 1.4217715764221328e+01 8 26 0
20028 1 4 7.3999999999999996e-02 1.1452127742032589e+01 4.1114786229019437e+01 1.6370000442134344e+01 8 26 0
20027 1 2 -1.4799999999999999e-01 1.2121021934599190e+01 4.0861998119186723e+01 1.5540701061877874e+01 8 26 0
28533 1 4 7.3999999999999996e-02 7.6625913904839953e+00 4.1283280067630827e+01 1.7541766706057153e+01 9 24 0
28531 1 4 7.3999999999999996e-02 8.8008503359289385e+00 3.9280777043232312e+01 1.8021153848485568e+01 9 24 0
19732 1 4 7.3999999999999996e-02 9.1050875354854170e+00 4.3236037415106701e+01 1.5608593883698511e+01 8 26 0
4477 1 4 7.3999999999999996e-02 1.4065814145549615e+01 3.7645377569711634e+01 1.2605810197108433e+01 7 24 0
20160 1 4 7.3999999999999996e-02 1.5907115586947580e+01 3.9658878442636357e+01 1.7226177123588528e+01 8 26 0
20026 1 4 7.3999999999999996e-02 1.2900184158365709e+01 3.8998619025293650e+01 1.6222719243500464e+01 8 26 0
20025 1 4 7.3999999999999996e-02 1.2591932969854891e+01 3.9075829993433260e+01 1.4545097427357586e+01 8 26 0
24891 1 4 7.3999999999999996e-02 1.3128563312623264e+01 4.2887425289721982e+01 1.2602261620773255e+01 9 26 0
20166 1 4 7.3999999999999996e-02 1.4468463892128051e+01 3.7467116013234673e+01 1.7269605014564590e+01 8 26 0
4476 1 4 7.3999999999999996e-02 1.5366175439384698e+01 3.8672983148952994e+01 1.2861633724424600e+01 7 24 0
20030 1 2 -1.4799999999999999e-01 1.3448398180187684e+01 4.1518908611917482e+01 1.5561037708415677e+01 8 26 0
20031 1 4 7.3999999999999996e-02 1.3998620457733104e+01 4.1349022450045688e+01 1.4659359603120329e+01 8 26 0
20032 1 4 7.3999999999999996e-02 1.4098755628107414e+01 4.1031846286665569e+01 1.6284563456379040e+01 8 26 0
20033 1 2 -1.4799999999999999e-01 1.3397958448845134e+01 4.3057045021000576e+01 1.5761620600486051e+01 8 26 0
20164 1 4 7.3999999999999996e-02 1.5233375191616124e+01 3.8565145397618807e+01 1.5302480901360635e+01 8 26 0
20162 1 2 -1.4799999999999999e-01 1.5879537560343165e+01 3.7949038537720817e+01 1.5905214179995234e+01 8 26 0
20038 1 4 7.3999999999999996e-02 1.5550796947794028e+01 4.3305927008386739e+01 1.6447057746267848e+01 8 26 0
28546 1 4 7.3999999999999996e-02 3.4563445732307732e+00 4.3383021157705777e+01 1.7713896558788846e+01 9 24 0
16284 1 4 7.3999999999999996e-02 2.1501579576751687e-01 4.8396236639083718e+01 1.2523295481976714e+01 7 25 0
36129 1 4 7.3999999999999996e-02 2.5470898592157010e+00 4.4402731817380669e+01 1.2429344814364379e+01 6 24 0
16287 1 4 7.3999999999999996e-02 3.3890424706707720e+00 4.8537302871542522e+01 1.2782073859905800e+01 7 25 0
16294 1 4 7.3999999999999996e-02 2.6449735176989289e+00 4.5705258057375246e+01 1.4578298674184557e+01 7 25 0
16292 1 2 -1.4799999999999999e-01 2.8491906808766982e+00 4.6672283013252859e+01 1.4958954899723944e+01 7 25 0
16293 1 4 7.3999999999999996e-02 3.8821789207868305e+00 4.6939781782735587e+01 1.4719436046755581e+01 7 25 0
16286 1 2 -1.4799999999999999e-01 2.3706617017555520e+00 4.8013031258881043e+01 1.2779984676340728e+01 7 25 0
16295 1 2 -1.4799999999999999e-01 2.6167352038500482e+00 4.6585374279597545e+01 1.6506306013398390e+01 7 25 0
16296 1 4 7.3999999999999996e-02 2.8869974753973398e+00 4.5601547487965206e+01 1.6796779157398131e+01 7 25 0
16301 1 2 -1.4799999999999999e-01 4.9489784394724277e+00 4.7425604262949037e+01 1.7106682604237406e+01 7 25 0
16289 1 2 -1.4799999999999999e-01 2.0282581990657080e+00 4.7789027193737205e+01 1.4204119971590249e+01 7 25 0
16298 1 2 -1.4799999999999999e-01 3.4140336375801472e+00 4.7587141975029489e+01 1.7345063923112480e+01 7 25 0
16302 1 4 7.3999999999999996e-02 5.1335669308611580e+00 4.7712825395420374e+01 1.6131705718214338e+01 7 25 0
16300 1 4 7.3999999999999996e-02 3.1110573511611306e+00 4.8594785856028217e+01 1.7159312559745814e+01 7 25 0
16297 1 4 7.3999999999999996e-02 1.5219866076850859e+00 4.6612075117665441e+01 1.6777506236588827e+01 7 25 0
16291 1 4 7.3999999999999996e-02 2.1732762699607306e+00 4.8755739131248717e+01 1.4731812079884168e+01 7 25 0
16290 1 4 7.3999999999999996e-02 1.0122830589336036e+00 4.7464249329643287e+01 1.4304746440931886e+01 7 25 0
16303 1 4 7.3999999999999996e-02 5.1389867828294120e+00 4.6344857758542204e+01 1.7031718786889190e+01 7 25 0
16304 1 2 -1.4799999999999999e-01 5.9038077103269107e+00 4.8091598238906904e+01 1.8131636943164910e+01 7 25 0
36124 1 4 7.3999999999999996e-02 4.3268821162070226e-01 4.4499319770490651e+01 1.3364197930691216e+01 6 24 0
18205 1 4 7.3999999999999996e-02 4.8706247084077150e+00 4.9386991738913075e+01 1.4605675531283586e+01 7 25 0
16306 1 4 7.3999999999999996e-02 5.5144312919198484e+00 4.9078601980334845e+01 1.8314545835258642e+01 7 25 0
16299 1 4 7.3999999999999996e-02 3.1628431848031462e+00 4.7545606349815657e+01 1.8373558564636472e+01 7 25 0
19731 1 4 7.3999999999999996e-02 7.6940230648182713e+00 4.3474396888591656e+01 1.6561541281942251e+01 8 26 0
18207 1 4 7.3999999999999996e-02 6.9892067287138442e+00 4.9063596668028737e+01 1.3711775778611935e+01 7 25 0
24892 1 4 7.3999999999999996e-02 1.1426018561510862e+01 4.3562554920804189e+01 1.2758461740482330e+01 9 26 0
19733 1 2 -1.4799999999999999e-01 7.3197942739074584e+00 4.3288281077274284e+01 1.4438111504547331e+01 8 26 0
19734 1 4 7.3999999999999996e-02 7.7906554624841640e+00 4.3650305748085728e+01 1.3561649597539464e+01 8 26 0
19735 1 4 7.3999999999999996e-02 6.3139396819968248e+00 4.3677952483473945e+01 1.4400048970691687e+01 8 26 0
19730 1 2 -1.4799999999999999e-01 8.1603962885146100e+00 4.3743203791153341e+01 1.5696709823407950e+01 8 26 0
19727 1 2 -1.4799999999999999e-01 8.5521279410580107e+00 4.5179256996561271e+01 1.5589735753203502e+01 8 26 0
19729 1 4 7.3999999999999996e-02 8.8872966897585943e+00 4.5467892215779067e+01 1.6541812534685910e+01 8 26 0
19728 1 4 7.3999999999999996e-02 7.6704917417377221e+00 4.5732450881879494e+01 1.5398239645975693e+01 8 26 0
19724 1 2 -1.4799999999999999e-01 9.6484390473029791e+00 4.5547230008949654e+01 1.4596676921181924e+01 8 26 0
19721 1 2 -1.4799999999999999e-01 1.0065206334477621e+01 4.7030740199895448e+01 1.4448263137726173e+01 8 26 0
19725 1 4 7.3999999999999996e-02 1.0527696608037537e+01 4.4939524981951664e+01 1.4756850393078054e+01 8 26 0
19726 1 4 7.3999999999999996e-02 9.3915133231242969e+00 4.5202100789329549e+01 1.3577510017510068e+01 8 26 0
19723 1 4 7.3999999999999996e-02 9.1683876961546602e+00 4.7587494879960431e+01 1.4556921131918802e+01 8 26 0
19722 1 4 7.3999999999999996e-02 1.0384282412890828e+01 4.7238337346363899e+01 1.3427441675652071e+01 8 26 0
19719 1 4 7.3999999999999996e-02 1.0595639591159625e+01 4.7432413229694582e+01 1.6375599103888558e+01 8 26 0
19718 1 2 -1.4799999999999999e-01 1.1110701746321741e+01 4.7478262570553674e+01 1.5443431237093519e+01 8 26 0
16308 1 4 7.3999999999999996e-02 7.5508748647843671e+00 4.8562222289485064e+01 1.6814247764288826e+01 7 25 0
19715 1 2 -1.4799999999999999e-01 1.1639850530401011e+01 4.8877017826036941e+01 1.5178545285728308e+01 8 26 0
16307 1 2 -1.4799999999999999e-01 7.3777305475387385e+00 4.8007879695499099e+01 1.7756620804665779e+01 7 25 0
19720 1 4 7.3999999999999996e-02 1.1896825679879315e+01 4.6792283145671675e+01 1.5528269999039031e+01 8 26 0
27514 1 4 7.3999999999999996e-02 1.0214263111162309e+01 4.5793915656324074e+01 1.8121450986692032e+01 9 25 0
16309 1 4 7.3999999999999996e-02 7.7527185771580021e+00 4.6991580763847139e+01 1.7593910157068361e+01 7 25 0
27513 1 4 7.3999999999999996e-02 1.1233642247818800e+01 4.4432486083742887e+01 1.7786658039445072e+01 9 25 0
19716 1 4 7.3999999999999996e-02 1.2303309304884104e+01 4.8876480650089853e+01 1.4311577863111300e+01 8 26 0
19713 1 4 7.3999999999999996e-02 1.1831295750937159e+01 4.9347771328809181e+01 1.7204986594613668e+01 8 26 0
20034 1 4 7.3999999999999996e-02 1.2789795503364553e+01 4.3177073632041406e+01 1.6660672741007332e+01 8 26 0
20037 1 4 7.3999999999999996e-02 1.5280574857752047e+01 4.3309245055725270e+01 1.4686845749833147e+01 8 26 0
20035 1 4 7.3999999999999996e-02 1.2773215296954593e+01 4.3474021791531591e+01 1.4973085401913552e+01 8 26 0
27510 1 4 7.3999999999999996e-02 1.2643197608755630e+01 4.6641349807929231e+01 1.7618176273755903e+01 9 25 0
20036 1 2 -1.4799999999999999e-01 1.4839226860200535e+01 4.3599337483013443e+01 1.5663380080162954e+01 8 26 0
20039 1 2 -1.4799999999999999e-01 1.4782031852760319e+01 4.5149258682156464e+01 1.5780762407699026e+01 8 26 0
20040 1 4 7.3999999999999996e-02 1.4439821530300968e+01 4.5411949604410104e+01 1.6715154504493956e+01 8 26 0
20041 1 4 7.3999999999999996e-02 1.4055284759637601e+01 4.5590252142058951e+01 1.5105460589177635e+01 8 26 0
19714 1 4 7.3999999999999996e-02 1.3191215978541752e+01 4.8666060294110849e+01 1.6761388532499701e+01 8 26 0
20046 1 4 7.3999999999999996e-02 1.5292966588349453e+01 4.7647971253782117e+01 1.6288598502967304e+01 8 26 0
20047 1 4 7.3999999999999996e-02 1.5632783305850063e+01 4.7843174810122981e+01 1.4458285768030256e+01 8 26 0
20045 1 2 -1.4799999999999999e-01 1.5968973926816087e+01 4.7382481820164813e+01 1.5419052757440625e+01 8 26 0
19712 1 2 -1.4799999999999999e-01 1.2418897007966805e+01 4.9356893382265447e+01 1.6371487744819181e+01 8 26 0
18229 1 4 7.3999999999999996e-02 1.4073988757860260e+01 4.9170068970514237e+01 1.2439184207176256e+01 7 25 0
27504 1 4 7.3999999999999996e-02 1.4653242483973862e+01 4.7220128084342008e+01 1.8338811365099581e+01 9 25 0
20042 1 2 -1.4799999999999999e-01 1.6178029757183506e+01 4.5834604726279103e+01 1.5489875129467974e+01 8 26 0
18186 1 4 7.3999999999999996e-02 8.1221442692281343e-01 5.2207894567357755e+01 1.2194081006070888e+01 7 25 0
16285 1 4 7.3999999999999996e-02 1.2843701335644468e+00 4.9915443515197936e+01 1.2420473182027319e+01 7 25 0
29479 1 4 7.3999999999999996e-02 1.2579863898989685e+00 5.0224184851830579e+01 1.7536116334685033e+01 9 24 0
29477 1 2 -1.4799999999999999e-01 4.5507017282478107e-01 4.9963509710649149e+01 1.8278534204037186e+01 9 24 0
18204 1 4 7.3999999999999996e-02 4.9558114287155544e+00 5.0718162937731059e+01 1.3377724019229275e+01 7 25 0
18198 1 4 7.3999999999999996e-02 2.9791227229954309e+00 5.0690590280457933e+01 1.6001631668094596e+01 7 25 0
18192 1 4 7.3999999999999996e-02 8.8195372734861999e-01 5.1423557030610432e+01 1.5398505792504471e+01 7 25 0
18195 1 4 7.3999999999999996e-02 3.2582934634181511e+00 5.3009762332799440e+01 1.4038216629281798e+01 7 25 0
18194 1 2 -1.4799999999999999e-01 2.7115452964816433e+00 5.2140196753536138e+01 1.4462789558370410e+01 7 25 0
18193 1 4 7.3999999999999996e-02 1.3161676951843690e+00 5.3067850038817070e+01 1.5889920874473184e+01 7 25 0
18191 1 2 -1.4799999999999999e-01 1.3657957558127043e+00 5.2386015564223207e+01 1.4999135248836939e+01 7 25 0
18196 1 4 7.3999999999999996e-02 2.6826589373921350e+00 5.1393494918181993e+01 1.3654870522656585e+01 7 25 0
18197 1 2 -1.4799999999999999e-01 3.4941302817489346e+00 5.1573730200681773e+01 1.5641679038866663e+01 7 25 0
18199 1 4 7.3999999999999996e-02 3.4359421313783840e+00 5.2246836877607763e+01 1.6490788294676101e+01 7 25 0
18190 1 4 7.3999999999999996e-02 1.0290082672338861e+00 5.4010178913319187e+01 1.3731437254729180e+01 7 25 0
18188 1 2 -1.4799999999999999e-01 4.6535283208208772e-01 5.3147452353677785e+01 1.4029597309271896e+01 7 25 0
18203 1 2 -1.4799999999999999e-01 5.4001146251507715e+00 5.0390657772789162e+01 1.4323688353912402e+01 7 25 0
18200 1 2 -1.4799999999999999e-01 4.9461716563667677e+00 5.1369549356499483e+01 1.5408737966473749e+01 7 25 0
16531 1 4 7.3999999999999996e-02 2.5032549860747850e+00 5.4780786447591233e+01 1.5442423338110958e+01 7 25 0
16536 1 4 7.3999999999999996e-02 5.2491699846179678e+00 5.5113397984631476e+01 1.6125936990320071e+01 7 25 0
18202 1 4 7.3999999999999996e-02 5.4214565458192370e+00 5.2361646789536714e+01 1.5151738032937597e+01 7 25 0
18201 1 4 7.3999999999999996e-02 5.4016661782072211e+00 5.1109467138394628e+01 1.6361668286889909e+01 7 25 0
18211 1 4 7.3999999999999996e-02 6.9029477472038918e+00 5.1164590733244758e+01 1.2249851036010304e+01 7 25 0
18212 1 2 -1.4799999999999999e-01 8.9319137103808348e+00 5.0419400306484448e+01 1.2451321272376919e+01 7 25 0
18209 1 2 -1.4799999999999999e-01 7.6085414064368324e+00 5.0965271372144848e+01 1.3100387514599168e+01 7 25 0
18214 1 4 7.3999999999999996e-02 9.6731335995670698e+00 5.0156875443873851e+01 1.3232359294976696e+01 7 25 0
18208 1 4 7.3999999999999996e-02 7.3946575876212943e+00 5.0156081696260713e+01 1.5107757864422123e+01 7 25 0
18206 1 2 -1.4799999999999999e-01 6.9103254879808969e+00 5.0037423361867752e+01 1.4145032654006481e+01 7 25 0
18210 1 4 7.3999999999999996e-02 7.9224482490578945e+00 5.1922964268615956e+01 1.3563906422535226e+01 7 25 0
16317 1 4 7.3999999999999996e-02 8.8376662892805680e+00 5.0317973090582996e+01 1.6865412563110446e+01 7 25 0
16321 1 4 7.3999999999999996e-02 7.5612482740425797e+00 5.2342321935458294e+01 1.7115931106230615e+01 7 25 0
16319 1 2 -1.4799999999999999e-01 8.6117824263999463e+00 5.2329745901919104e+01 1.7379115358761108e+01 7 25 0
16322 1 2 -1.4799999999999999e-01 9.3361638724555647e+00 5.2845818714875485e+01 1.6171744243885886e+01 7 25 0
16316 1 2 -1.4799999999999999e-01 8.9402683074029436e+00 5.0871189397642517e+01 1.7766227969658893e+01 7 25 0
16323 1 4 7.3999999999999996e-02 9.2730888981496200e+00 5.2157772987117255e+01 1.5350992541573763e+01 7 25 0
16325 1 2 -1.4799999999999999e-01 8.8970324998752250e+00 5.4274047121436702e+01 1.5725258690030589e+01 7 25 0
16324 1 4 7.3999999999999996e-02 1.0422259436873187e+01 5.2899136552231191e+01 1.6496765792994069e+01 7 25 0
16327 1 4 7.3999999999999996e-02 8.0943819788793849e+00 5.4149992720129575e+01 1.5023900577809348e+01 7 25 0
16330 1 4 7.3999999999999996e-02 1.0315771355161704e+01 5.4341361266256008e+01 1.4345018424364390e+01 7 25 0
19717 1 4 7.3999999999999996e-02 1.0792724099465685e+01 4.9467622859575258e+01 1.4941056077756256e+01 8 26 0
16328 1 2 -1.4799999999999999e-01 9.9833234547864933e+00 5.5106805283321194e+01 1.5057716958552193e+01 7 25 0
16326 1 4 7.3999999999999996e-02 8.3819156062412024e+00 5.4677235677439413e+01 1.6587127320190579e+01 7 25 0
16318 1 4 7.3999999999999996e-02 9.9560203010099944e+00 5.0650480186808764e+01 1.8092866614740494e+01 7 25 0
16320 1 4 7.3999999999999996e-02 8.7068860852730783e+00 5.3069953117615292e+01 1.8221883196382684e+01 7 25 0
16332 1 4 7.3999999999999996e-02 1.1217959619869559e+01 5.4761379721907758e+01 1.6611506415082260e+01 7 25 0
19710 1 4 7.3999999999999996e-02 1.2408715888573955e+01 5.1524984153771470e+01 1.6300251667743421e+01 8 26 0
19702 1 4 7.3999999999999996e-02 1.4713829639891150e+01 5.2190415638157944e+01 1.2538511738240127e+01 8 26 0
19708 1 4 7.3999999999999996e-02 1.3050334849637265e+01 5.0766622475289608e+01 1.4152757311786480e+01 8 26 0
19707 1 4 7.3999999999999996e-02 1.4449417142369933e+01 4.9967880061869415e+01 1.4925397176169481e+01 8 26 0
19706 1 2 -1.4799999999999999e-01 1.3846248861982817e+01 5.0905559916618991e+01 1.4933356664048024e+01 8 26 0
19709 1 2 -1.4799999999999999e-01 1.3165222957487774e+01 5.0768794726500268e+01 1.6245597432061739e+01 8 26 0
19711 1 4 7.3999999999999996e-02 1.3923940815984087e+01 5.0950295712243161e+01 1.6995530805762222e+01 8 26 0
19704 1 4 7.3999999999999996e-02 1.4048388141306539e+01 5.3113223982375729e+01 1.4794223476229307e+01 8 26 0
19703 1 2 -1.4799999999999999e-01 1.4627364199537320e+01 5.2198355658548223e+01 1.4677582892902111e+01 8 26 0
19700 1 2 -1.4799999999999999e-01 1.5356147881891657e+01 5.2196901826445959e+01 1.3368109325417457e+01 8 26 0
16344 1 4 7.3999999999999996e-02 1.5900966484656983e+01 5.4240958375978643e+01 1.6945543208903988e+01 7 25 0
19705 1 4 7.3999999999999996e-02 1.5354660156597088e+01 5.2374453764828409e+01 1.5496088023407518e+01 8 26 0
16336 1 4 7.3999999999999996e-02 1.2642765834117649e+01 5.5284547894367478e+01 1.4477170277929504e+01 7 25 0
16343 1 2 -1.4799999999999999e-01 1.5996770774558350e+01 5.5352149074119552e+01 1.7019444504432244e+01 7 25 0
16338 1 4 7.3999999999999996e-02 1.3377993167936568e+01 5.4369676640693967e+01 1.6449449284283293e+01 7 25 0
16617 1 4 7.3999999999999996e-02 1.1354157823616054e+01 4.7280686719760148e+01 2.5122374653590580e+01 7 25 0
16342 1 4 7.3999999999999996e-02 1.5304746538839687e+01 5.5290618296179382e+01 1.4995630376769604e+01 7 25 0
19701 1 4 7.3999999999999996e-02 1.5808309599709490e+01 5.1185655467556501e+01 1.3371686121340861e+01 8 26 0
16337 1 2 -1.4799999999999999e-01 1.3578490607108590e+01 5.5453039768319400e+01 1.6318181207432207e+01 7 25 0
16528 1 4 7.3999999999999996e-02 7.2557109124828711e-01 5.5564665718018162e+01 1.6709976525363572e+01 7 25 0
16533 1 4 7.3999999999999996e-02 3.2226154538592131e+00 5.5579506986094579e+01 1.7677219672755665e+01 7 25 0
16537 1 4 7.3999999999999996e-02 5.5996504472327953e+00 5.6110711805167874e+01 1.7293779605843273e+01 7 25 0
16101 1 4 7.3999999999999996e-02 2.3168823492877331e+00 5.7805739097041823e+01 1.2724958149920225e+01 7 25 0
16517 1 2 -1.4799999999999999e-01 2.8469293070578855e-01 5.9936134852525100e+01 1.5289326612232955e+01 7 25 0
16099 1 4 7.3999999999999996e-02 3.2714985080808510e+00 5.9902517745118089e+01 1.2867361963904678e+01 7 25 0
16527 1 4 7.3999999999999996e-02 4.2059419694997613e-01 5.5910502849037783e+01 1.5096615390702881e+01 7 25 0
16529 1 2 -1.4799999999999999e-01 2.5400697138132142e+00 5.5860790909298707e+01 1.5601508431893016e+01 7 25 0
16530 1 4 7.3999999999999996e-02 2.8671405888093080e+00 5.6285447068952969e+01 1.4682547228897320e+01 7 25 0
16522 1 4 7.3999999999999996e-02 2.5942642940627347e-01 5.8260815317661780e+01 1.4187296901833912e+01 7 25 0
16521 1 4 7.3999999999999996e-02 1.9033819702122050e+00 5.8524151732001606e+01 1.4812941819572133e+01 7 25 0
16520 1 2 -1.4799999999999999e-01 8.5419334040400685e-01 5.8573539019177765e+01 1.5033324101871401e+01 7 25 0
16523 1 2 -1.4799999999999999e-01 6.8432310190585532e-01 5.7671259236814265e+01 1.6239185671396172e+01 7 25 0
16526 1 2 -1.4799999999999999e-01 1.0688733913389683e+00 5.6203097171165624e+01 1.5912171347445936e+01 7 25 0
16525 1 4 7.3999999999999996e-02 1.3201208577249790e+00 5.7984443274645351e+01 1.7068409245767828e+01 7 25 0
16543 1 4 7.3999999999999996e-02 4.7444920072172954e+00 5.8983955169479934e+01 1.6270169664129529e+01 7 25 0
16535 1 2 -1.4799999999999999e-01 4.9804133984268049e+00 5.6142354073978133e+01 1.6426132300508311e+01 7 25 0
16539 1 4 7.3999999999999996e-02 4.7349769074019665e+00 5.7381498880544406e+01 1.4567342399576619e+01 7 25 0
16538 1 2 -1.4799999999999999e-01 5.4157787909791182e+00 5.7264249513470688e+01 1.5395059140995885e+01 7 25 0
16541 1 2 -1.4799999999999999e-01 5.7335218535532597e+00 5.8599789532801559e+01 1.6074150312969827e+01 7 25 0
16515 1 4 7.3999999999999996e-02 8.5457402484311584e-01 6.0518985516584209e+01 1.7392224090146264e+01 7 25 0
16514 1 2 -1.4799999999999999e-01 1.0550917077964175e+00 6.0799394051353921e+01 1.6332437686304992e+01 7 25 0
16516 1 4 7.3999999999999996e-02 2.0788876418348283e+00 6.0694769551669260e+01 1.6091600987158362e+01 7 25 0
16532 1 2 -1.4799999999999999e-01 3.4495106221626726e+00 5.6185608935971800e+01 1.6787822114577565e+01 7 25 0
16534 1 4 7.3999999999999996e-02 3.3715385188675628e+00 5.7226634808116792e+01 1.7145240036030540e+01 7 25 0
16546 1 4 7.3999999999999996e-02 5.9282149321736659e+00 5.9566282792412878e+01 1.4181162948228414e+01 7 25 0
16518 1 4 7.3999999999999996e-02 3.9561089468695776e-01 6.0488978226489579e+01 1.4377211249703723e+01 7 25 0
16542 1 4 7.3999999999999996e-02 6.2728467934290038e+00 5.8474279313802505e+01 1.7016048021672386e+01 7 25 0
16540 1 4 7.3999999999999996e-02 6.3166181209197161e+00 5.6776930744035468e+01 1.4983172089590166e+01 7 25 0
16545 1 4 7.3999999999999996e-02 6.4957584121504759e+00 6.0626108546896418e+01 1.5541190606184990e+01 7 25 0
16329 1 4 7.3999999999999996e-02 9.5199799683497286e+00 5.5860905599648397e+01 1.4411066470917472e+01 7 25 0
16331 1 2 -1.4799999999999999e-01 1.1091702612112165e+01 5.5592245998713622e+01 1.5931051574883865e+01 7 25 0
16333 1 4 7.3999999999999996e-02 1.0790703828063929e+01 5.6469394816721064e+01 1.6435431167463477e+01 7 25 0
16552 1 4 7.3999999999999996e-02 8.4664067083472272e+00 5.9875889362366564e+01 1.2956468269552474e+01 7 25 0
16544 1 2 -1.4799999999999999e-01 6.4374085284182003e+00 5.9578022842949601e+01 1.5153196976932424e+01 7 25 0
16555 1 4 7.3999999999999996e-02 1.0150122779176419e+01 6.0862862171616463e+01 1.5512277484144038e+01 7 25 0
16553 1 2 -1.4799999999999999e-01 1.0059039565659663e+01 6.0229706660026899e+01 1.4550812983886031e+01 7 25 0
16550 1 2 -1.4799999999999999e-01 8.6195577494295197e+00 6.0127603661724734e+01 1.4075630470167512e+01 7 25 0
16548 1 4 7.3999999999999996e-02 7.9871637304369676e+00 5.8256080570555014e+01 1.4136170849239765e+01 7 25 0
16547 1 2 -1.4799999999999999e-01 7.9200458778587484e+00 5.9107312757312741e+01 1.4811274934326265e+01 7 25 0
16549 1 4 7.3999999999999996e-02 8.4266036881770177e+00 5.8871364761101823e+01 1.5793486012027333e+01 7 25 0
16554 1 4 7.3999999999999996e-02 1.0386934155379231e+01 5.9199106453129389e+01 1.4809996207262772e+01 7 25 0
16551 1 4 7.3999999999999996e-02 8.1538828151924694e+00 6.1031818782806106e+01 1.4196117425500784e+01 7 25 0
16558 1 4 7.3999999999999996e-02 1.0837398432820173e+01 6.0125358202467872e+01 1.2538518711354874e+01 7 25 0
16556 1 2 -1.4799999999999999e-01 1.1016440348926828e+01 6.0657551747097244e+01 1.3435575508670764e+01 7 25 0
29445 1 4 7.3999999999999996e-02 8.6879162087017541e+00 5.7506799042929224e+01 1.7943577537768213e+01 9 24 0
16563 1 4 7.3999999999999996e-02 1.2163954183027894e+01 6.1302970800563159e+01 1.5960273589627782e+01 7 25 0
29440 1 4 7.3999999999999996e-02 9.5226441359408813e+00 5.9774227551521527e+01 1.8249331163734553e+01 9 24 0
16141 1 4 7.3999999999999996e-02 1.2864560394330127e+01 5.6033442435933090e+01 1.2413608021271514e+01 7 25 0
16145 1 2 -1.4799999999999999e-01 1.4957967547764989e+01 5.7790734839349909e+01 1.2333496533151909e+01 7 25 0
16345 1 4 7.3999999999999996e-02 1.5687613245340817e+01 5.5516857187282497e+01 1.8071177772294902e+01 7 25 0
16334 1 2 -1.4799999999999999e-01 1.2507438549218749e+01 5.5839871670888371e+01 1.5371668549092572e+01 7 25 0
16335 1 4 7.3999999999999996e-02 1.2603553698915107e+01 5.6911070669886996e+01 1.4984669758547486e+01 7 25 0
16339 1 4 7.3999999999999996e-02 1.3259627455768827e+01 5.5985802344815561e+01 1.7212679146245367e+01 7 25 0
16146 1 4 7.3999999999999996e-02 1.4652010296058052e+01 5.7535579745077506e+01 1.3342118366746083e+01 7 25 0
16559 1 2 -1.4799999999999999e-01 1.2462808761092134e+01 6.0617084641158527e+01 1.3920315829736483e+01 7 25 0
16561 1 4 7.3999999999999996e-02 1.2785633962797306e+01 5.9677002164127245e+01 1.4276216056922705e+01 7 25 0
16340 1 2 -1.4799999999999999e-01 1.5045939811770873e+01 5.5817171346070900e+01 1.5977934510509588e+01 7 25 0
16341 1 4 7.3999999999999996e-02 1.5024267393820420e+01 5.6893999115802231e+01 1.5852477389807424e+01 7 25 0
16565 1 2 -1.4799999999999999e-01 1.4241989120750068e+01 6.1359658254114393e+01 1.5565546771006975e+01 7 25 0
16567 1 4 7.3999999999999996e-02 1.4283515500101128e+01 6.0366796061805672e+01 1.6016492216263803e+01 7 25 0
16560 1 4 7.3999999999999996e-02 1.3075969708664511e+01 6.0746896632654341e+01 1.3107067863440024e+01 7 25 0
16566 1 4 7.3999999999999996e-02 1.4921996712935140e+01 6.1311301065373769e+01 1.4693056867937404e+01 7 25 0
16562 1 2 -1.4799999999999999e-01 1.2781780735358597e+01 6.1536188804292252e+01 1.5101243459718905e+01 7 25 0
16093 1 4 7.3999999999999996e-02 4.7309795012442848e+00 6.1824427947788912e+01 1.2375756188254147e+01 7 25 0
29404 1 4 7.3999999999999996e-02 1.4415577678704110e+00 6.3939563140452222e+01 1.2298145626970165e+01 9 24 0
29409 1 4 7.3999999999999996e-02 3.1678167463673845e+00 6.3686162488209618e+01 1.4066614446332116e+01 9 24 0
16511 1 2 -1.4799999999999999e-01 6.8677261333373729e-01 6.2261815503818866e+01 1.6225421471431755e+01 7 25 0
16513 1 4 7.3999999999999996e-02 6.8393794911878647e-01 6.2496405220604693e+01 1.5123482134208706e+01 7 25 0
29416 1 4 7.3999999999999996e-02 5.4869160563257209e+00 6.3418879274642833e+01 1.4108391249011488e+01 9 24 0
16512 1 4 7.3999999999999996e-02 1.6079518822381529e+00 6.2855667720467338e+01 1.6561230059157072e+01 7 25 0
29418 1 4 7.3999999999999996e-02 5.3653675874083797e+00 6.4115576639663132e+01 1.6331119916270278e+01 9 24 0
29414 1 2 -1.4799999999999999e-01 5.6666622988291193e+00 6.4438541344803454e+01 1.4224695312208796e+01 9 24 0
29408 1 2 -1.4799999999999999e-01 3.1643238511573273e+00 6.4708222329383716e+01 1.4442563942905624e+01 9 24 0
29417 1 2 -1.4799999999999999e-01 6.0719826464388067e+00 6.4683884615483265e+01 1.5689429874588329e+01 9 24 0
29434 1 4 7.3999999999999996e-02 8.6124616203334146e+00 6.1990489201909753e+01 1.7794885475150959e+01 9 24 0
16557 1 4 7.3999999999999996e-02 1.0790100343418846e+01 6.1718835912059433e+01 1.3133149487863559e+01 7 25 0
29430 1 4 7.3999999999999996e-02 6.5399524303647825e+00 6.2441132861555815e+01 1.7715893516699161e+01 9 24 0
29422 1 4 7.3999999999999996e-02 7.6605409668219897e+00 6.3291096961290116e+01 1.5668513929620476e+01 9 24 0
29420 1 2 -1.4799999999999999e-01 7.5692227574143747e+00 6.4362611962052966e+01 1.5912813519498267e+01 9 24 0
29425 1 4 7.3999999999999996e-02 9.1164259852554430e+00 6.4400805302624264e+01 1.7349335625848475e+01 9 24 0
29415 1 4 7.3999999999999996e-02 6.5032281502517311e+00 6.4630283758264028e+01 1.3583585653210157e+01 9 24 0
16068 1 4 7.3999999999999996e-02 1.2738776780088401e+01 6.4460783504382718e+01 1.2391660348681430e+01 7 25 0
16564 1 4 7.3999999999999996e-02 1.2505137697051746e+01 6.2540803095059317e+01 1.4697615283503852e+01 7 25 0
16572 1 4 7.3999999999999996e-02 1.3007608255633537e+01 6.2389853471482034e+01 1.7759766547728415e+01 7 25 0
16571 1 2 -1.4799999999999999e-01 1.4047391526245534e+01 6.2467802580933402e+01 1.7977662525827487e+01 7 25 0
16569 1 4 7.3999999999999996e-02 1.4582948060576314e+01 6.3440469677868577e+01 1.6198608966731744e+01 7 25 0
16568 1 2 -1.4799999999999999e-01 1.4769669030745455e+01 6.2410618840776017e+01 1.6587475982476001e+01 7 25 0
29209 1 4 7.3999999999999996e-02 1.5379027345103358e+01 6.3771764748646639e+01 1.2708653898282565e+01 9 24 0
16570 1 4 7.3999999999999996e-02 1.5843257202004599e+01 6.2430329018840006e+01 1.6821411905305872e+01 7 25 0
28836 1 4 7.3999999999999996e-02 3.4557411322865876e+00 3.4787004560769546e+01 1.8667511003871709e+01 9 24 0
28834 1 4 7.3999999999999996e-02 5.0115772477561711e+00 3.3056473407554506e+01 1.8603344982720355e+01 9 24 0
27220 1 4 7.3999999999999996e-02 5.8314838466153640e+00 3.2981948864070681e+01 2.1259848698258526e+01 9 25 0
27232 1 4 7.3999999999999996e-02 1.0252173906532295e+01 3.6597788393987912e+01 1.8644675810791412e+01 9 25 0
27219 1 4 7.3999999999999996e-02 7.2039461272787291e+00 3.3388802744437214e+01 2.2407609579771279e+01 9 25 0
27226 1 4 7.3999999999999996e-02 6.3674497429301464e+00 3.5053079692314903e+01 1.9871646505288535e+01 9 25 0
27224 1 2 -1.4799999999999999e-01 7.4172305239075342e+00 3.4779882970390503e+01 1.9982967169926567e+01 9 25 0
27225 1 4 7.3999999999999996e-02 7.6643353172843405e+00 3.5397055127300867e+01 2.0816926207406482e+01 9 25 0
27227 1 2 -1.4799999999999999e-01 8.3507157941296128e+00 3.5262966256494565e+01 1.8910603759413124e+01 9 25 0
27233 1 2 -1.4799999999999999e-01 1.0440531296258191e+01 3.5555514211658036e+01 2.0400712351696416e+01 9 25 0
27230 1 2 -1.4799999999999999e-01 9.5407895144022721e+00 3.6215481327876361e+01 1.9430604410413018e+01 9 25 0
27235 1 4 7.3999999999999996e-02 1.1014114494312624e+01 3.6280813385431884e+01 2.0906029581125647e+01 9 25 0
27234 1 4 7.3999999999999996e-02 9.8004063580556533e+00 3.5029138947917346e+01 2.1062681973394085e+01 9 25 0
27236 1 2 -1.4799999999999999e-01 1.1401716056038405e+01 3.4452853845797939e+01 1.9884861013588210e+01 9 25 0
27238 1 4 7.3999999999999996e-02 1.0843784136027082e+01 3.3749972560874099e+01 1.9275608265023521e+01 9 25 0
27223 1 4 7.3999999999999996e-02 8.8377407906226431e+00 3.3167575025785482e+01 2.0521506363312771e+01 9 25 0
27221 1 2 -1.4799999999999999e-01 7.7802062825606475e+00 3.3311909132990550e+01 2.0369845114578510e+01 9 25 0
16654 1 4 7.3999999999999996e-02 1.1843421048524190e+01 3.5917838730978055e+01 2.4023500556407580e+01 7 25 0
27240 1 4 7.3999999999999996e-02 1.1131591636820803e+01 3.3321369076202188e+01 2.1692916480458326e+01 9 25 0
16662 1 4 7.3999999999999996e-02 8.0390783939566539e+00 3.5768147615744063e+01 2.3651271853889693e+01 7 25 0
16661 1 2 -1.4799999999999999e-01 9.0272811038058443e+00 3.5940144605555076e+01 2.3930533257033254e+01 7 25 0
27218 1 2 -1.4799999999999999e-01 6.9155711710192787e+00 3.2760827763183791e+01 2.1537148360880696e+01 9 25 0
16663 1 4 7.3999999999999996e-02 9.5703198879656934e+00 3.5838758237800512e+01 2.3006229385685746e+01 7 25 0
27239 1 2 -1.4799999999999999e-01 1.1965835279004079e+01 3.3762582914099120e+01 2.1121217217851790e+01 9 25 0
27237 1 4 7.3999999999999996e-02 1.2121303747129918e+01 3.5074963501386023e+01 1.9374211816986577e+01 9 25 0
16653 1 4 7.3999999999999996e-02 1.1769412173023266e+01 3.4152813004802148e+01 2.4244725668216383e+01 7 25 0
27222 1 4 7.3999999999999996e-02 7.6859992231534031e+00 3.2648602112018686e+01 1.9561237732896810e+01 9 25 0
27241 1 4 7.3999999999999996e-02 1.2406899318096311e+01 3.4549422556702062e+01 2.1840339571327274e+01 9 25 0
28491 1 4 7.3999999999999996e-02 1.5669977061723653e+01 3.4160713443386541e+01 1.9001799238034984e+01 9 24 0
28497 1 4 7.3999999999999996e-02 1.5749951326102634e+01 3.6221153234467288e+01 2.0200657375814572e+01 9 24 0
27243 1 4 7.3999999999999996e-02 1.3903586012371411e+01 3.3087317500419765e+01 2.0477775655053804e+01 9 25 0
27242 1 2 -1.4799999999999999e-01 1.3037879658240225e+01 3.2750163233664814e+01 2.0955795747187963e+01 9 25 0
27246 1 4 7.3999999999999996e-02 1.3847376052718312e+01 3.2932231491862346e+01 2.2978272518313048e+01 9 25 0
28540 1 4 7.3999999999999996e-02 3.9362599798096376e+00 4.0106579375211865e+01 1.8312848629127856e+01 9 24 0
28539 1 4 7.3999999999999996e-02 4.6595523134263876e+00 4.1402978755719026e+01 1.9106978991561490e+01 9 24 0
16688 1 2 -1.4799999999999999e-01 9.4851287149427943e-01 3.9561226865328820e+01 2.0965053981978876e+01 7 25 0
16689 1 4 7.3999999999999996e-02 1.1640510223309402e+00 3.8475580703813442e+01 2.0764033389059058e+01 7 25 0
16687 1 4 7.3999999999999996e-02 1.5896203943636675e+00 3.9496978959458488e+01 2.3143213711348277e+01 7 25 0
16690 1 4 7.3999999999999996e-02 1.0727191602937483e+00 4.0206730963127853e+01 2.0072563989312336e+01 7 25 0
16686 1 4 7.3999999999999996e-02 1.8099403239444067e+00 4.0992321487605111e+01 2.2498141158892498e+01 7 25 0
16684 1 4 7.3999999999999996e-02 3.6419820005708146e+00 4.0469924414036484e+01 2.1158584938098663e+01 7 25 0
16685 1 2 -1.4799999999999999e-01 1.8568790346808191e+00 3.9946014375741626e+01 2.2186098078491366e+01 7 25 0
16682 1 2 -1.4799999999999999e-01 3.3154358211380983e+00 3.9751866588905358e+01 2.1814339063998457e+01 7 25 0
16683 1 4 7.3999999999999996e-02 3.3978311397578658e+00 3.8773693029481286e+01 2.1294535017837550e+01 7 25 0
16676 1 2 -1.4799999999999999e-01 5.8014590019790830e+00 3.9836511925050523e+01 2.2523972596720576e+01 7 25 0
16679 1 2 -1.4799999999999999e-01 4.3068746283635999e+00 3.9953451317812650e+01 2.2925952087765420e+01 7 25 0
16680 1 4 7.3999999999999996e-02 4.1015405461592147e+00 4.0931458606463536e+01 2.3453413706804881e+01 7 25 0
16681 1 4 7.3999999999999996e-02 4.0374130827461538e+00 3.9188332333601849e+01 2.3656171019625049e+01 7 25 0
28536 1 4 7.3999999999999996e-02 6.0434505549924777e+00 3.9301868391568448e+01 1.8949113325522841e+01 9 24 0
16677 1 4 7.3999999999999996e-02 5.8448221123343300e+00 3.8911454379187724e+01 2.2022218560293819e+01 7 25 0
16678 1 4 7.3999999999999996e-02 6.0014387650055037e+00 4.0654410977628196e+01 2.1835816476564656e+01 7 25 0
27231 1 4 7.3999999999999996e-02 9.1791526511068344e+00 3.7148602051809171e+01 1.9914461229331874e+01 9 25 0
28525 1 4 7.3999999999999996e-02 1.1322635338563369e+01 3.9265015930515801e+01 1.8878876004647150e+01 9 24 0
28532 1 2 -1.4799999999999999e-01 7.4118683056450907e+00 4.0798434024170440e+01 1.8402651972655363e+01 9 24 0
28527 1 4 7.3999999999999996e-02 1.0205583207729015e+01 4.1439680371368510e+01 1.9015864315682840e+01 9 24 0
16673 1 2 -1.4799999999999999e-01 6.6475854931148906e+00 3.9787995962760604e+01 2.3773571977209603e+01 7 25 0
28534 1 4 7.3999999999999996e-02 7.2298678278817272e+00 4.1586217278348869e+01 1.9128783010283509e+01 9 24 0
16668 1 4 7.3999999999999996e-02 8.0617100315767249e+00 3.8058467441500504e+01 2.2437169149580491e+01 7 25 0
28530 1 4 7.3999999999999996e-02 8.2378111590670322e+00 3.9155487577100487e+01 1.9636944314363646e+01 9 24 0
28529 1 2 -1.4799999999999999e-01 8.5896669718594385e+00 3.9882149238811600e+01 1.8889030304809861e+01 9 24 0
28526 1 2 -1.4799999999999999e-01 9.8093305302155844e+00 4.0603152635254190e+01 1.9519579095748540e+01 9 24 0
28524 1 4 7.3999999999999996e-02 1.0642896113224587e+01 3.8799089733032957e+01 2.0315102422643143e+01 9 24 0
28523 1 2 -1.4799999999999999e-01 1.1026312531697201e+01 3.9642519685903274e+01 1.9772454274964812e+01 9 24 0
28528 1 4 7.3999999999999996e-02 9.3274525127205798e+00 4.1036077096277047e+01 2.0408870695917528e+01 9 24 0
28521 1 4 7.3999999999999996e-02 1.1895649694403739e+01 4.1108310058585374e+01 2.1033947074414190e+01 9 24 0
28520 1 2 -1.4799999999999999e-01 1.2251312190071259e+01 4.0312968892589844e+01 2.0329083333739582e+01 9 24 0
16669 1 4 7.3999999999999996e-02 9.6379792809459257e+00 3.8427302904689533e+01 2.2420986597480798e+01 7 25 0
16667 1 2 -1.4799999999999999e-01 8.7853626855528137e+00 3.8427802229889309e+01 2.3074608488464847e+01 7 25 0
16671 1 4 7.3999999999999996e-02 8.4475230802404724e+00 4.0574483961655865e+01 2.2660121827389215e+01 7 25 0
16670 1 2 -1.4799999999999999e-01 8.2011010821900356e+00 3.9854158154197606e+01 2.3466180966780410e+01 7 25 0
16664 1 2 -1.4799999999999999e-01 8.9924303852715877e+00 3.7502162733796126e+01 2.4294612442634705e+01 7 25 0
16632 1 4 7.3999999999999996e-02 1.1074161642884931e+01 4.0592395878450972e+01 2.3975349312903202e+01 7 25 0
16674 1 4 7.3999999999999996e-02 6.3748243432065195e+00 4.0629963922715000e+01 2.4402599994142356e+01 7 25 0
16672 1 4 7.3999999999999996e-02 8.7913203207558208e+00 4.0262243612221759e+01 2.4308111056527466e+01 7 25 0
27523 1 4 7.3999999999999996e-02 9.0661977022266864e+00 4.3105571135691797e+01 2.1524229170900050e+01 9 25 0
16627 1 4 7.3999999999999996e-02 1.0751192901258518e+01 4.3230991200784935e+01 2.3504973129043453e+01 7 25 0
16675 1 4 7.3999999999999996e-02 6.3974104159269860e+00 3.8847884356532724e+01 2.4281223390830391e+01 7 25 0
28513 1 4 7.3999999999999996e-02 1.6164006008096756e+01 4.2497856690490160e+01 2.0607849478276254e+01 9 24 0
28519 1 4 7.3999999999999996e-02 1.2561439975548252e+01 4.1279580869098517e+01 1.8421805849205644e+01 9 24 0
28518 1 4 7.3999999999999996e-02 1.3862452134167365e+01 4.0248162930485620e+01 1.8935417354341858e+01 9 24 0
28504 1 4 7.3999999999999996e-02 1.5371792694231509e+01 3.7690430084489670e+01 2.1482914625368537e+01 9 24 0
16636 1 4 7.3999999999999996e-02 1.2951701142050325e+01 3.9467848568539523e+01 2.3111667898545573e+01 7 25 0
28517 1 2 -1.4799999999999999e-01 1.3138640039434073e+01 4.0961199474683681e+01 1.9309165707794527e+01 9 24 0
28522 1 4 7.3999999999999996e-02 1.2860251447241000e+01 3.9676535287213355e+01 2.0990934768080564e+01 9 24 0
16635 1 4 7.3999999999999996e-02 1.3330304792438541e+01 4.1153915194101806e+01 2.2993258231002411e+01 7 25 0
28514 1 2 -1.4799999999999999e-01 1.3995855394316649e+01 4.2082792506095835e+01 1.9853805129170368e+01 9 24 0
28516 1 4 7.3999999999999996e-02 1.3520045978592341e+01 4.2676752880735229e+01 2.0632740385325128e+01 9 24 0
28515 1 4 7.3999999999999996e-02 1.4303396404849774e+01 4.2778948701097221e+01 1.9016462589348887e+01 9 24 0
28511 1 2 -1.4799999999999999e-01 1.5459583978745421e+01 4.1715149686562100e+01 2.0251191430539006e+01 9 24 0
28512 1 4 7.3999999999999996e-02 1.6016335712386571e+01 4.1416965510089028e+01 1.9292212213346989e+01 9 24 0
28510 1 4 7.3999999999999996e-02 1.4735220949519579e+01 4.0193925871676278e+01 2.1557596576117099e+01 9 24 0
28508 1 2 -1.4799999999999999e-01 1.5688300912706861e+01 4.0528731554320316e+01 2.1247656232336261e+01 9 24 0
16634 1 2 -1.4799999999999999e-01 1.3155175629533007e+01 4.0378750904023157e+01 2.3717871050816793e+01 7 25 0
28506 1 4 7.3999999999999996e-02 1.5978813236638812e+01 3.9228774671555996e+01 1.9639546292456757e+01 9 24 0
16644 1 4 7.3999999999999996e-02 1.4007540685761910e+01 3.7208749726645301e+01 2.3962279143169145e+01 7 25 0
16639 1 4 7.3999999999999996e-02 1.5122369531367697e+01 3.9757127550904130e+01 2.3694409118232041e+01 7 25 0
27534 1 4 7.3999999999999996e-02 4.2548917367125112e+00 4.3242712325836294e+01 2.0581861754489712e+01 9 25 0
27543 1 4 7.3999999999999996e-02 3.2335696630396893e-01 4.5562513662544944e+01 2.2036917281986170e+01 9 25 0
27538 1 4 7.3999999999999996e-02 1.9135671983686351e+00 4.3482068070945253e+01 2.0518828616950916e+01 9 25 0
27542 1 2 -1.4799999999999999e-01 2.1668365591086813e-01 4.5379670274018913e+01 2.0998168173046178e+01 9 25 0
16305 1 4 7.3999999999999996e-02 5.8250700402682636e+00 4.7501957882021834e+01 1.9033066899812798e+01 7 25 0
27535 1 4 7.3999999999999996e-02 4.0797444180888442e+00 4.4659670286948142e+01 1.9531145010947274e+01 9 25 0
27537 1 4 7.3999999999999996e-02 2.3847141772321612e+00 4.4285683861127232e+01 2.1993819580204732e+01 9 25 0
27536 1 2 -1.4799999999999999e-01 2.4522635780626083e+00 4.4370473928393722e+01 2.0919286107464675e+01 9 25 0
27533 1 2 -1.4799999999999999e-01 3.9525671333277388e+00 4.4286576098135846e+01 2.0573324994113445e+01 9 25 0
27532 1 4 7.3999999999999996e-02 4.6836955218559710e+00 4.4696578086320628e+01 2.2634137789541086e+01 9 25 0
27540 1 4 7.3999999999999996e-02 1.4440817632819436e+00 4.5570841648402364e+01 1.9353831628043320e+01 9 25 0
27539 1 2 -1.4799999999999999e-01 1.5864366614446899e+00 4.5519678066250890e+01 2.0419195285556537e+01 9 25 0
27530 1 2 -1.4799999999999999e-01 4.7755501372064453e+00 4.5136970940879053e+01 2.1649161718370188e+01 9 25 0
27531 1 4 7.3999999999999996e-02 4.4032014287041958e+00 4.6077342569180345e+01 2.1800831323941313e+01 9 25 0
27541 1 4 7.3999999999999996e-02 1.9825360830842200e+00 4.6495898062764226e+01 2.0607025117426357e+01 9 25 0
27526 1 4 7.3999999999999996e-02 6.6047673917391938e+00 4.3182799339958457e+01 2.0825065142741277e+01 9 25 0
27525 1 4 7.3999999999999996e-02 7.0672844266706143e+00 4.3482072946263045e+01 2.2499279695453072e+01 9 25 0
27527 1 2 -1.4799999999999999e-01 6.2818006130635808e+00 4.5285421001640927e+01 2.1439941431519923e+01 9 25 0
27528 1 4 7.3999999999999996e-02 6.5433252983780248e+00 4.5645444682160409e+01 2.0527341931756403e+01 9 25 0
16616 1 2 -1.4799999999999999e-01 1.1714897959351374e+01 4.7145008143448017e+01 2.4132118109787424e+01 7 25 0
27529 1 4 7.3999999999999996e-02 6.6530975045112744e+00 4.5939423678121123e+01 2.2274502939016081e+01 9 25 0
16614 1 4 7.3999999999999996e-02 1.0015802573969863e+01 4.8116865530872801e+01 2.3105889099108246e+01 7 25 0
16625 1 2 -1.4799999999999999e-01 1.1752928043926900e+01 4.3277218393064260e+01 2.3936484340986532e+01 7 25 0
16621 1 4 7.3999999999999996e-02 1.0132294745336043e+01 4.5853248393391731e+01 2.3862598515829237e+01 7 25 0
27524 1 2 -1.4799999999999999e-01 7.0642910971049329e+00 4.3921525109723618e+01 2.1508780568579315e+01 9 25 0
16311 1 4 7.3999999999999996e-02 9.3245101126255001e+00 4.8609742209688619e+01 1.8499046075645342e+01 7 25 0
27519 1 4 7.3999999999999996e-02 8.7861705421311385e+00 4.3513436021759169e+01 1.9250673499848403e+01 9 25 0
27517 1 4 7.3999999999999996e-02 1.1176783600108163e+01 4.3704286696405973e+01 2.0147209529855971e+01 9 25 0
27521 1 2 -1.4799999999999999e-01 8.5724952061674955e+00 4.4011383709718210e+01 2.1234196138815101e+01 9 25 0
27520 1 4 7.3999999999999996e-02 8.6742243651165563e+00 4.5367891191691285e+01 1.9650578934694632e+01 9 25 0
27518 1 2 -1.4799999999999999e-01 9.0939367353253449e+00 4.4393342352117124e+01 1.9821863806020982e+01 9 25 0
27511 1 4 7.3999999999999996e-02 1.1772183313167293e+01 4.7027444164446294e+01 1.9103639763981853e+01 9 25 0
27515 1 2 -1.4799999999999999e-01 1.0582024571637234e+01 4.4594198268918035e+01 1.9859567414726698e+01 9 25 0
27512 1 2 -1.4799999999999999e-01 1.1066095870142217e+01 4.5189778723184318e+01 1.8556438878236964e+01 9 25 0
27516 1 4 7.3999999999999996e-02 1.0811804070615382e+01 4.5340022946508725e+01 2.0568754111035918e+01 9 25 0
27509 1 2 -1.4799999999999999e-01 1.2252710281100924e+01 4.6215458185438202e+01 1.8630308460484358e+01 9 25 0
16612 1 4 7.3999999999999996e-02 1.1248798022426600e+01 4.7360616192111308e+01 2.1269844334406862e+01 7 25 0
16610 1 2 -1.4799999999999999e-01 1.1690000037056029e+01 4.8227400385604099e+01 2.1790636676518702e+01 7 25 0
27522 1 4 7.3999999999999996e-02 9.0023363064614852e+00 4.4571046412072270e+01 2.2027741981119714e+01 9 25 0
16619 1 2 -1.4799999999999999e-01 1.1253826013220637e+01 4.5763092228336440e+01 2.3717869006598004e+01 7 25 0
16312 1 4 7.3999999999999996e-02 8.1544385951960727e+00 4.8311740037761773e+01 1.9783834075805210e+01 7 25 0
16310 1 2 -1.4799999999999999e-01 8.2845396653225780e+00 4.8753693003588928e+01 1.8779808529887831e+01 7 25 0
16613 1 2 -1.4799999999999999e-01 1.1127016239658115e+01 4.8202992193746638e+01 2.3211341609046411e+01 7 25 0
16608 1 4 7.3999999999999996e-02 1.1361572813669481e+01 4.9123674233091684e+01 1.9840546311430746e+01 7 25 0
16620 1 4 7.3999999999999996e-02 1.1543960722114129e+01 4.5742794732042810e+01 2.2620585261229362e+01 7 25 0
16615 1 4 7.3999999999999996e-02 1.1293284073828898e+01 4.9113829611798444e+01 2.3697862192522177e+01 7 25 0
16618 1 4 7.3999999999999996e-02 1.2861232689331485e+01 4.7147476665929958e+01 2.4179724260579338e+01 7 25 0
27508 1 4 7.3999999999999996e-02 1.3789659958156824e+01 4.4886991258120183e+01 1.9031164671901386e+01 9 25 0
27447 1 4 7.3999999999999996e-02 1.5201917503897038e+01 4.6659516238953564e+01 2.3922452123577244e+01 9 25 0
27441 1 4 7.3999999999999996e-02 1.5430659317751154e+01 4.4001456813327088e+01 2.3628904640454333e+01 9 25 0
16611 1 4 7.3999999999999996e-02 1.2762486842187895e+01 4.8113263768420353e+01 2.2019841239431681e+01 7 25 0
16626 1 4 7.3999999999999996e-02 1.2450743483085853e+01 4.3323372387094530e+01 2.3077690038087862e+01 7 25 0
27454 1 4 7.3999999999999996e-02 1.5531100895265864e+01 4.8808947784336148e+01 2.2648325714219283e+01 9 25 0
27452 1 2 -1.4799999999999999e-01 1.5880209361190252e+01 4.9085525044111641e+01 2.3658960263871403e+01 9 25 0
27507 1 4 7.3999999999999996e-02 1.3206572562327036e+01 4.5772932972873456e+01 2.0485801264420989e+01 9 25 0
27506 1 2 -1.4799999999999999e-01 1.3438071158171258e+01 4.5797455389621845e+01 1.9417775167277782e+01 9 25 0
27505 1 4 7.3999999999999996e-02 1.4411584031885791e+01 4.7611911347267984e+01 1.9980747764491785e+01 9 25 0
27503 1 2 -1.4799999999999999e-01 1.4578303346529600e+01 4.6786207233789590e+01 1.9304506144110402e+01 9 25 0
27500 1 2 -1.4799999999999999e-01 1.5915344066349101e+01 4.6129564734861063e+01 1.9671470687052459e+01 9 25 0
27501 1 4 7.3999999999999996e-02 1.5636377452734363e+01 4.5681271456978564e+01 2.0606215084349031e+01 9 25 0
27453 1 4 7.3999999999999996e-02 1.5031879813665361e+01 4.9058715525730250e+01 2.4239803666258418e+01 9 25 0
16645 1 4 7.3999999999999996e-02 1.2592000624826538e+01 3.7948100905984290e+01 2.4862853243636330e+01 7 25 0
29478 1 4 7.3999999999999996e-02 9.0883563951840129e-01 4.9304247687479290e+01 1.9007219670421591e+01 9 24 0
29474 1 2 -1.4799999999999999e-01 1.2458697001944284e-01 5.1327858206405530e+01 1.9017144650135108e+01 9 24 0
29469 1 4 7.3999999999999996e-02 1.2928286195470242e+00 5.3933208126035439e+01 1.9142249177613650e+01 9 24 0
29473 1 4 7.3999999999999996e-02 2.2576906684206643e+00 5.1640971152285005e+01 1.9151955366818537e+01 9 24 0
29464 1 4 7.3999999999999996e-02 3.5949774211205341e+00 5.4012565095349814e+01 1.9168617652832378e+01 9 24 0
29470 1 4 7.3999999999999996e-02 2.7877155878683579e-01 5.3545162719787186e+01 2.0456263939584055e+01 9 24 0
29472 1 4 7.3999999999999996e-02 1.3814237674572090e+00 5.1107359313362856e+01 2.0656327214333150e+01 9 24 0
29467 1 4 7.3999999999999996e-02 2.2395485430378286e+00 5.3314723021200656e+01 2.1919633982390895e+01 9 24 0
29468 1 2 -1.4799999999999999e-01 1.2353101354797564e+00 5.3245933303454258e+01 2.0013863890251734e+01 9 24 0
29471 1 2 -1.4799999999999999e-01 1.3335250446347682e+00 5.1762519977635257e+01 1.9720787717012751e+01 9 24 0
29465 1 2 -1.4799999999999999e-01 2.3599443411969219e+00 5.3735763862247772e+01 2.0899625812006679e+01 9 24 0
29463 1 4 7.3999999999999996e-02 3.8860670881620334e+00 5.2666936110802190e+01 2.0082487987866504e+01 9 24 0
29462 1 2 -1.4799999999999999e-01 3.6896798935354314e+00 5.3673631088159446e+01 2.0195851777437873e+01 9 24 0
29461 1 4 7.3999999999999996e-02 4.7374506132359011e+00 5.4432349594001380e+01 2.1942383001021852e+01 9 24 0
29459 1 2 -1.4799999999999999e-01 4.8373999968492338e+00 5.4463520651393132e+01 2.0871023236506964e+01 9 24 0
29466 1 4 7.3999999999999996e-02 2.1974230758342221e+00 5.4821370018896850e+01 2.1122712030980136e+01 9 24 0
29457 1 4 7.3999999999999996e-02 6.0067908920928303e+00 5.2900666396966976e+01 2.0827009551231676e+01 9 24 0
29456 1 2 -1.4799999999999999e-01 6.1660175799386900e+00 5.3936578625249204e+01 2.0422416797626525e+01 9 24 0
16315 1 4 7.3999999999999996e-02 6.9480171051530677e+00 5.0438781367582422e+01 1.8753546496880464e+01 7 25 0
29458 1 4 7.3999999999999996e-02 6.2390017546982310e+00 5.4004245124840040e+01 1.9398369223724870e+01 9 24 0
16313 1 2 -1.4799999999999999e-01 8.0133738745620757e+00 5.0258838795914308e+01 1.8870533927399524e+01 7 25 0
16609 1 4 7.3999999999999996e-02 1.0378105207073931e+01 4.9786910145661153e+01 2.1077452627945146e+01 7 25 0
16314 1 4 7.3999999999999996e-02 8.2865488534257921e+00 5.0638382969245981e+01 1.9851536304137202e+01 7 25 0
16607 1 2 -1.4799999999999999e-01 1.1388394489153720e+01 4.9449256910925200e+01 2.0918539777926277e+01 7 25 0
29455 1 4 7.3999999999999996e-02 8.1348055214835941e+00 5.3712848453600905e+01 2.1221740101742348e+01 9 24 0
16603 1 4 7.3999999999999996e-02 1.0913181729425141e+01 5.1900367115092820e+01 1.9947777696109767e+01 7 25 0
29453 1 2 -1.4799999999999999e-01 7.3514466183913836e+00 5.4474934444286959e+01 2.1246414359495567e+01 9 24 0
29454 1 4 7.3999999999999996e-02 7.0985214493176185e+00 5.4345200307821379e+01 2.2298186381819360e+01 9 24 0
16601 1 2 -1.4799999999999999e-01 1.1984185101868954e+01 5.1764039933606341e+01 2.0105117866827719e+01 7 25 0
16597 1 4 7.3999999999999996e-02 1.0981703129316212e+01 5.4402733826444432e+01 2.0261114234260390e+01 7 25 0
16596 1 4 7.3999999999999996e-02 1.1792806964019301e+01 5.4092886767377507e+01 1.8746786399821257e+01 7 25 0
16595 1 2 -1.4799999999999999e-01 1.1961939096500881e+01 5.4287407265042368e+01 1.9800596151778162e+01 7 25 0
16605 1 4 7.3999999999999996e-02 1.2150895259598808e+01 5.1047375152449639e+01 2.2139434780382441e+01 7 25 0
16604 1 2 -1.4799999999999999e-01 1.2267850100916650e+01 5.0625689656039135e+01 2.1107619234171441e+01 7 25 0
16602 1 4 7.3999999999999996e-02 1.2224864405774778e+01 5.1370889757539558e+01 1.9107999081764810e+01 7 25 0
16599 1 4 7.3999999999999996e-02 1.3129681265357311e+01 5.3311667012058422e+01 2.1353956369119324e+01 7 25 0
16606 1 4 7.3999999999999996e-02 1.3381368050645262e+01 5.0317489021003546e+01 2.1022626766352385e+01 7 25 0
27463 1 4 7.3999999999999996e-02 1.5624108487756004e+01 5.3607146029326891e+01 2.4042996610694185e+01 9 25 0
16598 1 2 -1.4799999999999999e-01 1.2828395785033976e+01 5.3047647699218537e+01 2.0294207025139144e+01 7 25 0
16600 1 4 7.3999999999999996e-02 1.3829757591218970e+01 5.3064332534321871e+01 1.9876275330641779e+01 7 25 0
27459 1 4 7.3999999999999996e-02 1.4800495278821474e+01 5.1500695723032450e+01 2.4046244252964932e+01 9 25 0
27458 1 2 -1.4799999999999999e-01 1.5592300703699607e+01 5.1573701809434922e+01 2.3294070972115755e+01 9 25 0
27460 1 4 7.3999999999999996e-02 1.5063237676286276e+01 5.1389857500706761e+01 2.2348856467977527e+01 9 25 0
27466 1 4 7.3999999999999996e-02 1.5373565728101163e+01 5.3608290903345676e+01 2.1524468056353651e+01 9 25 0
16591 1 4 7.3999999999999996e-02 1.3172481393680627e+01 5.5405890385978168e+01 2.2082783034918592e+01 7 25 0
16593 1 4 7.3999999999999996e-02 1.3821253975868254e+01 5.5415069594116837e+01 1.9741429475069165e+01 7 25 0
29460 1 4 7.3999999999999996e-02 4.6667968299998908e+00 5.5536027807608690e+01 2.0663988636629838e+01 9 24 0
29449 1 4 7.3999999999999996e-02 7.6892265536751223e+00 5.5558528137292214e+01 1.8595487498983140e+01 9 24 0
29448 1 4 7.3999999999999996e-02 9.3547300912106550e+00 5.5670976895750798e+01 1.9299739282368421e+01 9 24 0
29436 1 4 7.3999999999999996e-02 7.1867847579508286e+00 6.0215193788883298e+01 1.8841662921408883e+01 9 24 0
29450 1 2 -1.4799999999999999e-01 7.7940316531039890e+00 5.5928835013314618e+01 2.0800657999680865e+01 9 24 0
29447 1 2 -1.4799999999999999e-01 8.3495277784303852e+00 5.6070434697560984e+01 1.9349638966201915e+01 9 24 0
29452 1 4 7.3999999999999996e-02 8.6308180996916555e+00 5.6254278888036346e+01 2.1370268780923560e+01 9 24 0
29446 1 4 7.3999999999999996e-02 7.2982900260425918e+00 5.7736721606612015e+01 1.8910446106333257e+01 9 24 0
29444 1 2 -1.4799999999999999e-01 8.3218707661518039e+00 5.7515627134530476e+01 1.8969452368350634e+01 9 24 0
29438 1 2 -1.4799999999999999e-01 9.1963156519243690e+00 5.9856430612041038e+01 1.9266651974499446e+01 9 24 0
29443 1 4 7.3999999999999996e-02 1.0113609509665883e+01 5.8144360254808291e+01 2.0067530554394470e+01 9 24 0
29451 1 4 7.3999999999999996e-02 7.0143620357378493e+00 5.6600693294012231e+01 2.1056614397652499e+01 9 24 0
29441 1 2 -1.4799999999999999e-01 9.1369614057516149e+00 5.8464542873043612e+01 1.9913593345618597e+01 9 24 0
29442 1 4 7.3999999999999996e-02 8.6451567858458045e+00 5.8517349219905583e+01 2.0822859964795235e+01 9 24 0
29439 1 4 7.3999999999999996e-02 1.0033037807868558e+01 6.0420832064711988e+01 1.9728538046743690e+01 9 24 0
29435 1 2 -1.4799999999999999e-01 8.0024771607036094e+00 6.0669900951056199e+01 1.9389036045159912e+01 9 24 0
29437 1 4 7.3999999999999996e-02 7.7329948740228822e+00 6.0791218890103195e+01 2.0440302718044464e+01 9 24 0
16590 1 4 7.3999999999999996e-02 1.1597666387692332e+01 5.6324651274912974e+01 2.1700009442319171e+01 7 25 0
16594 1 4 7.3999999999999996e-02 1.2570220620198004e+01 5.6282564487574149e+01 1.9283149018122284e+01 7 25 0
16576 1 4 7.3999999999999996e-02 1.4690453387356017e+01 6.0409454042297163e+01 1.8324368469853781e+01 7 25 0
16585 1 4 7.3999999999999996e-02 1.2461208184998393e+01 5.8420491802581928e+01 2.0240477144589587e+01 7 25 0
16574 1 2 -1.4799999999999999e-01 1.4526878725332056e+01 6.1302761240792542e+01 1.8855936378347646e+01 7 25 0
16588 1 4 7.3999999999999996e-02 1.4671491559968256e+01 5.7122041100758068e+01 2.1780578145403748e+01 7 25 0
16587 1 4 7.3999999999999996e-02 1.3418224726227352e+01 5.7765454879370068e+01 2.2668609037917665e+01 7 25 0
16577 1 2 -1.4799999999999999e-01 1.3403684955961783e+01 6.1076920051985034e+01 1.9959974864493571e+01 7 25 0
16584 1 4 7.3999999999999996e-02 1.4032340314753942e+01 5.8152420356162857e+01 1.9756166532993944e+01 7 25 0
16583 1 2 -1.4799999999999999e-01 1.3410211577171495e+01 5.8442699959388626e+01 2.0593788974988883e+01 7 25 0
16592 1 2 -1.4799999999999999e-01 1.2792577709234155e+01 5.5576649419752378e+01 2.0005842829837956e+01 7 25 0
16589 1 2 -1.4799999999999999e-01 1.2662163434805951e+01 5.6166978117394599e+01 2.1419817336935857e+01 7 25 0
16586 1 2 -1.4799999999999999e-01 1.3655938870337337e+01 5.7326197022863951e+01 2.1693609413476839e+01 7 25 0
16580 1 2 -1.4799999999999999e-01 1.3642924673388745e+01 5.9926531040699913e+01 2.1048604589761055e+01 7 25 0
16581 1 4 7.3999999999999996e-02 1.3087447139340316e+01 6.0166718799287779e+01 2.1947546256368021e+01 7 25 0
16578 1 4 7.3999999999999996e-02 1.2485311669072551e+01 6.0835430130298803e+01 1.9427470582568994e+01 7 25 0
16582 1 4 7.3999999999999996e-02 1.4649386944711958e+01 6.0073387921634378e+01 2.1406532196269900e+01 7 25 0
16575 1 4 7.3999999999999996e-02 1.5443235123517290e+01 6.1731178626907074e+01 1.9284864111410869e+01 7 25 0
29431 1 4 7.3999999999999996e-02 6.2487483115564073e+00 6.2569786872544327e+01 1.9437961977402875e+01 9 24 0
29432 1 2 -1.4799999999999999e-01 8.2798497214835134e+00 6.2042939002452556e+01 1.8786398101999144e+01 9 24 0
29426 1 2 -1.4799999999999999e-01 7.1773798566266720e+00 6.4306178033831870e+01 1.8429216033899973e+01 9 24 0
29429 1 2 -1.4799999999999999e-01 6.9725938575739113e+00 6.2802615473493518e+01 1.8605560325635725e+01 9 24 0
29433 1 4 7.3999999999999996e-02 9.0302787505724442e+00 6.2555512149813069e+01 1.9411013584632087e+01 9 24 0
28597 1 4 7.3999999999999996e-02 7.9345493202652051e-02 3.3512014551675875e+01 2.0924100628084133e+01 9 24 0
16573 1 4 7.3999999999999996e-02 1.4284280504064325e+01 6.3420785158740998e+01 1.8513823276496911e+01 7 25 0
16579 1 4 7.3999999999999996e-02 1.3250705656103399e+01 6.1992705699297488e+01 2.0502744473749406e+01 7 25 0
16660 1 4 7.3999999999999996e-02 9.2573287860523958e+00 3.4018303715385031e+01 2.4740285261969962e+01 7 25 0
16658 1 2 -1.4799999999999999e-01 9.4151768020629962e+00 3.5026962087178475e+01 2.5152149651190761e+01 7 25 0
16652 1 2 -1.4799999999999999e-01 1.1911879611894118e+01 3.5112944896765164e+01 2.4741067693854305e+01 7 25 0
16655 1 2 -1.4799999999999999e-01 1.0776323159897501e+01 3.5245290750051709e+01 2.5727680017828973e+01 7 25 0
16659 1 4 7.3999999999999996e-02 8.7229047603726713e+00 3.5181642067727324e+01 2.5917153672083167e+01 7 25 0
16657 1 4 7.3999999999999996e-02 1.0999793479620630e+01 3.4421060949106291e+01 2.6422457710739572e+01 7 25 0
16656 1 4 7.3999999999999996e-02 1.0743404244203500e+01 3.6258439969349254e+01 2.6275872926045437e+01 7 25 0
16651 1 4 7.3999999999999996e-02 1.4014562238968438e+01 3.4796499058961679e+01 2.4751494232441900e+01 7 25 0
16647 1 4 7.3999999999999996e-02 1.3072606777276709e+01 3.6829422214536606e+01 2.6830099563474413e+01 7 25 0
16650 1 4 7.3999999999999996e-02 1.3356392440015705e+01 3.4508646324935761e+01 2.6304807864701555e+01 7 25 0
16649 1 2 -1.4799999999999999e-01 1.3294278634114900e+01 3.5160799128958082e+01 2.5452464978476058e+01 7 25 0
16648 1 4 7.3999999999999996e-02 1.4628098384925689e+01 3.6533375167869735e+01 2.6436186623210865e+01 7 25 0
16646 1 2 -1.4799999999999999e-01 1.3696634787947882e+01 3.6536808499419649e+01 2.6005670890315240e+01 7 25 0
27412 1 4 7.3999999999999996e-02 1.6089100415175182e+01 3.3448416334425772e+01 2.5569145382891687e+01 9 25 0
16631 1 2 -1.4799999999999999e-01 1.1937149399313220e+01 4.0732184973780207e+01 2.4601638567839579e+01 7 25 0
16666 1 4 7.3999999999999996e-02 8.2303769137655429e+00 3.7707029509677064e+01 2.5042860349886048e+01 7 25 0
16628 1 2 -1.4799999999999999e-01 1.2038458861460153e+01 4.2194854357988355e+01 2.4982361433671972e+01 7 25 0
16633 1 4 7.3999999999999996e-02 1.1933584931713513e+01 4.0098744345071630e+01 2.5494420907874996e+01 7 25 0
16629 1 4 7.3999999999999996e-02 1.1273090856782421e+01 4.2383134675208005e+01 2.5724062501673099e+01 7 25 0
16665 1 4 7.3999999999999996e-02 9.9468461449643293e+00 3.7681017708813947e+01 2.4802603362668979e+01 7 25 0
16643 1 2 -1.4799999999999999e-01 1.3629527179477446e+01 3.7580999134364809e+01 2.4962068919282597e+01 7 25 0
16640 1 2 -1.4799999999999999e-01 1.4433532645261499e+01 3.8846453676771695e+01 2.5429792677132763e+01 7 25 0
16642 1 4 7.3999999999999996e-02 1.5502414591007813e+01 3.8543040401381802e+01 2.5629305526375880e+01 7 25 0
16630 1 4 7.3999999999999996e-02 1.2962909833684487e+01 4.2404910592537846e+01 2.5507878888188426e+01 7 25 0
16638 1 4 7.3999999999999996e-02 1.4769056915651719e+01 4.1045860999564695e+01 2.4983641673098884e+01 7 25 0
16637 1 2 -1.4799999999999999e-01 1.4470890580732121e+01 4.0121166359250445e+01 2.4451696852649739e+01 7 25 0
16641 1 4 7.3999999999999996e-02 1.3957122947068365e+01 3.9103425941186998e+01 2.6383239662665481e+01 7 25 0
4608 1 4 7.3999999999999996e-02 1.6129545869989020e+01 6.3437630015473943e+01 3.6934283329136015e+00 7 24 0
18233 1 2 -1.4799999999999999e-01 1.6162457667872371e+01 4.9146591729998448e+01 1.0911071068453237e+01 7 25 0
28509 1 4 7.3999999999999996e-02 1.6152828588889214e+01 4.0867592628681450e+01 2.2154665984633457e+01 9 24 0
27445 1 4 7.3999999999999996e-02 1.6128773454130378e+01 4.5416153205857064e+01 2.5323980947213069e+01 9 25 0
19761 1 4 7.3999999999999996e-02 4.4542973764151839e-02 3.8799236156697006e+01 1.1061245647710521e+01 8 26 0
19762 1 4 7.3999999999999996e-02 2.0189525290257393e-01 3.7109880218633265e+01 1.1810930999175508e+01 8 26 0
28564 1 4 7.3999999999999996e-02 1.6354134287723809e-03 3.7452051339157862e+01 1.4448600572738009e+01 9 24 0
29410 1 4 7.3999999999999996e-02 3.2131649388419059e+00 6.4712671263974229e+01 1.5558230424618088e+01 9 24 0
16503 1 4 7.3999999999999996e-02 4.0498751568559299e-01 6.4736776590859037e+01 1.8589592272731636e+01 7 25 0
29428 1 4 7.3999999999999996e-02 7.6931767974053376e+00 6.4653203359093126e+01 1.9327706218126529e+01 9 24 0
28827 1 4 7.3999999999999996e-02 6.9161525343352128e+00 3.2518621298928373e+01 1.6594755173205225e+01 9 24 0
17040 1 4 7.3999999999999996e-02 1.1797133798791812e+00 6.6351439613836249e+01 3.4758043157400804e+00 7 25 0
17039 1 2 -1.4799999999999999e-01 4.9257440687550774e-01 6.6938847524699170e+01 2.9476986483239394e+00 7 25 0
36474 1 4 7.3999999999999996e-02 5.0640652452162120e+00 6.6242816292205177e+01 1.3007061377732099e+00 6 24 0
36473 1 2 -1.4799999999999999e-01 5.7537591756646638e+00 6.5642237715004057e+01 1.8736402071187606e+00 6 24 0
36472 1 4 7.3999999999999996e-02 4.2526801396173699e+00 6.5211511363888050e+01 3.3327845084510654e+00 6 24 0
17038 1 4 7.3999999999999996e-02 2.4284812169894870e-01 6.5538155518881368e+01 1.2024075487527028e+00 7 25 0
36478 1 4 7.3999999999999996e-02 6.3302240549758082e+00 6.7122423940861097e+01 3.5548030991099462e+00 6 24 0
39237 1 4 7.3999999999999996e-02 3.2331399680203261e+00 6.4932493325242291e+01 5.7395100723415116e+00 6 24 0
17044 1 4 7.3999999999999996e-02 1.8444882606071675e+00 6.7335349789151479e+01 1.3038629202290248e+00 7 25 0
36475 1 4 7.3999999999999996e-02 6.2739557385822478e+00 6.5164994763382481e+01 1.1409747962969434e+00 6 24 0
36476 1 2 -1.4799999999999999e-01 6.7135373277775718e+00 6.6598254905581726e+01 2.6478422334823737e+00 6 24 0
36481 1 4 7.3999999999999996e-02 8.1746522703153079e+00 6.7196709491844985e+01 1.1136960309560133e+00 6 24 0
23467 1 4 7.3999999999999996e-02 1.0498287769503461e+01 6.6308421185378862e+01 1.1807833950334634e+00 9 26 0
36477 1 4 7.3999999999999996e-02 7.4492326935494244e+00 6.6039570766610495e+01 3.1092845208702888e+00 6 24 0
23463 1 4 7.3999999999999996e-02 1.1395478175146403e+01 6.7328472821223500e+01 3.4950199708613607e+00 9 26 0
23462 1 2 -1.4799999999999999e-01 1.2013006769086834e+01 6.6788219023199886e+01 2.7335412509593398e+00 9 26 0
36479 1 2 -1.4799999999999999e-01 7.4464817135958761e+00 6.7698501167639648e+01 1.8004566973735425e+00 6 24 0
23465 1 2 -1.4799999999999999e-01 1.1241264039220475e+01 6.5766345065343785e+01 1.8494001194767500e+00 9 26 0
23466 1 4 7.3999999999999996e-02 1.1885775004894867e+01 6.5191983086377007e+01 1.2082219588910086e+00 9 26 0
23469 1 4 7.3999999999999996e-02 9.7403812293499161e+00 6.5317816205068510e+01 3.2835310975421113e+00 9 26 0
39249 1 4 7.3999999999999996e-02 7.2041243661250736e+00 6.7916754246357769e+01 5.5283838601035322e+00 6 24 0
18126 1 4 7.3999999999999996e-02 1.1532761168831899e+01 6.5901315401091793e+01 5.6528513355606984e+00 7 25 0
23468 1 2 -1.4799999999999999e-01 1.0401444304095854e+01 6.4782492220483135e+01 2.6256370396229931e+00 9 26 0
39246 1 4 7.3999999999999996e-02 6.5043621762602486e+00 6.5451635358654087e+01 5.7478177189040451e+00 6 24 0
23464 1 4 7.3999999999999996e-02 1.2785313539402054e+01 6.6341227265435890e+01 3.4448919464876742e+00 9 26 0
23460 1 4 7.3999999999999996e-02 1.3344822806042002e+01 6.7352754157342247e+01 1.1429320400782272e+00 9 26 0
23454 1 4 7.3999999999999996e-02 1.4288067231627119e+01 6.7628956511283064e+01 4.1654843768691423e+00 9 26 0
18124 1 4 7.3999999999999996e-02 1.3817284422080604e+01 6.5084299249938923e+01 5.3341652534663719e+00 7 25 0
23455 1 4 7.3999999999999996e-02 1.5454673976471790e+01 6.7746434773971515e+01 2.8464533020324052e+00 9 26 0
17042 1 2 -1.4799999999999999e-01 1.4374973210471227e+00 6.7981374495792409e+01 2.1802115544825122e+00 7 25 0
17046 1 4 7.3999999999999996e-02 3.2926594428392186e+00 6.7895911018959069e+01 3.3673471312898458e+00 7 25 0
17047 1 4 7.3999999999999996e-02 1.9298285421793981e+00 6.8950754560958430e+01 4.0317666871809665e+00 7 25 0
17045 1 2 -1.4799999999999999e-01 2.4657847073706001e+00 6.8594694107033988e+01 3.1228501127780093e+00 7 25 0
17049 1 4 7.3999999999999996e-02 2.1238295004417820e+00 7.0536807743178983e+01 2.5692444718895122e+00 7 25 0
17048 1 2 -1.4799999999999999e-01 2.9569937646737201e+00 6.9907246795986936e+01 2.5147588136530330e+00 7 25 0
17050 1 4 7.3999999999999996e-02 3.0973049200082987e+00 6.9752915132304054e+01 1.4486349168300980e+00 7 25 0
17056 1 4 7.3999999999999996e-02 3.5690324851685920e+00 7.1868994862078722e+01 4.7157797774467145e+00 7 25 0
17055 1 4 7.3999999999999996e-02 3.8716193382940620e+00 7.0306601680774818e+01 5.3115174168378401e+00 7 25 0
17054 1 2 -1.4799999999999999e-01 4.2501688778173943e+00 7.1025645926714489e+01 4.6281588777629343e+00 7 25 0
17051 1 2 -1.4799999999999999e-01 4.1786341623518561e+00 7.0601336751312516e+01 3.1318993586682140e+00 7 25 0
17052 1 4 7.3999999999999996e-02 4.5646901765787140e+00 7.1479457429301974e+01 2.4504373735157472e+00 7 25 0
17053 1 4 7.3999999999999996e-02 4.9749809624311681e+00 6.9761623198615837e+01 3.0552936732266387e+00 7 25 0
17043 1 4 7.3999999999999996e-02 6.6521757997268649e-01 6.8713593518380335e+01 1.7754525928879101e+00 7 25 0
17057 1 2 -1.4799999999999999e-01 5.7048548835640149e+00 7.1451844032758274e+01 4.9491341082784945e+00 7 25 0
23068 1 4 7.3999999999999996e-02 1.9131832865053411e-01 7.1512368665843255e+01 3.6974968595512476e+00 9 26 0
23241 1 4 7.3999999999999996e-02 3.8630843785978599e+00 7.3723104923361575e+01 3.1562222553016821e+00 9 26 0
23074 1 4 7.3999999999999996e-02 1.5152009938995794e+00 7.1363732992377308e+01 5.9986819809719467e+00 9 26 0
17065 1 4 7.3999999999999996e-02 5.1317845767000589e+00 7.4095959025188264e+01 5.3662212290965776e+00 7 25 0
17058 1 4 7.3999999999999996e-02 5.9879839410993343e+00 7.1999120826097510e+01 4.0631981745553318e+00 7 25 0
17059 1 4 7.3999999999999996e-02 6.2765330259411183e+00 7.0518121159754557e+01 4.9662818192523979e+00 7 25 0
36483 1 4 7.3999999999999996e-02 8.8699433171526021e+00 6.8057758599407890e+01 3.2463932470940966e+00 6 24 0
36480 1 4 7.3999999999999996e-02 6.7706832569419788e+00 6.8150158445548826e+01 1.0485308814721688e+00 6 24 0
36482 1 2 -1.4799999999999999e-01 8.2159176178130195e+00 6.8641918789279657e+01 2.7169067924411840e+00 6 24 0
36487 1 4 7.3999999999999996e-02 9.5907530313282070e+00 6.9283478108718043e+01 1.1712545869673330e+00 6 24 0
36484 1 4 7.3999999999999996e-02 7.5747404853558864e+00 6.9095563694185572e+01 3.4390143606119477e+00 6 24 0
36485 1 2 -1.4799999999999999e-01 8.8536031169363856e+00 6.9737537318961273e+01 1.8797652417574915e+00 6 24 0
36486 1 4 7.3999999999999996e-02 8.1646662687855169e+00 7.0142110639638801e+01 1.1879095869356828e+00 6 24 0
36488 1 2 -1.4799999999999999e-01 9.5109211689714517e+00 7.0860090038699411e+01 2.6245173012352665e+00 6 24 0
36490 1 4 7.3999999999999996e-02 8.7275808017158205e+00 7.1432535286464571e+01 3.1637876576041317e+00 6 24 0
36489 1 4 7.3999999999999996e-02 1.0011825033483580e+01 7.0401792875564809e+01 3.4875331980979887e+00 6 24 0
36492 1 4 7.3999999999999996e-02 9.9937200855522796e+00 7.2197995164712040e+01 1.0700048010460852e+00 6 24 0
36491 1 2 -1.4799999999999999e-01 1.0512050969463374e+01 7.1694107320824557e+01 1.8626160937524949e+00 6 24 0
36496 1 4 7.3999999999999996e-02 1.0376691701859286e+01 7.3593841345419307e+01 3.0275992422450688e+00 6 24 0
36493 1 4 7.3999999999999996e-02 1.1257032519049588e+01 7.0960702712838881e+01 1.4677825279520629e+00 6 24 0
36494 1 2 -1.4799999999999999e-01 1.1138196943954823e+01 7.2855794523138556e+01 2.7728602671005720e+00 6 24 0
36495 1 4 7.3999999999999996e-02 1.1461298854424701e+01 7.2400373844324932e+01 3.7015400480376517e+00 6 24 0
36497 1 2 -1.4799999999999999e-01 1.2300888122315209e+01 7.3595038359242622e+01 2.2051312432795540e+00 6 24 0
23461 1 4 7.3999999999999996e-02 1.1861549940037589e+01 6.8313227037299271e+01 1.1942304141842688e+00 9 26 0
17061 1 4 7.3999999999999996e-02 7.0303407490944139e+00 7.2608942048239570e+01 6.1947975944004634e+00 7 25 0
23459 1 2 -1.4799999999999999e-01 1.2620671249835308e+01 6.7885471861663831e+01 1.8155190093123450e+00 9 26 0
36499 1 4 7.3999999999999996e-02 1.2295856789654099e+01 7.3368613453671614e+01 1.0887378284547076e+00 6 24 0
23458 1 4 7.3999999999999996e-02 1.2895954059782088e+01 6.9461333699203365e+01 3.1663424145628762e+00 9 26 0
23453 1 2 -1.4799999999999999e-01 1.4646788210527030e+01 6.8272995296503780e+01 3.3582303851271416e+00 9 26 0
23456 1 2 -1.4799999999999999e-01 1.3539912098030127e+01 6.8927387175332939e+01 2.4763645083486185e+00 9 26 0
23457 1 4 7.3999999999999996e-02 1.4007482423186818e+01 6.9596115352069347e+01 1.7530367651149084e+00 9 26 0
36500 1 2 -1.4799999999999999e-01 1.3601376144617992e+01 7.3196524247190879e+01 2.8750482799647785e+00 6 24 0
23452 1 4 7.3999999999999996e-02 1.4600210673691226e+01 6.9994098440245352e+01 4.7284512033721171e+00 9 26 0
36501 1 4 7.3999999999999996e-02 1.3584309137671500e+01 7.2189693679307155e+01 3.2461981956306909e+00 6 24 0
36505 1 4 7.3999999999999996e-02 1.4934750156834181e+01 7.2930315197466982e+01 1.3795047249236647e+00 6 24 0
23450 1 2 -1.4799999999999999e-01 1.5284450961755569e+01 6.9453537228636918e+01 4.1276217943614224e+00 9 26 0
36503 1 2 -1.4799999999999999e-01 1.4852913989622309e+01 7.3651777054771301e+01 2.1490100687628222e+00 6 24 0
23451 1 4 7.3999999999999996e-02 1.5574398975799070e+01 7.0124654748435916e+01 3.3418220005025643e+00 9 26 0
36502 1 4 7.3999999999999996e-02 1.3732307448487513e+01 7.3741034637325015e+01 3.7830404835015470e+00 6 24 0
36506 1 2 -1.4799999999999999e-01 1.6086903714015602e+01 7.3809151857475115e+01 2.9675988054272016e+00 6 24 0
39270 1 4 7.3999999999999996e-02 1.2544654463476624e+01 7.2350995911760890e+01 5.9857395205087247e+00 6 24 0
23235 1 4 7.3999999999999996e-02 1.1878546711917806e+00 7.4512875863511411e+01 3.2832859234089802e+00 9 26 0
23239 1 4 7.3999999999999996e-02 2.4988290384237666e+00 7.4551087484724846e+01 1.1044906046635092e+00 9 26 0
23234 1 2 -1.4799999999999999e-01 1.3575067850312998e+00 7.5360893758610160e+01 2.6556439539933718e+00 9 26 0
23237 1 2 -1.4799999999999999e-01 2.6810954212020528e+00 7.5228778683439330e+01 1.9011274039740054e+00 9 26 0
23238 1 4 7.3999999999999996e-02 2.7716140323617062e+00 7.6268408657991287e+01 1.4723122136578557e+00 9 26 0
23236 1 4 7.3999999999999996e-02 1.4292322439127616e+00 7.6217914369636006e+01 3.3965159962359861e+00 9 26 0
23242 1 4 7.3999999999999996e-02 3.9241427046316391e+00 7.5431254891435486e+01 3.6933650038969899e+00 9 26 0
23240 1 2 -1.4799999999999999e-01 3.9247909720951468e+00 7.4796070261895949e+01 2.7949948268722054e+00 9 26 0
22951 1 4 7.3999999999999996e-02 9.0767737523023906e-01 7.8513763341087255e+01 3.4841543056515496e+00 9 26 0
22944 1 4 7.3999999999999996e-02 3.4920996394002488e+00 7.8148572732586800e+01 3.4997408525487117e+00 9 26 0
22943 1 2 -1.4799999999999999e-01 3.4270526831355506e+00 7.9175976899939315e+01 3.1845845722919206e+00 9 26 0
23244 1 4 7.3999999999999996e-02 5.1364899550426850e+00 7.6003039715289376e+01 1.6083345631568819e+00 9 26 0
23243 1 2 -1.4799999999999999e-01 5.2111150784615550e+00 7.5055125866728375e+01 2.1299630113577432e+00 9 26 0
22937 1 2 -1.4799999999999999e-01 4.7739461885039791e+00 7.9676930794556299e+01 5.2088256308718108e+00 9 26 0
23245 1 4 7.3999999999999996e-02 5.4807405460957543e+00 7.4222001298274819e+01 1.4462599497856619e+00 9 26 0
22938 1 4 7.3999999999999996e-02 4.7405901961006336e+00 7.8605058936500782e+01 5.3449099457609073e+00 9 26 0
22949 1 2 -1.4799999999999999e-01 8.9901813284676957e-01 7.9492213816916887e+01 3.0317824668985081e+00 9 26 0
17083 1 4 7.3999999999999996e-02 2.8284600978432978e-01 7.7342010876485375e+01 6.0320995906459300e+00 7 25 0
22945 1 4 7.3999999999999996e-02 4.4094905850395936e+00 7.9340326578101113e+01 2.6964376517230386e+00 9 26 0
22947 1 4 7.3999999999999996e-02 2.1755786371036070e+00 7.8681710228674078e+01 1.5978927120109219e+00 9 26 0
22946 1 2 -1.4799999999999999e-01 2.2501915152289276e+00 7.9588386869447106e+01 2.2145789231905222e+00 9 26 0
23232 1 4 7.3999999999999996e-02 3.6937101866953553e-01 7.6428357635480111e+01 1.0874203927120851e+00 9 26 0
22940 1 2 -1.4799999999999999e-01 3.5292011597828727e+00 8.0118145972884250e+01 4.4401282974995366e+00 9 26 0
23231 1 2 -1.4799999999999999e-01 1.1477610685064292e-01 7.5560311870062577e+01 1.7717167800450611e+00 9 26 0
17082 1 4 7.3999999999999996e-02 1.3153653642174831e-01 7.5583423400310849e+01 5.8742248951947147e+00 7 25 0
22939 1 4 7.3999999999999996e-02 5.5996814526124083e+00 8.0032441440585700e+01 4.5719097407166718e+00 9 26 0
17076 1 4 7.3999999999999996e-02 2.7136043141645434e+00 7.5439984142949172e+01 6.0048186523537872e+00 7 25 0
23248 1 4 7.3999999999999996e-02 6.2755335970508090e+00 7.5830181193290514e+01 3.7340097582695799e+00 9 26 0
39276 1 4 7.3999999999999996e-02 1.1640478363725068e+01 7.4471232393624419e+01 5.0736823924286645e+00 6 24 0
23247 1 4 7.3999999999999996e-02 6.5970866110573168e+00 7.4022125665116789e+01 3.6357238263437659e+00 9 26 0
23250 1 4 7.3999999999999996e-02 7.8292202485614677e+00 7.4479022231899989e+01 1.6164425726295832e+00 9 26 0
23246 1 2 -1.4799999999999999e-01 6.4345978824079717e+00 7.4979161333072184e+01 3.0960761924205227e+00 9 26 0
23253 1 4 7.3999999999999996e-02 7.0105623455124899e+00 7.6657020487653682e+01 1.0249898813491849e+00 9 26 0
23249 1 2 -1.4799999999999999e-01 7.7502424760446420e+00 7.5204385962415884e+01 2.3962092568533171e+00 9 26 0
23251 1 4 7.3999999999999996e-02 8.6022730637812863e+00 7.4998486513892672e+01 3.0586304664196966e+00 9 26 0
23252 1 2 -1.4799999999999999e-01 7.8634068724617840e+00 7.6505234690729921e+01 1.7355456161161567e+00 9 26 0
23254 1 4 7.3999999999999996e-02 8.7223129576986924e+00 7.6427231934270765e+01 1.0757616862432260e+00 9 26 0
23255 1 2 -1.4799999999999999e-01 8.1312585230615806e+00 7.7731533333618742e+01 2.6226763915189517e+00 9 26 0
23257 1 4 7.3999999999999996e-02 7.2297522281317139e+00 7.7897476147779045e+01 3.2254443931262733e+00 9 26 0
23256 1 4 7.3999999999999996e-02 8.9747780884474384e+00 7.7589693533275067e+01 3.2884381845526867e+00 9 26 0
23260 1 4 7.3999999999999996e-02 9.0734447219324910e+00 7.8805368861972980e+01 1.0751124589856063e+00 9 26 0
23258 1 2 -1.4799999999999999e-01 8.2846266145270100e+00 7.9067795974570984e+01 1.7900971023877299e+00 9 26 0
23259 1 4 7.3999999999999996e-02 7.3958993665300712e+00 7.9303672994126202e+01 1.2155474987131771e+00 9 26 0
39280 1 4 7.3999999999999996e-02 1.1668964593208308e+01 7.6933761192666651e+01 5.2362412383360359e+00 6 24 0
39275 1 2 -1.4799999999999999e-01 1.2035085679680147e+01 7.4977033473678418e+01 5.9768791550816340e+00 6 24 0
36498 1 4 7.3999999999999996e-02 1.2138763443784363e+01 7.4642251421831489e+01 2.1988392382802719e+00 6 24 0
23262 1 4 7.3999999999999996e-02 9.6252712722118847e+00 8.0023642122741862e+01 3.2474806126753308e+00 9 26 0
36508 1 4 7.3999999999999996e-02 1.6011212649482786e+01 7.4647358948144316e+01 3.6439946180921936e+00 6 24 0
17203 1 4 7.3999999999999996e-02 1.2939956494206475e+01 7.9271761209715592e+01 1.2127668178043134e+00 7 25 0
36504 1 4 7.3999999999999996e-02 1.4541376639835033e+01 7.4532407171355743e+01 1.5981415192825255e+00 6 24 0
39277 1 4 7.3999999999999996e-02 1.3100112703045371e+01 7.5083139017121411e+01 5.8735975434068930e+00 6 24 0
17205 1 4 7.3999999999999996e-02 1.2618130645142296e+01 7.8262770149124677e+01 3.3871039824689100e+00 7 25 0
17208 1 4 7.3999999999999996e-02 1.3652635288845405e+01 7.6837723170565255e+01 1.7228694488746450e+00 7 25 0
17207 1 2 -1.4799999999999999e-01 1.4400156441894557e+01 7.7253249498177610e+01 2.4424050661979790e+00 7 25 0
17209 1 4 7.3999999999999996e-02 1.4422679668641486e+01 7.6603316524622926e+01 3.2964231272374169e+00 7 25 0
17204 1 2 -1.4799999999999999e-01 1.3684161984575272e+01 7.8509618880125217e+01 3.0042533359082868e+00 7 25 0
17206 1 4 7.3999999999999996e-02 1.4210664319684039e+01 7.8851850720145848e+01 3.8847462040201037e+00 7 25 0
17210 1 2 -1.4799999999999999e-01 1.5697488462641550e+01 7.7566823414816284e+01 1.7093078792118996e+00 7 25 0
17211 1 4 7.3999999999999996e-02 1.5530846750937906e+01 7.8319731060656281e+01 1.0078517895325803e+00 7 25 0
17201 1 2 -1.4799999999999999e-01 1.3535880664546372e+01 7.9716146940064931e+01 2.0604451238840920e+00 7 25 0
17202 1 4 7.3999999999999996e-02 1.4513835686416707e+01 7.9958961115260706e+01 1.7287246643692498e+00 7 25 0
39285 1 4 7.3999999999999996e-02 1.4077977646368657e+01 7.7518349831229330e+01 6.0134635675452426e+00 6 24 0
17212 1 4 7.3999999999999996e-02 1.5982465526190483e+01 7.6733953264507463e+01 1.1033623250388105e+00 7 25 0
22942 1 4 7.3999999999999996e-02 2.6718563749434101e+00 7.9964558282983205e+01 5.0141012506657026e+00 9 26 0
22948 1 4 7.3999999999999996e-02 2.3394464500709118e+00 8.0475816889617292e+01 1.6350640851274238e+00 9 26 0
22950 1 4 7.3999999999999996e-02 8.9282068305508377e-01 8.0166924752728590e+01 3.8455679438815520e+00 9 26 0
22941 1 4 7.3999999999999996e-02 3.5964092617626857e+00 8.1157770258620062e+01 4.0703405011140097e+00 9 26 0
23357 1 2 -1.4799999999999999e-01 2.6683817720549947e+00 8.4590377277701080e+01 2.6701550793467859e+00 9 26 0
23363 1 2 -1.4799999999999999e-01 6.5174845984806107e-01 8.4129194955186577e+01 4.4285333664867794e+00 9 26 0
23359 1 4 7.3999999999999996e-02 2.3894723050898552e+00 8.3832892089914409e+01 1.8879376401537205e+00 9 26 0
23358 1 4 7.3999999999999996e-02 3.3825329388362944e+00 8.4120818230495473e+01 3.3652194323057367e+00 9 26 0
23364 1 4 7.3999999999999996e-02 1.5585832833653921e+00 8.3825825418482012e+01 5.1215389161553624e+00 9 26 0
23365 1 4 7.3999999999999996e-02 3.2699610115448530e-01 8.3342268920447196e+01 3.8142167981450510e+00 9 26 0
23360 1 2 -1.4799999999999999e-01 1.4291299351731079e+00 8.5126189656296489e+01 3.4651792901996963e+00 9 26 0
23361 1 4 7.3999999999999996e-02 7.9636718714177102e-01 8.5611800957815248e+01 2.7716222548120002e+00 9 26 0
23354 1 2 -1.4799999999999999e-01 3.4383377026272490e+00 8.5722521102060838e+01 1.9384891407386997e+00 9 26 0
23362 1 4 7.3999999999999996e-02 1.6681075027659553e+00 8.5808523780862089e+01 4.1810764375160812e+00 9 26 0
23355 1 4 7.3999999999999996e-02 3.9103372885786629e+00 8.5214311140895489e+01 1.1741438132619118e+00 9 26 0
23353 1 4 7.3999999999999996e-02 4.7913030050056227e+00 8.5900221064351541e+01 3.7529525296589257e+00 9 26 0
22929 1 4 7.3999999999999996e-02 6.3765584948867282e+00 8.2231899411890041e+01 4.9818613238316560e+00 9 26 0
23261 1 2 -1.4799999999999999e-01 8.7223322558220406e+00 8.0247535873230163e+01 2.6719742697221101e+00 9 26 0
23263 1 4 7.3999999999999996e-02 7.8606364436693372e+00 8.0520137589222671e+01 3.2851625008836787e+00 9 26 0
23266 1 4 7.3999999999999996e-02 9.5864722216632945e+00 8.1560687460065992e+01 1.3426825238945499e+00 9 26 0
23264 1 2 -1.4799999999999999e-01 8.7607059195099648e+00 8.1568970033663206e+01 1.9626271820927970e+00 9 26 0
23265 1 4 7.3999999999999996e-02 7.9529125405596082e+00 8.1515950231908192e+01 1.2855355489042828e+00 9 26 0
23269 1 4 7.3999999999999996e-02 7.7976295195989325e+00 8.3083700520263179e+01 3.2442503675839869e+00 9 26 0
23268 1 4 7.3999999999999996e-02 9.4838481112449777e+00 8.2845107088129197e+01 3.4886314997001646e+00 9 26 0
23267 1 2 -1.4799999999999999e-01 8.6995497953427989e+00 8.2902398901955621e+01 2.6984218451333186e+00 9 26 0
23272 1 4 7.3999999999999996e-02 9.9832177869800205e+00 8.3909570385784107e+01 1.4667972384883217e+00 9 26 0
23270 1 2 -1.4799999999999999e-01 9.0214705204040300e+00 8.4167605352872897e+01 1.9358805984886969e+00 9 26 0
23271 1 4 7.3999999999999996e-02 8.1531466296959216e+00 8.4259365899331044e+01 1.2139936768086175e+00 9 26 0
23274 1 4 7.3999999999999996e-02 1.0048240794328787e+01 8.5431251468428258e+01 3.4992397080281630e+00 9 26 0
23273 1 2 -1.4799999999999999e-01 9.2462033377025161e+00 8.5405930286412712e+01 2.7871837622273992e+00 9 26 0
22923 1 4 7.3999999999999996e-02 8.6024541901577205e+00 8.3506749595890128e+01 5.5531354553863030e+00 9 26 0
22918 1 4 7.3999999999999996e-02 1.1369235007024690e+01 8.3865478188767071e+01 5.3521715182020424e+00 9 26 0
23275 1 4 7.3999999999999996e-02 8.3969792873059959e+00 8.5714598353658488e+01 3.3158518023357542e+00 9 26 0
22921 1 4 7.3999999999999996e-02 1.0345107150214542e+01 8.1680496479896277e+01 5.8934692815143404e+00 9 26 0
17199 1 4 7.3999999999999996e-02 1.1775962186332832e+01 8.0552123796193229e+01 3.0270648095451587e+00 7 25 0
17197 1 4 7.3999999999999996e-02 1.1953843454210267e+01 8.2277502333463588e+01 1.3365303473838188e+00 7 25 0
23278 1 4 7.3999999999999996e-02 1.0549826443578521e+01 8.6283984968490287e+01 1.3539203137212508e+00 9 26 0
22927 1 4 7.3999999999999996e-02 7.9570112644212232e+00 8.1084405529242659e+01 6.0463686920791622e+00 9 26 0
22928 1 2 -1.4799999999999999e-01 6.2829559576524492e+00 8.2467244069498491e+01 6.0220180563120218e+00 9 26 0
17193 1 4 7.3999999999999996e-02 1.2170130346867870e+01 8.3396916908134045e+01 3.3338075376373779e+00 7 25 0
17191 1 4 7.3999999999999996e-02 1.2383005841077276e+01 8.4742273185371261e+01 1.2224759532240765e+00 7 25 0
17198 1 2 -1.4799999999999999e-01 1.2772200859201000e+01 8.0850047660017509e+01 2.7501270924959327e+00 7 25 0
17200 1 4 7.3999999999999996e-02 1.3274138811740301e+01 8.0889866475253811e+01 3.7297795834090302e+00 7 25 0
17194 1 4 7.3999999999999996e-02 1.3965480248662359e+01 8.3232255069709481e+01 3.3494371293285981e+00 7 25 0
17196 1 4 7.3999999999999996e-02 1.3738095549088442e+01 8.2025030055633266e+01 1.2882538201275797e+00 7 25 0
17192 1 2 -1.4799999999999999e-01 1.3113451898149229e+01 8.3358482974375093e+01 2.7752382342584343e+00 7 25 0
17189 1 2 -1.4799999999999999e-01 1.3271813297577314e+01 8.4661069469898692e+01 1.9184032768325412e+00 7 25 0
17195 1 2 -1.4799999999999999e-01 1.2852763356681770e+01 8.2115177916809898e+01 1.9243421553337523e+00 7 25 0
17184 1 4 7.3999999999999996e-02 1.4943340605577957e+01 8.5385785762717461e+01 4.1459664672400232e+00 7 25 0
17190 1 4 7.3999999999999996e-02 1.4208651287897478e+01 8.4595943269293400e+01 1.3964161028350319e+00 7 25 0
4726 1 4 7.3999999999999996e-02 1.5813187651403398e+01 8.1591618986436828e+01 4.8393658969502393e+00 7 24 0
17183 1 2 -1.4799999999999999e-01 1.4758095225644960e+01 8.6208821673243961e+01 3.3767019141525645e+00 7 25 0
17186 1 2 -1.4799999999999999e-01 1.3377116397719998e+01 8.6032790163094660e+01 2.6818733371580676e+00 7 25 0
17188 1 4 7.3999999999999996e-02 1.2599269362433640e+01 8.6062512166278239e+01 3.4473569681113516e+00 7 25 0
17185 1 4 7.3999999999999996e-02 1.5514869380284878e+01 8.6151873878867761e+01 2.6594200240924937e+00 7 25 0
4725 1 4 7.3999999999999996e-02 1.5973090132870583e+01 8.3370273768152330e+01 5.3924866830050755e+00 7 24 0
23356 1 4 7.3999999999999996e-02 2.6919112302833681e+00 8.6391549725197081e+01 1.5012625915285742e+00 9 26 0
31319 1 2 -1.4799999999999999e-01 2.0003589583465051e+00 9.0468176791409476e+01 2.2366315433438593e+00 8 23 0
31317 1 4 7.3999999999999996e-02 2.2520845014365660e+00 9.2251655367378092e+01 3.5052005826098669e+00 8 23 0
31316 1 2 -1.4799999999999999e-01 2.7923807636515980e+00 9.1603466163884306e+01 2.8084778604946554e+00 8 23 0
31318 1 4 7.3999999999999996e-02 3.6454137096892287e+00 9.1241364795994784e+01 3.3500591627007847e+00 8 23 0
31320 1 4 7.3999999999999996e-02 2.6753713473987828e+00 8.9828477597313267e+01 1.6923786588794985e+00 8 23 0
31314 1 4 7.3999999999999996e-02 4.0087160369358230e+00 9.2287627636926615e+01 1.1152155263306620e+00 8 23 0
31323 1 4 7.3999999999999996e-02 2.1894455968799487e+00 8.9428738492592814e+01 4.1162712506987207e+00 8 23 0
31321 1 4 7.3999999999999996e-02 1.1552036917412805e+00 9.0817429512462965e+01 1.5283645328033963e+00 8 23 0
31322 1 2 -1.4799999999999999e-01 1.4926041348936685e+00 8.9549188424713506e+01 3.3184089034349324e+00 8 23 0
31324 1 4 7.3999999999999996e-02 1.3792668775793584e+00 8.8584621453958547e+01 2.8410436731458253e+00 8 23 0
23352 1 4 7.3999999999999996e-02 3.7318008102116771e+00 8.7232176969653011e+01 3.4347055117235459e+00 9 26 0
31325 1 2 -1.4799999999999999e-01 2.2950592338111150e-01 9.0095810287277828e+01 3.9530723598010287e+00 8 23 0
23350 1 4 7.3999999999999996e-02 5.1381610169691081e+00 8.7461553680421588e+01 1.1077900144246009e+00 9 26 0
23351 1 2 -1.4799999999999999e-01 4.3430063397049237e+00 8.6517679052126965e+01 2.8938399268210189e+00 9 26 0
23346 1 4 7.3999999999999996e-02 5.1892757732007579e+00 8.8863913680921613e+01 3.5189933095844532e+00 9 26 0
23348 1 2 -1.4799999999999999e-01 5.4663377322786069e+00 8.7153338695602869e+01 2.1291061168134404e+00 9 26 0
23344 1 4 7.3999999999999996e-02 5.8883221022774066e+00 8.9794783651526984e+01 1.2783810578312742e+00 9 26 0
23345 1 2 -1.4799999999999999e-01 5.9899164848923245e+00 8.8414377700784286e+01 2.9214969263619546e+00 9 26 0
17146 1 4 7.3999999999999996e-02 4.7387181607447069e+00 8.7238225810965886e+01 5.7889169927345705e+00 7 25 0
31327 1 4 7.3999999999999996e-02 2.0966509448101087e-01 9.1148993626900946e+01 4.0610698785293620e+00 8 23 0
23349 1 4 7.3999999999999996e-02 6.2825250001400477e+00 8.6425923927666901e+01 1.9440564508016376e+00 9 26 0
23277 1 4 7.3999999999999996e-02 8.9880899700183843e+00 8.6874927110530763e+01 1.1221568991424358e+00 9 26 0
23276 1 2 -1.4799999999999999e-01 9.6932699948190812e+00 8.6595748009886506e+01 1.9414452841188432e+00 9 26 0
23347 1 4 7.3999999999999996e-02 6.6562307475351323e+00 8.8066452303516868e+01 3.6527936950035862e+00 9 26 0
23342 1 2 -1.4799999999999999e-01 6.6687454288940486e+00 8.9532067346218611e+01 2.0069229582040213e+00 9 26 0
23343 1 4 7.3999999999999996e-02 7.4464051070630415e+00 8.9075499282356375e+01 1.4020354028262254e+00 9 26 0
23341 1 4 7.3999999999999996e-02 7.9314005191935610e+00 9.0340286705145445e+01 3.6118899016393957e+00 9 26 0
23339 1 2 -1.4799999999999999e-01 7.1642610690118840e+00 9.0733706624149036e+01 2.8657891925624499e+00 9 26 0
23281 1 4 7.3999999999999996e-02 9.3393276635586560e+00 8.8314818662548703e+01 3.2935060349972756e+00 9 26 0
23283 1 4 7.3999999999999996e-02 9.9898293321278153e+00 8.9345389011101744e+01 1.1524486497540558e+00 9 26 0
23279 1 2 -1.4799999999999999e-01 1.0128591470700938e+01 8.7778222716222686e+01 2.7298701838403856e+00 9 26 0
23340 1 4 7.3999999999999996e-02 6.3043797143119624e+00 9.0922391120534371e+01 3.5104288783712372e+00 9 26 0
23337 1 4 7.3999999999999996e-02 8.4788416580440256e+00 9.1525405017623569e+01 1.2603526532323210e+00 9 26 0
23336 1 2 -1.4799999999999999e-01 7.7048705654059715e+00 9.1894828190467706e+01 1.9262027875362739e+00 9 26 0
23287 1 4 7.3999999999999996e-02 1.0616875964326473e+01 9.0561770793773533e+01 3.2550579291879216e+00 9 26 0
23282 1 2 -1.4799999999999999e-01 1.0750065852513734e+01 8.8839548230979517e+01 1.8125222733825328e+00 9 26 0
23280 1 4 7.3999999999999996e-02 1.0805341348268877e+01 8.7560632017841428e+01 3.4888367819052921e+00 9 26 0
23289 1 4 7.3999999999999996e-02 1.1319044927638915e+01 9.1254391769187919e+01 1.2892475673302664e+00 9 26 0
23285 1 2 -1.4799999999999999e-01 1.1406936212380758e+01 8.9933432098924015e+01 2.6812290711449909e+00 9 26 0
23284 1 4 7.3999999999999996e-02 1.1512649994162160e+01 8.8367852304352269e+01 1.1824772706943980e+00 9 26 0
23288 1 2 -1.4799999999999999e-01 1.2157732464204226e+01 9.0988840837736475e+01 1.8807725130239410e+00 9 26 0
17163 1 4 7.3999999999999996e-02 1.1615430503107490e+01 8.8928610433893596e+01 5.7810876647322997e+00 7 25 0
23338 1 4 7.3999999999999996e-02 6.8538011001516672e+00 9.2155707885414799e+01 1.2036029141178777e+00 9 26 0
17161 1 4 7.3999999999999996e-02 1.0166104575933177e+01 9.0745800767951252e+01 5.5705030942936755e+00 7 25 0
23286 1 4 7.3999999999999996e-02 1.2091229111794938e+01 8.9567218413794805e+01 3.4839282653995975e+00 9 26 0
17155 1 4 7.3999999999999996e-02 7.5277769097779039e+00 9.0101721456267526e+01 5.6332705778810546e+00 7 25 0
17180 1 2 -1.4799999999999999e-01 1.4775886967578057e+01 8.7517364419003826e+01 4.1582022688477833e+00 7 25 0
17170 1 4 7.3999999999999996e-02 1.3808267444091250e+01 9.0094233731280482e+01 4.8905095904177944e+00 7 25 0
23290 1 4 7.3999999999999996e-02 1.3053786936207461e+01 9.0519968089788009e+01 1.3603775280544768e+00 9 26 0
17182 1 4 7.3999999999999996e-02 1.3779976976664276e+01 8.7683568892376229e+01 4.6137002796121873e+00 7 25 0
17181 1 4 7.3999999999999996e-02 1.4872222106318137e+01 8.8420526015761098e+01 3.5692716571193399e+00 7 25 0
17187 1 4 7.3999999999999996e-02 1.3186133284562192e+01 8.6814440074765869e+01 1.9161238520109496e+00 7 25 0
23292 1 4 7.3999999999999996e-02 1.3633842412063940e+01 9.1826329205662731e+01 3.2673160535517320e+00 9 26 0
17177 1 2 -1.4799999999999999e-01 1.5801354346075755e+01 8.7394856257318750e+01 5.3135059490583627e+00 7 25 0
17169 1 4 7.3999999999999996e-02 1.4561971118777844e+01 9.1369960028552697e+01 5.8992946114031701e+00 7 25 0
17168 1 2 -1.4799999999999999e-01 1.4042533508162803e+01 9.0397530679122298e+01 5.9291813032896421e+00 7 25 0
23291 1 2 -1.4799999999999999e-01 1.2846035821396759e+01 9.2137551796921343e+01 2.5679874327594514e+00 9 26 0
17178 1 4 7.3999999999999996e-02 1.5588672355006826e+01 8.6618107578435115e+01 6.0314661565010077e+00 7 25 0
17167 1 4 7.3999999999999996e-02 1.2184499364541590e+01 9.1543196473214934e+01 5.8415578510129498e+00 7 25 0
17174 1 2 -1.4799999999999999e-01 1.6015073308057524e+01 8.8750842385270829e+01 5.9586580841891932e+00 7 25 0
31313 1 2 -1.4799999999999999e-01 3.2886888728372523e+00 9.2689788451780743e+01 1.8373303303545179e+00 8 23 0
31315 1 4 7.3999999999999996e-02 2.4541055382141188e+00 9.2921399393373562e+01 1.1465614371990871e+00 8 23 0
31312 1 4 7.3999999999999996e-02 4.4288151040236627e+00 9.3694685411069671e+01 3.5265334133646911e+00 8 23 0
31310 1 2 -1.4799999999999999e-01 3.7577727638646476e+00 9.3895921028739039e+01 2.6895117876072576e+00 8 23 0
31311 1 4 7.3999999999999996e-02 2.8324484915947217e+00 9.4288951235701035e+01 3.0715511669464619e+00 8 23 0
31307 1 2 -1.4799999999999999e-01 4.4460077998867442e+00 9.4932523562754881e+01 1.8125700161997984e+00 8 23 0
31309 1 4 7.3999999999999996e-02 3.6833762851416845e+00 9.5274660359476115e+01 1.1157632822764585e+00 8 23 0
31305 1 4 7.3999999999999996e-02 4.4520405882081162e+00 9.6521726747047978e+01 3.3576996201858251e+00 8 23 0
31304 1 2 -1.4799999999999999e-01 5.1617927480621955e+00 9.6037453462284802e+01 2.6786098498932782e+00 8 23 0
31427 1 2 -1.4799999999999999e-01 8.6872680763325560e-01 9.4789744694119278e+01 5.4617024062159931e+00 8 23 0
31429 1 4 7.3999999999999996e-02 1.5936710292538838e+00 9.4082852522637793e+01 5.0734097307707549e+00 8 23 0
31434 1 4 7.3999999999999996e-02 8.3477995323545351e-01 9.5246634796435671e+01 2.4847353142162532e+00 8 23 0
31425 1 4 7.3999999999999996e-02 2.3898161587534164e+00 9.6400676719470326e+01 5.6090143946400719e+00 8 23 0
31433 1 2 -1.4799999999999999e-01 5.8627158732533058e-01 9.6043598122958869e+01 3.1678328703008400e+00 8 23 0
31308 1 4 7.3999999999999996e-02 5.2272785580326477e+00 9.4363092629915727e+01 1.2225090946170769e+00 8 23 0
31435 1 4 7.3999999999999996e-02 1.4971788112749285e+00 9.6591146433432897e+01 3.4252386819064129e+00 8 23 0
31416 1 4 7.3999999999999996e-02 4.8574521054033699e+00 9.5760540654460968e+01 5.7882208955028167e+00 8 23 0
31306 1 4 7.3999999999999996e-02 5.8106650793991292e+00 9.5569196857018269e+01 3.4475643718488791e+00 8 23 0
31428 1 4 7.3999999999999996e-02 3.4486923527587299e-01 9.4183331440723236e+01 6.1879098380651723e+00 8 23 0
31414 1 4 7.3999999999999996e-02 6.0087961480704655e+00 9.3634056160304553e+01 5.6796789646898418e+00 8 23 0
31420 1 4 7.3999999999999996e-02 3.4561078715933862e+00 9.3770393802519891e+01 6.0055205955487718e+00 8 23 0
23335 1 4 7.3999999999999996e-02 9.1794487841871586e+00 9.2571255361108669e+01 3.1053429475022023e+00 9 26 0
31302 1 4 7.3999999999999996e-02 6.7486302029490401e+00 9.6562318897547584e+01 1.4118730171374494e+00 8 23 0
23333 1 2 -1.4799999999999999e-01 8.2913853399617512e+00 9.2996587077442740e+01 2.7460196194352484e+00 9 26 0
23334 1 4 7.3999999999999996e-02 7.7161075132152819e+00 9.3279348180003822e+01 3.5875016109432472e+00 9 26 0
23331 1 4 7.3999999999999996e-02 9.3626699382525569e+00 9.3773189567278251e+01 1.0964816745512729e+00 9 26 0
23330 1 2 -1.4799999999999999e-01 8.7899980855963591e+00 9.4150979578435567e+01 1.9323745217625372e+00 9 26 0
23332 1 4 7.3999999999999996e-02 7.9228822004960078e+00 9.4690983875394735e+01 1.4486121863429706e+00 9 26 0
23327 1 2 -1.4799999999999999e-01 9.5830499339595274e+00 9.5177703820088496e+01 2.7698533418467992e+00 9 26 0
23329 1 4 7.3999999999999996e-02 1.0553829182002611e+01 9.4738446797801274e+01 2.9501266950665439e+00 9 26 0
23328 1 4 7.3999999999999996e-02 9.1050506938490816e+00 9.5544682241201016e+01 3.6817382626170532e+00 9 26 0
23325 1 4 7.3999999999999996e-02 1.0307059742756334e+01 9.6264424262994552e+01 1.0886454417378459e+00 9 26 0
23324 1 2 -1.4799999999999999e-01 9.9053775194503757e+00 9.6471019231157030e+01 2.0065219318321579e+00 9 26 0
23293 1 4 7.3999999999999996e-02 1.2037485417848062e+01 9.2680415491214887e+01 3.2053891517349631e+00 9 26 0
31404 1 4 7.3999999999999996e-02 9.9676721089175828e+00 9.5921892575767856e+01 5.5882402589167128e+00 8 23 0
31410 1 4 7.3999999999999996e-02 7.4710132183288751e+00 9.5752279406384872e+01 5.3929228295599634e+00 8 23 0
31408 1 4 7.3999999999999996e-02 8.6953899307862095e+00 9.3687894131812925e+01 5.4291298217034871e+00 8 23 0
31402 1 4 7.3999999999999996e-02 1.1401599849993923e+01 9.3844984353303133e+01 5.2279393837300701e+00 8 23 0
23326 1 4 7.3999999999999996e-02 8.9420850500777416e+00 9.6975909860373918e+01 1.9543112364352964e+00 9 26 0
23323 1 4 7.3999999999999996e-02 1.1869877920807159e+01 9.7060232237577523e+01 2.6429347321629737e+00 9 26 0
23295 1 4 7.3999999999999996e-02 1.2471087240635240e+01 9.3538654469968108e+01 1.2328410967039376e+00 9 26 0
31398 1 4 7.3999999999999996e-02 1.2670186621398926e+01 9.5754668679799394e+01 5.6660561570773824e+00 8 23 0
23296 1 4 7.3999999999999996e-02 1.4100936484579737e+01 9.2857563244576937e+01 1.1002525713643359e+00 9 26 0
23299 1 4 7.3999999999999996e-02 1.3208537776776510e+01 9.4766039609101114e+01 3.1390953629942766e+00 9 26 0
23294 1 2 -1.4799999999999999e-01 1.3391018125089740e+01 9.3278735816440133e+01 1.7634162105737943e+00 9 26 0
23297 1 2 -1.4799999999999999e-01 1.4001916936996729e+01 9.4374073990986318e+01 2.5716293858146848e+00 9 26 0
23298 1 4 7.3999999999999996e-02 1.4781003745108189e+01 9.4026990265342164e+01 3.2975602711676011e+00 9 26 0
23300 1 2 -1.4799999999999999e-01 1.4557016383429559e+01 9.5600233176977511e+01 1.8170830024457210e+00 9 26 0
23301 1 4 7.3999999999999996e-02 1.3669619367791091e+01 9.5990198247465429e+01 1.2121843903994702e+00 9 26 0
23302 1 4 7.3999999999999996e-02 1.5361615433947893e+01 9.5313061328342656e+01 1.1441531435057890e+00 9 26 0
31392 1 4 7.3999999999999996e-02 1.5063445178348227e+01 9.5694164058928109e+01 5.5912282413626126e+00 8 23 0
23303 1 2 -1.4799999999999999e-01 1.5065790467827769e+01 9.6686553979890235e+01 2.7868541465460877e+00 9 26 0
31396 1 4 7.3999999999999996e-02 1.3856861189743961e+01 9.3471579641126738e+01 5.5998423784108589e+00 8 23 0
23304 1 4 7.3999999999999996e-02 1.5934756276314262e+01 9.6308095802409269e+01 3.2127276155426778e+00 9 26 0
23305 1 4 7.3999999999999996e-02 1.4398679133119884e+01 9.6958962468145387e+01 3.6023768053068639e+00 9 26 0
39244 1 4 7.3999999999999996e-02 4.8155199502455739e+00 6.6939557105465909e+01 6.1019173032538188e+00 6 24 0
39242 1 2 -1.4799999999999999e-01 5.2038132993832873e+00 6.6530760422274312e+01 6.9851593113404515e+00 6 24 0
39239 1 2 -1.4799999999999999e-01 4.2818068482190688e+00 6.5459685654452414e+01 7.5856387499933744e+00 6 24 0
39243 1 4 7.3999999999999996e-02 5.1348140254692600e+00 6.7301026782587599e+01 7.7418263109497456e+00 6 24 0
39241 1 4 7.3999999999999996e-02 3.4809895912773450e+00 6.5939506466836690e+01 8.0388505371391030e+00 6 24 0
29401 1 4 7.3999999999999996e-02 6.0215188654210750e-01 6.6792383098212383e+01 1.1757501245983436e+01 9 24 0
39240 1 4 7.3999999999999996e-02 4.6385583307330496e+00 6.4995737409687877e+01 8.4615348183253349e+00 6 24 0
29399 1 2 -1.4799999999999999e-01 3.5069350846901715e-01 6.5708401739163193e+01 1.1793831730654405e+01 9 24 0
23088 1 4 7.3999999999999996e-02 2.9696022202859655e+00 6.7099044059180983e+01 1.1133332471160426e+01 9 26 0
23095 1 4 7.3999999999999996e-02 5.0893012171868692e+00 6.6747186431909682e+01 1.0450792669769340e+01 9 26 0
23093 1 2 -1.4799999999999999e-01 5.5089154057859524e+00 6.7743868470336892e+01 1.0756585732240913e+01 9 26 0
29397 1 4 7.3999999999999996e-02 9.1839690673818486e-01 6.5448241793634153e+01 9.7410025544181238e+00 9 24 0
29396 1 2 -1.4799999999999999e-01 2.1784636277838079e-02 6.5222008885038647e+01 1.0392808865645360e+01 9 24 0
29403 1 4 7.3999999999999996e-02 2.4718712175157576e+00 6.5023151196759414e+01 1.1652710917199165e+01 9 24 0
39250 1 4 7.3999999999999996e-02 8.5883307530888562e+00 6.6975905764008616e+01 6.0421328202859286e+00 6 24 0
39248 1 2 -1.4799999999999999e-01 7.5572364625045463e+00 6.7247274919401235e+01 6.3016837722914998e+00 6 24 0
39245 1 2 -1.4799999999999999e-01 6.6033092240847839e+00 6.6130920853457397e+01 6.6385818815309410e+00 6 24 0
39247 1 4 7.3999999999999996e-02 7.0313901923131157e+00 6.5488151340310850e+01 7.4159246832592958e+00 6 24 0
18127 1 4 7.3999999999999996e-02 1.1588147505251840e+01 6.5721120625907275e+01 7.5159880191714477e+00 7 25 0
18125 1 2 -1.4799999999999999e-01 1.1969059395866152e+01 6.5281927710922389e+01 6.4944416010055495e+00 7 25 0
16072 1 4 7.3999999999999996e-02 1.0510528641380942e+01 6.5971442940621145e+01 1.0816962256809227e+01 7 25 0
23097 1 4 7.3999999999999996e-02 7.5694981696019141e+00 6.6897853088448144e+01 1.0861754664448238e+01 9 26 0
23096 1 2 -1.4799999999999999e-01 6.9043352380321945e+00 6.7599848624549821e+01 1.1488530840899958e+01 9 26 0
16070 1 2 -1.4799999999999999e-01 1.1232003695651926e+01 6.5154334762502714e+01 1.0825610917214444e+01 7 25 0
16071 1 4 7.3999999999999996e-02 1.1706090310853448e+01 6.5301220852840643e+01 9.8541304447643405e+00 7 25 0
16065 1 4 7.3999999999999996e-02 1.2081630760557960e+01 6.7495233832959926e+01 1.2000865182923450e+01 7 25 0
39252 1 4 7.3999999999999996e-02 8.0123210690662336e+00 6.7602031832780469e+01 8.4641813231091767e+00 6 24 0
16067 1 2 -1.4799999999999999e-01 1.2425630005156044e+01 6.5343439541483747e+01 1.1802226322110689e+01 7 25 0
16069 1 4 7.3999999999999996e-02 1.3268868456113776e+01 6.5522156097636156e+01 1.1099197734013083e+01 7 25 0
18118 1 4 7.3999999999999996e-02 1.4560102533103910e+01 6.5926831003480245e+01 8.7862286853585463e+00 7 25 0
18121 1 4 7.3999999999999996e-02 1.3718481339353298e+01 6.7562261924352512e+01 6.3278074137021507e+00 7 25 0
18120 1 4 7.3999999999999996e-02 1.5185589216470516e+01 6.6647527196283392e+01 6.6855018945751095e+00 7 25 0
18122 1 2 -1.4799999999999999e-01 1.3486574341373197e+01 6.5289284021968371e+01 6.3946430189222072e+00 7 25 0
18119 1 2 -1.4799999999999999e-01 1.4074911609871862e+01 6.6653423231107894e+01 6.8885746349551171e+00 7 25 0
18116 1 2 -1.4799999999999999e-01 1.3994383949445906e+01 6.6811717722459974e+01 8.3845622408849678e+00 7 25 0
18117 1 4 7.3999999999999996e-02 1.3016962122703283e+01 6.6901513789264129e+01 8.8579737668508649e+00 7 25 0
18111 1 4 7.3999999999999996e-02 1.4421958484685538e+01 6.7647026650459509e+01 1.0806981419431281e+01 7 25 0
23094 1 4 7.3999999999999996e-02 5.6040165072724948e+00 6.8200068675475663e+01 9.8195213284986611e+00 9 26 0
17064 1 4 7.3999999999999996e-02 4.1472092024010125e+00 7.3334578629307316e+01 6.5664894953143831e+00 7 25 0
17060 1 2 -1.4799999999999999e-01 5.9897506003276941e+00 7.2218352695797947e+01 6.2534458624186389e+00 7 25 0
17063 1 2 -1.4799999999999999e-01 5.1172383996496134e+00 7.3567070180117767e+01 6.3462999264326578e+00 7 25 0
23072 1 2 -1.4799999999999999e-01 6.0086081670369351e-01 7.1476613745381826e+01 6.5715593412235895e+00 9 26 0
23082 1 4 7.3999999999999996e-02 1.2902686851073304e+00 7.0184997332976977e+01 1.0386761709622302e+01 9 26 0
23076 1 4 7.3999999999999996e-02 4.1897122298761413e-01 6.9789874665341827e+01 7.9105222695176316e+00 9 26 0
23081 1 2 -1.4799999999999999e-01 2.2060377384552239e+00 7.0234853622001935e+01 9.9096301922355003e+00 9 26 0
23083 1 4 7.3999999999999996e-02 2.9686629694359503e+00 7.0694412674103702e+01 1.0517949185165124e+01 9 26 0
23080 1 4 7.3999999999999996e-02 2.7714055649637448e+00 7.0783428199749949e+01 7.9556281883838382e+00 9 26 0
23075 1 2 -1.4799999999999999e-01 6.1963040639579881e-01 7.0841686236907393e+01 7.9410787673792251e+00 9 26 0
23078 1 2 -1.4799999999999999e-01 2.0095526547724214e+00 7.1060593991358402e+01 8.6115082643654493e+00 9 26 0
23084 1 2 -1.4799999999999999e-01 2.6482034378259760e+00 6.8799705120957086e+01 9.8148945381772297e+00 9 26 0
23085 1 4 7.3999999999999996e-02 3.5312212345013552e+00 6.8716148157450718e+01 9.0731724431684153e+00 9 26 0
23086 1 4 7.3999999999999996e-02 1.8782741063649888e+00 6.8312057182182642e+01 9.2389214945605396e+00 9 26 0
23079 1 4 7.3999999999999996e-02 2.2384962266400659e+00 7.2122222136402556e+01 8.8460484257867371e+00 9 26 0
23087 1 2 -1.4799999999999999e-01 3.0744829630929114e+00 6.8184978349341577e+01 1.1199743063285004e+01 9 26 0
23090 1 2 -1.4799999999999999e-01 4.5524146610155425e+00 6.8476861700375494e+01 1.1705385646366523e+01 9 26 0
23092 1 4 7.3999999999999996e-02 4.6743780146647325e+00 6.9494101464927439e+01 1.1875956768415561e+01 9 26 0
17062 1 4 7.3999999999999996e-02 5.7896026432093040e+00 7.1749102486099375e+01 7.1805034927696827e+00 7 25 0
23089 1 4 7.3999999999999996e-02 2.3677872955881556e+00 6.8525930468097584e+01 1.1951928192253380e+01 9 26 0
23137 1 4 7.3999999999999996e-02 1.2212421380955201e+00 7.3212777052606995e+01 1.1946728926044234e+01 9 26 0
23133 1 4 7.3999999999999996e-02 3.7023694984842539e+00 7.2888428345924581e+01 1.1548359283021799e+01 9 26 0
23073 1 4 7.3999999999999996e-02 6.1090606451547202e-01 7.2555894047896061e+01 6.7097992470837395e+00 9 26 0
23132 1 2 -1.4799999999999999e-01 3.2405224892000617e+00 7.3848995761268796e+01 1.1567835680269230e+01 9 26 0
23134 1 4 7.3999999999999996e-02 2.9695463615094839e+00 7.4048615903670893e+01 1.0564825946344953e+01 9 26 0
39261 1 4 7.3999999999999996e-02 1.0897213075594443e+01 7.0543559204470156e+01 5.9162840652691351e+00 6 24 0
39256 1 4 7.3999999999999996e-02 8.5335642488465613e+00 6.9680242876549698e+01 6.2788748057849695e+00 6 24 0
39258 1 4 7.3999999999999996e-02 1.0376900672883268e+01 6.8141936642130261e+01 6.4865676505803593e+00 6 24 0
39259 1 4 7.3999999999999996e-02 1.0369902888685038e+01 6.8423735089861410e+01 8.2153390068558032e+00 6 24 0
39251 1 2 -1.4799999999999999e-01 7.7283148142982290e+00 6.8180408272228419e+01 7.5756408235070092e+00 6 24 0
39253 1 4 7.3999999999999996e-02 6.7791522008116667e+00 6.8672942862723431e+01 7.7798574617751965e+00 6 24 0
39260 1 2 -1.4799999999999999e-01 1.1130644211334898e+01 7.0044858708563041e+01 6.9179118048947723e+00 6 24 0
39255 1 4 7.3999999999999996e-02 8.6074147698789982e+00 7.0138540120339997e+01 7.9309171503198295e+00 6 24 0
39254 1 2 -1.4799999999999999e-01 8.7292436740305206e+00 6.9279705557854015e+01 7.1997758744805767e+00 6 24 0
39257 1 2 -1.4799999999999999e-01 1.0187033528051876e+01 6.8843195472502742e+01 7.2456036240018200e+00 6 24 0
39265 1 4 7.3999999999999996e-02 1.0526351922377174e+01 7.1739460394003544e+01 8.1552387210514290e+00 6 24 0
39263 1 2 -1.4799999999999999e-01 1.1314772799429097e+01 7.1021228041298244e+01 8.0770656161275731e+00 6 24 0
23109 1 4 7.3999999999999996e-02 9.8345974374708103e+00 7.0971562499484449e+01 1.0551454946743734e+01 9 26 0
23101 1 4 7.3999999999999996e-02 7.6341507555624970e+00 6.9463424795328848e+01 1.0696186550648930e+01 9 26 0
39264 1 4 7.3999999999999996e-02 1.1253895594599554e+01 7.0412379646050383e+01 8.9870152372889631e+00 6 24 0
23103 1 4 7.3999999999999996e-02 9.3762891817188834e+00 6.8141397750381984e+01 1.1240746854293777e+01 9 26 0
23110 1 4 7.3999999999999996e-02 1.0767443840619178e+01 7.1707428936403318e+01 1.1783855208630976e+01 9 26 0
23108 1 2 -1.4799999999999999e-01 9.8560065744579575e+00 7.1196277484089478e+01 1.1598051172915838e+01 9 26 0
23102 1 2 -1.4799999999999999e-01 8.9662308419693204e+00 6.8676232362407987e+01 1.2076953625530201e+01 9 26 0
23099 1 2 -1.4799999999999999e-01 7.5634370548467720e+00 6.8963989894893899e+01 1.1677625041095883e+01 9 26 0
23113 1 4 7.3999999999999996e-02 8.6234145172000982e+00 7.2955961666630103e+01 1.1189622386130329e+01 9 26 0
39274 1 4 7.3999999999999996e-02 1.0708984007788915e+01 7.3761691598190026e+01 7.0684276186900634e+00 6 24 0
39262 1 4 7.3999999999999996e-02 1.2125379365537274e+01 6.9647602943661866e+01 6.7507370106018998e+00 6 24 0
23111 1 2 -1.4799999999999999e-01 8.8197271922774654e+00 7.2319474957275546e+01 1.2023653493935122e+01 9 26 0
39272 1 2 -1.4799999999999999e-01 1.1808627491962504e+01 7.3972460777133350e+01 7.1435147278864957e+00 6 24 0
23112 1 4 7.3999999999999996e-02 7.8880271815157421e+00 7.1786438390064731e+01 1.2084373326711519e+01 9 26 0
18114 1 4 7.3999999999999996e-02 1.5775065960747016e+01 6.8046746808593966e+01 8.2364746110740779e+00 7 25 0
18112 1 4 7.3999999999999996e-02 1.6128582622425427e+01 6.8075302207253074e+01 1.0495877333462825e+01 7 25 0
39271 1 4 7.3999999999999996e-02 1.3809156565871561e+01 7.3140698501128227e+01 6.8107325923769935e+00 6 24 0
39266 1 2 -1.4799999999999999e-01 1.2658514401279566e+01 7.1770519555983896e+01 8.0663709496436837e+00 6 24 0
39268 1 4 7.3999999999999996e-02 1.2718866820929049e+01 7.2216098048260434e+01 9.0899051247006675e+00 6 24 0
18113 1 2 -1.4799999999999999e-01 1.4798656573818876e+01 6.8068103534150296e+01 8.7635180136671238e+00 7 25 0
23442 1 4 7.3999999999999996e-02 1.5771074263245680e+01 7.0873420346323428e+01 6.5853935394718635e+00 9 26 0
18110 1 2 -1.4799999999999999e-01 1.5051369948509812e+01 6.8307468732083592e+01 1.0299983638501539e+01 7 25 0
18115 1 4 7.3999999999999996e-02 1.4396788320614192e+01 6.8929733347894327e+01 8.3087355235333842e+00 7 25 0
39269 1 2 -1.4799999999999999e-01 1.2763138799819728e+01 7.2770782046117105e+01 6.9584871713930951e+00 6 24 0
39267 1 4 7.3999999999999996e-02 1.3411652095921673e+01 7.1050649178489238e+01 8.0103320965942739e+00 6 24 0
18109 1 4 7.3999999999999996e-02 1.3892915341006937e+01 7.0141161062649161e+01 1.0201055114855420e+01 7 25 0
23436 1 4 7.3999999999999996e-02 1.5752170777357675e+01 7.2382113701262767e+01 8.4286834355315321e+00 9 26 0
18107 1 2 -1.4799999999999999e-01 1.4805716773447696e+01 6.9834017824037673e+01 1.0654342468850237e+01 7 25 0
18108 1 4 7.3999999999999996e-02 1.5499656540485223e+01 7.0456388795419329e+01 1.0149207492777029e+01 7 25 0
18103 1 4 7.3999999999999996e-02 1.4083279668393397e+01 7.2129674559889764e+01 1.1846117458994527e+01 7 25 0
23428 1 4 7.3999999999999996e-02 1.4481913090293016e+01 7.3495674076435222e+01 9.9859754530696492e+00 9 26 0
18104 1 2 -1.4799999999999999e-01 1.4725324352533196e+01 7.0082781824967611e+01 1.2158797350832749e+01 7 25 0
17070 1 4 7.3999999999999996e-02 5.1347410264939235e+00 7.6281753588285582e+01 6.2222378106702454e+00 7 25 0
17077 1 4 7.3999999999999996e-02 2.7731382303929331e+00 7.7136173543259474e+01 6.2756437018254578e+00 7 25 0
17068 1 4 7.3999999999999996e-02 5.7497902791117150e+00 7.4128460102377943e+01 8.2449198131520145e+00 7 25 0
17066 1 2 -1.4799999999999999e-01 5.7250296953170796e+00 7.4622770365704554e+01 7.2636808851186672e+00 7 25 0
17081 1 2 -1.4799999999999999e-01 9.4904429866464635e-02 7.6414024857484151e+01 6.5988773886221814e+00 7 25 0
23142 1 4 7.3999999999999996e-02 3.3664522015047793e-01 7.4993692943350965e+01 1.0717242724004226e+01 9 26 0
17074 1 4 7.3999999999999996e-02 3.4590568976746634e+00 7.5380295514799982e+01 8.5461751864292346e+00 7 25 0
23143 1 4 7.3999999999999996e-02 1.8425541222559587e+00 7.6045575009171387e+01 1.0752311908392134e+01 9 26 0
17080 1 4 7.3999999999999996e-02 1.2396951237810758e+00 7.5222257203016767e+01 7.9316821590123814e+00 7 25 0
17072 1 2 -1.4799999999999999e-01 3.7855221961625674e+00 7.6055033523950542e+01 7.8192530086743597e+00 7 25 0
17073 1 4 7.3999999999999996e-02 3.7106036514207368e+00 7.7045037326766490e+01 8.3216479416522571e+00 7 25 0
17075 1 2 -1.4799999999999999e-01 2.6569766491718370e+00 7.6228988835847204e+01 6.7818639902577127e+00 7 25 0
17079 1 4 7.3999999999999996e-02 1.4118145144942382e+00 7.6946737041202738e+01 8.3152381333839696e+00 7 25 0
17078 1 2 -1.4799999999999999e-01 1.2980662850379574e+00 7.6199022458278733e+01 7.4962748855511192e+00 7 25 0
23396 1 2 -1.4799999999999999e-01 4.1132829819038843e+00 7.9349546554548141e+01 1.1278443906537916e+01 9 26 0
23395 1 4 7.3999999999999996e-02 2.5887298209680734e+00 7.8632289895197204e+01 9.9308664581997341e+00 9 26 0
23385 1 4 7.3999999999999996e-02 6.5043976019728278e-01 7.9053039623454680e+01 8.6680642626043465e+00 9 26 0
23399 1 2 -1.4799999999999999e-01 5.3906813857533100e+00 7.8852938268036297e+01 1.0616991897358670e+01 9 26 0
23401 1 4 7.3999999999999996e-02 4.9614979344594357e+00 7.7940234928854238e+01 1.0149041006075491e+01 9 26 0
23400 1 4 7.3999999999999996e-02 5.6033187280493246e+00 7.9438902316784095e+01 9.7576350691730838e+00 9 26 0
23393 1 2 -1.4799999999999999e-01 2.9829134360051257e+00 7.9580685496832004e+01 1.0305037262298859e+01 9 26 0
23394 1 4 7.3999999999999996e-02 3.5297272868916822e+00 7.9981538113189785e+01 9.4752969918258625e+00 9 26 0
23141 1 2 -1.4799999999999999e-01 9.3669780904563404e-01 7.5740560764213384e+01 1.1228620578680617e+01 9 26 0
17069 1 2 -1.4799999999999999e-01 5.1525825476007476e+00 7.6024543706839125e+01 7.2743094588042654e+00 7 25 0
23146 1 4 7.3999999999999996e-02 3.3622132808619870e-01 7.7597961941086609e+01 1.2109969691994955e+01 9 26 0
17071 1 4 7.3999999999999996e-02 5.6966983301144545e+00 7.6758644989954931e+01 7.8646953320495259e+00 7 25 0
22935 1 4 7.3999999999999996e-02 3.9979426384670820e+00 7.9949344738310842e+01 7.1879117864740358e+00 9 26 0
23384 1 2 -1.4799999999999999e-01 1.6258206553235388e-01 7.9972433642844450e+01 8.9745144054336361e+00 9 26 0
23131 1 4 7.3999999999999996e-02 3.9824001429093276e+00 7.5846230280830738e+01 1.1868548756058367e+01 9 26 0
23130 1 4 7.3999999999999996e-02 5.1220952054406998e+00 7.4598768937820068e+01 1.1248880944685455e+01 9 26 0
23397 1 4 7.3999999999999996e-02 3.7134517628261094e+00 7.8594434051933405e+01 1.1955369315685488e+01 9 26 0
23129 1 2 -1.4799999999999999e-01 4.3645904551490506e+00 7.4846849307125126e+01 1.2000017269658942e+01 9 26 0
22936 1 4 7.3999999999999996e-02 5.6684283541448783e+00 7.9923984426511623e+01 7.1064218690597709e+00 9 26 0
23145 1 4 7.3999999999999996e-02 4.2204902198199140e-02 7.7375484490934241e+01 1.0233459745361195e+01 9 26 0
17067 1 4 7.3999999999999996e-02 6.7049070899606189e+00 7.4594935349137856e+01 6.9700617807042775e+00 7 25 0
39278 1 2 -1.4799999999999999e-01 1.1615846029819672e+01 7.6401454276986016e+01 6.1603534572461411e+00 6 24 0
39279 1 4 7.3999999999999996e-02 1.0545634608745903e+01 7.6289538295195769e+01 6.3190564645392202e+00 6 24 0
23405 1 2 -1.4799999999999999e-01 7.7270255516597786e+00 7.7961953974850530e+01 1.0925462227779590e+01 9 26 0
23406 1 4 7.3999999999999996e-02 7.9563580673131131e+00 7.8472056021326097e+01 9.9757400904172506e+00 9 26 0
23412 1 4 7.3999999999999996e-02 1.0401105799583606e+01 7.7453614696949828e+01 1.0219763489686196e+01 9 26 0
23402 1 2 -1.4799999999999999e-01 6.5513819578720209e+00 7.8662479517167228e+01 1.1616412507400304e+01 9 26 0
23411 1 2 -1.4799999999999999e-01 1.0090537241010761e+01 7.7100588265401981e+01 1.1277754068555872e+01 9 26 0
23407 1 4 7.3999999999999996e-02 7.5116611914751994e+00 7.6911031279313164e+01 1.0616290289047630e+01 9 26 0
23408 1 2 -1.4799999999999999e-01 8.8966267561268531e+00 7.8020375360101653e+01 1.1831644793198123e+01 9 26 0
23410 1 4 7.3999999999999996e-02 9.2711238378375658e+00 7.9087564700946757e+01 1.1915820682730283e+01 9 26 0
23404 1 4 7.3999999999999996e-02 6.9356893465292284e+00 7.9677787798140670e+01 1.1843778292929175e+01 9 26 0
23416 1 4 7.3999999999999996e-02 1.1826538848027923e+01 7.8107550851632737e+01 1.1743931898467478e+01 9 26 0
23413 1 4 7.3999999999999996e-02 9.7433046533938601e+00 7.6116937063644599e+01 1.1175967259381224e+01 9 26 0
39283 1 4 7.3999999999999996e-02 1.1954176593471930e+01 7.8278841484223250e+01 7.1945674441109899e+00 6 24 0
23414 1 2 -1.4799999999999999e-01 1.1320145336594804e+01 7.7286493592175034e+01 1.2206036467377668e+01 9 26 0
39282 1 4 7.3999999999999996e-02 1.2077466720474735e+01 7.6885910608884060e+01 8.1734910869461430e+00 6 24 0
39273 1 4 7.3999999999999996e-02 1.1878380928011991e+01 7.4410909848993867e+01 8.1002306312018462e+00 6 24 0
23422 1 4 7.3999999999999996e-02 1.2480249760970272e+01 7.5076289549097936e+01 1.0259024061991790e+01 9 26 0
39286 1 4 7.3999999999999996e-02 1.4330526092610667e+01 7.6241370054330545e+01 7.1857194041450283e+00 6 24 0
39281 1 2 -1.4799999999999999e-01 1.2350222841899395e+01 7.7216161136006349e+01 7.1975064706065162e+00 6 24 0
39289 1 4 7.3999999999999996e-02 1.4621911356449665e+01 7.9270615974386587e+01 7.3707071837300280e+00 6 24 0
23426 1 2 -1.4799999999999999e-01 1.4913062009991780e+01 7.4455820796212024e+01 1.0203912489811035e+01 9 26 0
23427 1 4 7.3999999999999996e-02 1.4698331531662779e+01 7.5064003550138949e+01 9.2934816192122760e+00 9 26 0
39284 1 2 -1.4799999999999999e-01 1.3892673936565215e+01 7.7222221793238973e+01 7.0017898362799427e+00 6 24 0
39288 1 4 7.3999999999999996e-02 1.4201691717152089e+01 7.8244838504155510e+01 8.8034865147057602e+00 6 24 0
39287 1 2 -1.4799999999999999e-01 1.4682510633854839e+01 7.8236529679153136e+01 7.8491862485787660e+00 6 24 0
23423 1 2 -1.4799999999999999e-01 1.4212468460047694e+01 7.5123782008215215e+01 1.1358111897786133e+01 9 26 0
23421 1 4 7.3999999999999996e-02 1.2978529883417925e+01 7.6602189385873487e+01 1.0411049535564443e+01 9 26 0
23420 1 2 -1.4799999999999999e-01 1.2902188955366197e+01 7.5710224588630339e+01 1.1021471903126256e+01 9 26 0
17487 1 4 7.3999999999999996e-02 1.3342918120136169e+01 7.9770608015294471e+01 1.0776881203985321e+01 7 25 0
17482 1 4 7.3999999999999996e-02 1.5332606314185254e+01 7.8947880902334305e+01 1.2260683760564614e+01 7 25 0
17480 1 2 -1.4799999999999999e-01 1.5642521620873092e+01 8.0003369017899544e+01 1.2144184178486688e+01 7 25 0
23425 1 4 7.3999999999999996e-02 1.4922591042120672e+01 7.5819310153295760e+01 1.1745112603880790e+01 9 26 0
23424 1 4 7.3999999999999996e-02 1.4097996139436519e+01 7.4473748055954090e+01 1.2197180454784835e+01 9 26 0
23391 1 4 7.3999999999999996e-02 1.4309279897982050e+00 8.0355749212929950e+01 1.1665028182848593e+01 9 26 0
23390 1 2 -1.4799999999999999e-01 1.9479379712227609e+00 8.0555103692982698e+01 1.0734922979038698e+01 9 26 0
22934 1 2 -1.4799999999999999e-01 4.8374495062706799e+00 8.0292655858947796e+01 6.5992963430996685e+00 9 26 0
23398 1 4 7.3999999999999996e-02 4.2731078651040244e+00 8.0246243254252320e+01 1.1889805432652416e+01 9 26 0
22932 1 4 7.3999999999999996e-02 4.0669327224590646e+00 8.2272376672875112e+01 6.3462286738062970e+00 9 26 0
23382 1 4 7.3999999999999996e-02 1.1221273556428892e-01 8.0695436588746787e+01 6.9321733990464569e+00 9 26 0
17140 1 4 7.3999999999999996e-02 3.6344987706972520e+00 8.5107357050521159e+01 6.5427668733170066e+00 7 25 0
23392 1 4 7.3999999999999996e-02 2.4206026102564904e+00 8.1574956387013245e+01 1.0845634022830529e+01 9 26 0
17130 1 4 7.3999999999999996e-02 5.8722010068581387e-01 8.3650671322002580e+01 9.7438452685410830e+00 7 25 0
23387 1 2 -1.4799999999999999e-01 1.0267474062935460e+00 8.1078573513963818e+01 9.5644286571204322e+00 9 26 0
23389 1 4 7.3999999999999996e-02 1.6099530546101375e+00 8.1606563646790363e+01 8.7976162376689295e+00 9 26 0
17136 1 4 7.3999999999999996e-02 1.9965132729252846e+00 8.4009236942988409e+01 7.8215595666646669e+00 7 25 0
17131 1 4 7.3999999999999996e-02 6.9149234981384100e-01 8.4898199590090456e+01 1.0931324068498871e+01 7 25 0
17129 1 2 -1.4799999999999999e-01 3.0922928643684705e-01 8.4696125933614070e+01 9.9681683745626319e+00 7 25 0
17135 1 2 -1.4799999999999999e-01 2.3340440897667967e+00 8.4929621740376817e+01 8.2464368153529897e+00 7 25 0
17132 1 2 -1.4799999999999999e-01 9.8207403437947982e-01 8.5473242049767748e+01 8.8260259547129323e+00 7 25 0
17137 1 4 7.3999999999999996e-02 3.0177874499212978e+00 8.4748755823784776e+01 9.1267833902537649e+00 7 25 0
22931 1 2 -1.4799999999999999e-01 5.0329626720787344e+00 8.1880217677915809e+01 6.6785094139823338e+00 9 26 0
22933 1 4 7.3999999999999996e-02 5.1861158608917588e+00 8.2086431253866436e+01 7.7791836427609606e+00 9 26 0
17138 1 2 -1.4799999999999999e-01 3.0276289924190913e+00 8.5769249447898332e+01 7.1602575195855120e+00 7 25 0
17134 1 4 7.3999999999999996e-02 2.4931731538529495e-01 8.5597188060281681e+01 7.9982412002206216e+00 7 25 0
22882 1 4 7.3999999999999996e-02 5.3301268655574132e+00 8.6182342489294868e+01 1.1856536578759695e+01 9 26 0
17512 1 4 7.3999999999999996e-02 4.0013916397135940e+00 8.4050495697926380e+01 1.2015250369933904e+01 7 25 0
17139 1 4 7.3999999999999996e-02 2.3071260290308828e+00 8.6239402559381617e+01 6.4822800900170270e+00 7 25 0
23388 1 4 7.3999999999999996e-02 3.6073361353783606e-01 8.1797031935749089e+01 1.0063240369076079e+01 9 26 0
22930 1 4 7.3999999999999996e-02 6.3049104618588334e+00 8.3551716320723116e+01 6.1713104527889104e+00 9 26 0
22926 1 4 7.3999999999999996e-02 7.5488094464549160e+00 8.1589002456942183e+01 7.5613495030384250e+00 9 26 0
17493 1 4 7.3999999999999996e-02 1.1077535799676062e+01 8.0941174908572762e+01 1.0943059233188965e+01 7 25 0
22919 1 2 -1.4799999999999999e-01 1.0206533329996313e+01 8.2524629246552522e+01 6.5543164838663257e+00 9 26 0
22920 1 4 7.3999999999999996e-02 1.0414450882456681e+01 8.1958929268080539e+01 7.4727643918543993e+00 9 26 0
22925 1 2 -1.4799999999999999e-01 7.6215485872761279e+00 8.1988186001567385e+01 6.5880545363559415e+00 9 26 0
22922 1 2 -1.4799999999999999e-01 8.7186172322562872e+00 8.3050126018380837e+01 6.5015253869714362e+00 9 26 0
22924 1 4 7.3999999999999996e-02 8.5077056886466202e+00 8.3902175123397683e+01 7.1243103209152210e+00 9 26 0
17500 1 4 7.3999999999999996e-02 9.2281850126918581e+00 8.3688910344395083e+01 1.0828939019726574e+01 7 25 0
22914 1 4 7.3999999999999996e-02 1.0769560160533180e+01 8.4652010697720101e+01 7.9922947139813321e+00 9 26 0
17492 1 2 -1.4799999999999999e-01 1.1516203134028613e+01 8.1910372922609298e+01 1.1102009051922815e+01 7 25 0
17499 1 4 7.3999999999999996e-02 8.8747726829390690e+00 8.1999199091164996e+01 1.1010973412001118e+01 7 25 0
22916 1 2 -1.4799999999999999e-01 1.1382479913232213e+01 8.3350573881907522e+01 6.2670862062608688e+00 9 26 0
22915 1 4 7.3999999999999996e-02 1.2108038809024812e+01 8.3551299542220193e+01 8.3088130183505307e+00 9 26 0
22913 1 2 -1.4799999999999999e-01 1.1647778199010991e+01 8.4139973697174085e+01 7.5405981455440969e+00 9 26 0
17506 1 4 7.3999999999999996e-02 6.5824413708117522e+00 8.3776807506820120e+01 1.1356412931928986e+01 7 25 0
17498 1 2 -1.4799999999999999e-01 9.1953569981422660e+00 8.2847303505236326e+01 1.1568908847838522e+01 7 25 0
17495 1 2 -1.4799999999999999e-01 1.0619344940456404e+01 8.2562592223111679e+01 1.2214687384852745e+01 7 25 0
17494 1 4 7.3999999999999996e-02 1.1422274077556180e+01 8.2363305853682959e+01 1.0009132378750133e+01 7 25 0
17505 1 4 7.3999999999999996e-02 6.5164281559545207e+00 8.2027988219771132e+01 1.1890479139590733e+01 7 25 0
17504 1 2 -1.4799999999999999e-01 6.6998147986696592e+00 8.3060076688233210e+01 1.2155025681977349e+01 7 25 0
22906 1 4 7.3999999999999996e-02 1.1408538766428867e+01 8.5935897673010047e+01 9.2829495266806514e+00 9 26 0
22894 1 4 7.3999999999999996e-02 1.0180203504276472e+01 8.6154411640035491e+01 1.1548537808098331e+01 9 26 0
22888 1 4 7.3999999999999996e-02 7.8260208075777564e+00 8.6204715479848417e+01 1.1763818480681286e+01 9 26 0
22917 1 4 7.3999999999999996e-02 1.2285071150066781e+01 8.2700523857822489e+01 6.0535363592252489e+00 9 26 0
17485 1 4 7.3999999999999996e-02 1.5656209561061216e+01 8.1755427695205995e+01 1.1014130936982891e+01 7 25 0
17483 1 2 -1.4799999999999999e-01 1.5245607846606687e+01 8.0765193586423678e+01 1.0883138305239841e+01 7 25 0
17486 1 2 -1.4799999999999999e-01 1.3731059082423389e+01 8.0773793994203075e+01 1.0598187208831934e+01 7 25 0
17488 1 4 7.3999999999999996e-02 1.3523271849553570e+01 8.1034271789093538e+01 9.6341430926548970e+00 7 25 0
22912 1 4 7.3999999999999996e-02 1.2704322406532341e+01 8.5807896852873597e+01 6.4619534611713911e+00 9 26 0
22908 1 4 7.3999999999999996e-02 1.3808807838988582e+01 8.5068997854430393e+01 9.2300105659540996e+00 9 26 0
22911 1 4 7.3999999999999996e-02 1.3756930509501908e+01 8.4490429612285823e+01 7.0246827443931643e+00 9 26 0
22910 1 2 -1.4799999999999999e-01 1.2855584016306981e+01 8.5079115721281454e+01 7.3125488056335506e+00 9 26 0
22907 1 2 -1.4799999999999999e-01 1.3430044427540611e+01 8.5821933078891064e+01 8.5105827526067159e+00 9 26 0
17489 1 2 -1.4799999999999999e-01 1.3031337138584439e+01 8.1871681009940801e+01 1.1362209080119705e+01 7 25 0
4719 1 4 7.3999999999999996e-02 1.5588013676588124e+01 8.1881292824122625e+01 7.6566140699176293e+00 7 24 0
17490 1 4 7.3999999999999996e-02 1.3489208785426204e+01 8.2841499752640416e+01 1.1188604851566755e+01 7 25 0
22899 1 4 7.3999999999999996e-02 1.2686819767386282e+01 8.5643766772348542e+01 1.1530992143477382e+01 9 26 0
17484 1 4 7.3999999999999996e-02 1.5670107318860996e+01 8.0238030398891510e+01 1.0102658705901709e+01 7 25 0
31336 1 4 7.3999999999999996e-02 4.7912951763345224e-01 9.1674975257947338e+01 6.5522453601732460e+00 8 23 0
17149 1 4 7.3999999999999996e-02 5.0770835015080626e+00 8.9897667388970774e+01 6.2900001293853558e+00 7 25 0
31332 1 4 7.3999999999999996e-02 1.4731432992204949e+00 8.9437517589546104e+01 6.4270811022238883e+00 8 23 0
31331 1 2 -1.4799999999999999e-01 4.2793780671532988e-01 8.9521061220451188e+01 6.5652545349263409e+00 8 23 0
17145 1 4 7.3999999999999996e-02 3.3097604056058323e+00 8.8220440427164988e+01 6.2908903742684066e+00 7 25 0
17144 1 2 -1.4799999999999999e-01 4.3339692429612171e+00 8.7870079787143268e+01 6.5725480872532192e+00 7 25 0
17133 1 4 7.3999999999999996e-02 1.1801160523800212e+00 8.6563397377961849e+01 9.0179372982856556e+00 7 25 0
17142 1 4 7.3999999999999996e-02 4.7893208691066231e+00 8.6449522951247928e+01 8.2143156577228886e+00 7 25 0
17141 1 2 -1.4799999999999999e-01 3.9478724554128175e+00 8.6921867449243692e+01 7.6753012518824111e+00 7 25 0
17143 1 4 7.3999999999999996e-02 3.3829757283889350e+00 8.7510594040256649e+01 8.4356228151767354e+00 7 25 0
22881 1 4 7.3999999999999996e-02 5.2779162790690064e+00 8.8016702480427782e+01 1.1529098443008769e+01 9 26 0
31346 1 2 -1.4799999999999999e-01 3.9615890197090091e+00 9.1013598709526974e+01 1.0467261062192200e+01 8 23 0
31340 1 2 -1.4799999999999999e-01 1.9591327654741246e+00 9.0712736980260701e+01 8.9936064812211303e+00 8 23 0
22875 1 4 7.3999999999999996e-02 2.9071188715830498e+00 8.8166465409215192e+01 1.1343901148781297e+01 9 26 0
31342 1 4 7.3999999999999996e-02 2.0709014520457965e+00 8.9622081730343098e+01 8.9863132326172686e+00 8 23 0
31348 1 4 7.3999999999999996e-02 4.1233232061677407e+00 8.9884566389412640e+01 1.0315494537788812e+01 8 23 0
31352 1 2 -1.4799999999999999e-01 5.9434187185913299e+00 9.0978411457328903e+01 1.1764288157469863e+01 8 23 0
22869 1 4 7.3999999999999996e-02 5.2452664773808200e-01 8.8994385795925297e+01 1.1354086190482432e+01 9 26 0
31344 1 4 7.3999999999999996e-02 1.9054887800763456e+00 9.0623488812686304e+01 1.1224548368542292e+01 8 23 0
17148 1 4 7.3999999999999996e-02 5.0138928790781998e+00 8.9316446011369152e+01 7.9136524754189885e+00 7 25 0
31349 1 2 -1.4799999999999999e-01 4.4920957897885714e+00 9.1413066385864155e+01 1.1796176683283131e+01 8 23 0
31337 1 2 -1.4799999999999999e-01 4.7055959897138749e-01 9.1104510667287670e+01 8.7245013563781413e+00 8 23 0
31341 1 4 7.3999999999999996e-02 2.6019389845501988e+00 9.1170334946711208e+01 8.2253138886380555e+00 8 23 0
31343 1 2 -1.4799999999999999e-01 2.4038850175608273e+00 9.1127499950606122e+01 1.0392641518456779e+01 8 23 0
31347 1 4 7.3999999999999996e-02 4.4399679444939490e+00 9.1529412067213855e+01 9.6779706958146949e+00 8 23 0
17147 1 2 -1.4799999999999999e-01 5.2552941094328007e+00 8.9013173227947078e+01 6.9256060357866707e+00 7 25 0
31353 1 4 7.3999999999999996e-02 6.1151071325523541e+00 8.9974415822569924e+01 1.1437534385995365e+01 8 23 0
31334 1 2 -1.4799999999999999e-01 1.1778154086646689e-01 9.0894806060701427e+01 7.2420660354143269e+00 8 23 0
31339 1 4 7.3999999999999996e-02 3.3730116496256018e-01 9.2220689746481227e+01 8.8114575397496147e+00 8 23 0
31351 1 4 7.3999999999999996e-02 4.4055504066244398e+00 9.2499592222905534e+01 1.1981422895746457e+01 8 23 0
31333 1 4 7.3999999999999996e-02 1.7893127485676646e-01 8.8683852889472220e+01 7.2196170817728396e+00 8 23 0
22876 1 4 7.3999999999999996e-02 2.3476277964555079e+00 8.6600589887706164e+01 1.1784102064695681e+01 9 26 0
31345 1 4 7.3999999999999996e-02 2.2589230529866664e+00 9.2182713353955151e+01 1.0497270321804233e+01 8 23 0
22868 1 2 -1.4799999999999999e-01 2.2586194236443430e-01 8.8236617204814664e+01 1.2124401342426172e+01 9 26 0
22874 1 2 -1.4799999999999999e-01 2.7309635153939440e+00 8.7468160390379225e+01 1.2184468026196857e+01 9 26 0
17151 1 4 7.3999999999999996e-02 7.0220930358435734e+00 8.7787916931637838e+01 6.2880095795077144e+00 7 25 0
17157 1 4 7.3999999999999996e-02 9.4249062335880609e+00 8.8520014049261476e+01 6.2786935352521942e+00 7 25 0
17152 1 4 7.3999999999999996e-02 6.9267517743509437e+00 8.8269570535494395e+01 7.9747181738654236e+00 7 25 0
22893 1 4 7.3999999999999996e-02 1.0290625543975587e+01 8.7660373677452853e+01 1.0875491097695406e+01 9 26 0
17156 1 2 -1.4799999999999999e-01 9.1586006563329452e+00 8.9373819606719252e+01 6.9499680354877134e+00 7 25 0
22887 1 4 7.3999999999999996e-02 7.7858126008202646e+00 8.7831122188915444e+01 1.1212232888043564e+01 9 26 0
17150 1 2 -1.4799999999999999e-01 6.8007123655644159e+00 8.8645075242199582e+01 6.9539854239374312e+00 7 25 0
17159 1 2 -1.4799999999999999e-01 1.0218556481981476e+01 9.0352588082831716e+01 6.6549147346595099e+00 7 25 0
17153 1 2 -1.4799999999999999e-01 7.7088950962537668e+00 8.9836124232074354e+01 6.6682303858023264e+00 7 25 0
17154 1 4 7.3999999999999996e-02 7.3611166777719728e+00 9.0664351157016256e+01 7.2599457483832692e+00 7 25 0
17158 1 4 7.3999999999999996e-02 9.1645898679398918e+00 8.9124291524997531e+01 8.0027374154981548e+00 7 25 0
17160 1 4 7.3999999999999996e-02 1.0122461449297832e+01 9.1198904396625522e+01 7.3324633489686528e+00 7 25 0
31358 1 2 -1.4799999999999999e-01 8.2858430496252229e+00 9.1093204795156424e+01 1.0946704622879937e+01 8 23 0
31359 1 4 7.3999999999999996e-02 8.0743854473656764e+00 9.0257190598041419e+01 1.0292985238846681e+01 8 23 0
31364 1 2 -1.4799999999999999e-01 1.0810678161241599e+01 9.1474470350101441e+01 1.0631025256845177e+01 8 23 0
31365 1 4 7.3999999999999996e-02 1.0748107174897886e+01 9.0447044283670635e+01 1.0167681795787800e+01 8 23 0
31355 1 2 -1.4799999999999999e-01 7.0010071941041687e+00 9.1871309224985950e+01 1.1103713986670265e+01 8 23 0
17162 1 2 -1.4799999999999999e-01 1.1573035679763555e+01 8.9621291743837148e+01 6.5811518065892640e+00 7 25 0
31357 1 4 7.3999999999999996e-02 6.7520330551393526e+00 9.2157027390273001e+01 1.0128129716394366e+01 8 23 0
31361 1 2 -1.4799999999999999e-01 9.3714569727596420e+00 9.2016131453890765e+01 1.0465879342530531e+01 8 23 0
31363 1 4 7.3999999999999996e-02 9.1489167112768719e+00 9.2255682843613229e+01 9.4535637152061955e+00 8 23 0
17164 1 4 7.3999999999999996e-02 1.1792089831415893e+01 8.9050699776023990e+01 7.4996626126581614e+00 7 25 0
31367 1 2 -1.4799999999999999e-01 1.1970279665985938e+01 9.2356334014023147e+01 1.0170341625525756e+01 8 23 0
22892 1 2 -1.4799999999999999e-01 1.0342050548146398e+01 8.7175786054927698e+01 1.1833994788460432e+01 9 26 0
31366 1 4 7.3999999999999996e-02 1.1035272052084144e+01 9.1138043883995934e+01 1.1647892379044855e+01 8 23 0
22886 1 2 -1.4799999999999999e-01 7.8054836827547875e+00 8.7205499535835642e+01 1.2077424070434542e+01 9 26 0
22905 1 4 7.3999999999999996e-02 1.1755188063132147e+01 8.7204720270163108e+01 8.2649392352972235e+00 9 26 0
31360 1 4 7.3999999999999996e-02 8.5986574368463771e+00 9.0562025798517325e+01 1.1884597978627674e+01 8 23 0
22903 1 4 7.3999999999999996e-02 1.2174175185940328e+01 8.8428919791534568e+01 1.0319011466856191e+01 9 26 0
22904 1 2 -1.4799999999999999e-01 1.2300968267982030e+01 8.6622923545024264e+01 9.0720137247768093e+00 9 26 0
31369 1 4 7.3999999999999996e-02 1.1801594185230588e+01 9.2691712510656032e+01 9.1489103228439301e+00 8 23 0
22909 1 4 7.3999999999999996e-02 1.4325082881372994e+01 8.6326741619026663e+01 8.3132730438277385e+00 9 26 0
17165 1 2 -1.4799999999999999e-01 1.2649121956557716e+01 9.0770361321920163e+01 6.4489601221564694e+00 7 25 0
22901 1 2 -1.4799999999999999e-01 1.2773942031494908e+01 8.7480551913035669e+01 1.0236842821369510e+01 9 26 0
17166 1 4 7.3999999999999996e-02 1.2643400437437752e+01 9.1274226984925335e+01 7.4118279220723773e+00 7 25 0
22902 1 4 7.3999999999999996e-02 1.3754615209906204e+01 8.7973187454569143e+01 9.9004811281832747e+00 9 26 0
17172 1 4 7.3999999999999996e-02 1.4101369395320075e+01 8.8411538310989442e+01 6.9392523702120412e+00 7 25 0
17171 1 2 -1.4799999999999999e-01 1.4761317190130450e+01 8.9228917799031763e+01 6.6848550168796006e+00 7 25 0
17173 1 4 7.3999999999999996e-02 1.5150458233598366e+01 8.9683822864467942e+01 7.6060532582063400e+00 7 25 0
31370 1 2 -1.4799999999999999e-01 1.3298821328843523e+01 9.1667324974456406e+01 1.0421385801713333e+01 8 23 0
31371 1 4 7.3999999999999996e-02 1.3433597633785613e+01 9.0871052716459985e+01 9.7001762599161498e+00 8 23 0
31377 1 4 7.3999999999999996e-02 1.6008353239555468e+01 9.1209157879081289e+01 9.2868649132291647e+00 8 23 0
31376 1 2 -1.4799999999999999e-01 1.5941894134301513e+01 9.1900345649497496e+01 1.0170580023626488e+01 8 23 0
22898 1 2 -1.4799999999999999e-01 1.2828868586394623e+01 8.6746982051334044e+01 1.1625184378796240e+01 9 26 0
31372 1 4 7.3999999999999996e-02 1.3505649742762587e+01 9.1178160885092467e+01 1.1351107083367811e+01 8 23 0
22900 1 4 7.3999999999999996e-02 1.3729493156557245e+01 8.6908044184585393e+01 1.2214654935151657e+01 9 26 0
8960 1 2 -1.4799999999999999e-01 1.3349112121273915e+01 9.7065584437995909e+01 1.8673091420291279e+01 6 24 0
31424 1 2 -1.4799999999999999e-01 1.6394851230851588e+00 9.5857917442627212e+01 6.1674044538569541e+00 8 23 0
31426 1 4 7.3999999999999996e-02 9.4532719183011304e-01 9.6596375665561126e+01 6.5802895891625788e+00 8 23 0
31415 1 2 -1.4799999999999999e-01 4.9403083253354927e+00 9.5188547138807209e+01 6.7094375248883047e+00 8 23 0
31419 1 4 7.3999999999999996e-02 3.8850814779039702e+00 9.3669226381509546e+01 7.7693299528007120e+00 8 23 0
31423 1 4 7.3999999999999996e-02 1.9522157779514275e+00 9.4569837468048263e+01 7.8772484944601340e+00 8 23 0
31418 1 2 -1.4799999999999999e-01 3.7205280253151072e+00 9.4296466403437492e+01 6.8915552868944516e+00 8 23 0
31421 1 2 -1.4799999999999999e-01 2.5089678145568914e+00 9.5229472364918294e+01 7.2712986779248618e+00 8 23 0
27997 1 4 7.3999999999999996e-02 2.6646864828243970e+00 9.5233617763037785e+01 1.0051996111700859e+01 9 24 0
27995 1 2 -1.4799999999999999e-01 2.5838589901481761e+00 9.5707856712512850e+01 1.1053869145681178e+01 9 24 0
27989 1 2 -1.4799999999999999e-01 5.1806650678987118e+00 9.5759149392965668e+01 1.1182413027055020e+01 9 24 0
27991 1 4 7.3999999999999996e-02 5.0892840230796326e+00 9.5130374841224679e+01 1.0326610002494958e+01 9 24 0
31417 1 4 7.3999999999999996e-02 5.0106079140629580e+00 9.5877317449382190e+01 7.5874906590836435e+00 8 23 0
31422 1 4 7.3999999999999996e-02 2.9427114009147584e+00 9.6036944439610565e+01 7.9604556627131089e+00 8 23 0
27992 1 2 -1.4799999999999999e-01 3.9035822449655431e+00 9.6513646124048236e+01 1.1318260462410336e+01 9 24 0
27998 1 2 -1.4799999999999999e-01 1.3532674506670441e+00 9.6632539206713744e+01 1.0978513442180496e+01 9 24 0
27999 1 4 7.3999999999999996e-02 5.3832923377975617e-01 9.6006836251390325e+01 1.0578416992207092e+01 9 24 0
27990 1 4 7.3999999999999996e-02 5.1879526796364432e+00 9.5097678884863399e+01 1.2035867310651231e+01 9 24 0
27996 1 4 7.3999999999999996e-02 2.5755419473950365e+00 9.4924449913894080e+01 1.1829258326588977e+01 9 24 0
27994 1 4 7.3999999999999996e-02 3.8631779959277801e+00 9.6973292162621988e+01 1.2294818022379188e+01 9 24 0
31412 1 2 -1.4799999999999999e-01 6.1650222421561978e+00 9.4368293950637906e+01 6.4772587472608629e+00 8 23 0
31413 1 4 7.3999999999999996e-02 6.2516321192716928e+00 9.3792572304969141e+01 7.3887287594153932e+00 8 23 0
27986 1 2 -1.4799999999999999e-01 6.3637368492875765e+00 9.6677117842538308e+01 1.1216561161101469e+01 9 24 0
31409 1 2 -1.4799999999999999e-01 7.4174129080971509e+00 9.5131636323438514e+01 6.2841010633142638e+00 8 23 0
31400 1 2 -1.4799999999999999e-01 1.1355057442489917e+01 9.4259555445503366e+01 6.2358871433789362e+00 8 23 0
31356 1 4 7.3999999999999996e-02 7.0960478883317704e+00 9.2876048242976168e+01 1.1618624339931118e+01 8 23 0
31368 1 4 7.3999999999999996e-02 1.1887641077845467e+01 9.3315831285521199e+01 1.0733543703107163e+01 8 23 0
31403 1 2 -1.4799999999999999e-01 1.0048051587123634e+01 9.5065832762723957e+01 6.2991695099021126e+00 8 23 0
27985 1 4 7.3999999999999996e-02 7.6574046456702991e+00 9.5249982133090455e+01 1.0173474731134752e+01 9 24 0
27983 1 2 -1.4799999999999999e-01 7.7296347058206250e+00 9.5927272572190546e+01 1.1021089426978849e+01 9 24 0
31407 1 4 7.3999999999999996e-02 8.7445949205656230e+00 9.3619785765188979e+01 7.2018806689661066e+00 8 23 0
31406 1 2 -1.4799999999999999e-01 8.6933325792292191e+00 9.4275539489417426e+01 6.3259707644835368e+00 8 23 0
27979 1 4 7.3999999999999996e-02 1.0113329080835546e+01 9.5176932583289528e+01 9.7523074385976809e+00 9 24 0
27977 1 2 -1.4799999999999999e-01 1.0211494906839050e+01 9.5877276859699592e+01 1.0620701225392548e+01 9 24 0
31401 1 4 7.3999999999999996e-02 1.1321159337817436e+01 9.3524779578122917e+01 7.0010653409366865e+00 8 23 0
31405 1 4 7.3999999999999996e-02 1.0245480785200456e+01 9.5519271002973781e+01 7.2830150397970135e+00 8 23 0
31411 1 4 7.3999999999999996e-02 7.5314488686257537e+00 9.5720499378382058e+01 7.2338114544955001e+00 8 23 0
31362 1 4 7.3999999999999996e-02 9.2668632681993817e+00 9.2980643527109066e+01 1.1000143108856768e+01 8 23 0
27978 1 4 7.3999999999999996e-02 1.0360258592622522e+01 9.5429834649055763e+01 1.1615856561644661e+01 9 24 0
27974 1 2 -1.4799999999999999e-01 1.1456374915351379e+01 9.6754829886333496e+01 1.0402293532874825e+01 9 24 0
27980 1 2 -1.4799999999999999e-01 8.9698615007627005e+00 9.6750957311844374e+01 1.0700003713599688e+01 9 24 0
27984 1 4 7.3999999999999996e-02 7.9673840415846149e+00 9.5271196505529673e+01 1.1900756771559710e+01 9 24 0
31386 1 4 7.3999999999999996e-02 1.5774012848062778e+01 9.2471036952744598e+01 7.5360113899919243e+00 8 23 0
31373 1 2 -1.4799999999999999e-01 1.4564873528166988e+01 9.2575310015695905e+01 1.0286836844855594e+01 8 23 0
27973 1 4 7.3999999999999996e-02 1.2965186264479801e+01 9.5297973884216574e+01 9.7544675600236683e+00 9 24 0
27971 1 2 -1.4799999999999999e-01 1.2835668697656772e+01 9.6074391783792350e+01 1.0496033382330696e+01 9 24 0
27972 1 4 7.3999999999999996e-02 1.3005790150503522e+01 9.5586003126223659e+01 1.1437375795480040e+01 9 24 0
31375 1 4 7.3999999999999996e-02 1.4432277078305273e+01 9.3182356291375598e+01 9.4711098516014118e+00 8 23 0
31397 1 2 -1.4799999999999999e-01 1.2604033451535514e+01 9.5068612775893442e+01 6.4945840909610304e+00 8 23 0
31394 1 2 -1.4799999999999999e-01 1.3843051644628218e+01 9.4172985535015769e+01 6.4770937820701437e+00 8 23 0
31395 1 4 7.3999999999999996e-02 1.3927174637343095e+01 9.3591846395805760e+01 7.4114618503974468e+00 8 23 0
31393 1 4 7.3999999999999996e-02 1.5097548702474056e+01 9.5725891761572157e+01 7.3253648279315051e+00 8 23 0
31391 1 2 -1.4799999999999999e-01 1.5075703890584476e+01 9.5043521492741775e+01 6.4990929143505083e+00 8 23 0
31399 1 4 7.3999999999999996e-02 1.2685735803179748e+01 9.5683990344525000e+01 7.4165181778839839e+00 8 23 0
27969 1 4 7.3999999999999996e-02 1.4937069378837592e+01 9.6418972840814249e+01 1.0198024132437810e+01 9 24 0
31374 1 4 7.3999999999999996e-02 1.4647283724886840e+01 9.3210070477371957e+01 1.1158861655506989e+01 8 23 0
27968 1 2 -1.4799999999999999e-01 1.4054814493210712e+01 9.6983505266368297e+01 1.0320790132268227e+01 9 24 0
31384 1 4 7.3999999999999996e-02 1.6064270246598294e+01 9.4578239613817146e+01 9.0831470144190298e+00 8 23 0
29412 1 4 7.3999999999999996e-02 4.4759235752909996e+00 6.6372585311449669e+01 1.3969649090106188e+01 9 24 0
29407 1 4 7.3999999999999996e-02 2.1097744914931478e+00 6.6410030008324568e+01 1.3896128591067381e+01 9 24 0
29405 1 2 -1.4799999999999999e-01 1.9488529017972211e+00 6.5366824017226492e+01 1.3879175170489752e+01 9 24 0
29406 1 4 7.3999999999999996e-02 1.0662193121940104e+00 6.5016005840910154e+01 1.4525058296720951e+01 9 24 0
29411 1 2 -1.4799999999999999e-01 4.4655658562929315e+00 6.5274920248229321e+01 1.3750155990957332e+01 9 24 0
16504 1 4 7.3999999999999996e-02 1.1639932742341714e+00 6.5107559462503247e+01 1.7056529549688609e+01 7 25 0
9361 1 4 7.3999999999999996e-02 1.1347912553105743e-04 9.3446297146568909e+01 1.1279708460146001e+01 6 24 0
16502 1 2 -1.4799999999999999e-01 1.8840892766611256e-01 6.5188382631496467e+01 1.7629162543779334e+01 7 25 0
29413 1 4 7.3999999999999996e-02 4.3237722254189821e+00 6.5207496077744395e+01 1.2681101458825447e+01 9 24 0
29402 1 2 -1.4799999999999999e-01 1.6345247110438683e+00 6.5033755634142636e+01 1.2355318859755858e+01 9 24 0
29419 1 4 7.3999999999999996e-02 6.0370981058690454e+00 6.5762934078034149e+01 1.5833304613427595e+01 9 24 0
16498 1 4 7.3999999999999996e-02 1.6141943672590799e+00 6.7231141329321972e+01 1.8298356181020736e+01 7 25 0
23098 1 4 7.3999999999999996e-02 6.5853758538413070e+00 6.7099650848578861e+01 1.2394162817419410e+01 9 26 0
16064 1 2 -1.4799999999999999e-01 1.2275156596688365e+01 6.6603573903189158e+01 1.2624774480191590e+01 7 25 0
16066 1 4 7.3999999999999996e-02 1.1396057927767336e+01 6.6422181323497085e+01 1.3229669330885375e+01 7 25 0
29424 1 4 7.3999999999999996e-02 8.1843397347829843e+00 6.5891977389440839e+01 1.7285103956302674e+01 9 24 0
29421 1 4 7.3999999999999996e-02 8.1205461195949358e+00 6.4936827586046249e+01 1.5158100529052248e+01 9 24 0
29423 1 2 -1.4799999999999999e-01 8.1030080588089675e+00 6.4808559943981052e+01 1.7253651755717197e+01 9 24 0
16061 1 2 -1.4799999999999999e-01 1.3447150053156559e+01 6.6848797042908600e+01 1.3542437888354838e+01 7 25 0
16062 1 4 7.3999999999999996e-02 1.4369398886280793e+01 6.6859371803082880e+01 1.2914491855590596e+01 7 25 0
16055 1 2 -1.4799999999999999e-01 1.4327850571566058e+01 6.6591044333268115e+01 1.5853983745206888e+01 7 25 0
16058 1 2 -1.4799999999999999e-01 1.3556279312585355e+01 6.5902451592087985e+01 1.4741841426194437e+01 7 25 0
16057 1 4 7.3999999999999996e-02 1.4376661166972912e+01 6.6041201143264928e+01 1.6769525598437536e+01 7 25 0
16060 1 4 7.3999999999999996e-02 1.4026613036242209e+01 6.4951852495249682e+01 1.4387499358399101e+01 7 25 0
16059 1 4 7.3999999999999996e-02 1.2625856647239546e+01 6.5461694212569995e+01 1.5074797543889291e+01 7 25 0
16052 1 2 -1.4799999999999999e-01 1.5781002051814493e+01 6.6997704494002249e+01 1.5551948133622473e+01 7 25 0
16054 1 4 7.3999999999999996e-02 1.6113450689557897e+01 6.6932403014757583e+01 1.4566106877517644e+01 7 25 0
16056 1 4 7.3999999999999996e-02 1.3819613837387925e+01 6.7500762975164420e+01 1.6303505722618524e+01 7 25 0
23135 1 2 -1.4799999999999999e-01 1.9762336340091931e+00 7.3853936854614673e+01 1.2433978333224299e+01 9 26 0
16494 1 4 7.3999999999999996e-02 3.0202225444913394e-01 6.9274667753052327e+01 1.8006809267400190e+01 7 25 0
18058 1 4 7.3999999999999996e-02 2.3451540586379824e+00 6.8940616147633278e+01 1.4375150610131154e+01 7 25 0
18059 1 2 -1.4799999999999999e-01 3.7130226985048327e+00 6.9780983046766750e+01 1.5710999589105761e+01 7 25 0
18057 1 4 7.3999999999999996e-02 3.1335609845328536e+00 7.0359497201321048e+01 1.3691257460705041e+01 7 25 0
18054 1 4 7.3999999999999996e-02 9.7904684264578290e-01 7.0512008986580142e+01 1.5980843852517092e+01 7 25 0
18053 1 2 -1.4799999999999999e-01 1.5738399935059364e+00 7.0845224933857523e+01 1.5030828854824541e+01 7 25 0
18050 1 2 -1.4799999999999999e-01 5.6502652200849079e-01 7.0984308923600580e+01 1.3876347256058340e+01 7 25 0
18051 1 4 7.3999999999999996e-02 1.1117954220690489e+00 7.1358524178558255e+01 1.3052676073165348e+01 7 25 0
18056 1 2 -1.4799999999999999e-01 2.7161166953298435e+00 6.9956317400561275e+01 1.4610789853197739e+01 7 25 0
18055 1 4 7.3999999999999996e-02 1.9883638722663750e+00 7.1795171201145209e+01 1.5353504273446653e+01 7 25 0
18063 1 4 7.3999999999999996e-02 4.1959745992366351e+00 7.1891769235829088e+01 1.5688709707396923e+01 7 25 0
23091 1 4 7.3999999999999996e-02 4.5457165431829196e+00 6.7899070200800921e+01 1.2658173552515430e+01 9 26 0
18062 1 2 -1.4799999999999999e-01 4.6803064669204097e+00 7.0927584836267144e+01 1.5910319138464223e+01 7 25 0
18060 1 4 7.3999999999999996e-02 4.3204598901532503e+00 6.8849051201077302e+01 1.5722094791620094e+01 7 25 0
18064 1 4 7.3999999999999996e-02 5.3949925744321838e+00 7.0903138094127470e+01 1.5142498213521428e+01 7 25 0
18065 1 2 -1.4799999999999999e-01 5.4523748476650393e+00 7.1047367418564889e+01 1.7235337351592918e+01 7 25 0
18061 1 4 7.3999999999999996e-02 3.1656410277028346e+00 6.9761767690925780e+01 1.6669828064362616e+01 7 25 0
23136 1 4 7.3999999999999996e-02 2.1232331934984399e+00 7.3468438657165848e+01 1.3379366623362094e+01 9 26 0
18069 1 4 7.3999999999999996e-02 5.4446424657627537e+00 7.3180852020745718e+01 1.7239868043442950e+01 7 25 0
18067 1 4 7.3999999999999996e-02 4.7548847729257782e+00 7.0890856870758171e+01 1.8082981562271534e+01 7 25 0
23128 1 4 7.3999999999999996e-02 5.2280539515200992e+00 7.3535938651836133e+01 1.3517829652067750e+01 9 26 0
18068 1 2 -1.4799999999999999e-01 6.1239058681246750e+00 7.2410575777793269e+01 1.7467133765010384e+01 7 25 0
18052 1 4 7.3999999999999996e-02 9.7983246469084392e-02 7.0007174844850539e+01 1.3603544449419385e+01 7 25 0
16483 1 4 7.3999999999999996e-02 2.2288036451754962e+00 7.2267883772988597e+01 1.8100781269750403e+01 7 25 0
18066 1 4 7.3999999999999996e-02 6.1124179498260247e+00 7.0188641790753195e+01 1.7484106030559403e+01 7 25 0
23104 1 4 7.3999999999999996e-02 8.9384076216522566e+00 6.8052948649946828e+01 1.3011571961556369e+01 9 26 0
23106 1 4 7.3999999999999996e-02 1.0854939561197583e+01 6.9654068689596428e+01 1.2500777045539106e+01 9 26 0
23105 1 2 -1.4799999999999999e-01 9.7934937541730047e+00 6.9924967989004600e+01 1.2437462082514099e+01 9 26 0
23100 1 4 7.3999999999999996e-02 7.2449077416174079e+00 6.9681794119733624e+01 1.2468097111074588e+01 9 26 0
23119 1 4 7.3999999999999996e-02 7.1192020506183695e+00 7.2859240272983698e+01 1.4203585928024978e+01 9 26 0
23114 1 2 -1.4799999999999999e-01 9.2007880105919853e+00 7.2987829431142458e+01 1.3347209035571783e+01 9 26 0
23107 1 4 7.3999999999999996e-02 9.6912788548573801e+00 7.0160519802542595e+01 1.3495198196729799e+01 9 26 0
23116 1 4 7.3999999999999996e-02 9.6326078615965507e+00 7.2334669891434160e+01 1.4028106460535344e+01 9 26 0
18070 1 4 7.3999999999999996e-02 6.8943236011545013e+00 7.2391444188589446e+01 1.6682641789555920e+01 7 25 0
18078 1 4 7.3999999999999996e-02 8.8180797560131019e+00 7.3141408286754256e+01 1.7413190795147855e+01 7 25 0
18093 1 4 7.3999999999999996e-02 1.1217807813535311e+01 7.2196356650640382e+01 1.5814518672652248e+01 7 25 0
18096 1 4 7.3999999999999996e-02 1.2301665117072146e+01 7.2141066799740500e+01 1.3313004329519256e+01 7 25 0
23117 1 2 -1.4799999999999999e-01 7.9476317539629289e+00 7.3618319772270127e+01 1.4083311413349598e+01 9 26 0
23115 1 4 7.3999999999999996e-02 9.9574240052369252e+00 7.3802540321052604e+01 1.3092410636395060e+01 9 26 0
18092 1 2 -1.4799999999999999e-01 1.2266095744038809e+01 7.2404219563163892e+01 1.5566275503052259e+01 7 25 0
18084 1 4 7.3999999999999996e-02 1.1726033958937233e+01 7.3539127510641038e+01 1.8059961655591135e+01 7 25 0
23118 1 4 7.3999999999999996e-02 8.2894862444947961e+00 7.4033210457424957e+01 1.5052712858494228e+01 9 26 0
18097 1 4 7.3999999999999996e-02 1.2434805831665329e+01 7.0705167636087381e+01 1.4450593064683034e+01 7 25 0
18105 1 4 7.3999999999999996e-02 1.3864178024926503e+01 6.9578327247540187e+01 1.2446958380205503e+01 7 25 0
16063 1 4 7.3999999999999996e-02 1.3248827259651305e+01 6.7816304244753297e+01 1.3955287495820626e+01 7 25 0
16051 1 4 7.3999999999999996e-02 1.5801574659790431e+01 6.9167971337680470e+01 1.5678185462528123e+01 7 25 0
16047 1 4 7.3999999999999996e-02 1.5335910089280068e+01 6.8384944841769396e+01 1.8100996435061774e+01 7 25 0
18102 1 4 7.3999999999999996e-02 1.5628356502291107e+01 7.1846486642034662e+01 1.2450040505174576e+01 7 25 0
18101 1 2 -1.4799999999999999e-01 1.4659127806582584e+01 7.1542746099014650e+01 1.2556014953556751e+01 7 25 0
18095 1 2 -1.4799999999999999e-01 1.2742684366740740e+01 7.1718739195197656e+01 1.4291211936338978e+01 7 25 0
18094 1 4 7.3999999999999996e-02 1.2683435903205661e+01 7.1942683571690054e+01 1.6423861471911025e+01 7 25 0
18098 1 2 -1.4799999999999999e-01 1.4328334393747440e+01 7.1786726328450300e+01 1.4063067857499114e+01 7 25 0
18106 1 4 7.3999999999999996e-02 1.5630113027263807e+01 6.9570668515203494e+01 1.2559479881480208e+01 7 25 0
18100 1 4 7.3999999999999996e-02 1.4634615313003881e+01 7.2758537270933672e+01 1.4363895576455496e+01 7 25 0
18099 1 4 7.3999999999999996e-02 1.4884068533442294e+01 7.1089587532619603e+01 1.4651441864942173e+01 7 25 0
16045 1 4 7.3999999999999996e-02 1.6026200601895127e+01 7.0728956467312727e+01 1.7530510050388148e+01 7 25 0
16480 1 4 7.3999999999999996e-02 3.5792336861374630e-01 7.3917183025227558e+01 1.7553406604993572e+01 7 25 0
19030 1 4 7.3999999999999996e-02 1.1962127174299902e-01 7.9072319839306161e+01 1.3740115298072419e+01 8 25 0
19028 1 2 -1.4799999999999999e-01 5.1056842646238089e-02 7.9813188351579797e+01 1.4555341570195219e+01 8 25 0
23138 1 2 -1.4799999999999999e-01 1.2788537803211264e+00 7.5148267365384655e+01 1.2645762405835027e+01 9 26 0
16479 1 4 7.3999999999999996e-02 2.0064331256481629e+00 7.4509359234812393e+01 1.7410258312506336e+01 7 25 0
23140 1 4 7.3999999999999996e-02 4.3248187098868041e-01 7.5032381777204193e+01 1.3327022879004661e+01 9 26 0
23127 1 4 7.3999999999999996e-02 4.0496470303778738e+00 7.4686452056491191e+01 1.4072964370935594e+01 9 26 0
23139 1 4 7.3999999999999996e-02 1.9720271651646006e+00 7.5947144948410866e+01 1.3063323528926805e+01 9 26 0
19036 1 4 7.3999999999999996e-02 2.5987287838181810e+00 7.8607471723028198e+01 1.4291493642089664e+01 8 25 0
19042 1 4 7.3999999999999996e-02 5.5451402444874951e+00 7.8678055385968818e+01 1.5101796691131822e+01 8 25 0
19032 1 4 7.3999999999999996e-02 9.0209020696162345e-01 7.8540711116799841e+01 1.6042358068696707e+01 8 25 0
19034 1 2 -1.4799999999999999e-01 2.5726152738739065e+00 7.9453148942267589e+01 1.5041882154609945e+01 8 25 0
19038 1 4 7.3999999999999996e-02 3.7454845484934269e+00 7.8453680719781190e+01 1.6669024414197096e+01 8 25 0
19040 1 2 -1.4799999999999999e-01 5.1081045784342063e+00 7.9612332985319753e+01 1.5377233383586674e+01 8 25 0
19031 1 2 -1.4799999999999999e-01 1.1149454684311637e+00 7.9547206229723614e+01 1.5634940276305175e+01 8 25 0
23126 1 2 -1.4799999999999999e-01 4.9319789101644922e+00 7.4530236144402735e+01 1.3399460722291382e+01 9 26 0
23124 1 4 7.3999999999999996e-02 6.0942287417183945e+00 7.6469572480513847e+01 1.3650231800307603e+01 9 26 0
23123 1 2 -1.4799999999999999e-01 6.1657570854128663e+00 7.5388939549509416e+01 1.3819551231789104e+01 9 26 0
19037 1 2 -1.4799999999999999e-01 3.7403038646216968e+00 7.9350090883324327e+01 1.6049432194883156e+01 8 25 0
19044 1 4 7.3999999999999996e-02 5.8837869241200904e+00 7.9431866143373284e+01 1.7234148636297945e+01 8 25 0
16478 1 2 -1.4799999999999999e-01 1.2664608937587953e+00 7.4218772639750540e+01 1.8119250143477085e+01 7 25 0
19033 1 4 7.3999999999999996e-02 1.0529072627644014e+00 8.0330126123851400e+01 1.6406586277515341e+01 8 25 0
23125 1 4 7.3999999999999996e-02 5.9926355069041106e+00 7.5508845270445178e+01 1.4855859558150039e+01 9 26 0
23403 1 4 7.3999999999999996e-02 6.0908416356880126e+00 7.8206796989693132e+01 1.2505132626960746e+01 9 26 0
23409 1 4 7.3999999999999996e-02 8.6057089228538306e+00 7.7731422411014137e+01 1.2810557616783566e+01 9 26 0
18088 1 4 7.3999999999999996e-02 1.0412490924048697e+01 7.4252506407753316e+01 1.5882361999156155e+01 7 25 0
23415 1 4 7.3999999999999996e-02 1.1128470855434754e+01 7.7631083162187167e+01 1.3224529146620396e+01 9 26 0
18086 1 2 -1.4799999999999999e-01 1.1296116557801080e+01 7.4638878993338480e+01 1.6317632770780321e+01 7 25 0
23121 1 4 7.3999999999999996e-02 7.6219942451764862e+00 7.4751362041551545e+01 1.2275420183758508e+01 9 26 0
23120 1 2 -1.4799999999999999e-01 7.4961540532634610e+00 7.4901056711921058e+01 1.3370101094429415e+01 9 26 0
23122 1 4 7.3999999999999996e-02 8.2046998132319420e+00 7.5647259224252110e+01 1.3772036160208527e+01 9 26 0
19048 1 4 7.3999999999999996e-02 7.9227437375013787e+00 7.9286717570883866e+01 1.5550265786194334e+01 8 25 0
19055 1 2 -1.4799999999999999e-01 1.0271142976747473e+01 7.8911237246359235e+01 1.7155245907111532e+01 8 25 0
19056 1 4 7.3999999999999996e-02 1.0331873402172311e+01 7.8654160635014350e+01 1.6048261670370898e+01 8 25 0
19046 1 2 -1.4799999999999999e-01 7.5425701322915417e+00 8.0184891530735541e+01 1.5945859781691405e+01 8 25 0
18087 1 4 7.3999999999999996e-02 1.1293737976462078e+01 7.5651847979411301e+01 1.5952093815897900e+01 7 25 0
[truncated: 14,611,213 more chars]
