# Supplementary material for: Thermodynamic driving forces in contact electrification between polymeric materials
Source: Nat Commun. 2024 Mar 23;15:2616. doi: 10.1038/s41467-024-46932-2 (PMC10960812; doi:10.1038/s41467-024-46932-2)
Supplement: Supplementary file 6 — Supplementary Dataset 3 [file 41467_2024_46932_MOESM6_ESM.zip › configuration_data/final/PE/OH.data]

LAMMPS data file via write_data, version 3 Mar 2020, timestep = 10000059

45604 atoms
8 atom types
43602 bonds
4 bond types
81200 angles
4 angle types
118791 dihedrals
3 dihedral types

0.0000000000000000e+00 1.2950000000000000e+02 xlo xhi
0.0000000000000000e+00 1.2950000000000000e+02 ylo yhi
0.0000000000000000e+00 1.1000000000000000e+02 zlo zhi

Masses

1 12.011
2 12.011
3 1.008
4 1.008
5 15.9994
6 1.008
7 15.9994
8 1.008

Pair Coeffs # lj/cut/coul/long/intel

1 0.066 3.5
2 0.066 3.5
3 0.03 2.5
4 0.0262906 2.5
5 0.15535 3.166
6 0 2.058
7 0.01195 3.81
8 0 1

Bond Coeffs # harmonic/intel

1 268 1.529
2 340 1.09
3 600 1
4 600 1

Angle Coeffs # harmonic/intel

1 58.35 112.7
2 33 107.8
3 37.5 110.7
4 75 109.47

Dihedral Coeffs # opls/intel

1 0 0 0.3 0
2 0 0 0.3 0
3 0.644693 -0.214342 0.178219 0

Atoms # full

24150 1 4 7.3999999999999996e-02 2.5513759327339152e+00 1.2228471141612274e+00 1.2639563050389560e+00 9 26 0
24148 1 4 7.3999999999999996e-02 1.2546715229484005e+00 9.7443331129364419e-01 3.5195739131051842e+00 9 26 0
7038 1 4 7.3999999999999996e-02 1.6167686626979934e+00 3.3631823018420968e+00 1.2431103708709996e+00 7 25 0
7036 1 4 7.3999999999999996e-02 2.9884323079332953e+00 3.2174162268672144e+00 3.3390443074603553e+00 7 25 0
7034 1 2 -1.4799999999999999e-01 3.1263402762158128e+00 4.1391255712001351e+00 2.7160699367581476e+00 7 25 0
7032 1 4 7.3999999999999996e-02 4.1425621755281918e+00 3.3117716749786021e+00 1.0871588051015040e+00 7 25 0
7031 1 2 -1.4799999999999999e-01 4.3291443400433662e+00 4.0752095547880831e+00 1.7511894628212301e+00 7 25 0
7037 1 2 -1.4799999999999999e-01 1.8774928379134006e+00 4.2769422409778146e+00 1.8625928397354754e+00 7 25 0
7033 1 4 7.3999999999999996e-02 4.4332951789715098e+00 4.9713416958375847e+00 1.1206987553671677e+00 7 25 0
7040 1 2 -1.4799999999999999e-01 7.1123879672001444e-01 4.6679816724285885e+00 2.7001357358115419e+00 7 25 0
7035 1 4 7.3999999999999996e-02 3.2890362449493815e+00 5.0110775427746210e+00 3.3801404785204525e+00 7 25 0
24154 1 4 7.3999999999999996e-02 3.9455498310720154e+00 1.2073711348211238e+00 3.3454080940160491e+00 9 26 0
24156 1 4 7.3999999999999996e-02 5.1367550977154819e+00 7.4076507897887811e-01 1.0881947666351459e+00 9 26 0
7039 1 4 7.3999999999999996e-02 1.9902492329387023e+00 5.1338449442480254e+00 1.1444471609150799e+00 7 25 0
7041 1 4 7.3999999999999996e-02 1.0451615421126657e+00 5.5800957890245675e+00 3.2039065428399875e+00 7 25 0
7030 1 4 7.3999999999999996e-02 5.5192634421741573e+00 2.9585841509072313e+00 3.0747619453387687e+00 7 25 0
7028 1 2 -1.4799999999999999e-01 5.6129398956335708e+00 3.9297769703372882e+00 2.5981614774485191e+00 7 25 0
7029 1 4 7.3999999999999996e-02 5.5497965476760402e+00 4.6198826261541877e+00 3.4985382750784413e+00 7 25 0
34639 1 4 7.3999999999999996e-02 1.7502829968417872e+00 3.5880354717594170e+00 5.4019336323849867e+00 7 24 0
34641 1 4 7.3999999999999996e-02 2.5872551712788088e+00 1.1330222269532126e+00 5.7858970851601379e+00 7 24 0
24146 1 2 -1.4799999999999999e-01 1.2164111000400235e+00 2.7919148139659494e-01 2.7199795144246020e+00 9 26 0
24149 1 2 -1.4799999999999999e-01 2.4531431969018080e+00 3.4598471768169275e-01 1.9008691243170426e+00 9 26 0
7042 1 4 7.3999999999999996e-02 4.5898379715605170e-01 3.9395998644023327e+00 3.4020869640030020e+00 7 25 0
34645 1 4 7.3999999999999996e-02 4.1935942599022420e+00 3.0532541771394510e+00 5.4590219804170337e+00 7 24 0
24152 1 2 -1.4799999999999999e-01 3.7129600833122787e+00 3.4533407590670839e-01 2.7732849440442173e+00 9 26 0
34647 1 4 7.3999999999999996e-02 5.1573649295694990e+00 6.7713577865146002e-01 5.4621021723883176e+00 7 24 0
34635 1 4 7.3999999999999996e-02 4.3218085482875795e-01 1.5719148033435240e+00 5.5785878252190839e+00 7 24 0
24160 1 4 7.3999999999999996e-02 6.4791897839544088e+00 7.9899274598540082e-01 3.2961184505621031e+00 9 26 0
7026 1 4 7.3999999999999996e-02 6.8688307885389888e+00 3.1609135289319457e+00 1.0672607020286227e+00 7 25 0
34651 1 4 7.3999999999999996e-02 6.6630719705003427e+00 2.6123425832533425e+00 5.4108254501784048e+00 7 24 0
7024 1 4 7.3999999999999996e-02 7.9587537428353503e+00 2.6212624283216894e+00 3.1003503372154091e+00 7 25 0
7022 1 2 -1.4799999999999999e-01 8.0761157618587500e+00 3.6341849060382199e+00 2.7398364260919168e+00 7 25 0
7020 1 4 7.3999999999999996e-02 9.2899717031807807e+00 3.1138529450472321e+00 1.0920523588876125e+00 7 25 0
7019 1 2 -1.4799999999999999e-01 9.4144366411592646e+00 3.7718110190068255e+00 1.9210394178240295e+00 7 25 0
7025 1 2 -1.4799999999999999e-01 6.9153598901191042e+00 3.9636323399276567e+00 1.8135354762476155e+00 7 25 0
7016 1 2 -1.4799999999999999e-01 1.0720789854864808e+01 3.6261085194701512e+00 2.7738519307039611e+00 7 25 0
7018 1 4 7.3999999999999996e-02 1.0809915925116098e+01 2.6867660370448836e+00 3.1905855476537197e+00 7 25 0
7021 1 4 7.3999999999999996e-02 9.4714448323942158e+00 4.8532390584940766e+00 1.4702712570468310e+00 7 25 0
7017 1 4 7.3999999999999996e-02 1.0834135238935525e+01 4.3963081202746785e+00 3.5746077750362701e+00 7 25 0
7023 1 4 7.3999999999999996e-02 8.0920859414295787e+00 4.2849964992977956e+00 3.5486699334948124e+00 7 25 0
7027 1 4 7.3999999999999996e-02 6.9114284353707847e+00 4.9115905225711023e+00 1.3043500564601171e+00 7 25 0
7013 1 2 -1.4799999999999999e-01 1.1895570086906684e+01 3.7651762806583386e+00 1.8306569624830478e+00 7 25 0
7015 1 4 7.3999999999999996e-02 1.1635511925297445e+01 4.7274614926858458e+00 1.4065164295545030e+00 7 25 0
7014 1 4 7.3999999999999996e-02 1.1868290702912548e+01 2.9982039366138933e+00 1.0939722551220434e+00 7 25 0
34662 1 4 7.3999999999999996e-02 1.1560639067215794e+01 2.4811484295422641e+00 5.3476247610827379e+00 7 24 0
34657 1 4 7.3999999999999996e-02 9.0537662089393454e+00 2.2539965602377596e+00 5.0785424187118613e+00 7 24 0
24166 1 4 7.3999999999999996e-02 8.9741304827654602e+00 2.7408859763096766e-01 3.4532517830055234e+00 9 26 0
24168 1 4 7.3999999999999996e-02 1.0179136369376765e+01 4.4699156977645454e-01 1.5013838082116389e+00 9 26 0
34653 1 4 7.3999999999999996e-02 7.7026895436509131e+00 4.3545736634172055e-01 5.7775209201562996e+00 7 24 0
34659 1 4 7.3999999999999996e-02 1.0334797395947989e+01 1.9987287884700722e-01 5.9203954970591974e+00 7 24 0
24172 1 4 7.3999999999999996e-02 1.1546908043732042e+01 1.2470588535645970e-01 3.6373658401278646e+00 9 26 0
7012 1 4 7.3999999999999996e-02 1.3299325727175534e+01 2.7846207248757908e+00 3.1609434618109153e+00 7 25 0
7010 1 2 -1.4799999999999999e-01 1.3199206147283761e+01 3.7520094398295196e+00 2.6641804654027617e+00 7 25 0
7007 1 2 -1.4799999999999999e-01 1.4419424313474654e+01 4.1509884993981290e+00 1.8534830113882734e+00 7 25 0
7008 1 4 7.3999999999999996e-02 1.4610927620274202e+01 3.3540636570322770e+00 1.1589125863825924e+00 7 25 0
7009 1 4 7.3999999999999996e-02 1.4185432448213854e+01 5.0711849035529815e+00 1.3112508760325294e+00 7 25 0
7011 1 4 7.3999999999999996e-02 1.3023604348681072e+01 4.4135973186335198e+00 3.4519466400942185e+00 7 25 0
24181 1 4 7.3999999999999996e-02 1.4434748455852327e+01 1.0850836335860701e+00 3.8310167070809058e+00 9 26 0
7006 1 4 7.3999999999999996e-02 1.5658227097974756e+01 3.8587682899480145e+00 3.6747059742358563e+00 7 25 0
7004 1 2 -1.4799999999999999e-01 1.5664387727628664e+01 4.4555807853685208e+00 2.7534403608172116e+00 7 25 0
7005 1 4 7.3999999999999996e-02 1.5434373174520335e+01 5.4495605102701550e+00 3.0788604888390849e+00 7 25 0
34672 1 4 7.3999999999999996e-02 1.4211964646132824e+01 3.1227173903692438e+00 5.4656296369123618e+00 7 24 0
24183 1 4 7.3999999999999996e-02 1.5683704301675757e+01 2.4542526441865756e-01 5.6735273357365639e+00 9 26 0
24174 1 4 7.3999999999999996e-02 1.2732175510024625e+01 4.6555551098892028e-01 1.5021335353739733e+00 9 26 0
34671 1 4 7.3999999999999996e-02 1.3664385858494986e+01 4.7237252822001752e+00 6.1546669437700769e+00 7 24 0
24179 1 2 -1.4799999999999999e-01 1.4292574177859910e+01 2.3477434774591101e-02 3.9981170441150899e+00 9 26 0
34675 1 4 7.3999999999999996e-02 1.6157633183823613e+01 4.5788725453502437e+00 5.9640257400883749e+00 7 24 0
28827 1 4 7.3999999999999996e-02 4.7294557324619291e-02 2.9475357917247141e+01 1.5628128563685227e+01 9 24 0
21107 1 2 -1.4799999999999999e-01 2.5900121512986667e+00 8.7497601844377275e+00 2.6410122414515143e+00 8 26 0
21109 1 4 7.3999999999999996e-02 2.3684389377679116e+00 7.7752405172369707e+00 3.0874203717212354e+00 8 26 0
21108 1 4 7.3999999999999996e-02 2.6056727557221713e+00 9.3791763046495795e+00 3.5612362592900815e+00 8 26 0
21112 1 4 7.3999999999999996e-02 1.5762965051793312e+00 1.0127116843498806e+01 1.2347984967814520e+00 8 26 0
21110 1 2 -1.4799999999999999e-01 1.4639745019259138e+00 9.2246442166720808e+00 1.7749760893438427e+00 8 26 0
21111 1 4 7.3999999999999996e-02 1.2572233048732047e+00 8.3706256006787427e+00 1.1883155221376116e+00 8 26 0
21104 1 2 -1.4799999999999999e-01 3.9643076238728239e+00 8.7581781328199675e+00 1.8995744378314736e+00 8 26 0
21105 1 4 7.3999999999999996e-02 3.8782301811881803e+00 8.0532748262606031e+00 1.1457985868231608e+00 8 26 0
21106 1 4 7.3999999999999996e-02 4.2983312263929569e+00 9.7534903680425593e+00 1.4720091095362129e+00 8 26 0
21261 1 4 7.3999999999999996e-02 4.4697963935835512e+00 1.0754819243270402e+01 4.0271931741879810e+00 8 26 0
21101 1 2 -1.4799999999999999e-01 5.0139944083941907e+00 8.2060429937384534e+00 2.7952026081685846e+00 8 26 0
21102 1 4 7.3999999999999996e-02 4.8792784690491571e+00 8.5211723726400024e+00 3.7917234032129090e+00 8 26 0
21103 1 4 7.3999999999999996e-02 4.8581776458738490e+00 7.1032061525376591e+00 2.7022098092914972e+00 8 26 0
21256 1 4 7.3999999999999996e-02 3.0630776652949199e+00 1.1536332188244048e+01 1.8865390956466050e+00 8 26 0
21260 1 2 -1.4799999999999999e-01 4.8350690673676864e+00 1.1789377613123971e+01 4.1189944741604467e+00 8 26 0
21288 1 4 7.3999999999999996e-02 2.4642285793949803e+00 6.9963878215983950e+00 5.9225605148891161e+00 8 26 0
21114 1 4 7.3999999999999996e-02 4.7619646000070415e-01 1.0183600381132589e+01 3.4333430962076750e+00 8 26 0
21113 1 2 -1.4799999999999999e-01 3.0229449812473524e-01 9.3624160688217355e+00 2.7124810587309480e+00 8 26 0
21271 1 4 7.3999999999999996e-02 5.0147700638539359e+00 9.2758399045165891e+00 6.0633074976017092e+00 8 26 0
21263 1 2 -1.4799999999999999e-01 6.2175942189036943e+00 1.1768469241813236e+01 4.9023414919240418e+00 8 26 0
21115 1 4 7.3999999999999996e-02 2.8249091037325885e-01 8.4518901991761357e+00 3.2650614684610710e+00 8 26 0
21259 1 4 7.3999999999999996e-02 5.5852872200649131e+00 1.1976159235336587e+01 2.1208839404731763e+00 8 26 0
21292 1 4 7.3999999999999996e-02 1.8392645537302665e-01 7.3943551750036525e+00 5.2726227051653138e+00 8 26 0
21099 1 4 7.3999999999999996e-02 6.4809221537813988e+00 8.3225750368060858e+00 1.1404392071322100e+00 8 26 0
21098 1 2 -1.4799999999999999e-01 6.4147445330692667e+00 8.5102218446199203e+00 2.2196606078283709e+00 8 26 0
21100 1 4 7.3999999999999996e-02 6.6089986801989848e+00 9.5306168212606046e+00 2.3046544372817381e+00 8 26 0
21097 1 4 7.3999999999999996e-02 7.4573371329024898e+00 6.5982395846934239e+00 2.6060752773342850e+00 8 26 0
21093 1 4 7.3999999999999996e-02 9.6331641202303580e+00 7.5021100821042879e+00 3.1700021898917958e+00 8 26 0
21096 1 4 7.3999999999999996e-02 7.2238529210136946e+00 7.6481119027462272e+00 3.9112524624834433e+00 8 26 0
21095 1 2 -1.4799999999999999e-01 7.4920958608877024e+00 7.7089936534504186e+00 2.8756080514103446e+00 8 26 0
21094 1 4 7.3999999999999996e-02 9.3257617488650695e+00 8.5560186933567888e+00 1.8332009002430605e+00 8 26 0
21092 1 2 -1.4799999999999999e-01 8.9690504768692652e+00 8.2843521570512202e+00 2.8450861925363640e+00 8 26 0
21090 1 4 7.3999999999999996e-02 8.5946064088335135e+00 1.0385655325496012e+01 3.0022779275955056e+00 8 26 0
21089 1 2 -1.4799999999999999e-01 9.2283309711118022e+00 9.6370504463441300e+00 3.5442205559392206e+00 8 26 0
21091 1 4 7.3999999999999996e-02 8.8820372714601987e+00 9.6427315428120650e+00 4.5433029433716090e+00 8 26 0
21086 1 2 -1.4799999999999999e-01 1.0730803616966803e+01 9.8921520065398987e+00 3.4046277599964645e+00 8 26 0
21084 1 4 7.3999999999999996e-02 1.0588012404713792e+01 1.1437376115318585e+01 4.9131272318476071e+00 8 26 0
21088 1 4 7.3999999999999996e-02 1.1098957341198220e+01 9.8400419649056126e+00 2.3649009303397786e+00 8 26 0
21083 1 2 -1.4799999999999999e-01 1.1194664064662998e+01 1.1244851079497822e+01 4.0119234733083387e+00 8 26 0
21087 1 4 7.3999999999999996e-02 1.1191884890950705e+01 9.1199245640634050e+00 4.0017335407522507e+00 8 26 0
21270 1 4 7.3999999999999996e-02 6.7831581988558174e+00 9.1920513169620044e+00 5.7287026889638408e+00 8 26 0
21085 1 4 7.3999999999999996e-02 1.2227092028796202e+01 1.1148794099305627e+01 4.4538936420704163e+00 8 26 0
21265 1 4 7.3999999999999996e-02 6.8157940688321981e+00 1.1056945961320190e+01 4.3851678232585405e+00 8 26 0
21081 1 4 7.3999999999999996e-02 1.1725819693343217e+01 1.2371689615015731e+01 2.0563053387512165e+00 8 26 0
21082 1 4 7.3999999999999996e-02 1.0054860170537806e+01 1.2400321587446943e+01 2.6220170938357259e+00 8 26 0
20886 1 4 7.3999999999999996e-02 1.3165046282761381e+01 8.4276322990008943e+00 5.2205571808079192e+00 8 26 0
20885 1 2 -1.4799999999999999e-01 1.4168602675028653e+01 8.2496930553676258e+00 5.5277600170160204e+00 8 26 0
20887 1 4 7.3999999999999996e-02 1.4406178584586252e+01 7.2782049406666420e+00 5.0592534517795187e+00 8 26 0
20892 1 4 7.3999999999999996e-02 1.5020666729313847e+01 8.2236908094183594e+00 3.1939993447448241e+00 8 26 0
20891 1 2 -1.4799999999999999e-01 1.5804006157426622e+01 8.7560263302556454e+00 3.7084364593131802e+00 8 26 0
20888 1 2 -1.4799999999999999e-01 1.5177236395895781e+01 9.3079742263524050e+00 5.0519473821549106e+00 8 26 0
20890 1 4 7.3999999999999996e-02 1.4631043179169666e+01 1.0284386668423563e+01 4.7813491190634609e+00 8 26 0
20895 1 4 7.3999999999999996e-02 1.5685101624792143e+01 1.0441482896678302e+01 2.4469137665177194e+00 8 26 0
20889 1 4 7.3999999999999996e-02 1.6084352689657969e+01 9.5191097100456457e+00 5.6917853167113606e+00 8 26 0
21252 1 4 7.3999999999999996e-02 2.3723097561225632e+00 1.3369924401731623e+01 3.7236071956698118e+00 8 26 0
21262 1 4 7.3999999999999996e-02 4.1411040196754936e+00 1.2183957729714757e+01 4.7607838462422221e+00 8 26 0
21250 1 4 7.3999999999999996e-02 1.1307515562271830e+00 1.2986772090948037e+01 1.1394151467701406e+00 8 26 0
21254 1 2 -1.4799999999999999e-01 3.5044815833617267e+00 1.2533942063270349e+01 2.0918138971027198e+00 8 26 0
21257 1 2 -1.4799999999999999e-01 4.9046510060967332e+00 1.2479192749460951e+01 2.7464266973364730e+00 8 26 0
21251 1 2 -1.4799999999999999e-01 2.5674017717233473e+00 1.3527245660149038e+01 2.7092783533536595e+00 8 26 0
21255 1 4 7.3999999999999996e-02 3.7248067889609162e+00 1.2996849805190491e+01 1.1001959630742990e+00 8 26 0
21253 1 4 7.3999999999999996e-02 3.1729744258981336e+00 1.4466068134636814e+01 2.8033926404945015e+00 8 26 0
21249 1 4 7.3999999999999996e-02 1.5130154263339419e+00 1.4684652790525492e+01 1.3080528103513498e+00 8 26 0
21248 1 2 -1.4799999999999999e-01 1.2657593556910141e+00 1.3793362780285852e+01 1.8900756201705620e+00 8 26 0
21055 1 4 7.3999999999999996e-02 2.4149988403663398e+00 1.6671115563814119e+01 1.4284085657911822e+00 8 26 0
21057 1 4 7.3999999999999996e-02 3.8651336242194811e+00 1.6460064952402398e+01 3.5465872699965826e+00 8 26 0
21051 1 4 7.3999999999999996e-02 1.4818554009675655e+00 1.7277685887243013e+01 3.6135518325593985e+00 8 26 0
21056 1 2 -1.4799999999999999e-01 3.9880371722997703e+00 1.7166471118802207e+01 2.6761130130925639e+00 8 26 0
21053 1 2 -1.4799999999999999e-01 2.7330687806225606e+00 1.7536457238045465e+01 1.8661427775242139e+00 8 26 0
21050 1 2 -1.4799999999999999e-01 1.5893589271852211e+00 1.7960855787801545e+01 2.7731347431546887e+00 8 26 0
21258 1 4 7.3999999999999996e-02 5.4224445867681812e+00 1.3463684175929105e+01 2.8397902361528358e+00 8 26 0
21061 1 4 7.3999999999999996e-02 5.0130077362938703e+00 1.5935317606236797e+01 1.2613687298167866e+00 8 26 0
21059 1 2 -1.4799999999999999e-01 5.2133208877807391e+00 1.6801410415831011e+01 1.7984158530615586e+00 8 26 0
21060 1 4 7.3999999999999996e-02 5.4833620977024182e+00 1.7581794057211752e+01 1.0794043043243073e+00 8 26 0
21047 1 2 -1.4799999999999999e-01 3.9192957653291555e-01 1.8031704748179450e+01 1.8791621233235032e+00 8 26 0
21049 1 4 7.3999999999999996e-02 1.8857783842357748e-01 1.7158477560586608e+01 1.3483912960596662e+00 8 26 0
21058 1 4 7.3999999999999996e-02 4.3299799178935636e+00 1.8109734534926908e+01 3.0848256737251649e+00 8 26 0
24804 1 4 7.3999999999999996e-02 2.1691777495586626e+00 1.8094353278678366e+01 6.0324846852039054e+00 9 26 0
21247 1 4 7.3999999999999996e-02 1.1767113710074908e-01 1.4680959179646864e+01 3.4951597865166413e+00 8 26 0
19861 1 4 7.3999999999999996e-02 2.1276388592335240e+00 1.3579828768888913e+01 5.9315842428933960e+00 8 26 0
21245 1 2 -1.4799999999999999e-01 2.4137639255513616e-02 1.3859080009867785e+01 2.8392447349623189e+00 8 26 0
21054 1 4 7.3999999999999996e-02 3.0162007036336438e+00 1.8282518530973544e+01 1.0967614285691165e+00 8 26 0
21080 1 2 -1.4799999999999999e-01 1.1072112080388717e+01 1.2383700993989713e+01 2.9576791669718778e+00 8 26 0
21264 1 4 7.3999999999999996e-02 6.6761631968267610e+00 1.2727785317638597e+01 4.7961606183025403e+00 8 26 0
21063 1 4 7.3999999999999996e-02 6.1495811623788557e+00 1.5584556016856348e+01 3.3258105370031630e+00 8 26 0
21062 1 2 -1.4799999999999999e-01 6.4569901875592510e+00 1.6467823641815585e+01 2.6896761747230213e+00 8 26 0
21064 1 4 7.3999999999999996e-02 6.7813401432841482e+00 1.7324874258459538e+01 3.2451175026826724e+00 8 26 0
21067 1 4 7.3999999999999996e-02 7.3429695620739741e+00 1.5127455442011458e+01 1.2324260915121905e+00 8 26 0
21065 1 2 -1.4799999999999999e-01 7.6345655905503218e+00 1.5923218565715999e+01 1.8398147215016396e+00 8 26 0
21068 1 2 -1.4799999999999999e-01 8.7545070805384722e+00 1.5419090743677344e+01 2.6796306524609701e+00 8 26 0
21069 1 4 7.3999999999999996e-02 8.4106700059666739e+00 1.4518589910510084e+01 3.1639708188729676e+00 8 26 0
21071 1 2 -1.4799999999999999e-01 9.9677639423794719e+00 1.5081531118762083e+01 1.8513439656705655e+00 8 26 0
21073 1 4 7.3999999999999996e-02 9.7571192419834496e+00 1.4155357429437256e+01 1.3074907194150329e+00 8 26 0
21072 1 4 7.3999999999999996e-02 1.0231678807698589e+01 1.5826633003942471e+01 1.1020657562691187e+00 8 26 0
21070 1 4 7.3999999999999996e-02 9.1304470495868202e+00 1.6070343094213531e+01 3.4606292180489135e+00 8 26 0
21066 1 4 7.3999999999999996e-02 7.9895153731561193e+00 1.6674678007462663e+01 1.1961096821817507e+00 8 26 0
21078 1 4 7.3999999999999996e-02 1.0452047133648431e+01 1.3968434948529953e+01 4.4354213366342474e+00 8 26 0
21074 1 2 -1.4799999999999999e-01 1.1251849800377736e+01 1.4942202866503939e+01 2.6890878032305818e+00 8 26 0
21077 1 2 -1.4799999999999999e-01 1.1258960685383785e+01 1.3747885623810784e+01 3.7300582857665430e+00 8 26 0
27121 1 4 7.3999999999999996e-02 8.5957391376154657e+00 1.4470331262963049e+01 5.8379812482621576e+00 9 25 0
21075 1 4 7.3999999999999996e-02 1.1454643111965254e+01 1.5882057075746532e+01 3.2572739079057480e+00 8 26 0
21076 1 4 7.3999999999999996e-02 1.2150003411535943e+01 1.4734576033547844e+01 2.1527360355030116e+00 8 26 0
21079 1 4 7.3999999999999996e-02 1.2239986859453118e+01 1.3882912941714668e+01 4.2566767794629703e+00 8 26 0
20922 1 4 7.3999999999999996e-02 1.2071359099296785e+01 1.7758904649479366e+01 1.3391431442659716e+00 8 26 0
27123 1 4 7.3999999999999996e-02 7.4641723060646052e+00 1.6391450173028193e+01 5.8405127279969147e+00 9 25 0
27124 1 4 7.3999999999999996e-02 9.1974341682933556e+00 1.6654169923240936e+01 6.3419484941792472e+00 9 25 0
20920 1 4 7.3999999999999996e-02 1.3058126683342318e+01 1.7189022624057390e+01 3.5029469122706369e+00 8 26 0
20914 1 4 7.3999999999999996e-02 1.4592065074194277e+01 1.5572498624993882e+01 3.4299763176023235e+00 8 26 0
20912 1 2 -1.4799999999999999e-01 1.5257864014779615e+01 1.5964925837714445e+01 2.6863997653973275e+00 8 26 0
20916 1 4 7.3999999999999996e-02 1.3897881463308812e+01 1.6463741357395385e+01 1.0633318102513154e+00 8 26 0
20915 1 2 -1.4799999999999999e-01 1.4455166912555491e+01 1.6935001542721700e+01 1.8596696549481866e+00 8 26 0
20910 1 4 7.3999999999999996e-02 1.5215316357632791e+01 1.4413153570638952e+01 1.1622595991540292e+00 8 26 0
20918 1 2 -1.4799999999999999e-01 1.3567202038364302e+01 1.7775806084947931e+01 2.8031556196528191e+00 8 26 0
20917 1 4 7.3999999999999996e-02 1.5100631938630086e+01 1.7599016680563238e+01 1.3601299854066031e+00 8 26 0
20909 1 2 -1.4799999999999999e-01 1.5943448149925546e+01 1.4898184054465155e+01 1.8573297523216730e+00 8 26 0
20908 1 4 7.3999999999999996e-02 1.5706551089181572e+01 1.3386211597451901e+01 3.3089790113267958e+00 8 26 0
20919 1 4 7.3999999999999996e-02 1.4230197191608736e+01 1.8574490012145286e+01 3.2440479015046479e+00 8 26 0
20913 1 4 7.3999999999999996e-02 1.5948524588773518e+01 1.6663311119873399e+01 3.1994325904147987e+00 8 26 0
21052 1 4 7.3999999999999996e-02 1.7118765502592137e+00 1.8943998145033468e+01 3.1633561629349680e+00 8 26 0
21048 1 4 7.3999999999999996e-02 4.3109775850214477e-01 1.8799012061229845e+01 1.1456650920106608e+00 8 26 0
24810 1 4 7.3999999999999996e-02 4.0501365849230497e+00 1.9563972839833500e+01 5.5794091999794615e+00 9 26 0
20950 1 4 7.3999999999999996e-02 1.5443170255224172e+00 2.1478814299384943e+01 3.6132086078879113e+00 8 26 0
20949 1 4 7.3999999999999996e-02 1.7119401311717128e+00 2.3171340128006989e+01 3.1704459457039169e+00 8 26 0
20948 1 2 -1.4799999999999999e-01 1.6269838064191420e+00 2.2137685789208248e+01 2.8337869997553828e+00 8 26 0
20946 1 4 7.3999999999999996e-02 2.7713541775416228e+00 2.0998757741033220e+01 1.3293110810815683e+00 8 26 0
20945 1 2 -1.4799999999999999e-01 2.8329452179218531e+00 2.1836157499746601e+01 1.9526428556777571e+00 8 26 0
20947 1 4 7.3999999999999996e-02 2.9139677114904039e+00 2.2620103762001815e+01 1.3151019307702865e+00 8 26 0
20944 1 4 7.3999999999999996e-02 3.9103038153277057e+00 2.0892390317835389e+01 3.5785011453164621e+00 8 26 0
20942 1 2 -1.4799999999999999e-01 4.1352748534930841e+00 2.1589049541578213e+01 2.7706061669388347e+00 8 26 0
20943 1 4 7.3999999999999996e-02 4.2564622039097406e+00 2.2566638492847975e+01 3.2323729254531677e+00 8 26 0
20940 1 4 7.3999999999999996e-02 5.1111411252168146e+00 2.0259216562192481e+01 1.2077466614554244e+00 8 26 0
20939 1 2 -1.4799999999999999e-01 5.3408848385635803e+00 2.1168873491212764e+01 1.9060142644781726e+00 8 26 0
20941 1 4 7.3999999999999996e-02 5.5139367819404956e+00 2.2007022004728036e+01 1.2751161448773014e+00 8 26 0
20953 1 4 7.3999999999999996e-02 4.0906498157009497e-01 2.2824206508332349e+01 1.2534741493726336e+00 8 26 0
20951 1 2 -1.4799999999999999e-01 3.4966487304707328e-01 2.1980933232596243e+01 1.9894572146110692e+00 8 26 0
20952 1 4 7.3999999999999996e-02 2.8883744851095322e-01 2.1034523749698327e+01 1.4606707050644536e+00 8 26 0
33532 1 4 7.3999999999999996e-02 7.6610040943473645e-01 2.2938831143689050e+01 5.7011224348238079e+00 7 24 0
33538 1 4 7.3999999999999996e-02 3.4576533739705697e+00 2.3904880924980997e+01 5.8096913166556741e+00 7 24 0
26590 1 4 7.3999999999999996e-02 5.8140948052135153e+00 2.4016587749392649e+01 3.1117770176871851e+00 9 25 0
24802 1 4 7.3999999999999996e-02 1.8994469844069792e-01 1.9316480823788286e+01 5.6704981879796765e+00 9 26 0
26592 1 4 7.3999999999999996e-02 4.5512449469015284e+00 2.4635673444428971e+01 1.1390236732432795e+00 9 25 0
33531 1 4 7.3999999999999996e-02 1.6996649859238760e-01 2.4626655895999573e+01 5.9167839303832448e+00 7 24 0
20926 1 4 7.3999999999999996e-02 1.1303477257329982e+01 1.8494375011971986e+01 3.6511558842286673e+00 8 26 0
20938 1 4 7.3999999999999996e-02 6.3735954507103036e+00 2.0095334165216304e+01 3.4598096740247297e+00 8 26 0
20928 1 4 7.3999999999999996e-02 9.9889908526881879e+00 1.8605423133825095e+01 1.4820392476734463e+00 8 26 0
20936 1 2 -1.4799999999999999e-01 6.6010738470318984e+00 2.0840943893582320e+01 2.6195103761785434e+00 8 26 0
20937 1 4 7.3999999999999996e-02 7.0470289981525287e+00 2.1737417368766724e+01 3.1485975154641257e+00 8 26 0
26586 1 4 7.3999999999999996e-02 7.2017384121876225e+00 2.3937781797551533e+01 1.2283258609345766e+00 9 25 0
20932 1 4 7.3999999999999996e-02 8.5718543609283806e+00 1.9367888047348046e+01 3.4321283902938049e+00 8 26 0
20934 1 4 7.3999999999999996e-02 7.5177111347418331e+00 1.9360876306364304e+01 1.4554286679706410e+00 8 26 0
20933 1 2 -1.4799999999999999e-01 7.7852085445837282e+00 2.0319688071812209e+01 1.8442412323738384e+00 8 26 0
20935 1 4 7.3999999999999996e-02 8.0348723221865779e+00 2.1107265233146308e+01 1.1053625032151626e+00 8 26 0
20930 1 2 -1.4799999999999999e-01 9.0235241855576120e+00 2.0090987908335077e+01 2.7205068720287855e+00 8 26 0
20931 1 4 7.3999999999999996e-02 9.2360017531532677e+00 2.1036891381514010e+01 3.2213138509227068e+00 8 26 0
20927 1 2 -1.4799999999999999e-01 1.0261850110380243e+01 1.9541583582184519e+01 1.9662086940147088e+00 8 26 0
20929 1 4 7.3999999999999996e-02 1.0471107795757730e+01 2.0337050768465499e+01 1.2143841889724467e+00 8 26 0
20924 1 2 -1.4799999999999999e-01 1.1514435692640374e+01 1.9219175971674012e+01 2.7915905113694741e+00 8 26 0
20925 1 4 7.3999999999999996e-02 1.1972702032808620e+01 2.0138991827049686e+01 3.1648423564825459e+00 8 26 0
26575 1 4 7.3999999999999996e-02 1.1809260865344603e+01 2.2774901965686759e+01 2.9254186263805702e+00 9 25 0
26574 1 4 7.3999999999999996e-02 1.0908151948874806e+01 2.3274670027931361e+01 4.3249834716637956e+00 9 25 0
26573 1 2 -1.4799999999999999e-01 1.1706773729698098e+01 2.3564063410941454e+01 3.6760335991159141e+00 9 25 0
26584 1 4 7.3999999999999996e-02 8.4438697189505767e+00 2.3569815823606227e+01 3.2900936545807808e+00 9 25 0
26580 1 4 7.3999999999999996e-02 1.0225641235297408e+01 2.3553840320176722e+01 1.5585296755190410e+00 9 25 0
24816 1 4 7.3999999999999996e-02 6.6811912238227187e+00 2.0309718562022464e+01 5.7875371745843864e+00 9 26 0
26582 1 2 -1.4799999999999999e-01 8.6430661147321821e+00 2.4504946961878563e+01 2.7353836820317663e+00 9 25 0
24822 1 4 7.3999999999999996e-02 8.8895108530192122e+00 2.1885579814713509e+01 5.5083274684007577e+00 9 26 0
26579 1 2 -1.4799999999999999e-01 1.0001300335871859e+01 2.4499510261039919e+01 2.0470179736386855e+00 9 25 0
26572 1 4 7.3999999999999996e-02 1.2842113498280444e+01 2.4748752826528467e+01 4.9808753722056025e+00 9 25 0
20921 1 2 -1.4799999999999999e-01 1.2594586868824697e+01 1.8550240577919887e+01 1.9494876153195124e+00 8 26 0
20923 1 4 7.3999999999999996e-02 1.3056070336961472e+01 1.9197839729649026e+01 1.2422584088202171e+00 8 26 0
26568 1 4 7.3999999999999996e-02 1.2401099972892485e+01 2.2314916166118920e+01 5.6509987941589381e+00 9 25 0
26570 1 2 -1.4799999999999999e-01 1.2999257809442069e+01 2.3857021346529063e+01 4.3912992099616996e+00 9 25 0
26569 1 4 7.3999999999999996e-02 1.3677018607883781e+01 2.1814009266781035e+01 4.4613255608476852e+00 9 25 0
26567 1 2 -1.4799999999999999e-01 1.3381319537930860e+01 2.2563824601517151e+01 5.1348348659815892e+00 9 25 0
26565 1 4 7.3999999999999996e-02 1.5321619362950898e+01 2.3400315471159402e+01 5.7020589003101296e+00 9 25 0
26564 1 2 -1.4799999999999999e-01 1.4521011988678215e+01 2.2765181173733470e+01 6.0822267718056100e+00 9 25 0
26571 1 4 7.3999999999999996e-02 1.3804497796089745e+01 2.4165072903440219e+01 3.6528099315985920e+00 9 25 0
26563 1 4 7.3999999999999996e-02 1.5719949072728623e+01 2.0841732644963844e+01 5.8424113639520252e+00 9 25 0
25540 1 4 7.3999999999999996e-02 1.5816126809764837e+01 2.3132253243240761e+01 2.2645964053580818e+00 9 26 0
26596 1 4 7.3999999999999996e-02 3.3162125653291312e+00 2.4896696911205492e+01 3.2939721989303963e+00 9 25 0
26598 1 4 7.3999999999999996e-02 2.1849503511656896e+00 2.5475165914450255e+01 1.2690823196137309e+00 9 25 0
26602 1 4 7.3999999999999996e-02 1.1620437756862541e+00 2.5657579830257870e+01 3.6971699802441611e+00 9 25 0
26591 1 2 -1.4799999999999999e-01 4.8840146920477769e+00 2.5412265776283963e+01 1.8492015387958964e+00 9 25 0
26594 1 2 -1.4799999999999999e-01 3.6964168487310287e+00 2.5782914635906224e+01 2.7657815162895734e+00 9 25 0
26593 1 4 7.3999999999999996e-02 5.1564076952149813e+00 2.6251857811457526e+01 1.2051914574539242e+00 9 25 0
33567 1 4 7.3999999999999996e-02 5.0031899592317002e+00 2.9634209801442481e+01 9.8663039853501477e-01 7 24 0
26595 1 4 7.3999999999999996e-02 3.8845112149113477e+00 2.6511904331078458e+01 3.5356867688745894e+00 9 25 0
26599 1 4 7.3999999999999996e-02 2.5668793957823146e+00 2.7078549205966489e+01 1.2726684480343005e+00 9 25 0
26597 1 2 -1.4799999999999999e-01 2.4367586743002305e+00 2.6246625024575319e+01 1.9796599912817292e+00 9 25 0
33571 1 4 7.3999999999999996e-02 3.8273854328147223e+00 2.9921889704769502e+01 3.3614023528207566e+00 7 24 0
33561 1 4 7.3999999999999996e-02 6.0960598785765656e+00 2.9003100335379177e+01 4.1019915654260970e+00 7 24 0
26601 1 4 7.3999999999999996e-02 1.4534279582003005e+00 2.7401613355914265e+01 3.4587408819104493e+00 9 25 0
26600 1 2 -1.4799999999999999e-01 1.3249786302561095e+00 2.6471012149004729e+01 2.9422456278718623e+00 9 25 0
33573 1 4 7.3999999999999996e-02 2.4403753609151617e+00 2.9968804937602801e+01 1.0885495930300957e+00 7 24 0
33566 1 2 -1.4799999999999999e-01 5.0433745626996958e+00 3.0509078090005961e+01 1.6506065418848488e+00 7 24 0
33569 1 2 -1.4799999999999999e-01 3.8404844220117065e+00 3.0698980484318653e+01 2.5687954124042642e+00 7 24 0
33572 1 2 -1.4799999999999999e-01 2.5326333733978825e+00 3.0740696914499818e+01 1.8091387975468165e+00 7 24 0
33577 1 4 7.3999999999999996e-02 1.1834965689683330e+00 2.9958930400193367e+01 3.2724479560867299e+00 7 24 0
26605 1 4 7.3999999999999996e-02 9.9286641194533495e-02 2.7491509040090360e+01 1.3601268357597567e+00 9 25 0
33544 1 4 7.3999999999999996e-02 5.7026000980058127e+00 2.5038673620448545e+01 5.8969659376639525e+00 7 24 0
26603 1 2 -1.4799999999999999e-01 8.4405787190906280e-03 2.6620594229617513e+01 2.0378767194668113e+00 9 25 0
33543 1 4 7.3999999999999996e-02 5.0300586250088406e+00 2.6603380789875313e+01 5.6621858208977649e+00 7 24 0
26588 1 2 -1.4799999999999999e-01 6.0956348657110029e+00 2.4968989310362083e+01 2.6702005828853239e+00 9 25 0
33537 1 4 7.3999999999999996e-02 2.5859017978412258e+00 2.5490181506085044e+01 5.6496913723115298e+00 7 24 0
27249 1 4 7.3999999999999996e-02 1.4220072171067958e+01 3.1025514609554257e+01 2.4574399393393765e+01 9 25 0
33562 1 4 7.3999999999999996e-02 6.4573343579671336e+00 2.8344483157402326e+01 2.4380835825985647e+00 7 24 0
26577 1 4 7.3999999999999996e-02 1.2067858353843381e+01 2.4901618163848504e+01 2.2093684105694091e+00 9 25 0
33563 1 2 -1.4799999999999999e-01 6.3812925170132591e+00 3.0574180448557556e+01 2.4167482231060156e+00 7 24 0
33560 1 2 -1.4799999999999999e-01 6.6584013980991896e+00 2.9216150505309471e+01 3.1537377388275196e+00 7 24 0
33552 1 4 7.3999999999999996e-02 6.8791157224870032e+00 2.7182724914177459e+01 4.8200609077987826e+00 7 24 0
26585 1 2 -1.4799999999999999e-01 7.4234978724071707e+00 2.4793040117171007e+01 1.9086794271984060e+00 9 25 0
26589 1 4 7.3999999999999996e-02 6.1851710007884053e+00 2.5708088857926832e+01 3.5341193196992640e+00 9 25 0
26576 1 2 -1.4799999999999999e-01 1.1217917995262306e+01 2.4812472833240950e+01 2.8436047836246723e+00 9 25 0
33557 1 2 -1.4799999999999999e-01 8.0727274139593508e+00 2.9183180048406669e+01 3.5862531307133354e+00 7 24 0
33559 1 4 7.3999999999999996e-02 8.5743393059994517e+00 3.0143884840826985e+01 3.4153011176641379e+00 7 24 0
26583 1 4 7.3999999999999996e-02 8.6639401847385162e+00 2.5352678642114380e+01 3.4342937718153284e+00 9 25 0
26581 1 4 7.3999999999999996e-02 9.9243089884546762e+00 2.5181821769017560e+01 1.1488544931814575e+00 9 25 0
26587 1 4 7.3999999999999996e-02 7.4906898135870232e+00 2.5687267843330989e+01 1.2503708388092378e+00 9 25 0
26578 1 4 7.3999999999999996e-02 1.1024702246989550e+01 2.5635143681524323e+01 3.4599419769569897e+00 9 25 0
33558 1 4 7.3999999999999996e-02 8.5658204839041705e+00 2.8493812122054628e+01 2.8845497429410174e+00 7 24 0
33554 1 2 -1.4799999999999999e-01 8.3669951833175542e+00 2.8797377279407922e+01 5.0793111922027805e+00 7 24 0
39157 1 4 7.3999999999999996e-02 1.0933755977152716e+01 2.9858639047639876e+01 2.5627712826603561e+00 6 24 0
33553 1 4 7.3999999999999996e-02 8.4366244827462697e+00 2.6735259630631568e+01 5.4933970822053135e+00 7 24 0
33551 1 2 -1.4799999999999999e-01 7.6774811949012518e+00 2.7527677072790357e+01 5.4841250003807005e+00 7 24 0
33555 1 4 7.3999999999999996e-02 9.4215148834400289e+00 2.8720151205238206e+01 5.2639111509178962e+00 7 24 0
33556 1 4 7.3999999999999996e-02 7.9835068568130474e+00 2.9627170860708311e+01 5.6401006393454951e+00 7 24 0
39155 1 2 -1.4799999999999999e-01 1.1506704814531259e+01 3.0273542404496482e+01 3.4454316802992317e+00 6 24 0
39156 1 4 7.3999999999999996e-02 1.0802460572892059e+01 3.0562501891515147e+01 4.2782022032584965e+00 6 24 0
39153 1 4 7.3999999999999996e-02 1.2287955335000854e+01 2.8280756806987153e+01 4.2006857311214869e+00 6 24 0
39151 1 4 7.3999999999999996e-02 1.2222338881493485e+01 2.9755132420352414e+01 6.1783586682448393e+00 6 24 0
39152 1 2 -1.4799999999999999e-01 1.2570514055180853e+01 2.9352231548802830e+01 4.0579151631060606e+00 6 24 0
39154 1 4 7.3999999999999996e-02 1.3442572760393297e+01 2.9361443566664484e+01 3.3824177287217863e+00 6 24 0
39149 1 2 -1.4799999999999999e-01 1.2994074241352822e+01 2.9878288822214735e+01 5.4337244798634812e+00 6 24 0
39148 1 4 7.3999999999999996e-02 1.5204924224571409e+01 2.9600826366262712e+01 5.3852556922155852e+00 6 24 0
25530 1 4 7.3999999999999996e-02 1.5340925805764186e+01 2.7472344884176785e+01 3.2535168351504571e+00 9 26 0
39146 1 2 -1.4799999999999999e-01 1.4353356687983009e+01 2.9249829550568332e+01 5.9536981203725947e+00 6 24 0
39147 1 4 7.3999999999999996e-02 1.4346375451184194e+01 2.8213437324779640e+01 5.7186824998549897e+00 6 24 0
25528 1 4 7.3999999999999996e-02 1.5998675329551515e+01 2.8811535744909072e+01 1.4245228773769327e+00 9 26 0
25534 1 4 7.3999999999999996e-02 1.5495029522314764e+01 2.5876702204816446e+01 1.6605771192196430e+00 9 26 0
33575 1 2 -1.4799999999999999e-01 1.2483931182285140e+00 3.0864771356849275e+01 2.6519764322116273e+00 7 24 0
35875 1 4 7.3999999999999996e-02 1.0933329944799593e-01 3.1616926144314700e+01 5.3575743289920110e+00 6 24 0
35869 1 4 7.3999999999999996e-02 2.6832824999462028e+00 3.1467003442716305e+01 5.4557801749102586e+00 6 24 0
33574 1 4 7.3999999999999996e-02 2.5353704843374323e+00 3.1595958936114698e+01 1.1030352698690831e+00 7 24 0
33570 1 4 7.3999999999999996e-02 3.8926989868908608e+00 3.1585767545912180e+01 3.2081218069318869e+00 7 24 0
33576 1 4 7.3999999999999996e-02 1.3548206393231150e+00 3.1766784687236772e+01 3.2667320850098940e+00 7 24 0
33568 1 4 7.3999999999999996e-02 4.9265613201812126e+00 3.1358035066991583e+01 9.6598750638534148e-01 7 24 0
35863 1 4 7.3999999999999996e-02 5.1172520018372580e+00 3.1631253991081675e+01 5.1438084202752838e+00 6 24 0
33580 1 4 7.3999999999999996e-02 1.6129953763079439e-02 3.1749522120366848e+01 1.0816230902800394e+00 7 24 0
33564 1 4 7.3999999999999996e-02 7.1022189572567429e+00 3.0839506900435271e+01 1.5953161039322710e+00 7 24 0
33565 1 4 7.3999999999999996e-02 6.5082237678548429e+00 3.1422892170532563e+01 3.0486947880439481e+00 7 24 0
39158 1 2 -1.4799999999999999e-01 1.2147337585893460e+01 3.1602167426708263e+01 2.8804078902296433e+00 6 24 0
39162 1 4 7.3999999999999996e-02 1.0985009256945220e+01 3.1877671595007268e+01 1.0868644738764208e+00 6 24 0
35857 1 4 7.3999999999999996e-02 7.9312035506665461e+00 3.2072584758748192e+01 5.0766348334537925e+00 6 24 0
39166 1 4 7.3999999999999996e-02 9.3589527641401951e+00 3.2044073872816440e+01 3.0399549803049930e+00 6 24 0
39150 1 4 7.3999999999999996e-02 1.3169815305605722e+01 3.0953543452352172e+01 5.3944342242813361e+00 6 24 0
39159 1 4 7.3999999999999996e-02 1.3076605617237178e+01 3.1432924785481521e+01 2.3705503394801566e+00 6 24 0
39160 1 4 7.3999999999999996e-02 1.2448995442501383e+01 3.2148377043025270e+01 3.7252216468673014e+00 6 24 0
21291 1 4 7.3999999999999996e-02 2.5435402597866374e-01 6.0618152977085957e+00 6.3760683086246814e+00 8 26 0
34637 1 2 -1.4799999999999999e-01 1.6682891719251507e+00 3.0710734015271584e+00 6.3500535483817071e+00 7 24 0
34643 1 2 -1.4799999999999999e-01 4.1406388190157557e+00 2.4182412873975108e+00 6.3704559806843681e+00 7 24 0
21279 1 4 7.3999999999999996e-02 4.9256432386667068e+00 6.0389881339175489e+00 8.0555055369049757e+00 8 26 0
34640 1 2 -1.4799999999999999e-01 2.7283937854714697e+00 1.9144779363042597e+00 6.5567490587541926e+00 7 24 0
34646 1 2 -1.4799999999999999e-01 5.2296086495682674e+00 1.3040385212861105e+00 6.3727926971980420e+00 7 24 0
34642 1 4 7.3999999999999996e-02 2.5598915292297679e+00 1.4821043210172515e+00 7.4983256133799152e+00 7 24 0
8564 1 2 -1.4799999999999999e-01 4.3056821266352561e+00 2.8861098351734435e+00 1.1537205680145080e+01 6 25 0
34638 1 4 7.3999999999999996e-02 1.6028765577580928e+00 3.8498974306148073e+00 7.1598951471858605e+00 7 24 0
34644 1 4 7.3999999999999996e-02 4.4140198452983199e+00 3.0433788809256757e+00 7.1946541194368967e+00 7 24 0
8567 1 2 -1.4799999999999999e-01 3.5279981130134677e+00 3.7607670889347409e+00 1.0531656777949371e+01 6 25 0
8569 1 4 7.3999999999999996e-02 4.0399209576501587e+00 4.6643467923274180e+00 1.0577234542082270e+01 6 25 0
8568 1 4 7.3999999999999996e-02 3.5628550200760247e+00 3.3553659453350901e+00 9.5770194037844067e+00 6 25 0
8570 1 2 -1.4799999999999999e-01 1.9770859420331446e+00 3.9569991082976945e+00 1.0801298300927158e+01 6 25 0
34648 1 4 7.3999999999999996e-02 5.1568658214758845e+00 6.1143524629741519e-01 7.2708848374396222e+00 7 24 0
8559 1 4 7.3999999999999996e-02 5.4995149583437479e+00 7.0289088569305369e-01 9.9475262463396739e+00 6 25 0
8558 1 2 -1.4799999999999999e-01 5.2550897227864013e+00 7.3172160358784033e-01 1.1026424838264491e+01 6 25 0
21286 1 4 7.3999999999999996e-02 2.3605170889234302e+00 6.0353356737498958e+00 8.1598829283554615e+00 8 26 0
34634 1 2 -1.4799999999999999e-01 3.5557475836788066e-01 2.3566306142175768e+00 6.4015747222902295e+00 7 24 0
8572 1 4 7.3999999999999996e-02 1.7599865906768728e+00 4.1734627768213182e+00 1.1843154867122722e+01 6 25 0
8571 1 4 7.3999999999999996e-02 1.7349538718318360e+00 4.7464718296287520e+00 1.0074861147687766e+01 6 25 0
8575 1 4 7.3999999999999996e-02 1.0926412838616151e+00 2.2661970955381889e+00 9.4091431331624236e+00 6 25 0
8574 1 4 7.3999999999999996e-02 1.1351959488445489e+00 1.9482928364258167e+00 1.1091271426484679e+01 6 25 0
8573 1 2 -1.4799999999999999e-01 9.6986709562182771e-01 2.7511854316848567e+00 1.0395751760927697e+01 6 25 0
8565 1 4 7.3999999999999996e-02 5.4086587091689680e+00 3.0287305162431668e+00 1.1645311378730339e+01 6 25 0
8561 1 2 -1.4799999999999999e-01 3.9961001824242697e+00 1.4136187983624824e+00 1.1399769316577473e+01 6 25 0
8563 1 4 7.3999999999999996e-02 3.1624351353829994e+00 1.1494065553233241e+00 1.0731800146196091e+01 6 25 0
8560 1 4 7.3999999999999996e-02 6.1535760123693635e+00 1.1724954145689688e+00 1.1326771299622948e+01 6 25 0
34636 1 4 7.3999999999999996e-02 2.6141316161584743e-01 1.7143987367737421e+00 7.2695496711369438e+00 7 24 0
34649 1 2 -1.4799999999999999e-01 6.4918259965656517e+00 2.0875036404679568e+00 6.3618541889815345e+00 7 24 0
34661 1 2 -1.4799999999999999e-01 1.1535458692124632e+01 1.9216382252346307e+00 6.2453797853142978e+00 7 24 0
34655 1 2 -1.4799999999999999e-01 9.0513607994283216e+00 2.0337285333851307e+00 6.1275730917073323e+00 7 24 0
34650 1 4 7.3999999999999996e-02 6.5610908633002820e+00 3.0169994142615448e+00 7.0005018406618689e+00 7 24 0
34652 1 2 -1.4799999999999999e-01 7.6788651744673038e+00 1.2892903371580478e+00 6.4990964881748567e+00 7 24 0
34656 1 4 7.3999999999999996e-02 9.0636675610246797e+00 2.9343265906453531e+00 6.7296063566447168e+00 7 24 0
34666 1 4 7.3999999999999996e-02 1.1440014922009775e+01 3.9059766539033300e+00 7.1302958075230212e+00 7 24 0
34664 1 2 -1.4799999999999999e-01 1.1868769470763199e+01 2.9027919824371424e+00 7.3395761856247281e+00 7 24 0
34665 1 4 7.3999999999999996e-02 1.1424468136688175e+01 2.6867588906255366e+00 8.2913526662757580e+00 7 24 0
34658 1 2 -1.4799999999999999e-01 1.0258465557538841e+01 1.1215136651694855e+00 6.4472851902865083e+00 7 24 0
27086 1 2 -1.4799999999999999e-01 9.7397734594011141e+00 3.5483081357217094e+00 1.0501014238793411e+01 9 25 0
27083 1 2 -1.4799999999999999e-01 1.0001249828155608e+01 2.0282724962849761e+00 1.0639477941725154e+01 9 25 0
27088 1 4 7.3999999999999996e-02 9.6808568376589079e+00 3.7336469184884251e+00 9.4087694365957528e+00 9 25 0
27084 1 4 7.3999999999999996e-02 9.2669706184865568e+00 1.5780378672654995e+00 9.9061856014863228e+00 9 25 0
34654 1 4 7.3999999999999996e-02 7.6533877803226629e+00 8.3611189585422507e-01 7.5043273613577623e+00 7 24 0
27087 1 4 7.3999999999999996e-02 8.7573308157290271e+00 3.7831321320896985e+00 1.0891660566842891e+01 9 25 0
27092 1 2 -1.4799999999999999e-01 1.0480288478866319e+01 5.9424334191445638e+00 1.1041462158987835e+01 9 25 0
27089 1 2 -1.4799999999999999e-01 1.0678613860162809e+01 4.4020898925487995e+00 1.1167214505684264e+01 9 25 0
27085 1 4 7.3999999999999996e-02 1.1000499591501489e+01 1.7464181684425724e+00 1.0402258741159995e+01 9 25 0
34660 1 4 7.3999999999999996e-02 1.0242559804589222e+01 8.3136088224850235e-01 7.5225231135877504e+00 7 24 0
27091 1 4 7.3999999999999996e-02 1.0731813265870930e+01 4.1602580066596238e+00 1.2207182295544591e+01 9 25 0
27090 1 4 7.3999999999999996e-02 1.1698823831414309e+01 4.2217739604389877e+00 1.0739583636317713e+01 9 25 0
27080 1 2 -1.4799999999999999e-01 9.6578382435741936e+00 1.4015249027458441e+00 1.2055598934631414e+01 9 25 0
27096 1 4 7.3999999999999996e-02 1.0072261402468630e+01 5.7848473219478151e+00 8.9962170949488538e+00 9 25 0
34663 1 4 7.3999999999999996e-02 1.2296824177603943e+01 1.1994232452682800e+00 6.3706682583393217e+00 7 24 0
34670 1 2 -1.4799999999999999e-01 1.4181158021884965e+01 3.7602160131784830e+00 6.3535656882185574e+00 7 24 0
34668 1 4 7.3999999999999996e-02 1.3837215612763536e+01 2.0586582269868057e+00 7.5073326932540336e+00 7 24 0
34669 1 4 7.3999999999999996e-02 1.3578495292600053e+01 3.5807024459493237e+00 8.3133993253989775e+00 7 24 0
34667 1 2 -1.4799999999999999e-01 1.3407804337966244e+01 3.0619848138634582e+00 7.4330736377477677e+00 7 24 0
34673 1 2 -1.4799999999999999e-01 1.5673826023281705e+01 4.0386593888555300e+00 6.7623780014060459e+00 7 24 0
34674 1 4 7.3999999999999996e-02 1.5694021906362057e+01 4.6136720728919567e+00 7.6557447693797016e+00 7 24 0
3822 1 4 7.3999999999999996e-02 1.4801653979940987e+01 1.8852231674122999e+00 1.0567938997561940e+01 7 24 0
3816 1 4 7.3999999999999996e-02 1.5276337911163797e+01 4.1533719287219402e+00 9.9619986317347067e+00 7 24 0
3821 1 2 -1.4799999999999999e-01 1.5095960139151938e+01 2.0058273680256851e+00 1.1597232595564638e+01 7 24 0
3815 1 2 -1.4799999999999999e-01 1.5777294169230288e+01 4.4407538453225142e+00 1.0945174875344332e+01 7 24 0
3824 1 2 -1.4799999999999999e-01 1.5848750168500951e+01 7.5833006787773494e-01 1.2095939999834474e+01 7 24 0
3817 1 4 7.3999999999999996e-02 1.4986095731273206e+01 5.0944557813902085e+00 1.1319347211502542e+01 7 24 0
3818 1 2 -1.4799999999999999e-01 1.6081672490458555e+01 3.1107188869895150e+00 1.1728357408672604e+01 7 24 0
34678 1 4 7.3999999999999996e-02 1.5931981924916776e+01 2.2410864576261544e+00 7.7723500594083363e+00 7 24 0
3823 1 4 7.3999999999999996e-02 1.4193272451988019e+01 2.2385899407773731e+00 1.2158109854943699e+01 7 24 0
21280 1 4 7.3999999999999996e-02 4.6721556046002544e+00 7.1231991898661029e+00 6.5967424273996107e+00 8 26 0
21285 1 4 7.3999999999999996e-02 1.5193910279856364e+00 7.4872202285428262e+00 8.7191531312909571e+00 8 26 0
21284 1 2 -1.4799999999999999e-01 2.3119778129735180e+00 7.1343534245227964e+00 8.0233330065820940e+00 8 26 0
21283 1 4 7.3999999999999996e-02 3.8870066627518529e+00 7.4807539573322801e+00 9.4313223158881456e+00 8 26 0
21290 1 2 -1.4799999999999999e-01 4.0319990972607378e-01 7.1447634936281785e+00 6.2491571849887491e+00 8 26 0
19853 1 2 -1.4799999999999999e-01 1.7851573491041764e-01 1.1867814330018536e+01 7.0925721549713963e+00 8 26 0
21287 1 2 -1.4799999999999999e-01 1.8413835500848708e+00 7.5541783129323195e+00 6.5886400474255975e+00 8 26 0
21289 1 4 7.3999999999999996e-02 1.9615340342081291e+00 8.6545291511905109e+00 6.4305576863699629e+00 8 26 0
27705 1 4 7.3999999999999996e-02 1.0335473559173309e+00 6.7665666589022084e+00 1.1334600087962221e+01 9 25 0
21282 1 4 7.3999999999999996e-02 3.6701635216566157e+00 8.8013362628161218e+00 8.3276380351394934e+00 8 26 0
21281 1 2 -1.4799999999999999e-01 3.6930331772235503e+00 7.7545199772071127e+00 8.3784003100759445e+00 8 26 0
21278 1 2 -1.4799999999999999e-01 4.8912194649751140e+00 7.0796662927367464e+00 7.6765156942239221e+00 8 26 0
21273 1 4 7.3999999999999996e-02 5.6967772279901050e+00 9.7919034420759470e+00 8.4550341710710235e+00 8 26 0
19857 1 4 7.3999999999999996e-02 2.2183192122769606e+00 1.1899294403166300e+01 7.7449639957411973e+00 8 26 0
21267 1 4 7.3999999999999996e-02 5.4069279501010552e+00 1.1659234488491304e+01 6.9057469756601053e+00 8 26 0
19854 1 4 7.3999999999999996e-02 4.2594125919220172e-01 1.1355160503583004e+01 6.1453917747183944e+00 8 26 0
28944 1 4 7.3999999999999996e-02 1.1350940803909886e+00 1.1197567713941165e+01 1.1954125154542334e+01 9 24 0
20176 1 4 7.3999999999999996e-02 5.6612273106179201e+00 1.1870449431159724e+01 1.1460944211990949e+01 8 26 0
21269 1 2 -1.4799999999999999e-01 5.9910447801157449e+00 9.6773880142155182e+00 6.3512146820287398e+00 8 26 0
21266 1 2 -1.4799999999999999e-01 6.1814878402664579e+00 1.1253043184494228e+01 6.3580269278143948e+00 8 26 0
27704 1 2 -1.4799999999999999e-01 1.9524395163767419e-01 6.8176868763184446e+00 1.2032973928042722e+01 9 25 0
27094 1 4 7.3999999999999996e-02 9.5470580068974797e+00 6.1343898085785824e+00 1.1501831241961156e+01 9 25 0
21275 1 2 -1.4799999999999999e-01 6.2069556169474902e+00 7.7850494982640699e+00 8.0533855750561383e+00 8 26 0
27093 1 4 7.3999999999999996e-02 1.1219149669230884e+01 6.4521486943480086e+00 1.1634619356569745e+01 9 25 0
27097 1 4 7.3999999999999996e-02 1.1730007425982487e+01 6.3632480908455564e+00 9.3094824435920742e+00 9 25 0
21272 1 2 -1.4799999999999999e-01 6.2919498029955534e+00 9.2763997184476867e+00 7.7649501739729461e+00 8 26 0
21268 1 4 7.3999999999999996e-02 7.1573907909057688e+00 1.1460252004462511e+01 6.8048430401891862e+00 8 26 0
21276 1 4 7.3999999999999996e-02 6.3470772106560114e+00 7.6815303221075677e+00 9.1135431886350133e+00 8 26 0
27095 1 2 -1.4799999999999999e-01 1.0660755260876012e+01 6.4036695712332801e+00 9.6062452202763637e+00 9 25 0
21274 1 4 7.3999999999999996e-02 7.2336420070225698e+00 9.6981515036797390e+00 8.0772343784750138e+00 8 26 0
20175 1 4 7.3999999999999996e-02 6.9067746407238690e+00 1.1555746082224026e+01 1.0175373813864192e+01 8 26 0
20181 1 4 7.3999999999999996e-02 6.7875624356802806e+00 9.0777553246136371e+00 1.1343491792256506e+01 8 26 0
21277 1 4 7.3999999999999996e-02 7.0031103073229959e+00 7.2715615994930705e+00 7.5888961163858353e+00 8 26 0
27106 1 4 7.3999999999999996e-02 9.4061395441734188e+00 1.0018960491487471e+01 7.0150533398192678e+00 9 25 0
27102 1 4 7.3999999999999996e-02 9.3145474233851946e+00 7.7430940751208501e+00 7.4831079743517561e+00 9 25 0
27098 1 2 -1.4799999999999999e-01 1.0156297801433244e+01 7.8411205657620444e+00 9.4518547049980466e+00 9 25 0
27101 1 2 -1.4799999999999999e-01 1.0102386286867661e+01 8.2687481213359764e+00 8.0598627722503959e+00 9 25 0
27104 1 2 -1.4799999999999999e-01 9.8905856933032936e+00 9.8623506309917008e+00 7.9784353053351671e+00 9 25 0
27105 1 4 7.3999999999999996e-02 9.0906444586843236e+00 1.0311218607258114e+01 8.6172204061395732e+00 9 25 0
27107 1 2 -1.4799999999999999e-01 1.1128435154587333e+01 1.0718458572042893e+01 8.1996624452405946e+00 9 25 0
27103 1 4 7.3999999999999996e-02 1.1099345429801531e+01 7.9998865553197822e+00 7.5554414560236260e+00 9 25 0
27108 1 4 7.3999999999999996e-02 1.1704223030216795e+01 1.0582829847673771e+01 7.2525964377890668e+00 9 25 0
27109 1 4 7.3999999999999996e-02 1.1747678488368900e+01 1.0455973385395007e+01 8.9668096193424134e+00 9 25 0
27100 1 4 7.3999999999999996e-02 9.1634521864536751e+00 7.9389745748306133e+00 9.8433432397435325e+00 9 25 0
27099 1 4 7.3999999999999996e-02 1.0703703757993518e+01 8.6050416532716039e+00 1.0090205504174889e+01 9 25 0
20174 1 2 -1.4799999999999999e-01 6.7762739155623102e+00 1.1895444640386140e+01 1.1222345084548280e+01 8 26 0
27112 1 4 7.3999999999999996e-02 1.0570911441085221e+01 1.2286637845026016e+01 9.5996691055863241e+00 9 25 0
27110 1 2 -1.4799999999999999e-01 1.0901404422046612e+01 1.2176036814368063e+01 8.5406938538566042e+00 9 25 0
20179 1 4 7.3999999999999996e-02 8.5448991707166275e+00 1.0813969895089521e+01 1.2008739941361043e+01 8 26 0
38634 1 4 7.3999999999999996e-02 1.1623780736123862e+01 1.2231357922220930e+01 1.1596395375031165e+01 6 24 0
27114 1 4 7.3999999999999996e-02 8.9566676277617940e+00 1.2273374593311919e+01 7.7697123177591889e+00 9 25 0
20187 1 4 7.3999999999999996e-02 7.6645875969307244e+00 6.7771922339915074e+00 1.2236915944485466e+01 8 26 0
20884 1 4 7.3999999999999996e-02 1.3442378724761474e+01 7.2208838828913260e+00 7.4041226791841783e+00 8 26 0
20882 1 2 -1.4799999999999999e-01 1.4148188115722343e+01 8.0592333259577789e+00 7.0811952794835173e+00 8 26 0
20883 1 4 7.3999999999999996e-02 1.3710605796102964e+01 8.9889008444785183e+00 7.4901197771636836e+00 8 26 0
20870 1 2 -1.4799999999999999e-01 1.4650520795967704e+01 8.9455698919466382e+00 1.1402276968449655e+01 8 26 0
20875 1 4 7.3999999999999996e-02 1.3379970758252313e+01 8.4428162977115342e+00 9.7668598330462757e+00 8 26 0
20873 1 2 -1.4799999999999999e-01 1.4416298080808698e+01 8.8216777752884674e+00 9.8893212821194485e+00 8 26 0
20877 1 4 7.3999999999999996e-02 1.4649606391092743e+01 6.7665141322246134e+00 9.4841770517722441e+00 8 26 0
20871 1 4 7.3999999999999996e-02 1.4000632771247732e+01 9.7132451756799583e+00 1.1735768291082044e+01 8 26 0
20872 1 4 7.3999999999999996e-02 1.4416906265044105e+01 7.9596418915389870e+00 1.1897068707730543e+01 8 26 0
20876 1 2 -1.4799999999999999e-01 1.5230149877679279e+01 7.7004709377440212e+00 9.2920982280221107e+00 8 26 0
20879 1 2 -1.4799999999999999e-01 1.5524437678911706e+01 7.9295807752558947e+00 7.7984617124420899e+00 8 26 0
20874 1 4 7.3999999999999996e-02 1.4417058716808469e+01 9.8260349655845367e+00 9.4115310376669061e+00 8 26 0
20867 1 2 -1.4799999999999999e-01 1.6071581987113994e+01 9.4647758634003392e+00 1.1814022591091888e+01 8 26 0
20881 1 4 7.3999999999999996e-02 1.6019193156177884e+01 8.9119866051384449e+00 7.7116645256614875e+00 8 26 0
38737 1 4 7.3999999999999996e-02 1.5887117336605938e+01 1.2041642667247967e+01 7.8857999786187101e+00 6 24 0
20869 1 4 7.3999999999999996e-02 1.6160095989512605e+01 1.0519606987909636e+01 1.1508860181143163e+01 8 26 0
27204 1 4 7.3999999999999996e-02 5.8726948978101943e+00 3.2096222165676103e+01 2.7719818013323042e+01 9 25 0
19856 1 2 -1.4799999999999999e-01 1.3914799783545300e+00 1.2554085282802747e+01 7.7405312654405449e+00 8 26 0
19858 1 4 7.3999999999999996e-02 1.0775010145255670e+00 1.2786822965545817e+01 8.7237231032522207e+00 8 26 0
19860 1 4 7.3999999999999996e-02 1.1438019067512302e+00 1.4493370658669214e+01 7.0428456922279583e+00 8 26 0
19863 1 4 7.3999999999999996e-02 3.4030874552370620e+00 1.5260619936054100e+01 6.8008408863675580e+00 8 26 0
19864 1 4 7.3999999999999996e-02 3.9974216486285696e+00 1.3620274013331924e+01 7.4467106516275754e+00 8 26 0
19859 1 2 -1.4799999999999999e-01 1.9352226407523392e+00 1.3775720576528199e+01 6.9775594144427453e+00 8 26 0
19862 1 2 -1.4799999999999999e-01 3.1950626424830810e+00 1.4435579120795470e+01 7.5085211995189658e+00 8 26 0
19865 1 2 -1.4799999999999999e-01 3.1778112409891386e+00 1.4868373904704937e+01 8.9604838746307802e+00 8 26 0
19868 1 2 -1.4799999999999999e-01 2.0332184959562181e+00 1.5686537833954802e+01 9.5737185407983407e+00 8 26 0
19870 1 4 7.3999999999999996e-02 1.7863757199172310e+00 1.6316350080283488e+01 8.7214673347355784e+00 8 26 0
19869 1 4 7.3999999999999996e-02 1.1210746328213861e+00 1.5008367818578826e+01 9.7763365586319555e+00 8 26 0
19867 1 4 7.3999999999999996e-02 3.3274084410633322e+00 1.3968317210509532e+01 9.4988941073694946e+00 8 26 0
19871 1 2 -1.4799999999999999e-01 2.5125238539851606e+00 1.6509860726142211e+01 1.0744178975534997e+01 8 26 0
19866 1 4 7.3999999999999996e-02 4.0855220049146146e+00 1.5418875190948967e+01 9.0805411700661551e+00 8 26 0
19872 1 4 7.3999999999999996e-02 3.4793406769472579e+00 1.7132054905063665e+01 1.0703901328314485e+01 8 26 0
19874 1 2 -1.4799999999999999e-01 1.4631316865913555e+00 1.7418338153426870e+01 1.1323313197954276e+01 8 26 0
19873 1 4 7.3999999999999996e-02 2.7721903603492861e+00 1.5934777208494234e+01 1.1605783909634006e+01 8 26 0
27130 1 4 7.3999999999999996e-02 5.8432970485610847e+00 1.6438621955298323e+01 8.1841059537306453e+00 9 25 0
19876 1 4 7.3999999999999996e-02 5.7965105431310238e-01 1.6905560318310005e+01 1.1628267687643238e+01 8 26 0
27133 1 4 7.3999999999999996e-02 5.7090574958720426e+00 1.6642957369766702e+01 1.0423782593731314e+01 9 25 0
28947 1 4 7.3999999999999996e-02 1.6000316962356185e+00 1.3791156503268567e+01 1.1797651726693671e+01 9 24 0
28948 1 4 7.3999999999999996e-02 2.8409173301064437e+00 1.2855957199413130e+01 1.2309133479380320e+01 9 24 0
24805 1 4 7.3999999999999996e-02 1.8002227091034586e+00 1.8161757920052228e+01 7.7682641196844164e+00 9 26 0
19878 1 4 7.3999999999999996e-02 1.0174714792520672e+00 1.8558419155378871e+01 9.4754261657396963e+00 8 26 0
20166 1 4 7.3999999999999996e-02 5.3837446217747313e+00 1.4887692303617012e+01 1.2200498565793428e+01 8 26 0
27129 1 4 7.3999999999999996e-02 7.1326871186497236e+00 1.5500438169391757e+01 9.1101818102006469e+00 9 25 0
27115 1 4 7.3999999999999996e-02 1.0158543417772728e+01 1.2575183906790032e+01 6.5402235480142901e+00 9 25 0
27111 1 4 7.3999999999999996e-02 1.1807545702249243e+01 1.2759842516984142e+01 8.4936149306998612e+00 9 25 0
27113 1 2 -1.4799999999999999e-01 9.9076674253507431e+00 1.2796570423628257e+01 7.5346249669230740e+00 9 25 0
27131 1 2 -1.4799999999999999e-01 6.5583516804708450e+00 1.7190288427356109e+01 1.0038444192487733e+01 9 25 0
20173 1 4 7.3999999999999996e-02 6.7700044267673940e+00 1.3770986491657945e+01 1.0298108201926906e+01 8 26 0
20171 1 2 -1.4799999999999999e-01 7.3517692714495650e+00 1.3311771892178390e+01 1.1093370108803079e+01 8 26 0
20172 1 4 7.3999999999999996e-02 8.3284957257712744e+00 1.3294924789817054e+01 1.0603992045631072e+01 8 26 0
27117 1 4 7.3999999999999996e-02 1.0571146952721543e+01 1.4904915453824884e+01 7.5012979610007271e+00 9 25 0
27122 1 2 -1.4799999999999999e-01 8.1412378191888397e+00 1.6251234088671726e+01 6.6350150891180411e+00 9 25 0
27120 1 4 7.3999999999999996e-02 7.5126434361284193e+00 1.4283536569403603e+01 7.0742761066704967e+00 9 25 0
27119 1 2 -1.4799999999999999e-01 8.4145329041507289e+00 1.4720697579382437e+01 6.8452087135236770e+00 9 25 0
27128 1 2 -1.4799999999999999e-01 6.7954599501224600e+00 1.6441319427963407e+01 8.7621963496895852e+00 9 25 0
27127 1 4 7.3999999999999996e-02 8.7270587188236544e+00 1.7126388852652052e+01 8.4349048935904936e+00 9 25 0
27125 1 2 -1.4799999999999999e-01 7.8553882568693973e+00 1.7025721864232995e+01 7.8868540280509603e+00 9 25 0
27116 1 2 -1.4799999999999999e-01 9.6553722333434493e+00 1.4329871568133916e+01 7.7242417390133626e+00 9 25 0
27118 1 4 7.3999999999999996e-02 9.4608103792259488e+00 1.4589389167434449e+01 8.7201308201779995e+00 9 25 0
38641 1 4 7.3999999999999996e-02 1.1440640502595977e+01 1.4687854028869607e+01 1.0469388404965386e+01 6 24 0
27126 1 4 7.3999999999999996e-02 7.6304447030541294e+00 1.8020824696573591e+01 7.6514334949961791e+00 9 25 0
27132 1 4 7.3999999999999996e-02 7.4146146201932552e+00 1.7089644384299085e+01 1.0665909927350990e+01 9 25 0
38757 1 4 7.3999999999999996e-02 1.1023321014743923e+01 1.7436206953364440e+01 8.4948959972544813e+00 6 24 0
38640 1 4 7.3999999999999996e-02 1.1304073271372630e+01 1.6035361980448378e+01 1.1394997021158277e+01 6 24 0
38639 1 2 -1.4799999999999999e-01 1.1833998141796858e+01 1.5075882868454745e+01 1.1386160001927902e+01 6 24 0
38763 1 4 7.3999999999999996e-02 1.0133932892176160e+01 1.7895686155175927e+01 1.0801029193763954e+01 6 24 0
38743 1 4 7.3999999999999996e-02 1.4169642907968155e+01 1.4147090696507398e+01 6.7334583087192303e+00 6 24 0
38749 1 4 7.3999999999999996e-02 1.2811204120962142e+01 1.6212477405470725e+01 6.4837504743907521e+00 6 24 0
38745 1 4 7.3999999999999996e-02 1.5199789479610450e+01 1.6376743996285498e+01 6.1378020910244455e+00 6 24 0
38643 1 4 7.3999999999999996e-02 1.3290662164148626e+01 1.5935378834106832e+01 1.0484168593740238e+01 6 24 0
38642 1 2 -1.4799999999999999e-01 1.3385632749286076e+01 1.5229489583778403e+01 1.1238676993350408e+01 6 24 0
38748 1 4 7.3999999999999996e-02 1.3073196073323482e+01 1.6447110470640531e+01 8.3060435490019060e+00 6 24 0
38747 1 2 -1.4799999999999999e-01 1.3433543312657253e+01 1.6676044666281513e+01 7.3089537286813124e+00 6 24 0
38742 1 4 7.3999999999999996e-02 1.4649605267745965e+01 1.4562712167377176e+01 8.4948602528552932e+00 6 24 0
38644 1 4 7.3999999999999996e-02 1.3908385879699969e+01 1.4406134153317774e+01 1.0811331981482317e+01 6 24 0
38744 1 2 -1.4799999999999999e-01 1.4827614744699131e+01 1.6140528378687790e+01 7.1499113802256042e+00 6 24 0
38741 1 2 -1.4799999999999999e-01 1.4827016377837102e+01 1.4659006687823453e+01 7.4402976211561898e+00 6 24 0
38746 1 4 7.3999999999999996e-02 1.5437343298795483e+01 1.6687588725225691e+01 7.8836304699832089e+00 6 24 0
38750 1 2 -1.4799999999999999e-01 1.3387937825009255e+01 1.8256150981603369e+01 7.1759811527712465e+00 6 24 0
38649 1 4 7.3999999999999996e-02 1.5242047728273306e+01 1.7393203682882820e+01 1.1715304036326787e+01 6 24 0
38650 1 4 7.3999999999999996e-02 1.6103323726316493e+01 1.5952673801252217e+01 1.1820553665712183e+01 6 24 0
24808 1 4 7.3999999999999996e-02 2.0784154480466945e+00 2.0890119866179415e+01 6.3733579088247057e+00 9 26 0
24814 1 4 7.3999999999999996e-02 4.7786214438959194e+00 2.1858575447891383e+01 6.1513276691429235e+00 9 26 0
19877 1 2 -1.4799999999999999e-01 1.1827783602739321e+00 1.8740396854538613e+01 1.0523378537971741e+01 8 26 0
33530 1 2 -1.4799999999999999e-01 5.9086029838104015e-01 2.3735524614211705e+01 6.4200764168102609e+00 7 24 0
24800 1 2 -1.4799999999999999e-01 2.8184432293488371e-01 1.8756506646115724e+01 6.5310479308658111e+00 9 26 0
24803 1 2 -1.4799999999999999e-01 1.6991506899887732e+00 1.8701060473567303e+01 6.8150271158929741e+00 9 26 0
24811 1 4 7.3999999999999996e-02 4.3233150548372032e+00 1.9006519139508342e+01 7.3228834588776532e+00 9 26 0
24809 1 2 -1.4799999999999999e-01 4.0027941774462601e+00 1.9820402222662477e+01 6.6812169905149439e+00 9 26 0
24812 1 2 -1.4799999999999999e-01 4.9192464291465177e+00 2.1062229727423880e+01 6.8845514811237845e+00 9 26 0
19879 1 4 7.3999999999999996e-02 2.1052264480875049e+00 1.9277226214343603e+01 1.0505244742375092e+01 8 26 0
24806 1 2 -1.4799999999999999e-01 2.4881416443504900e+00 2.0037667906635768e+01 7.0118187528490035e+00 9 26 0
24807 1 4 7.3999999999999996e-02 2.4092546699028494e+00 2.0296611195615121e+01 8.0546481529876317e+00 9 26 0
24813 1 4 7.3999999999999996e-02 4.7302365784462115e+00 2.1480397486908878e+01 7.8694750058127232e+00 9 26 0
27149 1 2 -1.4799999999999999e-01 3.2289502286199099e+00 2.2376496253090792e+01 1.1015765309130332e+01 9 25 0
33534 1 4 7.3999999999999996e-02 2.2946086449512051e+00 2.3296805777833139e+01 7.8015006420277766e+00 7 24 0
33533 1 2 -1.4799999999999999e-01 1.8295318683296795e+00 2.4108591768488878e+01 7.1741483158367805e+00 7 24 0
27151 1 4 7.3999999999999996e-02 3.0967045930942620e+00 2.2203454210013870e+01 9.9508524191615457e+00 9 25 0
27143 1 2 -1.4799999999999999e-01 5.6651688831112104e+00 2.1587983202719837e+01 1.0944788627137305e+01 9 25 0
27152 1 2 -1.4799999999999999e-01 3.3426618159922463e+00 2.3853079865593809e+01 1.1040584747879027e+01 9 25 0
27144 1 4 7.3999999999999996e-02 5.4815668600865832e+00 2.1522234234502641e+01 9.8878358153941868e+00 9 25 0
27146 1 2 -1.4799999999999999e-01 4.2728241417549562e+00 2.1563339671802964e+01 1.1652417191858644e+01 9 25 0
27153 1 4 7.3999999999999996e-02 2.3239334264963776e+00 2.4222174159514427e+01 1.1121956599911771e+01 9 25 0
27154 1 4 7.3999999999999996e-02 3.7938007308261028e+00 2.4312663381022134e+01 1.0093735628847197e+01 9 25 0
27145 1 4 7.3999999999999996e-02 6.1544942302904078e+00 2.2601557448878228e+01 1.1042190156342340e+01 9 25 0
19881 1 4 7.3999999999999996e-02 2.6720270052494494e-01 2.0165675066234186e+01 1.1944280523209541e+01 8 26 0
27135 1 4 7.3999999999999996e-02 5.3045183704135459e+00 1.8854664348072831e+01 9.5486587524342426e+00 9 25 0
19885 1 4 7.3999999999999996e-02 5.0369014437605353e-01 2.1064813752465358e+01 9.7819768310027762e+00 8 26 0
27155 1 2 -1.4799999999999999e-01 4.1227975632732017e+00 2.4443273075193211e+01 1.2223142169682571e+01 9 25 0
27148 1 4 7.3999999999999996e-02 3.9729374010018925e+00 2.0506055714173606e+01 1.1699208511713222e+01 9 25 0
19890 1 4 7.3999999999999996e-02 2.7170230543058305e-01 2.3198413986353245e+01 1.0641248850194176e+01 8 26 0
27150 1 4 7.3999999999999996e-02 2.2959778932719797e+00 2.2066974969934080e+01 1.1471224267025999e+01 9 25 0
27139 1 4 7.3999999999999996e-02 5.4621362756419272e+00 1.8973875347752710e+01 1.1989558644556150e+01 9 25 0
27157 1 4 7.3999999999999996e-02 5.2035727722081226e+00 2.4154575107289137e+01 1.2217379873822663e+01 9 25 0
27134 1 2 -1.4799999999999999e-01 6.2895261518536749e+00 1.8670064580591813e+01 1.0067271835549210e+01 9 25 0
38754 1 4 7.3999999999999996e-02 1.1416071370247748e+01 1.8631942562025532e+01 6.3163480030127976e+00 6 24 0
24820 1 4 7.3999999999999996e-02 6.9052143106979536e+00 2.2755687501463676e+01 6.6548779469846204e+00 9 26 0
27137 1 2 -1.4799999999999999e-01 6.3613345106824397e+00 1.9268467341778862e+01 1.1481295168900663e+01 9 25 0
24825 1 4 7.3999999999999996e-02 9.7595867835375376e+00 2.3735568846146677e+01 6.4997955600606527e+00 9 26 0
38756 1 2 -1.4799999999999999e-01 1.1006797784540577e+01 1.8480544185567513e+01 8.3746411465510402e+00 6 24 0
38758 1 4 7.3999999999999996e-02 1.0019219609755659e+01 1.8742215141598237e+01 8.0714316163547402e+00 6 24 0
24815 1 2 -1.4799999999999999e-01 6.4350455631260335e+00 2.0768400157847669e+01 6.7524017773846108e+00 9 26 0
24818 1 2 -1.4799999999999999e-01 7.3706960832240211e+00 2.1932186463316345e+01 7.0756074103740589e+00 9 26 0
27140 1 2 -1.4799999999999999e-01 6.6975547027912850e+00 2.0716896609526614e+01 1.1544044057642287e+01 9 25 0
27136 1 4 7.3999999999999996e-02 7.0233277425340157e+00 1.9182524921435345e+01 9.4230296540535665e+00 9 25 0
38762 1 2 -1.4799999999999999e-01 1.0456912425867758e+01 1.8969388364246740e+01 1.0779355028859417e+01 6 24 0
38764 1 4 7.3999999999999996e-02 9.5644812177708136e+00 1.9557833498374315e+01 1.0694686444938045e+01 6 24 0
24817 1 4 7.3999999999999996e-02 6.6892543994293350e+00 1.9939002660447780e+01 7.4763608003485968e+00 9 26 0
24826 1 4 7.3999999999999996e-02 1.0912909904658374e+01 2.2592027738004685e+01 7.0897450265591884e+00 9 26 0
24823 1 4 7.3999999999999996e-02 9.2432581559114926e+00 2.0826534632117522e+01 6.8677802746200385e+00 9 26 0
24821 1 2 -1.4799999999999999e-01 8.8629682218970363e+00 2.1839879491256053e+01 6.6156672651616475e+00 9 26 0
24819 1 4 7.3999999999999996e-02 7.3482366427064729e+00 2.2092279820539158e+01 8.1719107872750154e+00 9 26 0
24824 1 2 -1.4799999999999999e-01 9.8535725801198968e+00 2.2876028999496718e+01 7.1756159650469948e+00 9 26 0
24828 1 4 7.3999999999999996e-02 9.5399838558132402e+00 2.2337188927382670e+01 9.2878429105213414e+00 9 26 0
24829 1 4 7.3999999999999996e-02 8.7389750774008537e+00 2.3905529130528116e+01 8.8441136049528328e+00 9 26 0
24827 1 2 -1.4799999999999999e-01 9.6218521760645181e+00 2.3235864833454485e+01 8.6433389064330672e+00 9 26 0
24831 1 4 7.3999999999999996e-02 1.1670332370899020e+01 2.3652413914730825e+01 9.2240215131716354e+00 9 26 0
27141 1 4 7.3999999999999996e-02 7.6592199095646123e+00 2.0791399792716970e+01 1.1012919142885602e+01 9 25 0
38765 1 2 -1.4799999999999999e-01 1.1079174983696312e+01 1.9253874749693910e+01 1.2188525145155458e+01 6 24 0
38759 1 2 -1.4799999999999999e-01 1.1439864517790058e+01 1.9250492919920248e+01 9.6309104920752766e+00 6 24 0
38760 1 4 7.3999999999999996e-02 1.1531774770755517e+01 2.0347449783051243e+01 9.4741691770651535e+00 6 24 0
38753 1 2 -1.4799999999999999e-01 1.1950575588714216e+01 1.8869450327398372e+01 7.2309560215244222e+00 6 24 0
38755 1 4 7.3999999999999996e-02 1.2021487765299058e+01 1.9927873691284301e+01 7.1968771373132139e+00 6 24 0
24830 1 2 -1.4799999999999999e-01 1.0767399361297629e+01 2.4235208366317959e+01 9.0941998598672793e+00 9 26 0
24832 1 4 7.3999999999999996e-02 1.0541767822357228e+01 2.4474896921206412e+01 1.0148658743738286e+01 9 26 0
27138 1 4 7.3999999999999996e-02 7.0919579056417366e+00 1.8856513682826293e+01 1.2155889559890973e+01 9 25 0
38761 1 4 7.3999999999999996e-02 1.2514670387859759e+01 1.9037708272418723e+01 9.8842180736776672e+00 6 24 0
38751 1 4 7.3999999999999996e-02 1.4015441176513377e+01 1.8398106429299485e+01 6.3397220217075185e+00 6 24 0
26566 1 4 7.3999999999999996e-02 1.4035625610539562e+01 2.3196014474955007e+01 6.9801086736230555e+00 9 25 0
4447 1 4 7.3999999999999996e-02 1.3161328032021748e+01 2.2852515291966238e+01 1.1060047855393334e+01 7 24 0
38752 1 4 7.3999999999999996e-02 1.3945608795426761e+01 1.8590660096678612e+01 8.0691371392407589e+00 6 24 0
26561 1 2 -1.4799999999999999e-01 1.5293951476260883e+01 2.1484922727244882e+01 6.5734506666723931e+00 9 25 0
26562 1 4 7.3999999999999996e-02 1.4494782953421472e+01 2.0922148412610863e+01 7.0452325808389000e+00 9 25 0
4441 1 4 7.3999999999999996e-02 1.5164618176132018e+01 2.1493419327382828e+01 1.0737071852695710e+01 7 24 0
4439 1 2 -1.4799999999999999e-01 1.5760730806812463e+01 2.1905823533023771e+01 1.1522180371825156e+01 7 24 0
4443 1 4 7.3999999999999996e-02 1.5598722478139155e+01 2.3985791224801737e+01 1.0897303264301236e+01 7 24 0
4442 1 2 -1.4799999999999999e-01 1.5295898915148639e+01 2.3343495483048692e+01 1.1741244998099113e+01 7 24 0
4445 1 2 -1.4799999999999999e-01 1.3771428547264547e+01 2.3429087666752636e+01 1.1779429644183894e+01 7 24 0
26559 1 4 7.3999999999999996e-02 1.6130975182841521e+01 2.2340560011034448e+01 8.4393050857916130e+00 9 25 0
33540 1 4 7.3999999999999996e-02 4.2099374884508851e+00 2.4783149377265659e+01 8.0334821096868740e+00 7 24 0
33535 1 4 7.3999999999999996e-02 1.6419486202475031e+00 2.4915342378284997e+01 7.8972939759621612e+00 7 24 0
33536 1 2 -1.4799999999999999e-01 2.9369908749353351e+00 2.4722515987875003e+01 6.2826784961782751e+00 7 24 0
33539 1 2 -1.4799999999999999e-01 3.9577698666115535e+00 2.5436928980230626e+01 7.1504183151485474e+00 7 24 0
33541 1 4 7.3999999999999996e-02 3.5898888947733978e+00 2.6429447819986581e+01 7.4752107477704550e+00 7 24 0
33542 1 2 -1.4799999999999999e-01 5.2365081536262261e+00 2.5852150858744459e+01 6.4811235551792388e+00 7 24 0
28813 1 4 7.3999999999999996e-02 1.4643036378787273e+00 2.8613559073379847e+01 1.1045123464913521e+01 9 24 0
28809 1 4 7.3999999999999996e-02 2.1230745651404499e+00 3.0027699545384497e+01 8.8653326478904706e+00 9 24 0
28810 1 4 7.3999999999999996e-02 3.4225719887340729e+00 2.8888452400904665e+01 8.6965862094676076e+00 9 24 0
28808 1 2 -1.4799999999999999e-01 2.3892430711656258e+00 2.8993668361546170e+01 9.1060187640208863e+00 9 24 0
28807 1 4 7.3999999999999996e-02 1.6015039375264870e+00 2.7093302488743173e+01 8.6608899678523645e+00 9 24 0
28811 1 2 -1.4799999999999999e-01 2.4212181747296664e+00 2.8738218749212948e+01 1.0648804726470598e+01 9 24 0
28812 1 4 7.3999999999999996e-02 2.8679341437585335e+00 2.7773336831366549e+01 1.0803996033468948e+01 9 24 0
28816 1 4 7.3999999999999996e-02 4.0818123325052964e+00 3.0187598905921472e+01 1.0888127712759657e+01 9 24 0
28814 1 2 -1.4799999999999999e-01 3.1130261305962206e+00 2.9944582680645738e+01 1.1356766971477676e+01 9 24 0
28805 1 2 -1.4799999999999999e-01 1.4055529683362087e+00 2.8128545543716765e+01 8.3756709401620011e+00 9 24 0
28806 1 4 7.3999999999999996e-02 1.5810663992606244e+00 2.8168536295492974e+01 7.2803746528323439e+00 9 24 0
27156 1 4 7.3999999999999996e-02 4.3124179812654013e+00 2.5492298139732149e+01 1.2079909706808339e+01 9 25 0
33547 1 4 7.3999999999999996e-02 5.8469239558296389e+00 2.6657477051466131e+01 8.3324415097088043e+00 7 24 0
28815 1 4 7.3999999999999996e-02 2.5845595396961314e+00 3.0830174262749580e+01 1.1182583711423861e+01 9 24 0
33550 1 4 7.3999999999999996e-02 6.2139574215363442e+00 2.8327396838390779e+01 6.9297668310477141e+00 7 24 0
33545 1 2 -1.4799999999999999e-01 6.3283838786138391e+00 2.6356402529672387e+01 7.4413832378943905e+00 7 24 0
33546 1 4 7.3999999999999996e-02 7.1315177508300946e+00 2.5658982669658851e+01 7.5816485421442499e+00 7 24 0
33548 1 2 -1.4799999999999999e-01 6.9886741625636901e+00 2.7639708706054513e+01 6.8541399678717898e+00 7 24 0
24835 1 4 7.3999999999999996e-02 1.1460500721405342e+01 2.5054001363243753e+01 7.2824914261960663e+00 9 26 0
33549 1 4 7.3999999999999996e-02 7.7487600054303254e+00 2.7972202062439937e+01 7.5314706688028021e+00 7 24 0
24833 1 2 -1.4799999999999999e-01 1.1047872489707386e+01 2.5474439915588526e+01 8.1738166455350125e+00 9 26 0
24834 1 4 7.3999999999999996e-02 1.0100935923216760e+01 2.5944849647873703e+01 7.9488990568623024e+00 9 26 0
24836 1 2 -1.4799999999999999e-01 1.1911471355300840e+01 2.6579653771364029e+01 8.8169575316082707e+00 9 26 0
24841 1 4 7.3999999999999996e-02 1.0763975172411536e+01 2.7018507997470408e+01 1.0532297672306736e+01 9 26 0
24839 1 2 -1.4799999999999999e-01 1.1257152334402885e+01 2.7523635558780157e+01 9.7643588915460899e+00 9 26 0
24842 1 2 -1.4799999999999999e-01 1.0416324784980258e+01 2.8648455160174702e+01 9.0836520925548623e+00 9 26 0
24843 1 4 7.3999999999999996e-02 9.9454374125519429e+00 2.8208824757615940e+01 8.2041729780813792e+00 9 26 0
24844 1 4 7.3999999999999996e-02 1.1058756318795263e+01 2.9459099060332637e+01 8.8772235431135780e+00 9 26 0
24845 1 2 -1.4799999999999999e-01 9.2997058923062834e+00 2.9150061919207534e+01 1.0056484838890901e+01 9 26 0
24847 1 4 7.3999999999999996e-02 8.6674835003297765e+00 2.8236619961693929e+01 1.0188358844796616e+01 9 26 0
24846 1 4 7.3999999999999996e-02 9.7663983196440700e+00 2.9438278146355781e+01 1.1025104609887341e+01 9 26 0
24848 1 2 -1.4799999999999999e-01 8.4307921359438982e+00 3.0321073078149485e+01 9.5137548796933320e+00 9 26 0
24849 1 4 7.3999999999999996e-02 8.0447823928446525e+00 3.0090436460898950e+01 8.5858780586239227e+00 9 26 0
24853 1 4 7.3999999999999996e-02 6.6605358478461874e+00 3.0061313053488327e+01 1.0892571737126092e+01 9 26 0
24840 1 4 7.3999999999999996e-02 1.2033206151672161e+01 2.8117968148833580e+01 1.0253793660211421e+01 9 26 0
4449 1 4 7.3999999999999996e-02 1.2155523420832425e+01 2.4855814555545553e+01 1.1980968875231506e+01 7 24 0
24837 1 4 7.3999999999999996e-02 1.2312460960843589e+01 2.7171099547036423e+01 7.9887439206874120e+00 9 26 0
24851 1 2 -1.4799999999999999e-01 7.3840433261885678e+00 3.0828194229499154e+01 1.0533996095221358e+01 9 26 0
24838 1 4 7.3999999999999996e-02 1.2807383248419944e+01 2.6209951037120273e+01 9.3221928617384897e+00 9 26 0
4448 1 2 -1.4799999999999999e-01 1.3266318011503639e+01 2.4915509749932603e+01 1.1957760097745991e+01 7 24 0
4450 1 4 7.3999999999999996e-02 1.3580858253593286e+01 2.5367831237147101e+01 1.1044988662009846e+01 7 24 0
39145 1 4 7.3999999999999996e-02 1.3787470498985847e+01 2.8942953596479988e+01 8.0565332621115200e+00 6 24 0
39144 1 4 7.3999999999999996e-02 1.4249661302363274e+01 3.0552491484318324e+01 7.7575366709491789e+00 6 24 0
39143 1 2 -1.4799999999999999e-01 1.4465865248543878e+01 2.9520116580872841e+01 7.5053891376837703e+00 6 24 0
39138 1 4 7.3999999999999996e-02 1.5146036965383876e+01 2.7056861239175035e+01 8.0621157432858226e+00 6 24 0
39137 1 2 -1.4799999999999999e-01 1.6053719792771439e+01 2.7567495060429284e+01 7.7671427166754814e+00 6 24 0
39133 1 4 7.3999999999999996e-02 1.5845830470755349e+01 2.5969056082542718e+01 9.7995118714576694e+00 6 24 0
39140 1 2 -1.4799999999999999e-01 1.5798500668746017e+01 2.9033991065653851e+01 8.0966805674686775e+00 6 24 0
39142 1 4 7.3999999999999996e-02 1.5731184544213129e+01 2.9143130841983162e+01 9.1599247374780770e+00 6 24 0
27370 1 4 7.3999999999999996e-02 1.5074354158133230e-01 3.1518842794721241e+01 2.4840171716916508e+01 9 25 0
35861 1 2 -1.4799999999999999e-01 5.1913790778935009e+00 3.2021705456421238e+01 6.1460785339098241e+00 6 24 0
35874 1 4 7.3999999999999996e-02 7.7526058532900149e-02 3.1273519928925982e+01 7.1218029508827181e+00 6 24 0
35868 1 4 7.3999999999999996e-02 2.6113571727325113e+00 3.1131781740341314e+01 7.1381005065847987e+00 6 24 0
35867 1 2 -1.4799999999999999e-01 2.6843701972880005e+00 3.1980445423311590e+01 6.4239902328181318e+00 6 24 0
35862 1 4 7.3999999999999996e-02 5.3063878202072967e+00 3.1215481057188278e+01 6.8995566675420523e+00 6 24 0
24858 1 4 7.3999999999999996e-02 5.3871414250371155e+00 3.2203272560844994e+01 1.1733600996068740e+01 9 26 0
35873 1 2 -1.4799999999999999e-01 1.1851132712039640e-01 3.2033208459137903e+01 6.3601982348629349e+00 6 24 0
19918 1 4 7.3999999999999996e-02 2.5932532472263586e-01 3.1547619908789638e+01 1.0837479952751597e+01 8 26 0
24855 1 4 7.3999999999999996e-02 5.7668468182661305e+00 3.1535977469007015e+01 9.1779684984724792e+00 9 26 0
24850 1 4 7.3999999999999996e-02 9.0481733050862001e+00 3.1208275774666593e+01 9.2693611093251089e+00 9 26 0
24854 1 2 -1.4799999999999999e-01 6.5955847616340888e+00 3.1971856648557502e+01 9.8566504559612813e+00 9 26 0
24852 1 4 7.3999999999999996e-02 7.9125239687727822e+00 3.1248557567216309e+01 1.1453079338670374e+01 9 26 0
35856 1 4 7.3999999999999996e-02 7.9251979479610224e+00 3.1565909577225842e+01 6.7109182159683343e+00 6 24 0
35850 1 4 7.3999999999999996e-02 1.0108289040959651e+01 3.2170814904734947e+01 7.5035200720542861e+00 6 24 0
35842 1 4 7.3999999999999996e-02 1.2432930828892161e+01 3.1508820106943297e+01 8.9817910964721719e+00 6 24 0
35835 1 4 7.3999999999999996e-02 1.4920687200035465e+01 3.1351740989299419e+01 9.6010780703995700e+00 6 24 0
27328 1 4 7.3999999999999996e-02 1.1534195059851982e-02 2.6273317443886267e+01 1.7321489471954212e+01 9 25 0
35833 1 4 7.3999999999999996e-02 1.5629818729413946e+01 3.2036264106177100e+01 1.1746771785020140e+01 6 24 0
27706 1 4 7.3999999999999996e-02 1.0185638720527293e-01 5.8126532488797649e+00 1.2464976880120503e+01 9 25 0
8566 1 4 7.3999999999999996e-02 3.9477616585817517e+00 3.1684119531630359e+00 1.2491069331543560e+01 6 25 0
8562 1 4 7.3999999999999996e-02 3.7529641487400238e+00 1.0690063427344649e+00 1.2430337620007295e+01 6 25 0
27723 1 4 7.3999999999999996e-02 4.4970458546607617e+00 4.0917587725495430e+00 1.4876211456212316e+01 9 25 0
27722 1 2 -1.4799999999999999e-01 3.7600733321900668e+00 4.1357479830046948e+00 1.5724804738091260e+01 9 25 0
27727 1 4 7.3999999999999996e-02 4.4985508789108692e+00 2.2341464785928768e+00 1.5937112533043091e+01 9 25 0
27725 1 2 -1.4799999999999999e-01 4.2738097980190632e+00 2.9931416434507283e+00 1.6651914072421430e+01 9 25 0
27724 1 4 7.3999999999999996e-02 2.7582306184096832e+00 4.0785276281110852e+00 1.5320993465811567e+01 9 25 0
27728 1 2 -1.4799999999999999e-01 3.2216023471558555e+00 2.5738837902133329e+00 1.7548945595285243e+01 9 25 0
27729 1 4 7.3999999999999996e-02 2.2762751468621900e+00 2.3495648478551652e+00 1.7007621098310931e+01 9 25 0
27719 1 2 -1.4799999999999999e-01 3.9316454531784926e+00 5.5591046263969526e+00 1.6344897398994970e+01 9 25 0
27726 1 4 7.3999999999999996e-02 5.1701115466963863e+00 3.3036581242085261e+00 1.7195416727121991e+01 9 25 0
27721 1 4 7.3999999999999996e-02 4.9185296312362130e+00 5.7816171377055054e+00 1.6790044801839258e+01 9 25 0
15628 1 4 7.3999999999999996e-02 5.3153055032747698e-01 2.3546078238313721e+00 1.5633051436389927e+01 7 25 0
27720 1 4 7.3999999999999996e-02 3.1541200462483499e+00 5.6023425333956807e+00 1.7119800591974290e+01 9 25 0
27714 1 4 7.3999999999999996e-02 2.0251062807589406e+00 5.6866183025881076e+00 1.4436975200519569e+01 9 25 0
27733 1 4 7.3999999999999996e-02 3.8952653571146372e+00 4.3506919006656247e-01 1.7873530658165308e+01 9 25 0
15634 1 4 7.3999999999999996e-02 1.4544719199749572e+00 1.7076444973016841e-01 1.5043166376465328e+01 7 25 0
27730 1 4 7.3999999999999996e-02 2.9720908656074658e+00 3.3540906667509871e+00 1.8245644484477044e+01 9 25 0
27365 1 2 -1.4799999999999999e-01 8.0551162788241060e-01 3.1216419735225927e+01 2.6849551186532555e+01 9 25 0
8553 1 4 7.3999999999999996e-02 6.4654721539805520e+00 2.2077104727779895e-01 1.3314803982764751e+01 6 25 0
20194 1 4 7.3999999999999996e-02 6.2068198403911374e+00 4.5685051366142950e+00 1.3364253064443428e+01 8 26 0
20193 1 4 7.3999999999999996e-02 7.8983205707677904e+00 4.5791310726507124e+00 1.2851293620680337e+01 8 26 0
20197 1 4 7.3999999999999996e-02 7.1292875052535223e+00 3.7583187493133794e+00 1.5689777564656463e+01 8 26 0
20196 1 4 7.3999999999999996e-02 7.2222039399082432e+00 2.6223848055069814e+00 1.4425528626888106e+01 8 26 0
20192 1 2 -1.4799999999999999e-01 7.2533193339824482e+00 4.6631395138933058e+00 1.3733491468604026e+01 8 26 0
20195 1 2 -1.4799999999999999e-01 7.6258763379981183e+00 3.5736234235098969e+00 1.4737642585370990e+01 8 26 0
20201 1 2 -1.4799999999999999e-01 9.3664471716627791e+00 2.1581284143093646e+00 1.5903631851914584e+01 8 26 0
20202 1 4 7.3999999999999996e-02 9.2906893357944558e+00 1.2674231483492233e+00 1.5293256188136857e+01 8 26 0
20198 1 2 -1.4799999999999999e-01 9.1124847681613392e+00 3.3782770889881681e+00 1.5049166749741692e+01 8 26 0
20200 1 4 7.3999999999999996e-02 9.7705622438161033e+00 3.4069010949283833e+00 1.4143065689749385e+01 8 26 0
20199 1 4 7.3999999999999996e-02 9.4726260567309168e+00 4.2564470342273779e+00 1.5621160928700693e+01 8 26 0
20203 1 4 7.3999999999999996e-02 8.6675046869865575e+00 2.0228914300287197e+00 1.6760210107721790e+01 8 26 0
20204 1 2 -1.4799999999999999e-01 1.0747157741405168e+01 2.1316572832142735e+00 1.6564780235591808e+01 8 26 0
20206 1 4 7.3999999999999996e-02 1.0702640253056735e+01 2.9331828334433840e+00 1.7208518686267766e+01 8 26 0
20209 1 4 7.3999999999999996e-02 1.2172229634482951e+01 1.3647771138296889e+00 1.4998848734084914e+01 8 26 0
20205 1 4 7.3999999999999996e-02 1.0937051883242527e+01 1.2971720819446488e+00 1.7196168907969557e+01 8 26 0
27082 1 4 7.3999999999999996e-02 8.8258249787787744e+00 1.9638997557863971e+00 1.2505457409465670e+01 9 25 0
27081 1 4 7.3999999999999996e-02 1.0578488744677550e+01 1.5958073631378944e+00 1.2661951967789573e+01 9 25 0
20207 1 2 -1.4799999999999999e-01 1.2083340932054167e+01 2.2246655314149382e+00 1.5727476490781330e+01 8 26 0
20208 1 4 7.3999999999999996e-02 1.2076748867761221e+01 3.0906978747461795e+00 1.5131713712079677e+01 8 26 0
38617 1 4 7.3999999999999996e-02 1.2153104894651380e+01 5.9216488106750242e+00 1.3843511560514132e+01 6 24 0
20189 1 2 -1.4799999999999999e-01 7.3360249164463847e+00 6.1796754753688070e+00 1.4156434617357123e+01 8 26 0
6877 1 4 7.3999999999999996e-02 8.5644744547830776e+00 5.4533802997994272e+00 1.8316554871917724e+01 7 25 0
20217 1 4 7.3999999999999996e-02 1.5792206805937990e+01 1.0996838327966107e+00 1.7534597680726538e+01 8 26 0
20210 1 2 -1.4799999999999999e-01 1.3368481805686011e+01 1.9775105679194944e+00 1.6578010528971866e+01 8 26 0
20212 1 4 7.3999999999999996e-02 1.3394274800925055e+01 2.7442938885112262e+00 1.7346695734937732e+01 8 26 0
38613 1 4 7.3999999999999996e-02 1.4417944424750399e+01 4.7524463892643798e+00 1.4154232461629160e+01 6 24 0
20211 1 4 7.3999999999999996e-02 1.3300617537649050e+01 1.0285155643634714e+00 1.7153851665082669e+01 8 26 0
20213 1 2 -1.4799999999999999e-01 1.4715416140395508e+01 1.9548678961051924e+00 1.5765062230075095e+01 8 26 0
20215 1 4 7.3999999999999996e-02 1.4760032855009150e+01 1.1892994542682487e+00 1.4925201431132823e+01 8 26 0
20214 1 4 7.3999999999999996e-02 1.4779759207160367e+01 2.8859277180851883e+00 1.5201786386659030e+01 8 26 0
38611 1 4 7.3999999999999996e-02 1.5026636879605428e+01 5.3757736425390261e+00 1.6472729321261667e+01 6 24 0
20216 1 2 -1.4799999999999999e-01 1.5924146349736656e+01 1.7927045372356003e+00 1.6708817029841899e+01 8 26 0
38612 1 2 -1.4799999999999999e-01 1.4331727882596059e+01 5.8416712373044115e+00 1.4355208068772455e+01 6 24 0
3819 1 4 7.3999999999999996e-02 1.6126484627939288e+01 3.4092971631576616e+00 1.2816897803481446e+01 7 24 0
20218 1 4 7.3999999999999996e-02 1.6172723636495650e+01 2.6983719455930864e+00 1.7276380990780119e+01 8 26 0
38616 1 4 7.3999999999999996e-02 1.2588844734409241e+01 5.7373175726410608e+00 1.5474515694905913e+01 6 24 0
38609 1 2 -1.4799999999999999e-01 1.5302058016842105e+01 6.0281863640172544e+00 1.5610145771547936e+01 6 24 0
6892 1 4 7.3999999999999996e-02 1.3041255630211385e+01 5.5445491975160639e+00 1.8488679631955982e+01 7 25 0
20182 1 4 7.3999999999999996e-02 5.6875294259242342e+00 9.8183097507652590e+00 1.2502421545981798e+01 8 26 0
27709 1 4 7.3999999999999996e-02 3.3625533167069549e-01 8.8810882161746196e+00 1.2599297136575764e+01 9 25 0
27718 1 4 7.3999999999999996e-02 4.4110387302552150e+00 6.6599498969601800e+00 1.4559343665834039e+01 9 25 0
27716 1 2 -1.4799999999999999e-01 3.6096396513327149e+00 6.7663445296645097e+00 1.5338909457461087e+01 9 25 0
27715 1 4 7.3999999999999996e-02 1.4772426560584901e+00 6.8954276514106763e+00 1.5683062984318310e+01 9 25 0
27713 1 2 -1.4799999999999999e-01 2.2347461515965970e+00 6.7461935661074577e+00 1.4843598015602709e+01 9 25 0
19403 1 2 -1.4799999999999999e-01 3.5156867754471471e-01 9.7308321449100372e+00 1.7351031258368259e+01 8 26 0
19405 1 4 7.3999999999999996e-02 4.9449056278196230e-01 1.0241545112723752e+01 1.6374575610965014e+01 8 26 0
27712 1 4 7.3999999999999996e-02 2.5117222369035459e+00 7.9050721175922440e+00 1.2814620246674913e+01 9 25 0
27707 1 2 -1.4799999999999999e-01 4.6198933870587772e-01 7.8712314279209297e+00 1.3033722347453242e+01 9 25 0
27710 1 2 -1.4799999999999999e-01 1.8948954898980814e+00 7.8522655649337381e+00 1.3738714455019819e+01 9 25 0
27711 1 4 7.3999999999999996e-02 1.9288933158383192e+00 8.8247730727602125e+00 1.4340869313303424e+01 9 25 0
27717 1 4 7.3999999999999996e-02 3.8616734876536003e+00 7.6344355643217057e+00 1.5896439944456468e+01 9 25 0
19419 1 4 7.3999999999999996e-02 5.5014461626534992e+00 9.8662189384077639e+00 1.6457040566256165e+01 8 26 0
19411 1 4 7.3999999999999996e-02 3.2475470650268794e+00 1.0429231661709300e+01 1.7105785753104108e+01 8 26 0
19418 1 2 -1.4799999999999999e-01 6.0060073426653622e+00 9.7545227674556934e+00 1.7427279870608583e+01 8 26 0
19406 1 2 -1.4799999999999999e-01 1.6471313949497899e+00 9.3101634473518899e+00 1.8094472591692625e+01 8 26 0
19407 1 4 7.3999999999999996e-02 2.0351946954879159e+00 8.4023012800132815e+00 1.7780599527086579e+01 8 26 0
28945 1 4 7.3999999999999996e-02 9.8371934177458931e-01 1.1399846287808906e+01 1.3628734810430052e+01 9 24 0
28943 1 2 -1.4799999999999999e-01 9.1433369399152453e-01 1.1958399934804833e+01 1.2675524096248502e+01 9 24 0
19409 1 2 -1.4799999999999999e-01 2.7612543973994752e+00 1.0423428743363424e+01 1.8056964301960047e+01 8 26 0
19416 1 4 7.3999999999999996e-02 4.5552309810996521e+00 8.4137234417091484e+00 1.8001164562709572e+01 8 26 0
20188 1 4 7.3999999999999996e-02 6.0267934923848587e+00 7.0771462480581828e+00 1.2781194050995630e+01 8 26 0
19423 1 4 7.3999999999999996e-02 6.2407409300198822e+00 1.1763904524098969e+01 1.7684085873166563e+01 8 26 0
6886 1 4 7.3999999999999996e-02 1.0411774418362857e+01 6.8315510589483832e+00 1.7715031868096130e+01 7 25 0
20180 1 2 -1.4799999999999999e-01 6.7089450706726677e+00 9.5794009190485703e+00 1.2362284973237696e+01 8 26 0
19420 1 4 7.3999999999999996e-02 6.6564045488567354e+00 8.9503841681425946e+00 1.7249257829187645e+01 8 26 0
6876 1 4 7.3999999999999996e-02 7.3353818439699632e+00 6.6541690617138176e+00 1.8025810095502489e+01 7 25 0
20177 1 2 -1.4799999999999999e-01 7.4473976901813268e+00 1.0926597173524979e+01 1.2241851489428480e+01 8 26 0
20191 1 4 7.3999999999999996e-02 8.3269571616525084e+00 6.4162260662778881e+00 1.4566425952153459e+01 8 26 0
20190 1 4 7.3999999999999996e-02 6.6149961788383100e+00 6.2649548820842362e+00 1.4996146882267260e+01 8 26 0
19421 1 2 -1.4799999999999999e-01 6.8986719658244198e+00 1.0935960252584307e+01 1.7729422574884168e+01 8 26 0
20178 1 4 7.3999999999999996e-02 7.5286476449745328e+00 1.1321294814221837e+01 1.3246764940073977e+01 8 26 0
20185 1 4 7.3999999999999996e-02 8.5375538573115719e+00 8.6493641778916626e+00 1.3391960055633545e+01 8 26 0
20186 1 2 -1.4799999999999999e-01 7.0599922774648336e+00 7.1606607734823156e+00 1.3069880860614514e+01 8 26 0
20184 1 4 7.3999999999999996e-02 6.9808866797374725e+00 8.8305531768154459e+00 1.4440757782625044e+01 8 26 0
19425 1 4 7.3999999999999996e-02 7.5879689926892429e+00 1.1627036698992164e+01 1.5738214650839037e+01 8 26 0
19424 1 2 -1.4799999999999999e-01 8.0129923002952168e+00 1.1061849320684855e+01 1.6643545549885093e+01 8 26 0
20183 1 2 -1.4799999999999999e-01 7.4001655859542685e+00 8.6308944302995911e+00 1.3443368008960869e+01 8 26 0
38626 1 4 7.3999999999999996e-02 1.0000494415677901e+01 9.8641837131284547e+00 1.4528132547879206e+01 6 24 0
38624 1 2 -1.4799999999999999e-01 1.1009514121859018e+01 9.6630273471500505e+00 1.4676368198038551e+01 6 24 0
38623 1 4 7.3999999999999996e-02 1.0863728689325862e+01 7.8273775932059309e+00 1.3619592460252514e+01 6 24 0
38621 1 2 -1.4799999999999999e-01 1.1251671609508396e+01 8.1245392299800816e+00 1.4620555566410287e+01 6 24 0
38622 1 4 7.3999999999999996e-02 1.0611244955743048e+01 7.5983975049408388e+00 1.5394987844678674e+01 6 24 0
38627 1 2 -1.4799999999999999e-01 1.1638150190191922e+01 1.0457847006200977e+01 1.3568516169291298e+01 6 24 0
19427 1 2 -1.4799999999999999e-01 9.2199167914362210e+00 1.1779673329830860e+01 1.7320458999556639e+01 8 26 0
19426 1 4 7.3999999999999996e-02 8.4080549490670151e+00 1.0119391010317461e+01 1.6290017729168966e+01 8 26 0
38625 1 4 7.3999999999999996e-02 1.1249934256009137e+01 1.0077271697337428e+01 1.5608263141052632e+01 6 24 0
6885 1 4 7.3999999999999996e-02 1.1147658954775020e+01 8.4535179820278010e+00 1.7795710296994457e+01 7 25 0
6883 1 4 7.3999999999999996e-02 8.8096393609153107e+00 8.5514315672088763e+00 1.8481592757783570e+01 7 25 0
19428 1 4 7.3999999999999996e-02 1.0040148532977952e+01 1.1674999201060722e+01 1.6690808002864028e+01 8 26 0
38628 1 4 7.3999999999999996e-02 1.1440324435503886e+01 9.9938580582485521e+00 1.2612255611356053e+01 6 24 0
38630 1 2 -1.4799999999999999e-01 1.1267408157654174e+01 1.1926999667683742e+01 1.3649719197877767e+01 6 24 0
38632 1 4 7.3999999999999996e-02 1.0219737301961811e+01 1.2099798145028016e+01 1.3730710487079575e+01 6 24 0
38631 1 4 7.3999999999999996e-02 1.1619725891645366e+01 1.2326656861886427e+01 1.4600347414831630e+01 6 24 0
19429 1 4 7.3999999999999996e-02 9.5559398403580396e+00 1.1377000348559168e+01 1.8278713705940291e+01 8 26 0
38614 1 4 7.3999999999999996e-02 1.4676323274481488e+01 6.4085091883775691e+00 1.3473030378000466e+01 6 24 0
38615 1 2 -1.4799999999999999e-01 1.2846871789277166e+01 6.3163484445930083e+00 1.4621268874141832e+01 6 24 0
38629 1 4 7.3999999999999996e-02 1.2725850494024716e+01 1.0302048173915903e+01 1.3653695349390819e+01 6 24 0
38610 1 4 7.3999999999999996e-02 1.5137865084176116e+01 7.1148077839627533e+00 1.5830706403727669e+01 6 24 0
38618 1 2 -1.4799999999999999e-01 1.2721997695814510e+01 7.7604431499136606e+00 1.4836559014782397e+01 6 24 0
38620 1 4 7.3999999999999996e-02 1.3303461994212064e+01 8.1396649222076398e+00 1.5673688067836039e+01 6 24 0
38619 1 4 7.3999999999999996e-02 1.3201796473823102e+01 8.3165314089711906e+00 1.4044382492221194e+01 6 24 0
38802 1 4 7.3999999999999996e-02 1.4718000312009165e+01 1.0077838243196673e+01 1.6326270210912838e+01 6 24 0
38801 1 2 -1.4799999999999999e-01 1.4854468997677550e+01 1.0757292135278515e+01 1.7140970202249072e+01 6 24 0
20865 1 4 7.3999999999999996e-02 1.5508913721452236e+01 1.0033551846169557e+01 1.3842283028481111e+01 8 26 0
38804 1 2 -1.4799999999999999e-01 1.6151906826000150e+01 1.0631161146581340e+01 1.7865328934488094e+01 6 24 0
38803 1 4 7.3999999999999996e-02 1.3949186065298116e+01 1.0669093003610676e+01 1.7726789836308644e+01 6 24 0
38798 1 2 -1.4799999999999999e-01 1.4659552581158389e+01 1.2182732975763253e+01 1.6727106259483712e+01 6 24 0
20866 1 4 7.3999999999999996e-02 1.6148955754586364e+01 8.3882609869255003e+00 1.3759066719045455e+01 8 26 0
6891 1 4 7.3999999999999996e-02 1.3591624334533781e+01 7.0353378193447895e+00 1.7843485924186464e+01 7 25 0
19875 1 4 7.3999999999999996e-02 1.9860567127339188e+00 1.7659341736969122e+01 1.2287723472841032e+01 8 26 0
28954 1 4 7.3999999999999996e-02 5.9201132104911569e-01 1.5590167235164678e+01 1.3681095007551924e+01 9 24 0
28956 1 4 7.3999999999999996e-02 5.1549881343394566e-01 1.6543084523336386e+01 1.5908576775163139e+01 9 24 0
28946 1 2 -1.4799999999999999e-01 1.8697462914112009e+00 1.3140388549074482e+01 1.2624524103133274e+01 9 24 0
28951 1 4 7.3999999999999996e-02 2.4069277327774667e+00 1.3388573164804228e+01 1.4694178535463102e+01 9 24 0
28950 1 4 7.3999999999999996e-02 2.9947738666325696e+00 1.4654566687108495e+01 1.3796528875392884e+01 9 24 0
28952 1 2 -1.4799999999999999e-01 9.0159471935679747e-01 1.4818787023849362e+01 1.4449417633401641e+01 9 24 0
28949 1 2 -1.4799999999999999e-01 2.1018106922397584e+00 1.4033907959964738e+01 1.3904300268410003e+01 9 24 0
28955 1 2 -1.4799999999999999e-01 1.2129793505067716e+00 1.5696829815913709e+01 1.5694084715100905e+01 9 24 0
28957 1 4 7.3999999999999996e-02 2.2996544882456131e+00 1.6010155370863497e+01 1.5645331532464450e+01 9 24 0
28958 1 2 -1.4799999999999999e-01 1.0814533184578912e+00 1.4949895375802003e+01 1.7032931184790979e+01 9 24 0
28959 1 4 7.3999999999999996e-02 1.7168000925195455e+00 1.4028997420434823e+01 1.6947345864329208e+01 9 24 0
20163 1 4 7.3999999999999996e-02 4.9588968713660471e+00 1.5040188411449670e+01 1.4765098964933745e+01 8 26 0
20157 1 4 7.3999999999999996e-02 5.2123497466029409e+00 1.7127819529297703e+01 1.5960477850553087e+01 8 26 0
20167 1 4 7.3999999999999996e-02 5.6092098762724918e+00 1.3326293688880618e+01 1.3138793023259817e+01 8 26 0
20156 1 2 -1.4799999999999999e-01 6.0582914988728893e+00 1.7390145773974197e+01 1.5354648762051967e+01 8 26 0
20162 1 2 -1.4799999999999999e-01 5.8796550474191100e+00 1.5172010212412962e+01 1.4199495400279076e+01 8 26 0
20161 1 4 7.3999999999999996e-02 5.1368361538689520e+00 1.6946465662503439e+01 1.3527465850725033e+01 8 26 0
28965 1 4 7.3999999999999996e-02 3.0799677985680698e+00 1.6675351912464112e+01 1.7706203055753281e+01 9 24 0
20165 1 2 -1.4799999999999999e-01 5.9831720687080097e+00 1.4322675078045600e+01 1.2956900860081147e+01 8 26 0
27367 1 4 7.3999999999999996e-02 4.6785574332773383e-01 3.1439105824783464e+01 2.7879502208768365e+01 9 25 0
28961 1 2 -1.4799999999999999e-01 1.3839215199842114e+00 1.5750700086144828e+01 1.8311786736199767e+01 9 24 0
20159 1 2 -1.4799999999999999e-01 6.0753685607655727e+00 1.6612488407928947e+01 1.4000571352368786e+01 8 26 0
20170 1 4 7.3999999999999996e-02 7.8499438811253626e+00 1.5064863554984747e+01 1.2160878187939774e+01 8 26 0
38633 1 2 -1.4799999999999999e-01 1.1842108454563499e+01 1.2723279095107324e+01 1.2478604495084763e+01 6 24 0
38636 1 2 -1.4799999999999999e-01 1.1297873475218601e+01 1.4162773781444658e+01 1.2487966503045220e+01 6 24 0
38638 1 4 7.3999999999999996e-02 1.0232378805649137e+01 1.4072296013575414e+01 1.2472086533336812e+01 6 24 0
20160 1 4 7.3999999999999996e-02 6.9398634417191367e+00 1.6976918198357890e+01 1.3432663032351313e+01 8 26 0
20164 1 4 7.3999999999999996e-02 6.6662586515049158e+00 1.4913627688852632e+01 1.4902988194125440e+01 8 26 0
19430 1 2 -1.4799999999999999e-01 8.9205356085479277e+00 1.3271409526131967e+01 1.7596083878707688e+01 8 26 0
19432 1 4 7.3999999999999996e-02 8.7137241142956992e+00 1.3768725947264121e+01 1.6622530098882134e+01 8 26 0
20158 1 4 7.3999999999999996e-02 6.8993130497513047e+00 1.7204109289211289e+01 1.5954785461107114e+01 8 26 0
20169 1 4 7.3999999999999996e-02 8.0160190459511824e+00 1.3584530026201319e+01 1.3026843503752991e+01 8 26 0
20168 1 2 -1.4799999999999999e-01 7.4090032415841627e+00 1.4100143132890553e+01 1.2359094195329424e+01 8 26 0
19437 1 4 7.3999999999999996e-02 1.0058064439172922e+01 1.5894368054944486e+01 1.7059800116867219e+01 8 26 0
19434 1 4 7.3999999999999996e-02 1.1015419458201736e+01 1.3793936826398948e+01 1.7615197976824099e+01 8 26 0
19433 1 2 -1.4799999999999999e-01 1.0136666810710079e+01 1.4042408543561910e+01 1.8142247048053957e+01 8 26 0
19436 1 2 -1.4799999999999999e-01 9.9660284606969967e+00 1.5572443379938504e+01 1.8133306702549614e+01 8 26 0
19444 1 4 7.3999999999999996e-02 8.4801491287201767e+00 1.7937916241329532e+01 1.7494848674562647e+01 8 26 0
19441 1 4 7.3999999999999996e-02 7.8009703948057165e+00 1.5640914534671047e+01 1.8161721362619399e+01 8 26 0
38637 1 4 7.3999999999999996e-02 1.1528202116784145e+01 1.4689337275291754e+01 1.3411157786672742e+01 6 24 0
19431 1 4 7.3999999999999996e-02 8.1166053439904218e+00 1.3412799056433533e+01 1.8315966085141241e+01 8 26 0
38769 1 4 7.3999999999999996e-02 1.0188003377337143e+01 1.8148972936795644e+01 1.3945521614750797e+01 6 24 0
38779 1 4 7.3999999999999996e-02 1.1790066223861830e+01 1.8139346332586783e+01 1.6020936926083525e+01 6 24 0
38651 1 2 -1.4799999999999999e-01 1.6069170901092683e+01 1.7000712013691775e+01 1.3755493908570466e+01 6 24 0
38800 1 4 7.3999999999999996e-02 1.3753099456395615e+01 1.2264147147996242e+01 1.6133282192816132e+01 6 24 0
38648 1 2 -1.4799999999999999e-01 1.5368024488568802e+01 1.6550298062935955e+01 1.2384448112209490e+01 6 24 0
38647 1 4 7.3999999999999996e-02 1.3307828010888631e+01 1.6326994558718347e+01 1.3170084987346042e+01 6 24 0
38635 1 4 7.3999999999999996e-02 1.2839274932844075e+01 1.2845013105785016e+01 1.2767897642049400e+01 6 24 0
38645 1 2 -1.4799999999999999e-01 1.4045755006699268e+01 1.5720461634903403e+01 1.2571597575919565e+01 6 24 0
38646 1 4 7.3999999999999996e-02 1.4232292555797518e+01 1.4953529877393374e+01 1.3302960298931094e+01 6 24 0
38787 1 4 7.3999999999999996e-02 1.2727160775547782e+01 1.6881524238804548e+01 1.7703225512110382e+01 6 24 0
38799 1 4 7.3999999999999996e-02 1.5491760599694233e+01 1.2288306331265364e+01 1.6143652221270326e+01 6 24 0
38794 1 4 7.3999999999999996e-02 1.3322088268888717e+01 1.4693864170657134e+01 1.7022725351227500e+01 6 24 0
38785 1 4 7.3999999999999996e-02 1.4500792286326741e+01 1.7188606050791048e+01 1.5893737311341605e+01 6 24 0
38793 1 4 7.3999999999999996e-02 1.4938938605537583e+01 1.5033455600122585e+01 1.6532675940918764e+01 6 24 0
38792 1 2 -1.4799999999999999e-01 1.4329171049846057e+01 1.4716043388923691e+01 1.7302605132639833e+01 6 24 0
38786 1 2 -1.4799999999999999e-01 1.3778004994982721e+01 1.7098936667878309e+01 1.7957281726049718e+01 6 24 0
38795 1 2 -1.4799999999999999e-01 1.4771419201328507e+01 1.3339505529080689e+01 1.7794265192480793e+01 6 24 0
38783 1 2 -1.4799999999999999e-01 1.4425515125045012e+01 1.7838012981816505e+01 1.6784045938271746e+01 6 24 0
38784 1 4 7.3999999999999996e-02 1.5481158395224709e+01 1.7947437933687382e+01 1.7094784142747258e+01 6 24 0
38797 1 4 7.3999999999999996e-02 1.5702269366450357e+01 1.3414227681959570e+01 1.8317860965466043e+01 6 24 0
38778 1 4 7.3999999999999996e-02 1.2665472456223663e+01 1.8307911131316811e+01 1.4519985646892721e+01 6 24 0
38653 1 4 7.3999999999999996e-02 1.5471153473745522e+01 1.7894428511773750e+01 1.4053937215958051e+01 6 24 0
38652 1 4 7.3999999999999996e-02 1.6056058888328177e+01 1.6264564179247053e+01 1.4533175924495827e+01 6 24 0
27147 1 4 7.3999999999999996e-02 4.4160610882269928e+00 2.1838213355149232e+01 1.2668389321809835e+01 9 25 0
27300 1 4 7.3999999999999996e-02 1.5462141730981367e+00 1.9168989087584968e+01 1.7741032742806617e+01 9 25 0
27301 1 4 7.3999999999999996e-02 2.8670606825098073e+00 1.9844107084084417e+01 1.6907280686997918e+01 9 25 0
20155 1 4 7.3999999999999996e-02 5.2716145878016363e+00 1.9111970091636550e+01 1.4395905702200421e+01 8 26 0
27303 1 4 7.3999999999999996e-02 8.9194359851398919e-01 1.9792760692656678e+01 1.5466984656355681e+01 9 25 0
27299 1 2 -1.4799999999999999e-01 1.9376033239890773e+00 2.0116235045744336e+01 1.7331704069186014e+01 9 25 0
27304 1 4 7.3999999999999996e-02 1.5961229479763621e+00 2.1345536401102205e+01 1.5700801761602143e+01 9 25 0
27302 1 2 -1.4799999999999999e-01 1.0627972449010588e+00 2.0597967069976757e+01 1.6185287650735592e+01 9 25 0
27297 1 4 7.3999999999999996e-02 2.3624056678389720e+00 2.2173635216326939e+01 1.7826249646372599e+01 9 25 0
20148 1 4 7.3999999999999996e-02 5.3601200558285953e+00 2.1353702761520637e+01 1.5186429727494037e+01 8 26 0
27159 1 4 7.3999999999999996e-02 3.9619229248497523e+00 2.3329964252202945e+01 1.4151928137049998e+01 9 25 0
20151 1 4 7.3999999999999996e-02 5.3573146432548926e+00 1.9378808359107872e+01 1.7055806902395577e+01 8 26 0
27165 1 4 7.3999999999999996e-02 3.7536070056714412e+00 2.4398160321859972e+01 1.6213376364872651e+01 9 25 0
20149 1 4 7.3999999999999996e-02 5.6604267041519378e+00 2.1822475107477068e+01 1.6867929384274635e+01 8 26 0
20147 1 2 -1.4799999999999999e-01 6.0434389404518587e+00 2.1208717386220115e+01 1.5991649249875447e+01 8 26 0
20150 1 2 -1.4799999999999999e-01 6.1348216294147129e+00 1.9765186126584904e+01 1.6316788369735594e+01 8 26 0
27158 1 2 -1.4799999999999999e-01 3.4684536152595706e+00 2.4207560640696808e+01 1.3574359142418295e+01 9 25 0
27160 1 4 7.3999999999999996e-02 2.4080286632229089e+00 2.3946361700909350e+01 1.3442816305841982e+01 9 25 0
20153 1 2 -1.4799999999999999e-01 6.1338507433798695e+00 1.8864257906930018e+01 1.5027646663512073e+01 8 26 0
38766 1 4 7.3999999999999996e-02 1.1465850044763281e+01 2.0253389377662156e+01 1.2162226041141240e+01 6 24 0
38767 1 4 7.3999999999999996e-02 1.1904963950791736e+01 1.8573895717546296e+01 1.2342148730742974e+01 6 24 0
20142 1 4 7.3999999999999996e-02 6.6952831329173801e+00 2.3281644718661063e+01 1.3906584052815322e+01 8 26 0
27142 1 4 7.3999999999999996e-02 6.9060616058318978e+00 2.0882804304564289e+01 1.2602021048860674e+01 9 25 0
20140 1 4 7.3999999999999996e-02 8.9403278665232921e+00 2.3435471813534594e+01 1.3476185720594353e+01 8 26 0
38770 1 4 7.3999999999999996e-02 9.0558626005221363e+00 1.9120282420813883e+01 1.2937216569370172e+01 6 24 0
20154 1 4 7.3999999999999996e-02 7.1084955780723211e+00 1.9070717847829531e+01 1.4546607716208502e+01 8 26 0
20152 1 4 7.3999999999999996e-02 7.0052732903290478e+00 1.9692958492060672e+01 1.6878165759732596e+01 8 26 0
38768 1 2 -1.4799999999999999e-01 1.0064920374812042e+01 1.9102589233890377e+01 1.3367336388868612e+01 6 24 0
38772 1 4 7.3999999999999996e-02 9.5208242382782888e+00 2.0104308319248446e+01 1.5290556818256531e+01 6 24 0
20141 1 2 -1.4799999999999999e-01 7.3113963840244507e+00 2.3249408522433963e+01 1.4834747571030306e+01 8 26 0
20144 1 2 -1.4799999999999999e-01 7.3414671542967014e+00 2.1809687261545065e+01 1.5421307778466636e+01 8 26 0
20146 1 4 7.3999999999999996e-02 7.8311512330780717e+00 2.1304465436055128e+01 1.4566540108390065e+01 8 26 0
20145 1 4 7.3999999999999996e-02 8.0410648103710933e+00 2.1785999003428923e+01 1.6311772646337147e+01 8 26 0
20139 1 4 7.3999999999999996e-02 9.4196033772593815e+00 2.3390829582301809e+01 1.5163366304082945e+01 8 26 0
38773 1 4 7.3999999999999996e-02 1.0030240246051241e+01 2.1097103326194453e+01 1.4183759836442182e+01 6 24 0
38771 1 2 -1.4799999999999999e-01 1.0290365158011040e+01 2.0093075372429904e+01 1.4527715369407034e+01 6 24 0
28431 1 4 7.3999999999999996e-02 1.0409516598226578e+01 2.3453254895744948e+01 1.7505749804748785e+01 9 24 0
20143 1 4 7.3999999999999996e-02 6.8455627824517071e+00 2.3887766560469522e+01 1.5580079321651802e+01 8 26 0
20138 1 2 -1.4799999999999999e-01 8.6461979476988020e+00 2.3757279158831853e+01 1.4437452307312945e+01 8 26 0
38774 1 2 -1.4799999999999999e-01 1.1696489983794267e+01 2.0168227237524157e+01 1.5203499024067675e+01 6 24 0
38775 1 4 7.3999999999999996e-02 1.1443518195097843e+01 2.0652497493621222e+01 1.6185819147453984e+01 6 24 0
28430 1 2 -1.4799999999999999e-01 1.0570659918213096e+01 2.4513492300370391e+01 1.7702264472925627e+01 9 24 0
19450 1 4 7.3999999999999996e-02 8.6564563424111949e+00 2.0151984535917400e+01 1.8238161783672805e+01 8 26 0
38776 1 4 7.3999999999999996e-02 1.2198889118930589e+01 2.0912603641466763e+01 1.4611226035009254e+01 6 24 0
4444 1 4 7.3999999999999996e-02 1.5659802228666106e+01 2.3796650969522510e+01 1.2742387712054629e+01 7 24 0
4446 1 4 7.3999999999999996e-02 1.3352559554372231e+01 2.2904252332018721e+01 1.2631620364654973e+01 7 24 0
38777 1 2 -1.4799999999999999e-01 1.2499381499299563e+01 1.8866389819073195e+01 1.5431288342590772e+01 6 24 0
4440 1 4 7.3999999999999996e-02 1.5465429782173411e+01 2.1385917909930839e+01 1.2474732261266910e+01 7 24 0
38780 1 2 -1.4799999999999999e-01 1.3696824693607963e+01 1.9111692323854772e+01 1.6352149835881914e+01 6 24 0
38782 1 4 7.3999999999999996e-02 1.4311880769240979e+01 1.9772522475845463e+01 1.5724506671341279e+01 6 24 0
38781 1 4 7.3999999999999996e-02 1.3442806538409080e+01 1.9679530815774406e+01 1.7225021672488282e+01 6 24 0
28418 1 2 -1.4799999999999999e-01 1.5070722267930986e+01 2.4064409309606802e+01 1.6624981420595656e+01 9 24 0
28419 1 4 7.3999999999999996e-02 1.4597148199349892e+01 2.3469176552257611e+01 1.5806323751783864e+01 9 24 0
28424 1 2 -1.4799999999999999e-01 1.3024487092124156e+01 2.4010014094764760e+01 1.8196846942512241e+01 9 24 0
28426 1 4 7.3999999999999996e-02 1.2703498440295405e+01 2.3225342124551076e+01 1.7580103625278603e+01 9 24 0
28417 1 4 7.3999999999999996e-02 1.5478272263054617e+01 2.2770476487329169e+01 1.8342636338094042e+01 9 24 0
28415 1 2 -1.4799999999999999e-01 1.5976926736277617e+01 2.3234002005622337e+01 1.7512194570409989e+01 9 24 0
27166 1 4 7.3999999999999996e-02 2.1255457669025639e+00 2.5124742058979010e+01 1.5938795314549777e+01 9 25 0
28817 1 2 -1.4799999999999999e-01 3.2550034435464421e+00 2.9806510965013942e+01 1.2859841196765062e+01 9 24 0
28818 1 4 7.3999999999999996e-02 3.7616635353357277e+00 3.0725030394685447e+01 1.3173545921937990e+01 9 24 0
28819 1 4 7.3999999999999996e-02 3.8317762829658921e+00 2.8921591679267557e+01 1.3038098069831866e+01 9 24 0
28821 1 4 7.3999999999999996e-02 1.4002856504098535e+00 2.8826393702897757e+01 1.3509355666304467e+01 9 24 0
27162 1 4 7.3999999999999996e-02 2.9474349164541489e+00 2.6239159154192379e+01 1.3978960217271259e+01 9 25 0
27164 1 2 -1.4799999999999999e-01 3.2272747749366855e+00 2.5234539317859433e+01 1.5923888728149628e+01 9 25 0
27168 1 4 7.3999999999999996e-02 2.8340335977647659e+00 2.6986545005903750e+01 1.6955586799098970e+01 9 25 0
27161 1 2 -1.4799999999999999e-01 3.5985283999370985e+00 2.5425201505532090e+01 1.4462919185128991e+01 9 25 0
27167 1 2 -1.4799999999999999e-01 3.6958614425676068e+00 2.6453811216226320e+01 1.6747269024671350e+01 9 25 0
27169 1 4 7.3999999999999996e-02 4.2904050497155879e+00 2.7205829597327153e+01 1.6206978127519701e+01 9 25 0
27163 1 4 7.3999999999999996e-02 4.6636178213585229e+00 2.5750187545743682e+01 1.4425246854265607e+01 9 25 0
28820 1 2 -1.4799999999999999e-01 1.8729231567906768e+00 2.9779744406274659e+01 1.3540783122375940e+01 9 24 0
20121 1 4 7.3999999999999996e-02 5.2462379734105582e+00 2.9944590532477914e+01 1.6078889761400738e+01 8 26 0
28825 1 4 7.3999999999999996e-02 2.3054147252744581e+00 2.9189380155614526e+01 1.5589324706563939e+01 9 24 0
27170 1 2 -1.4799999999999999e-01 4.3922727747740522e+00 2.5968474984882960e+01 1.8014960504453704e+01 9 25 0
27171 1 4 7.3999999999999996e-02 5.4303892876625834e+00 2.5703985392622243e+01 1.7819823667138895e+01 9 25 0
27177 1 4 7.3999999999999996e-02 5.8678207897608123e+00 2.8058055616031371e+01 1.8223035814822346e+01 9 25 0
28831 1 4 7.3999999999999996e-02 1.4293040791742107e+00 3.0163247362734460e+01 1.7752569530679743e+01 9 24 0
28823 1 2 -1.4799999999999999e-01 2.0118837782488077e+00 3.0103250304587004e+01 1.5103795384153806e+01 9 24 0
28826 1 2 -1.4799999999999999e-01 6.6224414698476042e-01 3.0429306699322108e+01 1.5692946990883993e+01 9 24 0
20125 1 4 7.3999999999999996e-02 5.9421112253358848e+00 2.9590936168642369e+01 1.3725962134926508e+01 8 26 0
28822 1 4 7.3999999999999996e-02 1.2802366405078329e+00 3.0567879701718635e+01 1.3134257802589616e+01 9 24 0
27180 1 4 7.3999999999999996e-02 3.9419761055656881e+00 2.9635521009421321e+01 1.8356842501353032e+01 9 25 0
27172 1 4 7.3999999999999996e-02 3.9783700924349321e+00 2.5013654350479467e+01 1.8452238348337527e+01 9 25 0
20127 1 4 7.3999999999999996e-02 6.7032847720505160e+00 2.7540756419736727e+01 1.5137410278648172e+01 8 26 0
20131 1 4 7.3999999999999996e-02 6.6357929595891916e+00 2.7821088855588769e+01 1.2583589051950215e+01 8 26 0
20120 1 2 -1.4799999999999999e-01 6.2080597140099094e+00 3.0283522302909201e+01 1.5733496479946474e+01 8 26 0
20134 1 4 7.3999999999999996e-02 6.6660773396662201e+00 2.5488615390794010e+01 1.3549421007572919e+01 8 26 0
4464 1 4 7.3999999999999996e-02 1.0848762400983754e+01 3.0128566124292558e+01 1.2504400386295544e+01 7 24 0
20133 1 4 7.3999999999999996e-02 7.8802385070155214e+00 2.5550595654742807e+01 1.2356373263966800e+01 8 26 0
20123 1 2 -1.4799999999999999e-01 6.7904079730501321e+00 2.9556589179343359e+01 1.4493551831527171e+01 8 26 0
20126 1 2 -1.4799999999999999e-01 7.4015361434049414e+00 2.8133595138950042e+01 1.4627438964535923e+01 8 26 0
28432 1 4 7.3999999999999996e-02 1.0768890426694622e+01 2.5049144614036404e+01 1.6817132551668969e+01 9 24 0
20135 1 2 -1.4799999999999999e-01 8.6954809426862596e+00 2.5285980914584101e+01 1.4358110971148800e+01 8 26 0
20130 1 4 7.3999999999999996e-02 8.3929995206906423e+00 2.7798161225266579e+01 1.2630222755348010e+01 8 26 0
20137 1 4 7.3999999999999996e-02 9.6644564942892082e+00 2.5544153402680593e+01 1.4028410460851095e+01 8 26 0
20128 1 4 7.3999999999999996e-02 8.2248490354182344e+00 2.8198915336846706e+01 1.5277589564198252e+01 8 26 0
20132 1 2 -1.4799999999999999e-01 7.6049523243646799e+00 2.5893395041915916e+01 1.3369983149250746e+01 8 26 0
20136 1 4 7.3999999999999996e-02 8.5940797532944533e+00 2.5792054009130595e+01 1.5244492564093077e+01 8 26 0
20129 1 2 -1.4799999999999999e-01 7.5226919432538724e+00 2.7470969072713181e+01 1.3192407364622273e+01 8 26 0
4462 1 4 7.3999999999999996e-02 1.0400731626874629e+01 2.8011387078482105e+01 1.4121437365222208e+01 7 24 0
4463 1 2 -1.4799999999999999e-01 1.1236252966455689e+01 2.9996033282818736e+01 1.3570887336081094e+01 7 24 0
28441 1 4 7.3999999999999996e-02 1.1215472761778875e+01 2.7421465891443823e+01 1.7663257425389784e+01 9 24 0
4460 1 2 -1.4799999999999999e-01 1.1415086296280794e+01 2.8554728432044545e+01 1.4161292772948586e+01 7 24 0
28444 1 4 7.3999999999999996e-02 1.0053433645028226e+01 2.9620607225093988e+01 1.6738153682696232e+01 9 24 0
28440 1 4 7.3999999999999996e-02 9.9470208525679098e+00 2.7201918794537114e+01 1.6547563715391945e+01 9 24 0
28439 1 2 -1.4799999999999999e-01 1.0164427485031636e+01 2.7563248827416402e+01 1.7580694122799937e+01 9 24 0
20124 1 4 7.3999999999999996e-02 7.5225918909055220e+00 3.0223198167584211e+01 1.4082374458903962e+01 8 26 0
20122 1 4 7.3999999999999996e-02 6.8005334239376465e+00 3.0276666252565583e+01 1.6653243137834231e+01 8 26 0
4461 1 4 7.3999999999999996e-02 1.1822774505802439e+01 2.8710637465249949e+01 1.5156021801662842e+01 7 24 0
4458 1 4 7.3999999999999996e-02 1.1889706120416838e+01 2.7556774613989884e+01 1.2290213073376828e+01 7 24 0
4468 1 4 7.3999999999999996e-02 9.5468083207029526e+00 3.0404913513877229e+01 1.4853600305759798e+01 7 24 0
28442 1 2 -1.4799999999999999e-01 9.8576309400188400e+00 2.9072598926928745e+01 1.7646161327900476e+01 9 24 0
4456 1 4 7.3999999999999996e-02 1.1890959424987615e+01 2.5838402102069548e+01 1.4152502335276280e+01 7 24 0
28435 1 4 7.3999999999999996e-02 8.4595408419826477e+00 2.4924081401846742e+01 1.7562189776905115e+01 9 24 0
4465 1 4 7.3999999999999996e-02 1.2170543561634720e+01 3.0454328141250240e+01 1.3508670212190447e+01 7 24 0
28443 1 4 7.3999999999999996e-02 8.7206706919989792e+00 2.9213435975308201e+01 1.7608207392450510e+01 9 24 0
28433 1 2 -1.4799999999999999e-01 9.2221433904979655e+00 2.5075176336322407e+01 1.8240347579949759e+01 9 24 0
19491 1 4 7.3999999999999996e-02 1.5865351732694455e+01 3.0536861418522729e+01 1.8020677116419130e+01 8 26 0
28420 1 4 7.3999999999999996e-02 1.5874537016555699e+01 2.4720980219854610e+01 1.6206151851031066e+01 9 24 0
28421 1 2 -1.4799999999999999e-01 1.4120834415593341e+01 2.4795193302933221e+01 1.7516805345845441e+01 9 24 0
28422 1 4 7.3999999999999996e-02 1.3736139978308215e+01 2.5585196140947783e+01 1.6859548768281506e+01 9 24 0
4453 1 4 7.3999999999999996e-02 1.3919220415659749e+01 2.4770161254997195e+01 1.4038388961457260e+01 7 24 0
4457 1 2 -1.4799999999999999e-01 1.2331254373374041e+01 2.7706875932459571e+01 1.3246960564572499e+01 7 24 0
4452 1 4 7.3999999999999996e-02 1.4767918598393139e+01 2.5995890489500191e+01 1.3135008123068848e+01 7 24 0
4454 1 2 -1.4799999999999999e-01 1.2720858470108226e+01 2.6452490121031236e+01 1.3971377709727154e+01 7 24 0
4455 1 4 7.3999999999999996e-02 1.3061522955847737e+01 2.6646714732055163e+01 1.5000813560867112e+01 7 24 0
28423 1 4 7.3999999999999996e-02 1.4677227004240876e+01 2.5400891154570743e+01 1.8198340065221366e+01 9 24 0
4451 1 2 -1.4799999999999999e-01 1.3705409365541279e+01 2.5622301994710366e+01 1.3248538683775955e+01 7 24 0
4459 1 4 7.3999999999999996e-02 1.3243906344726060e+01 2.8178653704395991e+01 1.3033853936644517e+01 7 24 0
19494 1 4 7.3999999999999996e-02 1.4374719315739851e+01 2.9728810842080154e+01 1.5376001902720695e+01 8 26 0
19493 1 2 -1.4799999999999999e-01 1.5226664757080126e+01 3.0220967913195807e+01 1.5909222098662033e+01 8 26 0
19490 1 2 -1.4799999999999999e-01 1.5104369919727803e+01 3.0004120112069923e+01 1.7456877877927056e+01 8 26 0
19487 1 2 -1.4799999999999999e-01 1.4857422925799529e+01 2.8493399382139696e+01 1.7810761835506483e+01 8 26 0
19488 1 4 7.3999999999999996e-02 1.3858156957777044e+01 2.8108291950953991e+01 1.7493867554764478e+01 8 26 0
19489 1 4 7.3999999999999996e-02 1.5535330566360640e+01 2.7900594867835252e+01 1.7266908361247175e+01 8 26 0
19495 1 4 7.3999999999999996e-02 1.6134131718609577e+01 2.9733787270707694e+01 1.5574707039658623e+01 8 26 0
19492 1 4 7.3999999999999996e-02 1.4238285790730254e+01 3.0498203820543914e+01 1.7713308351447246e+01 8 26 0
28828 1 4 7.3999999999999996e-02 1.2869382505852137e-01 3.1292360881207625e+01 1.5088907211925362e+01 9 24 0
28829 1 2 -1.4799999999999999e-01 7.9550533772207255e-01 3.0845078022679573e+01 1.7181205057687048e+01 9 24 0
28824 1 4 7.3999999999999996e-02 2.7739151802588422e+00 3.0866469018890008e+01 1.5400775950182549e+01 9 24 0
28830 1 4 7.3999999999999996e-02 1.4166011318517713e+00 3.1770519842318098e+01 1.7236436949335857e+01 9 24 0
20116 1 4 7.3999999999999996e-02 4.7317751605364640e+00 3.2098266956840405e+01 1.6987873398534500e+01 8 26 0
20119 1 4 7.3999999999999996e-02 5.5004211942174575e+00 3.2068498138272112e+01 1.4541833659919028e+01 8 26 0
20117 1 2 -1.4799999999999999e-01 6.1213569594262758e+00 3.1728850972976051e+01 1.5441475743050097e+01 8 26 0
4466 1 2 -1.4799999999999999e-01 1.0438079559628703e+01 3.0961892790550731e+01 1.4490797179309855e+01 7 24 0
4467 1 4 7.3999999999999996e-02 1.0917269522037166e+01 3.1201948117888243e+01 1.5426571806958639e+01 7 24 0
28450 1 4 7.3999999999999996e-02 1.0404461722028778e+01 3.1654242214373223e+01 1.7659864794087916e+01 9 24 0
20113 1 4 7.3999999999999996e-02 7.0921415353451707e+00 3.2168618279947268e+01 1.8307881053326383e+01 8 26 0
4471 1 4 7.3999999999999996e-02 9.0278112171159943e+00 3.1986108833570658e+01 1.3283074331107766e+01 7 24 0
20118 1 4 7.3999999999999996e-02 7.0805457221267849e+00 3.2095300054716319e+01 1.5139688146149213e+01 8 26 0
4469 1 2 -1.4799999999999999e-01 9.8038831096321459e+00 3.2252932108071242e+01 1.3962987560239974e+01 7 24 0
19496 1 2 -1.4799999999999999e-01 1.5290011746648487e+01 3.1737314800063299e+01 1.5512698233005510e+01 8 26 0
19498 1 4 7.3999999999999996e-02 1.5131875099980403e+01 3.1663235981046881e+01 1.4455424790765338e+01 8 26 0
28960 1 4 7.3999999999999996e-02 4.9402274995145490e-02 1.4525851014215608e+01 1.7060668295617816e+01 9 24 0
27731 1 2 -1.4799999999999999e-01 3.5561178024768512e+00 1.3118835576403551e+00 1.8340446532196498e+01 9 25 0
27732 1 4 7.3999999999999996e-02 4.4814535761764143e+00 1.5241200065908118e+00 1.8907557682310987e+01 9 25 0
11686 1 4 7.3999999999999996e-02 3.8224459639687991e-01 2.8448367960222556e+00 2.0502420633793331e+01 6 24 0
27735 1 4 7.3999999999999996e-02 1.3745289704462058e+00 1.1147249618178718e+00 1.8921830960305464e+01 9 25 0
11692 1 4 7.3999999999999996e-02 1.0676448982576194e+00 4.9666836174972051e+00 1.8377797278951963e+01 6 24 0
27734 1 2 -1.4799999999999999e-01 2.3844070411684104e+00 9.8707452130629669e-01 1.9369663241975747e+01 9 25 0
11698 1 4 7.3999999999999996e-02 9.4410951775413243e-01 4.8579695397982290e+00 2.2214741608998619e+01 6 24 0
27736 1 4 7.3999999999999996e-02 2.4551759138458307e+00 1.7660174769589194e+00 2.0145145305089578e+01 9 25 0
6862 1 4 7.3999999999999996e-02 4.7767025944302137e+00 1.0568612256987089e+00 2.2197218936716855e+01 7 25 0
6860 1 2 -1.4799999999999999e-01 5.3216876318377553e+00 1.7863275357947128e+00 2.2775626806201139e+01 7 25 0
6861 1 4 7.3999999999999996e-02 4.5412093748206281e+00 2.4744493942050023e+00 2.3124925596418265e+01 7 25 0
11697 1 4 7.3999999999999996e-02 2.7147966766359284e+00 4.9865681934790658e+00 2.2363837945743974e+01 6 24 0
11696 1 2 -1.4799999999999999e-01 1.8319720445718468e+00 5.2974995295099720e+00 2.1790499123596586e+01 6 24 0
11695 1 4 7.3999999999999996e-02 2.2491459111835521e+00 3.9390691237291700e+00 2.0164198087185106e+01 6 24 0
11693 1 2 -1.4799999999999999e-01 1.9660972319854066e+00 4.9747355644080784e+00 2.0325384401079550e+01 6 24 0
11690 1 2 -1.4799999999999999e-01 7.5540856478398122e-01 5.2621873233503065e+00 1.9396764839911928e+01 6 24 0
6868 1 4 7.3999999999999996e-02 5.3441114779612304e+00 3.1952219678441671e+00 2.0379720270940432e+01 7 25 0
11694 1 4 7.3999999999999996e-02 2.8335307454780994e+00 5.4832434388556432e+00 1.9921572299451590e+01 6 24 0
6867 1 4 7.3999999999999996e-02 5.1516068017916474e+00 4.3396247447323910e+00 2.1629282539890298e+01 7 25 0
6866 1 2 -1.4799999999999999e-01 5.8825031264681531e+00 3.7162567585854807e+00 2.1151620648748253e+01 7 25 0
6857 1 2 -1.4799999999999999e-01 5.9801817208449917e+00 9.6298067872167903e-01 2.3837880144358898e+01 7 25 0
6873 1 4 7.3999999999999996e-02 5.8172684072983065e+00 5.9595716164427515e+00 1.9519471161204347e+01 7 25 0
6874 1 4 7.3999999999999996e-02 6.2973029302100771e+00 4.5617182949437209e+00 1.8540380588659318e+01 7 25 0
6858 1 4 7.3999999999999996e-02 6.7076030713500607e+00 3.2692619640064363e-01 2.3424355859820992e+01 7 25 0
6870 1 4 7.3999999999999996e-02 7.8704121363532771e+00 3.8610437621796465e+00 2.0504946621313596e+01 7 25 0
6863 1 2 -1.4799999999999999e-01 6.4106074685098422e+00 2.5822821852687645e+00 2.2010463804506717e+01 7 25 0
6864 1 4 7.3999999999999996e-02 7.1573242974920843e+00 2.0438437309826920e+00 2.1315086852484324e+01 7 25 0
6872 1 2 -1.4799999999999999e-01 6.6086880614306489e+00 5.2431947183543413e+00 1.9308263601055021e+01 7 25 0
6865 1 4 7.3999999999999996e-02 7.0947435942181878e+00 3.1121881374108296e+00 2.2673626889251821e+01 7 25 0
6869 1 2 -1.4799999999999999e-01 6.9982658783892031e+00 4.5112004607501515e+00 2.0591487261008904e+01 7 25 0
6871 1 4 7.3999999999999996e-02 7.2265657812077144e+00 5.2672494805402907e+00 2.1374241160401358e+01 7 25 0
20556 1 4 7.3999999999999996e-02 1.0028803916101985e+01 3.4031149329937662e+00 2.2249048920987647e+01 8 26 0
20555 1 2 -1.4799999999999999e-01 1.0576766283985183e+01 2.9109098247357337e+00 2.1422448051933756e+01 8 26 0
20557 1 4 7.3999999999999996e-02 1.0156280049099308e+01 3.3274698918547196e+00 2.0546458202809042e+01 8 26 0
20558 1 2 -1.4799999999999999e-01 1.2095671717847456e+01 3.2306135029856113e+00 2.1433693887521603e+01 8 26 0
20560 1 4 7.3999999999999996e-02 1.2195722152934056e+01 4.2601606267067620e+00 2.1446577218487022e+01 8 26 0
6875 1 2 -1.4799999999999999e-01 7.7998305554070555e+00 6.1181403314002987e+00 1.8781710098861815e+01 7 25 0
20552 1 2 -1.4799999999999999e-01 1.0210716492132148e+01 1.4228176681061626e+00 2.1562805105090220e+01 8 26 0
20553 1 4 7.3999999999999996e-02 9.1576800849640367e+00 1.3488106617623510e+00 2.1330040414678141e+01 8 26 0
20554 1 4 7.3999999999999996e-02 1.0808334549535054e+01 8.3914885848672227e-01 2.0865768074014621e+01 8 26 0
20551 1 4 7.3999999999999996e-02 9.5937222656008050e+00 1.7010011159859220e+00 2.3601526130278124e+01 8 26 0
20549 1 2 -1.4799999999999999e-01 1.0261601910382828e+01 1.0204547088466607e+00 2.3023031326921714e+01 8 26 0
20550 1 4 7.3999999999999996e-02 1.1253090532782775e+01 1.1358422205623946e+00 2.3411134413230769e+01 8 26 0
6888 1 4 7.3999999999999996e-02 1.1217845776985932e+01 6.0555182742117388e+00 1.9710663167353399e+01 7 25 0
20559 1 4 7.3999999999999996e-02 1.2456312163973603e+01 2.8445663839312822e+00 2.2360461885573468e+01 8 26 0
20562 1 4 7.3999999999999996e-02 1.2550156952040824e+01 2.9512092405113921e+00 1.9335748645551924e+01 8 26 0
20563 1 4 7.3999999999999996e-02 1.2567911730556066e+01 1.4766256492664214e+00 2.0133396485027120e+01 8 26 0
20561 1 2 -1.4799999999999999e-01 1.2806833160280124e+01 2.5075385380391593e+00 2.0226525657952521e+01 8 26 0
6898 1 4 7.3999999999999996e-02 1.5372012503380702e+01 4.9121855309782507e+00 1.9153837774003613e+01 7 25 0
6894 1 4 7.3999999999999996e-02 1.3714093067299146e+01 5.7594707139265520e+00 2.0695287233250934e+01 7 25 0
20566 1 4 7.3999999999999996e-02 1.4670289824965559e+01 2.1850036068515877e+00 1.9325990402073966e+01 8 26 0
20564 1 2 -1.4799999999999999e-01 1.4335851795941354e+01 2.4794402057563545e+00 2.0373054369117536e+01 8 26 0
6896 1 2 -1.4799999999999999e-01 1.5475328176660447e+01 5.8739494406544726e+00 1.9646545165053539e+01 7 25 0
20565 1 4 7.3999999999999996e-02 1.4704309382326331e+01 3.4630890569884971e+00 2.0575329324221766e+01 8 26 0
20567 1 2 -1.4799999999999999e-01 1.4950964882129053e+01 1.4992197692933036e+00 2.1418164197356898e+01 8 26 0
20569 1 4 7.3999999999999996e-02 1.4721035494285468e+01 1.9129375378238076e+00 2.2274121450339671e+01 8 26 0
20568 1 4 7.3999999999999996e-02 1.4579591475323630e+01 5.2805197836639239e-01 2.1282327678401312e+01 8 26 0
6900 1 4 7.3999999999999996e-02 1.6064307939602216e+01 5.1818197986986565e+00 2.1563050635093202e+01 7 25 0
11691 1 4 7.3999999999999996e-02 6.9474622560803068e-01 6.2850802728370390e+00 1.9270402146780807e+01 6 24 0
19410 1 4 7.3999999999999996e-02 2.2597656447159471e+00 1.1357111823115279e+01 1.8207641880965443e+01 8 26 0
11706 1 4 7.3999999999999996e-02 4.3971522739008666e+00 6.3298440731630601e+00 2.2518739236850092e+01 6 24 0
19415 1 2 -1.4799999999999999e-01 5.0804993544935995e+00 9.2358304941598384e+00 1.8500392322197879e+01 8 26 0
19408 1 4 7.3999999999999996e-02 1.3625041734328931e+00 9.2349934254539434e+00 1.9117453979663861e+01 8 26 0
11707 1 4 7.3999999999999996e-02 3.5520204968479230e+00 7.2873059770209787e+00 2.3922732376658349e+01 6 24 0
11700 1 4 7.3999999999999996e-02 1.0878056755538996e+00 7.0450912657921023e+00 2.2819441602379904e+01 6 24 0
11699 1 2 -1.4799999999999999e-01 1.6296364399554035e+00 6.8092289665723724e+00 2.1943117099206969e+01 6 24 0
15820 1 4 7.3999999999999996e-02 1.5321782712219474e+00 1.1407354773105656e+01 2.2284771328891036e+01 7 25 0
11702 1 2 -1.4799999999999999e-01 2.9464345487323964e+00 7.6417315691347083e+00 2.1791464586999432e+01 6 24 0
11705 1 2 -1.4799999999999999e-01 3.9701479522945462e+00 7.3186106102066022e+00 2.2897089880241356e+01 6 24 0
11708 1 2 -1.4799999999999999e-01 5.1057407932522016e+00 8.3418654374569794e+00 2.2966382023687331e+01 6 24 0
19417 1 4 7.3999999999999996e-02 5.7790801830785590e+00 8.8786840944834147e+00 1.9298300724326314e+01 8 26 0
19412 1 2 -1.4799999999999999e-01 4.0087538929789757e+00 1.0204960835832670e+01 1.8962283732141081e+01 8 26 0
19414 1 4 7.3999999999999996e-02 4.4990802536043644e+00 1.1135781826599287e+01 1.9158105045735077e+01 8 26 0
19413 1 4 7.3999999999999996e-02 3.5918591124161972e+00 9.8159103455333714e+00 1.9964441455424048e+01 8 26 0
11704 1 4 7.3999999999999996e-02 3.3545807505806420e+00 7.4954888159659250e+00 2.0768325509760491e+01 6 24 0
15819 1 4 7.3999999999999996e-02 2.4192440055089834e+00 1.1678365101554144e+01 2.1004430969608901e+01 7 25 0
11701 1 4 7.3999999999999996e-02 9.7627162820370306e-01 7.1085465952645182e+00 2.1113819015143616e+01 6 24 0
11703 1 4 7.3999999999999996e-02 2.5582228208995517e+00 8.6799001632640547e+00 2.2045286473670902e+01 6 24 0
11709 1 4 7.3999999999999996e-02 4.7263156726025972e+00 9.2379277018638675e+00 2.3438253488703836e+01 6 24 0
15822 1 4 7.3999999999999996e-02 3.6143315774769267e+00 1.1425124525245582e+01 2.3359552309047452e+01 7 25 0
15818 1 2 -1.4799999999999999e-01 2.1918883030035539e+00 1.2170286536718329e+01 2.1908308314407076e+01 7 25 0
11710 1 4 7.3999999999999996e-02 5.3254161947495096e+00 8.5428145927354837e+00 2.1933419787743563e+01 6 24 0
15828 1 4 7.3999999999999996e-02 6.0904437466816663e+00 1.2273945863739582e+01 2.3601400146865824e+01 7 25 0
6884 1 2 -1.4799999999999999e-01 1.0703024806702381e+01 7.5990829364160373e+00 1.8376731978279615e+01 7 25 0
6881 1 2 -1.4799999999999999e-01 9.4999009507306003e+00 8.0981357025925149e+00 1.9110489684743175e+01 7 25 0
6879 1 4 7.3999999999999996e-02 9.1290600093730010e+00 6.5112800170942329e+00 2.0511383406279833e+01 7 25 0
19422 1 4 7.3999999999999996e-02 7.3381099884347227e+00 1.0904024124068124e+01 1.8732069348183810e+01 8 26 0
6878 1 2 -1.4799999999999999e-01 8.5215982542672020e+00 7.1072397555731355e+00 1.9812829984788351e+01 7 25 0
11719 1 4 7.3999999999999996e-02 8.7999047585328274e+00 8.3042595980183798e+00 2.2772052068451384e+01 6 24 0
6880 1 4 7.3999999999999996e-02 7.7889921668436237e+00 7.6682760028329273e+00 2.0414962300310357e+01 7 25 0
11723 1 2 -1.4799999999999999e-01 1.0549724395094323e+01 1.0173087896612058e+01 2.2118139601732103e+01 6 24 0
11724 1 4 7.3999999999999996e-02 1.0153261398400231e+01 1.0569851034552123e+01 2.1133754806092995e+01 6 24 0
11717 1 2 -1.4799999999999999e-01 8.3475844383872264e+00 9.2805309332952106e+00 2.2770686627127695e+01 6 24 0
11720 1 2 -1.4799999999999999e-01 9.4049888442599876e+00 1.0383362525853419e+01 2.3041246985182621e+01 6 24 0
11725 1 4 7.3999999999999996e-02 1.0767796020210520e+01 9.1587201091263371e+00 2.1946516599040503e+01 6 24 0
11718 1 4 7.3999999999999996e-02 7.7893183404395909e+00 9.5290401389311761e+00 2.1886233248116604e+01 6 24 0
6882 1 4 7.3999999999999996e-02 9.6640134413554026e+00 8.8870733936347275e+00 1.9861238435910856e+01 7 25 0
11722 1 4 7.3999999999999996e-02 8.9346837965219859e+00 1.1403752937456824e+01 2.2889004502780473e+01 6 24 0
6887 1 2 -1.4799999999999999e-01 1.1642144335812258e+01 6.9440778470200160e+00 1.9262778821440939e+01 7 25 0
6889 1 4 7.3999999999999996e-02 1.1799995341873609e+01 7.6469695454496565e+00 2.0039574127276040e+01 7 25 0
11726 1 2 -1.4799999999999999e-01 1.1785450797597095e+01 1.0982362598037808e+01 2.2508545057822197e+01 6 24 0
11721 1 4 7.3999999999999996e-02 9.7968153904578408e+00 1.0472224580803115e+01 2.4088025323355573e+01 6 24 0
11712 1 4 7.3999999999999996e-02 6.8459280080676876e+00 7.1112410095472098e+00 2.3463086030876170e+01 6 24 0
11711 1 2 -1.4799999999999999e-01 6.3528251088660692e+00 8.0035589306071557e+00 2.3838031872277305e+01 6 24 0
11714 1 2 -1.4799999999999999e-01 7.3197082983825137e+00 9.1644930896420949e+00 2.3906687319944190e+01 6 24 0
11730 1 4 7.3999999999999996e-02 1.2035616764210511e+01 1.1916175411762977e+01 2.0654930644027409e+01 6 24 0
11728 1 4 7.3999999999999996e-02 1.1487782176987880e+01 1.1971794150849293e+01 2.2925532823756726e+01 6 24 0
11716 1 4 7.3999999999999996e-02 6.6820254244794111e+00 1.0089009751283671e+01 2.3961371561364022e+01 6 24 0
11727 1 4 7.3999999999999996e-02 1.2236583880998566e+01 1.0438487106266257e+01 2.3255157703703734e+01 6 24 0
6890 1 2 -1.4799999999999999e-01 1.3121532507903471e+01 6.5697407941510546e+00 1.8781377247659321e+01 7 25 0
6897 1 4 7.3999999999999996e-02 1.5882393900716206e+01 6.5280118730585350e+00 1.8868889453981875e+01 7 25 0
38809 1 4 7.3999999999999996e-02 1.5438453907652182e+01 9.1649282992404348e+00 1.9221964562360554e+01 6 24 0
6893 1 2 -1.4799999999999999e-01 1.4088217227395004e+01 6.4783970403780771e+00 1.9986213696176108e+01 7 25 0
6895 1 4 7.3999999999999996e-02 1.4141228657503111e+01 7.4146286093482727e+00 2.0487595217582630e+01 7 25 0
11729 1 2 -1.4799999999999999e-01 1.2649901518301247e+01 1.1223784097794477e+01 2.1281581685523641e+01 6 24 0
11731 1 4 7.3999999999999996e-02 1.2692874337085684e+01 1.0238072110875054e+01 2.0740840850356257e+01 6 24 0
11736 1 4 7.3999999999999996e-02 1.5171934513030038e+01 1.0322772668085841e+01 2.1966719073832163e+01 6 24 0
11735 1 2 -1.4799999999999999e-01 1.5033835313404770e+01 1.1304875876652853e+01 2.2278491880848598e+01 6 24 0
11737 1 4 7.3999999999999996e-02 1.4627512908677041e+01 1.1191589406593828e+01 2.3233232929064215e+01 6 24 0
11732 1 2 -1.4799999999999999e-01 1.3925756346858284e+01 1.2046370574351471e+01 2.1409582821708675e+01 6 24 0
11734 1 4 7.3999999999999996e-02 1.4307068868043631e+01 1.2231485156467672e+01 2.0413889164536180e+01 6 24 0
38805 1 4 7.3999999999999996e-02 1.6186954020517927e+01 1.1363459248345666e+01 1.8713992914300967e+01 6 24 0
28963 1 4 7.3999999999999996e-02 8.1408529552763542e-01 1.6658421265584028e+01 1.8420847898547880e+01 9 24 0
15821 1 2 -1.4799999999999999e-01 3.2952842085146674e+00 1.2398557343003556e+01 2.2940590035476244e+01 7 25 0
15814 1 4 7.3999999999999996e-02 2.0490937222879185e-01 1.2839317047394557e+01 1.9972551874872430e+01 7 25 0
28966 1 4 7.3999999999999996e-02 3.4640639659050376e+00 1.5168719973540369e+01 1.8394213867568460e+01 9 24 0
15823 1 4 7.3999999999999996e-02 2.9755598871042537e+00 1.2938496895222142e+01 2.3823739038296818e+01 7 25 0
15826 1 4 7.3999999999999996e-02 4.8377405069775641e+00 1.2770113996565838e+01 2.1418985182726633e+01 7 25 0
28964 1 2 -1.4799999999999999e-01 2.8863607809376326e+00 1.6073580915054404e+01 1.8547259512659600e+01 9 24 0
15824 1 2 -1.4799999999999999e-01 4.5271877152680879e+00 1.3194762530971598e+01 2.2360355473913991e+01 7 25 0
15827 1 2 -1.4799999999999999e-01 5.8337617859568249e+00 1.3241096493383168e+01 2.3257791146410248e+01 7 25 0
15825 1 4 7.3999999999999996e-02 4.1358090586654344e+00 1.4225599354310184e+01 2.2194162054959488e+01 7 25 0
28690 1 4 7.3999999999999996e-02 2.4967144950586079e-01 1.7830128200787133e+01 2.2771325148397302e+01 9 24 0
28688 1 2 -1.4799999999999999e-01 8.5311753476672159e-01 1.8016746550114050e+01 2.3701341358526104e+01 9 24 0
15815 1 2 -1.4799999999999999e-01 1.2200740674848127e+00 1.3390670577694770e+01 2.1806547435535702e+01 7 25 0
15816 1 4 7.3999999999999996e-02 9.1934237051286527e-01 1.3607608642268682e+01 2.2843703415988557e+01 7 25 0
15817 1 4 7.3999999999999996e-02 1.7407632472172105e+00 1.4325356949000071e+01 2.1482099048939535e+01 7 25 0
28962 1 4 7.3999999999999996e-02 1.0517404068390748e+00 1.5038263345680896e+01 1.9079104050291033e+01 9 24 0
28969 1 4 7.3999999999999996e-02 2.7922177107624879e+00 1.7873877982823203e+01 1.9855391890429871e+01 9 24 0
28967 1 2 -1.4799999999999999e-01 3.3021459389902783e+00 1.6920097717728396e+01 1.9822715490932037e+01 9 24 0
28968 1 4 7.3999999999999996e-02 2.9081950776503138e+00 1.6333126161878173e+01 2.0698122613997320e+01 9 24 0
28970 1 2 -1.4799999999999999e-01 4.7489937681908048e+00 1.7140838498686350e+01 2.0003361597407007e+01 9 24 0
28973 1 2 -1.4799999999999999e-01 5.0344404404531664e+00 1.7556809751762152e+01 2.1458127557309847e+01 9 24 0
28971 1 4 7.3999999999999996e-02 5.1237350544663398e+00 1.7935905756817832e+01 1.9352478355522365e+01 9 24 0
28689 1 4 7.3999999999999996e-02 1.7081193510097397e+00 1.7383012478036939e+01 2.3582684945085905e+01 9 24 0
28974 1 4 7.3999999999999996e-02 4.8757001768469088e+00 1.6751106129297185e+01 2.2151268771290049e+01 9 24 0
28972 1 4 7.3999999999999996e-02 5.4388287568407598e+00 1.6376693148024611e+01 1.9774898871417648e+01 9 24 0
15829 1 4 7.3999999999999996e-02 5.5892990658404456e+00 1.3738327040441961e+01 2.4235026270231511e+01 7 25 0
28975 1 4 7.3999999999999996e-02 4.3194743878208985e+00 1.8351240304080591e+01 2.1772665999597056e+01 9 24 0
19442 1 2 -1.4799999999999999e-01 8.4315595651116659e+00 1.7644395844187148e+01 1.8524491598470291e+01 8 26 0
19443 1 4 7.3999999999999996e-02 7.4320681840307854e+00 1.7971238608097792e+01 1.8782208076094179e+01 8 26 0
19438 1 4 7.3999999999999996e-02 1.0722463623402867e+01 1.5989581152248711e+01 1.8727766125937148e+01 8 26 0
15831 1 4 7.3999999999999996e-02 6.4985686812511290e+00 1.4818284345790403e+01 2.2013880777934780e+01 7 25 0
19446 1 4 7.3999999999999996e-02 1.0342088491534907e+01 1.8154787955797495e+01 1.8744243730842314e+01 8 26 0
15832 1 4 7.3999999999999996e-02 7.3366876476851157e+00 1.3288595172261076e+01 2.1709041167624452e+01 7 25 0
15830 1 2 -1.4799999999999999e-01 6.9434647519480661e+00 1.3944184678175612e+01 2.2553586693518113e+01 7 25 0
19439 1 2 -1.4799999999999999e-01 8.6509792702564017e+00 1.6115184781833818e+01 1.8632517199422061e+01 8 26 0
19435 1 4 7.3999999999999996e-02 1.0426643027336819e+01 1.3594846843409474e+01 1.9083106690693100e+01 8 26 0
15838 1 4 7.3999999999999996e-02 9.5501878233905337e+00 1.3985008414074940e+01 2.1996687062203677e+01 7 25 0
19440 1 4 7.3999999999999996e-02 8.5670481421148903e+00 1.5905076566729216e+01 1.9660643323940853e+01 8 26 0
15836 1 2 -1.4799999999999999e-01 9.3096358650315452e+00 1.4895627964130473e+01 2.2667373009587170e+01 7 25 0
15837 1 4 7.3999999999999996e-02 9.3303924400084384e+00 1.5847091289448979e+01 2.2089653218052856e+01 7 25 0
15839 1 2 -1.4799999999999999e-01 1.0446656407086286e+01 1.5175451068123882e+01 2.3675472567398010e+01 7 25 0
15843 1 4 7.3999999999999996e-02 1.1806423885773439e+01 1.6183378213693793e+01 2.2331845889077844e+01 7 25 0
15842 1 2 -1.4799999999999999e-01 1.1853733007152025e+01 1.5367151138983500e+01 2.3026630353544544e+01 7 25 0
15844 1 4 7.3999999999999996e-02 1.1975464463420149e+01 1.4568774862327912e+01 2.2377983059237625e+01 7 25 0
15833 1 2 -1.4799999999999999e-01 8.0400407163394707e+00 1.4614969795211797e+01 2.3469437562001914e+01 7 25 0
28980 1 4 7.3999999999999996e-02 6.9825569110236021e+00 1.7621785648329023e+01 2.3907592688659147e+01 9 24 0
28978 1 4 7.3999999999999996e-02 7.2591149665559689e+00 1.7175554136380182e+01 2.1242807580115748e+01 9 24 0
28976 1 2 -1.4799999999999999e-01 6.5689931049201524e+00 1.7935530766817415e+01 2.1590934636063885e+01 9 24 0
19447 1 4 7.3999999999999996e-02 9.5457489884296631e+00 1.8205046714500298e+01 2.0311799743348150e+01 8 26 0
28984 1 4 7.3999999999999996e-02 9.0687438812138907e+00 1.8151758214679983e+01 2.2561177541729457e+01 9 24 0
28979 1 2 -1.4799999999999999e-01 7.0033681035011170e+00 1.8340665995596432e+01 2.3053228697559522e+01 9 24 0
15834 1 4 7.3999999999999996e-02 8.3005283404717112e+00 1.3865590519656029e+01 2.4227619875965846e+01 7 25 0
19445 1 2 -1.4799999999999999e-01 9.4417439372423804e+00 1.8483752368366176e+01 1.9290036486755358e+01 8 26 0
15835 1 4 7.3999999999999996e-02 7.6917197899089809e+00 1.5440399997170365e+01 2.4054464312306525e+01 7 25 0
15840 1 4 7.3999999999999996e-02 1.0514980934628321e+01 1.4392322238897540e+01 2.4419370838972871e+01 7 25 0
15841 1 4 7.3999999999999996e-02 1.0238327945100231e+01 1.6033431218491430e+01 2.4349773594243302e+01 7 25 0
38789 1 2 -1.4799999999999999e-01 1.4364700466482482e+01 1.5764178883318495e+01 1.8411666666049396e+01 6 24 0
38796 1 4 7.3999999999999996e-02 1.4099583448485337e+01 1.2947574092723451e+01 1.8581053849514007e+01 6 24 0
38791 1 4 7.3999999999999996e-02 1.5445596137773377e+01 1.5899417264562883e+01 1.8779184419236127e+01 6 24 0
15845 1 2 -1.4799999999999999e-01 1.3105588958161063e+01 1.5449116815210306e+01 2.3985493959414899e+01 7 25 0
11733 1 4 7.3999999999999996e-02 1.3618820125196438e+01 1.2954684435807872e+01 2.1906764642435189e+01 6 24 0
38790 1 4 7.3999999999999996e-02 1.3774029023892771e+01 1.5520373233633309e+01 1.9316383543691774e+01 6 24 0
15848 1 2 -1.4799999999999999e-01 1.4394878695114535e+01 1.5769937714554588e+01 2.3251041176505183e+01 7 25 0
15849 1 4 7.3999999999999996e-02 1.4291734802589959e+01 1.6815743805554774e+01 2.2894885165938128e+01 7 25 0
15850 1 4 7.3999999999999996e-02 1.4403208118723841e+01 1.5011925979164472e+01 2.2362535366094196e+01 7 25 0
15851 1 2 -1.4799999999999999e-01 1.5700296688195532e+01 1.5738536281355884e+01 2.4040235323194167e+01 7 25 0
38788 1 4 7.3999999999999996e-02 1.3736689114154792e+01 1.7767565856778194e+01 1.8795553486774171e+01 6 24 0
11739 1 4 7.3999999999999996e-02 1.6005383658973408e+01 1.2959317787163805e+01 2.3022645380921091e+01 6 24 0
15852 1 4 7.3999999999999996e-02 1.5729938090516931e+01 1.4803137340125307e+01 2.4610121390487663e+01 7 25 0
27296 1 2 -1.4799999999999999e-01 2.2347472450043724e+00 2.1249909673825009e+01 1.8406719798050911e+01 9 25 0
27298 1 4 7.3999999999999996e-02 1.4332034284649058e+00 2.1415348870466413e+01 1.9085946237795170e+01 9 25 0
27295 1 4 7.3999999999999996e-02 4.3478457344855874e+00 2.0832813240482857e+01 1.8498341791909933e+01 9 25 0
28686 1 4 7.3999999999999996e-02 1.4694190262702036e+00 1.9716262372538694e+01 2.2686770775161730e+01 9 24 0
28685 1 2 -1.4799999999999999e-01 1.3052641550266686e+00 1.9443487902064540e+01 2.3762626437289679e+01 9 24 0
28687 1 4 7.3999999999999996e-02 6.5020232426628999e-01 2.0152611401987802e+01 2.4197928024987309e+01 9 24 0
27294 1 4 7.3999999999999996e-02 3.4177523963052612e+00 1.9969786800477326e+01 1.9678405971785011e+01 9 25 0
28680 1 4 7.3999999999999996e-02 3.0972345079215620e+00 2.1649049711515090e+01 2.4207511136281401e+01 9 24 0
27292 1 4 7.3999999999999996e-02 3.0827748359392748e+00 2.2230299248725043e+01 2.0784935386708948e+01 9 25 0
27293 1 2 -1.4799999999999999e-01 3.4805703904608696e+00 2.0897145715626483e+01 1.9178706139389408e+01 9 25 0
27290 1 2 -1.4799999999999999e-01 3.8280027424861154e+00 2.2109432004045946e+01 2.0050295659115672e+01 9 25 0
27287 1 2 -1.4799999999999999e-01 5.1849459405261458e+00 2.2042234285769098e+01 2.0640830640451306e+01 9 25 0
27291 1 4 7.3999999999999996e-02 3.7844807051703682e+00 2.2956149408753536e+01 1.9377779739874374e+01 9 25 0
27286 1 4 7.3999999999999996e-02 4.9460402188997392e+00 2.3692603646307376e+01 2.2031696813384251e+01 9 25 0
27346 1 4 7.3999999999999996e-02 1.1253942050608696e+00 2.2709144150189594e+01 2.2939340340064767e+01 9 25 0
27288 1 4 7.3999999999999996e-02 5.1504301583272944e+00 2.1173312742953261e+01 2.1337041843981346e+01 9 25 0
27344 1 2 -1.4799999999999999e-01 9.9567434042681002e-01 2.3694711322604178e+01 2.2626161632672822e+01 9 25 0
27345 1 4 7.3999999999999996e-02 1.7276672278646668e+00 2.3971299301005491e+01 2.1838452524222944e+01 9 25 0
27284 1 2 -1.4799999999999999e-01 5.7255282402528946e+00 2.3357316362070190e+01 2.1297300547996308e+01 9 25 0
27285 1 4 7.3999999999999996e-02 5.8065075562592039e+00 2.4117112276075972e+01 2.0453727034033161e+01 9 25 0
27289 1 4 7.3999999999999996e-02 5.8227632192039280e+00 2.1759123747978609e+01 1.9820916415195349e+01 9 25 0
28684 1 4 7.3999999999999996e-02 3.4484835366707078e+00 1.9453515340948393e+01 2.3743198607755499e+01 9 24 0
27347 1 2 -1.4799999999999999e-01 1.3629199824861804e+00 2.4700944314482214e+01 2.3822122803927332e+01 9 25 0
19453 1 4 7.3999999999999996e-02 1.0877055263253860e+01 2.0974813554777036e+01 1.8624423469661934e+01 8 26 0
28981 1 4 7.3999999999999996e-02 6.2384340770263167e+00 1.9114412401247545e+01 2.3269830542932585e+01 9 24 0
28977 1 4 7.3999999999999996e-02 6.7314341358772785e+00 1.8721177760290701e+01 2.0942491854886129e+01 9 24 0
28982 1 2 -1.4799999999999999e-01 8.3951616092314332e+00 1.8930925676978152e+01 2.3049777812781631e+01 9 24 0
27283 1 4 7.3999999999999996e-02 7.5553860182678143e+00 2.2581754217960899e+01 2.1210380576039405e+01 9 25 0
27281 1 2 -1.4799999999999999e-01 7.0197628634559974e+00 2.3089673672876035e+01 2.2006988105137573e+01 9 25 0
28983 1 4 7.3999999999999996e-02 8.4418278851541206e+00 1.9741683905538494e+01 2.2478642457539255e+01 9 24 0
19452 1 4 7.3999999999999996e-02 9.9502092506295927e+00 2.2036314636752767e+01 1.9569902621991169e+01 8 26 0
19449 1 4 7.3999999999999996e-02 8.4021510850592129e+00 2.0363450820230291e+01 1.9930921897782767e+01 8 26 0
19448 1 2 -1.4799999999999999e-01 9.0882324324051442e+00 2.0006816442969907e+01 1.9173436316605493e+01 8 26 0
19456 1 4 7.3999999999999996e-02 1.0404943041572189e+01 2.0716638806332753e+01 2.1761807955758968e+01 8 26 0
19451 1 2 -1.4799999999999999e-01 1.0262566162549899e+01 2.0962920606205223e+01 1.9473435703838920e+01 8 26 0
19454 1 2 -1.4799999999999999e-01 1.0987916647327310e+01 2.0668164249756426e+01 2.0808868683970310e+01 8 26 0
27272 1 2 -1.4799999999999999e-01 9.7168651081816257e+00 2.3726457924971196e+01 2.3922083977903757e+01 9 25 0
27269 1 2 -1.4799999999999999e-01 1.1344026338858164e+01 2.3681006706212028e+01 2.4110017870013706e+01 9 25 0
27282 1 4 7.3999999999999996e-02 6.9333225632033786e+00 2.2365687896863257e+01 2.2877724893641329e+01 9 25 0
19455 1 4 7.3999999999999996e-02 1.1247771027690124e+01 1.9557619209739620e+01 2.0818618270627503e+01 8 26 0
28990 1 4 7.3999999999999996e-02 1.1139013675968492e+01 1.9043933249227951e+01 2.4018223698872184e+01 9 24 0
27276 1 4 7.3999999999999996e-02 9.7734947521187241e+00 2.4045334521059260e+01 2.1671169804710445e+01 9 25 0
27278 1 2 -1.4799999999999999e-01 7.7457908798047868e+00 2.4376219520530018e+01 2.2407937711507614e+01 9 25 0
27275 1 2 -1.4799999999999999e-01 9.2764592547849016e+00 2.4347649745741172e+01 2.2601725281939075e+01 9 25 0
28429 1 4 7.3999999999999996e-02 1.1512849150325231e+01 2.4444550878268092e+01 1.9674321296147649e+01 9 24 0
27271 1 4 7.3999999999999996e-02 1.1857436590214769e+01 2.3618133033874170e+01 2.3171993792666672e+01 9 25 0
27274 1 4 7.3999999999999996e-02 9.4263114656527911e+00 2.2718037545853278e+01 2.3893516231408970e+01 9 25 0
19458 1 4 7.3999999999999996e-02 1.1962466236504575e+01 2.2485351461303843e+01 2.1138905913382604e+01 8 26 0
19457 1 2 -1.4799999999999999e-01 1.2253947866912577e+01 2.1434411754763271e+01 2.0956648900195624e+01 8 26 0
28434 1 4 7.3999999999999996e-02 8.8948984695063178e+00 2.4480475145074404e+01 1.9131755331396818e+01 9 24 0
28425 1 4 7.3999999999999996e-02 1.3497737551891378e+01 2.3564935255239288e+01 1.9081322305725291e+01 9 24 0
19462 1 4 7.3999999999999996e-02 1.2676124356182019e+01 2.1113455553824128e+01 2.3080409818875861e+01 8 26 0
19459 1 4 7.3999999999999996e-02 1.2735242256360607e+01 2.1428029412195610e+01 2.0018012976377452e+01 8 26 0
19461 1 4 7.3999999999999996e-02 1.3312464860822304e+01 1.9908666339253323e+01 2.2076992754989604e+01 8 26 0
19468 1 4 7.3999999999999996e-02 1.4413031449175580e+01 2.3357720118631200e+01 2.1080853346799106e+01 8 26 0
19460 1 2 -1.4799999999999999e-01 1.3225200443125050e+01 2.1047373594282579e+01 2.2135099964926813e+01 8 26 0
19463 1 2 -1.4799999999999999e-01 1.4720301055410484e+01 2.1485300222397250e+01 2.2010386453498612e+01 8 26 0
19467 1 4 7.3999999999999996e-02 1.4540854354842676e+01 2.3473735220212504e+01 2.2846650655945137e+01 8 26 0
19466 1 2 -1.4799999999999999e-01 1.4948687114847992e+01 2.2985823591905209e+01 2.1966762826755215e+01 8 26 0
19465 1 4 7.3999999999999996e-02 1.5033344540471912e+01 2.1219096530832729e+01 2.3034020309460242e+01 8 26 0
19464 1 4 7.3999999999999996e-02 1.5216441867514398e+01 2.0924352257772945e+01 2.1204609498993474e+01 8 26 0
27366 1 4 7.3999999999999996e-02 1.7529473257534371e+00 3.1694805294487491e+01 2.6697107347715363e+01 9 25 0
27181 1 4 7.3999999999999996e-02 5.4092842588168768e+00 3.0114451168869763e+01 1.8913786051279491e+01 9 25 0
27337 1 4 7.3999999999999996e-02 1.6263628915565223e-01 2.4699848033002059e+01 1.8825199671493685e+01 9 25 0
27331 1 4 7.3999999999999996e-02 9.9134680568688505e-01 2.7801784061842035e+01 1.9226922168993152e+01 9 25 0
27351 1 4 7.3999999999999996e-02 1.6703684553497007e+00 2.6220614201538911e+01 2.2450289449166878e+01 9 25 0
27335 1 2 -1.4799999999999999e-01 2.2233617791053964e-01 2.4969559317258842e+01 1.9854568395764439e+01 9 25 0
27352 1 4 7.3999999999999996e-02 3.1536368854074572e+00 2.5413964983973059e+01 2.2957374918615166e+01 9 25 0
27176 1 2 -1.4799999999999999e-01 5.3164328283146292e+00 2.8108002020036484e+01 1.9160520184382534e+01 9 25 0
27336 1 4 7.3999999999999996e-02 1.2581245514117352e+00 2.4998780140003909e+01 2.0085576824218407e+01 9 25 0
27173 1 2 -1.4799999999999999e-01 4.2961346551681565e+00 2.6903712566106016e+01 1.9187583766788460e+01 9 25 0
27179 1 2 -1.4799999999999999e-01 4.6048040297132928e+00 2.9498325115037456e+01 1.9197892834969050e+01 9 25 0
27175 1 4 7.3999999999999996e-02 3.2980294273077417e+00 2.7319423522454446e+01 1.9199151937381053e+01 9 25 0
27184 1 4 7.3999999999999996e-02 3.0452452283100553e+00 2.9185633997594284e+01 2.0723180502431596e+01 9 25 0
27182 1 2 -1.4799999999999999e-01 3.9591195668727921e+00 2.9760910592045075e+01 2.0591126370900014e+01 9 25 0
27183 1 4 7.3999999999999996e-02 4.7296829933367608e+00 2.9565871371453238e+01 2.1323789747916823e+01 9 25 0
27350 1 2 -1.4799999999999999e-01 2.1783621449692494e+00 2.5869713436520346e+01 2.3339130267373712e+01 9 25 0
27174 1 4 7.3999999999999996e-02 4.5012437931913691e+00 2.6322989359991979e+01 2.0118959939812001e+01 9 25 0
27354 1 4 7.3999999999999996e-02 3.3185082727505311e+00 2.7782568919593228e+01 2.3835119654671022e+01 9 25 0
27193 1 4 7.3999999999999996e-02 3.9343347447372348e+00 3.0453279636658273e+01 2.3667878126346917e+01 9 25 0
27358 1 4 7.3999999999999996e-02 5.2778297590790557e-01 2.7925080650026462e+01 2.4179257284958553e+01 9 25 0
27353 1 2 -1.4799999999999999e-01 2.6304591900391108e+00 2.7063935837978775e+01 2.4312167178191697e+01 9 25 0
27178 1 4 7.3999999999999996e-02 6.0324542173677180e+00 2.8128045135478544e+01 1.9909847109911333e+01 9 25 0
27349 1 4 7.3999999999999996e-02 4.2557121990493579e-01 2.5025547321439209e+01 2.4267288335399005e+01 9 25 0
28446 1 4 7.3999999999999996e-02 1.1599508735679416e+01 2.9541331324645856e+01 1.8844190414308720e+01 9 24 0
27280 1 4 7.3999999999999996e-02 7.1945113689199518e+00 2.5011294355814904e+01 2.3158165944601933e+01 9 25 0
28445 1 2 -1.4799999999999999e-01 1.0577628496945421e+01 2.9818602822655798e+01 1.8818231261945755e+01 9 24 0
28427 1 2 -1.4799999999999999e-01 1.1714629939166153e+01 2.4813706274827386e+01 1.8679047779529242e+01 9 24 0
28436 1 2 -1.4799999999999999e-01 9.3570184495176196e+00 2.6619497131171240e+01 1.8545342704255262e+01 9 24 0
28438 1 4 7.3999999999999996e-02 8.3906698946966323e+00 2.6970768990116319e+01 1.8740586127162413e+01 9 24 0
28447 1 4 7.3999999999999996e-02 1.0186985316328876e+01 2.9470060765953455e+01 1.9730375981194438e+01 9 24 0
27279 1 4 7.3999999999999996e-02 7.6040489615129925e+00 2.5051956702575758e+01 2.1549241652891897e+01 9 25 0
28653 1 4 7.3999999999999996e-02 6.5109561534230336e+00 2.8876061039701952e+01 2.3776381799820744e+01 9 24 0
27277 1 4 7.3999999999999996e-02 9.5999264140824998e+00 2.5388503647405486e+01 2.2695912785339303e+01 9 25 0
28437 1 4 7.3999999999999996e-02 9.7761265212312090e+00 2.6654890836474689e+01 1.9516357741342773e+01 9 24 0
28648 1 4 7.3999999999999996e-02 7.8524113362230468e+00 2.8803159567488112e+01 2.1899081656786340e+01 9 24 0
28649 1 2 -1.4799999999999999e-01 8.6171877809721860e+00 2.9343014378362799e+01 2.3745103887477136e+01 9 24 0
28646 1 2 -1.4799999999999999e-01 8.5075467498365569e+00 2.9546651030532399e+01 2.2261667816226225e+01 9 24 0
28647 1 4 7.3999999999999996e-02 9.4779274858963216e+00 2.9379545063532113e+01 2.1842572706427667e+01 9 24 0
27264 1 4 7.3999999999999996e-02 1.0656987403827570e+01 2.6426894409733368e+01 2.4413958804724874e+01 9 25 0
28651 1 4 7.3999999999999996e-02 9.0265620067292538e+00 2.8380403006685277e+01 2.3788886939704049e+01 9 24 0
27259 1 4 7.3999999999999996e-02 1.1287793526411752e+01 2.8144058818420106e+01 2.2742091851602289e+01 9 25 0
28650 1 4 7.3999999999999996e-02 9.3806246333538432e+00 3.0062581060205677e+01 2.4147433009424535e+01 9 24 0
27253 1 4 7.3999999999999996e-02 1.2124067585832959e+01 3.0708094519193978e+01 2.3214694032220287e+01 9 25 0
28428 1 4 7.3999999999999996e-02 1.1943534787389087e+01 2.5868766642295331e+01 1.8811165144121063e+01 9 24 0
27262 1 4 7.3999999999999996e-02 1.2241947795697255e+01 2.5655862166624996e+01 2.2409995356591821e+01 9 25 0
27258 1 4 7.3999999999999996e-02 1.2543560715554143e+01 2.7940586945366551e+01 2.1533032346745760e+01 9 25 0
19484 1 2 -1.4799999999999999e-01 1.5026513754366512e+01 2.8288722885813982e+01 1.9254357444705697e+01 8 26 0
19486 1 4 7.3999999999999996e-02 1.4585500084251390e+01 2.7293214779205531e+01 1.9497850706836569e+01 8 26 0
27257 1 2 -1.4799999999999999e-01 1.2356055838272470e+01 2.7878677999420958e+01 2.2637370149142704e+01 9 25 0
27260 1 2 -1.4799999999999999e-01 1.2536194203506041e+01 2.6436481843747643e+01 2.3202283824338803e+01 9 25 0
27255 1 4 7.3999999999999996e-02 1.3233108591486683e+01 2.8825410420383669e+01 2.4375329725367951e+01 9 25 0
27254 1 2 -1.4799999999999999e-01 1.3311835448099050e+01 2.8852346037228195e+01 2.3321275719881982e+01 9 25 0
19485 1 4 7.3999999999999996e-02 1.4584454187196979e+01 2.9072359229748457e+01 1.9854202486104764e+01 8 26 0
27261 1 4 7.3999999999999996e-02 1.3633560871582967e+01 2.6301674319403119e+01 2.3321586213829757e+01 9 25 0
27256 1 4 7.3999999999999996e-02 1.4277611726628672e+01 2.8541833071587810e+01 2.2960029086196531e+01 9 25 0
27251 1 2 -1.4799999999999999e-01 1.3085814414786121e+01 3.0352836842037377e+01 2.2882763395489579e+01 9 25 0
19476 1 4 7.3999999999999996e-02 1.5601180133248434e+01 2.5456475502011472e+01 2.0011177758988396e+01 8 26 0
27252 1 4 7.3999999999999996e-02 1.2968131318732294e+01 3.0499174485562698e+01 2.1811238998704088e+01 9 25 0
19480 1 4 7.3999999999999996e-02 1.6174194437425285e+01 2.7532136247962367e+01 2.1559949253790652e+01 8 26 0
19474 1 4 7.3999999999999996e-02 1.5816109394096106e+01 2.5332312520162976e+01 2.2554386165668600e+01 8 26 0
27189 1 4 7.3999999999999996e-02 2.0325948560890490e+00 3.1018203380406998e+01 2.2258620108405900e+01 9 25 0
27195 1 4 7.3999999999999996e-02 2.7871294029024800e+00 3.2015794926940771e+01 2.4760232906348733e+01 9 25 0
27186 1 4 7.3999999999999996e-02 3.0339795035962882e+00 3.1385228394102644e+01 1.9762898263188312e+01 9 25 0
27185 1 2 -1.4799999999999999e-01 3.5573101240440423e+00 3.1197103448026603e+01 2.0737075539270652e+01 9 25 0
27188 1 2 -1.4799999999999999e-01 2.9447769972240834e+00 3.1613979874896803e+01 2.2055898844861822e+01 9 25 0
27187 1 4 7.3999999999999996e-02 4.5177133632810751e+00 3.1708706367667080e+01 2.0647133782375388e+01 9 25 0
27191 1 2 -1.4799999999999999e-01 3.9501433048248722e+00 3.1378568475196424e+01 2.3167564508948967e+01 9 25 0
27364 1 4 7.3999999999999996e-02 1.0940054171527436e-02 2.9149556569382028e+01 2.6531612199014418e+01 9 25 0
27192 1 4 7.3999999999999996e-02 4.9357724642769689e+00 3.1563622560999541e+01 2.2712860052643691e+01 9 25 0
28644 1 4 7.3999999999999996e-02 7.4206011293523861e+00 3.0893291404115509e+01 2.1015757450130483e+01 9 24 0
28643 1 2 -1.4799999999999999e-01 7.8680586778994268e+00 3.0927691094948287e+01 2.1972702565909650e+01 9 24 0
28448 1 2 -1.4799999999999999e-01 1.0443694947573483e+01 3.1300928062880210e+01 1.8697477022952999e+01 9 24 0
28449 1 4 7.3999999999999996e-02 9.5531605033034683e+00 3.1715761195273082e+01 1.9011892834843994e+01 9 24 0
28645 1 4 7.3999999999999996e-02 6.9474225491325861e+00 3.1123011086635181e+01 2.2551682712911727e+01 9 24 0
28642 1 4 7.3999999999999996e-02 9.8619871595446824e+00 3.1699307070838035e+01 2.1857831841691116e+01 9 24 0
28640 1 2 -1.4799999999999999e-01 8.8864679053347810e+00 3.2089319929406173e+01 2.2224270218465627e+01 9 24 0
28641 1 4 7.3999999999999996e-02 9.0978011388623248e+00 3.2202553972254378e+01 2.3295895290435212e+01 9 24 0
28451 1 2 -1.4799999999999999e-01 1.1638342570993117e+01 3.2087140810360694e+01 1.9299942465534723e+01 9 24 0
28453 1 4 7.3999999999999996e-02 1.1478995493164495e+01 3.2209941849191246e+01 2.0390343900420802e+01 9 24 0
28452 1 4 7.3999999999999996e-02 1.2640039539606310e+01 3.1555535713626313e+01 1.9215709563129423e+01 9 24 0
27250 1 4 7.3999999999999996e-02 1.5132003843456584e+01 3.0975322858746754e+01 2.3097166578468947e+01 9 25 0
27248 1 2 -1.4799999999999999e-01 1.4170898314307401e+01 3.1215863681037121e+01 2.3514849110500656e+01 9 25 0
29037 1 4 7.3999999999999996e-02 1.5976425064036537e+01 3.2318229744436621e+01 2.1177654942647088e+01 9 24 0
6855 1 4 7.3999999999999996e-02 4.8750306130428172e+00 9.7108158513911302e-01 2.5511840084565662e+01 7 25 0
6854 1 2 -1.4799999999999999e-01 5.0724265951394534e+00 1.6414599000186397e-01 2.4831500798739395e+01 7 25 0
6859 1 4 7.3999999999999996e-02 6.5579896858263185e+00 1.6372910740918296e+00 2.4465202078409636e+01 7 25 0
11713 1 4 7.3999999999999996e-02 6.0240458892821156e+00 7.7699281315656945e+00 2.4793564282051999e+01 6 24 0
11715 1 4 7.3999999999999996e-02 7.8284016865009782e+00 9.1421033530045790e+00 2.4897461283727832e+01 6 24 0
28693 1 4 7.3999999999999996e-02 5.9842896961695080e-01 1.7777410199151042e+01 2.5742426334263769e+01 9 24 0
28696 1 4 7.3999999999999996e-02 3.3594662322844748e-01 1.5557961722751164e+01 2.4718781926746068e+01 9 24 0
28986 1 4 7.3999999999999996e-02 8.7288680488210346e+00 1.8277749180726435e+01 2.4986512032661686e+01 9 24 0
28992 1 4 7.3999999999999996e-02 1.1153041509695161e+01 1.8302464080236845e+01 2.6215764921384206e+01 9 24 0
15846 1 4 7.3999999999999996e-02 1.3168745315399732e+01 1.4592598311989756e+01 2.4586528607899478e+01 7 25 0
15847 1 4 7.3999999999999996e-02 1.2842557805205326e+01 1.6229451754893354e+01 2.4664735916155035e+01 7 25 0
15853 1 4 7.3999999999999996e-02 1.5592663139535626e+01 1.6477082433900438e+01 2.4814646200935435e+01 7 25 0
28679 1 2 -1.4799999999999999e-01 2.8551603117613338e+00 2.1071705439945873e+01 2.5052760630570795e+01 9 24 0
28682 1 2 -1.4799999999999999e-01 2.6770741265760707e+00 1.9617334400147545e+01 2.4469244750572233e+01 9 24 0
28674 1 4 7.3999999999999996e-02 4.7322283512138519e+00 2.3153109072221099e+01 2.5074319848165832e+01 9 24 0
28681 1 4 7.3999999999999996e-02 1.9870566677076966e+00 2.1633280326429709e+01 2.5351007032827287e+01 9 24 0
28683 1 4 7.3999999999999996e-02 2.7834875662003569e+00 1.8909852616413392e+01 2.5250341255246660e+01 9 24 0
28678 1 4 7.3999999999999996e-02 4.9048183499159599e+00 2.0512061025318662e+01 2.5698814180006085e+01 9 24 0
28677 1 4 7.3999999999999996e-02 3.7708365620203708e+00 2.0842779855006878e+01 2.6944397326385232e+01 9 24 0
28673 1 2 -1.4799999999999999e-01 4.7213541858054633e+00 2.2700934977055677e+01 2.6105190198639541e+01 9 24 0
28676 1 2 -1.4799999999999999e-01 4.1162730157636966e+00 2.1248269404997018e+01 2.5959361556823847e+01 9 24 0
28675 1 4 7.3999999999999996e-02 3.9766845169789300e+00 2.3247299333408055e+01 2.6710068554743440e+01 9 24 0
27348 1 4 7.3999999999999996e-02 1.8790192503294478e+00 2.4109868667004612e+01 2.4552797221467660e+01 9 25 0
28671 1 4 7.3999999999999996e-02 6.0885711760416292e+00 2.2541068469926199e+01 2.7764595333820271e+01 9 24 0
28670 1 2 -1.4799999999999999e-01 6.1472846945091275e+00 2.2750345881076537e+01 2.6725453156184777e+01 9 24 0
28989 1 4 7.3999999999999996e-02 1.0605143520916895e+01 2.0593958903866302e+01 2.4305037278101146e+01 9 24 0
28985 1 2 -1.4799999999999999e-01 8.9301251914011406e+00 1.9194075559585801e+01 2.4412259232865726e+01 9 24 0
27270 1 4 7.3999999999999996e-02 1.1471727624095614e+01 2.2672574998627042e+01 2.4618675692054449e+01 9 25 0
28988 1 2 -1.4799999999999999e-01 1.0410880749080842e+01 1.9560055854204155e+01 2.4639983868061748e+01 9 24 0
28987 1 4 7.3999999999999996e-02 8.2651672774060891e+00 1.9886132831986281e+01 2.4820971210497337e+01 9 24 0
28667 1 2 -1.4799999999999999e-01 6.9639411283589121e+00 2.4088233813403114e+01 2.6508622312590145e+01 9 24 0
28672 1 4 7.3999999999999996e-02 6.7791723607226411e+00 2.1907910169830107e+01 2.6201889945690841e+01 9 24 0
28669 1 4 7.3999999999999996e-02 6.9494574697604241e+00 2.4402934531804135e+01 2.5441484305112500e+01 9 24 0
28993 1 4 7.3999999999999996e-02 1.0052234360471193e+01 1.9442845784572135e+01 2.6857950335867912e+01 9 24 0
28991 1 2 -1.4799999999999999e-01 1.0870084230506725e+01 1.9347868293052272e+01 2.6153575477763692e+01 9 24 0
28668 1 4 7.3999999999999996e-02 8.0018462014211913e+00 2.4017136129027975e+01 2.6703762210514977e+01 9 24 0
28994 1 2 -1.4799999999999999e-01 1.2046999244615128e+01 2.0139809471082092e+01 2.6647497097446280e+01 9 24 0
28996 1 4 7.3999999999999996e-02 1.1828682006349664e+01 2.1161810665513894e+01 2.6428249083494581e+01 9 24 0
27273 1 4 7.3999999999999996e-02 9.2785041546449296e+00 2.4309433151653998e+01 2.4782375706325510e+01 9 25 0
28995 1 4 7.3999999999999996e-02 1.1975366455879355e+01 1.9947040419179974e+01 2.7748178350195658e+01 9 24 0
29006 1 2 -1.4799999999999999e-01 1.5899637923381773e+01 2.2735911648528891e+01 2.6274302937922691e+01 9 24 0
29009 1 2 -1.4799999999999999e-01 1.5751707093993625e+01 2.4260010953525132e+01 2.6107200667552171e+01 9 24 0
29011 1 4 7.3999999999999996e-02 1.5258681200666102e+01 2.4565870537678858e+01 2.5146192238813690e+01 9 24 0
29005 1 4 7.3999999999999996e-02 1.4138751742393559e+01 2.2055703405332039e+01 2.5052529843844589e+01 9 24 0
28998 1 4 7.3999999999999996e-02 1.3208602466197789e+01 1.9617012184600704e+01 2.4862935677113903e+01 9 24 0
29001 1 4 7.3999999999999996e-02 1.5531902485392095e+01 1.9997577920116825e+01 2.5744412221967760e+01 9 24 0
28999 1 4 7.3999999999999996e-02 1.3541070865787983e+01 1.8627726183604580e+01 2.6288081588281091e+01 9 24 0
28997 1 2 -1.4799999999999999e-01 1.3343718818285161e+01 1.9618451421472429e+01 2.5976728089053822e+01 9 24 0
29004 1 4 7.3999999999999996e-02 1.3758262107037613e+01 2.2425275657654016e+01 2.6712034228560913e+01 9 24 0
29002 1 4 7.3999999999999996e-02 1.4838295777349179e+01 2.0445403053022648e+01 2.7361053684768372e+01 9 24 0
29000 1 2 -1.4799999999999999e-01 1.4664491722296830e+01 2.0430297987579603e+01 2.6294145232033799e+01 9 24 0
29003 1 2 -1.4799999999999999e-01 1.4566978984717061e+01 2.1999143300465992e+01 2.6081703753532977e+01 9 24 0
27268 1 4 7.3999999999999996e-02 1.2655746540861820e+01 2.4591568604331975e+01 2.5509930811446370e+01 9 25 0
29010 1 4 7.3999999999999996e-02 1.5136192353457190e+01 2.4534293129945773e+01 2.6893892090573019e+01 9 24 0
28665 1 4 7.3999999999999996e-02 5.2288419609496462e+00 2.5399906739918450e+01 2.6934142973446583e+01 9 24 0
27362 1 2 -1.4799999999999999e-01 9.8972312479278213e-01 2.9668282899944984e+01 2.6580382607273570e+01 9 25 0
27361 1 4 7.3999999999999996e-02 2.8121753095071576e+00 2.9375220463707613e+01 2.5647312913321475e+01 9 25 0
27359 1 2 -1.4799999999999999e-01 1.7422250214142248e+00 2.9240778919411596e+01 2.5320381880613446e+01 9 25 0
27356 1 2 -1.4799999999999999e-01 1.4157708406017855e+00 2.7804232336843121e+01 2.4873686749040012e+01 9 25 0
27355 1 4 7.3999999999999996e-02 3.2253002393925021e+00 2.6652917986321288e+01 2.5157151189422809e+01 9 25 0
27360 1 4 7.3999999999999996e-02 1.5466050580266937e+00 2.9835486622137381e+01 2.4430463769423074e+01 9 25 0
27357 1 4 7.3999999999999996e-02 1.0189035856801429e+00 2.7192094873229468e+01 2.5745981494002159e+01 9 25 0
27363 1 4 7.3999999999999996e-02 1.6225552244279098e+00 2.9105516579355985e+01 2.7359902958435498e+01 9 25 0
28660 1 4 7.3999999999999996e-02 6.0146177536361369e+00 2.6925023005499504e+01 2.5179545818841241e+01 9 24 0
27263 1 2 -1.4799999999999999e-01 1.1713298655640450e+01 2.6275522541709737e+01 2.4539119760010845e+01 9 25 0
28666 1 4 7.3999999999999996e-02 6.1764601468765674e+00 2.5056510517533969e+01 2.8314836117300892e+01 9 24 0
27265 1 4 7.3999999999999996e-02 1.2034217484432103e+01 2.7007114666782037e+01 2.5272207058218797e+01 9 25 0
28655 1 2 -1.4799999999999999e-01 7.0895864828828064e+00 2.8720043656188178e+01 2.5824291800711432e+01 9 24 0
28652 1 2 -1.4799999999999999e-01 7.1899146888488445e+00 2.9428332629734616e+01 2.4426787260642215e+01 9 24 0
28654 1 4 7.3999999999999996e-02 7.0360336613488181e+00 3.0526890542900652e+01 2.4572810995879674e+01 9 24 0
28659 1 4 7.3999999999999996e-02 7.7401510972462573e+00 2.6812915197819020e+01 2.5009734031066252e+01 9 24 0
28657 1 4 7.3999999999999996e-02 8.0476497799391637e+00 2.9046519949326200e+01 2.6320559942256445e+01 9 24 0
27267 1 4 7.3999999999999996e-02 1.1023549027230970e+01 2.4754506280948036e+01 2.5964461647740535e+01 9 25 0
28658 1 2 -1.4799999999999999e-01 6.9343534937844993e+00 2.7183767855281790e+01 2.5690434278101836e+01 9 24 0
28662 1 4 7.3999999999999996e-02 6.5741364137678984e+00 2.7188000275639617e+01 2.7907643449690998e+01 9 24 0
28664 1 2 -1.4799999999999999e-01 6.2512235412824628e+00 2.5281439550177073e+01 2.7273492267859055e+01 9 24 0
27266 1 2 -1.4799999999999999e-01 1.1668585896970592e+01 2.4799207025461325e+01 2.5092263869610203e+01 9 25 0
28661 1 2 -1.4799999999999999e-01 7.0104588667195893e+00 2.6572724083495132e+01 2.7151753562563719e+01 9 24 0
28663 1 4 7.3999999999999996e-02 8.0008660563865881e+00 2.6470643078437792e+01 2.7510852925712776e+01 9 24 0
28656 1 4 7.3999999999999996e-02 6.2396166215950810e+00 2.8977735453718481e+01 2.6446468187399560e+01 9 24 0
27197 1 2 -1.4799999999999999e-01 4.8820471822537082e+00 3.2339599832879188e+01 2.5351733944239214e+01 9 25 0
27199 1 4 7.3999999999999996e-02 5.0633397235165232e+00 3.1339749055934206e+01 2.5660890288412897e+01 9 25 0
34677 1 4 7.3999999999999996e-02 1.6178122484816583e+01 2.1822109588246992e+00 6.0368424582910372e+00 7 24 0
15859 1 4 7.3999999999999996e-02 1.6141174072959064e+01 1.7490852101334522e+01 2.1810684856410624e+01 7 25 0
21246 1 4 7.3999999999999996e-02 3.1633100030433070e-02 1.2941257872690151e+01 3.3379859542434134e+00 8 26 0
33578 1 2 -1.4799999999999999e-01 9.0161282883798322e-03 3.0882017793924483e+01 1.7735292932000968e+00 7 24 0
24162 1 4 7.3999999999999996e-02 7.5500086650036122e+00 1.8462426817896471e-01 1.2921660559739463e+00 9 26 0
39179 1 2 -1.4799999999999999e-01 3.8182429996333402e+00 3.4478722245072127e+01 1.7018210590992739e+00 6 24 0
39176 1 2 -1.4799999999999999e-01 5.1462572146857113e+00 3.4342485948343992e+01 2.5753110716600540e+00 6 24 0
39177 1 4 7.3999999999999996e-02 5.4464089976941237e+00 3.5182934569401375e+01 3.2002994329307635e+00 6 24 0
39180 1 4 7.3999999999999996e-02 3.5800547994467586e+00 3.3682845669911629e+01 1.0416339827642971e+00 6 24 0
39181 1 4 7.3999999999999996e-02 3.9251614276179447e+00 3.5393015546208069e+01 1.0482407096337170e+00 6 24 0
39183 1 4 7.3999999999999996e-02 2.8332523442194688e+00 3.5378486618457217e+01 3.3558669038264290e+00 6 24 0
39182 1 2 -1.4799999999999999e-01 2.6382559424235517e+00 3.4577628250721034e+01 2.6737112636404281e+00 6 24 0
39184 1 4 7.3999999999999996e-02 2.5967235835228020e+00 3.3594917676450976e+01 3.1596247755232740e+00 6 24 0
39187 1 4 7.3999999999999996e-02 1.3365436537264708e+00 3.5569391501386896e+01 1.1909387469841108e+00 6 24 0
39185 1 2 -1.4799999999999999e-01 1.3044861527438436e+00 3.4706525621844627e+01 1.8790063662436578e+00 6 24 0
39186 1 4 7.3999999999999996e-02 1.0926481662616994e+00 3.3829536185997014e+01 1.2009866146408343e+00 6 24 0
39178 1 4 7.3999999999999996e-02 4.9309757475633296e+00 3.3479616854505835e+01 3.2651230145350221e+00 6 24 0
36289 1 4 7.3999999999999996e-02 1.9156699579278196e+00 3.6437343123066157e+01 5.6041995703190608e+00 6 24 0
36283 1 4 7.3999999999999996e-02 4.5337611087206380e+00 3.6508600307391234e+01 5.3197680000096881e+00 6 24 0
35865 1 4 7.3999999999999996e-02 3.7098038115207532e+00 3.3684869293673707e+01 5.8278679285533288e+00 6 24 0
35871 1 4 7.3999999999999996e-02 1.4138781293310476e+00 3.3412969436179125e+01 5.6351403168140743e+00 6 24 0
39188 1 2 -1.4799999999999999e-01 7.0054775454693038e-03 3.4681730245705388e+01 2.7181326149754086e+00 6 24 0
28600 1 4 7.3999999999999996e-02 1.4494888954212017e+01 4.3884115385638403e+01 2.4781170310472504e+01 9 24 0
39189 1 4 7.3999999999999996e-02 9.2577392234512321e-02 3.5403381145622255e+01 3.4711694873182122e+00 6 24 0
35859 1 4 7.3999999999999996e-02 6.2340151410622848e+00 3.3722604488938188e+01 5.4455371363379381e+00 6 24 0
39174 1 4 7.3999999999999996e-02 6.3871140311294710e+00 3.3299816454740117e+01 1.0843320957391698e+00 6 24 0
39173 1 2 -1.4799999999999999e-01 6.3792960123172762e+00 3.4212603783915462e+01 1.7247441517350184e+00 6 24 0
39175 1 4 7.3999999999999996e-02 6.4591079908110727e+00 3.5118206232780778e+01 1.1131141931715867e+00 6 24 0
39171 1 4 7.3999999999999996e-02 7.7227973029687478e+00 3.4951316757380894e+01 3.2651135237440165e+00 6 24 0
39170 1 2 -1.4799999999999999e-01 7.5788733989612611e+00 3.4066459525076503e+01 2.6404239887542373e+00 6 24 0
39169 1 4 7.3999999999999996e-02 9.2898857249374966e+00 3.4555187241716411e+01 1.3572074780294310e+00 6 24 0
4513 1 4 7.3999999999999996e-02 1.0459111499634528e+01 3.6545075447957963e+01 2.4764827064759118e+00 7 24 0
39167 1 2 -1.4799999999999999e-01 8.9194899116932760e+00 3.3702217733517386e+01 1.8945600119388026e+00 6 24 0
39165 1 4 7.3999999999999996e-02 1.0244976508487925e+01 3.3634545331670793e+01 3.5166245114222705e+00 6 24 0
39164 1 2 -1.4799999999999999e-01 9.9286896750700997e+00 3.2921436853503657e+01 2.7493256973374560e+00 6 24 0
39163 1 4 7.3999999999999996e-02 1.1783393299679471e+01 3.3333992766762293e+01 1.6261863561770962e+00 6 24 0
39172 1 4 7.3999999999999996e-02 7.4545209177235687e+00 3.3299632293848902e+01 3.3730656022658709e+00 6 24 0
35851 1 4 7.3999999999999996e-02 1.0666008088663444e+01 3.2653565325973645e+01 5.9109094624832297e+00 6 24 0
39168 1 4 7.3999999999999996e-02 8.6126757405699959e+00 3.3091758594876950e+01 1.1616511414738366e+00 6 24 0
4509 1 4 7.3999999999999996e-02 1.1847300465226940e+01 3.6212925320579757e+01 4.5323259696880775e+00 7 24 0
35853 1 4 7.3999999999999996e-02 8.8502803398375445e+00 3.4289337270336105e+01 5.5983120906194586e+00 6 24 0
35855 1 2 -1.4799999999999999e-01 7.7796650344366993e+00 3.2461148386579794e+01 6.1103864329235638e+00 6 24 0
4512 1 4 7.3999999999999996e-02 9.4392373151031830e+00 3.6667673583218225e+01 3.9605724676209362e+00 7 24 0
39161 1 2 -1.4799999999999999e-01 1.1212381671281229e+01 3.2428057787265693e+01 1.9793813854579823e+00 6 24 0
5081 1 2 -1.4799999999999999e-01 1.4931800198255566e+01 3.6598327565213722e+01 2.9667786167732180e+00 7 24 0
5088 1 4 7.3999999999999996e-02 1.4339523336393821e+01 3.4971267669837871e+01 4.9798447129572168e+00 7 24 0
5087 1 2 -1.4799999999999999e-01 1.5423968368087879e+01 3.5041595703251893e+01 4.9571925509245469e+00 7 24 0
5082 1 4 7.3999999999999996e-02 1.4163595070814470e+01 3.6125024558395474e+01 2.4958668737997245e+00 7 24 0
5089 1 4 7.3999999999999996e-02 1.5750636553183554e+01 3.5719743207180784e+01 5.7482132301553737e+00 7 24 0
5090 1 2 -1.4799999999999999e-01 1.5799498929693282e+01 3.3718189067223150e+01 5.4010086385153580e+00 7 24 0
5084 1 2 -1.4799999999999999e-01 1.5762973897571348e+01 3.5448843756417055e+01 3.5670542125748912e+00 7 24 0
5091 1 4 7.3999999999999996e-02 1.5828960981668921e+01 3.3019736890396786e+01 4.5649470165155872e+00 7 24 0
5086 1 4 7.3999999999999996e-02 1.5743063670200584e+01 3.4559751836601642e+01 2.9510779760636554e+00 7 24 0
5079 1 4 7.3999999999999996e-02 1.6182916637288088e+01 3.6839824337318795e+01 1.1446735127880201e+00 7 24 0
4528 1 4 7.3999999999999996e-02 4.7479543848702788e+00 3.7672547299972976e+01 3.2408058953292946e+00 7 24 0
4534 1 4 7.3999999999999996e-02 2.4807457280457217e+00 3.8377231442978783e+01 3.7562516556228269e+00 7 24 0
4530 1 4 7.3999999999999996e-02 3.3992666063223420e+00 3.7939446963343038e+01 1.2500854606407972e+00 7 24 0
4529 1 2 -1.4799999999999999e-01 3.5783050843360353e+00 3.8806779160378746e+01 1.8820492544024769e+00 7 24 0
4531 1 4 7.3999999999999996e-02 3.6909260882694008e+00 3.9721645843615640e+01 1.2245015464487969e+00 7 24 0
4533 1 4 7.3999999999999996e-02 2.4290106893790213e+00 4.0125863611040124e+01 3.1530152209453557e+00 7 24 0
4532 1 2 -1.4799999999999999e-01 2.4059536127565306e+00 3.9032097172567219e+01 2.8696194332283702e+00 7 24 0
4537 1 4 7.3999999999999996e-02 1.1046488875053015e+00 3.9538959579203713e+01 1.2335944998193913e+00 7 24 0
4535 1 2 -1.4799999999999999e-01 1.0327833291524120e+00 3.8971793727307983e+01 2.1882797106717042e+00 7 24 0
4536 1 4 7.3999999999999996e-02 8.5143417440321623e-01 3.7997136613859055e+01 1.8308408109065992e+00 7 24 0
4526 1 2 -1.4799999999999999e-01 4.8244844377769764e+00 3.8608345897364295e+01 2.6792335493847266e+00 7 24 0
4527 1 4 7.3999999999999996e-02 5.0454776543649498e+00 3.9388238523435454e+01 3.3954560693835134e+00 7 24 0
21517 1 4 7.3999999999999996e-02 2.5290252415076329e+00 4.2000453725531287e+01 3.9575464615536080e+00 8 26 0
21515 1 2 -1.4799999999999999e-01 3.0928347721680476e+00 4.2476390114437152e+01 4.7753318889775311e+00 8 26 0
21522 1 4 7.3999999999999996e-02 5.2091334737074799e+00 4.1560479907251839e+01 2.7794742769737208e+00 8 26 0
21521 1 2 -1.4799999999999999e-01 5.4350105382373819e+00 4.2108232243024695e+01 3.7172156347944525e+00 8 26 0
21523 1 4 7.3999999999999996e-02 5.7819443322476163e+00 4.1380896203526788e+01 4.5230154619493979e+00 8 26 0
4539 1 4 7.3999999999999996e-02 3.2447551440116157e-01 4.0337363985925876e+01 3.7023614568710834e+00 7 24 0
21512 1 2 -1.4799999999999999e-01 3.2886184807100900e+00 4.1542744692746339e+01 5.9229410683827304e+00 8 26 0
21513 1 4 7.3999999999999996e-02 3.9167258926128867e+00 4.0753761178052805e+01 5.5467253183027978e+00 8 26 0
21508 1 4 7.3999999999999996e-02 5.4396993418933948e-01 4.2309911080529112e+01 5.8798924855280150e+00 8 26 0
21510 1 4 7.3999999999999996e-02 1.7388932865860298e+00 4.0229644478784309e+01 5.5523938546300320e+00 8 26 0
4524 1 4 7.3999999999999996e-02 5.9612311902493156e+00 3.7671114230071353e+01 1.1729280399232678e+00 7 24 0
4523 1 2 -1.4799999999999999e-01 6.0973182460957185e+00 3.8521257614880419e+01 1.8168858912147516e+00 7 24 0
21518 1 2 -1.4799999999999999e-01 4.3493990491479675e+00 4.3042776241906502e+01 4.2111093652789151e+00 8 26 0
36276 1 4 7.3999999999999996e-02 6.3716241234229400e+00 3.8632320131154671e+01 5.2967619937113364e+00 6 24 0
4525 1 4 7.3999999999999996e-02 6.0248807602838665e+00 3.9377759755664670e+01 1.1561793857631864e+00 7 24 0
4522 1 4 7.3999999999999996e-02 7.2381791237797604e+00 3.7486560568603323e+01 3.0733987187492624e+00 7 24 0
4511 1 2 -1.4799999999999999e-01 1.0237502512058306e+01 3.7167510885803068e+01 3.3372823941457512e+00 7 24 0
4508 1 2 -1.4799999999999999e-01 1.1539154391682231e+01 3.7229742477154709e+01 4.1789243826671125e+00 7 24 0
4518 1 4 7.3999999999999996e-02 8.7433982178290055e+00 3.7545677340168204e+01 1.1557689365544150e+00 7 24 0
4505 1 2 -1.4799999999999999e-01 1.1441806459581251e+01 3.8042198937497361e+01 5.5786832580580388e+00 7 24 0
4515 1 4 7.3999999999999996e-02 1.0743110733780929e+01 3.9050013984301707e+01 2.4007515014482275e+00 7 24 0
4514 1 2 -1.4799999999999999e-01 9.8612641987354817e+00 3.8545338103106296e+01 2.8533410526847511e+00 7 24 0
4517 1 2 -1.4799999999999999e-01 8.6905246153286217e+00 3.8459406513595034e+01 1.7911798770327121e+00 7 24 0
4520 1 2 -1.4799999999999999e-01 7.3734242972288957e+00 3.8435923431735993e+01 2.6067938025599480e+00 7 24 0
4521 1 4 7.3999999999999996e-02 7.3361731226965858e+00 3.9154104814644299e+01 3.3734680999483944e+00 7 24 0
4519 1 4 7.3999999999999996e-02 8.6788597345082970e+00 3.9315009853236312e+01 1.0694587443228518e+00 7 24 0
4516 1 4 7.3999999999999996e-02 9.6071645845466307e+00 3.9089124972387488e+01 3.7630431721811513e+00 7 24 0
21529 1 4 7.3999999999999996e-02 8.3041307403202307e+00 4.1581054301536348e+01 3.5150605775081050e+00 8 26 0
21528 1 4 7.3999999999999996e-02 7.4080529270082893e+00 4.1510796468170255e+01 2.0523858570383129e+00 8 26 0
21527 1 2 -1.4799999999999999e-01 7.8389553127452736e+00 4.2173746162087710e+01 2.7584661730026352e+00 8 26 0
36264 1 4 7.3999999999999996e-02 9.9513646613741003e+00 4.2046408386832994e+01 5.6711508625821585e+00 6 24 0
36270 1 4 7.3999999999999996e-02 8.2851960736965022e+00 4.0446452942137235e+01 5.4936785344669543e+00 6 24 0
21532 1 4 7.3999999999999996e-02 9.5758214658153467e+00 4.2428125522890497e+01 1.4661936631093615e+00 8 26 0
4506 1 4 7.3999999999999996e-02 1.0952115760058398e+01 3.9040928675540620e+01 5.5531724560508247e+00 7 24 0
21530 1 2 -1.4799999999999999e-01 8.7973152881385559e+00 4.3027902495308332e+01 2.0011702275893550e+00 8 26 0
21524 1 2 -1.4799999999999999e-01 6.6693869961536620e+00 4.2960541588744739e+01 3.3942342055661148e+00 8 26 0
4510 1 4 7.3999999999999996e-02 1.2405114772566337e+01 3.7562131514417665e+01 3.5812252404286120e+00 7 24 0
5083 1 4 7.3999999999999996e-02 1.4504933402547502e+01 3.7173185894141085e+01 3.7876234652429632e+00 7 24 0
4504 1 4 7.3999999999999996e-02 1.3453024656439107e+01 3.8841381753135920e+01 5.8368204909647403e+00 7 24 0
25304 1 2 -1.4799999999999999e-01 1.4969598951645818e+01 4.2994151313528235e+01 4.6157858364718720e+00 9 26 0
5080 1 4 7.3999999999999996e-02 1.5032432910335119e+01 3.8109423246594332e+01 1.5462746255762652e+00 7 24 0
25306 1 4 7.3999999999999996e-02 1.3908160696604988e+01 4.2864098271684334e+01 4.4318282879854936e+00 9 26 0
25301 1 2 -1.4799999999999999e-01 1.5527257247201252e+01 4.1837677055923443e+01 5.4364344108128080e+00 9 26 0
5078 1 2 -1.4799999999999999e-01 1.5757003584766688e+01 3.7418339027444425e+01 2.0417216988311782e+00 7 24 0
25303 1 4 7.3999999999999996e-02 1.5553836257643598e+01 4.0985220465826629e+01 4.8723354175965019e+00 9 26 0
25308 1 4 7.3999999999999996e-02 1.5372798822717964e+01 4.2679959730691323e+01 2.4741856745464665e+00 9 26 0
27229 1 4 7.3999999999999996e-02 1.3624882309385539e+01 3.7697730329320052e+01 2.7280782846994992e+01 9 25 0
21516 1 4 7.3999999999999996e-02 2.4426297909090366e+00 4.3307136537388757e+01 5.0517102192477035e+00 8 26 0
21520 1 4 7.3999999999999996e-02 4.1469026369657325e+00 4.3757658481688658e+01 3.4824796431878733e+00 8 26 0
4552 1 4 7.3999999999999996e-02 5.3003436898332046e-01 4.3524253608281633e+01 1.1689452864139123e+00 7 24 0
21519 1 4 7.3999999999999996e-02 4.7200716656685193e+00 4.3783583609453224e+01 4.9763061032743794e+00 8 26 0
4560 1 4 7.3999999999999996e-02 2.2814216426280622e+00 4.6676052148857593e+01 3.3799403389793956e+00 7 24 0
4559 1 2 -1.4799999999999999e-01 1.5242334683609993e+00 4.7248969760591130e+01 2.7668248576756662e+00 7 24 0
4564 1 4 7.3999999999999996e-02 3.0144378381650871e+00 4.8059406374962848e+01 1.3934654284048782e+00 7 24 0
4558 1 4 7.3999999999999996e-02 1.3758377343718047e+00 4.5801596556956824e+01 1.0440331017424092e+00 7 24 0
16216 1 4 7.3999999999999996e-02 4.8795202700070508e+00 4.6075724437771974e+01 4.0042253865581392e+00 7 25 0
16218 1 4 7.3999999999999996e-02 3.7525647607287187e+00 4.7971955126983239e+01 5.3537133664095755e+00 7 25 0
16214 1 2 -1.4799999999999999e-01 5.4918340466161109e+00 4.6795824609206186e+01 4.6108075112489866e+00 7 25 0
4562 1 2 -1.4799999999999999e-01 2.1696268199957971e+00 4.8369758351183009e+01 2.0040409297854196e+00 7 24 0
4563 1 4 7.3999999999999996e-02 1.4074861558223923e+00 4.8788448470122091e+01 1.3072709529972546e+00 7 24 0
4556 1 2 -1.4799999999999999e-01 7.4428276491492373e-01 4.6171398959547354e+01 1.8580518248412103e+00 7 24 0
4554 1 4 7.3999999999999996e-02 6.2989082962921983e-01 4.4737852017651129e+01 3.4377018841742069e+00 7 24 0
16217 1 2 -1.4799999999999999e-01 4.5806037047560650e+00 4.7288973632604758e+01 5.7108865658782140e+00 7 25 0
4566 1 4 7.3999999999999996e-02 3.2625569226686570e+00 4.8990688602298469e+01 3.6251038506389786e+00 7 24 0
16222 1 4 7.3999999999999996e-02 3.3887097737196501e+00 4.5601099420209074e+01 5.8576745039744988e+00 7 25 0
16212 1 4 7.3999999999999996e-02 5.4468736007281375e+00 4.8100776257286697e+01 3.0730085317719067e+00 7 25 0
4553 1 2 -1.4799999999999999e-01 3.3048675778710734e-03 4.5012803004263390e+01 2.6461866759352004e+00 7 24 0
29250 1 4 7.3999999999999996e-02 1.3040984864881857e+00 4.8468316746440841e+01 5.9072747036158546e+00 9 24 0
4557 1 4 7.3999999999999996e-02 4.7059697465295654e-02 4.6744318609962896e+01 1.2813402061586785e+00 7 24 0
29257 1 4 7.3999999999999996e-02 3.7201596371668472e-01 4.6057533236680449e+01 6.1619073390494954e+00 9 24 0
4561 1 4 7.3999999999999996e-02 7.9430694265573254e-01 4.7792737453911954e+01 3.3649091908967392e+00 7 24 0
29249 1 2 -1.4799999999999999e-01 2.5125152737555556e-01 4.8775191763093872e+01 6.0245971339462940e+00 9 24 0
21526 1 4 7.3999999999999996e-02 6.4036769532686026e+00 4.3779477822185527e+01 2.6677421312474214e+00 8 26 0
21534 1 4 7.3999999999999996e-02 1.0288134673054023e+01 4.3383029952838818e+01 3.3376958595494965e+00 8 26 0
16215 1 4 7.3999999999999996e-02 6.2553429548656112e+00 4.6116992851095837e+01 5.0669271431016458e+00 7 25 0
16211 1 2 -1.4799999999999999e-01 6.2202303622322388e+00 4.7836200928756760e+01 3.7502734531463870e+00 7 25 0
21525 1 4 7.3999999999999996e-02 7.1227203558571279e+00 4.3430911947189252e+01 4.2861503687717759e+00 8 26 0
21531 1 4 7.3999999999999996e-02 8.3778722051711529e+00 4.3582532249530963e+01 1.2610084654949385e+00 8 26 0
16210 1 4 7.3999999999999996e-02 6.8662852560786396e+00 4.6461076178130064e+01 2.3208500240529677e+00 7 25 0
16213 1 4 7.3999999999999996e-02 6.6299060650895081e+00 4.8620257515906999e+01 4.3652784593470546e+00 7 25 0
16208 1 2 -1.4799999999999999e-01 7.3579197731233066e+00 4.7209117238346899e+01 2.8915872798102669e+00 7 25 0
16209 1 4 7.3999999999999996e-02 8.0840394984612232e+00 4.6755097953232351e+01 3.5505728713962421e+00 7 25 0
21535 1 4 7.3999999999999996e-02 8.9254940058150058e+00 4.4457956083986360e+01 3.6014202476836776e+00 8 26 0
21533 1 2 -1.4799999999999999e-01 9.5988191988197311e+00 4.4036944266658438e+01 2.8233416602112307e+00 8 26 0
21537 1 4 7.3999999999999996e-02 9.8526498748349187e+00 4.5628813992523582e+01 1.1493084913831231e+00 8 26 0
21536 1 2 -1.4799999999999999e-01 1.0464305621389977e+01 4.4974759039993145e+01 1.8939069685340482e+00 8 26 0
21541 1 4 7.3999999999999996e-02 1.0837122183036582e+01 4.6368008842914172e+01 3.5775277928079046e+00 8 26 0
21538 1 4 7.3999999999999996e-02 1.1031597250072066e+01 4.4310018152881554e+01 1.2999470027207698e+00 8 26 0
16206 1 4 7.3999999999999996e-02 8.6912369901229134e+00 4.7584623558474291e+01 1.3500804905584423e+00 7 25 0
16205 1 2 -1.4799999999999999e-01 7.9763558710524745e+00 4.8120704914657807e+01 1.8872900454773773e+00 7 25 0
21539 1 2 -1.4799999999999999e-01 1.1489729289493086e+01 4.5897472410441608e+01 2.7957209353233812e+00 8 26 0
21543 1 4 7.3999999999999996e-02 1.1877652518535934e+01 4.7449482270205266e+01 1.1247082895979974e+00 8 26 0
36151 1 4 7.3999999999999996e-02 1.1245582289147617e+01 4.8725939744589191e+01 5.5148241647477487e+00 6 24 0
21540 1 4 7.3999999999999996e-02 1.2136873108378760e+01 4.5209275537788358e+01 3.3926367928779460e+00 8 26 0
36145 1 4 7.3999999999999996e-02 9.1174642744701018e+00 4.7527382580329132e+01 5.5196259476388061e+00 6 24 0
36258 1 4 7.3999999999999996e-02 1.1934953497845138e+01 4.3652345178416915e+01 5.7066807533215700e+00 6 24 0
16207 1 4 7.3999999999999996e-02 7.2146570374339953e+00 4.8536752800967221e+01 1.2562762503963329e+00 7 25 0
16204 1 4 7.3999999999999996e-02 9.4125012159877919e+00 4.8720664275383882e+01 3.2619976928027712e+00 7 25 0
16202 1 2 -1.4799999999999999e-01 8.6887025987233013e+00 4.9196052954723669e+01 2.5832501723682411e+00 7 25 0
21542 1 2 -1.4799999999999999e-01 1.2347156884367349e+01 4.6864445619917433e+01 1.9069980479862589e+00 8 26 0
21547 1 4 7.3999999999999996e-02 1.2438152186519524e+01 4.8517058317966502e+01 3.4754195334221611e+00 8 26 0
25305 1 4 7.3999999999999996e-02 1.4985196585645221e+01 4.3769558522576610e+01 5.3339727791352463e+00 9 26 0
25312 1 4 7.3999999999999996e-02 1.4168765014325656e+01 4.4614954645107382e+01 2.4866072381409712e+00 9 26 0
21544 1 4 7.3999999999999996e-02 1.3116278480011637e+01 4.6307200072602988e+01 1.3367669173258008e+00 8 26 0
21545 1 2 -1.4799999999999999e-01 1.3115310940546166e+01 4.7925396387025671e+01 2.7983799494691284e+00 8 26 0
25310 1 2 -1.4799999999999999e-01 1.5231384648144800e+01 4.4665256572902202e+01 2.8284879073390869e+00 9 26 0
25311 1 4 7.3999999999999996e-02 1.5036940269172334e+01 4.5259858877873818e+01 3.7066595362527490e+00 9 26 0
21546 1 4 7.3999999999999996e-02 1.3817883911655130e+01 4.7521678543092065e+01 3.5612113926508799e+00 8 26 0
36252 1 4 7.3999999999999996e-02 1.3783487813794903e+01 4.5389667636662331e+01 5.6132127128399416e+00 6 24 0
21550 1 4 7.3999999999999996e-02 1.4391562165722037e+01 4.8409314805196622e+01 1.1128112426227017e+00 8 26 0
21548 1 2 -1.4799999999999999e-01 1.3904366076337647e+01 4.8875900092040318e+01 1.9477136989343213e+00 8 26 0
21552 1 4 7.3999999999999996e-02 1.5571660994052413e+01 4.9210738252045033e+01 3.2745105260009142e+00 8 26 0
36246 1 4 7.3999999999999996e-02 1.5867399331051312e+01 4.7174410253674850e+01 5.7143229949611962e+00 6 24 0
25314 1 4 7.3999999999999996e-02 1.5783795594260020e+01 4.6103585916311950e+01 1.2778156425829652e+00 9 26 0
36247 1 4 7.3999999999999996e-02 1.4605654115341439e+01 4.8239227815451727e+01 5.6450946844791101e+00 6 24 0
25307 1 2 -1.4799999999999999e-01 1.5669244982468113e+01 4.3312147155930994e+01 3.3069200335539728e+00 9 26 0
4565 1 2 -1.4799999999999999e-01 2.7321967752943630e+00 4.9533652299046167e+01 2.8302085006336424e+00 7 24 0
4570 1 4 7.3999999999999996e-02 4.3642401884825714e+00 4.9906293794570516e+01 1.3860347541266431e+00 7 24 0
4567 1 4 7.3999999999999996e-02 1.9694572031525599e+00 5.0173473506388532e+01 3.3244884430804347e+00 7 24 0
4568 1 2 -1.4799999999999999e-01 3.6561512203892832e+00 5.0493113609142725e+01 1.9955068727866154e+00 7 24 0
4572 1 4 7.3999999999999996e-02 4.8279819024649067e+00 5.0793301380352524e+01 3.7456891473480507e+00 7 24 0
4569 1 4 7.3999999999999996e-02 2.9220928190031787e+00 5.1023668941623662e+01 1.3270153831865199e+00 7 24 0
4573 1 4 7.3999999999999996e-02 3.8677756897351405e+00 5.2143930881795832e+01 3.2475927483604252e+00 7 24 0
4571 1 2 -1.4799999999999999e-01 4.5187696903406218e+00 5.1333354637267256e+01 2.8670805019034158e+00 7 24 0
4575 1 4 7.3999999999999996e-02 5.3025884703418393e+00 5.2616268457045621e+01 1.2248686918342189e+00 7 24 0
23548 1 4 7.3999999999999996e-02 7.3975497949305780e-01 5.2578142956009302e+01 3.2214883344027312e+00 9 26 0
23544 1 4 7.3999999999999996e-02 1.3019585143003611e+00 5.3528734971045431e+01 1.0853419267200739e+00 9 26 0
23543 1 2 -1.4799999999999999e-01 7.6373776312313713e-01 5.4090278645795308e+01 1.7630383767186535e+00 9 26 0
4574 1 2 -1.4799999999999999e-01 5.6586419004242368e+00 5.2084741518678953e+01 2.1259783062650284e+00 7 24 0
23542 1 4 7.3999999999999996e-02 2.3074541706282998e+00 5.4170714063323345e+01 3.2392348156087252e+00 9 26 0
23540 1 2 -1.4799999999999999e-01 1.7100564420396824e+00 5.4827809593334827e+01 2.6197855587353520e+00 9 26 0
29239 1 4 7.3999999999999996e-02 3.9764923592751513e+00 5.2289602100038891e+01 5.6858973297533257e+00 9 24 0
23546 1 2 -1.4799999999999999e-01 6.0693841338753211e-03 5.3129394075059949e+01 2.6522326660618223e+00 9 26 0
29245 1 4 7.3999999999999996e-02 2.3866447943400417e+00 5.0389670746723773e+01 5.6404368004826742e+00 9 24 0
4579 1 4 7.3999999999999996e-02 5.8029125253813190e+00 5.3833563560637472e+01 3.4540762710298245e+00 7 24 0
23538 1 4 7.3999999999999996e-02 3.2883713900239284e+00 5.5081313073511566e+01 1.1575119336741611e+00 9 26 0
29241 1 4 7.3999999999999996e-02 1.3203530878017913e+00 5.2792552571212170e+01 5.7934829653231095e+00 9 24 0
29235 1 4 7.3999999999999996e-02 3.3540006933683690e+00 5.4722623361233452e+01 5.6870414591717440e+00 9 24 0
23541 1 4 7.3999999999999996e-02 1.2277383398443042e+00 5.5469777086778706e+01 3.3427299974303035e+00 9 26 0
23545 1 4 7.3999999999999996e-02 9.1756519051659741e-02 5.4746984829714663e+01 1.2169200547055534e+00 9 26 0
27227 1 2 -1.4799999999999999e-01 1.4297330975935322e+01 3.7110939097801740e+01 2.7965069759326255e+01 9 25 0
4576 1 4 7.3999999999999996e-02 6.3943124837160559e+00 5.1352749387824787e+01 1.6872405788372553e+00 7 24 0
4577 1 2 -1.4799999999999999e-01 6.4537678104817946e+00 5.3053753221716434e+01 2.9847208218054475e+00 7 24 0
4581 1 4 7.3999999999999996e-02 6.7668192888522274e+00 5.4598037284508976e+01 1.6367269421579071e+00 7 24 0
16200 1 4 7.3999999999999996e-02 1.0306627835985509e+01 4.9690909566388775e+01 1.1739360521661768e+00 7 25 0
16203 1 4 7.3999999999999996e-02 8.0139529982484792e+00 4.9745486710174994e+01 3.2972319995884107e+00 7 25 0
4578 1 4 7.3999999999999996e-02 7.0356355179162060e+00 5.2603100062198472e+01 3.7997437208366081e+00 7 24 0
4580 1 2 -1.4799999999999999e-01 7.4151156381446732e+00 5.3860194200561537e+01 2.1068109866931128e+00 7 24 0
4582 1 4 7.3999999999999996e-02 7.9234179778896827e+00 5.3326422050148643e+01 1.3038074423587402e+00 7 24 0
16199 1 2 -1.4799999999999999e-01 9.5598740375789895e+00 5.0222145023183671e+01 1.7711609131904424e+00 7 25 0
16201 1 4 7.3999999999999996e-02 8.9475506916728627e+00 5.0717236332921566e+01 1.0710788394309239e+00 7 25 0
16197 1 4 7.3999999999999996e-02 9.6072057106448039e+00 5.1800702749605186e+01 3.1439197085851185e+00 7 25 0
16196 1 2 -1.4799999999999999e-01 1.0359063533997743e+01 5.1189581673277473e+01 2.6424437712147903e+00 7 25 0
4584 1 4 7.3999999999999996e-02 9.1545355276416096e+00 5.4079782541395033e+01 3.2256935911365252e+00 7 24 0
16195 1 4 7.3999999999999996e-02 1.0782193443620201e+01 5.2573595860669961e+01 1.1131487274435643e+00 7 25 0
4583 1 2 -1.4799999999999999e-01 8.3146784070103035e+00 5.4740976291709302e+01 2.9190131821363559e+00 7 24 0
4588 1 4 7.3999999999999996e-02 9.1887848811169910e+00 5.5695573126620296e+01 1.0979064967454899e+00 7 24 0
16193 1 2 -1.4799999999999999e-01 1.1350782782467697e+01 5.2020721247487820e+01 1.8066361182858917e+00 7 25 0
16198 1 4 7.3999999999999996e-02 1.0942259695974842e+01 5.0719341137222663e+01 3.4093212240662085e+00 7 25 0
16191 1 4 7.3999999999999996e-02 1.1444018314795402e+01 5.3612637159751571e+01 3.2411008042124108e+00 7 25 0
36156 1 4 7.3999999999999996e-02 1.1941945955927510e+01 5.1539388086981262e+01 5.5191503813710074e+00 6 24 0
16190 1 2 -1.4799999999999999e-01 1.2110365310876649e+01 5.3042731934682315e+01 2.6527968815606866e+00 7 25 0
16597 1 4 7.3999999999999996e-02 1.1271010096890395e+01 5.3954519073568946e+01 5.9188103526364158e+00 7 25 0
36150 1 4 7.3999999999999996e-02 1.0183191328637280e+01 5.0007477280369024e+01 6.0548430474848951e+00 6 24 0
16194 1 4 7.3999999999999996e-02 1.2093662857901963e+01 5.1402308214709137e+01 1.3173569578943498e+00 7 25 0
4585 1 4 7.3999999999999996e-02 7.8383168389353628e+00 5.5051260563636909e+01 3.8350548626791285e+00 7 24 0
16596 1 4 7.3999999999999996e-02 9.9911984817427495e+00 5.5167437637031050e+01 5.8289402412024227e+00 7 25 0
16189 1 4 7.3999999999999996e-02 1.2408088600368199e+01 5.4403354264653366e+01 1.1076623395316338e+00 7 25 0
21549 1 4 7.3999999999999996e-02 1.3191208750007061e+01 4.9571415575022705e+01 1.4297577315807275e+00 8 26 0
21551 1 2 -1.4799999999999999e-01 1.4832871526507116e+01 4.9804760175956574e+01 2.6999617119389394e+00 8 26 0
21553 1 4 7.3999999999999996e-02 1.4286271676603018e+01 5.0367833594960942e+01 3.4507854288850659e+00 8 26 0
16192 1 4 7.3999999999999996e-02 1.2751670912550434e+01 5.2497281403297819e+01 3.3140024935291352e+00 7 25 0
16187 1 2 -1.4799999999999999e-01 1.3038338175151681e+01 5.3901712807349803e+01 1.8272511018921620e+00 7 25 0
36157 1 4 7.3999999999999996e-02 1.3337530581522543e+01 5.0559811745471023e+01 5.4206957529093485e+00 6 24 0
16188 1 4 7.3999999999999996e-02 1.3697464518246633e+01 5.3304968469007882e+01 1.1929669915936822e+00 7 25 0
36163 1 4 7.3999999999999996e-02 1.4503360669060939e+01 5.2899094410802292e+01 5.3878491747365498e+00 6 24 0
21555 1 4 7.3999999999999996e-02 1.4913955473219492e+01 5.1267704834506851e+01 1.0653660743757785e+00 8 26 0
16186 1 4 7.3999999999999996e-02 1.4761891873958655e+01 5.4384515235611069e+01 3.3061344744177372e+00 7 25 0
16184 1 2 -1.4799999999999999e-01 1.3999695555714954e+01 5.4862915979657998e+01 2.6585751231768704e+00 7 25 0
36162 1 4 7.3999999999999996e-02 1.3317645609838470e+01 5.4024605915644699e+01 5.9309735060442978e+00 6 24 0
21554 1 2 -1.4799999999999999e-01 1.5573015511026407e+01 5.0806407892549274e+01 1.7689534810073031e+00 8 26 0
21559 1 4 7.3999999999999996e-02 1.5501783349305743e+01 5.2401135372130923e+01 3.1703688314675578e+00 8 26 0
16182 1 4 7.3999999999999996e-02 1.5406703126490807e+01 5.5265535342821572e+01 1.0169780418478047e+00 7 25 0
16185 1 4 7.3999999999999996e-02 1.3331098282073230e+01 5.5347021318751011e+01 3.3074859011508040e+00 7 25 0
36241 1 4 7.3999999999999996e-02 1.6028803556755804e+01 5.0346454445474230e+01 5.8140994251195020e+00 6 24 0
27238 1 4 7.3999999999999996e-02 1.4965926989398161e+01 3.7144127349624149e+01 2.4870115244787833e+01 9 25 0
23537 1 2 -1.4799999999999999e-01 2.7268540249764346e+00 5.5759832372032314e+01 1.8060129201153718e+00 9 26 0
23536 1 4 7.3999999999999996e-02 4.2837255097436797e+00 5.5863096990947319e+01 3.2015157365420133e+00 9 26 0
23539 1 4 7.3999999999999996e-02 2.1790278326729853e+00 5.6401225482046591e+01 1.0963847194050780e+00 9 26 0
23535 1 4 7.3999999999999996e-02 3.0657779365791296e+00 5.7127326778946554e+01 3.3910525131522071e+00 9 26 0
23534 1 2 -1.4799999999999999e-01 3.7259605005700394e+00 5.6590093464519597e+01 2.6961708152129829e+00 9 26 0
23533 1 4 7.3999999999999996e-02 4.2530770418613280e+00 5.8123681569905855e+01 1.1772336781155952e+00 9 26 0
23531 1 2 -1.4799999999999999e-01 4.7685445045334722e+00 5.7500257032895369e+01 1.9670310181652761e+00 9 26 0
36435 1 4 7.3999999999999996e-02 1.8669876467022550e+00 5.9056116729432894e+01 3.0987461221543668e+00 6 24 0
36439 1 4 7.3999999999999996e-02 2.2071287360612364e+00 6.0506383829621633e+01 1.1390193065130649e+00 6 24 0
23529 1 4 7.3999999999999996e-02 5.1649232143846886e+00 5.9015705101619602e+01 3.4861619342880701e+00 9 26 0
18147 1 4 7.3999999999999996e-02 3.7663636770909084e+00 5.9136096347899638e+01 5.9570435260049424e+00 7 25 0
18153 1 4 7.3999999999999996e-02 1.7988410469639551e+00 5.7323937476106671e+01 5.6260133760562150e+00 7 25 0
36434 1 2 -1.4799999999999999e-01 1.1829912866816685e+00 5.9785890708699917e+01 2.7917036313218215e+00 6 24 0
23532 1 4 7.3999999999999996e-02 5.3853996795023713e+00 5.6869216980837578e+01 1.3807326424501833e+00 9 26 0
23528 1 2 -1.4799999999999999e-01 5.7288507177873509e+00 5.8334421932630086e+01 2.8595398145391133e+00 9 26 0
18148 1 4 7.3999999999999996e-02 2.3245005058262476e+00 6.0219776904252576e+01 5.8506384627150343e+00 7 25 0
36437 1 2 -1.4799999999999999e-01 1.7449063180065973e+00 6.0942882846642789e+01 2.0343932357362351e+00 6 24 0
36433 1 4 7.3999999999999996e-02 7.8686104690210845e-01 5.8284235461215701e+01 1.3155210851961039e+00 6 24 0
36441 1 4 7.3999999999999996e-02 3.6283130097722576e+00 6.0966698847994316e+01 3.2267755427696110e+00 6 24 0
36436 1 4 7.3999999999999996e-02 5.1202477189557494e-01 6.0060489562428586e+01 3.6534947057129874e+00 6 24 0
36431 1 2 -1.4799999999999999e-01 2.7364465504764490e-01 5.8951036060926391e+01 1.9710120670116442e+00 6 24 0
18154 1 4 7.3999999999999996e-02 5.4131791993652745e-01 5.8432075006999476e+01 5.8956733210709187e+00 7 25 0
18141 1 4 7.3999999999999996e-02 5.2863526655349373e+00 6.0981339024386884e+01 5.7387503171254224e+00 7 25 0
23527 1 4 7.3999999999999996e-02 6.0867812180258207e+00 5.9662202516216738e+01 1.2410938941622360e+00 9 26 0
36438 1 4 7.3999999999999996e-02 1.0572281784803046e+00 6.1678305445330651e+01 1.6427062988867320e+00 6 24 0
29229 1 4 7.3999999999999996e-02 4.9662889194753275e+00 5.6470716391573049e+01 5.8643101713664834e+00 9 24 0
23530 1 4 7.3999999999999996e-02 6.3301599393241368e+00 5.7767896363926468e+01 3.5523438926075315e+00 9 26 0
4586 1 2 -1.4799999999999999e-01 8.7195971809555530e+00 5.5893526242881592e+01 2.1121524305690178e+00 7 24 0
23523 1 4 7.3999999999999996e-02 6.5765548712962287e+00 6.0792445480774930e+01 3.4207230004064701e+00 9 26 0
4590 1 4 7.3999999999999996e-02 1.0599965416490473e+01 5.6055797230485304e+01 3.2673286256450029e+00 7 24 0
23525 1 2 -1.4799999999999999e-01 6.6437862308373834e+00 5.9146223402182443e+01 2.0684370536939500e+00 9 26 0
23526 1 4 7.3999999999999996e-02 7.4598835276059781e+00 5.8527335991187421e+01 1.5211118242718760e+00 9 26 0
4587 1 4 7.3999999999999996e-02 7.8973384972204155e+00 5.6644568623696941e+01 1.9162155878356395e+00 7 24 0
4589 1 2 -1.4799999999999999e-01 9.7954639339961389e+00 5.6699216340922355e+01 2.8776127082064238e+00 7 24 0
4591 1 4 7.3999999999999996e-02 9.4236798698018163e+00 5.7236008707921066e+01 3.7527337333389275e+00 7 24 0
4594 1 4 7.3999999999999996e-02 1.1029009481523635e+01 5.7142966318601971e+01 1.1067432986549672e+00 7 24 0
4592 1 2 -1.4799999999999999e-01 1.0535114650327632e+01 5.7681147553876031e+01 1.9533647931826970e+00 7 24 0
4593 1 4 7.3999999999999996e-02 9.8290749239718984e+00 5.8369545748248818e+01 1.5429836960085750e+00 7 24 0
4597 1 4 7.3999999999999996e-02 1.1327529794325443e+01 5.8898866774823496e+01 3.5258370051450663e+00 7 24 0
23524 1 4 7.3999999999999996e-02 7.9023432011423109e+00 5.9784549840564083e+01 3.6046395322570843e+00 9 26 0
29221 1 4 7.3999999999999996e-02 9.0030719570871565e+00 5.7935178567345844e+01 6.1051054700226226e+00 9 24 0
4595 1 2 -1.4799999999999999e-01 1.1706624361192548e+01 5.8334268269790080e+01 2.6320999441593180e+00 7 24 0
4599 1 4 7.3999999999999996e-02 1.1657415862826253e+01 5.9951645692888583e+01 1.0862593919406727e+00 7 24 0
23522 1 2 -1.4799999999999999e-01 7.2924500897951319e+00 6.0281021178396088e+01 2.8191679992968397e+00 9 26 0
23520 1 4 7.3999999999999996e-02 8.7459126563784260e+00 6.0785088489337653e+01 1.2732017928666604e+00 9 26 0
16602 1 4 7.3999999999999996e-02 1.1480030524093113e+01 5.7140665340522077e+01 5.5524027733875378e+00 7 25 0
29215 1 4 7.3999999999999996e-02 9.8659631178230995e+00 5.9955940308128909e+01 5.0771384772690453e+00 9 24 0
23519 1 2 -1.4799999999999999e-01 8.1477619835777819e+00 6.1294893076975974e+01 1.9784409619810592e+00 9 26 0
23518 1 4 7.3999999999999996e-02 1.0002050219170981e+01 6.1594675601893002e+01 3.1921824210719629e+00 9 26 0
4598 1 2 -1.4799999999999999e-01 1.2360381831313832e+01 5.9434324067012170e+01 1.7166168656608884e+00 7 24 0
29223 1 4 7.3999999999999996e-02 6.3612476266476721e+00 5.8533491346100675e+01 6.0885755889265729e+00 9 24 0
29213 1 2 -1.4799999999999999e-01 1.0150401090402591e+01 6.0295677880930569e+01 6.0487204522847833e+00 9 24 0
4596 1 4 7.3999999999999996e-02 1.2402570237681074e+01 5.7607672904069744e+01 2.9607703484429511e+00 7 24 0
4603 1 4 7.3999999999999996e-02 1.2472669303981025e+01 6.0960178720034492e+01 3.3663776200724929e+00 7 24 0
36168 1 4 7.3999999999999996e-02 1.5072425818803394e+01 5.5807168057404439e+01 5.8302267992640813e+00 6 24 0
16603 1 4 7.3999999999999996e-02 1.2902732493779679e+01 5.6188514317016413e+01 5.5194365147546547e+00 7 25 0
16608 1 4 7.3999999999999996e-02 1.3187844735599365e+01 5.9257600619401146e+01 5.4850947240574603e+00 7 25 0
4600 1 4 7.3999999999999996e-02 1.3078777996480030e+01 5.9060881842025751e+01 1.0341471901264672e+00 7 24 0
4601 1 2 -1.4799999999999999e-01 1.3113912939600480e+01 6.0455175629171968e+01 2.5834786714803788e+00 7 24 0
4602 1 4 7.3999999999999996e-02 1.3810792533951226e+01 5.9835269239968582e+01 3.1674912834383773e+00 7 24 0
16183 1 4 7.3999999999999996e-02 1.4099755101148686e+01 5.6490090453565891e+01 1.1547178636537747e+00 7 25 0
16181 1 2 -1.4799999999999999e-01 1.4773604271977154e+01 5.5872597415946920e+01 1.7526373706365028e+00 7 25 0
16179 1 4 7.3999999999999996e-02 1.4813740894278755e+01 5.7345352652423479e+01 3.2709503492870682e+00 7 25 0
4606 1 4 7.3999999999999996e-02 1.4654411793796820e+01 6.1131115756109580e+01 1.1560267531560395e+00 7 24 0
16609 1 4 7.3999999999999996e-02 1.4593434202348668e+01 5.8237660031510664e+01 5.6167951745477458e+00 7 25 0
16615 1 4 7.3999999999999996e-02 1.5717163491082820e+01 6.0553669964970425e+01 5.3701585138569952e+00 7 25 0
4604 1 2 -1.4799999999999999e-01 1.3889747892933588e+01 6.1545379288352471e+01 1.7678489154677994e+00 7 24 0
16614 1 4 7.3999999999999996e-02 1.4272860003025373e+01 6.1439283490761028e+01 5.7036855641495787e+00 7 25 0
16178 1 2 -1.4799999999999999e-01 1.5541250337126018e+01 5.6916891798929122e+01 2.5884266579653215e+00 7 25 0
16177 1 4 7.3999999999999996e-02 1.5411995431437557e+01 5.8463622679760270e+01 1.0913134635404875e+00 7 25 0
16175 1 2 -1.4799999999999999e-01 1.6165925401854494e+01 5.8069766586412356e+01 1.7162156633943872e+00 7 25 0
16173 1 4 7.3999999999999996e-02 1.5876217181249382e+01 5.9771052454004973e+01 2.8737705527939559e+00 7 25 0
36440 1 2 -1.4799999999999999e-01 2.8202468191970258e+00 6.1663779538228788e+01 2.8226393849229421e+00 6 24 0
36442 1 4 7.3999999999999996e-02 2.2718025673312168e+00 6.2150296782971637e+01 3.6471865343680943e+00 6 24 0
36445 1 4 7.3999999999999996e-02 3.9974414370037636e+00 6.2130254184137534e+01 1.1147988537440847e+00 6 24 0
36443 1 2 -1.4799999999999999e-01 3.4803113233183192e+00 6.2703858065912456e+01 1.8230862481922050e+00 6 24 0
36447 1 4 7.3999999999999996e-02 5.1495518690554816e+00 6.2866805633480354e+01 3.2034307147110432e+00 6 24 0
36444 1 4 7.3999999999999996e-02 2.7051026377156422e+00 6.3326603888498020e+01 1.3701871998871473e+00 6 24 0
36446 1 2 -1.4799999999999999e-01 4.5147578325349897e+00 6.3591171295351209e+01 2.5817513899920788e+00 6 24 0
18142 1 4 7.3999999999999996e-02 4.0430908085845321e+00 6.2028668872889206e+01 5.7159722267867146e+00 7 25 0
36448 1 4 7.3999999999999996e-02 4.0128131356984253e+00 6.4157155541264274e+01 3.3669688137702338e+00 6 24 0
36449 1 2 -1.4799999999999999e-01 5.3559765454163530e+00 6.4506736477310923e+01 1.7948068253424532e+00 6 24 0
17092 1 4 7.3999999999999996e-02 4.0401562918567890e-02 6.3948175961333028e+01 1.1668854519087111e+00 7 25 0
36451 1 4 7.3999999999999996e-02 5.9477305865988761e+00 6.4026771037306347e+01 1.0081265549230372e+00 6 24 0
17094 1 4 7.3999999999999996e-02 1.0243451113572510e+00 6.4629399038812764e+01 3.4019783536796031e+00 7 25 0
39286 1 4 7.3999999999999996e-02 8.9697913214931924e-01 6.3167780449961121e+01 5.3314546993808563e+00 6 24 0
18136 1 4 7.3999999999999996e-02 5.7506302801530840e+00 6.3913440100188375e+01 5.5502531519528819e+00 7 25 0
23521 1 4 7.3999999999999996e-02 7.6339566634499896e+00 6.1954119877541878e+01 1.2761561802194290e+00 9 26 0
29211 1 4 7.3999999999999996e-02 1.1256967197397444e+01 6.2145908316024908e+01 5.3414742109374043e+00 9 24 0
23516 1 2 -1.4799999999999999e-01 9.0779283396275687e+00 6.2175918516418029e+01 2.8083577087713536e+00 9 26 0
23514 1 4 7.3999999999999996e-02 1.0528961900830405e+01 6.2778631669716660e+01 1.4175722488365909e+00 9 26 0
23517 1 4 7.3999999999999996e-02 8.5986658556042919e+00 6.2699778109754831e+01 3.6346433415690416e+00 9 26 0
23513 1 2 -1.4799999999999999e-01 9.7677737791295502e+00 6.3310348054526308e+01 2.0046512809650170e+00 9 26 0
23515 1 4 7.3999999999999996e-02 9.0506627786236074e+00 6.3766662257526207e+01 1.2981274684801485e+00 9 26 0
23512 1 4 7.3999999999999996e-02 1.0943387367314536e+01 6.3927593519192989e+01 3.6304701251705613e+00 9 26 0
18135 1 4 7.3999999999999996e-02 7.1769130938685564e+00 6.2820837302667591e+01 5.8108068554700596e+00 7 25 0
29212 1 4 7.3999999999999996e-02 9.5615092382998643e+00 6.2365470384113245e+01 5.8570050460501859e+00 9 24 0
23510 1 2 -1.4799999999999999e-01 1.0361724291838899e+01 6.4364269105594801e+01 2.8740088951492222e+00 9 26 0
29210 1 2 -1.4799999999999999e-01 1.0456332035851622e+01 6.1815383635675040e+01 6.0551930119843096e+00 9 24 0
18129 1 4 7.3999999999999996e-02 8.9999425476568327e+00 6.4731409977308388e+01 5.9740243054020938e+00 7 25 0
4608 1 4 7.3999999999999996e-02 1.5285139114584949e+01 6.2121028322532013e+01 3.4462833634057239e+00 7 24 0
4605 1 4 7.3999999999999996e-02 1.3162465716955099e+01 6.2090322590454953e+01 1.0822380806528149e+00 7 24 0
4607 1 2 -1.4799999999999999e-01 1.4645535107506475e+01 6.2587047949810952e+01 2.6921807923854790e+00 7 24 0
4609 1 4 7.3999999999999996e-02 1.3889556157742112e+01 6.3213447802681152e+01 3.3169271650734200e+00 7 24 0
4610 1 2 -1.4799999999999999e-01 1.5473665448785091e+01 6.3610474549870020e+01 1.8275111898321723e+00 7 24 0
4611 1 4 7.3999999999999996e-02 1.4701329562364482e+01 6.4174586989035717e+01 1.2433736045464947e+00 7 24 0
16620 1 4 7.3999999999999996e-02 1.5302143074857225e+01 6.3692953395154802e+01 5.7110019826784617e+00 7 25 0
4612 1 4 7.3999999999999996e-02 1.6012923069294409e+01 6.3070765370643336e+01 1.0773850891728969e+00 7 24 0
35864 1 2 -1.4799999999999999e-01 3.9060246999170642e+00 3.2823276367705347e+01 6.4535058122860685e+00 6 24 0
36287 1 2 -1.4799999999999999e-01 2.0183780111657272e+00 3.6567360281700644e+01 6.6296790422473197e+00 6 24 0
36288 1 4 7.3999999999999996e-02 2.0325975810619177e+00 3.5536437365407814e+01 7.0390838541823921e+00 6 24 0
36282 1 4 7.3999999999999996e-02 4.4932232893085633e+00 3.5575427986935075e+01 6.7939659778843211e+00 6 24 0
35866 1 4 7.3999999999999996e-02 3.9560381655877408e+00 3.3158432797005283e+01 7.5308163112062543e+00 6 24 0
35872 1 4 7.3999999999999996e-02 1.4148527415695635e+00 3.3346937239845239e+01 7.4362225192829090e+00 6 24 0
19922 1 2 -1.4799999999999999e-01 3.8143895692251251e-01 3.4390543375594447e+01 1.1365762324717059e+01 8 26 0
19926 1 4 7.3999999999999996e-02 2.4868651921469564e+00 3.4452759804347288e+01 1.1322388747458291e+01 8 26 0
19925 1 2 -1.4799999999999999e-01 1.7346958806910688e+00 3.3909961685140566e+01 1.1886745861136976e+01 8 26 0
36281 1 2 -1.4799999999999999e-01 4.5766098079965110e+00 3.6602892179238921e+01 6.4083872301151672e+00 6 24 0
19927 1 4 7.3999999999999996e-02 1.8772636694186056e+00 3.2883062910439875e+01 1.1566983558344525e+01 8 26 0
24859 1 4 7.3999999999999996e-02 5.1772172826918768e+00 3.3470679613695509e+01 1.0618462451153816e+01 9 26 0
24857 1 2 -1.4799999999999999e-01 5.9270154862014355e+00 3.2838802236128316e+01 1.0986733816199351e+01 9 26 0
35870 1 2 -1.4799999999999999e-01 1.4290143283829913e+00 3.2786336715607014e+01 6.5293857776034168e+00 6 24 0
19924 1 4 7.3999999999999996e-02 3.5109858691479195e-01 3.4538866840720310e+01 1.0296943374323760e+01 8 26 0
19923 1 4 7.3999999999999996e-02 6.3677515251450448e-02 3.5304323057054084e+01 1.1841161201316996e+01 8 26 0
35858 1 2 -1.4799999999999999e-01 6.3429653605022986e+00 3.3030062572540366e+01 6.2560341002660715e+00 6 24 0
24864 1 4 7.3999999999999996e-02 6.2736344630774754e+00 3.5717611876522042e+01 1.0426657286801287e+01 9 26 0
35860 1 4 7.3999999999999996e-02 6.2780305246828645e+00 3.3559386295773329e+01 7.1469892004770568e+00 6 24 0
24860 1 2 -1.4799999999999999e-01 6.8525276243851163e+00 3.3797902477801081e+01 1.1707897164292552e+01 9 26 0
36280 1 4 7.3999999999999996e-02 6.8117764535461838e+00 3.6500640583455308e+01 6.5878533182194072e+00 6 24 0
24863 1 2 -1.4799999999999999e-01 7.1668625712570924e+00 3.5158088498532493e+01 1.0876442845246554e+01 9 26 0
24865 1 4 7.3999999999999996e-02 7.7424315661736118e+00 3.4876471950377379e+01 9.9769520470958675e+00 9 26 0
35847 1 4 7.3999999999999996e-02 1.1284026550876099e+01 3.4951143575675474e+01 6.7975767095080242e+00 6 24 0
35846 1 2 -1.4799999999999999e-01 1.1082691687082137e+01 3.4106575634909191e+01 7.4833497907173756e+00 6 24 0
35848 1 4 7.3999999999999996e-02 1.0458525928179331e+01 3.4634202144189622e+01 8.1854141508216962e+00 6 24 0
35852 1 2 -1.4799999999999999e-01 8.8225145037591197e+00 3.3565501181588630e+01 6.4175701772281455e+00 6 24 0
35854 1 4 7.3999999999999996e-02 8.6030738808050025e+00 3.4138613957303789e+01 7.3665829056565721e+00 6 24 0
35849 1 2 -1.4799999999999999e-01 1.0223131504406494e+01 3.3004735512981554e+01 6.8071639192595690e+00 6 24 0
24866 1 2 -1.4799999999999999e-01 7.9700393915131125e+00 3.6124495130212154e+01 1.1738348748367764e+01 9 26 0
24856 1 4 7.3999999999999996e-02 7.1477066723222222e+00 3.2661143059613345e+01 9.2113424182069199e+00 9 26 0
35841 1 4 7.3999999999999996e-02 1.1416319323940808e+01 3.2707622296294467e+01 9.7554213803763421e+00 6 24 0
35840 1 2 -1.4799999999999999e-01 1.2357579762365340e+01 3.2614585605340309e+01 9.3036222415593137e+00 6 24 0
24861 1 4 7.3999999999999996e-02 7.7481659889396468e+00 3.3420720003344108e+01 1.2213078152399557e+01 9 26 0
24867 1 4 7.3999999999999996e-02 8.8781757600270534e+00 3.5643467325772598e+01 1.2010394967917437e+01 9 26 0
5092 1 4 7.3999999999999996e-02 1.5059868341928446e+01 3.3274916677397897e+01 6.0788255005159044e+00 7 24 0
35843 1 2 -1.4799999999999999e-01 1.2396897005599991e+01 3.3633257183799905e+01 8.1547284053324418e+00 6 24 0
4483 1 4 7.3999999999999996e-02 1.2553504372151640e+01 3.5198795461432816e+01 1.1864429910300585e+01 7 24 0
4492 1 4 7.3999999999999996e-02 1.5302602572610381e+01 3.6026163254425740e+01 1.0010847183603598e+01 7 24 0
35845 1 4 7.3999999999999996e-02 1.3005294924019470e+01 3.4605008398792101e+01 8.2839830782599222e+00 6 24 0
35831 1 2 -1.4799999999999999e-01 1.5818343191997633e+01 3.2794514619169277e+01 1.1004756726464377e+01 6 24 0
35838 1 4 7.3999999999999996e-02 1.3296249811427071e+01 3.3842826723621300e+01 1.0544152945121398e+01 6 24 0
35844 1 4 7.3999999999999996e-02 1.2966199184562415e+01 3.3161524136981889e+01 7.3633707917714020e+00 6 24 0
35832 1 4 7.3999999999999996e-02 1.5783346824199702e+01 3.3797032567959270e+01 1.1365511061657351e+01 6 24 0
4491 1 4 7.3999999999999996e-02 1.3722776250816068e+01 3.6119734593313247e+01 9.6617167601888791e+00 7 24 0
4490 1 2 -1.4799999999999999e-01 1.4550533838802826e+01 3.6823342428970044e+01 9.8486759174719509e+00 7 24 0
35836 1 4 7.3999999999999996e-02 1.5217701048396020e+01 3.3042483209348212e+01 9.0000770421897283e+00 6 24 0
35834 1 2 -1.4799999999999999e-01 1.4824385428506499e+01 3.2449615287860112e+01 9.8587034266750351e+00 6 24 0
35837 1 2 -1.4799999999999999e-01 1.3396995931786977e+01 3.2837777522433868e+01 1.0307431805208759e+01 6 24 0
4494 1 4 7.3999999999999996e-02 1.4885111124565173e+01 3.7115571078413588e+01 7.7760000783397976e+00 7 24 0
36290 1 2 -1.4799999999999999e-01 8.6351200723086374e-01 3.7270503806477301e+01 7.1924635181094470e+00 6 24 0
36286 1 4 7.3999999999999996e-02 3.4079845342653923e+00 3.7600511187278840e+01 7.9443306782796057e+00 6 24 0
36285 1 4 7.3999999999999996e-02 3.2697407378700771e+00 3.8331503733195277e+01 6.4740627228393102e+00 6 24 0
36291 1 4 7.3999999999999996e-02 7.4082502574245690e-01 3.8143957223222181e+01 6.5132383380871905e+00 6 24 0
36277 1 4 7.3999999999999996e-02 5.3879544113775806e+00 3.9299237185431352e+01 6.3842497497002864e+00 6 24 0
36108 1 4 7.3999999999999996e-02 9.2858005306004654e-01 4.0509237137085698e+01 1.1549550204849730e+01 6 24 0
36292 1 4 7.3999999999999996e-02 9.3927567842145854e-01 3.7725535171861843e+01 8.2217574118707848e+00 6 24 0
36284 1 2 -1.4799999999999999e-01 3.3482013260857020e+00 3.7346627891435709e+01 6.8455301194932172e+00 6 24 0
36115 1 4 7.3999999999999996e-02 3.0519176179194694e+00 3.7693662189108096e+01 1.0757082029218951e+01 6 24 0
21509 1 2 -1.4799999999999999e-01 2.0566851464379736e+00 4.0839975433650906e+01 6.4056844776350124e+00 8 26 0
36119 1 2 -1.4799999999999999e-01 4.4721861167831554e+00 3.9650357875786447e+01 9.7432253386609737e+00 6 24 0
36116 1 2 -1.4799999999999999e-01 3.3237540193099413e+00 3.9870922968862772e+01 1.0639093125284010e+01 6 24 0
36120 1 4 7.3999999999999996e-02 4.1371111302463843e+00 3.9817570004449628e+01 8.6913670622407739e+00 6 24 0
36113 1 2 -1.4799999999999999e-01 2.4107624687800846e+00 3.8596336719840188e+01 1.0591093705478848e+01 6 24 0
21511 1 4 7.3999999999999996e-02 2.2927240874477866e+00 4.0261735269569925e+01 7.2177463100039088e+00 8 26 0
36114 1 4 7.3999999999999996e-02 1.9323775661958540e+00 3.8498488300180313e+01 9.6543675932092974e+00 6 24 0
21506 1 2 -1.4799999999999999e-01 8.4073438452020710e-01 4.1733957419942655e+01 6.7547834571356100e+00 8 26 0
36121 1 4 7.3999999999999996e-02 4.9303091317150560e+00 3.8628101782683117e+01 9.8077543798234803e+00 6 24 0
36122 1 2 -1.4799999999999999e-01 5.5781026619187557e+00 4.0660197941484192e+01 1.0067970907196871e+01 6 24 0
36125 1 2 -1.4799999999999999e-01 5.4405426569990087e+00 4.1891876323189223e+01 9.1780974961181254e+00 6 24 0
36126 1 4 7.3999999999999996e-02 4.4078029976297861e+00 4.2200949830042511e+01 9.1403839230540349e+00 6 24 0
21507 1 4 7.3999999999999996e-02 1.2324491822880739e+00 4.2448583324655587e+01 7.4538321345509901e+00 8 26 0
21514 1 4 7.3999999999999996e-02 3.8344210938145018e+00 4.1999498826587669e+01 6.7170887513099178e+00 8 26 0
36117 1 4 7.3999999999999996e-02 3.7029696191686354e+00 3.9918266401994302e+01 1.1654258555735229e+01 6 24 0
36110 1 2 -1.4799999999999999e-01 1.3613060706150710e+00 3.8490176632000249e+01 1.1684236828934065e+01 6 24 0
36118 1 4 7.3999999999999996e-02 2.8014570688475922e+00 4.0771229316638461e+01 1.0350014988771177e+01 6 24 0
36127 1 4 7.3999999999999996e-02 5.7245667488733973e+00 4.1657914226506847e+01 8.1717537618503222e+00 6 24 0
36278 1 2 -1.4799999999999999e-01 5.9674848009534900e+00 3.7213337428056356e+01 6.8253380686421004e+00 6 24 0
36111 1 4 7.3999999999999996e-02 9.6659557650139938e-01 3.7480892906474011e+01 1.1580624075799104e+01 6 24 0
36107 1 2 -1.4799999999999999e-01 3.5793404852072103e-01 3.9612298016829882e+01 1.1510988202790191e+01 6 24 0
36124 1 4 7.3999999999999996e-02 5.4951367909672637e+00 4.0954876428062263e+01 1.1157845381885586e+01 6 24 0
36279 1 4 7.3999999999999996e-02 5.8649540109847749e+00 3.7245526934491764e+01 7.9161911232929647e+00 6 24 0
21505 1 4 7.3999999999999996e-02 2.7336535826534798e-02 4.0464701728974269e+01 8.1993713368443828e+00 8 26 0
4507 1 4 7.3999999999999996e-02 1.0752264879861109e+01 3.7430965896910912e+01 6.1529451818192120e+00 7 24 0
36275 1 2 -1.4799999999999999e-01 6.2339116894138566e+00 3.8648676020247450e+01 6.3482759735535330e+00 6 24 0
24871 1 4 7.3999999999999996e-02 9.2713778463210605e+00 3.7229017226037264e+01 1.0402684092252517e+01 9 26 0
36271 1 4 7.3999999999999996e-02 6.9893667693589467e+00 4.1302397114154822e+01 6.3793102967104129e+00 6 24 0
36269 1 2 -1.4799999999999999e-01 7.8856631833960451e+00 4.0631680252295453e+01 6.5139317579750431e+00 6 24 0
36263 1 2 -1.4799999999999999e-01 9.6157464896030564e+00 4.2451783584823666e+01 6.6288080086944134e+00 6 24 0
24869 1 2 -1.4799999999999999e-01 8.4713519425038388e+00 3.7421517613391920e+01 1.1056255677532668e+01 9 26 0
36123 1 4 7.3999999999999996e-02 6.5170676095531173e+00 4.0152161346144531e+01 9.9757128057508258e+00 6 24 0
24870 1 4 7.3999999999999996e-02 7.7293118134979730e+00 3.7799947960567863e+01 1.0431286067786061e+01 9 26 0
36268 1 4 7.3999999999999996e-02 9.5455760885084793e+00 4.0610552046647470e+01 7.8884874515926526e+00 6 24 0
24876 1 4 7.3999999999999996e-02 8.8439988116560784e+00 4.0081016089480840e+01 1.0500297583649298e+01 9 26 0
24875 1 2 -1.4799999999999999e-01 9.5295177665433854e+00 3.9698115868979670e+01 1.1290981466631591e+01 9 26 0
36274 1 4 7.3999999999999996e-02 8.4080243381549220e+00 3.8657276526085958e+01 6.8678721356280290e+00 6 24 0
36273 1 4 7.3999999999999996e-02 7.4499715593995610e+00 3.9322542035404567e+01 8.0030291538826273e+00 6 24 0
36272 1 2 -1.4799999999999999e-01 7.5178872881491934e+00 3.9202499415554783e+01 6.9786193300654817e+00 6 24 0
36266 1 2 -1.4799999999999999e-01 8.8817591810809464e+00 4.1398026702822307e+01 7.4196811624113801e+00 6 24 0
36267 1 4 7.3999999999999996e-02 8.2878006245671294e+00 4.1897622266729030e+01 8.2340673629839394e+00 6 24 0
24883 1 4 7.3999999999999996e-02 1.0191044636325403e+01 4.2486314482634349e+01 1.0885711304032654e+01 9 26 0
24881 1 2 -1.4799999999999999e-01 1.0819208439391142e+01 4.1834250147540466e+01 1.1477672907310783e+01 9 26 0
36260 1 2 -1.4799999999999999e-01 1.0874932508647309e+01 4.2989946736650325e+01 7.3796512866488566e+00 6 24 0
36262 1 4 7.3999999999999996e-02 1.1511280904752832e+01 4.2158420299093812e+01 7.5537709107682076e+00 6 24 0
24877 1 4 7.3999999999999996e-02 1.0363003052156390e+01 3.9201206940953170e+01 1.0715632831633636e+01 9 26 0
36129 1 4 7.3999999999999996e-02 7.3524196667832271e+00 4.2685505682872829e+01 1.0054048663685801e+01 6 24 0
24872 1 2 -1.4799999999999999e-01 8.9196595276690527e+00 3.8532550649121994e+01 1.2055831858012301e+01 9 26 0
24884 1 2 -1.4799999999999999e-01 1.1910755434943400e+01 4.1316700111636372e+01 1.0542397301101506e+01 9 26 0
24885 1 4 7.3999999999999996e-02 1.1602394976882492e+01 4.1010683819396917e+01 9.5184664243940951e+00 9 26 0
4501 1 4 7.3999999999999996e-02 1.2233854011113415e+01 3.7691344656549788e+01 8.4531850223908958e+00 7 24 0
36128 1 2 -1.4799999999999999e-01 6.3602196535031901e+00 4.2989909021761235e+01 9.8023428174718319e+00 6 24 0
4500 1 4 7.3999999999999996e-02 1.1952749409192366e+01 3.9363995832280303e+01 7.8080240096989968e+00 7 24 0
24882 1 4 7.3999999999999996e-02 1.1232184394831064e+01 4.2428013797670523e+01 1.2334758314236606e+01 9 26 0
4503 1 4 7.3999999999999996e-02 1.3268719454241952e+01 3.7168662091535673e+01 6.2881605679836179e+00 7 24 0
25302 1 4 7.3999999999999996e-02 1.4774225439150509e+01 4.1680925777127861e+01 6.1904773479174109e+00 9 26 0
24886 1 4 7.3999999999999996e-02 1.2379572585778215e+01 4.0502802632539399e+01 1.1108181448448791e+01 9 26 0
4502 1 2 -1.4799999999999999e-01 1.2763571851824738e+01 3.8118772142608535e+01 6.2996850682892624e+00 7 24 0
4493 1 2 -1.4799999999999999e-01 1.4921998396897882e+01 3.7678341412673234e+01 8.6989330088446124e+00 7 24 0
4487 1 2 -1.4799999999999999e-01 1.4165678986916671e+01 3.7461396295595272e+01 1.1174362239849341e+01 7 24 0
24887 1 2 -1.4799999999999999e-01 1.2989596023050263e+01 4.2354297823270450e+01 1.0193081229050689e+01 9 26 0
4499 1 2 -1.4799999999999999e-01 1.2670067601390375e+01 3.8484893050022663e+01 7.7807668464007786e+00 7 24 0
24889 1 4 7.3999999999999996e-02 1.3465153924676033e+01 4.2043835249871641e+01 9.3270882417386396e+00 9 26 0
4489 1 4 7.3999999999999996e-02 1.3198957992485370e+01 3.7964991258002300e+01 1.1129554062571810e+01 7 24 0
4498 1 4 7.3999999999999996e-02 1.3966702998805005e+01 3.9523210474244685e+01 9.2368425938593592e+00 7 24 0
4496 1 2 -1.4799999999999999e-01 1.4014432171241788e+01 3.8882792575761485e+01 8.3469471362786329e+00 7 24 0
24890 1 2 -1.4799999999999999e-01 1.4108902114474212e+01 4.2645592363965363e+01 1.1225034798575102e+01 9 26 0
4497 1 4 7.3999999999999996e-02 1.4605223618489445e+01 3.9344252316695879e+01 7.6309292127545412e+00 7 24 0
24891 1 4 7.3999999999999996e-02 1.4229924296494238e+01 4.1727948862985777e+01 1.1694722769894719e+01 9 26 0
4488 1 4 7.3999999999999996e-02 1.4938371241039897e+01 3.8227177369222765e+01 1.1357937685959916e+01 7 24 0
24895 1 4 7.3999999999999996e-02 1.5690626219839222e+01 4.2806601580348421e+01 9.6206829060371231e+00 9 26 0
4495 1 4 7.3999999999999996e-02 1.5950421360760270e+01 3.7969114592937736e+01 8.8423044101182970e+00 7 24 0
16220 1 2 -1.4799999999999999e-01 4.0079221624767349e+00 4.6211789614880708e+01 6.5155880210516175e+00 7 25 0
16221 1 4 7.3999999999999996e-02 4.7978680238465845e+00 4.5542054961208059e+01 6.7750633370612645e+00 7 25 0
16219 1 4 7.3999999999999996e-02 5.2618347874524138e+00 4.7826225719037922e+01 6.3448289592122604e+00 7 25 0
16230 1 4 7.3999999999999996e-02 7.5978339573482212e-01 4.5938985174293279e+01 9.5477957763477619e+00 7 25 0
16224 1 4 7.3999999999999996e-02 2.4355629603761488e+00 4.7196557327130336e+01 7.7074951038558117e+00 7 25 0
16227 1 4 7.3999999999999996e-02 3.4425106989613017e+00 4.4523473731733716e+01 8.7326543947901314e+00 7 25 0
16223 1 2 -1.4799999999999999e-01 3.2745539666736416e+00 4.6493676479508842e+01 7.7983467936683519e+00 7 25 0
16225 1 4 7.3999999999999996e-02 3.8905349615765021e+00 4.6928851368307846e+01 8.4709252085184712e+00 7 25 0
16231 1 4 7.3999999999999996e-02 2.2669132095993869e+00 4.6359868409395531e+01 1.0152383332568688e+01 7 25 0
16226 1 2 -1.4799999999999999e-01 2.6480310524136894e+00 4.5235139335733763e+01 8.3804310373156330e+00 7 25 0
16229 1 2 -1.4799999999999999e-01 1.8024043639674103e+00 4.5502983300150774e+01 9.6336507511358906e+00 7 25 0
16232 1 2 -1.4799999999999999e-01 1.8756946710543099e+00 4.4242822596095095e+01 1.0491830345503246e+01 7 25 0
16228 1 4 7.3999999999999996e-02 1.9738891394326286e+00 4.4720558027839203e+01 7.6313812128376677e+00 7 25 0
16235 1 2 -1.4799999999999999e-01 1.1250386035996787e+00 4.4569935106989170e+01 1.1846372232809719e+01 7 25 0
16576 1 4 7.3999999999999996e-02 5.4546173900682673e+00 4.8549653611761066e+01 1.0042947489897815e+01 7 25 0
16233 1 4 7.3999999999999996e-02 2.8923722345033385e+00 4.4085536871594449e+01 1.0681072974307112e+01 7 25 0
16234 1 4 7.3999999999999996e-02 1.6093079498983884e+00 4.3390645848105478e+01 9.8110722841005931e+00 7 25 0
16568 1 2 -1.4799999999999999e-01 3.1342438525763350e+00 4.8688140913797106e+01 1.1745536798513305e+01 7 25 0
16570 1 4 7.3999999999999996e-02 3.4249349892289986e+00 4.7642174683842313e+01 1.1673604191178677e+01 7 25 0
29254 1 4 7.3999999999999996e-02 5.3750088188585921e-01 4.7833138417662759e+01 7.9194497820358825e+00 9 24 0
36132 1 4 7.3999999999999996e-02 5.4789843069774582e+00 4.4884094883979728e+01 9.0355511554966821e+00 6 24 0
16569 1 4 7.3999999999999996e-02 2.2943772915679537e+00 4.8646990535429161e+01 1.1008128029814211e+01 7 25 0
36130 1 4 7.3999999999999996e-02 5.9592753865577519e+00 4.3332401919325832e+01 1.0782201386155176e+01 6 24 0
16236 1 4 7.3999999999999996e-02 9.9299641790483978e-02 4.4875532547597039e+01 1.1678810363463000e+01 7 25 0
16237 1 4 7.3999999999999996e-02 1.6685025875385568e+00 4.5488559121923544e+01 1.2307067181075475e+01 7 25 0
36265 1 4 7.3999999999999996e-02 8.9895919748620283e+00 4.3286367677351549e+01 6.4822732065120938e+00 6 24 0
36144 1 4 7.3999999999999996e-02 8.0255317169277127e+00 4.8125974947592013e+01 6.5942554951907129e+00 6 24 0
36259 1 4 7.3999999999999996e-02 1.0997060190641909e+01 4.4943791238205741e+01 6.2146906802643844e+00 6 24 0
36257 1 2 -1.4799999999999999e-01 1.1590152678794382e+01 4.4128681233891236e+01 6.5320348898677816e+00 6 24 0
36261 1 4 7.3999999999999996e-02 1.0642146186497099e+01 4.3302074630412250e+01 8.4066053291022875e+00 6 24 0
36143 1 2 -1.4799999999999999e-01 8.9697034535087017e+00 4.7522172166485142e+01 6.5837421888593548e+00 6 24 0
36141 1 4 7.3999999999999996e-02 8.0844594858230856e+00 4.5610088153984933e+01 6.4728387610884743e+00 6 24 0
36136 1 4 7.3999999999999996e-02 7.1183675701852538e+00 4.5609029727207449e+01 1.0454767770985452e+01 6 24 0
36131 1 2 -1.4799999999999999e-01 6.4320479999493649e+00 4.4310809653447244e+01 8.9717903816256825e+00 6 24 0
36133 1 4 7.3999999999999996e-02 6.6896711995537776e+00 4.4074376654450276e+01 7.9273209127896420e+00 6 24 0
36139 1 4 7.3999999999999996e-02 6.8094944256691479e+00 4.7004646508988131e+01 8.2408146734003704e+00 6 24 0
18235 1 4 7.3999999999999996e-02 1.0590644179529168e+01 4.4827859438932343e+01 1.0610914012089225e+01 7 25 0
36138 1 4 7.3999999999999996e-02 8.2664374905692402e+00 4.7110490821036620e+01 9.1800400806697997e+00 6 24 0
36137 1 2 -1.4799999999999999e-01 7.7406987746725706e+00 4.6461843377914576e+01 8.4556335804240046e+00 6 24 0
36135 1 4 7.3999999999999996e-02 8.3820240255068512e+00 4.4785393842418650e+01 9.4417821339259458e+00 6 24 0
36134 1 2 -1.4799999999999999e-01 7.4220282532952409e+00 4.5295758487406424e+01 9.4094854979303886e+00 6 24 0
36142 1 4 7.3999999999999996e-02 9.4790139780870764e+00 4.5548066562854792e+01 7.4126238814864367e+00 6 24 0
36140 1 2 -1.4799999999999999e-01 8.6360754815707388e+00 4.6172814339062818e+01 7.2094589478470592e+00 6 24 0
36147 1 4 7.3999999999999996e-02 1.0901238322668307e+01 4.7567840507716184e+01 7.5620007659215540e+00 6 24 0
18233 1 2 -1.4799999999999999e-01 1.0289368760828410e+01 4.5553652208044916e+01 1.1403100241033465e+01 7 25 0
18234 1 4 7.3999999999999996e-02 9.9245988519792707e+00 4.6430469247010812e+01 1.0869554687167176e+01 7 25 0
36146 1 2 -1.4799999999999999e-01 1.0084204659736251e+01 4.8266004497431780e+01 7.3221980837557039e+00 6 24 0
36148 1 4 7.3999999999999996e-02 9.7227965507018297e+00 4.8794584125453056e+01 8.2561592130394317e+00 6 24 0
19651 1 4 7.3999999999999996e-02 9.1708343665878118e+00 4.8754186797796159e+01 1.1423522663613555e+01 8 26 0
18231 1 4 7.3999999999999996e-02 8.5855869588784302e+00 4.4302041838675599e+01 1.1778104922344403e+01 7 25 0
18236 1 2 -1.4799999999999999e-01 1.1624734339173481e+01 4.5977561737872904e+01 1.2116278772934690e+01 7 25 0
19647 1 4 7.3999999999999996e-02 1.1220198126455003e+01 4.9427318066005867e+01 1.0113476252945585e+01 8 26 0
36149 1 2 -1.4799999999999999e-01 1.0846761490720988e+01 4.9239859536157780e+01 6.3988793932373840e+00 6 24 0
36255 1 4 7.3999999999999996e-02 1.2301246147547403e+01 4.5147193324124125e+01 8.2000519785130930e+00 6 24 0
36253 1 4 7.3999999999999996e-02 1.2634714040401402e+01 4.6734939704794257e+01 6.3753789847491946e+00 6 24 0
24892 1 4 7.3999999999999996e-02 1.3721051769701349e+01 4.3319394019234551e+01 1.1961459500037737e+01 9 26 0
24888 1 4 7.3999999999999996e-02 1.2537109521287022e+01 4.3319167134792792e+01 9.8159838332396578e+00 9 26 0
24893 1 2 -1.4799999999999999e-01 1.5325172167541217e+01 4.3289696157713252e+01 1.0622958308902719e+01 9 26 0
36254 1 2 -1.4799999999999999e-01 1.2791622393016537e+01 4.4667008291149230e+01 7.3029187388602734e+00 6 24 0
18240 1 4 7.3999999999999996e-02 1.2383985802510091e+01 4.7402322387979389e+01 1.0633373577394982e+01 7 25 0
36245 1 2 -1.4799999999999999e-01 1.5172455520062952e+01 4.7710939843996762e+01 6.3906342451856109e+00 6 24 0
36251 1 2 -1.4799999999999999e-01 1.3403203638928305e+01 4.5897960956419759e+01 6.5589159095151865e+00 6 24 0
24894 1 4 7.3999999999999996e-02 1.5087892394789318e+01 4.4302452317034167e+01 1.0258900094919177e+01 9 26 0
36256 1 4 7.3999999999999996e-02 1.3579764045160033e+01 4.3944382272378697e+01 7.5689483224618064e+00 6 24 0
18239 1 2 -1.4799999999999999e-01 1.2747471947280944e+01 4.6476666232274276e+01 1.1163790969569343e+01 7 25 0
18241 1 4 7.3999999999999996e-02 1.3036269196536560e+01 4.5790076040749916e+01 1.0372284154689153e+01 7 25 0
36248 1 2 -1.4799999999999999e-01 1.4466884140837161e+01 4.6654948058707987e+01 7.2709878114218789e+00 6 24 0
36249 1 4 7.3999999999999996e-02 1.4032543556391129e+01 4.7141222509060057e+01 8.1463974654534148e+00 6 24 0
18246 1 4 7.3999999999999996e-02 1.4712390792666950e+01 4.8140115608676133e+01 1.0318220448853994e+01 7 25 0
18245 1 2 -1.4799999999999999e-01 1.5108788256048570e+01 4.7409658739055878e+01 1.0987798476930999e+01 7 25 0
36250 1 4 7.3999999999999996e-02 1.5244844495047861e+01 4.6003891521708155e+01 7.7084055657871202e+00 6 24 0
18247 1 4 7.3999999999999996e-02 1.5442875542960589e+01 4.6611642197134117e+01 1.0322714019966572e+01 7 25 0
36242 1 2 -1.4799999999999999e-01 1.6054427267125888e+01 4.8626445385596440e+01 7.1462543487562904e+00 6 24 0
18242 1 2 -1.4799999999999999e-01 1.4027225640678173e+01 4.6798393876565378e+01 1.1990544881485796e+01 7 25 0
36243 1 4 7.3999999999999996e-02 1.5385453256585366e+01 4.9018978814155219e+01 7.9140543973863036e+00 6 24 0
16575 1 4 7.3999999999999996e-02 4.0082077623683494e+00 4.9240298974709468e+01 9.2655554295419815e+00 7 25 0
29233 1 4 7.3999999999999996e-02 5.8646774170409550e+00 5.4202055968705338e+01 6.2682251803683791e+00 9 24 0
16559 1 2 -1.4799999999999999e-01 8.3553829424263404e-01 5.0529263332387238e+01 1.2090509542240916e+01 7 25 0
16574 1 2 -1.4799999999999999e-01 4.8503908068078188e+00 4.9469026128300840e+01 9.9274414987004622e+00 7 25 0
16581 1 4 7.3999999999999996e-02 5.7857045976400387e+00 4.9628115949211953e+01 7.4463689597269269e+00 7 25 0
29246 1 2 -1.4799999999999999e-01 3.0517112289190151e-01 5.0269727115522926e+01 6.2976378634235761e+00 9 24 0
16560 1 4 7.3999999999999996e-02 1.3970773778810748e+00 5.0858818056159855e+01 1.1243012848360090e+01 7 25 0
29244 1 4 7.3999999999999996e-02 2.1290331087810630e+00 5.0289668214188659e+01 7.4219863717264269e+00 9 24 0
29238 1 4 7.3999999999999996e-02 3.8843218661989445e+00 5.2229782080707608e+01 7.4043468758630411e+00 9 24 0
29237 1 2 -1.4799999999999999e-01 3.4091338611944244e+00 5.2717736387203395e+01 6.5497691868001020e+00 9 24 0
29243 1 2 -1.4799999999999999e-01 1.7196252790871469e+00 5.0767669590453110e+01 6.5261446961607987e+00 9 24 0
29234 1 2 -1.4799999999999999e-01 3.6571619183370179e+00 5.4176275607651739e+01 6.6010725420756797e+00 9 24 0
29240 1 2 -1.4799999999999999e-01 1.9093636810001038e+00 5.2279546298924515e+01 6.5316752334266557e+00 9 24 0
29242 1 4 7.3999999999999996e-02 1.5284633910080048e+00 5.2522963435061321e+01 7.5487001313666378e+00 9 24 0
16573 1 4 7.3999999999999996e-02 3.6608723553515032e+00 5.0736970213817543e+01 1.1152530127489495e+01 7 25 0
16571 1 2 -1.4799999999999999e-01 4.1629212738201691e+00 4.9765978985252573e+01 1.1263789069857809e+01 7 25 0
16579 1 4 7.3999999999999996e-02 5.0939735482430901e+00 5.1470544550648839e+01 9.2219844427427553e+00 7 25 0
29232 1 4 7.3999999999999996e-02 5.4927841647111562e+00 5.4341103968618008e+01 8.0171185873351369e+00 9 24 0
16577 1 2 -1.4799999999999999e-01 5.7568514879521748e+00 5.0638648911774858e+01 9.4700283699034014e+00 7 25 0
16389 1 4 7.3999999999999996e-02 4.3936954690038430e+00 5.3355974091784589e+01 1.0173324003292294e+01 7 25 0
16388 1 2 -1.4799999999999999e-01 4.0995071728959553e+00 5.4249217423683952e+01 1.0669345221472780e+01 7 25 0
16393 1 4 7.3999999999999996e-02 2.2101290776324798e+00 5.3866667541071365e+01 9.9150008310749094e+00 7 25 0
29231 1 2 -1.4799999999999999e-01 5.1317669072684575e+00 5.4600074256552269e+01 6.9467112177476444e+00 9 24 0
29236 1 4 7.3999999999999996e-02 3.1198198889556088e+00 5.4603600436417750e+01 7.4474522782539134e+00 9 24 0
16391 1 2 -1.4799999999999999e-01 2.5808612892183120e+00 5.4055646496902277e+01 1.0956095960085097e+01 7 25 0
16385 1 2 -1.4799999999999999e-01 4.9417735921771300e+00 5.4123082267254361e+01 1.1944841873901051e+01 7 25 0
16390 1 4 7.3999999999999996e-02 4.4722098750038288e+00 5.5163769910618576e+01 1.0128112011424971e+01 7 25 0
16396 1 4 7.3999999999999996e-02 9.1345812086987621e-01 5.5066707374232777e+01 1.1928995876542306e+01 7 25 0
16392 1 4 7.3999999999999996e-02 2.3488416188574690e+00 5.3212672452604991e+01 1.1581383484502670e+01 7 25 0
16394 1 2 -1.4799999999999999e-01 1.9116676982830938e+00 5.5281860046133147e+01 1.1522804550068882e+01 7 25 0
16561 1 4 7.3999999999999996e-02 2.6203009626423984e-01 4.9630073476001101e+01 1.1851397679813330e+01 7 25 0
16572 1 4 7.3999999999999996e-02 4.9726013973000613e+00 4.9962843345938992e+01 1.1911215569054047e+01 7 25 0
16584 1 4 7.3999999999999996e-02 6.1027152351995300e+00 5.2144429033199962e+01 6.9103175272272397e+00 7 25 0
16591 1 4 7.3999999999999996e-02 9.2548715018711967e+00 5.2554069596292543e+01 6.1765758598399492e+00 7 25 0
16582 1 4 7.3999999999999996e-02 7.2266272093433148e+00 4.9660464230163292e+01 8.3300832164306122e+00 7 25 0
16578 1 4 7.3999999999999996e-02 6.4416395680297294e+00 5.0989561702594251e+01 1.0181445400055013e+01 7 25 0
16381 1 4 7.3999999999999996e-02 6.7185439701789358e+00 5.5072685313537036e+01 9.9999923137523190e+00 7 25 0
16590 1 4 7.3999999999999996e-02 8.2120288408514757e+00 5.3887670427130715e+01 6.5517633801733632e+00 7 25 0
16580 1 2 -1.4799999999999999e-01 6.4047639357969270e+00 5.0293070874472775e+01 8.0527337982873561e+00 7 25 0
16585 1 4 7.3999999999999996e-02 7.2779524377053582e+00 5.1033380463374684e+01 6.2389426269597381e+00 7 25 0
16382 1 2 -1.4799999999999999e-01 6.4173528602753747e+00 5.3852520434999221e+01 1.1668177677147078e+01 7 25 0
16384 1 4 7.3999999999999996e-02 6.4222195378709195e+00 5.2919649582649072e+01 1.1161032642154558e+01 7 25 0
16595 1 2 -1.4799999999999999e-01 1.0690220257957339e+01 5.4614613965485276e+01 6.5334104030290403e+00 7 25 0
16589 1 2 -1.4799999999999999e-01 8.7880499225716111e+00 5.3118897568475745e+01 7.0047752016313414e+00 7 25 0
19649 1 2 -1.4799999999999999e-01 9.8509032117348525e+00 4.9482224140182630e+01 1.1858797527363519e+01 8 26 0
16583 1 2 -1.4799999999999999e-01 6.8993492355271497e+00 5.1426036198046624e+01 7.1979745794412606e+00 7 25 0
19646 1 2 -1.4799999999999999e-01 1.0821446823376554e+01 5.0157053331802963e+01 1.0826159428167832e+01 8 26 0
16587 1 4 7.3999999999999996e-02 8.6512787109065599e+00 5.1554949782820053e+01 8.3185878708335572e+00 7 25 0
16588 1 4 7.3999999999999996e-02 7.5487958614970241e+00 5.2757552399147464e+01 8.8465691081499926e+00 7 25 0
16586 1 2 -1.4799999999999999e-01 7.9258139832467451e+00 5.2222732690487170e+01 7.9293617970594461e+00 7 25 0
19648 1 4 7.3999999999999996e-02 1.0198468369988433e+01 5.0762257352593572e+01 1.0108404878472044e+01 8 26 0
16677 1 4 7.3999999999999996e-02 1.1558962514117647e+01 5.3629848787116259e+01 1.0941943430195970e+01 7 25 0
16593 1 4 7.3999999999999996e-02 1.0700624729587533e+01 5.2978206314594900e+01 7.8642834447672900e+00 7 25 0
36154 1 4 7.3999999999999996e-02 1.1489322823702814e+01 5.0717833486911353e+01 7.8215158206320359e+00 6 24 0
36152 1 2 -1.4799999999999999e-01 1.1979314718644106e+01 5.0066784196860226e+01 7.0879633368837229e+00 6 24 0
16592 1 2 -1.4799999999999999e-01 9.9787087909410683e+00 5.3780042448640096e+01 7.6553639637807223e+00 7 25 0
16594 1 4 7.3999999999999996e-02 9.6830391636740831e+00 5.4257194611462715e+01 8.5900380440383888e+00 7 25 0
16380 1 4 7.3999999999999996e-02 8.1754111015242774e+00 5.4696077543271883e+01 1.0836589143688055e+01 7 25 0
16676 1 2 -1.4799999999999999e-01 1.1401587170822758e+01 5.4693975134567808e+01 1.1264618997661636e+01 7 25 0
19643 1 2 -1.4799999999999999e-01 1.2007785771481872e+01 5.0846596687390885e+01 1.1419105274402861e+01 8 26 0
16379 1 2 -1.4799999999999999e-01 7.1410546277512612e+00 5.4949755280494344e+01 1.0974068950107027e+01 7 25 0
19653 1 4 7.3999999999999996e-02 8.6007850471099143e+00 5.1149221385318853e+01 1.2028666987881625e+01 8 26 0
19644 1 4 7.3999999999999996e-02 1.1675213913186985e+01 5.1708086171096014e+01 1.1935533800352239e+01 8 26 0
16678 1 4 7.3999999999999996e-02 1.0582819911196960e+01 5.5140340091937141e+01 1.0636341584052456e+01 7 25 0
16599 1 4 7.3999999999999996e-02 1.2491587148672091e+01 5.5310694093591415e+01 7.7559539990904494e+00 7 25 0
36153 1 4 7.3999999999999996e-02 1.2750854174670792e+01 4.9492669989713328e+01 7.6068872175629298e+00 6 24 0
16673 1 2 -1.4799999999999999e-01 1.2779696866264764e+01 5.5257982270383785e+01 1.0949966918717061e+01 7 25 0
36167 1 2 -1.4799999999999999e-01 1.5849526210179020e+01 5.5217398060275400e+01 6.3217882493558539e+00 6 24 0
36161 1 2 -1.4799999999999999e-01 1.4165086590957532e+01 5.3331457591176012e+01 6.2802414953955239e+00 6 24 0
36155 1 2 -1.4799999999999999e-01 1.2710508091190778e+01 5.1137127210346378e+01 6.1986136890362111e+00 6 24 0
16675 1 4 7.3999999999999996e-02 1.3128500251828308e+01 5.4836109598979547e+01 9.9731319562463039e+00 7 25 0
16674 1 4 7.3999999999999996e-02 1.3488943948377980e+01 5.4970842387087572e+01 1.1669484337243988e+01 7 25 0
19642 1 4 7.3999999999999996e-02 1.2903513894277452e+01 5.1891778666913005e+01 9.8143533093977151e+00 8 26 0
36160 1 4 7.3999999999999996e-02 1.2699081883768750e+01 5.2665812064244925e+01 7.7314851854922022e+00 6 24 0
19641 1 4 7.3999999999999996e-02 1.3495077444976047e+01 5.0210125776794278e+01 1.0032148913687683e+01 8 26 0
19640 1 2 -1.4799999999999999e-01 1.3211545512564191e+01 5.1146522221972440e+01 1.0525477528349345e+01 8 26 0
36159 1 4 7.3999999999999996e-02 1.4276726222354430e+01 5.1675034522087465e+01 7.5382924979180705e+00 6 24 0
36158 1 2 -1.4799999999999999e-01 1.3449602338956085e+01 5.2163053531627334e+01 7.0581343806905581e+00 6 24 0
19637 1 2 -1.4799999999999999e-01 1.4492710952425675e+01 5.1635202888482802e+01 1.1333739822991516e+01 8 26 0
36166 1 4 7.3999999999999996e-02 1.4691243665888990e+01 5.4630868216059270e+01 7.8795399018156811e+00 6 24 0
36164 1 2 -1.4799999999999999e-01 1.5235538097052629e+01 5.4113066826564435e+01 7.0864771042097967e+00 6 24 0
19636 1 4 7.3999999999999996e-02 1.4878400201167969e+01 5.2963066034236128e+01 9.7585939933056522e+00 8 26 0
19634 1 2 -1.4799999999999999e-01 1.5497879771295372e+01 5.2438682875017193e+01 1.0455437945805230e+01 8 26 0
19635 1 4 7.3999999999999996e-02 1.6124898569409172e+01 5.1674974496156864e+01 9.9706514699162163e+00 8 26 0
36165 1 4 7.3999999999999996e-02 1.6022772055792814e+01 5.3432864154188344e+01 7.5340584409984190e+00 6 24 0
19639 1 4 7.3999999999999996e-02 1.4893611639271722e+01 5.0720592517306457e+01 1.1703985344749222e+01 8 26 0
19632 1 4 7.3999999999999996e-02 1.5669473680432057e+01 5.3930085805796764e+01 1.1989546209355161e+01 8 26 0
19638 1 4 7.3999999999999996e-02 1.4151745812197241e+01 5.2243421715688129e+01 1.2210279673502766e+01 8 26 0
18152 1 2 -1.4799999999999999e-01 1.2564996941219015e+00 5.7819930102041546e+01 6.4207023564456964e+00 7 25 0
18146 1 2 -1.4799999999999999e-01 2.9709213145871751e+00 5.9630254136418280e+01 6.5444689472867879e+00 7 25 0
18140 1 2 -1.4799999999999999e-01 4.7169788983153591e+00 6.1565544918789875e+01 6.4674673529534168e+00 7 25 0
29228 1 2 -1.4799999999999999e-01 5.2904977976117413e+00 5.6118480360564419e+01 6.8457078446660864e+00 9 24 0
16402 1 4 7.3999999999999996e-02 1.0196425184511047e+00 5.8228049907813066e+01 1.0089285309752871e+01 7 25 0
16398 1 4 7.3999999999999996e-02 6.7530321530909454e-01 5.6044357305654415e+01 9.9420081574491501e+00 7 25 0
18157 1 4 7.3999999999999996e-02 8.7495664625811553e-01 5.6181976142525762e+01 7.7913421771825266e+00 7 25 0
18149 1 2 -1.4799999999999999e-01 2.1942818626095777e+00 5.8587128558583863e+01 7.3805897702642920e+00 7 25 0
18151 1 4 7.3999999999999996e-02 2.7652001684963805e+00 5.7836114619278888e+01 7.9445678686347190e+00 7 25 0
16399 1 4 7.3999999999999996e-02 2.4929079974271651e+00 5.6288572680776582e+01 9.7077313990831513e+00 7 25 0
18150 1 4 7.3999999999999996e-02 1.6768652227680714e+00 5.9155395634136923e+01 8.1599576598768753e+00 7 25 0
16400 1 2 -1.4799999999999999e-01 1.5960330409572550e+00 5.7667639780908495e+01 1.0884034025519242e+01 7 25 0
16404 1 4 7.3999999999999996e-02 3.7019121014279044e+00 5.8288614537751911e+01 1.0234534018101158e+01 7 25 0
16397 1 2 -1.4799999999999999e-01 1.6266412650369322e+00 5.6336915981904092e+01 1.0408496378051980e+01 7 25 0
16403 1 2 -1.4799999999999999e-01 2.9575786497023344e+00 5.8421023042072072e+01 1.1005227702348650e+01 7 25 0
29230 1 4 7.3999999999999996e-02 4.5807442443953397e+00 5.6535105124512206e+01 7.5932919642581709e+00 9 24 0
18145 1 4 7.3999999999999996e-02 4.5184107240532922e+00 5.9907380819241943e+01 7.8475351401513143e+00 7 25 0
16406 1 2 -1.4799999999999999e-01 2.6840521846889560e+00 5.9879788258673777e+01 1.1185090803158150e+01 7 25 0
18143 1 2 -1.4799999999999999e-01 3.8745426222396082e+00 6.0579754190795953e+01 7.3101679479379724e+00 7 25 0
16408 1 4 7.3999999999999996e-02 2.0503393565251953e+00 6.0260258498113785e+01 1.0451929770539182e+01 7 25 0
16405 1 4 7.3999999999999996e-02 3.4715520326667817e+00 5.7965067612892938e+01 1.1857784640130509e+01 7 25 0
16407 1 4 7.3999999999999996e-02 2.1256770565820839e+00 5.9989994656573217e+01 1.2112744898501361e+01 7 25 0
16411 1 4 7.3999999999999996e-02 4.6032523348968120e+00 6.0350601660666030e+01 1.1978303572113793e+01 7 25 0
16410 1 4 7.3999999999999996e-02 4.5015270766884514e+00 6.0458335092033359e+01 1.0285028261661374e+01 7 25 0
16401 1 4 7.3999999999999996e-02 1.0577632001982529e+00 5.7720329281521231e+01 1.1846973505877765e+01 7 25 0
16409 1 2 -1.4799999999999999e-01 3.9808498285417144e+00 6.0669061629018344e+01 1.1170169908680052e+01 7 25 0
18155 1 2 -1.4799999999999999e-01 3.9319977077139284e-01 5.6861254404904109e+01 7.1154167661179937e+00 7 25 0
18144 1 4 7.3999999999999996e-02 3.3903035240983428e+00 6.1118772040973674e+01 8.1824418209506717e+00 7 25 0
39282 1 4 7.3999999999999996e-02 8.3379219033893082e-01 6.1671223667870251e+01 7.3625816626747111e+00 6 24 0
29217 1 4 7.3999999999999996e-02 8.0285783723811459e+00 6.0390633719396092e+01 6.2023717045987716e+00 9 24 0
29227 1 4 7.3999999999999996e-02 7.3817595985267976e+00 5.6183004035988091e+01 6.2361006256156664e+00 9 24 0
29224 1 4 7.3999999999999996e-02 6.5503969511815168e+00 5.8589245283739011e+01 7.7711970281091585e+00 9 24 0
16598 1 2 -1.4799999999999999e-01 1.1615891934041830e+01 5.5706434059634098e+01 7.1604627351411674e+00 7 25 0
29225 1 2 -1.4799999999999999e-01 6.7673115690082239e+00 5.6582235683004377e+01 7.0458928472005926e+00 9 24 0
29226 1 4 7.3999999999999996e-02 7.1347521399856682e+00 5.6179690139489189e+01 7.9977424111545581e+00 9 24 0
29219 1 2 -1.4799999999999999e-01 8.5652062566348928e+00 5.8463471598996897e+01 6.9401110719036074e+00 9 24 0
29222 1 2 -1.4799999999999999e-01 7.0104771229807916e+00 5.8118646227332732e+01 6.9338582980509669e+00 9 24 0
29209 1 4 7.3999999999999996e-02 1.1443164959890797e+01 6.1680851613574127e+01 7.9767910871341705e+00 9 24 0
16375 1 4 7.3999999999999996e-02 7.3276689712339032e+00 5.7643938150325511e+01 9.9602527865905657e+00 7 25 0
16376 1 2 -1.4799999999999999e-01 7.1426022383520129e+00 5.6302395772226504e+01 1.1742606445589598e+01 7 25 0
16369 1 4 7.3999999999999996e-02 7.9381268841882573e+00 5.9792640206656209e+01 9.6929700633011660e+00 7 25 0
16373 1 2 -1.4799999999999999e-01 7.7424185448478742e+00 5.7453955915580551e+01 1.0957771274808175e+01 7 25 0
29216 1 2 -1.4799999999999999e-01 8.8299227133890188e+00 5.9978338485779538e+01 6.7384896599009769e+00 9 24 0
29220 1 4 7.3999999999999996e-02 9.0091079512983523e+00 5.8036791669108553e+01 7.7927915495450986e+00 9 24 0
29218 1 4 7.3999999999999996e-02 8.8926095730244175e+00 6.0381010038753296e+01 7.7112613658844937e+00 9 24 0
16370 1 2 -1.4799999999999999e-01 7.7816670411343747e+00 5.8813881092622360e+01 1.1575826324512425e+01 7 25 0
16374 1 4 7.3999999999999996e-02 8.7368472715934704e+00 5.7225930692356513e+01 1.0767736761748155e+01 7 25 0
16368 1 4 7.3999999999999996e-02 9.4232035126935614e+00 5.9475682093576133e+01 1.0319538355528966e+01 7 25 0
16367 1 2 -1.4799999999999999e-01 8.4500026307866545e+00 5.9835283198970885e+01 1.0596686331334375e+01 7 25 0
29214 1 4 7.3999999999999996e-02 1.1024476489157763e+01 5.9789809472961323e+01 6.3628666897110602e+00 9 24 0
16600 1 4 7.3999999999999996e-02 1.0998428471648353e+01 5.6333563568765122e+01 7.7938659151823062e+00 7 25 0
16364 1 2 -1.4799999999999999e-01 8.3635278010721468e+00 6.1277619346857136e+01 1.1011054273881870e+01 7 25 0
16371 1 4 7.3999999999999996e-02 6.7439369650632317e+00 5.9134856280118086e+01 1.1809059554636173e+01 7 25 0
16366 1 4 7.3999999999999996e-02 7.2855743013874097e+00 6.1582950367293229e+01 1.1213813079804481e+01 7 25 0
16363 1 4 7.3999999999999996e-02 1.0344102362446629e+01 6.1111656825189471e+01 1.1859469471763385e+01 7 25 0
16361 1 2 -1.4799999999999999e-01 9.3537541404677516e+00 6.1491405633588514e+01 1.2123594573562082e+01 7 25 0
16613 1 2 -1.4799999999999999e-01 1.5070519457541522e+01 6.0926772553621447e+01 6.1746081536374833e+00 7 25 0
16672 1 4 7.3999999999999996e-02 1.2318169921143156e+01 5.7260316658324548e+01 1.1694259520275644e+01 7 25 0
16601 1 2 -1.4799999999999999e-01 1.2270205967245417e+01 5.6652737877596145e+01 6.1973106603345656e+00 7 25 0
16607 1 2 -1.4799999999999999e-01 1.3853785006584552e+01 5.8738933394946557e+01 6.1812002276148785e+00 7 25 0
16671 1 4 7.3999999999999996e-02 1.2373103895663190e+01 5.7176746633142699e+01 9.9296956817107755e+00 7 25 0
16606 1 4 7.3999999999999996e-02 1.2507509413955578e+01 5.8007265987741832e+01 7.7027531652043724e+00 7 25 0
16670 1 2 -1.4799999999999999e-01 1.2890918757259008e+01 5.6826991650063235e+01 1.0869059815817382e+01 7 25 0
16665 1 4 7.3999999999999996e-02 1.4757649050283817e+01 5.8717695671207821e+01 9.6344939705351962e+00 7 25 0
16669 1 4 7.3999999999999996e-02 1.4823175095570164e+01 5.6702157122359075e+01 1.0217121220248078e+01 7 25 0
16604 1 2 -1.4799999999999999e-01 1.3214591434038191e+01 5.7636040810272611e+01 6.9886946636410237e+00 7 25 0
16667 1 2 -1.4799999999999999e-01 1.4290624018828890e+01 5.7192473111204080e+01 1.0998697542325097e+01 7 25 0
16664 1 2 -1.4799999999999999e-01 1.4702446354990121e+01 5.8662007881716931e+01 1.0751076251711675e+01 7 25 0
16605 1 4 7.3999999999999996e-02 1.4064162767455997e+01 5.7224253502399890e+01 7.5969104474343663e+00 7 25 0
16661 1 2 -1.4799999999999999e-01 1.6009364606736717e+01 5.9088256370369479e+01 1.1349681466298016e+01 7 25 0
28604 1 2 -1.4799999999999999e-01 1.3434891583155167e+01 4.1194870598339833e+01 2.4492630287070785e+01 9 24 0
16610 1 2 -1.4799999999999999e-01 1.4543461996946572e+01 5.9794356124802221e+01 7.0107369251006135e+00 7 25 0
16611 1 4 7.3999999999999996e-02 1.5329381578644833e+01 5.9258018242633270e+01 7.6695386023903493e+00 7 25 0
16612 1 4 7.3999999999999996e-02 1.3817850213562849e+01 6.0168360041686590e+01 7.7604897471722056e+00 7 25 0
16660 1 4 7.3999999999999996e-02 1.5439477907060773e+01 6.0960682964177984e+01 1.2078568708341217e+01 7 25 0
16666 1 4 7.3999999999999996e-02 1.3929623698638935e+01 5.9352980686839587e+01 1.1085852423444042e+01 7 25 0
16668 1 4 7.3999999999999996e-02 1.4808266274060559e+01 5.6989162990550120e+01 1.1956573331182870e+01 7 25 0
36172 1 4 7.3999999999999996e-02 1.6168310900630107e+01 5.6540893173242800e+01 7.9828460519046143e+00 6 24 0
16659 1 4 7.3999999999999996e-02 1.6038987208219780e+01 6.1098910960784281e+01 1.0409393288858134e+01 7 25 0
28609 1 4 7.3999999999999996e-02 1.3246997939795447e+01 4.1190781413565226e+01 2.6640278186542186e+01 9 24 0
28608 1 4 7.3999999999999996e-02 1.2812223720474909e+01 4.2790562173642435e+01 2.6027491250306817e+01 9 24 0
39284 1 2 -1.4799999999999999e-01 4.4262911622143214e-01 6.3395996822917944e+01 6.3001305799729224e+00 6 24 0
18138 1 4 7.3999999999999996e-02 4.8671098689009931e+00 6.3278580796645052e+01 7.7095093560636689e+00 7 25 0
18137 1 2 -1.4799999999999999e-01 5.5700494000833274e+00 6.2603652388151353e+01 7.2484001160381384e+00 7 25 0
16412 1 2 -1.4799999999999999e-01 3.8396202020790171e+00 6.2188119899577558e+01 1.1194835923105998e+01 7 25 0
16414 1 4 7.3999999999999996e-02 3.3263902993356411e+00 6.2421849093096000e+01 1.0283705315768438e+01 7 25 0
39288 1 4 7.3999999999999996e-02 2.2024428628918060e+00 6.3665609514525634e+01 7.3923881069280428e+00 6 24 0
16415 1 2 -1.4799999999999999e-01 5.0268163620328536e+00 6.3139222438647700e+01 1.1197581213628421e+01 7 25 0
16416 1 4 7.3999999999999996e-02 5.5218504571818086e+00 6.3194802453558744e+01 1.0240551900653809e+01 7 25 0
39287 1 2 -1.4799999999999999e-01 1.3926517655005362e+00 6.4311153307626384e+01 7.1152449343644433e+00 6 24 0
16417 1 4 7.3999999999999996e-02 5.7053327765576158e+00 6.2709181685742166e+01 1.1955935234174861e+01 7 25 0
18139 1 4 7.3999999999999996e-02 6.0905930707781319e+00 6.2091045372127084e+01 8.0144099120727557e+00 7 25 0
16413 1 4 7.3999999999999996e-02 3.2377481466503442e+00 6.2439850191780501e+01 1.2078378499594754e+01 7 25 0
16418 1 2 -1.4799999999999999e-01 4.6874799599719514e+00 6.4577394512903538e+01 1.1662646066368701e+01 7 25 0
29208 1 4 7.3999999999999996e-02 9.9857030029090108e+00 6.2601268135308779e+01 8.0042637418641540e+00 9 24 0
18134 1 2 -1.4799999999999999e-01 6.3965508567380844e+00 6.3456876810650243e+01 6.3006967037808623e+00 7 25 0
29207 1 2 -1.4799999999999999e-01 1.0868370613363632e+01 6.2433563171378083e+01 7.4300641024541996e+00 9 24 0
16365 1 4 7.3999999999999996e-02 8.6628774519167191e+00 6.1888948699633559e+01 1.0068698473546837e+01 7 25 0
29202 1 4 7.3999999999999996e-02 1.1504464541877638e+01 6.4089247615447050e+01 9.5286526831260243e+00 9 24 0
29204 1 2 -1.4799999999999999e-01 1.1757333552532518e+01 6.3724170059934032e+01 7.3471596779686559e+00 9 24 0
29206 1 4 7.3999999999999996e-02 1.1189153758130566e+01 6.4509362092195957e+01 6.9516961664790031e+00 9 24 0
16359 1 4 7.3999999999999996e-02 9.8354630489310573e+00 6.3493218024036025e+01 1.1676127597873807e+01 7 25 0
18133 1 4 7.3999999999999996e-02 7.6179401406862821e+00 6.4122616869093520e+01 7.8986635662789846e+00 7 25 0
18131 1 2 -1.4799999999999999e-01 7.1007789347231087e+00 6.4545096374265015e+01 7.0302433143929610e+00 7 25 0
29201 1 2 -1.4799999999999999e-01 1.2265688299286056e+01 6.4069671296163918e+01 8.7777949526578620e+00 9 24 0
29205 1 4 7.3999999999999996e-02 1.2554224756275751e+01 6.3559029679300146e+01 6.5630703283765177e+00 9 24 0
16616 1 2 -1.4799999999999999e-01 1.5907989019072049e+01 6.1985199710366260e+01 6.9462479565553865e+00 7 25 0
29203 1 4 7.3999999999999996e-02 1.2980762088836576e+01 6.3275852406730401e+01 9.0164990086547068e+00 9 24 0
29194 1 4 7.3999999999999996e-02 1.3434498681347243e+01 6.3827838748109599e+01 1.1333369698918442e+01 9 24 0
16618 1 4 7.3999999999999996e-02 1.5356183181413570e+01 6.2279611660267975e+01 7.8895734632978032e+00 7 25 0
19929 1 4 7.3999999999999996e-02 2.4673962174372037e+00 3.3350725788838666e+01 1.3984129430859898e+01 8 26 0
19935 1 4 7.3999999999999996e-02 3.3156734627848126e+00 3.6429038147970196e+01 1.2640070756296357e+01 8 26 0
19928 1 2 -1.4799999999999999e-01 1.8657051896830508e+00 3.4030447892698341e+01 1.3435510373665432e+01 8 26 0
19933 1 4 7.3999999999999996e-02 1.2778278442884945e+00 3.6121829172727267e+01 1.3698134224497394e+01 8 26 0
19936 1 4 7.3999999999999996e-02 4.1412432517622486e+00 3.5262601446328794e+01 1.3648119713937454e+01 8 26 0
19934 1 2 -1.4799999999999999e-01 3.3865562895249783e+00 3.6038325319999004e+01 1.3656176520107536e+01 8 26 0
19931 1 2 -1.4799999999999999e-01 2.0262939942571667e+00 3.5397379662679278e+01 1.4074915313938243e+01 8 26 0
19932 1 4 7.3999999999999996e-02 1.9436373524510000e+00 3.5279020626069844e+01 1.5174662549116823e+01 8 26 0
19930 1 4 7.3999999999999996e-02 9.0132894141589492e-01 3.3665777804743257e+01 1.3834540156894832e+01 8 26 0
20115 1 4 7.3999999999999996e-02 5.1172922843805049e+00 3.3502601016811539e+01 1.6327460435785852e+01 8 26 0
20114 1 2 -1.4799999999999999e-01 5.6000077767836771e+00 3.2621507803426361e+01 1.6606997173451003e+01 8 26 0
19721 1 2 -1.4799999999999999e-01 9.8806587455281603e-01 3.6349172154246261e+01 1.7640432533847424e+01 8 26 0
19720 1 4 7.3999999999999996e-02 2.3127532753111941e+00 3.4704905224416841e+01 1.7568999316507739e+01 8 26 0
19718 1 2 -1.4799999999999999e-01 1.9758637826364727e+00 3.5426269019429611e+01 1.8208766884348019e+01 8 26 0
19717 1 4 7.3999999999999996e-02 3.7396556727778232e+00 3.6405143827809681e+01 1.7782417007566025e+01 8 26 0
19722 1 4 7.3999999999999996e-02 1.3541198683808608e+00 3.6837614507376301e+01 1.6842019716263302e+01 8 26 0
19938 1 4 7.3999999999999996e-02 3.8889687816715295e+00 3.6839653017614388e+01 1.5509022540236487e+01 8 26 0
20107 1 4 7.3999999999999996e-02 6.1256626306787680e+00 3.5528750718283966e+01 1.8094958663769972e+01 8 26 0
24862 1 4 7.3999999999999996e-02 6.3728144971240539e+00 3.4185046114058764e+01 1.2637499722509062e+01 9 26 0
24868 1 4 7.3999999999999996e-02 7.4745479219090596e+00 3.6332842139235204e+01 1.2644067158854558e+01 9 26 0
20111 1 2 -1.4799999999999999e-01 6.5242515943968478e+00 3.2974864574699033e+01 1.7837743321608702e+01 8 26 0
4473 1 4 7.3999999999999996e-02 1.0301405976153454e+01 3.4109593588744524e+01 1.3018587709482743e+01 7 24 0
20106 1 4 7.3999999999999996e-02 6.4257496592644054e+00 3.5428587862835066e+01 1.6451941205697299e+01 8 26 0
4472 1 2 -1.4799999999999999e-01 1.0825617921441307e+01 3.3205804761064499e+01 1.3284127597944551e+01 7 24 0
20105 1 2 -1.4799999999999999e-01 6.9803076850004313e+00 3.5437304872748683e+01 1.7388235553668231e+01 8 26 0
20100 1 4 7.3999999999999996e-02 9.7243557205664413e+00 3.5453076072217243e+01 1.7017464533027258e+01 8 26 0
4477 1 4 7.3999999999999996e-02 1.1531868658656519e+01 3.4323317267200451e+01 1.5052722952258920e+01 7 24 0
20108 1 2 -1.4799999999999999e-01 7.6096626315339702e+00 3.4020889175812080e+01 1.7508385083377672e+01 8 26 0
20110 1 4 7.3999999999999996e-02 8.1531986704752644e+00 3.3743894164307271e+01 1.6619740368832556e+01 8 26 0
4470 1 4 7.3999999999999996e-02 9.4175768048514552e+00 3.2793064188431366e+01 1.4800377858525078e+01 7 24 0
20094 1 4 7.3999999999999996e-02 1.1998513750270366e+01 3.6258620335137394e+01 1.6283287493322955e+01 8 26 0
20099 1 2 -1.4799999999999999e-01 9.2353276604106807e+00 3.6290656504918502e+01 1.6573405086007192e+01 8 26 0
20101 1 4 7.3999999999999996e-02 8.9752882638553224e+00 3.5997834284752926e+01 1.5632299126560014e+01 8 26 0
20102 1 2 -1.4799999999999999e-01 7.9546355988221125e+00 3.6599186918855175e+01 1.7430733668935943e+01 8 26 0
4475 1 2 -1.4799999999999999e-01 1.1956399454157935e+01 3.3709053475476736e+01 1.4302861106524743e+01 7 24 0
4474 1 4 7.3999999999999996e-02 1.1145301249753739e+01 3.2848225610698286e+01 1.2271768117981980e+01 7 24 0
28456 1 4 7.3999999999999996e-02 1.1702203636706246e+01 3.3320460633701458e+01 1.7594227683283542e+01 9 24 0
4482 1 4 7.3999999999999996e-02 1.2115769732358311e+01 3.6452876353432991e+01 1.2905404538190187e+01 7 24 0
20109 1 4 7.3999999999999996e-02 8.4778375535748101e+00 3.4026991913838003e+01 1.8111155968298565e+01 8 26 0
4476 1 4 7.3999999999999996e-02 1.2371852289863920e+01 3.2770856807506242e+01 1.4670052116432933e+01 7 24 0
4485 1 4 7.3999999999999996e-02 1.5153332615697119e+01 3.5847195149271592e+01 1.2167688171837849e+01 7 24 0
4481 1 2 -1.4799999999999999e-01 1.2939571403721656e+01 3.5780556079889791e+01 1.2685030899055484e+01 7 24 0
4478 1 2 -1.4799999999999999e-01 1.3144633202485810e+01 3.4547596750469907e+01 1.3732183024400719e+01 7 24 0
4480 1 4 7.3999999999999996e-02 1.3663947378898113e+01 3.5068178949510376e+01 1.4579751645037810e+01 7 24 0
4479 1 4 7.3999999999999996e-02 1.3873596234147406e+01 3.3872133111755232e+01 1.3189870058773613e+01 7 24 0
4484 1 2 -1.4799999999999999e-01 1.4315125760757995e+01 3.6486326325751392e+01 1.2369103543616873e+01 7 24 0
19503 1 4 7.3999999999999996e-02 1.5914739269068686e+01 3.4661455664309365e+01 1.5997348161555463e+01 8 26 0
19512 1 4 7.3999999999999996e-02 1.6122156293010889e+01 3.6670288473097735e+01 1.5185097194538283e+01 8 26 0
27226 1 4 7.3999999999999996e-02 1.3182495363035791e+01 3.7776175600609399e+01 2.9674145352677698e+01 9 25 0
28602 1 4 7.3999999999999996e-02 1.5465469585966673e+01 4.1921371293685304e+01 2.4695097787652969e+01 9 24 0
16240 1 4 7.3999999999999996e-02 7.3676161207383162e-01 4.2580064524151709e+01 1.2517688171564668e+01 7 25 0
16246 1 4 7.3999999999999996e-02 1.1820666627603040e+00 4.1538378402180072e+01 1.4597910754949165e+01 7 25 0
19937 1 2 -1.4799999999999999e-01 3.6986526761408163e+00 3.7238998625262909e+01 1.4561809413400772e+01 8 26 0
36112 1 4 7.3999999999999996e-02 1.8143197405648790e+00 3.8471588904637684e+01 1.2713089498267868e+01 6 24 0
19941 1 4 7.3999999999999996e-02 4.7730797302971784e+00 3.8347581044697790e+01 1.3097225743282163e+01 8 26 0
19939 1 4 7.3999999999999996e-02 2.8800376610695135e+00 3.7943965452344273e+01 1.4683922952087661e+01 8 26 0
19940 1 2 -1.4799999999999999e-01 4.9307028623286087e+00 3.7991732983966763e+01 1.4055288881530045e+01 8 26 0
16250 1 2 -1.4799999999999999e-01 1.5102477976992329e-01 4.1020381505219376e+01 1.6855933902856517e+01 7 25 0
19945 1 4 7.3999999999999996e-02 4.3862699951656454e+00 3.9612029698521596e+01 1.5286990189739340e+01 8 26 0
28605 1 4 7.3999999999999996e-02 1.3875145578197042e+01 4.0182269858184675e+01 2.4507884254712408e+01 9 24 0
16244 1 2 -1.4799999999999999e-01 1.0973281896479230e+00 4.2526196249598605e+01 1.5167354068931546e+01 7 25 0
16245 1 4 7.3999999999999996e-02 2.1518502184224064e+00 4.2635494563633436e+01 1.5534348772767689e+01 7 25 0
16254 1 4 7.3999999999999996e-02 2.3339601072349416e+00 4.0806644936460934e+01 1.7119286328961664e+01 7 25 0
16253 1 2 -1.4799999999999999e-01 1.3812193316660819e+00 4.0685785322912913e+01 1.7644216011378159e+01 7 25 0
16255 1 4 7.3999999999999996e-02 1.3128237916604564e+00 3.9579699200590504e+01 1.7805298211532609e+01 7 25 0
19943 1 2 -1.4799999999999999e-01 5.3240271859283377e+00 3.9247371549114192e+01 1.4908887222656245e+01 8 26 0
19944 1 4 7.3999999999999996e-02 5.9538153902963318e+00 3.8780318826858220e+01 1.5664048372892410e+01 8 26 0
19950 1 4 7.3999999999999996e-02 5.0152738211123564e+00 4.1999788328953493e+01 1.4825233311984537e+01 8 26 0
19942 1 4 7.3999999999999996e-02 5.7449609467585798e+00 3.7266435715826582e+01 1.3890324568890406e+01 8 26 0
19949 1 2 -1.4799999999999999e-01 6.0219446428880596e+00 4.1740344938800511e+01 1.4905176879926074e+01 8 26 0
19947 1 4 7.3999999999999996e-02 5.7916638968194825e+00 4.0426095546985714e+01 1.3299711510681368e+01 8 26 0
19946 1 2 -1.4799999999999999e-01 6.1891051164307083e+00 4.0390517986321029e+01 1.4309304036874964e+01 8 26 0
19723 1 4 7.3999999999999996e-02 7.5947513583207660e-01 3.7183542465962269e+01 1.8294598034273214e+01 8 26 0
19953 1 4 7.3999999999999996e-02 5.7250778668114846e+00 4.1286962432487726e+01 1.6987562091795123e+01 8 26 0
24878 1 2 -1.4799999999999999e-01 1.0063311597682265e+01 4.0810131079283082e+01 1.2180060122764912e+01 9 26 0
20095 1 4 7.3999999999999996e-02 1.1530234862939691e+01 3.7190985137601110e+01 1.4875984554434769e+01 8 26 0
19951 1 4 7.3999999999999996e-02 6.5405794538235780e+00 4.2499917722952524e+01 1.4313116553323834e+01 8 26 0
24874 1 4 7.3999999999999996e-02 8.1453272987270395e+00 3.8884727292172485e+01 1.2645856022208976e+01 9 26 0
24873 1 4 7.3999999999999996e-02 9.5922228120101156e+00 3.8107485983228429e+01 1.2762920177043357e+01 9 26 0
24879 1 4 7.3999999999999996e-02 1.0592921957414209e+01 4.0289388727850543e+01 1.2962830903973586e+01 9 26 0
19954 1 4 7.3999999999999996e-02 6.2892277710763960e+00 4.2848645638864816e+01 1.6768823895942898e+01 8 26 0
24880 1 4 7.3999999999999996e-02 9.2650249544368659e+00 4.1409526114454820e+01 1.2708576389810142e+01 9 26 0
20093 1 2 -1.4799999999999999e-01 1.1642525302488812e+01 3.7217110454199251e+01 1.5949731674843436e+01 8 26 0
20103 1 4 7.3999999999999996e-02 7.5115406856056097e+00 3.7556093592472777e+01 1.7150862584359427e+01 8 26 0
20096 1 2 -1.4799999999999999e-01 1.0242433793158234e+01 3.7509695815127124e+01 1.6481404613951103e+01 8 26 0
20098 1 4 7.3999999999999996e-02 1.0286687006653262e+01 3.7998135705593867e+01 1.7431895966025419e+01 8 26 0
19952 1 2 -1.4799999999999999e-01 6.4500691710706413e+00 4.1830122430434784e+01 1.6392615100414204e+01 8 26 0
19948 1 4 7.3999999999999996e-02 7.2493361239717915e+00 4.0045276187622186e+01 1.4225503354822402e+01 8 26 0
19955 1 2 -1.4799999999999999e-01 7.9380215562317531e+00 4.1317827600755351e+01 1.6576745966302539e+01 8 26 0
19957 1 4 7.3999999999999996e-02 7.9418146598872772e+00 4.0206720539299070e+01 1.6351141793297941e+01 8 26 0
20097 1 4 7.3999999999999996e-02 9.7765187717604665e+00 3.8210029883775384e+01 1.5754073390502558e+01 8 26 0
20089 1 4 7.3999999999999996e-02 1.1873251915431712e+01 4.0102828683348271e+01 1.5226232018152851e+01 8 26 0
19958 1 2 -1.4799999999999999e-01 8.5458703545102654e+00 4.1537141478097006e+01 1.7966860479936003e+01 8 26 0
19959 1 4 7.3999999999999996e-02 9.5757184405838291e+00 4.1173815706150954e+01 1.8169017402306082e+01 8 26 0
19956 1 4 7.3999999999999996e-02 8.5701598944249966e+00 4.1867886728597888e+01 1.5910276514324975e+01 8 26 0
20088 1 4 7.3999999999999996e-02 1.2785802600836362e+01 3.8972130574859392e+01 1.4171477847022143e+01 8 26 0
4486 1 4 7.3999999999999996e-02 1.4623208245047788e+01 3.7110551963335141e+01 1.3262625899916991e+01 7 24 0
20079 1 4 7.3999999999999996e-02 1.5746691199400733e+01 4.2308195273230076e+01 1.7535520009458530e+01 8 26 0
20087 1 2 -1.4799999999999999e-01 1.2705979470337329e+01 3.9415337310645796e+01 1.5180142420545685e+01 8 26 0
20091 1 4 7.3999999999999996e-02 1.2500046864943716e+01 3.8736647409153328e+01 1.7192582395692337e+01 8 26 0
20090 1 2 -1.4799999999999999e-01 1.2638944854081785e+01 3.8257116000685215e+01 1.6260454316856102e+01 8 26 0
20086 1 4 7.3999999999999996e-02 1.3992967977418381e+01 4.0995128714566086e+01 1.4481090024742812e+01 8 26 0
20082 1 4 7.3999999999999996e-02 1.3301041119421093e+01 4.1676673269907887e+01 1.6770228674455399e+01 8 26 0
20084 1 2 -1.4799999999999999e-01 1.4025537582095383e+01 4.0259113086449730e+01 1.5319253264594568e+01 8 26 0
20083 1 4 7.3999999999999996e-02 1.4314835994008494e+01 4.0386449303409137e+01 1.7473472857867346e+01 8 26 0
20092 1 4 7.3999999999999996e-02 1.3648676524012240e+01 3.7831495560752231e+01 1.6445558420413853e+01 8 26 0
20085 1 4 7.3999999999999996e-02 1.4919815654815181e+01 3.9661970472602633e+01 1.5149959690781799e+01 8 26 0
20081 1 2 -1.4799999999999999e-01 1.4165285100911266e+01 4.1068956191483437e+01 1.6605982884187512e+01 8 26 0
20078 1 2 -1.4799999999999999e-01 1.5404964955166921e+01 4.1983754061753196e+01 1.6515783013288562e+01 8 26 0
20076 1 4 7.3999999999999996e-02 1.4855939186423315e+01 4.3030005448113080e+01 1.4649917051043481e+01 8 26 0
24900 1 4 7.3999999999999996e-02 1.6004442055621183e+01 4.1600240659929952e+01 1.2745018789518308e+01 9 26 0
28607 1 2 -1.4799999999999999e-01 1.2776467910899179e+01 4.1674362270879698e+01 2.5828251749777404e+01 9 24 0
16239 1 4 7.3999999999999996e-02 2.3341837378631598e+00 4.3184629822666139e+01 1.2836577067481077e+01 7 25 0
16238 1 2 -1.4799999999999999e-01 1.3047040145544109e+00 4.3436869780883299e+01 1.2834250369363282e+01 7 25 0
16243 1 4 7.3999999999999996e-02 1.6371082795098757e+00 4.4504004595265947e+01 1.4611575523344509e+01 7 25 0
16241 1 2 -1.4799999999999999e-01 8.7311131841674749e-01 4.3759332547954841e+01 1.4267670355526816e+01 7 25 0
16566 1 4 7.3999999999999996e-02 1.9092698683616229e+00 4.8090632078159828e+01 1.3439447894402189e+01 7 25 0
18205 1 4 7.3999999999999996e-02 8.4803483139509871e-03 4.6163173257217395e+01 1.6913971003117641e+01 7 25 0
18203 1 2 -1.4799999999999999e-01 4.8716107087913069e-01 4.6827352001145243e+01 1.6231251462927400e+01 7 25 0
18213 1 4 7.3999999999999996e-02 2.9098591326400185e+00 4.5309687865084058e+01 1.6731134612558900e+01 7 25 0
18215 1 2 -1.4799999999999999e-01 4.3956492489030889e+00 4.6877919098178509e+01 1.6253778705360471e+01 7 25 0
18212 1 2 -1.4799999999999999e-01 3.4312884273527859e+00 4.6068262406298345e+01 1.7167759160168366e+01 7 25 0
18217 1 4 7.3999999999999996e-02 3.8853956600098245e+00 4.7095716264555826e+01 1.5339072007116830e+01 7 25 0
18206 1 2 -1.4799999999999999e-01 1.4808161052412814e+00 4.7779706716670837e+01 1.6817520052223188e+01 7 25 0
18208 1 4 7.3999999999999996e-02 2.0125472654442165e+00 4.8263885859946576e+01 1.5981465542418533e+01 7 25 0
18204 1 4 7.3999999999999996e-02 1.0400220684423980e+00 4.6187250626003767e+01 1.5575860120034486e+01 7 25 0
18219 1 4 7.3999999999999996e-02 5.1134034650616558e+00 4.5013792699823568e+01 1.5323635997653339e+01 7 25 0
18216 1 4 7.3999999999999996e-02 4.7869294381442273e+00 4.7788033306420530e+01 1.6639174031443254e+01 7 25 0
18218 1 2 -1.4799999999999999e-01 5.5338423144105811e+00 4.5919598458218182e+01 1.5746461490714687e+01 7 25 0
18214 1 4 7.3999999999999996e-02 3.9326869907128019e+00 4.5627857323076356e+01 1.8075379375991162e+01 7 25 0
18209 1 2 -1.4799999999999999e-01 2.4861790049359911e+00 4.7099138455760126e+01 1.7762121148216210e+01 7 25 0
18207 1 4 7.3999999999999996e-02 9.8000534289091479e-01 4.8617543506671026e+01 1.7340425069038805e+01 7 25 0
16565 1 2 -1.4799999999999999e-01 2.5342365938852285e+00 4.8954681667700889e+01 1.3135330696754284e+01 7 25 0
16567 1 4 7.3999999999999996e-02 3.2971481141328827e+00 4.8871192037118185e+01 1.3944638655146951e+01 7 25 0
18211 1 4 7.3999999999999996e-02 2.9947029996424166e+00 4.7944034122919113e+01 1.8248404537051002e+01 7 25 0
18223 1 4 7.3999999999999996e-02 5.8881447466954571e+00 4.7037188152291421e+01 1.3848480411105530e+01 7 25 0
18220 1 4 7.3999999999999996e-02 6.1976456485998792e+00 4.5711681910033569e+01 1.6596839146284662e+01 7 25 0
18229 1 4 7.3999999999999996e-02 7.9566789408016785e+00 4.6731943308548267e+01 1.2320238802133103e+01 7 25 0
19650 1 4 7.3999999999999996e-02 1.0365774956140038e+01 4.8963896705232145e+01 1.2643364165675042e+01 8 26 0
18230 1 2 -1.4799999999999999e-01 9.2112111155681884e+00 4.4948525879329772e+01 1.2338102069177175e+01 7 25 0
18238 1 4 7.3999999999999996e-02 1.1409151026493332e+01 4.6736286946095397e+01 1.2828720686647655e+01 7 25 0
18225 1 4 7.3999999999999996e-02 6.8412566677679933e+00 4.4704059596689007e+01 1.3350696954047029e+01 7 25 0
18221 1 2 -1.4799999999999999e-01 6.4641457523238595e+00 4.6460998774131696e+01 1.4605363384533714e+01 7 25 0
18232 1 4 7.3999999999999996e-02 9.6434087604661638e+00 4.4379445988376645e+01 1.3064847040703290e+01 7 25 0
18227 1 2 -1.4799999999999999e-01 8.4410271038252276e+00 4.6099430072499246e+01 1.3027991618868883e+01 7 25 0
18222 1 4 7.3999999999999996e-02 7.1090270047237292e+00 4.7195559161981180e+01 1.5034245765885926e+01 7 25 0
18228 1 4 7.3999999999999996e-02 9.1243305095403731e+00 4.6639920844313643e+01 1.3666522359570537e+01 7 25 0
18224 1 2 -1.4799999999999999e-01 7.3774128753996289e+00 4.5488329227304476e+01 1.3932554708905800e+01 7 25 0
18226 1 4 7.3999999999999996e-02 7.8706717257567798e+00 4.5038747809222329e+01 1.4796303715357807e+01 7 25 0
19965 1 4 7.3999999999999996e-02 9.1077586068263106e+00 4.4205233983331915e+01 1.6771780769387206e+01 8 26 0
19973 1 2 -1.4799999999999999e-01 9.8669281972182379e+00 4.7299993382438196e+01 1.6969369584678550e+01 8 26 0
19975 1 4 7.3999999999999996e-02 9.5486627431917643e+00 4.6572822206518453e+01 1.6172527367707428e+01 8 26 0
19974 1 4 7.3999999999999996e-02 9.0089282333069853e+00 4.7759461156502510e+01 1.7373312163768816e+01 8 26 0
19964 1 2 -1.4799999999999999e-01 9.3672265168755420e+00 4.4058532514313356e+01 1.7820928275252932e+01 8 26 0
19970 1 2 -1.4799999999999999e-01 1.0457554090114584e+01 4.6339609696907047e+01 1.7957517679899592e+01 8 26 0
19976 1 2 -1.4799999999999999e-01 1.0892968863877780e+01 4.8255620830624274e+01 1.6258526825235446e+01 8 26 0
19977 1 4 7.3999999999999996e-02 1.0583771729885234e+01 4.8473850055100968e+01 1.5229283010499680e+01 8 26 0
19966 1 4 7.3999999999999996e-02 1.0372958588857397e+01 4.3642583883343086e+01 1.7686435439480384e+01 8 26 0
19978 1 4 7.3999999999999996e-02 1.1868090379866212e+01 4.7779740711665120e+01 1.6045430460922194e+01 8 26 0
19656 1 4 7.3999999999999996e-02 8.5689834260654614e+00 4.9133048349725414e+01 1.4333000928285067e+01 8 26 0
19971 1 4 7.3999999999999996e-02 1.1311929815573963e+01 4.5813450058890872e+01 1.7504171035401111e+01 8 26 0
18237 1 4 7.3999999999999996e-02 1.1956198748402732e+01 4.5061608329912602e+01 1.2483048459187787e+01 7 25 0
19980 1 4 7.3999999999999996e-02 1.1319300707226276e+01 4.9285669513290614e+01 1.8159888613963162e+01 8 26 0
19657 1 4 7.3999999999999996e-02 7.4737341092900218e+00 4.9221897493188692e+01 1.2829966513809618e+01 8 26 0
18244 1 4 7.3999999999999996e-02 1.3834197946985670e+01 4.7471349690661100e+01 1.2872178907360334e+01 7 25 0
18250 1 4 7.3999999999999996e-02 1.5774610359967360e+01 4.8596490817556329e+01 1.2518701620283567e+01 7 25 0
18243 1 4 7.3999999999999996e-02 1.4516270471999809e+01 4.6004796882274086e+01 1.2550426538918124e+01 7 25 0
24897 1 4 7.3999999999999996e-02 1.5940826666848494e+01 4.4208978582857263e+01 1.2366404969197362e+01 9 26 0
20075 1 2 -1.4799999999999999e-01 1.5120079865279823e+01 4.3232976955152019e+01 1.5715112848518020e+01 8 26 0
20077 1 4 7.3999999999999996e-02 1.4275345009954924e+01 4.3694200455126207e+01 1.6163806208583413e+01 8 26 0
20064 1 4 7.3999999999999996e-02 1.5692159374090343e+01 4.8206737363177815e+01 1.4612940753115179e+01 8 26 0
20069 1 2 -1.4799999999999999e-01 1.5777021145738711e+01 4.5609159337296269e+01 1.5399386824785607e+01 8 26 0
20071 1 4 7.3999999999999996e-02 1.4858118012482825e+01 4.5800726810113233e+01 1.5993178896708541e+01 8 26 0
20070 1 4 7.3999999999999996e-02 1.5487832975274092e+01 4.5627774890706689e+01 1.4331603006250477e+01 8 26 0
20065 1 4 7.3999999999999996e-02 1.5461046144462701e+01 4.8342596851582321e+01 1.6287371152255741e+01 8 26 0
16558 1 4 7.3999999999999996e-02 1.7428718731491005e-01 5.2418056037883595e+01 1.2580998674192331e+01 7 25 0
19663 1 4 7.3999999999999996e-02 5.2675961888393745e+00 4.9636754099566517e+01 1.4177595587947160e+01 8 26 0
16386 1 4 7.3999999999999996e-02 4.9452186041601207e+00 5.4955329171878581e+01 1.2568999635085571e+01 7 25 0
16387 1 4 7.3999999999999996e-02 4.5539627945325227e+00 5.3252242253907852e+01 1.2507835411015240e+01 7 25 0
16564 1 4 7.3999999999999996e-02 2.4933609668933072e+00 5.1088846934345618e+01 1.3210592710756805e+01 7 25 0
16562 1 2 -1.4799999999999999e-01 1.7735511721019193e+00 5.0270932183513303e+01 1.3249093838154870e+01 7 25 0
16563 1 4 7.3999999999999996e-02 1.2629704117017280e+00 5.0436918345061187e+01 1.4221808764085274e+01 7 25 0
19665 1 4 7.3999999999999996e-02 3.9404059925470243e+00 5.0856367734227746e+01 1.5653537556950671e+01 8 26 0
27436 1 4 7.3999999999999996e-02 1.7448818620151976e+00 5.2755625632006783e+01 1.6280429435964251e+01 9 25 0
19664 1 2 -1.4799999999999999e-01 4.9353744040346772e+00 5.1255489805532740e+01 1.5592904871446484e+01 8 26 0
19666 1 4 7.3999999999999996e-02 4.9163946946465176e+00 5.2018625397824302e+01 1.4865324880246646e+01 8 26 0
27434 1 2 -1.4799999999999999e-01 1.1531299222387876e+00 5.3270853240783666e+01 1.5456840488490183e+01 9 25 0
27435 1 4 7.3999999999999996e-02 1.3857537545180005e+00 5.2634107478834991e+01 1.4593284670360530e+01 9 25 0
27441 1 4 7.3999999999999996e-02 3.5919202981049518e+00 5.3945266833435987e+01 1.4458862454230838e+01 9 25 0
27437 1 2 -1.4799999999999999e-01 1.5641302295811828e+00 5.4749042158724542e+01 1.5164844665856796e+01 9 25 0
27440 1 2 -1.4799999999999999e-01 3.1238953204971813e+00 5.4739363817139782e+01 1.5091924342412792e+01 9 25 0
27442 1 4 7.3999999999999996e-02 3.3705136961139539e+00 5.4337796577313860e+01 1.6098304360581054e+01 9 25 0
19668 1 4 7.3999999999999996e-02 4.9177011956117056e+00 5.2858492070079919e+01 1.7051394734331577e+01 8 26 0
19667 1 2 -1.4799999999999999e-01 5.3791042270828875e+00 5.1859125062938595e+01 1.6921156941935607e+01 8 26 0
19671 1 4 7.3999999999999996e-02 5.2720522934518517e+00 4.9889361785919860e+01 1.7865743542164285e+01 8 26 0
19670 1 2 -1.4799999999999999e-01 5.1843718487727610e+00 5.0948446540851656e+01 1.8119965484116797e+01 8 26 0
27439 1 4 7.3999999999999996e-02 1.0286625843796238e+00 5.5005420696058557e+01 1.4253473586596769e+01 9 25 0
27438 1 4 7.3999999999999996e-02 1.2841379927553915e+00 5.5299674244903656e+01 1.6036756942323130e+01 9 25 0
19661 1 2 -1.4799999999999999e-01 5.8735844572875653e+00 5.0155961308842230e+01 1.4953988226423148e+01 8 26 0
19672 1 4 7.3999999999999996e-02 4.1647493884794153e+00 5.1084493632579623e+01 1.8458152130764464e+01 8 26 0
19979 1 2 -1.4799999999999999e-01 1.1070513557610346e+01 4.9535995400349421e+01 1.7117836919361391e+01 8 26 0
19669 1 4 7.3999999999999996e-02 6.4293604876005892e+00 5.2077608747380623e+01 1.6821907814322653e+01 8 26 0
16681 1 4 7.3999999999999996e-02 1.0082398006153502e+01 5.3727156245511502e+01 1.2679199284701447e+01 7 25 0
16679 1 2 -1.4799999999999999e-01 1.0914392942805154e+01 5.4502250042438625e+01 1.2701601305139073e+01 7 25 0
16383 1 4 7.3999999999999996e-02 6.8682109320067495e+00 5.3694542840422145e+01 1.2624457852273030e+01 7 25 0
19662 1 4 7.3999999999999996e-02 6.2105468557679036e+00 4.9442959480400283e+01 1.5742650338337212e+01 8 26 0
19981 1 4 7.3999999999999996e-02 1.0110391811285233e+01 5.0067545386419710e+01 1.7083936069189498e+01 8 26 0
19655 1 2 -1.4799999999999999e-01 8.0328951291676809e+00 4.9793819245105226e+01 1.3597289427180673e+01 8 26 0
19652 1 2 -1.4799999999999999e-01 9.0290273796983733e+00 5.0470324213031411e+01 1.2706876322561174e+01 8 26 0
19659 1 4 7.3999999999999996e-02 6.8642143805220286e+00 5.1663656062993986e+01 1.3718851733943383e+01 8 26 0
19654 1 4 7.3999999999999996e-02 9.7306998773322988e+00 5.1056352595955602e+01 1.3278012839609659e+01 8 26 0
16680 1 4 7.3999999999999996e-02 1.1792651591898403e+01 5.4109305502134298e+01 1.3160061692151290e+01 7 25 0
19658 1 2 -1.4799999999999999e-01 7.1320387041196618e+00 5.0787026782326059e+01 1.4328484034881864e+01 8 26 0
19660 1 4 7.3999999999999996e-02 7.7483749208497805e+00 5.1233164113729927e+01 1.5212406295363939e+01 8 26 0
19987 1 4 7.3999999999999996e-02 1.1297129273616520e+01 5.2317858353667226e+01 1.7451304686309584e+01 8 26 0
16686 1 4 7.3999999999999996e-02 9.8289028021300737e+00 5.4224043704320692e+01 1.5288634142243604e+01 7 25 0
19982 1 2 -1.4799999999999999e-01 1.2205072398350222e+01 5.0487502155747329e+01 1.6594884547297681e+01 8 26 0
16685 1 2 -1.4799999999999999e-01 9.5240058321087435e+00 5.5181039835987619e+01 1.4729496917684980e+01 7 25 0
16687 1 4 7.3999999999999996e-02 8.5297518735418141e+00 5.4850099284164180e+01 1.4505823411563847e+01 7 25 0
19983 1 4 7.3999999999999996e-02 1.2068934329441632e+01 5.0662674202668185e+01 1.5552326812771677e+01 8 26 0
19992 1 4 7.3999999999999996e-02 1.1973614992084126e+01 5.3723846962617777e+01 1.5416694044427405e+01 8 26 0
19985 1 2 -1.4799999999999999e-01 1.2257510526028872e+01 5.1804825887122668e+01 1.7357551793893712e+01 8 26 0
19645 1 4 7.3999999999999996e-02 1.2398816457239851e+01 5.0234696489664238e+01 1.2272667170742649e+01 8 26 0
19990 1 4 7.3999999999999996e-02 1.3501402737237585e+01 5.3607122500766536e+01 1.7546369391267199e+01 8 26 0
19988 1 2 -1.4799999999999999e-01 1.3312849326755483e+01 5.2749942589487588e+01 1.6841797615280928e+01 8 26 0
19984 1 4 7.3999999999999996e-02 1.3191481398477286e+01 5.0060490276728132e+01 1.6729181834281100e+01 8 26 0
19989 1 4 7.3999999999999996e-02 1.4363011611764941e+01 5.2368577894947038e+01 1.6930320514771992e+01 8 26 0
19991 1 2 -1.4799999999999999e-01 1.3010574371722525e+01 5.3375290342673260e+01 1.5465089829834062e+01 8 26 0
19993 1 4 7.3999999999999996e-02 1.3107796575302986e+01 5.2563341589492701e+01 1.4722027020546292e+01 8 26 0
19996 1 4 7.3999999999999996e-02 1.4965657676146234e+01 5.4258586592610001e+01 1.5229384798917209e+01 8 26 0
19994 1 2 -1.4799999999999999e-01 1.3903693268121341e+01 5.4489883330256824e+01 1.5085534923255052e+01 8 26 0
19995 1 4 7.3999999999999996e-02 1.3921076408795159e+01 5.4630870373339825e+01 1.4005778982440260e+01 8 26 0
16377 1 4 7.3999999999999996e-02 6.1639412976779271e+00 5.6610697757888559e+01 1.1973735806319020e+01 7 25 0
16395 1 4 7.3999999999999996e-02 2.4951028035153135e+00 5.5630598334183098e+01 1.2318101849021161e+01 7 25 0
27444 1 4 7.3999999999999996e-02 3.7565018656036040e+00 5.6398148050821248e+01 1.3809986929721003e+01 9 25 0
27445 1 4 7.3999999999999996e-02 4.9220551903616334e+00 5.6031876739764982e+01 1.5019198687973523e+01 9 25 0
27443 1 2 -1.4799999999999999e-01 3.8123575537684897e+00 5.6092792402532318e+01 1.4869048421446930e+01 9 25 0
27446 1 2 -1.4799999999999999e-01 3.3648164380153145e+00 5.7172035002097708e+01 1.5849468211792184e+01 9 25 0
27448 1 4 7.3999999999999996e-02 2.3819005929476758e+00 5.7579138840134583e+01 1.5553725170836909e+01 9 25 0
27453 1 4 7.3999999999999996e-02 3.6866253676247713e+00 5.9679070131661113e+01 1.4621215292824989e+01 9 25 0
27451 1 4 7.3999999999999996e-02 4.1772789774178332e+00 5.9048407509010836e+01 1.6845603962962571e+01 9 25 0
27447 1 4 7.3999999999999996e-02 3.0363636659234507e+00 5.6824694623904996e+01 1.6845344584421522e+01 9 25 0
27449 1 2 -1.4799999999999999e-01 4.4420162467830586e+00 5.8289273858838627e+01 1.6080704578569421e+01 9 25 0
27452 1 2 -1.4799999999999999e-01 4.6711920152319344e+00 5.9186844705714449e+01 1.4829163035168147e+01 9 25 0
27454 1 4 7.3999999999999996e-02 4.9818620920781589e+00 5.8634140722701083e+01 1.3976829803190171e+01 9 25 0
27455 1 2 -1.4799999999999999e-01 5.6993359439927742e+00 6.0222632663262495e+01 1.5063492783307176e+01 9 25 0
29476 1 4 7.3999999999999996e-02 1.2375874821291695e+00 5.9438100029875386e+01 1.5021380012172052e+01 9 24 0
29474 1 2 -1.4799999999999999e-01 3.8018336405020042e-01 5.9900890201474930e+01 1.5494964776951676e+01 9 24 0
27450 1 4 7.3999999999999996e-02 5.3911107978527966e+00 5.7829523007091126e+01 1.6420988579788379e+01 9 25 0
29475 1 4 7.3999999999999996e-02 7.8274758139681189e-01 6.0427982290664779e+01 1.6356689271697039e+01 9 24 0
16710 1 4 7.3999999999999996e-02 5.4492242226698675e+00 6.0984818862230362e+01 1.8342294557331162e+01 7 25 0
27459 1 4 7.3999999999999996e-02 4.7099181896312752e+00 6.1635188109657520e+01 1.6332299818759431e+01 9 25 0
16716 1 4 7.3999999999999996e-02 2.7879162734695395e+00 6.1329015403137610e+01 1.7859662278582299e+01 7 25 0
27458 1 2 -1.4799999999999999e-01 5.1044708740961218e+00 6.1634268421518350e+01 1.5348758366463061e+01 9 25 0
27456 1 4 7.3999999999999996e-02 6.3759182739242668e+00 6.0259067635420500e+01 1.4238924428236727e+01 9 25 0
16682 1 2 -1.4799999999999999e-01 1.0385409144867733e+01 5.5674044159261385e+01 1.3529675952147283e+01 7 25 0
16684 1 4 7.3999999999999996e-02 1.1242975201400791e+01 5.6236556831456170e+01 1.3836563786712748e+01 7 25 0
16372 1 4 7.3999999999999996e-02 8.2846984828020869e+00 5.8662782463806444e+01 1.2465630926052324e+01 7 25 0
16378 1 4 7.3999999999999996e-02 7.7101963857342222e+00 5.6130153159865053e+01 1.2673445175716196e+01 7 25 0
27457 1 4 7.3999999999999996e-02 6.1375129373073536e+00 5.9830872877372890e+01 1.5947109263250342e+01 9 25 0
16683 1 4 7.3999999999999996e-02 9.7926556986597753e+00 5.6273923321566400e+01 1.2860113064903901e+01 7 25 0
16689 1 4 7.3999999999999996e-02 1.0504240254062008e+01 5.6386017122319942e+01 1.6198847665809119e+01 7 25 0
16362 1 4 7.3999999999999996e-02 8.9406103467068512e+00 6.0952662103437113e+01 1.2924202216158031e+01 7 25 0
16690 1 4 7.3999999999999996e-02 8.9371216240820939e+00 5.5969501347764819e+01 1.6668408730763623e+01 7 25 0
16688 1 2 -1.4799999999999999e-01 9.4783395984566052e+00 5.6276061558622175e+01 1.5788850220201619e+01 7 25 0
16692 1 4 7.3999999999999996e-02 7.7480934018195287e+00 5.7442904030927430e+01 1.5245504663525361e+01 7 25 0
16691 1 2 -1.4799999999999999e-01 8.8307626611047212e+00 5.7571268128154834e+01 1.5312193872306674e+01 7 25 0
16693 1 4 7.3999999999999996e-02 9.3199217790767896e+00 5.7831735631801955e+01 1.4325410557919218e+01 7 25 0
16694 1 2 -1.4799999999999999e-01 9.0693471893087754e+00 5.8770809087065949e+01 1.6179989711556395e+01 7 25 0
16696 1 4 7.3999999999999996e-02 1.0124240643202064e+01 5.9136103904130870e+01 1.6246274621165494e+01 7 25 0
16695 1 4 7.3999999999999996e-02 8.5659303868322212e+00 5.9593441442911946e+01 1.5672426085080483e+01 7 25 0
16699 1 4 7.3999999999999996e-02 7.5773512650241059e+00 5.8115893384387860e+01 1.7496226374602401e+01 7 25 0
16697 1 2 -1.4799999999999999e-01 8.5701800848986256e+00 5.8620441373131939e+01 1.7563637078454590e+01 7 25 0
16701 1 4 7.3999999999999996e-02 7.5959556498750809e+00 6.0631599205783829e+01 1.7834505676718987e+01 7 25 0
16698 1 4 7.3999999999999996e-02 9.2119425705087288e+00 5.7970858111041423e+01 1.8155200326281218e+01 7 25 0
16700 1 2 -1.4799999999999999e-01 8.2898793747080770e+00 5.9957777727960170e+01 1.8319313993762467e+01 7 25 0
16702 1 4 7.3999999999999996e-02 9.2262898500453812e+00 6.0501970359374205e+01 1.8340740247992294e+01 7 25 0
19998 1 4 7.3999999999999996e-02 1.4066237699041416e+01 5.5577748360826874e+01 1.6945367276738057e+01 8 26 0
27228 1 4 7.3999999999999996e-02 1.5032301659435261e+01 3.7822173709872089e+01 2.8140497848942196e+01 9 25 0
19997 1 2 -1.4799999999999999e-01 1.3615160185191259e+01 5.5775215625327476e+01 1.5925570580045932e+01 8 26 0
19999 1 4 7.3999999999999996e-02 1.2608782586549065e+01 5.5831015798279459e+01 1.6314252090621778e+01 8 26 0
20009 1 2 -1.4799999999999999e-01 1.5807063646421488e+01 5.9652880510816985e+01 1.5491950810672813e+01 8 26 0
20005 1 4 7.3999999999999996e-02 1.2792936154732107e+01 5.8431042802857036e+01 1.6456089949329254e+01 8 26 0
20003 1 2 -1.4799999999999999e-01 1.3857051341159583e+01 5.8272504031332140e+01 1.6185124812050407e+01 8 26 0
20000 1 2 -1.4799999999999999e-01 1.4036154813719486e+01 5.7045568849789497e+01 1.5226873455967331e+01 8 26 0
20004 1 4 7.3999999999999996e-02 1.4366105346526536e+01 5.8184370290089575e+01 1.7096041620247171e+01 8 26 0
20007 1 4 7.3999999999999996e-02 1.3893321657736717e+01 6.0348442593218770e+01 1.6094763982080551e+01 8 26 0
20008 1 4 7.3999999999999996e-02 1.3895367437446456e+01 5.9526355915789019e+01 1.4533107741019696e+01 8 26 0
20006 1 2 -1.4799999999999999e-01 1.4325468613566537e+01 5.9548882823983448e+01 1.5517557829517886e+01 8 26 0
20001 1 4 7.3999999999999996e-02 1.3335954576470542e+01 5.7201597588551699e+01 1.4403367323874665e+01 8 26 0
20002 1 4 7.3999999999999996e-02 1.5040227217579169e+01 5.6926425011874223e+01 1.4870114456426375e+01 8 26 0
20010 1 4 7.3999999999999996e-02 1.6049968312695096e+01 6.0552040899208045e+01 1.4892783024437790e+01 8 26 0
20014 1 4 7.3999999999999996e-02 1.5701453042618946e+01 6.0630338028219903e+01 1.7443897871378908e+01 8 26 0
29470 1 4 7.3999999999999996e-02 1.4775667218408970e+00 6.2165403732091086e+01 1.3972542198768089e+01 9 24 0
29469 1 4 7.3999999999999996e-02 5.4063204933754527e-01 6.2739198627311112e+01 1.5419714436025268e+01 9 24 0
29464 1 4 7.3999999999999996e-02 1.5750090148195544e+00 6.3815193983639531e+01 1.2610048648678019e+01 9 24 0
29462 1 2 -1.4799999999999999e-01 6.7551269116873025e-01 6.4302802038214352e+01 1.2901039230688946e+01 9 24 0
27460 1 4 7.3999999999999996e-02 4.2754029126416446e+00 6.1703172643926592e+01 1.4596559856988657e+01 9 25 0
29468 1 2 -1.4799999999999999e-01 4.3432366931243210e-01 6.2298674129856991e+01 1.4389661213856442e+01 9 24 0
27468 1 4 7.3999999999999996e-02 3.9882888959780702e+00 6.4052958216898872e+01 1.6000637206545825e+01 9 25 0
27464 1 2 -1.4799999999999999e-01 6.0904537200025084e+00 6.3882698090036392e+01 1.6203782268881294e+01 9 25 0
27466 1 4 7.3999999999999996e-02 6.2141725606500415e+00 6.3422946805886440e+01 1.7202689519758675e+01 9 25 0
16722 1 4 7.3999999999999996e-02 7.3914459412488687e-01 6.2444061793761648e+01 1.7796026289651298e+01 7 25 0
27462 1 4 7.3999999999999996e-02 6.1542265972802381e+00 6.3208682298516827e+01 1.4131554955587857e+01 9 25 0
27467 1 2 -1.4799999999999999e-01 4.8054879036994018e+00 6.4731765383130167e+01 1.5994108236365312e+01 9 25 0
16419 1 4 7.3999999999999996e-02 4.0810328609067854e+00 6.4494322094209721e+01 1.2575578484975102e+01 7 25 0
27461 1 2 -1.4799999999999999e-01 6.1587866953421955e+00 6.2733547631181381e+01 1.5165096550267231e+01 9 25 0
16354 1 4 7.3999999999999996e-02 9.5189475122257630e+00 6.1897587795924160e+01 1.5219142811164099e+01 7 25 0
16350 1 4 7.3999999999999996e-02 1.0465508983856431e+01 6.2205548064868822e+01 1.6976939593121983e+01 7 25 0
27463 1 4 7.3999999999999996e-02 7.1467936912307639e+00 6.2299202430115038e+01 1.5251272692784966e+01 9 25 0
16353 1 4 7.3999999999999996e-02 8.9308944776107158e+00 6.3587679939415587e+01 1.5418547951793407e+01 7 25 0
16358 1 2 -1.4799999999999999e-01 9.3966183307737428e+00 6.2957183726213692e+01 1.2570018933154826e+01 7 25 0
16356 1 4 7.3999999999999996e-02 1.1183579872014933e+01 6.2588974022968024e+01 1.3611182275969396e+01 7 25 0
16352 1 2 -1.4799999999999999e-01 9.8059231313853701e+00 6.2998832324780558e+01 1.5134200845610851e+01 7 25 0
16360 1 4 7.3999999999999996e-02 8.3984782709260841e+00 6.3323572740672077e+01 1.2680103233018842e+01 7 25 0
16355 1 2 -1.4799999999999999e-01 1.0351106700605866e+01 6.3282922834390916e+01 1.3718244066926117e+01 7 25 0
16349 1 2 -1.4799999999999999e-01 1.0879990282465183e+01 6.2932962033986428e+01 1.6247420426889182e+01 7 25 0
16346 1 2 -1.4799999999999999e-01 1.1254053804230512e+01 6.4340982484043352e+01 1.6908070205428654e+01 7 25 0
16357 1 4 7.3999999999999996e-02 1.0686073453942571e+01 6.4329450776538550e+01 1.3625569331978735e+01 7 25 0
16351 1 4 7.3999999999999996e-02 1.1763677223106113e+01 6.2279168921418815e+01 1.5875900896639827e+01 7 25 0
27465 1 4 7.3999999999999996e-02 6.9632896357980592e+00 6.4575680733558727e+01 1.6273454204395215e+01 9 25 0
16348 1 4 7.3999999999999996e-02 1.0453880861339082e+01 6.4447957453871155e+01 1.7586083131130213e+01 7 25 0
29188 1 4 7.3999999999999996e-02 1.4599021363444367e+01 6.3231523479286153e+01 1.3430403047947149e+01 9 24 0
29184 1 4 7.3999999999999996e-02 1.5183677179564819e+01 6.3898931135511603e+01 1.5741891774945968e+01 9 24 0
29187 1 4 7.3999999999999996e-02 1.3525488324854418e+01 6.4443689667878701e+01 1.4173797662599947e+01 9 24 0
29186 1 2 -1.4799999999999999e-01 1.4516524598786347e+01 6.4309421025954592e+01 1.3708336632946720e+01 9 24 0
29183 1 2 -1.4799999999999999e-01 1.5495927316841755e+01 6.4538375777255254e+01 1.4869190143882918e+01 9 24 0
16338 1 4 7.3999999999999996e-02 1.2846984919553829e+01 6.1617470492088231e+01 1.7713878218206276e+01 7 25 0
16344 1 4 7.3999999999999996e-02 1.3538767731935607e+01 6.4407430079545435e+01 1.7204859107049582e+01 7 25 0
16343 1 2 -1.4799999999999999e-01 1.2541257966048734e+01 6.4475361182180833e+01 1.7684283231128898e+01 7 25 0
28836 1 4 7.3999999999999996e-02 1.4006545067953746e-02 3.2463840580400237e+01 1.9118373063356579e+01 9 24 0
20112 1 4 7.3999999999999996e-02 5.9263286979650180e+00 3.3315901728214605e+01 1.8660260780213196e+01 8 26 0
19719 1 4 7.3999999999999996e-02 1.5519999363968811e+00 3.4907678623012053e+01 1.9097187666915417e+01 8 26 0
19715 1 2 -1.4799999999999999e-01 3.2425660082319343e+00 3.6170827035556179e+01 1.8692184528895545e+01 8 26 0
19716 1 4 7.3999999999999996e-02 3.8350801300285680e+00 3.5463683003544133e+01 1.9267966047776579e+01 8 26 0
27196 1 4 7.3999999999999996e-02 3.5134834359635345e+00 3.3350661956447901e+01 2.3996788141408036e+01 9 25 0
27190 1 4 7.3999999999999996e-02 2.7432771150732491e+00 3.2709858109366465e+01 2.2017435530614989e+01 9 25 0
28454 1 2 -1.4799999999999999e-01 1.1706402655040961e+01 3.3538415108835480e+01 1.8663745181926235e+01 9 24 0
28455 1 4 7.3999999999999996e-02 1.0796896455293778e+01 3.3999428150419341e+01 1.8830963968695460e+01 9 24 0
28632 1 4 7.3999999999999996e-02 6.8238119023941186e+00 3.5164867725552774e+01 2.3852752000344683e+01 9 24 0
28636 1 4 7.3999999999999996e-02 6.5125809806645689e+00 3.3464802668941260e+01 2.2213978972915008e+01 9 24 0
28464 1 4 7.3999999999999996e-02 1.0341629685200662e+01 3.5752801265868605e+01 2.0594783861112234e+01 9 24 0
28635 1 4 7.3999999999999996e-02 6.9387099564976937e+00 3.4810221510637049e+01 2.1225039494512842e+01 9 24 0
28634 1 2 -1.4799999999999999e-01 7.3178153811904041e+00 3.4186065414668967e+01 2.2022792241820191e+01 9 24 0
28631 1 2 -1.4799999999999999e-01 7.6476409258971749e+00 3.5074576667210493e+01 2.3196838633003896e+01 9 24 0
28628 1 2 -1.4799999999999999e-01 8.1476254049112669e+00 3.6435000041151113e+01 2.2812944595156679e+01 9 24 0
28638 1 4 7.3999999999999996e-02 9.4295664388155238e+00 3.4030222223462005e+01 2.1487962447253111e+01 9 24 0
28629 1 4 7.3999999999999996e-02 9.0810064240581916e+00 3.6302833899178495e+01 2.2129256100480458e+01 9 24 0
28463 1 2 -1.4799999999999999e-01 1.1277930447030133e+01 3.6096566853140857e+01 2.0305817157975891e+01 9 24 0
28465 1 4 7.3999999999999996e-02 1.1321092208650677e+01 3.6163291780919749e+01 1.9259150152427345e+01 9 24 0
28633 1 4 7.3999999999999996e-02 8.3700729729038574e+00 3.4606649739961753e+01 2.3892616817770058e+01 9 24 0
28637 1 2 -1.4799999999999999e-01 8.4969736422073225e+00 3.3376089032127787e+01 2.1491758789402120e+01 9 24 0
28639 1 4 7.3999999999999996e-02 8.3700814857164385e+00 3.3075299979714195e+01 2.0451047394910130e+01 9 24 0
20104 1 4 7.3999999999999996e-02 8.2915381049606562e+00 3.6813695665893206e+01 1.8465882418688814e+01 8 26 0
28630 1 4 7.3999999999999996e-02 7.4444994443419645e+00 3.7127313434812343e+01 2.2406809423224171e+01 9 24 0
28462 1 4 7.3999999999999996e-02 1.2188788681048633e+01 3.4270302217616759e+01 2.1189011309685963e+01 9 24 0
28460 1 2 -1.4799999999999999e-01 1.2525352295236697e+01 3.5112206414435633e+01 2.0526621991933808e+01 9 24 0
28458 1 4 7.3999999999999996e-02 1.3146998847064783e+01 3.5238908393022150e+01 1.8385660899196274e+01 9 24 0
29046 1 4 7.3999999999999996e-02 1.5948202763919246e+01 3.6417695155142589e+01 1.9560079243745182e+01 9 24 0
28459 1 4 7.3999999999999996e-02 1.3785150158458226e+01 3.3738380848926276e+01 1.9281542945310747e+01 9 24 0
28461 1 4 7.3999999999999996e-02 1.3386357217248918e+01 3.5740211937818778e+01 2.0943514869901470e+01 9 24 0
28457 1 2 -1.4799999999999999e-01 1.2908118112593403e+01 3.4458247129346994e+01 1.9148726691086058e+01 9 24 0
27240 1 4 7.3999999999999996e-02 1.4003110112625054e+01 3.5470275317810128e+01 2.3354973886926416e+01 9 25 0
29044 1 4 7.3999999999999996e-02 1.5990413683948754e+01 3.4923928949568719e+01 2.1668162414002921e+01 9 24 0
27244 1 4 7.3999999999999996e-02 1.5854700347916257e+01 3.3801670928523158e+01 2.3807312526477052e+01 9 25 0
27246 1 4 7.3999999999999996e-02 1.3918127582195234e+01 3.3029935797266930e+01 2.2319331069728786e+01 9 25 0
27245 1 2 -1.4799999999999999e-01 1.3933270956868144e+01 3.2778405009626233e+01 2.3370283229880112e+01 9 25 0
27242 1 2 -1.4799999999999999e-01 1.4897731431855949e+01 3.3689026138875448e+01 2.4247472659295216e+01 9 25 0
27239 1 2 -1.4799999999999999e-01 1.4358967681053363e+01 3.5148588075901017e+01 2.4355765362551303e+01 9 25 0
27247 1 4 7.3999999999999996e-02 1.2822762701456485e+01 3.3024265552870169e+01 2.3598867635788601e+01 9 25 0
19714 1 4 7.3999999999999996e-02 2.0507036447315339e+00 3.7167586351248339e+01 2.0192664678623913e+01 8 26 0
19711 1 4 7.3999999999999996e-02 4.3936814426110988e+00 3.7178541712098060e+01 2.1178505199055763e+01 8 26 0
16261 1 4 7.3999999999999996e-02 3.0169114367665810e+00 4.2643540481439558e+01 1.8946907982904420e+01 7 25 0
19712 1 2 -1.4799999999999999e-01 2.9356965522966276e+00 3.7379607575955461e+01 1.9597480838760195e+01 8 26 0
19707 1 4 7.3999999999999996e-02 5.9484725691809786e+00 3.7647097632345357e+01 1.9357953058089297e+01 8 26 0
19709 1 2 -1.4799999999999999e-01 4.0705348252765106e+00 3.7967453926361578e+01 2.0481099753548502e+01 8 26 0
19713 1 4 7.3999999999999996e-02 2.5618463784773988e+00 3.8129246876445556e+01 1.8930464354632786e+01 8 26 0
19710 1 4 7.3999999999999996e-02 3.7363875389671621e+00 3.8835686175661237e+01 2.1024439169231652e+01 8 26 0
16258 1 4 7.3999999999999996e-02 5.0757326386495194e-01 4.1007620622932158e+01 1.9626690357983929e+01 7 25 0
19708 1 4 7.3999999999999996e-02 5.0166890581761772e+00 3.8973452613604309e+01 1.8707511910442765e+01 8 26 0
16256 1 2 -1.4799999999999999e-01 1.4307448846008253e+00 4.1235470145301846e+01 1.9098315041179909e+01 7 25 0
16257 1 4 7.3999999999999996e-02 2.0748898671724154e+00 4.0631994713603653e+01 1.9709563263335387e+01 7 25 0
16259 1 2 -1.4799999999999999e-01 1.9407075358589077e+00 4.2686284691571387e+01 1.9254276012216458e+01 7 25 0
19706 1 2 -1.4799999999999999e-01 5.3313547299489530e+00 3.8485795794222355e+01 1.9678753217171263e+01 8 26 0
19702 1 4 7.3999999999999996e-02 4.5266230860842391e+00 4.0629362275957867e+01 2.1382558523647567e+01 8 26 0
19700 1 2 -1.4799999999999999e-01 5.5187516984067440e+00 4.0822607212107656e+01 2.0898050273006664e+01 8 26 0
16263 1 4 7.3999999999999996e-02 2.3518510258888123e+00 4.2574811068690359e+01 2.1391809141434663e+01 7 25 0
19701 1 4 7.3999999999999996e-02 5.3203563361208142e+00 4.1237085148575559e+01 1.9916777401217114e+01 8 26 0
16264 1 4 7.3999999999999996e-02 7.3737809975536028e-01 4.3045035250562798e+01 2.0845393558106011e+01 7 25 0
16262 1 2 -1.4799999999999999e-01 1.7951988766512299e+00 4.3133604056629842e+01 2.0653501185553004e+01 7 25 0
19703 1 2 -1.4799999999999999e-01 6.1917026272484224e+00 3.9408464433860111e+01 2.0571571585558747e+01 8 26 0
19960 1 4 7.3999999999999996e-02 8.0160333746151000e+00 4.0817743810009254e+01 1.8601009638665150e+01 8 26 0
19961 1 2 -1.4799999999999999e-01 8.4488583568881115e+00 4.2985123680143886e+01 1.8582196514105398e+01 8 26 0
19704 1 4 7.3999999999999996e-02 6.4950922180169606e+00 3.8955811080175927e+01 2.1485200228948639e+01 8 26 0
28467 1 4 7.3999999999999996e-02 1.1938591537612188e+01 3.7453140728653146e+01 2.1904449010723877e+01 9 24 0
28468 1 4 7.3999999999999996e-02 1.0409995934127648e+01 3.7884727485226691e+01 2.1284972660389936e+01 9 24 0
28466 1 2 -1.4799999999999999e-01 1.1412022709601702e+01 3.7513149513420153e+01 2.0942391186804922e+01 9 24 0
19698 1 4 7.3999999999999996e-02 6.6180174961001796e+00 4.1289272927337699e+01 2.2642154821574287e+01 8 26 0
19705 1 4 7.3999999999999996e-02 7.1672157175708859e+00 3.9615832594690204e+01 2.0131583139421540e+01 8 26 0
19697 1 2 -1.4799999999999999e-01 6.4670007324298311e+00 4.1779840488041181e+01 2.1664552312070754e+01 8 26 0
19699 1 4 7.3999999999999996e-02 7.4562965593513661e+00 4.1831404946052857e+01 2.1207319621493561e+01 8 26 0
28474 1 4 7.3999999999999996e-02 1.1139393755369122e+01 4.0285589788110236e+01 2.1270266277648542e+01 9 24 0
28469 1 2 -1.4799999999999999e-01 1.1910606870036018e+01 3.8617417268110906e+01 2.0091237861533770e+01 9 24 0
28472 1 2 -1.4799999999999999e-01 1.2082018776305466e+01 3.9940800425975453e+01 2.0793701907823579e+01 9 24 0
28480 1 4 7.3999999999999996e-02 1.1667039998867603e+01 4.2670345432638790e+01 2.0761422147177647e+01 9 24 0
28624 1 4 7.3999999999999996e-02 8.3073010842624253e+00 3.9077799208054770e+01 2.3031124140150379e+01 9 24 0
28623 1 4 7.3999999999999996e-02 9.9810101272361145e+00 3.8781024069634505e+01 2.3495088550538565e+01 9 24 0
28622 1 2 -1.4799999999999999e-01 8.9048090885070916e+00 3.8687835861600384e+01 2.3809193739347819e+01 9 24 0
19962 1 4 7.3999999999999996e-02 8.7697550135197311e+00 4.2867602151739341e+01 1.9678944246640370e+01 8 26 0
28476 1 4 7.3999999999999996e-02 1.2152303477605114e+01 4.1062638939638759e+01 1.8903622747523503e+01 9 24 0
28470 1 4 7.3999999999999996e-02 1.1363962595999766e+01 3.8715838818597121e+01 1.9196400387663850e+01 9 24 0
28625 1 2 -1.4799999999999999e-01 8.5749518639350022e+00 3.7223268152693315e+01 2.4068379463802106e+01 9 24 0
29050 1 4 7.3999999999999996e-02 1.5463088227688480e+01 3.7188225167080766e+01 2.1876489224999364e+01 9 24 0
28473 1 4 7.3999999999999996e-02 1.2877068404888057e+01 3.9817177236212380e+01 2.1582420212904665e+01 9 24 0
29051 1 2 -1.4799999999999999e-01 1.6159838418944094e+01 3.8970802781359872e+01 2.0878187872633411e+01 9 24 0
28478 1 2 -1.4799999999999999e-01 1.2709830919493854e+01 4.2348466715244136e+01 2.0619610827803193e+01 9 24 0
28479 1 4 7.3999999999999996e-02 1.3198488623548863e+01 4.2151887636217815e+01 2.1552059900964906e+01 9 24 0
28475 1 2 -1.4799999999999999e-01 1.2676437370675393e+01 4.1002725989521494e+01 1.9853785087983965e+01 9 24 0
28471 1 4 7.3999999999999996e-02 1.2925353285246908e+01 3.8330216161297898e+01 1.9625978018421705e+01 9 24 0
28477 1 4 7.3999999999999996e-02 1.3746869874714474e+01 4.0716906696384200e+01 1.9544983909582420e+01 9 24 0
29052 1 4 7.3999999999999996e-02 1.5334919776853891e+01 3.9541201673671850e+01 2.1309741291438758e+01 9 24 0
29053 1 4 7.3999999999999996e-02 1.5830341708683099e+01 3.8909425998791058e+01 1.9851425780051301e+01 9 24 0
28603 1 4 7.3999999999999996e-02 1.4887653572071640e+01 4.1531680445929716e+01 2.3041413470474531e+01 9 24 0
28601 1 2 -1.4799999999999999e-01 1.4628191996329646e+01 4.2015857393201379e+01 2.3990793699204048e+01 9 24 0
28606 1 4 7.3999999999999996e-02 1.2646421919182767e+01 4.1151378661090085e+01 2.3735597791956693e+01 9 24 0
28483 1 4 7.3999999999999996e-02 1.4458406046825276e+01 4.3141746959234716e+01 1.9770969906958999e+01 9 24 0
19694 1 2 -1.4799999999999999e-01 5.9363429558020782e+00 4.3267718265631970e+01 2.1699043593303301e+01 8 26 0
16260 1 4 7.3999999999999996e-02 1.3734805734839741e+00 4.3398255847570610e+01 1.8690722556684836e+01 7 25 0
19696 1 4 7.3999999999999996e-02 5.1066506461829180e+00 4.3200554553978506e+01 2.2344605682686513e+01 8 26 0
16275 1 4 7.3999999999999996e-02 4.1545043494059269e-01 4.6959131747395894e+01 2.1522368478662173e+01 7 25 0
16270 1 4 7.3999999999999996e-02 1.0921123532279355e+00 4.4775226879964158e+01 2.2626115452705410e+01 7 25 0
18210 1 4 7.3999999999999996e-02 1.9472439042760803e+00 4.6571085349731440e+01 1.8519407828805317e+01 7 25 0
16279 1 4 7.3999999999999996e-02 8.1555261054240225e-01 4.8537857758771835e+01 2.3392008225941609e+01 7 25 0
16277 1 2 -1.4799999999999999e-01 1.2709058078652324e+00 4.8823432930099464e+01 2.2416248378925260e+01 7 25 0
16276 1 4 7.3999999999999996e-02 1.9280058549436607e+00 4.7660542402375853e+01 2.0821713946316741e+01 7 25 0
16274 1 2 -1.4799999999999999e-01 1.3724504997473423e+00 4.7425977271002033e+01 2.1728665121920166e+01 7 25 0
16269 1 4 7.3999999999999996e-02 2.6686809453032168e+00 4.4409831679250381e+01 2.3039797381174775e+01 7 25 0
16271 1 2 -1.4799999999999999e-01 2.3288810107015969e+00 4.6519000320664212e+01 2.2589635666892189e+01 7 25 0
16267 1 4 7.3999999999999996e-02 3.1184521820603908e+00 4.4722051048403763e+01 2.0616083304564484e+01 7 25 0
16272 1 4 7.3999999999999996e-02 3.3888279071705156e+00 4.6665782024525804e+01 2.2347069090161014e+01 7 25 0
16265 1 2 -1.4799999999999999e-01 2.1728811254114353e+00 4.4574016662761387e+01 2.0855533426583015e+01 7 25 0
16266 1 4 7.3999999999999996e-02 1.4825171784808626e+00 4.5089501598793291e+01 2.0247778817576275e+01 7 25 0
16268 1 2 -1.4799999999999999e-01 2.0484723857835250e+00 4.5034886252949313e+01 2.2284409772567699e+01 7 25 0
16273 1 4 7.3999999999999996e-02 2.1131743830779932e+00 4.6789110386798512e+01 2.3687781918087801e+01 7 25 0
19683 1 4 7.3999999999999996e-02 5.2063483942915934e+00 4.7895831007536671e+01 2.1423512704163560e+01 8 26 0
19689 1 4 7.3999999999999996e-02 5.5123845293787035e+00 4.5768244239719643e+01 2.2359262282578570e+01 8 26 0
19695 1 4 7.3999999999999996e-02 5.6447309234025003e+00 4.3569674209847747e+01 2.0633415153761767e+01 8 26 0
16278 1 4 7.3999999999999996e-02 2.2849380648971520e+00 4.9221966947664328e+01 2.2708450667633944e+01 7 25 0
19681 1 4 7.3999999999999996e-02 6.1471090383894635e+00 4.8506284782885587e+01 1.9362967017530789e+01 8 26 0
19963 1 4 7.3999999999999996e-02 7.4566917743760301e+00 4.3463829768211234e+01 1.8745117379514415e+01 8 26 0
19687 1 4 7.3999999999999996e-02 6.7319762254453313e+00 4.6193665675617318e+01 2.0267245844211715e+01 8 26 0
19679 1 2 -1.4799999999999999e-01 6.6219327142264763e+00 4.8944461652257822e+01 2.0226476828177471e+01 8 26 0
19682 1 2 -1.4799999999999999e-01 6.3435731214267053e+00 4.8012634442612040e+01 2.1399399855811279e+01 8 26 0
19969 1 4 7.3999999999999996e-02 8.5416780952680913e+00 4.5827873332990556e+01 1.8812477642446861e+01 8 26 0
19692 1 4 7.3999999999999996e-02 7.6990466963977484e+00 4.3951508191513454e+01 2.2896879188780350e+01 8 26 0
19967 1 2 -1.4799999999999999e-01 9.4546947886494035e+00 4.5333248998521455e+01 1.8623521183080893e+01 8 26 0
19972 1 4 7.3999999999999996e-02 1.0718674199365843e+01 4.7093457247375618e+01 1.8697643037982576e+01 8 26 0
19691 1 2 -1.4799999999999999e-01 7.0424522479451985e+00 4.4226133461387604e+01 2.2071675157779389e+01 8 26 0
19693 1 4 7.3999999999999996e-02 7.6733181018528249e+00 4.4238648581111974e+01 2.1167775035936913e+01 8 26 0
19684 1 4 7.3999999999999996e-02 6.7552940480105477e+00 4.8299325618007146e+01 2.2354125711809317e+01 8 26 0
19688 1 2 -1.4799999999999999e-01 6.6361623375831451e+00 4.5672648887179314e+01 2.2310513462263490e+01 8 26 0
19690 1 4 7.3999999999999996e-02 7.0256815157467978e+00 4.6008721286723087e+01 2.3247802077829213e+01 8 26 0
19685 1 2 -1.4799999999999999e-01 7.0196916575904034e+00 4.6609008705290577e+01 2.1226775924607352e+01 8 26 0
19968 1 4 7.3999999999999996e-02 9.7895663536310433e+00 4.5036075594100154e+01 1.9680072731765023e+01 8 26 0
19686 1 4 7.3999999999999996e-02 8.0884023097684175e+00 4.6800848136910531e+01 2.1102088457933586e+01 8 26 0
19680 1 4 7.3999999999999996e-02 7.7086287359466654e+00 4.8925918453934251e+01 2.0039605514149805e+01 8 26 0
28486 1 4 7.3999999999999996e-02 1.2271122226736106e+01 4.5094889063459718e+01 1.9941828792809073e+01 9 24 0
28598 1 2 -1.4799999999999999e-01 1.4341576357599713e+01 4.3521846140613782e+01 2.3766179675841368e+01 9 24 0
28587 1 4 7.3999999999999996e-02 1.5953942126664932e+01 4.6836859202245044e+01 2.3436513423980276e+01 9 24 0
28599 1 4 7.3999999999999996e-02 1.3275877723949941e+01 4.3782610006586204e+01 2.3488147622870002e+01 9 24 0
28595 1 2 -1.4799999999999999e-01 1.5389714715035316e+01 4.4154591976878713e+01 2.2744624134006528e+01 9 24 0
28597 1 4 7.3999999999999996e-02 1.5112628063938335e+01 4.5133853741303660e+01 2.2356334432024802e+01 9 24 0
28596 1 4 7.3999999999999996e-02 1.5405812950132530e+01 4.3588044782071968e+01 2.1780384592273180e+01 9 24 0
28482 1 4 7.3999999999999996e-02 1.3197630893521531e+01 4.3424352757520253e+01 1.8696620418928280e+01 9 24 0
28481 1 2 -1.4799999999999999e-01 1.3402155293709418e+01 4.3347347758456102e+01 1.9792352061466502e+01 9 24 0
28488 1 4 7.3999999999999996e-02 1.4091313604163222e+01 4.5807639132789284e+01 1.8699115812281310e+01 9 24 0
28494 1 4 7.3999999999999996e-02 1.5185070318679699e+01 4.7949792995277747e+01 1.8593203377269536e+01 9 24 0
28492 1 4 7.3999999999999996e-02 1.3269580594399377e+01 4.7755368048672821e+01 2.0374987090601344e+01 9 24 0
28487 1 2 -1.4799999999999999e-01 1.4263914796280650e+01 4.5766825265944306e+01 1.9770849347333126e+01 9 24 0
28484 1 2 -1.4799999999999999e-01 1.3256715170073404e+01 4.4726376802954121e+01 2.0325496121251490e+01 9 24 0
28485 1 4 7.3999999999999996e-02 1.3048742591432497e+01 4.4822718095021401e+01 2.1401582940379058e+01 9 24 0
28491 1 4 7.3999999999999996e-02 1.4498650862263991e+01 4.7195077978142621e+01 2.1441833955139327e+01 9 24 0
28490 1 2 -1.4799999999999999e-01 1.4231816172367205e+01 4.7234839743370017e+01 2.0386710726797201e+01 9 24 0
28493 1 2 -1.4799999999999999e-01 1.5242204750383360e+01 4.8120121281638795e+01 1.9666373683071711e+01 9 24 0
28489 1 4 7.3999999999999996e-02 1.5312232740225504e+01 4.5395666347508829e+01 1.9780071859653987e+01 9 24 0
16284 1 4 7.3999999999999996e-02 9.2585038069207060e-01 4.9468858178719081e+01 1.9492500649695934e+01 7 25 0
19677 1 4 7.3999999999999996e-02 4.9497023806001108e+00 5.0181768497499334e+01 2.0658579446729991e+01 8 26 0
16281 1 4 7.3999999999999996e-02 6.9764115010409011e-01 5.0859995224221258e+01 2.2141651169114169e+01 7 25 0
16280 1 2 -1.4799999999999999e-01 6.3302153611909451e-01 4.9932550045096058e+01 2.1590594847114804e+01 7 25 0
16285 1 4 7.3999999999999996e-02 2.3510746755854313e+00 5.0018856930931939e+01 2.0177342668605590e+01 7 25 0
16283 1 2 -1.4799999999999999e-01 1.2349307657857524e+00 5.0167903909169887e+01 2.0211072623075591e+01 7 25 0
16291 1 4 7.3999999999999996e-02 7.9644937658111636e-01 5.2943390685416347e+01 2.1539133855484700e+01 7 25 0
16290 1 4 7.3999999999999996e-02 2.3278364415270998e+00 5.2141669111988065e+01 2.1417284223095510e+01 7 25 0
16288 1 4 7.3999999999999996e-02 1.5913712664880044e+00 5.1884793614871754e+01 1.8873742358952363e+01 7 25 0
16289 1 2 -1.4799999999999999e-01 1.5398037939826947e+00 5.2655996773118247e+01 2.0800625130072149e+01 7 25 0
16286 1 2 -1.4799999999999999e-01 9.9473606192019159e-01 5.1646733930410448e+01 1.9767932998634521e+01 7 25 0
16292 1 2 -1.4799999999999999e-01 2.0834861684527524e+00 5.3942685915658394e+01 2.0167461810411712e+01 7 25 0
16293 1 4 7.3999999999999996e-02 1.4716429800598974e+00 5.4428091468897648e+01 1.9429925431088467e+01 7 25 0
16294 1 4 7.3999999999999996e-02 3.0031918738545706e+00 5.3630894134640826e+01 1.9607982280300018e+01 7 25 0
16296 1 4 7.3999999999999996e-02 3.1963482086832582e+00 5.4341427976237284e+01 2.1914196010527519e+01 7 25 0
16305 1 4 7.3999999999999996e-02 5.1652348250618765e+00 5.4550135131607739e+01 2.0616776558402005e+01 7 25 0
19676 1 2 -1.4799999999999999e-01 6.0286166748314081e+00 5.0336282734688119e+01 2.0471630095517710e+01 8 26 0
19673 1 2 -1.4799999999999999e-01 6.0703237188248353e+00 5.1363045928029393e+01 1.9334298849953736e+01 8 26 0
19674 1 4 7.3999999999999996e-02 5.7535793853554917e+00 5.2354042440056560e+01 1.9624204957206960e+01 8 26 0
16295 1 2 -1.4799999999999999e-01 2.5076841424808136e+00 5.4902562148978589e+01 2.1295782561905064e+01 7 25 0
16297 1 4 7.3999999999999996e-02 1.7071994077333517e+00 5.5063958387535770e+01 2.2047431028611960e+01 7 25 0
16309 1 4 7.3999999999999996e-02 5.9897726607108019e+00 5.4820268656356923e+01 1.8452667558162595e+01 7 25 0
19678 1 4 7.3999999999999996e-02 6.4491761156123095e+00 5.0747115806271850e+01 2.1447402825113318e+01 8 26 0
19675 1 4 7.3999999999999996e-02 7.0890342464909057e+00 5.1570194428488549e+01 1.9022247632005129e+01 8 26 0
16311 1 4 7.3999999999999996e-02 8.2549754095587087e+00 5.4111330733770743e+01 1.8995529584588400e+01 7 25 0
16312 1 4 7.3999999999999996e-02 7.4333062022188185e+00 5.3809618902597371e+01 2.0419212683336859e+01 7 25 0
16310 1 2 -1.4799999999999999e-01 7.7808878275810418e+00 5.4633871949102179e+01 1.9814835742443634e+01 7 25 0
16317 1 4 7.3999999999999996e-02 1.0399759423541125e+01 5.4295385735434799e+01 2.0216191350875743e+01 7 25 0
16318 1 4 7.3999999999999996e-02 9.9681962385990825e+00 5.4435704670304574e+01 2.1867798632684885e+01 7 25 0
16307 1 2 -1.4799999999999999e-01 6.5115905290610856e+00 5.5374862866852446e+01 1.9240543337509344e+01 7 25 0
16316 1 2 -1.4799999999999999e-01 1.0126925582645068e+01 5.4998727546671056e+01 2.0953626313167206e+01 7 25 0
19986 1 4 7.3999999999999996e-02 1.2559633552930844e+01 5.1572376203468153e+01 1.8410001327126032e+01 8 26 0
28505 1 2 -1.4799999999999999e-01 1.5991588827961728e+01 5.2518104283138456e+01 2.0948021616985255e+01 9 24 0
28497 1 4 7.3999999999999996e-02 1.4735198349844481e+01 4.9893659621909613e+01 2.1030840829439637e+01 9 24 0
28496 1 2 -1.4799999999999999e-01 1.5042258431444147e+01 4.9616790672699281e+01 1.9985796661177844e+01 9 24 0
28498 1 4 7.3999999999999996e-02 1.4235645774569671e+01 5.0037656253485508e+01 1.9329286788184078e+01 9 24 0
28503 1 4 7.3999999999999996e-02 1.5328258852922634e+01 5.2134370654380305e+01 1.9012224406628107e+01 9 24 0
28510 1 4 7.3999999999999996e-02 1.4851682352323802e+01 5.4296966253733203e+01 2.0382971652916929e+01 9 24 0
28507 1 4 7.3999999999999996e-02 1.5168883690653166e+01 5.2021076096443068e+01 2.1582595824079277e+01 9 24 0
28509 1 4 7.3999999999999996e-02 1.5587638489297406e+01 5.4387909003814379e+01 2.1946965673525735e+01 9 24 0
28508 1 2 -1.4799999999999999e-01 1.5724118228806146e+01 5.4105401470835666e+01 2.0908415629608580e+01 9 24 0
28614 1 4 7.3999999999999996e-02 1.1902066378349760e+01 3.9355949825465217e+01 2.6781806466327183e+01 9 24 0
16304 1 2 -1.4799999999999999e-01 5.4623726893880242e+00 5.5547876986203910e+01 2.0274051629287666e+01 7 25 0
16303 1 4 7.3999999999999996e-02 3.7936091782901000e+00 5.5730062449348551e+01 1.8847475207760866e+01 7 25 0
16720 1 4 7.3999999999999996e-02 1.3512564934550397e+00 6.0503709991827414e+01 1.9518752282434356e+01 7 25 0
16302 1 4 7.3999999999999996e-02 4.4400313249277819e+00 5.7170788979790693e+01 1.9361340231979341e+01 7 25 0
16714 1 4 7.3999999999999996e-02 3.6587323041920730e+00 5.9464959337384130e+01 1.9086062059991683e+01 7 25 0
16301 1 2 -1.4799999999999999e-01 4.1763251408847166e+00 5.6218173493020416e+01 1.9761314326162246e+01 7 25 0
16298 1 2 -1.4799999999999999e-01 3.0513206326876730e+00 5.6332973066213953e+01 2.0840374394115113e+01 7 25 0
16300 1 4 7.3999999999999996e-02 2.2311902051108219e+00 5.6941380255948872e+01 2.0391815343208698e+01 7 25 0
16712 1 2 -1.4799999999999999e-01 3.8580588230618855e+00 6.0440299514024588e+01 1.9512480953502131e+01 7 25 0
16713 1 4 7.3999999999999996e-02 3.6255371281377973e+00 6.0327786975914435e+01 2.0570194902938127e+01 7 25 0
16299 1 4 7.3999999999999996e-02 3.4949480095384287e+00 5.6803582625839347e+01 2.1725410443733004e+01 7 25 0
16718 1 2 -1.4799999999999999e-01 1.5838245173098693e+00 6.1560878812567523e+01 1.9428315745770494e+01 7 25 0
16306 1 4 7.3999999999999996e-02 5.7958242672829421e+00 5.6039867597925095e+01 2.1138535236908641e+01 7 25 0
16709 1 2 -1.4799999999999999e-01 5.4022930244013665e+00 6.0729663190839638e+01 1.9435826052517850e+01 7 25 0
16707 1 4 7.3999999999999996e-02 6.0228565149604094e+00 5.9394254690800608e+01 2.0963850514411185e+01 7 25 0
16708 1 4 7.3999999999999996e-02 6.1210231291369173e+00 5.8811483602882802e+01 1.9258338711869577e+01 7 25 0
16715 1 2 -1.4799999999999999e-01 3.0302261947320459e+00 6.1530930970052829e+01 1.8883047058986723e+01 7 25 0
16308 1 4 7.3999999999999996e-02 6.8338145270726276e+00 5.6328689337067246e+01 1.8798946679672731e+01 7 25 0
16706 1 2 -1.4799999999999999e-01 6.2791774851416875e+00 5.9655814769084152e+01 1.9908944743799097e+01 7 25 0
16313 1 2 -1.4799999999999999e-01 8.7723748155016210e+00 5.5600180297169530e+01 2.0546443234062178e+01 7 25 0
16315 1 4 7.3999999999999996e-02 8.9497941614153138e+00 5.6581915253389198e+01 2.0206723458023745e+01 7 25 0
16314 1 4 7.3999999999999996e-02 8.2168632761549425e+00 5.5777825061541584e+01 2.1444471908260784e+01 7 25 0
16705 1 4 7.3999999999999996e-02 8.4112691793829679e+00 5.9061545616971131e+01 2.0339702610574328e+01 7 25 0
16703 1 2 -1.4799999999999999e-01 7.8331847281793197e+00 5.9836371159650923e+01 1.9809433974339520e+01 7 25 0
16321 1 4 7.3999999999999996e-02 1.0888164879524236e+01 5.6806108021456048e+01 2.1700012056489129e+01 7 25 0
16330 1 4 7.3999999999999996e-02 1.1239174564963529e+01 5.8891451217925621e+01 2.1233342965662754e+01 7 25 0
16319 1 2 -1.4799999999999999e-01 1.1171928493168220e+01 5.6067388920703287e+01 2.1020023374195588e+01 7 25 0
16323 1 4 7.3999999999999996e-02 1.0884073359962816e+01 5.7255878294935286e+01 1.9150112443685334e+01 7 25 0
16328 1 2 -1.4799999999999999e-01 1.2131662768660112e+01 5.9125261987356048e+01 2.0691319201384307e+01 7 25 0
16320 1 4 7.3999999999999996e-02 1.2075856747007309e+01 5.5620008106092875e+01 2.1417977529013296e+01 7 25 0
16322 1 2 -1.4799999999999999e-01 1.1639604864391394e+01 5.6828700688104981e+01 1.9738297476203734e+01 7 25 0
16704 1 4 7.3999999999999996e-02 8.2010307552328356e+00 6.0763468091975632e+01 2.0307384583052201e+01 7 25 0
16332 1 4 7.3999999999999996e-02 1.1326223764752411e+01 6.1039026479021466e+01 2.0351919484755690e+01 7 25 0
16324 1 4 7.3999999999999996e-02 1.2158590439697132e+01 5.6009652864447688e+01 1.9157829215225068e+01 7 25 0
16331 1 2 -1.4799999999999999e-01 1.2033032872826292e+01 6.0447783901900792e+01 1.9888010192709384e+01 7 25 0
16333 1 4 7.3999999999999996e-02 1.1659097651408839e+01 6.0153377320388365e+01 1.8910320551057136e+01 7 25 0
16329 1 4 7.3999999999999996e-02 1.2881456178931133e+01 5.9323042573339364e+01 2.1490858817935290e+01 7 25 0
28516 1 4 7.3999999999999996e-02 1.5462358087505937e+01 5.6716848621631016e+01 2.0662874751148468e+01 9 24 0
16327 1 4 7.3999999999999996e-02 1.3277207658857300e+01 5.7338996528157089e+01 2.0622667887866790e+01 7 25 0
16326 1 4 7.3999999999999996e-02 1.3180468700450229e+01 5.8110286514395725e+01 1.9084746707013185e+01 7 25 0
16325 1 2 -1.4799999999999999e-01 1.2669838314470532e+01 5.7890495798413184e+01 2.0001878258565114e+01 7 25 0
16335 1 4 7.3999999999999996e-02 1.4033646045500232e+01 6.0535048150261467e+01 1.9454194641723010e+01 7 25 0
16334 1 2 -1.4799999999999999e-01 1.3224322570469374e+01 6.1169318953762016e+01 1.9736392498266383e+01 7 25 0
16336 1 4 7.3999999999999996e-02 1.3448574375216744e+01 6.1667847722619719e+01 2.0675519698399455e+01 7 25 0
16719 1 4 7.3999999999999996e-02 1.6095984444432145e+00 6.1907487688006000e+01 2.0486797968541296e+01 7 25 0
16711 1 4 7.3999999999999996e-02 5.7825898808211846e+00 6.1627422194633823e+01 1.9982751929909170e+01 7 25 0
16721 1 2 -1.4799999999999999e-01 4.9438606423592313e-01 6.2449065504277556e+01 1.8804747108067861e+01 7 25 0
16723 1 4 7.3999999999999996e-02 5.3255343067362215e-01 6.3489191973908447e+01 1.9152988261092098e+01 7 25 0
16717 1 4 7.3999999999999996e-02 3.4671691699441527e+00 6.2506679204545570e+01 1.8969359075525446e+01 7 25 0
16342 1 4 7.3999999999999996e-02 1.1445833011129572e+01 6.3345343536171512e+01 1.9101175335806818e+01 7 25 0
27964 1 4 7.3999999999999996e-02 8.7496558227624615e+00 6.4372639286646717e+01 2.0467671527267729e+01 9 24 0
27960 1 4 7.3999999999999996e-02 6.1416126370307582e+00 6.4606336166447207e+01 2.0108250893314978e+01 9 24 0
16339 1 4 7.3999999999999996e-02 1.4171914546338687e+01 6.2480712618911625e+01 1.8279494429174864e+01 7 25 0
39406 1 4 7.3999999999999996e-02 1.6113738365692704e+01 6.3900303337418130e+01 1.9519192651600388e+01 6 24 0
39401 1 2 -1.4799999999999999e-01 1.5941299891313601e+01 6.3785597080365392e+01 2.1706488533937719e+01 6 24 0
39402 1 4 7.3999999999999996e-02 1.5536534918332350e+01 6.2833024448116788e+01 2.1457196781241610e+01 6 24 0
16341 1 4 7.3999999999999996e-02 1.2867043963570683e+01 6.4146132063294118e+01 1.9749199980580734e+01 7 25 0
16340 1 2 -1.4799999999999999e-01 1.2453963532379104e+01 6.3509622312062795e+01 1.8946608055947316e+01 7 25 0
16337 1 2 -1.4799999999999999e-01 1.3210053679086689e+01 6.2206236256514259e+01 1.8632694306173388e+01 7 25 0
39400 1 4 7.3999999999999996e-02 1.4018278672012663e+01 6.4000644917760852e+01 2.2556540709378584e+01 6 24 0
39398 1 2 -1.4799999999999999e-01 1.4771267384962224e+01 6.4717602579470210e+01 2.2174082875691131e+01 6 24 0
27372 1 4 7.3999999999999996e-02 7.7560297587833205e-01 3.3759330059437694e+01 2.5482705392014552e+01 9 25 0
27202 1 4 7.3999999999999996e-02 4.4550367390157781e+00 3.4324682099803184e+01 2.6049410657337269e+01 9 25 0
27200 1 2 -1.4799999999999999e-01 4.5663237883142136e+00 3.3269384301300562e+01 2.6493263037765452e+01 9 25 0
27205 1 4 7.3999999999999996e-02 5.3917368347473857e+00 3.3637531050146407e+01 2.8565664571687115e+01 9 25 0
27203 1 2 -1.4799999999999999e-01 5.7335280548592777e+00 3.3184259566754726e+01 2.7523880648432922e+01 9 25 0
27201 1 4 7.3999999999999996e-02 3.7601383299729192e+00 3.2988868638075211e+01 2.7106818695418362e+01 9 25 0
27198 1 4 7.3999999999999996e-02 5.8218033981192621e+00 3.2640246394735215e+01 2.4854780488827771e+01 9 25 0
27223 1 4 7.3999999999999996e-02 1.2124501643025514e+01 3.5417731832394146e+01 3.0300356001230057e+01 9 25 0
27207 1 4 7.3999999999999996e-02 6.6759620546892693e+00 3.5024916640987783e+01 2.6821508864078979e+01 9 25 0
27206 1 2 -1.4799999999999999e-01 6.9474990712383811e+00 3.4023821293806179e+01 2.7076737276803964e+01 9 25 0
27209 1 2 -1.4799999999999999e-01 7.9567795807455584e+00 3.4125698440804754e+01 2.8231934903306129e+01 9 25 0
28627 1 4 7.3999999999999996e-02 9.4174172417351141e+00 3.6679240730250605e+01 2.4637052049268988e+01 9 24 0
27213 1 4 7.3999999999999996e-02 8.3661645676773233e+00 3.6172582065641613e+01 2.8229457925777329e+01 9 25 0
27212 1 2 -1.4799999999999999e-01 8.8998396348786564e+00 3.5241948081276377e+01 2.7959932480782474e+01 9 25 0
27217 1 4 7.3999999999999996e-02 9.7669634710717634e+00 3.5510243729914116e+01 2.9987067774403847e+01 9 25 0
27214 1 4 7.3999999999999996e-02 9.3423999993358819e+00 3.5303368105963507e+01 2.6962187277176550e+01 9 25 0
27215 1 2 -1.4799999999999999e-01 1.0090261459943054e+01 3.5209479005123406e+01 2.8952438284406902e+01 9 25 0
27218 1 2 -1.4799999999999999e-01 1.1237503019400615e+01 3.6195555422721483e+01 2.8562967956232622e+01 9 25 0
27216 1 4 7.3999999999999996e-02 1.0490543358357316e+01 3.4186549165924390e+01 2.9081408265557847e+01 9 25 0
27208 1 4 7.3999999999999996e-02 7.5684361197984868e+00 3.3681841895121579e+01 2.6206025276042652e+01 9 25 0
27211 1 4 7.3999999999999996e-02 7.5547863429229318e+00 3.4341193781668863e+01 2.9212578791185628e+01 9 25 0
27220 1 4 7.3999999999999996e-02 1.1595811635005449e+01 3.6078730778628241e+01 2.7540548426204822e+01 9 25 0
27210 1 4 7.3999999999999996e-02 8.5313242441617110e+00 3.3193660955706662e+01 2.8307041825128497e+01 9 25 0
27225 1 4 7.3999999999999996e-02 1.4355191097033053e+01 3.6572503299390341e+01 3.0068018303135098e+01 9 25 0
27221 1 2 -1.4799999999999999e-01 1.2434702621070628e+01 3.5782494420611414e+01 2.9326163914418164e+01 9 25 0
27233 1 2 -1.4799999999999999e-01 1.6000579406350404e+01 3.5923661763157241e+01 2.6316610069199562e+01 9 25 0
27232 1 4 7.3999999999999996e-02 1.5325533527454015e+01 3.5150929693643654e+01 2.8236581363589210e+01 9 25 0
27243 1 4 7.3999999999999996e-02 1.5066277704293769e+01 3.3142195250545932e+01 2.5160246088715983e+01 9 25 0
27241 1 4 7.3999999999999996e-02 1.3487196192271808e+01 3.5082999420669871e+01 2.5000035686837609e+01 9 25 0
27222 1 4 7.3999999999999996e-02 1.2793107954960776e+01 3.4928504655382639e+01 2.8774748234706966e+01 9 25 0
27236 1 2 -1.4799999999999999e-01 1.5409758802477468e+01 3.6165001384534349e+01 2.4896775887387303e+01 9 25 0
27231 1 4 7.3999999999999996e-02 1.4112019349839599e+01 3.5242339339515759e+01 2.7050697052773184e+01 9 25 0
27230 1 2 -1.4799999999999999e-01 1.4956403985843137e+01 3.5818419510141574e+01 2.7410509248253696e+01 9 25 0
27224 1 2 -1.4799999999999999e-01 1.3596907903297470e+01 3.6820146141951994e+01 2.9346775414629004e+01 9 25 0
28626 1 4 7.3999999999999996e-02 7.7725681875045787e+00 3.7211070122302438e+01 2.4803553281870499e+01 9 24 0
27219 1 4 7.3999999999999996e-02 1.0799653049160939e+01 3.7216577126884133e+01 2.8847634087803616e+01 9 25 0
28618 1 4 7.3999999999999996e-02 9.7246041895145137e+00 3.8309545400267446e+01 2.6671848519608528e+01 9 24 0
28621 1 4 7.3999999999999996e-02 7.7039159303348566e+00 3.9343445656563610e+01 2.5484016156295223e+01 9 24 0
28612 1 4 7.3999999999999996e-02 1.0970405135676463e+01 4.1752860604931037e+01 2.6940007280722877e+01 9 24 0
28610 1 2 -1.4799999999999999e-01 1.1303624524440798e+01 4.1350130290935795e+01 2.5961045022223509e+01 9 24 0
28611 1 4 7.3999999999999996e-02 1.0741818671009254e+01 4.1828966467030945e+01 2.5179707800912521e+01 9 24 0
28620 1 4 7.3999999999999996e-02 8.4979076057194298e+00 4.0595573926314238e+01 2.4880896333652046e+01 9 24 0
28617 1 4 7.3999999999999996e-02 9.1752557539450113e+00 3.9769954710672849e+01 2.7200898654421625e+01 9 24 0
28613 1 2 -1.4799999999999999e-01 1.1116992963119625e+01 3.9780916813942362e+01 2.6092460402245440e+01 9 24 0
28615 1 4 7.3999999999999996e-02 1.1591824079323215e+01 3.9275439113757614e+01 2.5299336766834482e+01 9 24 0
28616 1 2 -1.4799999999999999e-01 9.6625500288892887e+00 3.9306130290870549e+01 2.6298101868068819e+01 9 24 0
28619 1 2 -1.4799999999999999e-01 8.6893004861607146e+00 3.9567329532383951e+01 2.5116893140080332e+01 9 24 0
29040 1 4 7.3999999999999996e-02 1.6128541961265409e+01 3.4023949296859875e+01 1.9212054803918285e+01 9 24 0
29479 1 4 7.3999999999999996e-02 7.4244948827868029e-02 5.7950398951321006e+01 1.6439885109762418e+01 9 24 0
39289 1 4 7.3999999999999996e-02 9.8040057620615795e-01 6.4669355679222704e+01 8.0217744077541759e+00 6 24 0
29196 1 4 7.3999999999999996e-02 1.4888410502040731e+01 6.4719564532875907e+01 9.5171000214111938e+00 9 24 0
35839 1 4 7.3999999999999996e-02 1.3200643320837651e+01 3.2390627231584091e+01 1.1277108681690256e+01 6 24 0
19497 1 4 7.3999999999999996e-02 1.4461519485995641e+01 3.2377723967149322e+01 1.5822557128125521e+01 8 26 0
27194 1 2 -1.4799999999999999e-01 3.7309366209830501e+00 3.2380846303034033e+01 2.4356848524209507e+01 9 25 0
17098 1 4 7.3999999999999996e-02 1.8900990350770670e+00 6.5566791264956450e+01 1.2288322067940516e+00 7 25 0
36454 1 4 7.3999999999999996e-02 5.6720615969320614e+00 6.5955304491891667e+01 3.2672802781058747e+00 6 24 0
36450 1 4 7.3999999999999996e-02 4.6446427287423617e+00 6.5082999637467395e+01 1.2992812179989470e+00 6 24 0
17100 1 4 7.3999999999999996e-02 2.7738270486657717e+00 6.6445925522233949e+01 3.3410782425610077e+00 7 25 0
17099 1 2 -1.4799999999999999e-01 2.2214192332045379e+00 6.7134027877882559e+01 2.7026766898510677e+00 7 25 0
17096 1 2 -1.4799999999999999e-01 1.3053673853987482e+00 6.6196745434463153e+01 1.8970578776540585e+00 7 25 0
17093 1 2 -1.4799999999999999e-01 4.5126956630175841e-01 6.5325825139298260e+01 2.7560910778857557e+00 7 25 0
17097 1 4 7.3999999999999996e-02 7.3245441977908476e-01 6.6845905281482672e+01 1.1900934274184682e+00 7 25 0
39291 1 4 7.3999999999999996e-02 1.2232720506241219e+00 6.6060059844441284e+01 5.7215387244091733e+00 6 24 0
17104 1 4 7.3999999999999996e-02 3.6812553118228060e+00 6.7321306977394400e+01 1.2556546346424255e+00 7 25 0
39298 1 4 7.3999999999999996e-02 4.5220738651937005e+00 6.6833723117479735e+01 5.4247441501748890e+00 6 24 0
39292 1 4 7.3999999999999996e-02 2.4244475491355080e+00 6.5120134316237042e+01 5.3386141425386269e+00 6 24 0
36456 1 4 7.3999999999999996e-02 6.3438784998976026e+00 6.7175327760725125e+01 1.1860041275574287e+00 6 24 0
36452 1 2 -1.4799999999999999e-01 6.2811677437412152e+00 6.5444624693592900e+01 2.5292804822856603e+00 6 24 0
36453 1 4 7.3999999999999996e-02 7.0408392618158304e+00 6.4844714679428023e+01 2.9537640802872098e+00 6 24 0
36455 1 2 -1.4799999999999999e-01 7.0228036860483112e+00 6.6547330009913750e+01 1.7522705412664474e+00 6 24 0
36457 1 4 7.3999999999999996e-02 7.8152176159811431e+00 6.6086411477517316e+01 1.1300727022001968e+00 6 24 0
18130 1 4 7.3999999999999996e-02 7.6499817350530028e+00 6.5572902749569096e+01 5.2274964590280293e+00 7 25 0
23507 1 2 -1.4799999999999999e-01 1.1219147702813558e+01 6.5432441199435388e+01 2.0789822885763116e+00 9 26 0
23509 1 4 7.3999999999999996e-02 1.0831027886039760e+01 6.5736567052982807e+01 1.1169973386220868e+00 9 26 0
23504 1 2 -1.4799999999999999e-01 1.1548681692870993e+01 6.6647920206290806e+01 2.9623648678120671e+00 9 26 0
36459 1 4 7.3999999999999996e-02 8.4225432971237240e+00 6.7086729816885466e+01 3.3549401746714458e+00 6 24 0
23506 1 4 7.3999999999999996e-02 1.0806458793144694e+01 6.6719136977562329e+01 3.8054343492773932e+00 9 26 0
23496 1 4 7.3999999999999996e-02 1.1619724004297142e+01 6.7570024562577942e+01 5.4600370081876930e+00 9 26 0
23508 1 4 7.3999999999999996e-02 1.2121246481873383e+01 6.4851460224330026e+01 1.8127265658331198e+00 9 26 0
23505 1 4 7.3999999999999996e-02 1.1166826905726532e+01 6.7520921009087331e+01 2.4549792029976221e+00 9 26 0
36458 1 2 -1.4799999999999999e-01 7.6190707462184593e+00 6.7551672106887878e+01 2.7624597170806351e+00 6 24 0
18126 1 4 7.3999999999999996e-02 9.0892316394784682e+00 6.7297538907659742e+01 6.0896980660750781e+00 7 25 0
23511 1 4 7.3999999999999996e-02 9.5798188551085346e+00 6.4885700408011587e+01 3.2958741614963691e+00 9 26 0
23502 1 4 7.3999999999999996e-02 1.3410653006795354e+01 6.6049896385669726e+01 3.9161788371496948e+00 9 26 0
23501 1 2 -1.4799999999999999e-01 1.3026424890150523e+01 6.6838773281110889e+01 3.3191324647901022e+00 9 26 0
23503 1 4 7.3999999999999996e-02 1.3724710719971585e+01 6.6749344683938290e+01 2.4328753842364379e+00 9 26 0
4617 1 4 7.3999999999999996e-02 1.5978744581497146e+01 6.6257095919715880e+01 1.3744935669807250e+00 7 24 0
4615 1 4 7.3999999999999996e-02 1.5621382956569061e+01 6.4923317673653727e+01 3.5864817002939406e+00 7 24 0
17101 1 4 7.3999999999999996e-02 1.5631942268852912e+00 6.7751004697830169e+01 3.3569094700530200e+00 7 25 0
39297 1 4 7.3999999999999996e-02 3.0914686428274307e+00 6.7975173535861188e+01 5.6141742187874124e+00 6 24 0
17102 1 2 -1.4799999999999999e-01 3.0740792367788798e+00 6.8029566839963792e+01 1.8174303872778392e+00 7 25 0
17106 1 4 7.3999999999999996e-02 4.6578273191520108e+00 6.8527760813920921e+01 3.3890623731877483e+00 7 25 0
17108 1 2 -1.4799999999999999e-01 4.5879277932370695e+00 7.0059493621209810e+01 1.9814199773149677e+00 7 25 0
17105 1 2 -1.4799999999999999e-01 3.9086263966741823e+00 6.8985370710705013e+01 2.7414772607464601e+00 7 25 0
17109 1 4 7.3999999999999996e-02 3.9630356085934060e+00 7.0354327239783501e+01 1.1345974577684343e+00 7 25 0
17107 1 4 7.3999999999999996e-02 3.2566244604333945e+00 6.9409962043683691e+01 3.5139978643845664e+00 7 25 0
17103 1 4 7.3999999999999996e-02 2.4404868536067470e+00 6.8643377070658417e+01 1.1807807380280086e+00 7 25 0
17113 1 4 7.3999999999999996e-02 4.0295910621870608e+00 7.1679370874898282e+01 3.3518170787166635e+00 7 25 0
17110 1 4 7.3999999999999996e-02 5.4142691468877837e+00 6.9618319365397170e+01 1.4582683931895311e+00 7 25 0
17111 1 2 -1.4799999999999999e-01 4.8888930487395852e+00 7.1263989860497787e+01 2.8443100267897430e+00 7 25 0
16932 1 4 7.3999999999999996e-02 1.9530121260636462e+00 7.2925198322336200e+01 3.2833539405006364e+00 7 25 0
17115 1 4 7.3999999999999996e-02 5.4734074850273098e+00 7.2812498331147154e+01 1.3014589733364725e+00 7 25 0
29374 1 4 7.3999999999999996e-02 4.2923552478785130e+00 7.2239122821737524e+01 5.7617714421681194e+00 9 24 0
16931 1 2 -1.4799999999999999e-01 1.1646782731505487e+00 7.3378294620350118e+01 2.6826733421099513e+00 7 25 0
16930 1 4 7.3999999999999996e-02 1.6049493540404127e+00 7.2052155949336935e+01 1.2687627753936757e+00 7 25 0
16928 1 2 -1.4799999999999999e-01 6.2397366305036817e-01 7.2272568936965953e+01 1.7489313875244890e+00 7 25 0
29367 1 4 7.3999999999999996e-02 1.9698145183331417e+00 7.1190656604298624e+01 5.6304544674439354e+00 9 24 0
29373 1 4 7.3999999999999996e-02 3.0816846528671129e+00 7.3260163538624411e+01 5.2045217364597107e+00 9 24 0
16926 1 4 7.3999999999999996e-02 8.2656312864655590e-01 7.0520694097629075e+01 3.2681204399460091e+00 7 25 0
16933 1 4 7.3999999999999996e-02 3.3818563696566833e-01 7.3594593336799974e+01 3.2984747016793170e+00 7 25 0
17112 1 4 7.3999999999999996e-02 5.5902248812928059e+00 7.0794786323068934e+01 3.6096918953580013e+00 7 25 0
17114 1 2 -1.4799999999999999e-01 5.8074091519816271e+00 7.2344639712382644e+01 2.2158860359173338e+00 7 25 0
39303 1 4 7.3999999999999996e-02 5.0211847037634749e+00 6.9743222440666855e+01 5.7182575460050202e+00 6 24 0
16925 1 2 -1.4799999999999999e-01 3.4846980241391060e-02 7.1088534899167797e+01 2.6803679205520647e+00 7 25 0
9046 1 4 7.3999999999999996e-02 1.5889889770663553e+01 9.6042727530382209e+01 2.6672438347264979e+01 6 24 0
17119 1 4 7.3999999999999996e-02 5.5260511752990720e+00 7.3911726374830494e+01 3.5985682104223540e+00 7 25 0
36460 1 4 7.3999999999999996e-02 6.9501360193199702e+00 6.7928129865439985e+01 3.5586146504492051e+00 6 24 0
39304 1 4 7.3999999999999996e-02 6.1447884826173551e+00 6.8714354155252153e+01 5.6653595127295056e+00 6 24 0
17117 1 2 -1.4799999999999999e-01 6.3917638491125217e+00 7.3421744134732961e+01 3.1021172716678365e+00 7 25 0
17116 1 4 7.3999999999999996e-02 6.6649638965356468e+00 7.1879341773597801e+01 1.6808504044982915e+00 7 25 0
39309 1 4 7.3999999999999996e-02 6.4092971443440208e+00 7.1997991088510574e+01 6.0692667525644586e+00 6 24 0
36463 1 4 7.3999999999999996e-02 9.1151966045689559e+00 6.8256350382335100e+01 1.4053156639548363e+00 6 24 0
17118 1 4 7.3999999999999996e-02 7.0486401977942998e+00 7.2900410210443781e+01 3.8543680123649313e+00 7 25 0
36461 1 2 -1.4799999999999999e-01 8.3810480518670207e+00 6.8746177677983752e+01 2.0098311833696396e+00 6 24 0
36462 1 4 7.3999999999999996e-02 7.6041377480674788e+00 6.9160815963805931e+01 1.4107536654224990e+00 6 24 0
36464 1 2 -1.4799999999999999e-01 9.0091675791919794e+00 6.9794799272051605e+01 2.9129932307077313e+00 6 24 0
36465 1 4 7.3999999999999996e-02 9.5955791176893435e+00 6.9238996583903244e+01 3.6488043537086980e+00 6 24 0
36467 1 2 -1.4799999999999999e-01 9.8439014397506188e+00 7.0756419029765368e+01 2.0235368124596427e+00 6 24 0
36466 1 4 7.3999999999999996e-02 8.2619328077834435e+00 7.0292867474736610e+01 3.4671541383290365e+00 6 24 0
36468 1 4 7.3999999999999996e-02 9.2772544807244213e+00 7.1166397684324977e+01 1.1967196835661769e+00 6 24 0
36469 1 4 7.3999999999999996e-02 1.0623429444310650e+01 7.0212564963102295e+01 1.5413880974779124e+00 6 24 0
36470 1 2 -1.4799999999999999e-01 1.0523982708780053e+01 7.1907705040527858e+01 2.7691769128106083e+00 6 24 0
36472 1 4 7.3999999999999996e-02 9.7135077271478512e+00 7.2529949828466627e+01 3.1183342442876789e+00 6 24 0
36471 1 4 7.3999999999999996e-02 1.1017931459884357e+01 7.1457841912665899e+01 3.6249222676290529e+00 6 24 0
36473 1 2 -1.4799999999999999e-01 1.1547323775489010e+01 7.2646997264703600e+01 1.9288495690515148e+00 6 24 0
36474 1 4 7.3999999999999996e-02 1.1183606859332311e+01 7.3542663138506541e+01 1.4577983809316446e+00 6 24 0
39315 1 4 7.3999999999999996e-02 8.4876732300099178e+00 7.3766488091169705e+01 5.7632913301879052e+00 6 24 0
36475 1 4 7.3999999999999996e-02 1.2061661072773800e+01 7.1972945811500111e+01 1.2463216138417617e+00 6 24 0
17122 1 4 7.3999999999999996e-02 8.0707499593028889e+00 7.4101613983523407e+01 2.0043107374167337e+00 7 25 0
39310 1 4 7.3999999999999996e-02 7.6767429310437283e+00 7.0807421837717584e+01 5.6438151463607165e+00 6 24 0
39316 1 4 7.3999999999999996e-02 9.3766342491348436e+00 7.2436460688792366e+01 5.4001009944959000e+00 6 24 0
39322 1 4 7.3999999999999996e-02 1.1869566283287190e+01 7.3562789199126044e+01 5.5056152023826215e+00 6 24 0
23493 1 4 7.3999999999999996e-02 1.2157089514109529e+01 7.0125506082338404e+01 5.8793130842946137e+00 9 26 0
23498 1 2 -1.4799999999999999e-01 1.3255064003740639e+01 6.8151893731115280e+01 4.1418712539827540e+00 9 26 0
23495 1 2 -1.4799999999999999e-01 1.2635884331581718e+01 6.8018202580363365e+01 5.5329657329505473e+00 9 26 0
23499 1 4 7.3999999999999996e-02 1.4256741502161361e+01 6.8384668983673208e+01 4.2097410473008710e+00 9 26 0
23500 1 4 7.3999999999999996e-02 1.2785885437122220e+01 6.8957923511881646e+01 3.6051489465235247e+00 9 26 0
36476 1 2 -1.4799999999999999e-01 1.2707433651674046e+01 7.3155090936683195e+01 2.7768405864769066e+00 6 24 0
36477 1 4 7.3999999999999996e-02 1.2958660662227148e+01 7.2433859926886811e+01 3.5091036593793055e+00 6 24 0
36481 1 4 7.3999999999999996e-02 1.4199195181783550e+01 7.2996315801173878e+01 1.1066805807273963e+00 6 24 0
36483 1 4 7.3999999999999996e-02 1.5392121620820378e+01 7.3218358325588355e+01 3.5360583624208903e+00 6 24 0
36482 1 2 -1.4799999999999999e-01 1.5277959924940836e+01 7.3932278413196826e+01 2.7363840359560623e+00 6 24 0
36479 1 2 -1.4799999999999999e-01 1.3956427304116168e+01 7.3708880933982172e+01 1.9612287130913577e+00 6 24 0
16936 1 4 7.3999999999999996e-02 2.5599986118028211e+00 7.4417962202469155e+01 1.3869729271868949e+00 7 25 0
16934 1 2 -1.4799999999999999e-01 1.7394139412097145e+00 7.4667292813629601e+01 2.0483023952900350e+00 7 25 0
16938 1 4 7.3999999999999996e-02 3.2415446922994016e+00 7.5426597787191113e+01 3.5006149749802340e+00 7 25 0
16941 1 4 7.3999999999999996e-02 3.1129909670937899e+00 7.6855316965454350e+01 1.4842586669306936e+00 7 25 0
16942 1 4 7.3999999999999996e-02 3.2531524196379697e+00 7.7697869409401221e+01 3.0181292202671246e+00 7 25 0
16940 1 2 -1.4799999999999999e-01 2.5620785180733807e+00 7.7078548743118830e+01 2.3816306112344447e+00 7 25 0
16937 1 2 -1.4799999999999999e-01 2.2945348825903529e+00 7.5729194486118018e+01 3.0867742863116314e+00 7 25 0
16939 1 4 7.3999999999999996e-02 1.6139917278581017e+00 7.5832796552461261e+01 3.9663572669968934e+00 7 25 0
16945 1 4 7.3999999999999996e-02 1.4923651598490943e+00 7.8700988288283412e+01 1.6305853245120276e+00 7 25 0
16943 1 2 -1.4799999999999999e-01 1.2807670939110463e+00 7.7732219079686928e+01 2.0048746975377001e+00 7 25 0
16951 1 4 7.3999999999999996e-02 1.1121218410839857e+00 7.7663833141279824e+01 4.8511264635912390e+00 7 25 0
16950 1 4 7.3999999999999996e-02 7.5762995829953583e-01 7.9285588085334808e+01 4.2003697288124950e+00 7 25 0
16949 1 2 -1.4799999999999999e-01 3.4698955619205002e-01 7.8260989596614536e+01 4.3611451489403263e+00 7 25 0
16944 1 4 7.3999999999999996e-02 1.0004508294427088e+00 7.7326028413128697e+01 1.0513008513282143e+00 7 25 0
16935 1 4 7.3999999999999996e-02 8.8600999766575128e-01 7.5035358442016701e+01 1.5197100752990447e+00 7 25 0
23223 1 4 7.3999999999999996e-02 4.9170892148290957e+00 7.9166819640666091e+01 3.2793865098954540e+00 9 26 0
29379 1 4 7.3999999999999996e-02 2.7763153399946412e+00 7.5384661203036458e+01 5.8833148177870962e+00 9 24 0
16946 1 2 -1.4799999999999999e-01 3.0353922053032945e-02 7.7785255968045149e+01 2.9391944058693915e+00 7 25 0
29376 1 4 7.3999999999999996e-02 5.3347719635017095e+00 7.4363330304678243e+01 6.1349081387804913e+00 9 24 0
17128 1 4 7.3999999999999996e-02 6.0843556832157981e+00 7.6743303260558932e+01 3.5709692853150750e+00 7 25 0
23222 1 2 -1.4799999999999999e-01 5.2528177096609712e+00 8.0129775338137236e+01 2.9894504218264562e+00 9 26 0
23221 1 4 7.3999999999999996e-02 3.8148497091967926e+00 8.0184298902208383e+01 1.1363130089526070e+00 9 26 0
23226 1 4 7.3999999999999996e-02 6.3781059355877980e+00 7.9684269201740022e+01 1.2787855105675427e+00 9 26 0
39321 1 4 7.3999999999999996e-02 1.0699211144218397e+01 7.4682680913217780e+01 5.1374256189888081e+00 6 24 0
23225 1 2 -1.4799999999999999e-01 6.5599114929138729e+00 7.9781485429230599e+01 2.3141108949959386e+00 9 26 0
17121 1 4 7.3999999999999996e-02 6.6832249685004568e+00 7.4858003420980580e+01 1.7045868956849994e+00 7 25 0
17127 1 4 7.3999999999999996e-02 6.5445182083702749e+00 7.5643881092906284e+01 4.9286992748864549e+00 7 25 0
17120 1 2 -1.4799999999999999e-01 7.2812334694735101e+00 7.4510698244238043e+01 2.5288032246216368e+00 7 25 0
23227 1 4 7.3999999999999996e-02 6.9006606089698224e+00 7.8820830693142042e+01 2.6828986797539076e+00 9 26 0
17130 1 4 7.3999999999999996e-02 6.8322039498113778e+00 7.8408209593182008e+01 5.2155635195008054e+00 7 25 0
17126 1 2 -1.4799999999999999e-01 6.9150043490873898e+00 7.6412741475199795e+01 4.2259860530240942e+00 7 25 0
17129 1 2 -1.4799999999999999e-01 7.5566435471186448e+00 7.7617350675359575e+01 4.9488146563103310e+00 7 25 0
17131 1 4 7.3999999999999996e-02 8.2189029136591056e+00 7.8175903078012553e+01 4.2234029029229498e+00 7 25 0
17125 1 4 7.3999999999999996e-02 8.6535789434396779e+00 7.5100167810307582e+01 4.0346212953271472e+00 7 25 0
17123 1 2 -1.4799999999999999e-01 7.9436293478131930e+00 7.5609262604701570e+01 3.3803033243795331e+00 7 25 0
17124 1 4 7.3999999999999996e-02 8.4801882433884010e+00 7.6285061677737730e+01 2.7388065490153455e+00 7 25 0
17134 1 4 7.3999999999999996e-02 9.1273767903617617e+00 7.6392973342239173e+01 5.9869496857876072e+00 7 25 0
17238 1 4 7.3999999999999996e-02 1.0883881263248696e+01 7.9129704170437037e+01 2.3296677854355479e+00 7 25 0
17239 1 4 7.3999999999999996e-02 1.1484560425713495e+01 7.7725751409630746e+01 3.2552921415597376e+00 7 25 0
17235 1 4 7.3999999999999996e-02 1.0822458185443121e+01 7.9492346148281101e+01 4.8484686426641002e+00 7 25 0
17237 1 2 -1.4799999999999999e-01 1.1708952789606368e+01 7.8819085943235578e+01 3.0141350332682459e+00 7 25 0
17234 1 2 -1.4799999999999999e-01 1.1832114692879276e+01 7.9624250589309980e+01 4.3512566008118281e+00 7 25 0
36478 1 4 7.3999999999999996e-02 1.2377997623682720e+01 7.4066277802695836e+01 3.3707506773310087e+00 6 24 0
39320 1 2 -1.4799999999999999e-01 1.1163316925653815e+01 7.4267256525041191e+01 6.0181181360201181e+00 6 24 0
17236 1 4 7.3999999999999996e-02 1.2497191347008121e+01 7.9063887200105569e+01 4.9611822569414068e+00 7 25 0
39327 1 4 7.3999999999999996e-02 1.2474565963098110e+01 7.6672310083972022e+01 5.3233414363927105e+00 6 24 0
36480 1 4 7.3999999999999996e-02 1.3590792889190666e+01 7.4652228553155865e+01 1.4586360093131467e+00 6 24 0
36484 1 4 7.3999999999999996e-02 1.5237418102728862e+01 7.4908439076430625e+01 3.2666739264262934e+00 6 24 0
17242 1 4 7.3999999999999996e-02 1.2870985082401852e+01 7.8149283863059068e+01 1.3590666928589434e+00 7 25 0
17244 1 4 7.3999999999999996e-02 1.4126013189715010e+01 7.7243968120419041e+01 3.1735270617504465e+00 7 25 0
17240 1 2 -1.4799999999999999e-01 1.3030602808882790e+01 7.8801195494120947e+01 2.2383691031647128e+00 7 25 0
17243 1 2 -1.4799999999999999e-01 1.4287468135934008e+01 7.8272942305617519e+01 2.9070731205146250e+00 7 25 0
17248 1 4 7.3999999999999996e-02 1.5620352875919647e+01 7.7826875674516103e+01 1.1269177449317684e+00 7 25 0
17245 1 4 7.3999999999999996e-02 1.4461802167796700e+01 7.8890768368266052e+01 3.8070923270210000e+00 7 25 0
17246 1 2 -1.4799999999999999e-01 1.5546438426810916e+01 7.8388239894346285e+01 2.0670049925564493e+00 7 25 0
17241 1 4 7.3999999999999996e-02 1.3334424206903279e+01 7.9806596880794700e+01 1.8056331459813642e+00 7 25 0
17247 1 4 7.3999999999999996e-02 1.5550148162156129e+01 7.9434684465150994e+01 1.6737572551923490e+00 7 25 0
39334 1 4 7.3999999999999996e-02 1.5534854766800956e+01 7.6822892180569994e+01 5.7322155035585061e+00 6 24 0
39328 1 4 7.3999999999999996e-02 1.3683044414751807e+01 7.5476523626564486e+01 5.5771242542844668e+00 6 24 0
39333 1 4 7.3999999999999996e-02 1.4749350031639912e+01 7.8423905161778265e+01 5.6764844947189088e+00 6 24 0
39326 1 2 -1.4799999999999999e-01 1.3020294679049174e+01 7.6179157505552709e+01 6.0477895336685545e+00 6 24 0
23217 1 4 7.3999999999999996e-02 2.6622778550717840e+00 8.0468453986113673e+01 3.4801816235704215e+00 9 26 0
23224 1 4 7.3999999999999996e-02 5.2693784249217446e+00 8.0641400976633179e+01 3.8758554307864657e+00 9 26 0
23219 1 2 -1.4799999999999999e-01 4.1965599805933573e+00 8.0736771927566224e+01 2.0073212429890415e+00 9 26 0
23220 1 4 7.3999999999999996e-02 4.4906790371175216e+00 8.1647156239975132e+01 1.4670733208019056e+00 9 26 0
23218 1 4 7.3999999999999996e-02 3.2742800778723806e+00 8.2069061779933776e+01 3.2994700925018519e+00 9 26 0
23216 1 2 -1.4799999999999999e-01 2.9779269212932156e+00 8.1213337508929413e+01 2.7539938830904989e+00 9 26 0
23214 1 4 7.3999999999999996e-02 2.1436110481759307e+00 8.2280781149114574e+01 1.1562169971433585e+00 9 26 0
23213 1 2 -1.4799999999999999e-01 1.7404844516976303e+00 8.1541579558128774e+01 1.8617318804811365e+00 9 26 0
22918 1 4 7.3999999999999996e-02 4.3294669070033240e+00 8.3966098879796476e+01 3.7514719663250200e+00 9 26 0
22913 1 2 -1.4799999999999999e-01 4.7190516574097279e+00 8.5494906840094728e+01 5.1305913189599792e+00 9 26 0
22916 1 2 -1.4799999999999999e-01 3.8807007309216290e+00 8.4965154577304290e+01 4.0628250226575071e+00 9 26 0
22917 1 4 7.3999999999999996e-02 2.8464028869306075e+00 8.4635071284989166e+01 4.3870296819061787e+00 9 26 0
23215 1 4 7.3999999999999996e-02 1.6067021316625596e+00 8.0703191569310476e+01 1.1595102773416635e+00 9 26 0
22914 1 4 7.3999999999999996e-02 5.0001846048798937e+00 8.4616557187936465e+01 5.7185655574702769e+00 9 26 0
22923 1 4 7.3999999999999996e-02 2.0593776306246241e+00 8.5273786127289668e+01 1.6765561818997832e+00 9 26 0
22915 1 4 7.3999999999999996e-02 5.7463023226780754e+00 8.5817500091658545e+01 4.8635803907261979e+00 9 26 0
23212 1 4 7.3999999999999996e-02 9.0580822015566831e-01 8.2899628403158815e+01 3.2427610663916342e+00 9 26 0
23427 1 4 7.3999999999999996e-02 1.8914155950030089e+00 8.1968869430833209e+01 5.2738212681111598e+00 9 26 0
23210 1 2 -1.4799999999999999e-01 5.4372943245462291e-01 8.2088504171112376e+01 2.6380834319885853e+00 9 26 0
22922 1 2 -1.4799999999999999e-01 2.5344760592718427e+00 8.6174284622446052e+01 2.0102775217611368e+00 9 26 0
22919 1 2 -1.4799999999999999e-01 3.8974118633604435e+00 8.5936970413007288e+01 2.7865241585932883e+00 9 26 0
23434 1 4 7.3999999999999996e-02 4.2635996854935465e+00 8.1747856963218808e+01 5.6556285405695581e+00 9 26 0
22920 1 4 7.3999999999999996e-02 4.7413338210592384e+00 8.5669334240051782e+01 2.1587184578049667e+00 9 26 0
23211 1 4 7.3999999999999996e-02 2.9695623141915578e-01 8.1357365045225151e+01 3.2720563278515802e+00 9 26 0
23428 1 4 7.3999999999999996e-02 8.2745076410577678e-01 8.0888085350410009e+01 5.7902815575370736e+00 9 26 0
23439 1 4 7.3999999999999996e-02 6.8561795344491339e+00 8.1354612304466343e+01 5.7239675441391951e+00 9 26 0
23232 1 4 7.3999999999999996e-02 6.4807773341707167e+00 8.2439743978316315e+01 2.4416277659939212e+00 9 26 0
23229 1 4 7.3999999999999996e-02 8.5986177119574574e+00 8.0317286075158535e+01 2.1894386413132354e+00 9 26 0
23230 1 4 7.3999999999999996e-02 7.8595975227242860e+00 8.0650714114274095e+01 3.7294737707975374e+00 9 26 0
23233 1 4 7.3999999999999996e-02 7.5741991146786418e+00 8.2251621689597499e+01 1.0887673072983399e+00 9 26 0
23228 1 2 -1.4799999999999999e-01 7.6951557555221335e+00 8.0710323496343335e+01 2.6364744686909298e+00 9 26 0
23236 1 4 7.3999999999999996e-02 8.5770601353846061e+00 8.3142191381471605e+01 3.9324313677929315e+00 9 26 0
23235 1 4 7.3999999999999996e-02 9.5760334420325215e+00 8.2563290438547270e+01 2.5431302519802994e+00 9 26 0
23231 1 2 -1.4799999999999999e-01 7.5064678376876675e+00 8.2168938506655280e+01 2.1973653978041217e+00 9 26 0
23234 1 2 -1.4799999999999999e-01 8.6037306883862303e+00 8.3067885093716782e+01 2.8130339945400933e+00 9 26 0
23237 1 2 -1.4799999999999999e-01 8.7178993018130058e+00 8.4503570805554460e+01 2.1354314545442930e+00 9 26 0
23239 1 4 7.3999999999999996e-02 9.8403227413590013e+00 8.4734968198483870e+01 2.0766793424089571e+00 9 26 0
23238 1 4 7.3999999999999996e-02 8.3837920285603786e+00 8.4418171261916783e+01 1.1102408498603342e+00 9 26 0
17229 1 4 7.3999999999999996e-02 1.0644076759186291e+01 8.1834366662012073e+01 5.7718579315938383e+00 7 25 0
17227 1 4 7.3999999999999996e-02 1.1680421853955238e+01 8.3816098430471470e+01 4.3074949187652374e+00 7 25 0
17233 1 4 7.3999999999999996e-02 1.1822480571015326e+01 8.1487724040398007e+01 3.2834559278633106e+00 7 25 0
17228 1 2 -1.4799999999999999e-01 1.1714583711543588e+01 8.1961821766823974e+01 5.5115234054203501e+00 7 25 0
17219 1 2 -1.4799999999999999e-01 1.1389524638216846e+01 8.5823196752995756e+01 6.0540285776616045e+00 7 25 0
17231 1 2 -1.4799999999999999e-01 1.2208985944625445e+01 8.1129268481075755e+01 4.2798347460657364e+00 7 25 0
23241 1 4 7.3999999999999996e-02 8.2978838435391999e+00 8.5693504860908050e+01 3.9900269962241968e+00 9 26 0
23240 1 2 -1.4799999999999999e-01 8.2327259802570190e+00 8.5724532345091319e+01 2.8954499966548615e+00 9 26 0
17221 1 4 7.3999999999999996e-02 1.0761244444667756e+01 8.6036387943984295e+01 5.1190261606128393e+00 7 25 0
23242 1 4 7.3999999999999996e-02 7.1649754898209572e+00 8.5683083384281247e+01 2.9115131607237190e+00 9 26 0
17225 1 2 -1.4799999999999999e-01 1.1981857632528627e+01 8.3486047121779308e+01 5.2962173271087138e+00 7 25 0
17232 1 4 7.3999999999999996e-02 1.3242168162344942e+01 8.1267427408022215e+01 4.0262657639114661e+00 7 25 0
17226 1 4 7.3999999999999996e-02 1.3058493248492592e+01 8.3611016395063643e+01 5.3118049175007327e+00 7 25 0
17220 1 4 7.3999999999999996e-02 1.2469304921695903e+01 8.6189545408164477e+01 5.9229613498039262e+00 7 25 0
4747 1 4 7.3999999999999996e-02 1.5703317221996675e+01 8.4472529142368572e+01 5.2524393274983998e+00 7 24 0
22927 1 4 7.3999999999999996e-02 1.3350569283972522e+00 8.6488035825003053e+01 3.7494952409172959e+00 9 26 0
22928 1 2 -1.4799999999999999e-01 1.7949965120701342e-01 8.7122188178823521e+01 2.1109953900151841e+00 9 26 0
22925 1 2 -1.4799999999999999e-01 1.5528359229322282e+00 8.6994905998642452e+01 2.8258727189831023e+00 9 26 0
22924 1 4 7.3999999999999996e-02 2.6429194628094925e+00 8.6867132601446798e+01 1.1103285608634594e+00 9 26 0
22921 1 4 7.3999999999999996e-02 4.1204509539438696e+00 8.6901145253926330e+01 3.2380311427646005e+00 9 26 0
23259 1 4 7.3999999999999996e-02 3.2213111490532289e+00 9.0117516393759885e+01 1.0716452658856315e+00 9 26 0
23257 1 4 7.3999999999999996e-02 4.1217613025860835e+00 8.9318790051250929e+01 3.3097055477095600e+00 9 26 0
23255 1 2 -1.4799999999999999e-01 4.5962366389758271e+00 9.0058295482430566e+01 2.7680144632908483e+00 9 26 0
23263 1 4 7.3999999999999996e-02 1.9231394957344039e+00 9.0338340099454825e+01 3.2670220980595608e+00 9 26 0
22926 1 4 7.3999999999999996e-02 1.9888654729043729e+00 8.8017506932378552e+01 2.9930773613751769e+00 9 26 0
23258 1 2 -1.4799999999999999e-01 3.4113107500189845e+00 9.0762696939903776e+01 1.9367166158119045e+00 9 26 0
23261 1 2 -1.4799999999999999e-01 2.2174434547468285e+00 9.1144080119162837e+01 2.6972290503841538e+00 9 26 0
23253 1 4 7.3999999999999996e-02 5.2697583551916383e+00 8.8784877679666877e+01 1.1300275894224516e+00 9 26 0
23256 1 4 7.3999999999999996e-02 5.0650615739480553e+00 9.0767069440897387e+01 3.3879569579832007e+00 9 26 0
23264 1 2 -1.4799999999999999e-01 1.0209084763640013e+00 9.1602431432353995e+01 1.8308058510285787e+00 9 26 0
23260 1 4 7.3999999999999996e-02 3.8603199658777210e+00 9.1632743691862785e+01 1.4409599487685745e+00 9 26 0
23252 1 2 -1.4799999999999999e-01 5.6238462767472885e+00 8.9428359354238097e+01 1.8342006428528121e+00 9 26 0
23265 1 4 7.3999999999999996e-02 5.9407724809227647e-01 9.0945548608081538e+01 1.1029992102036368e+00 9 26 0
22930 1 4 7.3999999999999996e-02 2.9593452370310014e-01 8.7619920275583340e+01 1.1152728416347075e+00 9 26 0
23262 1 4 7.3999999999999996e-02 2.4206812950433303e+00 9.1939185175304203e+01 3.4195485763732814e+00 9 26 0
23266 1 4 7.3999999999999996e-02 1.4037762554653292e+00 9.2413170385740301e+01 1.2127120209026445e+00 9 26 0
23254 1 4 7.3999999999999996e-02 6.0698481964637496e+00 9.0155310390286928e+01 1.2213733477474864e+00 9 26 0
22911 1 4 7.3999999999999996e-02 4.2133166809897658e+00 8.7561606698333136e+01 5.8409038897194989e+00 9 26 0
22910 1 2 -1.4799999999999999e-01 3.9878769157938820e+00 8.6471124591578217e+01 6.0502175511987630e+00 9 26 0
22912 1 4 7.3999999999999996e-02 2.9969979603270147e+00 8.6286869905023877e+01 5.9230495700769739e+00 9 26 0
23251 1 4 7.3999999999999996e-02 6.3201276496692600e+00 8.7981541679302453e+01 3.4212459865855611e+00 9 26 0
23249 1 2 -1.4799999999999999e-01 6.7495121826798172e+00 8.8702683812727230e+01 2.6638312244932596e+00 9 26 0
23247 1 4 7.3999999999999996e-02 7.2759884070664045e+00 8.7470437722637797e+01 1.0436293472714124e+00 9 26 0
23248 1 4 7.3999999999999996e-02 8.4339652102171510e+00 8.8727721793186888e+01 1.1467952409650577e+00 9 26 0
23244 1 4 7.3999999999999996e-02 9.3598075199000714e+00 8.6767783208133409e+01 1.5084896365174449e+00 9 26 0
23245 1 4 7.3999999999999996e-02 9.5648320585056332e+00 8.7387150421754697e+01 3.0806952587987806e+00 9 26 0
23243 1 2 -1.4799999999999999e-01 8.8414285140649955e+00 8.7044664169055679e+01 2.3522514109676242e+00 9 26 0
23246 1 2 -1.4799999999999999e-01 7.8085532531437112e+00 8.8034015407772799e+01 1.7535273486917373e+00 9 26 0
23250 1 4 7.3999999999999996e-02 7.3688630102168018e+00 8.9490696885833245e+01 3.1346655455735637e+00 9 26 0
30698 1 2 -1.4799999999999999e-01 1.0418009883547086e+01 9.0252711588307534e+01 2.5185133478722683e+00 8 23 0
30700 1 4 7.3999999999999996e-02 9.6608040766914378e+00 8.9634333237641442e+01 3.0570524503133374e+00 8 23 0
30699 1 4 7.3999999999999996e-02 9.8151498708443139e+00 9.0739581266445228e+01 1.8060456462205634e+00 8 23 0
30703 1 4 7.3999999999999996e-02 1.0840014680504883e+01 8.8706207760988775e+01 1.0909876313257787e+00 8 23 0
30695 1 2 -1.4799999999999999e-01 1.0991146649904429e+01 9.1392881040930718e+01 3.3207084255831503e+00 8 23 0
30701 1 2 -1.4799999999999999e-01 1.1407531629361296e+01 8.9372294135186408e+01 1.7458729645996562e+00 8 23 0
17209 1 4 7.3999999999999996e-02 8.8457921278741072e+00 8.9809248299946063e+01 5.1425093555171184e+00 7 25 0
17215 1 4 7.3999999999999996e-02 1.0885673287064520e+01 8.8272513151919682e+01 5.8179820873633235e+00 7 25 0
17203 1 4 7.3999999999999996e-02 6.8488768617532658e+00 9.2066578516728782e+01 5.1400856242575488e+00 7 25 0
30693 1 4 7.3999999999999996e-02 9.1955021442250438e+00 9.2116798025806688e+01 4.1645534799820316e+00 8 23 0
30696 1 4 7.3999999999999996e-02 1.1279830480494510e+01 9.0948241069167935e+01 4.2781737428563424e+00 8 23 0
30697 1 4 7.3999999999999996e-02 1.1936661168161992e+01 9.1799734011770852e+01 2.9942674047732036e+00 8 23 0
30705 1 4 7.3999999999999996e-02 1.1936641935753002e+01 8.7761272866730081e+01 3.1069075449742494e+00 8 23 0
17205 1 4 7.3999999999999996e-02 6.3520445766553726e+00 8.9612757060226912e+01 5.9339570646267408e+00 7 25 0
30702 1 4 7.3999999999999996e-02 1.1983640083181328e+01 8.9948465451707094e+01 1.1427995276403420e+00 8 23 0
17211 1 4 7.3999999999999996e-02 8.3508524246686697e+00 8.7704998832316633e+01 6.1135407028219584e+00 7 25 0
30711 1 4 7.3999999999999996e-02 1.4616979539964722e+01 8.6603531644064446e+01 3.0364555811766438e+00 8 23 0
30704 1 2 -1.4799999999999999e-01 1.2416272657248347e+01 8.8634611733152184e+01 2.6461992555378751e+00 8 23 0
30706 1 4 7.3999999999999996e-02 1.2621371011765145e+01 8.9331250783852212e+01 3.4010223672716635e+00 8 23 0
30709 1 4 7.3999999999999996e-02 1.3662420608760037e+01 8.7457275487056151e+01 1.2325604728037589e+00 8 23 0
30708 1 4 7.3999999999999996e-02 1.4131575972319784e+01 8.9165491617721358e+01 1.3942563620165398e+00 8 23 0
30707 1 2 -1.4799999999999999e-01 1.3700036037029353e+01 8.8273611302434603e+01 1.8964050318147310e+00 8 23 0
30710 1 2 -1.4799999999999999e-01 1.4856380860682222e+01 8.7636479982676036e+01 2.7673047199150251e+00 8 23 0
30712 1 4 7.3999999999999996e-02 1.5011377435572518e+01 8.8225533287789673e+01 3.6496105093594804e+00 8 23 0
26096 1 2 -1.4799999999999999e-01 1.4184187663281975e+01 9.1634201938383455e+01 5.0892472991450992e+00 9 25 0
26100 1 4 7.3999999999999996e-02 1.4306484947555683e+01 8.9473117809435209e+01 5.4347283817098644e+00 9 25 0
26095 1 4 7.3999999999999996e-02 1.5284812727389653e+01 9.0425901955886744e+01 3.7299171694819546e+00 9 25 0
26093 1 2 -1.4799999999999999e-01 1.5395375806925458e+01 9.1387514774188418e+01 4.1678226307073629e+00 9 25 0
26097 1 4 7.3999999999999996e-02 1.3300402771996403e+01 9.1568891261815523e+01 4.5122039979308317e+00 9 25 0
26090 1 2 -1.4799999999999999e-01 1.5825175347404834e+01 9.2319737694481617e+01 2.9883955152740085e+00 9 25 0
26091 1 4 7.3999999999999996e-02 1.4897928223927959e+01 9.2501664634739527e+01 2.3559637363878183e+00 9 25 0
26099 1 2 -1.4799999999999999e-01 1.4023607794820219e+01 9.0359743083064544e+01 5.9514315310410479e+00 9 25 0
30715 1 4 7.3999999999999996e-02 1.6081688126221398e+01 8.6849580789195272e+01 1.1739912549485811e+00 8 23 0
26098 1 4 7.3999999999999996e-02 1.4293851911369670e+01 9.2565553566276648e+01 5.6287469670990973e+00 9 25 0
30713 1 2 -1.4799999999999999e-01 1.6144722570073615e+01 8.7647283121227801e+01 1.9383023989089332e+00 8 23 0
23268 1 4 7.3999999999999996e-02 5.6983927619239677e-02 9.2658355652888474e+01 3.5585458880425440e+00 9 26 0
17199 1 4 7.3999999999999996e-02 4.9409073673975472e+00 9.2976741361917348e+01 5.9287117407316243e+00 7 25 0
1021 1 4 7.3999999999999996e-02 2.3926499128133041e+00 9.4583702939689914e+01 3.2816003099698898e+00 8 23 0
1019 1 2 -1.4799999999999999e-01 2.9157702583346472e+00 9.5286204617939518e+01 2.5648168816897279e+00 8 23 0
1020 1 4 7.3999999999999996e-02 3.6049972455671320e+00 9.4553452834064146e+01 2.0765293700989513e+00 8 23 0
1016 1 2 -1.4799999999999999e-01 1.7738690579440359e+00 9.5901367388069644e+01 1.7088846977975600e+00 8 23 0
1018 1 4 7.3999999999999996e-02 1.3968232958828957e+00 9.5259459025352982e+01 9.7076817391148129e-01 8 23 0
1022 1 2 -1.4799999999999999e-01 3.8581550195081764e+00 9.6272001381992737e+01 3.2982054203864735e+00 8 23 0
1024 1 4 7.3999999999999996e-02 4.7801456582831658e+00 9.5698379845833358e+01 3.5722894879394120e+00 8 23 0
1017 1 4 7.3999999999999996e-02 2.0167459130798284e+00 9.6844348346099054e+01 1.1442871156930778e+00 8 23 0
1026 1 4 7.3999999999999996e-02 2.6643137418592016e+00 9.6285499197326459e+01 5.1666619132249121e+00 8 23 0
1013 1 2 -1.4799999999999999e-01 6.7250240154800889e-01 9.6325026381763777e+01 2.5921166555851158e+00 8 23 0
1015 1 4 7.3999999999999996e-02 8.6157747323876788e-01 9.7102841817146853e+01 3.2926537937366822e+00 8 23 0
1023 1 4 7.3999999999999996e-02 4.2884021929926988e+00 9.7086162295230352e+01 2.6721136794867268e+00 8 23 0
1025 1 2 -1.4799999999999999e-01 3.3490947827659228e+00 9.6956042607255611e+01 4.6030943653151182e+00 8 23 0
1014 1 4 7.3999999999999996e-02 2.7271167212037445e-01 9.5503735521706048e+01 3.2048061219942676e+00 8 23 0
1030 1 4 7.3999999999999996e-02 4.9523421948693649e+00 9.6376658478884082e+01 5.7854999239188958e+00 8 23 0
30692 1 2 -1.4799999999999999e-01 1.0067757451195273e+01 9.2519037172572325e+01 3.7307106029123398e+00 8 23 0
30690 1 4 7.3999999999999996e-02 9.0686866335633134e+00 9.2995503236563522e+01 1.9330281074957321e+00 8 23 0
30694 1 4 7.3999999999999996e-02 1.0553651292290972e+01 9.3112939898929810e+01 4.4799069736217652e+00 8 23 0
30689 1 2 -1.4799999999999999e-01 9.7129386022466271e+00 9.3460646952753820e+01 2.6546014516661747e+00 8 23 0
30691 1 4 7.3999999999999996e-02 9.0304350932996336e+00 9.4189076516543082e+01 3.0493709640142463e+00 8 23 0
30688 1 4 7.3999999999999996e-02 1.0667574463618442e+01 9.4752195078541874e+01 1.0805199568542956e+00 8 23 0
30686 1 2 -1.4799999999999999e-01 1.0914627803807793e+01 9.4004319440795484e+01 1.8269572356423007e+00 8 23 0
31282 1 4 7.3999999999999996e-02 9.1579897727815567e+00 9.5824558483962392e+01 5.5201525670768561e+00 8 23 0
30684 1 4 7.3999999999999996e-02 1.1378556605863654e+01 9.5630188156884131e+01 3.2115778300927205e+00 8 23 0
30687 1 4 7.3999999999999996e-02 1.1475045314154682e+01 9.3146504324901983e+01 1.3162578568167520e+00 8 23 0
30683 1 2 -1.4799999999999999e-01 1.1905681279996516e+01 9.4834214936530799e+01 2.7486458971152019e+00 8 23 0
30685 1 4 7.3999999999999996e-02 1.2280766270102461e+01 9.4314330066909775e+01 3.5918632966063275e+00 8 23 0
30682 1 4 7.3999999999999996e-02 1.2480868362619828e+01 9.6132611564409558e+01 1.2440121052314592e+00 8 23 0
30680 1 2 -1.4799999999999999e-01 1.3022109603388778e+01 9.5560443629622483e+01 2.0616559102668637e+00 8 23 0
30681 1 4 7.3999999999999996e-02 1.3620825672624305e+01 9.4808612825521735e+01 1.5808990658799615e+00 8 23 0
30679 1 4 7.3999999999999996e-02 1.4673903208083814e+01 9.5686640651408950e+01 3.3152931308666878e+00 8 23 0
19104 1 4 7.3999999999999996e-02 1.3787814576977974e+01 9.6112310405984530e+01 5.5685622854951591e+00 8 25 0
30677 1 2 -1.4799999999999999e-01 1.4006203041180207e+01 9.6426109163700914e+01 2.8327035302877719e+00 8 23 0
30675 1 4 7.3999999999999996e-02 1.5361211687853524e+01 9.6520383936381464e+01 1.1726286046098746e+00 8 23 0
30678 1 4 7.3999999999999996e-02 1.3613063911332404e+01 9.6949462768956536e+01 3.6999029325203598e+00 8 23 0
26092 1 4 7.3999999999999996e-02 1.6121257606376243e+01 9.3263671026887678e+01 3.4459732643282992e+00 9 25 0
29459 1 2 -1.4799999999999999e-01 9.4890162835503861e-02 6.4988244171516797e+01 1.1661120582868591e+01 9 24 0
39290 1 2 -1.4799999999999999e-01 2.0037112878831262e+00 6.5465286223709782e+01 6.2015381973215540e+00 6 24 0
39296 1 2 -1.4799999999999999e-01 3.8326778669872392e+00 6.7368073359720597e+01 6.1335576249668273e+00 6 24 0
39294 1 4 7.3999999999999996e-02 3.8567828310755026e+00 6.5530988632463320e+01 7.2730383501136151e+00 6 24 0
39293 1 2 -1.4799999999999999e-01 3.1087122136287748e+00 6.6308565357697702e+01 6.9564933542328520e+00 6 24 0
16420 1 4 7.3999999999999996e-02 4.1718211696386955e+00 6.5014993511162857e+01 1.0839831825015612e+01 7 25 0
39295 1 4 7.3999999999999996e-02 2.6645028465703220e+00 6.6678061798720179e+01 7.8690626216806931e+00 6 24 0
29456 1 2 -1.4799999999999999e-01 9.0345192686241638e-01 6.6202120408158251e+01 1.1075273668913129e+01 9 24 0
29457 1 4 7.3999999999999996e-02 1.7993529453535273e+00 6.5844670524329246e+01 1.0595572310464618e+01 9 24 0
16421 1 2 -1.4799999999999999e-01 5.9746504188632770e+00 6.5380891343961167e+01 1.1966820680700637e+01 7 25 0
29453 1 2 -1.4799999999999999e-01 1.3617702934552880e+00 6.7427384524956977e+01 1.1992305017931429e+01 9 24 0
29458 1 4 7.3999999999999996e-02 3.4820290765626011e-01 6.6737733021005866e+01 1.0333987339799554e+01 9 24 0
16428 1 4 7.3999999999999996e-02 4.5512667992586389e+00 6.7662162669976425e+01 1.0811527049108172e+01 7 25 0
16429 1 4 7.3999999999999996e-02 6.3402597329351584e+00 6.7670232798793435e+01 1.0585337201396911e+01 7 25 0
16924 1 4 7.3999999999999996e-02 1.0756512641933114e-01 6.9616284444272452e+01 1.2242125185142942e+00 7 25 0
39300 1 4 7.3999999999999996e-02 5.2852997480465653e+00 6.7502006632090470e+01 7.5478259198317676e+00 6 24 0
18128 1 2 -1.4799999999999999e-01 8.1186773148672540e+00 6.5354221651833996e+01 6.2217871752144687e+00 7 25 0
16422 1 4 7.3999999999999996e-02 6.6990950613115068e+00 6.5360395993366311e+01 1.1194035957089973e+01 7 25 0
18122 1 2 -1.4799999999999999e-01 9.2314542100174730e+00 6.6674476324805141e+01 8.0984891920422086e+00 7 25 0
18123 1 4 7.3999999999999996e-02 8.7997422028493943e+00 6.5920532065717865e+01 8.7123113435884463e+00 7 25 0
18124 1 4 7.3999999999999996e-02 1.0179527058488603e+01 6.6376173706889276e+01 7.7906552698702969e+00 7 25 0
18125 1 2 -1.4799999999999999e-01 8.4528615357143764e+00 6.6723236653134691e+01 6.7801696076444182e+00 7 25 0
18127 1 4 7.3999999999999996e-02 7.4952718105789318e+00 6.7218949139276816e+01 6.7960052339325312e+00 7 25 0
18118 1 4 7.3999999999999996e-02 1.0937298688224795e+01 6.7563311071117056e+01 9.9448517208405214e+00 7 25 0
18132 1 4 7.3999999999999996e-02 6.3524832717642594e+00 6.5212517992863070e+01 7.6225182778699700e+00 7 25 0
18117 1 4 7.3999999999999996e-02 9.5200622951779383e+00 6.7561428845961458e+01 1.0782233862873754e+01 7 25 0
23497 1 4 7.3999999999999996e-02 1.3171149254519637e+01 6.7216433171585905e+01 6.0358577839183702e+00 9 26 0
29200 1 4 7.3999999999999996e-02 1.2379096251894918e+01 6.6189606871042756e+01 9.3404882574215495e+00 9 24 0
29197 1 4 7.3999999999999996e-02 1.4516367797505222e+01 6.6396430393198969e+01 1.0138618905511507e+01 9 24 0
29199 1 4 7.3999999999999996e-02 1.3436188022688329e+01 6.5803233275898407e+01 7.9783622785212094e+00 9 24 0
29195 1 2 -1.4799999999999999e-01 1.4157146953241599e+01 6.5382958826468368e+01 9.9279817359282312e+00 9 24 0
29198 1 2 -1.4799999999999999e-01 1.3069844910039533e+01 6.5440396810837413e+01 8.9012910258593880e+00 9 24 0
17425 1 4 7.3999999999999996e-02 1.6038919243816750e+01 8.3625590223973177e+01 1.3481885192583379e+01 7 25 0
29190 1 4 7.3999999999999996e-02 1.5805121284929573e+01 6.5228806274338709e+01 1.2151497890956570e+01 9 24 0
29193 1 4 7.3999999999999996e-02 1.2884264641123336e+01 6.5395380946176758e+01 1.1649636931117607e+01 9 24 0
29192 1 2 -1.4799999999999999e-01 1.3748215366000895e+01 6.4855028380775323e+01 1.1329854022178878e+01 9 24 0
31338 1 4 7.3999999999999996e-02 2.4213887534719953e+00 9.6755582235898274e+01 2.4790962613315621e+01 8 23 0
29362 1 4 7.3999999999999996e-02 1.1749347753482819e+00 6.8695147955428055e+01 6.1623944803646085e+00 9 24 0
29368 1 4 7.3999999999999996e-02 2.9979269629588901e+00 7.0232851818130854e+01 6.6069103955714370e+00 9 24 0
29366 1 2 -1.4799999999999999e-01 2.1402075655255404e+00 7.1000429934606572e+01 6.6761742856264137e+00 9 24 0
29455 1 4 7.3999999999999996e-02 1.8356141393300756e+00 6.8117231373225437e+01 1.1242130359416334e+01 9 24 0
29372 1 2 -1.4799999999999999e-01 3.6447175578778279e+00 7.2978813811816465e+01 6.1322403287968292e+00 9 24 0
16427 1 2 -1.4799999999999999e-01 5.5002407172744796e+00 6.7869213425107063e+01 1.1231607764899000e+01 7 25 0
29360 1 2 -1.4799999999999999e-01 4.0151362011690156e-01 6.9260370123571633e+01 6.6519916213540782e+00 9 24 0
39302 1 2 -1.4799999999999999e-01 5.5560636733909945e+00 6.9203045290320020e+01 6.4465209617467494e+00 6 24 0
29365 1 4 7.3999999999999996e-02 3.5087716687101000e-01 7.1200779331978836e+01 7.7836126776560635e+00 9 24 0
39299 1 2 -1.4799999999999999e-01 4.6260776277592139e+00 6.8195081068455920e+01 7.0870190158836701e+00 6 24 0
29370 1 4 7.3999999999999996e-02 3.4483530079469600e+00 7.2095695944257116e+01 8.0683327597290155e+00 9 24 0
29364 1 4 7.3999999999999996e-02 1.4889423742092729e+00 6.9916176294467590e+01 8.4412707547243357e+00 9 24 0
39301 1 4 7.3999999999999996e-02 4.0232889482978385e+00 6.8669292273800934e+01 7.8710297451428577e+00 6 24 0
29369 1 2 -1.4799999999999999e-01 2.7627816387592978e+00 7.2264675555703946e+01 7.2134445612179654e+00 9 24 0
16436 1 2 -1.4799999999999999e-01 3.6621603232070723e+00 7.0394855795150804e+01 1.0600568760568621e+01 7 25 0
16437 1 4 7.3999999999999996e-02 3.2981394591764435e+00 6.9487450675043362e+01 1.0076410544708914e+01 7 25 0
16438 1 4 7.3999999999999996e-02 4.4738473664186689e+00 7.0762301941216407e+01 9.9156358173084946e+00 7 25 0
16430 1 2 -1.4799999999999999e-01 5.6195942528264364e+00 6.9299288075488150e+01 1.1699906369398457e+01 7 25 0
16433 1 2 -1.4799999999999999e-01 4.3633878188508231e+00 7.0014395516011916e+01 1.1933802613494084e+01 7 25 0
39307 1 4 7.3999999999999996e-02 5.6565658708619058e+00 7.0616587262539895e+01 8.1142453702043600e+00 6 24 0
16439 1 2 -1.4799999999999999e-01 2.4091054774934051e+00 7.1272329828398625e+01 1.0845453592866702e+01 7 25 0
29371 1 4 7.3999999999999996e-02 1.9335944228170385e+00 7.2835370618089684e+01 7.5400968004796187e+00 9 24 0
16442 1 2 -1.4799999999999999e-01 2.7572932863907189e+00 7.2613343279034368e+01 1.1514901913062969e+01 7 25 0
29363 1 2 -1.4799999999999999e-01 1.0263909993543172e+00 7.0337221600942925e+01 7.5310126040266825e+00 9 24 0
16441 1 4 7.3999999999999996e-02 1.7799129622359493e+00 7.1543198952321504e+01 9.9771068351809653e+00 7 25 0
16443 1 4 7.3999999999999996e-02 3.4981905523460184e+00 7.3131637992950118e+01 1.0983817341651612e+01 7 25 0
16440 1 4 7.3999999999999996e-02 1.8624514647562356e+00 7.0705147334549380e+01 1.1546973649415319e+01 7 25 0
16445 1 2 -1.4799999999999999e-01 1.4928821215859802e+00 7.3483348885817563e+01 1.1401044844282911e+01 7 25 0
16446 1 4 7.3999999999999996e-02 9.0520723303825068e-01 7.3227481282528359e+01 1.0512713739267998e+01 7 25 0
29377 1 4 7.3999999999999996e-02 4.9150553470445884e+00 7.4046691513317086e+01 7.6431296161707900e+00 9 24 0
16431 1 4 7.3999999999999996e-02 6.1116436434490966e+00 6.9838043565545235e+01 1.0887737599772919e+01 7 25 0
39305 1 2 -1.4799999999999999e-01 6.3306552322068441e+00 7.0223153238709301e+01 7.3073503299053391e+00 6 24 0
39314 1 2 -1.4799999999999999e-01 9.0669668228348588e+00 7.2962743266380954e+01 6.3183116167930899e+00 6 24 0
39308 1 2 -1.4799999999999999e-01 7.1186300643197038e+00 7.1314401757489094e+01 6.4244205731039150e+00 6 24 0
39306 1 4 7.3999999999999996e-02 7.0708951379544605e+00 6.9620088674787368e+01 7.7824834261630498e+00 6 24 0
18120 1 4 7.3999999999999996e-02 1.0001814010824612e+01 6.8684045950446389e+01 8.1092764997585967e+00 7 25 0
18119 1 2 -1.4799999999999999e-01 9.3611212985662657e+00 6.8091965025937853e+01 8.7575594784413262e+00 7 25 0
18116 1 2 -1.4799999999999999e-01 1.0047397644466660e+01 6.8115267753033876e+01 1.0089091646183226e+01 7 25 0
39313 1 4 7.3999999999999996e-02 7.7273463754240757e+00 7.2559975604274840e+01 8.0813192947881873e+00 6 24 0
18121 1 4 7.3999999999999996e-02 8.3450932532390301e+00 6.8561297984118255e+01 8.7939696783062598e+00 7 25 0
39318 1 4 7.3999999999999996e-02 1.0792217978026789e+01 7.2741818384611122e+01 7.5764060343509021e+00 6 24 0
39317 1 2 -1.4799999999999999e-01 1.0251515556323991e+01 7.3536808717859103e+01 7.0553907459250080e+00 6 24 0
39312 1 4 7.3999999999999996e-02 8.9367066191336502e+00 7.1382473617087342e+01 7.5823653623108909e+00 6 24 0
39311 1 2 -1.4799999999999999e-01 8.1834793132760915e+00 7.2093927404144722e+01 7.1984068606062506e+00 6 24 0
18111 1 4 7.3999999999999996e-02 9.1773677421571485e+00 7.1089335632974681e+01 9.7722378369926979e+00 7 25 0
18115 1 4 7.3999999999999996e-02 1.1285420526947865e+01 7.0002597536852704e+01 9.8734421701974480e+00 7 25 0
18113 1 2 -1.4799999999999999e-01 1.0516562779035812e+01 6.9574318666241851e+01 1.0598434311602389e+01 7 25 0
18110 1 2 -1.4799999999999999e-01 9.3769452766876302e+00 7.0654033707957282e+01 1.0712667837631876e+01 7 25 0
18106 1 4 7.3999999999999996e-02 8.4824913162142543e+00 7.3111435799092163e+01 1.0901632255244794e+01 7 25 0
18109 1 4 7.3999999999999996e-02 1.0722434356954471e+01 7.2175619950031930e+01 1.1769455469487443e+01 7 25 0
18114 1 4 7.3999999999999996e-02 1.1137743072986824e+01 6.9448825861152429e+01 1.1478576782780696e+01 7 25 0
18112 1 4 7.3999999999999996e-02 8.5214300764500948e+00 7.0172080437104910e+01 1.1171283653215969e+01 7 25 0
18104 1 2 -1.4799999999999999e-01 8.7618364452223094e+00 7.2889401283105514e+01 1.1957798352993207e+01 7 25 0
18107 1 2 -1.4799999999999999e-01 9.7312646359126482e+00 7.1664725612458568e+01 1.1838831089285778e+01 7 25 0
23494 1 4 7.3999999999999996e-02 1.1967636380239725e+01 6.8927202530106797e+01 7.2292138420252900e+00 9 26 0
23491 1 4 7.3999999999999996e-02 1.4797768833268258e+01 6.9517736458776497e+01 6.3419533941388604e+00 9 26 0
23492 1 2 -1.4799999999999999e-01 1.2575428248965672e+01 6.9260715714337337e+01 6.3977745402969619e+00 9 26 0
23490 1 4 7.3999999999999996e-02 1.4130921308097843e+01 6.8996751595619799e+01 7.8136070226388448e+00 9 26 0
23487 1 4 7.3999999999999996e-02 1.4375840234367899e+01 7.1843379806152925e+01 6.6490517659401460e+00 9 26 0
23478 1 4 7.3999999999999996e-02 1.3338544605080493e+01 7.1745612563274122e+01 1.0418149706064172e+01 9 26 0
23479 1 4 7.3999999999999996e-02 1.4767207600463559e+01 7.1754873793314545e+01 1.1332228242315097e+01 9 26 0
23474 1 2 -1.4799999999999999e-01 1.3645199685065196e+01 7.3641015966145673e+01 1.1408529778291333e+01 9 26 0
23477 1 2 -1.4799999999999999e-01 1.4149967317720140e+01 7.2349197927010167e+01 1.0620345930737912e+01 9 26 0
23488 1 4 7.3999999999999996e-02 1.3172253467584989e+01 7.1510046005274859e+01 7.9160129351471751e+00 9 26 0
23486 1 2 -1.4799999999999999e-01 1.4105626976759124e+01 7.1172447346175503e+01 7.4949002563766811e+00 9 26 0
23484 1 4 7.3999999999999996e-02 1.5036210873053994e+01 7.0373670588066290e+01 9.2761390011912503e+00 9 26 0
23489 1 2 -1.4799999999999999e-01 1.3947365329526138e+01 6.9675287373351338e+01 6.9777425539937541e+00 9 26 0
23483 1 2 -1.4799999999999999e-01 1.5094671885737018e+01 7.1248470004056870e+01 8.6209057146535013e+00 9 26 0
23480 1 2 -1.4799999999999999e-01 1.5022749506237695e+01 7.2517912484554131e+01 9.3784873647683735e+00 9 26 0
23482 1 4 7.3999999999999996e-02 1.4644103206457357e+01 7.3262399847970940e+01 8.7203239091417597e+00 9 26 0
23481 1 4 7.3999999999999996e-02 1.5918026458239529e+01 7.2924451184539990e+01 9.8539622215240286e+00 9 26 0
23485 1 4 7.3999999999999996e-02 1.6052025881548463e+01 7.1113640639879179e+01 8.1807406536322524e+00 9 26 0
23475 1 4 7.3999999999999996e-02 1.3062907797581335e+01 7.3238321393769297e+01 1.2241364362293751e+01 9 26 0
23436 1 4 7.3999999999999996e-02 5.2772221873709508e+00 7.9420003565607985e+01 6.2685342862257629e+00 9 26 0
29375 1 2 -1.4799999999999999e-01 4.4230998256912288e+00 7.4221304011761504e+01 6.7066122267366683e+00 9 24 0
16447 1 4 7.3999999999999996e-02 1.7784624002211544e+00 7.4581272553660526e+01 1.1347679720002676e+01 7 25 0
29390 1 2 -1.4799999999999999e-01 3.6480884966276189e-01 7.7525303973130647e+01 9.7979498056584919e+00 9 24 0
29380 1 4 7.3999999999999996e-02 4.0876321595382601e+00 7.6366917336642459e+01 6.4940666845897539e+00 9 24 0
29382 1 4 7.3999999999999996e-02 3.7645209269992455e+00 7.5724336680297768e+01 8.8440818012458262e+00 9 24 0
29383 1 4 7.3999999999999996e-02 2.0590302496273960e+00 7.5171312724109839e+01 8.3470748377821060e+00 9 24 0
29378 1 2 -1.4799999999999999e-01 3.5082521389777286e+00 7.5485233666508250e+01 6.7193223452884414e+00 9 24 0
29381 1 2 -1.4799999999999999e-01 2.9141080583121197e+00 7.5883269094425572e+01 8.1075840074367864e+00 9 24 0
29387 1 2 -1.4799999999999999e-01 1.9023968078306670e+00 7.7705911103973861e+01 9.6396579977661254e+00 9 24 0
29384 1 2 -1.4799999999999999e-01 2.4192354175591131e+00 7.7331742262548190e+01 8.1892058903108325e+00 9 24 0
29385 1 4 7.3999999999999996e-02 1.6123133740042961e+00 7.7391394210905986e+01 7.5840654052677223e+00 9 24 0
29386 1 4 7.3999999999999996e-02 3.1638453589752324e+00 7.7981928760362564e+01 7.7560446481665943e+00 9 24 0
29389 1 4 7.3999999999999996e-02 2.5866794076301827e+00 7.7331828669788663e+01 1.0457270424845769e+01 9 24 0
29388 1 4 7.3999999999999996e-02 2.1379156655732876e+00 7.8748784510524104e+01 9.8312956181612368e+00 9 24 0
17148 1 4 7.3999999999999996e-02 4.8689864644707583e+00 7.8301034107475928e+01 9.9235046285346247e+00 7 25 0
23430 1 4 7.3999999999999996e-02 2.8463352770538375e+00 7.9787969633105632e+01 6.1504983955630266e+00 9 26 0
17147 1 2 -1.4799999999999999e-01 5.8963999584340767e+00 7.8141244754606433e+01 1.0064740257094323e+01 7 25 0
17146 1 4 7.3999999999999996e-02 5.5087792506435678e+00 7.6146409585711751e+01 9.2556640983964087e+00 7 25 0
17145 1 4 7.3999999999999996e-02 5.6101880861646736e+00 7.6141008391703053e+01 1.1002461594640023e+01 7 25 0
29394 1 4 7.3999999999999996e-02 5.5240464340494821e-01 7.7873371763624064e+01 1.1873673176335652e+01 9 24 0
29391 1 4 7.3999999999999996e-02 1.1664099150036303e-01 7.6494449047790539e+01 9.8917158997064654e+00 9 24 0
23437 1 4 7.3999999999999996e-02 5.1831333056691085e+00 7.9874892377910740e+01 7.8867944405096946e+00 9 26 0
17144 1 2 -1.4799999999999999e-01 6.0005578226739988e+00 7.6584644970418992e+01 1.0069409243385591e+01 7 25 0
17158 1 4 7.3999999999999996e-02 4.0107953132680825e+00 8.0141636087183414e+01 1.0492907949194828e+01 7 25 0
17152 1 4 7.3999999999999996e-02 5.7800060150229120e+00 7.8109226042003741e+01 1.2150047426743848e+01 7 25 0
39319 1 4 7.3999999999999996e-02 9.8527220206938342e+00 7.4210228307363963e+01 7.7982271788524198e+00 6 24 0
17132 1 2 -1.4799999999999999e-01 8.3777275628459140e+00 7.7199007577228201e+01 6.2079710703829925e+00 7 25 0
17150 1 2 -1.4799999999999999e-01 6.3408946270186259e+00 7.8696227192418547e+01 1.1372352489291218e+01 7 25 0
17133 1 4 7.3999999999999996e-02 8.7399681655294241e+00 7.8150605077424075e+01 6.6406441873286477e+00 7 25 0
17149 1 4 7.3999999999999996e-02 6.4388310877679178e+00 7.8668970373723255e+01 9.2885688212703119e+00 7 25 0
17137 1 4 7.3999999999999996e-02 6.6727930249783336e+00 7.7396434648556138e+01 7.4112594472386082e+00 7 25 0
17136 1 4 7.3999999999999996e-02 6.9665935123300846e+00 7.5679207725546576e+01 7.1103224555025539e+00 7 25 0
17143 1 4 7.3999999999999996e-02 7.3586416983925869e+00 7.4918920958445526e+01 9.8770477505262431e+00 7 25 0
17135 1 2 -1.4799999999999999e-01 7.4912367805097695e+00 7.6649930382613007e+01 7.2990811955070294e+00 7 25 0
17141 1 2 -1.4799999999999999e-01 7.3869280635650476e+00 7.6028420664882631e+01 9.9472739890245609e+00 7 25 0
17142 1 4 7.3999999999999996e-02 7.9716285918052971e+00 7.6159410718222063e+01 1.0867892741678601e+01 7 25 0
17140 1 4 7.3999999999999996e-02 9.0982450195854128e+00 7.6006805067844908e+01 8.6424867496622131e+00 7 25 0
17138 1 2 -1.4799999999999999e-01 8.2482934116666566e+00 7.6662246435896122e+01 8.7084694109852698e+00 7 25 0
17139 1 4 7.3999999999999996e-02 8.6584256644464226e+00 7.7687313446490151e+01 9.0088687163120920e+00 7 25 0
23454 1 4 7.3999999999999996e-02 1.0747789589606970e+01 7.9080353345312915e+01 9.6064111315910630e+00 9 26 0
39325 1 4 7.3999999999999996e-02 1.1433804507015910e+01 7.5998042561244105e+01 7.3927140647760874e+00 6 24 0
23473 1 4 7.3999999999999996e-02 1.2149986767028283e+01 7.4463255034096463e+01 9.9842271899626365e+00 9 26 0
39323 1 2 -1.4799999999999999e-01 1.2011485698271841e+01 7.5291901024033450e+01 6.8521430673580745e+00 6 24 0
17151 1 4 7.3999999999999996e-02 7.4101087646390313e+00 7.8540019239179500e+01 1.1372584785649179e+01 7 25 0
23469 1 4 7.3999999999999996e-02 1.1449130600495304e+01 7.5982057426736318e+01 1.1405468946629885e+01 9 26 0
23453 1 2 -1.4799999999999999e-01 1.0996531352418412e+01 8.0078428596214110e+01 9.8973839710453451e+00 9 26 0
18100 1 4 7.3999999999999996e-02 6.1061069850015164e+00 7.4018712487708740e+01 1.2007592208322279e+01 7 25 0
23463 1 4 7.3999999999999996e-02 1.1364125317292665e+01 7.8490598367504020e+01 1.1945456960474779e+01 9 26 0
23448 1 4 7.3999999999999996e-02 8.8308503909641622e+00 7.9964199087638264e+01 8.3590001159174285e+00 9 26 0
23476 1 4 7.3999999999999996e-02 1.4519885624830721e+01 7.3994551235318795e+01 1.1946241813667895e+01 9 26 0
23467 1 4 7.3999999999999996e-02 1.2851409037572335e+01 7.7382101834858730e+01 1.0130280259486966e+01 9 26 0
23458 1 4 7.3999999999999996e-02 1.2857338042614030e+01 7.9327048170675482e+01 9.3417963988665047e+00 9 26 0
39332 1 2 -1.4799999999999999e-01 1.5048295209578765e+01 7.7595650818436127e+01 6.3628210117041641e+00 6 24 0
39324 1 4 7.3999999999999996e-02 1.2509938357005479e+01 7.4688057652340177e+01 7.5827786878050798e+00 6 24 0
23462 1 2 -1.4799999999999999e-01 1.2464975214960505e+01 7.8438434400509649e+01 1.2033040708480206e+01 9 26 0
23465 1 2 -1.4799999999999999e-01 1.3017417692632353e+01 7.7270687041198940e+01 1.1164079995287976e+01 9 26 0
23471 1 2 -1.4799999999999999e-01 1.2999535868679633e+01 7.4740521003341740e+01 1.0561516694689857e+01 9 26 0
23472 1 4 7.3999999999999996e-02 1.3815477832322504e+01 7.5217348679633560e+01 9.9627872003184663e+00 9 26 0
23459 1 2 -1.4799999999999999e-01 1.2936066670844756e+01 7.9742029395009936e+01 1.1566545905583490e+01 9 26 0
23468 1 2 -1.4799999999999999e-01 1.2523311534909826e+01 7.5873265664031379e+01 1.1469600361587620e+01 9 26 0
39331 1 4 7.3999999999999996e-02 1.3199814691444367e+01 7.7683306048429742e+01 7.4920772721396505e+00 6 24 0
39329 1 2 -1.4799999999999999e-01 1.3795119011904122e+01 7.6979154552967756e+01 7.0511672347507801e+00 6 24 0
23466 1 4 7.3999999999999996e-02 1.4157372992088433e+01 7.7299042620816962e+01 1.1137990369363667e+01 9 26 0
39330 1 4 7.3999999999999996e-02 1.4037865476112303e+01 7.6335246558279309e+01 7.8672903299555470e+00 6 24 0
23461 1 4 7.3999999999999996e-02 1.4005788739707075e+01 7.9736100979622449e+01 1.1549263966374840e+01 9 26 0
39336 1 4 7.3999999999999996e-02 1.5969805691902861e+01 7.8827622024535216e+01 7.9320954310310174e+00 6 24 0
23456 1 2 -1.4799999999999999e-01 1.2485840060625350e+01 8.0021942111050464e+01 1.0081098089662445e+01 9 26 0
29397 1 4 7.3999999999999996e-02 5.1570057379819245e-01 8.0183271270560866e+01 1.0943823678266975e+01 9 24 0
17153 1 2 -1.4799999999999999e-01 5.9318676237325443e+00 8.0121245829204355e+01 1.1564026674848900e+01 7 25 0
23435 1 2 -1.4799999999999999e-01 5.3172740537798076e+00 8.0345530127707249e+01 6.9093174520844869e+00 9 26 0
23424 1 4 7.3999999999999996e-02 7.7460399286819381e-01 8.1840930137496827e+01 8.2032590496995290e+00 9 26 0
23433 1 4 7.3999999999999996e-02 4.1510604352747000e+00 8.2129481051905216e+01 7.3168026165948694e+00 9 26 0
23432 1 2 -1.4799999999999999e-01 4.1196944824413277e+00 8.1316501149274657e+01 6.6133004517947258e+00 9 26 0
23426 1 2 -1.4799999999999999e-01 1.6332664598738944e+00 8.1493303437837582e+01 6.1968094773622280e+00 9 26 0
23429 1 2 -1.4799999999999999e-01 2.7785697190825589e+00 8.0699881778907994e+01 6.7150439557306241e+00 9 26 0
23431 1 4 7.3999999999999996e-02 2.5612363178532980e+00 8.0365123543768277e+01 7.7999138870615843e+00 9 26 0
17170 1 4 7.3999999999999996e-02 1.5500926709239420e+00 8.4107842019521840e+01 9.7453164326761996e+00 7 25 0
17162 1 2 -1.4799999999999999e-01 2.6950923293973599e+00 8.2249170568220705e+01 1.1429346981221578e+01 7 25 0
17168 1 2 -1.4799999999999999e-01 1.5294887733540161e+00 8.4464104845022192e+01 1.0720268603560323e+01 7 25 0
17164 1 4 7.3999999999999996e-02 2.3535011711888858e+00 8.2124440475395218e+01 1.0406532081953728e+01 7 25 0
17165 1 2 -1.4799999999999999e-01 2.4909154279311068e+00 8.3759781281498960e+01 1.1635541318584986e+01 7 25 0
17169 1 4 7.3999999999999996e-02 5.3239558253473107e-01 8.4314721779151910e+01 1.1109100964583876e+01 7 25 0
23423 1 2 -1.4799999999999999e-01 8.4231675685922247e-01 8.2403760088732440e+01 7.2582890365232080e+00 9 26 0
23425 1 4 7.3999999999999996e-02 1.5264752843316574e+00 8.3214992148567049e+01 7.3889333581419523e+00 9 26 0
17166 1 4 7.3999999999999996e-02 3.4727659454587387e+00 8.4201831666413597e+01 1.1627231438290362e+01 7 25 0
17156 1 2 -1.4799999999999999e-01 4.4469392811258626e+00 8.0327760452154735e+01 1.1491412521418885e+01 7 25 0
17163 1 4 7.3999999999999996e-02 2.0083111030794312e+00 8.1660055247089872e+01 1.2105208405503245e+01 7 25 0
22909 1 4 7.3999999999999996e-02 4.2208141978347831e+00 8.5240787221797120e+01 7.8897670855245998e+00 9 26 0
17159 1 2 -1.4799999999999999e-01 4.1876820719785730e+00 8.1821215047629920e+01 1.1665778537970052e+01 7 25 0
17160 1 4 7.3999999999999996e-02 5.0016786576082017e+00 8.2375766841219956e+01 1.1193953242798900e+01 7 25 0
22907 1 2 -1.4799999999999999e-01 4.3875556141075496e+00 8.6272425841015064e+01 7.4750971543285276e+00 9 26 0
17171 1 2 -1.4799999999999999e-01 2.0058860586197946e+00 8.5947729430088089e+01 1.0607818970716382e+01 7 25 0
17176 1 4 7.3999999999999996e-02 1.4498595509755086e+00 8.6156651173622208e+01 8.5870122033906160e+00 7 25 0
17172 1 4 7.3999999999999996e-02 3.0122274831415310e+00 8.6012391074432443e+01 1.0229819260307867e+01 7 25 0
22902 1 4 7.3999999999999996e-02 5.8252028545956183e+00 8.5621992482220136e+01 9.5573010353689991e+00 9 26 0
23455 1 4 7.3999999999999996e-02 1.0653661915527037e+01 8.0205322254791994e+01 1.0887993557044348e+01 9 26 0
23442 1 4 7.3999999999999996e-02 6.4393272744423413e+00 8.1836834860920561e+01 8.7285712427758320e+00 9 26 0
23452 1 4 7.3999999999999996e-02 1.0912137186641205e+01 8.1071065019189106e+01 7.9526763293255343e+00 9 26 0
23440 1 4 7.3999999999999996e-02 7.4060958545158355e+00 8.0233474953102672e+01 6.9255385802417528e+00 9 26 0
17222 1 2 -1.4799999999999999e-01 1.1472191619512909e+01 8.4367583648242842e+01 6.4005952624874984e+00 7 25 0
17223 1 4 7.3999999999999996e-02 1.0515098954766056e+01 8.4001785445875328e+01 6.6889618934713431e+00 7 25 0
23446 1 4 7.3999999999999996e-02 9.0047699212709666e+00 8.2340822136068695e+01 7.1902537542747318e+00 9 26 0
23443 1 4 7.3999999999999996e-02 6.4973063981509451e+00 8.3026162916837947e+01 7.5403417992606716e+00 9 26 0
22905 1 4 7.3999999999999996e-02 6.4393137011935710e+00 8.5825784191803706e+01 7.1419518543383775e+00 9 26 0
17217 1 4 7.3999999999999996e-02 9.7851845323752134e+00 8.6166606159260525e+01 7.5820830827948598e+00 7 25 0
23438 1 2 -1.4799999999999999e-01 6.6672795818266524e+00 8.0986462007236071e+01 6.6963663146862276e+00 9 26 0
23445 1 4 7.3999999999999996e-02 8.4667572369390172e+00 8.2995979018920906e+01 8.6747804354748297e+00 9 26 0
23450 1 2 -1.4799999999999999e-01 1.0529200774670324e+01 8.1197020967552348e+01 9.0231418955141027e+00 9 26 0
23441 1 2 -1.4799999999999999e-01 6.9572279106069432e+00 8.2040428918202394e+01 7.8149493800965182e+00 9 26 0
17154 1 4 7.3999999999999996e-02 6.5129079179807032e+00 8.0744239466948017e+01 1.0927599122250356e+01 7 25 0
23449 1 4 7.3999999999999996e-02 8.4789514172116967e+00 8.0842561784746181e+01 9.8377778978650596e+00 9 26 0
23447 1 2 -1.4799999999999999e-01 9.0139327285076067e+00 8.0956895896900932e+01 8.8679979084425593e+00 9 26 0
23444 1 2 -1.4799999999999999e-01 8.4244587447420010e+00 8.2114857717523293e+01 8.1145947081490224e+00 9 26 0
23451 1 4 7.3999999999999996e-02 1.0768790170941484e+01 8.2137702734035784e+01 9.4533247806699290e+00 9 26 0
4728 1 4 7.3999999999999996e-02 1.1468633611096859e+01 8.5532581163446139e+01 1.0631880795044607e+01 7 24 0
4729 1 4 7.3999999999999996e-02 1.1671792423377214e+01 8.4092461761686678e+01 9.6615924780498741e+00 7 24 0
4727 1 2 -1.4799999999999999e-01 1.2086238695108658e+01 8.4671966552266326e+01 1.0509390527004591e+01 7 24 0
4723 1 4 7.3999999999999996e-02 9.9580953934013952e+00 8.2786821247198702e+01 1.1361918629201353e+01 7 24 0
4724 1 2 -1.4799999999999999e-01 1.1975147601864242e+01 8.3702828866710007e+01 1.1671618858179988e+01 7 24 0
17224 1 4 7.3999999999999996e-02 1.2156905682123762e+01 8.4177641028048441e+01 7.2009266498743116e+00 7 25 0
17230 1 4 7.3999999999999996e-02 1.2306215756404907e+01 8.1548356132001373e+01 6.2994386134794453e+00 7 25 0
4721 1 2 -1.4799999999999999e-01 1.0498966030159966e+01 8.3415883831009751e+01 1.2038056130271293e+01 7 24 0
22903 1 4 7.3999999999999996e-02 7.3454694804862877e+00 8.6120455927668246e+01 9.1113685694095743e+00 9 26 0
4722 1 4 7.3999999999999996e-02 9.9624169255931569e+00 8.4385623437962792e+01 1.2131109515088502e+01 7 24 0
4725 1 4 7.3999999999999996e-02 1.2452468601063257e+01 8.2776629295121822e+01 1.1444944158108742e+01 7 24 0
4732 1 4 7.3999999999999996e-02 1.3423443268388688e+01 8.5706654545031199e+01 9.2355459360848808e+00 7 24 0
23457 1 4 7.3999999999999996e-02 1.2761246631015668e+01 8.0997707323695465e+01 9.7457983099501266e+00 9 26 0
4730 1 2 -1.4799999999999999e-01 1.3546476721489912e+01 8.5079671264882847e+01 1.0150402645679661e+01 7 24 0
4735 1 4 7.3999999999999996e-02 1.4633598016450536e+01 8.3243814945493810e+01 1.0681989733938607e+01 7 24 0
4733 1 2 -1.4799999999999999e-01 1.4497223344899670e+01 8.3912404886312544e+01 9.8228547444156646e+00 7 24 0
4734 1 4 7.3999999999999996e-02 1.4060180595669056e+01 8.3286181491568087e+01 9.0717190679078961e+00 7 24 0
4743 1 4 7.3999999999999996e-02 1.5188869613455724e+01 8.3286223524597773e+01 6.9578835094576670e+00 7 24 0
4731 1 4 7.3999999999999996e-02 1.3955919562099943e+01 8.5830430258768217e+01 1.0904703974907200e+01 7 24 0
4741 1 4 7.3999999999999996e-02 1.5455560655158326e+01 8.5677719618154541e+01 7.8107433357735472e+00 7 24 0
4736 1 2 -1.4799999999999999e-01 1.5957270387407352e+01 8.4400173896425514e+01 9.5114564806129671e+00 7 24 0
4739 1 2 -1.4799999999999999e-01 1.6182438137444478e+01 8.4905652482076889e+01 8.0690567075150543e+00 7 24 0
28041 1 4 7.3999999999999996e-02 3.6473449982196565e-01 8.8185672618301524e+01 2.5339178253177565e+01 9 24 0
17200 1 4 7.3999999999999996e-02 4.5740450015938112e+00 9.1314677017934713e+01 6.1700258157454808e+00 7 25 0
17198 1 2 -1.4799999999999999e-01 5.2741746384306438e+00 9.2076828849819222e+01 6.5431858918598902e+00 7 25 0
22908 1 4 7.3999999999999996e-02 3.8097474425509477e+00 8.6913622380636482e+01 8.1587970127645750e+00 9 26 0
17173 1 4 7.3999999999999996e-02 1.9647931214225305e+00 8.6401368716605162e+01 1.1601216636751483e+01 7 25 0
17185 1 4 7.3999999999999996e-02 4.4837040559196689e-01 9.0610283752226806e+01 7.1877425255360494e+00 7 25 0
17184 1 4 7.3999999999999996e-02 4.2814628054478931e-01 9.0445128483110381e+01 8.9775402799379709e+00 7 25 0
17174 1 2 -1.4799999999999999e-01 1.2026240044553491e+00 8.6602352105129000e+01 9.5582402856941915e+00 7 25 0
17182 1 4 7.3999999999999996e-02 1.7193839238029265e+00 8.8420245382170421e+01 7.2540316230968678e+00 7 25 0
17187 1 4 7.3999999999999996e-02 3.0763547211306110e+00 9.0168185150909508e+01 7.9881247880942396e+00 7 25 0
17180 1 2 -1.4799999999999999e-01 1.0010317444203529e+00 8.8643891404937605e+01 8.0420020975519311e+00 7 25 0
17188 1 4 7.3999999999999996e-02 2.4394270619153651e+00 9.1105062874811111e+01 9.3136894902800940e+00 7 25 0
17178 1 4 7.3999999999999996e-02 2.5456623179846947e+00 8.8207203716427287e+01 9.4056119723259446e+00 7 25 0
17177 1 2 -1.4799999999999999e-01 1.4786445455969288e+00 8.8044242849949498e+01 9.3981587727406790e+00 7 25 0
17186 1 2 -1.4799999999999999e-01 2.3135368967765544e+00 9.0920704295604779e+01 8.2264351671655884e+00 7 25 0
17183 1 2 -1.4799999999999999e-01 9.5984468735506423e-01 9.0201978324497475e+01 8.0884245698472839e+00 7 25 0
17196 1 4 7.3999999999999996e-02 5.0072243170291770e+00 9.1434799057789760e+01 8.5331253667431870e+00 7 25 0
22889 1 2 -1.4799999999999999e-01 5.7847540692594741e+00 9.0156420613313969e+01 1.1657030888091517e+01 9 26 0
22900 1 4 7.3999999999999996e-02 5.0966166027720794e+00 8.8091604992925525e+01 9.7086098145674775e+00 9 26 0
17179 1 4 7.3999999999999996e-02 1.1507058524501454e+00 8.8652862893047484e+01 1.0234215870035971e+01 7 25 0
22890 1 4 7.3999999999999996e-02 5.5751322278680613e+00 9.0411498546414990e+01 1.0625941427448408e+01 9 26 0
22906 1 4 7.3999999999999996e-02 5.9867285914505874e+00 8.7519950353705553e+01 7.2050669040962330e+00 9 26 0
17195 1 2 -1.4799999999999999e-01 4.9997411942619792e+00 9.2383069234423246e+01 8.0688131445468052e+00 7 25 0
22904 1 2 -1.4799999999999999e-01 5.8184839503133707e+00 8.6490617593705679e+01 7.6674456649551779e+00 9 26 0
17175 1 4 7.3999999999999996e-02 1.1129096897845170e-01 8.6500232471126139e+01 9.6993360497084353e+00 7 25 0
17191 1 4 7.3999999999999996e-02 2.3021256794351057e+00 9.2475706643838876e+01 6.6119313860261677e+00 7 25 0
17189 1 2 -1.4799999999999999e-01 2.3754656606942195e+00 9.2363224772948627e+01 7.6977944764650150e+00 7 25 0
22876 1 4 7.3999999999999996e-02 6.4031452574721182e-01 9.1745267380145336e+01 1.1740963650193441e+01 9 26 0
22891 1 4 7.3999999999999996e-02 4.9207717297239668e+00 8.9585589082631103e+01 1.1925636332991528e+01 9 26 0
22896 1 4 7.3999999999999996e-02 5.8257883618873354e+00 8.7338732843281448e+01 1.1910078261571837e+01 9 26 0
17181 1 4 7.3999999999999996e-02 5.4768646834417706e-02 8.8359751069644403e+01 7.8231184690824191e+00 7 25 0
22898 1 2 -1.4799999999999999e-01 6.1767482274158283e+00 8.7788726614854156e+01 9.8646906008283732e+00 9 26 0
17201 1 2 -1.4799999999999999e-01 6.6908983834754849e+00 9.1828326982246850e+01 6.1632691381575215e+00 7 25 0
17202 1 4 7.3999999999999996e-02 7.2191573836586471e+00 9.2522863437656270e+01 6.7490087780095438e+00 7 25 0
17207 1 2 -1.4799999999999999e-01 8.6154769072273414e+00 8.9914791969473896e+01 6.1849983056666007e+00 7 25 0
17204 1 2 -1.4799999999999999e-01 7.1175002278759560e+00 9.0327906367414755e+01 6.4218718741057614e+00 7 25 0
17213 1 2 -1.4799999999999999e-01 1.0373861730084585e+01 8.8046441837429199e+01 6.7196149510514473e+00 7 25 0
17208 1 4 7.3999999999999996e-02 9.3423378870977256e+00 9.0605714538619893e+01 6.6573879187865312e+00 7 25 0
17214 1 4 7.3999999999999996e-02 1.0842975131457600e+01 8.8693115458434121e+01 7.4990703471575122e+00 7 25 0
22895 1 2 -1.4799999999999999e-01 6.6053185598780715e+00 8.7835529188924554e+01 1.1342896317499363e+01 9 26 0
22892 1 2 -1.4799999999999999e-01 6.8670415960668620e+00 8.9208618150522639e+01 1.1921331588446575e+01 9 26 0
17218 1 4 7.3999999999999996e-02 1.1370314760527409e+01 8.6667436786502918e+01 8.0798033020718290e+00 7 25 0
22901 1 2 -1.4799999999999999e-01 6.3179667072585906e+00 8.6397130645226724e+01 9.1216947794913299e+00 9 26 0
17216 1 2 -1.4799999999999999e-01 1.0678514365161925e+01 8.6619127902562028e+01 7.1803308763980951e+00 7 25 0
22899 1 4 7.3999999999999996e-02 6.7087766789454397e+00 8.8616235454703826e+01 9.3242583650590269e+00 9 26 0
22897 1 4 7.3999999999999996e-02 7.4956212808405773e+00 8.7218950253138004e+01 1.1504236255690733e+01 9 26 0
17210 1 2 -1.4799999999999999e-01 8.8886341081779374e+00 8.8466562499181791e+01 6.7222399153757371e+00 7 25 0
17212 1 4 7.3999999999999996e-02 8.4703029319544587e+00 8.8413940528788658e+01 7.7976113603881370e+00 7 25 0
17206 1 4 7.3999999999999996e-02 6.9511415906543954e+00 9.0191504849515695e+01 7.4873849396397141e+00 7 25 0
19083 1 4 7.3999999999999996e-02 9.8334977577834461e+00 9.0113778905113804e+01 9.5469349161797474e+00 8 25 0
19082 1 2 -1.4799999999999999e-01 1.0590968769600329e+01 9.0618819977884641e+01 1.0077115769796066e+01 8 25 0
19084 1 4 7.3999999999999996e-02 1.1396513596585351e+01 9.0653165583367908e+01 9.3333482142939772e+00 8 25 0
19078 1 4 7.3999999999999996e-02 1.1745831631529104e+01 8.7913103885545013e+01 1.0587650143003055e+01 8 25 0
19077 1 4 7.3999999999999996e-02 1.0086402980978196e+01 8.8014510270555931e+01 1.0745251254103884e+01 8 25 0
19076 1 2 -1.4799999999999999e-01 1.0948008568712458e+01 8.8298978656483186e+01 1.1203709639310599e+01 8 25 0
19079 1 2 -1.4799999999999999e-01 1.1034531824987701e+01 8.9804099177784977e+01 1.1361381022109533e+01 8 25 0
22894 1 4 7.3999999999999996e-02 7.8245863493226455e+00 8.9575741561335931e+01 1.1514723218125441e+01 9 26 0
19080 1 4 7.3999999999999996e-02 1.2064402253117974e+01 9.0028702942034400e+01 1.1668436802562127e+01 8 25 0
19085 1 2 -1.4799999999999999e-01 9.8875441316075641e+00 9.2037665632025110e+01 1.0230544656216761e+01 8 25 0
19087 1 4 7.3999999999999996e-02 9.1415322542864175e+00 9.1969064890763917e+01 1.1028138216009179e+01 8 25 0
19093 1 4 7.3999999999999996e-02 1.0739147947258523e+01 9.2038209904791273e+01 7.5734195778779672e+00 8 25 0
19081 1 4 7.3999999999999996e-02 1.0361482478880633e+01 9.0052606999380714e+01 1.2196956537745196e+01 8 25 0
19090 1 4 7.3999999999999996e-02 8.3251157095950692e+00 9.1939746042321730e+01 8.6355482274123005e+00 8 25 0
22888 1 4 7.3999999999999996e-02 6.7566848282858309e+00 9.1894766200745167e+01 1.1866091589371072e+01 9 26 0
26101 1 4 7.3999999999999996e-02 1.2977580073085422e+01 9.0216672554401370e+01 6.2506251199456360e+00 9 25 0
26109 1 4 7.3999999999999996e-02 1.4896248723566865e+01 9.0312831102744553e+01 1.0041602978596103e+01 9 25 0
26107 1 4 7.3999999999999996e-02 1.3638101718870320e+01 8.9035025717335529e+01 8.2892931923507263e+00 9 25 0
26105 1 2 -1.4799999999999999e-01 1.4657588963278300e+01 8.9316040863085632e+01 8.1980286370994655e+00 9 25 0
26106 1 4 7.3999999999999996e-02 1.5122733702463034e+01 8.8382500154129417e+01 7.8643475882748328e+00 9 25 0
26113 1 4 7.3999999999999996e-02 1.4381595016317853e+01 8.8401770459171317e+01 1.0936942648462647e+01 9 25 0
26102 1 2 -1.4799999999999999e-01 1.4815120762820971e+01 9.0485106187726373e+01 7.2406351233560651e+00 9 25 0
26111 1 2 -1.4799999999999999e-01 1.5341887712199030e+01 8.8274716601014362e+01 1.0437181090513269e+01 9 25 0
26112 1 4 7.3999999999999996e-02 1.5289076839224998e+01 8.7318956373546811e+01 9.9006933808137614e+00 9 25 0
26108 1 2 -1.4799999999999999e-01 1.5452984889864162e+01 8.9511506879768248e+01 9.5126550284504603e+00 9 25 0
26103 1 4 7.3999999999999996e-02 1.4510364382591900e+01 9.1424345834909559e+01 7.7627531845809568e+00 9 25 0
26104 1 4 7.3999999999999996e-02 1.5863481467656099e+01 9.0741404118784970e+01 7.0736689809661106e+00 9 25 0
26203 1 4 7.3999999999999996e-02 1.4969793138955851e+01 9.2309221469939317e+01 1.0852070615217814e+01 9 25 0
26197 1 4 7.3999999999999996e-02 1.2856419047364096e+01 9.2004253421820223e+01 1.1883351358232149e+01 9 25 0
22885 1 4 7.3999999999999996e-02 4.3448449124587141e+00 9.2882663000670078e+01 1.1477774715579363e+01 9 26 0
17190 1 4 7.3999999999999996e-02 1.4376385530075779e+00 9.2878399301835273e+01 8.1195167900589205e+00 7 25 0
17192 1 2 -1.4799999999999999e-01 3.5978117896773547e+00 9.3059539794961495e+01 8.2812184185651354e+00 7 25 0
17193 1 4 7.3999999999999996e-02 3.4915932526602349e+00 9.3024089256149523e+01 9.3356455490176593e+00 7 25 0
17194 1 4 7.3999999999999996e-02 3.6825408811003952e+00 9.4111949342770501e+01 7.9781485215760544e+00 7 25 0
22874 1 2 -1.4799999999999999e-01 1.2591495702685138e+00 9.2603108047292494e+01 1.1917831816776573e+01 9 26 0
22875 1 4 7.3999999999999996e-02 1.9781791296274274e+00 9.2513445857469080e+01 1.1215490520763963e+01 9 26 0
31300 1 4 7.3999999999999996e-02 3.3524747656229152e+00 9.5551745684143071e+01 1.0749099783584104e+01 8 23 0
31298 1 2 -1.4799999999999999e-01 3.9380650243198687e+00 9.6102585976505594e+01 1.1490250453288072e+01 8 23 0
31293 1 4 7.3999999999999996e-02 5.3523375071730959e+00 9.6303592201242907e+01 9.0343295928106322e+00 8 23 0
31295 1 2 -1.4799999999999999e-01 5.3900475313328506e+00 9.5999922766246286e+01 1.1114885013015966e+01 8 23 0
31305 1 4 7.3999999999999996e-02 1.3953419984553346e+00 9.6731736500928761e+01 1.1807254223832407e+01 8 23 0
31292 1 2 -1.4799999999999999e-01 5.8073342602036355e+00 9.6766124446787870e+01 9.9153597140896004e+00 8 23 0
31297 1 4 7.3999999999999996e-02 5.7743306837909909e+00 9.4973056147902540e+01 1.0940244297356616e+01 8 23 0
31296 1 4 7.3999999999999996e-02 6.0438895858562551e+00 9.6537553321398150e+01 1.1833794041062525e+01 8 23 0
17197 1 4 7.3999999999999996e-02 5.7694449408143011e+00 9.3095272898145552e+01 8.4682933911028080e+00 7 25 0
22871 1 2 -1.4799999999999999e-01 3.1372518060113830e-01 9.3846002706314323e+01 1.1745918291038558e+01 9 26 0
22873 1 4 7.3999999999999996e-02 5.9458804876724580e-01 9.4308488723155236e+01 1.0813462327309812e+01 9 26 0
793 1 4 7.3999999999999996e-02 3.5413622863515826e-01 9.6917095282583389e+01 8.8645511222983657e+00 8 23 0
31280 1 2 -1.4799999999999999e-01 8.8718048229488158e+00 9.6601872630302580e+01 6.1669209799091256e+00 8 23 0
19088 1 2 -1.4799999999999999e-01 9.1735529438068912e+00 9.2595755207687532e+01 8.9663179002237161e+00 8 25 0
19086 1 4 7.3999999999999996e-02 1.0716366448680629e+01 9.2640856303256257e+01 1.0490942130744331e+01 8 25 0
31281 1 4 7.3999999999999996e-02 9.8452693979070158e+00 9.6703667038757203e+01 6.6687096351086685e+00 8 23 0
19098 1 4 7.3999999999999996e-02 1.1470048164962423e+01 9.4876246042073348e+01 6.3024341788327209e+00 8 25 0
31285 1 4 7.3999999999999996e-02 6.7803446863048551e+00 9.6012131215452712e+01 6.7452964196317637e+00 8 23 0
31291 1 4 7.3999999999999996e-02 7.6584291324936027e+00 9.5668822377834715e+01 9.8103044582735865e+00 8 23 0
19092 1 4 7.3999999999999996e-02 9.6210728569988824e+00 9.3304572591367560e+01 7.0352590217708109e+00 8 25 0
19091 1 2 -1.4799999999999999e-01 1.0215281013662747e+01 9.2983072849982676e+01 7.8607927723303685e+00 8 25 0
31283 1 2 -1.4799999999999999e-01 7.8009029487788810e+00 9.6173851448464845e+01 7.2236197145315844e+00 8 23 0
31284 1 4 7.3999999999999996e-02 8.1250565282794014e+00 9.5211306325146680e+01 7.6328221299296715e+00 8 23 0
19089 1 4 7.3999999999999996e-02 8.6753695454579276e+00 9.3411078644176015e+01 9.4212230188975514e+00 8 25 0
19094 1 2 -1.4799999999999999e-01 1.1124258902423481e+01 9.4127946565309216e+01 8.3060809551802368e+00 8 25 0
19096 1 4 7.3999999999999996e-02 1.0514601216983664e+01 9.4923687761920021e+01 8.5790933816226538e+00 8 25 0
19095 1 4 7.3999999999999996e-02 1.1755794031855023e+01 9.3908933042357873e+01 9.1272687440997977e+00 8 25 0
19097 1 2 -1.4799999999999999e-01 1.2030578232920828e+01 9.4515083525859154e+01 7.1450928652205574e+00 8 25 0
31289 1 2 -1.4799999999999999e-01 7.2695466807365046e+00 9.6684824347198244e+01 9.6892908219369911e+00 8 23 0
27842 1 2 -1.4799999999999999e-01 1.0591594999804647e+01 9.6865042033401011e+01 1.1793615550892182e+01 9 24 0
27839 1 2 -1.4799999999999999e-01 1.2134489389518670e+01 9.6958478356513126e+01 1.1593706683356316e+01 9 24 0
26196 1 4 7.3999999999999996e-02 1.2161182752541485e+01 9.3505284225667282e+01 1.2086654227496467e+01 9 25 0
27843 1 4 7.3999999999999996e-02 1.0063341604664325e+01 9.6752963095820220e+01 1.0857781913763020e+01 9 24 0
27847 1 4 7.3999999999999996e-02 1.0446206718569224e+01 9.4740080517162497e+01 1.1887516837059790e+01 9 24 0
19102 1 4 7.3999999999999996e-02 1.2546893741017323e+01 9.6568066601644830e+01 7.4943453433108305e+00 8 25 0
27841 1 4 7.3999999999999996e-02 1.2400110278795129e+01 9.6170791215967739e+01 1.0782778084886187e+01 9 24 0
19105 1 4 7.3999999999999996e-02 1.4708562815854618e+01 9.4835138614256664e+01 6.3805389493936193e+00 8 25 0
19099 1 4 7.3999999999999996e-02 1.2563355500055509e+01 9.3689671823847689e+01 6.6298549582452893e+00 8 25 0
19103 1 2 -1.4799999999999999e-01 1.4202293905836278e+01 9.5767647841257229e+01 6.4782149928773043e+00 8 25 0
19100 1 2 -1.4799999999999999e-01 1.3083149093646721e+01 9.5586845188228679e+01 7.4408884644525060e+00 8 25 0
19101 1 4 7.3999999999999996e-02 1.3490448065005310e+01 9.5371852610774567e+01 8.4115490382011195e+00 8 25 0
26201 1 2 -1.4799999999999999e-01 1.4824955604642323e+01 9.3394964247068216e+01 1.0945256575786075e+01 9 25 0
26202 1 4 7.3999999999999996e-02 1.4156861065817708e+01 9.3631656368476939e+01 1.0156070419368625e+01 9 25 0
26209 1 4 7.3999999999999996e-02 1.5728343977203354e+01 9.4077716126312538e+01 8.6611513686268591e+00 9 25 0
19108 1 4 7.3999999999999996e-02 1.5591104964062653e+01 9.6581892207314226e+01 7.9273124442821263e+00 8 25 0
19106 1 2 -1.4799999999999999e-01 1.5319479830195233e+01 9.6772279641660177e+01 6.8401389114646802e+00 8 25 0
26204 1 2 -1.4799999999999999e-01 1.6153785159299492e+01 9.4146664412922291e+01 1.0775835718218341e+01 9 25 0
26206 1 4 7.3999999999999996e-02 1.5946066653266181e+01 9.5187262559543242e+01 1.0933347583059296e+01 9 25 0
16424 1 2 -1.4799999999999999e-01 5.7658514302092785e+00 6.6840749593274282e+01 1.2396315927323245e+01 7 25 0
27481 1 4 7.3999999999999996e-02 6.2625246395565781e-01 6.7237644379679750e+01 1.7336277241784316e+01 9 25 0
29454 1 4 7.3999999999999996e-02 2.2266670657018648e+00 6.7144229477435317e+01 1.2615025933058940e+01 9 24 0
27480 1 4 7.3999999999999996e-02 5.9075671942112684e-01 6.6977312760558775e+01 1.5678625813349925e+01 9 25 0
27479 1 2 -1.4799999999999999e-01 5.4498016568488816e-01 6.6477432792162929e+01 1.6577798985321881e+01 9 25 0
27474 1 4 7.3999999999999996e-02 3.3738060622955097e+00 6.6794502498541206e+01 1.5670521982452378e+01 9 25 0
27473 1 2 -1.4799999999999999e-01 3.1159646735774693e+00 6.6505323166515566e+01 1.6735462716474959e+01 9 25 0
27476 1 2 -1.4799999999999999e-01 1.8337524936179317e+00 6.5659194233353702e+01 1.6757760340942099e+01 9 25 0
27470 1 2 -1.4799999999999999e-01 4.4774009278591942e+00 6.5824749550599464e+01 1.7018979668121123e+01 9 25 0
27471 1 4 7.3999999999999996e-02 5.1439866100128748e+00 6.6676780445053708e+01 1.7029955699063194e+01 9 25 0
27472 1 4 7.3999999999999996e-02 4.4852608271876049e+00 6.5381629643070880e+01 1.8002170811821056e+01 9 25 0
27475 1 4 7.3999999999999996e-02 2.8423955529044207e+00 6.7354950720157674e+01 1.7342957122957145e+01 9 25 0
27477 1 4 7.3999999999999996e-02 1.6384719698624617e+00 6.5133232571785214e+01 1.7714081135798615e+01 9 25 0
16426 1 4 7.3999999999999996e-02 5.0368838028117464e+00 6.6931716617994041e+01 1.3216692826209348e+01 7 25 0
27469 1 4 7.3999999999999996e-02 4.8801881859961806e+00 6.5025888254369292e+01 1.4907781910393267e+01 9 25 0
27478 1 4 7.3999999999999996e-02 2.0104813255263494e+00 6.4935581943908744e+01 1.5978716004437496e+01 9 25 0
29463 1 4 7.3999999999999996e-02 8.4636522341899723e-01 6.5062425330362387e+01 1.3604392996757023e+01 9 24 0
16423 1 4 7.3999999999999996e-02 6.5300936711516444e+00 6.4970563295429969e+01 1.2888704553710568e+01 7 25 0
18957 1 4 7.3999999999999996e-02 8.7833634271344945e+00 6.7136515580814191e+01 1.5581185424181609e+01 8 25 0
18961 1 4 7.3999999999999996e-02 1.1159894375128172e+01 6.7056670162465721e+01 1.5043393437381233e+01 8 25 0
16347 1 4 7.3999999999999996e-02 1.1020919968921429e+01 6.5234726147355317e+01 1.6244801153910910e+01 7 25 0
16425 1 4 7.3999999999999996e-02 6.6960442906206588e+00 6.7183781585316993e+01 1.2781293145040058e+01 7 25 0
29191 1 4 7.3999999999999996e-02 1.4559747782698503e+01 6.6159309380734740e+01 1.2705236515663604e+01 9 24 0
29181 1 4 7.3999999999999996e-02 1.5518469987007704e+01 6.6657211660291225e+01 1.4648010546391625e+01 9 24 0
29180 1 2 -1.4799999999999999e-01 1.5367410128208196e+01 6.5952608300627901e+01 1.5457070597521872e+01 9 24 0
29182 1 4 7.3999999999999996e-02 1.4355413764696074e+01 6.6167619238517162e+01 1.5794142734823932e+01 9 24 0
16345 1 4 7.3999999999999996e-02 1.2552330320412510e+01 6.5448048807317591e+01 1.8021878474970990e+01 7 25 0
29189 1 2 -1.4799999999999999e-01 1.4739235940907307e+01 6.5141096945292674e+01 1.2439026902365047e+01 9 24 0
29174 1 2 -1.4799999999999999e-01 1.5659931051407126e+01 6.7359126370730081e+01 1.7577889781330679e+01 9 24 0
29176 1 4 7.3999999999999996e-02 1.4753258205473077e+01 6.6981310972225756e+01 1.8036993387327108e+01 9 24 0
16450 1 4 7.3999999999999996e-02 4.2670952233084147e-01 7.2343372974281493e+01 1.2529555624486093e+01 7 25 0
16448 1 2 -1.4799999999999999e-01 6.0940210077433243e-01 7.3381066148948051e+01 1.2650759192522884e+01 7 25 0
16444 1 4 7.3999999999999996e-02 2.9844882604550822e+00 7.2447457758619265e+01 1.2556683483694252e+01 7 25 0
16434 1 4 7.3999999999999996e-02 4.5614470096280559e+00 7.0855508381332754e+01 1.2511710341177121e+01 7 25 0
29450 1 2 -1.4799999999999999e-01 2.2487620758434304e-01 6.8048082478643948e+01 1.2807209850468901e+01 9 24 0
29452 1 4 7.3999999999999996e-02 6.6453933081356598e-01 6.8715525155125079e+01 1.3556843533689101e+01 9 24 0
16435 1 4 7.3999999999999996e-02 3.6905527347257725e+00 6.9307535102762600e+01 1.2406020040587999e+01 7 25 0
18945 1 4 7.3999999999999996e-02 4.2672290542659974e+00 6.8726551208348354e+01 1.5477234683903907e+01 8 25 0
18946 1 4 7.3999999999999996e-02 4.4365503136966096e+00 6.9225837153299835e+01 1.7160208360105109e+01 8 25 0
18937 1 4 7.3999999999999996e-02 8.8299160927187559e-01 7.1835037650624471e+01 1.4838900478553652e+01 8 25 0
18935 1 2 -1.4799999999999999e-01 9.1515283409645654e-01 7.1335193405509457e+01 1.5847907473990809e+01 8 25 0
18936 1 4 7.3999999999999996e-02 1.0601089141248092e+00 7.2132370932576762e+01 1.6527024943177089e+01 8 25 0
18940 1 4 7.3999999999999996e-02 1.9210713130922414e+00 6.9945981971054380e+01 1.7026702874205117e+01 8 25 0
18938 1 2 -1.4799999999999999e-01 2.0467784524415364e+00 7.0311545981711731e+01 1.5990450265368843e+01 8 25 0
18943 1 4 7.3999999999999996e-02 3.6110163242966560e+00 7.1120292556233906e+01 1.4910490472266845e+01 8 25 0
18941 1 2 -1.4799999999999999e-01 3.5339239968721139e+00 7.0696376566653683e+01 1.5887743290277889e+01 8 25 0
18942 1 4 7.3999999999999996e-02 3.8793916172659975e+00 7.1455153990263582e+01 1.6589054943058773e+01 8 25 0
18944 1 2 -1.4799999999999999e-01 4.5087266059513462e+00 6.9537398779309399e+01 1.6099877833883404e+01 8 25 0
18939 1 4 7.3999999999999996e-02 1.9421796002137441e+00 6.9522614226967562e+01 1.5222305234547338e+01 8 25 0
18096 1 4 7.3999999999999996e-02 4.7494311461933192e+00 7.2939625605846715e+01 1.3662839446992320e+01 7 25 0
16449 1 4 7.3999999999999996e-02 1.1409826600875532e+00 7.3615833369237478e+01 1.3563786132822509e+01 7 25 0
18947 1 2 -1.4799999999999999e-01 6.0068009719622468e+00 7.0008034754065832e+01 1.5784699347660666e+01 8 25 0
18949 1 4 7.3999999999999996e-02 6.0310545409529839e+00 7.0455252942144568e+01 1.4859396535790932e+01 8 25 0
18095 1 2 -1.4799999999999999e-01 5.5295077408928588e+00 7.3625351327118366e+01 1.4071195746723179e+01 7 25 0
18097 1 4 7.3999999999999996e-02 5.9023754972930416e+00 7.3114245460956582e+01 1.4914265923598915e+01 7 25 0
18090 1 4 7.3999999999999996e-02 2.9779587082993411e+00 7.3954315344609782e+01 1.5309459399916427e+01 7 25 0
18948 1 4 7.3999999999999996e-02 6.2413144657313904e+00 7.0723620428255543e+01 1.6534549130125104e+01 8 25 0
18958 1 4 7.3999999999999996e-02 9.6404677143808062e+00 6.8254372171458115e+01 1.6677176738376769e+01 8 25 0
18105 1 4 7.3999999999999996e-02 9.3287436157425336e+00 7.3710717402234792e+01 1.2403238012951265e+01 7 25 0
16432 1 4 7.3999999999999996e-02 6.3075457026834894e+00 6.9659464452289470e+01 1.2469602145018722e+01 7 25 0
18956 1 2 -1.4799999999999999e-01 9.3200239103301552e+00 6.8139529477536527e+01 1.5648973444365621e+01 8 25 0
18959 1 2 -1.4799999999999999e-01 1.0666027035705140e+01 6.7982004106907539e+01 1.4744677635510971e+01 8 25 0
18960 1 4 7.3999999999999996e-02 1.0383941691969147e+01 6.7774330945262975e+01 1.3663528143765927e+01 8 25 0
18951 1 4 7.3999999999999996e-02 6.4984130039034094e+00 6.7978070125663152e+01 1.5296223319988782e+01 8 25 0
18108 1 4 7.3999999999999996e-02 9.6038966788123581e+00 7.1122039559754469e+01 1.2779955779383656e+01 7 25 0
18952 1 4 7.3999999999999996e-02 6.9424613476956925e+00 6.8494459690706123e+01 1.6904892236232609e+01 8 25 0
18963 1 4 7.3999999999999996e-02 1.1812883449956642e+01 6.9593066207612765e+01 1.5909487495715512e+01 8 25 0
18955 1 4 7.3999999999999996e-02 8.2452294119341172e+00 6.9097677940675283e+01 1.4158522807969199e+01 8 25 0
18950 1 2 -1.4799999999999999e-01 6.9653888699951176e+00 6.8782794319551556e+01 1.5816998744529965e+01 8 25 0
18953 1 2 -1.4799999999999999e-01 8.2924159103918225e+00 6.9202610515048178e+01 1.5236773690736843e+01 8 25 0
18962 1 2 -1.4799999999999999e-01 1.1677735939243167e+01 6.9180213527773006e+01 1.4809545638364966e+01 8 25 0
18102 1 4 7.3999999999999996e-02 7.0266548724209708e+00 7.1704407963481756e+01 1.2500185167730280e+01 7 25 0
18954 1 4 7.3999999999999996e-02 8.5918111947682352e+00 7.0191992434705156e+01 1.5628174631496588e+01 8 25 0
18101 1 2 -1.4799999999999999e-01 7.5546938378785278e+00 7.2544687477377053e+01 1.2908409942428538e+01 7 25 0
18964 1 4 7.3999999999999996e-02 1.1317802125553561e+01 7.0090502778641422e+01 1.4267898326072698e+01 8 25 0
18103 1 4 7.3999999999999996e-02 7.8732886959751927e+00 7.2160320112903619e+01 1.3884495583951683e+01 7 25 0
27984 1 4 7.3999999999999996e-02 9.3949291596713955e+00 7.1416876910479687e+01 1.7404085152860258e+01 9 24 0
27985 1 4 7.3999999999999996e-02 1.0888895112655657e+01 7.1877373271261106e+01 1.7851316408013318e+01 9 24 0
27983 1 2 -1.4799999999999999e-01 9.8851755085345037e+00 7.1987936644062984e+01 1.8184453696776611e+01 9 24 0
18098 1 2 -1.4799999999999999e-01 6.5910831744132770e+00 7.3789790712303727e+01 1.2943228016744259e+01 7 25 0
27987 1 4 7.3999999999999996e-02 9.5064275705054424e+00 7.3836724763473711e+01 1.7076503570203421e+01 9 24 0
27986 1 2 -1.4799999999999999e-01 9.4919661401487296e+00 7.3487166046766234e+01 1.8098233934626350e+01 9 24 0
18967 1 4 7.3999999999999996e-02 1.3413680348627553e+01 6.7907323576821724e+01 1.4487624689500283e+01 8 25 0
18972 1 4 7.3999999999999996e-02 1.5391922580709723e+01 6.9662918872385461e+01 1.2627090356317620e+01 8 25 0
18966 1 4 7.3999999999999996e-02 1.2747313019742050e+01 6.8784736809836133e+01 1.3029905253237338e+01 8 25 0
18965 1 2 -1.4799999999999999e-01 1.3008599671811959e+01 6.8862778745389292e+01 1.4093291703683969e+01 8 25 0
39369 1 4 7.3999999999999996e-02 1.4011391819572774e+01 7.1567229185120823e+01 1.6898636829308646e+01 6 24 0
18970 1 4 7.3999999999999996e-02 1.3646036644483450e+01 7.0907295483238855e+01 1.3763572655836455e+01 8 25 0
18976 1 4 7.3999999999999996e-02 1.5792000500445679e+01 7.1992579672051065e+01 1.3502450638052618e+01 8 25 0
18968 1 2 -1.4799999999999999e-01 1.4059560188747087e+01 7.0011849827082770e+01 1.4253070932601142e+01 8 25 0
18969 1 4 7.3999999999999996e-02 1.4200525181803316e+01 7.0242733738407125e+01 1.5362613789150130e+01 8 25 0
18973 1 4 7.3999999999999996e-02 1.6024916468038434e+01 6.8863881747395993e+01 1.4069031619679373e+01 8 25 0
18971 1 2 -1.4799999999999999e-01 1.5479721277118539e+01 6.9805589218012202e+01 1.3715107714741604e+01 8 25 0
39368 1 2 -1.4799999999999999e-01 1.4218087661674303e+01 7.2522374270453170e+01 1.7335126092769556e+01 6 24 0
39365 1 2 -1.4799999999999999e-01 1.5265744409407338e+01 7.3402532136131910e+01 1.6540311011604764e+01 6 24 0
29175 1 4 7.3999999999999996e-02 1.5504705645388414e+01 6.8253466968052720e+01 1.6957359810009141e+01 9 24 0
9213 1 4 7.3999999999999996e-02 1.5576149890889162e+01 7.4659028237629130e+01 2.5152838694263579e+01 6 24 0
39367 1 4 7.3999999999999996e-02 1.4963158574084376e+01 7.3438350763869494e+01 1.5524406877219670e+01 6 24 0
39370 1 4 7.3999999999999996e-02 1.3246909363303725e+01 7.2985084698055303e+01 1.7332721436979391e+01 6 24 0
17157 1 4 7.3999999999999996e-02 3.9961156041431161e+00 7.9788002484703512e+01 1.2267771654001161e+01 7 25 0
18078 1 4 7.3999999999999996e-02 1.9860922427368102e-01 7.7001505719035833e+01 1.4997929519076411e+01 7 25 0
18091 1 4 7.3999999999999996e-02 4.2055511249583875e+00 7.4529830205514685e+01 1.6494738804402054e+01 7 25 0
18080 1 2 -1.4799999999999999e-01 8.0724056315796677e-01 7.6905381097753022e+01 1.7113497310105348e+01 7 25 0
[truncated: 14,610,519 more chars]
