# Supplementary material for: Thermodynamic driving forces in contact electrification between polymeric materials
Source: Nat Commun. 2024 Mar 23;15:2616. doi: 10.1038/s41467-024-46932-2 (PMC10960812; doi:10.1038/s41467-024-46932-2)
Supplement: Supplementary file 6 — Supplementary Dataset 3 [file 41467_2024_46932_MOESM6_ESM.zip › configuration_data/final/PE_c/H3O.data]

LAMMPS data file via write_data, version 3 Mar 2020, timestep = 12000000

48436 atoms
6 atom types
46435 bonds
4 bond types
86867 angles
5 angle types
127296 dihedrals
3 dihedral types

0.0000000000000000e+00 1.2565509580000000e+02 xlo xhi
0.0000000000000000e+00 1.3238243817000000e+02 ylo yhi
0.0000000000000000e+00 1.1000000000000000e+02 zlo zhi

Masses

1 12.011
2 1.008
3 15.9994
4 1.008
5 15.9994
6 1.008

Pair Coeffs # lj/cut/coul/long/intel

1 0.066 3.5
2 0.0262906 2.5
3 0.15535 3.166
4 0 2.058
5 0.1912 3.1
6 0 1

Bond Coeffs # harmonic/intel

1 268 1.529
2 340 1.09
3 600 1
4 600 0.98

Angle Coeffs # harmonic/intel

1 58.35 112.7
2 33 107.8
3 37.5 110.7
4 75 109.47
5 75 111.4

Dihedral Coeffs # opls/intel

1 0 0 0.3 0
2 0 0 0.3 0
3 0.644693 -0.214342 0.178219 0

Atoms # full

24991 80 1 -1.4799999999999999e-01 4.7913049299156949e+00 3.4848297103780710e+00 5.0208098477887058e+00 0 0 0
24994 80 1 -1.4799999999999999e-01 4.2125211568600038e+00 4.8318678469242506e+00 5.5527183971027680e+00 0 0 0
24988 80 1 -1.4799999999999999e-01 3.9512129975571670e+00 2.1721005822085306e+00 5.4608400475509455e+00 0 0 0
3753 12 2 7.3999999999999996e-02 2.2754651312108454e+00 3.7505921968695506e+00 3.0318160418227413e+00 0 0 0
24992 80 2 7.3999999999999996e-02 4.8369440669920634e+00 3.4138547216025543e+00 3.9492509708854806e+00 0 0 0
3751 12 1 -1.4799999999999999e-01 1.2419640865469637e+00 3.5009324728118569e+00 3.2409687360152057e+00 0 0 0
24990 80 2 7.3999999999999996e-02 3.0049162362258870e+00 2.0917033275407260e+00 4.9099785528797852e+00 0 0 0
24985 80 1 -1.4799999999999999e-01 4.7427326933802476e+00 9.0278698587711004e-01 5.0910997208446007e+00 0 0 0
24986 80 2 7.3999999999999996e-02 5.0712360353645529e+00 9.9993961499603334e-01 4.0437027605929288e+00 0 0 0
3747 12 2 7.3999999999999996e-02 2.5037746740622455e+00 9.3263112006814475e-01 2.9225151704539574e+00 0 0 0
24987 80 2 7.3999999999999996e-02 5.5722812772471597e+00 9.6554992210772173e-01 5.7836591733491147e+00 0 0 0
24996 80 2 7.3999999999999996e-02 3.0926948649440851e+00 4.8737101700736956e+00 5.3524995201481538e+00 0 0 0
3755 12 2 7.3999999999999996e-02 4.0661286735954638e-01 4.6783723978667187e+00 1.5683464834886007e+00 0 0 0
3749 12 2 7.3999999999999996e-02 1.0063934786145767e+00 2.4131467919203735e+00 1.3231433368505756e+00 0 0 0
3745 12 1 -1.4799999999999999e-01 1.4031526539939900e+00 9.1738687405584529e-01 2.9247481117951839e+00 0 0 0
3754 12 1 -1.4799999999999999e-01 5.5843979260127641e-01 4.7862909506828082e+00 2.6518324401213977e+00 0 0 0
24993 80 2 7.3999999999999996e-02 5.8663115254811551e+00 3.4993540871554947e+00 5.3323919816472705e+00 0 0 0
3748 12 1 -1.4799999999999999e-01 7.9682709236033789e-01 2.2755608904882432e+00 2.4366531963713136e+00 0 0 0
3752 12 2 7.3999999999999996e-02 1.1779130338700958e+00 3.4027439554000365e+00 4.3200765356428183e+00 0 0 0
3746 12 2 7.3999999999999996e-02 1.0572806489894346e+00 7.3105409110289488e-01 3.9049377468412239e+00 0 0 0
4085 14 2 7.3999999999999996e-02 2.0922694133092704e-01 2.4257299387184035e+00 5.9701677409121094e+00 0 0 0
4091 14 2 7.3999999999999996e-02 4.1232853584028861e-01 5.0004185628259750e+00 6.0354155512029743e+00 0 0 0
5268 17 2 7.3999999999999996e-02 6.8618289117877929e+00 4.3769632894995283e+00 2.1897165448117519e+00 0 1 0
5262 17 2 7.3999999999999996e-02 6.8048224326747295e+00 1.9917149839540196e+00 2.0390602283148418e+00 0 1 0
5258 17 2 7.3999999999999996e-02 7.7058760401691249e+00 7.1460307676033552e-01 3.8023789163802157e+00 0 1 0
5264 17 2 7.3999999999999996e-02 8.3479643631557501e+00 3.3326938369628785e+00 3.9886658208055956e+00 0 1 0
5260 17 1 -1.4799999999999999e-01 7.8291955496531607e+00 2.0828438106277622e+00 2.1828523092132768e+00 0 1 0
5261 17 2 7.3999999999999996e-02 8.3103366183348975e+00 2.0297282816443025e+00 1.1977062563145393e+00 0 1 0
5263 17 1 -1.4799999999999999e-01 8.4649322981560964e+00 3.3087466340495650e+00 2.8947393296941164e+00 0 1 0
5265 17 2 7.3999999999999996e-02 9.5120232695810554e+00 3.4093133866546683e+00 2.8268191666190514e+00 0 1 0
5266 17 1 -1.4799999999999999e-01 7.9203321774471869e+00 4.5620215770195784e+00 2.2001579815900496e+00 0 1 0
5267 17 2 7.3999999999999996e-02 8.3624344851152603e+00 4.5903449253684023e+00 1.1047565287747925e+00 0 1 0
26244 84 2 7.3999999999999996e-02 1.0204585153278101e+01 4.9122789610867299e+00 5.2999162148869043e+00 0 0 0
26236 84 1 -1.4799999999999999e-01 1.1294614981562262e+01 2.2428731544180542e+00 5.2784576697571763e+00 0 0 0
26242 84 1 -1.4799999999999999e-01 1.1263980436755670e+01 4.7932163453404177e+00 5.3016341169522780e+00 0 0 0
5257 17 1 -1.4799999999999999e-01 8.1697794236727574e+00 8.2458375396644179e-01 2.8357507476305166e+00 0 1 0
26238 84 2 7.3999999999999996e-02 1.0277327272700802e+01 1.9749192589924882e+00 4.9636380312611932e+00 0 0 0
5259 17 2 7.3999999999999996e-02 9.2417482945612033e+00 6.5616448916522807e-01 2.9243169879346467e+00 0 1 0
26239 84 1 -1.4799999999999999e-01 1.1742885061605000e+01 3.5085412134693370e+00 4.5845704093018753e+00 0 0 0
26240 84 2 7.3999999999999996e-02 1.1577040427123142e+01 3.4289258500802817e+00 3.5119836367543500e+00 0 0 0
26233 84 1 -1.4799999999999999e-01 1.2007091188962173e+01 9.6573877762247706e-01 4.6536039822826103e+00 0 0 0
26234 84 2 7.3999999999999996e-02 1.1875428034896583e+01 1.0171223977613211e+00 3.5900340299005316e+00 0 0 0
5339 18 2 7.3999999999999996e-02 7.7672289572393360e+00 4.6734365038544077e+00 6.1668583810845581e+00 0 0 0
5270 17 2 7.3999999999999996e-02 8.4339657639332462e+00 5.7129752941933489e+00 3.8707095020356057e+00 0 1 0
5269 17 1 -1.4799999999999999e-01 8.5579226190100286e+00 5.8433868844329000e+00 2.7992221852613457e+00 0 1 0
5271 17 2 7.3999999999999996e-02 9.5624901795109167e+00 5.9454439676546569e+00 2.5223143225535396e+00 0 1 0
26246 84 2 7.3999999999999996e-02 1.1747929395233529e+01 5.9977636166608406e+00 3.5443877494629277e+00 0 0 0
5333 18 2 7.3999999999999996e-02 8.1237967231955572e+00 2.0406976822188243e+00 6.0846726417245085e+00 0 0 0
26235 84 2 7.3999999999999996e-02 1.3041202018345135e+01 1.0082588269510178e+00 4.7239335698654914e+00 0 0 0
26241 84 2 7.3999999999999996e-02 1.2856626108944500e+01 3.6379908005303938e+00 4.6875939466187857e+00 0 0 0
6526 21 1 -1.4799999999999999e-01 1.5307763416275973e+01 4.6996376614320621e+00 2.0400309030642192e+00 0 1 0
6527 21 2 7.3999999999999996e-02 1.5845998265854176e+01 4.6663928349709618e+00 1.0688781940470744e+00 0 1 0
6528 21 2 7.3999999999999996e-02 1.4233318961331486e+01 4.8682354164089343e+00 1.8339707762611417e+00 0 1 0
6523 21 1 -1.4799999999999999e-01 1.5556431500538064e+01 3.4066833598034845e+00 2.7781969203191355e+00 0 1 0
6525 21 2 7.3999999999999996e-02 1.6626584943659307e+01 3.2163820872995896e+00 2.7443787596169398e+00 0 1 0
6524 21 2 7.3999999999999996e-02 1.5334524994304241e+01 3.4903288363388967e+00 3.8591845285650930e+00 0 1 0
6521 21 2 7.3999999999999996e-02 1.4925803988723393e+01 2.2841327393226898e+00 1.0949337751927717e+00 0 1 0
6520 21 1 -1.4799999999999999e-01 1.4805947724964968e+01 2.2354672379577143e+00 2.1481878871926767e+00 0 1 0
6522 21 2 7.3999999999999996e-02 1.3742095184565613e+01 2.1960050745851039e+00 2.3482080560680099e+00 0 1 0
6517 21 1 -1.4799999999999999e-01 1.5583784022105458e+01 9.3479019403038499e-01 2.6328456600696626e+00 0 1 0
6519 21 2 7.3999999999999996e-02 1.6597017698770170e+01 9.2460783423342852e-01 2.1644164974499405e+00 0 1 0
27492 88 2 7.3999999999999996e-02 1.7437663655218973e+01 2.4117926125194065e+00 5.1795888861331463e+00 0 0 0
6518 21 2 7.3999999999999996e-02 1.5782984726129696e+01 9.5123240120907027e-01 3.7469097428852800e+00 0 1 0
27498 88 2 7.3999999999999996e-02 1.7698538080828609e+01 4.8859462041607475e+00 5.3111065944728759e+00 0 0 0
6587 22 2 7.3999999999999996e-02 1.4848152549246539e+01 4.8166414545653540e+00 6.0690352532052723e+00 0 0 0
6529 21 1 -1.4799999999999999e-01 1.5562928746984134e+01 5.9543956597394256e+00 2.8662752223086718e+00 0 1 0
6531 21 2 7.3999999999999996e-02 1.6525576088100340e+01 6.0115025794849419e+00 3.3234588418273829e+00 0 1 0
27490 88 1 -1.4799999999999999e-01 1.8520030674150451e+01 2.3390263688432067e+00 5.4356642219355065e+00 0 0 0
27496 88 1 -1.4799999999999999e-01 1.8778031361818464e+01 4.9365901832039984e+00 5.4357111212013685e+00 0 0 0
6530 21 2 7.3999999999999996e-02 1.4806485730722811e+01 5.9929217789769700e+00 3.7190150022862030e+00 0 1 0
27488 88 2 7.3999999999999996e-02 1.8968618302738427e+01 1.0915795015356216e+00 3.8222825763942088e+00 0 0 0
27487 88 1 -1.4799999999999999e-01 1.9175138720518770e+01 1.0927982994823293e+00 4.8970113001106306e+00 0 0 0
27494 88 2 7.3999999999999996e-02 1.9202210394725764e+01 3.6649599896438985e+00 3.8751214684866304e+00 0 0 0
27493 88 1 -1.4799999999999999e-01 1.9259742516241531e+01 3.6033994656593058e+00 4.9252093674509450e+00 0 0 0
7690 25 1 -1.4799999999999999e-01 2.2414391471132831e+01 2.1661092291438369e+00 2.2009111523974099e+00 0 0 0
7692 25 2 7.3999999999999996e-02 2.1377413365967929e+01 2.4030809538509250e+00 2.3832906748884017e+00 0 0 0
7687 25 1 -1.4799999999999999e-01 2.2949086569442098e+01 9.0663863326802807e-01 2.8628348364174414e+00 0 0 0
7688 25 2 7.3999999999999996e-02 2.3047089376233732e+01 1.0447509124611110e+00 3.9349930798815755e+00 0 0 0
27489 88 2 7.3999999999999996e-02 2.0213879963010093e+01 1.1316060510549022e+00 5.1367433932518036e+00 0 0 0
7689 25 2 7.3999999999999996e-02 2.3918768954379395e+01 6.7544231490107820e-01 2.4445201132983856e+00 0 0 0
7691 25 2 7.3999999999999996e-02 2.2462469113860571e+01 2.2174577239072311e+00 1.0816666459584947e+00 0 0 0
7693 25 1 -1.4799999999999999e-01 2.3138342016129247e+01 3.3927087190555496e+00 2.7715492757625544e+00 0 0 0
7694 25 2 7.3999999999999996e-02 2.2976977546024518e+01 3.4229604108760192e+00 3.8166382694507490e+00 0 0 0
7695 25 2 7.3999999999999996e-02 2.4215353869312022e+01 3.2177496501572618e+00 2.6087865145064284e+00 0 0 0
27495 88 2 7.3999999999999996e-02 2.0316015025419009e+01 3.5568436464908646e+00 5.0735555430133923e+00 0 0 0
7698 25 2 7.3999999999999996e-02 2.1564941502892122e+01 4.7604839495927971e+00 2.1476830910797151e+00 0 0 0
7696 25 1 -1.4799999999999999e-01 2.2670564985181507e+01 4.7302345799079193e+00 2.1927808496064576e+00 0 0 0
7697 25 2 7.3999999999999996e-02 2.2913275674308728e+01 4.7477673524915351e+00 1.0851058590690361e+00 0 0 0
28740 92 2 7.3999999999999996e-02 2.4788614362749232e+01 4.8157241787170406e+00 5.4635725193834856e+00 0 0 0
28734 92 2 7.3999999999999996e-02 2.4658128408410970e+01 2.2013873550990133e+00 5.7591910949720582e+00 0 0 0
7701 25 2 7.3999999999999996e-02 2.4466153973787907e+01 5.8607238257683436e+00 2.5381292176890047e+00 0 0 0
7699 25 1 -1.4799999999999999e-01 2.3427865966347056e+01 5.9847202729399465e+00 2.7364681431835227e+00 0 0 0
8776 29 1 -1.4799999999999999e-01 2.9986543354530916e+01 3.4332557867737172e+00 2.9414198327255985e+00 0 0 0
28736 92 2 7.3999999999999996e-02 2.6005215401085774e+01 3.4691973035361072e+00 4.0084002530685732e+00 0 0 0
28732 92 1 -1.4799999999999999e-01 2.5736425516051884e+01 2.2095192912668260e+00 5.6471353312291717e+00 0 0 0
28735 92 1 -1.4799999999999999e-01 2.6332489994586993e+01 3.4336912902305081e+00 5.0433591198989989e+00 0 0 0
8781 29 2 7.3999999999999996e-02 2.8409806064998566e+01 4.7239341684068403e+00 2.1021747425976871e+00 0 0 0
28737 92 2 7.3999999999999996e-02 2.7448609980061843e+01 3.4785973670254502e+00 5.0716546863908087e+00 0 0 0
28729 92 1 -1.4799999999999999e-01 2.6240474369620465e+01 1.0191898381985278e+00 4.8891502500590542e+00 0 0 0
8775 29 2 7.3999999999999996e-02 2.8355546556911968e+01 2.1138875820335059e+00 2.3439475671172789e+00 0 0 0
28731 92 2 7.3999999999999996e-02 2.7342554678919026e+01 1.0176721829586564e+00 4.7252279828503321e+00 0 0 0
28730 92 2 7.3999999999999996e-02 2.5946053118663549e+01 1.0296029899789572e+00 3.8899281351731609e+00 0 0 0
8779 29 1 -1.4799999999999999e-01 2.9528376756623459e+01 4.6925196522969479e+00 2.2712739015279522e+00 0 0 0
8773 29 1 -1.4799999999999999e-01 2.9433648067917947e+01 2.1647851486251088e+00 2.2420766241752665e+00 0 0 0
8770 29 1 -1.4799999999999999e-01 3.0178765316925400e+01 8.6181353815833106e-01 2.6838328514345902e+00 0 0 0
28738 92 1 -1.4799999999999999e-01 2.5877723323896227e+01 4.6559211525213779e+00 5.6898972097667571e+00 0 0 0
8774 29 2 7.3999999999999996e-02 2.9545838208209123e+01 2.2405117270257255e+00 1.1813855194497471e+00 0 0 0
8777 29 2 7.3999999999999996e-02 2.9577300854536411e+01 3.4650779112374477e+00 4.0073787984147451e+00 0 0 0
8780 29 2 7.3999999999999996e-02 2.9916097409552911e+01 4.6502179752739128e+00 1.2740500517160795e+00 0 0 0
8782 29 1 -1.4799999999999999e-01 3.0095814363242368e+01 5.9206892452879529e+00 3.0289200999513204e+00 0 0 0
8771 29 2 7.3999999999999996e-02 3.0303816433623680e+01 8.3501599970395091e-01 3.7575535189681952e+00 0 0 0
8784 29 2 7.3999999999999996e-02 3.1133239311777608e+01 5.9352475431156364e+00 3.1125718194122904e+00 0 0 0
8778 29 2 7.3999999999999996e-02 3.1038024414990101e+01 3.4485160080620210e+00 3.0301661681642029e+00 0 0 0
8772 29 2 7.3999999999999996e-02 3.1173516312269488e+01 7.8000032304625710e-01 2.3105860832245799e+00 0 0 0
9077 30 2 7.3999999999999996e-02 2.9767353576482048e+01 1.9769242285851591e+00 6.0492222489381664e+00 0 0 0
8783 29 2 7.3999999999999996e-02 2.9754846677385498e+01 5.9287017854659707e+00 4.0495184077061932e+00 0 0 0
28743 92 2 7.3999999999999996e-02 2.7590911965230514e+01 5.8800982271686211e+00 5.2804193453264450e+00 0 0 0
28742 92 2 7.3999999999999996e-02 2.6468088531647034e+01 5.8843685582510181e+00 4.0289376720614101e+00 0 0 0
28741 92 1 -1.4799999999999999e-01 2.6549377776499032e+01 5.9293668689899555e+00 5.1319635209018424e+00 0 0 0
3759 13 2 7.3999999999999996e-02 2.1519746323575282e+00 6.0678815603182450e+00 2.8899728690653763e+00 0 0 0
24998 80 2 7.3999999999999996e-02 4.6181849173628864e+00 5.8456808259076976e+00 3.7579382638444487e+00 0 0 0
3757 13 1 -1.4799999999999999e-01 1.0972503824794191e+00 6.1170193714909828e+00 3.1029467679039158e+00 0 0 0
24999 80 2 7.3999999999999996e-02 5.9516403316104673e+00 5.9294817956274271e+00 4.8074080986093231e+00 0 0 0
3758 13 2 7.3999999999999996e-02 8.8327826579807767e-01 6.3041902008742454e+00 4.1191210784094814e+00 0 0 0
24997 80 1 -1.4799999999999999e-01 4.8490319132017845e+00 6.0665184655210389e+00 4.8397957242750351e+00 0 0 0
25000 80 1 -1.4799999999999999e-01 4.3211549968741165e+00 7.3816865015762536e+00 5.4692509058043282e+00 0 0 0
25003 80 1 -1.4799999999999999e-01 4.9429413254070127e+00 8.7243508391630353e+00 4.8625668092960108e+00 0 0 0
25009 80 1 -1.4799999999999999e-01 4.7089320738610727e+00 1.1258834108901375e+01 4.8270337873930167e+00 0 0 0
3765 13 2 7.3999999999999996e-02 1.6703072465899775e+00 8.8213985693285739e+00 3.2375427041443587e+00 0 0 0
25006 80 1 -1.4799999999999999e-01 4.1012449253123737e+00 9.9183965398939193e+00 5.3210860115629668e+00 0 0 0
3771 13 2 7.3999999999999996e-02 1.3095654219593751e+00 1.1231679340913077e+01 3.5340309185527254e+00 0 0 0
25010 80 2 7.3999999999999996e-02 4.7306020022838862e+00 1.1355851301129665e+01 3.7445566722931121e+00 0 0 0
25004 80 2 7.3999999999999996e-02 5.0173414096035662e+00 8.8537683170768950e+00 3.7746982281506369e+00 0 0 0
3763 13 1 -1.4799999999999999e-01 5.8072598644834184e-01 8.6527305976813551e+00 3.1538726214640644e+00 0 0 0
3769 13 1 -1.4799999999999999e-01 2.7865981759501129e-01 1.1159070237755191e+01 3.2383911425243488e+00 0 0 0
25008 80 2 7.3999999999999996e-02 3.0778526435237370e+00 9.8337959733958087e+00 4.9066761125662177e+00 0 0 0
25002 80 2 7.3999999999999996e-02 3.2420485910818080e+00 7.4382281596014810e+00 5.2995690560322641e+00 0 0 0
3760 13 1 -1.4799999999999999e-01 4.1206961839454725e-01 7.3308080705915213e+00 2.3368949343562195e+00 0 0 0
3761 13 2 7.3999999999999996e-02 5.8632430517028522e-01 7.3587188355680171e+00 1.2603176806048586e+00 0 0 0
3767 13 2 7.3999999999999996e-02 1.6302415289678882e-01 1.0029586333335144e+01 1.5371883559680046e+00 0 0 0
25005 80 2 7.3999999999999996e-02 5.9406929740811751e+00 8.8359452521682194e+00 5.1932588101074417e+00 0 0 0
25011 80 2 7.3999999999999996e-02 5.7391683169409333e+00 1.1297933974857060e+01 5.2042938034746555e+00 0 0 0
3764 13 2 7.3999999999999996e-02 1.1204770570639723e-01 8.4710384567493531e+00 4.1133139435083441e+00 0 0 0
26245 84 1 -1.4799999999999999e-01 1.1861764660488097e+01 6.0282884924053990e+00 4.6120227447866595e+00 0 0 0
5274 17 2 7.3999999999999996e-02 6.7339223710593528e+00 7.1500409051457572e+00 2.5955549655966936e+00 0 1 0
5280 17 2 7.3999999999999996e-02 6.8814936930755426e+00 9.9114792917775567e+00 2.7074825489182479e+00 0 1 0
5273 17 2 7.3999999999999996e-02 7.9880550299828617e+00 7.0161605815538133e+00 1.3062582837050751e+00 0 1 0
5272 17 1 -1.4799999999999999e-01 7.8462658414187034e+00 7.1410831169172004e+00 2.3718522187211586e+00 0 1 0
5275 17 1 -1.4799999999999999e-01 8.5647992969225033e+00 8.3985141928253366e+00 2.9481509166542836e+00 0 1 0
5277 17 2 7.3999999999999996e-02 9.5636645183731606e+00 8.3691256190166285e+00 2.6322800569047673e+00 0 1 0
5276 17 2 7.3999999999999996e-02 8.4703775563375263e+00 8.3676501251154516e+00 4.0687370598480230e+00 0 1 0
5278 17 1 -1.4799999999999999e-01 7.9159293238308628e+00 9.7389993805604345e+00 2.4725985780051172e+00 0 1 0
5279 17 2 7.3999999999999996e-02 7.9394692761104002e+00 9.7381369353878657e+00 1.3760320299668327e+00 0 1 0
5281 17 1 -1.4799999999999999e-01 8.6654586034734997e+00 1.1016598561618897e+01 2.8548709234507998e+00 0 1 0
5282 17 2 7.3999999999999996e-02 8.6680583158319813e+00 1.1109892370209174e+01 3.9478528645329045e+00 0 1 0
5283 17 2 7.3999999999999996e-02 9.7666088590365003e+00 1.0921311125284019e+01 2.5486228834224560e+00 0 1 0
26256 84 2 7.3999999999999996e-02 1.0342704593141708e+01 9.9054041701486728e+00 4.8448748069249508e+00 0 0 0
26254 84 1 -1.4799999999999999e-01 1.1363653607443904e+01 9.8510128069058016e+00 5.2049726534036074e+00 0 0 0
26248 84 1 -1.4799999999999999e-01 1.1316836334368423e+01 7.3251739864536862e+00 5.2450389382995342e+00 0 0 0
26250 84 2 7.3999999999999996e-02 1.0260195709790208e+01 7.2921939268019660e+00 5.2209095220313770e+00 0 0 0
26258 84 2 7.3999999999999996e-02 1.2109183529557079e+01 1.1065089333779776e+01 3.7857015401683141e+00 0 0 0
26251 84 1 -1.4799999999999999e-01 1.1983552192429443e+01 8.5621409268064319e+00 4.6843657706845088e+00 0 0 0
26257 84 1 -1.4799999999999999e-01 1.2169587458729243e+01 1.1051311173164441e+01 4.8446383604698751e+00 0 0 0
26252 84 2 7.3999999999999996e-02 1.1880137634684591e+01 8.5375784170448252e+00 3.6190878196130654e+00 0 0 0
5351 18 2 7.3999999999999996e-02 7.6038908588320497e+00 9.7791490213269778e+00 6.1556113424838461e+00 0 0 0
26247 84 2 7.3999999999999996e-02 1.2930663450944891e+01 5.8968627443323891e+00 4.8141556479570005e+00 0 0 0
26259 84 2 7.3999999999999996e-02 1.3191307621720480e+01 1.1049514222158159e+01 5.0621970203784201e+00 0 0 0
6533 21 2 7.3999999999999996e-02 1.5960318199395696e+01 7.1948120175622767e+00 1.1370145265888913e+00 0 1 0
6534 21 2 7.3999999999999996e-02 1.4245317105836145e+01 7.1448558864516816e+00 1.6787786451955813e+00 0 1 0
6532 21 1 -1.4799999999999999e-01 1.5319488219194927e+01 7.2278201199167746e+00 2.0006806206527545e+00 0 1 0
6537 21 2 7.3999999999999996e-02 1.6662593933642857e+01 8.3723002590499096e+00 3.0870747767660496e+00 0 1 0
6535 21 1 -1.4799999999999999e-01 1.5626082797920041e+01 8.4367446262766315e+00 2.9324751023190623e+00 0 1 0
6536 21 2 7.3999999999999996e-02 1.5081628640747539e+01 8.4801702120029034e+00 3.9615001516181105e+00 0 1 0
6539 21 2 7.3999999999999996e-02 1.5704967592008813e+01 9.5662432554165804e+00 1.1457322211699503e+00 0 1 0
6538 21 1 -1.4799999999999999e-01 1.5229552618097062e+01 9.7670417813427139e+00 2.1236468628928624e+00 0 1 0
6540 21 2 7.3999999999999996e-02 1.4126937841324708e+01 9.7227400393157435e+00 1.9144811144106275e+00 0 1 0
6542 21 2 7.3999999999999996e-02 1.4987306710752755e+01 1.1095865192942219e+01 3.5625631995822391e+00 0 1 0
6543 21 2 7.3999999999999996e-02 1.6684147763215300e+01 1.0884445159711696e+01 3.0396830918470470e+00 0 1 0
6541 21 1 -1.4799999999999999e-01 1.5647485859423519e+01 1.1057839103405017e+01 2.6903389697105329e+00 0 1 0
27510 88 2 7.3999999999999996e-02 1.7806508966335283e+01 1.0043597310617894e+01 5.1326581863498584e+00 0 0 0
27504 88 2 7.3999999999999996e-02 1.7832671537244796e+01 7.5414876617351467e+00 5.2535807156999113e+00 0 0 0
26253 84 2 7.3999999999999996e-02 1.3079737628180963e+01 8.5919438336376164e+00 4.8184755686014498e+00 0 0 0
27508 88 1 -1.4799999999999999e-01 1.8835206412190043e+01 9.9097662646220233e+00 5.3016808689285799e+00 0 0 0
6599 22 2 7.3999999999999996e-02 1.5351084377818625e+01 9.7953969705847843e+00 5.8438556343283876e+00 0 0 0
6593 22 2 7.3999999999999996e-02 1.5282767068911298e+01 7.3085228537557061e+00 5.9102742729956681e+00 0 0 0
7700 25 2 7.3999999999999996e-02 2.3333071424323133e+01 5.9578572908406056e+00 3.7898683291414152e+00 0 0 0
27499 88 1 -1.4799999999999999e-01 1.9481022384597424e+01 6.1511714361200411e+00 4.7657190828878404e+00 0 0 0
27500 88 2 7.3999999999999996e-02 1.9409656075907652e+01 6.0611373220555587e+00 3.6656960670968348e+00 0 0 0
27502 88 1 -1.4799999999999999e-01 1.8892970648202922e+01 7.4252620777836285e+00 5.2994504704340581e+00 0 0 0
27501 88 2 7.3999999999999996e-02 2.0606687954661155e+01 6.1231014889379960e+00 4.9657321278191739e+00 0 0 0
27512 88 2 7.3999999999999996e-02 1.9469489292894831e+01 1.1187140754929651e+01 3.8191246389472231e+00 0 0 0
27506 88 2 7.3999999999999996e-02 1.8880015065177144e+01 8.5961844728409922e+00 3.5606370200126713e+00 0 0 0
27505 88 1 -1.4799999999999999e-01 1.9344112216117455e+01 8.6645664999521372e+00 4.5634168204831287e+00 0 0 0
27511 88 1 -1.4799999999999999e-01 1.9515167582142851e+01 1.1181666942089565e+01 4.8693377843391596e+00 0 0 0
7704 25 2 7.3999999999999996e-02 2.1839784388536827e+01 7.3546083871840997e+00 2.4183127930536172e+00 0 0 0
7702 25 1 -1.4799999999999999e-01 2.2903950060329219e+01 7.2665223873116851e+00 2.1466387437516805e+00 0 0 0
7705 25 1 -1.4799999999999999e-01 2.3585087501493412e+01 8.5272661968808308e+00 2.6983603073273064e+00 0 0 0
7706 25 2 7.3999999999999996e-02 2.3791723165191996e+01 8.5210575162280406e+00 3.7572683817639541e+00 0 0 0
27513 88 2 7.3999999999999996e-02 2.0564611579330194e+01 1.1054133964230664e+01 5.0963264913796307e+00 0 0 0
7707 25 2 7.3999999999999996e-02 2.4571402849316407e+01 8.6299483919021114e+00 2.2711549454556583e+00 0 0 0
27507 88 2 7.3999999999999996e-02 2.0391433384558027e+01 8.7494219624291016e+00 4.3252643995824069e+00 0 0 0
7708 25 1 -1.4799999999999999e-01 2.2745629844022091e+01 9.7912463683918443e+00 2.3161961330830296e+00 0 0 0
7710 25 2 7.3999999999999996e-02 2.1658504080468660e+01 9.6362905929925180e+00 2.4390139869667409e+00 0 0 0
7713 25 2 7.3999999999999996e-02 2.4164889279197126e+01 1.1193548249323328e+01 3.2775537420368850e+00 0 0 0
7711 25 1 -1.4799999999999999e-01 2.3122847666234147e+01 1.1056111865492399e+01 3.0247739646420162e+00 0 0 0
7712 25 2 7.3999999999999996e-02 2.2647704360565555e+01 1.1002108988520657e+01 4.0062906383221817e+00 0 0 0
7703 25 2 7.3999999999999996e-02 2.3061683776376075e+01 7.3762508012429171e+00 1.0514617199495724e+00 0 0 0
7709 25 2 7.3999999999999996e-02 2.2954948179704086e+01 9.9644412214982427e+00 1.2735302262519848e+00 0 0 0
28746 92 2 7.3999999999999996e-02 2.4909160416518361e+01 7.2478562879168775e+00 5.4989201352876869e+00 0 0 0
28752 92 2 7.3999999999999996e-02 2.5135916858752861e+01 9.9043333491271106e+00 5.4109613894468902e+00 0 0 0
7841 26 2 7.3999999999999996e-02 2.2886842599856738e+01 7.3392749523502916e+00 6.1259458032828817e+00 0 0 0
8787 29 2 7.3999999999999996e-02 2.8413689696472257e+01 7.1519017396544982e+00 2.7818730243592680e+00 0 0 0
8793 29 2 7.3999999999999996e-02 2.8600728454756563e+01 9.7278999595674183e+00 2.3485896940309527e+00 0 0 0
28754 92 2 7.3999999999999996e-02 2.6501430371308572e+01 1.1032547424818677e+01 4.0264314761879749e+00 0 0 0
28748 92 2 7.3999999999999996e-02 2.6567266964409814e+01 8.3996968533919425e+00 3.9899376896282903e+00 0 0 0
28747 92 1 -1.4799999999999999e-01 2.6687437139914106e+01 8.4814746889912058e+00 5.0724823101528287e+00 0 0 0
28753 92 1 -1.4799999999999999e-01 2.6751392513081093e+01 1.1115364939479091e+01 5.0404372866703060e+00 0 0 0
8791 29 1 -1.4799999999999999e-01 2.9608726756755733e+01 9.6884570198603051e+00 2.0584947429678730e+00 0 0 0
8785 29 1 -1.4799999999999999e-01 2.9464328336549400e+01 7.1048626472093064e+00 2.4062500523249843e+00 0 0 0
8794 29 1 -1.4799999999999999e-01 3.0292033213898979e+01 1.0946923055033480e+01 2.6507571880351053e+00 0 0 0
28749 92 2 7.3999999999999996e-02 2.7746711528328440e+01 8.4117565932741822e+00 5.2139746499974455e+00 0 0 0
8789 29 2 7.3999999999999996e-02 3.0330154128420762e+01 8.5094898632626350e+00 3.8719745645516235e+00 0 0 0
8795 29 2 7.3999999999999996e-02 3.0240044460443229e+01 1.0802333437239696e+01 3.7301774696609953e+00 0 0 0
28750 92 1 -1.4799999999999999e-01 2.6113442401127013e+01 9.8421105411593715e+00 5.6394921057102545e+00 0 0 0
28755 92 2 7.3999999999999996e-02 2.7844795621533262e+01 1.1203347751022648e+01 5.2549150460880929e+00 0 0 0
28744 92 1 -1.4799999999999999e-01 2.5967417799443279e+01 7.2472066351687978e+00 5.6182778254590406e+00 0 0 0
8788 29 1 -1.4799999999999999e-01 3.0176931926061425e+01 8.4330230683718792e+00 2.7714666624272226e+00 0 0 0
8792 29 2 7.3999999999999996e-02 2.9752471164873217e+01 9.8242893874894204e+00 9.4939079847923513e-01 0 0 0
8786 29 2 7.3999999999999996e-02 2.9461276968104393e+01 6.9929791381048512e+00 1.3097176509001776e+00 0 0 0
8790 29 2 7.3999999999999996e-02 3.1146295955711306e+01 8.3798437444676548e+00 2.2421703481373112e+00 0 0 0
25014 80 2 7.3999999999999996e-02 2.8746877563124595e+00 1.2590888393818572e+01 5.3793679409917639e+00 0 0 0
25012 80 1 -1.4799999999999999e-01 3.9634747073307310e+00 1.2488199172112141e+01 5.4764135367177147e+00 0 0 0
3777 13 2 7.3999999999999996e-02 1.5423693150251758e+00 1.3790434953807239e+01 2.5581085631567531e+00 0 0 0
25016 80 2 7.3999999999999996e-02 4.4666902057751106e+00 1.3825622282406060e+01 3.9713426884472884e+00 0 0 0
25015 80 1 -1.4799999999999999e-01 4.6209417429778537e+00 1.3842188727640869e+01 5.0342838624218853e+00 0 0 0
25021 80 1 -1.4799999999999999e-01 4.3922564001871764e+00 1.6342980971226257e+01 4.8495891992502189e+00 0 0 0
25018 80 1 -1.4799999999999999e-01 3.8540422810251598e+00 1.5139076803733039e+01 5.5152008594759350e+00 0 0 0
25020 80 2 7.3999999999999996e-02 2.8242529829738388e+00 1.5162683378686882e+01 5.2146091333482723e+00 0 0 0
3775 13 1 -1.4799999999999999e-01 3.9653067211332965e-01 1.3736906654470232e+01 2.8583259712611637e+00 0 0 0
25023 80 2 7.3999999999999996e-02 5.4597090233322927e+00 1.6292180734690824e+01 4.8333273930220608e+00 0 0 0
25017 80 2 7.3999999999999996e-02 5.7647527549718509e+00 1.3979130832390574e+01 5.1515376259782570e+00 0 0 0
3781 13 1 -1.4799999999999999e-01 6.8018201224014285e-01 1.6157291041550341e+01 2.6746453891079338e+00 0 0 0
3776 13 2 7.3999999999999996e-02 4.1866696418887867e-01 1.3786881721968888e+01 3.8873810105572226e+00 0 0 0
3782 13 2 7.3999999999999996e-02 8.6362066414179006e-01 1.6219973739818361e+01 3.7406189420395664e+00 0 0 0
3783 13 2 7.3999999999999996e-02 1.7506309450324256e+00 1.5940315804384467e+01 2.4400253690929099e+00 0 0 0
25022 80 2 7.3999999999999996e-02 4.1103872703517412e+00 1.6417155553558320e+01 3.8128534827405773e+00 0 0 0
29699 95 2 7.3999999999999996e-02 2.5962665738371484e+01 1.4695968138066627e+01 2.1134533870741581e+01 0 0 0
26262 84 2 7.3999999999999996e-02 1.0448664973030965e+01 1.2249560156732478e+01 5.2428062866912901e+00 0 0 0
5286 17 2 7.3999999999999996e-02 6.8967643668566891e+00 1.2215366236325567e+01 2.7137380327885068e+00 0 1 0
5285 17 2 7.3999999999999996e-02 7.7798628115592692e+00 1.2173573627905073e+01 1.2667092550014372e+00 0 1 0
5284 17 1 -1.4799999999999999e-01 7.9179386927692645e+00 1.2295042436571476e+01 2.3415712000627527e+00 0 1 0
26260 84 1 -1.4799999999999999e-01 1.1528331994850031e+01 1.2352197814949871e+01 5.4105703093233224e+00 0 0 0
5292 17 2 7.3999999999999996e-02 6.9509076167311754e+00 1.4947514810969462e+01 2.7148158911382954e+00 0 1 0
5288 17 2 7.3999999999999996e-02 8.5561094841153089e+00 1.3639487910705466e+01 3.9157505191235380e+00 0 1 0
5289 17 2 7.3999999999999996e-02 9.6049225663766400e+00 1.3549920626943470e+01 2.4627235802372747e+00 0 1 0
5287 17 1 -1.4799999999999999e-01 8.5729906725427760e+00 1.3618314086686414e+01 2.8004961046097732e+00 0 1 0
5290 17 1 -1.4799999999999999e-01 7.9439611595851405e+00 1.4915813404109777e+01 2.2527919749347465e+00 0 1 0
5291 17 2 7.3999999999999996e-02 7.8087768527507206e+00 1.4763162039109419e+01 1.2134269014847023e+00 0 1 0
26266 84 1 -1.4799999999999999e-01 1.1386646556481528e+01 1.4907378389475307e+01 5.4119081407845382e+00 0 0 0
26268 84 2 7.3999999999999996e-02 1.0423707672744666e+01 1.4953606919952096e+01 4.9280116924451436e+00 0 0 0
5293 17 1 -1.4799999999999999e-01 8.6381408347380031e+00 1.6274920169617175e+01 2.6816160671480089e+00 0 1 0
5294 17 2 7.3999999999999996e-02 8.8582903955679058e+00 1.6205491603575503e+01 3.7168295084307883e+00 0 1 0
26269 84 1 -1.4799999999999999e-01 1.2047007117388768e+01 1.6285220284986213e+01 5.1101900980826764e+00 0 0 0
5295 17 2 7.3999999999999996e-02 9.5967776905714199e+00 1.6372667707549009e+01 2.2038489282421305e+00 0 1 0
26263 84 1 -1.4799999999999999e-01 1.2118118850167367e+01 1.3654040522169703e+01 4.8750997509900973e+00 0 0 0
26270 84 2 7.3999999999999996e-02 1.2283712103954160e+01 1.6280609142606615e+01 4.0224143694988159e+00 0 0 0
26264 84 2 7.3999999999999996e-02 1.1880075151602993e+01 1.3718394647452813e+01 3.7923415276036674e+00 0 0 0
6545 21 2 7.3999999999999996e-02 1.6447145723380306e+01 1.2312653979681290e+01 1.0333177384618704e+00 0 1 0
6546 21 2 7.3999999999999996e-02 1.4630441788410083e+01 1.2322064487885822e+01 1.5159733683393695e+00 0 1 0
6544 21 1 -1.4799999999999999e-01 1.5650169775590006e+01 1.2275829589582603e+01 1.7965510901033950e+00 0 1 0
27516 88 2 7.3999999999999996e-02 1.7776918570854171e+01 1.2489695283265879e+01 4.8904566127243942e+00 0 0 0
26265 84 2 7.3999999999999996e-02 1.3196929180083728e+01 1.3705312042055505e+01 5.2042635472074865e+00 0 0 0
6549 21 2 7.3999999999999996e-02 1.7053126964298770e+01 1.3442922631675662e+01 2.8789638320743571e+00 0 1 0
6548 21 2 7.3999999999999996e-02 1.5498365349192136e+01 1.3422047692683929e+01 3.6426744887594356e+00 0 1 0
6547 21 1 -1.4799999999999999e-01 1.5993199159173725e+01 1.3492537419944220e+01 2.6745366744847647e+00 0 1 0
6550 21 1 -1.4799999999999999e-01 1.5807016606399028e+01 1.4928280354482050e+01 2.0859130967992225e+00 0 1 0
6552 21 2 7.3999999999999996e-02 1.4784001024452447e+01 1.5081269436104426e+01 1.8266069075248110e+00 0 1 0
6551 21 2 7.3999999999999996e-02 1.6403405020375441e+01 1.4943445737865018e+01 1.1706066625595468e+00 0 1 0
27522 88 2 7.3999999999999996e-02 1.7958755925195000e+01 1.4844400137088787e+01 5.5931111272558569e+00 0 0 0
6241 20 1 -1.4799999999999999e-01 1.6258887880352564e+01 1.6176893841134977e+01 2.9339258042602747e+00 0 0 0
26271 84 2 7.3999999999999996e-02 1.3017894254436287e+01 1.6128436551255106e+01 5.5936895953104129e+00 0 0 0
6242 20 2 7.3999999999999996e-02 1.5892616575240764e+01 1.6207611692637350e+01 3.9156046180391910e+00 0 0 0
6243 20 2 7.3999999999999996e-02 1.7331491423141639e+01 1.6178240311004085e+01 2.9816454599664874e+00 0 0 0
6611 22 2 7.3999999999999996e-02 1.5510925619436168e+01 1.5077069276250194e+01 5.9739648417274607e+00 0 0 0
6605 22 2 7.3999999999999996e-02 1.5591430890238389e+01 1.2384375509060860e+01 5.7597469859715806e+00 0 0 0
27514 88 1 -1.4799999999999999e-01 1.8772156610528398e+01 1.2465897479957349e+01 5.4044515934946551e+00 0 0 0
27520 88 1 -1.4799999999999999e-01 1.8999746283341597e+01 1.4961918097266530e+01 5.6868144822492628e+00 0 0 0
27524 88 2 7.3999999999999996e-02 1.9231635944080349e+01 1.6279970181374605e+01 3.9569192435995704e+00 0 0 0
27518 88 2 7.3999999999999996e-02 1.9759016145653575e+01 1.3805725228561601e+01 4.0493520979740065e+00 0 0 0
7716 25 2 7.3999999999999996e-02 2.1528747706784319e+01 1.2348043253358522e+01 2.3254235760278723e+00 0 0 0
7715 25 2 7.3999999999999996e-02 2.2809602032105271e+01 1.2124272321315521e+01 1.2407708087497662e+00 0 0 0
7714 25 1 -1.4799999999999999e-01 2.2610805409648282e+01 1.2292601538346066e+01 2.3014789556424202e+00 0 0 0
27517 88 1 -1.4799999999999999e-01 1.9641842353889466e+01 1.3730617329815274e+01 5.1646097292128541e+00 0 0 0
27523 88 1 -1.4799999999999999e-01 1.9501835224343903e+01 1.6239865843180908e+01 4.9774012980747706e+00 0 0 0
27519 88 2 7.3999999999999996e-02 2.0641612038963661e+01 1.3568916617290496e+01 5.5674009399373823e+00 0 0 0
7718 25 2 7.3999999999999996e-02 2.3229793190731492e+01 1.3706721137744509e+01 3.8695214953041828e+00 0 0 0
7717 25 1 -1.4799999999999999e-01 2.3182784479856100e+01 1.3661657572657100e+01 2.7711028720004163e+00 0 0 0
7719 25 2 7.3999999999999996e-02 2.4187303675472204e+01 1.3574319988610965e+01 2.4268015696658165e+00 0 0 0
7721 25 2 7.3999999999999996e-02 2.2595804069629409e+01 1.4760012719847280e+01 1.1139692033615471e+00 0 0 0
27525 88 2 7.3999999999999996e-02 2.0550328178275944e+01 1.6322891449554206e+01 5.0583225726133136e+00 0 0 0
7720 25 1 -1.4799999999999999e-01 2.2425552562889230e+01 1.4869012150982446e+01 2.1759450240701721e+00 0 0 0
7722 25 2 7.3999999999999996e-02 2.1379295258983781e+01 1.4779622426892971e+01 2.4243091631051694e+00 0 0 0
7723 25 1 -1.4799999999999999e-01 2.3147823514564998e+01 1.6186451080244407e+01 2.5236745526101738e+00 0 0 0
28758 92 2 7.3999999999999996e-02 2.4973552094128831e+01 1.2354910032303716e+01 5.4757313088354920e+00 0 0 0
28764 92 2 7.3999999999999996e-02 2.4888591632750337e+01 1.4929968542525431e+01 4.9859957689877019e+00 0 0 0
7724 25 2 7.3999999999999996e-02 2.3324404204806740e+01 1.6097424695259399e+01 3.6154935349381172e+00 0 0 0
7725 25 2 7.3999999999999996e-02 2.4132369596984219e+01 1.6317731418658120e+01 2.0893197319924002e+00 0 0 0
8798 29 2 7.3999999999999996e-02 3.0071700201731833e+01 1.2347047301834873e+01 1.0645009345236378e+00 0 0 0
8799 29 2 7.3999999999999996e-02 2.8761372979729618e+01 1.2308342538071441e+01 1.9697497599791352e+00 0 0 0
8797 29 1 -1.4799999999999999e-01 2.9832198300439767e+01 1.2267047307347617e+01 2.1486488551462792e+00 0 0 0
28756 92 1 -1.4799999999999999e-01 2.6100522000501265e+01 1.2392284378868386e+01 5.5865580919587980e+00 0 0 0
28760 92 2 7.3999999999999996e-02 2.6503797192272305e+01 1.3593509682896658e+01 3.7862774642025929e+00 0 0 0
28762 92 1 -1.4799999999999999e-01 2.5943638967120844e+01 1.4962983176845031e+01 5.2263458985727569e+00 0 0 0
28759 92 1 -1.4799999999999999e-01 2.6602870625927295e+01 1.3653924921561574e+01 4.8238445564996448e+00 0 0 0
28765 92 1 -1.4799999999999999e-01 2.6646321235234115e+01 1.6223698599632446e+01 4.7077235308787255e+00 0 0 0
8805 29 2 7.3999999999999996e-02 2.8980664911574046e+01 1.5054243940680207e+01 2.2875227900977255e+00 0 0 0
8803 29 1 -1.4799999999999999e-01 3.0024407037914433e+01 1.4859382547725250e+01 2.3478893801741707e+00 0 0 0
8800 29 1 -1.4799999999999999e-01 3.0339532981660824e+01 1.3455626950490304e+01 2.9736956707895708e+00 0 0 0
28767 92 2 7.3999999999999996e-02 2.7719626708330761e+01 1.6087634162856840e+01 4.8521109850343409e+00 0 0 0
28761 92 2 7.3999999999999996e-02 2.7704405527246511e+01 1.3765783967676615e+01 4.9896438764313498e+00 0 0 0
8807 29 2 7.3999999999999996e-02 2.9952883363502711e+01 1.6328104960861552e+01 3.8426571902122251e+00 0 0 0
8806 29 1 -1.4799999999999999e-01 3.0557573830688472e+01 1.6194916522292303e+01 2.9392853153052636e+00 0 0 0
8801 29 2 7.3999999999999996e-02 2.9884233045969843e+01 1.3385063745798325e+01 3.9637631454779383e+00 0 0 0
8804 29 2 7.3999999999999996e-02 3.0249922581111012e+01 1.4847228740673433e+01 1.3354915000546890e+00 0 0 0
28766 92 2 7.3999999999999996e-02 2.6492213253142385e+01 1.6247218588891467e+01 3.6443438577592762e+00 0 0 0
24995 80 2 7.3999999999999996e-02 4.4440454307055042e+00 4.9178196681704565e+00 6.6350027836527596e+00 0 0 0
24989 80 2 7.3999999999999996e-02 3.8433798578124279e+00 2.1790372363604846e+00 6.5647996924158125e+00 0 0 0
4089 14 2 7.3999999999999996e-02 2.0380585111711227e+00 3.6562294306701890e+00 7.4864847449443186e+00 0 0 0
25300 81 1 -1.4799999999999999e-01 4.0348023741275663e+00 2.1000309255706182e+00 1.0027875456205985e+01 0 0 0
25301 81 2 7.3999999999999996e-02 3.6430133893824270e+00 2.2486561591630072e+00 1.1012853872534510e+01 0 0 0
25302 81 2 7.3999999999999996e-02 3.0599745149592428e+00 2.1769605576748106e+00 9.4405573939853547e+00 0 0 0
25303 81 1 -1.4799999999999999e-01 4.8333412344835791e+00 3.3721962698336188e+00 9.7058027746256474e+00 0 0 0
25304 81 2 7.3999999999999996e-02 4.8349767854780517e+00 3.3607549700099941e+00 8.6152996478648589e+00 0 0 0
25306 81 1 -1.4799999999999999e-01 4.1479374802875011e+00 4.6497743911803910e+00 1.0139472970588018e+01 0 0 0
25307 81 2 7.3999999999999996e-02 4.0789808580285527e+00 4.6385815509641555e+00 1.1257076064637086e+01 0 0 0
25308 81 2 7.3999999999999996e-02 3.1651643325390455e+00 4.5722440564142621e+00 9.7318926864903119e+00 0 0 0
4087 14 1 -1.4799999999999999e-01 9.4072385798462277e-01 3.6224947729891275e+00 7.7014749670615945e+00 0 0 0
25297 81 1 -1.4799999999999999e-01 4.7999589834396197e+00 8.7514760078045117e-01 9.7285820774087135e+00 0 0 0
4083 14 2 7.3999999999999996e-02 1.8762674230901655e+00 1.0966837058403007e+00 7.2730927415817135e+00 0 0 0
25298 81 2 7.3999999999999996e-02 5.1030249271437320e+00 9.6622493826454303e-01 8.6727328090242857e+00 0 0 0
4081 14 1 -1.4799999999999999e-01 8.3039471572621137e-01 1.0631554376145722e+00 7.4980961993132249e+00 0 0 0
4082 14 2 7.3999999999999996e-02 8.5158763739608834e-01 1.0337296222773986e+00 8.6076364410007784e+00 0 0 0
4088 14 2 7.3999999999999996e-02 7.4303573667183942e-01 3.5545419817897237e+00 8.7128441374318086e+00 0 0 0
25299 81 2 7.3999999999999996e-02 5.6919355514648853e+00 7.9709484498689964e-01 1.0249113896137940e+01 0 0 0
25305 81 2 7.3999999999999996e-02 5.8329614976906852e+00 3.3449668355128921e+00 1.0029419901237656e+01 0 0 0
4397 15 2 7.3999999999999996e-02 7.6626811270685202e-01 2.2435777930873280e+00 1.0926329056347692e+01 0 0 0
4402 15 1 -1.4799999999999999e-01 7.8235504873040285e-01 4.7752412633529211e+00 1.1820994088582125e+01 0 0 0
4090 14 1 -1.4799999999999999e-01 3.5848634515999500e-01 4.9091828817388521e+00 7.0833928873900129e+00 0 0 0
4084 14 1 -1.4799999999999999e-01 1.9628907584037805e-01 2.4370612991491831e+00 7.0462773567001920e+00 0 0 0
4403 15 2 7.3999999999999996e-02 1.0500418090351911e+00 4.7585390572701280e+00 1.0747868764688752e+01 0 0 0
4396 15 1 -1.4799999999999999e-01 6.0442230119163554e-01 2.2013813261459352e+00 1.2014383768807484e+01 0 0 0
25311 81 2 7.3999999999999996e-02 5.9354050891679728e+00 5.9100290111720009e+00 9.8837830485149407e+00 0 0 0
25309 81 1 -1.4799999999999999e-01 4.8825910008653812e+00 5.9052461507523253e+00 9.7094312855821716e+00 0 0 0
25310 81 2 7.3999999999999996e-02 4.9497364383095794e+00 5.8675336893597514e+00 8.6299316124142997e+00 0 0 0
4095 14 2 7.3999999999999996e-02 2.2783106444729877e+00 5.9966268790618749e+00 7.5911189907989813e+00 0 0 0
26237 84 2 7.3999999999999996e-02 1.1315652070935018e+01 2.3196985048580974e+00 6.3235580229597970e+00 0 0 0
26243 84 2 7.3999999999999996e-02 1.1628663351168790e+01 4.8322233268925743e+00 6.3395983160626326e+00 0 0 0
5340 18 2 7.3999999999999996e-02 6.6352790994554685e+00 4.4592305245338988e+00 7.4303195099558579e+00 0 0 0
5334 18 2 7.3999999999999996e-02 6.8036827208001496e+00 2.0043199778183820e+00 7.2767781865823880e+00 0 0 0
5337 18 2 7.3999999999999996e-02 9.5389775549469924e+00 3.3549543940586584e+00 7.4804524208570093e+00 0 0 0
5645 19 2 7.3999999999999996e-02 7.4939507698832015e+00 2.5254150396175969e+00 1.1181001463847407e+01 0 0 0
5651 19 2 7.3999999999999996e-02 7.7909866241951704e+00 4.8841561951931487e+00 1.1056467356558599e+01 0 0 0
5332 18 1 -1.4799999999999999e-01 7.9167626090490835e+00 2.0445484443855237e+00 7.1420917704136748e+00 0 0 0
26550 85 2 7.3999999999999996e-02 1.0243867618617525e+01 2.2296341157105903e+00 1.0069960947463185e+01 0 0 0
5335 18 1 -1.4799999999999999e-01 8.5010734833176524e+00 3.4047906022963561e+00 7.7843709416945668e+00 0 0 0
5336 18 2 7.3999999999999996e-02 8.3153179295638502e+00 3.3432478978439777e+00 8.8667112713538447e+00 0 0 0
5338 18 1 -1.4799999999999999e-01 7.6777659474783384e+00 4.5864006378887288e+00 7.2415506509838714e+00 0 0 0
26556 85 2 7.3999999999999996e-02 1.0153878506075660e+01 4.8461278129396819e+00 9.6453616802101489e+00 0 0 0
26548 85 1 -1.4799999999999999e-01 1.1316904551064299e+01 2.2515367457678623e+00 1.0289453635262632e+01 0 0 0
26554 85 1 -1.4799999999999999e-01 1.1233875719553627e+01 4.8288537292932405e+00 9.9110272224082916e+00 0 0 0
5329 18 1 -1.4799999999999999e-01 8.4804988842284779e+00 8.3112975137654921e-01 7.8221975764127887e+00 0 0 0
5331 18 2 7.3999999999999996e-02 9.5087493419951326e+00 8.1199961255732334e-01 7.7892986302812401e+00 0 0 0
5330 18 2 7.3999999999999996e-02 8.2097497160540520e+00 8.2870788256960526e-01 8.8216977733925983e+00 0 0 0
26555 85 2 7.3999999999999996e-02 1.1167963184745968e+01 4.8442570008115560e+00 1.1002578004788154e+01 0 0 0
26549 85 2 7.3999999999999996e-02 1.1416790965121121e+01 2.5042011973410880e+00 1.1367144211925861e+01 0 0 0
26545 85 1 -1.4799999999999999e-01 1.1871315551704154e+01 9.1918283326637018e-01 9.7101152908803368e+00 0 0 0
26551 85 1 -1.4799999999999999e-01 1.1866166601565460e+01 3.5370715241474424e+00 9.5693675743490250e+00 0 0 0
26546 85 2 7.3999999999999996e-02 1.1539939942745164e+01 7.8983788585334191e-01 8.7094227068805967e+00 0 0 0
26552 85 2 7.3999999999999996e-02 1.1829892862363339e+01 3.3534956681112016e+00 8.4951286818962242e+00 0 0 0
5650 19 1 -1.4799999999999999e-01 7.7427261524909490e+00 4.9784788132888984e+00 1.2175780336857558e+01 0 0 0
5341 18 1 -1.4799999999999999e-01 8.2681556368981290e+00 5.8971158488581557e+00 7.8958989430883957e+00 0 0 0
5342 18 2 7.3999999999999996e-02 8.4150431036857256e+00 5.8069723569827696e+00 8.9613356376149174e+00 0 0 0
5343 18 2 7.3999999999999996e-02 9.2912365146065969e+00 5.9342135913898826e+00 7.4950491110849251e+00 0 0 0
6581 22 2 7.3999999999999996e-02 1.5052130518034208e+01 2.2889193214784429e+00 6.1801396010393903e+00 0 0 0
26547 85 2 7.3999999999999996e-02 1.2945581447691238e+01 1.0690854863169741e+00 9.6452277812138103e+00 0 0 0
26553 85 2 7.3999999999999996e-02 1.2920788127319385e+01 3.6095017002402741e+00 9.8784461902480185e+00 0 0 0
6585 22 2 7.3999999999999996e-02 1.6557969022712967e+01 3.5964621996726924e+00 7.5297439436123499e+00 0 0 0
6588 22 2 7.3999999999999996e-02 1.3797117322118135e+01 4.7924849812939163e+00 7.3892454515886525e+00 0 0 0
6582 22 2 7.3999999999999996e-02 1.3883118194629047e+01 2.3053746763168204e+00 7.6609100900080218e+00 0 0 0
6580 22 1 -1.4799999999999999e-01 1.4887001897910599e+01 2.2680982507980882e+00 7.2724263948378685e+00 0 0 0
6893 23 2 7.3999999999999996e-02 1.5204383932761381e+01 2.2234519665764725e+00 1.0902118795148251e+01 0 0 0
6583 22 1 -1.4799999999999999e-01 1.5486562628194738e+01 3.5520262594665564e+00 7.7881942792478807e+00 0 0 0
6584 22 2 7.3999999999999996e-02 1.5279809067175524e+01 3.5218893878738839e+00 8.8185186321778612e+00 0 0 0
6586 22 1 -1.4799999999999999e-01 1.4835895810729395e+01 4.8386948369007392e+00 7.1791117541027667e+00 0 0 0
6899 23 2 7.3999999999999996e-02 1.4831587885626762e+01 4.8286146434014938e+00 1.0836285865235096e+01 0 0 0
27798 89 2 7.3999999999999996e-02 1.7620046359744567e+01 2.0486110553265182e+00 1.0286460212699163e+01 0 0 0
27804 89 2 7.3999999999999996e-02 1.7494572138623269e+01 4.9554427658030926e+00 1.0037965771091457e+01 0 0 0
6577 22 1 -1.4799999999999999e-01 1.5642563149003436e+01 1.0351840828069243e+00 7.8443980263116169e+00 0 0 0
6578 22 2 7.3999999999999996e-02 1.5674082838729408e+01 9.8082671780230646e-01 8.9198183756407801e+00 0 0 0
6579 22 2 7.3999999999999996e-02 1.6664911609519436e+01 1.1756075115328875e+00 7.5097130441064337e+00 0 0 0
6898 23 1 -1.4799999999999999e-01 1.4765034683785565e+01 4.9098017268728364e+00 1.1931266256331350e+01 0 0 0
27796 89 1 -1.4799999999999999e-01 1.8609108240906419e+01 2.1386913037618047e+00 1.0470675515247295e+01 0 0 0
27802 89 1 -1.4799999999999999e-01 1.8553644183799346e+01 4.7947328234517013e+00 1.0216058653555374e+01 0 0 0
27491 88 2 7.3999999999999996e-02 1.8608542273087206e+01 2.2459134283564457e+00 6.4880710717887737e+00 0 0 0
27803 89 2 7.3999999999999996e-02 1.8416154954966224e+01 4.7292496216234019e+00 1.1288331061185492e+01 0 0 0
6892 23 1 -1.4799999999999999e-01 1.4827536406440972e+01 2.3125872571617023e+00 1.1934111084491581e+01 0 0 0
6894 23 2 7.3999999999999996e-02 1.3696520491681611e+01 2.4136553513072920e+00 1.1886272111865186e+01 0 0 0
27800 89 2 7.3999999999999996e-02 1.8891912552789858e+01 3.2600410266830568e+00 8.6425289949548194e+00 0 0 0
6591 22 2 7.3999999999999996e-02 1.6640173192040020e+01 6.1953542353512807e+00 7.4515900151665209e+00 0 0 0
27794 89 2 7.3999999999999996e-02 1.9751942101273894e+01 9.4354399563593938e-01 9.0714301023262607e+00 0 0 0
27797 89 2 7.3999999999999996e-02 1.8602922647897060e+01 2.2204910184624826e+00 1.1595302763783179e+01 0 0 0
27497 88 2 7.3999999999999996e-02 1.8829341136695870e+01 5.0274767795109039e+00 6.5244111278511658e+00 0 0 0
7829 26 2 7.3999999999999996e-02 2.2602710243510366e+01 2.0889599652841508e+00 6.5080541554005213e+00 0 0 0
7835 26 2 7.3999999999999996e-02 2.2489342277776451e+01 4.5016017456425068e+00 6.2666126020816044e+00 0 0 0
27799 89 1 -1.4799999999999999e-01 1.9060765612203081e+01 3.4527330033654327e+00 9.6879108790909871e+00 0 0 0
27793 89 1 -1.4799999999999999e-01 1.9478936675956433e+01 9.1012878573180012e-01 1.0105681030718980e+01 0 0 0
7830 26 2 7.3999999999999996e-02 2.1299777716572699e+01 2.0120239276719332e+00 7.6065583934835468e+00 0 0 0
7828 26 1 -1.4799999999999999e-01 2.2385917202400460e+01 2.0961503541341391e+00 7.5241941164709116e+00 0 0 0
8141 27 2 7.3999999999999996e-02 2.2843877646301003e+01 2.2452184119524818e+00 1.0900568279489047e+01 0 0 0
7831 26 1 -1.4799999999999999e-01 2.2916383939428318e+01 3.4081140840322699e+00 8.1709462390110961e+00 0 0 0
7832 26 2 7.3999999999999996e-02 2.2720303039274398e+01 3.4502730096024159e+00 9.2490315439459341e+00 0 0 0
27801 89 2 7.3999999999999996e-02 2.0125675179606912e+01 3.3956967911590943e+00 9.7018201740978558e+00 0 0 0
7834 26 1 -1.4799999999999999e-01 2.2349363884898825e+01 4.5926681279800610e+00 7.3955480849095814e+00 0 0 0
7836 26 2 7.3999999999999996e-02 2.1324309119510552e+01 4.7969665332280869e+00 7.5569686245834218e+00 0 0 0
8147 27 2 7.3999999999999996e-02 2.2971464272180572e+01 4.5870840648158691e+00 1.0863310740447975e+01 0 0 0
7833 26 2 7.3999999999999996e-02 2.4027910135804309e+01 3.4722914302573997e+00 8.2123655332902015e+00 0 0 0
7825 26 1 -1.4799999999999999e-01 2.2974818514943326e+01 8.4623365904158310e-01 8.0945341426338917e+00 0 0 0
7827 26 2 7.3999999999999996e-02 2.3992967806150354e+01 7.7808453619763418e-01 7.8956555581655126e+00 0 0 0
27795 89 2 7.3999999999999996e-02 2.0441056606924992e+01 9.0227228000002624e-01 1.0691971535831522e+01 0 0 0
7826 26 2 7.3999999999999996e-02 2.2799812888642712e+01 8.5640695551068524e-01 9.1302726225615523e+00 0 0 0
8146 27 1 -1.4799999999999999e-01 2.2640415994651633e+01 4.7457669046744808e+00 1.1871501859818196e+01 0 0 0
7839 26 2 7.3999999999999996e-02 2.4115063172274386e+01 5.8211521113283125e+00 7.7986695115203712e+00 0 0 0
8140 27 1 -1.4799999999999999e-01 2.2629443870374637e+01 2.1702936136931692e+00 1.1957093476439175e+01 0 0 0
8148 27 2 7.3999999999999996e-02 2.1495725904636920e+01 4.8631974582424169e+00 1.1920734611625297e+01 0 0 0
8142 27 2 7.3999999999999996e-02 2.1581164882865057e+01 2.2042160396623331e+00 1.2013794507047285e+01 0 0 0
29046 93 2 7.3999999999999996e-02 2.5016856831900117e+01 2.0941762281266403e+00 9.9628134925024643e+00 0 0 0
7837 26 1 -1.4799999999999999e-01 2.3019834388658420e+01 5.9312434872843429e+00 7.8171269870292042e+00 0 0 0
29052 93 2 7.3999999999999996e-02 2.5198913335131646e+01 4.7865838669661001e+00 1.0221607020531728e+01 0 0 0
27806 89 2 7.3999999999999996e-02 1.9330765005375270e+01 6.0664987046281507e+00 8.7037277604491994e+00 0 0 0
27807 89 2 7.3999999999999996e-02 2.0390519486017137e+01 5.8221158089380634e+00 1.0011296021705585e+01 0 0 0
27805 89 1 -1.4799999999999999e-01 1.9367453811383449e+01 5.9891784743095897e+00 9.8035874123335418e+00 0 0 0
8139 27 2 7.3999999999999996e-02 2.4260079933792539e+01 8.1535117355861608e-01 1.2102347585406756e+01 0 0 0
9083 30 2 7.3999999999999996e-02 2.9664109840160453e+01 4.6259820814480506e+00 6.1300643938267516e+00 0 0 0
28739 92 2 7.3999999999999996e-02 2.5963180084261651e+01 4.7333966562916796e+00 6.8091294767989154e+00 0 0 0
28733 92 2 7.3999999999999996e-02 2.6049903910165174e+01 2.2115504781064614e+00 6.7110146019966859e+00 0 0 0
29051 93 2 7.3999999999999996e-02 2.6582956217566608e+01 4.5507618270207608e+00 1.1485695476133111e+01 0 0 0
29045 93 2 7.3999999999999996e-02 2.6076173813142660e+01 2.0328178457549457e+00 1.1236002682075547e+01 0 0 0
9395 31 2 7.3999999999999996e-02 3.0359366496160284e+01 4.7054806654792243e+00 1.1190185186911618e+01 0 0 0
29050 93 1 -1.4799999999999999e-01 2.6306664643177999e+01 4.6679471305962466e+00 1.0382086371797881e+01 0 0 0
29044 93 1 -1.4799999999999999e-01 2.6081533232138256e+01 2.1308154180454486e+00 1.0141418548896986e+01 0 0 0
29048 93 2 7.3999999999999996e-02 2.6578390489830120e+01 3.5157010064315850e+00 8.5712456564940140e+00 0 0 0
9076 29 1 -1.4799999999999999e-01 2.9642512648798277e+01 2.0268362334037771e+00 7.1748139962012862e+00 0 0 0
9078 30 2 7.3999999999999996e-02 2.8593763853529847e+01 2.1022313620168673e+00 7.4379531299818780e+00 0 0 0
29047 93 1 -1.4799999999999999e-01 2.6712282450652815e+01 3.4067960668289183e+00 9.6262667221836278e+00 0 0 0
29049 93 2 7.3999999999999996e-02 2.7748035508803945e+01 3.3036283166872895e+00 9.8566515044563623e+00 0 0 0
9082 30 1 -1.4799999999999999e-01 2.9640252116462271e+01 4.5250154505788736e+00 7.2249039804570740e+00 0 0 0
9084 30 2 7.3999999999999996e-02 2.8552742077616092e+01 4.5493211158797564e+00 7.5120497633703875e+00 0 0 0
9389 30 2 7.3999999999999996e-02 3.0109313623577005e+01 2.1039913231286311e+00 1.0877312338821486e+01 0 0 0
9079 30 1 -1.4799999999999999e-01 3.0342877597824348e+01 3.2196956034679896e+00 7.7385285257102483e+00 0 0 0
9073 29 1 -1.4799999999999999e-01 3.0375852236022890e+01 7.4250200652140796e-01 7.6680913092783705e+00 0 0 0
29041 93 1 -1.4799999999999999e-01 2.6720121328594743e+01 8.6970132762508401e-01 9.4618349337048890e+00 0 0 0
29043 93 2 7.3999999999999996e-02 2.7794762950862683e+01 9.7184991347744332e-01 9.5942848433885857e+00 0 0 0
29042 93 2 7.3999999999999996e-02 2.6646548523039492e+01 9.6052810358247731e-01 8.3709155410669016e+00 0 0 0
9074 29 2 7.3999999999999996e-02 3.0486452849076390e+01 8.1188586755030234e-01 8.7890868733256742e+00 0 0 0
9080 30 2 7.3999999999999996e-02 3.0271461672069819e+01 3.1966931440930892e+00 8.8182354604127653e+00 0 0 0
9085 30 1 -1.4799999999999999e-01 3.0378511678044624e+01 5.7198897503128876e+00 7.7869892856766398e+00 0 0 0
9388 30 1 -1.4799999999999999e-01 3.0041669806763004e+01 2.1467261329753708e+00 1.1983554566278746e+01 0 0 0
9086 30 2 7.3999999999999996e-02 3.0361515615886368e+01 5.6403377034617961e+00 8.8808361541290495e+00 0 0 0
9728 32 2 7.3999999999999996e-02 3.0532889173449487e+01 1.3334762751538888e+01 1.8719933254959578e+01 0 0 0
29703 95 2 7.3999999999999996e-02 2.7705173909410298e+01 1.6079880731674095e+01 1.9581755145707266e+01 0 0 0
9394 31 1 -1.4799999999999999e-01 3.0047089410975737e+01 4.6070736374672165e+00 1.2222349216218822e+01 0 0 0
29053 93 1 -1.4799999999999999e-01 2.6912568851551672e+01 5.8795838110589154e+00 9.7739278591636598e+00 0 0 0
29054 93 2 7.3999999999999996e-02 2.6688496733670327e+01 5.8873927456253297e+00 8.6542745982318312e+00 0 0 0
29055 93 2 7.3999999999999996e-02 2.8016462530499929e+01 5.7992995906996248e+00 9.8601947257412252e+00 0 0 0
9390 31 2 7.3999999999999996e-02 2.8957558914512134e+01 2.1530964326111759e+00 1.2138009691348659e+01 0 0 0
4103 14 2 7.3999999999999996e-02 1.0336058508215535e+00 9.8573189773410519e+00 6.1160320594002080e+00 0 0 0
4094 14 2 7.3999999999999996e-02 1.0896214707726171e+00 5.9488427228762868e+00 8.8171351814763472e+00 0 0 0
4097 14 2 7.3999999999999996e-02 5.8170607911895411e-01 7.3672124183911532e+00 6.1083357551555437e+00 0 0 0
4093 14 1 -1.4799999999999999e-01 1.1511259091290880e+00 6.0138362089345687e+00 7.7318917397368079e+00 0 0 0
25007 80 2 7.3999999999999996e-02 4.1504446413028351e+00 9.9153531108125090e+00 6.4293000554357089e+00 0 0 0
4409 15 2 7.3999999999999996e-02 1.3924524644867637e+00 7.2712156411834199e+00 1.0966450406897929e+01 0 0 0
4415 15 2 7.3999999999999996e-02 5.8794657491414148e-01 9.8604416561135881e+00 1.1111932331700210e+01 0 0 0
25001 80 2 7.3999999999999996e-02 4.4595655641161072e+00 7.2813841371156895e+00 6.5625155340314691e+00 0 0 0
4102 14 1 -1.4799999999999999e-01 5.8397341417845183e-01 9.7773060183350342e+00 7.0644698136373467e+00 0 0 0
25313 81 2 7.3999999999999996e-02 4.4220937478876579e+00 7.2823950522264651e+00 1.1212831753852930e+01 0 0 0
25314 81 2 7.3999999999999996e-02 3.2684292252516429e+00 7.0798530378424509e+00 1.0047897733623579e+01 0 0 0
25312 81 1 -1.4799999999999999e-01 4.3054534394226867e+00 7.2280658504443522e+00 1.0138751029510244e+01 0 0 0
25315 81 1 -1.4799999999999999e-01 4.8366163569056857e+00 8.5555392154050018e+00 9.4830870575672854e+00 0 0 0
25316 81 2 7.3999999999999996e-02 4.8613123924089336e+00 8.5810396212949041e+00 8.4036384196144915e+00 0 0 0
4101 14 2 7.3999999999999996e-02 2.2628550167463817e+00 8.4671479909912417e+00 7.6222150489520173e+00 0 0 0
25318 81 1 -1.4799999999999999e-01 4.2047887455893216e+00 9.8706359060476636e+00 1.0021988306379816e+01 0 0 0
25319 81 2 7.3999999999999996e-02 3.7331880297450892e+00 9.6962372299240389e+00 1.0955027931196888e+01 0 0 0
25320 81 2 7.3999999999999996e-02 3.2994455604803736e+00 1.0014685639373484e+01 9.4546958676020694e+00 0 0 0
4107 14 2 7.3999999999999996e-02 2.1881927817497946e+00 1.0968485885675575e+01 7.7552190533246499e+00 0 0 0
25321 81 1 -1.4799999999999999e-01 4.9231858287985935e+00 1.1282995472513303e+01 9.9794142190665198e+00 0 0 0
4099 14 1 -1.4799999999999999e-01 1.1817943041327981e+00 8.5240644119956848e+00 7.7861379023762893e+00 0 0 0
4105 14 1 -1.4799999999999999e-01 1.0989812302924744e+00 1.0962668672658975e+01 7.8921550331615542e+00 0 0 0
25322 81 2 7.3999999999999996e-02 5.3040801985317838e+00 1.1295793856190681e+01 8.9684584853697338e+00 0 0 0
4100 14 2 7.3999999999999996e-02 1.0665865723493240e+00 8.5976761039758429e+00 8.9050706480324919e+00 0 0 0
4106 14 2 7.3999999999999996e-02 1.0045469483521479e+00 1.0805692195631085e+01 8.9754196951626959e+00 0 0 0
25323 81 2 7.3999999999999996e-02 5.8426149561742582e+00 1.1272439231850880e+01 1.0611028552761463e+01 0 0 0
25317 81 2 7.3999999999999996e-02 5.8844861604186942e+00 8.6370907025276331e+00 9.7533633815694358e+00 0 0 0
4096 14 1 -1.4799999999999999e-01 4.7967660259275013e-01 7.3516403108648598e+00 7.2273915477645216e+00 0 0 0
4408 15 1 -1.4799999999999999e-01 8.5531468540867306e-01 7.2696337020181714e+00 1.1907283705191421e+01 0 0 0
26558 85 2 7.3999999999999996e-02 1.1905464618939906e+01 5.9489106956193600e+00 8.2951700090709117e+00 0 0 0
26557 85 1 -1.4799999999999999e-01 1.1977185765035593e+01 6.0498026418590216e+00 9.4327840714923639e+00 0 0 0
5345 18 2 7.3999999999999996e-02 7.7821066245638306e+00 6.9838191529755784e+00 6.2960783439145178e+00 0 0 0
26249 84 2 7.3999999999999996e-02 1.1345626414981664e+01 7.1726106496434969e+00 6.3629748267218247e+00 0 0 0
26255 84 2 7.3999999999999996e-02 1.1349832084691121e+01 9.7923580494236440e+00 6.2702895215362311e+00 0 0 0
5346 18 2 7.3999999999999996e-02 6.6018063292599338e+00 7.1865918434212190e+00 7.5258261621799498e+00 0 0 0
5352 18 2 7.3999999999999996e-02 6.5736841288856018e+00 9.6933502078645475e+00 7.5543028351615886e+00 0 0 0
26562 85 2 7.3999999999999996e-02 1.0223141184705815e+01 7.3003544998855361e+00 9.4435225749650336e+00 0 0 0
5657 19 2 7.3999999999999996e-02 8.3846513892015722e+00 7.5291813138515788e+00 1.0973468464195417e+01 0 0 0
5344 18 1 -1.4799999999999999e-01 7.5944999978029966e+00 7.1237625806785196e+00 7.3386535752233879e+00 0 0 0
26560 85 1 -1.4799999999999999e-01 1.1237340739527328e+01 7.3106456600716445e+00 9.8246611349450017e+00 0 0 0
5349 18 2 7.3999999999999996e-02 9.3434205880346841e+00 8.3551568071991706e+00 7.4017017921980202e+00 0 0 0
5355 18 2 7.3999999999999996e-02 9.3186116524214633e+00 1.0809604634023920e+01 7.2484402736436406e+00 0 0 0
5663 19 2 7.3999999999999996e-02 8.3585699794595651e+00 9.9019355473430171e+00 1.1049898752400939e+01 0 0 0
5350 18 1 -1.4799999999999999e-01 7.6247698624459987e+00 9.7205345255277251e+00 7.2133914949131608e+00 0 0 0
5347 18 1 -1.4799999999999999e-01 8.2868079365447116e+00 8.3961685789843212e+00 7.7404685823266970e+00 0 0 0
5348 18 2 7.3999999999999996e-02 8.4716041835259528e+00 8.5046937590813396e+00 8.7874112175189101e+00 0 0 0
26568 85 2 7.3999999999999996e-02 1.0313333255343140e+01 9.8905919554509243e+00 9.7686503946019148e+00 0 0 0
5353 18 1 -1.4799999999999999e-01 8.3667742587563705e+00 1.1036075622567768e+01 7.6879043233640898e+00 0 0 0
5354 18 2 7.3999999999999996e-02 8.5290443887868825e+00 1.1100773674531467e+01 8.7696227363395067e+00 0 0 0
26566 85 1 -1.4799999999999999e-01 1.1391672720618981e+01 9.8189927782653381e+00 9.9189584814710088e+00 0 0 0
26561 85 2 7.3999999999999996e-02 1.1165513623397281e+01 7.4171038398210145e+00 1.0867759375101736e+01 0 0 0
26567 85 2 7.3999999999999996e-02 1.1518147396530722e+01 9.7585329179710332e+00 1.1026850846673810e+01 0 0 0
26569 85 1 -1.4799999999999999e-01 1.2025438790805946e+01 1.1049307626569151e+01 9.4098314982202993e+00 0 0 0
26570 85 2 7.3999999999999996e-02 1.1874232228769294e+01 1.1115123884440099e+01 8.3468239253430667e+00 0 0 0
26563 85 1 -1.4799999999999999e-01 1.1981125613784894e+01 8.5143660498708158e+00 9.2959621976651317e+00 0 0 0
26564 85 2 7.3999999999999996e-02 1.1970504302548102e+01 8.4933059998515521e+00 8.2884891934932377e+00 0 0 0
5656 19 1 -1.4799999999999999e-01 7.9524997150691563e+00 7.5969504906864165e+00 1.2009062976025486e+01 0 0 0
5662 19 1 -1.4799999999999999e-01 7.8786337130356872e+00 9.9935501613727755e+00 1.1967867360857300e+01 0 0 0
5658 19 2 7.3999999999999996e-02 6.8898924349623183e+00 7.6138275941872466e+00 1.1834746294452751e+01 0 0 0
5664 19 2 7.3999999999999996e-02 6.7788843335053839e+00 9.9663954771439620e+00 1.1758516151777609e+01 0 0 0
26559 85 2 7.3999999999999996e-02 1.2979865659155834e+01 6.1492510110111480e+00 9.7395497344846014e+00 0 0 0
6590 22 2 7.3999999999999996e-02 1.5325584913458666e+01 6.2791493824206581e+00 8.6104104577268519e+00 0 0 0
6589 22 1 -1.4799999999999999e-01 1.5553116789098292e+01 6.1089432626473235e+00 7.5889757564452083e+00 0 0 0
26565 85 2 7.3999999999999996e-02 1.3123424742068201e+01 8.4361366281985113e+00 9.5056813707910468e+00 0 0 0
26571 85 2 7.3999999999999996e-02 1.3099126945225196e+01 1.1081333323462113e+01 9.7506984599022175e+00 0 0 0
6905 23 2 7.3999999999999996e-02 1.4436691439371300e+01 7.5058653051401034e+00 1.0859222869944789e+01 0 0 0
27810 89 2 7.3999999999999996e-02 1.7837962636469957e+01 7.3637134302716065e+00 1.0115558148989374e+01 0 0 0
6594 22 2 7.3999999999999996e-02 1.3919846381651338e+01 7.3906324512564083e+00 6.9836706869034080e+00 0 0 0
6592 22 1 -1.4799999999999999e-01 1.5014111128868519e+01 7.3548016364252220e+00 6.9225908114434684e+00 0 0 0
6603 22 2 7.3999999999999996e-02 1.6954581000196370e+01 1.1030672293718322e+01 7.2874875503596943e+00 0 0 0
6597 22 2 7.3999999999999996e-02 1.6809916439015556e+01 8.5005048955893425e+00 7.2638234471409175e+00 0 0 0
6595 22 1 -1.4799999999999999e-01 1.5739366937460952e+01 8.5791699459617270e+00 7.5186870683483704e+00 0 0 0
6596 22 2 7.3999999999999996e-02 1.5623163960745044e+01 8.4404602929972299e+00 8.6397860514917042e+00 0 0 0
6598 22 1 -1.4799999999999999e-01 1.5209941925624232e+01 9.8625472474459972e+00 6.9181058215071065e+00 0 0 0
6911 23 2 7.3999999999999996e-02 1.5246684966487999e+01 9.7791194422063281e+00 1.0651907436458702e+01 0 0 0
6600 22 2 7.3999999999999996e-02 1.4149914943468870e+01 9.9185296644607988e+00 7.0223135278228703e+00 0 0 0
6601 22 1 -1.4799999999999999e-01 1.5865125244467906e+01 1.1096171597694903e+01 7.4287146018037555e+00 0 0 0
6602 22 2 7.3999999999999996e-02 1.5701040059514190e+01 1.1177617934338754e+01 8.5119507926160924e+00 0 0 0
27816 89 2 7.3999999999999996e-02 1.7978365312537036e+01 9.7982128578999976e+00 1.0199388205323366e+01 0 0 0
6910 23 1 -1.4799999999999999e-01 1.4909962078754045e+01 9.9837874289359601e+00 1.1674467807360724e+01 0 0 0
6904 23 1 -1.4799999999999999e-01 1.4595361720275049e+01 7.4577457665068803e+00 1.1965842973667716e+01 0 0 0
6906 23 2 7.3999999999999996e-02 1.3611876153945882e+01 7.2918027852975253e+00 1.2415760984150527e+01 0 0 0
6912 23 2 7.3999999999999996e-02 1.3824797797539100e+01 1.0206913503499191e+01 1.1703462712093097e+01 0 0 0
6915 23 2 7.3999999999999996e-02 1.6718163722226510e+01 1.1049135023109596e+01 1.2101654692602136e+01 0 0 0
6903 23 2 7.3999999999999996e-02 1.6491324193999411e+01 6.2715233085692237e+00 1.2115739048440647e+01 0 0 0
27809 89 2 7.3999999999999996e-02 1.9011633347940524e+01 7.4565544179177019e+00 1.1426512781926469e+01 0 0 0
27808 89 1 -1.4799999999999999e-01 1.8856696836838552e+01 7.3250052627088884e+00 1.0293218897556830e+01 0 0 0
27509 88 2 7.3999999999999996e-02 1.8950491489809096e+01 9.8100348587789039e+00 6.3838804881117586e+00 0 0 0
7838 26 2 7.3999999999999996e-02 2.2741265784914567e+01 5.9850870898000874e+00 8.9120056890413917e+00 0 0 0
27815 89 2 7.3999999999999996e-02 1.9219002723525261e+01 9.9991578661610152e+00 1.1407291700990815e+01 0 0 0
7847 26 2 7.3999999999999996e-02 2.2407947920796214e+01 9.7632341693147886e+00 6.4241513853340875e+00 0 0 0
27814 89 1 -1.4799999999999999e-01 1.9080729708614900e+01 9.8712883364943629e+00 1.0329616234006698e+01 0 0 0
27812 89 2 7.3999999999999996e-02 1.9728956154417155e+01 8.6213690918752075e+00 8.7234656584961883e+00 0 0 0
27503 88 2 7.3999999999999996e-02 1.9179999481285982e+01 7.4034305269255958e+00 6.3127546594560311e+00 0 0 0
27818 89 2 7.3999999999999996e-02 1.9289875601201683e+01 1.1072178207795874e+01 8.5278329489382863e+00 0 0 0
27811 89 1 -1.4799999999999999e-01 1.9625810960889758e+01 8.5481060388163552e+00 9.7558785263175274e+00 0 0 0
27817 89 1 -1.4799999999999999e-01 1.9488395580096835e+01 1.1149172681444089e+01 9.6024883379610060e+00 0 0 0
7842 26 2 7.3999999999999996e-02 2.1361424880479873e+01 7.2775858338554471e+00 7.1976819120421407e+00 0 0 0
7840 26 1 -1.4799999999999999e-01 2.2488793604215463e+01 7.1874883803280660e+00 7.1765657584680511e+00 0 0 0
8153 27 2 7.3999999999999996e-02 2.2849571426368779e+01 7.3764660357482148e+00 1.0953548804164839e+01 0 0 0
27813 89 2 7.3999999999999996e-02 2.0663093868259015e+01 8.3960504220038263e+00 9.9018066513469627e+00 0 0 0
7843 26 1 -1.4799999999999999e-01 2.2955108147834796e+01 8.4202672059202044e+00 8.0021027280556556e+00 0 0 0
7844 26 2 7.3999999999999996e-02 2.2889575746799157e+01 8.3764620098405960e+00 9.0873976264728640e+00 0 0 0
7846 26 1 -1.4799999999999999e-01 2.2336928794179183e+01 9.7304581715754725e+00 7.5117528263263900e+00 0 0 0
7848 26 2 7.3999999999999996e-02 2.1342886788445924e+01 9.7803461873736453e+00 7.8200141719432965e+00 0 0 0
8159 27 2 7.3999999999999996e-02 2.2773454389946682e+01 9.8477943740300660e+00 1.0948056899765250e+01 0 0 0
7849 26 1 -1.4799999999999999e-01 2.3035304095670170e+01 1.0996541287188068e+01 8.0204931034309990e+00 0 0 0
27819 89 2 7.3999999999999996e-02 2.0564829421517803e+01 1.1260472397744927e+01 9.8752401817070741e+00 0 0 0
7850 26 2 7.3999999999999996e-02 2.2965826082458641e+01 1.1057643401850916e+01 9.0862731853777188e+00 0 0 0
7851 26 2 7.3999999999999996e-02 2.4084246592046153e+01 1.0886301440232272e+01 7.7396902564956687e+00 0 0 0
7845 26 2 7.3999999999999996e-02 2.4041389355637005e+01 8.4805419369575947e+00 7.8632860133262668e+00 0 0 0
8158 27 1 -1.4799999999999999e-01 2.2558091638132279e+01 9.7755551640166658e+00 1.2069560746279327e+01 0 0 0
8152 27 1 -1.4799999999999999e-01 2.2623417011371266e+01 7.2959843081101869e+00 1.2065350629549421e+01 0 0 0
8154 27 2 7.3999999999999996e-02 2.1542900325640861e+01 7.2432602662626708e+00 1.2062637670306634e+01 0 0 0
29064 93 2 7.3999999999999996e-02 2.5070871663660210e+01 9.7322315888917785e+00 9.6370170579611774e+00 0 0 0
29058 93 2 7.3999999999999996e-02 2.5233233003528415e+01 7.0876871103486092e+00 1.0196501459498419e+01 0 0 0
9089 30 2 7.3999999999999996e-02 2.9691003908747053e+01 6.9867194396470236e+00 6.2629984178573297e+00 0 0 0
9095 30 2 7.3999999999999996e-02 2.9347197485492956e+01 9.6534578379070393e+00 6.4693612452501679e+00 0 0 0
28745 92 2 7.3999999999999996e-02 2.6059933053433809e+01 7.4857877544894489e+00 6.6739988586575079e+00 0 0 0
28751 92 2 7.3999999999999996e-02 2.6245557463155606e+01 9.9805763148857221e+00 6.7473705748984090e+00 0 0 0
29697 95 2 7.3999999999999996e-02 2.7764123801219526e+01 1.3310188830811665e+01 1.9938413223882009e+01 0 0 0
29057 93 2 7.3999999999999996e-02 2.6378105320420488e+01 7.2691364126030491e+00 1.1546214755661937e+01 0 0 0
29063 93 2 7.3999999999999996e-02 2.5876898143843576e+01 9.8647809246753191e+00 1.1235077494973725e+01 0 0 0
9098 30 2 7.3999999999999996e-02 3.0116253576444837e+01 1.1162263134957138e+01 9.0598704395554019e+00 0 0 0
9092 30 2 7.3999999999999996e-02 3.0439868755604824e+01 8.1567512205990038e+00 9.1200975014556303e+00 0 0 0
9090 30 2 7.3999999999999996e-02 2.8726712807531367e+01 7.2258842951052014e+00 7.7011257569494589e+00 0 0 0
9091 30 1 -1.4799999999999999e-01 3.0385431406851666e+01 8.3696597208842149e+00 8.0434962724967409e+00 0 0 0
9097 30 1 -1.4799999999999999e-01 3.0271544261220733e+01 1.1031234719757098e+01 8.0067981105364439e+00 0 0 0
29056 93 1 -1.4799999999999999e-01 2.6256238116960414e+01 7.1487282109198045e+00 1.0455910037188877e+01 0 0 0
9088 30 1 -1.4799999999999999e-01 2.9727808804129030e+01 7.0764805443753653e+00 7.3986027083857078e+00 0 0 0
9096 30 2 7.3999999999999996e-02 2.8541710458517336e+01 9.5407305620824339e+00 7.8258426635422946e+00 0 0 0
29066 93 2 7.3999999999999996e-02 2.6581887607369961e+01 1.1079702924134246e+01 8.6546680695750275e+00 0 0 0
29062 93 1 -1.4799999999999999e-01 2.5982619130427647e+01 9.7092036480645465e+00 1.0196420180641638e+01 0 0 0
29060 93 2 7.3999999999999996e-02 2.7091930459353652e+01 8.2401091383736489e+00 8.9491243628913306e+00 0 0 0
29059 93 1 -1.4799999999999999e-01 2.6861266472187236e+01 8.4386941199224914e+00 9.9869900786798791e+00 0 0 0
29061 93 2 7.3999999999999996e-02 2.7827995306748043e+01 8.4437572032328561e+00 1.0392690941766842e+01 0 0 0
9094 30 1 -1.4799999999999999e-01 2.9590573520700133e+01 9.6319788336226377e+00 7.5404010446613254e+00 0 0 0
29065 93 1 -1.4799999999999999e-01 2.6578819414576703e+01 1.1043422772963671e+01 9.7370076602438029e+00 0 0 0
29067 93 2 7.3999999999999996e-02 2.7616819843332920e+01 1.1074962904830974e+01 9.9642685116448906e+00 0 0 0
9407 31 2 7.3999999999999996e-02 2.9727612880655879e+01 9.7514320774315504e+00 1.0932287098537875e+01 0 0 0
9401 31 2 7.3999999999999996e-02 2.9835245728117581e+01 6.9244696542835547e+00 1.1073379397370003e+01 0 0 0
9400 31 1 -1.4799999999999999e-01 2.9724194867776021e+01 7.0555073468491782e+00 1.2153547974284567e+01 0 0 0
9406 31 1 -1.4799999999999999e-01 2.9648598100997372e+01 9.6654280481067598e+00 1.2038187244068071e+01 0 0 0
25019 80 2 7.3999999999999996e-02 3.8614141508751092e+00 1.5155589546405876e+01 6.6296576135116485e+00 0 0 0
25013 80 2 7.3999999999999996e-02 4.1036185666901899e+00 1.2364970917306330e+01 6.5407779100023298e+00 0 0 0
4421 15 2 7.3999999999999996e-02 9.1248167068110331e-01 1.2399532094756788e+01 1.1057828517084983e+01 0 0 0
4427 15 2 7.3999999999999996e-02 8.9479808960094931e-01 1.5234005707342002e+01 1.1039055733662005e+01 0 0 0
25326 81 2 7.3999999999999996e-02 3.0199113468579482e+00 1.2280986765313299e+01 9.8867840354602183e+00 0 0 0
25324 81 1 -1.4799999999999999e-01 3.9770667599357239e+00 1.2492682626539281e+01 1.0353067186332691e+01 0 0 0
25325 81 2 7.3999999999999996e-02 3.7239890242996028e+00 1.2601815415732739e+01 1.1382193560099299e+01 0 0 0
4113 14 2 7.3999999999999996e-02 2.0798642193640946e+00 1.3589329881780650e+01 7.6542796860738438e+00 0 0 0
25327 81 1 -1.4799999999999999e-01 4.6540556088126284e+00 1.3709101874700060e+01 9.7712794335069724e+00 0 0 0
25328 81 2 7.3999999999999996e-02 4.6138557143946555e+00 1.3827925986303073e+01 8.7122089716324211e+00 0 0 0
25330 81 1 -1.4799999999999999e-01 4.1136541349198525e+00 1.5011437097232015e+01 1.0339262289132133e+01 0 0 0
25331 81 2 7.3999999999999996e-02 4.2533789053871907e+00 1.5098328393282223e+01 1.1427145791731000e+01 0 0 0
25332 81 2 7.3999999999999996e-02 3.0362664873646228e+00 1.4883076085751497e+01 1.0244693963657291e+01 0 0 0
4111 14 1 -1.4799999999999999e-01 9.9739883922883033e-01 1.3637468823778201e+01 8.0182643611436166e+00 0 0 0
4117 14 1 -1.4799999999999999e-01 9.7217030122379700e-01 1.6174363779984922e+01 8.0793196509556129e+00 0 0 0
25333 81 1 -1.4799999999999999e-01 4.5335982879541552e+00 1.6346570913597137e+01 9.5854531388999185e+00 0 0 0
25335 81 2 7.3999999999999996e-02 5.5870935845067775e+00 1.6217654314888133e+01 9.3600568741280199e+00 0 0 0
4112 14 2 7.3999999999999996e-02 1.0205209335696523e+00 1.3690767406326074e+01 9.0313875164449211e+00 0 0 0
25329 81 2 7.3999999999999996e-02 5.7311716664406820e+00 1.3651698228052750e+01 9.9108663091199425e+00 0 0 0
4119 14 2 7.3999999999999996e-02 2.0717175864859465e+00 1.6242735838455218e+01 7.8663394765059147e+00 0 0 0
4108 14 1 -1.4799999999999999e-01 4.2215802597580815e-01 1.2307051639193393e+01 7.5064815184197551e+00 0 0 0
4114 14 1 -1.4799999999999999e-01 2.5214729159234972e-01 1.4867061597296575e+01 7.6285875794417075e+00 0 0 0
25334 81 2 7.3999999999999996e-02 4.1286096296818071e+00 1.6392967902756752e+01 8.6249848858869989e+00 0 0 0
4118 14 2 7.3999999999999996e-02 9.0282727087577364e-01 1.6314321591983195e+01 9.1358922934272044e+00 0 0 0
4115 14 2 7.3999999999999996e-02 1.6811901607473620e-01 1.4936506556127563e+01 6.5140125194804899e+00 0 0 0
4109 14 2 7.3999999999999996e-02 4.6728667584863481e-01 1.2365138358933189e+01 6.3549371746901491e+00 0 0 0
4420 15 1 -1.4799999999999999e-01 6.0359850360710954e-01 1.2454003432111545e+01 1.2083115609113522e+01 0 0 0
4426 15 1 -1.4799999999999999e-01 6.1600662615787560e-01 1.5063019317242352e+01 1.2036067545877362e+01 0 0 0
5357 18 2 7.3999999999999996e-02 8.0426271863468770e+00 1.2354688117089864e+01 6.0569631505610824e+00 0 0 0
5363 18 2 7.3999999999999996e-02 7.9712711230998217e+00 1.5007102582368415e+01 6.0891807408375369e+00 0 0 0
5358 18 2 7.3999999999999996e-02 6.7115788463133619e+00 1.2329820722448929e+01 6.9531728013846843e+00 0 0 0
26267 84 2 7.3999999999999996e-02 1.1137194792777807e+01 1.4688929964703052e+01 6.4926413487362113e+00 0 0 0
26261 84 2 7.3999999999999996e-02 1.1813919634449622e+01 1.2255361824841243e+01 6.4633357725131297e+00 0 0 0
26574 85 2 7.3999999999999996e-02 1.0439790940150779e+01 1.2219028970856096e+01 9.9577509829426489e+00 0 0 0
5669 19 2 7.3999999999999996e-02 7.7901995158971076e+00 1.2437581415343150e+01 1.0985179130999121e+01 0 0 0
26573 85 2 7.3999999999999996e-02 1.1687764464877368e+01 1.2265633300909421e+01 1.1099631697526480e+01 0 0 0
26572 85 1 -1.4799999999999999e-01 1.1516609724927957e+01 1.2310713897889507e+01 1.0080168811944525e+01 0 0 0
5356 18 1 -1.4799999999999999e-01 7.7784855884698878e+00 1.2296539350732882e+01 7.0951058832588787e+00 0 0 0
5364 18 2 7.3999999999999996e-02 6.5607693009329555e+00 1.5010542096089480e+01 7.0872448816769431e+00 0 0 0
5675 19 2 7.3999999999999996e-02 8.0530190387196310e+00 1.5083899186047116e+01 1.0992966595842734e+01 0 0 0
5361 18 2 7.3999999999999996e-02 9.1752413910445618e+00 1.3683327251582035e+01 8.2006693402137589e+00 0 0 0
5360 18 2 7.3999999999999996e-02 7.5491821446651546e+00 1.3371018813528895e+01 8.7404732271525241e+00 0 0 0
5359 18 1 -1.4799999999999999e-01 8.1111244419549848e+00 1.3588426713759599e+01 7.8590495705366630e+00 0 0 0
5362 18 1 -1.4799999999999999e-01 7.6146831099727414e+00 1.4911257238743671e+01 7.1451050707525274e+00 0 0 0
26580 85 2 7.3999999999999996e-02 1.0466452641934559e+01 1.4930085376113899e+01 9.9736255594344794e+00 0 0 0
5365 18 1 -1.4799999999999999e-01 7.9838058963476772e+00 1.6103908680796120e+01 7.9147827582183758e+00 0 0 0
26578 85 1 -1.4799999999999999e-01 1.1496680511731300e+01 1.4868996427462381e+01 1.0065854070240311e+01 0 0 0
26579 85 2 7.3999999999999996e-02 1.1753370845836992e+01 1.5002678905627272e+01 1.1144308955477902e+01 0 0 0
26575 85 1 -1.4799999999999999e-01 1.2019841653801441e+01 1.3542970580836602e+01 9.4621097500305478e+00 0 0 0
26581 85 1 -1.4799999999999999e-01 1.2185863017588439e+01 1.6039558769148460e+01 9.4042725502303828e+00 0 0 0
26576 85 2 7.3999999999999996e-02 1.1915807526216668e+01 1.3468451622479623e+01 8.4438256600871338e+00 0 0 0
5366 18 2 7.3999999999999996e-02 7.5046569175847448e+00 1.6060692605493113e+01 8.8756511251048220e+00 0 0 0
26582 85 2 7.3999999999999996e-02 1.2082540109070642e+01 1.6045354189952789e+01 8.3612933448799271e+00 0 0 0
5668 19 1 -1.4799999999999999e-01 7.6102216080735712e+00 1.2533630687704338e+01 1.2055433450672913e+01 0 0 0
5367 18 2 7.3999999999999996e-02 9.0480106981269177e+00 1.6150584789962629e+01 8.2631340114016503e+00 0 0 0
5674 19 1 -1.4799999999999999e-01 7.8433645823705325e+00 1.5029392845611106e+01 1.2084927113971656e+01 0 0 0
5676 19 2 7.3999999999999996e-02 6.7635346145375710e+00 1.4923771362816195e+01 1.2036026724300584e+01 0 0 0
6917 23 2 7.3999999999999996e-02 1.5240049677299098e+01 1.2450621967186182e+01 1.0748046763124878e+01 0 0 0
27822 89 2 7.3999999999999996e-02 1.7791683692848782e+01 1.2594046224708753e+01 9.6299362022257213e+00 0 0 0
6606 22 2 7.3999999999999996e-02 1.4294273759320383e+01 1.2499594601927754e+01 6.8166731662748656e+00 0 0 0
6604 22 1 -1.4799999999999999e-01 1.5387859057056149e+01 1.2441197455268686e+01 6.8095880723908317e+00 0 0 0
26577 85 2 7.3999999999999996e-02 1.3054781440963586e+01 1.3430210430405353e+01 9.6062461075774692e+00 0 0 0
6609 22 2 7.3999999999999996e-02 1.7018987851339251e+01 1.3689492450077559e+01 7.2880156300195367e+00 0 0 0
6608 22 2 7.3999999999999996e-02 1.5803885171703994e+01 1.3477306235193700e+01 8.6552888528070291e+00 0 0 0
6612 22 2 7.3999999999999996e-02 1.4285729169319405e+01 1.4839354597889098e+01 7.2733228322248733e+00 0 0 0
6607 22 1 -1.4799999999999999e-01 1.6004744401017955e+01 1.3638253667899692e+01 7.5342357010438263e+00 0 0 0
6610 22 1 -1.4799999999999999e-01 1.5369595367289989e+01 1.4975189911345369e+01 7.0941657511032750e+00 0 0 0
6923 23 2 7.3999999999999996e-02 1.5534619756989830e+01 1.4734608001800941e+01 1.0663449208445074e+01 0 0 0
6613 22 1 -1.4799999999999999e-01 1.5878440212940266e+01 1.6251493346778840e+01 7.8357089739183960e+00 0 0 0
27828 89 2 7.3999999999999996e-02 1.7807307125229116e+01 1.4813556287810847e+01 1.0152366245282272e+01 0 0 0
6614 22 2 7.3999999999999996e-02 1.5754586234173713e+01 1.6196634599260477e+01 8.9218209134077373e+00 0 0 0
26583 85 2 7.3999999999999996e-02 1.3218831460073432e+01 1.5945034661277319e+01 9.5963053284882154e+00 0 0 0
6916 23 1 -1.4799999999999999e-01 1.5087134362373629e+01 1.2449006129046513e+01 1.1798619907281626e+01 0 0 0
6922 23 1 -1.4799999999999999e-01 1.5238266506528298e+01 1.4881013183020665e+01 1.1684797244860416e+01 0 0 0
6918 23 2 7.3999999999999996e-02 1.4008186520162644e+01 1.2549617851268200e+01 1.1944269959369253e+01 0 0 0
6924 23 2 7.3999999999999996e-02 1.4168851335858378e+01 1.4826046992455170e+01 1.1675716702161408e+01 0 0 0
6927 23 2 7.3999999999999996e-02 1.6910197206721055e+01 1.6275371173401698e+01 1.2228196220550013e+01 0 0 0
27821 89 2 7.3999999999999996e-02 1.8411810436649215e+01 1.2251489823808900e+01 1.1207597360609839e+01 0 0 0
27515 88 2 7.3999999999999996e-02 1.8689736513618357e+01 1.2265586861152077e+01 6.4450828036246497e+00 0 0 0
27820 89 1 -1.4799999999999999e-01 1.8723285382802853e+01 1.2395993442373840e+01 1.0133791018983949e+01 0 0 0
27826 89 1 -1.4799999999999999e-01 1.8854981220099909e+01 1.4909617038857617e+01 1.0383636066671432e+01 0 0 0
6921 23 2 7.3999999999999996e-02 1.6800333654016988e+01 1.3436600403832562e+01 1.2323408486036262e+01 0 0 0
6615 22 2 7.3999999999999996e-02 1.6875375954965982e+01 1.6448277216258536e+01 7.6543776062697235e+00 0 0 0
7859 26 2 7.3999999999999996e-02 2.2316616923801771e+01 1.4766760487204472e+01 6.2294505649073049e+00 0 0 0
7853 26 2 7.3999999999999996e-02 2.2787196249805884e+01 1.2179919584603924e+01 6.3083289211757858e+00 0 0 0
27827 89 2 7.3999999999999996e-02 1.8881231703457413e+01 1.5116642616392156e+01 1.1443981768019315e+01 0 0 0
27521 88 2 7.3999999999999996e-02 1.9144384666115553e+01 1.5146925299648641e+01 6.7278609982589010e+00 0 0 0
27824 89 2 7.3999999999999996e-02 1.9564254372801546e+01 1.3788003362992759e+01 8.8317548238659853e+00 0 0 0
27830 89 2 7.3999999999999996e-02 1.9266388551554513e+01 1.6122379408326143e+01 8.6440876478686217e+00 0 0 0
7854 26 2 7.3999999999999996e-02 2.1379926637083734e+01 1.2322880159218661e+01 7.4163340536949782e+00 0 0 0
8165 27 2 7.3999999999999996e-02 2.2300169974633391e+01 1.2287912459427906e+01 1.1023855079170332e+01 0 0 0
7852 26 1 -1.4799999999999999e-01 2.2482497542081262e+01 1.2287397793606031e+01 7.3704570105503544e+00 0 0 0
27823 89 1 -1.4799999999999999e-01 1.9595090371455345e+01 1.3662894891958128e+01 9.8629670999716215e+00 0 0 0
27829 89 1 -1.4799999999999999e-01 1.9455521140781329e+01 1.6219959254804383e+01 9.7142887637419246e+00 0 0 0
7860 26 2 7.3999999999999996e-02 2.1411187270826282e+01 1.4885609474397286e+01 7.6410159660688635e+00 0 0 0
7856 26 2 7.3999999999999996e-02 2.2962259536542536e+01 1.3607538686012511e+01 8.9607095928304883e+00 0 0 0
7855 26 1 -1.4799999999999999e-01 2.3042233009989911e+01 1.3577789476443614e+01 7.8489761410846777e+00 0 0 0
27825 89 2 7.3999999999999996e-02 2.0644114721138813e+01 1.3633472388978756e+01 1.0213471790360948e+01 0 0 0
7858 26 1 -1.4799999999999999e-01 2.2437874981762171e+01 1.4823278750453408e+01 7.2921780244177334e+00 0 0 0
7861 26 1 -1.4799999999999999e-01 2.3123703622775086e+01 1.6140206496194573e+01 7.6792735867738227e+00 0 0 0
7857 26 2 7.3999999999999996e-02 2.4129005418707887e+01 1.3648913082039703e+01 7.7039242457393442e+00 0 0 0
8171 27 2 7.3999999999999996e-02 2.2269074804331449e+01 1.4915642096518923e+01 1.1110685795111076e+01 0 0 0
7862 26 2 7.3999999999999996e-02 2.3067176160527211e+01 1.6192526624873469e+01 8.7846220623949218e+00 0 0 0
7863 26 2 7.3999999999999996e-02 2.4130514447212811e+01 1.5958316401922545e+01 7.3689538518843287e+00 0 0 0
8164 27 1 -1.4799999999999999e-01 2.2374286078306909e+01 1.2336753416022725e+01 1.2151773621575812e+01 0 0 0
8170 27 1 -1.4799999999999999e-01 2.2587777029915951e+01 1.4889425163582260e+01 1.2245655995737291e+01 0 0 0
27831 89 2 7.3999999999999996e-02 2.0506265826700201e+01 1.6126993470962720e+01 9.8811661141733556e+00 0 0 0
29070 93 2 7.3999999999999996e-02 2.4782703599984636e+01 1.2138850676333806e+01 9.9121802476313725e+00 0 0 0
29076 93 2 7.3999999999999996e-02 2.4881721145200459e+01 1.4843414384843465e+01 9.7596979743869881e+00 0 0 0
9413 31 2 7.3999999999999996e-02 3.0203705309088733e+01 1.2199646919542973e+01 1.0850819048841034e+01 0 0 0
9101 30 2 7.3999999999999996e-02 3.0256569388931272e+01 1.2378899203091121e+01 6.2729654604077858e+00 0 0 0
28757 92 2 7.3999999999999996e-02 2.6288467533963910e+01 1.2479405942903030e+01 6.6808319377636485e+00 0 0 0
28763 92 2 7.3999999999999996e-02 2.5953125189252006e+01 1.4971536042938142e+01 6.3301785739637770e+00 0 0 0
9107 30 2 7.3999999999999996e-02 3.0169841110230855e+01 1.4479227378839123e+01 6.2746372725439485e+00 0 0 0
29069 93 2 7.3999999999999996e-02 2.5863492793551789e+01 1.2327725879289110e+01 1.1286596807796469e+01 0 0 0
9102 30 2 7.3999999999999996e-02 2.8754685043397057e+01 1.2498447253064153e+01 7.2019840600777583e+00 0 0 0
29068 93 1 -1.4799999999999999e-01 2.5810172103266780e+01 1.2233874736825662e+01 1.0209138027270948e+01 0 0 0
9100 30 1 -1.4799999999999999e-01 2.9826404740611736e+01 1.2345207782754075e+01 7.2840499924673505e+00 0 0 0
29075 93 2 7.3999999999999996e-02 2.5735469227670841e+01 1.4840621891791029e+01 1.1215441280123356e+01 0 0 0
29072 93 2 7.3999999999999996e-02 2.6642789361634875e+01 1.3508038909237648e+01 8.6076137252804159e+00 0 0 0
9419 31 2 7.3999999999999996e-02 2.9779174803113616e+01 1.4895878133975557e+01 1.1002648426380709e+01 0 0 0
9103 30 1 -1.4799999999999999e-01 3.0448061798551215e+01 1.3547432288868375e+01 7.9994255725830090e+00 0 0 0
29074 93 1 -1.4799999999999999e-01 2.5862521280976221e+01 1.4846258303806518e+01 1.0103895863377764e+01 0 0 0
29071 93 1 -1.4799999999999999e-01 2.6472912635606804e+01 1.3556237212900028e+01 9.6739718141193425e+00 0 0 0
29073 93 2 7.3999999999999996e-02 2.7498351043322781e+01 1.3517254944796699e+01 1.0024031679761725e+01 0 0 0
9106 30 1 -1.4799999999999999e-01 2.9970563921044278e+01 1.4810689216569912e+01 7.2893373812969635e+00 0 0 0
9108 30 2 7.3999999999999996e-02 2.8878423084967668e+01 1.4793872192782402e+01 7.3926978007392243e+00 0 0 0
29077 93 1 -1.4799999999999999e-01 2.6711097858897826e+01 1.6095042212983454e+01 9.6080849822753738e+00 0 0 0
9109 30 1 -1.4799999999999999e-01 3.0567269255354027e+01 1.6095055754175092e+01 7.8487515304656332e+00 0 0 0
29078 93 2 7.3999999999999996e-02 2.6717914193726362e+01 1.6228035363831037e+01 8.5299394096523091e+00 0 0 0
29079 93 2 7.3999999999999996e-02 2.7739408513771270e+01 1.6009723743891584e+01 9.8463360055918212e+00 0 0 0
9104 30 2 7.3999999999999996e-02 3.0018782658431483e+01 1.3592957189241078e+01 9.0360667774011887e+00 0 0 0
9110 30 2 7.3999999999999996e-02 3.0420446337425528e+01 1.6248626325320924e+01 8.9049986970757011e+00 0 0 0
9412 31 1 -1.4799999999999999e-01 2.9827533808748331e+01 1.2190889042190410e+01 1.1902776352946630e+01 0 0 0
9414 31 2 7.3999999999999996e-02 2.8791310507816053e+01 1.2069326892491032e+01 1.1887728853690801e+01 0 0 0
9418 31 1 -1.4799999999999999e-01 2.9517485850281410e+01 1.4715819977132247e+01 1.2079580416094480e+01 0 0 0
4401 15 2 7.3999999999999996e-02 2.3141950223243635e+00 3.4921197470959116e+00 1.2259021144312110e+01 0 0 0
4395 15 2 7.3999999999999996e-02 2.0613063575593071e+00 9.9661550360770335e-01 1.2812780473220222e+01 0 0 0
4399 15 1 -1.4799999999999999e-01 1.2480981287696502e+00 3.4919466701706523e+00 1.2522870731043358e+01 0 0 0
4393 15 1 -1.4799999999999999e-01 9.6428136558289712e-01 9.2347179076626384e-01 1.2754657071843543e+01 0 0 0
25612 82 1 -1.4799999999999999e-01 3.9774383579608092e+00 2.1741279632098167e+00 1.5137486100551634e+01 0 0 0
25614 82 2 7.3999999999999996e-02 3.0613928624322053e+00 2.1906166043368533e+00 1.4614040486891726e+01 0 0 0
25613 82 2 7.3999999999999996e-02 3.6654189486470043e+00 2.1301373549658731e+00 1.6140805059469248e+01 0 0 0
25615 82 1 -1.4799999999999999e-01 4.7172993601966331e+00 3.5033864548777105e+00 1.4980951570056892e+01 0 0 0
25618 82 1 -1.4799999999999999e-01 3.8769920718486692e+00 4.7464920073230727e+00 1.5266893086473578e+01 0 0 0
25620 82 2 7.3999999999999996e-02 2.8710710478744215e+00 4.7149513198879021e+00 1.4852455018783745e+01 0 0 0
25619 82 2 7.3999999999999996e-02 3.6596992665278143e+00 4.8708160074981413e+00 1.6311877245426579e+01 0 0 0
4711 16 1 -1.4799999999999999e-01 8.3528325527196534e-01 3.5884455722762181e+00 1.7784272571612011e+01 0 0 0
25616 82 2 7.3999999999999996e-02 5.0166253881028977e+00 3.6609607304145029e+00 1.3979458518407773e+01 0 0 0
4705 16 1 -1.4799999999999999e-01 1.0354567544172606e+00 1.1919770262138125e+00 1.7690162676628592e+01 0 0 0
25610 82 2 7.3999999999999996e-02 5.0088190854646966e+00 9.6505422862709855e-01 1.3619014217122379e+01 0 0 0
25609 82 1 -1.4799999999999999e-01 4.8557885208274225e+00 9.2181633649447259e-01 1.4692412821083018e+01 0 0 0
4713 16 2 7.3999999999999996e-02 1.8863849009098346e+00 3.7052727957075318e+00 1.7828661639927713e+01 0 0 0
4707 16 2 7.3999999999999996e-02 2.1143905496967430e+00 1.2678025722032817e+00 1.7451560324343355e+01 0 0 0
4400 15 2 7.3999999999999996e-02 1.2267128045619782e+00 3.6162256862353588e+00 1.3634641453051369e+01 0 0 0
4708 16 1 -1.4799999999999999e-01 3.4947225134332111e-01 2.3102694459925908e+00 1.7003884461712762e+01 0 0 0
4714 16 1 -1.4799999999999999e-01 3.2178792221002461e-01 4.8446146421825924e+00 1.7177485147517544e+01 0 0 0
4394 15 2 7.3999999999999996e-02 4.9837101295122732e-01 9.4247314808539207e-01 1.3748780207533768e+01 0 0 0
4715 16 2 7.3999999999999996e-02 5.2929881842227211e-01 4.6754621443052011e+00 1.6076142669282497e+01 0 0 0
25611 82 2 7.3999999999999996e-02 5.8639495138919742e+00 8.5120965163586637e-01 1.5162593614666321e+01 0 0 0
25617 82 2 7.3999999999999996e-02 5.6186185591220417e+00 3.4788548827898014e+00 1.5612095216059203e+01 0 0 0
4709 16 2 7.3999999999999996e-02 6.6880385971415679e-01 2.4581161724469553e+00 1.5991384479217766e+01 0 0 0
25922 83 2 7.3999999999999996e-02 4.8596895481580606e+00 9.9285631800603336e-01 1.8065567051036748e+01 0 0 0
25928 83 2 7.3999999999999996e-02 4.3635800301750214e+00 3.6683005291786581e+00 1.8097071241365477e+01 0 0 0
25623 82 2 7.3999999999999996e-02 5.6088112662685408e+00 6.0111597332060978e+00 1.4961418421136665e+01 0 0 0
25621 82 1 -1.4799999999999999e-01 4.5644947609368876e+00 6.0216721029557911e+00 1.4683399379579312e+01 0 0 0
25622 82 2 7.3999999999999996e-02 4.4381146689749746e+00 5.8876688765415786e+00 1.3578391960057179e+01 0 0 0
4406 15 2 7.3999999999999996e-02 1.1747907146294521e+00 5.9683122666727790e+00 1.3699096994760803e+01 0 0 0
5652 19 2 7.3999999999999996e-02 6.7027326793596913e+00 5.1225859107583700e+00 1.2362849882409019e+01 0 0 0
5644 19 1 -1.4799999999999999e-01 7.5005151854274548e+00 2.4661560507647482e+00 1.2246772576769645e+01 0 0 0
5646 19 2 7.3999999999999996e-02 6.4122165940280409e+00 2.3189646195505933e+00 1.2377108266349484e+01 0 0 0
5649 19 2 7.3999999999999996e-02 9.2409599446297950e+00 3.6759191812049186e+00 1.2719494061958335e+01 0 0 0
5643 19 2 7.3999999999999996e-02 9.2518749894170078e+00 1.2669446472103740e+00 1.2266543333067261e+01 0 0 0
5647 19 1 -1.4799999999999999e-01 8.1745372933896903e+00 3.7031739802651304e+00 1.2873402990008838e+01 0 0 0
5641 19 1 -1.4799999999999999e-01 8.2217766791777755e+00 1.1956216784261577e+00 1.2650338110804862e+01 0 0 0
5964 20 2 7.3999999999999996e-02 6.6610788125432219e+00 4.9430769900606970e+00 1.7024499066903292e+01 0 0 0
5958 20 2 7.3999999999999996e-02 6.8677138352814291e+00 2.2546958019094410e+00 1.6965735311414093e+01 0 0 0
5648 19 2 7.3999999999999996e-02 8.0060044347518158e+00 3.6371929067690849e+00 1.3977098203580379e+01 0 0 0
5957 20 2 7.3999999999999996e-02 8.0976758434822873e+00 2.3394032562243616e+00 1.5844320854178294e+01 0 0 0
5963 20 2 7.3999999999999996e-02 8.0480465409341004e+00 4.9943257971484813e+00 1.5883264947876627e+01 0 0 0
5962 20 1 -1.4799999999999999e-01 7.7973772400926382e+00 4.8795252642212681e+00 1.6944202114176555e+01 0 0 0
5956 20 1 -1.4799999999999999e-01 7.8558678546070126e+00 2.3333370537812641e+00 1.6862401572378836e+01 0 0 0
26862 86 2 7.3999999999999996e-02 1.0193584530407296e+01 2.2266753772982981e+00 1.5194394267552708e+01 0 0 0
26868 86 2 7.3999999999999996e-02 1.0104842824090767e+01 4.6970493243338192e+00 1.5162818967327075e+01 0 0 0
26866 86 1 -1.4799999999999999e-01 1.1220754209833657e+01 4.6870722806430134e+00 1.5273204127654182e+01 0 0 0
26860 86 1 -1.4799999999999999e-01 1.1318769629940116e+01 2.1539327436140199e+00 1.5317312609566256e+01 0 0 0
5953 20 1 -1.4799999999999999e-01 8.3801272908005373e+00 1.0813021952912523e+00 1.7697735259550161e+01 0 0 0
5642 19 2 7.3999999999999996e-02 8.3355603117528627e+00 1.1105371138757363e+00 1.3723305773537026e+01 0 0 0
26861 86 2 7.3999999999999996e-02 1.1439064067583423e+01 2.1851559148635804e+00 1.6406611800754622e+01 0 0 0
5959 20 1 -1.4799999999999999e-01 8.3411227645135444e+00 3.5979366434673774e+00 1.7514168991477558e+01 0 0 0
5961 20 2 7.3999999999999996e-02 9.3904040491632337e+00 3.5182096242122931e+00 1.7364275215102253e+01 0 0 0
5955 20 2 7.3999999999999996e-02 9.4538539439885678e+00 1.1904474403756913e+00 1.7686071314301081e+01 0 0 0
26857 86 1 -1.4799999999999999e-01 1.1699961875851653e+01 9.0513133100527465e-01 1.4744783216198348e+01 0 0 0
26867 86 2 7.3999999999999996e-02 1.1417764054799209e+01 4.6395521822049464e+00 1.6380880580716422e+01 0 0 0
26863 86 1 -1.4799999999999999e-01 1.1897965287304304e+01 3.4333758040118250e+00 1.4704371899250162e+01 0 0 0
26858 86 2 7.3999999999999996e-02 1.1512064067762013e+01 8.9618170353466597e-01 1.3668865708455833e+01 0 0 0
26864 86 2 7.3999999999999996e-02 1.1707658828935914e+01 3.4634341963680830e+00 1.3625416209035754e+01 0 0 0
26869 86 1 -1.4799999999999999e-01 1.1813841173275277e+01 5.9372305932983345e+00 1.4610152484705472e+01 0 0 0
26870 86 2 7.3999999999999996e-02 1.1754722945265829e+01 5.7868679099834832e+00 1.3552846669569309e+01 0 0 0
27170 87 2 7.3999999999999996e-02 1.2096907448829691e+01 8.5345323121887384e-01 1.8153459145514827e+01 0 0 0
6900 23 2 7.3999999999999996e-02 1.3714819575666569e+01 4.9479726792888723e+00 1.2082760524939824e+01 0 0 0
6891 23 2 7.3999999999999996e-02 1.6311091460715947e+01 1.1435016130452229e+00 1.2671380177358964e+01 0 0 0
6897 23 2 7.3999999999999996e-02 1.6533488842926538e+01 3.6045894581373292e+00 1.2601918198772591e+01 0 0 0
6895 23 1 -1.4799999999999999e-01 1.5366898578495217e+01 3.5871634856550174e+00 1.2588270560313589e+01 0 0 0
6889 23 1 -1.4799999999999999e-01 1.5224147992252226e+01 1.0713002310007711e+00 1.2611516039017932e+01 0 0 0
26865 86 2 7.3999999999999996e-02 1.2980791930219299e+01 3.4389397113443940e+00 1.4670098578767325e+01 0 0 0
26859 86 2 7.3999999999999996e-02 1.2744171101409508e+01 1.0189044083734551e+00 1.4774841967079123e+01 0 0 0
7204 24 1 -1.4799999999999999e-01 1.5041670934236686e+01 1.9953905503535376e+00 1.7007487850519578e+01 0 0 0
7205 24 2 7.3999999999999996e-02 1.4988119818547922e+01 1.8803160583687777e+00 1.5903120346226174e+01 0 0 0
6896 23 2 7.3999999999999996e-02 1.5164041874167030e+01 3.5053350172573459e+00 1.3674966465718798e+01 0 0 0
7210 24 1 -1.4799999999999999e-01 1.4993853562105482e+01 4.5744093701252044e+00 1.6959832235816634e+01 0 0 0
7211 24 2 7.3999999999999996e-02 1.5065970695591790e+01 4.4770727880441132e+00 1.5891136727541491e+01 0 0 0
28110 90 2 7.3999999999999996e-02 1.7700549305361257e+01 2.4219974101191157e+00 1.5178430869783909e+01 0 0 0
28116 90 2 7.3999999999999996e-02 1.7658094844956224e+01 4.7040061757477520e+00 1.5116240115517744e+01 0 0 0
7201 24 1 -1.4799999999999999e-01 1.5795669142945588e+01 7.4574103013712201e-01 1.7567137479827739e+01 0 0 0
7203 24 2 7.3999999999999996e-02 1.6838866475192763e+01 6.8209636575133081e-01 1.7320320584374919e+01 0 0 0
6890 23 2 7.3999999999999996e-02 1.4857738401496688e+01 1.0154950372218607e+00 1.3630924014330082e+01 0 0 0
7206 24 2 7.3999999999999996e-02 1.3932895117722074e+01 1.9811608123362396e+00 1.7338044817422173e+01 0 0 0
7207 24 1 -1.4799999999999999e-01 1.5630728843086937e+01 3.2786443972479531e+00 1.7500774464336295e+01 0 0 0
7209 24 2 7.3999999999999996e-02 1.6613293849622501e+01 3.2913722319429382e+00 1.7077473597530762e+01 0 0 0
7212 24 2 7.3999999999999996e-02 1.3893221048796436e+01 4.5811598194900869e+00 1.7218929521696712e+01 0 0 0
7215 24 2 7.3999999999999996e-02 1.6642165364875702e+01 5.9526225096304426e+00 1.7519013669064659e+01 0 0 0
7213 24 1 -1.4799999999999999e-01 1.5589152671081433e+01 5.8881724880491344e+00 1.7575420079516327e+01 0 0 0
26871 86 2 7.3999999999999996e-02 1.2865535993967660e+01 5.8474180037192989e+00 1.4786497900116755e+01 0 0 0
28114 90 1 -1.4799999999999999e-01 1.8756551116065349e+01 4.7780546749506447e+00 1.5083229284096912e+01 0 0 0
28108 90 1 -1.4799999999999999e-01 1.8769877921826890e+01 2.2682034579694759e+00 1.5161618298515409e+01 0 0 0
8145 27 2 7.3999999999999996e-02 2.4203915221539145e+01 3.2974358944514597e+00 1.2653155700821207e+01 0 0 0
28112 90 2 7.3999999999999996e-02 1.9205692626121369e+01 3.3568129986888589e+00 1.3458782887697764e+01 0 0 0
28115 90 2 7.3999999999999996e-02 1.9147470152971806e+01 4.9075636547863626e+00 1.6038905530150497e+01 0 0 0
28109 90 2 7.3999999999999996e-02 1.9049305349055189e+01 2.1561167096987925e+00 1.6218726431672149e+01 0 0 0
28106 90 2 7.3999999999999996e-02 1.8880336101084673e+01 8.6603581407443275e-01 1.3402478647913513e+01 0 0 0
8137 26 1 -1.4799999999999999e-01 2.3221759738976306e+01 8.5356153478419072e-01 1.2475448786861859e+01 0 0 0
8143 27 1 -1.4799999999999999e-01 2.3068556221521799e+01 3.4485429916915002e+00 1.2639571278544073e+01 0 0 0
28105 90 1 -1.4799999999999999e-01 1.9194158761660482e+01 8.8172290699512268e-01 1.4479017023750716e+01 0 0 0
28111 90 1 -1.4799999999999999e-01 1.9401972180397337e+01 3.5004795109882965e+00 1.4511712851163514e+01 0 0 0
8452 28 1 -1.4799999999999999e-01 2.2258593826929530e+01 2.0643599191431767e+00 1.7125709996426195e+01 0 0 0
8453 28 2 7.3999999999999996e-02 2.1877828276353238e+01 1.9200358744650035e+00 1.6163555351262239e+01 0 0 0
8144 27 2 7.3999999999999996e-02 2.2783530620205738e+01 3.4700743595134562e+00 1.3682089897954045e+01 0 0 0
28113 90 2 7.3999999999999996e-02 2.0487477542700638e+01 3.4674822739038866e+00 1.4608326548344056e+01 0 0 0
8458 28 1 -1.4799999999999999e-01 2.2404090664289157e+01 4.6269015567416742e+00 1.6665084983972523e+01 0 0 0
8459 28 2 7.3999999999999996e-02 2.2287841801086291e+01 4.6385351312617562e+00 1.5577746137558792e+01 0 0 0
8460 28 2 7.3999999999999996e-02 2.1386816771655788e+01 4.5837859609060674e+00 1.6936708559303881e+01 0 0 0
8449 27 1 -1.4799999999999999e-01 2.2863966914891211e+01 7.7640444255971963e-01 1.7615162752775721e+01 0 0 0
28107 90 2 7.3999999999999996e-02 2.0306378110992757e+01 1.0213099719856114e+00 1.4482849992501011e+01 0 0 0
8138 27 2 7.3999999999999996e-02 2.3296648044265510e+01 9.1022425274325092e-01 1.3587883070324310e+01 0 0 0
8455 28 1 -1.4799999999999999e-01 2.3152199876242072e+01 3.3404861680351261e+00 1.7197270673313888e+01 0 0 0
8457 28 2 7.3999999999999996e-02 2.3979338559226569e+01 3.2157524704578555e+00 1.6492047098272344e+01 0 0 0
8454 28 2 7.3999999999999996e-02 2.1334144142708752e+01 2.2436227333626952e+00 1.7649517468501990e+01 0 0 0
8451 28 2 7.3999999999999996e-02 2.3939268658349395e+01 7.9406399057220911e-01 1.7385525552199944e+01 0 0 0
28418 91 2 7.3999999999999996e-02 1.9215345047763385e+01 8.4496119818106974e-01 1.8073223275937899e+01 0 0 0
8461 28 1 -1.4799999999999999e-01 2.3060331527840919e+01 5.9959270079101392e+00 1.7010639070921972e+01 0 0 0
28424 91 2 7.3999999999999996e-02 1.9106804331535393e+01 3.4455512599423614e+00 1.8070255343752603e+01 0 0 0
28430 91 2 7.3999999999999996e-02 1.9192893865420722e+01 6.0204306889160000e+00 1.8143982004754772e+01 0 0 0
29364 94 2 7.3999999999999996e-02 2.5059155665659734e+01 4.4799356890105830e+00 1.4630863192397710e+01 0 0 0
8456 28 2 7.3999999999999996e-02 2.3582585979506028e+01 3.4389163100196956e+00 1.8184565320145694e+01 0 0 0
8149 27 1 -1.4799999999999999e-01 2.3223267070973794e+01 6.0647949802336782e+00 1.2557037594203480e+01 0 0 0
29358 94 2 7.3999999999999996e-02 2.5181688055527896e+01 1.8136380600596029e+00 1.4791781650495764e+01 0 0 0
9397 31 1 -1.4799999999999999e-01 3.0392062073391280e+01 5.8746646999845673e+00 1.2932355268472266e+01 0 0 0
9396 31 2 7.3999999999999996e-02 2.8992304558321869e+01 4.4276253020220908e+00 1.2163536705135915e+01 0 0 0
9385 30 1 -1.4799999999999999e-01 3.0428815918830423e+01 7.3676604362390652e-01 1.2523680547659565e+01 0 0 0
9391 31 1 -1.4799999999999999e-01 3.0735158259729189e+01 3.3221829500339122e+00 1.2693867929611528e+01 0 0 0
9701 31 2 7.3999999999999996e-02 3.0273197591389529e+01 1.9727001892286444e+00 1.5771750982247861e+01 0 0 0
29363 94 2 7.3999999999999996e-02 2.6090801700552532e+01 4.4711046009939173e+00 1.5961714003938081e+01 0 0 0
29357 94 2 7.3999999999999996e-02 2.6361907907734391e+01 2.0652670217684652e+00 1.5972482656473272e+01 0 0 0
29356 94 1 -1.4799999999999999e-01 2.6259630592661996e+01 1.9124815881550961e+00 1.4943651077712740e+01 0 0 0
29362 94 1 -1.4799999999999999e-01 2.6090456365924105e+01 4.5393167421375811e+00 1.4844403783054998e+01 0 0 0
29360 94 2 7.3999999999999996e-02 2.6688293059686959e+01 3.1134478155308867e+00 1.3200953170291266e+01 0 0 0
9700 31 1 -1.4799999999999999e-01 2.9969795636885124e+01 1.9506618752564169e+00 1.6840321991704322e+01 0 0 0
29359 94 1 -1.4799999999999999e-01 2.6775265790352520e+01 3.2505676561530001e+00 1.4301575870980901e+01 0 0 0
29361 94 2 7.3999999999999996e-02 2.7829853390067001e+01 3.4183253725645684e+00 1.4469802489029714e+01 0 0 0
9706 32 1 -1.4799999999999999e-01 2.9668945224432910e+01 4.4662922292775029e+00 1.7147362374048097e+01 0 0 0
9708 32 2 7.3999999999999996e-02 2.8669156960065909e+01 4.5967521012414334e+00 1.7540804021490864e+01 0 0 0
9707 32 2 7.3999999999999996e-02 2.9735446902857891e+01 4.5058020160269869e+00 1.6044584764671928e+01 0 0 0
9703 32 1 -1.4799999999999999e-01 3.0346885066919967e+01 3.2509164871537086e+00 1.7689384080903768e+01 0 0 0
29353 94 1 -1.4799999999999999e-01 2.7019180115681053e+01 6.1222006936911089e-01 1.4492456912356852e+01 0 0 0
29354 94 2 7.3999999999999996e-02 2.6956517551937470e+01 5.1003921220923609e-01 1.3434551033311354e+01 0 0 0
29355 94 2 7.3999999999999996e-02 2.8074874650827454e+01 7.1744563261374938e-01 1.4724230431508706e+01 0 0 0
9702 31 2 7.3999999999999996e-02 2.8861299440461746e+01 2.0232702549930295e+00 1.6683792873183926e+01 0 0 0
9392 31 2 7.3999999999999996e-02 3.0625786593697811e+01 3.1718697228463077e+00 1.3739526768724069e+01 0 0 0
9697 31 1 -1.4799999999999999e-01 3.0495088426650149e+01 6.3671050932567341e-01 1.7481683293545832e+01 0 0 0
9386 30 2 7.3999999999999996e-02 3.0369021068266264e+01 7.6493288783482172e-01 1.3561102813274708e+01 0 0 0
9709 32 1 -1.4799999999999999e-01 3.0379636201915659e+01 5.7350251458346957e+00 1.7607690730386519e+01 0 0 0
29365 94 1 -1.4799999999999999e-01 2.6770444319898481e+01 5.8175522678422746e+00 1.4375270017443226e+01 0 0 0
9398 31 2 7.3999999999999996e-02 2.9953790424027297e+01 5.8393737481095220e+00 1.3945611776259069e+01 0 0 0
29366 94 2 7.3999999999999996e-02 2.6704508872920414e+01 5.8865064896666075e+00 1.3294628823445986e+01 0 0 0
29367 94 2 7.3999999999999996e-02 2.7863826797943844e+01 5.7046774199271955e+00 1.4617830153487745e+01 0 0 0
29702 95 2 7.3999999999999996e-02 2.6428098331615239e+01 1.6011529858363470e+01 1.8429039485033663e+01 0 0 0
4407 15 2 7.3999999999999996e-02 2.4336342599089487e+00 5.9142512030318732e+00 1.2428378918061144e+01 0 0 0
4414 15 1 -1.4799999999999999e-01 4.5001535542493820e-01 9.9304290394511536e+00 1.2196061492375334e+01 0 0 0
25934 83 2 7.3999999999999996e-02 4.2083216704747395e+00 6.1728548179457174e+00 1.8343067326530438e+01 0 0 0
4721 16 2 7.3999999999999996e-02 7.9520604899754643e-01 7.6348267947605333e+00 1.6157296800345279e+01 0 0 0
4717 16 1 -1.4799999999999999e-01 1.0454730140608917e+00 6.1387046402791414e+00 1.7710228541113096e+01 0 0 0
4719 16 2 7.3999999999999996e-02 2.0640878389812127e+00 6.0905549188075261e+00 1.7684050115649569e+01 0 0 0
4405 15 1 -1.4799999999999999e-01 1.3290316583991182e+00 6.0215246960246063e+00 1.2587796319967763e+01 0 0 0
4419 15 2 7.3999999999999996e-02 2.0189908990568259e+00 1.1101502465764796e+01 1.2972153658899792e+01 0 0 0
4413 15 2 7.3999999999999996e-02 2.2307734828216934e+00 8.7602526873286752e+00 1.2698638818581708e+01 0 0 0
4727 16 2 7.3999999999999996e-02 3.8549295347118090e-01 9.9501611247109665e+00 1.6404737679817881e+01 0 0 0
4417 15 1 -1.4799999999999999e-01 9.2758423825547154e-01 1.1213485760714869e+01 1.2880077938524284e+01 0 0 0
4411 15 1 -1.4799999999999999e-01 1.1503768694056029e+00 8.6152329234073530e+00 1.2648876163718175e+01 0 0 0
25626 82 2 7.3999999999999996e-02 2.8972716641810763e+00 7.5200277486790004e+00 1.4912031900442106e+01 0 0 0
25625 82 2 7.3999999999999996e-02 3.9422342398947854e+00 7.3995662576501386e+00 1.6229235974416451e+01 0 0 0
25624 82 1 -1.4799999999999999e-01 3.9338407129650697e+00 7.3901299119539692e+00 1.5159236486035560e+01 0 0 0
25627 82 1 -1.4799999999999999e-01 4.6795132145792966e+00 8.6642762910912765e+00 1.4632894435022161e+01 0 0 0
25630 82 1 -1.4799999999999999e-01 4.2889375533341534e+00 9.9382517173801475e+00 1.5301184553210769e+01 0 0 0
25631 82 2 7.3999999999999996e-02 4.7182834601649457e+00 9.9587379627108898e+00 1.6299265027811416e+01 0 0 0
25632 82 2 7.3999999999999996e-02 3.1521256140734804e+00 9.8731229736219976e+00 1.5499794130111360e+01 0 0 0
25633 82 1 -1.4799999999999999e-01 4.6604677408193540e+00 1.1300200367357846e+01 1.4535087250919128e+01 0 0 0
25634 82 2 7.3999999999999996e-02 4.4473969719970121e+00 1.1299497980929843e+01 1.3502632342216843e+01 0 0 0
4723 16 1 -1.4799999999999999e-01 6.8794070843874067e-01 8.6713206233888371e+00 1.8122262260512521e+01 0 0 0
4729 16 1 -1.4799999999999999e-01 5.9680555319886341e-01 1.1307745558714785e+01 1.8054550131772555e+01 0 0 0
25628 82 2 7.3999999999999996e-02 4.3789573343733039e+00 8.7520069056661800e+00 1.3642076890606752e+01 0 0 0
4725 16 2 7.3999999999999996e-02 1.7419438428366945e+00 8.8730134468619131e+00 1.8120339389200286e+01 0 0 0
4412 15 2 7.3999999999999996e-02 8.5205786396308725e-01 8.4465202950973470e+00 1.3634202678745545e+01 0 0 0
4418 15 2 7.3999999999999996e-02 5.3042541928471831e-01 1.1275360372345721e+01 1.3863909177809640e+01 0 0 0
4720 16 1 -1.4799999999999999e-01 4.5401018034475599e-01 7.4744268732890635e+00 1.7182591762779069e+01 0 0 0
25635 82 2 7.3999999999999996e-02 5.7403193545226685e+00 1.1402935322510331e+01 1.4618714560179424e+01 0 0 0
25629 82 2 7.3999999999999996e-02 5.7587667818790624e+00 8.5327904117292253e+00 1.4727196981701937e+01 0 0 0
4726 16 1 -1.4799999999999999e-01 1.2748638650599123e-01 9.9742781720557989e+00 1.7447692800134060e+01 0 0 0
4731 16 2 7.3999999999999996e-02 1.6913370655323998e+00 1.1236331626539917e+01 1.8074707842378043e+01 0 0 0
27182 87 2 7.3999999999999996e-02 1.2181961628913420e+01 6.0598469925496659e+00 1.8176492405115020e+01 0 0 0
5661 19 2 7.3999999999999996e-02 9.4347120788582171e+00 8.8333679338973514e+00 1.2906177645429983e+01 0 0 0
5667 19 2 7.3999999999999996e-02 9.3013619340915685e+00 1.1218869959555727e+01 1.2705710987109507e+01 0 0 0
5654 19 2 7.3999999999999996e-02 8.3588648903042913e+00 6.3400773279435896e+00 1.3785950809015050e+01 0 0 0
5967 20 2 7.3999999999999996e-02 9.4922883927123500e+00 6.1883851231118010e+00 1.7306353472380636e+01 0 0 0
5655 19 2 7.3999999999999996e-02 9.4847465360107801e+00 6.2217788222030173e+00 1.2595921316275465e+01 0 0 0
5653 19 1 -1.4799999999999999e-01 8.4583259443522536e+00 6.2905121411650349e+00 1.2718175259564266e+01 0 0 0
5965 20 1 -1.4799999999999999e-01 8.4681555935921082e+00 6.1531567440443755e+00 1.7575358966597928e+01 0 0 0
5659 19 1 -1.4799999999999999e-01 8.3634896760767052e+00 8.7929464518813667e+00 1.2787504159907018e+01 0 0 0
5665 19 1 -1.4799999999999999e-01 8.2018561144152553e+00 1.1259413162502170e+01 1.2707621264095044e+01 0 0 0
5976 20 2 7.3999999999999996e-02 6.5772176070842114e+00 1.0163032752158291e+01 1.7418222796313028e+01 0 0 0
5970 20 2 7.3999999999999996e-02 6.7042065052743132e+00 7.3105981050957229e+00 1.7355653009708750e+01 0 0 0
26874 86 2 7.3999999999999996e-02 1.0175330559588316e+01 7.2385028184838101e+00 1.5102857495140698e+01 0 0 0
5969 20 2 7.3999999999999996e-02 7.7163447646173200e+00 7.4191854415312957e+00 1.6051572988592639e+01 0 0 0
5968 20 1 -1.4799999999999999e-01 7.6954834219873609e+00 7.3732995198702751e+00 1.7185839980252133e+01 0 0 0
5975 20 2 7.3999999999999996e-02 7.5827911715660408e+00 9.9993256088369442e+00 1.6087138678486415e+01 0 0 0
5974 20 1 -1.4799999999999999e-01 7.5775936123029028e+00 9.9634938197456453e+00 1.7174747564743576e+01 0 0 0
5660 19 2 7.3999999999999996e-02 7.9160122915908495e+00 8.7330225058737749e+00 1.3809261628661323e+01 0 0 0
26880 86 2 7.3999999999999996e-02 1.0439513834896422e+01 9.7045474270554628e+00 1.5340654848348438e+01 0 0 0
5666 19 2 7.3999999999999996e-02 7.7911181769634332e+00 1.1354068980691274e+01 1.3727870194362316e+01 0 0 0
5977 20 1 -1.4799999999999999e-01 8.2856625029201787e+00 1.1215889342635299e+01 1.7802637345244918e+01 0 0 0
26878 86 1 -1.4799999999999999e-01 1.1471565069268896e+01 9.6750999631791998e+00 1.5347447514665300e+01 0 0 0
5971 20 1 -1.4799999999999999e-01 8.1886446822122938e+00 8.6547777027384818e+00 1.7741863629264554e+01 0 0 0
26872 86 1 -1.4799999999999999e-01 1.1300231110612556e+01 7.1986784004246571e+00 1.5237310221461019e+01 0 0 0
5979 20 2 7.3999999999999996e-02 9.3121256363769405e+00 1.1238481531260984e+01 1.7604003751623424e+01 0 0 0
26879 86 2 7.3999999999999996e-02 1.1889465398074055e+01 9.7134084339431670e+00 1.6344430820893791e+01 0 0 0
26873 86 2 7.3999999999999996e-02 1.1430155022687419e+01 7.2005558130238683e+00 1.6332165763269430e+01 0 0 0
5973 20 2 7.3999999999999996e-02 9.2996935026769414e+00 8.5596942945304519e+00 1.7629254124875164e+01 0 0 0
26881 86 1 -1.4799999999999999e-01 1.1913362300427584e+01 1.0964464988669929e+01 1.4578483344835403e+01 0 0 0
26876 86 2 7.3999999999999996e-02 1.1945814846215127e+01 8.3584035250076667e+00 1.3541205122793558e+01 0 0 0
26882 86 2 7.3999999999999996e-02 1.1656676378375110e+01 1.0874843780835658e+01 1.3504013179510029e+01 0 0 0
26875 86 1 -1.4799999999999999e-01 1.1978069440834011e+01 8.4213183771917066e+00 1.4640886306825333e+01 0 0 0
28118 90 2 7.3999999999999996e-02 1.8826273677025302e+01 5.9854693149165659e+00 1.3328064206154506e+01 0 0 0
6909 23 2 7.3999999999999996e-02 1.6239257023956434e+01 8.6688324006752033e+00 1.2725697915814205e+01 0 0 0
6902 23 2 7.3999999999999996e-02 1.5405098199284744e+01 6.2143459773259861e+00 1.3437894398267487e+01 0 0 0
6901 23 1 -1.4799999999999999e-01 1.5442947175812343e+01 6.2133361707315489e+00 1.2412291175759021e+01 0 0 0
6907 23 1 -1.4799999999999999e-01 1.5156873206090101e+01 8.7628682397529083e+00 1.2553667114034811e+01 0 0 0
6913 23 1 -1.4799999999999999e-01 1.5641803419093554e+01 1.1154787766641638e+01 1.2325980517232415e+01 0 0 0
26877 86 2 7.3999999999999996e-02 1.3060492630106193e+01 8.2493216397992537e+00 1.4814321038440886e+01 0 0 0
26883 86 2 7.3999999999999996e-02 1.2988835742830382e+01 1.1000726015247881e+01 1.4514242460732861e+01 0 0 0
7216 24 1 -1.4799999999999999e-01 1.5048646825324672e+01 7.1886114070533020e+00 1.6858181137231004e+01 0 0 0
28122 90 2 7.3999999999999996e-02 1.7576182340877505e+01 7.2801735699211685e+00 1.5033275507516050e+01 0 0 0
7217 24 2 7.3999999999999996e-02 1.5194676804657043e+01 7.2937598672979025e+00 1.5805873581825086e+01 0 0 0
6908 23 2 7.3999999999999996e-02 1.4690124260694095e+01 8.8886419527358260e+00 1.3500484266507044e+01 0 0 0
7222 24 1 -1.4799999999999999e-01 1.5112550681981892e+01 9.8353416598796581e+00 1.6883449236310025e+01 0 0 0
7223 24 2 7.3999999999999996e-02 1.5200292398896575e+01 9.8631664711936935e+00 1.5801767383891306e+01 0 0 0
6914 23 2 7.3999999999999996e-02 1.5537784847319184e+01 1.1257383802698042e+01 1.3426713101902175e+01 0 0 0
28128 90 2 7.3999999999999996e-02 1.7456425214030332e+01 9.9578062351132690e+00 1.4748818122576081e+01 0 0 0
7225 24 1 -1.4799999999999999e-01 1.5870936941497305e+01 1.1074961696083056e+01 1.7449291586347528e+01 0 0 0
7227 24 2 7.3999999999999996e-02 1.6881049904721895e+01 1.1125568070128340e+01 1.7118530767128522e+01 0 0 0
7218 24 2 7.3999999999999996e-02 1.3957084381593194e+01 7.1316143595844439e+00 1.7001015424773392e+01 0 0 0
7219 24 1 -1.4799999999999999e-01 1.5669007755068003e+01 8.5083245701529826e+00 1.7448454526022342e+01 0 0 0
7224 24 2 7.3999999999999996e-02 1.4017052880152574e+01 1.0021180353773421e+01 1.7054956858473542e+01 0 0 0
7221 24 2 7.3999999999999996e-02 1.6694556183979877e+01 8.4234102697138002e+00 1.7259953499000598e+01 0 0 0
28126 90 1 -1.4799999999999999e-01 1.8559456991551038e+01 9.9215019246199265e+00 1.4784552422457732e+01 0 0 0
28120 90 1 -1.4799999999999999e-01 1.8651050805452574e+01 7.3842162867845031e+00 1.5002268167507918e+01 0 0 0
28127 90 2 7.3999999999999996e-02 1.8894503904973124e+01 9.9560533704353968e+00 1.5881270800113839e+01 0 0 0
8160 27 2 7.3999999999999996e-02 2.1480226267076549e+01 9.8691436388866709e+00 1.2161950015899560e+01 0 0 0
8463 28 2 7.3999999999999996e-02 2.4000489954952709e+01 5.9748078260698492e+00 1.6450324980040101e+01 0 0 0
8150 27 2 7.3999999999999996e-02 2.3146513182076077e+01 5.8788629219761903e+00 1.3644565518145377e+01 0 0 0
28121 90 2 7.3999999999999996e-02 1.8965249908790714e+01 7.4021970771282373e+00 1.6012376434176065e+01 0 0 0
28130 90 2 7.3999999999999996e-02 1.9138198976479806e+01 1.1250286617507417e+01 1.3118111598863925e+01 0 0 0
8462 28 2 7.3999999999999996e-02 2.3085313704725106e+01 5.9838903350118828e+00 1.8099179804568379e+01 0 0 0
8151 27 2 7.3999999999999996e-02 2.4332240908523499e+01 6.1724364995521297e+00 1.2353213939087359e+01 0 0 0
28442 91 2 7.3999999999999996e-02 1.9346544486400482e+01 1.1027228005054891e+01 1.8098175958128952e+01 0 0 0
28124 90 2 7.3999999999999996e-02 1.8748433002350769e+01 8.5020048408673112e+00 1.3260194226191199e+01 0 0 0
28119 90 2 7.3999999999999996e-02 2.0237224568650156e+01 6.0958874283875204e+00 1.4403761910761874e+01 0 0 0
28117 90 1 -1.4799999999999999e-01 1.9134928526616374e+01 6.0435762227780421e+00 1.4304924662579337e+01 0 0 0
8157 27 2 7.3999999999999996e-02 2.4283753766723873e+01 8.7178719441776646e+00 1.2475531363390578e+01 0 0 0
8163 27 2 7.3999999999999996e-02 2.4185849723676213e+01 1.1152185538709009e+01 1.2252419325319707e+01 0 0 0
8155 27 1 -1.4799999999999999e-01 2.3236317795178614e+01 8.5472656824161621e+00 1.2709947430437978e+01 0 0 0
8161 27 1 -1.4799999999999999e-01 2.3177853289919209e+01 1.1105753406679183e+01 1.2580083724889120e+01 0 0 0
28129 90 1 -1.4799999999999999e-01 1.9262099170513988e+01 1.1229466222976537e+01 1.4239946982700916e+01 0 0 0
28123 90 1 -1.4799999999999999e-01 1.9098168327036760e+01 8.6251202024302156e+00 1.4289152584400867e+01 0 0 0
8466 28 2 7.3999999999999996e-02 2.1145872421773984e+01 7.0812797421689053e+00 1.6887461212172813e+01 0 0 0
8465 28 2 7.3999999999999996e-02 2.2312168898767979e+01 7.3549577107273878e+00 1.5465046189990090e+01 0 0 0
8464 28 1 -1.4799999999999999e-01 2.2219751686815457e+01 7.1876761204663104e+00 1.6581442158593791e+01 0 0 0
28125 90 2 7.3999999999999996e-02 2.0169510720436449e+01 8.7280529986257669e+00 1.4279725970783026e+01 0 0 0
8156 27 2 7.3999999999999996e-02 2.3182671311428308e+01 8.6313590415228969e+00 1.3775314726093569e+01 0 0 0
8470 28 1 -1.4799999999999999e-01 2.1963489638633128e+01 9.7077548471364317e+00 1.6659077499113668e+01 0 0 0
8471 28 2 7.3999999999999996e-02 2.1957616339764797e+01 9.8128915331070115e+00 1.5559867692602163e+01 0 0 0
8162 27 2 7.3999999999999996e-02 2.3243990198033710e+01 1.1208496270390105e+01 1.3673266637955845e+01 0 0 0
28131 90 2 7.3999999999999996e-02 2.0345004290492831e+01 1.1154785879315801e+01 1.4327018452875436e+01 0 0 0
8467 28 1 -1.4799999999999999e-01 2.2758021687830507e+01 8.4880430579167054e+00 1.7157885220365472e+01 0 0 0
8473 28 1 -1.4799999999999999e-01 2.2831620630462218e+01 1.0813892715434765e+01 1.7112115922082626e+01 0 0 0
8469 28 2 7.3999999999999996e-02 2.3888102748050553e+01 8.5648559818364252e+00 1.7068255371988219e+01 0 0 0
8472 28 2 7.3999999999999996e-02 2.0983793295151393e+01 9.6792728414647851e+00 1.7074562693938034e+01 0 0 0
8475 28 2 7.3999999999999996e-02 2.3809902177635482e+01 1.0700385647868597e+01 1.6566069639783631e+01 0 0 0
28436 91 2 7.3999999999999996e-02 1.9056682020244171e+01 8.5197281658081518e+00 1.8123936778785865e+01 0 0 0
8474 28 2 7.3999999999999996e-02 2.3123543797749299e+01 1.0790272509752850e+01 1.8146746376722529e+01 0 0 0
8468 28 2 7.3999999999999996e-02 2.2672179762974466e+01 8.3688509667787496e+00 1.8249653730111220e+01 0 0 0
29376 94 2 7.3999999999999996e-02 2.4952187498978155e+01 9.8199145240497092e+00 1.4638591862924006e+01 0 0 0
29370 94 2 7.3999999999999996e-02 2.5016435563645096e+01 7.0754024056447999e+00 1.4557817109957361e+01 0 0 0
9408 31 2 7.3999999999999996e-02 2.8597813530175859e+01 9.8164273870263585e+00 1.2371181185997461e+01 0 0 0
9402 31 2 7.3999999999999996e-02 2.8611550140592481e+01 7.1363935407973873e+00 1.2437015830928129e+01 0 0 0
9403 31 1 -1.4799999999999999e-01 3.0418578724475395e+01 8.4109158048931931e+00 1.2559066678336732e+01 0 0 0
9409 31 1 -1.4799999999999999e-01 3.0366368415756266e+01 1.0909648546510676e+01 1.2500763669061074e+01 0 0 0
29369 94 2 7.3999999999999996e-02 2.6102287157277662e+01 7.1467426735093298e+00 1.5877945326233331e+01 0 0 0
9715 32 1 -1.4799999999999999e-01 3.0549106202339097e+01 8.1914807740748294e+00 1.7420137070869156e+01 0 0 0
9713 32 2 7.3999999999999996e-02 2.9962157048760115e+01 6.8384010498772749e+00 1.5903509894493594e+01 0 0 0
9712 32 1 -1.4799999999999999e-01 2.9781679631865540e+01 6.9778176822593423e+00 1.6930114509199374e+01 0 0 0
29368 94 1 -1.4799999999999999e-01 2.6059502135787710e+01 7.1178812292773364e+00 1.4805355777709730e+01 0 0 0
9719 32 2 7.3999999999999996e-02 2.9989836036765645e+01 9.5826689047782008e+00 1.5886119079781935e+01 0 0 0
29375 94 2 7.3999999999999996e-02 2.6170913542145986e+01 9.6841156836250821e+00 1.6016156463258934e+01 0 0 0
29374 94 1 -1.4799999999999999e-01 2.6034680152202583e+01 9.7593352190427876e+00 1.4890228518465356e+01 0 0 0
29372 94 2 7.3999999999999996e-02 2.6478022840855903e+01 8.6582677167926949e+00 1.3263990181518007e+01 0 0 0
29378 94 2 7.3999999999999996e-02 2.6593818710628256e+01 1.1030448348380011e+01 1.3266952061217987e+01 0 0 0
29371 94 1 -1.4799999999999999e-01 2.6676500328706965e+01 8.4189383618470615e+00 1.4283799897174905e+01 0 0 0
29373 94 2 7.3999999999999996e-02 2.7750075954409670e+01 8.3744407171250739e+00 1.4375100034742662e+01 0 0 0
9718 32 1 -1.4799999999999999e-01 2.9924373101733881e+01 9.5534855993674785e+00 1.6934204199839193e+01 0 0 0
29379 94 2 7.3999999999999996e-02 2.7797626466102276e+01 1.1029866183939806e+01 1.4564364053196485e+01 0 0 0
29377 94 1 -1.4799999999999999e-01 2.6712673098312262e+01 1.1000974711289093e+01 1.4333888284662359e+01 0 0 0
9721 32 1 -1.4799999999999999e-01 3.0565650307441782e+01 1.0797175456691461e+01 1.7461076755808698e+01 0 0 0
9410 31 2 7.3999999999999996e-02 3.0352832330301705e+01 1.0990511612576562e+01 1.3632437124988547e+01 0 0 0
9714 32 2 7.3999999999999996e-02 2.8740927907395569e+01 7.0416393836492919e+00 1.7039079854520487e+01 0 0 0
9404 31 2 7.3999999999999996e-02 3.0458522411085013e+01 8.4241321503042723e+00 1.3663398896089230e+01 0 0 0
9720 32 2 7.3999999999999996e-02 2.8860800057609538e+01 9.6721688942843844e+00 1.7113361446311369e+01 0 0 0
9726 32 2 7.3999999999999996e-02 2.8831510921162355e+01 1.1962475289534948e+01 1.7324735806861522e+01 0 0 0
9411 31 2 7.3999999999999996e-02 3.1396773289680588e+01 1.0795884064837651e+01 1.2217711649628251e+01 0 0 0
25637 82 2 7.3999999999999996e-02 4.3679575336917598e+00 1.2630243922642265e+01 1.6178806641467578e+01 0 0 0
4425 15 2 7.3999999999999996e-02 2.1389218533924108e+00 1.3804091237081801e+01 1.2902779450190090e+01 0 0 0
4431 15 2 7.3999999999999996e-02 2.3135143260312532e+00 1.6237493408474393e+01 1.2351359264570695e+01 0 0 0
4732 16 1 -1.4799999999999999e-01 1.0608255276258825e-01 1.2610106139243964e+01 1.7374137953506555e+01 0 0 0
4429 15 1 -1.4799999999999999e-01 1.2491228432867056e+00 1.6315689564760756e+01 1.2664594870864645e+01 0 0 0
25638 82 2 7.3999999999999996e-02 3.0144879228687143e+00 1.2655849692213605e+01 1.5039095713152129e+01 0 0 0
4423 15 1 -1.4799999999999999e-01 1.0606753365291743e+00 1.3748851908317951e+01 1.2767703399274653e+01 0 0 0
4739 16 2 7.3999999999999996e-02 5.5132056913781313e-01 1.5039815757923874e+01 1.6308695022529996e+01 0 0 0
25636 82 1 -1.4799999999999999e-01 4.0943030936844007e+00 1.2631578066054907e+01 1.5115089882186004e+01 0 0 0
25639 82 1 -1.4799999999999999e-01 4.7359661314691790e+00 1.3899492005197756e+01 1.4509997084962309e+01 0 0 0
25642 82 1 -1.4799999999999999e-01 4.2114981356237111e+00 1.5190186235151424e+01 1.5146830511168670e+01 0 0 0
25644 82 2 7.3999999999999996e-02 3.1619417402582801e+00 1.5253324299780870e+01 1.5026944961766972e+01 0 0 0
25643 82 2 7.3999999999999996e-02 4.4233926993901145e+00 1.5076205769584572e+01 1.6191298853633356e+01 0 0 0
25640 82 2 7.3999999999999996e-02 4.6718524525295324e+00 1.4027085068503172e+01 1.3433545620487896e+01 0 0 0
4741 16 1 -1.4799999999999999e-01 9.2945120556033423e-01 1.6252582145163309e+01 1.8162595155707582e+01 0 0 0
25645 82 1 -1.4799999999999999e-01 4.8641333974613330e+00 1.6469355105736948e+01 1.4572779497454730e+01 0 0 0
4735 16 1 -1.4799999999999999e-01 5.7089220430753740e-01 1.3780023438855343e+01 1.8114306400733724e+01 0 0 0
4424 15 2 7.3999999999999996e-02 5.5164170161116177e-01 1.3899384982449282e+01 1.3680946729097228e+01 0 0 0
4430 15 2 7.3999999999999996e-02 1.3415936041444154e+00 1.6256693480578594e+01 1.3721499804001471e+01 0 0 0
25641 82 2 7.3999999999999996e-02 5.8218162225229886e+00 1.3869379794875071e+01 1.4640650690371585e+01 0 0 0
4738 16 1 -1.4799999999999999e-01 2.4884077372488786e-01 1.5093831683564574e+01 1.7371219972387802e+01 0 0 0
4733 16 2 7.3999999999999996e-02 5.5195655672162924e-01 1.2645862903175955e+01 1.6343519672378967e+01 0 0 0
4743 16 2 7.3999999999999996e-02 2.0176512272701497e+00 1.6086194935573111e+01 1.8085144554875615e+01 0 0 0
9705 32 2 7.3999999999999996e-02 3.1406492654525014e+01 3.2827953440479365e+00 1.7467559408729397e+01 0 0 0
5679 19 2 7.3999999999999996e-02 9.4932095207117726e+00 1.6336177480830649e+01 1.2739159010437385e+01 0 0 0
5673 19 2 7.3999999999999996e-02 9.3518760811704560e+00 1.3607843434247545e+01 1.2711270990067366e+01 0 0 0
5670 19 2 7.3999999999999996e-02 6.5350844964205264e+00 1.2593303193176327e+01 1.2120598760698687e+01 0 0 0
5677 19 1 -1.4799999999999999e-01 8.3908959373565466e+00 1.6269123970171638e+01 1.2688991345094029e+01 0 0 0
26885 86 2 7.3999999999999996e-02 1.1506348744253248e+01 1.2199214536503082e+01 1.6220355704407012e+01 0 0 0
5671 19 1 -1.4799999999999999e-01 8.2621721407608373e+00 1.3707578523236311e+01 1.2701806434706699e+01 0 0 0
5982 20 2 7.3999999999999996e-02 6.6263133634305760e+00 1.2661515947594033e+01 1.7197014357896482e+01 0 0 0
5988 20 2 7.3999999999999996e-02 6.9475605456870868e+00 1.5157559285654427e+01 1.7142389835495571e+01 0 0 0
26886 86 2 7.3999999999999996e-02 1.0376116699494604e+01 1.2324013304803543e+01 1.4947776629888974e+01 0 0 0
5981 20 2 7.3999999999999996e-02 7.8410969485980946e+00 1.2305193781188395e+01 1.5954179366583050e+01 0 0 0
5980 20 1 -1.4799999999999999e-01 7.7189606449946169e+00 1.2434023193664563e+01 1.7018188023576165e+01 0 0 0
26884 86 1 -1.4799999999999999e-01 1.1452620907381137e+01 1.2250824609802955e+01 1.5143148222682660e+01 0 0 0
5672 19 2 7.3999999999999996e-02 8.1305561562489466e+00 1.3746176009284333e+01 1.3800507321402836e+01 0 0 0
5987 20 2 7.3999999999999996e-02 8.0659804571179166e+00 1.4805158575732976e+01 1.5844894284470385e+01 0 0 0
5986 20 1 -1.4799999999999999e-01 8.0180601104458482e+00 1.4947422027726935e+01 1.6900864277474049e+01 0 0 0
26892 86 2 7.3999999999999996e-02 1.0472581435913101e+01 1.4865479423088631e+01 1.4883358160851028e+01 0 0 0
26890 86 1 -1.4799999999999999e-01 1.1583031004352467e+01 1.4905700291872821e+01 1.4947227266444278e+01 0 0 0
26891 86 2 7.3999999999999996e-02 1.1857811331947012e+01 1.4871728940827454e+01 1.5985315015648064e+01 0 0 0
5983 20 1 -1.4799999999999999e-01 8.4949958954431146e+00 1.3640616386471141e+01 1.7472740387757714e+01 0 0 0
5985 20 2 7.3999999999999996e-02 9.5331276056946788e+00 1.3566963180887530e+01 1.7158804402237081e+01 0 0 0
26893 86 1 -1.4799999999999999e-01 1.2082307935985272e+01 1.6203916108187350e+01 1.4269692133512960e+01 0 0 0
26887 86 1 -1.4799999999999999e-01 1.2187515966045510e+01 1.3450636962563644e+01 1.4546093216606186e+01 0 0 0
26888 86 2 7.3999999999999996e-02 1.2165045491523736e+01 1.3338496479324702e+01 1.3462194135344909e+01 0 0 0
26894 86 2 7.3999999999999996e-02 1.1715689970445895e+01 1.6122709987007706e+01 1.3194881529714992e+01 0 0 0
5989 20 1 -1.4799999999999999e-01 8.8519894679859696e+00 1.6133152676714186e+01 1.7249761284246027e+01 0 0 0
5991 20 2 7.3999999999999996e-02 9.7022380571658164e+00 1.6075082084748601e+01 1.6583965718362364e+01 0 0 0
5678 19 2 7.3999999999999996e-02 8.1139033515690304e+00 1.6235578749888020e+01 1.3755420114957760e+01 0 0 0
5990 20 2 7.3999999999999996e-02 9.2437125574853614e+00 1.6139426996334798e+01 1.8246737195886286e+01 0 0 0
28134 90 2 7.3999999999999996e-02 1.7652254808869447e+01 1.2487212982622992e+01 1.4823935497267463e+01 0 0 0
6919 23 1 -1.4799999999999999e-01 1.5751493199290479e+01 1.3650957004693939e+01 1.2418165650387415e+01 0 0 0
7229 24 2 7.3999999999999996e-02 1.5123675795484671e+01 1.2327214845283150e+01 1.5856776413868852e+01 0 0 0
7230 24 2 7.3999999999999996e-02 1.4103796894299105e+01 1.2316775028832964e+01 1.7212448905910719e+01 0 0 0
7228 24 1 -1.4799999999999999e-01 1.5131551145277834e+01 1.2366690185069006e+01 1.7007362120237744e+01 0 0 0
6925 23 1 -1.4799999999999999e-01 1.5797523500044306e+01 1.6159304346959786e+01 1.2315959766223248e+01 0 0 0
26889 86 2 7.3999999999999996e-02 1.3245650630841292e+01 1.3380928032242679e+01 1.4708623943005689e+01 0 0 0
6920 23 2 7.3999999999999996e-02 1.5615946728703898e+01 1.3597923653530415e+01 1.3538285683906681e+01 0 0 0
7234 24 1 -1.4799999999999999e-01 1.4952679085865569e+01 1.4916131638429984e+01 1.7044844072106518e+01 0 0 0
7235 24 2 7.3999999999999996e-02 1.4972296102447723e+01 1.4965907372871230e+01 1.5974696100608648e+01 0 0 0
7237 24 1 -1.4799999999999999e-01 1.5444816185777206e+01 1.6236112561423820e+01 1.7714909041608966e+01 0 0 0
28140 90 2 7.3999999999999996e-02 1.7493660359154664e+01 1.4923511077096665e+01 1.4855941023591580e+01 0 0 0
7236 24 2 7.3999999999999996e-02 1.3893635654053901e+01 1.4818696523252713e+01 1.7297713076492890e+01 0 0 0
7231 24 1 -1.4799999999999999e-01 1.5709546318653794e+01 1.3679692584922103e+01 1.7589845428450687e+01 0 0 0
7233 24 2 7.3999999999999996e-02 1.6802122119187167e+01 1.3665145169802203e+01 1.7329148032855684e+01 0 0 0
6926 23 2 7.3999999999999996e-02 1.5705047598052275e+01 1.6130541780452557e+01 1.3493946815515441e+01 0 0 0
28132 90 1 -1.4799999999999999e-01 1.8772616270273069e+01 1.2464038941112182e+01 1.4976600535298610e+01 0 0 0
7239 24 2 7.3999999999999996e-02 1.6540886921754730e+01 1.6318242853194594e+01 1.7526147473879210e+01 0 0 0
26895 86 2 7.3999999999999996e-02 1.3173027023688416e+01 1.6324437924725398e+01 1.4265051356818663e+01 0 0 0
28138 90 1 -1.4799999999999999e-01 1.8590907807138304e+01 1.4884457498445895e+01 1.5086644067454158e+01 0 0 0
8172 27 2 7.3999999999999996e-02 2.1640771846374975e+01 1.4869471663808740e+01 1.2822250913581319e+01 0 0 0
8166 27 2 7.3999999999999996e-02 2.1353605442209386e+01 1.2443360263071028e+01 1.2438615212884045e+01 0 0 0
28133 90 2 7.3999999999999996e-02 1.9033076445398656e+01 1.2281174418722941e+01 1.6019388848607534e+01 0 0 0
28142 90 2 7.3999999999999996e-02 1.9169690101234387e+01 1.6365425132395529e+01 1.3445635374017542e+01 0 0 0
8169 27 2 7.3999999999999996e-02 2.4167502771822875e+01 1.3614756437147824e+01 1.2293778709167107e+01 0 0 0
28139 90 2 7.3999999999999996e-02 1.8764442932044854e+01 1.4913983913911308e+01 1.6190252948265652e+01 0 0 0
28136 90 2 7.3999999999999996e-02 1.8898455896595095e+01 1.3692161337794175e+01 1.3384737326313504e+01 0 0 0
8175 27 2 7.3999999999999996e-02 2.4430333342517667e+01 1.6158885040518417e+01 1.2407719856633749e+01 0 0 0
8167 27 1 -1.4799999999999999e-01 2.3172822377741575e+01 1.3578430295082217e+01 1.2622896950070256e+01 0 0 0
8477 28 2 7.3999999999999996e-02 2.2030390640366694e+01 1.2327662323175090e+01 1.5645120599131500e+01 0 0 0
8478 28 2 7.3999999999999996e-02 2.1231653191269221e+01 1.2281042552249243e+01 1.7341525222330610e+01 0 0 0
8173 27 1 -1.4799999999999999e-01 2.3354433841533329e+01 1.6143298019035839e+01 1.2742258614216128e+01 0 0 0
8476 28 1 -1.4799999999999999e-01 2.2121242855576444e+01 1.2151826438898583e+01 1.6741149508557370e+01 0 0 0
28135 90 1 -1.4799999999999999e-01 1.9236239277450725e+01 1.3734291315036167e+01 1.4368353228508049e+01 0 0 0
28141 90 1 -1.4799999999999999e-01 1.9158554693458399e+01 1.6187984161651748e+01 1.4506356938107563e+01 0 0 0
8479 28 1 -1.4799999999999999e-01 2.3030189786484936e+01 1.3347094292099444e+01 1.7270251968518732e+01 0 0 0
28137 90 2 7.3999999999999996e-02 2.0349960585286620e+01 1.3968641370964150e+01 1.4363427681200836e+01 0 0 0
8168 27 2 7.3999999999999996e-02 2.3360848570396996e+01 1.3564371014226502e+01 1.3679814749480279e+01 0 0 0
8482 28 1 -1.4799999999999999e-01 2.2381985124536019e+01 1.4676256314324650e+01 1.6849143700330632e+01 0 0 0
8483 28 2 7.3999999999999996e-02 2.2481706632163331e+01 1.4974562618603374e+01 1.5812488046462915e+01 0 0 0
8485 28 1 -1.4799999999999999e-01 2.2884019722153585e+01 1.6010039935723800e+01 1.7562030788959063e+01 0 0 0
8484 28 2 7.3999999999999996e-02 2.1328740430142805e+01 1.4655083932777581e+01 1.6965482835977063e+01 0 0 0
28143 90 2 7.3999999999999996e-02 2.0223393640631741e+01 1.6173376566994442e+01 1.4780421713709300e+01 0 0 0
8174 27 2 7.3999999999999996e-02 2.3268057473578367e+01 1.6051448272005842e+01 1.3846000646986452e+01 0 0 0
8481 28 2 7.3999999999999996e-02 2.4099726457272720e+01 1.3279935045215533e+01 1.7061709792600407e+01 0 0 0
8487 28 2 7.3999999999999996e-02 2.3961877064845620e+01 1.5991449702052092e+01 1.7806704482409604e+01 0 0 0
29382 94 2 7.3999999999999996e-02 2.4925092360253846e+01 1.2175494748156252e+01 1.4730275032029958e+01 0 0 0
29388 94 2 7.3999999999999996e-02 2.5098998259018312e+01 1.4866847730247553e+01 1.5035512369047987e+01 0 0 0
28448 91 2 7.3999999999999996e-02 1.9290738579379127e+01 1.3733490632841972e+01 1.8106244365780700e+01 0 0 0
9724 32 1 -1.4799999999999999e-01 2.9846393341102573e+01 1.2074974316351161e+01 1.7029765140632286e+01 0 0 0
29698 95 1 -1.4799999999999999e-01 2.6074668622070401e+01 1.4737145153250385e+01 2.0023144721801295e+01 0 0 0
9725 32 2 7.3999999999999996e-02 2.9843564984732541e+01 1.2185329533540296e+01 1.5943012608902100e+01 0 0 0
9420 31 2 7.3999999999999996e-02 2.8448467065059099e+01 1.4750950698208172e+01 1.2189926559939272e+01 0 0 0
29381 94 2 7.3999999999999996e-02 2.6238949203899832e+01 1.2070557985957912e+01 1.5977888541794442e+01 0 0 0
9415 31 1 -1.4799999999999999e-01 3.0333863619411968e+01 1.3448334016022718e+01 1.2641527752864597e+01 0 0 0
9421 31 1 -1.4799999999999999e-01 3.0137785422692946e+01 1.5989932825731316e+01 1.2788399486483742e+01 0 0 0
29380 94 1 -1.4799999999999999e-01 2.6026180378045300e+01 1.2221060278341138e+01 1.4907656303583485e+01 0 0 0
9732 32 2 7.3999999999999996e-02 2.8842068339962449e+01 1.4493078456241079e+01 1.7524527734562742e+01 0 0 0
29387 94 2 7.3999999999999996e-02 2.6500019928135195e+01 1.4804168497699983e+01 1.6126842097500720e+01 0 0 0
9731 32 2 7.3999999999999996e-02 2.9831806044197581e+01 1.4656217039216347e+01 1.6070644007217403e+01 0 0 0
29384 94 2 7.3999999999999996e-02 2.6421091779204168e+01 1.3606318585329943e+01 1.3250793795213534e+01 0 0 0
29386 94 1 -1.4799999999999999e-01 2.6180877451877610e+01 1.4790687330112707e+01 1.5092763926908408e+01 0 0 0
29383 94 1 -1.4799999999999999e-01 2.6584132500403722e+01 1.3561400100167873e+01 1.4328729974022313e+01 0 0 0
29385 94 2 7.3999999999999996e-02 2.7623315471842147e+01 1.3571105868356335e+01 1.4543544437234209e+01 0 0 0
9730 32 1 -1.4799999999999999e-01 2.9805563975641473e+01 1.4573030960850129e+01 1.7184742681008998e+01 0 0 0
29389 94 1 -1.4799999999999999e-01 2.6719370311238496e+01 1.6055433928497418e+01 1.4509782074347873e+01 0 0 0
9727 32 1 -1.4799999999999999e-01 3.0557624760242831e+01 1.3354534250319023e+01 1.7606900176236589e+01 0 0 0
9416 31 2 7.3999999999999996e-02 3.0209114762765218e+01 1.3319823855163671e+01 1.3709585775497949e+01 0 0 0
9733 32 1 -1.4799999999999999e-01 3.0458839203075772e+01 1.5831928254112521e+01 1.7726912547403636e+01 0 0 0
29391 94 2 7.3999999999999996e-02 2.7825948801478813e+01 1.6115187957469228e+01 1.4633635873790290e+01 0 0 0
29390 94 2 7.3999999999999996e-02 2.6460108056670187e+01 1.6004414997778859e+01 1.3471601922826560e+01 0 0 0
9422 31 2 7.3999999999999996e-02 2.9993428314005602e+01 1.6061522508798415e+01 1.3852535878216107e+01 0 0 0
9423 31 2 7.3999999999999996e-02 3.1221029862072452e+01 1.6074281999929990e+01 1.2680169999332367e+01 0 0 0
9417 31 2 7.3999999999999996e-02 3.1403711241952628e+01 1.3570852006461926e+01 1.2375345721549600e+01 0 0 0
4706 16 2 7.3999999999999996e-02 7.9797003481251638e-01 1.1628071878408153e+00 1.8758301214344204e+01 0 0 0
4712 16 2 7.3999999999999996e-02 5.4140770860579079e-01 3.5830729029497252e+00 1.8809585534069864e+01 0 0 0
25926 83 2 7.3999999999999996e-02 2.9624489078599772e+00 2.1963377417483012e+00 1.9310524960619656e+01 0 0 0
25932 83 2 7.3999999999999996e-02 2.7580998098126854e+00 4.9372098063017038e+00 1.9791100473859455e+01 0 0 0
25924 83 1 -1.4799999999999999e-01 4.0384188848271387e+00 2.2930211176324824e+00 1.9586439321689717e+01 0 0 0
25927 83 1 -1.4799999999999999e-01 4.4769752549231736e+00 3.6546381709403777e+00 1.9148241072598765e+01 0 0 0
25930 83 1 -1.4799999999999999e-01 3.8455628346607722e+00 4.8888680816650156e+00 1.9924015209515915e+01 0 0 0
25931 83 2 7.3999999999999996e-02 4.0826873619725257e+00 4.7260080780715663e+00 2.1016896275159546e+01 0 0 0
25925 83 2 7.3999999999999996e-02 3.9787730444497966e+00 2.2732725971337397e+00 2.0652961480237121e+01 0 0 0
25921 83 1 -1.4799999999999999e-01 4.8897016964059423e+00 1.1206811982843932e+00 1.9146729902838409e+01 0 0 0
25923 83 2 7.3999999999999996e-02 5.8696034786415501e+00 1.2418803481617684e+00 1.9537754026777641e+01 0 0 0
25929 83 2 7.3999999999999996e-02 5.5437006119161207e+00 3.7498411016061306e+00 1.9264208537400012e+01 0 0 0
27176 87 2 7.3999999999999996e-02 1.2237879554085813e+01 3.5001633831829704e+00 1.8427742326311368e+01 0 0 0
5954 20 2 7.3999999999999996e-02 8.0859566516215136e+00 1.2060553949071779e+00 1.8738994271807549e+01 0 0 0
5960 20 2 7.3999999999999996e-02 8.0950102323646558e+00 3.7483355625344075e+00 1.8629666600665193e+01 0 0 0
27174 87 2 7.3999999999999996e-02 1.0346403308617470e+01 2.1869264531091805e+00 1.9620984233823595e+01 0 0 0
27180 87 2 7.3999999999999996e-02 1.0271498907118966e+01 4.9260589989192836e+00 1.8935592769480298e+01 0 0 0
27172 87 1 -1.4799999999999999e-01 1.1393090025629991e+01 2.2530658598929945e+00 1.9874310837146933e+01 0 0 0
27178 87 1 -1.4799999999999999e-01 1.1166255531370842e+01 4.7832094878670262e+00 1.9594769839369544e+01 0 0 0
27169 87 1 -1.4799999999999999e-01 1.2140894479790262e+01 1.0690825967847821e+00 1.9231386748753977e+01 0 0 0
27175 87 1 -1.4799999999999999e-01 1.1984844504015070e+01 3.5543350895631503e+00 1.9452966698481546e+01 0 0 0
27173 87 2 7.3999999999999996e-02 1.1533991688737999e+01 2.1875835398445949e+00 2.0964892787442274e+01 0 0 0
27179 87 2 7.3999999999999996e-02 1.0761450158470021e+01 4.8467435267252172e+00 2.0628505573272339e+01 0 0 0
27181 87 1 -1.4799999999999999e-01 1.2040454828325307e+01 5.9846363676798546e+00 1.9280539640842175e+01 0 0 0
7208 24 2 7.3999999999999996e-02 1.5787537492979052e+01 3.3255516774880935e+00 1.8576195748397243e+01 0 0 0
27171 87 2 7.3999999999999996e-02 1.3244729750084591e+01 1.0698408981993435e+00 1.9472081787025704e+01 0 0 0
7202 24 2 7.3999999999999996e-02 1.5632649724566750e+01 7.0715373584347796e-01 1.8654613388269766e+01 0 0 0
27177 87 2 7.3999999999999996e-02 1.2888176832317619e+01 3.6744187713110259e+00 2.0055723959529910e+01 0 0 0
28422 91 2 7.3999999999999996e-02 1.7590928134422363e+01 2.0268906603270245e+00 1.9520456595072186e+01 0 0 0
28428 91 2 7.3999999999999996e-02 1.7530376928186900e+01 4.7004970613304380e+00 1.9560523460679896e+01 0 0 0
28420 91 1 -1.4799999999999999e-01 1.8709124830155776e+01 1.9938971741832447e+00 1.9680328764118819e+01 0 0 0
28426 91 1 -1.4799999999999999e-01 1.8613610024081236e+01 4.6213177586677112e+00 1.9731297026617650e+01 0 0 0
7214 24 2 7.3999999999999996e-02 1.5352176065879904e+01 5.9886375594267092e+00 1.8672461781360706e+01 0 0 0
28421 91 2 7.3999999999999996e-02 1.8773984425122809e+01 1.8171390765426441e+00 2.0786479384141700e+01 0 0 0
28427 91 2 7.3999999999999996e-02 1.8729307831139547e+01 4.5343650000609070e+00 2.0808303211425820e+01 0 0 0
27183 87 2 7.3999999999999996e-02 1.2974725034526402e+01 5.9373453069301902e+00 1.9809569524558817e+01 0 0 0
8450 27 2 7.3999999999999996e-02 2.2833777281962309e+01 7.1450338640487288e-01 1.8701023160674122e+01 0 0 0
28417 91 1 -1.4799999999999999e-01 1.9401009458084008e+01 7.5671205928665286e-01 1.9092596377979348e+01 0 0 0
28423 91 1 -1.4799999999999999e-01 1.9247293425891204e+01 3.3687429483655174e+00 1.9173411304731843e+01 0 0 0
28419 91 2 7.3999999999999996e-02 2.0456983085377743e+01 6.9132310005953412e-01 1.9270071560320787e+01 0 0 0
28425 91 2 7.3999999999999996e-02 2.0308636737258656e+01 3.4708302268398397e+00 1.9344934830192980e+01 0 0 0
28431 91 2 7.3999999999999996e-02 2.0289543666761542e+01 5.8883522416573193e+00 1.9603243599149021e+01 0 0 0
28429 91 1 -1.4799999999999999e-01 1.9264329337326156e+01 5.9312235450247313e+00 1.9234299120455407e+01 0 0 0
29666 95 2 7.3999999999999996e-02 2.7011150102739794e+01 6.3462376537692400e-01 1.8412499603094705e+01 0 0 0
9704 32 2 7.3999999999999996e-02 3.0166058779457050e+01 2.9955370715009768e+00 1.8721159682630521e+01 0 0 0
9710 32 2 7.3999999999999996e-02 3.0262972980279901e+01 5.9680397107889362e+00 1.8667052364702069e+01 0 0 0
9698 31 2 7.3999999999999996e-02 3.0019987265082868e+01 5.4172612611979609e-01 1.8471667445047615e+01 0 0 0
29670 95 2 7.3999999999999996e-02 2.5316797580589409e+01 1.9119857927215980e+00 1.9919930269147127e+01 0 0 0
29672 95 2 7.3999999999999996e-02 2.6709607549184554e+01 3.1913516677742906e+00 1.8368340538970539e+01 0 0 0
29676 95 2 7.3999999999999996e-02 2.5113032538270680e+01 4.3841720820540111e+00 2.0008883254130406e+01 0 0 0
29675 95 2 7.3999999999999996e-02 2.6403592030281988e+01 4.4545187586842223e+00 2.1153259134236386e+01 0 0 0
29667 95 2 7.3999999999999996e-02 2.8145844360900867e+01 7.7481239749295849e-01 1.9698673954014456e+01 0 0 0
29673 95 2 7.3999999999999996e-02 2.7994795054053053e+01 3.3894944889008860e+00 1.9348555881376427e+01 0 0 0
29669 95 2 7.3999999999999996e-02 2.6619770116307876e+01 2.0129084708858365e+00 2.1101849694225933e+01 0 0 0
29668 95 1 -1.4799999999999999e-01 2.6428724409196423e+01 1.9155735500955084e+00 2.0053985867543343e+01 0 0 0
29674 95 1 -1.4799999999999999e-01 2.6187731749942660e+01 4.4455238555814658e+00 2.0069867715528424e+01 0 0 0
29671 95 1 -1.4799999999999999e-01 2.6918969705007854e+01 3.1934736937050081e+00 1.9423165335742461e+01 0 0 0
29665 95 1 -1.4799999999999999e-01 2.7114088207876659e+01 6.8350281216288145e-01 1.9503237906905550e+01 0 0 0
29677 95 1 -1.4799999999999999e-01 2.6829448461084748e+01 5.6958425479836192e+00 1.9482999691451191e+01 0 0 0
29679 95 2 7.3999999999999996e-02 2.7899550150662698e+01 5.7579127017226748e+00 1.9769020830001157e+01 0 0 0
29678 95 2 7.3999999999999996e-02 2.6640161776127155e+01 5.7154050313036988e+00 1.8455395397721670e+01 0 0 0
25940 83 2 7.3999999999999996e-02 4.2978733904279967e+00 8.7013399611919944e+00 1.8429495274233535e+01 0 0 0
4718 16 2 7.3999999999999996e-02 9.1785042823971141e-01 6.1061244628862559e+00 1.8803664062609844e+01 0 0 0
25946 83 2 7.3999999999999996e-02 4.6926940557249592e+00 1.1375016044762058e+01 1.8658836598953005e+01 0 0 0
25935 83 2 7.3999999999999996e-02 5.6112398810815449e+00 6.1275980584367318e+00 1.9442669906382275e+01 0 0 0
4724 16 2 7.3999999999999996e-02 3.3555614798199768e-01 8.4371289187059926e+00 1.9137302180650533e+01 0 0 0
25933 83 1 -1.4799999999999999e-01 4.5128792588821804e+00 6.1465306687041537e+00 1.9418888965911794e+01 0 0 0
4730 16 2 7.3999999999999996e-02 1.8044117081333211e-01 1.1354564504417660e+01 1.9040335767195874e+01 0 0 0
25944 83 2 7.3999999999999996e-02 2.9894970892821178e+00 1.0065335349831994e+01 1.9888947442837644e+01 0 0 0
25938 83 2 7.3999999999999996e-02 2.8474506271265247e+00 7.4295623524291630e+00 1.9862103271020171e+01 0 0 0
25937 83 2 7.3999999999999996e-02 4.0668348218108594e+00 7.4772953457902043e+00 2.1160323785277477e+01 0 0 0
25936 83 1 -1.4799999999999999e-01 3.8856149297663207e+00 7.4379573950314199e+00 2.0043579416818257e+01 0 0 0
25939 83 1 -1.4799999999999999e-01 4.4881609488381500e+00 8.6879176135232576e+00 1.9510629645143275e+01 0 0 0
25942 83 1 -1.4799999999999999e-01 3.9815248507102168e+00 9.9623887731149221e+00 2.0089296697948910e+01 0 0 0
25943 83 2 7.3999999999999996e-02 4.0045495090004062e+00 9.6900142076979776e+00 2.1150096730023179e+01 0 0 0
25945 83 1 -1.4799999999999999e-01 4.8040683906403103e+00 1.1196257209989788e+01 1.9743667344437831e+01 0 0 0
25947 83 2 7.3999999999999996e-02 5.8742863858509553e+00 1.1129581156934917e+01 1.9972408008320645e+01 0 0 0
25941 83 2 7.3999999999999996e-02 5.5815704693805026e+00 8.6337348016759030e+00 1.9710171433270702e+01 0 0 0
27188 87 2 7.3999999999999996e-02 1.2476344803538868e+01 8.5584417243539548e+00 1.8459790834815870e+01 0 0 0
27194 87 2 7.3999999999999996e-02 1.1847807059225255e+01 1.1160827951759121e+01 1.8342008193711106e+01 0 0 0
5966 20 2 7.3999999999999996e-02 8.4402138191969041e+00 5.9687677419528340e+00 1.8619116873139721e+01 0 0 0
5972 20 2 7.3999999999999996e-02 8.1342333553963364e+00 8.5895715998412587e+00 1.8890014488705582e+01 0 0 0
5978 20 2 7.3999999999999996e-02 8.0221547650273326e+00 1.1507755601764027e+01 1.8851311683055254e+01 0 0 0
27192 87 2 7.3999999999999996e-02 1.0266847418173272e+01 9.7536581811938650e+00 1.9627317988827020e+01 0 0 0
27186 87 2 7.3999999999999996e-02 1.0401696046977987e+01 7.2944376334845114e+00 1.9453091476978148e+01 0 0 0
27184 87 1 -1.4799999999999999e-01 1.1377889292337255e+01 7.2329714629776527e+00 1.9844567181178572e+01 0 0 0
27190 87 1 -1.4799999999999999e-01 1.1297219420434555e+01 9.7411173054128870e+00 1.9958193584473854e+01 0 0 0
27185 87 2 7.3999999999999996e-02 1.1272138561684725e+01 7.1694879134448453e+00 2.0947919338079892e+01 0 0 0
27191 87 2 7.3999999999999996e-02 1.1441726193320518e+01 9.7499330222887437e+00 2.1066000786021821e+01 0 0 0
27187 87 1 -1.4799999999999999e-01 1.2113005980298940e+01 8.5125005828734288e+00 1.9463356189171222e+01 0 0 0
27193 87 1 -1.4799999999999999e-01 1.1884890210517664e+01 1.1070566707220561e+01 1.9436720093831124e+01 0 0 0
7226 24 2 7.3999999999999996e-02 1.5844156455742063e+01 1.0927097267346031e+01 1.8567756116407246e+01 0 0 0
7220 24 2 7.3999999999999996e-02 1.5408268187273597e+01 8.4955995380120246e+00 1.8572151425041575e+01 0 0 0
27195 87 2 7.3999999999999996e-02 1.3010097012808671e+01 1.1000923128716900e+01 1.9454807320288882e+01 0 0 0
27189 87 2 7.3999999999999996e-02 1.3157781781959953e+01 8.5111200789821222e+00 1.9848929534145569e+01 0 0 0
28434 91 2 7.3999999999999996e-02 1.7540777629643728e+01 7.2046757531098971e+00 1.9764398463824620e+01 0 0 0
28440 91 2 7.3999999999999996e-02 1.7628551111073101e+01 9.8530117404465081e+00 1.9814062912334180e+01 0 0 0
28438 91 1 -1.4799999999999999e-01 1.8696948759631720e+01 9.8296004248875057e+00 1.9836772568087579e+01 0 0 0
28432 91 1 -1.4799999999999999e-01 1.8650844950739234e+01 7.2078174486993927e+00 1.9802385482671252e+01 0 0 0
28433 91 2 7.3999999999999996e-02 1.8991871065422696e+01 7.2608576482019007e+00 2.0837422155900263e+01 0 0 0
28439 91 2 7.3999999999999996e-02 1.9130976566863893e+01 9.9164136510935865e+00 2.0834568792998958e+01 0 0 0
28441 91 1 -1.4799999999999999e-01 1.9289074340645325e+01 1.1096951216854768e+01 1.9208454551930320e+01 0 0 0
28435 91 1 -1.4799999999999999e-01 1.9256163074164473e+01 8.5032431689861525e+00 1.9195836660538522e+01 0 0 0
28437 91 2 7.3999999999999996e-02 2.0365389748161203e+01 8.6236252133604534e+00 1.9394298409073297e+01 0 0 0
28443 91 2 7.3999999999999996e-02 2.0284971851571786e+01 1.1263523003876582e+01 1.9535765566789834e+01 0 0 0
29690 95 2 7.3999999999999996e-02 2.7027873712526912e+01 1.0831118978557688e+01 1.8560449930393890e+01 0 0 0
29684 95 2 7.3999999999999996e-02 2.6860888457980018e+01 8.2090381576229579e+00 1.8459508910870234e+01 0 0 0
9716 32 2 7.3999999999999996e-02 3.0938760004600205e+01 8.2035284957284382e+00 1.8448479545558641e+01 0 0 0
9722 32 2 7.3999999999999996e-02 3.0579230321939896e+01 1.0724995425020968e+01 1.8555599826500099e+01 0 0 0
29682 95 2 7.3999999999999996e-02 2.5147354568299907e+01 7.0086529374741779e+00 1.9646153396710265e+01 0 0 0
29688 95 2 7.3999999999999996e-02 2.5163000748345645e+01 9.5454412055765729e+00 1.9662385703943951e+01 0 0 0
29687 95 2 7.3999999999999996e-02 2.6018528224295540e+01 9.3683983012920695e+00 2.1110755015822278e+01 0 0 0
29681 95 2 7.3999999999999996e-02 2.6318656353353166e+01 7.0349473551898001e+00 2.1068508210502660e+01 0 0 0
29685 95 2 7.3999999999999996e-02 2.7987298451992871e+01 8.0455546801278111e+00 1.9855871773420638e+01 0 0 0
29680 95 1 -1.4799999999999999e-01 2.6201851255058404e+01 6.9966664680126192e+00 1.9935937015770484e+01 0 0 0
29691 95 2 7.3999999999999996e-02 2.7798943051263080e+01 1.0898036813436706e+01 2.0120434967687530e+01 0 0 0
29683 95 1 -1.4799999999999999e-01 2.6915255897270985e+01 8.2900511103640717e+00 1.9549886912239135e+01 0 0 0
29689 95 1 -1.4799999999999999e-01 2.6810273239679226e+01 1.0880654856414230e+01 1.9608555738280362e+01 0 0 0
29686 95 1 -1.4799999999999999e-01 2.6184597832783602e+01 9.5091888922154304e+00 2.0064165682248273e+01 0 0 0
4737 16 2 7.3999999999999996e-02 1.6778907580077693e+00 1.3695422972718726e+01 1.8283741670070075e+01 0 0 0
25952 83 2 7.3999999999999996e-02 5.0827584301745592e+00 1.3736336948152518e+01 1.9028731061337570e+01 0 0 0
4736 16 2 7.3999999999999996e-02 2.0939550552751884e-01 1.3796795596836656e+01 1.9110515589497147e+01 0 0 0
25950 83 2 7.3999999999999996e-02 3.2128043874361714e+00 1.2669536860250828e+01 2.0199390978797869e+01 0 0 0
25949 83 2 7.3999999999999996e-02 4.2455193984189048e+00 1.2353116283781775e+01 2.1595587615252178e+01 0 0 0
25948 83 1 -1.4799999999999999e-01 4.2620341464116747e+00 1.2440998430220299e+01 2.0513353325799894e+01 0 0 0
25956 83 2 7.3999999999999996e-02 3.3867096398232923e+00 1.5300477849104507e+01 2.0323989822685551e+01 0 0 0
25954 83 1 -1.4799999999999999e-01 4.4298233165782435e+00 1.5043746747473309e+01 2.0580350464933058e+01 0 0 0
25955 83 2 7.3999999999999996e-02 4.3656919961560927e+00 1.5081045966992091e+01 2.1606460397741749e+01 0 0 0
25951 83 1 -1.4799999999999999e-01 5.0244654407178908e+00 1.3713859087169437e+01 2.0096506967859110e+01 0 0 0
25953 83 2 7.3999999999999996e-02 6.0810831462973072e+00 1.3723947718254374e+01 2.0443844001347671e+01 0 0 0
25957 83 1 -1.4799999999999999e-01 5.4006629022379729e+00 1.6172427989864403e+01 2.0234805137677593e+01 0 0 0
25958 83 2 7.3999999999999996e-02 5.7755509371714320e+00 1.6045773666418544e+01 1.9218249690610357e+01 0 0 0
4742 16 2 7.3999999999999996e-02 7.9882347933491238e-01 1.6331102538852051e+01 1.9235870243213768e+01 0 0 0
25959 83 2 7.3999999999999996e-02 6.2223440968454833e+00 1.6114445659128300e+01 2.0929093161723138e+01 0 0 0
27200 87 2 7.3999999999999996e-02 1.1615746614042843e+01 1.3625101619667312e+01 1.8534531754585377e+01 0 0 0
5984 20 2 7.3999999999999996e-02 8.5438076093141433e+00 1.3728796912213898e+01 1.8602433236474830e+01 0 0 0
27197 87 2 7.3999999999999996e-02 1.1658636345330839e+01 1.2318886431181268e+01 2.1237265210216385e+01 0 0 0
27198 87 2 7.3999999999999996e-02 1.0368712705027919e+01 1.2339197766606850e+01 2.0143777830259399e+01 0 0 0
27196 87 1 -1.4799999999999999e-01 1.1430682434438070e+01 1.2307895105766599e+01 2.0183251145213994e+01 0 0 0
27204 87 2 7.3999999999999996e-02 1.0410962821909642e+01 1.4855767202707050e+01 2.0309100175690176e+01 0 0 0
27202 87 1 -1.4799999999999999e-01 1.1440821322878302e+01 1.4904353103206560e+01 2.0270109732487448e+01 0 0 0
27203 87 2 7.3999999999999996e-02 1.1858213294315256e+01 1.4966636844554509e+01 2.1255792293842635e+01 0 0 0
27199 87 1 -1.4799999999999999e-01 1.1910534407268804e+01 1.3679236993657954e+01 1.9543053855099995e+01 0 0 0
27205 87 1 -1.4799999999999999e-01 1.1942059575183867e+01 1.6233786855727036e+01 1.9527378817551046e+01 0 0 0
27206 87 2 7.3999999999999996e-02 1.1681218599051817e+01 1.6138306431882906e+01 1.8459998295098181e+01 0 0 0
7232 24 2 7.3999999999999996e-02 1.5732755711580971e+01 1.3640046795756199e+01 1.8708532324723514e+01 0 0 0
7238 24 2 7.3999999999999996e-02 1.5388416945974916e+01 1.6274036418907222e+01 1.8751815082497171e+01 0 0 0
27201 87 2 7.3999999999999996e-02 1.2919016652296820e+01 1.3770156790742224e+01 1.9556075090769621e+01 0 0 0
28446 91 2 7.3999999999999996e-02 1.7528512694955758e+01 1.2461653023268024e+01 1.9206870761748611e+01 0 0 0
28452 91 2 7.3999999999999996e-02 1.7706371049342351e+01 1.5169578259802957e+01 1.9235553244476140e+01 0 0 0
28450 91 1 -1.4799999999999999e-01 1.8683709623316510e+01 1.4924821599410508e+01 1.9647862678741568e+01 0 0 0
28444 91 1 -1.4799999999999999e-01 1.8556692192593985e+01 1.2400006164050483e+01 1.9634354672229072e+01 0 0 0
27207 87 2 7.3999999999999996e-02 1.3065193595245828e+01 1.6165694797332730e+01 1.9459661714972363e+01 0 0 0
28445 91 2 7.3999999999999996e-02 1.8448867768500953e+01 1.2602358345371082e+01 2.0710975374281997e+01 0 0 0
28451 91 2 7.3999999999999996e-02 1.8399083139372578e+01 1.4817102256897215e+01 2.0665394148657626e+01 0 0 0
8480 28 2 7.3999999999999996e-02 2.2908314365151885e+01 1.3418737078255115e+01 1.8386323506730822e+01 0 0 0
8486 28 2 7.3999999999999996e-02 2.2363737848379930e+01 1.5956327161409618e+01 1.8451530880996287e+01 0 0 0
28454 91 2 7.3999999999999996e-02 1.9777464964910354e+01 1.6313950425218827e+01 1.8343053308903677e+01 0 0 0
28447 91 1 -1.4799999999999999e-01 1.9374262886566843e+01 1.3673807214877497e+01 1.9197712729425842e+01 0 0 0
28453 91 1 -1.4799999999999999e-01 1.9616692510596124e+01 1.6163560821426511e+01 1.9421860998575404e+01 0 0 0
28449 91 2 7.3999999999999996e-02 2.0430766121957408e+01 1.3652038402377638e+01 1.9430610668168736e+01 0 0 0
28455 91 2 7.3999999999999996e-02 2.0561474013355479e+01 1.5989679605084504e+01 1.9944780374057945e+01 0 0 0
29700 95 2 7.3999999999999996e-02 2.5071222800974422e+01 1.4790239121018603e+01 1.9600617432165453e+01 0 0 0
29694 95 2 7.3999999999999996e-02 2.5081462266680347e+01 1.2135717064684151e+01 1.9328096361309850e+01 0 0 0
9734 32 2 7.3999999999999996e-02 3.0271133816548375e+01 1.5714384933812241e+01 1.8770599821243465e+01 0 0 0
29695 95 1 -1.4799999999999999e-01 2.6777107897860077e+01 1.3452116689769902e+01 1.9543163891823529e+01 0 0 0
29696 95 2 7.3999999999999996e-02 2.6779586286361226e+01 1.3531809243220669e+01 1.8422444648859106e+01 0 0 0
29693 95 2 7.3999999999999996e-02 2.5760794888527435e+01 1.2255207455485785e+01 2.0925452623189148e+01 0 0 0
29701 95 1 -1.4799999999999999e-01 2.6661858864064243e+01 1.6023646957330552e+01 1.9509300152041586e+01 0 0 0
29692 95 1 -1.4799999999999999e-01 2.5971948068697390e+01 1.2159447219015306e+01 1.9866377437348667e+01 0 0 0
8796 29 2 7.3999999999999996e-02 3.1384575236110248e+01 1.0765631450015359e+01 2.4380044971529844e+00 0 0 0
9075 29 2 7.3999999999999996e-02 3.1301076524105770e+01 6.7840096386116999e-01 7.0822897326162675e+00 0 0 0
9405 31 2 7.3999999999999996e-02 3.1395190197611303e+01 8.4341766983557207e+00 1.2218314843151122e+01 0 0 0
9093 30 2 7.3999999999999996e-02 3.1410541367861391e+01 8.3829360051650212e+00 7.6410429737878047e+00 0 0 0
25646 82 2 7.3999999999999996e-02 4.7944070110335870e+00 1.6536249898312018e+01 1.3471553892998823e+01 0 0 0
25024 80 1 -1.4799999999999999e-01 3.9085603288171056e+00 1.7663659262242358e+01 5.4894550473511146e+00 0 0 0
25026 80 2 7.3999999999999996e-02 2.9173343286834981e+00 1.7744709640591402e+01 5.5077328368326413e+00 0 0 0
3784 13 1 -1.4799999999999999e-01 1.3906992794574161e-01 1.7443556774067215e+01 2.1168597678963939e+00 0 0 0
5298 17 2 7.3999999999999996e-02 6.7020423347164630e+00 1.7147484281817913e+01 2.5670987049107596e+00 0 1 0
26274 84 2 7.3999999999999996e-02 1.0315462618850555e+01 1.7598413871347180e+01 5.0721874317778495e+00 0 0 0
5296 17 1 -1.4799999999999999e-01 7.7590443260725177e+00 1.7423566656362372e+01 2.2054635761164101e+00 0 1 0
26272 84 1 -1.4799999999999999e-01 1.1322057453296006e+01 1.7594256782300640e+01 5.4777484011657753e+00 0 0 0
5297 17 2 7.3999999999999996e-02 7.7454336817664338e+00 1.7520028195640940e+01 1.1442218228000107e+00 0 1 0
27528 88 2 7.3999999999999996e-02 1.7879525476258003e+01 1.7465328760022516e+01 5.5671185732371358e+00 0 0 0
6244 20 1 -1.4799999999999999e-01 1.5897715787648847e+01 1.7372441964225008e+01 2.0562840224181720e+00 0 0 0
6246 20 2 7.3999999999999996e-02 1.4822460587852728e+01 1.7481841597624538e+01 1.8967276777206912e+00 0 0 0
6245 20 2 7.3999999999999996e-02 1.6326689638442684e+01 1.7180692101002201e+01 1.0612711804970698e+00 0 0 0
27526 88 1 -1.4799999999999999e-01 1.8970424404115448e+01 1.7502148047746903e+01 5.6172921775716036e+00 0 0 0
7726 25 1 -1.4799999999999999e-01 2.2344091697420897e+01 1.7460499759352558e+01 2.2355019741003521e+00 0 0 0
7727 25 2 7.3999999999999996e-02 2.2240459349566443e+01 1.7510638707516083e+01 1.2207444273087780e+00 0 0 0
7728 25 2 7.3999999999999996e-02 2.1405284323187939e+01 1.7352940707063425e+01 2.6684551686810236e+00 0 0 0
28770 92 2 7.3999999999999996e-02 2.5112972368665911e+01 1.7653205983393160e+01 5.5253726438156736e+00 0 0 0
7865 26 2 7.3999999999999996e-02 2.2696039022901154e+01 1.7475949255572363e+01 6.0467025640825636e+00 0 0 0
28768 92 1 -1.4799999999999999e-01 2.6206909548342157e+01 1.7511965010046794e+01 5.4178919798672487e+00 0 0 0
8811 29 2 7.3999999999999996e-02 2.8996506661949507e+01 1.7482317688027457e+01 1.7754760932141735e+00 0 0 0
8809 29 1 -1.4799999999999999e-01 3.0154776135257354e+01 1.7409276088484056e+01 2.0272720736277896e+00 0 0 0
8810 29 2 7.3999999999999996e-02 3.0583614905933018e+01 1.7330440542956801e+01 1.0347570642065438e+00 0 0 0
29737 96 1 -1.4799999999999999e-01 2.7149554359549896e+01 3.1255905457477056e+01 1.9650732377075425e+01 0 0 0
3789 13 2 7.3999999999999996e-02 1.7180322225120954e+00 1.8765002859115867e+01 2.1755287739307616e+00 0 0 0
25029 80 2 7.3999999999999996e-02 5.4751376101708980e+00 1.8985795709999799e+01 4.6271621398429277e+00 0 0 0
25028 80 2 7.3999999999999996e-02 4.0223476550690380e+00 1.8870145495529950e+01 3.6728685773655547e+00 0 0 0
25027 80 1 -1.4799999999999999e-01 4.3985438951625779e+00 1.8903849922029398e+01 4.7364749056486364e+00 0 0 0
25030 80 1 -1.4799999999999999e-01 4.0578088819047613e+00 2.0307759991977356e+01 5.3718204661204334e+00 0 0 0
25033 80 1 -1.4799999999999999e-01 4.6566306868369809e+00 2.1553447122761725e+01 4.7106495063216842e+00 0 0 0
25036 80 1 -1.4799999999999999e-01 4.0469815370628819e+00 2.2786052764710139e+01 5.3266806838799106e+00 0 0 0
3795 13 2 7.3999999999999996e-02 1.7733408468350995e+00 2.1348355662231448e+01 2.6275975064280122e+00 0 0 0
25034 80 2 7.3999999999999996e-02 4.4803884617461227e+00 2.1508922349222210e+01 3.5782763154180279e+00 0 0 0
25032 80 2 7.3999999999999996e-02 2.9911959879174543e+00 2.0252644155326998e+01 5.2191776319043948e+00 0 0 0
3787 13 1 -1.4799999999999999e-01 7.4841265463769990e-01 1.8750237604964394e+01 2.6565076895324702e+00 0 0 0
3793 13 1 -1.4799999999999999e-01 6.5782186942654641e-01 2.1248385775821404e+01 2.7908843681638000e+00 0 0 0
25035 80 2 7.3999999999999996e-02 5.7849857084743288e+00 2.1641827303172981e+01 4.9601235089266682e+00 0 0 0
25038 80 2 7.3999999999999996e-02 3.0073203777777859e+00 2.2748243604906701e+01 5.1440080424556118e+00 0 0 0
3788 13 2 7.3999999999999996e-02 7.8873490233940746e-01 1.8754603919506888e+01 3.6981348509753071e+00 0 0 0
3799 13 1 -1.4799999999999999e-01 7.6362781696697346e-01 2.3739501851207102e+01 2.9582428853231644e+00 0 0 0
3794 13 2 7.3999999999999996e-02 5.4258273315095107e-01 2.1171601220459948e+01 3.8018373183085341e+00 0 0 0
25041 81 2 7.3999999999999996e-02 5.6688258929305508e+00 2.4108753423585181e+01 4.8002788626706385e+00 0 0 0
3800 13 2 7.3999999999999996e-02 7.3761262315426113e-01 2.3782311415143312e+01 4.0580847493721821e+00 0 0 0
3801 13 2 7.3999999999999996e-02 1.8145554908926196e+00 2.3602140940321721e+01 2.8449441893240239e+00 0 0 0
3796 13 1 -1.4799999999999999e-01 3.4230440485916017e-02 2.2530035831213592e+01 2.3531136021868204e+00 0 0 0
4133 14 2 7.3999999999999996e-02 1.3113890221522990e+00 2.2392446720893172e+01 6.0918749643241306e+00 0 0 0
4998 16 2 7.3999999999999996e-02 6.3442331393048805e+00 2.2783946722995509e+01 2.5631690633219288e+00 0 0 0
5301 17 2 7.3999999999999996e-02 9.1173728965131815e+00 1.8853455165194493e+01 2.7663481689213887e+00 0 1 0
5300 17 2 7.3999999999999996e-02 8.0280437175068933e+00 1.8637939673584118e+01 4.0595795365546659e+00 0 1 0
5304 17 2 7.3999999999999996e-02 6.2823822560108207e+00 1.9890904122065280e+01 2.8836078507965031e+00 0 1 0
4997 16 2 7.3999999999999996e-02 7.6738236657453358e+00 2.2304894359403423e+01 1.3771381745316602e+00 0 0 0
5299 17 1 -1.4799999999999999e-01 8.0809064392856307e+00 1.8724750396337424e+01 2.9458253725066346e+00 0 1 0
5303 17 2 7.3999999999999996e-02 7.2769342726042439e+00 1.9839153796316630e+01 1.4524492592535192e+00 0 1 0
5302 17 1 -1.4799999999999999e-01 7.3214379669868803e+00 1.9969367155938240e+01 2.5221091933134252e+00 0 1 0
4993 16 1 -1.4799999999999999e-01 7.9529769691210532e+00 2.1291973584171863e+01 3.0769219920758140e+00 0 0 0
4995 16 2 7.3999999999999996e-02 9.0165854218460826e+00 2.1286617600057358e+01 2.8773778753032140e+00 0 0 0
4994 16 2 7.3999999999999996e-02 7.9422210880057627e+00 2.1363700631634721e+01 4.1925658385133087e+00 0 0 0
4996 16 1 -1.4799999999999999e-01 7.4390713923083673e+00 2.2578709003084288e+01 2.4177761186608788e+00 0 0 0
26286 84 2 7.3999999999999996e-02 1.0231735821886650e+01 2.2574354415827433e+01 4.8297121218138628e+00 0 0 0
26278 84 1 -1.4799999999999999e-01 1.1431482492370208e+01 2.0217907425207500e+01 5.4461511953521180e+00 0 0 0
26284 84 1 -1.4799999999999999e-01 1.1286159601413207e+01 2.2731171930714311e+01 5.1589856020409899e+00 0 0 0
26280 84 2 7.3999999999999996e-02 1.0321957715587663e+01 2.0213783359889202e+01 5.2554914123313674e+00 0 0 0
4999 16 1 -1.4799999999999999e-01 8.3104239118785888e+00 2.3772196959815407e+01 2.7353692795440709e+00 0 0 0
26281 84 1 -1.4799999999999999e-01 1.2023350647065566e+01 2.1479842251950224e+01 4.8472059146438795e+00 0 0 0
26275 84 1 -1.4799999999999999e-01 1.2051716066467636e+01 1.8894398168323722e+01 4.9267549435481612e+00 0 0 0
26282 84 2 7.3999999999999996e-02 1.2061131914997453e+01 2.1273401018319603e+01 3.8227420317542129e+00 0 0 0
5000 16 2 7.3999999999999996e-02 8.6520695049056613e+00 2.3875103019643667e+01 3.7305495922753558e+00 0 0 0
26287 84 1 -1.4799999999999999e-01 1.2017806291983950e+01 2.4057007332324179e+01 4.6233174505395986e+00 0 0 0
26276 84 2 7.3999999999999996e-02 1.1921654785527961e+01 1.8914799676935257e+01 3.8332829182702817e+00 0 0 0
26288 84 2 7.3999999999999996e-02 1.2025534241826422e+01 2.3872540547243020e+01 3.5284062866739463e+00 0 0 0
5001 16 2 7.3999999999999996e-02 9.2129797663828299e+00 2.3735666549970066e+01 2.1791229799596712e+00 0 0 0
26277 84 2 7.3999999999999996e-02 1.3149197908154006e+01 1.8854425958154152e+01 4.9944118950549701e+00 0 0 0
6248 20 2 7.3999999999999996e-02 1.6423813134918827e+01 1.8545683450680464e+01 3.7403816140878683e+00 0 0 0
6249 20 2 7.3999999999999996e-02 1.7450617966832819e+01 1.8704487423544894e+01 2.3312125601307732e+00 0 0 0
26283 84 2 7.3999999999999996e-02 1.3102470721454869e+01 2.1524303270031584e+01 5.0620356634016970e+00 0 0 0
6247 20 1 -1.4799999999999999e-01 1.6425847087865307e+01 1.8702371762821745e+01 2.6438969378696036e+00 0 0 0
6252 20 2 7.3999999999999996e-02 1.4495725583433376e+01 1.9816284398789541e+01 2.5402606398595493e+00 0 0 0
6251 20 2 7.3999999999999996e-02 1.5405736628239318e+01 1.9915415154466782e+01 1.0476825009652888e+00 0 0 0
6250 20 1 -1.4799999999999999e-01 1.5526318797834534e+01 1.9953393259540864e+01 2.1884463310833056e+00 0 0 0
6253 20 1 -1.4799999999999999e-01 1.6114163906810639e+01 2.1202252284125652e+01 2.7602019536461238e+00 0 0 0
6255 20 2 7.3999999999999996e-02 1.7169282926610386e+01 2.1240405351726384e+01 2.6610838173018143e+00 0 0 0
6254 20 2 7.3999999999999996e-02 1.5825192131092690e+01 2.1165178243134083e+01 3.8002164340764089e+00 0 0 0
6258 20 2 7.3999999999999996e-02 1.4292197567783417e+01 2.2058547940210875e+01 2.0816855366393723e+00 0 0 0
6257 20 2 7.3999999999999996e-02 1.5666294898347727e+01 2.2393461446939753e+01 1.0700580168269773e+00 0 0 0
6256 20 1 -1.4799999999999999e-01 1.5392022675470667e+01 2.2346060277409411e+01 2.0995368695546954e+00 0 0 0
27540 88 2 7.3999999999999996e-02 1.7858151809001725e+01 2.2467888213739570e+01 5.8734171878380836e+00 0 0 0
27534 88 2 7.3999999999999996e-02 1.7686240549754530e+01 1.9943874285199939e+01 5.4346737618059962e+00 0 0 0
6261 21 2 7.3999999999999996e-02 1.6682648932442028e+01 2.3716318363796017e+01 3.1877957931038283e+00 0 0 0
6259 20 1 -1.4799999999999999e-01 1.5627566440562530e+01 2.3663542416402272e+01 2.8613136345660806e+00 0 0 0
26289 84 2 7.3999999999999996e-02 1.3092503866336591e+01 2.4080939857966950e+01 4.7782507620283230e+00 0 0 0
6260 21 2 7.3999999999999996e-02 1.5088781736929445e+01 2.3544635925277820e+01 3.8335406797975442e+00 0 0 0
6623 22 2 7.3999999999999996e-02 1.5391916121058753e+01 1.9949351536632705e+01 5.9393461788670345e+00 0 0 0
6629 22 2 7.3999999999999996e-02 1.5401647859289719e+01 2.2786750703894157e+01 5.7506968595063936e+00 0 0 0
27532 88 1 -1.4799999999999999e-01 1.8786416618927500e+01 1.9964835504172694e+01 5.6371022508758442e+00 0 0 0
27538 88 1 -1.4799999999999999e-01 1.8933073081521357e+01 2.2578626738879709e+01 5.8433876254834241e+00 0 0 0
27530 88 2 7.3999999999999996e-02 1.9015516594476136e+01 1.8753347193629025e+01 3.9698616231600177e+00 0 0 0
27536 88 2 7.3999999999999996e-02 1.9303012721056806e+01 2.1390515146260352e+01 4.1305712834898642e+00 0 0 0
27531 88 2 7.3999999999999996e-02 2.0541939426039178e+01 1.8938133055213349e+01 4.6823227606030358e+00 0 0 0
27529 88 1 -1.4799999999999999e-01 1.9463037261301999e+01 1.8784575356204673e+01 4.9410768149714093e+00 0 0 0
27535 88 1 -1.4799999999999999e-01 1.9421508949831313e+01 2.1297645968297992e+01 5.1645729054689475e+00 0 0 0
7730 25 2 7.3999999999999996e-02 2.3014100543423009e+01 1.8809031483117103e+01 3.8447612817287609e+00 0 0 0
7729 25 1 -1.4799999999999999e-01 2.2932689183108426e+01 1.8797135096107020e+01 2.7636063323688651e+00 0 0 0
7734 25 2 7.3999999999999996e-02 2.1034857019322402e+01 1.9998742515908717e+01 2.5536113898285446e+00 0 0 0
7732 25 1 -1.4799999999999999e-01 2.2137745691310020e+01 2.0072317901069521e+01 2.2347379391902455e+00 0 0 0
27537 88 2 7.3999999999999996e-02 2.0501966087053273e+01 2.1339878333802989e+01 5.2821775898765511e+00 0 0 0
7733 25 2 7.3999999999999996e-02 2.2052742085123647e+01 2.0078264522248396e+01 1.0974785330289369e+00 0 0 0
7731 25 2 7.3999999999999996e-02 2.4007262267163060e+01 1.8871992607741483e+01 2.4300583674311227e+00 0 0 0
7735 25 1 -1.4799999999999999e-01 2.2815000494640675e+01 2.1393269868463964e+01 2.7341798309954721e+00 0 0 0
7736 25 2 7.3999999999999996e-02 2.2832142492088234e+01 2.1287887766286616e+01 3.8159616879725595e+00 0 0 0
7737 25 2 7.3999999999999996e-02 2.3820144991628784e+01 2.1355921889352665e+01 2.3813746529314987e+00 0 0 0
27541 88 1 -1.4799999999999999e-01 1.9436881180790724e+01 2.3906193796415657e+01 5.2445771476887284e+00 0 0 0
7740 25 2 7.3999999999999996e-02 2.1294388011917967e+01 2.2844375020815765e+01 2.1357494512167672e+00 0 0 0
7738 25 1 -1.4799999999999999e-01 2.2304758010745083e+01 2.2678455275388259e+01 2.1737793886693462e+00 0 0 0
7739 25 2 7.3999999999999996e-02 2.2571091185874668e+01 2.2715812571266323e+01 1.0892511862197107e+00 0 0 0
28782 92 2 7.3999999999999996e-02 2.5146230947704144e+01 2.2510950538949711e+01 5.4615247459409453e+00 0 0 0
7741 25 1 -1.4799999999999999e-01 2.2879170879012118e+01 2.3849860146207490e+01 2.8500693876777117e+00 0 0 0
7743 25 2 7.3999999999999996e-02 2.3984721918274854e+01 2.3813908212386544e+01 2.9198460411053873e+00 0 0 0
27542 88 2 7.3999999999999996e-02 1.9494457643907122e+01 2.3772948082191903e+01 4.1248770216331936e+00 0 0 0
7742 25 2 7.3999999999999996e-02 2.2743998175508267e+01 2.3662311363244818e+01 3.8940962694399066e+00 0 0 0
7877 26 2 7.3999999999999996e-02 2.2899588016402788e+01 2.2690009429637257e+01 6.0860972171087964e+00 0 0 0
7871 26 2 7.3999999999999996e-02 2.2785037947465064e+01 1.9986985559563593e+01 6.0078642842113954e+00 0 0 0
28776 92 2 7.3999999999999996e-02 2.5313258637549325e+01 2.0019279801423547e+01 5.5713436361505719e+00 0 0 0
28772 92 2 7.3999999999999996e-02 2.6598236704637223e+01 1.8992454450276725e+01 3.7658546224824354e+00 0 0 0
28771 92 1 -1.4799999999999999e-01 2.6823145761026282e+01 1.8804449769473742e+01 4.7904479998017484e+00 0 0 0
28778 92 2 7.3999999999999996e-02 2.6400998322919801e+01 2.1245388633161941e+01 3.7856518992922434e+00 0 0 0
8812 29 1 -1.4799999999999999e-01 3.0497869803532794e+01 1.8722213037182634e+01 2.7602365017697288e+00 0 0 0
28774 92 1 -1.4799999999999999e-01 2.6371109723873353e+01 2.0085373500762625e+01 5.5588626758357673e+00 0 0 0
28780 92 1 -1.4799999999999999e-01 2.6243487012544207e+01 2.2577204421330077e+01 5.4214582409514751e+00 0 0 0
28777 92 1 -1.4799999999999999e-01 2.6728929255741747e+01 2.1298353014687944e+01 4.7842591007945785e+00 0 0 0
8817 29 2 7.3999999999999996e-02 2.9354318211026627e+01 2.0069910957127416e+01 1.5330648731656091e+00 0 0 0
8823 29 2 7.3999999999999996e-02 2.9427248479611436e+01 2.2466293726408189e+01 1.8485429663061304e+00 0 0 0
8821 29 1 -1.4799999999999999e-01 3.0489143410160789e+01 2.2565220224082523e+01 2.2317177567480835e+00 0 0 0
8815 29 1 -1.4799999999999999e-01 3.0342547108828253e+01 2.0045685278139516e+01 2.0041964972257573e+00 0 0 0
28779 92 2 7.3999999999999996e-02 2.7824772627639017e+01 2.1386185628964686e+01 4.6683788555354493e+00 0 0 0
8818 29 1 -1.4799999999999999e-01 3.0659945725704947e+01 2.1216783191851363e+01 2.9277279293714482e+00 0 0 0
28783 92 1 -1.4799999999999999e-01 2.6632454092502066e+01 2.3842144427253807e+01 4.7215311473886254e+00 0 0 0
8824 29 1 -1.4799999999999999e-01 3.0566057816346063e+01 2.3900132488121240e+01 3.0238853629830977e+00 0 0 0
8813 29 2 7.3999999999999996e-02 2.9925366469998281e+01 1.8678100628446259e+01 3.6883515264792863e+00 0 0 0
8819 29 2 7.3999999999999996e-02 3.0054124097246135e+01 2.1285539780786767e+01 3.8428181090658553e+00 0 0 0
8822 29 2 7.3999999999999996e-02 3.1030544984982992e+01 2.2624636253888980e+01 1.3207030152591948e+00 0 0 0
8825 29 2 7.3999999999999996e-02 2.9940806258807580e+01 2.3984496784116573e+01 3.9050125128184665e+00 0 0 0
28785 92 2 7.3999999999999996e-02 2.7664980802969499e+01 2.3831274284123037e+01 4.5112008078705799e+00 0 0 0
28773 92 2 7.3999999999999996e-02 2.7912349472775801e+01 1.8669185510005761e+01 4.9372160028862195e+00 0 0 0
8816 29 2 7.3999999999999996e-02 3.1015376838597291e+01 2.0151949246632270e+01 1.1523305233271233e+00 0 0 0
28784 92 2 7.3999999999999996e-02 2.6056054058434484e+01 2.3887967189903076e+01 3.7221363101195069e+00 0 0 0
9119 30 2 7.3999999999999996e-02 2.9995812392516541e+01 1.9832836041890292e+01 6.0760024622580104e+00 0 0 0
9125 30 2 7.3999999999999996e-02 2.9694915734060793e+01 2.2403913021208506e+01 6.0376348984401300e+00 0 0 0
25039 80 1 -1.4799999999999999e-01 4.5389646728922921e+00 2.4036083027031978e+01 4.8115861384417054e+00 0 0 0
25040 81 2 7.3999999999999996e-02 4.2964258369005721e+00 2.4004727353941416e+01 3.7197931150390877e+00 0 0 0
3806 13 2 7.3999999999999996e-02 1.1130799104709597e+00 2.6339369337955922e+01 3.8085603951036164e+00 0 0 0
25042 81 1 -1.4799999999999999e-01 3.9631875396381893e+00 2.5251156180528678e+01 5.4334819978847033e+00 0 0 0
25045 81 1 -1.4799999999999999e-01 4.4642700041599630e+00 2.6500829247811016e+01 4.6778378966569738e+00 0 0 0
25048 81 1 -1.4799999999999999e-01 3.7784758644658130e+00 2.7691373284577853e+01 5.2927112486683958e+00 0 0 0
25051 81 1 -1.4799999999999999e-01 4.4615287609442937e+00 2.9028404013596592e+01 4.8453485081760483e+00 0 0 0
25052 81 2 7.3999999999999996e-02 4.4015251655547427e+00 2.9020680511434986e+01 3.7477432024999824e+00 0 0 0
3807 13 2 7.3999999999999996e-02 2.0170145256803900e+00 2.6210150095958390e+01 2.3028200609201241e+00 0 0 0
3813 13 2 7.3999999999999996e-02 1.9810931166087873e+00 2.9010052089231767e+01 2.8506490082539839e+00 0 0 0
25046 81 2 7.3999999999999996e-02 4.2913953413821355e+00 2.6437154934308385e+01 3.6513818676635070e+00 0 0 0
25050 81 2 7.3999999999999996e-02 2.7429770052693909e+00 2.7695295017986275e+01 4.9324205818522637e+00 0 0 0
3805 13 1 -1.4799999999999999e-01 1.0356786783912626e+00 2.6259268183443396e+01 2.6986180971040206e+00 0 0 0
3811 13 1 -1.4799999999999999e-01 8.9715820571696092e-01 2.8876468351793378e+01 2.9323557974344725e+00 0 0 0
25044 81 2 7.3999999999999996e-02 2.8683842884427655e+00 2.5187342997687399e+01 5.3458988191787151e+00 0 0 0
25047 81 2 7.3999999999999996e-02 5.5606348347119754e+00 2.6646563245668489e+01 4.8580289076596603e+00 0 0 0
25053 81 2 7.3999999999999996e-02 5.5573819002246925e+00 2.8927517258480087e+01 5.0366848914640761e+00 0 0 0
3802 13 1 -1.4799999999999999e-01 2.7990187683707463e-01 2.5005880530302505e+01 2.2216840627868453e+00 0 0 0
3803 13 2 7.3999999999999996e-02 2.7041213967308786e-01 2.4849536400236833e+01 1.1505878756136618e+00 0 0 0
3812 13 2 7.3999999999999996e-02 6.7863755073415133e-01 2.8746242146042228e+01 4.0161494984211537e+00 0 0 0
3808 13 1 -1.4799999999999999e-01 4.0380473869146216e-01 2.7623579824772513e+01 2.1910461649098067e+00 0 0 0
3809 13 2 7.3999999999999996e-02 5.9589233956351884e-01 2.7606931044064233e+01 1.1102652126476915e+00 0 0 0
4145 14 2 7.3999999999999996e-02 4.7788570311713663e-01 2.7668337071239883e+01 6.0707430432162184e+00 0 0 0
5004 16 2 7.3999999999999996e-02 6.5961495733414468e+00 2.5121593125118512e+01 2.6116777524939776e+00 0 0 0
5010 17 2 7.3999999999999996e-02 6.8025805769356067e+00 2.7740087501100394e+01 2.7583120017634779e+00 0 0 0
5003 16 2 7.3999999999999996e-02 7.4969121538089807e+00 2.5092704061672595e+01 1.1236920982048251e+00 0 0 0
26292 85 2 7.3999999999999996e-02 1.0254720298545175e+01 2.5190103818986820e+01 4.9118796061079202e+00 0 0 0
5002 16 1 -1.4799999999999999e-01 7.6074633863849543e+00 2.5075315472280323e+01 2.2392028772869925e+00 0 0 0
26290 84 1 -1.4799999999999999e-01 1.1311683063505638e+01 2.5262081641369040e+01 5.1852713385519982e+00 0 0 0
5007 16 2 7.3999999999999996e-02 9.2901554129119770e+00 2.6338307392022152e+01 1.8189388833959250e+00 0 0 0
5005 16 1 -1.4799999999999999e-01 8.3596536430430248e+00 2.6407185050487097e+01 2.4639437661037205e+00 0 0 0
5006 16 2 7.3999999999999996e-02 8.7065506232766321e+00 2.6381664966471973e+01 3.4801603863075719e+00 0 0 0
5009 17 2 7.3999999999999996e-02 7.1600305103844253e+00 2.7798359049336963e+01 1.1813259730479888e+00 0 0 0
5008 17 1 -1.4799999999999999e-01 7.6324526950225930e+00 2.7766097357394887e+01 2.1439935014093021e+00 0 0 0
5011 17 1 -1.4799999999999999e-01 8.5092945419576598e+00 2.9011879284225085e+01 2.3068533430192835e+00 0 0 0
5013 17 2 7.3999999999999996e-02 9.2391762488916065e+00 2.8817925692250306e+01 1.5190544770112602e+00 0 0 0
5012 17 2 7.3999999999999996e-02 9.1227621688588467e+00 2.8896891718519750e+01 3.1893993013131818e+00 0 0 0
26296 85 1 -1.4799999999999999e-01 1.1221588105048049e+01 2.7821175071477029e+01 5.3662813434078513e+00 0 0 0
26299 85 1 -1.4799999999999999e-01 1.1796668586362815e+01 2.9160109155010854e+01 5.0456253325401974e+00 0 0 0
26298 85 2 7.3999999999999996e-02 1.0149478337097047e+01 2.7860225618655928e+01 5.2828208029084829e+00 0 0 0
26293 85 1 -1.4799999999999999e-01 1.1846221439609998e+01 2.6626158783515397e+01 4.6547544142416228e+00 0 0 0
26294 85 2 7.3999999999999996e-02 1.1692532794167407e+01 2.6777781788792499e+01 3.6316635286192653e+00 0 0 0
26300 85 2 7.3999999999999996e-02 1.1799791007818841e+01 2.9099584069481956e+01 3.9932112679401759e+00 0 0 0
5393 18 2 7.3999999999999996e-02 8.0123827043544171e+00 2.7633271929976370e+01 6.1199934545283705e+00 0 0 0
5387 18 2 7.3999999999999996e-02 8.1434955797387971e+00 2.4947668363024423e+01 6.0003907651557515e+00 0 0 0
26295 85 2 7.3999999999999996e-02 1.2878233629247822e+01 2.6624126824173398e+01 4.8070427742642883e+00 0 0 0
6263 21 2 7.3999999999999996e-02 1.5649910392042015e+01 2.5183589466446218e+01 1.1820642495543370e+00 0 0 0
6264 21 2 7.3999999999999996e-02 1.4108340569418228e+01 2.4932618953986935e+01 1.9797230156525678e+00 0 0 0
6262 21 1 -1.4799999999999999e-01 1.5179569160561590e+01 2.4959058808243661e+01 2.1842452292939893e+00 0 0 0
6266 21 2 7.3999999999999996e-02 1.4727549156869303e+01 2.6196706136110741e+01 3.8950472416812985e+00 0 0 0
6267 21 2 7.3999999999999996e-02 1.6428087242126114e+01 2.6042699435238966e+01 3.6941942158978676e+00 0 0 0
6265 21 1 -1.4799999999999999e-01 1.5460778835204204e+01 2.6110368217716495e+01 3.1290504624780118e+00 0 0 0
6269 21 2 7.3999999999999996e-02 1.6013712244498667e+01 2.7586340691072124e+01 1.6011594383313181e+00 0 0 0
6268 21 1 -1.4799999999999999e-01 1.5258229708322592e+01 2.7579704038256381e+01 2.3659333108654850e+00 0 0 0
6270 21 2 7.3999999999999996e-02 1.4354919966293327e+01 2.7586932202389267e+01 1.8185014904092311e+00 0 0 0
6273 21 2 7.3999999999999996e-02 1.6167206456391380e+01 2.8580482621556506e+01 4.1447738597122168e+00 0 0 0
6272 21 2 7.3999999999999996e-02 1.4500574638217380e+01 2.9019144548022062e+01 3.7886906252796790e+00 0 0 0
6271 21 1 -1.4799999999999999e-01 1.5499429161960666e+01 2.8855313499341968e+01 3.2987928806369839e+00 0 0 0
27546 89 2 7.3999999999999996e-02 1.7591160305388300e+01 2.4976627551580535e+01 5.1089677812454983e+00 0 0 0
27552 89 2 7.3999999999999996e-02 1.7546276963777505e+01 2.7821985879430549e+01 5.7967357407959934e+00 0 0 0
26301 85 2 7.3999999999999996e-02 1.2820723479458080e+01 2.9285274617778008e+01 5.4908193077941654e+00 0 0 0
6276 21 2 7.3999999999999996e-02 1.5397322734609189e+01 3.0148040159908966e+01 1.4885927592483630e+00 0 0 0
6641 22 2 7.3999999999999996e-02 1.5257162817386693e+01 2.7788624109990106e+01 6.0275050723737875e+00 0 0 0
27550 89 1 -1.4799999999999999e-01 1.8626404446864814e+01 2.7739042252072220e+01 5.6306212144432894e+00 0 0 0
6635 22 2 7.3999999999999996e-02 1.5201915668621043e+01 2.5409513050160431e+01 5.7879502694106302e+00 0 0 0
27544 89 1 -1.4799999999999999e-01 1.8611078128262012e+01 2.5134158178812115e+01 5.5833971567860372e+00 0 0 0
27548 89 2 7.3999999999999996e-02 1.8784835992571363e+01 2.6404563267865754e+01 3.8613008777258631e+00 0 0 0
6274 21 1 -1.4799999999999999e-01 1.5895285936374647e+01 3.0107588775013237e+01 2.4788995016816480e+00 0 0 0
6275 21 2 7.3999999999999996e-02 1.6958407103276919e+01 2.9969488117941342e+01 2.1649325587722004e+00 0 0 0
27543 88 2 7.3999999999999996e-02 2.0528102045940106e+01 2.3979882511717573e+01 5.3739088164441400e+00 0 0 0
27554 89 2 7.3999999999999996e-02 1.8879404634543178e+01 2.8997662013177649e+01 3.8170391057501902e+00 0 0 0
27547 89 1 -1.4799999999999999e-01 1.9081973380313389e+01 2.6445547522727047e+01 4.8953324588888494e+00 0 0 0
27553 89 1 -1.4799999999999999e-01 1.9121989017495778e+01 2.9069805550444098e+01 4.8821688929028264e+00 0 0 0
7746 25 2 7.3999999999999996e-02 2.1552343977637854e+01 2.5311200306094769e+01 2.0656308247122710e+00 0 0 0
7744 25 1 -1.4799999999999999e-01 2.2589255683046865e+01 2.5186346122673822e+01 2.1912795875175561e+00 0 0 0
7747 25 1 -1.4799999999999999e-01 2.3100582434197001e+01 2.6432994461161375e+01 2.9855104484337547e+00 0 0 0
7748 25 2 7.3999999999999996e-02 2.2623714634091339e+01 2.6552642193473069e+01 3.9106437199599808e+00 0 0 0
7745 25 2 7.3999999999999996e-02 2.3062141722203712e+01 2.5185820326851548e+01 1.2006261208591229e+00 0 0 0
7749 25 2 7.3999999999999996e-02 2.4161875337014713e+01 2.6317866927333938e+01 3.1841146787806474e+00 0 0 0
27555 89 2 7.3999999999999996e-02 2.0177040347843327e+01 2.9064091361816946e+01 5.0328101650599768e+00 0 0 0
7750 25 1 -1.4799999999999999e-01 2.2850945602700051e+01 2.7667311519545315e+01 2.1867343699033195e+00 0 0 0
7751 25 2 7.3999999999999996e-02 2.3614360745974093e+01 2.7779193694103380e+01 1.3783116242514770e+00 0 0 0
7752 25 2 7.3999999999999996e-02 2.1910456936995146e+01 2.7696014165080371e+01 1.7149654536954202e+00 0 0 0
7753 25 1 -1.4799999999999999e-01 2.2847104375211746e+01 2.8941444793212362e+01 3.1077816658518111e+00 0 0 0
7754 25 2 7.3999999999999996e-02 2.1922596634145702e+01 2.9068659559112490e+01 3.7007673156209524e+00 0 0 0
27549 89 2 7.3999999999999996e-02 2.0234225434219997e+01 2.6348208247307088e+01 4.9239354599961436e+00 0 0 0
7755 25 2 7.3999999999999996e-02 2.3644846789772089e+01 2.8817948847998306e+01 3.8272502504631114e+00 0 0 0
28788 92 2 7.3999999999999996e-02 2.5343643542776228e+01 2.5374740058159180e+01 5.5137011570072021e+00 0 0 0
28794 92 2 7.3999999999999996e-02 2.5436187000171536e+01 2.7621778691734484e+01 5.5496349928396764e+00 0 0 0
8829 29 2 7.3999999999999996e-02 2.9099659291806802e+01 2.5109794827356360e+01 2.0509650347970148e+00 0 0 0
28786 92 1 -1.4799999999999999e-01 2.6357132390322764e+01 2.5113581995775867e+01 5.5017096371813494e+00 0 0 0
28792 92 1 -1.4799999999999999e-01 2.6535135338150592e+01 2.7620270113880458e+01 5.6838043516758709e+00 0 0 0
28796 93 2 7.3999999999999996e-02 2.6909345222901180e+01 2.9005454543003189e+01 4.1534272248609572e+00 0 0 0
28790 92 2 7.3999999999999996e-02 2.6982188688516622e+01 2.6565394468233617e+01 3.8671679561769308e+00 0 0 0
28789 92 1 -1.4799999999999999e-01 2.7126623474401534e+01 2.6397618503301882e+01 4.9517282652203667e+00 0 0 0
28795 92 1 -1.4799999999999999e-01 2.7117682658615887e+01 2.8971305843203915e+01 5.1836560605171478e+00 0 0 0
8835 29 2 7.3999999999999996e-02 2.9108901377145472e+01 2.7685487391293730e+01 2.5193238552700881e+00 0 0 0
28797 93 2 7.3999999999999996e-02 2.8175562369198811e+01 2.9039180193977995e+01 5.4246129491347936e+00 0 0 0
8833 29 1 -1.4799999999999999e-01 3.0123314170359411e+01 2.7615673549035417e+01 2.2240216604616752e+00 0 0 0
8827 29 1 -1.4799999999999999e-01 3.0206535368217889e+01 2.5105752722045814e+01 2.2461683932139889e+00 0 0 0
8830 29 1 -1.4799999999999999e-01 3.0729444241620989e+01 2.6378134321559052e+01 2.9307914527086174e+00 0 0 0
8836 29 1 -1.4799999999999999e-01 3.0741747043965013e+01 2.8894850447079289e+01 2.8126013949613262e+00 0 0 0
28791 92 2 7.3999999999999996e-02 2.8204159934419593e+01 2.6385609843946913e+01 5.1811749992557710e+00 0 0 0
8837 29 2 7.3999999999999996e-02 3.1064032636250179e+01 2.8647371546092899e+01 3.8656690724279046e+00 0 0 0
8831 29 2 7.3999999999999996e-02 3.0497028568519365e+01 2.6522517928008813e+01 4.0267801423089873e+00 0 0 0
8834 29 2 7.3999999999999996e-02 3.0191413072566242e+01 2.7619993266773378e+01 1.1603262385706079e+00 0 0 0
8828 29 2 7.3999999999999996e-02 3.0505501719077920e+01 2.4931390662182579e+01 1.2150432444151333e+00 0 0 0
9137 30 2 7.3999999999999996e-02 3.0148969100259517e+01 2.7499175746209090e+01 6.0481824852636734e+00 0 0 0
9131 30 2 7.3999999999999996e-02 2.9862181033826765e+01 2.4928450544608104e+01 5.9832122744665890e+00 0 0 0
9143 30 2 7.3999999999999996e-02 3.0607475473029005e+01 3.0131963193596103e+01 6.1587777228329239e+00 0 0 0
3815 13 2 7.3999999999999996e-02 2.9528845972281215e-01 2.9991637826157852e+01 1.2484611629290097e+00 0 0 0
3814 13 1 -1.4799999999999999e-01 2.9874888629296642e-01 3.0167043570351154e+01 2.3364284764211232e+00 0 0 0
25056 81 2 7.3999999999999996e-02 2.7646429668968389e+00 3.0280920409943853e+01 5.4582762911290335e+00 0 0 0
25054 81 1 -1.4799999999999999e-01 3.8399559544869937e+00 3.0348882461956876e+01 5.4037529051526505e+00 0 0 0
25058 81 2 7.3999999999999996e-02 4.1156767395238818e+00 3.1471140715506461e+01 3.6011687348390509e+00 0 0 0
3819 13 2 7.3999999999999996e-02 2.1296034859448016e+00 3.1421363495267816e+01 2.2199326786636107e+00 0 0 0
25057 81 1 -1.4799999999999999e-01 4.3584637651574782e+00 3.1581382431727853e+01 4.6503314495479140e+00 0 0 0
25060 81 1 -1.4799999999999999e-01 3.9239080643333843e+00 3.2872518180650516e+01 5.2466766471249402e+00 0 0 0
25059 81 2 7.3999999999999996e-02 5.3799506220792006e+00 3.1588826453992386e+01 4.7306935774290819e+00 0 0 0
3817 13 1 -1.4799999999999999e-01 1.1612199700919090e+00 3.1450942609807907e+01 2.7097892023925203e+00 0 0 0
3820 13 1 -1.4799999999999999e-01 3.9792751725500058e-01 3.2590634794808473e+01 2.2540942539836446e+00 0 0 0
25062 81 2 7.3999999999999996e-02 2.8515107716038375e+00 3.2962203118068103e+01 5.1398575675541531e+00 0 0 0
3818 13 2 7.3999999999999996e-02 1.5882110686844824e+00 3.1570597934180164e+01 3.7377927360348306e+00 0 0 0
3821 13 2 7.3999999999999996e-02 3.7448105913549889e-01 3.2574589395320181e+01 1.1159053355275128e+00 0 0 0
5015 17 2 7.3999999999999996e-02 7.0885027103651286e+00 3.0369518324591489e+01 1.3629349839870448e+00 0 0 0
26304 85 2 7.3999999999999996e-02 9.9943727569752383e+00 3.0109145856847043e+01 5.1620933821158514e+00 0 0 0
5016 17 2 7.3999999999999996e-02 6.9640631390585446e+00 3.0410705635734296e+01 3.0971649553573832e+00 0 0 0
26302 85 1 -1.4799999999999999e-01 1.1004263823100777e+01 3.0269737697029612e+01 5.5137069879632694e+00 0 0 0
5022 17 2 7.3999999999999996e-02 7.1384415698924348e+00 3.2912973070872965e+01 3.0239318795448340e+00 0 0 0
5014 17 1 -1.4799999999999999e-01 7.7351614825485369e+00 3.0328898363792536e+01 2.2589658538948116e+00 0 0 0
5018 17 2 7.3999999999999996e-02 9.2789568829437581e+00 3.1654704365237965e+01 3.2566003139645092e+00 0 0 0
5019 17 2 7.3999999999999996e-02 9.4078903537877387e+00 3.1385688969804281e+01 1.5910204785397213e+00 0 0 0
5017 17 1 -1.4799999999999999e-01 8.6668009233969165e+00 3.1580860904309343e+01 2.3820571776354518e+00 0 0 0
5020 17 1 -1.4799999999999999e-01 7.8864283856790118e+00 3.2909128959529085e+01 2.2341634155865533e+00 0 0 0
26305 85 1 -1.4799999999999999e-01 1.1723354616802837e+01 3.1610517602062185e+01 5.1143814106287113e+00 0 0 0
5021 17 2 7.3999999999999996e-02 7.4547054249557698e+00 3.2819773334998331e+01 1.2319148445895034e+00 0 0 0
26310 85 2 7.3999999999999996e-02 1.0108862254505816e+01 3.2954279776269018e+01 5.0016529669227729e+00 0 0 0
26308 85 1 -1.4799999999999999e-01 1.1061423786450268e+01 3.2950618533686153e+01 5.5006809909849332e+00 0 0 0
26306 85 2 7.3999999999999996e-02 1.1983078246600620e+01 3.1647294039109763e+01 4.0410943350625681e+00 0 0 0
5405 18 2 7.3999999999999996e-02 8.2017707618973024e+00 3.2743465714428197e+01 6.0908233372978895e+00 0 0 0
27558 89 2 7.3999999999999996e-02 1.7499884220394726e+01 3.0275723406371000e+01 5.4761230535764653e+00 0 0 0
26307 85 2 7.3999999999999996e-02 1.2657952375716427e+01 3.1572353787030856e+01 5.6097808398066080e+00 0 0 0
6279 21 2 7.3999999999999996e-02 1.6327082883602337e+01 3.1509104300015409e+01 4.0801498274672596e+00 0 0 0
6278 21 2 7.3999999999999996e-02 1.4668543180986381e+01 3.1539508968306443e+01 3.4956943182920730e+00 0 0 0
6277 21 1 -1.4799999999999999e-01 1.5695654488384262e+01 3.1458214777784310e+01 3.1611244408919985e+00 0 0 0
6280 21 1 -1.4799999999999999e-01 1.5887226854360241e+01 3.2700342352059572e+01 2.1635896692642218e+00 0 0 0
27564 89 2 7.3999999999999996e-02 1.7416352244794602e+01 3.2870852033523008e+01 5.0745853563732393e+00 0 0 0
6281 21 2 7.3999999999999996e-02 1.6859496372083235e+01 3.2679672250904105e+01 1.6482646533184473e+00 0 0 0
6282 21 2 7.3999999999999996e-02 1.5134425130485972e+01 3.2578220009532828e+01 1.3240047697825899e+00 0 0 0
6653 22 2 7.3999999999999996e-02 1.5143213568506241e+01 3.2940875707611362e+01 5.9383945025247629e+00 0 0 0
27562 89 1 -1.4799999999999999e-01 1.8510025139450981e+01 3.2867880444385300e+01 5.2974498837129618e+00 0 0 0
6647 22 2 7.3999999999999996e-02 1.5175302822768536e+01 3.0238824393247963e+01 5.9328402463656031e+00 0 0 0
27556 89 1 -1.4799999999999999e-01 1.8544008844836462e+01 3.0303370125799933e+01 5.5139837592113139e+00 0 0 0
27560 89 2 7.3999999999999996e-02 1.8797579041799342e+01 3.1343092035743382e+01 3.6442475038193702e+00 0 0 0
7895 26 2 7.3999999999999996e-02 2.2376086650039191e+01 3.0032473907862204e+01 6.1392679565339945e+00 0 0 0
7758 25 2 7.3999999999999996e-02 2.2430553562927354e+01 3.0083524527098380e+01 1.3038448771361284e+00 0 0 0
7756 25 1 -1.4799999999999999e-01 2.3104512264348706e+01 3.0164037742380025e+01 2.1718493379639918e+00 0 0 0
7757 25 2 7.3999999999999996e-02 2.4048977000636157e+01 3.0151656036170166e+01 1.7211979767378234e+00 0 0 0
27559 89 1 -1.4799999999999999e-01 1.9065952878457438e+01 3.1563741607238956e+01 4.6864894151023044e+00 0 0 0
7759 25 1 -1.4799999999999999e-01 2.2916162848063564e+01 3.1451227621194668e+01 2.9422564024240807e+00 0 0 0
7761 25 2 7.3999999999999996e-02 2.3630547197068008e+01 3.1378614788240629e+01 3.7548294468967733e+00 0 0 0
7760 25 2 7.3999999999999996e-02 2.1923585906607357e+01 3.1463446140588349e+01 3.4298746388984425e+00 0 0 0
7762 25 1 -1.4799999999999999e-01 2.3042780753177027e+01 3.2718778372945465e+01 2.0998735236921107e+00 0 0 0
27561 89 2 7.3999999999999996e-02 2.0117781193446287e+01 3.1732521026279855e+01 4.7378023052314955e+00 0 0 0
7763 25 2 7.3999999999999996e-02 2.3925513763095552e+01 3.2532942746742322e+01 1.4077055238414480e+00 0 0 0
7764 25 2 7.3999999999999996e-02 2.2295802868977351e+01 3.2597610293515800e+01 1.3668788949738295e+00 0 0 0
7901 26 2 7.3999999999999996e-02 2.2440650703837335e+01 3.2997994271589398e+01 5.9311976365387906e+00 0 0 0
8841 29 2 7.3999999999999996e-02 2.8990312631485203e+01 3.0118683648866160e+01 3.1612358640742633e+00 0 0 0
28800 93 2 7.3999999999999996e-02 2.5199562623622647e+01 3.0050949292672097e+01 5.5338186333028956e+00 0 0 0
8840 29 2 7.3999999999999996e-02 2.9563205161132633e+01 3.0217357267088303e+01 1.6082035009489606e+00 0 0 0
8839 29 1 -1.4799999999999999e-01 2.9942275468931832e+01 3.0135141121261835e+01 2.5912142201813468e+00 0 0 0
28806 93 2 7.3999999999999996e-02 2.5158970464257873e+01 3.2714255944508217e+01 5.4672663028881976e+00 0 0 0
28798 93 1 -1.4799999999999999e-01 2.6288147340705251e+01 3.0266786259914817e+01 5.6273967102340485e+00 0 0 0
28802 93 2 7.3999999999999996e-02 2.6491839282716125e+01 3.1620632596149733e+01 3.7225964919673720e+00 0 0 0
28801 93 1 -1.4799999999999999e-01 2.6720015472669576e+01 3.1525422797195827e+01 4.8170051694787919e+00 0 0 0
28804 93 1 -1.4799999999999999e-01 2.6187123957183687e+01 3.2811122798792177e+01 5.4921130233894973e+00 0 0 0
8842 29 1 -1.4799999999999999e-01 3.0781038328455285e+01 3.1388642712827192e+01 2.9107171739581394e+00 0 0 0
8847 29 2 7.3999999999999996e-02 2.9300132794914685e+01 3.2681915892061774e+01 3.2986266190948261e+00 0 0 0
8845 29 1 -1.4799999999999999e-01 3.0074034986573061e+01 3.2736629787237376e+01 2.5388113918949187e+00 0 0 0
28803 93 2 7.3999999999999996e-02 2.7832141963160957e+01 3.1672455204356847e+01 4.8216766351248124e+00 0 0 0
8843 29 2 7.3999999999999996e-02 3.0799674970898110e+01 3.1423987597747196e+01 3.9880995057163422e+00 0 0 0
8846 29 2 7.3999999999999996e-02 2.9611530714741601e+01 3.2738540060755746e+01 1.5417109917005338e+00 0 0 0
4121 14 2 7.3999999999999996e-02 4.7183410284288330e-01 1.7280870333802977e+01 6.4684342839533766e+00 0 0 0
25025 80 2 7.3999999999999996e-02 4.0593628277536586e+00 1.7717515467540412e+01 6.5935988479039684e+00 0 0 0
4120 14 1 -1.4799999999999999e-01 3.5492946536227976e-01 1.7417231464972868e+01 7.5109825790226719e+00 0 0 0
25336 81 1 -1.4799999999999999e-01 4.2504358848968318e+00 1.7638303904700347e+01 1.0394109369501477e+01 0 0 0
25337 81 2 7.3999999999999996e-02 4.6768219892352771e+00 1.7513038520765001e+01 1.1393763804830019e+01 0 0 0
25338 81 2 7.3999999999999996e-02 3.2276614903004428e+00 1.7702935927059972e+01 1.0601281965143112e+01 0 0 0
4433 15 2 7.3999999999999996e-02 5.9811791180070395e-01 1.7781529735100225e+01 1.1229456157857012e+01 0 0 0
5369 18 2 7.3999999999999996e-02 7.8758784280094805e+00 1.7297223548264231e+01 6.1597224280021816e+00 0 0 0
26273 84 2 7.3999999999999996e-02 1.1159538650120597e+01 1.7676828511577945e+01 6.5471034246889177e+00 0 0 0
5370 18 2 7.3999999999999996e-02 6.4720693821275397e+00 1.7535085087555295e+01 7.1489922624303768e+00 0 0 0
5368 18 1 -1.4799999999999999e-01 7.5853553515843632e+00 1.7423374938714101e+01 7.2042793113306809e+00 0 0 0
26584 85 1 -1.4799999999999999e-01 1.1617095014033184e+01 1.7410628682382399e+01 9.9453934402028565e+00 0 0 0
26586 85 2 7.3999999999999996e-02 1.0595052526687191e+01 1.7465543799749430e+01 9.7203658124500603e+00 0 0 0
5681 19 2 7.3999999999999996e-02 8.1559796705045109e+00 1.7361499719970087e+01 1.0892438732571879e+01 0 0 0
26585 85 2 7.3999999999999996e-02 1.1712077773675777e+01 1.7427329483820202e+01 1.1012184466610748e+01 0 0 0
5680 19 1 -1.4799999999999999e-01 7.9210306753032445e+00 1.7509480240632254e+01 1.1936736887010490e+01 0 0 0
5682 19 2 7.3999999999999996e-02 6.8445054455632670e+00 1.7590709183241319e+01 1.2090836591008891e+01 0 0 0
6617 22 2 7.3999999999999996e-02 1.5234960659122006e+01 1.7406795571263412e+01 6.3100452746575346e+00 0 0 0
6616 22 1 -1.4799999999999999e-01 1.5146763586478615e+01 1.7546909058365365e+01 7.3345583847090507e+00 0 0 0
6929 23 2 7.3999999999999996e-02 1.5060647748543111e+01 1.7546845273839086e+01 1.0833027785647865e+01 0 0 0
27834 89 2 7.3999999999999996e-02 1.8059864444818004e+01 1.7746951065961944e+01 9.8003387939518056e+00 0 0 0
6618 22 2 7.3999999999999996e-02 1.4087257202760163e+01 1.7521524878261541e+01 7.4950633415538048e+00 0 0 0
6928 23 1 -1.4799999999999999e-01 1.5147093251270810e+01 1.7437078113660757e+01 1.1917200882972576e+01 0 0 0
6930 23 2 7.3999999999999996e-02 1.4177533462700097e+01 1.7385830008375002e+01 1.2360715737351196e+01 0 0 0
27833 89 2 7.3999999999999996e-02 1.8981298144427289e+01 1.7439554602672370e+01 1.1316663763696281e+01 0 0 0
27832 89 1 -1.4799999999999999e-01 1.9018143864077924e+01 1.7514404684971868e+01 1.0239518282791606e+01 0 0 0
27527 88 2 7.3999999999999996e-02 1.9099247016937685e+01 1.7505748761263998e+01 6.7133353602261172e+00 0 0 0
7864 26 1 -1.4799999999999999e-01 2.2582185576605323e+01 1.7426168979385185e+01 7.1430447817805875e+00 0 0 0
7866 26 2 7.3999999999999996e-02 2.1502597194288999e+01 1.7380808057639339e+01 7.3184457080322920e+00 0 0 0
8177 27 2 7.3999999999999996e-02 2.2485550143606844e+01 1.7242455065819573e+01 1.1113523270628017e+01 0 0 0
8176 27 1 -1.4799999999999999e-01 2.2610767065412837e+01 1.7394465239444777e+01 1.2153388673506967e+01 0 0 0
29082 93 2 7.3999999999999996e-02 2.5107299321328846e+01 1.7348156097034309e+01 1.0099931977100558e+01 0 0 0
9113 30 2 7.3999999999999996e-02 3.0330427096300827e+01 1.7422925338063212e+01 6.2213408403046646e+00 0 0 0
28769 92 2 7.3999999999999996e-02 2.6612494070364857e+01 1.7400191908994664e+01 6.4231273226167840e+00 0 0 0
29081 93 2 7.3999999999999996e-02 2.6324625082853579e+01 1.7262694961858298e+01 1.1352521539591541e+01 0 0 0
29080 93 1 -1.4799999999999999e-01 2.6167245788706307e+01 1.7346057852119920e+01 1.0284703005367636e+01 0 0 0
9112 30 1 -1.4799999999999999e-01 3.0031582453503738e+01 1.7406337250899231e+01 7.2552353164494541e+00 0 0 0
9425 31 2 7.3999999999999996e-02 3.0085806908510527e+01 1.7397917842599878e+01 1.1189402421685259e+01 0 0 0
9114 30 2 7.3999999999999996e-02 2.8937049394612519e+01 1.7363965074878955e+01 7.2457705168596345e+00 0 0 0
9424 31 1 -1.4799999999999999e-01 2.9738389076081571e+01 1.7353904810619742e+01 1.2246171704078579e+01 0 0 0
25037 80 2 7.3999999999999996e-02 4.1713297434564973e+00 2.2715203623100948e+01 6.4067255944509647e+00 0 0 0
4127 14 2 7.3999999999999996e-02 5.4212637806461750e-01 1.9817917019576964e+01 6.3229808664821441e+00 0 0 0
25031 80 2 7.3999999999999996e-02 4.2486473151909552e+00 2.0327426401468127e+01 6.4708062338552281e+00 0 0 0
4132 14 1 -1.4799999999999999e-01 7.5618334317431102e-01 2.2369788024132102e+01 7.0316461750899473e+00 0 0 0
25340 81 2 7.3999999999999996e-02 4.1059251120787330e+00 1.8958051725634327e+01 8.5410281344240957e+00 0 0 0
4125 14 2 7.3999999999999996e-02 2.1547334694682792e+00 1.8623459745540103e+01 7.8067907491781794e+00 0 0 0
25339 81 1 -1.4799999999999999e-01 4.5086568775536087e+00 1.8921059583601021e+01 9.5496879140464248e+00 0 0 0
4123 14 1 -1.4799999999999999e-01 1.0966736399498072e+00 1.8628523923248110e+01 7.9661958855269619e+00 0 0 0
4131 14 2 7.3999999999999996e-02 2.2401890564710034e+00 2.1011723536177119e+01 8.0270350466942766e+00 0 0 0
25342 81 1 -1.4799999999999999e-01 4.2242825534592203e+00 2.0226061670774740e+01 1.0280930474760366e+01 0 0 0
25344 81 2 7.3999999999999996e-02 3.1748176819983964e+00 2.0356139203164229e+01 1.0284770688073863e+01 0 0 0
25343 81 2 7.3999999999999996e-02 4.5646303137858197e+00 2.0071271959498411e+01 1.1272036473854024e+01 0 0 0
25345 81 1 -1.4799999999999999e-01 4.8794213064736018e+00 2.1449735268671677e+01 9.6104512895761545e+00 0 0 0
25346 81 2 7.3999999999999996e-02 4.6774280715294534e+00 2.1500806058325026e+01 8.5008669798496257e+00 0 0 0
25348 81 1 -1.4799999999999999e-01 4.3644340873706158e+00 2.2682029904996483e+01 1.0307437129633255e+01 0 0 0
25349 81 2 7.3999999999999996e-02 4.4483667878783644e+00 2.2556718709788040e+01 1.1335083238080694e+01 0 0 0
25350 81 2 7.3999999999999996e-02 3.3048583522571975e+00 2.2791942129240446e+01 1.0131374052731317e+01 0 0 0
4129 14 1 -1.4799999999999999e-01 1.1494320772706337e+00 2.1146909331419103e+01 7.9113364999809894e+00 0 0 0
4135 14 1 -1.4799999999999999e-01 1.1742372317111436e+00 2.3717606751910157e+01 7.7410187660063654e+00 0 0 0
4130 14 2 7.3999999999999996e-02 7.7211194758325785e-01 2.1297956461458647e+01 8.9264913538686539e+00 0 0 0
25351 81 1 -1.4799999999999999e-01 5.0102321947982063e+00 2.3977152542737265e+01 9.7577475166094807e+00 0 0 0
25347 81 2 7.3999999999999996e-02 5.9650650303602442e+00 2.1476629917055579e+01 9.7117572166227077e+00 0 0 0
25341 81 2 7.3999999999999996e-02 5.5865010720828323e+00 1.8986485796340528e+01 9.3014283293880098e+00 0 0 0
4439 15 2 7.3999999999999996e-02 7.1910934701667750e-01 2.0231503766699131e+01 1.1575660446447909e+01 0 0 0
4136 14 2 7.3999999999999996e-02 1.0912888608211759e+00 2.3682991446293990e+01 8.8270051398479801e+00 0 0 0
4126 14 1 -1.4799999999999999e-01 4.6861522029859187e-01 1.9851862228046038e+01 7.3619401573298893e+00 0 0 0
4445 15 2 7.3999999999999996e-02 8.9907785294949782e-01 2.2654429215445546e+01 1.1589858573722388e+01 0 0 0
25353 82 2 7.3999999999999996e-02 6.0067565203058191e+00 2.3952108805669557e+01 1.0160288252487161e+01 0 0 0
25352 81 2 7.3999999999999996e-02 5.0102307932047552e+00 2.3785838505882030e+01 8.6742221037420730e+00 0 0 0
4124 14 2 7.3999999999999996e-02 1.0009769198697267e+00 1.8719879895224452e+01 9.0033075601113062e+00 0 0 0
4137 14 2 7.3999999999999996e-02 2.2216716669727510e+00 2.3772010872987590e+01 7.6239299706327879e+00 0 0 0
5381 18 2 7.3999999999999996e-02 7.9031119068956173e+00 2.2283582490858528e+01 6.2239885811798814e+00 0 0 0
5375 18 2 7.3999999999999996e-02 7.8619728327015714e+00 1.9981956225278239e+01 6.1657343605086101e+00 0 0 0
5382 18 2 7.3999999999999996e-02 6.7444421598216167e+00 2.2527297728349364e+01 7.6379330422096139e+00 0 0 0
26285 84 2 7.3999999999999996e-02 1.1218067912572101e+01 2.2650026357437344e+01 6.2259692813792631e+00 0 0 0
26279 84 2 7.3999999999999996e-02 1.1641767576738079e+01 2.0192339836314929e+01 6.5377202481129455e+00 0 0 0
5373 18 2 7.3999999999999996e-02 9.3803249403935691e+00 1.8657007636064034e+01 7.6754725551278096e+00 0 0 0
5372 18 2 7.3999999999999996e-02 7.9915901260362343e+00 1.8739339262108128e+01 8.9085364636712967e+00 0 0 0
5376 18 2 7.3999999999999996e-02 6.5953127340707853e+00 2.0017301983877399e+01 7.6460925241410349e+00 0 0 0
5371 18 1 -1.4799999999999999e-01 8.2421129672279498e+00 1.8668121873587815e+01 7.8293237154792017e+00 0 0 0
5687 19 2 7.3999999999999996e-02 7.9280429602225917e+00 2.0124483508839262e+01 1.1026782297651328e+01 0 0 0
5693 19 2 7.3999999999999996e-02 7.8458775560515264e+00 2.2667542555253345e+01 1.1233171686880707e+01 0 0 0
5374 18 1 -1.4799999999999999e-01 7.7075755352874218e+00 1.9945533457931401e+01 7.2490069999891205e+00 0 0 0
26592 85 2 7.3999999999999996e-02 1.0695636984383709e+01 2.0009064049199448e+01 1.0022193900871537e+01 0 0 0
5378 18 2 7.3999999999999996e-02 8.3345137835138985e+00 2.1199349151720419e+01 8.9783501040407998e+00 0 0 0
5377 18 1 -1.4799999999999999e-01 8.4454180765479947e+00 2.1186793573950016e+01 7.9032497378660524e+00 0 0 0
5379 18 2 7.3999999999999996e-02 9.5586864976579164e+00 2.1077926444919221e+01 7.7238657238621995e+00 0 0 0
5380 18 1 -1.4799999999999999e-01 7.8593347895120678e+00 2.2442057222297507e+01 7.2847930176165718e+00 0 0 0
26598 85 2 7.3999999999999996e-02 1.0476148866061935e+01 2.2397262311152712e+01 9.9658751861944506e+00 0 0 0
26590 85 1 -1.4799999999999999e-01 1.1788470669351717e+01 1.9951754210686996e+01 1.0108202757569204e+01 0 0 0
26596 85 1 -1.4799999999999999e-01 1.1552362655416047e+01 2.2487471187873844e+01 1.0055903589730708e+01 0 0 0
26591 85 2 7.3999999999999996e-02 1.2096740197752752e+01 2.0008415749937495e+01 1.1136821687444208e+01 0 0 0
26597 85 2 7.3999999999999996e-02 1.1788886799963318e+01 2.2610634320255471e+01 1.1061343080006750e+01 0 0 0
26593 85 1 -1.4799999999999999e-01 1.2272297553825199e+01 2.1219209172605986e+01 9.4717910099160019e+00 0 0 0
26587 85 1 -1.4799999999999999e-01 1.2306751395303891e+01 1.8605997893470743e+01 9.4115926921030262e+00 0 0 0
26599 85 1 -1.4799999999999999e-01 1.2034096362550654e+01 2.3813774276424120e+01 9.4037036021429294e+00 0 0 0
5686 19 1 -1.4799999999999999e-01 7.9465140793388400e+00 2.0092227846568530e+01 1.2131207229889830e+01 0 0 0
26594 85 2 7.3999999999999996e-02 1.2043441226967884e+01 2.1258935776887249e+01 8.3756064047540058e+00 0 0 0
5383 18 1 -1.4799999999999999e-01 8.6074670754794109e+00 2.3687198388680926e+01 7.7418877751321196e+00 0 0 0
5385 18 2 7.3999999999999996e-02 9.6652903205153198e+00 2.3676141764019871e+01 7.5154761200621198e+00 0 0 0
5384 18 2 7.3999999999999996e-02 8.4170407619011183e+00 2.3799019991710498e+01 8.8247069332290753e+00 0 0 0
26600 85 2 7.3999999999999996e-02 1.1621020026340664e+01 2.3798419597342317e+01 8.3820917185212380e+00 0 0 0
26588 85 2 7.3999999999999996e-02 1.2238549957303848e+01 1.8669933160087265e+01 8.3102631312325439e+00 0 0 0
5685 19 2 7.3999999999999996e-02 9.6703470536142611e+00 1.8764846277339089e+01 1.2122065267051942e+01 0 0 0
26589 85 2 7.3999999999999996e-02 1.3360404503949495e+01 1.8490757270280604e+01 9.5688777331616901e+00 0 0 0
26595 85 2 7.3999999999999996e-02 1.3382693961893077e+01 2.1311448537814037e+01 9.6373087044150267e+00 0 0 0
6621 22 2 7.3999999999999996e-02 1.6832486935325431e+01 1.8696077489006171e+01 7.6337970511966402e+00 0 0 0
6620 22 2 7.3999999999999996e-02 1.5566991881989471e+01 1.9058588957869482e+01 8.8454491322999171e+00 0 0 0
6619 22 1 -1.4799999999999999e-01 1.5739567362347801e+01 1.8886519296698417e+01 7.7767835485153034e+00 0 0 0
6624 22 2 7.3999999999999996e-02 1.4053836566155139e+01 2.0077352187735613e+01 6.9769233540998155e+00 0 0 0
6622 22 1 -1.4799999999999999e-01 1.5185592230779699e+01 2.0081588657732826e+01 6.9634640528420855e+00 0 0 0
6935 23 2 7.3999999999999996e-02 1.5735060435296770e+01 1.9837004443985556e+01 1.0688078723717359e+01 0 0 0
6625 22 1 -1.4799999999999999e-01 1.5717342420444771e+01 2.1388942623791998e+01 7.4966179407953604e+00 0 0 0
6626 22 2 7.3999999999999996e-02 1.5403268576025269e+01 2.1465823231778955e+01 8.5206038471893351e+00 0 0 0
6627 22 2 7.3999999999999996e-02 1.6776970100773763e+01 2.1376804866390774e+01 7.5268572482890637e+00 0 0 0
6628 22 1 -1.4799999999999999e-01 1.5169364013642546e+01 2.2675391416951840e+01 6.7776390215696320e+00 0 0 0
6630 22 2 7.3999999999999996e-02 1.4089440902517454e+01 2.2653578817793424e+01 6.8187741410752407e+00 0 0 0
6941 23 2 7.3999999999999996e-02 1.5439047938169061e+01 2.2609050467202742e+01 1.0679925530923764e+01 0 0 0
27846 89 2 7.3999999999999996e-02 1.7959068738435022e+01 2.2366082223372171e+01 1.0106745771122817e+01 0 0 0
27840 89 2 7.3999999999999996e-02 1.8239703658433264e+01 2.0023700661093329e+01 1.0074775875424086e+01 0 0 0
6631 22 1 -1.4799999999999999e-01 1.5755984470911647e+01 2.3977924133838453e+01 7.4135587265154594e+00 0 0 0
26601 85 2 7.3999999999999996e-02 1.3157791184861582e+01 2.3892798611351434e+01 9.4258889674076904e+00 0 0 0
6632 22 2 7.3999999999999996e-02 1.5740696106729324e+01 2.3915786256131067e+01 8.5465302481020000e+00 0 0 0
6940 23 1 -1.4799999999999999e-01 1.5269587669472187e+01 2.2561618713744572e+01 1.1743382318261432e+01 0 0 0
6934 23 1 -1.4799999999999999e-01 1.5378713105008742e+01 1.9917164167287964e+01 1.1666653201684493e+01 0 0 0
6942 23 2 7.3999999999999996e-02 1.4223675617250578e+01 2.2378393100475115e+01 1.1827865873732801e+01 0 0 0
6936 23 2 7.3999999999999996e-02 1.4288212740083098e+01 1.9819962857718586e+01 1.1603183255664135e+01 0 0 0
6939 23 2 7.3999999999999996e-02 1.7032229610751628e+01 2.1322127366114053e+01 1.2077858052377195e+01 0 0 0
27533 88 2 7.3999999999999996e-02 1.9051589900707693e+01 1.9900033178638829e+01 6.7003262284363032e+00 0 0 0
27539 88 2 7.3999999999999996e-02 1.9241719454767157e+01 2.2480256737484297e+01 6.8985681746442200e+00 0 0 0
27838 89 1 -1.4799999999999999e-01 1.9266973168663590e+01 1.9994460359823730e+01 1.0485838220567498e+01 0 0 0
27844 89 1 -1.4799999999999999e-01 1.9057061137857040e+01 2.2513056347581820e+01 1.0475065414991899e+01 0 0 0
27845 89 2 7.3999999999999996e-02 1.9139267625650810e+01 2.2669033931891068e+01 1.1529656878066280e+01 0 0 0
27848 89 2 7.3999999999999996e-02 1.9402497731155446e+01 2.3727677254894481e+01 8.6968777577667691e+00 0 0 0
27839 89 2 7.3999999999999996e-02 1.9146544241614961e+01 1.9956464005563511e+01 1.1543489741926759e+01 0 0 0
27842 89 2 7.3999999999999996e-02 2.0029354633988053e+01 2.1305863938581084e+01 8.8896980716136156e+00 0 0 0
27836 89 2 7.3999999999999996e-02 1.9848205289423714e+01 1.8974790557633753e+01 8.8804547029255101e+00 0 0 0
7868 26 2 7.3999999999999996e-02 2.2794751526527797e+01 1.8649801419432730e+01 8.7723757856547309e+00 0 0 0
27837 89 2 7.3999999999999996e-02 2.0822226893906592e+01 1.8497839394194326e+01 1.0243059630975143e+01 0 0 0
7869 26 2 7.3999999999999996e-02 2.4115159797035854e+01 1.8722169128840267e+01 7.6055215181433349e+00 0 0 0
27841 89 1 -1.4799999999999999e-01 1.9913436646479479e+01 2.1333368046675002e+01 9.9504017868117760e+00 0 0 0
27835 89 1 -1.4799999999999999e-01 1.9850868814457396e+01 1.8698208876359754e+01 9.9075103973426248e+00 0 0 0
7867 26 1 -1.4799999999999999e-01 2.3073930070704630e+01 1.8685144879079321e+01 7.7138819495888695e+00 0 0 0
7872 26 2 7.3999999999999996e-02 2.1474837258893974e+01 2.0077302881509858e+01 7.1431391091335055e+00 0 0 0
7870 26 1 -1.4799999999999999e-01 2.2553946614130865e+01 1.9968934922639427e+01 7.0629744249047945e+00 0 0 0
8183 27 2 7.3999999999999996e-02 2.2453591694051624e+01 2.0157651034994451e+01 1.0953237986712518e+01 0 0 0
7873 26 1 -1.4799999999999999e-01 2.3196122803039298e+01 2.1238589408575709e+01 7.6579993039665899e+00 0 0 0
27843 89 2 7.3999999999999996e-02 2.0923421612414320e+01 2.1450159094317414e+01 1.0321624006531554e+01 0 0 0
7874 26 2 7.3999999999999996e-02 2.2967349332631194e+01 2.1217111521392336e+01 8.7525365197906826e+00 0 0 0
7876 26 1 -1.4799999999999999e-01 2.2589569428359450e+01 2.2594022626004683e+01 7.1051002237923484e+00 0 0 0
8189 27 2 7.3999999999999996e-02 2.2679721199745988e+01 2.2531219468988716e+01 1.1148429804683733e+01 0 0 0
7878 26 2 7.3999999999999996e-02 2.1505033359186346e+01 2.2581983447541710e+01 7.2712571582329462e+00 0 0 0
7875 26 2 7.3999999999999996e-02 2.4266579750517305e+01 2.1318819577220861e+01 7.5368137416330629e+00 0 0 0
7879 26 1 -1.4799999999999999e-01 2.3072812512167339e+01 2.3820334183429406e+01 7.7897800174884475e+00 0 0 0
7881 26 2 7.3999999999999996e-02 2.4157545233241340e+01 2.3749310618534814e+01 7.6365423109091060e+00 0 0 0
27847 89 1 -1.4799999999999999e-01 1.9560438899074601e+01 2.3809479560559652e+01 9.7760165716515868e+00 0 0 0
27849 89 2 7.3999999999999996e-02 2.0677209192669476e+01 2.3854397264678131e+01 9.9821826387286716e+00 0 0 0
7880 26 2 7.3999999999999996e-02 2.2845652513102646e+01 2.3671105073053674e+01 8.8571522860496135e+00 0 0 0
8182 27 1 -1.4799999999999999e-01 2.2570139601354629e+01 2.0038378636712022e+01 1.2045298103598782e+01 0 0 0
8181 27 2 7.3999999999999996e-02 2.4172352387800533e+01 1.8820726796842500e+01 1.1854694312028094e+01 0 0 0
29094 93 2 7.3999999999999996e-02 2.5213254740288164e+01 2.2540111742831055e+01 9.7525098239247558e+00 0 0 0
29088 93 2 7.3999999999999996e-02 2.5165923089321957e+01 1.9791806743743187e+01 9.9682749049956332e+00 0 0 0
28781 92 2 7.3999999999999996e-02 2.6608133430449229e+01 2.2526252896700193e+01 6.4410926763589522e+00 0 0 0
28775 92 2 7.3999999999999996e-02 2.6551238930345502e+01 1.9973861032190513e+01 6.5894593999999715e+00 0 0 0
29085 93 2 7.3999999999999996e-02 2.7879640588094965e+01 1.8616542304521545e+01 1.0424973211440310e+01 0 0 0
29084 93 2 7.3999999999999996e-02 2.7210563999577811e+01 1.8503820117417199e+01 8.8670581352699518e+00 0 0 0
29087 93 2 7.3999999999999996e-02 2.6376288112729814e+01 2.0096791877139491e+01 1.1312704878576726e+01 0 0 0
29093 93 2 7.3999999999999996e-02 2.6334418496299868e+01 2.2547976840709058e+01 1.1242207340898528e+01 0 0 0
9115 30 1 -1.4799999999999999e-01 3.0602765022520025e+01 1.8687638400625524e+01 7.8105732815386197e+00 0 0 0
29083 93 1 -1.4799999999999999e-01 2.6952555973965058e+01 1.8593920985137039e+01 9.9048793139682054e+00 0 0 0
9121 30 1 -1.4799999999999999e-01 3.0264339599137521e+01 2.1237979033112701e+01 7.6862412401434872e+00 0 0 0
9437 31 2 7.3999999999999996e-02 2.9986127630532245e+01 2.2447186794542453e+01 1.0893139839336492e+01 0 0 0
9431 31 2 7.3999999999999996e-02 3.0473456372239621e+01 1.9649501562104270e+01 1.1046339779557044e+01 0 0 0
29092 93 1 -1.4799999999999999e-01 2.6308982050436093e+01 2.2459030638234434e+01 1.0083308664132893e+01 0 0 0
29086 93 1 -1.4799999999999999e-01 2.6227174163353038e+01 1.9905946448599604e+01 1.0256541045591813e+01 0 0 0
29090 93 2 7.3999999999999996e-02 2.6900845374001285e+01 2.0918699906071097e+01 8.5840405585652650e+00 0 0 0
9120 30 2 7.3999999999999996e-02 2.8734351988085354e+01 1.9755996328872975e+01 7.2521684699927338e+00 0 0 0
29089 93 1 -1.4799999999999999e-01 2.6901251461808066e+01 2.1113156024797167e+01 9.6264665903641795e+00 0 0 0
9118 30 1 -1.4799999999999999e-01 2.9809396814765474e+01 1.9897480300463521e+01 7.1105747654402203e+00 0 0 0
29091 93 2 7.3999999999999996e-02 2.7931336042872996e+01 2.1149039312986652e+01 9.9767757151670260e+00 0 0 0
9124 30 1 -1.4799999999999999e-01 2.9629460059518884e+01 2.2473484446483436e+01 7.1411114027353166e+00 0 0 0
9126 30 2 7.3999999999999996e-02 2.8593768436611843e+01 2.2544761522311003e+01 7.3734153969533143e+00 0 0 0
29095 93 1 -1.4799999999999999e-01 2.6946818728146457e+01 2.3699263203259655e+01 9.3968125572930532e+00 0 0 0
9127 30 1 -1.4799999999999999e-01 3.0346647540381934e+01 2.3750783756273904e+01 7.6213652876883700e+00 0 0 0
9122 30 2 7.3999999999999996e-02 3.0262944396463467e+01 2.1220930336075323e+01 8.7784173671515155e+00 0 0 0
9116 30 2 7.3999999999999996e-02 3.0407697891610955e+01 1.8572575931012548e+01 8.8434472458136657e+00 0 0 0
9128 30 2 7.3999999999999996e-02 3.0292476605064561e+01 2.3799945163788880e+01 8.7321377808350160e+00 0 0 0
29096 93 2 7.3999999999999996e-02 2.6670068290407894e+01 2.3705885242164790e+01 8.3317210357129277e+00 0 0 0
29097 93 2 7.3999999999999996e-02 2.8053344722961011e+01 2.3679824665697769e+01 9.3592085493707327e+00 0 0 0
9436 31 1 -1.4799999999999999e-01 2.9858046240177860e+01 2.2422070810651974e+01 1.1981824342875765e+01 0 0 0
9430 31 1 -1.4799999999999999e-01 3.0077327502099244e+01 1.9819627371669363e+01 1.2013586773403919e+01 0 0 0
9432 31 2 7.3999999999999996e-02 2.8997258369660731e+01 1.9838410495422380e+01 1.1807374766163543e+01 0 0 0
9438 31 2 7.3999999999999996e-02 2.8851522782689646e+01 2.2388187570713953e+01 1.2363403375524781e+01 0 0 0
4139 14 2 7.3999999999999996e-02 4.9102216776474028e-01 2.4978465220422184e+01 6.1067592961688950e+00 0 0 0
4451 15 2 7.3999999999999996e-02 8.9701503884344758e-01 2.5199852791040680e+01 1.1501618128341743e+01 0 0 0
25049 81 2 7.3999999999999996e-02 3.7655096461895297e+00 2.7707692165371959e+01 6.3677378513695482e+00 0 0 0
25043 81 2 7.3999999999999996e-02 4.3686100836048478e+00 2.5272874474739734e+01 6.4151506363117665e+00 0 0 0
4457 15 2 7.3999999999999996e-02 2.6546898952079728e-01 2.7734889516322884e+01 1.1554364850476469e+01 0 0 0
4138 14 1 -1.4799999999999999e-01 4.4626617072533364e-01 2.5006635776998650e+01 7.2145997472940895e+00 0 0 0
4147 14 1 -1.4799999999999999e-01 9.0621489851423576e-01 2.8819487051128476e+01 7.7385951018816082e+00 0 0 0
25356 82 2 7.3999999999999996e-02 3.1634985954850112e+00 2.4983573707937325e+01 9.5497166338881350e+00 0 0 0
25355 82 2 7.3999999999999996e-02 3.8629888553177625e+00 2.5270682290686405e+01 1.1200014501494648e+01 0 0 0
25354 82 1 -1.4799999999999999e-01 4.0843458946715350e+00 2.5173622411430138e+01 1.0122812785990000e+01 0 0 0
25357 82 1 -1.4799999999999999e-01 4.8031845122340515e+00 2.6452001797986416e+01 9.8335332824003601e+00 0 0 0
4143 14 2 7.3999999999999996e-02 2.1311609577822672e+00 2.6320753678793281e+01 7.6587941918676359e+00 0 0 0
25361 82 2 7.3999999999999996e-02 4.2830088543814799e+00 2.7565991306153958e+01 1.1515669547699959e+01 0 0 0
25360 82 1 -1.4799999999999999e-01 4.1674428535305994e+00 2.7649207826226913e+01 1.0416478167488229e+01 0 0 0
25362 82 2 7.3999999999999996e-02 3.1291148107430020e+00 2.7583588010307935e+01 1.0209605658280129e+01 0 0 0
25363 82 1 -1.4799999999999999e-01 4.7682576496114377e+00 2.9051103267743205e+01 1.0007690090485355e+01 0 0 0
4149 14 2 7.3999999999999996e-02 2.0361565639204611e+00 2.8815811919320414e+01 7.6355810829245963e+00 0 0 0
4141 14 1 -1.4799999999999999e-01 1.0150872568885092e+00 2.6316502772461945e+01 7.8252254598016631e+00 0 0 0
25358 82 2 7.3999999999999996e-02 5.0019981802304052e+00 2.6616407871464993e+01 8.7880189773784956e+00 0 0 0
25364 82 2 7.3999999999999996e-02 4.9589127852745527e+00 2.9039467353538949e+01 8.8950934471813667e+00 0 0 0
25365 82 2 7.3999999999999996e-02 5.8456028030455904e+00 2.9182543016574531e+01 1.0377695029506130e+01 0 0 0
25359 82 2 7.3999999999999996e-02 5.7462398307189879e+00 2.6506566800011552e+01 1.0298388111689597e+01 0 0 0
4148 14 2 7.3999999999999996e-02 6.2145259805677078e-01 2.8694279546753638e+01 8.8302829647438319e+00 0 0 0
4142 14 2 7.3999999999999996e-02 7.6262584274880962e-01 2.6394243394481745e+01 8.8392153815714938e+00 0 0 0
4144 14 1 -1.4799999999999999e-01 3.4035893790957727e-01 2.7542210852253874e+01 7.1331658883136058e+00 0 0 0
4463 15 2 7.3999999999999996e-02 3.7866564798144237e-01 3.0224515214384706e+01 1.1249010215701816e+01 0 0 0
5399 18 2 7.3999999999999996e-02 7.6013483025302762e+00 3.0244622504057570e+01 6.1240651876790198e+00 0 0 0
5394 18 2 7.3999999999999996e-02 6.9081666148159107e+00 2.7396769592227624e+01 7.3450236929410577e+00 0 0 0
5388 18 2 7.3999999999999996e-02 6.9727167741906406e+00 2.5044183131310426e+01 7.2674177743662609e+00 0 0 0
26291 84 2 7.3999999999999996e-02 1.1264297572982139e+01 2.5178128549178417e+01 6.2789218035044518e+00 0 0 0
26297 85 2 7.3999999999999996e-02 1.1345132884447457e+01 2.7673232294291719e+01 6.4140067806772478e+00 0 0 0
5699 19 2 7.3999999999999996e-02 7.8435698999212544e+00 2.5232562513421652e+01 1.1456641317847598e+01 0 0 0
26604 85 2 7.3999999999999996e-02 1.0265776039447406e+01 2.4820214023155497e+01 9.8199966299329500e+00 0 0 0
5386 18 1 -1.4799999999999999e-01 8.0266349929641994e+00 2.4969045012612572e+01 7.1145162541994624e+00 0 0 0
26602 85 1 -1.4799999999999999e-01 1.1317635840623453e+01 2.4957782671632959e+01 1.0128263975477935e+01 0 0 0
5705 19 2 7.3999999999999996e-02 7.7755468674641488e+00 2.7466952546544150e+01 1.1380440200539562e+01 0 0 0
5392 18 1 -1.4799999999999999e-01 7.9673396735630009e+00 2.7553684299599450e+01 7.1467687243862299e+00 0 0 0
5391 18 2 7.3999999999999996e-02 9.7119871409028544e+00 2.6181077671302141e+01 7.4069013505166481e+00 0 0 0
5389 18 1 -1.4799999999999999e-01 8.6845080658188287e+00 2.6297167559484674e+01 7.7109497457970670e+00 0 0 0
5390 18 2 7.3999999999999996e-02 8.6456120916421266e+00 2.6292418475011811e+01 8.8939173874093775e+00 0 0 0
26610 86 2 7.3999999999999996e-02 1.0431241686465938e+01 2.7608713155248736e+01 9.8521000837659365e+00 0 0 0
5395 18 1 -1.4799999999999999e-01 8.3626544043701134e+00 2.8868870712027707e+01 7.7695248013531177e+00 0 0 0
5397 18 2 7.3999999999999996e-02 9.4524917284962910e+00 2.8975081849137489e+01 7.7865619222421518e+00 0 0 0
5396 18 2 7.3999999999999996e-02 8.0944269884864610e+00 2.8868361847196233e+01 8.8493723353139337e+00 0 0 0
26608 86 1 -1.4799999999999999e-01 1.1453586000601019e+01 2.7611806855944781e+01 1.0129927887663811e+01 0 0 0
26603 85 2 7.3999999999999996e-02 1.1413087453655029e+01 2.4920338119891035e+01 1.1274568288193773e+01 0 0 0
26609 86 2 7.3999999999999996e-02 1.1458964927688244e+01 2.7756919120341163e+01 1.1171524813565599e+01 0 0 0
26611 86 1 -1.4799999999999999e-01 1.2172032917732885e+01 2.8902620110464216e+01 9.5879000464242061e+00 0 0 0
26605 86 1 -1.4799999999999999e-01 1.2033356857643776e+01 2.6282867207595405e+01 9.6347686177670138e+00 0 0 0
26612 86 2 7.3999999999999996e-02 1.2114565826086267e+01 2.8959089200293857e+01 8.4707983598731076e+00 0 0 0
26606 86 2 7.3999999999999996e-02 1.2049016184736015e+01 2.6272363420924794e+01 8.5199046165596766e+00 0 0 0
5400 18 2 7.3999999999999996e-02 6.6156982342891020e+00 3.0103386830578597e+01 7.3847574487987053e+00 0 0 0
26616 86 2 7.3999999999999996e-02 1.0453244336636359e+01 3.0023883926574506e+01 1.0107262816285644e+01 0 0 0
6633 22 2 7.3999999999999996e-02 1.6830678005969737e+01 2.4005173056703132e+01 7.1541641037077692e+00 0 0 0
26613 86 2 7.3999999999999996e-02 1.3262429343580891e+01 2.8976029574113308e+01 9.7101733263969212e+00 0 0 0
26607 86 2 7.3999999999999996e-02 1.3126580483446196e+01 2.6234122388832276e+01 9.8238003722229212e+00 0 0 0
6947 23 2 7.3999999999999996e-02 1.5025886657407632e+01 2.5349270222387215e+01 1.0923926583819348e+01 0 0 0
6636 22 2 7.3999999999999996e-02 1.4066418819669600e+01 2.4971772404770739e+01 6.8736267280508070e+00 0 0 0
27852 89 2 7.3999999999999996e-02 1.7834995401159965e+01 2.5107513707917146e+01 1.0080902671460580e+01 0 0 0
6634 22 1 -1.4799999999999999e-01 1.5090624880105796e+01 2.5212701378016131e+01 6.9057115493880952e+00 0 0 0
6645 22 2 7.3999999999999996e-02 1.6528996035137791e+01 2.8943156365006871e+01 7.6372484027004059e+00 0 0 0
6637 22 1 -1.4799999999999999e-01 1.5469957053162592e+01 2.6388607814706795e+01 7.7752259003546547e+00 0 0 0
6639 22 2 7.3999999999999996e-02 1.6529984758450023e+01 2.6406481912762690e+01 8.0220676373373063e+00 0 0 0
6638 22 2 7.3999999999999996e-02 1.4976661573100241e+01 2.6235346740015835e+01 8.7373180642497665e+00 0 0 0
6640 22 1 -1.4799999999999999e-01 1.4972763567594681e+01 2.7741653671214824e+01 7.1263152894805151e+00 0 0 0
6953 23 2 7.3999999999999996e-02 1.5377517352994968e+01 2.7588246234938847e+01 1.1091556870334738e+01 0 0 0
6642 22 2 7.3999999999999996e-02 1.3878400485553946e+01 2.7764982167200646e+01 7.1600874732836512e+00 0 0 0
6643 22 1 -1.4799999999999999e-01 1.5465712847739230e+01 2.9022513171286594e+01 7.7772471165597219e+00 0 0 0
6644 22 2 7.3999999999999996e-02 1.5356886707640358e+01 2.9074928313151258e+01 8.8058020046573571e+00 0 0 0
27858 90 2 7.3999999999999996e-02 1.7874007564975667e+01 2.7541218278030602e+01 9.8307350897929222e+00 0 0 0
27850 89 1 -1.4799999999999999e-01 1.8918362718083429e+01 2.5080864241432696e+01 1.0327750569021896e+01 0 0 0
6952 23 1 -1.4799999999999999e-01 1.5081464987608358e+01 2.7599427383874072e+01 1.2136482828529291e+01 0 0 0
6946 23 1 -1.4799999999999999e-01 1.5058134390045527e+01 2.5163515146992417e+01 1.2033092761794844e+01 0 0 0
27857 90 2 7.3999999999999996e-02 1.8865032332050795e+01 2.7683973614321793e+01 1.1281204231914240e+01 0 0 0
27851 89 2 7.3999999999999996e-02 1.8948653312885202e+01 2.5069359460091110e+01 1.1432017202720340e+01 0 0 0
27545 89 2 7.3999999999999996e-02 1.8574785014743025e+01 2.5276370750917650e+01 6.6489139482768005e+00 0 0 0
27864 90 2 7.3999999999999996e-02 1.7670165088971814e+01 3.0120297211115439e+01 9.5178054846586875e+00 0 0 0
6959 23 2 7.3999999999999996e-02 1.5297619307361723e+01 3.0079843139106700e+01 1.0904076161047509e+01 0 0 0
6948 23 2 7.3999999999999996e-02 1.4018168829726934e+01 2.5056065634351121e+01 1.2210394955393584e+01 0 0 0
6954 23 2 7.3999999999999996e-02 1.4022179551310037e+01 2.7581642058284523e+01 1.2081977307880875e+01 0 0 0
27856 89 1 -1.4799999999999999e-01 1.8910478603568482e+01 2.7632749613858497e+01 1.0174023114569886e+01 0 0 0
7889 26 2 7.3999999999999996e-02 2.2271203644948052e+01 2.7684273651681853e+01 6.4437678452422595e+00 0 0 0
27551 89 2 7.3999999999999996e-02 1.9089209019546637e+01 2.7632156935776603e+01 6.5745976603154332e+00 0 0 0
7883 26 2 7.3999999999999996e-02 2.2647478289262171e+01 2.5177613033587065e+01 6.3316311755754766e+00 0 0 0
27860 90 2 7.3999999999999996e-02 1.9662663497874647e+01 2.8937522297928574e+01 8.5864792485038244e+00 0 0 0
27854 89 2 7.3999999999999996e-02 1.9751365938386655e+01 2.6262909282027426e+01 8.7988092771977229e+00 0 0 0
27853 89 1 -1.4799999999999999e-01 1.9622986228627383e+01 2.6340044015458041e+01 9.8373106444885092e+00 0 0 0
27859 90 1 -1.4799999999999999e-01 1.9508298651969771e+01 2.8893605861882858e+01 9.6947030986163352e+00 0 0 0
7887 26 2 7.3999999999999996e-02 2.4069342792522686e+01 2.6313334196318287e+01 7.8653668654986433e+00 0 0 0
8195 27 2 7.3999999999999996e-02 2.2772171668427934e+01 2.5138635139126283e+01 1.1227607169464449e+01 0 0 0
7884 26 2 7.3999999999999996e-02 2.1308858894926605e+01 2.5105262491217008e+01 7.3306800215508554e+00 0 0 0
7882 26 1 -1.4799999999999999e-01 2.2410150981196267e+01 2.5162533697778041e+01 7.3567410632850141e+00 0 0 0
27855 89 2 7.3999999999999996e-02 2.0611607839170087e+01 2.6438335247898813e+01 1.0341976931453802e+01 0 0 0
7885 26 1 -1.4799999999999999e-01 2.2958988101783479e+01 2.6306921309427388e+01 8.0685287973098951e+00 0 0 0
7886 26 2 7.3999999999999996e-02 2.2899788783980721e+01 2.6238274790934838e+01 9.1471938026361155e+00 0 0 0
7888 26 1 -1.4799999999999999e-01 2.2276454247791214e+01 2.7646971275088628e+01 7.5179984885838573e+00 0 0 0
7890 26 2 7.3999999999999996e-02 2.1217453996773234e+01 2.7685837382855087e+01 7.8376180718477455e+00 0 0 0
8201 27 2 7.3999999999999996e-02 2.2719235171452738e+01 2.7313497433710019e+01 1.1226852413821966e+01 0 0 0
7891 26 1 -1.4799999999999999e-01 2.3073152803752063e+01 2.8892446024196534e+01 7.8737360519747464e+00 0 0 0
27861 90 2 7.3999999999999996e-02 2.0536123868980347e+01 2.8944970631627655e+01 1.0024363551959231e+01 0 0 0
7892 26 2 7.3999999999999996e-02 2.3120550649479817e+01 2.8996389601314668e+01 8.9764035267101221e+00 0 0 0
7893 26 2 7.3999999999999996e-02 2.4130502355540628e+01 2.8728089054902433e+01 7.5621351601338143e+00 0 0 0
8207 27 2 7.3999999999999996e-02 2.2820289933799419e+01 3.0109398685225489e+01 1.0852250759086980e+01 0 0 0
29106 93 2 7.3999999999999996e-02 2.5188315172331620e+01 2.7308745165635514e+01 9.7623503719040396e+00 0 0 0
8206 27 1 -1.4799999999999999e-01 2.2773913456586683e+01 3.0096872965701799e+01 1.1928156671350681e+01 0 0 0
8208 27 2 7.3999999999999996e-02 2.1696535448911256e+01 3.0221435418704758e+01 1.2195506606360622e+01 0 0 0
29100 93 2 7.3999999999999996e-02 2.5303980822519158e+01 2.4998495632331014e+01 9.8440466816326264e+00 0 0 0
28793 92 2 7.3999999999999996e-02 2.6825835390178192e+01 2.7531095361004780e+01 6.6808383660756796e+00 0 0 0
28787 92 2 7.3999999999999996e-02 2.6536013020567157e+01 2.4936927705671934e+01 6.5876506781385062e+00 0 0 0
29099 93 2 7.3999999999999996e-02 2.6380586786080780e+01 2.4873298121569555e+01 1.1177699208617952e+01 0 0 0
9443 31 2 7.3999999999999996e-02 2.9717472397813509e+01 2.4853545994403810e+01 1.1003213656445750e+01 0 0 0
9132 30 2 7.3999999999999996e-02 2.8690693147023119e+01 2.5059521786175868e+01 7.3501655174969365e+00 0 0 0
9130 30 1 -1.4799999999999999e-01 2.9741213827716216e+01 2.5072570608962842e+01 7.0444818361608919e+00 0 0 0
29098 93 1 -1.4799999999999999e-01 2.6368355637758768e+01 2.4927301506263333e+01 1.0085966198963945e+01 0 0 0
9449 31 2 7.3999999999999996e-02 3.0070246797321680e+01 2.7522360936299489e+01 1.0941978014662839e+01 0 0 0
9138 30 2 7.3999999999999996e-02 2.8990990129226759e+01 2.7658739685813426e+01 7.3754438255211063e+00 0 0 0
29105 93 2 7.3999999999999996e-02 2.6254239810663574e+01 2.7396374200245713e+01 1.1264883535027668e+01 0 0 0
29104 93 1 -1.4799999999999999e-01 2.6264482105121481e+01 2.7373247110538582e+01 1.0166731137615331e+01 0 0 0
29102 93 2 7.3999999999999996e-02 2.7149578993170024e+01 2.6393742851198652e+01 8.5729340492586097e+00 0 0 0
29108 93 2 7.3999999999999996e-02 2.6596150853280704e+01 2.8868994025393373e+01 8.5796787960415983e+00 0 0 0
29101 93 1 -1.4799999999999999e-01 2.7058041585183823e+01 2.6199792302924205e+01 9.6531102624976839e+00 0 0 0
29103 93 2 7.3999999999999996e-02 2.8067135105281103e+01 2.6315936108678699e+01 1.0006362014229689e+01 0 0 0
9136 30 1 -1.4799999999999999e-01 3.0035237575176826e+01 2.7557765079670272e+01 7.1515765467937484e+00 0 0 0
29107 93 1 -1.4799999999999999e-01 2.6898377688960277e+01 2.8718342234286713e+01 9.6357563025722150e+00 0 0 0
29109 94 2 7.3999999999999996e-02 2.7967640635259809e+01 2.8614690405792725e+01 9.5551640015700929e+00 0 0 0
9139 30 1 -1.4799999999999999e-01 3.0710620695760184e+01 2.8784306135480811e+01 7.7515105078036033e+00 0 0 0
9133 30 1 -1.4799999999999999e-01 3.0549216142698750e+01 2.6246697435632893e+01 7.7128535711785382e+00 0 0 0
9134 30 2 7.3999999999999996e-02 3.0529095787944673e+01 2.6310928183598303e+01 8.8020414620738734e+00 0 0 0
9140 30 2 7.3999999999999996e-02 3.0443120321292493e+01 2.8790663566650462e+01 8.8209533002715492e+00 0 0 0
9442 31 1 -1.4799999999999999e-01 2.9825991078726577e+01 2.4925648863996042e+01 1.2107727503160534e+01 0 0 0
9448 31 1 -1.4799999999999999e-01 3.0188640851661535e+01 2.7474053967927272e+01 1.2017320079112432e+01 0 0 0
9450 31 2 7.3999999999999996e-02 2.9195701579860874e+01 2.7519709436642227e+01 1.2318754002053016e+01 0 0 0
29112 94 2 7.3999999999999996e-02 2.5326790831824944e+01 2.9904528903603737e+01 1.0512941519693090e+01 0 0 0
29110 94 1 -1.4799999999999999e-01 2.6418629093325755e+01 2.9856293654053175e+01 1.0439461985700277e+01 0 0 0
9454 31 1 -1.4799999999999999e-01 3.0150146217159882e+01 3.0015195035517266e+01 1.1879547403285153e+01 0 0 0
9144 30 2 7.3999999999999996e-02 2.9075093126621571e+01 3.0092679880618963e+01 7.0912043487434442e+00 0 0 0
29111 94 2 7.3999999999999996e-02 2.6741054237621565e+01 2.9595254948856667e+01 1.1469000080567747e+01 0 0 0
9142 30 1 -1.4799999999999999e-01 3.0171901101272105e+01 3.0088706396169510e+01 7.1023197631206294e+00 0 0 0
9456 31 2 7.3999999999999996e-02 2.9067188294955226e+01 3.0154003564584666e+01 1.1802139858547507e+01 0 0 0
9455 31 2 7.3999999999999996e-02 3.0473091875952225e+01 3.0109466597039251e+01 1.0849679749103295e+01 0 0 0
4150 14 1 -1.4799999999999999e-01 1.1092583572227099e-01 3.0159866453582008e+01 7.3435480462195226e+00 0 0 0
25055 81 2 7.3999999999999996e-02 4.1482171682401363e+00 3.0416916283550584e+01 6.4361111015933483e+00 0 0 0
25368 82 2 7.3999999999999996e-02 2.8278466846993457e+00 3.0184119176113104e+01 1.0471307745891286e+01 0 0 0
25367 82 2 7.3999999999999996e-02 4.1361625677555596e+00 3.0226220508474626e+01 1.1665562742805875e+01 0 0 0
25061 81 2 7.3999999999999996e-02 4.2232937266192643e+00 3.2842926126111642e+01 6.3277638366936886e+00 0 0 0
25366 82 1 -1.4799999999999999e-01 3.9948618730403256e+00 3.0240013588106006e+01 1.0600111102177795e+01 0 0 0
4153 14 1 -1.4799999999999999e-01 9.2237984897574610e-01 3.1367772514298938e+01 7.8073828783210786e+00 0 0 0
4155 14 2 7.3999999999999996e-02 1.8112066096813269e+00 3.1427316534343543e+01 7.1738496766947586e+00 0 0 0
25370 82 2 7.3999999999999996e-02 4.2504112223778936e+00 3.1490225176394638e+01 8.9215155498310068e+00 0 0 0
25369 82 1 -1.4799999999999999e-01 4.5709507927000166e+00 3.1506348840757081e+01 9.9580928314615793e+00 0 0 0
25372 82 1 -1.4799999999999999e-01 4.0062712601477424e+00 3.2858432693630789e+01 1.0489682028128843e+01 0 0 0
4154 14 2 7.3999999999999996e-02 1.1606144064114936e+00 3.1195183689105885e+01 8.8463171460875341e+00 0 0 0
25373 82 2 7.3999999999999996e-02 4.3325761133448708e+00 3.3025881577737401e+01 1.1512849666405650e+01 0 0 0
25371 82 2 7.3999999999999996e-02 5.7003250591707806e+00 3.1463740456044619e+01 1.0002886320133836e+01 0 0 0
25374 82 2 7.3999999999999996e-02 2.8654415026200581e+00 3.2750912288998940e+01 1.0605541446231356e+01 0 0 0
4156 14 1 -1.4799999999999999e-01 1.3790990039171186e-01 3.2639435374144568e+01 7.4818403958469597e+00 0 0 0
4469 15 2 7.3999999999999996e-02 7.4825173876126294e-01 3.2609322840875343e+01 1.0918723966783025e+01 0 0 0
4468 15 1 -1.4799999999999999e-01 4.3823904389969703e-01 3.2737074546688916e+01 1.1992808793990328e+01 0 0 0
5398 18 1 -1.4799999999999999e-01 7.6658812995021099e+00 3.0109889890054252e+01 7.1753079483471387e+00 0 0 0
5711 19 2 7.3999999999999996e-02 8.0549790013353419e+00 3.0125729059080985e+01 1.1061774378264657e+01 0 0 0
26615 86 2 7.3999999999999996e-02 1.1750119315290616e+01 2.9975484840476263e+01 1.1244278753719705e+01 0 0 0
5406 18 2 7.3999999999999996e-02 6.6642794513650090e+00 3.2676468875000261e+01 6.9066189787804166e+00 0 0 0
26614 86 1 -1.4799999999999999e-01 1.1547815483408153e+01 3.0100151921619286e+01 1.0218971454772117e+01 0 0 0
26303 85 2 7.3999999999999996e-02 1.0971465868897445e+01 3.0112183437096537e+01 6.5506446075310683e+00 0 0 0
26309 85 2 7.3999999999999996e-02 1.0777052043374187e+01 3.2967234812430789e+01 6.5577243240095946e+00 0 0 0
5402 18 2 7.3999999999999996e-02 8.0190128617106851e+00 3.1527060994020236e+01 8.8486252114616963e+00 0 0 0
5403 18 2 7.3999999999999996e-02 9.4040190997981021e+00 3.1412190015541718e+01 7.9486973483198051e+00 0 0 0
5401 18 1 -1.4799999999999999e-01 8.3282021075079768e+00 3.1393190959103425e+01 7.8080799382244974e+00 0 0 0
5404 18 1 -1.4799999999999999e-01 7.7591057651696760e+00 3.2662063767487687e+01 7.0557807333589988e+00 0 0 0
26620 86 1 -1.4799999999999999e-01 1.1296615383832121e+01 3.2641128422178554e+01 1.0088761030043006e+01 0 0 0
26617 86 1 -1.4799999999999999e-01 1.2123625437474937e+01 3.1446311694286976e+01 9.7156117353535691e+00 0 0 0
26618 86 2 7.3999999999999996e-02 1.1912974813376993e+01 3.1403944825763411e+01 8.6033508480856202e+00 0 0 0
5716 19 1 -1.4799999999999999e-01 7.9513189070086234e+00 3.2755083693898165e+01 1.1957411401170777e+01 0 0 0
5717 19 2 7.3999999999999996e-02 8.2328682129803958e+00 3.2635520811819376e+01 1.0901330565152566e+01 0 0 0
26622 86 2 7.3999999999999996e-02 1.0275674271286833e+01 3.2447607389811189e+01 9.7714534124397421e+00 0 0 0
26621 86 2 7.3999999999999996e-02 1.1222523363396327e+01 3.2811094153247154e+01 1.1127250048129936e+01 0 0 0
5710 19 1 -1.4799999999999999e-01 7.9284515953366785e+00 3.0221866958203957e+01 1.2127771240968130e+01 0 0 0
5718 19 2 7.3999999999999996e-02 6.8486869598757893e+00 3.2684436327568690e+01 1.2078943198928670e+01 0 0 0
6646 22 1 -1.4799999999999999e-01 1.5022575169207318e+01 3.0306549021879317e+01 7.0434700469570473e+00 0 0 0
6648 22 2 7.3999999999999996e-02 1.3973156115524388e+01 3.0445592155778286e+01 7.2882517667297346e+00 0 0 0
6958 23 1 -1.4799999999999999e-01 1.5121347592313111e+01 3.0163077219444268e+01 1.2003586236584667e+01 0 0 0
26619 86 2 7.3999999999999996e-02 1.3171172154569760e+01 3.1634203843546356e+01 9.9911959367066299e+00 0 0 0
6651 22 2 7.3999999999999996e-02 1.6780104893080011e+01 3.1572580450897497e+01 7.5349515693807136e+00 0 0 0
6650 22 2 7.3999999999999996e-02 1.5612167221550406e+01 3.1541255386622829e+01 8.6747187455016412e+00 0 0 0
6649 22 1 -1.4799999999999999e-01 1.5717066424146482e+01 3.1542767702456015e+01 7.6047215284704501e+00 0 0 0
6652 22 1 -1.4799999999999999e-01 1.5089703759497372e+01 3.2846215330638124e+01 7.0509908920950641e+00 0 0 0
27870 90 2 7.3999999999999996e-02 1.7828231159290993e+01 3.2742784132692641e+01 9.5732879738095011e+00 0 0 0
6965 23 2 7.3999999999999996e-02 1.5037902203618964e+01 3.2799883280047226e+01 1.0962727542427634e+01 0 0 0
6654 22 2 7.3999999999999996e-02 1.4069978801693736e+01 3.2650602279484268e+01 7.3018677100381852e+00 0 0 0
27862 90 1 -1.4799999999999999e-01 1.8690288072217154e+01 3.0124073120603260e+01 1.0092979273846025e+01 0 0 0
6964 23 1 -1.4799999999999999e-01 1.5126858897089372e+01 3.2795738883122425e+01 1.2046455560972602e+01 0 0 0
27557 89 2 7.3999999999999996e-02 1.8848677984703453e+01 3.0468928124471127e+01 6.5682123139551720e+00 0 0 0
27869 90 2 7.3999999999999996e-02 1.8626305913036493e+01 3.2662350159555444e+01 1.1115995517586519e+01 0 0 0
27563 89 2 7.3999999999999996e-02 1.8446137589519953e+01 3.2870851915059482e+01 6.3505452918973431e+00 0 0 0
27863 90 2 7.3999999999999996e-02 1.8557885038221606e+01 3.0038254734968074e+01 1.1142215370009083e+01 0 0 0
27868 90 1 -1.4799999999999999e-01 1.8839885246331210e+01 3.2742982996719867e+01 1.0047875781895140e+01 0 0 0
7894 26 1 -1.4799999999999999e-01 2.2451819666919555e+01 3.0144215920205877e+01 7.1718745053561781e+00 0 0 0
7896 26 2 7.3999999999999996e-02 2.1436704683294483e+01 3.0251549750002496e+01 7.5137926020362826e+00 0 0 0
27866 90 2 7.3999999999999996e-02 1.9788854681377696e+01 3.1420294190258627e+01 8.6846020669603146e+00 0 0 0
27865 90 1 -1.4799999999999999e-01 1.9578287520988582e+01 3.1351619144364491e+01 9.7578935399813869e+00 0 0 0
7898 26 2 7.3999999999999996e-02 2.3077981027941256e+01 3.1550184511244911e+01 8.6346957428943441e+00 0 0 0
27867 90 2 7.3999999999999996e-02 2.0466344719090312e+01 3.1286611174790949e+01 1.0332380593789098e+01 0 0 0
7897 26 1 -1.4799999999999999e-01 2.3149041128566182e+01 3.1487955757029205e+01 7.5620064266911475e+00 0 0 0
7900 26 1 -1.4799999999999999e-01 2.2493701845677940e+01 3.2796321307672144e+01 6.9631232187134975e+00 0 0 0
7899 26 2 7.3999999999999996e-02 2.4144393584251024e+01 3.1565137727749754e+01 7.3167815791689659e+00 0 0 0
7902 26 2 7.3999999999999996e-02 2.1432041271859518e+01 3.2750249144590398e+01 7.2817870243832523e+00 0 0 0
8213 27 2 7.3999999999999996e-02 2.2937928068608834e+01 3.2633860271257305e+01 1.0699035539365076e+01 0 0 0
8212 27 1 -1.4799999999999999e-01 2.2720406475885671e+01 3.2674628553342544e+01 1.1733293407708977e+01 0 0 0
8214 27 2 7.3999999999999996e-02 2.1714309089405063e+01 3.2810856625346545e+01 1.1889175144429178e+01 0 0 0
9149 30 2 7.3999999999999996e-02 3.0431635732050594e+01 3.2629519574496570e+01 6.1578068359853724e+00 0 0 0
29118 94 2 7.3999999999999996e-02 2.5388400400110744e+01 3.2527752831744714e+01 1.0395062990821263e+01 0 0 0
28799 93 2 7.3999999999999996e-02 2.6280390180014237e+01 3.0452476843377113e+01 6.7220201329586180e+00 0 0 0
28805 93 2 7.3999999999999996e-02 2.6765113373989312e+01 3.2913648664966694e+01 6.4754711238746614e+00 0 0 0
29114 94 2 7.3999999999999996e-02 2.6791124385060257e+01 3.1102654589307864e+01 8.9076985428391229e+00 0 0 0
29115 94 2 7.3999999999999996e-02 2.8167960122362992e+01 3.1203236856162547e+01 1.0002783339825587e+01 0 0 0
29113 94 1 -1.4799999999999999e-01 2.7072504253753419e+01 3.1169451798562513e+01 9.9289015368915994e+00 0 0 0
29116 94 1 -1.4799999999999999e-01 2.6495377351404027e+01 3.2515142533606507e+01 1.0515589678443304e+01 0 0 0
9145 30 1 -1.4799999999999999e-01 3.0689540105871167e+01 3.1357866427925760e+01 7.8630464713057782e+00 0 0 0
9148 30 1 -1.4799999999999999e-01 3.0253888669217009e+01 3.2622514723794872e+01 7.1832398551472094e+00 0 0 0
9150 30 2 7.3999999999999996e-02 2.9142973360197818e+01 3.2758135224104848e+01 7.1983263402774664e+00 0 0 0
9461 31 2 7.3999999999999996e-02 3.0221556507249179e+01 3.2683432729969624e+01 1.0893312125118774e+01 0 0 0
29117 94 2 7.3999999999999996e-02 2.6780228476469539e+01 3.2508391878361550e+01 1.1496705666863985e+01 0 0 0
9146 30 2 7.3999999999999996e-02 3.0406370161423609e+01 3.1453732779760148e+01 8.9578572256370279e+00 0 0 0
9460 31 1 -1.4799999999999999e-01 3.0052830330827092e+01 3.2560415390784932e+01 1.1927016519415410e+01 0 0 0
9462 31 2 7.3999999999999996e-02 2.8958430657902806e+01 3.2575841138983748e+01 1.2045208466941046e+01 0 0 0
4432 15 1 -1.4799999999999999e-01 5.7356169851303274e-01 1.7629003993161998e+01 1.2273670903522120e+01 0 0 0
25648 82 1 -1.4799999999999999e-01 4.3495755039770208e+00 1.7758174728568509e+01 1.5200993963508246e+01 0 0 0
25650 82 2 7.3999999999999996e-02 3.3268791970529827e+00 1.7761037648617837e+01 1.5219834332613361e+01 0 0 0
25649 82 2 7.3999999999999996e-02 4.6301145157712709e+00 1.7740319583529445e+01 1.6242682224642145e+01 0 0 0
4744 16 1 -1.4799999999999999e-01 4.9722089385712087e-01 1.7591757218965352e+01 1.7385646548616517e+01 0 0 0
4745 16 2 7.3999999999999996e-02 5.4069091014250448e-01 1.7438769655300153e+01 1.6302217571515172e+01 0 0 0
3785 13 2 7.3999999999999996e-02 8.0992199431477729e-03 1.7354723369416785e+01 1.0134421898587342e+00 0 0 0
5994 20 2 7.3999999999999996e-02 7.1512240783250327e+00 1.7518473451382881e+01 1.7422780093494676e+01 0 0 0
26896 86 1 -1.4799999999999999e-01 1.1468499198846425e+01 1.7375075076669773e+01 1.4933014856713687e+01 0 0 0
5992 20 1 -1.4799999999999999e-01 8.0639368929637740e+00 1.7389854455174753e+01 1.6912989795131047e+01 0 0 0
26898 86 2 7.3999999999999996e-02 1.0386379775275525e+01 1.7444033283726448e+01 1.4805916108871955e+01 0 0 0
5993 20 2 7.3999999999999996e-02 7.8758631962646408e+00 1.7534560799427084e+01 1.5826691563865811e+01 0 0 0
26897 86 2 7.3999999999999996e-02 1.1715847504427034e+01 1.7421034823192599e+01 1.6054687819409505e+01 0 0 0
7240 24 1 -1.4799999999999999e-01 1.4775055419563300e+01 1.7447352487590280e+01 1.7068551293700001e+01 0 0 0
7241 24 2 7.3999999999999996e-02 1.4752600087975763e+01 1.7333984526380689e+01 1.5932966917431118e+01 0 0 0
28146 90 2 7.3999999999999996e-02 1.7649731743880370e+01 1.7674306139221894e+01 1.4853447698025125e+01 0 0 0
7242 24 2 7.3999999999999996e-02 1.3694408857061868e+01 1.7490626597328522e+01 1.7373483830616493e+01 0 0 0
28144 90 1 -1.4799999999999999e-01 1.8660852261280258e+01 1.7447197906308087e+01 1.5182385244652947e+01 0 0 0
28145 90 2 7.3999999999999996e-02 1.8748865931289014e+01 1.7485526196111589e+01 1.6244500889002229e+01 0 0 0
8178 27 2 7.3999999999999996e-02 2.1692619391976564e+01 1.7335196406832196e+01 1.2638516217644154e+01 0 0 0
8488 28 1 -1.4799999999999999e-01 2.2483954259018091e+01 1.7241129879985618e+01 1.6845976014325323e+01 0 0 0
8489 28 2 7.3999999999999996e-02 2.2986069913190253e+01 1.7190138464032650e+01 1.5884972070863549e+01 0 0 0
8490 28 2 7.3999999999999996e-02 2.1462290558263668e+01 1.7211523255906933e+01 1.6597890554926888e+01 0 0 0
29394 94 2 7.3999999999999996e-02 2.5044983927238874e+01 1.7355915020284858e+01 1.4809958356221889e+01 0 0 0
9426 31 2 7.3999999999999996e-02 2.8671636986049695e+01 1.7473798465587645e+01 1.2253140241766195e+01 0 0 0
29393 94 2 7.3999999999999996e-02 2.6152286064117014e+01 1.7321473521172386e+01 1.6157863295775467e+01 0 0 0
29392 94 1 -1.4799999999999999e-01 2.6087784131652132e+01 1.7326002759277653e+01 1.5054439583492764e+01 0 0 0
9736 32 1 -1.4799999999999999e-01 3.0036454698358444e+01 1.7124261323349586e+01 1.6985722773194123e+01 0 0 0
9737 32 2 7.3999999999999996e-02 3.0295515572939973e+01 1.7140341859082110e+01 1.5950961335153599e+01 0 0 0
9738 32 2 7.3999999999999996e-02 2.8972202546750090e+01 1.7210435847441524e+01 1.6971560060092077e+01 0 0 0
4438 15 1 -1.4799999999999999e-01 5.8318576164884395e-01 2.0170523739562235e+01 1.2661315566387099e+01 0 0 0
4443 15 2 7.3999999999999996e-02 2.3920018238039127e+00 2.1252622611248963e+01 1.2993855539983050e+01 0 0 0
4444 15 1 -1.4799999999999999e-01 6.9079937748162545e-01 2.2658720418776806e+01 1.2624277927967848e+01 0 0 0
4437 15 2 7.3999999999999996e-02 2.1880460143047049e+00 1.8903381504318261e+01 1.3146695213151810e+01 0 0 0
4435 15 1 -1.4799999999999999e-01 1.0496460099853202e+00 1.8832410999601727e+01 1.3113973339199049e+01 0 0 0
4441 15 1 -1.4799999999999999e-01 1.3183072883571156e+00 2.1385228354062733e+01 1.3248908554995365e+01 0 0 0
4436 15 2 7.3999999999999996e-02 8.0483612494473744e-01 1.8633255352961392e+01 1.4155711153291973e+01 0 0 0
4749 16 2 7.3999999999999996e-02 2.3147145146067696e+00 1.8938187637203509e+01 1.7432517755106609e+01 0 0 0
4747 16 1 -1.4799999999999999e-01 1.2983819366480276e+00 1.8833069920159158e+01 1.7898999881486024e+01 0 0 0
25652 82 2 7.3999999999999996e-02 4.3081634091527157e+00 1.9040949807814993e+01 1.3543450515357865e+01 0 0 0
25651 82 1 -1.4799999999999999e-01 4.7480329837975326e+00 1.9049343934761485e+01 1.4542640748889939e+01 0 0 0
25654 82 1 -1.4799999999999999e-01 4.4498197545185461e+00 2.0257394968836483e+01 1.5402804323216372e+01 0 0 0
25656 82 2 7.3999999999999996e-02 3.3677228834326867e+00 2.0224280481680569e+01 1.5707370258499191e+01 0 0 0
25655 82 2 7.3999999999999996e-02 5.0043573929615395e+00 2.0159382696543307e+01 1.6298569569064160e+01 0 0 0
25657 82 1 -1.4799999999999999e-01 4.8394674198342686e+00 2.1576137592513440e+01 1.4746367663819937e+01 0 0 0
25658 82 2 7.3999999999999996e-02 4.4230520748983189e+00 2.1594631545285271e+01 1.3734315047091004e+01 0 0 0
25661 82 2 7.3999999999999996e-02 4.3762834630329568e+00 2.2780042074317471e+01 1.6507829045423971e+01 0 0 0
25660 82 1 -1.4799999999999999e-01 4.0792244383767251e+00 2.2809337738459611e+01 1.5463523486177554e+01 0 0 0
25662 82 2 7.3999999999999996e-02 3.0578209464499042e+00 2.2519324381965905e+01 1.5284961892049127e+01 0 0 0
4753 16 1 -1.4799999999999999e-01 1.2987987051008769e+00 2.1516276085754221e+01 1.8021732576058564e+01 0 0 0
4755 16 2 7.3999999999999996e-02 2.3020497415604471e+00 2.1495421060294241e+01 1.7613483661284423e+01 0 0 0
25659 82 2 7.3999999999999996e-02 5.9159733728003090e+00 2.1671197478018520e+01 1.4563753902629211e+01 0 0 0
25653 82 2 7.3999999999999996e-02 5.8771206196693200e+00 1.8926280752670266e+01 1.4460675109685312e+01 0 0 0
4442 15 2 7.3999999999999996e-02 1.1337278067140382e+00 2.1450800987517795e+01 1.4359836963547556e+01 0 0 0
4750 16 1 -1.4799999999999999e-01 6.1577402665488590e-01 2.0172742786383555e+01 1.7628498910633109e+01 0 0 0
4448 15 2 7.3999999999999996e-02 9.4265199590329707e-01 2.3875802718507462e+01 1.4365742400273234e+01 0 0 0
4759 16 1 -1.4799999999999999e-01 1.1418485731075445e+00 2.4072895809518638e+01 1.7831001678763066e+01 0 0 0
4756 16 1 -1.4799999999999999e-01 5.5871557097326841e-01 2.2720364407246787e+01 1.7400892137887457e+01 0 0 0
4757 16 2 7.3999999999999996e-02 5.8499788956436094e-01 2.2503117194759469e+01 1.6370271652183661e+01 0 0 0
4751 16 2 7.3999999999999996e-02 4.8090699395603054e-01 2.0305805312991925e+01 1.6545904290741220e+01 0 0 0
4761 16 2 7.3999999999999996e-02 2.2274918235169170e+00 2.4044498121337199e+01 1.7677859746606071e+01 0 0 0
4447 15 1 -1.4799999999999999e-01 1.1642579629551069e+00 2.3904144536785221e+01 1.3246158960341537e+01 0 0 0
25664 82 2 7.3999999999999996e-02 4.2536529368396971e+00 2.4148415147884595e+01 1.3723717905003481e+01 0 0 0
4449 15 2 7.3999999999999996e-02 2.2684671728027328e+00 2.3917405979357529e+01 1.3111911018604143e+01 0 0 0
5692 19 1 -1.4799999999999999e-01 7.7411335593162196e+00 2.2631644831961601e+01 1.2299916650293811e+01 0 0 0
5694 19 2 7.3999999999999996e-02 6.6779295705868700e+00 2.2293385175395699e+01 1.2564799836592448e+01 0 0 0
5688 19 2 7.3999999999999996e-02 6.9009805562328221e+00 2.0047228411796961e+01 1.2458408148754298e+01 0 0 0
5691 19 2 7.3999999999999996e-02 9.6023484551418097e+00 2.1362662080284863e+01 1.2330885564637853e+01 0 0 0
6006 20 2 7.3999999999999996e-02 6.8199710463531611e+00 2.2444164106173222e+01 1.7344937555044613e+01 0 0 0
6000 20 2 7.3999999999999996e-02 7.0367741660935739e+00 1.9764955271386153e+01 1.7301773779268046e+01 0 0 0
5683 19 1 -1.4799999999999999e-01 8.6318887803875288e+00 1.8780541708191972e+01 1.2483470072510222e+01 0 0 0
5689 19 1 -1.4799999999999999e-01 8.5987796997071229e+00 2.1345492722427100e+01 1.2682000183371937e+01 0 0 0
5997 20 2 7.3999999999999996e-02 9.7912758927189589e+00 1.8701930376506720e+01 1.6768096640727169e+01 0 0 0
5684 19 2 7.3999999999999996e-02 8.7149379970789056e+00 1.8678001327672114e+01 1.3541593492115338e+01 0 0 0
6005 20 2 7.3999999999999996e-02 7.9413761809221963e+00 2.2352049203791093e+01 1.6110420345244872e+01 0 0 0
5999 20 2 7.3999999999999996e-02 8.0107813539247275e+00 2.0076134824044171e+01 1.5984125923352329e+01 0 0 0
5998 20 1 -1.4799999999999999e-01 8.0485798341191899e+00 1.9926100906619933e+01 1.7053115345570717e+01 0 0 0
26904 86 2 7.3999999999999996e-02 1.0368522503810297e+01 2.0008902322371252e+01 1.4174414524695042e+01 0 0 0
5690 19 2 7.3999999999999996e-02 8.6614466149418696e+00 2.1202420675998386e+01 1.3759484628947455e+01 0 0 0
6004 20 1 -1.4799999999999999e-01 7.8476144645036703e+00 2.2470845562969394e+01 1.7136071123967088e+01 0 0 0
26910 86 2 7.3999999999999996e-02 1.0412871541644050e+01 2.2607623055200396e+01 1.4835440169511015e+01 0 0 0
6001 20 1 -1.4799999999999999e-01 8.5421818383804702e+00 2.1221339822833901e+01 1.7702583992621921e+01 0 0 0
26908 86 1 -1.4799999999999999e-01 1.1498798858151966e+01 2.2635297988576607e+01 1.4912119512360844e+01 0 0 0
26902 86 1 -1.4799999999999999e-01 1.1280888513830659e+01 2.0029315818030348e+01 1.4736903974586006e+01 0 0 0
26909 86 2 7.3999999999999996e-02 1.1624811396437959e+01 2.2714360806652888e+01 1.6001531065585382e+01 0 0 0
6003 20 2 7.3999999999999996e-02 9.5754600010403674e+00 2.1422921950282227e+01 1.7706516569065840e+01 0 0 0
5995 20 1 -1.4799999999999999e-01 8.8471134588424025e+00 1.8623344043104083e+01 1.7362067285377684e+01 0 0 0
26903 86 2 7.3999999999999996e-02 1.1054116391338543e+01 2.0191685110124684e+01 1.5783407262120056e+01 0 0 0
26905 86 1 -1.4799999999999999e-01 1.2096376792712755e+01 2.1309854526225394e+01 1.4297407826605191e+01 0 0 0
26899 86 1 -1.4799999999999999e-01 1.2043420020040667e+01 1.8704261289736380e+01 1.4357520663883038e+01 0 0 0
26906 86 2 7.3999999999999996e-02 1.1996920475905815e+01 2.1484862124928767e+01 1.3287132570537622e+01 0 0 0
26900 86 2 7.3999999999999996e-02 1.2036444418854572e+01 1.8664881829241249e+01 1.3252063436190038e+01 0 0 0
5695 19 1 -1.4799999999999999e-01 8.3222271878415999e+00 2.3892919805671745e+01 1.3034091101080559e+01 0 0 0
26911 86 1 -1.4799999999999999e-01 1.2235759493881238e+01 2.3851666747101852e+01 1.4352088482923046e+01 0 0 0
6007 20 1 -1.4799999999999999e-01 8.2871964080926812e+00 2.3832575307432759e+01 1.7631100684603442e+01 0 0 0
26912 86 2 7.3999999999999996e-02 1.2041095504910531e+01 2.3769511993685587e+01 1.3261501585027805e+01 0 0 0
27224 87 2 7.3999999999999996e-02 1.1796337587499560e+01 2.3888933052375091e+01 1.8245789107528374e+01 0 0 0
6009 20 2 7.3999999999999996e-02 9.4006752178098409e+00 2.3903431544849468e+01 1.7481010824361451e+01 0 0 0
5696 19 2 7.3999999999999996e-02 8.1859464001427344e+00 2.3800701279324276e+01 1.4123554228276882e+01 0 0 0
27218 87 2 7.3999999999999996e-02 1.1644192327924346e+01 2.1285739293402951e+01 1.8020562900219009e+01 0 0 0
5697 19 2 7.3999999999999996e-02 9.4314915032310456e+00 2.3892028190411089e+01 1.2755794300964888e+01 0 0 0
27212 87 2 7.3999999999999996e-02 1.1415930523247303e+01 1.8621112059393557e+01 1.8197716706015697e+01 0 0 0
6945 23 2 7.3999999999999996e-02 1.6770384212385171e+01 2.4034319412861784e+01 1.2290023883848276e+01 0 0 0
6933 23 2 7.3999999999999996e-02 1.6896291555159841e+01 1.8547787073000126e+01 1.2462545303187220e+01 0 0 0
26901 86 2 7.3999999999999996e-02 1.3104242281600994e+01 1.8742702922383263e+01 1.4535080060872911e+01 0 0 0
6943 23 1 -1.4799999999999999e-01 1.5728414234505653e+01 2.3824968395128806e+01 1.2501326870615662e+01 0 0 0
6931 23 1 -1.4799999999999999e-01 1.5836439538414307e+01 1.8702336045110943e+01 1.2471924397228683e+01 0 0 0
6937 23 1 -1.4799999999999999e-01 1.5907321818799540e+01 2.1243122318760378e+01 1.2256748924223407e+01 0 0 0
7245 24 2 7.3999999999999996e-02 1.6493439350281019e+01 1.8630370086735972e+01 1.7422761187008131e+01 0 0 0
26907 86 2 7.3999999999999996e-02 1.3175211212342315e+01 2.1211756181581517e+01 1.4517211634206157e+01 0 0 0
6932 23 2 7.3999999999999996e-02 1.5574448859850650e+01 1.8738355590701591e+01 1.3515884734898712e+01 0 0 0
7246 24 1 -1.4799999999999999e-01 1.5110455128473966e+01 2.0083940826132036e+01 1.6622173355833421e+01 0 0 0
7247 24 2 7.3999999999999996e-02 1.5726894449049338e+01 1.9988627173553532e+01 1.5685783464704443e+01 0 0 0
6938 23 2 7.3999999999999996e-02 1.5772056159117033e+01 2.1205470825134213e+01 1.3332185396588692e+01 0 0 0
7252 24 1 -1.4799999999999999e-01 1.4934860719180703e+01 2.2695924723149094e+01 1.6816987903967412e+01 0 0 0
7253 24 2 7.3999999999999996e-02 1.5032702187943265e+01 2.2778743228454189e+01 1.5782789685524692e+01 0 0 0
7249 24 1 -1.4799999999999999e-01 1.5603477892084186e+01 2.1394679647055415e+01 1.7301517262492844e+01 0 0 0
28158 90 2 7.3999999999999996e-02 1.7663757017058476e+01 2.2594628550594582e+01 1.4716506918246710e+01 0 0 0
28152 90 2 7.3999999999999996e-02 1.7712707527133151e+01 1.9784085404691133e+01 1.5038654739119634e+01 0 0 0
7254 24 2 7.3999999999999996e-02 1.3802335058072099e+01 2.2561583792743900e+01 1.6998815993640413e+01 0 0 0
7248 24 2 7.3999999999999996e-02 1.4044590404471776e+01 2.0165907192379585e+01 1.6337741405054139e+01 0 0 0
7251 24 2 7.3999999999999996e-02 1.6719157486440324e+01 2.1456452938008184e+01 1.7223301729288572e+01 0 0 0
7243 24 1 -1.4799999999999999e-01 1.5434428833337840e+01 1.8788729291162269e+01 1.7442645364174670e+01 0 0 0
7255 24 1 -1.4799999999999999e-01 1.5338132611692076e+01 2.4029960952901895e+01 1.7506159702900586e+01 0 0 0
28150 90 1 -1.4799999999999999e-01 1.8770243414721747e+01 2.0007503134830539e+01 1.5100935293957232e+01 0 0 0
26913 86 2 7.3999999999999996e-02 1.3323235435458551e+01 2.3828981764953799e+01 1.4458575608440654e+01 0 0 0
28156 90 1 -1.4799999999999999e-01 1.8683052371691474e+01 2.2607301518835495e+01 1.5018901527947307e+01 0 0 0
28157 90 2 7.3999999999999996e-02 1.8716386590825053e+01 2.2639465568541240e+01 1.6061731397184893e+01 0 0 0
6944 23 2 7.3999999999999996e-02 1.5563036396657454e+01 2.3732882062566411e+01 1.3568954652783917e+01 0 0 0
28151 90 2 7.3999999999999996e-02 1.8856126332264463e+01 2.0044310210744918e+01 1.6236028991260540e+01 0 0 0
28148 90 2 7.3999999999999996e-02 1.9400540377764084e+01 1.8755001763002529e+01 1.3474251353756637e+01 0 0 0
8184 27 2 7.3999999999999996e-02 2.1588087605025393e+01 2.0005076649719726e+01 1.2419167388889615e+01 0 0 0
8190 27 2 7.3999999999999996e-02 2.1468265095659742e+01 2.2503622561962107e+01 1.2228475133799453e+01 0 0 0
28154 90 2 7.3999999999999996e-02 1.9218137939067258e+01 2.1280151437821193e+01 1.3384081717921436e+01 0 0 0
8188 27 1 -1.4799999999999999e-01 2.2538985747316126e+01 2.2540699177159308e+01 1.2214355243404801e+01 0 0 0
8187 27 2 7.3999999999999996e-02 2.4244686557258802e+01 2.1434643489929140e+01 1.2504262048633613e+01 0 0 0
8193 27 2 7.3999999999999996e-02 2.4296413642419633e+01 2.3751290597776038e+01 1.2895186842900239e+01 0 0 0
8185 27 1 -1.4799999999999999e-01 2.3115964912765037e+01 2.1315131811581288e+01 1.2691327398431977e+01 0 0 0
8191 27 1 -1.4799999999999999e-01 2.3159548743306214e+01 2.3765988636799609e+01 1.2883832486215065e+01 0 0 0
8179 27 1 -1.4799999999999999e-01 2.3305981271464361e+01 1.8731815380281716e+01 1.2527707147667980e+01 0 0 0
8180 27 2 7.3999999999999996e-02 2.3722529887595645e+01 1.8841494405494380e+01 1.3533245784616090e+01 0 0 0
28159 90 1 -1.4799999999999999e-01 1.9356936057264466e+01 2.3843807213781034e+01 1.4455783945857338e+01 0 0 0
28147 90 1 -1.4799999999999999e-01 1.9409548891073381e+01 1.8720551615114257e+01 1.4600884584876368e+01 0 0 0
28149 90 2 7.3999999999999996e-02 2.0437861213264490e+01 1.8686248658773213e+01 1.4853092813029875e+01 0 0 0
8493 28 2 7.3999999999999996e-02 2.3743590741792758e+01 1.8615998502697348e+01 1.7394357171480642e+01 0 0 0
28153 90 1 -1.4799999999999999e-01 1.9322899179762480e+01 2.1343918101184315e+01 1.4423554155939152e+01 0 0 0
8491 28 1 -1.4799999999999999e-01 2.2729080036976988e+01 1.8509121047251959e+01 1.7547798326820367e+01 0 0 0
8494 28 1 -1.4799999999999999e-01 2.2172453094813253e+01 1.9769357252293943e+01 1.6899707519142915e+01 0 0 0
8495 28 2 7.3999999999999996e-02 2.2589735315061237e+01 1.9815457559796275e+01 1.5876782568074008e+01 0 0 0
8186 27 2 7.3999999999999996e-02 2.3037258120745584e+01 2.1298518259845185e+01 1.3793076412422851e+01 0 0 0
28155 90 2 7.3999999999999996e-02 2.0400347428903018e+01 2.1408677810707246e+01 1.4568228007710196e+01 0 0 0
8500 28 1 -1.4799999999999999e-01 2.2130560923787215e+01 2.2287898951542658e+01 1.6937948897443128e+01 0 0 0
8501 28 2 7.3999999999999996e-02 2.2252011590986850e+01 2.2074094314532331e+01 1.5861890067177399e+01 0 0 0
8497 28 1 -1.4799999999999999e-01 2.2572683286001755e+01 2.1046255197487291e+01 1.7643770375065170e+01 0 0 0
8502 28 2 7.3999999999999996e-02 2.1088509158615533e+01 2.2307385551639541e+01 1.7122334283202992e+01 0 0 0
8499 28 2 7.3999999999999996e-02 2.3663183364074147e+01 2.1017747951236018e+01 1.7753558015575699e+01 0 0 0
8503 28 1 -1.4799999999999999e-01 2.2801390058103266e+01 2.3573190024122578e+01 1.7481789396344105e+01 0 0 0
28161 90 2 7.3999999999999996e-02 2.0402730026856460e+01 2.3757788254679920e+01 1.4617401000462763e+01 0 0 0
8496 28 2 7.3999999999999996e-02 2.1096320877237350e+01 1.9781304834687667e+01 1.6776924037647927e+01 0 0 0
8505 28 2 7.3999999999999996e-02 2.3827312981425436e+01 2.3718554866229589e+01 1.7066970311913700e+01 0 0 0
8192 27 2 7.3999999999999996e-02 2.2839766862500738e+01 2.3834593878146386e+01 1.3907612527581296e+01 0 0 0
28160 90 2 7.3999999999999996e-02 1.9146402094662026e+01 2.3866107869117183e+01 1.3412177535039323e+01 0 0 0
29400 94 2 7.3999999999999996e-02 2.5059988824422145e+01 1.9950553401760750e+01 1.5234210625308775e+01 0 0 0
29406 94 2 7.3999999999999996e-02 2.5256196711574859e+01 2.2586566312661194e+01 1.5351562334491202e+01 0 0 0
9439 31 1 -1.4799999999999999e-01 3.0431944939188050e+01 2.3650540765911575e+01 1.2680961801458285e+01 0 0 0
9427 31 1 -1.4799999999999999e-01 3.0331470251299539e+01 1.8544266991128215e+01 1.2843097441991150e+01 0 0 0
9433 31 1 -1.4799999999999999e-01 3.0601229044167354e+01 2.1151525613250875e+01 1.2568664429833349e+01 0 0 0
9428 31 2 7.3999999999999996e-02 3.0073398402215489e+01 1.8729025060871319e+01 1.3875251992637388e+01 0 0 0
29405 94 2 7.3999999999999996e-02 2.6498213558746901e+01 2.2665584306190592e+01 1.6329642620592882e+01 0 0 0
29397 94 2 7.3999999999999996e-02 2.7632649263802357e+01 1.8471722423266364e+01 1.4115531602810210e+01 0 0 0
29396 94 2 7.3999999999999996e-02 2.6153737528606165e+01 1.8512907591070004e+01 1.3345794563363077e+01 0 0 0
9739 32 1 -1.4799999999999999e-01 3.0622345222886420e+01 1.8382509392438450e+01 1.7667762023998772e+01 0 0 0
29395 94 1 -1.4799999999999999e-01 2.6548664201697449e+01 1.8533041505535966e+01 1.4380283855496332e+01 0 0 0
9743 32 2 7.3999999999999996e-02 3.0469060990202280e+01 1.9585798239203477e+01 1.6032347830328913e+01 0 0 0
29399 94 2 7.3999999999999996e-02 2.6387595491836485e+01 1.9704802594132619e+01 1.6232260572205519e+01 0 0 0
29398 94 1 -1.4799999999999999e-01 2.6219934922935114e+01 1.9832489515085150e+01 1.5171936545390443e+01 0 0 0
29404 94 1 -1.4799999999999999e-01 2.6330624993655658e+01 2.2442750808785885e+01 1.5257479377800715e+01 0 0 0
29402 94 2 7.3999999999999996e-02 2.6708068753809286e+01 2.1102164083351941e+01 1.3558467094371485e+01 0 0 0
9742 32 1 -1.4799999999999999e-01 3.0108561627476057e+01 1.9682401895355387e+01 1.6994601309652356e+01 0 0 0
29401 94 1 -1.4799999999999999e-01 2.6803500413993099e+01 2.1140931075385460e+01 1.4626279380195294e+01 0 0 0
29403 94 2 7.3999999999999996e-02 2.7920328176509546e+01 2.1130416843625866e+01 1.4878783840321617e+01 0 0 0
9748 32 1 -1.4799999999999999e-01 3.0171911237682192e+01 2.2352451224019319e+01 1.6912942331718064e+01 0 0 0
9749 32 2 7.3999999999999996e-02 3.0298091593351799e+01 2.2451979688559796e+01 1.5812777687810252e+01 0 0 0
29407 94 1 -1.4799999999999999e-01 2.6893856277273457e+01 2.3656819298540491e+01 1.4512184369896511e+01 0 0 0
9751 32 1 -1.4799999999999999e-01 3.0856917966277756e+01 2.3585409986952826e+01 1.7544130163482347e+01 0 0 0
9745 32 1 -1.4799999999999999e-01 3.0627881577435396e+01 2.1009117547985351e+01 1.7610210765099733e+01 0 0 0
9744 32 2 7.3999999999999996e-02 2.8966102582149041e+01 1.9723323501209148e+01 1.6888847838558544e+01 0 0 0
9440 31 2 7.3999999999999996e-02 3.0367955321458183e+01 2.3612497661473959e+01 1.3726011760310163e+01 0 0 0
9434 31 2 7.3999999999999996e-02 3.0376704496754712e+01 2.1163015978977381e+01 1.3649046322420874e+01 0 0 0
9750 32 2 7.3999999999999996e-02 2.9065482893403615e+01 2.2316757598432272e+01 1.6941892495909851e+01 0 0 0
29409 94 2 7.3999999999999996e-02 2.7898060732495303e+01 2.3624686234745024e+01 1.4713799555922259e+01 0 0 0
29408 94 2 7.3999999999999996e-02 2.6775393876653123e+01 2.3612948538217172e+01 1.3450608371789743e+01 0 0 0
25665 82 2 7.3999999999999996e-02 5.6671473662979448e+00 2.4148715092520852e+01 1.4841233469074469e+01 0 0 0
4455 15 2 7.3999999999999996e-02 2.2062910491019680e+00 2.6737528612450046e+01 1.2688894325354365e+01 0 0 0
25663 82 1 -1.4799999999999999e-01 4.5470122525000063e+00 2.4120299876693949e+01 1.4767405313622415e+01 0 0 0
4456 15 1 -1.4799999999999999e-01 3.3562248743387552e-01 2.7674434678625499e+01 1.2628893857021954e+01 0 0 0
4461 15 2 7.3999999999999996e-02 2.1659562891328275e+00 2.9074758892354374e+01 1.2680800665437507e+01 0 0 0
4450 15 1 -1.4799999999999999e-01 5.9978596385582295e-01 2.5171193810921714e+01 1.2573612485107022e+01 0 0 0
4769 16 2 7.3999999999999996e-02 3.6332543728138766e-01 2.7759550945253849e+01 1.5855208066583263e+01 0 0 0
4763 16 2 7.3999999999999996e-02 4.4049962096825762e-01 2.5162925511679582e+01 1.6127905386031653e+01 0 0 0
4453 15 1 -1.4799999999999999e-01 1.1843401639645954e+00 2.6500885018754474e+01 1.3031554210857669e+01 0 0 0
4459 15 1 -1.4799999999999999e-01 1.1043746825459415e+00 2.8972717510765396e+01 1.3001700147461744e+01 0 0 0
4454 15 2 7.3999999999999996e-02 1.1326630815506771e+00 2.6488313633109239e+01 1.4169919900914641e+01 0 0 0
25667 83 2 7.3999999999999996e-02 3.9658276258324778e+00 2.5352096960056908e+01 1.6424750026964787e+01 0 0 0
25668 83 2 7.3999999999999996e-02 2.8000524857832305e+00 2.5343775258018638e+01 1.5144228771431573e+01 0 0 0
25666 83 1 -1.4799999999999999e-01 3.8852218366440119e+00 2.5361832429974658e+01 1.5330754077381116e+01 0 0 0
25669 83 1 -1.4799999999999999e-01 4.5600705671900803e+00 2.6582990028312729e+01 1.4714956597164544e+01 0 0 0
25672 83 1 -1.4799999999999999e-01 3.8839100784174985e+00 2.7945095871817177e+01 1.5264503920972958e+01 0 0 0
25674 83 2 7.3999999999999996e-02 2.7943700717356794e+00 2.7921532827847408e+01 1.5070023786412429e+01 0 0 0
25673 83 2 7.3999999999999996e-02 3.9063871593226445e+00 2.7931166450139557e+01 1.6354498730062083e+01 0 0 0
25675 83 1 -1.4799999999999999e-01 4.4790567513109245e+00 2.9303073701773478e+01 1.4692622515655634e+01 0 0 0
25676 83 2 7.3999999999999996e-02 4.4063267136808681e+00 2.9309219198358036e+01 1.3628597593298235e+01 0 0 0
25670 83 2 7.3999999999999996e-02 4.4209249879564680e+00 2.6476237000521508e+01 1.3716283948628268e+01 0 0 0
4767 16 2 7.3999999999999996e-02 2.0821673723580276e+00 2.6645723636709135e+01 1.7287513756697763e+01 0 0 0
4771 16 1 -1.4799999999999999e-01 9.6905463179043949e-01 2.9109135709553964e+01 1.7419148395085905e+01 0 0 0
4773 16 2 7.3999999999999996e-02 2.0006104828589462e+00 2.9262763280934067e+01 1.7180582487786015e+01 0 0 0
4765 16 1 -1.4799999999999999e-01 1.0273413438441792e+00 2.6649526854542408e+01 1.7555339011560235e+01 0 0 0
25677 83 2 7.3999999999999996e-02 5.5615005188356754e+00 2.9389429108385720e+01 1.4813498166062693e+01 0 0 0
25671 83 2 7.3999999999999996e-02 5.6294719447833241e+00 2.6470334003080662e+01 1.4984895261574300e+01 0 0 0
4460 15 2 7.3999999999999996e-02 1.1960767455415342e+00 2.9100569344920441e+01 1.4004448070033394e+01 0 0 0
4762 16 1 -1.4799999999999999e-01 4.5240714373606955e-01 2.5316367610250506e+01 1.7199186706278422e+01 0 0 0
4768 16 1 -1.4799999999999999e-01 2.9534823133540106e-01 2.7797158150192640e+01 1.6916262807052082e+01 0 0 0
5698 19 1 -1.4799999999999999e-01 7.7296576001896637e+00 2.5235012167305936e+01 1.2529267764916733e+01 0 0 0
5704 19 1 -1.4799999999999999e-01 7.6520721893148620e+00 2.7685810624998187e+01 1.2448146189730329e+01 0 0 0
5706 19 2 7.3999999999999996e-02 6.6427160603700690e+00 2.7764223177589024e+01 1.2688355552796764e+01 0 0 0
5700 19 2 7.3999999999999996e-02 6.6799901766286389e+00 2.5334274093959898e+01 1.2777916834633730e+01 0 0 0
5703 19 2 7.3999999999999996e-02 9.4662616339447698e+00 2.6410232712846643e+01 1.2893030345353555e+01 0 0 0
5709 19 2 7.3999999999999996e-02 9.4634883889859331e+00 2.8839388372300782e+01 1.2553131258387735e+01 0 0 0
6012 20 2 7.3999999999999996e-02 6.4640573640700758e+00 2.5063730672860729e+01 1.7127016358374437e+01 0 0 0
5707 19 1 -1.4799999999999999e-01 8.4231463372388919e+00 2.8955012945885262e+01 1.2839307970175048e+01 0 0 0
6018 20 2 7.3999999999999996e-02 6.4084565123383026e+00 2.7630803222929895e+01 1.6953979398935218e+01 0 0 0
5701 19 1 -1.4799999999999999e-01 8.3519436198011086e+00 2.6512445251793103e+01 1.3130279162515206e+01 0 0 0
6011 20 2 7.3999999999999996e-02 7.5136716249093700e+00 2.5113224579788024e+01 1.5887484956157140e+01 0 0 0
26916 86 2 7.3999999999999996e-02 1.0412282608853278e+01 2.4936174412589931e+01 1.4698954792171399e+01 0 0 0
26914 86 1 -1.4799999999999999e-01 1.1454583387395834e+01 2.5137775965752713e+01 1.4871201595560143e+01 0 0 0
6010 20 1 -1.4799999999999999e-01 7.5673594356412828e+00 2.5083974068166235e+01 1.6982354773222475e+01 0 0 0
6017 20 2 7.3999999999999996e-02 7.9177463707101081e+00 2.7748272988926619e+01 1.5882927207845002e+01 0 0 0
6016 20 1 -1.4799999999999999e-01 7.5590681304146248e+00 2.7630210490032688e+01 1.6915795681358873e+01 0 0 0
5702 19 2 7.3999999999999996e-02 8.1394881094980533e+00 2.6496483722945364e+01 1.4189925605322633e+01 0 0 0
26922 87 2 7.3999999999999996e-02 1.0403561639820454e+01 2.7962648488098814e+01 1.4577231180373735e+01 0 0 0
5708 19 2 7.3999999999999996e-02 8.3566780788579305e+00 2.9055000021296511e+01 1.3922853839164715e+01 0 0 0
26920 87 1 -1.4799999999999999e-01 1.1411132530343474e+01 2.7724017420270798e+01 1.4952617448639250e+01 0 0 0
26915 86 2 7.3999999999999996e-02 1.1404545379144322e+01 2.5212864197844961e+01 1.6011134326352735e+01 0 0 0
26921 87 2 7.3999999999999996e-02 1.1417420500802015e+01 2.7701533968773937e+01 1.6047609115236227e+01 0 0 0
6021 20 2 7.3999999999999996e-02 9.1193377844810897e+00 2.8873647917087954e+01 1.7708771858527406e+01 0 0 0
6019 20 1 -1.4799999999999999e-01 8.0775353111798758e+00 2.8808696404496477e+01 1.7717816218211489e+01 0 0 0
6013 20 1 -1.4799999999999999e-01 8.2286763423831797e+00 2.6364364864269142e+01 1.7419371742102022e+01 0 0 0
26923 87 1 -1.4799999999999999e-01 1.2226315182024456e+01 2.8931288143341238e+01 1.4540814462744919e+01 0 0 0
6015 20 2 7.3999999999999996e-02 9.3093732386716219e+00 2.6378279805174671e+01 1.7262583267401720e+01 0 0 0
26917 86 1 -1.4799999999999999e-01 1.2055036072332765e+01 2.6478510216071921e+01 1.4308230790326558e+01 0 0 0
26924 87 2 7.3999999999999996e-02 1.2220937638913671e+01 2.8847655231087288e+01 1.3506562816945408e+01 0 0 0
26918 87 2 7.3999999999999996e-02 1.1889453436116536e+01 2.6576362136819128e+01 1.3271143596839632e+01 0 0 0
6023 20 2 7.3999999999999996e-02 7.6828682671090114e+00 3.0100520681652718e+01 1.5934900314953847e+01 0 0 0
7257 24 2 7.3999999999999996e-02 1.6437051393303708e+01 2.4057631128290307e+01 1.7451950347481194e+01 0 0 0
6951 23 2 7.3999999999999996e-02 1.6641517798091353e+01 2.6257871582976509e+01 1.2860090566498570e+01 0 0 0
6957 23 2 7.3999999999999996e-02 1.6758003946901493e+01 2.8736597675074400e+01 1.2651515230821794e+01 0 0 0
26919 87 2 7.3999999999999996e-02 1.3163265142268154e+01 2.6545833680845320e+01 1.4472248296892928e+01 0 0 0
6949 23 1 -1.4799999999999999e-01 1.5579780060719614e+01 2.6368585676200901e+01 1.2776987500308053e+01 0 0 0
6955 23 1 -1.4799999999999999e-01 1.5648955488977316e+01 2.8841765136730622e+01 1.2765987160740460e+01 0 0 0
26925 87 2 7.3999999999999996e-02 1.3265385016590514e+01 2.8866098693835326e+01 1.4923893181112554e+01 0 0 0
7259 24 2 7.3999999999999996e-02 1.5006637768724637e+01 2.5081020447617025e+01 1.5736206529749595e+01 0 0 0
7260 24 2 7.3999999999999996e-02 1.3723653546966441e+01 2.5352026671600157e+01 1.6820241129069039e+01 0 0 0
28164 90 2 7.3999999999999996e-02 1.7758644061953323e+01 2.5081118380463099e+01 1.4834106366541665e+01 0 0 0
7258 24 1 -1.4799999999999999e-01 1.4793478772958586e+01 2.5200838691998793e+01 1.6789936778207633e+01 0 0 0
6950 23 2 7.3999999999999996e-02 1.5306162999157994e+01 2.6311083505212032e+01 1.3820575068267559e+01 0 0 0
7264 24 1 -1.4799999999999999e-01 1.4967154589400133e+01 2.7850526639402919e+01 1.6749115619035351e+01 0 0 0
7265 24 2 7.3999999999999996e-02 1.5150206240848263e+01 2.7850390568754193e+01 1.5657310980919361e+01 0 0 0
6956 23 2 7.3999999999999996e-02 1.5382850930343157e+01 2.8880615785760966e+01 1.3853046911470413e+01 0 0 0
28170 91 2 7.3999999999999996e-02 1.7548320736866550e+01 2.7647003919971837e+01 1.4798004631975369e+01 0 0 0
7267 24 1 -1.4799999999999999e-01 1.5519971123670596e+01 2.9082135599206204e+01 1.7475708202313498e+01 0 0 0
7261 24 1 -1.4799999999999999e-01 1.5492409141994752e+01 2.6456740913235461e+01 1.7232265538393140e+01 0 0 0
7266 24 2 7.3999999999999996e-02 1.3827964698581061e+01 2.7828506748530803e+01 1.6773029210245358e+01 0 0 0
7269 24 2 7.3999999999999996e-02 1.6499907775553435e+01 2.8826314925549418e+01 1.7579513393605239e+01 0 0 0
7263 24 2 7.3999999999999996e-02 1.6518434325785659e+01 2.6351227414713488e+01 1.6880477265985444e+01 0 0 0
28168 90 1 -1.4799999999999999e-01 1.8618215778575145e+01 2.7634840143671610e+01 1.5022596804729810e+01 0 0 0
28162 90 1 -1.4799999999999999e-01 1.8772953941897192e+01 2.5066932657952833e+01 1.5048933610571282e+01 0 0 0
28169 90 2 7.3999999999999996e-02 1.8748001465125743e+01 2.7529956765291978e+01 1.6076698975494523e+01 0 0 0
28478 91 2 7.3999999999999996e-02 1.9020445460017147e+01 2.6001907742451902e+01 1.8432202698542465e+01 0 0 0
28163 90 2 7.3999999999999996e-02 1.8940668517450387e+01 2.5164915647038519e+01 1.6103068156946541e+01 0 0 0
8200 27 1 -1.4799999999999999e-01 2.2567447122701324e+01 2.7558594334224338e+01 1.2281716569154982e+01 0 0 0
8202 27 2 7.3999999999999996e-02 2.1490544216518387e+01 2.7777305578276941e+01 1.2408330181268498e+01 0 0 0
8199 27 2 7.3999999999999996e-02 2.4293355222254029e+01 2.6339486675482732e+01 1.2995018208062948e+01 0 0 0
8196 27 2 7.3999999999999996e-02 2.1596898142661676e+01 2.4933582127710036e+01 1.2477132332300755e+01 0 0 0
28166 90 2 7.3999999999999996e-02 1.9214609482868465e+01 2.6306422419202612e+01 1.3312041145575362e+01 0 0 0
8194 27 1 -1.4799999999999999e-01 2.2648701248813325e+01 2.5063384014100450e+01 1.2331185426592718e+01 0 0 0
8205 27 2 7.3999999999999996e-02 2.4410140165234367e+01 2.8699037090204815e+01 1.2378881077363625e+01 0 0 0
28172 91 2 7.3999999999999996e-02 1.9149191364940354e+01 2.8913655300373058e+01 1.3342059253747996e+01 0 0 0
28165 90 1 -1.4799999999999999e-01 1.9261944578309055e+01 2.6384448921560207e+01 1.4360338355435331e+01 0 0 0
8197 27 1 -1.4799999999999999e-01 2.3172223432722060e+01 2.6378634533661202e+01 1.3075732597941682e+01 0 0 0
8203 27 1 -1.4799999999999999e-01 2.3386627700096085e+01 2.8856832724517993e+01 1.2583662194923267e+01 0 0 0
28171 91 1 -1.4799999999999999e-01 1.9289460642984498e+01 2.8904362920108351e+01 1.4424662736837476e+01 0 0 0
8508 28 2 7.3999999999999996e-02 2.1162819111897896e+01 2.4880452352137240e+01 1.7534660653209343e+01 0 0 0
8507 28 2 7.3999999999999996e-02 2.1812934065745132e+01 2.4918120659278156e+01 1.6027927376760047e+01 0 0 0
8506 28 1 -1.4799999999999999e-01 2.2129062726068007e+01 2.4904474138175171e+01 1.7054915461408168e+01 0 0 0
28167 90 2 7.3999999999999996e-02 2.0300754721649149e+01 2.6349875404467248e+01 1.4571312062239814e+01 0 0 0
8198 27 2 7.3999999999999996e-02 2.2992537566000841e+01 2.6471255393160551e+01 1.4141382932662481e+01 0 0 0
8512 28 1 -1.4799999999999999e-01 2.2193210092718392e+01 2.7566274260204057e+01 1.7148865481381385e+01 0 0 0
8513 28 2 7.3999999999999996e-02 2.1971395628684697e+01 2.7704003153868602e+01 1.6085552360903208e+01 0 0 0
8204 27 2 7.3999999999999996e-02 2.3376421319196904e+01 2.8929048196002199e+01 1.3730199359857012e+01 0 0 0
28173 91 2 7.3999999999999996e-02 2.0360370185646488e+01 2.8824420017538291e+01 1.4596276229804461e+01 0 0 0
8511 28 2 7.3999999999999996e-02 2.3853122808475991e+01 2.6144443696071985e+01 1.6935766633894126e+01 0 0 0
8515 28 1 -1.4799999999999999e-01 2.3008349291754637e+01 2.8740829706832184e+01 1.7540993787088954e+01 0 0 0
8509 28 1 -1.4799999999999999e-01 2.2927195896575792e+01 2.6197178897831492e+01 1.7426419121430662e+01 0 0 0
8517 28 2 7.3999999999999996e-02 2.4006207407561984e+01 2.8764806569569959e+01 1.7140681097269844e+01 0 0 0
8514 28 2 7.3999999999999996e-02 2.1240808931407788e+01 2.7541085836763383e+01 1.7746699885455254e+01 0 0 0
28484 92 2 7.3999999999999996e-02 1.8813527100551365e+01 2.8691007090395996e+01 1.8126363306599156e+01 0 0 0
9444 31 2 7.3999999999999996e-02 2.8812691889970409e+01 2.5048153909036966e+01 1.2443015771117636e+01 0 0 0
29412 94 2 7.3999999999999996e-02 2.5269558658686055e+01 2.5138613701353652e+01 1.4595585528160116e+01 0 0 0
29418 94 2 7.3999999999999996e-02 2.5282666198161703e+01 2.7574726890080491e+01 1.4822751552726404e+01 0 0 0
9445 31 1 -1.4799999999999999e-01 3.0642674399038341e+01 2.6136153122311619e+01 1.2585225068068945e+01 0 0 0
9451 31 1 -1.4799999999999999e-01 3.0841786733408579e+01 2.8776740653427442e+01 1.2557103228598285e+01 0 0 0
9446 31 2 7.3999999999999996e-02 3.0618473589722910e+01 2.6310695261339507e+01 1.3668424498556744e+01 0 0 0
9755 32 2 7.3999999999999996e-02 3.0366650950077620e+01 2.4971282517840809e+01 1.5781941000738193e+01 0 0 0
29411 94 2 7.3999999999999996e-02 2.6413262078417297e+01 2.5069539776990801e+01 1.5906678834114400e+01 0 0 0
29410 94 1 -1.4799999999999999e-01 2.6258206689810908e+01 2.5028850029647007e+01 1.4909328865475620e+01 0 0 0
9757 32 1 -1.4799999999999999e-01 3.0921800837885456e+01 2.6074877980864798e+01 1.7420844934914424e+01 0 0 0
9754 32 1 -1.4799999999999999e-01 3.0365957624823658e+01 2.4837722930706843e+01 1.6870891470411230e+01 0 0 0
9761 32 2 7.3999999999999996e-02 3.0582795521836772e+01 2.7215434041409036e+01 1.5599226384219467e+01 0 0 0
29417 94 2 7.3999999999999996e-02 2.6360281167274092e+01 2.7441029297065267e+01 1.6140070833801147e+01 0 0 0
29416 94 1 -1.4799999999999999e-01 2.6315228098285118e+01 2.7528869147625695e+01 1.5042271953547838e+01 0 0 0
29414 94 2 7.3999999999999996e-02 2.6968255210259944e+01 2.6384934066755758e+01 1.3463152297412122e+01 0 0 0
29420 94 2 7.3999999999999996e-02 2.6961421489791658e+01 2.8736562461504676e+01 1.3432482324679150e+01 0 0 0
29413 94 1 -1.4799999999999999e-01 2.7011265748251631e+01 2.6312477185032598e+01 1.4541617919829475e+01 0 0 0
29415 94 2 7.3999999999999996e-02 2.8097428408840798e+01 2.6251151897949057e+01 1.4685017047101235e+01 0 0 0
9760 32 1 -1.4799999999999999e-01 3.0343037354477680e+01 2.7303467054712819e+01 1.6637946260404600e+01 0 0 0
29419 94 1 -1.4799999999999999e-01 2.6816224153123066e+01 2.8873344515389903e+01 1.4490596919477944e+01 0 0 0
29421 94 2 7.3999999999999996e-02 2.7870863861484654e+01 2.8918047969203663e+01 1.4866646174017266e+01 0 0 0
9762 32 2 7.3999999999999996e-02 2.9285959030887252e+01 2.7294589039419900e+01 1.6687690123594503e+01 0 0 0
9763 32 1 -1.4799999999999999e-01 3.0767263704078669e+01 2.8588830331358078e+01 1.7290428047049307e+01 0 0 0
9452 31 2 7.3999999999999996e-02 3.0785843246080173e+01 2.8824502989856967e+01 1.3659460473792013e+01 0 0 0
9756 32 2 7.3999999999999996e-02 2.9264787506451530e+01 2.4935883617354222e+01 1.7024469144226607e+01 0 0 0
9766 32 1 -1.4799999999999999e-01 3.0075231540375420e+01 2.9825358817121383e+01 1.6744220291898035e+01 0 0 0
9768 32 2 7.3999999999999996e-02 2.9000375623459675e+01 2.9835447312295010e+01 1.6828608342832599e+01 0 0 0
9767 32 2 7.3999999999999996e-02 3.0355317878275692e+01 2.9968195056658868e+01 1.5710271522255054e+01 0 0 0
29422 95 1 -1.4799999999999999e-01 2.5920555968609843e+01 3.0036349532633707e+01 1.5001238529176614e+01 0 0 0
29423 95 2 7.3999999999999996e-02 2.5533030811292079e+01 2.9898794452698684e+01 1.5982283312812243e+01 0 0 0
9764 32 2 7.3999999999999996e-02 3.0516133945174641e+01 2.8460373210370602e+01 1.8369845694818139e+01 0 0 0
4462 15 1 -1.4799999999999999e-01 4.6648614511807396e-01 3.0211265240593754e+01 1.2358713932507598e+01 0 0 0
4775 16 2 7.3999999999999996e-02 2.9022906102105117e-01 3.0247040125441462e+01 1.5862238792897200e+01 0 0 0
25680 83 2 7.3999999999999996e-02 2.7065425971995518e+00 3.0486844410521037e+01 1.4872085247400435e+01 0 0 0
25679 83 2 7.3999999999999996e-02 3.7847931585642165e+00 3.0473536844847860e+01 1.6256035324441310e+01 0 0 0
25678 83 1 -1.4799999999999999e-01 3.7899319644416063e+00 3.0513143105442680e+01 1.5170026201136594e+01 0 0 0
4774 16 1 -1.4799999999999999e-01 2.8631989429857191e-01 3.0321871444270062e+01 1.6948912402832345e+01 0 0 0
4467 15 2 7.3999999999999996e-02 2.1675878613016759e+00 3.1626535179924172e+01 1.2561907109290663e+01 0 0 0
4465 15 1 -1.4799999999999999e-01 1.0653465979186003e+00 3.1541177908939090e+01 1.2740447509862994e+01 0 0 0
4781 16 2 7.3999999999999996e-02 5.6713103882672444e-01 3.2967201530635464e+01 1.5817922269974739e+01 0 0 0
25682 83 2 7.3999999999999996e-02 4.1810936695443122e+00 3.1709316902860056e+01 1.3438358411871189e+01 0 0 0
25681 83 1 -1.4799999999999999e-01 4.3021202479118417e+00 3.1760849301698968e+01 1.4550168775869999e+01 0 0 0
4777 16 1 -1.4799999999999999e-01 1.0144947277305798e+00 3.1607116998259738e+01 1.7432672958748764e+01 0 0 0
25684 83 1 -1.4799999999999999e-01 3.6453972560390073e+00 3.2971173523430650e+01 1.5121663345510894e+01 0 0 0
4466 15 2 7.3999999999999996e-02 9.2253537494423343e-01 3.1629609839735416e+01 1.3817394631460852e+01 0 0 0
4779 16 2 7.3999999999999996e-02 2.1268511179303502e+00 3.1544172169909707e+01 1.7221473211930000e+01 0 0 0
25683 83 2 7.3999999999999996e-02 5.3907103221618184e+00 3.1877512250478109e+01 1.4757625337881425e+01 0 0 0
25686 83 2 7.3999999999999996e-02 2.5682477019770955e+00 3.2848185374587125e+01 1.4836898536034029e+01 0 0 0
4780 16 1 -1.4799999999999999e-01 3.9378422327834817e-01 3.2913423424976543e+01 1.6897466336864614e+01 0 0 0
25994 84 2 7.3999999999999996e-02 4.6470770407936435e+00 3.1520258710910863e+01 1.8301932400036009e+01 0 0 0
25685 83 2 7.3999999999999996e-02 3.6622375689812201e+00 3.3052552437727719e+01 1.6205370155817612e+01 0 0 0
5715 19 2 7.3999999999999996e-02 9.5771163749944925e+00 3.1496850164558122e+01 1.2356490501270557e+01 0 0 0
5712 19 2 7.3999999999999996e-02 6.8588728176664189e+00 3.0299200072633084e+01 1.2272641843208545e+01 0 0 0
6024 20 2 7.3999999999999996e-02 6.4675864980828059e+00 3.0045993847869202e+01 1.7267426599046825e+01 0 0 0
6030 20 2 7.3999999999999996e-02 6.2474257726186631e+00 3.2521968842847308e+01 1.7324937557602855e+01 0 0 0
26927 87 2 7.3999999999999996e-02 1.1585872299140464e+01 3.0284335839880406e+01 1.6074398776613428e+01 0 0 0
26928 87 2 7.3999999999999996e-02 1.0392096502522316e+01 3.0213284310014650e+01 1.4716420795317569e+01 0 0 0
26926 87 1 -1.4799999999999999e-01 1.1457351542836095e+01 3.0181532633353015e+01 1.4973591724750614e+01 0 0 0
6022 20 1 -1.4799999999999999e-01 7.5349708879949908e+00 3.0078768917897996e+01 1.7045951483671004e+01 0 0 0
5713 19 1 -1.4799999999999999e-01 8.5261775899133188e+00 3.1568020716364909e+01 1.2592923837748916e+01 0 0 0
5714 19 2 7.3999999999999996e-02 8.4307385858445425e+00 3.1528892112872040e+01 1.3620005454146519e+01 0 0 0
6028 20 1 -1.4799999999999999e-01 7.2795401700185085e+00 3.2624746333022181e+01 1.7076719367874883e+01 0 0 0
26932 87 1 -1.4799999999999999e-01 1.1555706402875813e+01 3.2678999555660134e+01 1.5004496905494596e+01 0 0 0
6025 20 1 -1.4799999999999999e-01 8.0121602490469446e+00 3.1423416290850440e+01 1.7674329963586981e+01 0 0 0
6027 20 2 7.3999999999999996e-02 9.0111592022338005e+00 3.1553107234375652e+01 1.7372616596321361e+01 0 0 0
26929 87 1 -1.4799999999999999e-01 1.2190677474222134e+01 3.1436451143810551e+01 1.4449099795791470e+01 0 0 0
26930 87 2 7.3999999999999996e-02 1.1999906900818369e+01 3.1436347992431575e+01 1.3299725827517719e+01 0 0 0
26933 87 2 7.3999999999999996e-02 1.1821230192121556e+01 3.2561568198814186e+01 1.6109599102162651e+01 0 0 0
26934 87 2 7.3999999999999996e-02 1.0448007591377729e+01 3.2616235300633001e+01 1.4859843352100750e+01 0 0 0
27242 88 2 7.3999999999999996e-02 1.1164731870383640e+01 3.1312904984144357e+01 1.8160937074215024e+01 0 0 0
6029 20 2 7.3999999999999996e-02 7.3733824588847838e+00 3.2504911575656529e+01 1.6045713917999198e+01 0 0 0
6960 23 2 7.3999999999999996e-02 1.4044148677306357e+01 3.0175517282048510e+01 1.2106100527104834e+01 0 0 0
7271 24 2 7.3999999999999996e-02 1.5519737317894359e+01 3.0455114616751768e+01 1.5693620052549306e+01 0 0 0
6963 23 2 7.3999999999999996e-02 1.6831180525646889e+01 3.1555819481687166e+01 1.2036730036585951e+01 0 0 0
7272 24 2 7.3999999999999996e-02 1.4175435969245784e+01 3.0561020018180677e+01 1.6791245670888273e+01 0 0 0
28176 91 2 7.3999999999999996e-02 1.7816999011277247e+01 3.0396609786886621e+01 1.4535073277561040e+01 0 0 0
6961 23 1 -1.4799999999999999e-01 1.5776015392313747e+01 3.1497658244446782e+01 1.2492076235849554e+01 0 0 0
7270 24 1 -1.4799999999999999e-01 1.5237383526013703e+01 3.0438727810137721e+01 1.6776565831909057e+01 0 0 0
26931 87 2 7.3999999999999996e-02 1.3276438182350368e+01 3.1391985664363986e+01 1.4680757211774363e+01 0 0 0
6962 23 2 7.3999999999999996e-02 1.5770406596318544e+01 3.1592300167703453e+01 1.3598341111915991e+01 0 0 0
7276 24 1 -1.4799999999999999e-01 1.5283235939048051e+01 3.3017161733661368e+01 1.6574327828699914e+01 0 0 0
7273 24 1 -1.4799999999999999e-01 1.5825950768913176e+01 3.1688986487837568e+01 1.7343066854214250e+01 0 0 0
7275 24 2 7.3999999999999996e-02 1.6893510312942109e+01 3.1709389415563610e+01 1.7372956269739092e+01 0 0 0
7277 24 2 7.3999999999999996e-02 1.5634303216845089e+01 3.2991270119532636e+01 1.5555794382818780e+01 0 0 0
28174 91 1 -1.4799999999999999e-01 1.8827903444987953e+01 3.0257200860155493e+01 1.4874416682487892e+01 0 0 0
28182 91 2 7.3999999999999996e-02 1.8061428166218136e+01 3.2787015156435146e+01 1.4428933154963673e+01 0 0 0
9123 30 2 7.3999999999999996e-02 3.1346814926274288e+01 2.1256759970821854e+01 7.5149836721048482e+00 0 0 0
8518 28 1 -1.4799999999999999e-01 2.2397994340740830e+01 3.0072519990251564e+01 1.7139145996036074e+01 0 0 0
8520 28 2 7.3999999999999996e-02 2.1290917504406014e+01 3.0038940632611627e+01 1.7412191085939366e+01 0 0 0
29424 95 2 7.3999999999999996e-02 2.5099577802552279e+01 2.9999482730992462e+01 1.4311963683727747e+01 0 0 0
28175 91 2 7.3999999999999996e-02 1.8650112224114512e+01 3.0394468370218981e+01 1.5954818703166511e+01 0 0 0
8519 28 2 7.3999999999999996e-02 2.2429226761034517e+01 3.0296548083891722e+01 1.6008536934461688e+01 0 0 0
8211 27 2 7.3999999999999996e-02 2.4387768106365872e+01 3.1428626082185776e+01 1.2310193491078262e+01 0 0 0
28180 91 1 -1.4799999999999999e-01 1.9029724012201957e+01 3.2728908331423320e+01 1.4818101634362424e+01 0 0 0
28178 91 2 7.3999999999999996e-02 1.9830640856692565e+01 3.1372478719757428e+01 1.3315735324086422e+01 0 0 0
28177 91 1 -1.4799999999999999e-01 1.9693803317286910e+01 3.1398007804242887e+01 1.4393926886592654e+01 0 0 0
8209 27 1 -1.4799999999999999e-01 2.3315773248211478e+01 3.1425011423872828e+01 1.2465232258474481e+01 0 0 0
28179 91 2 7.3999999999999996e-02 2.0699127849377778e+01 3.1307166849505904e+01 1.4808745815612939e+01 0 0 0
8210 27 2 7.3999999999999996e-02 2.3056994661195972e+01 3.1460671650464946e+01 1.3463565632167755e+01 0 0 0
8524 28 1 -1.4799999999999999e-01 2.2352852222053421e+01 3.2587740749822530e+01 1.7527715964131627e+01 0 0 0
8525 28 2 7.3999999999999996e-02 2.2380123861807373e+01 3.2741137038888183e+01 1.6441551468198544e+01 0 0 0
8526 28 2 7.3999999999999996e-02 2.1266071299934623e+01 3.2651404278300319e+01 1.7766497479018717e+01 0 0 0
8523 28 2 7.3999999999999996e-02 2.4207774098485871e+01 3.1311906098721295e+01 1.7522986249406312e+01 0 0 0
8521 28 1 -1.4799999999999999e-01 2.3092949708758074e+01 3.1276175370122353e+01 1.7845201314407337e+01 0 0 0
28490 92 2 7.3999999999999996e-02 1.8999177601454811e+01 3.1528693879515490e+01 1.8228554423133353e+01 0 0 0
28181 91 2 7.3999999999999996e-02 1.8994803209196917e+01 3.2675991794014600e+01 1.5913507632281119e+01 0 0 0
29430 95 2 7.3999999999999996e-02 2.4994935293664724e+01 3.2594223363951052e+01 1.4648460403373287e+01 0 0 0
9457 31 1 -1.4799999999999999e-01 3.0650352957303696e+01 3.1234238184710776e+01 1.2585852748091698e+01 0 0 0
29427 95 2 7.3999999999999996e-02 2.7477993873272826e+01 3.1374741296506230e+01 1.5704381849236949e+01 0 0 0
29426 95 2 7.3999999999999996e-02 2.7325801499698009e+01 3.1207623033150597e+01 1.3988539392828377e+01 0 0 0
29425 95 1 -1.4799999999999999e-01 2.6700851098981595e+01 3.1365489716564564e+01 1.4891106435615395e+01 0 0 0
9772 32 1 -1.4799999999999999e-01 2.9977693257791493e+01 3.2401935175409911e+01 1.6831307966829009e+01 0 0 0
9458 31 2 7.3999999999999996e-02 3.0486142692456749e+01 3.1354208962130038e+01 1.3702120455934033e+01 0 0 0
9769 32 1 -1.4799999999999999e-01 3.0595256205738711e+01 3.1106724843794957e+01 1.7371776094281692e+01 0 0 0
29428 95 1 -1.4799999999999999e-01 2.5871968545143506e+01 3.2613672151542858e+01 1.5195591343648333e+01 0 0 0
9774 32 2 7.3999999999999996e-02 2.8899836282193377e+01 3.2484168573953745e+01 1.6949183520723832e+01 0 0 0
9773 32 2 7.3999999999999996e-02 3.0131211842261269e+01 3.2466449496011847e+01 1.5793866284586748e+01 0 0 0
29429 95 2 7.3999999999999996e-02 2.5591517257716596e+01 3.2642536126622645e+01 1.6254387807263978e+01 0 0 0
25962 83 2 7.3999999999999996e-02 3.8791140068184600e+00 1.7546143347801358e+01 1.9588906217521536e+01 0 0 0
25960 83 1 -1.4799999999999999e-01 4.7308011174399862e+00 1.7481355806511907e+01 2.0289407523215200e+01 0 0 0
25961 83 2 7.3999999999999996e-02 4.2764387119552820e+00 1.7499376795831157e+01 2.1265721042164262e+01 0 0 0
27210 87 2 7.3999999999999996e-02 1.0280240611851188e+01 1.7508865413696746e+01 2.0271569697968680e+01 0 0 0
27208 87 1 -1.4799999999999999e-01 1.1354070423602337e+01 1.7473245515793707e+01 2.0139542798849220e+01 0 0 0
27209 87 2 7.3999999999999996e-02 1.1747030353348064e+01 1.7611298142087303e+01 2.1188695471200887e+01 0 0 0
28458 91 2 7.3999999999999996e-02 1.7867494230606411e+01 1.7328592542704616e+01 2.0104000975219080e+01 0 0 0
28457 91 2 7.3999999999999996e-02 1.9067776245753606e+01 1.7102987275155929e+01 2.1199506505087655e+01 0 0 0
28456 91 1 -1.4799999999999999e-01 1.8947282544713016e+01 1.7323770084333095e+01 2.0145462432455773e+01 0 0 0
29706 95 2 7.3999999999999996e-02 2.5066218088427281e+01 1.7301354286564077e+01 2.0376355245427327e+01 0 0 0
29705 95 2 7.3999999999999996e-02 2.6601987219724126e+01 1.7181944460445777e+01 2.1200011809357886e+01 0 0 0
29704 95 1 -1.4799999999999999e-01 2.6146852991874383e+01 1.7269801410974637e+01 2.0212679527366092e+01 0 0 0
25964 83 2 7.3999999999999996e-02 6.1035485700240439e+00 1.8760114036792285e+01 1.8990725266045271e+01 0 0 0
25970 83 2 7.3999999999999996e-02 5.8889044201713849e+00 2.1220600127192053e+01 1.8807966980395541e+01 0 0 0
4754 16 2 7.3999999999999996e-02 1.2151931913504153e+00 2.1596689634304262e+01 1.9115368269176887e+01 0 0 0
4748 16 2 7.3999999999999996e-02 1.4921190385490912e+00 1.8708321134404574e+01 1.8964848931123250e+01 0 0 0
25974 83 2 7.3999999999999996e-02 3.7030045201527861e+00 2.2218260878836954e+01 1.9542050433237410e+01 0 0 0
25963 83 1 -1.4799999999999999e-01 5.7242941549788000e+00 1.8645498388771291e+01 2.0007898244756305e+01 0 0 0
25968 83 2 7.3999999999999996e-02 3.9281669150808889e+00 1.9919676089076614e+01 1.9786232660285119e+01 0 0 0
25966 83 1 -1.4799999999999999e-01 4.8837710715714611e+00 1.9983795974328139e+01 2.0294716014930632e+01 0 0 0
25972 83 1 -1.4799999999999999e-01 4.6177183159910031e+00 2.2413167546670323e+01 2.0132749578615122e+01 0 0 0
25973 83 2 7.3999999999999996e-02 4.4059873459727070e+00 2.2460412947722581e+01 2.1233218169239478e+01 0 0 0
25969 83 1 -1.4799999999999999e-01 5.5638674912911243e+00 2.1299554905706852e+01 1.9886621167431038e+01 0 0 0
25967 83 2 7.3999999999999996e-02 4.7204119823009538e+00 2.0029230515647953e+01 2.1391672057346433e+01 0 0 0
25976 83 2 7.3999999999999996e-02 5.0854792454816629e+00 2.3861156856603252e+01 1.8487457199024234e+01 0 0 0
25975 83 1 -1.4799999999999999e-01 5.0125372385233069e+00 2.3783000862621826e+01 1.9574617654945367e+01 0 0 0
25977 83 2 7.3999999999999996e-02 6.0916511500991906e+00 2.3981908833283200e+01 1.9874614029622528e+01 0 0 0
25971 83 2 7.3999999999999996e-02 6.4707536056600343e+00 2.1377689866739864e+01 2.0480125029207727e+01 0 0 0
6002 20 2 7.3999999999999996e-02 8.2584204008741882e+00 2.1162661565718540e+01 1.8769922866341613e+01 0 0 0
25965 83 2 7.3999999999999996e-02 6.6115898488904996e+00 1.8596501588367790e+01 2.0632081968567292e+01 0 0 0
6008 20 2 7.3999999999999996e-02 8.2586972101320857e+00 2.3847175741678107e+01 1.8710146787891308e+01 0 0 0
5996 20 2 7.3999999999999996e-02 9.0786957495691158e+00 1.8397486332242156e+01 1.8382869821079122e+01 0 0 0
27222 87 2 7.3999999999999996e-02 1.0167406330613954e+01 2.2522573009843040e+01 1.9763261801118709e+01 0 0 0
27216 87 2 7.3999999999999996e-02 1.0178946801897114e+01 2.0087579995902601e+01 1.9811425236177993e+01 0 0 0
27214 87 1 -1.4799999999999999e-01 1.1284325715964636e+01 2.0004821729182105e+01 1.9778201532824717e+01 0 0 0
27220 87 1 -1.4799999999999999e-01 1.1325709561361435e+01 2.2515980672974635e+01 1.9827777909802656e+01 0 0 0
27215 87 2 7.3999999999999996e-02 1.1532055408492973e+01 2.0022326966340838e+01 2.0865640664430902e+01 0 0 0
27211 87 1 -1.4799999999999999e-01 1.1833687294452425e+01 1.8695357678377800e+01 1.9201199116079053e+01 0 0 0
27217 87 1 -1.4799999999999999e-01 1.1829419985735422e+01 2.1252669482319792e+01 1.9081429529993038e+01 0 0 0
27221 87 2 7.3999999999999996e-02 1.1459082274119334e+01 2.2363814950054099e+01 2.0959365109771312e+01 0 0 0
27223 87 1 -1.4799999999999999e-01 1.1996859189115622e+01 2.3748101817102160e+01 1.9315865045726383e+01 0 0 0
7256 24 2 7.3999999999999996e-02 1.5195393051816659e+01 2.4127396457000071e+01 1.8619255553293822e+01 0 0 0
7244 24 2 7.3999999999999996e-02 1.5142484239292193e+01 1.9057986542478840e+01 1.8504165890933937e+01 0 0 0
7250 24 2 7.3999999999999996e-02 1.5292032203435772e+01 2.1244672855036018e+01 1.8329753646034312e+01 0 0 0
27219 87 2 7.3999999999999996e-02 1.2896763473562205e+01 2.1221664568225162e+01 1.9157674067497528e+01 0 0 0
28470 91 2 7.3999999999999996e-02 1.7649511803819447e+01 2.2272910238469052e+01 2.0274020876792466e+01 0 0 0
28464 91 2 7.3999999999999996e-02 1.7873960654930904e+01 1.9782863630285217e+01 1.9933964427039207e+01 0 0 0
27213 87 2 7.3999999999999996e-02 1.2896590185865199e+01 1.8700976941745058e+01 1.9172748858241984e+01 0 0 0
28468 91 1 -1.4799999999999999e-01 1.8718451355924724e+01 2.2365659062156332e+01 2.0463658153364246e+01 0 0 0
27225 87 2 7.3999999999999996e-02 1.3013356241638093e+01 2.3577936862078438e+01 1.9549796170558377e+01 0 0 0
28469 91 2 7.3999999999999996e-02 1.8789767018629757e+01 2.2391542525402631e+01 2.1578063163857223e+01 0 0 0
8492 28 2 7.3999999999999996e-02 2.2523741785881764e+01 1.8457272773224329e+01 1.8620477992865005e+01 0 0 0
28472 91 2 7.3999999999999996e-02 1.9169338141326186e+01 2.3679474711322886e+01 1.8700140943422404e+01 0 0 0
28462 91 1 -1.4799999999999999e-01 1.8887003269581616e+01 1.9877087988746105e+01 2.0378433955302025e+01 0 0 0
28463 91 2 7.3999999999999996e-02 1.8777196196001110e+01 1.9965368291731473e+01 2.1502432216672680e+01 0 0 0
8498 28 2 7.3999999999999996e-02 2.2153707381439254e+01 2.1082171167110303e+01 1.8623386046276291e+01 0 0 0
28466 91 2 7.3999999999999996e-02 1.9600728216423615e+01 2.1324999699880792e+01 1.8878812868341118e+01 0 0 0
28460 91 2 7.3999999999999996e-02 1.9720697105892704e+01 1.8636781944219525e+01 1.8803639618301442e+01 0 0 0
8504 28 2 7.3999999999999996e-02 2.2930099735897134e+01 2.3297968374488057e+01 1.8552864998873247e+01 0 0 0
28459 91 1 -1.4799999999999999e-01 1.9619809628645317e+01 1.8650433717145528e+01 1.9853247962332290e+01 0 0 0
28465 91 1 -1.4799999999999999e-01 1.9467917796670083e+01 2.1196815972783199e+01 1.9897095696478953e+01 0 0 0
28461 91 2 7.3999999999999996e-02 2.0696997301800682e+01 1.8714855594319193e+01 2.0213763685941991e+01 0 0 0
28467 91 2 7.3999999999999996e-02 2.0542003609610493e+01 2.1290944537681771e+01 2.0280345375020794e+01 0 0 0
28471 91 1 -1.4799999999999999e-01 1.9171834197441090e+01 2.3679286596947684e+01 1.9792582113598410e+01 0 0 0
29712 95 2 7.3999999999999996e-02 2.4760536855421957e+01 1.9829019443629111e+01 1.9702538378940773e+01 0 0 0
28473 91 2 7.3999999999999996e-02 2.0223423843644344e+01 2.3734253179775813e+01 2.0231753739616838e+01 0 0 0
29714 95 2 7.3999999999999996e-02 2.5793586060097713e+01 2.1268884236106082e+01 1.8368690630680312e+01 0 0 0
29708 95 2 7.3999999999999996e-02 2.6662998407192138e+01 1.8571510366564318e+01 1.8360664837982849e+01 0 0 0
29720 95 2 7.3999999999999996e-02 2.6156449728237046e+01 2.3772602694596355e+01 1.8553756784851565e+01 0 0 0
29718 95 2 7.3999999999999996e-02 2.5267707458166672e+01 2.2614951087424473e+01 2.0532497906185228e+01 0 0 0
9740 32 2 7.3999999999999996e-02 3.0428953066881025e+01 1.8447829739263970e+01 1.8820847357280439e+01 0 0 0
9746 32 2 7.3999999999999996e-02 3.0405959215613745e+01 2.1081735175210440e+01 1.8644776754884202e+01 0 0 0
29717 95 2 7.3999999999999996e-02 2.6992387589888011e+01 2.2173397806669897e+01 2.1000093801741688e+01 0 0 0
29711 95 2 7.3999999999999996e-02 2.5961845330158649e+01 2.0036204562669838e+01 2.0956389296413366e+01 0 0 0
29709 95 2 7.3999999999999996e-02 2.7678260846286875e+01 1.8777578614917957e+01 1.9790086232230543e+01 0 0 0
29707 95 1 -1.4799999999999999e-01 2.6615518692534526e+01 1.8619081401422008e+01 1.9516631181197305e+01 0 0 0
29715 95 2 7.3999999999999996e-02 2.7428723822145514e+01 2.1007089181053562e+01 1.9106717854321868e+01 0 0 0
29716 95 1 -1.4799999999999999e-01 2.6315893580879727e+01 2.2454389418824711e+01 2.0191321255237266e+01 0 0 0
29710 95 1 -1.4799999999999999e-01 2.5821003010391046e+01 1.9918671902799574e+01 1.9925668610878819e+01 0 0 0
29713 95 1 -1.4799999999999999e-01 2.6375686768743218e+01 2.1189885790349564e+01 1.9296575184671937e+01 0 0 0
29719 95 1 -1.4799999999999999e-01 2.6813964011044813e+01 2.3623931688636716e+01 1.9438134369337618e+01 0 0 0
9752 32 2 7.3999999999999996e-02 3.0706052586873081e+01 2.3553461804448990e+01 1.8595828817987517e+01 0 0 0
29721 95 2 7.3999999999999996e-02 2.7853946453504772e+01 2.3420580689191191e+01 1.9110824115178261e+01 0 0 0
4760 16 2 7.3999999999999996e-02 1.0410908161316961e+00 2.4216666089995996e+01 1.8929921679704723e+01 0 0 0
25982 84 2 7.3999999999999996e-02 4.8044048177895018e+00 2.6234307172542330e+01 1.8631635278458457e+01 0 0 0
25988 84 2 7.3999999999999996e-02 5.2786514994766627e+00 2.8653993181029453e+01 1.8783163067453170e+01 0 0 0
4772 16 2 7.3999999999999996e-02 9.5624101255470428e-01 2.9083713129395864e+01 1.8508081161769084e+01 0 0 0
4766 16 2 7.3999999999999996e-02 9.2404349829927579e-01 2.6726039842926987e+01 1.8636098728605837e+01 0 0 0
25980 84 2 7.3999999999999996e-02 3.1325741622784120e+00 2.4867372009861224e+01 2.0004159167358541e+01 0 0 0
25986 84 2 7.3999999999999996e-02 3.0502296297984559e+00 2.7440713958460144e+01 1.9816819828994326e+01 0 0 0
25978 83 1 -1.4799999999999999e-01 4.1957033467895188e+00 2.4929535919404199e+01 2.0178575121028452e+01 0 0 0
25984 84 1 -1.4799999999999999e-01 4.0678253143774530e+00 2.7538101910740377e+01 2.0067175546211750e+01 0 0 0
25981 84 1 -1.4799999999999999e-01 4.8243196988205463e+00 2.6223287075530848e+01 1.9692461759965514e+01 0 0 0
25985 84 2 7.3999999999999996e-02 3.9630129581991138e+00 2.7484926455661533e+01 2.1155493098593187e+01 0 0 0
25987 84 1 -1.4799999999999999e-01 4.7062150456554086e+00 2.8801507525688187e+01 1.9677123806728400e+01 0 0 0
25979 84 2 7.3999999999999996e-02 4.3225258508529230e+00 2.4862987027979443e+01 2.1249264453044155e+01 0 0 0
25983 84 2 7.3999999999999996e-02 5.8613730351008959e+00 2.6316264970357796e+01 1.9973568997260649e+01 0 0 0
25989 84 2 7.3999999999999996e-02 5.6092847769592415e+00 2.8895424020578751e+01 2.0286814092406807e+01 0 0 0
27236 88 2 7.3999999999999996e-02 1.1719122479452963e+01 2.8555338636901670e+01 1.8417253457806119e+01 0 0 0
27230 87 2 7.3999999999999996e-02 1.1733702536693499e+01 2.6355383693863885e+01 1.8496078234299588e+01 0 0 0
6014 20 2 7.3999999999999996e-02 8.1308589089587020e+00 2.6471862381740433e+01 1.8586528869809825e+01 0 0 0
6020 20 2 7.3999999999999996e-02 7.6717333207356937e+00 2.8862769193824533e+01 1.8745158052077194e+01 0 0 0
27234 88 2 7.3999999999999996e-02 1.0384490791172810e+01 2.7299630518540532e+01 2.0182740493065559e+01 0 0 0
27228 87 2 7.3999999999999996e-02 1.0368158571389372e+01 2.5006337758603170e+01 1.9902694296256389e+01 0 0 0
27232 88 1 -1.4799999999999999e-01 1.1488509462988656e+01 2.7487326076955124e+01 2.0233576825609479e+01 0 0 0
27226 87 1 -1.4799999999999999e-01 1.1447938450713949e+01 2.4980505472773984e+01 1.9997271126302817e+01 0 0 0
27227 87 2 7.3999999999999996e-02 1.1634637536392763e+01 2.4739038743182554e+01 2.1069364180635688e+01 0 0 0
27233 88 2 7.3999999999999996e-02 1.1919481628333090e+01 2.7460665387510119e+01 2.1243399115728749e+01 0 0 0
27229 87 1 -1.4799999999999999e-01 1.2125074877140383e+01 2.6277168876126897e+01 1.9571781969222915e+01 0 0 0
27235 88 1 -1.4799999999999999e-01 1.1968117270512685e+01 2.8781880812985136e+01 1.9470676025464641e+01 0 0 0
27240 88 2 7.3999999999999996e-02 1.0291805686640945e+01 2.9862498664458805e+01 2.0099884667831198e+01 0 0 0
27238 88 1 -1.4799999999999999e-01 1.1361351052491560e+01 3.0113774884737726e+01 1.9988804157315126e+01 0 0 0
7262 24 2 7.3999999999999996e-02 1.5562283525005425e+01 2.6382599896104910e+01 1.8305833385515363e+01 0 0 0
7268 24 2 7.3999999999999996e-02 1.5064337060720508e+01 2.9030788368930988e+01 1.8497026153262347e+01 0 0 0
27231 88 2 7.3999999999999996e-02 1.3181387515357457e+01 2.6271682207949699e+01 1.9622888446664888e+01 0 0 0
27237 88 2 7.3999999999999996e-02 1.3041497544611984e+01 2.8858243493905569e+01 1.9498887148869262e+01 0 0 0
28482 91 2 7.3999999999999996e-02 1.7489845000096267e+01 2.7495596547596445e+01 1.9903896631054621e+01 0 0 0
28476 91 2 7.3999999999999996e-02 1.7428442411990705e+01 2.4990064442146959e+01 2.0075726890564965e+01 0 0 0
28480 91 1 -1.4799999999999999e-01 1.8565897112480023e+01 2.7548210272678524e+01 1.9924476216490373e+01 0 0 0
28474 91 1 -1.4799999999999999e-01 1.8499730081729346e+01 2.4987233339677953e+01 2.0226070173467964e+01 0 0 0
28475 91 2 7.3999999999999996e-02 1.8578764295777820e+01 2.5147788425845711e+01 2.1306730078938354e+01 0 0 0
28486 92 1 -1.4799999999999999e-01 1.8432068604273503e+01 3.0052048177349846e+01 1.9764544916920009e+01 0 0 0
28481 91 2 7.3999999999999996e-02 1.8873755531511552e+01 2.7686689320999314e+01 2.1001862702807578e+01 0 0 0
28487 92 2 7.3999999999999996e-02 1.8497955850007660e+01 3.0079224998656954e+01 2.0833227952338842e+01 0 0 0
28477 91 1 -1.4799999999999999e-01 1.9199648798772255e+01 2.6160529286942527e+01 1.9537834708637060e+01 0 0 0
8516 28 2 7.3999999999999996e-02 2.3148643933397814e+01 2.8693244568803941e+01 1.8652502277258488e+01 0 0 0
8510 28 2 7.3999999999999996e-02 2.3177384182401344e+01 2.6058384298521624e+01 1.8467198869319425e+01 0 0 0
28483 92 1 -1.4799999999999999e-01 1.9076485350191707e+01 2.8774443767696422e+01 1.9119148503214493e+01 0 0 0
28485 92 2 7.3999999999999996e-02 2.0156228431430602e+01 2.8832818987117072e+01 1.9171634033229708e+01 0 0 0
28479 91 2 7.3999999999999996e-02 2.0278088021304189e+01 2.6097593481830643e+01 1.9792822764333181e+01 0 0 0
29726 95 2 7.3999999999999996e-02 2.6871661741080420e+01 2.6131718688739483e+01 1.8677631641499339e+01 0 0 0
29732 95 2 7.3999999999999996e-02 2.6450554189952516e+01 2.8795404280448953e+01 1.8779320655193160e+01 0 0 0
29724 95 2 7.3999999999999996e-02 2.5983749097661118e+01 2.4867399856002429e+01 2.0938045260369371e+01 0 0 0
29730 95 2 7.3999999999999996e-02 2.5821840581235449e+01 2.7405601754311093e+01 2.0804244958091108e+01 0 0 0
9758 32 2 7.3999999999999996e-02 3.0611689202601628e+01 2.6126684623834624e+01 1.8483544770309464e+01 0 0 0
29733 95 2 7.3999999999999996e-02 2.8122211701467403e+01 2.8785598464766775e+01 1.9300297451253122e+01 0 0 0
29723 95 2 7.3999999999999996e-02 2.7664389402528794e+01 2.4493856629108844e+01 2.1056198625993975e+01 0 0 0
29729 95 2 7.3999999999999996e-02 2.7440066773245359e+01 2.7439036280160824e+01 2.1415894015638028e+01 0 0 0
29727 95 2 7.3999999999999996e-02 2.8305755727645849e+01 2.6212244627677379e+01 1.9411695463688051e+01 0 0 0
29725 95 1 -1.4799999999999999e-01 2.7226571793500618e+01 2.6191397107114348e+01 1.9678882443235619e+01 0 0 0
29722 95 1 -1.4799999999999999e-01 2.6897936974899462e+01 2.4818698417375241e+01 2.0351713458936622e+01 0 0 0
29728 95 1 -1.4799999999999999e-01 2.6859257234786977e+01 2.7463041972132359e+01 2.0520783016496054e+01 0 0 0
29731 95 1 -1.4799999999999999e-01 2.7064183192921561e+01 2.8757213771747772e+01 1.9646771902938582e+01 0 0 0
29736 96 2 7.3999999999999996e-02 2.5607893936458694e+01 3.0044832368827961e+01 2.0546591080500779e+01 0 0 0
29734 95 1 -1.4799999999999999e-01 2.6657279115056653e+01 3.0061681351674306e+01 2.0386525678343819e+01 0 0 0
25992 84 2 7.3999999999999996e-02 3.0027142745129396e+00 2.9985164533500509e+01 1.9217466231271118e+01 0 0 0
25991 84 2 7.3999999999999996e-02 3.6643792349704003e+00 3.0140675611127271e+01 2.0956023072014968e+01 0 0 0
4778 16 2 7.3999999999999996e-02 8.4696432668779742e-01 3.1667537328589994e+01 1.8472404466347392e+01 0 0 0
25990 84 1 -1.4799999999999999e-01 3.9047314616816520e+00 3.0094981682451344e+01 1.9851379016203570e+01 0 0 0
25993 84 1 -1.4799999999999999e-01 4.6112703835878577e+00 3.1404529085986905e+01 1.9396836545803218e+01 0 0 0
25996 84 1 -1.4799999999999999e-01 3.9641462499836715e+00 3.2655604387582514e+01 2.0061178614295272e+01 0 0 0
25995 84 2 7.3999999999999996e-02 5.6798988055802671e+00 3.1402190600767184e+01 1.9636666456286235e+01 0 0 0
25998 84 2 7.3999999999999996e-02 2.8788516846018664e+00 3.2591424499661926e+01 1.9987313023077689e+01 0 0 0
25997 84 2 7.3999999999999996e-02 4.2242474139090573e+00 3.2649636757190827e+01 2.1118588853910211e+01 0 0 0
27239 88 2 7.3999999999999996e-02 1.1644416865521530e+01 3.0257861547292574e+01 2.0972813506777836e+01 0 0 0
6026 20 2 7.3999999999999996e-02 7.9988704306436933e+00 3.1257138441583528e+01 1.8746211737525467e+01 0 0 0
27244 88 1 -1.4799999999999999e-01 1.1155726871654315e+01 3.2696359119804967e+01 1.9760020577132707e+01 0 0 0
27241 88 1 -1.4799999999999999e-01 1.1637553649902763e+01 3.1346932634540035e+01 1.9155567091504963e+01 0 0 0
27246 88 2 7.3999999999999996e-02 1.0100896209455412e+01 3.2805249748878211e+01 1.9603080269827409e+01 0 0 0
27245 88 2 7.3999999999999996e-02 1.1210621449154656e+01 3.2748916301234893e+01 2.0851478185597635e+01 0 0 0
7274 24 2 7.3999999999999996e-02 1.5479501207171042e+01 3.1691874568791633e+01 1.8342756676825250e+01 0 0 0
28488 92 2 7.3999999999999996e-02 1.7330638543107423e+01 3.0025722959553768e+01 1.9634747228387539e+01 0 0 0
28494 92 2 7.3999999999999996e-02 1.7335556031309530e+01 3.2465706772700216e+01 1.9560040471126040e+01 0 0 0
27243 88 2 7.3999999999999996e-02 1.2734523513853073e+01 3.1366672093181975e+01 1.8965765996001998e+01 0 0 0
28493 92 2 7.3999999999999996e-02 1.8357415678539585e+01 3.2318830358387217e+01 2.1030491140628968e+01 0 0 0
28492 92 1 -1.4799999999999999e-01 1.8384266022557348e+01 3.2560562463924747e+01 1.9942001827615435e+01 0 0 0
8522 28 2 7.3999999999999996e-02 2.3013832433239124e+01 3.1074771514795124e+01 1.8927238098781860e+01 0 0 0
28489 92 1 -1.4799999999999999e-01 1.9019642476317017e+01 3.1371226358459189e+01 1.9306198337199223e+01 0 0 0
28491 92 2 7.3999999999999996e-02 2.0093732007510056e+01 3.1429962477203357e+01 1.9485205960107383e+01 0 0 0
29739 96 2 7.3999999999999996e-02 2.8262128113040877e+01 3.1241565700901308e+01 1.9733482149075773e+01 0 0 0
29741 96 2 7.3999999999999996e-02 2.6736507250705575e+01 3.2404706018602383e+01 2.1418292746279722e+01 0 0 0
29740 96 1 -1.4799999999999999e-01 2.6599372782595470e+01 3.2534405332180413e+01 2.0348341152731429e+01 0 0 0
29738 96 2 7.3999999999999996e-02 2.6877304311251866e+01 3.1322934533699016e+01 1.8624809457424249e+01 0 0 0
9770 32 2 7.3999999999999996e-02 3.0304148500498385e+01 3.1064015213978905e+01 1.8459738261543990e+01 0 0 0
29735 96 2 7.3999999999999996e-02 2.7014383755531874e+01 3.0010590019427347e+01 2.1346447318278891e+01 0 0 0
29742 96 2 7.3999999999999996e-02 2.5549437649560939e+01 3.2510765247456227e+01 2.0223924587812256e+01 0 0 0
6966 23 2 7.3999999999999996e-02 1.4042357627511574e+01 3.2805708402594234e+01 1.2359038175872165e+01 0 0 0
25647 82 2 7.3999999999999996e-02 5.8773580887609587e+00 1.6547905322260217e+01 1.4751709365493358e+01 0 0 0
25066 81 1 -1.4799999999999999e-01 3.9517368705136651e+00 3.5293696923383699e+01 5.4229545745342280e+00 0 0 0
25063 81 1 -1.4799999999999999e-01 4.6049871040763746e+00 3.4117353613327310e+01 4.7086264394336439e+00 0 0 0
25064 81 2 7.3999999999999996e-02 4.5919584906196063e+00 3.4242418032871008e+01 3.6061789360370540e+00 0 0 0
3823 13 1 -1.4799999999999999e-01 9.0767220818288241e-01 3.3893844958366088e+01 2.8020552551149698e+00 0 0 0
3825 13 2 7.3999999999999996e-02 1.9931091130581775e+00 3.3936625358653430e+01 2.4542661647677528e+00 0 0 0
25068 81 2 7.3999999999999996e-02 2.9287844137030494e+00 3.5306375676773008e+01 5.0166586204766039e+00 0 0 0
25065 81 2 7.3999999999999996e-02 5.6593568590511056e+00 3.4110710887770111e+01 5.0267751611000362e+00 0 0 0
3826 13 1 -1.4799999999999999e-01 2.0367273572043870e-01 3.5128159815383121e+01 2.2851538677591714e+00 0 0 0
3824 13 2 7.3999999999999996e-02 9.3015511111587856e-01 3.3759938421151432e+01 3.9267277905408466e+00 0 0 0
3827 13 2 7.3999999999999996e-02 2.9293226505917314e-01 3.5198394824792892e+01 1.2065653047121419e+00 0 0 0
5028 17 2 7.3999999999999996e-02 7.0787209581835855e+00 3.5307992760372422e+01 2.9651538275248219e+00 0 0 0
5026 17 1 -1.4799999999999999e-01 7.8485927603956167e+00 3.5379867269652792e+01 2.0903900558147224e+00 0 0 0
5027 17 2 7.3999999999999996e-02 7.2945090676048050e+00 3.5184234742080349e+01 1.1596728219655390e+00 0 0 0
5023 17 1 -1.4799999999999999e-01 8.7272213469262887e+00 3.4154044080619506e+01 2.3607875547851291e+00 0 0 0
5024 17 2 7.3999999999999996e-02 9.2185426921420301e+00 3.4156451005164961e+01 3.3122274829739551e+00 0 0 0
5025 17 2 7.3999999999999996e-02 9.5514684288448937e+00 3.3909687164013391e+01 1.6731501938780082e+00 0 0 0
26316 85 2 7.3999999999999996e-02 1.0130545067686898e+01 3.5663146270887182e+01 5.3062179879778153e+00 0 0 0
26314 85 1 -1.4799999999999999e-01 1.1201651671222292e+01 3.5461146014866728e+01 5.4740256895476760e+00 0 0 0
26311 85 1 -1.4799999999999999e-01 1.1808604391268929e+01 3.4134442966317970e+01 4.9342230941088490e+00 0 0 0
26312 85 2 7.3999999999999996e-02 1.1709302903629968e+01 3.4154660458217045e+01 3.8253537478930055e+00 0 0 0
26313 85 2 7.3999999999999996e-02 1.2890548874868507e+01 3.4054923020515012e+01 5.1817947917285059e+00 0 0 0
6286 21 1 -1.4799999999999999e-01 1.5341563363160709e+01 3.5310573122048083e+01 1.8892503012737660e+00 0 0 0
6287 21 2 7.3999999999999996e-02 1.6024121051728514e+01 3.5278074319285643e+01 1.1473508141731907e+00 0 0 0
6288 21 2 7.3999999999999996e-02 1.4308134974055521e+01 3.5211530767301078e+01 1.3598571856103172e+00 0 0 0
6283 21 1 -1.4799999999999999e-01 1.5651184859088485e+01 3.4089239312913193e+01 2.8175074277698409e+00 0 0 0
6284 21 2 7.3999999999999996e-02 1.4785521430999720e+01 3.3979296562245963e+01 3.4791192249793093e+00 0 0 0
6285 21 2 7.3999999999999996e-02 1.6533090516209480e+01 3.4388106040747680e+01 3.3219695707108072e+00 0 0 0
27570 89 2 7.3999999999999996e-02 1.7448026538799169e+01 3.5267760559501824e+01 5.4910764576452031e+00 0 0 0
6659 22 2 7.3999999999999996e-02 1.5095165154375760e+01 3.5270510288019118e+01 6.0967989506397000e+00 0 0 0
27568 89 1 -1.4799999999999999e-01 1.8518470588637822e+01 3.5414411814063712e+01 5.4590262659982614e+00 0 0 0
27566 89 2 7.3999999999999996e-02 1.9111415886317527e+01 3.4129001725098242e+01 3.6678017079632497e+00 0 0 0
27565 89 1 -1.4799999999999999e-01 1.9152127744836587e+01 3.4128011472531526e+01 4.7867668989716563e+00 0 0 0
7765 25 1 -1.4799999999999999e-01 2.3181242100472403e+01 3.3973766709554383e+01 2.9821314916093122e+00 0 0 0
7766 25 2 7.3999999999999996e-02 2.2358674677416872e+01 3.3862368971523217e+01 3.7051596641788680e+00 0 0 0
7767 25 2 7.3999999999999996e-02 2.4036338316588832e+01 3.3913954872981449e+01 3.7561899877833858e+00 0 0 0
7768 25 1 -1.4799999999999999e-01 2.3161364139227118e+01 3.5283509905969368e+01 2.1561736448935118e+00 0 0 0
7770 25 2 7.3999999999999996e-02 2.2200197581534930e+01 3.5227095894598833e+01 1.6182751058708242e+00 0 0 0
7769 25 2 7.3999999999999996e-02 2.4005681188157737e+01 3.5355521630903766e+01 1.4584710691772422e+00 0 0 0
27567 89 2 7.3999999999999996e-02 2.0190017767835560e+01 3.4027968261238954e+01 5.2075578747212772e+00 0 0 0
7907 26 2 7.3999999999999996e-02 2.2647595201441078e+01 3.5240618060185241e+01 5.8018113694809017e+00 0 0 0
28812 93 2 7.3999999999999996e-02 2.4985791526530935e+01 3.5450132479242981e+01 5.0995726698354948e+00 0 0 0
28810 93 1 -1.4799999999999999e-01 2.6055538532193747e+01 3.5315253158277791e+01 5.2873013821442090e+00 0 0 0
8853 29 2 7.3999999999999996e-02 2.9340706987817075e+01 3.5181013361480133e+01 3.1567322126022712e+00 0 0 0
28807 93 1 -1.4799999999999999e-01 2.6633312283225802e+01 3.3991469695913146e+01 4.7436724169034390e+00 0 0 0
28808 93 2 7.3999999999999996e-02 2.6268739544261631e+01 3.3826701104734468e+01 3.7655541706946876e+00 0 0 0
8851 29 1 -1.4799999999999999e-01 3.0278833329089686e+01 3.5224480268893160e+01 2.5457518929367540e+00 0 0 0
8848 29 1 -1.4799999999999999e-01 3.0973417466570812e+01 3.3939794016815462e+01 2.9742108525473552e+00 0 0 0
28809 93 2 7.3999999999999996e-02 2.7722029888743574e+01 3.4074596605012921e+01 4.6612708381555326e+00 0 0 0
8852 29 2 7.3999999999999996e-02 2.9921602660087995e+01 3.5314732066310128e+01 1.5345806658134746e+00 0 0 0
8849 29 2 7.3999999999999996e-02 3.1100917849723114e+01 3.4037006608294270e+01 3.9739725525064982e+00 0 0 0
9155 30 2 7.3999999999999996e-02 3.0699498801209490e+01 3.4975788455173252e+01 6.0141626551543022e+00 0 0 0
3831 13 2 7.3999999999999996e-02 1.8004352842265643e+00 3.6587753937333375e+01 2.7857411608975577e+00 0 0 0
25070 81 2 7.3999999999999996e-02 4.7118045758046367e+00 3.6866865882371222e+01 4.0593615109236154e+00 0 0 0
3829 13 1 -1.4799999999999999e-01 7.1510479496114165e-01 3.6416577956799983e+01 2.9572586216014147e+00 0 0 0
25069 81 1 -1.4799999999999999e-01 4.6598207129797036e+00 3.6632321899110863e+01 5.1498592183350071e+00 0 0 0
25071 81 2 7.3999999999999996e-02 5.6859911585899292e+00 3.6583280586344586e+01 5.4197887072590438e+00 0 0 0
25072 81 1 -1.4799999999999999e-01 3.9869587677470308e+00 3.7892048152677752e+01 5.7196291912196271e+00 0 0 0
25075 81 1 -1.4799999999999999e-01 4.5758600919567369e+00 3.9127274120080237e+01 5.0269762050967106e+00 0 0 0
25076 81 2 7.3999999999999996e-02 4.5168008575320986e+00 3.9192519192017826e+01 3.9456417215554724e+00 0 0 0
25081 81 1 -1.4799999999999999e-01 4.5761867401953742e+00 4.1630483774295463e+01 4.9798795874537838e+00 0 0 0
3837 13 2 7.3999999999999996e-02 1.8834820496184104e+00 3.8888505873193552e+01 2.8961402116716890e+00 0 0 0
3835 13 1 -1.4799999999999999e-01 7.7432865987270927e-01 3.9021982260337097e+01 2.9145690326014608e+00 0 0 0
25078 81 1 -1.4799999999999999e-01 4.0194111167110549e+00 4.0384746814127652e+01 5.6633493125056766e+00 0 0 0
3841 13 1 -1.4799999999999999e-01 8.7797194061665862e-01 4.1544351401079645e+01 2.5105162125150176e+00 0 0 0
25082 81 2 7.3999999999999996e-02 4.6768535097857908e+00 4.1436535727390236e+01 3.9160186373014332e+00 0 0 0
3843 13 2 7.3999999999999996e-02 1.8605073321608117e+00 4.1646801828615708e+01 2.1160537799022348e+00 0 0 0
25074 81 2 7.3999999999999996e-02 2.9562480403551170e+00 3.7847501279179504e+01 5.5091318413567443e+00 0 0 0
25077 81 2 7.3999999999999996e-02 5.6952588165099085e+00 3.8973266950470141e+01 5.1882740256410536e+00 0 0 0
25083 81 2 7.3999999999999996e-02 5.5336805573439642e+00 4.1711594544667179e+01 5.3898944096612986e+00 0 0 0
25080 81 2 7.3999999999999996e-02 2.8943826616514818e+00 4.0339350364172731e+01 5.7606344690524596e+00 0 0 0
3842 13 2 7.3999999999999996e-02 9.3068331653081526e-01 4.1564780195136514e+01 3.5521630079819744e+00 0 0 0
3836 13 2 7.3999999999999996e-02 6.7705980787915443e-01 3.9219263158093021e+01 4.0022439526616731e+00 0 0 0
3830 13 2 7.3999999999999996e-02 5.7190014577417070e-01 3.6389334214791063e+01 4.0105215932211049e+00 0 0 0
3838 13 1 -1.4799999999999999e-01 1.8531632527441388e-01 4.0242125596182269e+01 2.1993941009385800e+00 0 0 0
3839 13 2 7.3999999999999996e-02 6.1221146232282732e-02 4.0068899627745942e+01 1.0946554407604052e+00 0 0 0
4175 14 2 7.3999999999999996e-02 1.9688542413233695e-01 4.0423435985939037e+01 5.9948288541006063e+00 0 0 0
3832 13 1 -1.4799999999999999e-01 7.2103569122390326e-02 3.7700054107981330e+01 2.4474082340734018e+00 0 0 0
5030 17 2 7.3999999999999996e-02 9.2463895287179607e+00 3.6886540820571803e+01 2.9166863055191765e+00 0 0 0
5029 17 1 -1.4799999999999999e-01 8.5990582154224651e+00 3.6752729501774347e+01 2.0768018498221870e+00 0 0 0
5031 17 2 7.3999999999999996e-02 9.1388681731766308e+00 3.6826750051537054e+01 1.1359838559049145e+00 0 0 0
26317 85 1 -1.4799999999999999e-01 1.1997060719876162e+01 3.6722860878689247e+01 5.0551602304648773e+00 0 0 0
5040 17 2 7.3999999999999996e-02 7.0389037073262744e+00 4.0361483112468520e+01 3.3272028507664269e+00 0 0 0
5034 17 2 7.3999999999999996e-02 6.9559519136567101e+00 3.7872853825501629e+01 3.0627974135190770e+00 0 0 0
5033 17 2 7.3999999999999996e-02 6.8880200635912985e+00 3.7975742344835119e+01 1.2810196575814305e+00 0 0 0
5032 17 1 -1.4799999999999999e-01 7.5754734320337382e+00 3.7931085926635561e+01 2.1279960923034964e+00 0 0 0
5036 17 2 7.3999999999999996e-02 9.1486243195575891e+00 3.9301125857149330e+01 2.6572177116886269e+00 0 0 0
5035 17 1 -1.4799999999999999e-01 8.2585815837484375e+00 3.9296767367171014e+01 2.0200624787044448e+00 0 0 0
5037 17 2 7.3999999999999996e-02 8.7627454932065021e+00 3.9327095688891731e+01 1.0467025783352357e+00 0 0 0
5039 17 2 7.3999999999999996e-02 6.6174431044847841e+00 4.0546113531825632e+01 1.6353605024172795e+00 0 0 0
5038 17 1 -1.4799999999999999e-01 7.4417925658809772e+00 4.0563966015124748e+01 2.3455035431008020e+00 0 0 0
5041 17 1 -1.4799999999999999e-01 8.2691427917077540e+00 4.1916961573345077e+01 2.4110590035786341e+00 0 0 0
26320 85 1 -1.4799999999999999e-01 1.1215773182931473e+01 3.7948628068759909e+01 5.1808709161928288e+00 0 0 0
26326 85 1 -1.4799999999999999e-01 1.1289362861005520e+01 4.0467839689470253e+01 4.9165931109631718e+00 0 0 0
26328 85 2 7.3999999999999996e-02 1.0225884062052176e+01 4.0384925785429765e+01 4.6992959838995576e+00 0 0 0
26322 85 2 7.3999999999999996e-02 1.0310354987225823e+01 3.7873272143411640e+01 4.6500712717322319e+00 0 0 0
5043 17 2 7.3999999999999996e-02 8.9718286128982569e+00 4.1944415528872270e+01 1.5627255492162169e+00 0 0 0
26329 85 1 -1.4799999999999999e-01 1.1931485114609670e+01 4.1826978340152415e+01 4.3889847258240726e+00 0 0 0
26323 85 1 -1.4799999999999999e-01 1.1925142231790939e+01 3.9148982128091603e+01 4.5527487888904616e+00 0 0 0
26330 85 2 7.3999999999999996e-02 1.1698786933010924e+01 4.1943676738124125e+01 3.3104937744725551e+00 0 0 0
26324 85 2 7.3999999999999996e-02 1.2215659814972456e+01 3.9069368648811015e+01 3.5680535766961499e+00 0 0 0
26318 85 2 7.3999999999999996e-02 1.2284273342030843e+01 3.6657221547639374e+01 4.0529293934469273e+00 0 0 0
5042 17 2 7.3999999999999996e-02 8.8953731398445850e+00 4.1974841990166389e+01 3.3361725049675051e+00 0 0 0
5423 18 2 7.3999999999999996e-02 7.8742816402098343e+00 4.0332978832881857e+01 5.8596446115879566e+00 0 0 0
5417 18 2 7.3999999999999996e-02 7.7575362102595191e+00 3.7771383582490081e+01 5.9452796900199321e+00 0 0 0
26327 85 2 7.3999999999999996e-02 1.1286688465791300e+01 4.0535240049052405e+01 6.0215758037007712e+00 0 0 0
26331 85 2 7.3999999999999996e-02 1.3030029260123708e+01 4.1764522438882501e+01 4.4872886737825661e+00 0 0 0
6290 21 2 7.3999999999999996e-02 1.4635165852005365e+01 3.6785643505330356e+01 3.4930550501771269e+00 0 0 0
26325 85 2 7.3999999999999996e-02 1.2889138400217405e+01 3.9264489536196358e+01 5.0142935019117187e+00 0 0 0
26319 85 2 7.3999999999999996e-02 1.2858083217310185e+01 3.6782559868419341e+01 5.6702538603959871e+00 0 0 0
6291 21 2 7.3999999999999996e-02 1.6335517629276193e+01 3.6640802923695560e+01 3.2032836979522799e+00 0 0 0
6289 21 1 -1.4799999999999999e-01 1.5405565120296412e+01 3.6634549819598206e+01 2.6176252040900057e+00 0 0 0
6294 21 2 7.3999999999999996e-02 1.4446892296501659e+01 3.7796268787809204e+01 1.1048072524990944e+00 0 0 0
6293 21 2 7.3999999999999996e-02 1.6263734651728971e+01 3.7876360418982351e+01 1.1069880527975868e+00 0 0 0
6292 21 1 -1.4799999999999999e-01 1.5354873554396240e+01 3.7875798949747576e+01 1.7313068105924181e+00 0 0 0
6296 21 2 7.3999999999999996e-02 1.4463795281584277e+01 3.9219496490168986e+01 3.0138800176775726e+00 0 0 0
6295 21 1 -1.4799999999999999e-01 1.5432320297575677e+01 3.9178006753510097e+01 2.5338309114441113e+00 0 0 0
6297 21 2 7.3999999999999996e-02 1.6122171478295733e+01 3.9118142941382203e+01 3.3784191152164302e+00 0 0 0
6299 21 2 7.3999999999999996e-02 1.6733830028613230e+01 4.0271823475734351e+01 1.2234443139761570e+00 0 0 0
6300 21 2 7.3999999999999996e-02 1.5008944842692568e+01 4.0543843401398640e+01 1.0559432867390697e+00 0 0 0
6298 21 1 -1.4799999999999999e-01 1.5794924637813006e+01 4.0405038584648956e+01 1.7991831722662759e+00 0 0 0
27576 89 2 7.3999999999999996e-02 1.7444021735754589e+01 3.8052168144042547e+01 5.0819939720564937e+00 0 0 0
6301 21 1 -1.4799999999999999e-01 1.5893825847843990e+01 4.1698454258220920e+01 2.6353121432797200e+00 0 0 0
6302 21 2 7.3999999999999996e-02 1.5152461491528175e+01 4.1614003684049713e+01 3.4169543294108795e+00 0 0 0
27582 89 2 7.3999999999999996e-02 1.7742932668196588e+01 4.0510457541370450e+01 5.1811260122976108e+00 0 0 0
6303 21 2 7.3999999999999996e-02 1.6856633136102303e+01 4.1652049702922660e+01 3.0668568825975848e+00 0 0 0
6665 22 2 7.3999999999999996e-02 1.5215329225229670e+01 3.8072172237578165e+01 5.9493148113423659e+00 0 0 0
6671 22 2 7.3999999999999996e-02 1.4977191356691673e+01 4.0566640592707579e+01 5.8939174310287035e+00 0 0 0
27580 89 1 -1.4799999999999999e-01 1.8813439628297854e+01 4.0316174138916445e+01 5.2163957348152632e+00 0 0 0
27574 89 1 -1.4799999999999999e-01 1.8486141720317210e+01 3.7861133506699048e+01 5.1066554337165320e+00 0 0 0
27578 89 2 7.3999999999999996e-02 1.8681191093271693e+01 3.9251397034809187e+01 3.4966660224040451e+00 0 0 0
27572 89 2 7.3999999999999996e-02 1.8648041134218705e+01 3.6516529381245753e+01 3.5256390221511706e+00 0 0 0
27584 89 2 7.3999999999999996e-02 1.9633765316354761e+01 4.1560020545261402e+01 3.6460123704328051e+00 0 0 0
7773 25 2 7.3999999999999996e-02 2.4270157234692835e+01 3.6783514701301733e+01 3.2098117383337756e+00 0 0 0
7771 25 1 -1.4799999999999999e-01 2.3234003506400924e+01 3.6593802430236970e+01 3.0078545880429344e+00 0 0 0
7772 25 2 7.3999999999999996e-02 2.2847275755301059e+01 3.6464907289080628e+01 4.0236722155846811e+00 0 0 0
27573 89 2 7.3999999999999996e-02 2.0101203261197060e+01 3.6406914922505848e+01 4.5148356071588891e+00 0 0 0
27571 89 1 -1.4799999999999999e-01 1.9009151589197412e+01 3.6557918526204560e+01 4.5887756894486502e+00 0 0 0
27577 89 1 -1.4799999999999999e-01 1.9138209052615572e+01 3.9088410046178531e+01 4.4732061979652409e+00 0 0 0
27583 89 1 -1.4799999999999999e-01 1.9602941755008548e+01 4.1561052520302475e+01 4.7113114187251197e+00 0 0 0
7776 25 2 7.3999999999999996e-02 2.1517554034363531e+01 3.7591838407280690e+01 2.1695437309360255e+00 0 0 0
7774 25 1 -1.4799999999999999e-01 2.2579402274609411e+01 3.7782078838743978e+01 2.2274190563526699e+00 0 0 0
7777 25 1 -1.4799999999999999e-01 2.2863308417103472e+01 3.9151328998354764e+01 2.9104412741052386e+00 0 0 0
7779 25 2 7.3999999999999996e-02 2.3944302008348789e+01 3.9157386109706792e+01 3.1257328157088207e+00 0 0 0
7778 25 2 7.3999999999999996e-02 2.2311758287109473e+01 3.9240274706423982e+01 3.8662374905460783e+00 0 0 0
7780 25 1 -1.4799999999999999e-01 2.2440746432959465e+01 4.0344993269917332e+01 2.1048959495902011e+00 0 0 0
7782 25 2 7.3999999999999996e-02 2.1364985261837941e+01 4.0446459143448564e+01 2.0807917418463471e+00 0 0 0
7784 25 2 7.3999999999999996e-02 2.3285960027328407e+01 4.1454509632453117e+01 3.6666112080257709e+00 0 0 0
7783 25 1 -1.4799999999999999e-01 2.3133078625386553e+01 4.1601985680196144e+01 2.6009199099004898e+00 0 0 0
7775 25 2 7.3999999999999996e-02 2.2854040267590200e+01 3.7746523640169670e+01 1.2080345955037015e+00 0 0 0
7781 25 2 7.3999999999999996e-02 2.2749819407849966e+01 4.0184808931438006e+01 1.1422941445364494e+00 0 0 0
27585 89 2 7.3999999999999996e-02 2.0619667206505131e+01 4.1580836485031512e+01 5.0694961710280522e+00 0 0 0
27579 89 2 7.3999999999999996e-02 2.0216272572450780e+01 3.8949260342736032e+01 4.3436510321947797e+00 0 0 0
7785 25 2 7.3999999999999996e-02 2.4204130602935155e+01 4.1515643858700244e+01 2.2996848959352749e+00 0 0 0
7913 26 2 7.3999999999999996e-02 2.2364533156506216e+01 3.7630926301513654e+01 5.8059699173684063e+00 0 0 0
28824 93 2 7.3999999999999996e-02 2.5169874160178288e+01 4.0444348705006455e+01 4.4480470502086007e+00 0 0 0
7919 26 2 7.3999999999999996e-02 2.2447353584120528e+01 4.0448548279798615e+01 5.7998004525676201e+00 0 0 0
28818 93 2 7.3999999999999996e-02 2.4948604954070387e+01 3.7765782332640676e+01 4.8997182708150522e+00 0 0 0
8855 29 2 7.3999999999999996e-02 3.1021038141123775e+01 3.6545547311968853e+01 4.0636379528335311e+00 0 0 0
8854 29 1 -1.4799999999999999e-01 3.0981393981975938e+01 3.6534776273970010e+01 2.9783089719596951e+00 0 0 0
28815 93 2 7.3999999999999996e-02 2.7821093146836088e+01 3.6571643125073464e+01 5.0527079708672220e+00 0 0 0
28814 93 2 7.3999999999999996e-02 2.6754851656971127e+01 3.6506200726861259e+01 3.6348118163962493e+00 0 0 0
28813 93 1 -1.4799999999999999e-01 2.6785001728018148e+01 3.6549956540368740e+01 4.6998103603612371e+00 0 0 0
8865 29 2 7.3999999999999996e-02 2.9025655427078522e+01 4.0274513106618450e+01 2.6144826154054304e+00 0 0 0
28822 93 1 -1.4799999999999999e-01 2.6269828861328975e+01 4.0345330869629059e+01 4.7468812811866989e+00 0 0 0
28820 93 2 7.3999999999999996e-02 2.6491416982283916e+01 3.8928421190949599e+01 3.2094097929787839e+00 0 0 0
28819 93 1 -1.4799999999999999e-01 2.6684967276469433e+01 3.8973201550752499e+01 4.2377593353497902e+00 0 0 0
28825 93 1 -1.4799999999999999e-01 2.7041455238759823e+01 4.1518012690047421e+01 4.1816914799330513e+00 0 0 0
28826 93 2 7.3999999999999996e-02 2.7138515929278078e+01 4.1443019870623445e+01 3.0402349144607119e+00 0 0 0
8859 29 2 7.3999999999999996e-02 2.9165051618368384e+01 3.7604237060777145e+01 3.0290066065956758e+00 0 0 0
28816 93 1 -1.4799999999999999e-01 2.6019892011848103e+01 3.7867218243279922e+01 5.0573694395264788e+00 0 0 0
8863 29 1 -1.4799999999999999e-01 2.9979419041734062e+01 4.0246949021334153e+01 2.0673190718512955e+00 0 0 0
8857 29 1 -1.4799999999999999e-01 3.0142790956685772e+01 3.7688659819778664e+01 2.4963356455545993e+00 0 0 0
8860 29 1 -1.4799999999999999e-01 3.0768353944597099e+01 3.9110625526506581e+01 2.7161504156523679e+00 0 0 0
28827 93 2 7.3999999999999996e-02 2.8002978523372978e+01 4.1418541733948317e+01 4.6658774489339807e+00 0 0 0
28821 93 2 7.3999999999999996e-02 2.7808168066523113e+01 3.9045154168570832e+01 4.3582447340979336e+00 0 0 0
8866 29 1 -1.4799999999999999e-01 3.0720344104171641e+01 4.1627812985854995e+01 2.0168145439936622e+00 0 0 0
8858 29 2 7.3999999999999996e-02 2.9889871282987084e+01 3.7532844258257910e+01 1.4945567383835716e+00 0 0 0
8864 29 2 7.3999999999999996e-02 2.9756855847513382e+01 4.0010560688840989e+01 1.0770841061097809e+00 0 0 0
8861 29 2 7.3999999999999996e-02 3.0917332280651706e+01 3.9316072551139783e+01 3.7293893192007941e+00 0 0 0
9167 30 2 7.3999999999999996e-02 2.9682236778928207e+01 4.0321882720119532e+01 6.0883082804497777e+00 0 0 0
9161 30 2 7.3999999999999996e-02 3.0152946112261176e+01 3.7651798132719762e+01 5.8481081508653698e+00 0 0 0
28823 93 2 7.3999999999999996e-02 2.6245787930917050e+01 4.0341503174429491e+01 5.8304205092548491e+00 0 0 0
8868 29 2 7.3999999999999996e-02 3.1316994198009400e+01 4.1722330725704992e+01 1.1004453439630069e+00 0 0 0
29779 96 1 -1.4799999999999999e-01 2.6351024960756973e+01 4.9274818153151294e+01 1.9214888524357661e+01 0 0 0
28817 93 2 7.3999999999999996e-02 2.6066810325193789e+01 3.7963250098641566e+01 6.1455018508822397e+00 0 0 0
3848 13 2 7.3999999999999996e-02 1.0886199621596779e+00 4.3943822587649166e+01 3.7189577832592722e+00 0 0 0
25086 81 2 7.3999999999999996e-02 2.7921655793601041e+00 4.2635313117345532e+01 4.7476003801924547e+00 0 0 0
25084 81 1 -1.4799999999999999e-01 3.7086041666732017e+00 4.2862201298948150e+01 5.2525885588411088e+00 0 0 0
25087 81 1 -1.4799999999999999e-01 4.4758536054109808e+00 4.4217140447835916e+01 4.9006227486668461e+00 0 0 0
25093 81 1 -1.4799999999999999e-01 4.5829676283651652e+00 4.6674469356280909e+01 4.6265719199403845e+00 0 0 0
3849 13 2 7.3999999999999996e-02 1.5350206533366693e+00 4.4139096158641607e+01 1.9231817147532586e+00 0 0 0
3847 13 1 -1.4799999999999999e-01 7.3452538514286148e-01 4.3993729497893085e+01 2.6330127910784951e+00 0 0 0
3853 13 1 -1.4799999999999999e-01 1.0637711945103900e+00 4.6523378358741965e+01 2.4265938494885670e+00 0 0 0
25088 81 2 7.3999999999999996e-02 4.5508314494309525e+00 4.4282260142508449e+01 3.7793735942787015e+00 0 0 0
25090 81 1 -1.4799999999999999e-01 3.8756649308243372e+00 4.5527824827107700e+01 5.3594973420792273e+00 0 0 0
25094 81 2 7.3999999999999996e-02 4.4281339455198241e+00 4.6516013639844509e+01 3.5732080890905626e+00 0 0 0
25092 81 2 7.3999999999999996e-02 2.8947530550297103e+00 4.5648055325061982e+01 5.0427426328341358e+00 0 0 0
3855 13 2 7.3999999999999996e-02 1.8600607337343686e+00 4.6349598036004089e+01 1.7292387772874040e+00 0 0 0
25095 81 2 7.3999999999999996e-02 5.6446406827181708e+00 4.6723376970901704e+01 4.9020688178332481e+00 0 0 0
25089 81 2 7.3999999999999996e-02 5.5052543063965569e+00 4.4214256435887322e+01 5.2735116409574356e+00 0 0 0
29781 96 2 7.3999999999999996e-02 2.7462900398823752e+01 4.9210287885976925e+01 1.9203267235016988e+01 0 0 0
3854 13 2 7.3999999999999996e-02 1.5625654902406678e+00 4.6428077201107911e+01 3.3949737230778840e+00 0 0 0
3850 13 1 -1.4799999999999999e-01 6.6396388068870799e-02 4.5353666882974686e+01 2.3141201034257008e+00 0 0 0
3856 13 1 -1.4799999999999999e-01 2.1834179527874306e-01 4.7827049549867105e+01 2.3048336692211597e+00 0 0 0
25096 81 1 -1.4799999999999999e-01 3.9474141667239779e+00 4.8024617963983950e+01 5.1361743746359796e+00 0 0 0
4181 14 2 7.3999999999999996e-02 5.6451635972801750e-01 4.2949660002611935e+01 6.1285951575051003e+00 0 0 0
25098 81 2 7.3999999999999996e-02 2.8859455169834671e+00 4.7993204016129177e+01 4.8893280581195393e+00 0 0 0
5051 17 2 7.3999999999999996e-02 7.3699610562798599e+00 4.5548533152187318e+01 1.1238626779181642e+00 0 0 0
5045 17 2 7.3999999999999996e-02 7.2310828835297603e+00 4.3221438272352628e+01 1.1948770319108482e+00 0 0 0
5046 17 2 7.3999999999999996e-02 6.5273252950046325e+00 4.3145274359041764e+01 2.8070465386413992e+00 0 0 0
5052 17 2 7.3999999999999996e-02 6.6731745612840996e+00 4.5756708428336665e+01 2.5768182982297496e+00 0 0 0
5044 17 1 -1.4799999999999999e-01 7.4860299450194301e+00 4.3195871692869744e+01 2.2293387036155221e+00 0 0 0
26332 85 1 -1.4799999999999999e-01 1.1269843037019246e+01 4.3023936986660239e+01 5.0918357706235833e+00 0 0 0
5054 17 2 7.3999999999999996e-02 8.6624600953068907e+00 4.6984332519140651e+01 3.4608443225395398e+00 0 0 0
5048 17 2 7.3999999999999996e-02 8.2792620089051354e+00 4.4381527580800132e+01 3.7631587489157967e+00 0 0 0
5047 17 1 -1.4799999999999999e-01 8.2659083062513314e+00 4.4377233895415316e+01 2.6542668159818632e+00 0 0 0
5049 17 2 7.3999999999999996e-02 9.2904596256161511e+00 4.4303345429803841e+01 2.2756829018795197e+00 0 0 0
5050 17 1 -1.4799999999999999e-01 7.6250494170622494e+00 4.5712413032468476e+01 2.1059530829805229e+00 0 0 0
5053 17 1 -1.4799999999999999e-01 8.4685781169231227e+00 4.7014574541924986e+01 2.3757756298621691e+00 0 0 0
5055 17 2 7.3999999999999996e-02 9.3898004744534305e+00 4.7027283465382190e+01 1.7973642559031768e+00 0 0 0
26338 85 1 -1.4799999999999999e-01 1.1643629789038179e+01 4.5682038315710145e+01 5.4606913887140367e+00 0 0 0
26340 85 2 7.3999999999999996e-02 1.0545424511824210e+01 4.5759894373608105e+01 5.4811334984517659e+00 0 0 0
26334 85 2 7.3999999999999996e-02 1.0192975076799000e+01 4.2984641055979566e+01 4.8053580360233097e+00 0 0 0
26335 85 1 -1.4799999999999999e-01 1.2066442623681263e+01 4.4315325256314402e+01 4.7667807744998552e+00 0 0 0
26336 85 2 7.3999999999999996e-02 1.1964568969900565e+01 4.4471846793585499e+01 3.7001132701118316e+00 0 0 0
26341 85 1 -1.4799999999999999e-01 1.2071018496609589e+01 4.6976246357087199e+01 4.7269826030560997e+00 0 0 0
26342 85 2 7.3999999999999996e-02 1.1852277183111818e+01 4.7046867129656718e+01 3.6757652234619500e+00 0 0 0
5435 18 2 7.3999999999999996e-02 7.8090866702359865e+00 4.5538108854438441e+01 5.9202845583715549e+00 0 0 0
5429 18 2 7.3999999999999996e-02 8.0454993151274810e+00 4.2946703456462387e+01 5.7511470126579862e+00 0 0 0
26343 85 2 7.3999999999999996e-02 1.3194977593133904e+01 4.7082089550000973e+01 4.7184783976827864e+00 0 0 0
26337 85 2 7.3999999999999996e-02 1.3082342605144564e+01 4.4170642023310855e+01 4.9768097055037277e+00 0 0 0
6306 21 2 7.3999999999999996e-02 1.4632972043867618e+01 4.3010569560634515e+01 1.5123960562776841e+00 0 0 0
6305 21 2 7.3999999999999996e-02 1.6304109920108651e+01 4.3246903947735561e+01 9.9970382908587041e-01 0 0 0
6304 21 1 -1.4799999999999999e-01 1.5641103833837791e+01 4.2998586611803553e+01 1.8474760295712984e+00 0 0 0
6308 21 2 7.3999999999999996e-02 1.4990884786268474e+01 4.4182826570470802e+01 3.5306289599039422e+00 0 0 0
6309 21 2 7.3999999999999996e-02 1.6664281601095354e+01 4.4249296364581866e+01 3.3067609535002771e+00 0 0 0
6307 21 1 -1.4799999999999999e-01 1.5729599744369752e+01 4.4218980373857349e+01 2.7575716194161055e+00 0 0 0
6312 21 2 7.3999999999999996e-02 1.4356863343110589e+01 4.5538636726246899e+01 1.8572832802007033e+00 0 0 0
6311 21 2 7.3999999999999996e-02 1.5973303527467476e+01 4.5407510424402673e+01 1.0769115090950907e+00 0 0 0
6310 21 1 -1.4799999999999999e-01 1.5486578616824406e+01 4.5522389878213303e+01 1.9892699341982181e+00 0 0 0
6315 21 2 7.3999999999999996e-02 1.6975953047921884e+01 4.6983631861195931e+01 2.6899175593774780e+00 0 0 0
6314 21 2 7.3999999999999996e-02 1.5626260385118385e+01 4.6680658266370543e+01 3.6657272328095121e+00 0 0 0
6313 21 1 -1.4799999999999999e-01 1.5887945557801308e+01 4.6737479004768232e+01 2.6725427654190579e+00 0 0 0
27594 89 2 7.3999999999999996e-02 1.7680663202234371e+01 4.5368954993371879e+01 4.5970465606496207e+00 0 0 0
27588 89 2 7.3999999999999996e-02 1.7885964821931648e+01 4.2856853810759709e+01 4.6524305232160250e+00 0 0 0
6316 21 1 -1.4799999999999999e-01 1.5180496893854411e+01 4.7990204006395942e+01 2.1087660585570407e+00 0 0 0
6683 22 2 7.3999999999999996e-02 1.5489055792007198e+01 4.5614959378763835e+01 5.9953215419029693e+00 0 0 0
6677 22 2 7.3999999999999996e-02 1.4882164022338303e+01 4.3157338823681300e+01 6.0043686119051758e+00 0 0 0
27600 89 2 7.3999999999999996e-02 1.7556426836032610e+01 4.8035439896041709e+01 5.0316861091750269e+00 0 0 0
27598 89 1 -1.4799999999999999e-01 1.8649739613640090e+01 4.8038793868919385e+01 5.0459468375729051e+00 0 0 0
6689 22 2 7.3999999999999996e-02 1.5247845410438856e+01 4.8106170808572777e+01 5.9996471620821659e+00 0 0 0
6318 21 2 7.3999999999999996e-02 1.4076984105461095e+01 4.8007431421796809e+01 2.2159413013437139e+00 0 0 0
6317 21 2 7.3999999999999996e-02 1.5472286255884526e+01 4.8174404602708407e+01 1.0387964378109824e+00 0 0 0
27593 89 2 7.3999999999999996e-02 1.8422451032940014e+01 4.5494246678675694e+01 5.9788436667077534e+00 0 0 0
27592 89 1 -1.4799999999999999e-01 1.8689858923153508e+01 4.5496893800672247e+01 4.9595143673467676e+00 0 0 0
27590 89 2 7.3999999999999996e-02 1.9748643726927575e+01 4.4125542300687734e+01 3.6018709566030314e+00 0 0 0
27586 89 1 -1.4799999999999999e-01 1.8854833088781053e+01 4.2897009252020567e+01 5.1035472959985944e+00 0 0 0
27596 89 2 7.3999999999999996e-02 1.9372947849117114e+01 4.6826511763977805e+01 3.4204900614040739e+00 0 0 0
27595 89 1 -1.4799999999999999e-01 1.9353023050996597e+01 4.6780521330783401e+01 4.5116610481701933e+00 0 0 0
27589 89 1 -1.4799999999999999e-01 1.9551729583870188e+01 4.4278037385011714e+01 4.6715508288755840e+00 0 0 0
7788 25 2 7.3999999999999996e-02 2.1400856634828152e+01 4.2858804284469151e+01 2.4867183948592912e+00 0 0 0
7786 25 1 -1.4799999999999999e-01 2.2490957733191024e+01 4.2950476709870657e+01 2.2273777141960562e+00 0 0 0
7789 25 1 -1.4799999999999999e-01 2.3229813664539591e+01 4.4167380088320314e+01 2.8674776903957144e+00 0 0 0
7790 25 2 7.3999999999999996e-02 2.3186693917474013e+01 4.4059182354632654e+01 3.9667650611199137e+00 0 0 0
7791 25 2 7.3999999999999996e-02 2.4295443936055328e+01 4.4243986245800969e+01 2.5309482398490517e+00 0 0 0
7792 25 1 -1.4799999999999999e-01 2.2563840860311149e+01 4.5421488589798024e+01 2.3151716525094552e+00 0 0 0
7794 25 2 7.3999999999999996e-02 2.1543320676509197e+01 4.5388369778650826e+01 2.6345191785556832e+00 0 0 0
27597 89 2 7.3999999999999996e-02 2.0363059675019606e+01 4.6873836935081904e+01 4.9478367129951906e+00 0 0 0
7796 25 2 7.3999999999999996e-02 2.3420579127928956e+01 4.6757874158162700e+01 3.9158680358108224e+00 0 0 0
7795 25 1 -1.4799999999999999e-01 2.3324098606111168e+01 4.6706533353798342e+01 2.8052149383525653e+00 0 0 0
7797 25 2 7.3999999999999996e-02 2.4317759833284470e+01 4.6609947580454296e+01 2.4231099164486514e+00 0 0 0
7787 25 2 7.3999999999999996e-02 2.2348261773838818e+01 4.3204609783351252e+01 1.1881695896850883e+00 0 0 0
7793 25 2 7.3999999999999996e-02 2.2459427489110425e+01 4.5384860179235886e+01 1.2441211533458172e+00 0 0 0
27591 89 2 7.3999999999999996e-02 2.0455370045280400e+01 4.4429533601824687e+01 5.1739590422778239e+00 0 0 0
7798 25 1 -1.4799999999999999e-01 2.2645826214433136e+01 4.7999672146035834e+01 2.2854635310227733e+00 0 0 0
7800 25 2 7.3999999999999996e-02 2.1553921684637729e+01 4.8011900966059486e+01 2.3985239131552736e+00 0 0 0
7925 26 2 7.3999999999999996e-02 2.2821435170569131e+01 4.3096305355886315e+01 5.9014239595526554e+00 0 0 0
7931 26 2 7.3999999999999996e-02 2.2769818551046576e+01 4.5371267466893869e+01 6.1403458796606127e+00 0 0 0
7799 25 2 7.3999999999999996e-02 2.2828042075190101e+01 4.8070645003529222e+01 1.2218178503066781e+00 0 0 0
28830 93 2 7.3999999999999996e-02 2.5355102791001016e+01 4.2817247610312599e+01 4.3399621298056301e+00 0 0 0
28836 93 2 7.3999999999999996e-02 2.5402374351079956e+01 4.5411643951219737e+01 4.4070567470507136e+00 0 0 0
8871 29 2 7.3999999999999996e-02 2.9347510529856187e+01 4.2820938597019683e+01 3.1304771180625663e+00 0 0 0
28828 93 1 -1.4799999999999999e-01 2.6348592534018376e+01 4.2777812706237810e+01 4.7107585561439151e+00 0 0 0
28834 93 1 -1.4799999999999999e-01 2.6444960781022267e+01 4.5465881097899711e+01 4.8095287081975409e+00 0 0 0
28832 93 2 7.3999999999999996e-02 2.7180748402675960e+01 4.4240469212327646e+01 3.2143665263405454e+00 0 0 0
28838 93 2 7.3999999999999996e-02 2.7193314994840300e+01 4.6787943590241589e+01 3.3087114708339191e+00 0 0 0
28831 93 1 -1.4799999999999999e-01 2.7085162738083259e+01 4.4126103941183700e+01 4.3090232012246066e+00 0 0 0
28837 93 1 -1.4799999999999999e-01 2.7160170140249335e+01 4.6766866590008043e+01 4.4328867951063451e+00 0 0 0
28839 93 2 7.3999999999999996e-02 2.8164094981847825e+01 4.6669251498813018e+01 4.7245707328153106e+00 0 0 0
8877 29 2 7.3999999999999996e-02 2.9430909116127264e+01 4.5475434159457905e+01 2.9925199557800086e+00 0 0 0
28833 93 2 7.3999999999999996e-02 2.8137722824450275e+01 4.4069639523816129e+01 4.7758518666600560e+00 0 0 0
8869 29 1 -1.4799999999999999e-01 2.9838160567222207e+01 4.2890008771316623e+01 2.1646323482935692e+00 0 0 0
8872 29 1 -1.4799999999999999e-01 3.0830011313090125e+01 4.4065479072864484e+01 2.0937854796976501e+00 0 0 0
8878 29 1 -1.4799999999999999e-01 3.1017139902371653e+01 4.6711917985084789e+01 2.0911688728195537e+00 0 0 0
8875 29 1 -1.4799999999999999e-01 3.0094681493561925e+01 4.5436939182926196e+01 2.1270936124890949e+00 0 0 0
8876 29 2 7.3999999999999996e-02 2.9476588021917319e+01 4.5501478519810973e+01 1.2370537396945915e+00 0 0 0
8870 29 2 7.3999999999999996e-02 2.9158156349018416e+01 4.2942167710994937e+01 1.2998063041609877e+00 0 0 0
8883 29 2 7.3999999999999996e-02 2.9546674340685616e+01 4.8049855756083673e+01 3.0714057698172503e+00 0 0 0
8881 29 1 -1.4799999999999999e-01 3.0191986257819380e+01 4.8013381234683699e+01 2.1907131530864725e+00 0 0 0
28840 93 1 -1.4799999999999999e-01 2.6506773622854318e+01 4.7953515190609707e+01 5.0097535399866393e+00 0 0 0
9173 30 2 7.3999999999999996e-02 2.9858968719716074e+01 4.2549287953407138e+01 6.0763934618792081e+00 0 0 0
9179 30 2 7.3999999999999996e-02 3.0448037321452578e+01 4.5317775358576363e+01 5.9159939560885881e+00 0 0 0
28841 93 2 7.3999999999999996e-02 2.6791736645960988e+01 4.8068527248898370e+01 5.9986222298986860e+00 0 0 0
28835 93 2 7.3999999999999996e-02 2.6370662713018479e+01 4.5260310994371466e+01 5.8523393898659624e+00 0 0 0
28842 93 2 7.3999999999999996e-02 2.5445502630827136e+01 4.7710758672716352e+01 4.9338875024040991e+00 0 0 0
28829 93 2 7.3999999999999996e-02 2.6285360513149328e+01 4.2664328547038608e+01 5.7537213538198246e+00 0 0 0
9185 30 2 7.3999999999999996e-02 3.0519138255743098e+01 4.7716809166635493e+01 5.9784762603462349e+00 0 0 0
28532 92 2 7.3999999999999996e-02 1.9824223410242748e+01 4.9336852877883054e+01 1.8387703199842068e+01 0 0 0
8882 29 2 7.3999999999999996e-02 2.9498330088121694e+01 4.8065336460228266e+01 1.2708101287002107e+00 0 0 0
25099 81 1 -1.4799999999999999e-01 4.6786303856314984e+00 4.9263304703135866e+01 4.5786908008823657e+00 0 0 0
3859 13 1 -1.4799999999999999e-01 9.8165298126065681e-01 4.9046799103506380e+01 2.7143654732070157e+00 0 0 0
25101 81 2 7.3999999999999996e-02 5.7269396340571026e+00 4.9261246760880105e+01 4.9359221878178978e+00 0 0 0
3860 13 2 7.3999999999999996e-02 9.4045121185632929e-01 4.8998150226904322e+01 3.7373902722646184e+00 0 0 0
25100 81 2 7.3999999999999996e-02 4.7400941131295138e+00 4.9388658365712267e+01 3.5007587670500997e+00 0 0 0
3861 13 2 7.3999999999999996e-02 1.9423219892061929e+00 4.8905504674050164e+01 2.3041512626502652e+00 0 0 0
5058 17 2 7.3999999999999996e-02 6.6171427405162007e+00 4.8098880762104294e+01 2.6396397392848865e+00 0 0 0
5056 17 1 -1.4799999999999999e-01 7.6196872199333612e+00 4.8260569489059108e+01 2.1822780379069373e+00 0 0 0
26346 85 2 7.3999999999999996e-02 1.0338998911685206e+01 4.8075029568199895e+01 5.2680336082524200e+00 0 0 0
26344 85 1 -1.4799999999999999e-01 1.1349820546035922e+01 4.8199736264623184e+01 5.4228052306670307e+00 0 0 0
5057 17 2 7.3999999999999996e-02 7.6640394131326790e+00 4.8455262857032210e+01 1.0917330212170990e+00 0 0 0
5059 17 1 -1.4799999999999999e-01 8.3093986421273751e+00 4.9497488707420665e+01 2.7251444615882727e+00 0 0 0
26347 85 1 -1.4799999999999999e-01 1.1780193861965978e+01 4.9511570691718617e+01 4.7953929257000647e+00 0 0 0
5060 17 2 7.3999999999999996e-02 8.3085899044887217e+00 4.9443646334459039e+01 3.8550727693337721e+00 0 0 0
5061 17 2 7.3999999999999996e-02 9.3534321046034723e+00 4.9415116006578309e+01 2.4080378399800031e+00 0 0 0
26348 85 2 7.3999999999999996e-02 1.1531483678268845e+01 4.9556191235660528e+01 3.7211933747498316e+00 0 0 0
6319 21 1 -1.4799999999999999e-01 1.5766865416197444e+01 4.9284150299131134e+01 2.6626586074986247e+00 0 0 0
6321 21 2 7.3999999999999996e-02 1.6895658740788601e+01 4.9198710825976327e+01 2.4933101202736845e+00 0 0 0
6320 21 2 7.3999999999999996e-02 1.5631992343805651e+01 4.9232984767485817e+01 3.7491111735703662e+00 0 0 0
27602 89 2 7.3999999999999996e-02 1.9151853175116337e+01 4.9358214823950568e+01 3.4326592363297062e+00 0 0 0
27601 89 1 -1.4799999999999999e-01 1.9222456691930656e+01 4.9338452707750577e+01 4.5120616899787054e+00 0 0 0
7489 24 1 -1.4799999999999999e-01 2.3032534097300783e+01 4.9357187826228397e+01 2.9455648323493597e+00 0 -1 0
7490 24 2 7.3999999999999996e-02 2.2925468817133964e+01 4.9337025104566123e+01 4.0167066041492463e+00 0 -1 0
7491 24 2 7.3999999999999996e-02 2.4092194639007094e+01 4.9248679327019474e+01 2.7940762578090959e+00 0 -1 0
27603 89 2 7.3999999999999996e-02 2.0281200652775446e+01 4.9418221006494683e+01 4.7865637525683669e+00 0 0 0
28843 93 1 -1.4799999999999999e-01 2.6866735669071556e+01 4.9284153335856693e+01 4.2762487067617325e+00 0 0 0
28845 93 2 7.3999999999999996e-02 2.7968296189857128e+01 4.9307740688606671e+01 4.3449535051463597e+00 0 0 0
8884 29 1 -1.4799999999999999e-01 3.1038299462609302e+01 4.9307793963012671e+01 2.3246437429179365e+00 0 0 0
28844 93 2 7.3999999999999996e-02 2.6505864031880218e+01 4.9066850343506907e+01 3.2746498375833308e+00 0 0 0
25067 81 2 7.3999999999999996e-02 3.8572367738633595e+00 3.5125169382027266e+01 6.4677208155708827e+00 0 0 0
4162 14 1 -1.4799999999999999e-01 2.1266884814255990e-01 3.5134938779288639e+01 7.5145143550751836e+00 0 0 0
25378 82 1 -1.4799999999999999e-01 4.0013551336840809e+00 3.5450482351994296e+01 1.0311850426640934e+01 0 0 0
25380 82 2 7.3999999999999996e-02 2.9870721361728090e+00 3.5377122716107074e+01 1.0623748142528651e+01 0 0 0
25379 82 2 7.3999999999999996e-02 4.5135567436669026e+00 3.5717016481568216e+01 1.1279324783935815e+01 0 0 0
25375 82 1 -1.4799999999999999e-01 4.4876429224690071e+00 3.4129640390899759e+01 9.7305598380885581e+00 0 0 0
4159 14 1 -1.4799999999999999e-01 1.0224940024651206e+00 3.3898254994897925e+01 7.7982605808019523e+00 0 0 0
25376 82 2 7.3999999999999996e-02 4.1132774409111139e+00 3.3989861239054640e+01 8.7522880001908820e+00 0 0 0
4161 14 2 7.3999999999999996e-02 1.9764402932752512e+00 3.3930024479734435e+01 7.2944594190712113e+00 0 0 0
25377 82 2 7.3999999999999996e-02 5.5398975053026085e+00 3.3922625429856822e+01 9.7354139326231479e+00 0 0 0
4160 14 2 7.3999999999999996e-02 1.1419832051758005e+00 3.3850927073417083e+01 8.8621540559752070e+00 0 0 0
4475 15 2 7.3999999999999996e-02 3.7574985148122231e-01 3.5371448266560883e+01 1.0925510847032255e+01 0 0 0
4474 15 1 -1.4799999999999999e-01 3.6669049906757006e-01 3.5314245595291823e+01 1.1987951129784065e+01 0 0 0
5411 18 2 7.3999999999999996e-02 7.9273136628672356e+00 3.5286510599210118e+01 6.1006874236280542e+00 0 0 0
5412 18 2 7.3999999999999996e-02 6.5124688204953705e+00 3.5209471136969682e+01 7.2065111616493720e+00 0 0 0
26315 85 2 7.3999999999999996e-02 1.1136846219633661e+01 3.5386026102202564e+01 6.5830356885805736e+00 0 0 0
5723 19 2 7.3999999999999996e-02 7.8389021078412169e+00 3.5246167833651093e+01 1.0823119357517474e+01 0 0 0
5410 18 1 -1.4799999999999999e-01 7.6452353234103212e+00 3.5252572988788494e+01 7.1296008417392800e+00 0 0 0
26628 86 2 7.3999999999999996e-02 1.0144492143871503e+01 3.5250769996906648e+01 9.4293434520174415e+00 0 0 0
26626 86 1 -1.4799999999999999e-01 1.1144882114420762e+01 3.5347670678509417e+01 9.8396076410139610e+00 0 0 0
5407 18 1 -1.4799999999999999e-01 8.1247779785025909e+00 3.3941485466981824e+01 7.8292214333330108e+00 0 0 0
5409 18 2 7.3999999999999996e-02 9.2429150277253918e+00 3.4091555437323876e+01 7.9183473263685000e+00 0 0 0
5408 18 2 7.3999999999999996e-02 7.6276482662443383e+00 3.3832726882379717e+01 8.7984071193845050e+00 0 0 0
26627 86 2 7.3999999999999996e-02 1.1106885763928418e+01 3.5301431414628574e+01 1.0937935679182415e+01 0 0 0
26623 86 1 -1.4799999999999999e-01 1.1941757457575694e+01 3.4076238552983561e+01 9.5578411978657467e+00 0 0 0
26624 86 2 7.3999999999999996e-02 1.2088184796465374e+01 3.4079924801283475e+01 8.4703098764506368e+00 0 0 0
5722 19 1 -1.4799999999999999e-01 7.7177057503352451e+00 3.5267523908891356e+01 1.1940746312005382e+01 0 0 0
5724 19 2 7.3999999999999996e-02 6.6388099516298285e+00 3.5166885146024356e+01 1.2124057147284253e+01 0 0 0
26625 86 2 7.3999999999999996e-02 1.2894208491780983e+01 3.4144222547648234e+01 1.0035311337432663e+01 0 0 0
6660 22 2 7.3999999999999996e-02 1.4053096088766232e+01 3.5630822610226417e+01 7.5139179835237622e+00 0 0 0
6658 22 1 -1.4799999999999999e-01 1.5092539705536328e+01 3.5410228091449980e+01 7.2263671307099457e+00 0 0 0
6971 23 2 7.3999999999999996e-02 1.5476432322663266e+01 3.5399287753902719e+01 1.0859827333701135e+01 0 0 0
27876 90 2 7.3999999999999996e-02 1.7872138533582312e+01 3.5337083501776078e+01 9.5903282632188649e+00 0 0 0
6655 22 1 -1.4799999999999999e-01 1.5562283920006328e+01 3.4101239319197113e+01 7.8646769982903617e+00 0 0 0
6657 22 2 7.3999999999999996e-02 1.6598372548694329e+01 3.4046547739921770e+01 7.7357213168910075e+00 0 0 0
6656 22 2 7.3999999999999996e-02 1.5203684602152324e+01 3.4031000577437332e+01 8.8585777972419848e+00 0 0 0
6970 23 1 -1.4799999999999999e-01 1.5447493879422685e+01 3.5412993913313898e+01 1.1910499536149379e+01 0 0 0
6972 23 2 7.3999999999999996e-02 1.4325628666702002e+01 3.5469555450698088e+01 1.2206193762072107e+01 0 0 0
27569 89 2 7.3999999999999996e-02 1.8814842869936175e+01 3.5616447800237147e+01 6.4930043614399873e+00 0 0 0
6969 23 2 7.3999999999999996e-02 1.6967943151080057e+01 3.3888896204038723e+01 1.2020871690570251e+01 0 0 0
27875 90 2 7.3999999999999996e-02 1.8772868270784098e+01 3.5168638218099296e+01 1.1090717692911062e+01 0 0 0
27874 90 1 -1.4799999999999999e-01 1.8875347376936350e+01 3.5251012420406504e+01 1.0019635381542050e+01 0 0 0
27872 90 2 7.3999999999999996e-02 1.9511818547654876e+01 3.3958869580472445e+01 8.4262050267709530e+00 0 0 0
27871 90 1 -1.4799999999999999e-01 1.9609926938354334e+01 3.3963604174903779e+01 9.4751034157353615e+00 0 0 0
7905 26 2 7.3999999999999996e-02 2.4081763513131872e+01 3.4075278160347466e+01 7.5106294024812588e+00 0 0 0
8219 27 2 7.3999999999999996e-02 2.3042238043233858e+01 3.5388953474977463e+01 1.0692294522273579e+01 0 0 0
7906 26 1 -1.4799999999999999e-01 2.2450128842250507e+01 3.5313869097102987e+01 6.8165378808906594e+00 0 0 0
7908 26 2 7.3999999999999996e-02 2.1308075078544206e+01 3.5197111821511918e+01 6.8101993173965729e+00 0 0 0
7903 26 1 -1.4799999999999999e-01 2.3040575971392471e+01 3.4087331739046078e+01 7.5600703180900757e+00 0 0 0
27873 90 2 7.3999999999999996e-02 2.0701726297391183e+01 3.3986086828949304e+01 9.6199110170781204e+00 0 0 0
7904 26 2 7.3999999999999996e-02 2.2788525313405508e+01 3.4101960846998296e+01 8.6348351384315247e+00 0 0 0
8218 27 1 -1.4799999999999999e-01 2.2878182623489142e+01 3.5213975541013497e+01 1.1768497458759725e+01 0 0 0
8220 27 2 7.3999999999999996e-02 2.1812463972178520e+01 3.5227925454089487e+01 1.1958149333461744e+01 0 0 0
8217 27 2 7.3999999999999996e-02 2.4463600209605950e+01 3.3862691785624207e+01 1.2045968755581345e+01 0 0 0
29124 94 2 7.3999999999999996e-02 2.5383367106772980e+01 3.4972430385130650e+01 9.9770946385438801e+00 0 0 0
28811 93 2 7.3999999999999996e-02 2.6219499244996332e+01 3.5286038299029691e+01 6.3829335269939076e+00 0 0 0
29123 94 2 7.3999999999999996e-02 2.6467462300787183e+01 3.5085353788244163e+01 1.1309520897328653e+01 0 0 0
9467 31 2 7.3999999999999996e-02 3.0279121042250988e+01 3.5120824666856237e+01 1.1247003479861817e+01 0 0 0
9156 30 2 7.3999999999999996e-02 2.9266944916412243e+01 3.4852089140611000e+01 6.9661804945520700e+00 0 0 0
29122 94 1 -1.4799999999999999e-01 2.6464365949997980e+01 3.5030583991665303e+01 1.0196990903181570e+01 0 0 0
9154 30 1 -1.4799999999999999e-01 3.0344773819837378e+01 3.5032044514948922e+01 7.0292914933378663e+00 0 0 0
29119 94 1 -1.4799999999999999e-01 2.7061510172989852e+01 3.3727707050225483e+01 9.7588431394866841e+00 0 0 0
9151 30 1 -1.4799999999999999e-01 3.0923955994642984e+01 3.3910895013478466e+01 7.7051835236273254e+00 0 0 0
29121 94 2 7.3999999999999996e-02 2.8149910792606086e+01 3.3712029727675720e+01 9.9075221485039808e+00 0 0 0
29120 94 2 7.3999999999999996e-02 2.7001530015037570e+01 3.3699235773273685e+01 8.6228492174655518e+00 0 0 0
9152 30 2 7.3999999999999996e-02 3.0704216621046843e+01 3.3957427626972951e+01 8.7993887451911466e+00 0 0 0
4169 14 2 7.3999999999999996e-02 8.3399917081159375e-02 3.7660706023187394e+01 6.2227581624975654e+00 0 0 0
25079 81 2 7.3999999999999996e-02 4.3078695286739581e+00 4.0484788197142102e+01 6.6620946241965218e+00 0 0 0
25073 81 2 7.3999999999999996e-02 4.0781417848315744e+00 3.8003851731037628e+01 6.8058553474913897e+00 0 0 0
4486 15 1 -1.4799999999999999e-01 4.0656084249977859e-01 4.0439532541027020e+01 1.1996572886345486e+01 0 0 0
4166 14 2 7.3999999999999996e-02 1.0555103983460778e+00 3.6721311006298109e+01 8.8505762746637355e+00 0 0 0
25382 82 2 7.3999999999999996e-02 3.7483195205872142e+00 3.6535906274524841e+01 8.4549848778909205e+00 0 0 0
25383 82 2 7.3999999999999996e-02 5.3154075251250283e+00 3.6617203390159403e+01 9.1807552231490188e+00 0 0 0
25381 82 1 -1.4799999999999999e-01 4.2658865726204249e+00 3.6533576611154892e+01 9.3912559530494679e+00 0 0 0
4167 14 2 7.3999999999999996e-02 1.8161625728219219e+00 3.6558216371434987e+01 7.3448161030214107e+00 0 0 0
4165 14 1 -1.4799999999999999e-01 8.6380882564335792e-01 3.6525089202894279e+01 7.8038082252384813e+00 0 0 0
4179 14 2 7.3999999999999996e-02 1.7175204732163762e+00 4.1651385900865080e+01 7.7841354003899808e+00 0 0 0
4173 14 2 7.3999999999999996e-02 1.8220310745659118e+00 3.9062239007561722e+01 7.4174877460506341e+00 0 0 0
25384 82 1 -1.4799999999999999e-01 3.9444186385195592e+00 3.7878671408836077e+01 1.0114924661880114e+01 0 0 0
25385 82 2 7.3999999999999996e-02 4.5932159250289200e+00 3.7987933779184957e+01 1.0942853516510777e+01 0 0 0
25386 82 2 7.3999999999999996e-02 2.8978175333108380e+00 3.7901033228750201e+01 1.0420266663147730e+01 0 0 0
25387 82 1 -1.4799999999999999e-01 4.4061714022830216e+00 3.9178558429611364e+01 9.4143060582265399e+00 0 0 0
25391 82 2 7.3999999999999996e-02 4.2374012860365013e+00 4.0373312553722258e+01 1.1145480873751877e+01 0 0 0
25390 82 1 -1.4799999999999999e-01 3.9504282020084411e+00 4.0474006199438783e+01 1.0134483794810372e+01 0 0 0
25392 82 2 7.3999999999999996e-02 2.9016925459601008e+00 4.0572703360326322e+01 1.0116569040574113e+01 0 0 0
25393 82 1 -1.4799999999999999e-01 4.6071769248866534e+00 4.1756521007267345e+01 9.6466073157161070e+00 0 0 0
4171 14 1 -1.4799999999999999e-01 7.8019273814300105e-01 3.9124077237953230e+01 7.5927667883881549e+00 0 0 0
4177 14 1 -1.4799999999999999e-01 6.7558098709517256e-01 4.1677807645488762e+01 7.7995789536458044e+00 0 0 0
25394 82 2 7.3999999999999996e-02 4.5422720763576399e+00 4.1815974150149543e+01 8.5720307098957527e+00 0 0 0
25388 82 2 7.3999999999999996e-02 4.0148875150105114e+00 3.9171359101442846e+01 8.4330994935515342e+00 0 0 0
25389 82 2 7.3999999999999996e-02 5.4990183298044322e+00 3.9159577514544885e+01 9.4593462923625005e+00 0 0 0
25395 82 2 7.3999999999999996e-02 5.6460895018941590e+00 4.1708752451886049e+01 1.0075466350948551e+01 0 0 0
4172 14 2 7.3999999999999996e-02 7.4511588016177521e-01 3.9105630185787817e+01 8.7471492539892211e+00 0 0 0
4178 14 2 7.3999999999999996e-02 3.3080668059881296e-01 4.1708794772181214e+01 8.8259589230767936e+00 0 0 0
4168 14 1 -1.4799999999999999e-01 7.1919726423749455e-02 3.7736221747778337e+01 7.2576919539681777e+00 0 0 0
4174 14 1 -1.4799999999999999e-01 1.1728044731575873e-01 4.0448129541697384e+01 7.0664409621489721e+00 0 0 0
4480 15 1 -1.4799999999999999e-01 2.8524714581797567e-01 3.7864945428367577e+01 1.2058586895219584e+01 0 0 0
4481 15 2 7.3999999999999996e-02 5.3342030552280062e-01 3.7855733288332985e+01 1.1021748709784740e+01 0 0 0
4487 15 2 7.3999999999999996e-02 7.5692676450457730e-01 4.0530076456784137e+01 1.0963954937269026e+01 0 0 0
26321 85 2 7.3999999999999996e-02 1.0847294579177158e+01 3.8014671865107850e+01 6.2147752202651523e+00 0 0 0
5424 18 2 7.3999999999999996e-02 6.7688731191484299e+00 4.0362968137253823e+01 7.0601533812645103e+00 0 0 0
5418 18 2 7.3999999999999996e-02 6.5562777349836558e+00 3.7817723415726078e+01 7.1609073387028843e+00 0 0 0
5414 18 2 7.3999999999999996e-02 8.0057595947338314e+00 3.6633590290635283e+01 8.7252417258554100e+00 0 0 0
5415 18 2 7.3999999999999996e-02 9.2829276953671354e+00 3.6596999134601674e+01 7.5714131989866251e+00 0 0 0
5413 18 1 -1.4799999999999999e-01 8.1947977842069335e+00 3.6586698587334801e+01 7.6938415479073026e+00 0 0 0
26630 86 2 7.3999999999999996e-02 1.2052688149309869e+01 3.6661456344096955e+01 8.2333525582257110e+00 0 0 0
26629 86 1 -1.4799999999999999e-01 1.1949130609530531e+01 3.6537789828128076e+01 9.3365510669318041e+00 0 0 0
5735 19 2 7.3999999999999996e-02 7.8348410138022082e+00 4.0368391347069441e+01 1.0731428779764142e+01 0 0 0
5729 19 2 7.3999999999999996e-02 7.3462641126799904e+00 3.7724856398905153e+01 1.1059913335247858e+01 0 0 0
5416 18 1 -1.4799999999999999e-01 7.6291881359485849e+00 3.7808021481566549e+01 7.0555533618691504e+00 0 0 0
5422 18 1 -1.4799999999999999e-01 7.8083101024058745e+00 4.0318102219658307e+01 6.9352660393861285e+00 0 0 0
26634 86 2 7.3999999999999996e-02 1.0297301561026384e+01 3.7909245274739689e+01 9.4484450305786467e+00 0 0 0
5419 18 1 -1.4799999999999999e-01 8.3316791110135835e+00 3.9063891433514591e+01 7.6240556141613167e+00 0 0 0
5420 18 2 7.3999999999999996e-02 8.0603892602437330e+00 3.9099698378724632e+01 8.7055341448740169e+00 0 0 0
5421 18 2 7.3999999999999996e-02 9.4552935426193248e+00 3.9103003621514453e+01 7.5899334835102881e+00 0 0 0
26640 86 2 7.3999999999999996e-02 1.0173455431135574e+01 4.0252917176087223e+01 9.4619128193424018e+00 0 0 0
5425 18 1 -1.4799999999999999e-01 8.5159005253783082e+00 4.1622718157408556e+01 7.3337705972090736e+00 0 0 0
5426 18 2 7.3999999999999996e-02 8.6547865380550348e+00 4.1646146459994021e+01 8.4197754604440718e+00 0 0 0
26632 86 1 -1.4799999999999999e-01 1.1300739296633544e+01 3.7838967660582917e+01 9.7892564399027453e+00 0 0 0
26638 86 1 -1.4799999999999999e-01 1.1249527582410078e+01 4.0279331422563558e+01 9.7469426930803404e+00 0 0 0
26639 86 2 7.3999999999999996e-02 1.1266169471986865e+01 4.0269113698994673e+01 1.0860400225679671e+01 0 0 0
26633 86 2 7.3999999999999996e-02 1.1242011516917191e+01 3.7838989657711181e+01 1.0864569759085521e+01 0 0 0
5427 18 2 7.3999999999999996e-02 9.5823192422052035e+00 4.1602324329081632e+01 7.0964382572573781e+00 0 0 0
26635 86 1 -1.4799999999999999e-01 1.2057398601945234e+01 3.9064254563857041e+01 9.3109493060655701e+00 0 0 0
26641 86 1 -1.4799999999999999e-01 1.1890306424713245e+01 4.1662325964792601e+01 9.2868428710538957e+00 0 0 0
26636 86 2 7.3999999999999996e-02 1.2160368776071861e+01 3.9001635276226878e+01 8.1976459559309465e+00 0 0 0
26642 86 2 7.3999999999999996e-02 1.1960723981552157e+01 4.1780645360961749e+01 8.1976706687620133e+00 0 0 0
5728 19 1 -1.4799999999999999e-01 7.5097239193533527e+00 3.7813940774025397e+01 1.2130499727501720e+01 0 0 0
5733 19 2 7.3999999999999996e-02 9.3421500087189155e+00 3.9047682565531382e+01 1.2342256824965704e+01 0 0 0
5734 19 1 -1.4799999999999999e-01 7.6153067319015371e+00 4.0508558934200217e+01 1.1801324411675502e+01 0 0 0
5727 19 2 7.3999999999999996e-02 9.2807222985615230e+00 3.6593356995115535e+01 1.2098239815360024e+01 0 0 0
5739 19 2 7.3999999999999996e-02 9.3439312580872222e+00 4.1628381907119113e+01 1.2155229657247428e+01 0 0 0
5736 19 2 7.3999999999999996e-02 6.5443116892188593e+00 4.0564401057338294e+01 1.1924212958671038e+01 0 0 0
27575 89 2 7.3999999999999996e-02 1.8799052193968745e+01 3.7893971733946508e+01 6.0795523436381940e+00 0 0 0
26631 86 2 7.3999999999999996e-02 1.2933100767175070e+01 3.6453169398231665e+01 9.7956523976499810e+00 0 0 0
6663 22 2 7.3999999999999996e-02 1.6729997508535760e+01 3.6742012735630070e+01 7.5046472700078990e+00 0 0 0
6662 22 2 7.3999999999999996e-02 1.5577249515384567e+01 3.6821698899652127e+01 8.7346060782053279e+00 0 0 0
6661 22 1 -1.4799999999999999e-01 1.5719883676744582e+01 3.6749303146619290e+01 7.6611577183152235e+00 0 0 0
26637 86 2 7.3999999999999996e-02 1.3107809171474786e+01 3.9107622791801781e+01 9.6178299896640755e+00 0 0 0
26643 86 2 7.3999999999999996e-02 1.2895799389787920e+01 4.1651338083342679e+01 9.7233739253506126e+00 0 0 0
6666 22 2 7.3999999999999996e-02 1.4006136413942961e+01 3.8036928691354213e+01 7.1891517065590982e+00 0 0 0
6664 22 1 -1.4799999999999999e-01 1.5055292243615497e+01 3.8031924109038400e+01 7.0655099775090520e+00 0 0 0
6669 22 2 7.3999999999999996e-02 1.6720326769124426e+01 3.9218610388831458e+01 7.5051962403104877e+00 0 0 0
6977 23 2 7.3999999999999996e-02 1.5919441879521695e+01 3.7940641746698276e+01 1.0918758189562753e+01 0 0 0
6667 22 1 -1.4799999999999999e-01 1.5636563301133668e+01 3.9265057240074547e+01 7.6773914906274747e+00 0 0 0
6668 22 2 7.3999999999999996e-02 1.5619790572846389e+01 3.9317584270467911e+01 8.7304984548818716e+00 0 0 0
6670 22 1 -1.4799999999999999e-01 1.4966445008834024e+01 4.0520155440371695e+01 7.0581262183444089e+00 0 0 0
6983 23 2 7.3999999999999996e-02 1.5954840510814000e+01 4.0197455123048393e+01 1.0877630567119583e+01 0 0 0
6672 22 2 7.3999999999999996e-02 1.3891484482216379e+01 4.0497680137376086e+01 7.2709724243701821e+00 0 0 0
6673 22 1 -1.4799999999999999e-01 1.5556710033751026e+01 4.1821398326555091e+01 7.5047075364654292e+00 0 0 0
27888 90 2 7.3999999999999996e-02 1.7890096110411484e+01 4.0359786831247106e+01 9.6784096212453630e+00 0 0 0
27882 90 2 7.3999999999999996e-02 1.7906336037515214e+01 3.7799237985386540e+01 9.5289138798236905e+00 0 0 0
6675 22 2 7.3999999999999996e-02 1.6588139340996246e+01 4.1737897389887756e+01 7.1708134615627319e+00 0 0 0
6674 22 2 7.3999999999999996e-02 1.5556857199615242e+01 4.1790159936736416e+01 8.5935081719698658e+00 0 0 0
6976 23 1 -1.4799999999999999e-01 1.5526932750150532e+01 3.7866130227114056e+01 1.1923878329278303e+01 0 0 0
6982 23 1 -1.4799999999999999e-01 1.5529973719550577e+01 4.0334621958453525e+01 1.1877630577217353e+01 0 0 0
6978 23 2 7.3999999999999996e-02 1.4415643551588968e+01 3.7819020267579667e+01 1.1793807307189981e+01 0 0 0
6984 23 2 7.3999999999999996e-02 1.4457879903575517e+01 4.0321897466567556e+01 1.1677996852969233e+01 0 0 0
27881 90 2 7.3999999999999996e-02 1.8767676114100091e+01 3.7951954889775074e+01 1.1050755392690412e+01 0 0 0
27581 89 2 7.3999999999999996e-02 1.9057487513464245e+01 4.0132015490277126e+01 6.2906597318784945e+00 0 0 0
27886 90 1 -1.4799999999999999e-01 1.8921300609362032e+01 4.0307906347022097e+01 9.9238562328842512e+00 0 0 0
27880 90 1 -1.4799999999999999e-01 1.8925257892204652e+01 3.7809102602578513e+01 9.9498072944720430e+00 0 0 0
27887 90 2 7.3999999999999996e-02 1.8937856592934899e+01 4.0290632806823680e+01 1.0979344461622125e+01 0 0 0
27878 90 2 7.3999999999999996e-02 1.9836716373568972e+01 3.6390244536586984e+01 8.5384916880342452e+00 0 0 0
27884 90 2 7.3999999999999996e-02 1.9731478760692475e+01 3.8940805802930704e+01 8.4102257789031114e+00 0 0 0
27890 90 2 7.3999999999999996e-02 1.9781922502580549e+01 4.1615249649941653e+01 8.2919223469796854e+00 0 0 0
27879 90 2 7.3999999999999996e-02 2.0658624135779238e+01 3.6571740256373275e+01 1.0037778670879648e+01 0 0 0
7909 26 1 -1.4799999999999999e-01 2.2948188245393919e+01 3.6560962525751847e+01 7.5339853013019225e+00 0 0 0
7910 26 2 7.3999999999999996e-02 2.2585142199323435e+01 3.6476605617038288e+01 8.5452512647111156e+00 0 0 0
7911 26 2 7.3999999999999996e-02 2.4015549254087531e+01 3.6569732451268955e+01 7.6245461313630942e+00 0 0 0
27877 90 1 -1.4799999999999999e-01 1.9664876603120113e+01 3.6499598975025968e+01 9.6244259186442864e+00 0 0 0
27889 90 1 -1.4799999999999999e-01 1.9527994449828608e+01 4.1648910391383630e+01 9.3465538474491527e+00 0 0 0
27883 90 1 -1.4799999999999999e-01 1.9624063500018906e+01 3.9058121991664109e+01 9.4870652591211346e+00 0 0 0
7920 26 2 7.3999999999999996e-02 2.1437845376909884e+01 4.0322559234834117e+01 7.2582476357618200e+00 0 0 0
7914 26 2 7.3999999999999996e-02 2.1376685648509032e+01 3.7826287413697315e+01 7.3463749842926793e+00 0 0 0
7912 26 1 -1.4799999999999999e-01 2.2393269843729058e+01 3.7825832978882453e+01 6.9254596373707473e+00 0 0 0
8225 27 2 7.3999999999999996e-02 2.2488357329620310e+01 3.7709443413026349e+01 1.1107009272341308e+01 0 0 0
7915 26 1 -1.4799999999999999e-01 2.3149548563566217e+01 3.9106303129092240e+01 7.3320419446328975e+00 0 0 0
27885 90 2 7.3999999999999996e-02 2.0605479310077172e+01 3.9055191632835275e+01 9.8682640802491104e+00 0 0 0
7916 26 2 7.3999999999999996e-02 2.3234282486423467e+01 3.9138305044555665e+01 8.4539296367063148e+00 0 0 0
7918 26 1 -1.4799999999999999e-01 2.2473207063819409e+01 4.0423761973457651e+01 6.8673100466816397e+00 0 0 0
8231 27 2 7.3999999999999996e-02 2.2352963986461557e+01 4.0023225261551175e+01 1.0833368857632772e+01 0 0 0
7921 26 1 -1.4799999999999999e-01 2.3287775227405064e+01 4.1615243675403363e+01 7.4574783040684638e+00 0 0 0
7922 26 2 7.3999999999999996e-02 2.3329100707107266e+01 4.1606060048912752e+01 8.5051236613452730e+00 0 0 0
27891 90 2 7.3999999999999996e-02 2.0475788947653630e+01 4.1714642693883619e+01 9.8936736206372675e+00 0 0 0
7923 26 2 7.3999999999999996e-02 2.4322425826595264e+01 4.1604006116499804e+01 7.1341523212272930e+00 0 0 0
7917 26 2 7.3999999999999996e-02 2.4124228554638961e+01 3.9084721325682672e+01 6.9130537468702515e+00 0 0 0
8230 27 1 -1.4799999999999999e-01 2.2631437741296168e+01 4.0221650884221042e+01 1.1944499769656076e+01 0 0 0
8224 27 1 -1.4799999999999999e-01 2.2589075308940171e+01 3.7742450988572529e+01 1.2151500355883080e+01 0 0 0
8235 27 2 7.3999999999999996e-02 2.4090172764555700e+01 4.1722798360477981e+01 1.1764371538720141e+01 0 0 0
29130 94 2 7.3999999999999996e-02 2.5327627934170295e+01 3.7593409735830434e+01 9.6406365806975174e+00 0 0 0
29136 94 2 7.3999999999999996e-02 2.5256908082307490e+01 3.9901098170839930e+01 9.9234728149493012e+00 0 0 0
9158 30 2 7.3999999999999996e-02 3.0072371534534682e+01 3.6531107482502676e+01 8.5351341785103205e+00 0 0 0
29127 94 2 7.3999999999999996e-02 2.8155854777731271e+01 3.6312064802623127e+01 9.7375811735696889e+00 0 0 0
29126 94 2 7.3999999999999996e-02 2.6989950149127850e+01 3.6169760941048843e+01 8.3631024578763746e+00 0 0 0
9157 30 1 -1.4799999999999999e-01 3.0615001658344674e+01 3.6405223999872490e+01 7.6462502098126075e+00 0 0 0
29125 94 1 -1.4799999999999999e-01 2.7094121562332674e+01 3.6262968499666307e+01 9.4416127182702940e+00 0 0 0
29129 94 2 7.3999999999999996e-02 2.6445340904198002e+01 3.7711134411278927e+01 1.1007329127474664e+01 0 0 0
29135 94 2 7.3999999999999996e-02 2.6516575075921022e+01 4.0240458771952937e+01 1.1078266329414232e+01 0 0 0
9479 31 2 7.3999999999999996e-02 2.9581968267060823e+01 4.0046713457854395e+01 1.1021143537612598e+01 0 0 0
9162 30 2 7.3999999999999996e-02 2.8846648464431766e+01 3.7525072712712500e+01 7.1230215413772999e+00 0 0 0
29134 94 1 -1.4799999999999999e-01 2.6330276988123508e+01 4.0103679187322577e+01 1.0021200029752604e+01 0 0 0
29128 94 1 -1.4799999999999999e-01 2.6406903255243403e+01 3.7579276416545532e+01 9.8960165455217108e+00 0 0 0
29132 94 2 7.3999999999999996e-02 2.7034156492362445e+01 3.8898031422395690e+01 8.3829902689155684e+00 0 0 0
9160 30 1 -1.4799999999999999e-01 2.9936290408570084e+01 3.7591740866770408e+01 6.9219632614805962e+00 0 0 0
29131 94 1 -1.4799999999999999e-01 2.7096790285264348e+01 3.8881595791687545e+01 9.4608077091614380e+00 0 0 0
29133 94 2 7.3999999999999996e-02 2.8133868102498564e+01 3.8964152953300584e+01 9.7732529483974986e+00 0 0 0
9166 30 1 -1.4799999999999999e-01 2.9632957928258332e+01 4.0118805737543461e+01 7.1556544611291750e+00 0 0 0
9168 30 2 7.3999999999999996e-02 2.8538200349289671e+01 3.9996104033844873e+01 7.2456022065861729e+00 0 0 0
29137 94 1 -1.4799999999999999e-01 2.6725156678010848e+01 4.1493020455836913e+01 9.3911834832291259e+00 0 0 0
29139 94 2 7.3999999999999996e-02 2.7818756000932023e+01 4.1526253172108454e+01 9.3165563288349205e+00 0 0 0
9473 31 2 7.3999999999999996e-02 2.9844193576901130e+01 3.7430299550449504e+01 1.1401083676301079e+01 0 0 0
9163 30 1 -1.4799999999999999e-01 3.0492449087972119e+01 3.8879740794556994e+01 7.4806281427317245e+00 0 0 0
9169 30 1 -1.4799999999999999e-01 3.0255721626482483e+01 4.1478558178064951e+01 7.7696433140646262e+00 0 0 0
29138 94 2 7.3999999999999996e-02 2.6396253551800900e+01 4.1507663913824928e+01 8.2818643179376945e+00 0 0 0
9164 30 2 7.3999999999999996e-02 3.0568600383613937e+01 3.8735861836594125e+01 8.6103398281788639e+00 0 0 0
9170 30 2 7.3999999999999996e-02 3.0048728264314480e+01 4.1375520190999659e+01 8.8635726236846750e+00 0 0 0
9478 31 1 -1.4799999999999999e-01 2.9686740322472083e+01 4.0102213510883985e+01 1.2104505301716680e+01 0 0 0
9171 30 2 7.3999999999999996e-02 3.1351763646796087e+01 4.1468711699493795e+01 7.6305150806969122e+00 0 0 0
4193 14 2 7.3999999999999996e-02 6.3362627810958916e-02 4.8163366305304471e+01 6.2611034876638634e+00 0 0 0
4187 14 2 7.3999999999999996e-02 3.0182877708468731e-01 4.5434361821566519e+01 6.3251836136237332e+00 0 0 0
25085 81 2 7.3999999999999996e-02 3.5115764961443170e+00 4.2905066336083820e+01 6.3371783293141206e+00 0 0 0
25091 81 2 7.3999999999999996e-02 3.8843285098567217e+00 4.5576427289695033e+01 6.4856019615532396e+00 0 0 0
4492 15 1 -1.4799999999999999e-01 3.1674348636290128e-01 4.3021194813609348e+01 1.2155980367139193e+01 0 0 0
4498 15 1 -1.4799999999999999e-01 2.3325664668840190e-01 4.5568794266060394e+01 1.2165449553152445e+01 0 0 0
25397 82 2 7.3999999999999996e-02 4.0438396474215370e+00 4.3132285251512876e+01 1.1323986290040494e+01 0 0 0
25398 82 2 7.3999999999999996e-02 2.8397219618435585e+00 4.3121091776389790e+01 1.0144955927457994e+01 0 0 0
25396 82 1 -1.4799999999999999e-01 3.9310238357441096e+00 4.3004289454463994e+01 1.0241630007571386e+01 0 0 0
25399 82 1 -1.4799999999999999e-01 4.6575510830065081e+00 4.4223351326670354e+01 9.6990645836086689e+00 0 0 0
4185 14 2 7.3999999999999996e-02 1.9736771085114115e+00 4.4153167154913803e+01 7.7528138975809160e+00 0 0 0
25402 82 1 -1.4799999999999999e-01 4.0387407141815217e+00 4.5510604278632037e+01 1.0190172691264817e+01 0 0 0
25404 82 2 7.3999999999999996e-02 2.9470082317635264e+00 4.5376398907495556e+01 9.9780984486097388e+00 0 0 0
25403 82 2 7.3999999999999996e-02 4.1019745602933293e+00 4.5609457356847358e+01 1.1268761402441452e+01 0 0 0
25405 82 1 -1.4799999999999999e-01 4.6881458854604601e+00 4.6734846245382371e+01 9.5735817947816653e+00 0 0 0
4191 14 2 7.3999999999999996e-02 1.7516827840686782e+00 4.6856894769858556e+01 7.8032118036838547e+00 0 0 0
4183 14 1 -1.4799999999999999e-01 8.4557776670012641e-01 4.4169579984944967e+01 7.8423102321992788e+00 0 0 0
4189 14 1 -1.4799999999999999e-01 7.0405591773607401e-01 4.6766505657186499e+01 7.9579172380213494e+00 0 0 0
25406 82 2 7.3999999999999996e-02 4.7022154371852434e+00 4.6748027140211597e+01 8.4802529347496947e+00 0 0 0
25400 82 2 7.3999999999999996e-02 4.8375405641650477e+00 4.4198711418118606e+01 8.6095211480115577e+00 0 0 0
4190 14 2 7.3999999999999996e-02 6.3782640337322416e-01 4.6814152021964233e+01 9.0239119194906934e+00 0 0 0
25401 82 2 7.3999999999999996e-02 5.6716073481091431e+00 4.4086513877287217e+01 1.0105003851839394e+01 0 0 0
25407 82 2 7.3999999999999996e-02 5.7767226440225485e+00 4.6876607472530921e+01 9.8911049736362546e+00 0 0 0
4186 14 1 -1.4799999999999999e-01 1.6337631091657398e-01 4.5422159942725308e+01 7.3491141459159426e+00 0 0 0
4184 14 2 7.3999999999999996e-02 8.2559172635509404e-01 4.4012919971548513e+01 8.9060949764175561e+00 0 0 0
4180 14 1 -1.4799999999999999e-01 2.5575082895825163e-01 4.2944461243727964e+01 7.1545537086555662e+00 0 0 0
4493 15 2 7.3999999999999996e-02 5.2652664862116016e-01 4.3032721035621570e+01 1.1062161060764668e+01 0 0 0
4504 15 1 -1.4799999999999999e-01 3.2630816729230944e-01 4.8222868563604202e+01 1.1893860628666200e+01 0 0 0
4499 15 2 7.3999999999999996e-02 5.3318740320432523e-01 4.5527001025417427e+01 1.1098576617166886e+01 0 0 0
25410 82 2 7.3999999999999996e-02 2.8723346946888326e+00 4.8033758983183276e+01 9.6128341016585157e+00 0 0 0
4192 14 1 -1.4799999999999999e-01 1.0335296204645650e-02 4.8084137558173381e+01 7.3179846449356862e+00 0 0 0
25408 82 1 -1.4799999999999999e-01 3.9350682007061719e+00 4.8049832547267741e+01 1.0064722914812394e+01 0 0 0
25097 81 2 7.3999999999999996e-02 3.9638684692942907e+00 4.8021994143459430e+01 6.2063921817565380e+00 0 0 0
26333 85 2 7.3999999999999996e-02 1.1371272092365965e+01 4.2827695910338925e+01 6.1503047600952865e+00 0 0 0
26339 85 2 7.3999999999999996e-02 1.1863098709445152e+01 4.5685974787323175e+01 6.5396288583310334e+00 0 0 0
5430 18 2 7.3999999999999996e-02 6.7830317502221167e+00 4.2749463735346595e+01 6.9450854844611714e+00 0 0 0
5436 18 2 7.3999999999999996e-02 6.7040391407214397e+00 4.5455384180761385e+01 7.3053799363127849e+00 0 0 0
5439 18 2 7.3999999999999996e-02 9.4780201881196735e+00 4.6652555326697822e+01 7.3678071761680810e+00 0 0 0
26646 86 2 7.3999999999999996e-02 1.0374170820573504e+01 4.3121667808668491e+01 9.3868977503209496e+00 0 0 0
5741 19 2 7.3999999999999996e-02 7.7887509471001826e+00 4.3336790704635703e+01 1.0776505924330570e+01 0 0 0
26644 86 1 -1.4799999999999999e-01 1.1318837270108576e+01 4.2964491735639847e+01 9.9344955749805717e+00 0 0 0
5428 18 1 -1.4799999999999999e-01 7.8640737825543487e+00 4.2857631784677089e+01 6.7829713788146684e+00 0 0 0
5433 18 2 7.3999999999999996e-02 9.5181722224317244e+00 4.4304126108417712e+01 7.2454744445875878e+00 0 0 0
5747 19 2 7.3999999999999996e-02 7.7656384457356529e+00 4.5701959597188051e+01 1.1006172842588951e+01 0 0 0
5432 18 2 7.3999999999999996e-02 8.4088250153847390e+00 4.4122869592242893e+01 8.6166530748826435e+00 0 0 0
5431 18 1 -1.4799999999999999e-01 8.4442376486838686e+00 4.4135742108795569e+01 7.4947391562184285e+00 0 0 0
5434 18 1 -1.4799999999999999e-01 7.6950915423610624e+00 4.5424032163208217e+01 6.9865074546979562e+00 0 0 0
26652 86 2 7.3999999999999996e-02 1.0444666590377508e+01 4.5540936879283166e+01 9.5845796743827059e+00 0 0 0
5437 18 1 -1.4799999999999999e-01 8.3355910222664438e+00 4.6677615915539675e+01 7.6223977384338948e+00 0 0 0
5438 18 2 7.3999999999999996e-02 8.1171511953439275e+00 4.6578522364772297e+01 8.6998320418531137e+00 0 0 0
26650 86 1 -1.4799999999999999e-01 1.1404497498101868e+01 4.5529768987438267e+01 1.0110132279596385e+01 0 0 0
26645 86 2 7.3999999999999996e-02 1.0995715462920471e+01 4.2867443886822137e+01 1.0946206901199703e+01 0 0 0
26651 86 2 7.3999999999999996e-02 1.1090577360041550e+01 4.5504191786389391e+01 1.1147650848769079e+01 0 0 0
26653 86 1 -1.4799999999999999e-01 1.2317391628909599e+01 4.6722402441747683e+01 9.8001183300906618e+00 0 0 0
26647 86 1 -1.4799999999999999e-01 1.2203754958035654e+01 4.4229992219122011e+01 9.7525171563474764e+00 0 0 0
26648 86 2 7.3999999999999996e-02 1.2456001338152227e+01 4.4323403445745193e+01 8.7302772053120226e+00 0 0 0
26656 86 1 -1.4799999999999999e-01 1.1660326817895402e+01 4.8021120274070050e+01 1.0191087028664402e+01 0 0 0
5746 19 1 -1.4799999999999999e-01 7.6773625329471402e+00 4.5679269774095054e+01 1.2035515857212502e+01 0 0 0
26657 86 2 7.3999999999999996e-02 1.1675017863347460e+01 4.7905306793293008e+01 1.1282959386407319e+01 0 0 0
5740 19 1 -1.4799999999999999e-01 7.7284491935703929e+00 4.3147240456860082e+01 1.1831993287680936e+01 0 0 0
26658 86 2 7.3999999999999996e-02 1.0643359511381956e+01 4.7866485518641127e+01 9.7626841845611398e+00 0 0 0
5742 19 2 7.3999999999999996e-02 6.6836030139862288e+00 4.3030373313937517e+01 1.2120565170957201e+01 0 0 0
5440 18 1 -1.4799999999999999e-01 7.6319915273489496e+00 4.8039997588667788e+01 7.1984823248656085e+00 0 0 0
5442 18 2 7.3999999999999996e-02 6.6726444646527074e+00 4.8125070857283561e+01 7.7642246946036000e+00 0 0 0
5745 19 2 7.3999999999999996e-02 9.4346025385699477e+00 4.4282102918408739e+01 1.1975553818267587e+01 0 0 0
27587 89 2 7.3999999999999996e-02 1.8651201804077036e+01 4.2978159143045147e+01 6.1849104361733431e+00 0 0 0
27599 89 2 7.3999999999999996e-02 1.8904250959524862e+01 4.8102295478477217e+01 6.1362408703635909e+00 0 0 0
26654 86 2 7.3999999999999996e-02 1.2327087399800099e+01 4.6763285406380980e+01 8.7108730746253027e+00 0 0 0
26655 86 2 7.3999999999999996e-02 1.3295154725044195e+01 4.6523247198836479e+01 1.0189047363504692e+01 0 0 0
26649 86 2 7.3999999999999996e-02 1.3184004988203966e+01 4.4216914106102180e+01 1.0303351800899629e+01 0 0 0
27894 90 2 7.3999999999999996e-02 1.7730564331114802e+01 4.3080843115485798e+01 9.3806561982895094e+00 0 0 0
6989 23 2 7.3999999999999996e-02 1.5326167539896817e+01 4.2867121649427439e+01 1.0889256609636456e+01 0 0 0
6678 22 2 7.3999999999999996e-02 1.3949424246038861e+01 4.3160178572978474e+01 7.3931679156760364e+00 0 0 0
6676 22 1 -1.4799999999999999e-01 1.4970201734672520e+01 4.3090977276689102e+01 7.0394042732543047e+00 0 0 0
6681 22 2 7.3999999999999996e-02 1.6701908749479784e+01 4.4276047588613558e+01 7.6958213151979473e+00 0 0 0
6687 22 2 7.3999999999999996e-02 1.6815817176432617e+01 4.6836243852804081e+01 7.4410558408112610e+00 0 0 0
6684 22 2 7.3999999999999996e-02 1.4121312710891567e+01 4.5718114643186482e+01 7.2508755350958767e+00 0 0 0
6679 22 1 -1.4799999999999999e-01 1.5616337068058709e+01 4.4342369406017980e+01 7.7365171187828370e+00 0 0 0
6680 22 2 7.3999999999999996e-02 1.5460741906593405e+01 4.4349882329557751e+01 8.8459102221543713e+00 0 0 0
6682 22 1 -1.4799999999999999e-01 1.5161945620313865e+01 4.5614746367217343e+01 7.0872240215220721e+00 0 0 0
6995 23 2 7.3999999999999996e-02 1.5447493912579361e+01 4.5433913888385568e+01 1.0701793489139559e+01 0 0 0
6685 22 1 -1.4799999999999999e-01 1.5820124036348703e+01 4.6830511286752191e+01 7.7174981176305923e+00 0 0 0
6686 22 2 7.3999999999999996e-02 1.5530241601672085e+01 4.6902645170707814e+01 8.7442146119638391e+00 0 0 0
27900 90 2 7.3999999999999996e-02 1.7784228168097563e+01 4.5321450644307689e+01 9.5575135481625964e+00 0 0 0
6988 23 1 -1.4799999999999999e-01 1.5280553399165322e+01 4.2956875448500746e+01 1.1972149606218231e+01 0 0 0
6994 23 1 -1.4799999999999999e-01 1.5348081812592699e+01 4.5495642885736345e+01 1.1758599171006285e+01 0 0 0
27906 90 2 7.3999999999999996e-02 1.7723133156717669e+01 4.8232788400764640e+01 9.5758140844965816e+00 0 0 0
7000 23 1 -1.4799999999999999e-01 1.5098244922937628e+01 4.8016432808920612e+01 1.1914795652193803e+01 0 0 0
6996 23 2 7.3999999999999996e-02 1.4290919606457347e+01 4.5435802092600817e+01 1.1957624818740459e+01 0 0 0
7001 23 2 7.3999999999999996e-02 1.4885229698312507e+01 4.8085624983135169e+01 1.0830430430844673e+01 0 0 0
6990 23 2 7.3999999999999996e-02 1.4257468908770910e+01 4.2898350721576456e+01 1.2307025388835006e+01 0 0 0
27904 90 1 -1.4799999999999999e-01 1.8752193666012364e+01 4.8082160961646423e+01 9.9524241017129818e+00 0 0 0
6993 23 2 7.3999999999999996e-02 1.7078013455336016e+01 4.4333253321055572e+01 1.2213233395937813e+01 0 0 0
27905 90 2 7.3999999999999996e-02 1.8796171110286434e+01 4.7831734559913983e+01 1.1038173364502429e+01 0 0 0
27898 90 1 -1.4799999999999999e-01 1.8784662104335393e+01 4.5567374464964317e+01 9.8949488478302197e+00 0 0 0
6999 23 2 7.3999999999999996e-02 1.6979919534525155e+01 4.7020724017113238e+01 1.1926313921986830e+01 0 0 0
27893 90 2 7.3999999999999996e-02 1.8601107998973323e+01 4.2981120696070398e+01 1.0810559099750353e+01 0 0 0
27899 90 2 7.3999999999999996e-02 1.8875517610552013e+01 4.5709774663385275e+01 1.0971541448307358e+01 0 0 0
27892 90 1 -1.4799999999999999e-01 1.8713485841603546e+01 4.2973210121345119e+01 9.7407545739644537e+00 0 0 0
6688 22 1 -1.4799999999999999e-01 1.5262675111270484e+01 4.8126312536614293e+01 7.0904121169150454e+00 0 0 0
27902 90 2 7.3999999999999996e-02 1.9221005483637249e+01 4.6890223564856846e+01 8.1210561783228510e+00 0 0 0
27896 90 2 7.3999999999999996e-02 1.9456014925369676e+01 4.4269309202422974e+01 8.2645989633040458e+00 0 0 0
8237 27 2 7.3999999999999996e-02 2.1902315926576868e+01 4.2752174044970893e+01 1.0971700143261646e+01 0 0 0
7932 26 2 7.3999999999999996e-02 2.1807073649802287e+01 4.5520584675284496e+01 7.5287198803579338e+00 0 0 0
27895 90 1 -1.4799999999999999e-01 1.9480851761374932e+01 4.4235010760576813e+01 9.3469669154162620e+00 0 0 0
27901 90 1 -1.4799999999999999e-01 1.9337131358716853e+01 4.6859710808457699e+01 9.2207298817304597e+00 0 0 0
7926 26 2 7.3999999999999996e-02 2.1628322280281413e+01 4.2963161602953690e+01 7.3200424540131124e+00 0 0 0
7924 26 1 -1.4799999999999999e-01 2.2660933844292362e+01 4.2954490032827088e+01 6.9989365841521627e+00 0 0 0
27897 90 2 7.3999999999999996e-02 2.0545216816326796e+01 4.4246759492672162e+01 9.6730435086603279e+00 0 0 0
7927 26 1 -1.4799999999999999e-01 2.3334246686197275e+01 4.4115343443653565e+01 7.7038505212877011e+00 0 0 0
7928 26 2 7.3999999999999996e-02 2.3234496409137183e+01 4.4054341195915377e+01 8.8006814661460382e+00 0 0 0
7930 26 1 -1.4799999999999999e-01 2.2891630202368841e+01 4.5426449304241039e+01 7.2332093416405892e+00 0 0 0
8243 27 2 7.3999999999999996e-02 2.2514413594338784e+01 4.5359616040948396e+01 1.0696549195171080e+01 0 0 0
7933 26 1 -1.4799999999999999e-01 2.3640333115130314e+01 4.6761335609798060e+01 7.6844479050381125e+00 0 0 0
27903 90 2 7.3999999999999996e-02 2.0414038599878200e+01 4.6972898217831506e+01 9.4455891155675875e+00 0 0 0
7934 26 2 7.3999999999999996e-02 2.3664592592792232e+01 4.6693464116302614e+01 8.7608857104537599e+00 0 0 0
7929 26 2 7.3999999999999996e-02 2.4405956285169612e+01 4.4056893648623088e+01 7.5548036686328581e+00 0 0 0
7935 26 2 7.3999999999999996e-02 2.4588420289286642e+01 4.6776277935479484e+01 7.2722395926621299e+00 0 0 0
7936 26 1 -1.4799999999999999e-01 2.2897093797370587e+01 4.8003223796007461e+01 7.2531352437530954e+00 0 0 0
7938 26 2 7.3999999999999996e-02 2.1784265461096858e+01 4.7935466739333293e+01 7.3941745148786495e+00 0 0 0
8236 27 1 -1.4799999999999999e-01 2.2232894085404439e+01 4.2791545731142584e+01 1.2009623483592680e+01 0 0 0
8247 27 2 7.3999999999999996e-02 2.4096398745533858e+01 4.6635149303269870e+01 1.1740175891770885e+01 0 0 0
8241 27 2 7.3999999999999996e-02 2.4099872377178901e+01 4.3951535399368872e+01 1.2141315565193828e+01 0 0 0
8242 27 1 -1.4799999999999999e-01 2.2497764785166559e+01 4.5387653761704591e+01 1.1773700000191337e+01 0 0 0
8249 27 2 7.3999999999999996e-02 2.1981049655285531e+01 4.7934910431473128e+01 1.1085972166493955e+01 0 0 0
8248 27 1 -1.4799999999999999e-01 2.2410311421957033e+01 4.8021218016199974e+01 1.2118532876191876e+01 0 0 0
29142 94 2 7.3999999999999996e-02 2.5079113479993662e+01 4.2859536283131739e+01 1.0186901117879456e+01 0 0 0
8244 27 2 7.3999999999999996e-02 2.1440480208165674e+01 4.5472584651850362e+01 1.1926679129992785e+01 0 0 0
29148 94 2 7.3999999999999996e-02 2.5299846927060148e+01 4.5377961431624485e+01 1.0232892152768599e+01 0 0 0
29154 94 2 7.3999999999999996e-02 2.5397374458591962e+01 4.7968679483529030e+01 9.9407782581743920e+00 0 0 0
29147 94 2 7.3999999999999996e-02 2.6582346679656013e+01 4.5492827241676451e+01 1.1347796528838796e+01 0 0 0
29141 94 2 7.3999999999999996e-02 2.6424150398495236e+01 4.2568616895832605e+01 1.1186419519720083e+01 0 0 0
9485 31 2 7.3999999999999996e-02 2.9432646503811011e+01 4.2712086923883895e+01 1.0681338613700373e+01 0 0 0
29140 94 1 -1.4799999999999999e-01 2.6247234679533612e+01 4.2782205617779141e+01 1.0159629066112243e+01 0 0 0
9174 30 2 7.3999999999999996e-02 2.8695602526604784e+01 4.2995622715462581e+01 7.1952379029169782e+00 0 0 0
9172 30 1 -1.4799999999999999e-01 2.9756408247706233e+01 4.2775764180004487e+01 7.1404080763072661e+00 0 0 0
29146 94 1 -1.4799999999999999e-01 2.6391025055033161e+01 4.5434895830533350e+01 1.0295265417178552e+01 0 0 0
29150 94 2 7.3999999999999996e-02 2.6467418333454734e+01 4.6527648902257518e+01 8.3591895551511470e+00 0 0 0
29144 94 2 7.3999999999999996e-02 2.6715480553702527e+01 4.4115508636771409e+01 8.6803679814045829e+00 0 0 0
29143 94 1 -1.4799999999999999e-01 2.6945894885271059e+01 4.4111900979632615e+01 9.7225942602470177e+00 0 0 0
29145 94 2 7.3999999999999996e-02 2.7989100507231619e+01 4.4024973735285435e+01 9.9154301640797833e+00 0 0 0
9178 30 1 -1.4799999999999999e-01 3.0194506953966002e+01 4.5235782642623434e+01 6.9785360703130737e+00 0 0 0
9180 30 2 7.3999999999999996e-02 2.9139976267635006e+01 4.5219556362208607e+01 7.2008858079518170e+00 0 0 0
29149 94 1 -1.4799999999999999e-01 2.6833474714968862e+01 4.6600868543025072e+01 9.3711757429536249e+00 0 0 0
29151 94 2 7.3999999999999996e-02 2.7928644606862871e+01 4.6656655064353352e+01 9.2548126043702510e+00 0 0 0
9491 31 2 7.3999999999999996e-02 2.9593324800063495e+01 4.5287385106614600e+01 1.0923028513326269e+01 0 0 0
9175 30 1 -1.4799999999999999e-01 3.0715695886265660e+01 4.3879818149272765e+01 7.5934406750389449e+00 0 0 0
9181 30 1 -1.4799999999999999e-01 3.0756259845809140e+01 4.6505433818619210e+01 7.6385524306905319e+00 0 0 0
29152 94 1 -1.4799999999999999e-01 2.6446906266930668e+01 4.7970652901284971e+01 9.9761631064365623e+00 0 0 0
9184 30 1 -1.4799999999999999e-01 3.0226637102552477e+01 4.7817288428394683e+01 7.0045393218365328e+00 0 0 0
9176 30 2 7.3999999999999996e-02 3.0799825472043164e+01 4.3938570144652054e+01 8.6743165678447198e+00 0 0 0
9496 31 1 -1.4799999999999999e-01 2.9852818932781126e+01 4.7757193763573191e+01 1.1899505310724594e+01 0 0 0
9484 31 1 -1.4799999999999999e-01 2.9710680999344902e+01 4.2623953025450895e+01 1.1765349733339882e+01 0 0 0
9182 30 2 7.3999999999999996e-02 3.0413839265310667e+01 4.6418340400089932e+01 8.6956813566374365e+00 0 0 0
29153 94 2 7.3999999999999996e-02 2.6778068638190035e+01 4.7998027641504805e+01 1.1019289991324921e+01 0 0 0
9490 31 1 -1.4799999999999999e-01 2.9828545059026300e+01 4.5174488690987189e+01 1.1980912359859097e+01 0 0 0
9497 31 2 7.3999999999999996e-02 2.9728934568971976e+01 4.7910616004155230e+01 1.0866953977333964e+01 0 0 0
9186 30 2 7.3999999999999996e-02 2.9149244772789523e+01 4.7825171007871830e+01 7.1223854730994400e+00 0 0 0
9487 31 1 -1.4799999999999999e-01 3.0561146382426006e+01 4.3857380235800235e+01 1.2200060411138207e+01 0 0 0
9493 31 1 -1.4799999999999999e-01 3.0683372614939245e+01 4.6436114677312375e+01 1.2288562130438999e+01 0 0 0
4505 15 2 7.3999999999999996e-02 6.7966670683378083e-01 4.8166051688650633e+01 1.0840709978308622e+01 0 0 0
25409 82 2 7.3999999999999996e-02 3.9187686743426964e+00 4.7876571808384142e+01 1.1166327759359048e+01 0 0 0
4195 14 1 -1.4799999999999999e-01 7.4548947307982727e-01 4.9291489241476043e+01 7.7774143548104053e+00 0 0 0
25411 82 1 -1.4799999999999999e-01 4.7179004785117211e+00 4.9373592209148448e+01 9.5231557373754914e+00 0 0 0
4197 14 2 7.3999999999999996e-02 1.8713543822734720e+00 4.9212057038499189e+01 7.6712663172299207e+00 0 0 0
25413 82 2 7.3999999999999996e-02 5.7721326087170057e+00 4.9371359087858423e+01 9.7881428639616956e+00 0 0 0
4196 14 2 7.3999999999999996e-02 4.5331482309473681e-01 4.9375090532870438e+01 8.8002814305704984e+00 0 0 0
25412 82 2 7.3999999999999996e-02 4.6502840670216701e+00 4.9415111186396743e+01 8.4174199481946665e+00 0 0 0
5441 18 2 7.3999999999999996e-02 7.3813500829166658e+00 4.7965115131315187e+01 6.1245525700025363e+00 0 0 0
5752 19 1 -1.4799999999999999e-01 7.6929707340071873e+00 4.8214209833782910e+01 1.1984736591676523e+01 0 0 0
26345 85 2 7.3999999999999996e-02 1.1688507823877499e+01 4.8247574670386577e+01 6.4209269745025521e+00 0 0 0
5753 19 2 7.3999999999999996e-02 7.6474073385754782e+00 4.8132730886363341e+01 1.0910549183139354e+01 0 0 0
5443 18 1 -1.4799999999999999e-01 8.3606152740085307e+00 4.9362136936003083e+01 7.6698532932789236e+00 0 0 0
5444 18 2 7.3999999999999996e-02 8.4933899420941685e+00 4.9199418808519752e+01 8.6964876801972526e+00 0 0 0
26659 86 1 -1.4799999999999999e-01 1.2236873242513575e+01 4.9365870817721962e+01 9.7776657811538232e+00 0 0 0
5445 18 2 7.3999999999999996e-02 9.3201310386899952e+00 4.9478734477785089e+01 7.1975938776889672e+00 0 0 0
26660 86 2 7.3999999999999996e-02 1.2527445277117817e+01 4.9455143861683467e+01 8.6821158919551991e+00 0 0 0
6690 22 2 7.3999999999999996e-02 1.4233165348967571e+01 4.8184315420647479e+01 7.4575734374280946e+00 0 0 0
6691 22 1 -1.4799999999999999e-01 1.5983084312819757e+01 4.9471081130087029e+01 7.5946634691767470e+00 0 0 0
6693 22 2 7.3999999999999996e-02 1.6931159394501488e+01 4.9407671738489299e+01 7.1472518349319101e+00 0 0 0
6692 22 2 7.3999999999999996e-02 1.6102828967772716e+01 4.9405976949686234e+01 8.6688261854993289e+00 0 0 0
26661 86 2 7.3999999999999996e-02 1.3138332425498024e+01 4.9566246614090460e+01 1.0359317972748309e+01 0 0 0
7005 23 2 7.3999999999999996e-02 1.6568458792048741e+01 4.9244667087420900e+01 1.1672175202949967e+01 0 0 0
7937 26 2 7.3999999999999996e-02 2.2963559805801619e+01 4.8027364300573296e+01 6.2033547426725484e+00 0 0 0
27908 90 2 7.3999999999999996e-02 1.9476799154804965e+01 4.9470065561904953e+01 8.5666065901728405e+00 0 0 0
27907 90 1 -1.4799999999999999e-01 1.9525298833926332e+01 4.9358556275595518e+01 9.6476056349291621e+00 0 0 0
7939 26 1 -1.4799999999999999e-01 2.3465324391948609e+01 4.9284448282365553e+01 7.8787261187359920e+00 0 0 0
7940 26 2 7.3999999999999996e-02 2.3382934383857592e+01 4.9261300310912709e+01 9.0154286198971896e+00 0 0 0
27909 90 2 7.3999999999999996e-02 2.0555423215436573e+01 4.9346287923006173e+01 9.8645144080170422e+00 0 0 0
7941 26 2 7.3999999999999996e-02 2.4492925924521273e+01 4.9255484340753796e+01 7.6817851621003834e+00 0 0 0
8253 27 2 7.3999999999999996e-02 2.4132381366338425e+01 4.9304314912198265e+01 1.1826874837028965e+01 0 0 0
29156 94 2 7.3999999999999996e-02 2.6608222160841272e+01 4.9333082968124117e+01 8.1208257434386049e+00 0 0 0
29155 94 1 -1.4799999999999999e-01 2.6796459997425643e+01 4.9282887969304610e+01 9.2335723022650775e+00 0 0 0
9187 30 1 -1.4799999999999999e-01 3.0851846507539403e+01 4.8977237820824712e+01 7.7814219459224567e+00 0 0 0
29157 94 2 7.3999999999999996e-02 2.7916482734095304e+01 4.9429697122500137e+01 9.4531986608466489e+00 0 0 0
9188 30 2 7.3999999999999996e-02 3.0586970306565739e+01 4.8933526403137954e+01 8.8038482599004890e+00 0 0 0
4473 15 2 7.3999999999999996e-02 1.9670590880213041e+00 3.4119859775165295e+01 1.2479411258936389e+01 0 0 0
4471 15 1 -1.4799999999999999e-01 9.0132032851542054e-01 3.4025793541140970e+01 1.2609317981189168e+01 0 0 0
25690 83 1 -1.4799999999999999e-01 3.5968626532337407e+00 3.5591318571301407e+01 1.4925375041660711e+01 0 0 0
25692 83 2 7.3999999999999996e-02 2.5694145864583042e+00 3.5475031479497630e+01 1.4447706312786893e+01 0 0 0
25691 83 2 7.3999999999999996e-02 3.5311075838310155e+00 3.5508584704078309e+01 1.6054025060896087e+01 0 0 0
4783 16 1 -1.4799999999999999e-01 9.5306130303071646e-01 3.4116737101236964e+01 1.7560812427360350e+01 0 0 0
25687 83 1 -1.4799999999999999e-01 4.2221817246814881e+00 3.4247966704656221e+01 1.4499088951061037e+01 0 0 0
25688 83 2 7.3999999999999996e-02 4.0994260509182823e+00 3.4164274912835694e+01 1.3453657979591256e+01 0 0 0
4785 16 2 7.3999999999999996e-02 2.0401562129530491e+00 3.4118647300745884e+01 1.7442518210274269e+01 0 0 0
25689 83 2 7.3999999999999996e-02 5.2143277075458609e+00 3.4191524527978551e+01 1.4719975834717529e+01 0 0 0
4472 15 2 7.3999999999999996e-02 6.0111470875471629e-01 3.3907966000390637e+01 1.3675533452814129e+01 0 0 0
4787 16 2 7.3999999999999996e-02 6.6841198352028930e-01 3.5685657475158720e+01 1.6034111931713142e+01 0 0 0
4786 16 1 -1.4799999999999999e-01 4.1212814541071530e-01 3.5503493912739295e+01 1.7095587367287784e+01 0 0 0
6036 20 2 7.3999999999999996e-02 6.2893884432443432e+00 3.5439321351328218e+01 1.7460496221706848e+01 0 0 0
5721 19 2 7.3999999999999996e-02 9.4406011614731700e+00 3.4049625498670238e+01 1.2716987010644155e+01 0 0 0
5719 19 1 -1.4799999999999999e-01 8.3983380773269580e+00 3.4027020423901824e+01 1.2604755649487121e+01 0 0 0
6035 20 2 7.3999999999999996e-02 7.1802770799382820e+00 3.5142051988745081e+01 1.5969948595031157e+01 0 0 0
6034 20 1 -1.4799999999999999e-01 7.3035125808903478e+00 3.5294132892079368e+01 1.6955789358797549e+01 0 0 0
26940 87 2 7.3999999999999996e-02 1.0295121820974485e+01 3.5098333441427044e+01 1.5173733294175257e+01 0 0 0
26938 87 1 -1.4799999999999999e-01 1.1380653261722628e+01 3.5220091374866335e+01 1.5182115599473482e+01 0 0 0
6031 20 1 -1.4799999999999999e-01 8.0193016773028862e+00 3.3982677669397724e+01 1.7387657805285283e+01 0 0 0
5720 19 2 7.3999999999999996e-02 7.9976257076919790e+00 3.4111572622813433e+01 1.3571249828422379e+01 0 0 0
26939 87 2 7.3999999999999996e-02 1.1585401563644231e+01 3.5292987075511341e+01 1.6250805794627997e+01 0 0 0
6033 20 2 7.3999999999999996e-02 9.0134121702716197e+00 3.3976182669695305e+01 1.6928855092834166e+01 0 0 0
26935 87 1 -1.4799999999999999e-01 1.2174336751997480e+01 3.4066056649189797e+01 1.4560067065621872e+01 0 0 0
26936 87 2 7.3999999999999996e-02 1.2087535357803704e+01 3.4185450037716492e+01 1.3514672131686051e+01 0 0 0
27248 88 2 7.3999999999999996e-02 1.2191932787740997e+01 3.3859671025607703e+01 1.8310512254157050e+01 0 0 0
6967 23 1 -1.4799999999999999e-01 1.5988944920881234e+01 3.4004178566334524e+01 1.2447140422356208e+01 0 0 0
26937 87 2 7.3999999999999996e-02 1.3279823141603677e+01 3.4136542274061853e+01 1.4830202610430566e+01 0 0 0
7282 24 1 -1.4799999999999999e-01 1.5164741058636755e+01 3.5546827729850420e+01 1.6702154257447944e+01 0 0 0
7283 24 2 7.3999999999999996e-02 1.4968922619875139e+01 3.5755256252899812e+01 1.5610889738625676e+01 0 0 0
28188 91 2 7.3999999999999996e-02 1.8251267877376851e+01 3.5112223536552527e+01 1.5172102623321562e+01 0 0 0
7279 24 1 -1.4799999999999999e-01 1.5891658147587565e+01 3.4241862671225675e+01 1.7127370685816267e+01 0 0 0
7284 24 2 7.3999999999999996e-02 1.4175499402508970e+01 3.5516441439188299e+01 1.7123249849371707e+01 0 0 0
6968 23 2 7.3999999999999996e-02 1.6125551518775879e+01 3.4147759985260883e+01 1.3526018684833033e+01 0 0 0
7281 24 2 7.3999999999999996e-02 1.6954396271812673e+01 3.4297560628719289e+01 1.7064605389321521e+01 0 0 0
7280 24 2 7.3999999999999996e-02 1.5742808923678387e+01 3.4165236423891230e+01 1.8213763398519230e+01 0 0 0
3833 13 2 7.3999999999999996e-02 5.3572324342212596e-03 3.7596317715270843e+01 1.3656850683673092e+00 0 0 0
28186 91 1 -1.4799999999999999e-01 1.9331436760674386e+01 3.5183569691117022e+01 1.5209110876828099e+01 0 0 0
28187 91 2 7.3999999999999996e-02 1.9507613328760499e+01 3.5243175558021164e+01 1.6283852423419322e+01 0 0 0
28184 91 2 7.3999999999999996e-02 1.9814597501991511e+01 3.4244968324822231e+01 1.3431309697377621e+01 0 0 0
8215 27 1 -1.4799999999999999e-01 2.3456724905439202e+01 3.3915445574199019e+01 1.2364618421503575e+01 0 0 0
28183 91 1 -1.4799999999999999e-01 1.9897521347066970e+01 3.3990317260140301e+01 1.4453852560591827e+01 0 0 0
8530 28 1 -1.4799999999999999e-01 2.2319242692001968e+01 3.5186335523094037e+01 1.7627624772126069e+01 0 0 0
8531 28 2 7.3999999999999996e-02 2.2397332947844625e+01 3.5132289053720427e+01 1.6546167235282123e+01 0 0 0
8527 28 1 -1.4799999999999999e-01 2.2941131335506423e+01 3.3848626840535708e+01 1.8207440715204818e+01 0 0 0
8216 27 2 7.3999999999999996e-02 2.3453396927899337e+01 3.3990456672578624e+01 1.3486936372273862e+01 0 0 0
28185 91 2 7.3999999999999996e-02 2.0922638977986971e+01 3.3961087386689741e+01 1.4660320925494446e+01 0 0 0
8532 28 2 7.3999999999999996e-02 2.1178325436219591e+01 3.5286546739409118e+01 1.7880998715813604e+01 0 0 0
29436 95 2 7.3999999999999996e-02 2.4758582879597117e+01 3.5086637801065166e+01 1.5271953419990357e+01 0 0 0
8529 28 2 7.3999999999999996e-02 2.4014647836450020e+01 3.3807890807227288e+01 1.8081215338046214e+01 0 0 0
9466 31 1 -1.4799999999999999e-01 3.0063233807548020e+01 3.5075267974098885e+01 1.2251276800464803e+01 0 0 0
9468 31 2 7.3999999999999996e-02 2.9015708339403375e+01 3.5029525398803706e+01 1.2341210290102548e+01 0 0 0
9463 31 1 -1.4799999999999999e-01 3.0616459934202830e+01 3.3785765454632532e+01 1.2810546997157070e+01 0 0 0
9779 32 2 7.3999999999999996e-02 2.9537995083367097e+01 3.5102504617659577e+01 1.5984796864435294e+01 0 0 0
29435 95 2 7.3999999999999996e-02 2.6044698390114856e+01 3.5317755199865374e+01 1.6483040951805055e+01 0 0 0
29434 95 1 -1.4799999999999999e-01 2.5918297033960872e+01 3.5232853117764698e+01 1.5395515716352374e+01 0 0 0
9778 32 1 -1.4799999999999999e-01 2.9815291020875524e+01 3.5045759928005232e+01 1.7001021961943174e+01 0 0 0
9780 32 2 7.3999999999999996e-02 2.8865456155226795e+01 3.5030144535743084e+01 1.7499742714742151e+01 0 0 0
29431 95 1 -1.4799999999999999e-01 2.6638518770429140e+01 3.3922196643272088e+01 1.4985263249792053e+01 0 0 0
29432 95 2 7.3999999999999996e-02 2.6959846068096315e+01 3.4073240155196984e+01 1.3938956451037679e+01 0 0 0
29433 95 2 7.3999999999999996e-02 2.7622813197802543e+01 3.3931413860516201e+01 1.5498860050269965e+01 0 0 0
9775 32 1 -1.4799999999999999e-01 3.0624563476084763e+01 3.3754948584483657e+01 1.7310662803599197e+01 0 0 0
9464 31 2 7.3999999999999996e-02 3.0277218022696818e+01 3.3635111370592028e+01 1.3762505292540263e+01 0 0 0
4491 15 2 7.3999999999999996e-02 1.9256764633365857e+00 4.1761829610870159e+01 1.2865038883610664e+01 0 0 0
4799 16 2 7.3999999999999996e-02 5.3926776098993834e-01 4.0261583781745514e+01 1.5828426289318518e+01 0 0 0
4792 16 1 -1.4799999999999999e-01 4.7149783227938902e-01 3.8003443833312069e+01 1.7013256862806127e+01 0 0 0
4485 15 2 7.3999999999999996e-02 1.9380494777852859e+00 3.9210881178333857e+01 1.2347362054299751e+01 0 0 0
4479 15 2 7.3999999999999996e-02 2.0324554079529555e+00 3.6593216644151958e+01 1.2490878151504123e+01 0 0 0
4490 15 2 7.3999999999999996e-02 4.2950983950437283e-01 4.1481751475473750e+01 1.3796304690257500e+01 0 0 0
4477 15 1 -1.4799999999999999e-01 9.1002359283468892e-01 3.6585406571856865e+01 1.2613950288878115e+01 0 0 0
4791 16 2 7.3999999999999996e-02 1.9427218444565144e+00 3.6761987326742499e+01 1.7727825184763951e+01 0 0 0
4489 15 1 -1.4799999999999999e-01 8.1096041178571732e-01 4.1702787686603379e+01 1.2801583534511597e+01 0 0 0
4483 15 1 -1.4799999999999999e-01 9.0652678465057190e-01 3.9176335473693229e+01 1.2617276658065396e+01 0 0 0
25695 83 2 7.3999999999999996e-02 5.4155155053732553e+00 3.6732078429268483e+01 1.4717236505550312e+01 0 0 0
25694 83 2 7.3999999999999996e-02 4.2805919702459239e+00 3.6884962521780011e+01 1.3458612847744115e+01 0 0 0
4478 15 2 7.3999999999999996e-02 7.2164841100704125e-01 3.6672674952158687e+01 1.3728958447987697e+01 0 0 0
4789 16 1 -1.4799999999999999e-01 8.7274247519101311e-01 3.6809994136149534e+01 1.7787832921962451e+01 0 0 0
25693 83 1 -1.4799999999999999e-01 4.3375114410422517e+00 3.6805346876692518e+01 1.4500612728956803e+01 0 0 0
25696 83 1 -1.4799999999999999e-01 3.7093631291022691e+00 3.8076619602249821e+01 1.5172863846642583e+01 0 0 0
25698 83 2 7.3999999999999996e-02 2.6905810024476819e+00 3.8225658578791261e+01 1.4855351177178415e+01 0 0 0
25697 83 2 7.3999999999999996e-02 3.7680553208162371e+00 3.8071798342437503e+01 1.6257963725807610e+01 0 0 0
25699 83 1 -1.4799999999999999e-01 4.3547432959098771e+00 3.9382654054702442e+01 1.4645249205113858e+01 0 0 0
25700 83 2 7.3999999999999996e-02 4.2814188117674519e+00 3.9399468382602677e+01 1.3566297431022397e+01 0 0 0
25702 83 1 -1.4799999999999999e-01 3.7945687307825970e+00 4.0687273484237629e+01 1.5107102657004626e+01 0 0 0
25704 83 2 7.3999999999999996e-02 2.7971470749078495e+00 4.0630927063841021e+01 1.4802987597009194e+01 0 0 0
25703 83 2 7.3999999999999996e-02 3.9534684079692872e+00 4.0765403642171272e+01 1.6169905027146822e+01 0 0 0
25705 83 1 -1.4799999999999999e-01 4.4855200645544375e+00 4.1925278175881992e+01 1.4508984188617603e+01 0 0 0
4801 16 1 -1.4799999999999999e-01 9.3448912310380128e-01 4.1746477295553795e+01 1.7579362703114384e+01 0 0 0
25706 83 2 7.3999999999999996e-02 4.2479366902362781e+00 4.1937438092546316e+01 1.3434419614624206e+01 0 0 0
4803 16 2 7.3999999999999996e-02 2.0423654424009992e+00 4.1896750356220039e+01 1.7533147165962518e+01 0 0 0
4797 16 2 7.3999999999999996e-02 2.0092851846896340e+00 3.9156687676350373e+01 1.7722227373394634e+01 0 0 0
4795 16 1 -1.4799999999999999e-01 9.2051449339589442e-01 3.9283947435436779e+01 1.7707164398751519e+01 0 0 0
25707 83 2 7.3999999999999996e-02 5.5686374531160201e+00 4.1979444837017752e+01 1.4588267711876373e+01 0 0 0
25701 83 2 7.3999999999999996e-02 5.4609782766265198e+00 3.9330200573864644e+01 1.4814616695742526e+01 0 0 0
4484 15 2 7.3999999999999996e-02 8.3258601384572883e-01 3.9229877560354154e+01 1.3736493552997244e+01 0 0 0
26006 84 2 7.3999999999999996e-02 4.4552417855264066e+00 3.6497539602414470e+01 1.8143449484086926e+01 0 0 0
26012 84 2 7.3999999999999996e-02 4.5222155555432941e+00 3.9108454855786562e+01 1.8150147098193735e+01 0 0 0
26018 84 2 7.3999999999999996e-02 4.4449548891949240e+00 4.1857134510111230e+01 1.8351892243085292e+01 0 0 0
4798 16 1 -1.4799999999999999e-01 4.3840662073485104e-01 4.0400804308299030e+01 1.6924862784432527e+01 0 0 0
4793 16 2 7.3999999999999996e-02 9.1340307075168325e-01 3.7948347597149741e+01 1.6055907561452283e+01 0 0 0
5730 19 2 7.3999999999999996e-02 6.5725247045481421e+00 3.7842545169778099e+01 1.2712464578343202e+01 0 0 0
5725 19 1 -1.4799999999999999e-01 8.2842909926615445e+00 3.6515084007742921e+01 1.2508640859372120e+01 0 0 0
5731 19 1 -1.4799999999999999e-01 8.1974621163810433e+00 3.9181706734931630e+01 1.2469462054626403e+01 0 0 0
6042 20 2 7.3999999999999996e-02 6.4896812275678748e+00 3.7970219679321438e+01 1.6714660438863657e+01 0 0 0
6048 20 2 7.3999999999999996e-02 6.6364862157711553e+00 4.0581898569836596e+01 1.6994449847606280e+01 0 0 0
6039 20 2 7.3999999999999996e-02 9.0831455124753635e+00 3.6349751190093585e+01 1.6640387699356314e+01 0 0 0
5726 19 2 7.3999999999999996e-02 8.3984640401759627e+00 3.6548995139451947e+01 1.3571214550705754e+01 0 0 0
26942 87 2 7.3999999999999996e-02 1.1250703467851194e+01 3.6647143333580935e+01 1.3514649766248491e+01 0 0 0
6037 20 1 -1.4799999999999999e-01 8.1298305694576474e+00 3.6507185798996865e+01 1.7260953961254138e+01 0 0 0
26941 87 1 -1.4799999999999999e-01 1.1735496915487968e+01 3.6579782134186395e+01 1.4452272668176530e+01 0 0 0
5737 19 1 -1.4799999999999999e-01 8.3245704851630666e+00 4.1822275752061671e+01 1.2332014031188875e+01 0 0 0
6041 20 2 7.3999999999999996e-02 7.8369382277442838e+00 3.7855335134788653e+01 1.5728794587512626e+01 0 0 0
6047 20 2 7.3999999999999996e-02 7.7738870630260548e+00 4.0488639192908948e+01 1.5777768296039858e+01 0 0 0
6040 20 1 -1.4799999999999999e-01 7.5781635255371498e+00 3.7878887204711226e+01 1.6769738479594597e+01 0 0 0
6046 20 1 -1.4799999999999999e-01 7.6895489252936517e+00 4.0526623389484342e+01 1.6848962531941300e+01 0 0 0
26946 87 2 7.3999999999999996e-02 1.0318505687227676e+01 3.8036023272764268e+01 1.5223096368205740e+01 0 0 0
5732 19 2 7.3999999999999996e-02 8.1442208569634467e+00 3.9391909659355711e+01 1.3588343251039806e+01 0 0 0
26952 87 2 7.3999999999999996e-02 1.0269109909091737e+01 4.0331712458999633e+01 1.4898629984954111e+01 0 0 0
6043 20 1 -1.4799999999999999e-01 8.1225453987834513e+00 3.9158601796527854e+01 1.7440174627902422e+01 0 0 0
6049 20 1 -1.4799999999999999e-01 8.3523561991578710e+00 4.1733192538322683e+01 1.7484247397091682e+01 0 0 0
26944 87 1 -1.4799999999999999e-01 1.1361736156948943e+01 3.7929283975434871e+01 1.5182376839603180e+01 0 0 0
26950 87 1 -1.4799999999999999e-01 1.1333559792161143e+01 4.0358517316622716e+01 1.5041704652573904e+01 0 0 0
26945 87 2 7.3999999999999996e-02 1.1668133451375652e+01 3.7868827918543943e+01 1.6284073277515702e+01 0 0 0
26951 87 2 7.3999999999999996e-02 1.1402673620957518e+01 4.0137373402715596e+01 1.6146512410583529e+01 0 0 0
6045 20 2 7.3999999999999996e-02 9.1472774135602464e+00 3.9117963494240762e+01 1.7563985154160733e+01 0 0 0
26953 87 1 -1.4799999999999999e-01 1.2020772555310076e+01 4.1663917379144458e+01 1.4558460395740624e+01 0 0 0
6051 20 2 7.3999999999999996e-02 9.4500281101361168e+00 4.1734912859680890e+01 1.7258662657106793e+01 0 0 0
26947 87 1 -1.4799999999999999e-01 1.1990233444982547e+01 3.9106560691133758e+01 1.4480631588699996e+01 0 0 0
26948 87 2 7.3999999999999996e-02 1.1737608853826577e+01 3.9055284977716816e+01 1.3406127324476639e+01 0 0 0
5738 19 2 7.3999999999999996e-02 8.1111848057154177e+00 4.1791086260628930e+01 1.3353005792360905e+01 0 0 0
26954 87 2 7.3999999999999996e-02 1.2138787948185719e+01 4.1741606915954158e+01 1.3489488144401612e+01 0 0 0
27254 88 2 7.3999999999999996e-02 1.2238561935322656e+01 3.6622793692789692e+01 1.8274498583530047e+01 0 0 0
27266 88 2 7.3999999999999996e-02 1.1640755858774824e+01 4.1584462722983680e+01 1.8194089642245874e+01 0 0 0
6038 20 2 7.3999999999999996e-02 8.4355748860428683e+00 3.6520348887120882e+01 1.8289552257479208e+01 0 0 0
6981 23 2 7.3999999999999996e-02 1.7136142106309038e+01 3.9136385894757417e+01 1.2601721695062102e+01 0 0 0
6975 23 2 7.3999999999999996e-02 1.7192320080578185e+01 3.6644735691308533e+01 1.2549932873904345e+01 0 0 0
6987 23 2 7.3999999999999996e-02 1.7000237473955934e+01 4.1712052574311564e+01 1.2513268335279431e+01 0 0 0
6973 23 1 -1.4799999999999999e-01 1.6095233813400757e+01 3.6621166426561039e+01 1.2582336989087228e+01 0 0 0
7287 24 2 7.3999999999999996e-02 1.6788739495336323e+01 3.6936702879836467e+01 1.7408509485474593e+01 0 0 0
26943 87 2 7.3999999999999996e-02 1.2866655731928125e+01 3.6603876897357985e+01 1.4168984820747207e+01 0 0 0
6974 23 2 7.3999999999999996e-02 1.5898023924259137e+01 3.6572001386275460e+01 1.3660065307755350e+01 0 0 0
7285 24 1 -1.4799999999999999e-01 1.5761223999621226e+01 3.6798065671933180e+01 1.7299489648416639e+01 0 0 0
6985 23 1 -1.4799999999999999e-01 1.5927063805126620e+01 4.1653340810682231e+01 1.2541410608181708e+01 0 0 0
6979 23 1 -1.4799999999999999e-01 1.6014273872820660e+01 3.9133875560646089e+01 1.2639900957716232e+01 0 0 0
26949 87 2 7.3999999999999996e-02 1.3117513761787812e+01 3.9104550580909077e+01 1.4427866197477105e+01 0 0 0
7288 24 1 -1.4799999999999999e-01 1.5089244216499404e+01 3.8066480542610933e+01 1.6662922837535600e+01 0 0 0
7289 24 2 7.3999999999999996e-02 1.5511793592544111e+01 3.8085353451405943e+01 1.5604393072168415e+01 0 0 0
6980 23 2 7.3999999999999996e-02 1.5723346172608856e+01 3.9149403553718081e+01 1.3618771902110568e+01 0 0 0
7294 24 1 -1.4799999999999999e-01 1.4874451258789881e+01 4.0576178271924242e+01 1.6889383471369502e+01 0 0 0
7295 24 2 7.3999999999999996e-02 1.4877550786039441e+01 4.0568671057277420e+01 1.5763107669324944e+01 0 0 0
6986 23 2 7.3999999999999996e-02 1.5743045856248102e+01 4.1604097739699448e+01 1.3584372204071736e+01 0 0 0
28200 91 2 7.3999999999999996e-02 1.7781198762921328e+01 4.0294514081650377e+01 1.4853291838989884e+01 0 0 0
7290 24 2 7.3999999999999996e-02 1.3963396758555861e+01 3.8006825721419482e+01 1.6662132164257535e+01 0 0 0
7296 24 2 7.3999999999999996e-02 1.3808116143883135e+01 4.0527020661659343e+01 1.7171861092719382e+01 0 0 0
28194 91 2 7.3999999999999996e-02 1.7972116428501860e+01 3.7576087558859783e+01 1.4326801887828349e+01 0 0 0
7297 24 1 -1.4799999999999999e-01 1.5587095469940929e+01 4.1815706776562749e+01 1.7406991458330918e+01 0 0 0
7299 24 2 7.3999999999999996e-02 1.6617326300572863e+01 4.1830473950734579e+01 1.6983977994192639e+01 0 0 0
7291 24 1 -1.4799999999999999e-01 1.5489297637613401e+01 3.9306317655037269e+01 1.7459008359613318e+01 0 0 0
7293 24 2 7.3999999999999996e-02 1.6560796573194381e+01 3.9441507882005823e+01 1.7539435109835647e+01 0 0 0
26955 87 2 7.3999999999999996e-02 1.3059522273977475e+01 4.1670691101578477e+01 1.4751354780088034e+01 0 0 0
28193 91 2 7.3999999999999996e-02 1.8538609415411674e+01 3.7680050992319735e+01 1.5880925139440897e+01 0 0 0
28508 92 2 7.3999999999999996e-02 1.8709704063260631e+01 3.8946179934526882e+01 1.7949374075164968e+01 0 0 0
8229 27 2 7.3999999999999996e-02 2.4347047200316460e+01 3.9114792764972790e+01 1.2147987186515001e+01 0 0 0
28198 91 1 -1.4799999999999999e-01 1.8866063967986879e+01 4.0307370746661469e+01 1.5083711304424240e+01 0 0 0
8226 27 2 7.3999999999999996e-02 2.1596757064429799e+01 3.7593194825126858e+01 1.2651050614655681e+01 0 0 0
8232 27 2 7.3999999999999996e-02 2.1698959393102427e+01 4.0160604300480522e+01 1.2374692808506909e+01 0 0 0
28192 91 1 -1.4799999999999999e-01 1.8881230519786541e+01 3.7718553396457125e+01 1.4879200563463328e+01 0 0 0
28199 91 2 7.3999999999999996e-02 1.8806934918519293e+01 4.0333120526243057e+01 1.6166279641191057e+01 0 0 0
8223 27 2 7.3999999999999996e-02 2.4448554384130915e+01 3.6576274399246003e+01 1.2244966425951221e+01 0 0 0
28196 91 2 7.3999999999999996e-02 1.9820802245353327e+01 3.9012066647502344e+01 1.3385686286071515e+01 0 0 0
28195 91 1 -1.4799999999999999e-01 1.9614862289181374e+01 3.9042155437036804e+01 1.4468477629051964e+01 0 0 0
28202 91 2 7.3999999999999996e-02 1.9247204532255438e+01 4.1814924525709188e+01 1.3459823167521575e+01 0 0 0
8233 27 1 -1.4799999999999999e-01 2.3159155322070660e+01 4.1587496085999796e+01 1.2270431374668547e+01 0 0 0
8227 27 1 -1.4799999999999999e-01 2.3332156452281179e+01 3.9051953300839450e+01 1.2512022759948513e+01 0 0 0
28201 91 1 -1.4799999999999999e-01 1.9409294644127325e+01 4.1654840399331356e+01 1.4529909004683185e+01 0 0 0
28190 91 2 7.3999999999999996e-02 1.9926885402521751e+01 3.6411898099032946e+01 1.3548389894804043e+01 0 0 0
28191 91 2 7.3999999999999996e-02 2.0784111807667617e+01 3.6791205811418834e+01 1.5066521564087344e+01 0 0 0
8222 27 2 7.3999999999999996e-02 2.3264505019778447e+01 3.6278299807388684e+01 1.3509802930052230e+01 0 0 0
8221 27 1 -1.4799999999999999e-01 2.3418912157636445e+01 3.6476537352336472e+01 1.2455558900024196e+01 0 0 0
8535 28 2 7.3999999999999996e-02 2.4218888946955659e+01 3.6207754131161153e+01 1.7606502174519925e+01 0 0 0
28189 91 1 -1.4799999999999999e-01 1.9822629936832907e+01 3.6569099697801803e+01 1.4628586600283937e+01 0 0 0
8533 28 1 -1.4799999999999999e-01 2.3202623423798492e+01 3.6410862452344560e+01 1.7958687080278228e+01 0 0 0
8536 28 1 -1.4799999999999999e-01 2.2628933101840538e+01 3.7661705221554605e+01 1.7450002463022514e+01 0 0 0
8537 28 2 7.3999999999999996e-02 2.2657588933664044e+01 3.7564547942172531e+01 1.6353698093089768e+01 0 0 0
8228 27 2 7.3999999999999996e-02 2.3340943044610363e+01 3.9098240676012821e+01 1.3614401288115934e+01 0 0 0
28197 91 2 7.3999999999999996e-02 2.0652366148694494e+01 3.9141757370264187e+01 1.4925773316402580e+01 0 0 0
8542 28 1 -1.4799999999999999e-01 2.2543546384353135e+01 4.0288431126439036e+01 1.7085331815976595e+01 0 0 0
8543 28 2 7.3999999999999996e-02 2.2709685851777230e+01 4.0110161343818788e+01 1.6038992122538250e+01 0 0 0
28203 91 2 7.3999999999999996e-02 2.0484455748258121e+01 4.1502642100178292e+01 1.4771549945049696e+01 0 0 0
8234 27 2 7.3999999999999996e-02 2.3443627098160320e+01 4.1515196595654977e+01 1.3266086746089728e+01 0 0 0
8545 28 1 -1.4799999999999999e-01 2.3031158949362016e+01 4.1633359541531973e+01 1.7511862095080264e+01 0 0 0
8547 28 2 7.3999999999999996e-02 2.4105459421456128e+01 4.1753028798098029e+01 1.7390795651891043e+01 0 0 0
8538 28 2 7.3999999999999996e-02 2.1570228990992014e+01 3.7728862187489121e+01 1.7699223432556003e+01 0 0 0
8544 28 2 7.3999999999999996e-02 2.1460482521408618e+01 4.0172227431718476e+01 1.7133509487277045e+01 0 0 0
8541 28 2 7.3999999999999996e-02 2.4328591759089441e+01 3.9124964588769608e+01 1.7728208203623911e+01 0 0 0
8539 28 1 -1.4799999999999999e-01 2.3184309498847981e+01 3.9019599658748383e+01 1.7820910285909726e+01 0 0 0
28514 92 2 7.3999999999999996e-02 1.9492464281855209e+01 4.1696814112777638e+01 1.8094296166872336e+01 0 0 0
29442 95 2 7.3999999999999996e-02 2.4904797708441169e+01 3.7713381628739079e+01 1.4983980875153314e+01 0 0 0
29448 95 2 7.3999999999999996e-02 2.5035438252691208e+01 4.0277865238117847e+01 1.4801451842384241e+01 0 0 0
28502 92 2 7.3999999999999996e-02 1.8830437158843548e+01 3.6222157733797950e+01 1.8324677249549872e+01 0 0 0
9472 31 1 -1.4799999999999999e-01 2.9857305941577934e+01 3.7531761805647932e+01 1.2456446185625671e+01 0 0 0
9474 31 2 7.3999999999999996e-02 2.8866315591011890e+01 3.7459181019089002e+01 1.2679046717724939e+01 0 0 0
9480 31 2 7.3999999999999996e-02 2.8689579136966600e+01 4.0114709566924290e+01 1.2491486831288874e+01 0 0 0
9481 31 1 -1.4799999999999999e-01 3.0479638966388446e+01 4.1385452929679694e+01 1.2341588531784645e+01 0 0 0
29438 95 2 7.3999999999999996e-02 2.6538942638048329e+01 3.6499430545018576e+01 1.3677145281280502e+01 0 0 0
9469 31 1 -1.4799999999999999e-01 3.0588840120501722e+01 3.6269705775193295e+01 1.3037963122676569e+01 0 0 0
9475 31 1 -1.4799999999999999e-01 3.0424853908086419e+01 3.8900808669293411e+01 1.2798720469857461e+01 0 0 0
29439 95 2 7.3999999999999996e-02 2.7621222276103417e+01 3.6410714771708783e+01 1.5118084188169034e+01 0 0 0
9781 32 1 -1.4799999999999999e-01 3.0646562061059068e+01 3.6275820559622957e+01 1.7407751201104606e+01 0 0 0
9470 31 2 7.3999999999999996e-02 3.0534696930680610e+01 3.6241449251364557e+01 1.4129455799979301e+01 0 0 0
[truncated: 15,641,623 more chars]
