# Supplementary material for: Thermodynamic driving forces in contact electrification between polymeric materials
Source: Nat Commun. 2024 Mar 23;15:2616. doi: 10.1038/s41467-024-46932-2 (PMC10960812; doi:10.1038/s41467-024-46932-2)
Supplement: Supplementary file 6 — Supplementary Dataset 3 [file 41467_2024_46932_MOESM6_ESM.zip › configuration_data/final/PE_c/OH.data]

LAMMPS data file via write_data, version 3 Mar 2020, timestep = 12000000

48434 atoms
6 atom types
46433 bonds
4 bond types
86864 angles
4 angle types
127296 dihedrals
3 dihedral types

0.0000000000000000e+00 1.2565509580000000e+02 xlo xhi
0.0000000000000000e+00 1.3238243817000000e+02 ylo yhi
0.0000000000000000e+00 1.1000000000000000e+02 zlo zhi

Masses

1 12.011
2 1.008
3 15.9994
4 1.008
5 15.9994
6 1.008

Pair Coeffs # lj/cut/coul/long/intel

1 0.066 3.5
2 0.0262906 2.5
3 0.15535 3.166
4 0 2.058
5 0.01195 3.81
6 0 1

Bond Coeffs # harmonic/intel

1 268 1.529
2 340 1.09
3 600 1
4 600 1

Angle Coeffs # harmonic/intel

1 58.35 112.7
2 33 107.8
3 37.5 110.7
4 75 109.47

Dihedral Coeffs # opls/intel

1 0 0 0.3 0
2 0 0 0.3 0
3 0.644693 -0.214342 0.178219 0

Atoms # full

21313 69 1 -1.4799999999999999e-01 3.4593831493392542e+00 3.3916899300455028e+00 4.8601192502174619e+00 0 0 0
21314 69 2 7.3999999999999996e-02 3.2208303793946840e+00 3.5171213592732347e+00 3.7845515060547505e+00 0 0 0
21310 69 1 -1.4799999999999999e-01 2.8681049387975088e+00 2.1634281738838559e+00 5.4848089899941135e+00 0 0 0
21316 69 1 -1.4799999999999999e-01 2.8714287896804152e+00 4.6384682250506115e+00 5.6074707992243393e+00 0 0 0
21315 69 2 7.3999999999999996e-02 4.4728335767585801e+00 3.4071489583516210e+00 5.0548249952428108e+00 0 0 0
21318 69 2 7.3999999999999996e-02 1.7936805186839704e+00 4.7358606208850791e+00 5.4495895600308595e+00 0 0 0
21307 69 1 -1.4799999999999999e-01 3.3920115008327816e+00 9.0861913989254273e-01 4.8537914804258744e+00 0 0 0
21309 69 2 7.3999999999999996e-02 4.5403768714012491e+00 9.0926254130426332e-01 4.9659826286187885e+00 0 0 0
21308 69 2 7.3999999999999996e-02 3.0286903926497284e+00 7.7472308069863360e-01 3.8038281034996451e+00 0 0 0
125 1 2 7.3999999999999996e-02 9.6350812801809871e-01 2.5371089777179185e+00 1.6027684279820269e+00 0 0 0
131 1 2 7.3999999999999996e-02 8.2456410856665008e-01 5.4646660220152699e+00 1.3698477298633713e+00 0 0 0
1322 5 2 7.3999999999999996e-02 6.3780876284444288e+00 1.8703714441446226e+00 3.5648751708297923e+00 0 0 0
21312 69 2 7.3999999999999996e-02 1.7870821442133016e+00 2.2512063782831038e+00 5.4023401529486632e+00 0 0 0
129 1 2 7.3999999999999996e-02 8.7867281997777991e-01 4.1314219302967290e+00 3.5851199716150126e+00 0 0 0
119 1 2 7.3999999999999996e-02 9.4987556647143578e-01 1.7592861923084721e-01 1.7573099072879166e+00 0 0 0
1332 5 2 7.3999999999999996e-02 6.1097496270686786e+00 5.8858166402233509e+00 1.1567963249254218e+00 0 0 0
123 1 2 7.3999999999999996e-02 2.5568213846766847e-02 1.4058911625318291e+00 3.8633942688108882e+00 0 0 0
1328 5 2 7.3999999999999996e-02 5.9714817375723408e+00 4.5103138348551397e+00 3.2543176353687651e+00 0 0 0
26025 84 2 7.3999999999999996e-02 2.7069124123442108e+01 1.5584730372981289e+01 1.9913791225417501e+01 0 0 0
21319 69 1 -1.4799999999999999e-01 3.5227099113166775e+00 5.8957308113153575e+00 5.0268967711110344e+00 0 0 0
1320 5 2 7.3999999999999996e-02 7.0601682241213055e+00 7.1008933062727575e-01 1.0747237948936832e+00 0 0 0
1326 5 2 7.3999999999999996e-02 6.2726691062925006e+00 3.2648804216046075e+00 1.1935755406830073e+00 0 0 0
1325 5 2 7.3999999999999996e-02 8.0438863011681843e+00 3.2847242694655128e+00 1.2930569376499641e+00 0 0 0
1324 5 1 -1.4799999999999999e-01 7.0953974354040543e+00 3.2515499312809784e+00 1.9111920453247626e+00 0 0 0
1327 5 1 -1.4799999999999999e-01 6.8934879735741692e+00 4.5469231725421313e+00 2.6910505618516183e+00 0 0 0
22573 73 1 -1.4799999999999999e-01 1.0739313001330409e+01 2.8598658696007160e+00 4.5604462327404161e+00 0 0 0
1329 5 2 7.3999999999999996e-02 7.7681026829202295e+00 4.7035776371267524e+00 3.3464559518086561e+00 0 0 0
22576 73 1 -1.4799999999999999e-01 1.0385224925365325e+01 4.1189307172687135e+00 5.3688482100513042e+00 0 0 0
22570 73 1 -1.4799999999999999e-01 1.0486934666499323e+01 1.5899796301191449e+00 5.4268578159359739e+00 0 0 0
22579 73 1 -1.4799999999999999e-01 1.0947694783505202e+01 5.3704155185983682e+00 4.6939584374969208e+00 0 0 0
22574 73 2 7.3999999999999996e-02 1.0128769662236335e+01 2.8296107106601340e+00 3.7027143021158202e+00 0 0 0
1321 5 1 -1.4799999999999999e-01 7.2237954808010310e+00 2.0126762136862326e+00 2.8176680098498594e+00 0 0 0
1323 5 2 7.3999999999999996e-02 8.0697018473897444e+00 2.2424878996832973e+00 3.5236359903956163e+00 0 0 0
22580 73 2 7.3999999999999996e-02 1.0442829426378957e+01 5.6283642566407268e+00 3.7496372407980822e+00 0 0 0
22578 73 2 7.3999999999999996e-02 9.2762622375457013e+00 4.1181525523441120e+00 5.4398464864408265e+00 0 0 0
22572 73 2 7.3999999999999996e-02 9.4629961466104309e+00 1.5055552592052324e+00 5.6918702901508844e+00 0 0 0
1318 5 1 -1.4799999999999999e-01 7.6311066910815848e+00 6.7851945090712784e-01 2.0178272805658772e+00 0 0 0
1319 5 2 7.3999999999999996e-02 8.6954463068478667e+00 7.6350890113639902e-01 1.7623506001777873e+00 0 0 0
22581 73 2 7.3999999999999996e-02 1.2041043976519429e+01 5.1828472629246765e+00 4.4862242494665132e+00 0 0 0
22568 73 2 7.3999999999999996e-02 1.0673102586442868e+01 3.5762794878024368e-01 3.5676695839450598e+00 0 0 0
22567 73 1 -1.4799999999999999e-01 1.0995333080462487e+01 3.3958154773673904e-01 4.6778700954986068e+00 0 0 0
22575 73 2 7.3999999999999996e-02 1.1785774539920446e+01 2.9317830739040414e+00 4.3032020150649082e+00 0 0 0
22569 73 2 7.3999999999999996e-02 1.2026744274759540e+01 4.8694966277251994e-01 4.5731422227737113e+00 0 0 0
1330 5 1 -1.4799999999999999e-01 6.8975009624571566e+00 5.8243535365798644e+00 1.8849784732612997e+00 0 0 0
1331 5 2 7.3999999999999996e-02 7.6857244189779044e+00 5.8581032352471940e+00 1.1536348098315106e+00 0 0 0
2562 9 2 7.3999999999999996e-02 1.3947519840393152e+01 1.4444077428041673e+00 1.2765077465876145e+00 0 0 0
2568 9 2 7.3999999999999996e-02 1.4048946784038350e+01 3.8659859179577731e+00 1.2217984767166736e+00 0 0 0
2564 9 2 7.3999999999999996e-02 1.3820297605526040e+01 2.6196257132143650e+00 3.2651047783558176e+00 0 0 0
2566 9 1 -1.4799999999999999e-01 1.4899470428681889e+01 3.9594639628387260e+00 1.9056316764941585e+00 0 0 0
2567 9 2 7.3999999999999996e-02 1.5840205170517160e+01 4.1704958781901009e+00 1.3989343476227147e+00 0 0 0
23808 77 2 7.3999999999999996e-02 1.7049176310786557e+01 1.6009047554447775e+00 5.3811155782150042e+00 0 0 0
23812 77 1 -1.4799999999999999e-01 1.7836829536356838e+01 4.1925307678899744e+00 5.1718686769869224e+00 0 0 0
2563 9 1 -1.4799999999999999e-01 1.4775206618646076e+01 2.7000747683397437e+00 2.7677993448416771e+00 0 0 0
2565 9 2 7.3999999999999996e-02 1.5528784507927337e+01 2.6752341036028588e+00 3.5378344528469614e+00 0 0 0
2561 9 2 7.3999999999999996e-02 1.5725440448683472e+01 1.4191623842047179e+00 1.2109855256435120e+00 0 0 0
2560 9 1 -1.4799999999999999e-01 1.4922238676719864e+01 1.4539714417485419e+00 1.8970961396633186e+00 0 0 0
23806 77 1 -1.4799999999999999e-01 1.8095412552724060e+01 1.7000317225787058e+00 5.3609560717695315e+00 0 0 0
2569 9 1 -1.4799999999999999e-01 1.4650378674116213e+01 5.2789369811632652e+00 2.6925462125409130e+00 0 0 0
2570 9 2 7.3999999999999996e-02 1.3704583176571751e+01 5.2272092224000666e+00 3.2372628766981890e+00 0 0 0
2571 9 2 7.3999999999999996e-02 1.5518166648088222e+01 5.4910370871298779e+00 3.3516780237546482e+00 0 0 0
23814 77 2 7.3999999999999996e-02 1.6797879369723326e+01 4.1188293443781090e+00 4.9840583948671604e+00 0 0 0
2557 9 1 -1.4799999999999999e-01 1.4845961569118819e+01 2.2068940072737767e-01 2.7803190214084368e+00 0 0 0
23810 77 2 7.3999999999999996e-02 1.8300032578894161e+01 2.7803693873098938e+00 3.6015496982460991e+00 0 0 0
23809 77 1 -1.4799999999999999e-01 1.8598554555268503e+01 2.8981021111447025e+00 4.6299597460488888e+00 0 0 0
2559 9 2 7.3999999999999996e-02 1.5611818482652263e+01 3.8517040397222141e-01 3.4466427568756868e+00 0 0 0
2558 9 2 7.3999999999999996e-02 1.3896686428231350e+01 2.0714538076159827e-01 3.3264694582463390e+00 0 0 0
23815 77 1 -1.4799999999999999e-01 1.8381804196487803e+01 5.3949431079100334e+00 4.3884362973215341e+00 0 0 0
23804 77 2 7.3999999999999996e-02 1.8554033073478664e+01 3.0087143520853654e-01 3.9169991070647905e+00 0 0 0
23803 77 1 -1.4799999999999999e-01 1.8691612753803380e+01 3.4896130263555775e-01 4.9791590511047517e+00 0 0 0
23816 77 2 7.3999999999999996e-02 1.8038770280410443e+01 5.3542075509242277e+00 3.3301262541794530e+00 0 0 0
2903 10 2 7.3999999999999996e-02 1.4180333166025326e+01 1.7645686361698991e+00 5.9784915813523778e+00 0 0 0
2909 10 2 7.3999999999999996e-02 1.4212002950762596e+01 4.0453954003469752e+00 5.9271841577122268e+00 0 0 0
3778 13 1 -1.4799999999999999e-01 2.1279302755609571e+01 1.7464383949459898e+00 2.1726767743259634e+00 0 0 0
3780 13 2 7.3999999999999996e-02 2.0254963035933276e+01 1.8370065618480658e+00 2.4519733788524278e+00 0 0 0
3779 13 2 7.3999999999999996e-02 2.1375551473168265e+01 1.7365829310422691e+00 1.1063022341314743e+00 0 0 0
3781 13 1 -1.4799999999999999e-01 2.1951926774924551e+01 3.0102701888536165e+00 2.7381745566222717e+00 0 0 0
3782 13 2 7.3999999999999996e-02 2.1780360260483615e+01 2.9833069466322755e+00 3.7935213613834184e+00 0 0 0
3783 13 2 7.3999999999999996e-02 2.2994357636812151e+01 2.8585668728653291e+00 2.6718891061592802e+00 0 0 0
3786 13 2 7.3999999999999996e-02 2.0313230461894154e+01 4.3263623473490052e+00 2.3703722153485267e+00 0 0 0
3784 13 1 -1.4799999999999999e-01 2.1404673843983520e+01 4.2977467538121878e+00 2.2171353027123195e+00 0 0 0
3785 13 2 7.3999999999999996e-02 2.1388557731785841e+01 4.4161555586579233e+00 1.1689057488221648e+00 0 0 0
23811 77 2 7.3999999999999996e-02 1.9712985236947279e+01 2.9684937555151167e+00 4.7199817402144895e+00 0 0 0
3787 13 1 -1.4799999999999999e-01 2.2040382612210564e+01 5.5247875589956559e+00 2.9339520600233904e+00 0 0 0
23817 77 2 7.3999999999999996e-02 1.9455139342304577e+01 5.4985314178935862e+00 4.3598299014555195e+00 0 0 0
3788 13 2 7.3999999999999996e-02 2.1894103551139711e+01 5.5040346471661170e+00 3.9752412149654348e+00 0 0 0
25062 81 2 7.3999999999999996e-02 2.4129035427870612e+01 3.9670955657597173e+00 4.7001070319479332e+00 0 0 0
3789 13 2 7.3999999999999996e-02 2.3045301224175727e+01 5.5337880901047241e+00 2.6949382991628061e+00 0 0 0
25056 81 2 7.3999999999999996e-02 2.4416303941012597e+01 1.6193161658433266e+00 4.9681870116703548e+00 0 0 0
3775 13 1 -1.4799999999999999e-01 2.1933162023926574e+01 5.3407842644665859e-01 2.7453514371733889e+00 0 0 0
3777 13 2 7.3999999999999996e-02 2.2964176207333789e+01 6.5248920963761992e-01 2.6802277312907967e+00 0 0 0
4157 14 2 7.3999999999999996e-02 2.1856206370319924e+01 4.1146937304201101e+00 6.0167118347956867e+00 0 0 0
23805 77 2 7.3999999999999996e-02 1.9784478701448727e+01 2.7967718584349821e-01 5.3050323480221797e+00 0 0 0
3776 13 2 7.3999999999999996e-02 2.1830230167586006e+01 5.0153194319007843e-01 3.8308199462902790e+00 0 0 0
25060 81 1 -1.4799999999999999e-01 2.5160671506893568e+01 4.1041294971850384e+00 5.0942650297812442e+00 0 0 0
25054 81 1 -1.4799999999999999e-01 2.5382499451170293e+01 1.5296745948293089e+00 5.2908899084053749e+00 0 0 0
25058 81 2 7.3999999999999996e-02 2.6213670137582614e+01 2.7463961297821382e+00 3.6094678888963911e+00 0 0 0
25064 81 2 7.3999999999999996e-02 2.5713148408330390e+01 5.4497896781895028e+00 3.4699381386209689e+00 0 0 0
25052 81 2 7.3999999999999996e-02 2.5962685768490093e+01 4.1684239176364318e-01 3.5999599125416428e+00 0 0 0
25057 81 1 -1.4799999999999999e-01 2.6003494851754454e+01 2.8692386620514072e+00 4.6930611166737597e+00 0 0 0
5050 17 1 -1.4799999999999999e-01 2.8960671613680741e+01 1.6954071900232899e+00 2.6053818019725048e+00 0 0 0
5052 17 2 7.3999999999999996e-02 2.8010761635790537e+01 1.6438235033963540e+00 3.1753043676429007e+00 0 0 0
5053 17 1 -1.4799999999999999e-01 2.9751612438341422e+01 2.9577397716072711e+00 3.1425703183053879e+00 0 0 0
5054 17 2 7.3999999999999996e-02 2.9614748715749538e+01 3.0189090237495280e+00 4.1867435175310179e+00 0 0 0
5056 17 1 -1.4799999999999999e-01 2.9236263424823548e+01 4.2510487126636667e+00 2.3692492253065156e+00 0 0 0
5058 17 2 7.3999999999999996e-02 2.8206968862321489e+01 4.2234746735339952e+00 2.6571676359549019e+00 0 0 0
25063 81 1 -1.4799999999999999e-01 2.5744961979824609e+01 5.3866855355682457e+00 4.5864857144443816e+00 0 0 0
5051 17 2 7.3999999999999996e-02 2.8747781143964087e+01 1.8520631744705047e+00 1.6058055540332885e+00 0 0 0
5059 17 1 -1.4799999999999999e-01 2.9840422294927613e+01 5.5096184781501147e+00 2.9226418900541886e+00 0 0 0
5057 17 2 7.3999999999999996e-02 2.9386732946465749e+01 4.2114122406975625e+00 1.3048092943377483e+00 0 0 0
25059 81 2 7.3999999999999996e-02 2.7026210583153862e+01 3.0148290016370005e+00 5.1021617010623279e+00 0 0 0
25065 81 2 7.3999999999999996e-02 2.6787238110050183e+01 5.3240787388357536e+00 4.9324841276293547e+00 0 0 0
5055 17 2 7.3999999999999996e-02 3.0844340900674396e+01 2.8696965874769242e+00 2.9237246687692617e+00 0 0 0
5047 17 1 -1.4799999999999999e-01 2.9836669933264563e+01 4.1678811195119220e-01 2.7596186444831745e+00 0 0 0
25051 81 1 -1.4799999999999999e-01 2.6034758633497436e+01 2.9145860418602670e-01 4.6944862512616616e+00 0 0 0
5061 17 2 7.3999999999999996e-02 3.0908556372370761e+01 5.4889550487798617e+00 2.9028883169473967e+00 0 0 0
5060 17 2 7.3999999999999996e-02 2.9662784419025034e+01 5.3733504622599915e+00 4.0027563105987642e+00 0 0 0
25053 81 2 7.3999999999999996e-02 2.7138029863523716e+01 3.5417513974401932e-01 4.9207226003537601e+00 0 0 0
5405 18 2 7.3999999999999996e-02 2.9300546831210280e+01 4.2157116552489136e+00 5.8314561100843383e+00 0 0 0
5048 17 2 7.3999999999999996e-02 2.9827728753981326e+01 2.4936504667857873e-01 3.8711796364596940e+00 0 0 0
5049 17 2 7.3999999999999996e-02 3.0782515565250769e+01 5.2715377747481573e-01 2.2447529383274043e+00 0 0 0
5399 18 2 7.3999999999999996e-02 2.8976169701157197e+01 1.4015843445345662e+00 5.7729361249859474e+00 0 0 0
21320 69 2 7.3999999999999996e-02 3.3822250295674539e+00 5.9394672536897213e+00 3.9619879614314089e+00 0 0 0
21321 69 2 7.3999999999999996e-02 4.5751833603279044e+00 5.8910443338929408e+00 5.2101669533575095e+00 0 0 0
21324 69 2 7.3999999999999996e-02 1.7764366335204096e+00 7.2159541095061108e+00 5.4775802251556307e+00 0 0 0
21322 69 1 -1.4799999999999999e-01 2.8733432540189066e+00 7.1937088428750817e+00 5.5093979640510762e+00 0 0 0
21325 69 1 -1.4799999999999999e-01 3.4404343116526048e+00 8.4690913716115919e+00 4.8216562818245734e+00 0 0 0
21326 69 2 7.3999999999999996e-02 3.2860400035971802e+00 8.4936522584039569e+00 3.7390085403316364e+00 0 0 0
21328 69 1 -1.4799999999999999e-01 3.0203884220155151e+00 9.7595867334394217e+00 5.4835284396611348e+00 0 0 0
21331 69 1 -1.4799999999999999e-01 3.5972019684508956e+00 1.0995764489832153e+01 4.8146233741751141e+00 0 0 0
21333 69 2 7.3999999999999996e-02 4.6866908474923994e+00 1.1140753494041732e+01 4.9236670449305286e+00 0 0 0
21332 69 2 7.3999999999999996e-02 3.4494846278378293e+00 1.0946180951888131e+01 3.7546304218136544e+00 0 0 0
21327 69 2 7.3999999999999996e-02 4.4839427891768020e+00 8.3640761482240187e+00 4.9059153219232252e+00 0 0 0
21330 69 2 7.3999999999999996e-02 1.8968923070399399e+00 9.8160681907172229e+00 5.5678553086729554e+00 0 0 0
141 1 2 7.3999999999999996e-02 8.3731947586089539e-01 9.1028868443230859e+00 3.4950254730289179e+00 0 0 0
147 1 2 7.3999999999999996e-02 2.3302801953593461e-01 1.1540945032252003e+01 3.6856699792657839e+00 0 0 0
137 1 2 7.3999999999999996e-02 8.3798183776819202e-01 7.8387064815516752e+00 1.2093236334098463e+00 0 0 0
143 1 2 7.3999999999999996e-02 1.0009026202371383e+00 1.0415045138705795e+01 1.3904279536055482e+00 0 0 0
1334 5 2 7.3999999999999996e-02 6.0398435681014062e+00 7.1218551769566005e+00 3.4218130593013321e+00 0 0 0
1340 5 2 7.3999999999999996e-02 6.2899998579507601e+00 9.8598090961218414e+00 3.3887821581889046e+00 0 0 0
1338 5 2 7.3999999999999996e-02 5.9110217677902614e+00 8.3325418014167703e+00 1.2962209104684121e+00 0 0 0
135 1 2 7.3999999999999996e-02 3.8200279475189935e-01 6.6575454052834209e+00 3.6085142602492590e+00 0 0 0
142 1 1 -1.4799999999999999e-01 1.0229661214001703e-01 1.0328655553596297e+01 1.9075023293681974e+00 0 0 0
1344 5 2 7.3999999999999996e-02 6.4367887623683604e+00 1.1076263589919979e+01 1.1170356164706206e+00 0 0 0
1335 5 2 7.3999999999999996e-02 7.8990209819990405e+00 7.0367044661250793e+00 3.3372758075427513e+00 0 0 0
1333 5 1 -1.4799999999999999e-01 6.9727815029296609e+00 7.0567151869001101e+00 2.7591403374380943e+00 0 0 0
1342 5 1 -1.4799999999999999e-01 7.3426518755525034e+00 1.0907688228239211e+01 1.7345231269597055e+00 0 0 0
1343 5 2 7.3999999999999996e-02 8.1487546818553138e+00 1.0845189448920477e+01 1.0045984988922512e+00 0 0 0
1337 5 2 7.3999999999999996e-02 7.6655683343256111e+00 8.3388158105738874e+00 1.1556323730845097e+00 0 0 0
1336 5 1 -1.4799999999999999e-01 6.8236800033197920e+00 8.3371460746570580e+00 1.8561258674598562e+00 0 0 0
1339 5 1 -1.4799999999999999e-01 7.0868469480971648e+00 9.6907321702863296e+00 2.6383499444481378e+00 0 0 0
22582 73 1 -1.4799999999999999e-01 1.0680468081768920e+01 6.6194215418932956e+00 5.5890853143169599e+00 0 0 0
1341 5 2 7.3999999999999996e-02 7.9769508838431911e+00 9.4989253914225316e+00 3.3402143082637052e+00 0 0 0
22588 73 1 -1.4799999999999999e-01 1.0232780988984201e+01 9.1703064828413332e+00 5.5591754542906324e+00 0 0 0
22585 73 1 -1.4799999999999999e-01 1.0869329356522288e+01 7.9750901209204619e+00 4.8489100819421314e+00 0 0 0
22586 73 2 7.3999999999999996e-02 1.0417097110637496e+01 7.7814478797760200e+00 3.8945230959798294e+00 0 0 0
22591 73 1 -1.4799999999999999e-01 1.0477371678769281e+01 1.0446634243346553e+01 4.7511022770238718e+00 0 0 0
22592 73 2 7.3999999999999996e-02 1.0031405491622190e+01 1.0394378139059770e+01 3.7621443888016493e+00 0 0 0
22590 73 2 7.3999999999999996e-02 9.1802156593745110e+00 8.9174462563287591e+00 5.6241236066877915e+00 0 0 0
22584 73 2 7.3999999999999996e-02 9.6737917340797974e+00 6.4712021314320021e+00 5.8786190124400033e+00 0 0 0
22593 73 2 7.3999999999999996e-02 1.1582719861167144e+01 1.0454050319501686e+01 4.5919659422501811e+00 0 0 0
22587 73 2 7.3999999999999996e-02 1.1932743751688681e+01 8.2149597236544256e+00 4.5896925924812111e+00 0 0 0
22594 73 1 -1.4799999999999999e-01 9.9747754918068683e+00 1.1757640763348192e+01 5.4621391067102731e+00 0 0 0
22596 73 2 7.3999999999999996e-02 8.9356388512454057e+00 1.1739889379989382e+01 5.2725846485509349e+00 0 0 0
1347 5 2 7.3999999999999996e-02 8.6585937054656501e+00 1.2189453349666088e+01 2.8090810399023849e+00 0 0 0
1667 6 2 7.3999999999999996e-02 7.4234842764732694e+00 6.6825262563152110e+00 6.0645807523556154e+00 0 0 0
2574 9 2 7.3999999999999996e-02 1.3855084830486357e+01 6.5897128237345628e+00 1.2116360194754441e+00 0 0 0
2580 9 2 7.3999999999999996e-02 1.4071886891334655e+01 8.9877714233144221e+00 1.1357630819609181e+00 0 0 0
2573 9 2 7.3999999999999996e-02 1.5662652877952096e+01 6.5631927026046037e+00 1.1957265452130237e+00 0 0 0
2572 9 1 -1.4799999999999999e-01 1.4694699370259887e+01 6.5745177411162530e+00 1.8144634101794979e+00 0 0 0
2576 9 2 7.3999999999999996e-02 1.3902293245089306e+01 7.8002037615598097e+00 3.3472427911302560e+00 0 0 0
2577 9 2 7.3999999999999996e-02 1.5666464292628426e+01 7.7600392944769920e+00 3.3213711002520880e+00 0 0 0
2575 9 1 -1.4799999999999999e-01 1.4775528016439306e+01 7.8005991067654792e+00 2.6590811607020344e+00 0 0 0
2582 9 2 7.3999999999999996e-02 1.3570940401182634e+01 1.0230793139534818e+01 3.1102314455426399e+00 0 0 0
2578 9 1 -1.4799999999999999e-01 1.4884219859213765e+01 9.0500689043241707e+00 1.8921376492200181e+00 0 0 0
2579 9 2 7.3999999999999996e-02 1.5816335272076126e+01 9.0966107618148815e+00 1.3056669512044943e+00 0 0 0
2581 9 1 -1.4799999999999999e-01 1.4552051549202144e+01 1.0317896787356018e+01 2.6276228872393506e+00 0 0 0
2583 9 2 7.3999999999999996e-02 1.5221917740892566e+01 1.0348338041210765e+01 3.4543696652995508e+00 0 0 0
23826 77 2 7.3999999999999996e-02 1.6933502401677487e+01 9.1209711977963845e+00 5.1939059899470656e+00 0 0 0
23820 77 2 7.3999999999999996e-02 1.6824029250915082e+01 6.6284149142020325e+00 5.2683943129366595e+00 0 0 0
23818 77 1 -1.4799999999999999e-01 1.7921968368191141e+01 6.7049543786744330e+00 5.0600354567232149e+00 0 0 0
23824 77 1 -1.4799999999999999e-01 1.8007328249781811e+01 9.3032463964757195e+00 4.9787343989460027e+00 0 0 0
23821 77 1 -1.4799999999999999e-01 1.8391694884063991e+01 7.9909310700332483e+00 4.3047024637606217e+00 0 0 0
23822 77 2 7.3999999999999996e-02 1.8072485227394640e+01 8.0019581476440838e+00 3.2860052005697389e+00 0 0 0
2585 9 2 7.3999999999999996e-02 1.5381284535121674e+01 1.1574011312869862e+01 1.1264493951980479e+00 0 0 0
2915 10 2 7.3999999999999996e-02 1.4010477346907781e+01 6.7876899627136416e+00 6.0443680976441119e+00 0 0 0
23827 77 1 -1.4799999999999999e-01 1.8240530617320488e+01 1.0686048559629183e+01 4.2747926216013656e+00 0 0 0
23828 77 2 7.3999999999999996e-02 1.7778502368457090e+01 1.0534241028432378e+01 3.3222028741154550e+00 0 0 0
2584 9 1 -1.4799999999999999e-01 1.4519489115582996e+01 1.1685161999134635e+01 1.8301638339653066e+00 0 0 0
2927 10 2 7.3999999999999996e-02 1.3670757457278794e+01 1.1839717771030868e+01 6.1669928058849788e+00 0 0 0
2586 9 2 7.3999999999999996e-02 1.3656460298084012e+01 1.1673116415647588e+01 1.1773718534847117e+00 0 0 0
23830 77 1 -1.4799999999999999e-01 1.7731373331547285e+01 1.1945420759357846e+01 4.8679237886909696e+00 0 0 0
23825 77 2 7.3999999999999996e-02 1.8548054204642678e+01 9.3235954215207393e+00 5.8958993003253637e+00 0 0 0
23831 77 2 7.3999999999999996e-02 1.7905560147663000e+01 1.1990102476317004e+01 5.9146475939311633e+00 0 0 0
23819 77 2 7.3999999999999996e-02 1.8462838216201941e+01 6.8868760655199983e+00 5.9778293962394509e+00 0 0 0
2921 10 2 7.3999999999999996e-02 1.4312297315420302e+01 9.1568067621258624e+00 5.8650277201328000e+00 0 0 0
3792 13 2 7.3999999999999996e-02 2.0334380491191904e+01 6.8900863122133291e+00 2.4069881708489236e+00 0 0 0
3791 13 2 7.3999999999999996e-02 2.1496755162010587e+01 6.7668560970739371e+00 1.1663610503022317e+00 0 0 0
3790 13 1 -1.4799999999999999e-01 2.1402919023366863e+01 6.7755707446877711e+00 2.2968795097353083e+00 0 0 0
3793 13 1 -1.4799999999999999e-01 2.2075604113521646e+01 8.1227872077010765e+00 2.7501182700298332e+00 0 0 0
3795 13 2 7.3999999999999996e-02 2.3098254208673811e+01 8.1300999091763284e+00 2.2524009778562522e+00 0 0 0
3794 13 2 7.3999999999999996e-02 2.2429192476579402e+01 8.1704420466695424e+00 3.7324131873068098e+00 0 0 0
3796 13 1 -1.4799999999999999e-01 2.1366286086999921e+01 9.4060728019541084e+00 2.2483376328794051e+00 0 0 0
3798 13 2 7.3999999999999996e-02 2.0318361232068252e+01 9.5361054739209159e+00 2.6060792613431474e+00 0 0 0
3797 13 2 7.3999999999999996e-02 2.1328777058884313e+01 9.5334236645617025e+00 1.1883706765047271e+00 0 0 0
3799 13 1 -1.4799999999999999e-01 2.2052809859891319e+01 1.0704932319884145e+01 2.7937279926192895e+00 0 0 0
3800 13 2 7.3999999999999996e-02 2.2080888351635110e+01 1.0704246417044354e+01 3.8326305448068325e+00 0 0 0
3801 13 2 7.3999999999999996e-02 2.3060403322655990e+01 1.0713065018755078e+01 2.4750526696161721e+00 0 0 0
23823 77 2 7.3999999999999996e-02 1.9487226960967472e+01 8.0093000896111626e+00 4.3807493192441314e+00 0 0 0
25074 81 2 7.3999999999999996e-02 2.3979292374898886e+01 9.0594328113241644e+00 5.1212090685589047e+00 0 0 0
25068 81 2 7.3999999999999996e-02 2.4010509427840148e+01 6.5867377801797247e+00 4.6942560022649547e+00 0 0 0
23829 77 2 7.3999999999999996e-02 1.9278414188933915e+01 1.0833639269540393e+01 4.0425649069852989e+00 0 0 0
4163 14 2 7.3999999999999996e-02 2.1713372595572451e+01 6.6742898238403523e+00 5.9242277480464898e+00 0 0 0
4169 14 2 7.3999999999999996e-02 2.1271180629259476e+01 9.2607263211992343e+00 6.0840671420568118e+00 0 0 0
25080 81 2 7.3999999999999996e-02 2.3983426973593005e+01 1.1987026426908129e+01 5.2424486721179306e+00 0 0 0
4175 14 2 7.3999999999999996e-02 2.1698963781136502e+01 1.1987060027243633e+01 5.8166954350902182e+00 0 0 0
25066 81 1 -1.4799999999999999e-01 2.5013162365285371e+01 6.6118157316633441e+00 4.9963779170269902e+00 0 0 0
25072 81 1 -1.4799999999999999e-01 2.4988043097539151e+01 9.1281846217529701e+00 5.1719432281658824e+00 0 0 0
25067 81 2 7.3999999999999996e-02 2.4931736987205806e+01 6.6383178477702867e+00 6.0743955839029908e+00 0 0 0
25078 81 1 -1.4799999999999999e-01 2.5102812294235452e+01 1.1914467067364418e+01 5.2202901470077183e+00 0 0 0
25076 81 2 7.3999999999999996e-02 2.5109756925725627e+01 1.0700491945870539e+01 3.6337835287159126e+00 0 0 0
25070 81 2 7.3999999999999996e-02 2.5869728375161582e+01 7.9766134765227221e+00 3.4749852050449475e+00 0 0 0
25069 81 1 -1.4799999999999999e-01 2.5662801502116686e+01 7.8881597821218827e+00 4.5629921715898236e+00 0 0 0
5063 17 2 7.3999999999999996e-02 2.9468492534367989e+01 6.8070058397790056e+00 1.2571764832654710e+00 0 0 0
5064 17 2 7.3999999999999996e-02 2.8157715530005596e+01 6.8708425635551063e+00 2.2455253788878484e+00 0 0 0
25075 81 1 -1.4799999999999999e-01 2.5478027515582383e+01 1.0521243757436416e+01 4.6309592611800960e+00 0 0 0
5068 17 1 -1.4799999999999999e-01 2.9253552595641317e+01 9.3434589320690637e+00 2.1373319735350389e+00 0 0 0
5070 17 2 7.3999999999999996e-02 2.8185327086022106e+01 9.3369372696347899e+00 2.0169069376526632e+00 0 0 0
5065 17 1 -1.4799999999999999e-01 2.9842720419662914e+01 8.0711301250108036e+00 2.8428326180765842e+00 0 0 0
5062 17 1 -1.4799999999999999e-01 2.9276962436761554e+01 6.7878772519150257e+00 2.2710113043203006e+00 0 0 0
5066 17 2 7.3999999999999996e-02 2.9707885285585906e+01 8.0945143155777171e+00 3.8696646159052150e+00 0 0 0
5071 17 1 -1.4799999999999999e-01 2.9991152208904243e+01 1.0663219052010556e+01 2.6962756605256013e+00 0 0 0
5072 17 2 7.3999999999999996e-02 3.0066163402216834e+01 1.0498686324935385e+01 3.7891690098910402e+00 0 0 0
5069 17 2 7.3999999999999996e-02 2.9626591537715367e+01 9.2601758920184576e+00 1.0908242506535752e+00 0 0 0
25071 81 2 7.3999999999999996e-02 2.6624968576601852e+01 7.9615773452951357e+00 5.0274322654665378e+00 0 0 0
5067 17 2 7.3999999999999996e-02 3.0868281433236380e+01 7.9822507614719900e+00 2.6326589589436926e+00 0 0 0
25077 81 2 7.3999999999999996e-02 2.6588195358154405e+01 1.0457109731167026e+01 4.5253090667697959e+00 0 0 0
5073 17 2 7.3999999999999996e-02 3.0971870140784333e+01 1.0632694406762766e+01 2.2364830915964875e+00 0 0 0
5074 17 1 -1.4799999999999999e-01 2.9262418859974641e+01 1.1858380675786950e+01 2.1657234238858445e+00 0 0 0
5076 17 2 7.3999999999999996e-02 2.8180748465895217e+01 1.1803501317179494e+01 2.3096352388794306e+00 0 0 0
5075 17 2 7.3999999999999996e-02 2.9264437546175131e+01 1.1966049288480868e+01 1.1048883982523079e+00 0 0 0
5411 18 2 7.3999999999999996e-02 2.9254099956486055e+01 6.7564530455361469e+00 5.9021655466856897e+00 0 0 0
5417 18 2 7.3999999999999996e-02 2.9536315219295066e+01 9.1949977072778655e+00 6.0459496434925102e+00 0 0 0
5423 18 2 7.3999999999999996e-02 2.9039485976773101e+01 1.1551828198613316e+01 6.1536127711355437e+00 0 0 0
21336 69 2 7.3999999999999996e-02 1.8003762400772978e+00 1.2203277869488437e+01 5.3235128857919261e+00 0 0 0
21334 69 1 -1.4799999999999999e-01 2.9286534889297471e+00 1.2198913100096508e+01 5.4011229411374400e+00 0 0 0
21338 69 2 7.3999999999999996e-02 3.0496575709080691e+00 1.3406835099373039e+01 3.6259921313773864e+00 0 0 0
21337 69 1 -1.4799999999999999e-01 3.5260194428024847e+00 1.3428959934613054e+01 4.6163069796084590e+00 0 0 0
21340 69 1 -1.4799999999999999e-01 3.1483086163345941e+00 1.4729725998513473e+01 5.3376494839136450e+00 0 0 0
21339 69 2 7.3999999999999996e-02 4.5705426473192992e+00 1.3285659027190514e+01 4.6314777795537960e+00 0 0 0
21343 69 1 -1.4799999999999999e-01 3.6473135211589378e+00 1.5974947070068437e+01 4.5805823590065424e+00 0 0 0
21344 69 2 7.3999999999999996e-02 3.2217721974797016e+00 1.5924468198841799e+01 3.5980254274862546e+00 0 0 0
21345 69 2 7.3999999999999996e-02 4.6859187618124194e+00 1.5952760119398421e+01 4.4255698353743060e+00 0 0 0
21342 69 2 7.3999999999999996e-02 2.1022309312636165e+00 1.4746108558067185e+01 5.5246900062813680e+00 0 0 0
153 1 2 7.3999999999999996e-02 5.1007112976888525e-01 1.4241056371110888e+01 3.6309403359117716e+00 0 0 0
149 1 2 7.3999999999999996e-02 1.3691937642396916e+00 1.2844813899159462e+01 1.9101931673442634e+00 0 0 0
155 1 2 7.3999999999999996e-02 9.0593580435947985e-01 1.5548396161619198e+01 1.2139263285979791e+00 0 0 0
148 1 1 -1.4799999999999999e-01 2.6183810347800746e-01 1.2898351482745548e+01 1.9579694491986375e+00 0 0 0
154 1 1 -1.4799999999999999e-01 2.1096012431811979e-02 1.5477956093719703e+01 1.8453647511503799e+00 0 0 0
1352 5 2 7.3999999999999996e-02 6.2896177630031316e+00 1.4924593550255302e+01 3.2259740218175743e+00 0 0 0
1346 5 2 7.3999999999999996e-02 7.0262455706650213e+00 1.2200011999272784e+01 3.5405502297848770e+00 0 0 0
1350 5 2 7.3999999999999996e-02 6.3972691847124770e+00 1.3384996977632932e+01 1.2017022507437880e+00 0 0 0
1356 5 2 7.3999999999999996e-02 6.2361573298829445e+00 1.6127189744523495e+01 1.4428788489337863e+00 0 0 0
1345 5 1 -1.4799999999999999e-01 7.5764073925574387e+00 1.2213479440107234e+01 2.5893555283386540e+00 0 0 0
1348 5 1 -1.4799999999999999e-01 7.2968953790595865e+00 1.3494559059964528e+01 1.8141191482025911e+00 0 0 0
1349 5 2 7.3999999999999996e-02 8.1099172246704256e+00 1.3708391659866475e+01 1.1556252444810264e+00 0 0 0
1354 5 1 -1.4799999999999999e-01 7.2085980914041512e+00 1.5972792160298553e+01 1.9326762208344406e+00 0 0 0
1351 5 1 -1.4799999999999999e-01 7.2028774446420902e+00 1.4681794959493704e+01 2.7627792305851524e+00 0 0 0
1353 5 2 7.3999999999999996e-02 7.7690284208582376e+00 1.4669103356214395e+01 3.5642941629816218e+00 0 0 0
22597 73 1 -1.4799999999999999e-01 1.0661922792038435e+01 1.2997745188128178e+01 4.8652147271746840e+00 0 0 0
22598 73 2 7.3999999999999996e-02 1.0278821111120198e+01 1.3091776466782486e+01 3.8482314209671316e+00 0 0 0
22600 73 1 -1.4799999999999999e-01 1.0205313764184359e+01 1.4225837027868486e+01 5.6319365446299292e+00 0 0 0
22603 73 1 -1.4799999999999999e-01 1.1044817189085629e+01 1.5424492997864652e+01 5.2762274199154735e+00 0 0 0
22604 73 2 7.3999999999999996e-02 1.1354758462149340e+01 1.5447107041171524e+01 4.2439728645350892e+00 0 0 0
22602 73 2 7.3999999999999996e-02 9.1296000342123715e+00 1.4451709778213935e+01 5.4026334023282967e+00 0 0 0
1355 5 2 7.3999999999999996e-02 7.9098865070203468e+00 1.5902875639055283e+01 1.0641109865506815e+00 0 0 0
22599 73 2 7.3999999999999996e-02 1.1780665158751766e+01 1.2945528994720943e+01 4.9180914367061028e+00 0 0 0
22605 73 2 7.3999999999999996e-02 1.1941445065154323e+01 1.5444729617511745e+01 5.7859558243876910e+00 0 0 0
1685 6 2 7.3999999999999996e-02 7.0376052460125234e+00 1.4263165894979791e+01 6.0572067072208462e+00 0 0 0
23832 77 2 7.3999999999999996e-02 1.6677894308805001e+01 1.1861427545573779e+01 4.8074412945827865e+00 0 0 0
2592 9 2 7.3999999999999996e-02 1.3680989187676472e+01 1.4302143496664206e+01 1.3900513167965203e+00 0 0 0
2588 9 2 7.3999999999999996e-02 1.3932884463973133e+01 1.3057583599976434e+01 3.3506483163192682e+00 0 0 0
2589 9 2 7.3999999999999996e-02 1.5694173650115410e+01 1.2993100473197225e+01 3.1391117908180877e+00 0 0 0
2587 9 1 -1.4799999999999999e-01 1.4712383961269836e+01 1.3003730599188298e+01 2.5846940237014957e+00 0 0 0
2591 9 2 7.3999999999999996e-02 1.5382358085864512e+01 1.4287730768506409e+01 1.0322525868402317e+00 0 0 0
2590 9 1 -1.4799999999999999e-01 1.4656388162085825e+01 1.4281367793836983e+01 1.8150468750198170e+00 0 0 0
2594 9 2 7.3999999999999996e-02 1.4052560817934774e+01 1.5457868905511971e+01 3.4353342390234292e+00 0 0 0
2593 9 1 -1.4799999999999999e-01 1.4838660705463434e+01 1.5537411356367535e+01 2.7057220446294701e+00 0 0 0
2595 9 2 7.3999999999999996e-02 1.5813995068367500e+01 1.5450653184775511e+01 3.1607559503279363e+00 0 0 0
23838 77 2 7.3999999999999996e-02 1.6877848139862948e+01 1.4611664808656595e+01 5.2319552203551591e+00 0 0 0
23836 77 1 -1.4799999999999999e-01 1.7963222145167119e+01 1.4459497851355366e+01 5.1105668562322561e+00 0 0 0
2933 10 2 7.3999999999999996e-02 1.4008565822041009e+01 1.4346892873375227e+01 6.0692028593048386e+00 0 0 0
23834 77 2 7.3999999999999996e-02 1.8171450215867008e+01 1.3306696782491695e+01 3.2164894744181498e+00 0 0 0
23840 77 2 7.3999999999999996e-02 1.8351165019270326e+01 1.5853790759481974e+01 3.4954926566511673e+00 0 0 0
23839 77 1 -1.4799999999999999e-01 1.8562745046918845e+01 1.5748263302003030e+01 4.5545976079454267e+00 0 0 0
23833 77 1 -1.4799999999999999e-01 1.8319020135807996e+01 1.3222922281353762e+01 4.3236022185807972e+00 0 0 0
3803 13 2 7.3999999999999996e-02 2.1507407578267326e+01 1.2174522813323717e+01 1.3399497892123386e+00 0 0 0
3802 13 1 -1.4799999999999999e-01 2.1490724336428279e+01 1.2118945241340521e+01 2.4056846391265356e+00 0 0 0
3804 13 2 7.3999999999999996e-02 2.0494269876789442e+01 1.2287082392626857e+01 2.5976666655093790e+00 0 0 0
23841 77 2 7.3999999999999996e-02 1.9645887606285257e+01 1.5822369771765851e+01 4.5791230439502950e+00 0 0 0
23835 77 2 7.3999999999999996e-02 1.9365900595695020e+01 1.3077470402712004e+01 4.5298641953382353e+00 0 0 0
3806 13 2 7.3999999999999996e-02 2.2097454043569925e+01 1.3382358009245467e+01 3.8976268078007541e+00 0 0 0
3807 13 2 7.3999999999999996e-02 2.3369893178617946e+01 1.3028005340224979e+01 2.7060757821591332e+00 0 0 0
3805 13 1 -1.4799999999999999e-01 2.2348745331193630e+01 1.3312749345392964e+01 2.8878964241748077e+00 0 0 0
3808 13 1 -1.4799999999999999e-01 2.1880375032197147e+01 1.4663056074075712e+01 2.3635299570447814e+00 0 0 0
3809 13 2 7.3999999999999996e-02 2.2057350224922974e+01 1.4818897971814376e+01 1.2894231024381884e+00 0 0 0
3810 13 2 7.3999999999999996e-02 2.0816514195403993e+01 1.4733070239048283e+01 2.5145357568857154e+00 0 0 0
3811 13 1 -1.4799999999999999e-01 2.2442321046458101e+01 1.5898730429432300e+01 3.1058688116677118e+00 0 0 0
3813 13 2 7.3999999999999996e-02 2.3503391119705885e+01 1.5680353888555757e+01 3.3065589918223837e+00 0 0 0
3812 13 2 7.3999999999999996e-02 2.1949101867927698e+01 1.6043018591063881e+01 4.0460765874504281e+00 0 0 0
25086 81 2 7.3999999999999996e-02 2.4549191455730224e+01 1.4449923375417177e+01 5.5211008133371458e+00 0 0 0
4181 14 2 7.3999999999999996e-02 2.1719092566122896e+01 1.4568657639696802e+01 5.9804297942522071e+00 0 0 0
25084 81 1 -1.4799999999999999e-01 2.5604192930017234e+01 1.4392181347522998e+01 5.4277116141559949e+00 0 0 0
25088 81 2 7.3999999999999996e-02 2.5729082101761996e+01 1.5682438819483512e+01 3.6667533925514952e+00 0 0 0
25082 81 2 7.3999999999999996e-02 2.5544091660549871e+01 1.3311724429635461e+01 3.5438948573363929e+00 0 0 0
25081 81 1 -1.4799999999999999e-01 2.5813372996021734e+01 1.3157987938967823e+01 4.5738464836694490e+00 0 0 0
5077 17 1 -1.4799999999999999e-01 2.9766366677445845e+01 1.3152214809557419e+01 2.8175616213148338e+00 0 0 0
5080 17 1 -1.4799999999999999e-01 2.8955522357992372e+01 1.4392521146521991e+01 2.3334994872955699e+00 0 0 0
5082 17 2 7.3999999999999996e-02 2.7931408005124737e+01 1.4265696259824487e+01 2.6196070964735960e+00 0 0 0
5083 17 1 -1.4799999999999999e-01 2.9445844409856957e+01 1.5707394565887720e+01 2.9245327869694338e+00 0 0 0
25087 81 1 -1.4799999999999999e-01 2.6063057955612102e+01 1.5636116893221162e+01 4.7429792222001339e+00 0 0 0
5084 17 2 7.3999999999999996e-02 2.9342674521906456e+01 1.5677860220173081e+01 4.0370675843923634e+00 0 0 0
5078 17 2 7.3999999999999996e-02 2.9567359901543700e+01 1.3115157918860335e+01 3.8777961256443509e+00 0 0 0
5081 17 2 7.3999999999999996e-02 2.9032423461505818e+01 1.4372492600448894e+01 1.2646112264930853e+00 0 0 0
25083 81 2 7.3999999999999996e-02 2.6869629802870740e+01 1.3082690318197356e+01 4.5347015024745350e+00 0 0 0
5079 17 2 7.3999999999999996e-02 3.0825517572474215e+01 1.3310833722102821e+01 2.6323755356099854e+00 0 0 0
5085 17 2 7.3999999999999996e-02 3.0509578927436174e+01 1.5647540046252365e+01 2.8643399865798220e+00 0 0 0
25089 81 2 7.3999999999999996e-02 2.7174299869551902e+01 1.5511549911147508e+01 4.8375227571857904e+00 0 0 0
5429 18 2 7.3999999999999996e-02 2.9307056996229857e+01 1.4233947616005784e+01 5.9928185924681507e+00 0 0 0
21317 69 2 7.3999999999999996e-02 3.1132866000653743e+00 4.4832369303366946e+00 6.6614416055193324e+00 0 0 0
21311 69 2 7.3999999999999996e-02 2.8668549997026003e+00 2.2839565120311534e+00 6.5158392031077605e+00 0 0 0
21622 70 1 -1.4799999999999999e-01 3.0255316526669787e+00 1.9003440717569280e+00 1.0237758782587168e+01 0 0 0
21623 70 2 7.3999999999999996e-02 2.7915814318944099e+00 1.9688534098285853e+00 1.1347562500579656e+01 0 0 0
21624 70 2 7.3999999999999996e-02 2.0355960768047106e+00 1.7982458964459844e+00 9.6819767305860491e+00 0 0 0
411 2 2 7.3999999999999996e-02 7.2913861186341844e-01 3.0436765740134786e+00 7.6833420744914598e+00 0 0 0
21625 70 1 -1.4799999999999999e-01 3.7781752145666467e+00 3.1819776182720743e+00 9.7985854614485799e+00 0 0 0
21626 70 2 7.3999999999999996e-02 3.9479710516995334e+00 3.0734740938721949e+00 8.7468723530788530e+00 0 0 0
21628 70 1 -1.4799999999999999e-01 2.8817771169725304e+00 4.4232316248219075e+00 1.0172977856721028e+01 0 0 0
21627 70 2 7.3999999999999996e-02 4.7477515323363759e+00 3.2829482235377911e+00 1.0318296068299288e+01 0 0 0
21630 70 2 7.3999999999999996e-02 2.0429804817896260e+00 4.2310184585198156e+00 9.4800444178723655e+00 0 0 0
21629 70 2 7.3999999999999996e-02 2.4285414098747418e+00 4.3868141108277641e+00 1.1155422587822731e+01 0 0 0
21631 70 1 -1.4799999999999999e-01 3.6752288239801998e+00 5.7239106799735460e+00 1.0075992639139699e+01 0 0 0
21633 70 2 7.3999999999999996e-02 4.3860288378099144e+00 5.6609936057781676e+00 1.0867259799257241e+01 0 0 0
417 2 2 7.3999999999999996e-02 9.7326801593117618e-01 5.3185087243093738e+00 7.4562547802011556e+00 0 0 0
1662 6 2 7.3999999999999996e-02 5.7761093306009190e+00 4.2586671346051936e+00 7.3639879483572246e+00 0 0 0
21619 70 1 -1.4799999999999999e-01 3.7484110988965713e+00 6.4873193408808427e-01 9.8277847111199961e+00 0 0 0
21621 70 2 7.3999999999999996e-02 4.7574550470789054e+00 6.0591189685803637e-01 1.0225349096795860e+01 0 0 0
405 2 2 7.3999999999999996e-02 7.5295467400051652e-01 4.9729257037505370e-01 7.4169815598058424e+00 0 0 0
1656 6 2 7.3999999999999996e-02 5.6329454734010538e+00 1.5435539337270185e+00 7.3872340738355726e+00 0 0 0
21620 70 2 7.3999999999999996e-02 3.9297816480478849e+00 4.7013548053720949e-01 8.7534343671062924e+00 0 0 0
723 3 2 7.3999999999999996e-02 1.1807809809368559e+00 3.0442809897516625e+00 1.2348419225600489e+01 0 0 0
21632 70 2 7.3999999999999996e-02 4.3001220221261658e+00 5.7421314141611326e+00 9.1849264518313820e+00 0 0 0
1974 7 2 7.3999999999999996e-02 5.9420985970124303e+00 4.3219378364893375e+00 1.2128076370727833e+01 0 0 0
1655 6 2 7.3999999999999996e-02 6.9833919610467126e+00 1.5162960756814992e+00 6.3001557133704225e+00 0 0 0
1661 6 2 7.3999999999999996e-02 6.9721432983564302e+00 4.1983579601022454e+00 6.1737951558680058e+00 0 0 0
22577 73 2 7.3999999999999996e-02 1.0664735988538350e+01 4.1299809423396026e+00 6.4263459105903769e+00 0 0 0
22571 73 2 7.3999999999999996e-02 1.1035661184219839e+01 1.6332177616852754e+00 6.3876308691037123e+00 0 0 0
1967 7 2 7.3999999999999996e-02 6.5842101429704147e+00 1.7866196525978049e+00 1.1091260781337208e+01 0 0 0
1973 7 2 7.3999999999999996e-02 7.0700367932462802e+00 4.1364455623943677e+00 1.0970651224348192e+01 0 0 0
1654 6 1 -1.4799999999999999e-01 6.7170385746652359e+00 1.5612909088932918e+00 7.3443906664857570e+00 0 0 0
1660 6 1 -1.4799999999999999e-01 6.8620883459749447e+00 4.2014584554964092e+00 7.2833944080800759e+00 0 0 0
1658 6 2 7.3999999999999996e-02 7.0424494558716590e+00 2.8817551080937380e+00 9.0236458299042521e+00 0 0 0
1659 6 2 7.3999999999999996e-02 8.4229156823791733e+00 2.7415441666194340e+00 7.8027399442350278e+00 0 0 0
22870 74 1 -1.4799999999999999e-01 1.0310817313821000e+01 1.6465045354438756e+00 1.0048110738363368e+01 0 0 0
22871 74 2 7.3999999999999996e-02 1.0585584251156300e+01 1.5395166185837004e+00 1.1147933970025445e+01 0 0 0
22872 74 2 7.3999999999999996e-02 9.2318413726113118e+00 1.7410387756513159e+00 9.8503890754326378e+00 0 0 0
1657 6 1 -1.4799999999999999e-01 7.3091149801601825e+00 2.8747159531298268e+00 7.9564554228765658e+00 0 0 0
22876 74 1 -1.4799999999999999e-01 1.0645506844323515e+01 4.1539379214187013e+00 1.0369853912370987e+01 0 0 0
22873 74 1 -1.4799999999999999e-01 1.1039696732152141e+01 2.9035065433148204e+00 9.6011291009911357e+00 0 0 0
22874 74 2 7.3999999999999996e-02 1.0864277088556669e+01 2.9612550786278637e+00 8.5148212645439880e+00 0 0 0
22878 74 2 7.3999999999999996e-02 9.5627992545543474e+00 4.4166702437736243e+00 1.0565449377270294e+01 0 0 0
22877 74 2 7.3999999999999996e-02 1.0988938617247520e+01 3.9765973334926845e+00 1.1379061391152552e+01 0 0 0
1663 6 1 -1.4799999999999999e-01 7.4435671079822292e+00 5.4890049730593686e+00 7.8678998755031753e+00 0 0 0
22879 74 1 -1.4799999999999999e-01 1.1146309121242492e+01 5.5061095441472307e+00 9.6681632105534980e+00 0 0 0
1665 6 2 7.3999999999999996e-02 8.4708847199665342e+00 5.4041840574482336e+00 7.7694951287150369e+00 0 0 0
1664 6 2 7.3999999999999996e-02 7.2397711947474725e+00 5.5907362949841373e+00 8.9400555112708755e+00 0 0 0
22880 74 2 7.3999999999999996e-02 1.1085528069853664e+01 5.3017965810912306e+00 8.5932370644273206e+00 0 0 0
1651 6 1 -1.4799999999999999e-01 7.2346725347605929e+00 3.2359350474436271e-01 8.1155068680986080e+00 0 0 0
22867 74 1 -1.4799999999999999e-01 1.0904522126798849e+01 4.1985653922691424e-01 9.3072321061915044e+00 0 0 0
22868 74 2 7.3999999999999996e-02 1.0702306023329617e+01 4.3989270458265478e-01 8.2206859565834201e+00 0 0 0
22875 74 2 7.3999999999999996e-02 1.2088958544482781e+01 2.8347700089423404e+00 9.8173886120818263e+00 0 0 0
22869 74 2 7.3999999999999996e-02 1.1976704106478744e+01 4.2761003912070222e-01 9.4666667364510779e+00 0 0 0
1652 6 2 7.3999999999999996e-02 6.7697216442366059e+00 2.9244458414310603e-01 9.0384609709292096e+00 0 0 0
1653 6 2 7.3999999999999996e-02 8.2743785835959489e+00 2.7093441418881448e-01 8.2249772695414300e+00 0 0 0
22881 74 2 7.3999999999999996e-02 1.2160761777979509e+01 5.5486020332377430e+00 1.0057127365179426e+01 0 0 0
1972 7 1 -1.4799999999999999e-01 6.9734773642420791e+00 4.2779557057982105e+00 1.2032543389280487e+01 0 0 0
1965 7 2 7.3999999999999996e-02 8.4416404294499614e+00 4.2803834413964137e-01 1.1973547339870409e+01 0 0 0
23807 77 2 7.3999999999999996e-02 1.8449363409843681e+01 1.8362399425249998e+00 6.3953021299063071e+00 0 0 0
23813 77 2 7.3999999999999996e-02 1.7895203882733899e+01 4.3930433021116944e+00 6.2261073609951580e+00 0 0 0
2910 10 2 7.3999999999999996e-02 1.3218624412064953e+01 4.2373086188987017e+00 7.4089306608814747e+00 0 0 0
2904 10 2 7.3999999999999996e-02 1.3091291673805021e+01 1.7417037051050623e+00 7.2531199055042892e+00 0 0 0
2907 10 2 7.3999999999999996e-02 1.5816567320625113e+01 2.8764365250541157e+00 7.4985897406274304e+00 0 0 0
2902 10 1 -1.4799999999999999e-01 1.4132780751510580e+01 1.6183890912055852e+00 7.0868224275849343e+00 0 0 0
24120 78 2 7.3999999999999996e-02 1.6724370458748457e+01 1.7285837604050465e+00 9.9734060999197549e+00 0 0 0
3215 11 2 7.3999999999999996e-02 1.4233579461403478e+01 1.6452790580998842e+00 1.0710472249423400e+01 0 0 0
2905 10 1 -1.4799999999999999e-01 1.4743039103104216e+01 2.8611817278802034e+00 7.6678936475552852e+00 0 0 0
2906 10 2 7.3999999999999996e-02 1.4696663281993343e+01 2.9273602198355575e+00 8.7622017474308986e+00 0 0 0
2908 10 1 -1.4799999999999999e-01 1.4184391366693760e+01 4.1094634896193849e+00 6.9924648380808687e+00 0 0 0
3221 11 2 7.3999999999999996e-02 1.4183022549572730e+01 4.2902057142582359e+00 1.0739120833183398e+01 0 0 0
24126 78 2 7.3999999999999996e-02 1.6725370203314590e+01 4.1265462701260649e+00 9.8043351342734599e+00 0 0 0
24124 78 1 -1.4799999999999999e-01 1.7815548428613944e+01 4.1919544446261758e+00 9.9676776058460170e+00 0 0 0
2911 10 1 -1.4799999999999999e-01 1.5028446617398382e+01 5.3976951862869713e+00 7.3590324770807563e+00 0 0 0
2913 10 2 7.3999999999999996e-02 1.5920530042564303e+01 5.5386063306351243e+00 6.7662684690804316e+00 0 0 0
24118 78 1 -1.4799999999999999e-01 1.7795205203400144e+01 1.7710780898935281e+00 1.0192312725421068e+01 0 0 0
2912 10 2 7.3999999999999996e-02 1.5262369972912870e+01 5.2190121533870224e+00 8.3849171778623202e+00 0 0 0
2899 10 1 -1.4799999999999999e-01 1.4709998558294156e+01 2.8679117049478869e-01 7.7304694977218880e+00 0 0 0
24125 78 2 7.3999999999999996e-02 1.7968350031199197e+01 4.3158439184192581e+00 1.1043118529935342e+01 0 0 0
24119 78 2 7.3999999999999996e-02 1.7849031051351197e+01 1.7616363011784457e+00 1.1278851277606975e+01 0 0 0
24115 78 1 -1.4799999999999999e-01 1.8445204896806715e+01 4.7042738328278993e-01 9.7038187263137612e+00 0 0 0
24127 78 1 -1.4799999999999999e-01 1.8309256827316474e+01 5.4441404025251430e+00 9.2684675054495571e+00 0 0 0
24121 78 1 -1.4799999999999999e-01 1.8461807115629952e+01 2.9804581587362731e+00 9.5772338016464325e+00 0 0 0
2901 10 2 7.3999999999999996e-02 1.5757895163981274e+01 3.3095805626137709e-01 7.6002141131174588e+00 0 0 0
2900 10 2 7.3999999999999996e-02 1.4522562418749024e+01 3.0794894959121694e-01 8.8049536839055573e+00 0 0 0
24122 78 2 7.3999999999999996e-02 1.8539264872255476e+01 2.8229326124988932e+00 8.4844317129171198e+00 0 0 0
3220 11 1 -1.4799999999999999e-01 1.4277492799099411e+01 4.2306741185518559e+00 1.1836861462466874e+01 0 0 0
24116 78 2 7.3999999999999996e-02 1.8516803191229439e+01 3.2703936263805550e-01 8.6433750608603486e+00 0 0 0
3214 11 1 -1.4799999999999999e-01 1.4347371263706913e+01 1.6965982913695914e+00 1.1770356999487737e+01 0 0 0
24128 78 2 7.3999999999999996e-02 1.7816412348951506e+01 5.5269986210338775e+00 8.3057374015356675e+00 0 0 0
3222 11 2 7.3999999999999996e-02 1.3213754403171388e+01 4.1368137287837055e+00 1.2173986651432417e+01 0 0 0
3216 11 2 7.3999999999999996e-02 1.3269364023022796e+01 1.6745604848335418e+00 1.2058366088451029e+01 0 0 0
3219 11 2 7.3999999999999996e-02 1.6002447994266607e+01 2.9957303020203119e+00 1.2062968201571389e+01 0 0 0
3225 11 2 7.3999999999999996e-02 1.6021437835222734e+01 5.4400795881502075e+00 1.2160625804154712e+01 0 0 0
3213 11 2 7.3999999999999996e-02 1.6160503834007024e+01 3.4322156599125009e-01 1.1970230820011793e+01 0 0 0
4151 14 2 7.3999999999999996e-02 2.1243442709616620e+01 1.5561740735697200e+00 6.4983570609444072e+00 0 0 0
24123 78 2 7.3999999999999996e-02 1.9496832752954553e+01 3.1476759699486943e+00 9.8336126052381214e+00 0 0 0
4152 14 2 7.3999999999999996e-02 2.0758219407779695e+01 1.8974471738356926e+00 8.1369640209621767e+00 0 0 0
4158 14 2 7.3999999999999996e-02 2.0819256134014662e+01 4.1644010212355740e+00 7.5675218692288997e+00 0 0 0
4155 14 2 7.3999999999999996e-02 2.3446382869601116e+01 2.8235061300155748e+00 6.9990045861981232e+00 0 0 0
4150 14 1 -1.4799999999999999e-01 2.1644264684499799e+01 1.7270903559189126e+00 7.5142508839326680e+00 0 0 0
4463 15 2 7.3999999999999996e-02 2.1793948833236428e+01 1.6550435825502232e+00 1.0800051908091559e+01 0 0 0
4153 14 1 -1.4799999999999999e-01 2.2558034741663885e+01 2.9295776095921870e+00 7.5635930544280452e+00 0 0 0
4154 14 2 7.3999999999999996e-02 2.2873477739878783e+01 3.0325834259832041e+00 8.5984538772064685e+00 0 0 0
4156 14 1 -1.4799999999999999e-01 2.1820494827539171e+01 4.2121375033673356e+00 7.1251104203999196e+00 0 0 0
4469 15 2 7.3999999999999996e-02 2.1484372280057809e+01 4.1826170704478072e+00 1.0898535456517909e+01 0 0 0
25368 82 2 7.3999999999999996e-02 2.4298570558771846e+01 1.6702706179193207e+00 9.6472764453340094e+00 0 0 0
25374 82 2 7.3999999999999996e-02 2.4554526632367669e+01 4.4312844089513952e+00 9.7568035268982296e+00 0 0 0
4159 14 1 -1.4799999999999999e-01 2.2492029099861568e+01 5.4872321260156927e+00 7.5230000812703670e+00 0 0 0
24129 78 2 7.3999999999999996e-02 1.9370182087910599e+01 5.5178571682637498e+00 8.9943024315103539e+00 0 0 0
4161 14 2 7.3999999999999996e-02 2.3537393385893527e+01 5.5792973429666528e+00 7.1713450875967766e+00 0 0 0
4160 14 2 7.3999999999999996e-02 2.2491706314404862e+01 5.5198458320046093e+00 8.6067633735939690e+00 0 0 0
4147 14 1 -1.4799999999999999e-01 2.2332761061389839e+01 4.6655800088923666e-01 7.9750942255950328e+00 0 0 0
4148 14 2 7.3999999999999996e-02 2.2403270920022951e+01 2.7339134916679031e-01 9.0241988290225894e+00 0 0 0
4149 14 2 7.3999999999999996e-02 2.3306102128314304e+01 4.0890445025505401e-01 7.5292955849549301e+00 0 0 0
4468 15 1 -1.4799999999999999e-01 2.1577548152548655e+01 4.1734306307827751e+00 1.1952388128212693e+01 0 0 0
4462 15 1 -1.4799999999999999e-01 2.1762495214671670e+01 1.6523443773631770e+00 1.1899274291358850e+01 0 0 0
24117 78 2 7.3999999999999996e-02 1.9423100029513670e+01 3.8746688637249155e-01 1.0153748238288587e+01 0 0 0
4473 15 2 7.3999999999999996e-02 2.3377731206607130e+01 5.3766806402383587e+00 1.2175172471486881e+01 0 0 0
4464 15 2 7.3999999999999996e-02 2.0684075362717913e+01 1.5900761341401306e+00 1.2026089599612062e+01 0 0 0
25061 81 2 7.3999999999999996e-02 2.4983713273827352e+01 4.1795237794260238e+00 6.1698861301270078e+00 0 0 0
25055 81 2 7.3999999999999996e-02 2.5390831335653708e+01 1.5714793909075977e+00 6.3934680172384297e+00 0 0 0
25373 82 2 7.3999999999999996e-02 2.5885103988583587e+01 4.1081291072122772e+00 1.0786854583463189e+01 0 0 0
25372 82 1 -1.4799999999999999e-01 2.5607572195324021e+01 4.2330989083212529e+00 9.7632746081285173e+00 0 0 0
25367 82 2 7.3999999999999996e-02 2.5563517703174696e+01 1.7473878921882959e+00 1.0845126161468386e+01 0 0 0
25366 82 1 -1.4799999999999999e-01 2.5394484179654263e+01 1.6889214485223396e+00 9.7589134124427819e+00 0 0 0
25376 82 2 7.3999999999999996e-02 2.6100305295785766e+01 5.5734962015929517e+00 8.1156366603366177e+00 0 0 0
25370 82 2 7.3999999999999996e-02 2.5896430328724136e+01 3.0270969717651588e+00 7.9291876101815353e+00 0 0 0
25369 82 1 -1.4799999999999999e-01 2.6060112046510866e+01 2.9450818192258019e+00 9.0561750084359289e+00 0 0 0
5406 18 2 7.3999999999999996e-02 2.7960353774014379e+01 4.1323268949100944e+00 6.8480483340997393e+00 0 0 0
5400 18 2 7.3999999999999996e-02 2.7896755325544078e+01 1.6203200775114552e+00 7.0080971380517036e+00 0 0 0
5398 18 1 -1.4799999999999999e-01 2.8932596144835987e+01 1.5216997312758049e+00 6.8409064598266127e+00 0 0 0
5711 19 2 7.3999999999999996e-02 2.9412002461872536e+01 1.5752288333957976e+00 1.0544349342664342e+01 0 0 0
5401 18 1 -1.4799999999999999e-01 2.9605491900540571e+01 2.7929987127416149e+00 7.2739870012596031e+00 0 0 0
5402 18 2 7.3999999999999996e-02 2.9572862243752045e+01 2.8057043047578576e+00 8.3698121022993615e+00 0 0 0
25371 82 2 7.3999999999999996e-02 2.7137683656365123e+01 2.7622674445612359e+00 9.2099736500697489e+00 0 0 0
5404 18 1 -1.4799999999999999e-01 2.9018705283412054e+01 4.1341615732737793e+00 6.8036407395229581e+00 0 0 0
5717 19 2 7.3999999999999996e-02 2.9552705118089609e+01 4.1389847017733681e+00 1.0683085482344055e+01 0 0 0
25375 82 1 -1.4799999999999999e-01 2.6265948811949126e+01 5.5224607722317112e+00 9.1953775932986996e+00 0 0 0
5407 18 1 -1.4799999999999999e-01 2.9729899787681155e+01 5.3511347035923107e+00 7.4644537868297283e+00 0 0 0
25377 82 2 7.3999999999999996e-02 2.7345863997636041e+01 5.4774967380553230e+00 9.4791962639759770e+00 0 0 0
5408 18 2 7.3999999999999996e-02 2.9555146412786577e+01 5.2673757064651063e+00 8.5347431404385539e+00 0 0 0
5403 18 2 7.3999999999999996e-02 3.0696835488608251e+01 2.7587402554664107e+00 6.9713048810139036e+00 0 0 0
5409 18 2 7.3999999999999996e-02 3.0831818461828583e+01 5.3351615230543308e+00 7.3530854866964521e+00 0 0 0
5395 18 1 -1.4799999999999999e-01 2.9417420289958098e+01 2.7079478750392588e-01 7.5119357480263940e+00 0 0 0
25363 82 1 -1.4799999999999999e-01 2.6017634789044095e+01 3.5432800785394974e-01 9.4356563489436951e+00 0 0 0
25365 82 2 7.3999999999999996e-02 2.7068434460028367e+01 3.9554688089100315e-01 9.3728996508195763e+00 0 0 0
5397 18 2 7.3999999999999996e-02 3.0554538144562766e+01 2.7481849864836927e-01 7.5337704531797014e+00 0 0 0
5396 18 2 7.3999999999999996e-02 2.9062242630407109e+01 3.0883392080466548e-01 8.5817919739343935e+00 0 0 0
5710 19 1 -1.4799999999999999e-01 2.9120467958754748e+01 1.5700544439584754e+00 1.1638285052759761e+01 0 0 0
5716 19 1 -1.4799999999999999e-01 2.9192105602510399e+01 4.1112908751010604e+00 1.1675018849518786e+01 0 0 0
25364 82 2 7.3999999999999996e-02 2.5694062680875639e+01 2.0738570265306763e-01 8.4106898390219520e+00 0 0 0
5709 19 2 7.3999999999999996e-02 3.0578877220116219e+01 1.7288648660285316e-01 1.1929673555921539e+01 0 0 0
5718 19 2 7.3999999999999996e-02 2.8050944185559821e+01 4.1956629190582762e+00 1.1654156460696832e+01 0 0 0
5712 19 2 7.3999999999999996e-02 2.7992900452956601e+01 1.5223996923919458e+00 1.1602568826964754e+01 0 0 0
21323 69 2 7.3999999999999996e-02 3.1917494180823831e+00 7.4377480664700331e+00 6.5084167131159019e+00 0 0 0
21329 69 2 7.3999999999999996e-02 3.2813485764139978e+00 9.6319299655498227e+00 6.4880582673593938e+00 0 0 0
21636 70 2 7.3999999999999996e-02 1.6658740938149084e+00 6.8817571225969623e+00 1.0127350359028496e+01 0 0 0
423 2 2 7.3999999999999996e-02 9.0718199685229184e-01 8.2140698099053413e+00 7.5608094829410879e+00 0 0 0
21634 70 1 -1.4799999999999999e-01 2.7483652629164541e+00 6.9453147635532124e+00 1.0405591292258201e+01 0 0 0
21635 70 2 7.3999999999999996e-02 2.6066949000922333e+00 7.0042173404721186e+00 1.1437769153824581e+01 0 0 0
21637 70 1 -1.4799999999999999e-01 3.2500427338113265e+00 8.2114742682606163e+00 9.6553080353641469e+00 0 0 0
21638 70 2 7.3999999999999996e-02 3.1509917025659200e+00 8.0894243256762621e+00 8.5533770015304604e+00 0 0 0
21641 70 2 7.3999999999999996e-02 2.9517935390227672e+00 9.5050434461651925e+00 1.1271389754710537e+01 0 0 0
21640 70 1 -1.4799999999999999e-01 2.6399485725843195e+00 9.4672366346298364e+00 1.0302291977595088e+01 0 0 0
21642 70 2 7.3999999999999996e-02 1.5436047677015556e+00 9.3557267701670170e+00 1.0255006224444308e+01 0 0 0
21639 70 2 7.3999999999999996e-02 4.2846673429972162e+00 8.5103776243806415e+00 9.9015889093232019e+00 0 0 0
21643 70 1 -1.4799999999999999e-01 3.1379959933672295e+00 1.0683985476391115e+01 9.5350386076709590e+00 0 0 0
21644 70 2 7.3999999999999996e-02 2.7465949136839547e+00 1.0667112566726201e+01 8.5072102436169974e+00 0 0 0
21645 70 2 7.3999999999999996e-02 4.1681153398404742e+00 1.0552319757334969e+01 9.3041733978538677e+00 0 0 0
429 2 2 7.3999999999999996e-02 7.7178412938279672e-01 1.0751672384868765e+01 7.2224535824946319e+00 0 0 0
1674 6 2 7.3999999999999996e-02 5.6083900473029438e+00 9.1333841333161452e+00 7.5284013421435709e+00 0 0 0
1668 6 2 7.3999999999999996e-02 5.9233168388755040e+00 6.5953625365520638e+00 6.9445878983081428e+00 0 0 0
1680 6 2 7.3999999999999996e-02 5.5715900523554467e+00 1.1787204907431958e+01 7.1119099484618493e+00 0 0 0
1980 7 2 7.3999999999999996e-02 5.7687890569633673e+00 6.8917439910151632e+00 1.2238192175745246e+01 0 0 0
21647 70 2 7.3999999999999996e-02 3.1979887132872307e+00 1.1920685374395610e+01 1.1152525158062613e+01 0 0 0
21646 70 1 -1.4799999999999999e-01 2.8714840088033302e+00 1.2041758534586808e+01 1.0178698585542655e+01 0 0 0
1986 7 2 7.3999999999999996e-02 6.0282049139597680e+00 9.4159807636936463e+00 1.1757914927796968e+01 0 0 0
1673 6 2 7.3999999999999996e-02 6.8825003098784734e+00 9.1850958056150951e+00 6.2139742535022711e+00 0 0 0
1679 6 2 7.3999999999999996e-02 7.0532180400357616e+00 1.1805997331839297e+01 6.1169661040490100e+00 0 0 0
22583 73 2 7.3999999999999996e-02 1.1365421398603221e+01 6.6145736331362288e+00 6.4121108614789000e+00 0 0 0
22589 73 2 7.3999999999999996e-02 1.0696887247101909e+01 9.2513058101215933e+00 6.6020452004890577e+00 0 0 0
1979 7 2 7.3999999999999996e-02 7.0743114535348601e+00 6.8292923565402663e+00 1.1122174092809253e+01 0 0 0
1985 7 2 7.3999999999999996e-02 7.5602684223677237e+00 9.3562797857567954e+00 1.0981639682633967e+01 0 0 0
1666 6 1 -1.4799999999999999e-01 7.0212752080174097e+00 6.6554875396038282e+00 7.1056868875000578e+00 0 0 0
1672 6 1 -1.4799999999999999e-01 6.7081562383801376e+00 9.2044359218825296e+00 7.2571325835207912e+00 0 0 0
1676 6 2 7.3999999999999996e-02 6.8798338937001331e+00 1.0555683202305650e+01 8.8650704064818058e+00 0 0 0
1670 6 2 7.3999999999999996e-02 6.9280594229349788e+00 8.0786128001219115e+00 8.9292145564402539e+00 0 0 0
1669 6 1 -1.4799999999999999e-01 7.3301356103717081e+00 8.0098072940307397e+00 7.8746181562993103e+00 0 0 0
22882 74 1 -1.4799999999999999e-01 1.0471936650675477e+01 6.8143884682222717e+00 1.0091700760756899e+01 0 0 0
22884 74 2 7.3999999999999996e-02 9.4130971781745618e+00 6.8494658696500750e+00 9.9223964863794443e+00 0 0 0
22883 74 2 7.3999999999999996e-02 1.0413975497084337e+01 6.9261153950048993e+00 1.1200324201722397e+01 0 0 0
1671 6 2 7.3999999999999996e-02 8.4722295706309740e+00 8.0578439078519892e+00 7.8706599340620782e+00 0 0 0
22890 74 2 7.3999999999999996e-02 9.6213592477879981e+00 9.2459475289113424e+00 1.0166240314608025e+01 0 0 0
22888 74 1 -1.4799999999999999e-01 1.0669270470945628e+01 9.2295579629849094e+00 1.0236727348470788e+01 0 0 0
22889 74 2 7.3999999999999996e-02 1.0992737413384473e+01 9.1231780841496661e+00 1.1260422805597790e+01 0 0 0
22885 74 1 -1.4799999999999999e-01 1.1225010444832947e+01 8.0128427942660085e+00 9.4710757312805498e+00 0 0 0
22886 74 2 7.3999999999999996e-02 1.1134474986402392e+01 8.0818111079624799e+00 8.4172215338331799e+00 0 0 0
22891 74 1 -1.4799999999999999e-01 1.1117204823421016e+01 1.0531319991128850e+01 9.5492505877163723e+00 0 0 0
1675 6 1 -1.4799999999999999e-01 7.1868938387630257e+00 1.0518528516484572e+01 7.8649615857342408e+00 0 0 0
1677 6 2 7.3999999999999996e-02 8.2269062213891875e+00 1.0590781440764820e+01 7.8676524487797321e+00 0 0 0
22892 74 2 7.3999999999999996e-02 1.0948487336030565e+01 1.0397670461292748e+01 8.4685591848689334e+00 0 0 0
22894 74 1 -1.4799999999999999e-01 1.0422635530105357e+01 1.1771149454911667e+01 1.0108133223313672e+01 0 0 0
22895 74 2 7.3999999999999996e-02 1.0341665265737275e+01 1.1710756542524738e+01 1.1202293101729067e+01 0 0 0
22896 74 2 7.3999999999999996e-02 9.4133700771525444e+00 1.1819698496416558e+01 9.7702379024212380e+00 0 0 0
1990 7 1 -1.4799999999999999e-01 6.9549971947870244e+00 1.1913882022794555e+01 1.2182126263157153e+01 0 0 0
1678 6 1 -1.4799999999999999e-01 6.6437013138775667e+00 1.1776152059529757e+01 7.1465695701194054e+00 0 0 0
22887 74 2 7.3999999999999996e-02 1.2284058961560365e+01 7.8317450479952617e+00 9.7567684570778859e+00 0 0 0
22893 74 2 7.3999999999999996e-02 1.2215414806185230e+01 1.0583591178107609e+01 9.6940953656863940e+00 0 0 0
1991 7 2 7.3999999999999996e-02 7.1349819004302732e+00 1.1925822578928072e+01 1.1110011952109392e+01 0 0 0
22595 73 2 7.3999999999999996e-02 1.0283849404432162e+01 1.1532938495070846e+01 6.5145774896353323e+00 0 0 0
1978 7 1 -1.4799999999999999e-01 6.8762267275443749e+00 6.8592038934273809e+00 1.2147584520987925e+01 0 0 0
1984 7 1 -1.4799999999999999e-01 7.0656913958714265e+00 9.4017705375608411e+00 1.1943630119762872e+01 0 0 0
2922 10 2 7.3999999999999996e-02 1.3162757969104575e+01 9.1207317028619634e+00 7.2729224734594640e+00 0 0 0
2916 10 2 7.3999999999999996e-02 1.3283277719330743e+01 6.6284261567862295e+00 7.6476152406323052e+00 0 0 0
2919 10 2 7.3999999999999996e-02 1.5992273322059166e+01 7.8995582886651610e+00 7.2263709865769963e+00 0 0 0
2914 10 1 -1.4799999999999999e-01 1.4268311712430158e+01 6.6865358205179506e+00 7.1268939042217765e+00 0 0 0
3227 11 2 7.3999999999999996e-02 1.4278499003762965e+01 6.5673640835543843e+00 1.0774529017046035e+01 0 0 0
24132 78 2 7.3999999999999996e-02 1.6925198235586773e+01 6.7799454437375095e+00 1.0315567284922839e+01 0 0 0
2917 10 1 -1.4799999999999999e-01 1.4950936866434638e+01 7.9943889356264526e+00 7.6008577864943989e+00 0 0 0
2918 10 2 7.3999999999999996e-02 1.4963848804108821e+01 8.1399645425981166e+00 8.6976825254331143e+00 0 0 0
2920 10 1 -1.4799999999999999e-01 1.4226500885720132e+01 9.1903884911254394e+00 6.9632317288600705e+00 0 0 0
24138 78 2 7.3999999999999996e-02 1.6736507373837735e+01 9.4281292442094138e+00 9.8828256043789295e+00 0 0 0
3233 11 2 7.3999999999999996e-02 1.4381083349225047e+01 9.2517807735529125e+00 1.0680232483249339e+01 0 0 0
2923 10 1 -1.4799999999999999e-01 1.4918884436775937e+01 1.0528232905449849e+01 7.4540552770001991e+00 0 0 0
2925 10 2 7.3999999999999996e-02 1.5889258302952024e+01 1.0605111767828234e+01 6.8947401376887480e+00 0 0 0
2924 10 2 7.3999999999999996e-02 1.5103976571036503e+01 1.0425127329092712e+01 8.5260060112984064e+00 0 0 0
24136 78 1 -1.4799999999999999e-01 1.7872643447071486e+01 9.3477049803115229e+00 9.7529753151557035e+00 0 0 0
24130 78 1 -1.4799999999999999e-01 1.7975372680230755e+01 6.7866868220733680e+00 9.9877012067530053e+00 0 0 0
24137 78 2 7.3999999999999996e-02 1.8194033078314824e+01 9.3724462784550937e+00 1.0846566664432830e+01 0 0 0
24131 78 2 7.3999999999999996e-02 1.8570297171270511e+01 6.7519654268475016e+00 1.0946844646554364e+01 0 0 0
3226 11 1 -1.4799999999999999e-01 1.4218876561374918e+01 6.6344173411324396e+00 1.1895773787136836e+01 0 0 0
3232 11 1 -1.4799999999999999e-01 1.4330292624839473e+01 9.2727031560123319e+00 1.1762946316549984e+01 0 0 0
3234 11 2 7.3999999999999996e-02 1.3238329920733243e+01 9.3244916351435325e+00 1.1973159200577342e+01 0 0 0
24139 78 1 -1.4799999999999999e-01 1.8529489141073888e+01 1.0696503668700425e+01 9.1716009144180148e+00 0 0 0
2926 10 1 -1.4799999999999999e-01 1.4082524779996076e+01 1.1743420401210651e+01 7.1642445442139007e+00 0 0 0
24133 78 1 -1.4799999999999999e-01 1.8444207118847263e+01 8.0282897691385688e+00 9.2014562518297183e+00 0 0 0
3238 11 1 -1.4799999999999999e-01 1.4162268781653664e+01 1.1714493610322464e+01 1.2027186157680983e+01 0 0 0
24140 78 2 7.3999999999999996e-02 1.8342596109628122e+01 1.0802677144196037e+01 8.1438831444133317e+00 0 0 0
3239 11 2 7.3999999999999996e-02 1.4060057711856565e+01 1.1744954939317644e+01 1.0927725626995594e+01 0 0 0
24134 78 2 7.3999999999999996e-02 1.8083461866953947e+01 7.7638298133095276e+00 8.2011118526161120e+00 0 0 0
2928 10 2 7.3999999999999996e-02 1.3131396779807169e+01 1.1604208075399082e+01 7.6630410875512771e+00 0 0 0
24143 78 2 7.3999999999999996e-02 1.8178896609109469e+01 1.1799839407911648e+01 1.1056510148268272e+01 0 0 0
3237 11 2 7.3999999999999996e-02 1.6011964397958909e+01 1.0635245660670106e+01 1.1616339598625913e+01 0 0 0
3235 11 1 -1.4799999999999999e-01 1.5094205987701869e+01 1.0535026831797966e+01 1.2238122331853335e+01 0 0 0
3231 11 2 7.3999999999999996e-02 1.6004931568057515e+01 7.8310204977283320e+00 1.2122834947812173e+01 0 0 0
4167 14 2 7.3999999999999996e-02 2.3445142431049391e+01 8.0709222860374652e+00 7.2360389011331669e+00 0 0 0
24135 78 2 7.3999999999999996e-02 1.9533693029718822e+01 8.0441911896707445e+00 9.1328660201413197e+00 0 0 0
24141 78 2 7.3999999999999996e-02 1.9596425501887218e+01 1.0613839491225157e+01 9.2262267100865785e+00 0 0 0
4170 14 2 7.3999999999999996e-02 2.0646630478546172e+01 9.3905450197326665e+00 7.5068216011623932e+00 0 0 0
4162 14 1 -1.4799999999999999e-01 2.1791990064758153e+01 6.7253634949505026e+00 7.0865722929305788e+00 0 0 0
4475 15 2 7.3999999999999996e-02 2.1758956497236106e+01 6.7499857842410620e+00 1.0707005360920542e+01 0 0 0
4164 14 2 7.3999999999999996e-02 2.0815236589446688e+01 6.7227571888458799e+00 7.5109099533133721e+00 0 0 0
4165 14 1 -1.4799999999999999e-01 2.2420237992085998e+01 8.0283179046813036e+00 7.5818664446681998e+00 0 0 0
4166 14 2 7.3999999999999996e-02 2.2440117899657746e+01 7.9072229323746175e+00 8.6871426252518482e+00 0 0 0
4168 14 1 -1.4799999999999999e-01 2.1600427436754863e+01 9.3031317711956323e+00 7.1049242594236128e+00 0 0 0
4481 15 2 7.3999999999999996e-02 2.1645412655037195e+01 9.2697208949392937e+00 1.0658715127332689e+01 0 0 0
4173 14 2 7.3999999999999996e-02 2.3356099653718356e+01 1.0599442947148535e+01 7.2024462116657082e+00 0 0 0
4171 14 1 -1.4799999999999999e-01 2.2296436313461207e+01 1.0660059643448033e+01 7.4832081409486477e+00 0 0 0
4172 14 2 7.3999999999999996e-02 2.2241479387939979e+01 1.0767089350087454e+01 8.5879900642743099e+00 0 0 0
25380 82 2 7.3999999999999996e-02 2.4592265054699762e+01 6.6335577863195150e+00 1.0008715755355537e+01 0 0 0
25386 82 2 7.3999999999999996e-02 2.4345885531303619e+01 9.3565208491851664e+00 9.7016596633826993e+00 0 0 0
4174 14 1 -1.4799999999999999e-01 2.1697875418266573e+01 1.2025689290034252e+01 6.9609186235606755e+00 0 0 0
4176 14 2 7.3999999999999996e-02 2.0550626420158480e+01 1.1996326797545844e+01 7.2955612566924790e+00 0 0 0
4474 15 1 -1.4799999999999999e-01 2.1688849936748866e+01 6.7100082254766980e+00 1.1829341746620599e+01 0 0 0
4486 15 1 -1.4799999999999999e-01 2.1798795430939403e+01 1.1840722458819087e+01 1.1645426270229628e+01 0 0 0
4480 15 1 -1.4799999999999999e-01 2.1589843748095948e+01 9.2639313735287594e+00 1.1708383383820161e+01 0 0 0
4476 15 2 7.3999999999999996e-02 2.0580992046737510e+01 6.7556671536340938e+00 1.2122748018885501e+01 0 0 0
4487 15 2 7.3999999999999996e-02 2.2135984210424905e+01 1.1959083570930121e+01 1.0587701478108578e+01 0 0 0
4482 15 2 7.3999999999999996e-02 2.0563427290826677e+01 9.2863432406487743e+00 1.1982594360899673e+01 0 0 0
4485 15 2 7.3999999999999996e-02 2.3344293620705589e+01 1.0531992939520494e+01 1.1984858345928393e+01 0 0 0
4488 15 2 7.3999999999999996e-02 2.0704338502559914e+01 1.1796130040755463e+01 1.1689096957882731e+01 0 0 0
25073 81 2 7.3999999999999996e-02 2.5333788409196540e+01 9.1093244192585665e+00 6.1999089238208427e+00 0 0 0
25079 81 2 7.3999999999999996e-02 2.5331741963759658e+01 1.1983253860599495e+01 6.3024208975575560e+00 0 0 0
25379 82 2 7.3999999999999996e-02 2.6132674085334312e+01 6.8144671985735643e+00 1.0901200655562890e+01 0 0 0
25384 82 1 -1.4799999999999999e-01 2.5468246162626663e+01 9.3912601175423340e+00 9.8730491160090015e+00 0 0 0
25385 82 2 7.3999999999999996e-02 2.5565733131641490e+01 9.3630254532643011e+00 1.0910602041057770e+01 0 0 0
25378 82 1 -1.4799999999999999e-01 2.5661312103796000e+01 6.7728727260385364e+00 9.9072147448814469e+00 0 0 0
25382 82 2 7.3999999999999996e-02 2.5926354511505597e+01 8.2111211421379160e+00 8.2591590238197625e+00 0 0 0
25388 82 2 7.3999999999999996e-02 2.5847981191361384e+01 1.0634096556184099e+01 8.2653795993933219e+00 0 0 0
5415 18 2 7.3999999999999996e-02 3.0851414523441843e+01 7.9081977263349499e+00 7.5246267567924479e+00 0 0 0
25387 82 1 -1.4799999999999999e-01 2.5996840347600415e+01 1.0684126229274650e+01 9.2949624225787861e+00 0 0 0
25381 82 1 -1.4799999999999999e-01 2.6118301198268330e+01 8.1602642739794025e+00 9.2847462947730719e+00 0 0 0
5412 18 2 7.3999999999999996e-02 2.8120371019318704e+01 6.6047253156024421e+00 7.3093904840565909e+00 0 0 0
5418 18 2 7.3999999999999996e-02 2.8152293562875464e+01 9.3080328665238419e+00 7.0356008339404195e+00 0 0 0
5410 18 1 -1.4799999999999999e-01 2.9148573974550640e+01 6.6345619628191779e+00 6.9944202976917866e+00 0 0 0
25383 82 2 7.3999999999999996e-02 2.7198786412847131e+01 8.2349359112776934e+00 9.4751298363472358e+00 0 0 0
5413 18 1 -1.4799999999999999e-01 2.9707183360303269e+01 7.8657381709264405e+00 7.6886292611312319e+00 0 0 0
5416 18 1 -1.4799999999999999e-01 2.9252893223483962e+01 9.2027710154129423e+00 7.0367503876480262e+00 0 0 0
5729 19 2 7.3999999999999996e-02 2.9869178507120438e+01 8.9807573055549614e+00 1.0451461927477682e+01 0 0 0
5414 18 2 7.3999999999999996e-02 2.9702858881668757e+01 7.7350173351495748e+00 8.7647443245400130e+00 0 0 0
5419 18 1 -1.4799999999999999e-01 2.9952697759553985e+01 1.0433114618227496e+01 7.6900203192818353e+00 0 0 0
25389 82 2 7.3999999999999996e-02 2.7055900657859411e+01 1.0632447005265718e+01 9.5242614009421320e+00 0 0 0
5723 19 2 7.3999999999999996e-02 3.0182660758524456e+01 6.4558301570889016e+00 1.0583903780065665e+01 0 0 0
5420 18 2 7.3999999999999996e-02 2.9736068622208290e+01 1.0446083472997481e+01 8.7553273323621443e+00 0 0 0
5421 18 2 7.3999999999999996e-02 3.1075722779355669e+01 1.0424084569656083e+01 7.5012454861613254e+00 0 0 0
5422 18 1 -1.4799999999999999e-01 2.9320263485094479e+01 1.1691307298125881e+01 7.1941531380313792e+00 0 0 0
5722 19 1 -1.4799999999999999e-01 2.9570896480342238e+01 6.5130814360059368e+00 1.1502755505441973e+01 0 0 0
25390 82 1 -1.4799999999999999e-01 2.5360878115409530e+01 1.1962571033707352e+01 9.7701227515873335e+00 0 0 0
5424 18 2 7.3999999999999996e-02 2.8314171904075888e+01 1.1654742142493161e+01 7.6014637738180468e+00 0 0 0
5728 19 1 -1.4799999999999999e-01 2.9473837085326455e+01 9.0626911837544490e+00 1.1505583445316386e+01 0 0 0
5735 19 2 7.3999999999999996e-02 2.9067479503884289e+01 1.1616701391322321e+01 1.0676364298166122e+01 0 0 0
5734 19 1 -1.4799999999999999e-01 2.9197112848726391e+01 1.1676735596912000e+01 1.1707545610055771e+01 0 0 0
5730 19 2 7.3999999999999996e-02 2.8406512637925303e+01 8.9570814516565704e+00 1.1363554054617941e+01 0 0 0
5736 19 2 7.3999999999999996e-02 2.8183958151460097e+01 1.1809230980403672e+01 1.2027916615322457e+01 0 0 0
5724 19 2 7.3999999999999996e-02 2.8553079952784806e+01 6.4065766959780239e+00 1.1216406041455835e+01 0 0 0
25391 82 2 7.3999999999999996e-02 2.5407345206639970e+01 1.1971247024799252e+01 1.0855297681545236e+01 0 0 0
21648 70 2 7.3999999999999996e-02 1.8619406306102866e+00 1.2234244490629612e+01 1.0248387600465787e+01 0 0 0
21335 69 2 7.3999999999999996e-02 3.0502522153414917e+00 1.2388465384967812e+01 6.4445440327251768e+00 0 0 0
21341 69 2 7.3999999999999996e-02 3.6877131658004223e+00 1.4734495979593513e+01 6.2885579679611547e+00 0 0 0
435 2 2 7.3999999999999996e-02 9.2074465153910157e-01 1.3337831346222380e+01 7.2487081073797999e+00 0 0 0
21649 70 1 -1.4799999999999999e-01 3.6374257191456252e+00 1.3313491077237225e+01 9.7446244937087485e+00 0 0 0
21650 70 2 7.3999999999999996e-02 3.8345843593762488e+00 1.3461385867622175e+01 8.6836929346982341e+00 0 0 0
21652 70 1 -1.4799999999999999e-01 2.9261118742881131e+00 1.4592170916815313e+01 1.0182056487104441e+01 0 0 0
21653 70 2 7.3999999999999996e-02 2.8630268759535902e+00 1.4513857593528622e+01 1.1219291479687808e+01 0 0 0
21654 70 2 7.3999999999999996e-02 1.8927451165510323e+00 1.4736739532668954e+01 9.8051384341797814e+00 0 0 0
21651 70 2 7.3999999999999996e-02 4.5418867719342826e+00 1.3376866085186473e+01 1.0275785354588013e+01 0 0 0
21655 70 1 -1.4799999999999999e-01 3.8347955134373231e+00 1.5812441368425306e+01 9.8817534156539821e+00 0 0 0
441 2 2 7.3999999999999996e-02 8.2565141710468593e-01 1.5786289014998133e+01 7.4527511394727783e+00 0 0 0
21657 70 2 7.3999999999999996e-02 4.7254325459242645e+00 1.5692117603317733e+01 1.0450331371826939e+01 0 0 0
21656 70 2 7.3999999999999996e-02 4.2879898985397258e+00 1.5865752038083775e+01 8.8487936290018450e+00 0 0 0
1686 6 2 7.3999999999999996e-02 5.6315099926437391e+00 1.4333111878745317e+01 7.0700337003593177e+00 0 0 0
1998 7 2 7.3999999999999996e-02 6.0970429957937915e+00 1.4541673422847378e+01 1.1955843305041498e+01 0 0 0
753 3 2 7.3999999999999996e-02 1.0057824109727587e+00 1.5707627380435683e+01 1.1775694706912638e+01 0 0 0
22601 73 2 7.3999999999999996e-02 1.0038191729415262e+01 1.3914788956496976e+01 6.6938830682236805e+00 0 0 0
1997 7 2 7.3999999999999996e-02 7.3795795392809911e+00 1.4178533919346670e+01 1.0866139524213491e+01 0 0 0
1684 6 1 -1.4799999999999999e-01 6.7584189186343462e+00 1.4295765631159604e+01 7.1231419566355756e+00 0 0 0
1682 6 2 7.3999999999999996e-02 6.5269195338309238e+00 1.3031061280563490e+01 8.8093568892943726e+00 0 0 0
1688 6 2 7.3999999999999996e-02 7.0196576053753397e+00 1.5519966203760228e+01 8.7686334709661988e+00 0 0 0
1683 6 2 7.3999999999999996e-02 8.2349458723728901e+00 1.3043911695673101e+01 7.9997662804975782e+00 0 0 0
1681 6 1 -1.4799999999999999e-01 7.1201479365948321e+00 1.3022635252683163e+01 7.9216726247131293e+00 0 0 0
22900 74 1 -1.4799999999999999e-01 1.0724192971762053e+01 1.4341023901158623e+01 1.0119844403378124e+01 0 0 0
22902 74 2 7.3999999999999996e-02 9.6698144223773141e+00 1.4370309357089438e+01 9.8580974502842462e+00 0 0 0
22897 74 1 -1.4799999999999999e-01 1.1269766279054819e+01 1.2990835331875477e+01 9.6141594316360095e+00 0 0 0
22901 74 2 7.3999999999999996e-02 1.0726951571603909e+01 1.4418806577283270e+01 1.1177876641205426e+01 0 0 0
22898 74 2 7.3999999999999996e-02 1.1279805671813515e+01 1.3000960432497070e+01 8.5626717340655443e+00 0 0 0
1687 6 1 -1.4799999999999999e-01 7.3351286197366887e+00 1.5511065755213560e+01 7.7795080403190404e+00 0 0 0
22903 74 1 -1.4799999999999999e-01 1.1383958491596841e+01 1.5527943108226580e+01 9.4391576232100043e+00 0 0 0
22904 74 2 7.3999999999999996e-02 1.1183077666385090e+01 1.5562284634390013e+01 8.3521565237130755e+00 0 0 0
1689 6 2 7.3999999999999996e-02 8.3911751692347423e+00 1.5413857945668230e+01 7.7027064984859335e+00 0 0 0
22899 74 2 7.3999999999999996e-02 1.2356276080881251e+01 1.2892788215712569e+01 9.8899469435216361e+00 0 0 0
1996 7 1 -1.4799999999999999e-01 7.1613891677144421e+00 1.4421012609431337e+01 1.1913660805409835e+01 0 0 0
2001 7 2 7.3999999999999996e-02 8.8864081902398180e+00 1.5603623084574403e+01 1.2107623435988710e+01 0 0 0
22905 74 2 7.3999999999999996e-02 1.2518185210126319e+01 1.5404189692702989e+01 9.4743635653783542e+00 0 0 0
24142 78 1 -1.4799999999999999e-01 1.8106482564373056e+01 1.1935732048931476e+01 9.9470767896351013e+00 0 0 0
24144 78 2 7.3999999999999996e-02 1.7047744465536915e+01 1.2042376661948545e+01 9.7780006295750894e+00 0 0 0
23837 77 2 7.3999999999999996e-02 1.8278355120080441e+01 1.4407865719926217e+01 6.1796550583462135e+00 0 0 0
2934 10 2 7.3999999999999996e-02 1.3299428648152825e+01 1.4373432151925103e+01 7.6721388940880928e+00 0 0 0
2931 10 2 7.3999999999999996e-02 1.5815145395300457e+01 1.3013414333116604e+01 6.9917675652274891e+00 0 0 0
2929 10 1 -1.4799999999999999e-01 1.4853970502918209e+01 1.3047301299492766e+01 7.5510636285995316e+00 0 0 0
2930 10 2 7.3999999999999996e-02 1.5087247142208035e+01 1.3189492703338656e+01 8.6409920754097467e+00 0 0 0
2932 10 1 -1.4799999999999999e-01 1.4289767644905190e+01 1.4372293469827390e+01 7.1393543738504306e+00 0 0 0
3245 11 2 7.3999999999999996e-02 1.4369331980226454e+01 1.4282294394489377e+01 1.0637127295663699e+01 0 0 0
24150 78 2 7.3999999999999996e-02 1.7102483437599698e+01 1.4612682955230472e+01 9.5879768653652473e+00 0 0 0
2935 10 1 -1.4799999999999999e-01 1.5065736364953233e+01 1.5704319133434916e+01 7.4918903676290745e+00 0 0 0
2937 10 2 7.3999999999999996e-02 1.6109448878686450e+01 1.5663707692881644e+01 7.2653952800155226e+00 0 0 0
2936 10 2 7.3999999999999996e-02 1.5008873692754554e+01 1.5593753264268733e+01 8.5701064235898414e+00 0 0 0
24148 78 1 -1.4799999999999999e-01 1.8098475063526642e+01 1.4526470669905066e+01 9.9715213348179326e+00 0 0 0
24149 78 2 7.3999999999999996e-02 1.7956490634682460e+01 1.4572899731132868e+01 1.1069054131582208e+01 0 0 0
3244 11 1 -1.4799999999999999e-01 1.4278373421624128e+01 1.4282764647457569e+01 1.1755054125448174e+01 0 0 0
24151 78 1 -1.4799999999999999e-01 1.8825765401950406e+01 1.5750266077322712e+01 9.4943663307595294e+00 0 0 0
24145 78 1 -1.4799999999999999e-01 1.8788226099554585e+01 1.3244826454338229e+01 9.5204046498366388e+00 0 0 0
24146 78 2 7.3999999999999996e-02 1.8672956203549926e+01 1.3254467150124118e+01 8.4442478755274717e+00 0 0 0
3246 11 2 7.3999999999999996e-02 1.3245113651164028e+01 1.4256498935234971e+01 1.2069076666644946e+01 0 0 0
3249 11 2 7.3999999999999996e-02 1.6111205841718508e+01 1.5421777822190499e+01 1.2080284878016476e+01 0 0 0
25392 82 2 7.3999999999999996e-02 2.4355836061290784e+01 1.2042056513630859e+01 9.4868909092538694e+00 0 0 0
24152 78 2 7.3999999999999996e-02 1.8794242085846019e+01 1.5896495603377151e+01 8.3930261611799821e+00 0 0 0
24147 78 2 7.3999999999999996e-02 1.9840949101360920e+01 1.3132749700345281e+01 9.7515677160487968e+00 0 0 0
4179 14 2 7.3999999999999996e-02 2.3462674812795075e+01 1.3323439121995134e+01 7.3999649961009553e+00 0 0 0
4182 14 2 7.3999999999999996e-02 2.0661810974863624e+01 1.4548705762655983e+01 7.3039318397259194e+00 0 0 0
4177 14 1 -1.4799999999999999e-01 2.2384646500254330e+01 1.3279612390468008e+01 7.5772020871295842e+00 0 0 0
4178 14 2 7.3999999999999996e-02 2.2088805609708402e+01 1.3186954944088065e+01 8.6697407291678150e+00 0 0 0
4180 14 1 -1.4799999999999999e-01 2.1732642117248592e+01 1.4583318087376661e+01 7.0951567817753176e+00 0 0 0
4493 15 2 7.3999999999999996e-02 2.1992645631333843e+01 1.4358888045406275e+01 1.0744871338745437e+01 0 0 0
4183 14 1 -1.4799999999999999e-01 2.2400797161694168e+01 1.5851711191708114e+01 7.4834115748357357e+00 0 0 0
4184 14 2 7.3999999999999996e-02 2.2431302267648942e+01 1.5914679711286775e+01 8.5791429443735936e+00 0 0 0
24153 78 2 7.3999999999999996e-02 1.9838794476079656e+01 1.5566762342848071e+01 9.7204572559306488e+00 0 0 0
4185 14 2 7.3999999999999996e-02 2.3428388615578509e+01 1.5814754246170247e+01 7.2550468273369200e+00 0 0 0
25398 82 2 7.3999999999999996e-02 2.4505898961296936e+01 1.4567617444444364e+01 1.0025583683117507e+01 0 0 0
4492 15 1 -1.4799999999999999e-01 2.1729291435400206e+01 1.4464869155132929e+01 1.1815727917447822e+01 0 0 0
4494 15 2 7.3999999999999996e-02 2.0711098456431305e+01 1.4546728608953638e+01 1.1963140047962122e+01 0 0 0
25085 81 2 7.3999999999999996e-02 2.6152251882626523e+01 1.4189129935536364e+01 6.3625696232599003e+00 0 0 0
25396 82 1 -1.4799999999999999e-01 2.5583554727012793e+01 1.4484314606605018e+01 1.0068081149815768e+01 0 0 0
25397 82 2 7.3999999999999996e-02 2.5747269102816148e+01 1.4371291967737905e+01 1.1142872201395909e+01 0 0 0
25394 82 2 7.3999999999999996e-02 2.5685190230699146e+01 1.3296575317683118e+01 8.2573496545626153e+00 0 0 0
25400 82 2 7.3999999999999996e-02 2.5884301102823255e+01 1.5673756311925569e+01 8.2854801064913080e+00 0 0 0
25393 82 1 -1.4799999999999999e-01 2.6034136540038698e+01 1.3232452270739753e+01 9.2810165681617516e+00 0 0 0
5430 18 2 7.3999999999999996e-02 2.8337648882544908e+01 1.4225955559483655e+01 7.4963463517419555e+00 0 0 0
5425 18 1 -1.4799999999999999e-01 3.0101656636040985e+01 1.3023802894891237e+01 7.5779989872812443e+00 0 0 0
25395 82 2 7.3999999999999996e-02 2.7110365553655221e+01 1.3247254749211450e+01 9.2386829955151075e+00 0 0 0
5428 18 1 -1.4799999999999999e-01 2.9355478267949497e+01 1.4261248840702217e+01 7.1276712316046815e+00 0 0 0
5741 19 2 7.3999999999999996e-02 2.9591997854975894e+01 1.4416406174952291e+01 1.0525438428506334e+01 0 0 0
5426 18 2 7.3999999999999996e-02 3.0298540397340034e+01 1.3096472422897504e+01 8.6331470481489614e+00 0 0 0
5431 18 1 -1.4799999999999999e-01 3.0007542983223523e+01 1.5562381479843610e+01 7.6631550445924015e+00 0 0 0
25399 82 1 -1.4799999999999999e-01 2.6098777198402626e+01 1.5755820674199256e+01 9.4227113591761054e+00 0 0 0
5432 18 2 7.3999999999999996e-02 3.0016182192032264e+01 1.5502730535454253e+01 8.7287858092946689e+00 0 0 0
25401 82 2 7.3999999999999996e-02 2.7196976313125418e+01 1.5773487428273217e+01 9.5316454021429493e+00 0 0 0
5427 18 2 7.3999999999999996e-02 3.1030487825405096e+01 1.2867543654598622e+01 7.1518889083263719e+00 0 0 0
5433 18 2 7.3999999999999996e-02 3.1081012531945031e+01 1.5500371515248499e+01 7.4381450928092772e+00 0 0 0
5740 19 1 -1.4799999999999999e-01 2.9422674523821005e+01 1.4225564156457400e+01 1.1576731337805313e+01 0 0 0
5742 19 2 7.3999999999999996e-02 2.8353439775589663e+01 1.4232833869204512e+01 1.1630864366282527e+01 0 0 0
5745 19 2 7.3999999999999996e-02 3.1003626491742338e+01 1.5639098617611698e+01 1.2173833287443971e+01 0 0 0
5739 19 2 7.3999999999999996e-02 3.0979632413143154e+01 1.2847822172632501e+01 1.1569102908417232e+01 0 0 0
5737 19 1 -1.4799999999999999e-01 3.0033179120177017e+01 1.2886765448742620e+01 1.2086440768793764e+01 0 0 0
722 3 2 7.3999999999999996e-02 1.1196717378363602e-01 3.2850567268017667e+00 1.3623035475258437e+01 0 0 0
717 3 2 7.3999999999999996e-02 1.2137203692511045e+00 6.0086521808352367e-01 1.2807118479983515e+01 0 0 0
1968 7 2 7.3999999999999996e-02 5.7505904268259069e+00 1.7319188206809433e+00 1.2522835969434674e+01 0 0 0
729 3 2 7.3999999999999996e-02 1.0382006131676385e+00 5.7280171116188692e+00 1.2067648851385403e+01 0 0 0
21934 71 1 -1.4799999999999999e-01 3.1119966522590694e+00 1.6327108229420793e+00 1.5188613421521561e+01 0 0 0
21935 71 2 7.3999999999999996e-02 3.2649533047019106e+00 1.7203373002180606e+00 1.6212164010438197e+01 0 0 0
21936 71 2 7.3999999999999996e-02 1.9911137590829653e+00 1.5476961294045728e+00 1.4985209719330795e+01 0 0 0
21937 71 1 -1.4799999999999999e-01 3.6130583196671919e+00 2.8891306371696528e+00 1.4651315763739134e+01 0 0 0
21938 71 2 7.3999999999999996e-02 3.5011634667087006e+00 2.8912046776643119e+00 1.3562834053805100e+01 0 0 0
21939 71 2 7.3999999999999996e-02 4.6894315688756896e+00 2.8415876661956392e+00 1.4725261534163169e+01 0 0 0
21940 71 1 -1.4799999999999999e-01 2.9877196913743935e+00 4.0909742714267106e+00 1.5317208650509469e+01 0 0 0
21942 71 2 7.3999999999999996e-02 1.9814482406886662e+00 4.1843736595799195e+00 1.5128095518404756e+01 0 0 0
21941 71 2 7.3999999999999996e-02 3.1804618342770166e+00 4.1248947315386886e+00 1.6438497280115179e+01 0 0 0
21943 71 1 -1.4799999999999999e-01 3.7187072283864486e+00 5.3495092306500434e+00 1.4748966724035009e+01 0 0 0
21945 71 2 7.3999999999999996e-02 4.7928620658719234e+00 5.2714367908482780e+00 1.4993502076026047e+01 0 0 0
21944 71 2 7.3999999999999996e-02 3.7591172730292590e+00 5.2876164623818136e+00 1.3665053873742748e+01 0 0 0
1035 4 2 7.3999999999999996e-02 8.9148790674148859e-01 2.9490199580148784e+00 1.7178575669907485e+01 0 0 0
21931 71 1 -1.4799999999999999e-01 3.8510611714180696e+00 3.5220749024969689e-01 1.4757958482044957e+01 0 0 0
1029 4 2 7.3999999999999996e-02 8.8525412127704783e-01 3.2621502459350288e-01 1.7048186570277405e+01 0 0 0
2286 8 2 7.3999999999999996e-02 6.2830359810628211e+00 4.0306381416748476e+00 1.7107753904973663e+01 0 0 0
21933 71 2 7.3999999999999996e-02 4.9158203874348443e+00 4.1015154135744514e-01 1.5142230285748441e+01 0 0 0
1041 4 2 7.3999999999999996e-02 7.7226394865699410e-01 5.5064883948025853e+00 1.7065359178916825e+01 0 0 0
22244 72 2 7.3999999999999996e-02 3.8575502667915416e+00 3.1679807539420668e-01 1.8072703002486126e+01 0 0 0
721 3 1 -1.4799999999999999e-01 1.7282590666399728e-01 3.1074569359262250e+00 1.2601284748824067e+01 0 0 0
21932 71 2 7.3999999999999996e-02 4.0177803079955128e+00 3.3260726066352231e-01 1.3722573066182317e+01 0 0 0
715 3 1 -1.4799999999999999e-01 1.2627050898452161e-01 4.9692007010906913e-01 1.2847093908645061e+01 0 0 0
727 3 1 -1.4799999999999999e-01 8.9011933943708613e-02 5.6227461763915443e+00 1.2454608823204779e+01 0 0 0
2280 8 2 7.3999999999999996e-02 6.2853737434979173e+00 1.7839978754629509e+00 1.6892889198440916e+01 0 0 0
1966 7 1 -1.4799999999999999e-01 6.7550136601508211e+00 1.7001223338868749e+00 1.2162452058026176e+01 0 0 0
1977 7 2 7.3999999999999996e-02 8.5901384673753132e+00 5.6084003396474076e+00 1.2757321652735790e+01 0 0 0
1971 7 2 7.3999999999999996e-02 8.5519645555203425e+00 2.9012481617238568e+00 1.2548002228672988e+01 0 0 0
1969 7 1 -1.4799999999999999e-01 7.4932498560774476e+00 3.0085738766762331e+00 1.2691116721369008e+01 0 0 0
1975 7 1 -1.4799999999999999e-01 7.5021050198909069e+00 5.6053457210693525e+00 1.2724845861238986e+01 0 0 0
1963 7 1 -1.4799999999999999e-01 7.4547058733098854e+00 3.9231852958864427e-01 1.2457569621607389e+01 0 0 0
2285 8 2 7.3999999999999996e-02 7.4332541749711014e+00 4.0750992510152804e+00 1.5808948708631119e+01 0 0 0
2279 8 2 7.3999999999999996e-02 7.6817211818854627e+00 1.6098985586506838e+00 1.5833654407117359e+01 0 0 0
2284 8 1 -1.4799999999999999e-01 7.3461216422284030e+00 4.1055910814374741e+00 1.6932088148917551e+01 0 0 0
2278 8 1 -1.4799999999999999e-01 7.3568612344435023e+00 1.6699002766343316e+00 1.6856430164135741e+01 0 0 0
1970 7 2 7.3999999999999996e-02 7.4906804023490601e+00 2.9862939334369560e+00 1.3820080339685164e+01 0 0 0
2281 8 1 -1.4799999999999999e-01 7.9719754667692948e+00 2.8730764187944002e+00 1.7582263846443517e+01 0 0 0
23184 75 2 7.3999999999999996e-02 9.9107033519283831e+00 2.0221472699518266e+00 1.4771472370969216e+01 0 0 0
23182 75 1 -1.4799999999999999e-01 1.0882008051889015e+01 1.7259339351512384e+00 1.4899048938675760e+01 0 0 0
23183 75 2 7.3999999999999996e-02 1.1127013525894689e+01 1.5832557690761349e+00 1.5916821783277110e+01 0 0 0
23188 75 1 -1.4799999999999999e-01 1.1164692337525015e+01 4.1586053900764428e+00 1.4907498086532309e+01 0 0 0
23185 75 1 -1.4799999999999999e-01 1.1677138618195036e+01 2.8465661730573197e+00 1.4362909177728479e+01 0 0 0
23189 75 2 7.3999999999999996e-02 1.1327757715683124e+01 4.3109897401833743e+00 1.5957116907855033e+01 0 0 0
23190 75 2 7.3999999999999996e-02 1.0091116449395178e+01 4.2286116106971408e+00 1.4746954361120682e+01 0 0 0
23186 75 2 7.3999999999999996e-02 1.1671849261323681e+01 2.8110932196245231e+00 1.3214070410053763e+01 0 0 0
23191 75 1 -1.4799999999999999e-01 1.1751993080145999e+01 5.3758833404678370e+00 1.4205329300368623e+01 0 0 0
1976 7 2 7.3999999999999996e-02 7.2992726935906784e+00 5.6862463475482725e+00 1.3732665069489226e+01 0 0 0
23192 75 2 7.3999999999999996e-02 1.1375593050707081e+01 5.4322882389884048e+00 1.3137195258462036e+01 0 0 0
2287 8 1 -1.4799999999999999e-01 7.9838340980205063e+00 5.4427534763693020e+00 1.7399609672737608e+01 0 0 0
2275 8 1 -1.4799999999999999e-01 7.7020483939739321e+00 4.1875208893394844e-01 1.7674190883837401e+01 0 0 0
2283 8 2 7.3999999999999996e-02 9.0685812276400082e+00 2.7821454534942798e+00 1.7374555411948467e+01 0 0 0
2289 8 2 7.3999999999999996e-02 8.9593164774640819e+00 5.5937627684545452e+00 1.6962067524768432e+01 0 0 0
23179 75 1 -1.4799999999999999e-01 1.1203451569181457e+01 3.8215821906883901e-01 1.4085880042603824e+01 0 0 0
1964 7 2 7.3999999999999996e-02 7.8238023666055900e+00 3.9065469246513312e-01 1.3532619177762351e+01 0 0 0
2277 8 2 7.3999999999999996e-02 8.7871906212335382e+00 2.9903915379496998e-01 1.7660241435668475e+01 0 0 0
23181 75 2 7.3999999999999996e-02 1.2228071849602406e+01 5.0091917486291632e-02 1.4222704085204207e+01 0 0 0
23180 75 2 7.3999999999999996e-02 1.0953524119148334e+01 6.2859715345837319e-01 1.3056745891567935e+01 0 0 0
23504 76 2 7.3999999999999996e-02 1.1441233199044980e+01 5.5182989212845914e+00 1.7931065311854368e+01 0 0 0
23498 76 2 7.3999999999999996e-02 1.1319042318742552e+01 2.9444999114443493e+00 1.8049410820268331e+01 0 0 0
23492 76 2 7.3999999999999996e-02 1.1091672139814808e+01 4.2626016885957974e-01 1.8198972817871770e+01 0 0 0
23187 75 2 7.3999999999999996e-02 1.2720883884335672e+01 2.6613347560870619e+00 1.4686174956248109e+01 0 0 0
23193 75 2 7.3999999999999996e-02 1.2833857130060778e+01 5.3294070031235554e+00 1.4191276802196352e+01 0 0 0
3211 11 1 -1.4799999999999999e-01 1.5135489141432476e+01 3.9009111362481941e-01 1.2245438428788793e+01 0 0 0
3217 11 1 -1.4799999999999999e-01 1.4965955521132384e+01 2.9445646633321823e+00 1.2356641821340034e+01 0 0 0
3223 11 1 -1.4799999999999999e-01 1.4951169369186635e+01 5.4300523237956133e+00 1.2384775767623470e+01 0 0 0
3528 12 2 7.3999999999999996e-02 1.3440280595074867e+01 1.6677965709347835e+00 1.7243042641000343e+01 0 0 0
3526 12 1 -1.4799999999999999e-01 1.4358033253707895e+01 1.6967345918256538e+00 1.6752116282977674e+01 0 0 0
24432 79 2 7.3999999999999996e-02 1.6923117543453216e+01 1.8287041800398429e+00 1.4832070579693895e+01 0 0 0
3527 12 2 7.3999999999999996e-02 1.4219517101137411e+01 1.7256822262583651e+00 1.5697274076242341e+01 0 0 0
3218 11 2 7.3999999999999996e-02 1.5041533031296343e+01 2.9800495617539533e+00 1.3423497320898681e+01 0 0 0
3532 12 1 -1.4799999999999999e-01 1.4331599858250533e+01 4.2352703735449726e+00 1.6672840551587413e+01 0 0 0
24438 79 2 7.3999999999999996e-02 1.6961666242367738e+01 4.5906391776154472e+00 1.4776166403645890e+01 0 0 0
3533 12 2 7.3999999999999996e-02 1.4327145426619055e+01 4.3246651308380786e+00 1.5587662610966051e+01 0 0 0
24430 79 1 -1.4799999999999999e-01 1.8001645057323209e+01 1.8757580455044525e+00 1.4767951248488693e+01 0 0 0
24436 79 1 -1.4799999999999999e-01 1.8021726011509788e+01 4.4286485336980821e+00 1.4813353499961911e+01 0 0 0
3529 12 1 -1.4799999999999999e-01 1.5088112737834170e+01 2.9810533830588151e+00 1.7149686171367158e+01 0 0 0
3531 12 2 7.3999999999999996e-02 1.6067664681512845e+01 2.9249346616628564e+00 1.6650555388921141e+01 0 0 0
3534 12 2 7.3999999999999996e-02 1.3279371442110417e+01 4.3033521995156088e+00 1.7100254750088592e+01 0 0 0
3224 11 2 7.3999999999999996e-02 1.4795810442871968e+01 5.3136075052366882e+00 1.3490102869487986e+01 0 0 0
3535 12 1 -1.4799999999999999e-01 1.5129787852331688e+01 5.4241621009418646e+00 1.7271027090857160e+01 0 0 0
3523 12 1 -1.4799999999999999e-01 1.5228182762938108e+01 4.1396908163567098e-01 1.7103882369956473e+01 0 0 0
24437 79 2 7.3999999999999996e-02 1.8360568213347204e+01 4.2694235249800618e+00 1.5784111991355697e+01 0 0 0
3537 12 2 7.3999999999999996e-02 1.6131776904546708e+01 5.3368196967107906e+00 1.6833941695520739e+01 0 0 0
24427 79 1 -1.4799999999999999e-01 1.8552739790897537e+01 6.1518929958578994e-01 1.4084990735520330e+01 0 0 0
24431 79 2 7.3999999999999996e-02 1.8338745286329857e+01 1.7529280376799083e+00 1.5808339405488240e+01 0 0 0
24434 79 2 7.3999999999999996e-02 1.8238199077507890e+01 3.0283458462888522e+00 1.3077755011267394e+01 0 0 0
24433 79 1 -1.4799999999999999e-01 1.8501250134940587e+01 3.1609123520417119e+00 1.4163097666922292e+01 0 0 0
3212 11 2 7.3999999999999996e-02 1.5192769955816230e+01 4.3555823384392739e-01 1.3284711074954227e+01 0 0 0
24439 79 1 -1.4799999999999999e-01 1.8625225623692007e+01 5.6968338092853612e+00 1.4082176460763138e+01 0 0 0
3525 12 2 7.3999999999999996e-02 1.6198172202034719e+01 4.3437367041313463e-01 1.6647485311440771e+01 0 0 0
24440 79 2 7.3999999999999996e-02 1.8294102855235245e+01 5.8150590384010759e+00 1.3051615148121654e+01 0 0 0
24428 79 2 7.3999999999999996e-02 1.8211787686034150e+01 5.0102121952746570e-01 1.3001373274968469e+01 0 0 0
24746 80 2 7.3999999999999996e-02 1.8104171446677107e+01 2.9105238110919953e+00 1.7894548916726990e+01 0 0 0
24740 80 2 7.3999999999999996e-02 1.8681298868538978e+01 1.5947350299376001e-01 1.8346671368889030e+01 0 0 0
3524 12 2 7.3999999999999996e-02 1.5401640480117072e+01 3.7068626386260572e-01 1.8168331111289003e+01 0 0 0
3530 12 2 7.3999999999999996e-02 1.5199006877649245e+01 3.0013122337583580e+00 1.8240533955844697e+01 0 0 0
24752 80 2 7.3999999999999996e-02 1.8949637878802402e+01 5.4633443964933042e+00 1.7920385399321841e+01 0 0 0
4470 15 2 7.3999999999999996e-02 2.0641454494168791e+01 4.2847859544418236e+00 1.2302804572692505e+01 0 0 0
4467 15 2 7.3999999999999996e-02 2.3272935952826835e+01 3.0202801206508925e+00 1.2326464933895680e+01 0 0 0
4461 15 2 7.3999999999999996e-02 2.3493085290305771e+01 4.7160739849203565e-01 1.2029722963716610e+01 0 0 0
4459 15 1 -1.4799999999999999e-01 2.2486786200849185e+01 4.4151472013087545e-01 1.2462613135986166e+01 0 0 0
4465 15 1 -1.4799999999999999e-01 2.2231380417315815e+01 2.9555319547780239e+00 1.2548883710667221e+01 0 0 0
4471 15 1 -1.4799999999999999e-01 2.2332507664706345e+01 5.4784847811755846e+00 1.2395019729647355e+01 0 0 0
24435 79 2 7.3999999999999996e-02 1.9595827612571650e+01 3.1989731932681265e+00 1.4272072857127792e+01 0 0 0
4774 16 1 -1.4799999999999999e-01 2.1713444901195025e+01 1.6890177070156100e+00 1.6645807249234604e+01 0 0 0
4775 16 2 7.3999999999999996e-02 2.2024395032233411e+01 1.7422131409230408e+00 1.5635440818539591e+01 0 0 0
4466 15 2 7.3999999999999996e-02 2.2094087343075675e+01 2.8889289201178467e+00 1.3635062995400563e+01 0 0 0
4780 16 1 -1.4799999999999999e-01 2.1587113645640343e+01 4.1950648536169668e+00 1.6738470087793594e+01 0 0 0
4781 16 2 7.3999999999999996e-02 2.1642455368396732e+01 4.2485191405512195e+00 1.5658954468460168e+01 0 0 0
4776 16 2 7.3999999999999996e-02 2.0599834244674735e+01 1.6456816833949002e+00 1.6838991524122324e+01 0 0 0
25680 83 2 7.3999999999999996e-02 2.4306667530251680e+01 1.6111092239309814e+00 1.4702736391596684e+01 0 0 0
25686 83 2 7.3999999999999996e-02 2.4397942452808660e+01 4.2527009116119325e+00 1.4884885358851498e+01 0 0 0
24441 79 2 7.3999999999999996e-02 1.9732019640351723e+01 5.7734836853533302e+00 1.4096864691708054e+01 0 0 0
4472 15 2 7.3999999999999996e-02 2.2331827822231524e+01 5.6064158431018365e+00 1.3451785862089276e+01 0 0 0
4782 16 2 7.3999999999999996e-02 2.0496733876217757e+01 4.2747487107335216e+00 1.6908039204092528e+01 0 0 0
4777 16 1 -1.4799999999999999e-01 2.2203001101417904e+01 2.9152803630430473e+00 1.7410194329717708e+01 0 0 0
4783 16 1 -1.4799999999999999e-01 2.2221224837267936e+01 5.4839914712638249e+00 1.7219640217205821e+01 0 0 0
4785 16 2 7.3999999999999996e-02 2.3275103683301797e+01 5.2813333257245008e+00 1.7147096412807489e+01 0 0 0
4779 16 2 7.3999999999999996e-02 2.3313784251848109e+01 2.8510542383875901e+00 1.7255791017706954e+01 0 0 0
24429 79 2 7.3999999999999996e-02 1.9621379314209729e+01 7.2797487121021254e-01 1.4145943167667944e+01 0 0 0
4460 15 2 7.3999999999999996e-02 2.2631185843645859e+01 5.8715443695375447e-01 1.3577630823398678e+01 0 0 0
4771 16 1 -1.4799999999999999e-01 2.2333330629455912e+01 4.1567441999928617e-01 1.7306209046260125e+01 0 0 0
4773 16 2 7.3999999999999996e-02 2.3383382844602803e+01 3.5515967094572676e-01 1.6986940252426589e+01 0 0 0
4784 16 2 7.3999999999999996e-02 2.2082004499912436e+01 5.5156809401458462e+00 1.8264115504184648e+01 0 0 0
5721 19 2 7.3999999999999996e-02 3.0836992681442862e+01 4.9950542857843585e+00 1.2514537307953805e+01 0 0 0
5715 19 2 7.3999999999999996e-02 3.0779298490220992e+01 2.6577340645153300e+00 1.2194618284549760e+01 0 0 0
25678 83 1 -1.4799999999999999e-01 2.5332321760222747e+01 1.6091923982849885e+00 1.4964223424527244e+01 0 0 0
25679 83 2 7.3999999999999996e-02 2.5370648719887573e+01 1.5648537745006854e+00 1.6017675199784279e+01 0 0 0
25684 83 1 -1.4799999999999999e-01 2.5497722482573373e+01 4.1920311659943259e+00 1.4935781737051986e+01 0 0 0
25685 83 2 7.3999999999999996e-02 2.5710923864982437e+01 4.2846641741653402e+00 1.6046299246191552e+01 0 0 0
25676 83 2 7.3999999999999996e-02 2.5894945897589633e+01 2.7708297271281002e-01 1.3294389785414483e+01 0 0 0
25682 83 2 7.3999999999999996e-02 2.6303566171219174e+01 2.7861396623312751e+00 1.3366743975163780e+01 0 0 0
5719 19 1 -1.4799999999999999e-01 2.9792383972835790e+01 5.2626242645467629e+00 1.2359380061908187e+01 0 0 0
5713 19 1 -1.4799999999999999e-01 2.9645842472772799e+01 2.8078261418980608e+00 1.2380261240477573e+01 0 0 0
5707 19 1 -1.4799999999999999e-01 2.9597219911306549e+01 3.1813592171536115e-01 1.2336184589123322e+01 0 0 0
25688 83 2 7.3999999999999996e-02 2.5833747027846989e+01 5.0471703905784233e+00 1.3036254329948894e+01 0 0 0
25681 83 1 -1.4799999999999999e-01 2.6165723187135359e+01 2.7837863479674265e+00 1.4432388643605810e+01 0 0 0
5714 19 2 7.3999999999999996e-02 2.9452187362491092e+01 2.7178193403560407e+00 1.3408966774991724e+01 0 0 0
6022 20 1 -1.4799999999999999e-01 2.9243254960128475e+01 1.5320741209985094e+00 1.6571686173332960e+01 0 0 0
6023 20 2 7.3999999999999996e-02 2.9391442160792689e+01 1.4200194347672881e+00 1.5490910886232976e+01 0 0 0
25683 83 2 7.3999999999999996e-02 2.7153986360574713e+01 2.6364618386899972e+00 1.4796977322271768e+01 0 0 0
6025 20 1 -1.4799999999999999e-01 2.9847905855642459e+01 2.8375054185473387e+00 1.7106470304695687e+01 0 0 0
6028 20 1 -1.4799999999999999e-01 2.9200795756364506e+01 4.0561225447379483e+00 1.6475846200604249e+01 0 0 0
6029 20 2 7.3999999999999996e-02 2.9507437611546724e+01 4.0901610493604696e+00 1.5451717032513194e+01 0 0 0
6024 20 2 7.3999999999999996e-02 2.8126198111898013e+01 1.5081107092346262e+00 1.6595422158302959e+01 0 0 0
6030 20 2 7.3999999999999996e-02 2.8131983118373324e+01 3.9579662512426719e+00 1.6671821555872249e+01 0 0 0
6027 20 2 7.3999999999999996e-02 3.0907753235068601e+01 2.8003108888286929e+00 1.7003875236346307e+01 0 0 0
25687 83 1 -1.4799999999999999e-01 2.6022753381020578e+01 5.2828070030899621e+00 1.4083732885274257e+01 0 0 0
6031 20 1 -1.4799999999999999e-01 2.9740987038393840e+01 5.3871848666233841e+00 1.7093423769445707e+01 0 0 0
25689 83 2 7.3999999999999996e-02 2.7104323438056518e+01 5.4001133166511179e+00 1.4328598450099101e+01 0 0 0
5720 19 2 7.3999999999999996e-02 2.9334298614917621e+01 5.3853277774876043e+00 1.3353014390013019e+01 0 0 0
6033 20 2 7.3999999999999996e-02 3.0783757575787405e+01 5.3607102307338019e+00 1.6756853331347475e+01 0 0 0
6019 20 1 -1.4799999999999999e-01 2.9748666490447810e+01 1.9784015378125869e-01 1.7252322046318895e+01 0 0 0
25675 83 1 -1.4799999999999999e-01 2.5960528918983290e+01 3.2913025744687491e-01 1.4404643243639553e+01 0 0 0
5708 19 2 7.3999999999999996e-02 2.9701012207055495e+01 4.9792671117210757e-01 1.3408209961849941e+01 0 0 0
25677 83 2 7.3999999999999996e-02 2.7024679452654663e+01 2.5576610923030552e-01 1.4674933351966779e+01 0 0 0
6021 20 2 7.3999999999999996e-02 3.0814636228001394e+01 1.5523048888548693e-01 1.7138375482341466e+01 0 0 0
6026 20 2 7.3999999999999996e-02 2.9764856660645737e+01 2.7953947633602785e+00 1.8207486110268096e+01 0 0 0
6020 20 2 7.3999999999999996e-02 2.9578657692563787e+01 1.6400873144554859e-01 1.8305568884922085e+01 0 0 0
26000 84 2 7.3999999999999996e-02 2.5645170530983517e+01 5.1158937497052355e+00 1.7902447701792404e+01 0 0 0
6032 20 2 7.3999999999999996e-02 2.9691866687129018e+01 5.2167717038434454e+00 1.8121397150434877e+01 0 0 0
1992 7 2 7.3999999999999996e-02 5.8959648050773117e+00 1.2017992907583238e+01 1.2444784825681909e+01 0 0 0
735 3 2 7.3999999999999996e-02 9.0192163227913180e-01 8.1099036067176922e+00 1.2754681910520871e+01 0 0 0
741 3 2 7.3999999999999996e-02 9.2167164206884855e-01 1.0848252910488515e+01 1.2096180780739157e+01 0 0 0
21946 71 1 -1.4799999999999999e-01 3.0015584588220325e+00 6.6144217147420052e+00 1.5209623990332075e+01 0 0 0
21947 71 2 7.3999999999999996e-02 3.0111556704145355e+00 6.5096627646587439e+00 1.6272433211246710e+01 0 0 0
21948 71 2 7.3999999999999996e-02 2.0049809203716946e+00 6.6184386508744550e+00 1.4783442465413666e+01 0 0 0
21949 71 1 -1.4799999999999999e-01 3.8906747186091719e+00 7.7973410062299555e+00 1.4746860861067942e+01 0 0 0
21950 71 2 7.3999999999999996e-02 4.0454206655085008e+00 7.6786274177625211e+00 1.3695563626028640e+01 0 0 0
21952 71 1 -1.4799999999999999e-01 3.1906127786199194e+00 9.2179642769268746e+00 1.4977068667825973e+01 0 0 0
21953 71 2 7.3999999999999996e-02 3.1619138278122114e+00 9.3913723674719503e+00 1.6004030647274373e+01 0 0 0
21954 71 2 7.3999999999999996e-02 2.1299986122749766e+00 9.2826471091364500e+00 1.4594822299188692e+01 0 0 0
21951 71 2 7.3999999999999996e-02 4.9073229628595616e+00 7.7339789873790368e+00 1.5274379938862047e+01 0 0 0
21955 71 1 -1.4799999999999999e-01 3.8947436384236376e+00 1.0442363750249816e+01 1.4384204739883405e+01 0 0 0
21956 71 2 7.3999999999999996e-02 3.7575270164602741e+00 1.0405286062342791e+01 1.3297004864294287e+01 0 0 0
21957 71 2 7.3999999999999996e-02 4.9579420145000723e+00 1.0327898755019165e+01 1.4495530369301324e+01 0 0 0
1053 4 2 7.3999999999999996e-02 9.8547762707698194e-01 1.0624179582069500e+01 1.7165705996702027e+01 0 0 0
1047 4 2 7.3999999999999996e-02 8.1119051428329370e-01 8.0107932543743239e+00 1.6922244164777474e+01 0 0 0
2298 8 2 7.3999999999999996e-02 6.3465626455520221e+00 9.3791787165188580e+00 1.7950154656617762e+01 0 0 0
2292 8 2 7.3999999999999996e-02 6.2988523063120754e+00 6.6650050338320934e+00 1.7688460408730492e+01 0 0 0
21958 71 1 -1.4799999999999999e-01 3.3410282324965679e+00 1.1757793050394310e+01 1.4849567888902927e+01 0 0 0
21960 71 2 7.3999999999999996e-02 2.3020574460873857e+00 1.1733074686545507e+01 1.4806301534010155e+01 0 0 0
21959 71 2 7.3999999999999996e-02 3.5787612180084452e+00 1.1869389373910094e+01 1.5866561076212864e+01 0 0 0
22268 72 2 7.3999999999999996e-02 4.2691549484374436e+00 1.0429214340394276e+01 1.8315220238889456e+01 0 0 0
2304 8 2 7.3999999999999996e-02 6.1887174829722706e+00 1.1828897933737867e+01 1.6906139701920839e+01 0 0 0
1983 7 2 7.3999999999999996e-02 8.5676687804575629e+00 8.1740187701408011e+00 1.2807444695766147e+01 0 0 0
1989 7 2 7.3999999999999996e-02 8.6402097961055517e+00 1.0725764785840592e+01 1.2744097277431054e+01 0 0 0
2291 8 2 7.3999999999999996e-02 6.8500459199423727e+00 6.6762219004318943e+00 1.6040382111284835e+01 0 0 0
2302 8 1 -1.4799999999999999e-01 7.2517696249191346e+00 1.1778965000482076e+01 1.6667413595408313e+01 0 0 0
1981 7 1 -1.4799999999999999e-01 7.4323867884189276e+00 8.1202166467201238e+00 1.2723009094245365e+01 0 0 0
2297 8 2 7.3999999999999996e-02 6.5650083411539200e+00 9.0676929524051850e+00 1.6180034399781299e+01 0 0 0
1987 7 1 -1.4799999999999999e-01 7.5374212514325443e+00 1.0621178478363978e+01 1.2702175524254937e+01 0 0 0
2290 8 1 -1.4799999999999999e-01 7.1545301584432721e+00 6.6974175066181365e+00 1.7065049573224389e+01 0 0 0
2296 8 1 -1.4799999999999999e-01 7.0573861623138381e+00 9.2119896933966015e+00 1.7136396569595242e+01 0 0 0
1988 7 2 7.3999999999999996e-02 7.2984995814040872e+00 1.0363623374952050e+01 1.3729669849680025e+01 0 0 0
1982 7 2 7.3999999999999996e-02 7.1379168496968655e+00 8.2088433957794571e+00 1.3767809238245489e+01 0 0 0
23194 75 1 -1.4799999999999999e-01 1.1229119188461407e+01 6.7086521115023796e+00 1.4862517140844551e+01 0 0 0
23196 75 2 7.3999999999999996e-02 1.0117455451529848e+01 6.6618440384611750e+00 1.4892273658642347e+01 0 0 0
23195 75 2 7.3999999999999996e-02 1.1456877187392360e+01 6.7442434122884087e+00 1.5957429484975661e+01 0 0 0
23200 75 1 -1.4799999999999999e-01 1.0716297860891050e+01 9.1917594044514264e+00 1.4623475144438833e+01 0 0 0
23201 75 2 7.3999999999999996e-02 1.0781073639806490e+01 9.1597953923096824e+00 1.5689934418315147e+01 0 0 0
23202 75 2 7.3999999999999996e-02 9.6616626865894109e+00 9.1330277771220185e+00 1.4543832118173199e+01 0 0 0
2293 8 1 -1.4799999999999999e-01 7.8560727446191665e+00 7.9540571705152212e+00 1.7398526905266298e+01 0 0 0
23197 75 1 -1.4799999999999999e-01 1.1588432175416999e+01 7.9875029751448343e+00 1.4085424274451135e+01 0 0 0
2299 8 1 -1.4799999999999999e-01 7.8604092227085083e+00 1.0498130072689412e+01 1.7283426450235979e+01 0 0 0
23203 75 1 -1.4799999999999999e-01 1.1254548672308962e+01 1.0498825424553869e+01 1.4137436468527181e+01 0 0 0
23198 75 2 7.3999999999999996e-02 1.1609465765183865e+01 7.9571181606693830e+00 1.3051509341380681e+01 0 0 0
23204 75 2 7.3999999999999996e-02 1.1182633192870641e+01 1.0513037536837913e+01 1.3079947461825734e+01 0 0 0
2295 8 2 7.3999999999999996e-02 8.8245397853083318e+00 7.9979245211872350e+00 1.6843414778869398e+01 0 0 0
2301 8 2 7.3999999999999996e-02 8.8174254994198886e+00 1.0280075005281693e+01 1.6826801792435582e+01 0 0 0
23206 75 1 -1.4799999999999999e-01 1.0667666309908643e+01 1.1753593695694697e+01 1.4825230475920810e+01 0 0 0
2303 8 2 7.3999999999999996e-02 7.3973001756500256e+00 1.1756999124140881e+01 1.5593247887403024e+01 0 0 0
23207 75 2 7.3999999999999996e-02 1.0925120492924105e+01 1.1781587784365360e+01 1.5875554874729492e+01 0 0 0
23208 75 2 7.3999999999999996e-02 9.5613407990714148e+00 1.1819944775810422e+01 1.4727500054043926e+01 0 0 0
23510 76 2 7.3999999999999996e-02 1.1566050829387622e+01 8.1719741891118876e+00 1.7830943001069858e+01 0 0 0
23516 76 2 7.3999999999999996e-02 1.0834694378397872e+01 1.0609789961966802e+01 1.7770738384211558e+01 0 0 0
23205 75 2 7.3999999999999996e-02 1.2310895520430435e+01 1.0539887751456661e+01 1.4396582579588950e+01 0 0 0
3228 11 2 7.3999999999999996e-02 1.3113144483839504e+01 6.5652741648749888e+00 1.2162863936279871e+01 0 0 0
3240 11 2 7.3999999999999996e-02 1.3226878182370449e+01 1.1496165693954319e+01 1.2572479289012437e+01 0 0 0
23199 75 2 7.3999999999999996e-02 1.2590842372875276e+01 8.0373640367467623e+00 1.4520361665734827e+01 0 0 0
3229 11 1 -1.4799999999999999e-01 1.4951551124074195e+01 7.9621675489928316e+00 1.2337229389570689e+01 0 0 0
3540 12 2 7.3999999999999996e-02 1.3439360212359436e+01 6.8648608145713892e+00 1.6979952980662670e+01 0 0 0
3539 12 2 7.3999999999999996e-02 1.4488127899335618e+01 6.6826835575639087e+00 1.5592178841077878e+01 0 0 0
3546 12 2 7.3999999999999996e-02 1.3425777484100735e+01 9.1600949796491999e+00 1.7088910797661427e+01 0 0 0
3538 12 1 -1.4799999999999999e-01 1.4492564133103899e+01 6.6946730980729283e+00 1.6725152640208020e+01 0 0 0
24444 79 2 7.3999999999999996e-02 1.7105959582120590e+01 6.9771050286802199e+00 1.4652873637047628e+01 0 0 0
3230 11 2 7.3999999999999996e-02 1.4885231680976512e+01 7.9880479580320189e+00 1.3403883618272618e+01 0 0 0
3544 12 1 -1.4799999999999999e-01 1.4437379546075785e+01 9.2496487519710708e+00 1.6782158900340278e+01 0 0 0
3545 12 2 7.3999999999999996e-02 1.4502417084064513e+01 9.2579671921047435e+00 1.5686703347052283e+01 0 0 0
24450 79 2 7.3999999999999996e-02 1.7023166698562012e+01 9.4247916980157882e+00 1.4742230634568976e+01 0 0 0
3236 11 2 7.3999999999999996e-02 1.5435013693631007e+01 1.0504989165398337e+01 1.3217883367546484e+01 0 0 0
3547 12 1 -1.4799999999999999e-01 1.4996411497727296e+01 1.0544262440099793e+01 1.7237208140500755e+01 0 0 0
24448 79 1 -1.4799999999999999e-01 1.8123217992213885e+01 9.5402582654578190e+00 1.4877977398817336e+01 0 0 0
24442 79 1 -1.4799999999999999e-01 1.8120667388191521e+01 6.9859194607479944e+00 1.4823440264377009e+01 0 0 0
3543 12 2 7.3999999999999996e-02 1.6166335075096168e+01 8.0814770822294957e+00 1.6620727908393686e+01 0 0 0
3541 12 1 -1.4799999999999999e-01 1.5200256022150153e+01 7.9820580573478850e+00 1.7190451633716350e+01 0 0 0
24449 79 2 7.3999999999999996e-02 1.8199255138625528e+01 9.6109748521262102e+00 1.5885942531268507e+01 0 0 0
24443 79 2 7.3999999999999996e-02 1.8316103217049225e+01 6.8825212045788131e+00 1.5897961840869712e+01 0 0 0
24451 79 1 -1.4799999999999999e-01 1.8739395641167981e+01 1.0838471026487072e+01 1.4248225093728125e+01 0 0 0
3549 12 2 7.3999999999999996e-02 1.6105178871539092e+01 1.0641196391871249e+01 1.7183447396228221e+01 0 0 0
24445 79 1 -1.4799999999999999e-01 1.8691465471869950e+01 8.2849879816246332e+00 1.4277151921169439e+01 0 0 0
3542 12 2 7.3999999999999996e-02 1.5506277773523029e+01 7.9816032866433799e+00 1.8247771569939143e+01 0 0 0
3548 12 2 7.3999999999999996e-02 1.4786351274621161e+01 1.0575779372164073e+01 1.8246860096275984e+01 0 0 0
3550 12 1 -1.4799999999999999e-01 1.4547776380603546e+01 1.1821362793920287e+01 1.6512166785950498e+01 0 0 0
24446 79 2 7.3999999999999996e-02 1.8518731439796642e+01 8.4097040606013973e+00 1.3203668364692247e+01 0 0 0
3552 12 2 7.3999999999999996e-02 1.3505808988558035e+01 1.1981436367072137e+01 1.6621780727659591e+01 0 0 0
24452 79 2 7.3999999999999996e-02 1.8448952264016690e+01 1.0983747309938311e+01 1.3274459095690283e+01 0 0 0
3551 12 2 7.3999999999999996e-02 1.4810505332360432e+01 1.1882896775581965e+01 1.5490016180723149e+01 0 0 0
24455 79 2 7.3999999999999996e-02 1.8488191254203340e+01 1.2015808821229580e+01 1.6059201047896941e+01 0 0 0
24762 80 2 7.3999999999999996e-02 1.7386934021123789e+01 9.4794056581224613e+00 1.8432936707045073e+01 0 0 0
24758 80 2 7.3999999999999996e-02 1.9190263379033635e+01 7.9057474968333574e+00 1.8028522847362645e+01 0 0 0
4479 15 2 7.3999999999999996e-02 2.3337730679500165e+01 8.0906744755017801e+00 1.1874637406530917e+01 0 0 0
24764 80 2 7.3999999999999996e-02 1.9346683192532794e+01 1.0728055769835112e+01 1.8444301139406203e+01 0 0 0
4483 15 1 -1.4799999999999999e-01 2.2273959437918162e+01 1.0525275481616594e+01 1.2262098916760770e+01 0 0 0
4477 15 1 -1.4799999999999999e-01 2.2347378996141849e+01 8.0641320584353284e+00 1.2259216744785007e+01 0 0 0
24447 79 2 7.3999999999999996e-02 1.9691477731180466e+01 8.2443617081084888e+00 1.4392092798741087e+01 0 0 0
24453 79 2 7.3999999999999996e-02 1.9801809982742000e+01 1.0788665702523330e+01 1.4208089644815125e+01 0 0 0
4786 16 1 -1.4799999999999999e-01 2.1693240750644506e+01 6.7076614037190510e+00 1.6504027055490148e+01 0 0 0
4787 16 2 7.3999999999999996e-02 2.1824299716175826e+01 6.5987739419931488e+00 1.5387902413649751e+01 0 0 0
4478 15 2 7.3999999999999996e-02 2.2352796069374538e+01 8.2424612307656524e+00 1.3393476013850055e+01 0 0 0
4792 16 1 -1.4799999999999999e-01 2.1688079150138261e+01 9.3584995678541087e+00 1.6390435826920701e+01 0 0 0
4793 16 2 7.3999999999999996e-02 2.1733111218999269e+01 9.3512054551002386e+00 1.5287912119007455e+01 0 0 0
4484 15 2 7.3999999999999996e-02 2.2244044102258520e+01 1.0503937365738489e+01 1.3370690231233427e+01 0 0 0
4795 16 1 -1.4799999999999999e-01 2.2417450677543052e+01 1.0642558469921351e+01 1.6905967246454036e+01 0 0 0
4788 16 2 7.3999999999999996e-02 2.0623039399917378e+01 6.9201592211287206e+00 1.6606303889316258e+01 0 0 0
4794 16 2 7.3999999999999996e-02 2.0587925453540070e+01 9.3476062498068053e+00 1.6679077400681166e+01 0 0 0
25698 83 2 7.3999999999999996e-02 2.4280647943043135e+01 9.0741350152692100e+00 1.4255787126945094e+01 0 0 0
25692 83 2 7.3999999999999996e-02 2.4237809368820283e+01 6.6140538416643206e+00 1.4391535865660206e+01 0 0 0
4789 16 1 -1.4799999999999999e-01 2.2425939294854743e+01 8.0362341478968311e+00 1.6835645119521452e+01 0 0 0
4797 16 2 7.3999999999999996e-02 2.3539873440958729e+01 1.0602567518288778e+01 1.6839807826481099e+01 0 0 0
4791 16 2 7.3999999999999996e-02 2.3421930648188876e+01 7.9750463500099542e+00 1.6429046820275872e+01 0 0 0
4798 16 1 -1.4799999999999999e-01 2.1817645050769574e+01 1.1975743364650254e+01 1.6450355999416878e+01 0 0 0
25704 83 2 7.3999999999999996e-02 2.4419642328621745e+01 1.1769124732697989e+01 1.4377078498832372e+01 0 0 0
4790 16 2 7.3999999999999996e-02 2.2471271634092393e+01 7.9170195147364613e+00 1.7902689819478923e+01 0 0 0
4796 16 2 7.3999999999999996e-02 2.2185022926012660e+01 1.0557719733787229e+01 1.7927649257196837e+01 0 0 0
4799 16 2 7.3999999999999996e-02 2.2044763014174855e+01 1.2049327212577310e+01 1.5367315056831222e+01 0 0 0
5733 19 2 7.3999999999999996e-02 3.0913674970991234e+01 1.0344423035300228e+01 1.2264147505418272e+01 0 0 0
5727 19 2 7.3999999999999996e-02 3.0836064756235061e+01 7.8887340658037610e+00 1.2576970847331163e+01 0 0 0
25702 83 1 -1.4799999999999999e-01 2.5505130715837613e+01 1.1539969479741425e+01 1.4611941883404233e+01 0 0 0
25696 83 1 -1.4799999999999999e-01 2.5350139350895713e+01 9.0783860335271580e+00 1.4511644128694909e+01 0 0 0
25690 83 1 -1.4799999999999999e-01 2.5347818090301519e+01 6.5812221472737882e+00 1.4580292113527879e+01 0 0 0
25697 83 2 7.3999999999999996e-02 2.5482776587595239e+01 9.0490004972706473e+00 1.5567075038427356e+01 0 0 0
25691 83 2 7.3999999999999996e-02 2.5428414857850257e+01 6.5845001846555791e+00 1.5676594237099817e+01 0 0 0
25700 83 2 7.3999999999999996e-02 2.5733234431954241e+01 1.0255380972858170e+01 1.2796564699087991e+01 0 0 0
25694 83 2 7.3999999999999996e-02 2.5768531577553638e+01 7.7479435596334154e+00 1.2916664672617031e+01 0 0 0
5725 19 1 -1.4799999999999999e-01 2.9806904300922831e+01 7.8136310304335863e+00 1.2284266218192922e+01 0 0 0
5731 19 1 -1.4799999999999999e-01 2.9747240211396321e+01 1.0374119173780402e+01 1.2296559881234820e+01 0 0 0
25693 83 1 -1.4799999999999999e-01 2.5983892429500635e+01 7.8342017450045072e+00 1.3981778185642616e+01 0 0 0
25699 83 1 -1.4799999999999999e-01 2.5942887682869163e+01 1.0303096892214477e+01 1.3914296770154778e+01 0 0 0
6034 20 1 -1.4799999999999999e-01 2.8944233636403379e+01 6.6490984226147427e+00 1.6743136697593386e+01 0 0 0
6035 20 2 7.3999999999999996e-02 2.8768784833783869e+01 6.4799752106216850e+00 1.5726059945238497e+01 0 0 0
5726 19 2 7.3999999999999996e-02 2.9300369512682675e+01 7.7158901381783807e+00 1.3199854130970783e+01 0 0 0
25695 83 2 7.3999999999999996e-02 2.7004313382675097e+01 7.7883654926420798e+00 1.4272462303159921e+01 0 0 0
6040 20 1 -1.4799999999999999e-01 2.8979542289774312e+01 9.2168043526549805e+00 1.6692827348772365e+01 0 0 0
6041 20 2 7.3999999999999996e-02 2.9012062926714130e+01 9.2958918705629330e+00 1.5576499199413469e+01 0 0 0
6037 20 1 -1.4799999999999999e-01 2.9550756875078420e+01 7.9232054717644012e+00 1.7146428660645505e+01 0 0 0
6043 20 1 -1.4799999999999999e-01 2.9656014287803306e+01 1.0459506524947361e+01 1.7302942449839204e+01 0 0 0
25701 83 2 7.3999999999999996e-02 2.6985306334008474e+01 1.0319127164548679e+01 1.3999600685173002e+01 0 0 0
5732 19 2 7.3999999999999996e-02 2.9427932279107065e+01 1.0175634118761293e+01 1.3294183391664662e+01 0 0 0
6036 20 2 7.3999999999999996e-02 2.7959420834133471e+01 6.6204180805377595e+00 1.7330973997936024e+01 0 0 0
6042 20 2 7.3999999999999996e-02 2.7918802531529558e+01 9.2288046266467720e+00 1.7148800715760682e+01 0 0 0
6039 20 2 7.3999999999999996e-02 3.0581804089591436e+01 7.7495905881568801e+00 1.6885717275171686e+01 0 0 0
6045 20 2 7.3999999999999996e-02 3.0780971546230266e+01 1.0498020195352701e+01 1.7209730500237630e+01 0 0 0
6046 20 1 -1.4799999999999999e-01 2.9369458268554222e+01 1.1712407193623122e+01 1.6494431740035154e+01 0 0 0
6047 20 2 7.3999999999999996e-02 2.9695926600849681e+01 1.1571031631125933e+01 1.5456592840807856e+01 0 0 0
6048 20 2 7.3999999999999996e-02 2.8297247195161169e+01 1.1908612020356186e+01 1.6535335158943482e+01 0 0 0
6038 20 2 7.3999999999999996e-02 2.9540110496365671e+01 8.0495916758562984e+00 1.8258903537568646e+01 0 0 0
26012 84 2 7.3999999999999996e-02 2.6271561078228348e+01 1.0508197338760271e+01 1.7895228292157135e+01 0 0 0
6044 20 2 7.3999999999999996e-02 2.9477611161507010e+01 1.0446353308953366e+01 1.8376607217539242e+01 0 0 0
25703 83 2 7.3999999999999996e-02 2.5543331906208991e+01 1.1370113883421753e+01 1.5761142762783059e+01 0 0 0
26006 84 2 7.3999999999999996e-02 2.5639906140180241e+01 7.7869538152130771e+00 1.7461674546556356e+01 0 0 0
747 3 2 7.3999999999999996e-02 8.0996736877163877e-01 1.3289268994224852e+01 1.2543586392123338e+01 0 0 0
1058 4 2 7.3999999999999996e-02 1.9252124289426717e-01 1.3268980853548793e+01 1.8354575079622382e+01 0 0 0
21962 71 2 7.3999999999999996e-02 3.8602730424095522e+00 1.2980845913059783e+01 1.3092023719662517e+01 0 0 0
21961 71 1 -1.4799999999999999e-01 3.9373090427624469e+00 1.3052628984664835e+01 1.4174147107466588e+01 0 0 0
21964 71 1 -1.4799999999999999e-01 3.1917298060846013e+00 1.4326651417336501e+01 1.4585514210589736e+01 0 0 0
21965 71 2 7.3999999999999996e-02 2.8958374017854309e+00 1.4240975037828152e+01 1.5599642929270505e+01 0 0 0
21966 71 2 7.3999999999999996e-02 2.2556391379264942e+00 1.4352099246532422e+01 1.3979149314686342e+01 0 0 0
21963 71 2 7.3999999999999996e-02 5.0011800959399793e+00 1.3133583468129313e+01 1.4451855389478935e+01 0 0 0
21967 71 1 -1.4799999999999999e-01 4.0393610334272569e+00 1.5592046423557447e+01 1.4477563987703681e+01 0 0 0
21969 71 2 7.3999999999999996e-02 4.9863515871445099e+00 1.5486258852539200e+01 1.4943701317376140e+01 0 0 0
21968 71 2 7.3999999999999996e-02 4.2855391050642968e+00 1.5675967441792745e+01 1.3422365244491141e+01 0 0 0
2310 8 2 7.3999999999999996e-02 6.0073254702655161e+00 1.4223830380721864e+01 1.7133856552692286e+01 0 0 0
1059 4 2 7.3999999999999996e-02 1.1107113634543180e+00 1.3111038230444661e+01 1.6971209023367535e+01 0 0 0
1065 4 2 7.3999999999999996e-02 1.2670157401762390e+00 1.5686716722198870e+01 1.6777826696044794e+01 0 0 0
22274 72 2 7.3999999999999996e-02 3.8391455830553052e+00 1.3041528946410052e+01 1.7921093179904826e+01 0 0 0
22280 72 2 7.3999999999999996e-02 3.6890178636640418e+00 1.5582876580662816e+01 1.7662035168757733e+01 0 0 0
1057 4 1 -1.4799999999999999e-01 6.5667562185236728e-02 1.3136244037466923e+01 1.7278821563124794e+01 0 0 0
1063 4 1 -1.4799999999999999e-01 2.4810292392348957e-01 1.5662938643027594e+01 1.7133269417781221e+01 0 0 0
1064 4 2 7.3999999999999996e-02 2.7755175323957332e-01 1.5564913475616651e+01 1.8209276173631906e+01 0 0 0
1995 7 2 7.3999999999999996e-02 8.7714382307926115e+00 1.3086025709036951e+01 1.2666811466035821e+01 0 0 0
2309 8 2 7.3999999999999996e-02 6.8950691982449070e+00 1.4342044133283599e+01 1.5694651884104680e+01 0 0 0
2308 8 1 -1.4799999999999999e-01 7.0447617001393263e+00 1.4287674417164277e+01 1.6790263479104503e+01 0 0 0
1993 7 1 -1.4799999999999999e-01 7.6828124182612791e+00 1.3198263554823086e+01 1.2643816151813486e+01 0 0 0
1999 7 1 -1.4799999999999999e-01 7.8702709850379886e+00 1.5723917802626849e+01 1.2423476002969847e+01 0 0 0
1994 7 2 7.3999999999999996e-02 7.3631971336315702e+00 1.3389347480486354e+01 1.3638441952281829e+01 0 0 0
23212 75 1 -1.4799999999999999e-01 1.0810982811676057e+01 1.4301484583139189e+01 1.4895392524907480e+01 0 0 0
23214 75 2 7.3999999999999996e-02 9.7425295701558845e+00 1.4452350902408671e+01 1.4796482628095557e+01 0 0 0
23213 75 2 7.3999999999999996e-02 1.0873363770647066e+01 1.4409870713831003e+01 1.6005086520738171e+01 0 0 0
23209 75 1 -1.4799999999999999e-01 1.1250829802280338e+01 1.3030204052669543e+01 1.4168973899456137e+01 0 0 0
23210 75 2 7.3999999999999996e-02 1.1083927157277046e+01 1.3040378456429233e+01 1.3079265842373237e+01 0 0 0
2311 8 1 -1.4799999999999999e-01 7.6616537785961238e+00 1.5690586818280588e+01 1.7249659045129459e+01 0 0 0
23215 75 1 -1.4799999999999999e-01 1.1438874436974761e+01 1.5615706444883573e+01 1.4316936646032609e+01 0 0 0
23216 75 2 7.3999999999999996e-02 1.1307815678834110e+01 1.5647857869581118e+01 1.3219887502059370e+01 0 0 0
2000 7 2 7.3999999999999996e-02 7.6267554188416744e+00 1.5774153216342922e+01 1.3509550664853004e+01 0 0 0
2313 8 2 7.3999999999999996e-02 8.7222090011488120e+00 1.5599950478836279e+01 1.6982013905689346e+01 0 0 0
2307 8 2 7.3999999999999996e-02 8.8902057641579226e+00 1.3221362492162164e+01 1.6771847252145633e+01 0 0 0
2305 8 1 -1.4799999999999999e-01 7.8708424691113708e+00 1.3043095417308692e+01 1.7213665611881027e+01 0 0 0
23522 76 2 7.3999999999999996e-02 1.0915008799796995e+01 1.3303705177338902e+01 1.7796894691040631e+01 0 0 0
23528 76 2 7.3999999999999996e-02 1.1600104333888689e+01 1.5712609572476795e+01 1.7856268024198325e+01 0 0 0
2306 8 2 7.3999999999999996e-02 8.0002798185980826e+00 1.3062045975113477e+01 1.8275823623945737e+01 0 0 0
23211 75 2 7.3999999999999996e-02 1.2311094060840839e+01 1.3106105956224651e+01 1.4267607263534355e+01 0 0 0
2312 8 2 7.3999999999999996e-02 7.6199888652218952e+00 1.5769275908313098e+01 1.8367505023970025e+01 0 0 0
24454 79 1 -1.4799999999999999e-01 1.8247992483257409e+01 1.2069313210203232e+01 1.5027293034988238e+01 0 0 0
24456 79 2 7.3999999999999996e-02 1.7162121064630771e+01 1.2166133859192241e+01 1.4940203772266198e+01 0 0 0
3243 11 2 7.3999999999999996e-02 1.5931603275625614e+01 1.2931598443525964e+01 1.2094021170042884e+01 0 0 0
3241 11 1 -1.4799999999999999e-01 1.4891327081552657e+01 1.3005742352455046e+01 1.2438124292812226e+01 0 0 0
23217 75 2 7.3999999999999996e-02 1.2535276404396567e+01 1.5731562616713889e+01 1.4391863006728663e+01 0 0 0
3247 11 1 -1.4799999999999999e-01 1.5049114351441649e+01 1.5523570828974837e+01 1.2346447844576542e+01 0 0 0
3558 12 2 7.3999999999999996e-02 1.3568075911120077e+01 1.4274194758124260e+01 1.6920196370262985e+01 0 0 0
3242 11 2 7.3999999999999996e-02 1.5033961005070054e+01 1.3131757458639884e+01 1.3554751293493236e+01 0 0 0
3556 12 1 -1.4799999999999999e-01 1.4542012439461178e+01 1.4347880663168771e+01 1.6597860744837256e+01 0 0 0
3557 12 2 7.3999999999999996e-02 1.4550557143818684e+01 1.4287906437052222e+01 1.5500597692488657e+01 0 0 0
24462 79 2 7.3999999999999996e-02 1.7255908960170114e+01 1.4467298196170219e+01 1.3842514178540426e+01 0 0 0
3559 12 1 -1.4799999999999999e-01 1.5105045640441297e+01 1.5673611827472932e+01 1.7082407366337282e+01 0 0 0
3248 11 2 7.3999999999999996e-02 1.4851355773143403e+01 1.5447900812948664e+01 1.3419901317231805e+01 0 0 0
24460 79 1 -1.4799999999999999e-01 1.8101883335302848e+01 1.4511274921818952e+01 1.4484922485789625e+01 0 0 0
3555 12 2 7.3999999999999996e-02 1.6179523626772653e+01 1.3080061755286875e+01 1.7149921698141675e+01 0 0 0
3561 12 2 7.3999999999999996e-02 1.6125011491014138e+01 1.5634870853540530e+01 1.6877588745088840e+01 0 0 0
3553 12 1 -1.4799999999999999e-01 1.5091576646487455e+01 1.3077395869559773e+01 1.7199975508434687e+01 0 0 0
24461 79 2 7.3999999999999996e-02 1.7791929262483496e+01 1.4776392294268552e+01 1.5503681833650903e+01 0 0 0
24463 79 1 -1.4799999999999999e-01 1.8821112251407094e+01 1.5803841907483962e+01 1.4078678245043566e+01 0 0 0
3560 12 2 7.3999999999999996e-02 1.4998367649390877e+01 1.5848981498014474e+01 1.8130211466289786e+01 0 0 0
24776 80 2 7.3999999999999996e-02 1.8390023203671127e+01 1.5680131779557740e+01 1.8281505861957147e+01 0 0 0
4800 16 2 7.3999999999999996e-02 2.0753511731833747e+01 1.1994410687782308e+01 1.6633335272360775e+01 0 0 0
24464 79 2 7.3999999999999996e-02 1.8962995996877535e+01 1.5828470529188600e+01 1.2993800776028067e+01 0 0 0
24457 79 1 -1.4799999999999999e-01 1.8940995904271837e+01 1.3255677112359146e+01 1.4411890123137299e+01 0 0 0
4497 15 2 7.3999999999999996e-02 2.3583217668686700e+01 1.5509461312515530e+01 1.2426928381380117e+01 0 0 0
24458 79 2 7.3999999999999996e-02 1.9164060531034146e+01 1.3019644773523002e+01 1.3363657036343946e+01 0 0 0
4491 15 2 7.3999999999999996e-02 2.3232328796213825e+01 1.3232951549133320e+01 1.2509423350090664e+01 0 0 0
4495 15 1 -1.4799999999999999e-01 2.2517556865082259e+01 1.5659586816691686e+01 1.2376309597908078e+01 0 0 0
4489 15 1 -1.4799999999999999e-01 2.2177702544824253e+01 1.3119938388923584e+01 1.2428963081381761e+01 0 0 0
24459 79 2 7.3999999999999996e-02 1.9858225731320097e+01 1.3391264993651161e+01 1.4958438322239315e+01 0 0 0
4490 15 2 7.3999999999999996e-02 2.1686407923968154e+01 1.3038998622727748e+01 1.3355335787542003e+01 0 0 0
4804 16 1 -1.4799999999999999e-01 2.1961601926942222e+01 1.4545560111493050e+01 1.6541807193063832e+01 0 0 0
4805 16 2 7.3999999999999996e-02 2.2268742751087746e+01 1.4619945053405425e+01 1.5520277396233269e+01 0 0 0
4801 16 1 -1.4799999999999999e-01 2.2438601513508718e+01 1.3221430376464232e+01 1.7100803553772206e+01 0 0 0
4807 16 1 -1.4799999999999999e-01 2.2450242933755167e+01 1.5773611399336692e+01 1.7351601647913586e+01 0 0 0
24465 79 2 7.3999999999999996e-02 1.9834179759090436e+01 1.5727189855035048e+01 1.4526826230133716e+01 0 0 0
4803 16 2 7.3999999999999996e-02 2.3595263952179767e+01 1.3140658532203570e+01 1.7165462108319002e+01 0 0 0
4496 15 2 7.3999999999999996e-02 2.2173903922225502e+01 1.5903730454916928e+01 1.3366406010151501e+01 0 0 0
25710 83 2 7.3999999999999996e-02 2.4685579061631799e+01 1.4056090854697334e+01 1.4887051954163363e+01 0 0 0
4806 16 2 7.3999999999999996e-02 2.0891726307584602e+01 1.4459440294967743e+01 1.6553114919049072e+01 0 0 0
4809 16 2 7.3999999999999996e-02 2.3476039205713743e+01 1.5667270673943472e+01 1.7084791341456445e+01 0 0 0
4802 16 2 7.3999999999999996e-02 2.2057433081014842e+01 1.3409663122622622e+01 1.8164945457886990e+01 0 0 0
25716 83 2 7.3999999999999996e-02 2.4603665536121731e+01 1.6444027523500871e+01 1.4791446380443912e+01 0 0 0
24770 80 2 7.3999999999999996e-02 1.8928482203190743e+01 1.3150682014712006e+01 1.8144317445266886e+01 0 0 0
5743 19 1 -1.4799999999999999e-01 2.9920044307321760e+01 1.5497486345127156e+01 1.2333836208435820e+01 0 0 0
25709 83 2 7.3999999999999996e-02 2.6020970331097992e+01 1.4072878113781247e+01 1.6067669094581575e+01 0 0 0
25708 83 1 -1.4799999999999999e-01 2.5767223006983141e+01 1.4054647199111205e+01 1.5003775201176692e+01 0 0 0
26018 84 2 7.3999999999999996e-02 2.6316744306265370e+01 1.3051884829831179e+01 1.8061001571239615e+01 0 0 0
6054 20 2 7.3999999999999996e-02 2.8338171202639359e+01 1.4085323973896470e+01 1.6393280035070084e+01 0 0 0
25706 83 2 7.3999999999999996e-02 2.6115540434323155e+01 1.2960540516459504e+01 1.3168560144976276e+01 0 0 0
25712 83 2 7.3999999999999996e-02 2.6281201957281347e+01 1.5322891912103863e+01 1.3261856032966573e+01 0 0 0
25705 83 1 -1.4799999999999999e-01 2.6226488194986075e+01 1.2817825232623468e+01 1.4212429733820704e+01 0 0 0
5738 19 2 7.3999999999999996e-02 3.0243619455687156e+01 1.2921209347314733e+01 1.3157472862441590e+01 0 0 0
25707 83 2 7.3999999999999996e-02 2.7284354706053669e+01 1.2693629735239474e+01 1.4504035874897966e+01 0 0 0
6052 20 1 -1.4799999999999999e-01 2.9427929115353709e+01 1.4167335284376861e+01 1.6397982494920633e+01 0 0 0
6053 20 2 7.3999999999999996e-02 2.9824580542154887e+01 1.4249535379661705e+01 1.5383392054081073e+01 0 0 0
25711 83 1 -1.4799999999999999e-01 2.6302032979951736e+01 1.5366296785199523e+01 1.4358045574883009e+01 0 0 0
5744 19 2 7.3999999999999996e-02 2.9822962204787093e+01 1.5333543291086093e+01 1.3350568632061403e+01 0 0 0
6049 20 1 -1.4799999999999999e-01 3.0099106171765850e+01 1.2969046633299993e+01 1.7106223483849185e+01 0 0 0
25713 83 2 7.3999999999999996e-02 2.7330006857246559e+01 1.5405966493159486e+01 1.4561227183148242e+01 0 0 0
6055 20 1 -1.4799999999999999e-01 2.9840774857559285e+01 1.5562231180458296e+01 1.7074034709899887e+01 0 0 0
6057 20 2 7.3999999999999996e-02 3.0928776349439460e+01 1.5647652509523947e+01 1.7052816693345434e+01 0 0 0
6051 20 2 7.3999999999999996e-02 3.1210943625947476e+01 1.2986248289121098e+01 1.7108629062995163e+01 0 0 0
26024 84 2 7.3999999999999996e-02 2.6432840457301747e+01 1.5524010705360091e+01 1.8248996758690229e+01 0 0 0
6056 20 2 7.3999999999999996e-02 2.9532164959610462e+01 1.5624245592174800e+01 1.8139932507090183e+01 0 0 0
6050 20 2 7.3999999999999996e-02 2.9786857973740194e+01 1.3063520300855696e+01 1.8198504868962008e+01 0 0 0
1028 4 2 7.3999999999999996e-02 3.4621975973024632e-02 2.9135155253854655e-01 1.8519788894345748e+01 0 0 0
22250 72 2 7.3999999999999996e-02 4.4922181030274881e+00 2.9993232669754981e+00 1.8664549007372358e+01 0 0 0
22256 72 2 7.3999999999999996e-02 4.1218432807951970e+00 5.5842550052631630e+00 1.8544422541954876e+01 0 0 0
22254 72 2 7.3999999999999996e-02 2.1659894654664580e+00 4.0731909134767319e+00 1.8937864713490313e+01 0 0 0
22248 72 2 7.3999999999999996e-02 2.0394023426205048e+00 1.7880580564488278e+00 1.8621296068714283e+01 0 0 0
22251 72 2 7.3999999999999996e-02 4.4517415237714033e+00 2.8992768329333503e+00 2.0397306358634161e+01 0 0 0
22247 72 2 7.3999999999999996e-02 2.3231536176050787e+00 1.5570714470920719e+00 2.0378656738518920e+01 0 0 0
22246 72 1 -1.4799999999999999e-01 2.7961540782605270e+00 1.5959324355700841e+00 1.9397161256651941e+01 0 0 0
22249 72 1 -1.4799999999999999e-01 3.7460101633891218e+00 2.8441990673975135e+00 1.9508965132787274e+01 0 0 0
22252 72 1 -1.4799999999999999e-01 2.9916583898647495e+00 4.1259994487857066e+00 1.9690889244891803e+01 0 0 0
22253 72 2 7.3999999999999996e-02 2.5326059927520768e+00 4.0205631295083268e+00 2.0693823685753795e+01 0 0 0
22255 72 1 -1.4799999999999999e-01 3.7908110581348189e+00 5.3952735332778410e+00 1.9547047840817399e+01 0 0 0
22257 72 2 7.3999999999999996e-02 4.7645972701645842e+00 5.3448306057129624e+00 2.0012548742420847e+01 0 0 0
22243 72 1 -1.4799999999999999e-01 3.6001344510007987e+00 2.6425780764669121e-01 1.9102564611775207e+01 0 0 0
22245 72 2 7.3999999999999996e-02 4.5282047484628549e+00 2.4941926382156654e-01 1.9722032892369263e+01 0 0 0
2282 8 2 7.3999999999999996e-02 7.8586402346073001e+00 2.9678216671662363e+00 1.8668495809280106e+01 0 0 0
2276 8 2 7.3999999999999996e-02 7.3484860308509541e+00 3.2401091617728173e-01 1.8706186070828856e+01 0 0 0
2288 8 2 7.3999999999999996e-02 8.0068571054594759e+00 5.5518571788802955e+00 1.8510307865657889e+01 0 0 0
23496 76 2 7.3999999999999996e-02 9.7862735508270369e+00 1.7977816631850505e+00 1.9728652885767072e+01 0 0 0
23502 76 2 7.3999999999999996e-02 9.7831565457603276e+00 4.3627455948694926e+00 1.9485703204370658e+01 0 0 0
23494 76 1 -1.4799999999999999e-01 1.0838099741283122e+01 1.7876306081134072e+00 1.9811588299993691e+01 0 0 0
23500 76 1 -1.4799999999999999e-01 1.0826397747460824e+01 4.3443715182256595e+00 1.9604858367679864e+01 0 0 0
23501 76 2 7.3999999999999996e-02 1.0897164344674788e+01 4.4767097549943564e+00 2.0680106051766000e+01 0 0 0
23497 76 1 -1.4799999999999999e-01 1.1473860232100096e+01 3.0107290891505110e+00 1.9121549540778826e+01 0 0 0
23495 76 2 7.3999999999999996e-02 1.1133780585389587e+01 1.8049295014511260e+00 2.0846051721565697e+01 0 0 0
23503 76 1 -1.4799999999999999e-01 1.1563373288138775e+01 5.5594261662644850e+00 1.9008770682510924e+01 0 0 0
23491 76 1 -1.4799999999999999e-01 1.1338299198788615e+01 4.3198611523803665e-01 1.9316246567114906e+01 0 0 0
23493 76 2 7.3999999999999996e-02 1.2426240784498940e+01 3.7289390066834877e-01 1.9447916576562662e+01 0 0 0
23499 76 2 7.3999999999999996e-02 1.2609138836988139e+01 2.9908669363761673e+00 1.9202320280940672e+01 0 0 0
3536 12 2 7.3999999999999996e-02 1.5162174875348104e+01 5.5539197136260672e+00 1.8351523468642771e+01 0 0 0
23505 76 2 7.3999999999999996e-02 1.2642733691110637e+01 5.5484346208246453e+00 1.9196239065329859e+01 0 0 0
24744 80 2 7.3999999999999996e-02 1.6777474258381453e+01 1.5667606370549272e+00 1.9490445370187771e+01 0 0 0
24750 80 2 7.3999999999999996e-02 1.6915540370946122e+01 4.3450042592755338e+00 1.9381848987288553e+01 0 0 0
24748 80 1 -1.4799999999999999e-01 1.8049711642183834e+01 4.2557824127471218e+00 1.9492810463425069e+01 0 0 0
24742 80 1 -1.4799999999999999e-01 1.7816254465716675e+01 1.6978281364971830e+00 1.9736243928086779e+01 0 0 0
24743 80 2 7.3999999999999996e-02 1.7866374515458187e+01 1.8278904226814887e+00 2.0820990151162146e+01 0 0 0
24749 80 2 7.3999999999999996e-02 1.8317025658409058e+01 4.2660198296535681e+00 2.0522731816564079e+01 0 0 0
24751 80 1 -1.4799999999999999e-01 1.8743012622733410e+01 5.4739919526414429e+00 1.8966835059348625e+01 0 0 0
24739 80 1 -1.4799999999999999e-01 1.8566281821741466e+01 4.0336268623410032e-01 1.9367217050921219e+01 0 0 0
24745 80 1 -1.4799999999999999e-01 1.8427328967546387e+01 2.9237724101197760e+00 1.8885153097216001e+01 0 0 0
4778 16 2 7.3999999999999996e-02 2.1987071879777055e+01 2.9031380233818300e+00 1.8503059255961706e+01 0 0 0
4772 16 2 7.3999999999999996e-02 2.2188519337086998e+01 5.4254198571110090e-01 1.8405980438473243e+01 0 0 0
24747 80 2 7.3999999999999996e-02 1.9452438464690069e+01 2.8056817973724844e+00 1.8906432305656026e+01 0 0 0
24753 80 2 7.3999999999999996e-02 1.9702389513090278e+01 5.4633618999909466e+00 1.9575831124855654e+01 0 0 0
25992 84 2 7.3999999999999996e-02 2.4205408791782901e+01 1.3987434498927716e+00 2.0136065590664096e+01 0 0 0
25998 84 2 7.3999999999999996e-02 2.4023872387124648e+01 4.0360883530681031e+00 1.9152775867055770e+01 0 0 0
24741 80 2 7.3999999999999996e-02 1.9569804471238619e+01 4.6584973142005148e-01 1.9789843182588974e+01 0 0 0
25997 84 2 7.3999999999999996e-02 2.4975985215514790e+01 4.2760411831240415e+00 2.0683849176613979e+01 0 0 0
25996 84 1 -1.4799999999999999e-01 2.4971145382677420e+01 4.0340525038451087e+00 1.9616942897691096e+01 0 0 0
25994 84 2 7.3999999999999996e-02 2.5738060063741134e+01 2.4072674161761114e+00 1.8361574644794594e+01 0 0 0
25991 84 2 7.3999999999999996e-02 2.5346884295088397e+01 1.7320908052755217e+00 2.1314967845415673e+01 0 0 0
25990 84 1 -1.4799999999999999e-01 2.5286846513973117e+01 1.5239988808837739e+00 2.0248803423703436e+01 0 0 0
25993 84 1 -1.4799999999999999e-01 2.5706693047178820e+01 2.6946998927906720e+00 1.9383326454363552e+01 0 0 0
25999 84 1 -1.4799999999999999e-01 2.5692101499338975e+01 5.2811646953886395e+00 1.8991341512676271e+01 0 0 0
25995 84 2 7.3999999999999996e-02 2.6774329198239915e+01 2.8303314671220927e+00 1.9658527074790783e+01 0 0 0
26001 84 2 7.3999999999999996e-02 2.6784686932757168e+01 5.1351937757117030e+00 1.9165041388926984e+01 0 0 0
25989 84 2 7.3999999999999996e-02 2.6968136096599643e+01 1.2800084979870593e-01 1.9784178838807598e+01 0 0 0
25987 84 1 -1.4799999999999999e-01 2.5863132004875247e+01 1.8036370427607135e-01 1.9722297348509958e+01 0 0 0
22262 72 2 7.3999999999999996e-02 4.1135935890702493e+00 8.1040666677764772e+00 1.8528535026235875e+01 0 0 0
22260 72 2 7.3999999999999996e-02 2.2288046982907472e+00 6.7068150467712790e+00 1.9063834650306298e+01 0 0 0
22266 72 2 7.3999999999999996e-02 2.1703697634375381e+00 9.3738640535843647e+00 1.9228508207029570e+01 0 0 0
22269 72 2 7.3999999999999996e-02 4.8480148426924909e+00 1.0767057783544820e+01 1.9915304399207354e+01 0 0 0
22258 72 1 -1.4799999999999999e-01 3.0593420803369455e+00 6.7296337622917637e+00 1.9811652489470806e+01 0 0 0
22259 72 2 7.3999999999999996e-02 2.4968830013476047e+00 6.7573722306211357e+00 2.0720719926212492e+01 0 0 0
22261 72 1 -1.4799999999999999e-01 3.8657679112770404e+00 8.0097494894485237e+00 1.9574964427055196e+01 0 0 0
22264 72 1 -1.4799999999999999e-01 3.0906485867970046e+00 9.3681151664946842e+00 1.9770169640203392e+01 0 0 0
22265 72 2 7.3999999999999996e-02 2.9490937218210478e+00 9.4172011708659635e+00 2.0854686943039603e+01 0 0 0
22267 72 1 -1.4799999999999999e-01 3.8873089985885749e+00 1.0610143314516879e+01 1.9343513587382894e+01 0 0 0
22263 72 2 7.3999999999999996e-02 4.8427139058489042e+00 8.0010712266663404e+00 2.0043841977289595e+01 0 0 0
22270 72 1 -1.4799999999999999e-01 3.0920844468597140e+00 1.1917706832957018e+01 1.9424179098228198e+01 0 0 0
22272 72 2 7.3999999999999996e-02 2.2608632251841096e+00 1.1859614508701423e+01 1.8718562755361297e+01 0 0 0
2294 8 2 7.3999999999999996e-02 8.0902510230270277e+00 8.0044759414651647e+00 1.8491958991759230e+01 0 0 0
2300 8 2 7.3999999999999996e-02 8.0432860813495992e+00 1.0673145567818416e+01 1.8336790976637907e+01 0 0 0
23514 76 2 7.3999999999999996e-02 9.8093151548908732e+00 9.3136256067279444e+00 1.9563871637861009e+01 0 0 0
23507 76 2 7.3999999999999996e-02 1.1077938747124419e+01 6.7481379479393420e+00 2.0683803750510823e+01 0 0 0
23508 76 2 7.3999999999999996e-02 9.9368338645004073e+00 6.8378522074802461e+00 1.9305782059984551e+01 0 0 0
23506 76 1 -1.4799999999999999e-01 1.1010853724077018e+01 6.8574465045851971e+00 1.9547968390989343e+01 0 0 0
23512 76 1 -1.4799999999999999e-01 1.0907921659331889e+01 9.4553586926457562e+00 1.9552626646426607e+01 0 0 0
23509 76 1 -1.4799999999999999e-01 1.1576746908103601e+01 8.1698185321553396e+00 1.8945572419877969e+01 0 0 0
23515 76 1 -1.4799999999999999e-01 1.1211388174665123e+01 1.0670411514919383e+01 1.8774450660263689e+01 0 0 0
23513 76 2 7.3999999999999996e-02 1.1231668482283327e+01 9.4844017632816051e+00 2.0582727105592490e+01 0 0 0
23518 76 1 -1.4799999999999999e-01 1.0629813526053168e+01 1.1967853327949587e+01 1.9396937819627716e+01 0 0 0
23520 76 2 7.3999999999999996e-02 9.5606755381460555e+00 1.1877172329820256e+01 1.9367742698705310e+01 0 0 0
23519 76 2 7.3999999999999996e-02 1.0850428932965624e+01 1.1903237713785714e+01 2.0494567936829558e+01 0 0 0
23517 76 2 7.3999999999999996e-02 1.2301227194230222e+01 1.0792442021095235e+01 1.8687559493695559e+01 0 0 0
23511 76 2 7.3999999999999996e-02 1.2608530287338576e+01 8.2075569287559613e+00 1.9183174015370600e+01 0 0 0
24756 80 2 7.3999999999999996e-02 1.7274939522228362e+01 6.7937215561211088e+00 1.8446564799871147e+01 0 0 0
24754 80 1 -1.4799999999999999e-01 1.7990262679402914e+01 6.7877157364653078e+00 1.9254878081007323e+01 0 0 0
24760 80 1 -1.4799999999999999e-01 1.8047120635028303e+01 9.3031530935157960e+00 1.9215932970570112e+01 0 0 0
24766 80 1 -1.4799999999999999e-01 1.8193286505572804e+01 1.1749422908650791e+01 1.9664457680720112e+01 0 0 0
24767 80 2 7.3999999999999996e-02 1.7924560168675040e+01 1.1619761728494261e+01 2.0706921155464013e+01 0 0 0
24761 80 2 7.3999999999999996e-02 1.7396585433543493e+01 9.1457754319935454e+00 2.0097204312168788e+01 0 0 0
24755 80 2 7.3999999999999996e-02 1.7501634892301865e+01 6.7677271300196002e+00 2.0162346079295261e+01 0 0 0
24768 80 2 7.3999999999999996e-02 1.7329356601094297e+01 1.1731825573004944e+01 1.9060445178281849e+01 0 0 0
24757 80 1 -1.4799999999999999e-01 1.8871200398852800e+01 7.9876442416792370e+00 1.9017817094333854e+01 0 0 0
24763 80 1 -1.4799999999999999e-01 1.8963687161527709e+01 1.0502506891402184e+01 1.9357350919067056e+01 0 0 0
24765 80 2 7.3999999999999996e-02 1.9777175661746430e+01 1.0467220900805275e+01 2.0015670607170090e+01 0 0 0
24759 80 2 7.3999999999999996e-02 1.9791724156961319e+01 7.9308533621665989e+00 1.9613529646395872e+01 0 0 0
26004 84 2 7.3999999999999996e-02 2.4109200606126787e+01 6.6323191459766893e+00 1.9297354000896306e+01 0 0 0
26010 84 2 7.3999999999999996e-02 2.4259280037991413e+01 9.2753093543628484e+00 1.8786912305335662e+01 0 0 0
26016 84 2 7.3999999999999996e-02 2.4402309357567859e+01 1.1748744231160192e+01 1.8748039390234528e+01 0 0 0
26015 84 2 7.3999999999999996e-02 2.5027153059936797e+01 1.1718273016074241e+01 2.0496698921093984e+01 0 0 0
26023 84 1 -1.4799999999999999e-01 2.6141481660715648e+01 1.5597441429030384e+01 1.9301935435574244e+01 0 0 0
26002 84 1 -1.4799999999999999e-01 2.5187160603681654e+01 6.6700411303985421e+00 1.9405038202840480e+01 0 0 0
26009 84 2 7.3999999999999996e-02 2.5160215206103988e+01 9.0453773267708790e+00 2.0290533451937950e+01 0 0 0
26003 84 2 7.3999999999999996e-02 2.5380203770687999e+01 6.8374840466671269e+00 2.0521464529909700e+01 0 0 0
26014 84 1 -1.4799999999999999e-01 2.5321565978115149e+01 1.1753645707770486e+01 1.9350891533836460e+01 0 0 0
26008 84 1 -1.4799999999999999e-01 2.5217402100380159e+01 9.1164300989388778e+00 1.9189181508796135e+01 0 0 0
26007 84 2 7.3999999999999996e-02 2.6816981980303733e+01 7.9063348404078342e+00 1.8848100611902428e+01 0 0 0
26005 84 1 -1.4799999999999999e-01 2.5789062736131793e+01 7.8300622462892608e+00 1.8570841254033798e+01 0 0 0
26013 84 2 7.3999999999999996e-02 2.7035640817476992e+01 1.0280002143241603e+01 1.9413792528090273e+01 0 0 0
26011 84 1 -1.4799999999999999e-01 2.6075598006941387e+01 1.0385658734356632e+01 1.8948120660392540e+01 0 0 0
27258 88 2 7.3999999999999996e-02 3.1343080539494050e+01 9.3984434038009486e+00 1.9293796102079096e+01 0 0 0
22271 72 2 7.3999999999999996e-02 2.6717584994579360e+00 1.2072241120429956e+01 2.0435887895422958e+01 0 0 0
22275 72 2 7.3999999999999996e-02 4.9452732457423423e+00 1.3102447897601865e+01 1.9294572361281642e+01 0 0 0
22281 72 2 7.3999999999999996e-02 4.8931631968719982e+00 1.5678043723846285e+01 1.8915430960053374e+01 0 0 0
22278 72 2 7.3999999999999996e-02 2.0704630515037130e+00 1.4562564901588367e+01 1.9176465462074862e+01 0 0 0
22277 72 2 7.3999999999999996e-02 3.1927841878917604e+00 1.4467206912590060e+01 2.0478428890068610e+01 0 0 0
22273 72 1 -1.4799999999999999e-01 3.8262898416168305e+00 1.3117066984787606e+01 1.8935176951292995e+01 0 0 0
22276 72 1 -1.4799999999999999e-01 3.1584179933406991e+00 1.4453439142497023e+01 1.9358956500982575e+01 0 0 0
22279 72 1 -1.4799999999999999e-01 3.8115595365942090e+00 1.5676243553840761e+01 1.8741106168033678e+01 0 0 0
23526 76 2 7.3999999999999996e-02 9.8016116831054561e+00 1.4624713172860098e+01 1.9359239491502390e+01 0 0 0
23527 76 1 -1.4799999999999999e-01 1.1566995441250715e+01 1.5738991847895631e+01 1.8922420801039046e+01 0 0 0
23525 76 2 7.3999999999999996e-02 1.1065693228311016e+01 1.4564271449115450e+01 2.0565497065686312e+01 0 0 0
23524 76 1 -1.4799999999999999e-01 1.0857807010691189e+01 1.4510426626140417e+01 1.9527285113644474e+01 0 0 0
23521 76 1 -1.4799999999999999e-01 1.1191354458044563e+01 1.3266915350578643e+01 1.8799269453823587e+01 0 0 0
23523 76 2 7.3999999999999996e-02 1.2287102112922430e+01 1.3215777308949200e+01 1.8835919138289537e+01 0 0 0
23529 76 2 7.3999999999999996e-02 1.2583415360195605e+01 1.5740341101438281e+01 1.9311809554769461e+01 0 0 0
3554 12 2 7.3999999999999996e-02 1.4827893881260453e+01 1.3041270015420139e+01 1.8231116071506250e+01 0 0 0
24774 80 2 7.3999999999999996e-02 1.7135122009041684e+01 1.4400608847250517e+01 1.9462017530581505e+01 0 0 0
24772 80 1 -1.4799999999999999e-01 1.8184504352855342e+01 1.4300021346093445e+01 1.9803033234329718e+01 0 0 0
24773 80 2 7.3999999999999996e-02 1.8245239582687937e+01 1.4221513060403277e+01 2.0886361659111866e+01 0 0 0
24775 80 1 -1.4799999999999999e-01 1.8777722872803249e+01 1.5543774616536382e+01 1.9259368837899505e+01 0 0 0
26021 84 2 7.3999999999999996e-02 2.5248826672766242e+01 1.4205978356275624e+01 2.0627132427539266e+01 0 0 0
24769 80 1 -1.4799999999999999e-01 1.8862698809481120e+01 1.3093436874524617e+01 1.9260617109868928e+01 0 0 0
24777 80 2 7.3999999999999996e-02 1.9886757911412541e+01 1.5515874945849374e+01 1.9189508255786638e+01 0 0 0
26022 84 2 7.3999999999999996e-02 2.4330364713132173e+01 1.4441912180073126e+01 1.9213065605684580e+01 0 0 0
24771 80 2 7.3999999999999996e-02 1.9947128853729730e+01 1.2994667228825607e+01 1.9585443898267897e+01 0 0 0
4808 16 2 7.3999999999999996e-02 2.2291720664555534e+01 1.5499264811436731e+01 1.8348198567472146e+01 0 0 0
26020 84 1 -1.4799999999999999e-01 2.5353246368197670e+01 1.4311460482827194e+01 1.9545846290586017e+01 0 0 0
26019 84 2 7.3999999999999996e-02 2.7045974440726681e+01 1.3039802013927194e+01 1.9558058350773454e+01 0 0 0
26017 84 1 -1.4799999999999999e-01 2.6066202718227039e+01 1.3062774961355322e+01 1.9086858918291540e+01 0 0 0
139 1 1 -1.4799999999999999e-01 7.5921316856408794e-04 9.1500453164401989e+00 2.7492446251165852e+00 0 0 0
716 3 2 7.3999999999999996e-02 6.7088626539799634e-03 4.5053958880315365e-01 1.3975396073472659e+01 0 0 0
728 3 2 7.3999999999999996e-02 1.6875829694555478e-01 5.5517931883536411e+00 1.3583498997740149e+01 0 0 0
752 3 2 7.3999999999999996e-02 5.1880366850653559e-02 1.5908215724853504e+01 1.3238595340484174e+01 0 0 0
25988 84 2 7.3999999999999996e-02 2.5771838597268452e+01 1.8835319751491397e-01 1.8656140126356760e+01 0 0 0
21346 69 1 -1.4799999999999999e-01 3.3130736983996916e+00 1.7354643515755832e+01 5.2292825366237539e+00 0 0 0
21348 69 2 7.3999999999999996e-02 2.2380203323754948e+00 1.7488375632684303e+01 5.1087190049927376e+00 0 0 0
159 1 2 7.3999999999999996e-02 8.7305121501082816e-01 1.6675074479237495e+01 3.4782174848451755e+00 0 0 0
160 1 1 -1.4799999999999999e-01 1.0865202696256605e-01 1.8055978039632336e+01 1.9441594755345033e+00 0 0 0
1358 5 2 7.3999999999999996e-02 6.8778361667851042e+00 1.7343516832551767e+01 3.5230168896416223e+00 0 0 0
1357 5 1 -1.4799999999999999e-01 7.5663396192227657e+00 1.7272794045448340e+01 2.6478809639561032e+00 0 0 0
1359 5 2 7.3999999999999996e-02 8.5884911256502878e+00 1.7198257890172005e+01 3.0608040256182516e+00 0 0 0
22606 73 1 -1.4799999999999999e-01 1.0346312487283328e+01 1.6720245876404611e+01 5.5658956691721517e+00 0 0 0
22608 73 2 7.3999999999999996e-02 9.3234645999805252e+00 1.6704604675425038e+01 5.1943799719817596e+00 0 0 0
22611 73 2 7.3999999999999996e-02 1.2143694486184170e+01 1.7933799189856146e+01 5.0927508791511631e+00 0 0 0
22609 73 1 -1.4799999999999999e-01 1.1120938936119842e+01 1.7964963007287114e+01 4.9979969330723870e+00 0 0 0
1691 6 2 7.3999999999999996e-02 7.3657213128981676e+00 1.6849390687202849e+01 5.9955477987263466e+00 0 0 0
22610 73 2 7.3999999999999996e-02 1.0910236187186607e+01 1.7900178814478373e+01 3.9278342043072021e+00 0 0 0
2598 9 2 7.3999999999999996e-02 1.3952422630873546e+01 1.6809839922232314e+01 1.2952541946801659e+00 0 0 0
2596 9 1 -1.4799999999999999e-01 1.4727519741099650e+01 1.6896331467470329e+01 1.9969492229670047e+00 0 0 0
23842 77 1 -1.4799999999999999e-01 1.8040567936840315e+01 1.6978901906799056e+01 5.3366083415390584e+00 0 0 0
23844 77 2 7.3999999999999996e-02 1.6958458862606452e+01 1.6994817802427200e+01 5.4766074845834281e+00 0 0 0
2600 9 2 7.3999999999999996e-02 1.3793383114818479e+01 1.7823766833587314e+01 3.6236645442735358e+00 0 0 0
2939 10 2 7.3999999999999996e-02 1.4454349783909127e+01 1.7190586028303173e+01 5.9374657331944860e+00 0 0 0
2597 9 2 7.3999999999999996e-02 1.5605745018207758e+01 1.7095928243463359e+01 1.3650896158935251e+00 0 0 0
25092 81 2 7.3999999999999996e-02 2.4514531573551107e+01 1.6903361235610724e+01 5.2296142810993658e+00 0 0 0
3814 13 1 -1.4799999999999999e-01 2.2260510528317038e+01 1.7261750026414465e+01 2.2319787501378530e+00 0 0 0
3815 13 2 7.3999999999999996e-02 2.2802696095480375e+01 1.7164996328074167e+01 1.2535269612759568e+00 0 0 0
3816 13 2 7.3999999999999996e-02 2.1276929285629436e+01 1.7418103947337446e+01 1.9075812834721357e+00 0 0 0
4187 14 2 7.3999999999999996e-02 2.2008021287440098e+01 1.7263384338825475e+01 5.8106443136696315e+00 0 0 0
25090 81 1 -1.4799999999999999e-01 2.5557326352841656e+01 1.6918591224841133e+01 5.3795565178177434e+00 0 0 0
5086 17 1 -1.4799999999999999e-01 2.8988743228102837e+01 1.6977358085087165e+01 2.2685314768921638e+00 0 0 0
5088 17 2 7.3999999999999996e-02 2.7907918706664343e+01 1.7084072933199657e+01 2.2853892817178822e+00 0 0 0
5087 17 2 7.3999999999999996e-02 2.9269456236588084e+01 1.6963344100161443e+01 1.2366875600429297e+00 0 0 0
5435 18 2 7.3999999999999996e-02 2.9346208802717811e+01 1.6786476590305906e+01 5.9944338778980919e+00 0 0 0
161 1 2 7.3999999999999996e-02 1.0729407619664546e+00 1.8115754633848045e+01 1.3691991230028133e+00 0 0 0
21351 69 2 7.3999999999999996e-02 5.1947209135773909e+00 1.8421691119356218e+01 4.8662335410154460e+00 0 0 0
21350 69 2 7.3999999999999996e-02 4.1054316492889686e+00 1.8353066396631810e+01 3.4409629056956605e+00 0 0 0
21349 69 1 -1.4799999999999999e-01 4.1694355421447646e+00 1.8524912750417830e+01 4.5432230011049803e+00 0 0 0
21355 69 1 -1.4799999999999999e-01 4.2553049234283096e+00 2.1061324577259423e+01 4.1816813781897322e+00 0 0 0
21356 69 2 7.3999999999999996e-02 3.9434103260519295e+00 2.0941045438579643e+01 3.1276490947122602e+00 0 0 0
21352 69 1 -1.4799999999999999e-01 3.6816378714518421e+00 1.9951290327826214e+01 5.0238896120294321e+00 0 0 0
21358 69 1 -1.4799999999999999e-01 3.6189346705902965e+00 2.2350187964872969e+01 4.6881100025514382e+00 0 0 0
21361 69 1 -1.4799999999999999e-01 4.1389941169563631e+00 2.3503202412367546e+01 3.8536231788696127e+00 0 0 0
21362 69 2 7.3999999999999996e-02 3.4395530408951207e+00 2.3414521205763581e+01 2.9993656672349522e+00 0 0 0
21357 69 2 7.3999999999999996e-02 5.3025858092211209e+00 2.1115434090046371e+01 4.3479259902787168e+00 0 0 0
21354 69 2 7.3999999999999996e-02 2.6122967333372844e+00 2.0017151261184679e+01 5.1322608164415184e+00 0 0 0
21360 69 2 7.3999999999999996e-02 2.5257134419691716e+00 2.2427078766685828e+01 4.6832559226639443e+00 0 0 0
21363 69 2 7.3999999999999996e-02 5.1334674609230255e+00 2.3469015671533189e+01 3.4471938196565080e+00 0 0 0
165 1 2 7.3999999999999996e-02 9.6315929801216482e-01 1.9202336933103076e+01 3.5732166297301129e+00 0 0 0
171 1 2 7.3999999999999996e-02 6.5701926398982391e-01 2.1704209616009226e+01 3.5762530474499492e+00 0 0 0
167 1 2 7.3999999999999996e-02 1.0900069638702290e+00 2.0535979807163994e+01 1.4959393242557562e+00 0 0 0
173 1 2 7.3999999999999996e-02 8.4233558338518666e-01 2.3056571932889902e+01 1.2857388475606408e+00 0 0 0
21359 69 2 7.3999999999999996e-02 4.0546000644839024e+00 2.2478759395673652e+01 5.7188867015747480e+00 0 0 0
166 1 1 -1.4799999999999999e-01 1.3045205829857229e-01 2.0448533695422448e+01 1.9893346287702811e+00 0 0 0
172 1 1 -1.4799999999999999e-01 1.3912188969057810e-03 2.3028142660527720e+01 1.9167691307400834e+00 0 0 0
1374 5 2 7.3999999999999996e-02 6.9301226849746191e+00 2.4013248204803244e+01 1.3224909633271540e+00 0 0 0
1368 5 2 7.3999999999999996e-02 6.8918904773628915e+00 2.1198163297801191e+01 1.1885094667640623e+00 0 0 0
1362 5 2 7.3999999999999996e-02 6.5083841159658897e+00 1.8553969423352619e+01 1.3529683409615698e+00 0 0 0
1364 5 2 7.3999999999999996e-02 7.0318379642111832e+00 1.9949627429967741e+01 3.4120142729809033e+00 0 0 0
1370 5 2 7.3999999999999996e-02 7.1520864592402988e+00 2.2515478034026934e+01 3.4873536424182667e+00 0 0 0
1366 5 1 -1.4799999999999999e-01 7.8310217889049714e+00 2.1210337074166208e+01 1.8495738080539927e+00 0 0 0
1360 5 1 -1.4799999999999999e-01 7.4920605429292628e+00 1.8575304065133682e+01 1.8305776844898867e+00 0 0 0
1363 5 1 -1.4799999999999999e-01 7.8209772969715345e+00 1.9875212379691625e+01 2.6163848755369368e+00 0 0 0
1361 5 2 7.3999999999999996e-02 8.1745026441485944e+00 1.8580973578605157e+01 1.0352125468350408e+00 0 0 0
1365 5 2 7.3999999999999996e-02 8.8549090505390780e+00 1.9671620547853394e+01 3.0034777447107657e+00 0 0 0
1367 5 2 7.3999999999999996e-02 8.6365263809993991e+00 2.1206283739758383e+01 1.1176828808962216e+00 0 0 0
1372 5 1 -1.4799999999999999e-01 7.9184528187760623e+00 2.3778877823759057e+01 1.8067141474663906e+00 0 0 0
1369 5 1 -1.4799999999999999e-01 7.9215858822854841e+00 2.2485507237045130e+01 2.6827887653192679e+00 0 0 0
1371 5 2 7.3999999999999996e-02 8.7834907775120659e+00 2.2396537572364920e+01 3.2975210545769924e+00 0 0 0
22618 73 1 -1.4799999999999999e-01 1.0761856124805540e+01 2.1829267547360391e+01 5.6330713226340716e+00 0 0 0
22615 73 1 -1.4799999999999999e-01 1.1195215453278724e+01 2.0455271164337699e+01 5.0923670675170642e+00 0 0 0
22616 73 2 7.3999999999999996e-02 1.1067356809189601e+01 2.0528149675921430e+01 3.9755167578797432e+00 0 0 0
22614 73 2 7.3999999999999996e-02 9.4816746637363707e+00 1.9192217271954689e+01 5.4218685351315079e+00 0 0 0
22612 73 1 -1.4799999999999999e-01 1.0521233166716094e+01 1.9194484087853777e+01 5.6657274083025309e+00 0 0 0
22621 73 1 -1.4799999999999999e-01 1.1446335057208474e+01 2.2995592762381868e+01 4.9373975330018922e+00 0 0 0
22622 73 2 7.3999999999999996e-02 1.1136035320647007e+01 2.2992380842535148e+01 3.8909498106476832e+00 0 0 0
22620 73 2 7.3999999999999996e-02 9.7527364098592404e+00 2.1904222541064851e+01 5.5045232815928031e+00 0 0 0
22623 73 2 7.3999999999999996e-02 1.2501084646716954e+01 2.2879488950386090e+01 4.8370776721567372e+00 0 0 0
1373 5 2 7.3999999999999996e-02 8.6925835682910613e+00 2.3615966461903540e+01 1.0815888146990964e+00 0 0 0
22617 73 2 7.3999999999999996e-02 1.2222852237877401e+01 2.0308104073375389e+01 5.1800752582732708e+00 0 0 0
1703 6 2 7.3999999999999996e-02 7.0911981618107935e+00 2.2031602586324588e+01 5.9979149356134105e+00 0 0 0
1697 6 2 7.3999999999999996e-02 7.2906471830926147e+00 1.9415297854155796e+01 5.9142962382099986e+00 0 0 0
2599 9 1 -1.4799999999999999e-01 1.4535114331109538e+01 1.8080812290442250e+01 2.9367040458194387e+00 0 0 0
2601 9 2 7.3999999999999996e-02 1.5441782377447502e+01 1.8254012473836060e+01 3.5925857814993405e+00 0 0 0
2606 9 2 7.3999999999999996e-02 1.4529112546981313e+01 2.0703589774134709e+01 3.8940996407984327e+00 0 0 0
2612 9 2 7.3999999999999996e-02 1.4495268611604413e+01 2.2957822999589204e+01 4.0381610968677117e+00 0 0 0
2604 9 2 7.3999999999999996e-02 1.3097747345330912e+01 1.9525671039107355e+01 2.0767566457871647e+00 0 0 0
2610 9 2 7.3999999999999996e-02 1.3521361690306044e+01 2.1824601756058492e+01 1.8323857183682970e+00 0 0 0
2603 9 2 7.3999999999999996e-02 1.4356880885347358e+01 1.9321553545168729e+01 1.0152865417873598e+00 0 0 0
2602 9 1 -1.4799999999999999e-01 1.4172205667981261e+01 1.9364061280845970e+01 2.1503366803625057e+00 0 0 0
2607 9 2 7.3999999999999996e-02 1.5912021702841930e+01 2.0451520334141165e+01 2.9290926203325367e+00 0 0 0
2605 9 1 -1.4799999999999999e-01 1.4791671749803587e+01 2.0553577182494678e+01 2.8478697739651770e+00 0 0 0
2609 9 2 7.3999999999999996e-02 1.5148959388251441e+01 2.1908226946598486e+01 1.0704842509090347e+00 0 0 0
2608 9 1 -1.4799999999999999e-01 1.4604894453916344e+01 2.1872258923834060e+01 2.0842850089363769e+00 0 0 0
2611 9 1 -1.4799999999999999e-01 1.4850078344583784e+01 2.3096422333093557e+01 2.9606454675184595e+00 0 0 0
23848 77 1 -1.4799999999999999e-01 1.7999313125358295e+01 1.9537550707266927e+01 5.2347037749490957e+00 0 0 0
2613 9 2 7.3999999999999996e-02 1.5947845379867440e+01 2.3176176402638568e+01 2.9715196747322135e+00 0 0 0
23856 77 2 7.3999999999999996e-02 1.6869794881626436e+01 2.2197778116157931e+01 4.8172488448942827e+00 0 0 0
23850 77 2 7.3999999999999996e-02 1.6899965190542289e+01 1.9561590667853178e+01 5.0936443535541320e+00 0 0 0
23854 77 1 -1.4799999999999999e-01 1.7915561584884827e+01 2.2136409411867128e+01 5.0849055072679930e+00 0 0 0
23858 77 2 7.3999999999999996e-02 1.8702610515216957e+01 2.3299988735736083e+01 3.4431709044839001e+00 0 0 0
23857 77 1 -1.4799999999999999e-01 1.8738664582995618e+01 2.3324784393982959e+01 4.5144972078577048e+00 0 0 0
23846 77 2 7.3999999999999996e-02 1.7985300376176976e+01 1.8178208437019936e+01 3.4933866463244856e+00 0 0 0
23845 77 1 -1.4799999999999999e-01 1.8424631380003643e+01 1.8201354433926138e+01 4.5085583821766049e+00 0 0 0
23852 77 2 7.3999999999999996e-02 1.8438457009471446e+01 2.0713957562118555e+01 3.4639635605061572e+00 0 0 0
23851 77 1 -1.4799999999999999e-01 1.8542371167356485e+01 2.0846130735030787e+01 4.5736753255610552e+00 0 0 0
3818 13 2 7.3999999999999996e-02 2.2058026131495247e+01 1.8687030551737546e+01 3.9462226001947389e+00 0 0 0
3819 13 2 7.3999999999999996e-02 2.3695019603697936e+01 1.8524522833421464e+01 3.2630804045366397e+00 0 0 0
23847 77 2 7.3999999999999996e-02 1.9465747789836389e+01 1.8166565012531585e+01 4.4004124744607580e+00 0 0 0
3817 13 1 -1.4799999999999999e-01 2.2642209511906902e+01 1.8512931415710106e+01 2.9822972821787648e+00 0 0 0
23853 77 2 7.3999999999999996e-02 1.9645013897148807e+01 2.0851609686361005e+01 4.7810946654987543e+00 0 0 0
3820 13 1 -1.4799999999999999e-01 2.2403821171576748e+01 1.9844064250185980e+01 2.1776774524888238e+00 0 0 0
3821 13 2 7.3999999999999996e-02 2.2988665483373733e+01 1.9722675742081346e+01 1.2119006739276479e+00 0 0 0
3822 13 2 7.3999999999999996e-02 2.1378442835706299e+01 1.9900742668641580e+01 1.8972202328614001e+00 0 0 0
3824 13 2 7.3999999999999996e-02 2.2164653218845782e+01 2.1128294032150521e+01 3.8743867391796507e+00 0 0 0
3823 13 1 -1.4799999999999999e-01 2.2706371587468233e+01 2.1132577601056347e+01 2.9302797848106485e+00 0 0 0
3825 13 2 7.3999999999999996e-02 2.3728398299902320e+01 2.1213926667450664e+01 3.1349110216438416e+00 0 0 0
3828 13 2 7.3999999999999996e-02 2.1391891301654141e+01 2.2417905814781214e+01 2.0267868775544944e+00 0 0 0
3826 13 1 -1.4799999999999999e-01 2.2498584130519358e+01 2.2379414310556410e+01 2.0532576376324330e+00 0 0 0
3827 13 2 7.3999999999999996e-02 2.2879491204096734e+01 2.2260685855006667e+01 1.0795741356774835e+00 0 0 0
3829 13 1 -1.4799999999999999e-01 2.2953967688138075e+01 2.3718986673351996e+01 2.5920670644535040e+00 0 0 0
3830 13 2 7.3999999999999996e-02 2.3073609976424159e+01 2.3687635870664955e+01 3.6741559054999704e+00 0 0 0
3831 13 2 7.3999999999999996e-02 2.3986367548572034e+01 2.3899134251443307e+01 2.2114152672779523e+00 0 0 0
23859 77 2 7.3999999999999996e-02 1.9802497132510872e+01 2.3155950834826012e+01 4.7372444001778984e+00 0 0 0
25104 81 2 7.3999999999999996e-02 2.4284158978979729e+01 2.2030017468288008e+01 4.9562120902602116e+00 0 0 0
25098 81 2 7.3999999999999996e-02 2.4540498379873515e+01 1.9527267781961413e+01 5.4002732799329998e+00 0 0 0
4199 14 2 7.3999999999999996e-02 2.2060396959791714e+01 2.2259167684072445e+01 5.9029781380334807e+00 0 0 0
4193 14 2 7.3999999999999996e-02 2.2105981846675800e+01 1.9737515248891235e+01 5.8882271644105559e+00 0 0 0
5090 17 2 7.3999999999999996e-02 2.9585092372135705e+01 1.8136152159197088e+01 3.8843060252615107e+00 0 0 0
5091 17 2 7.3999999999999996e-02 3.0729594014488736e+01 1.8269558223517741e+01 2.6487842476233872e+00 0 0 0
25094 81 2 7.3999999999999996e-02 2.6432657351906638e+01 1.8372117961831670e+01 3.8557947906087580e+00 0 0 0
5089 17 1 -1.4799999999999999e-01 2.9631332272934099e+01 1.8251888928371624e+01 2.8380603978108381e+00 0 0 0
25095 81 2 7.3999999999999996e-02 2.7335236826845456e+01 1.8111903933179782e+01 5.4187811249584543e+00 0 0 0
25093 81 1 -1.4799999999999999e-01 2.6326602322257678e+01 1.8256938563747202e+01 5.0041451348863495e+00 0 0 0
25096 81 1 -1.4799999999999999e-01 2.5661710767421543e+01 1.9564461242902510e+01 5.4885482847734748e+00 0 0 0
25102 81 1 -1.4799999999999999e-01 2.5317960794630284e+01 2.2062267119390139e+01 5.3191875639449293e+00 0 0 0
25100 81 2 7.3999999999999996e-02 2.6115775067809782e+01 2.0935686387014368e+01 3.6563443272122678e+00 0 0 0
25099 81 1 -1.4799999999999999e-01 2.6188419403949094e+01 2.0906638389209039e+01 4.7838867201612221e+00 0 0 0
25106 81 2 7.3999999999999996e-02 2.5722768234934829e+01 2.3598768719190552e+01 3.7551147452737634e+00 0 0 0
5094 17 2 7.3999999999999996e-02 2.8033915049136876e+01 1.9753919991264514e+01 2.3924548587431356e+00 0 0 0
5095 17 1 -1.4799999999999999e-01 2.9672888697128311e+01 2.0924654442083877e+01 2.8008563013988694e+00 0 0 0
5098 17 1 -1.4799999999999999e-01 2.9055464968804102e+01 2.2153114911108329e+01 2.1424768679743398e+00 0 0 0
5092 17 1 -1.4799999999999999e-01 2.9153698782493610e+01 1.9627058571456548e+01 2.2588156414826117e+00 0 0 0
5100 17 2 7.3999999999999996e-02 2.7977693543815914e+01 2.2113566976502419e+01 2.1996232013954131e+00 0 0 0
25101 81 2 7.3999999999999996e-02 2.7208194572281865e+01 2.1228811074496164e+01 4.9809386426242837e+00 0 0 0
25105 81 1 -1.4799999999999999e-01 2.5875255610623288e+01 2.3409629725597547e+01 4.8282675837660314e+00 0 0 0
5101 17 1 -1.4799999999999999e-01 2.9476274421367318e+01 2.3476836358225320e+01 2.8440994846113425e+00 0 0 0
5102 17 2 7.3999999999999996e-02 2.9376916769590537e+01 2.3460034738417232e+01 3.9899556919755539e+00 0 0 0
25107 81 2 7.3999999999999996e-02 2.6946874078332488e+01 2.3379500031032762e+01 5.0527983990073482e+00 0 0 0
5093 17 2 7.3999999999999996e-02 2.9267102753191949e+01 1.9612715431607501e+01 1.1458991659179800e+00 0 0 0
5103 17 2 7.3999999999999996e-02 3.0526389561864303e+01 2.3639560861678643e+01 2.6450446821347615e+00 0 0 0
5097 17 2 7.3999999999999996e-02 3.0752853049911117e+01 2.0985076126387860e+01 2.6482250101096749e+00 0 0 0
5099 17 2 7.3999999999999996e-02 2.9338529337739743e+01 2.2233658151230802e+01 1.0329465289139885e+00 0 0 0
5096 17 2 7.3999999999999996e-02 2.9601054606192417e+01 2.1006189844002744e+01 3.8490473322820389e+00 0 0 0
21364 69 1 -1.4799999999999999e-01 3.9831310038457461e+00 2.4921288469816780e+01 4.5480522160828114e+00 0 0 0
21367 69 1 -1.4799999999999999e-01 4.0460387717020492e+00 2.6241106658777873e+01 3.7438076463188090e+00 0 0 0
21368 69 2 7.3999999999999996e-02 3.2609593570876703e+00 2.6048089869643526e+01 3.0434298209005739e+00 0 0 0
21370 69 1 -1.4799999999999999e-01 3.9465726379090986e+00 2.7369588523894755e+01 4.7962425270822182e+00 0 0 0
21374 69 2 7.3999999999999996e-02 3.9373772096124080e+00 2.8872873137725243e+01 3.2325968283896764e+00 0 0 0
21373 69 1 -1.4799999999999999e-01 4.3570606900408597e+00 2.8746712862984420e+01 4.2359910442957389e+00 0 0 0
21369 69 2 7.3999999999999996e-02 5.0208859976502902e+00 2.6145549099240341e+01 3.2404112967724901e+00 0 0 0
21375 69 2 7.3999999999999996e-02 5.3925605051994294e+00 2.8861250446977689e+01 4.0248348424335285e+00 0 0 0
21372 69 2 7.3999999999999996e-02 2.9816977373914542e+00 2.7514332869929408e+01 5.1180196198863435e+00 0 0 0
189 1 2 7.3999999999999996e-02 9.3958883553579209e-01 2.9506796625267540e+01 3.4157357036070790e+00 0 0 0
185 1 2 7.3999999999999996e-02 1.3015598518653704e+00 2.8170687350508103e+01 1.4265465909256452e+00 0 0 0
179 1 2 7.3999999999999996e-02 7.9813270071249087e-01 2.5443488160606165e+01 1.1018398595021641e+00 0 0 0
21366 69 2 7.3999999999999996e-02 2.9808118465245101e+00 2.4911720807421911e+01 5.0594033353402335e+00 0 0 0
177 1 2 7.3999999999999996e-02 7.6990388658464592e-01 2.4367181228980471e+01 3.4484770083051286e+00 0 0 0
183 1 2 7.3999999999999996e-02 9.1779515118926058e-01 2.6644989528293046e+01 3.3740542702661602e+00 0 0 0
461 2 2 7.3999999999999996e-02 2.9128855720246022e-01 2.4744966147877001e+01 5.4993335234581968e+00 0 0 0
467 2 2 7.3999999999999996e-02 6.1545077008338478e-01 2.7458028944870797e+01 5.4395811027800693e+00 0 0 0
21378 69 2 7.3999999999999996e-02 2.7789312534650135e+00 2.9907369015692705e+01 5.0427838578548618e+00 0 0 0
21365 69 2 7.3999999999999996e-02 4.6994640641909022e+00 2.4954342754054096e+01 5.3727206655990454e+00 0 0 0
21371 69 2 7.3999999999999996e-02 4.5896141550541536e+00 2.7194064665165634e+01 5.6237225955645185e+00 0 0 0
187 1 1 -1.4799999999999999e-01 1.4973249615804871e-01 2.9423301374879745e+01 2.6575383514477187e+00 0 0 0
21376 69 1 -1.4799999999999999e-01 3.8668084167282912e+00 2.9884738043310914e+01 5.1569107489077410e+00 0 0 0
184 1 1 -1.4799999999999999e-01 3.2603663538738942e-01 2.8143167394570423e+01 1.9016429701077255e+00 0 0 0
21377 69 2 7.3999999999999996e-02 4.0411637720407461e+00 2.9714782674526315e+01 6.2131108966236415e+00 0 0 0
181 1 1 -1.4799999999999999e-01 1.4735889291138235e-01 2.6809103182065012e+01 2.6523793989367901e+00 0 0 0
1380 5 2 7.3999999999999996e-02 7.3197217562898160e+00 2.6258055855500427e+01 1.2025024383376433e+00 0 0 0
1386 5 2 7.3999999999999996e-02 6.9742860562172089e+00 2.8662326867558871e+01 1.4652720392884799e+00 0 0 0
1382 5 2 7.3999999999999996e-02 7.3032336812942580e+00 2.7458684478562930e+01 3.4014210851257736e+00 0 0 0
1376 5 2 7.3999999999999996e-02 7.5571151768704787e+00 2.5109072273008042e+01 3.6197091774523131e+00 0 0 0
1378 5 1 -1.4799999999999999e-01 8.1580423966986739e+00 2.6294770078268524e+01 1.8780979706495522e+00 0 0 0
22624 73 1 -1.4799999999999999e-01 1.1005028974058757e+01 2.4357512672210991e+01 5.5779288916044010e+00 0 0 0
1377 5 2 7.3999999999999996e-02 9.1482181057200656e+00 2.4905045842487933e+01 3.2561996315498538e+00 0 0 0
1375 5 1 -1.4799999999999999e-01 8.1760275973363914e+00 2.4996240832242336e+01 2.7162582512869804e+00 0 0 0
1379 5 2 7.3999999999999996e-02 8.9977982112325918e+00 2.6307016112005545e+01 1.2142596840028732e+00 0 0 0
1385 5 2 7.3999999999999996e-02 8.7566309779612883e+00 2.8832455530251096e+01 1.2348106870422475e+00 0 0 0
1384 5 1 -1.4799999999999999e-01 7.9456622266480359e+00 2.8764856746586545e+01 1.9876709275787394e+00 0 0 0
1383 5 2 7.3999999999999996e-02 9.0272889331875881e+00 2.7481296282182836e+01 3.3305724246051298e+00 0 0 0
1381 5 1 -1.4799999999999999e-01 8.1676120225231124e+00 2.7521565488870454e+01 2.7210920989790743e+00 0 0 0
22627 73 1 -1.4799999999999999e-01 1.1805514713963156e+01 2.5637149455626123e+01 5.1354941860519956e+00 0 0 0
22628 73 2 7.3999999999999996e-02 1.1845397316177948e+01 2.5537567547198407e+01 4.0433036359419834e+00 0 0 0
22633 73 1 -1.4799999999999999e-01 1.1874713275993283e+01 2.8152098124149056e+01 5.0704152491422168e+00 0 0 0
22634 73 2 7.3999999999999996e-02 1.1894550119334925e+01 2.8190024608753081e+01 3.9563310010514461e+00 0 0 0
22630 73 1 -1.4799999999999999e-01 1.1042934700757032e+01 2.6874630578020987e+01 5.5537461803803057e+00 0 0 0
22632 73 2 7.3999999999999996e-02 1.0108602103418230e+01 2.6809090773431482e+01 4.9816343126144993e+00 0 0 0
22636 73 1 -1.4799999999999999e-01 1.1120010263746776e+01 2.9423151157706585e+01 5.5731129587464157e+00 0 0 0
22626 73 2 7.3999999999999996e-02 9.9152193860661164e+00 2.4355646047162043e+01 5.4634938352689995e+00 0 0 0
22638 73 2 7.3999999999999996e-02 1.0044192068033846e+01 2.9424727552677481e+01 5.3701566817278286e+00 0 0 0
1389 5 2 7.3999999999999996e-02 9.0040431616787266e+00 2.9983255187725792e+01 3.3941675936423268e+00 0 0 0
1709 6 2 7.3999999999999996e-02 7.1827265137678582e+00 2.4595691323735643e+01 6.0348371908508778e+00 0 0 0
1715 6 2 7.3999999999999996e-02 6.7152259114570008e+00 2.7140911045847840e+01 6.0854093652288581e+00 0 0 0
1388 5 2 7.3999999999999996e-02 7.2310647087267101e+00 3.0060323622342885e+01 3.5183157904993725e+00 0 0 0
1387 5 1 -1.4799999999999999e-01 8.0468268382829269e+00 3.0089457262616563e+01 2.8296938723553633e+00 0 0 0
1721 6 2 7.3999999999999996e-02 6.9192852941405754e+00 2.9689454240589015e+01 5.9837944206075191e+00 0 0 0
22629 73 2 7.3999999999999996e-02 1.2799499305688922e+01 2.5640879006464388e+01 5.5479700618272947e+00 0 0 0
22635 73 2 7.3999999999999996e-02 1.2871358872313133e+01 2.8197927011770915e+01 5.5337528140660508e+00 0 0 0
2616 9 2 7.3999999999999996e-02 1.3191210134137449e+01 2.4345282923198344e+01 2.3191340132798590e+00 0 0 0
2615 9 2 7.3999999999999996e-02 1.4608003101417030e+01 2.4420043437486065e+01 1.2070618260521910e+00 0 0 0
2614 9 1 -1.4799999999999999e-01 1.4282298666240605e+01 2.4379309285762151e+01 2.2831256079886781e+00 0 0 0
2622 9 2 7.3999999999999996e-02 1.3696796630773266e+01 2.7009880427374167e+01 1.6782327121680014e+00 0 0 0
23862 77 2 7.3999999999999996e-02 1.7012443262550523e+01 2.4671647983531205e+01 4.9855996930878028e+00 0 0 0
23860 77 1 -1.4799999999999999e-01 1.8091707984686412e+01 2.4615951893757256e+01 5.1469341452419091e+00 0 0 0
2624 9 2 7.3999999999999996e-02 1.4808565161788309e+01 2.8244091117205038e+01 3.8927048138670850e+00 0 0 0
2618 9 2 7.3999999999999996e-02 1.4528226765474669e+01 2.5913566975773911e+01 3.8124683142679494e+00 0 0 0
2619 9 2 7.3999999999999996e-02 1.5982842686824338e+01 2.5490942564170972e+01 2.8256429888697134e+00 0 0 0
2617 9 1 -1.4799999999999999e-01 1.4928869268117506e+01 2.5674431990724301e+01 2.8710061383827208e+00 0 0 0
2621 9 2 7.3999999999999996e-02 1.5260749297593106e+01 2.6822962945647838e+01 1.1806002597652392e+00 0 0 0
2620 9 1 -1.4799999999999999e-01 1.4681308432330450e+01 2.6943031592446115e+01 2.0550914711565542e+00 0 0 0
2623 9 1 -1.4799999999999999e-01 1.5119661610563158e+01 2.8229223392425471e+01 2.8440235097873154e+00 0 0 0
2625 9 2 7.3999999999999996e-02 1.6167901286111949e+01 2.8398648612348719e+01 2.8766081466004843e+00 0 0 0
23868 77 2 7.3999999999999996e-02 1.7054820175305899e+01 2.7115080302136871e+01 4.6046813247187872e+00 0 0 0
2626 9 1 -1.4799999999999999e-01 1.4448237187075661e+01 2.9495480408450543e+01 2.3556734152461778e+00 0 0 0
23872 77 1 -1.4799999999999999e-01 1.7905909321992628e+01 2.9785439778624934e+01 5.1751729345350892e+00 0 0 0
23866 77 1 -1.4799999999999999e-01 1.8018327202752442e+01 2.7167209074278446e+01 5.0398259417900562e+00 0 0 0
23869 77 1 -1.4799999999999999e-01 1.8622175951885559e+01 2.8489451142167734e+01 4.6099543084870032e+00 0 0 0
2627 9 2 7.3999999999999996e-02 1.4277836953644202e+01 2.9448411613684602e+01 1.2912961023402036e+00 0 0 0
2628 9 2 7.3999999999999996e-02 1.3444057093149503e+01 2.9428454345941141e+01 2.7300437628669485e+00 0 0 0
23874 77 2 7.3999999999999996e-02 1.6854862011673639e+01 2.9804381497159138e+01 4.8981118766684357e+00 0 0 0
23864 77 2 7.3999999999999996e-02 1.8764348736812803e+01 2.5956540167122615e+01 3.4684036281083244e+00 0 0 0
23870 77 2 7.3999999999999996e-02 1.8692911033270651e+01 2.8549718030804591e+01 3.4883869341822420e+00 0 0 0
23863 77 1 -1.4799999999999999e-01 1.8778731006677454e+01 2.5884867286329332e+01 4.5728663376593728e+00 0 0 0
23871 77 2 7.3999999999999996e-02 1.9661559636556714e+01 2.8404885947481276e+01 4.8161151341005981e+00 0 0 0
3833 13 2 7.3999999999999996e-02 2.2184469117763065e+01 2.5077317922210341e+01 1.1604360052466089e+00 0 0 0
3834 13 2 7.3999999999999996e-02 2.1013492654119890e+01 2.4744234963258222e+01 2.4350876858304833e+00 0 0 0
25110 81 2 7.3999999999999996e-02 2.4281102646590359e+01 2.4696508024016872e+01 5.2762784301049530e+00 0 0 0
3832 13 1 -1.4799999999999999e-01 2.2097767418295579e+01 2.4867534660857128e+01 2.2034439944059292e+00 0 0 0
3835 13 1 -1.4799999999999999e-01 2.2561999243199281e+01 2.6065582619541281e+01 2.9933006296097964e+00 0 0 0
3836 13 2 7.3999999999999996e-02 2.2520391305503029e+01 2.5853951310890899e+01 3.9985143658949003e+00 0 0 0
3837 13 2 7.3999999999999996e-02 2.3636724434289317e+01 2.6356695282094865e+01 2.7858049939332168e+00 0 0 0
3838 13 1 -1.4799999999999999e-01 2.1743738480008734e+01 2.7337126731737136e+01 2.7377180337142804e+00 0 0 0
3839 13 2 7.3999999999999996e-02 2.1389288900634266e+01 2.7346635211012583e+01 1.6583861864845804e+00 0 0 0
3840 13 2 7.3999999999999996e-02 2.0919286448664099e+01 2.7174746836770730e+01 3.3677342304828186e+00 0 0 0
3841 13 1 -1.4799999999999999e-01 2.2422513962093348e+01 2.8625606849308809e+01 3.1664426603145830e+00 0 0 0
3842 13 2 7.3999999999999996e-02 2.2526323209285206e+01 2.8595359931373213e+01 4.2281153940961920e+00 0 0 0
3843 13 2 7.3999999999999996e-02 2.3439680020050826e+01 2.8481663016733922e+01 2.8914085298910344e+00 0 0 0
3844 13 1 -1.4799999999999999e-01 2.1891165449197626e+01 2.9952308346418729e+01 2.5820018900440878e+00 0 0 0
23865 77 2 7.3999999999999996e-02 1.9838384608675849e+01 2.6114002004974072e+01 4.8846949169276233e+00 0 0 0
25122 81 2 7.3999999999999996e-02 2.4450716028721189e+01 2.9738878140985996e+01 5.1059550739885289e+00 0 0 0
25116 81 2 7.3999999999999996e-02 2.4463181052397889e+01 2.7094236251132699e+01 5.1743695918762072e+00 0 0 0
4217 14 2 7.3999999999999996e-02 2.1515834531488583e+01 2.9674682415979174e+01 6.0568751923198452e+00 0 0 0
4211 14 2 7.3999999999999996e-02 2.1692898643288508e+01 2.7086691835966040e+01 6.0295039092905265e+00 0 0 0
4205 14 2 7.3999999999999996e-02 2.1734716227488743e+01 2.4520167022847129e+01 5.9529830236138199e+00 0 0 0
3845 13 2 7.3999999999999996e-02 2.1873471903762713e+01 2.9916696929822468e+01 1.4993907899900412e+00 0 0 0
3846 13 2 7.3999999999999996e-02 2.0850077131343728e+01 3.0180534028687841e+01 2.9303856939234381e+00 0 0 0
25108 81 1 -1.4799999999999999e-01 2.5296935238287148e+01 2.4558728053382779e+01 5.5479570222503929e+00 0 0 0
25120 81 1 -1.4799999999999999e-01 2.5492246560265887e+01 2.9781958132366892e+01 5.4359651281240744e+00 0 0 0
25114 81 1 -1.4799999999999999e-01 2.5425516852589574e+01 2.7122479295970255e+01 5.5678165201503518e+00 0 0 0
25118 81 2 7.3999999999999996e-02 2.6355195535374722e+01 2.8352818474954937e+01 3.9978202766576154e+00 0 0 0
25117 81 1 -1.4799999999999999e-01 2.6173093433829429e+01 2.8435669605555042e+01 5.0839862134024632e+00 0 0 0
25112 81 2 7.3999999999999996e-02 2.6458193874456015e+01 2.5750138678184133e+01 4.2213965957972377e+00 0 0 0
25111 81 1 -1.4799999999999999e-01 2.6171324121059236e+01 2.5779634222625507e+01 5.2683335049443745e+00 0 0 0
5106 17 2 7.3999999999999996e-02 2.7648263658908004e+01 2.4461534637632479e+01 2.2159804431666359e+00 0 0 0
5104 17 1 -1.4799999999999999e-01 2.8736313343169062e+01 2.4641057467297660e+01 2.2775240791748779e+00 0 0 0
5107 17 1 -1.4799999999999999e-01 2.9194346754087711e+01 2.5853774669098236e+01 3.1117594066795773e+00 0 0 0
5110 17 1 -1.4799999999999999e-01 2.8923574528635108e+01 2.7127016848651870e+01 2.3188877768097198e+00 0 0 0
5112 17 2 7.3999999999999996e-02 2.7897936842036223e+01 2.7113450243006874e+01 2.1409503543291266e+00 0 0 0
5113 17 1 -1.4799999999999999e-01 2.9361967494217915e+01 2.8418014786305228e+01 2.9484478158148333e+00 0 0 0
5114 17 2 7.3999999999999996e-02 2.9066634114453244e+01 2.8492284541079130e+01 3.9841313496007467e+00 0 0 0
5108 17 2 7.3999999999999996e-02 2.8617442620262835e+01 2.6030874021990279e+01 4.0729188781357299e+00 0 0 0
25119 81 2 7.3999999999999996e-02 2.7187568140244867e+01 2.8448804891229962e+01 5.4201181746624272e+00 0 0 0
5115 17 2 7.3999999999999996e-02 3.0408378208355010e+01 2.8517238501106394e+01 2.9365716546795189e+00 0 0 0
5109 17 2 7.3999999999999996e-02 3.0220178862555407e+01 2.5693974553992874e+01 3.4377662967428848e+00 0 0 0
25113 81 2 7.3999999999999996e-02 2.7087790693180867e+01 2.5786184250097779e+01 5.8058073129095300e+00 0 0 0
5116 17 1 -1.4799999999999999e-01 2.8901840964251100e+01 2.9715753345433097e+01 2.2139565287473468e+00 0 0 0
5118 17 2 7.3999999999999996e-02 2.7757286999049068e+01 2.9830217581398298e+01 2.1820162586858722e+00 0 0 0
5111 17 2 7.3999999999999996e-02 2.9312914073456486e+01 2.7020351131094682e+01 1.3503674399512122e+00 0 0 0
5105 17 2 7.3999999999999996e-02 2.9119953581160516e+01 2.4778606684940140e+01 1.1977567196522692e+00 0 0 0
5117 17 2 7.3999999999999996e-02 2.9273609878532838e+01 2.9761177027171147e+01 1.1409975358791917e+00 0 0 0
5453 18 2 7.3999999999999996e-02 2.8996537240505418e+01 2.4595471828822721e+01 6.2220976491490330e+00 0 0 0
473 2 2 7.3999999999999996e-02 7.1784148749615473e-01 3.0171670407202861e+01 5.5423374889289772e+00 0 0 0
191 1 2 7.3999999999999996e-02 1.1922245254433816e+00 3.0502160157916535e+01 1.2163601580356775e+00 0 0 0
21380 69 2 7.3999999999999996e-02 4.4493703584738453e+00 3.1140178298061990e+01 3.3730985231820854e+00 0 0 0
21381 69 2 7.3999999999999996e-02 5.3359351631216843e+00 3.1312301248244790e+01 4.8713118779109914e+00 0 0 0
21379 69 1 -1.4799999999999999e-01 4.3269755904845635e+00 3.1164467861370614e+01 4.5072445490052271e+00 0 0 0
21382 69 1 -1.4799999999999999e-01 3.6623110152320493e+00 3.2382144359091953e+01 5.2298790468712175e+00 0 0 0
21384 69 2 7.3999999999999996e-02 2.5840800892680962e+00 3.2451845215992314e+01 4.9764679628085107e+00 0 0 0
190 1 1 -1.4799999999999999e-01 3.3262704516432323e-01 3.0641044249973795e+01 1.8474453503857942e+00 0 0 0
195 1 2 7.3999999999999996e-02 8.8088697813382566e-01 3.1820553939098300e+01 3.6042250679241374e+00 0 0 0
193 1 1 -1.4799999999999999e-01 2.7092999590202893e-01 3.1899472650389502e+01 2.6656761769861808e+00 0 0 0
479 2 2 7.3999999999999996e-02 3.3784358125721231e-01 3.2631320312651383e+01 6.0416595786492957e+00 0 0 0
1392 5 2 7.3999999999999996e-02 7.1696478731707316e+00 3.1243677161237486e+01 1.1813650008468846e+00 0 0 0
1394 5 2 7.3999999999999996e-02 6.9657083154795938e+00 3.2568731437611028e+01 3.2134492069749285e+00 0 0 0
1391 5 2 7.3999999999999996e-02 8.8947676979965955e+00 3.1465749011108493e+01 1.2529857371626827e+00 0 0 0
1390 5 1 -1.4799999999999999e-01 8.0260788274877672e+00 3.1331031574846538e+01 1.9338282135229969e+00 0 0 0
1395 5 2 7.3999999999999996e-02 8.7015109674407078e+00 3.2632222393449084e+01 3.5559113727572300e+00 0 0 0
22639 73 1 -1.4799999999999999e-01 1.1825188557436512e+01 3.0711064957221947e+01 5.0261555026068123e+00 0 0 0
22640 73 2 7.3999999999999996e-02 1.1714383215034283e+01 3.0762509107330217e+01 3.9884849253117500e+00 0 0 0
1393 5 1 -1.4799999999999999e-01 7.9342289390710405e+00 3.2648219581666133e+01 2.7493704842225140e+00 0 0 0
22642 73 1 -1.4799999999999999e-01 1.1122376765081906e+01 3.1996784461903225e+01 5.6184599904215906e+00 0 0 0
22644 73 2 7.3999999999999996e-02 1.0108511316377774e+01 3.1774880622327387e+01 5.4377975160928900e+00 0 0 0
1727 6 2 7.3999999999999996e-02 7.2312440521597834e+00 3.2102711333483057e+01 5.9402391103743941e+00 0 0 0
22641 73 2 7.3999999999999996e-02 1.2877344417551157e+01 3.0807525175860519e+01 5.2938539478910744e+00 0 0 0
2634 9 2 7.3999999999999996e-02 1.3402150584964884e+01 3.2040703824456855e+01 2.5210489018334927e+00 0 0 0
2630 9 2 7.3999999999999996e-02 1.4985682188963658e+01 3.0890355762147653e+01 3.9387630606375992e+00 0 0 0
2629 9 1 -1.4799999999999999e-01 1.5110194760120145e+01 3.0843523452263589e+01 2.8709614165647128e+00 0 0 0
2631 9 2 7.3999999999999996e-02 1.6231230139956605e+01 3.0801101947768053e+01 2.7674282721259633e+00 0 0 0
2632 9 1 -1.4799999999999999e-01 1.4535907660913036e+01 3.2067953077499439e+01 2.2358130652858144e+00 0 0 0
23880 77 2 7.3999999999999996e-02 1.7176403416751238e+01 3.2419945220485438e+01 4.4038307815369819e+00 0 0 0
23878 77 1 -1.4799999999999999e-01 1.8030206138624532e+01 3.2381947538136451e+01 5.0383505572047760e+00 0 0 0
2633 9 2 7.3999999999999996e-02 1.4816900224457489e+01 3.1896588485929264e+01 1.1740857768462458e+00 0 0 0
23875 77 1 -1.4799999999999999e-01 1.8638343868944286e+01 3.1075207335058860e+01 4.5286488422527382e+00 0 0 0
23876 77 2 7.3999999999999996e-02 1.8657488974549210e+01 3.1127997190323718e+01 3.4347975271214941e+00 0 0 0
23877 77 2 7.3999999999999996e-02 1.9666494375030528e+01 3.1052058544109890e+01 4.8701727386528884e+00 0 0 0
3847 13 1 -1.4799999999999999e-01 2.2826931347256561e+01 3.1156225473405890e+01 2.9222755235459910e+00 0 0 0
3849 13 2 7.3999999999999996e-02 2.3810092686229517e+01 3.0933386908038901e+01 2.7124873159019547e+00 0 0 0
3848 13 2 7.3999999999999996e-02 2.2780775379473539e+01 3.1319446650584009e+01 4.0103661272273081e+00 0 0 0
3850 13 1 -1.4799999999999999e-01 2.2404452947078234e+01 3.2354327586959585e+01 2.0467930374856635e+00 0 0 0
3851 13 2 7.3999999999999996e-02 2.2551663385849874e+01 3.2118528679272046e+01 9.8608593111742548e-01 0 0 0
3852 13 2 7.3999999999999996e-02 2.1402450935874100e+01 3.2693189835891246e+01 2.1138455411594506e+00 0 0 0
25128 81 2 7.3999999999999996e-02 2.4451348311326072e+01 3.2394393597114558e+01 4.7366644838233887e+00 0 0 0
4223 14 2 7.3999999999999996e-02 2.1571105618312036e+01 3.2063631101370078e+01 6.1160301035948734e+00 0 0 0
25126 81 1 -1.4799999999999999e-01 2.5382046339476968e+01 3.2370684198187476e+01 5.2817277531665781e+00 0 0 0
25124 81 2 7.3999999999999996e-02 2.6503955688247252e+01 3.1072471951480125e+01 3.9848032803648135e+00 0 0 0
25123 81 1 -1.4799999999999999e-01 2.6206878883862004e+01 3.1037071866982515e+01 5.0125811548815582e+00 0 0 0
5119 17 1 -1.4799999999999999e-01 2.9486946923671180e+01 3.0995968734759352e+01 2.9371020654722080e+00 0 0 0
25125 81 2 7.3999999999999996e-02 2.7125514274550010e+01 3.1180002573576065e+01 5.5045154385186006e+00 0 0 0
5122 17 1 -1.4799999999999999e-01 2.9168531001860639e+01 3.2269727163648170e+01 2.2313965309981385e+00 0 0 0
5120 17 2 7.3999999999999996e-02 2.9116041492589755e+01 3.1041437585978048e+01 3.8943171547311457e+00 0 0 0
5124 17 2 7.3999999999999996e-02 2.8092367865949164e+01 3.2365066955876685e+01 2.1939176463019701e+00 0 0 0
5123 17 2 7.3999999999999996e-02 2.9619806876129921e+01 3.2175697765049826e+01 1.2626842146379536e+00 0 0 0
5121 17 2 7.3999999999999996e-02 3.0560595022519884e+01 3.0796483728666907e+01 3.0884245961734256e+00 0 0 0
5471 18 2 7.3999999999999996e-02 2.9011771973543379e+01 3.2008045030441060e+01 6.2077850171302300e+00 0 0 0
21347 69 2 7.3999999999999996e-02 3.4564927400681218e+00 1.7280679773586836e+01 6.3179902643886612e+00 0 0 0
21658 70 1 -1.4799999999999999e-01 3.1222981355999258e+00 1.7157030719502327e+01 1.0078076530458318e+01 0 0 0
1692 6 2 7.3999999999999996e-02 5.8707062732341262e+00 1.6827802666906550e+01 7.0275985168265596e+00 0 0 0
21660 70 2 7.3999999999999996e-02 2.2320992487417977e+00 1.7210481552044001e+01 9.5108284704034425e+00 0 0 0
21659 70 2 7.3999999999999996e-02 2.6881463396793532e+00 1.7196567217979435e+01 1.1097175825045563e+01 0 0 0
2004 7 2 7.3999999999999996e-02 6.1335261776630121e+00 1.7028497775614920e+01 1.1971651773083806e+01 0 0 0
22607 73 2 7.3999999999999996e-02 1.0270540178174823e+01 1.6882175347206523e+01 6.6587292782401937e+00 0 0 0
22906 74 1 -1.4799999999999999e-01 1.0937163969014980e+01 1.6804198715850056e+01 1.0135686560215728e+01 0 0 0
1690 6 1 -1.4799999999999999e-01 6.9653430965689225e+00 1.6812538806614288e+01 7.0147005291861166e+00 0 0 0
2003 7 2 7.3999999999999996e-02 7.3202291097348464e+00 1.7040543049652424e+01 1.0716684981713508e+01 0 0 0
22907 74 2 7.3999999999999996e-02 1.1204691499493249e+01 1.6628772830228058e+01 1.1172156038219798e+01 0 0 0
22908 74 2 7.3999999999999996e-02 9.8037355714926466e+00 1.6841881291382890e+01 1.0026945021082307e+01 0 0 0
2002 7 1 -1.4799999999999999e-01 7.2440883930814906e+00 1.6983234476252587e+01 1.1822035775058975e+01 0 0 0
22909 74 1 -1.4799999999999999e-01 1.1529557761920596e+01 1.8089429194618020e+01 9.7207374862335794e+00 0 0 0
23843 77 2 7.3999999999999996e-02 1.8491454348777548e+01 1.7111293652411447e+01 6.3024503722604726e+00 0 0 0
24154 78 1 -1.4799999999999999e-01 1.8279395629674347e+01 1.7118184094163382e+01 1.0064472534336543e+01 0 0 0
2938 10 1 -1.4799999999999999e-01 1.4404837743855513e+01 1.6993037139906868e+01 6.9874406276227132e+00 0 0 0
24156 78 2 7.3999999999999996e-02 1.7259015046993142e+01 1.7327908026959395e+01 9.9208047214957116e+00 0 0 0
3251 11 2 7.3999999999999996e-02 1.4942657657483478e+01 1.6977548500577111e+01 1.0770143356989571e+01 0 0 0
2940 10 2 7.3999999999999996e-02 1.3344488294737234e+01 1.6851316405703130e+01 7.1523942874965627e+00 0 0 0
3250 11 1 -1.4799999999999999e-01 1.4484253111044470e+01 1.6806955929788099e+01 1.1778161981033032e+01 0 0 0
24155 78 2 7.3999999999999996e-02 1.8350717929432172e+01 1.7101080730973202e+01 1.1154700055604117e+01 0 0 0
3252 11 2 7.3999999999999996e-02 1.3456132192990198e+01 1.6669173111639299e+01 1.1749886648764379e+01 0 0 0
4186 14 1 -1.4799999999999999e-01 2.1804023812206676e+01 1.7140541542833443e+01 6.9211916128902251e+00 0 0 0
4188 14 2 7.3999999999999996e-02 2.0711702556404582e+01 1.7109115227239904e+01 7.0376306452406086e+00 0 0 0
25404 82 2 7.3999999999999996e-02 2.4423258262357496e+01 1.6983593440039460e+01 9.8128181493225810e+00 0 0 0
4499 15 2 7.3999999999999996e-02 2.2388174166897493e+01 1.6754648686673963e+01 1.0568964670061208e+01 0 0 0
4498 15 1 -1.4799999999999999e-01 2.2085473174438523e+01 1.6923059848191308e+01 1.1595404110034210e+01 0 0 0
4500 15 2 7.3999999999999996e-02 2.1006006039494807e+01 1.7005950597200393e+01 1.1581692004356700e+01 0 0 0
25091 81 2 7.3999999999999996e-02 2.5760524243685769e+01 1.6958599309510682e+01 6.4605555937913568e+00 0 0 0
25403 82 2 7.3999999999999996e-02 2.5471605985450879e+01 1.6996181848774466e+01 1.1137817099603152e+01 0 0 0
25402 82 1 -1.4799999999999999e-01 2.5469894792370038e+01 1.6965586669226834e+01 1.0056281524464678e+01 0 0 0
5434 18 1 -1.4799999999999999e-01 2.9318562047600548e+01 1.6820676766924258e+01 7.0866370199837254e+00 0 0 0
5747 19 2 7.3999999999999996e-02 2.9127929970977096e+01 1.6685992718794303e+01 1.0847501987081063e+01 0 0 0
5436 18 2 7.3999999999999996e-02 2.8235087292722181e+01 1.6839588507405825e+01 7.2939003643131377e+00 0 0 0
5746 19 1 -1.4799999999999999e-01 2.9163396684843885e+01 1.6789440970449700e+01 1.1920825734352940e+01 0 0 0
21663 70 2 7.3999999999999996e-02 4.7897661861377374e+00 1.8445953538102486e+01 1.0373879871413594e+01 0 0 0
21353 69 2 7.3999999999999996e-02 4.0269178325586488e+00 2.0092469326529251e+01 6.0588483770393857e+00 0 0 0
21662 70 2 7.3999999999999996e-02 4.3923457615723338e+00 1.8172310154853847e+01 8.7845055537189900e+00 0 0 0
447 2 2 7.3999999999999996e-02 9.2795101149684245e-01 1.8448465836763475e+01 7.5363377420517761e+00 0 0 0
21661 70 1 -1.4799999999999999e-01 3.9250304226505732e+00 1.8411932681837364e+01 9.7357809420908907e+00 0 0 0
21664 70 1 -1.4799999999999999e-01 3.1306221605689322e+00 1.9756735150247700e+01 9.6985683773266196e+00 0 0 0
21665 70 2 7.3999999999999996e-02 2.3504654976042159e+00 1.9700117907064556e+01 1.0414965907752689e+01 0 0 0
21666 70 2 7.3999999999999996e-02 2.5653689454853188e+00 1.9552208580758283e+01 8.8153298582691288e+00 0 0 0
21667 70 1 -1.4799999999999999e-01 3.8667544236990077e+00 2.1056073111851919e+01 9.8792408096211481e+00 0 0 0
21668 70 2 7.3999999999999996e-02 4.5685376911711231e+00 2.1107165542706813e+01 9.0167640058834522e+00 0 0 0
453 2 2 7.3999999999999996e-02 1.1348806937203193e+00 2.0867700090723037e+01 7.4399328837791474e+00 0 0 0
21670 70 1 -1.4799999999999999e-01 3.0341705821081790e+00 2.2289301736477238e+01 1.0055006870215850e+01 0 0 0
21671 70 2 7.3999999999999996e-02 2.8962233608500694e+00 2.2348192008467233e+01 1.1171223530254437e+01 0 0 0
21672 70 2 7.3999999999999996e-02 2.1080765567252988e+00 2.2243221873827348e+01 9.5533338108145767e+00 0 0 0
21669 70 2 7.3999999999999996e-02 4.5973607153647418e+00 2.0820405021102545e+01 1.0660023588338609e+01 0 0 0
21673 70 1 -1.4799999999999999e-01 3.7909281796853196e+00 2.3539732361038155e+01 9.4280934974436867e+00 0 0 0
21675 70 2 7.3999999999999996e-02 4.8508373652089363e+00 2.3581355588155112e+01 9.7890581566451491e+00 0 0 0
21674 70 2 7.3999999999999996e-02 3.8475743972544802e+00 2.3360328804653037e+01 8.3083747528474827e+00 0 0 0
459 2 2 7.3999999999999996e-02 1.4828977548012758e+00 2.3377273613496275e+01 7.2423607428919343e+00 0 0 0
1704 6 2 7.3999999999999996e-02 5.8688444807869491e+00 2.2054407858497107e+01 7.1783738418908545e+00 0 0 0
1698 6 2 7.3999999999999996e-02 5.7889901987054220e+00 1.9448376219580723e+01 7.0102926690785754e+00 0 0 0
457 2 1 -1.4799999999999999e-01 3.6006186371650728e-01 2.3608676682873554e+01 7.2588405599858232e+00 0 0 0
458 2 2 7.3999999999999996e-02 1.3794683625224397e-01 2.3591351366031788e+01 8.3146594664412934e+00 0 0 0
759 3 2 7.3999999999999996e-02 9.7868132136863417e-01 1.8539196931367290e+01 1.2230355486220901e+01 0 0 0
2016 7 2 7.3999999999999996e-02 5.8418291179177899e+00 2.2006604745594011e+01 1.2112111869008823e+01 0 0 0
765 3 2 7.3999999999999996e-02 1.0838493306868244e+00 2.0702782120211506e+01 1.2443189009194329e+01 0 0 0
22910 74 2 7.3999999999999996e-02 1.1456936555759160e+01 1.8202739621941060e+01 8.6542887891791747e+00 0 0 0
1693 6 1 -1.4799999999999999e-01 7.4209706596367067e+00 1.8125677841696426e+01 7.6694746788569041e+00 0 0 0
1694 6 2 7.3999999999999996e-02 7.1207144447590158e+00 1.8174491554250586e+01 8.6713481438217368e+00 0 0 0
1695 6 2 7.3999999999999996e-02 8.5205708151650796e+00 1.7991794603267639e+01 7.6290749941715248e+00 0 0 0
2015 7 2 7.3999999999999996e-02 7.2913669215512593e+00 2.2095399620527129e+01 1.1061684596002475e+01 0 0 0
2009 7 2 7.3999999999999996e-02 6.9519750491856005e+00 1.9532275673365348e+01 1.1061597015784185e+01 0 0 0
22613 73 2 7.3999999999999996e-02 1.0643821837608023e+01 1.9162369360343234e+01 6.6999919987498444e+00 0 0 0
1702 6 1 -1.4799999999999999e-01 6.9483322005368269e+00 2.2018273693189023e+01 7.1522043199720713e+00 0 0 0
22619 73 2 7.3999999999999996e-02 1.0827446395721353e+01 2.1724182858575272e+01 6.7259062009729043e+00 0 0 0
1696 6 1 -1.4799999999999999e-01 6.8915793502806713e+00 1.9423531723857000e+01 6.9902764638803854e+00 0 0 0
1700 6 2 7.3999999999999996e-02 7.3345742653805761e+00 2.0592932727174020e+01 8.7907978703921739e+00 0 0 0
22912 74 1 -1.4799999999999999e-01 1.0865110065586796e+01 1.9407475346693360e+01 1.0282939298251902e+01 0 0 0
22913 74 2 7.3999999999999996e-02 1.0923926604403396e+01 1.9225557393414977e+01 1.1370024633855836e+01 0 0 0
22914 74 2 7.3999999999999996e-02 9.7913091028187775e+00 1.9397221919985391e+01 1.0135181738745759e+01 0 0 0
1699 6 1 -1.4799999999999999e-01 7.3932632436912291e+00 2.0672858845491245e+01 7.6784368874377540e+00 0 0 0
1701 6 2 7.3999999999999996e-02 8.5495447191710916e+00 2.0686260361745358e+01 7.4453332056425010e+00 0 0 0
22918 74 1 -1.4799999999999999e-01 1.0766311018601277e+01 2.1914155603655281e+01 1.0334732517207060e+01 0 0 0
22919 74 2 7.3999999999999996e-02 1.0706507861124045e+01 2.1924944300663601e+01 1.1456264978076911e+01 0 0 0
22920 74 2 7.3999999999999996e-02 9.7449894602846108e+00 2.1915823851796969e+01 9.8918312667037700e+00 0 0 0
22915 74 1 -1.4799999999999999e-01 1.1506332293891109e+01 2.0707423778222463e+01 9.8151324891761096e+00 0 0 0
22916 74 2 7.3999999999999996e-02 1.1528213912735691e+01 2.0760353631143822e+01 8.7462458264312186e+00 0 0 0
22921 74 1 -1.4799999999999999e-01 1.1474798586488470e+01 2.3208810432328455e+01 9.8483808120238532e+00 0 0 0
22922 74 2 7.3999999999999996e-02 1.1666094651683704e+01 2.3054396548190201e+01 8.7687709131264597e+00 0 0 0
1705 6 1 -1.4799999999999999e-01 7.5738624032724600e+00 2.3302782600793957e+01 7.7477409404083044e+00 0 0 0
1706 6 2 7.3999999999999996e-02 7.3364879194742549e+00 2.3205284399902446e+01 8.7732262745598089e+00 0 0 0
1707 6 2 7.3999999999999996e-02 8.6571206295104162e+00 2.3135650577608729e+01 7.5805009090619064e+00 0 0 0
22923 74 2 7.3999999999999996e-02 1.2517227819589868e+01 2.3292111028300017e+01 1.0343828068268525e+01 0 0 0
2014 7 1 -1.4799999999999999e-01 6.9453745394100217e+00 2.2138234480604766e+01 1.2089459044326542e+01 0 0 0
2008 7 1 -1.4799999999999999e-01 7.0275555959686837e+00 1.9527473163194557e+01 1.2104792185984119e+01 0 0 0
2007 7 2 7.3999999999999996e-02 8.8500171240675360e+00 1.8409609350048996e+01 1.2380453920914080e+01 0 0 0
2942 10 2 7.3999999999999996e-02 1.4935341210779269e+01 1.8212135007486751e+01 8.7338032328598683e+00 0 0 0
2943 10 2 7.3999999999999996e-02 1.6027994647083620e+01 1.8295437020111443e+01 7.4862092244697198e+00 0 0 0
2941 10 1 -1.4799999999999999e-01 1.4979925141930920e+01 1.8270452076021723e+01 7.6578724778272713e+00 0 0 0
22911 74 2 7.3999999999999996e-02 1.2578427794649256e+01 1.8200230017527424e+01 1.0034225307962510e+01 0 0 0
22917 74 2 7.3999999999999996e-02 1.2529798726262667e+01 2.0747576566720429e+01 1.0074346354897934e+01 0 0 0
2951 10 2 7.3999999999999996e-02 1.3967701269058455e+01 2.2097435974645421e+01 6.4766302354618350e+00 0 0 0
2945 10 2 7.3999999999999996e-02 1.4368684808684407e+01 1.9618020715963134e+01 6.0560519810862203e+00 0 0 0
23849 77 2 7.3999999999999996e-02 1.8023678037665849e+01 1.9524410566617693e+01 6.3764590185843302e+00 0 0 0
24158 78 2 7.3999999999999996e-02 1.8739082068573154e+01 1.8136415120472851e+01 8.3179659039865292e+00 0 0 0
23855 77 2 7.3999999999999996e-02 1.8099874498904164e+01 2.2202183750318973e+01 6.2079283962874756e+00 0 0 0
2952 10 2 7.3999999999999996e-02 1.3290285556778718e+01 2.1893583138674515e+01 8.0298473149741056e+00 0 0 0
2946 10 2 7.3999999999999996e-02 1.3272052878670406e+01 1.9783799340529104e+01 7.5939268543002747e+00 0 0 0
2944 10 1 -1.4799999999999999e-01 1.4303087777037423e+01 1.9583144721454786e+01 7.1655178217660325e+00 0 0 0
24162 78 2 7.3999999999999996e-02 1.7261580221001473e+01 1.9646902372517431e+01 9.9201189211317402e+00 0 0 0
2947 10 1 -1.4799999999999999e-01 1.5100630277989394e+01 2.0793845041689352e+01 7.6160363835034346e+00 0 0 0
2948 10 2 7.3999999999999996e-02 1.5491759555466150e+01 2.0626505310472457e+01 8.6262060039726656e+00 0 0 0
2949 10 2 7.3999999999999996e-02 1.5864266308767091e+01 2.0936058024752331e+01 6.9789031762148301e+00 0 0 0
24168 78 2 7.3999999999999996e-02 1.7174136648258607e+01 2.2014886985888218e+01 9.7278683667968302e+00 0 0 0
2950 10 1 -1.4799999999999999e-01 1.4224627432130667e+01 2.2048277543136336e+01 7.5118953090270217e+00 0 0 0
3263 11 2 7.3999999999999996e-02 1.4161859690230745e+01 2.2033747976219530e+01 1.1047172785972545e+01 0 0 0
3257 11 2 7.3999999999999996e-02 1.4505776432769556e+01 1.9450035511276653e+01 1.0925590939278756e+01 0 0 0
2953 10 1 -1.4799999999999999e-01 1.4987035254616467e+01 2.3272457172588741e+01 8.0135239692271156e+00 0 0 0
2955 10 2 7.3999999999999996e-02 1.6077430738699626e+01 2.3206740482042591e+01 7.6655515678919581e+00 0 0 0
24166 78 1 -1.4799999999999999e-01 1.8257224577859152e+01 2.2075495069244255e+01 9.8285360957109571e+00 0 0 0
24160 78 1 -1.4799999999999999e-01 1.8343754945844470e+01 1.9590314945043993e+01 9.9893360638510647e+00 0 0 0
2954 10 2 7.3999999999999996e-02 1.5049618360649772e+01 2.3313972804016043e+01 9.0765170424328527e+00 0 0 0
24161 78 2 7.3999999999999996e-02 1.8454232561831819e+01 1.9611840598895480e+01 1.1123861169778074e+01 0 0 0
24167 78 2 7.3999999999999996e-02 1.8430192225668254e+01 2.2081522539719842e+01 1.0843141371612941e+01 0 0 0
3256 11 1 -1.4799999999999999e-01 1.4269453919957591e+01 1.9398991735664463e+01 1.1938314001581873e+01 0 0 0
24164 78 2 7.3999999999999996e-02 1.8661328907915504e+01 2.0814848554042396e+01 8.1839201228145537e+00 0 0 0
24170 78 2 7.3999999999999996e-02 1.8716663610761209e+01 2.3392416404683981e+01 8.1374122403520985e+00 0 0 0
24169 78 1 -1.4799999999999999e-01 1.8808121275666014e+01 2.3415513444232712e+01 9.2400857808729775e+00 0 0 0
3262 11 1 -1.4799999999999999e-01 1.4186055134722592e+01 2.2029249587332078e+01 1.2112469993648084e+01 0 0 0
3261 11 2 7.3999999999999996e-02 1.5930168861259007e+01 2.0840200233644850e+01 1.2358134299290397e+01 0 0 0
24157 78 1 -1.4799999999999999e-01 1.8888189749365125e+01 1.8274954073919012e+01 9.3791581524082783e+00 0 0 0
24163 78 1 -1.4799999999999999e-01 1.8872505194097069e+01 2.0840281636404956e+01 9.2531559496493916e+00 0 0 0
24159 78 2 7.3999999999999996e-02 1.9925410328938465e+01 1.8164917382663401e+01 9.4415791326499114e+00 0 0 0
4191 14 2 7.3999999999999996e-02 2.3494796511885930e+01 1.8318596421980171e+01 7.3119986454087291e+00 0 0 0
4190 14 2 7.3999999999999996e-02 2.2319387441485951e+01 1.8324389316460980e+01 8.6596028998251580e+00 0 0 0
4189 14 1 -1.4799999999999999e-01 2.2448878783023581e+01 1.8390079230574543e+01 7.5248074116939980e+00 0 0 0
24165 78 2 7.3999999999999996e-02 1.9947635484789739e+01 2.0979457258183441e+01 9.3661392613119396e+00 0 0 0
4197 14 2 7.3999999999999996e-02 2.3290514346728582e+01 2.0843558905655154e+01 7.6050773914976482e+00 0 0 0
4200 14 2 7.3999999999999996e-02 2.0678065027593870e+01 2.2030292461147511e+01 6.9001651663022505e+00 0 0 0
4505 15 2 7.3999999999999996e-02 2.2119095621707274e+01 1.9703185895390632e+01 1.0404305447279263e+01 0 0 0
4194 14 2 7.3999999999999996e-02 2.0741719463324053e+01 1.9581482556842371e+01 7.0908663826031786e+00 0 0 0
4192 14 1 -1.4799999999999999e-01 2.1808350897883134e+01 1.9606097968882779e+01 6.9597973154635451e+00 0 0 0
4195 14 1 -1.4799999999999999e-01 2.2224817450794980e+01 2.0863432138332040e+01 7.6946447692224504e+00 0 0 0
4196 14 2 7.3999999999999996e-02 2.1925729264982177e+01 2.0845139287945177e+01 8.8208495072618316e+00 0 0 0
4198 14 1 -1.4799999999999999e-01 2.1775607001556665e+01 2.2123280164876771e+01 6.9546258568245252e+00 0 0 0
4511 15 2 7.3999999999999996e-02 2.1745262396670181e+01 2.2132867870054685e+01 1.0741201699649899e+01 0 0 0
4201 14 1 -1.4799999999999999e-01 2.2343999878792999e+01 2.3321910293877501e+01 7.5925192260782506e+00 0 0 0
4202 14 2 7.3999999999999996e-02 2.2011268193828737e+01 2.3396816707088362e+01 8.6580945158239064e+00 0 0 0
4203 14 2 7.3999999999999996e-02 2.3455114507816578e+01 2.3362632050246880e+01 7.6368640381945649e+00 0 0 0
25416 82 2 7.3999999999999996e-02 2.4291895315101698e+01 2.2182637429052757e+01 9.9471932469634208e+00 0 0 0
24171 78 2 7.3999999999999996e-02 1.9938740231679429e+01 2.3429339299359338e+01 9.4037248842892289e+00 0 0 0
25410 82 2 7.3999999999999996e-02 2.4347690507712738e+01 1.9372998378029312e+01 1.0092468775856732e+01 0 0 0
4504 15 1 -1.4799999999999999e-01 2.1934926523408954e+01 1.9478161999678939e+01 1.1511198456297077e+01 0 0 0
4510 15 1 -1.4799999999999999e-01 2.1540273206974941e+01 2.2009842469583788e+01 1.1835257819405587e+01 0 0 0
4512 15 2 7.3999999999999996e-02 2.0461830193830988e+01 2.2053095203900781e+01 1.2005274793576865e+01 0 0 0
4509 15 2 7.3999999999999996e-02 2.3372154340913660e+01 2.0855187601188717e+01 1.2295601590781628e+01 0 0 0
4503 15 2 7.3999999999999996e-02 2.3732953546860799e+01 1.8435095792245001e+01 1.2023539391563059e+01 0 0 0
4506 15 2 7.3999999999999996e-02 2.0872343944601237e+01 1.9401289641588317e+01 1.1577944429511048e+01 0 0 0
4501 15 1 -1.4799999999999999e-01 2.2681625765687201e+01 1.8297129780992307e+01 1.2105736590073594e+01 0 0 0
5438 18 2 7.3999999999999996e-02 3.0021028274020637e+01 1.7958760817307141e+01 8.6909499255395115e+00 0 0 0
5441 18 2 7.3999999999999996e-02 2.9260703810116116e+01 1.9351253258744734e+01 6.1032170093698239e+00 0 0 0
25409 82 2 7.3999999999999996e-02 2.5769678005981287e+01 1.9457376425699469e+01 1.1198271391017633e+01 0 0 0
25097 81 2 7.3999999999999996e-02 2.6029995287972923e+01 1.9634042290563368e+01 6.4733178963545166e+00 0 0 0
5447 18 2 7.3999999999999996e-02 2.9208446907429035e+01 2.1775163525450612e+01 6.1924799726078499e+00 0 0 0
25407 82 2 7.3999999999999996e-02 2.7065834724455836e+01 1.8242667701770817e+01 9.7472236639191223e+00 0 0 0
5439 18 2 7.3999999999999996e-02 3.1059593642396159e+01 1.8127296322317900e+01 7.2023509537491153e+00 0 0 0
25405 82 1 -1.4799999999999999e-01 2.6000873612073239e+01 1.8260567927893185e+01 9.5414940174601455e+00 0 0 0
25406 82 2 7.3999999999999996e-02 2.5864575122579858e+01 1.8282004493280031e+01 8.4618535709122913e+00 0 0 0
25103 81 2 7.3999999999999996e-02 2.5284584751276547e+01 2.2080474496027470e+01 6.4025691628973407e+00 0 0 0
25415 82 2 7.3999999999999996e-02 2.5632997063173985e+01 2.2062723371560441e+01 1.1094160902283555e+01 0 0 0
25414 82 1 -1.4799999999999999e-01 2.5374980471933512e+01 2.2105887124070790e+01 1.0030573436663225e+01 0 0 0
25408 82 1 -1.4799999999999999e-01 2.5435856712858570e+01 1.9548745461083506e+01 1.0148750707777362e+01 0 0 0
25418 82 2 7.3999999999999996e-02 2.5482017402419896e+01 2.3277809857400023e+01 8.3015091326522157e+00 0 0 0
5437 18 1 -1.4799999999999999e-01 3.0038423711257206e+01 1.8041189972590587e+01 7.6082110850198941e+00 0 0 0
25412 82 2 7.3999999999999996e-02 2.5780085698464315e+01 2.0763758540554548e+01 8.4062671311565111e+00 0 0 0
5442 18 2 7.3999999999999996e-02 2.8264581500770124e+01 1.9265010551061152e+01 7.5065300912657769e+00 0 0 0
5448 18 2 7.3999999999999996e-02 2.8135616530869211e+01 2.1824185415168074e+01 7.5275600976720076e+00 0 0 0
5444 18 2 7.3999999999999996e-02 2.9692928055747984e+01 2.0614009791283102e+01 8.8335480034107245e+00 0 0 0
25411 82 1 -1.4799999999999999e-01 2.5975517014870288e+01 2.0825733357141356e+01 9.4127842751973034e+00 0 0 0
5440 18 1 -1.4799999999999999e-01 2.9298764602359455e+01 1.9390745114632907e+01 7.1978065269830873e+00 0 0 0
5753 19 2 7.3999999999999996e-02 2.8914531814809269e+01 1.9422732279351351e+01 1.0830754371340634e+01 0 0 0
5443 18 1 -1.4799999999999999e-01 2.9872333963650444e+01 2.0626363538380570e+01 7.8367671112617980e+00 0 0 0
25413 82 2 7.3999999999999996e-02 2.7087065222627498e+01 2.0887775811589169e+01 9.3873182774805475e+00 0 0 0
5446 18 1 -1.4799999999999999e-01 2.9169506818513977e+01 2.1849033929403255e+01 7.2873111070188541e+00 0 0 0
5759 19 2 7.3999999999999996e-02 2.9103457866674177e+01 2.1897209382000529e+01 1.0616015467722146e+01 0 0 0
5449 18 1 -1.4799999999999999e-01 2.9831065877743523e+01 2.3199958764265233e+01 7.6332060901390113e+00 0 0 0
25417 82 1 -1.4799999999999999e-01 2.5862894656343396e+01 2.3367596228625725e+01 9.3205597418125432e+00 0 0 0
5450 18 2 7.3999999999999996e-02 3.0026423751804629e+01 2.3210251504958212e+01 8.6484402912847891e+00 0 0 0
25419 82 2 7.3999999999999996e-02 2.6971154005668357e+01 2.3360767803866889e+01 9.3722486337757633e+00 0 0 0
5451 18 2 7.3999999999999996e-02 3.0843086915600747e+01 2.3201496992892402e+01 7.1941792746686994e+00 0 0 0
5445 18 2 7.3999999999999996e-02 3.0959675049673063e+01 2.0580862458966916e+01 7.7327533598323805e+00 0 0 0
5758 19 1 -1.4799999999999999e-01 2.9015055997373903e+01 2.1861885318984928e+01 1.1685602269702931e+01 0 0 0
5752 19 1 -1.4799999999999999e-01 2.8943899827752489e+01 1.9328772434867492e+01 1.1894240140945715e+01 0 0 0
5763 19 2 7.3999999999999996e-02 3.0746142346023301e+01 2.3164955212128032e+01 1.2275574648137251e+01 0 0 0
5760 19 2 7.3999999999999996e-02 2.7949564634694394e+01 2.1859445360045193e+01 1.1804220680595826e+01 0 0 0
5751 19 2 7.3999999999999996e-02 3.0877285490084898e+01 1.8184001851725426e+01 1.2217302518862551e+01 0 0 0
5754 19 2 7.3999999999999996e-02 2.7875855891186085e+01 1.9389185794782719e+01 1.2164707288473206e+01 0 0 0
5761 19 1 -1.4799999999999999e-01 2.9634008633914977e+01 2.3182627291502769e+01 1.2275261690468209e+01 0 0 0
1710 6 2 7.3999999999999996e-02 5.9403491910988695e+00 2.4543024301165669e+01 7.2254636486096189e+00 0 0 0
471 2 2 7.3999999999999996e-02 1.9445576616979683e+00 2.8590689604269123e+01 7.2319774696874406e+00 0 0 0
21677 70 2 7.3999999999999996e-02 2.7702668362447787e+00 2.4874521419435816e+01 1.0842722229120266e+01 0 0 0
21678 70 2 7.3999999999999996e-02 2.2075032240571173e+00 2.4803945424287338e+01 9.1509067903407253e+00 0 0 0
21676 70 1 -1.4799999999999999e-01 3.0970207312057645e+00 2.4870439289534499e+01 9.7677339189349439e+00 0 0 0
465 2 2 7.3999999999999996e-02 1.8194937958602864e+00 2.6024153228047648e+01 6.8730283860582517e+00 0 0 0
21679 70 1 -1.4799999999999999e-01 3.9663091298222821e+00 2.5985348067713065e+01 9.2795795388315216e+00 0 0 0
21680 70 2 7.3999999999999996e-02 4.0044058442298311e+00 2.6011962757872030e+01 8.2055740542677356e+00 0 0 0
21681 70 2 7.3999999999999996e-02 4.9315208552455543e+00 2.5697251310148975e+01 9.6064379652912812e+00 0 0 0
21682 70 1 -1.4799999999999999e-01 3.4418596011653895e+00 2.7346408538542562e+01 9.9145031110325164e+00 0 0 0
21684 70 2 7.3999999999999996e-02 2.3691649130806751e+00 2.7454643024047670e+01 9.6760553636166389e+00 0 0 0
21683 70 2 7.3999999999999996e-02 3.6344542487185056e+00 2.7236683741516206e+01 1.0991468847018053e+01 0 0 0
21685 70 1 -1.4799999999999999e-01 4.1358296709810105e+00 2.8565401717710941e+01 9.2929166023549516e+00 0 0 0
21686 70 2 7.3999999999999996e-02 3.9686056962253899e+00 2.8648395703851033e+01 8.1829481808956483e+00 0 0 0
21687 70 2 7.3999999999999996e-02 5.2052355870001827e+00 2.8653584198631815e+01 9.5273269841310846e+00 0 0 0
1722 6 2 7.3999999999999996e-02 6.3116731201500933e+00 2.9641947741583230e+01 7.6173893772691343e+00 0 0 0
1716 6 2 7.3999999999999996e-02 5.9608925410289446e+00 2.7442192211489907e+01 7.4746676542312747e+00 0 0 0
21688 70 1 -1.4799999999999999e-01 3.5876097980712029e+00 2.9840764427044807e+01 9.8862457456747386e+00 0 0 0
21689 70 2 7.3999999999999996e-02 3.8056886899341040e+00 2.9837988585238424e+01 1.0967732257602174e+01 0 0 0
21690 70 2 7.3999999999999996e-02 2.5520695837761842e+00 2.9873606942469426e+01 9.6959186522932814e+00 0 0 0
469 2 1 -1.4799999999999999e-01 8.5824569444999188e-01 2.8639831976024318e+01 7.1577639245802578e+00 0 0 0
2034 7 2 7.3999999999999996e-02 6.0407023461077785e+00 2.9824806871428610e+01 1.1962567814566839e+01 0 0 0
470 2 2 7.3999999999999996e-02 4.3704402530414571e-01 2.8609887643066038e+01 8.1718057311155583e+00 0 0 0
463 2 1 -1.4799999999999999e-01 7.8470481283725235e-01 2.6050317933776050e+01 7.1491872754806263e+00 0 0 0
464 2 2 7.3999999999999996e-02 6.6053370474935080e-01 2.6023496074868920e+01 8.2377080336290689e+00 0 0 0
26062 84 1 -1.4799999999999999e-01 2.5605141363261776e+01 3.2218936211688508e+01 1.9894220351364876e+01 0 0 0
466 2 1 -1.4799999999999999e-01 2.8974875945082823e-01 2.7394111576169703e+01 6.4738002150721394e+00 0 0 0
472 2 1 -1.4799999999999999e-01 3.4889588888246714e-01 2.9968413469890113e+01 6.5049497437276438e+00 0 0 0
779 3 2 7.3999999999999996e-02 5.1490114084754834e-01 2.6881632672410863e+01 1.1189402102696517e+01 0 0 0
2028 7 2 7.3999999999999996e-02 5.9284535962594207e+00 2.7321308717370570e+01 1.1668931063878892e+01 0 0 0
26061 84 2 7.3999999999999996e-02 2.7105800504815736e+01 3.1024278469765676e+01 1.8931289515716770e+01 0 0 0
2021 7 2 7.3999999999999996e-02 6.7585575562905680e+00 2.4534550675921963e+01 1.0923796048554344e+01 0 0 0
1720 6 1 -1.4799999999999999e-01 7.2300096349179528e+00 2.9685186053522042e+01 7.0381343922770832e+00 0 0 0
1708 6 1 -1.4799999999999999e-01 7.0137137054596739e+00 2.4608501166854374e+01 7.1179846484568641e+00 0 0 0
1714 6 1 -1.4799999999999999e-01 6.9563678301368768e+00 2.7169969286662340e+01 7.1443008768827401e+00 0 0 0
22625 73 2 7.3999999999999996e-02 1.1068566449676743e+01 2.4339219646033698e+01 6.6603661771601068e+00 0 0 0
2027 7 2 7.3999999999999996e-02 7.2774514576346334e+00 2.7282349681586222e+01 1.0676042688327122e+01 0 0 0
2033 7 2 7.3999999999999996e-02 7.4339443550520103e+00 2.9778160798597000e+01 1.0704924033550400e+01 0 0 0
22631 73 2 7.3999999999999996e-02 1.0857443400974336e+01 2.7011615438670976e+01 6.5399014726516711e+00 0 0 0
22925 74 2 7.3999999999999996e-02 1.0643440111699119e+01 2.4589453970596526e+01 1.1285303663622711e+01 0 0 0
22926 74 2 7.3999999999999996e-02 9.8164668998169642e+00 2.4452619723122403e+01 9.7357745505508433e+00 0 0 0
1712 6 2 7.3999999999999996e-02 7.4371313997260460e+00 2.5849819267740305e+01 8.8195291939725546e+00 0 0 0
1718 6 2 7.3999999999999996e-02 7.9958305320082772e+00 2.8390436673895902e+01 8.5073119423164272e+00 0 0 0
1713 6 2 7.3999999999999996e-02 8.6405369372915359e+00 2.5855868327421302e+01 7.6039615654333685e+00 0 0 0
22924 74 1 -1.4799999999999999e-01 1.0828020575766315e+01 2.4540804553376610e+01 1.0137611952609523e+01 0 0 0
1711 6 1 -1.4799999999999999e-01 7.5570288884893557e+00 2.5905843631475307e+01 7.7878323277969077e+00 0 0 0
22930 74 1 -1.4799999999999999e-01 1.1004743687116685e+01 2.7058037878475293e+01 1.0319080484343671e+01 0 0 0
22931 74 2 7.3999999999999996e-02 1.1268325229437549e+01 2.6998250215086102e+01 1.1429589153209120e+01 0 0 0
22932 74 2 7.3999999999999996e-02 9.9358699649539322e+00 2.7085100293041606e+01 1.0269065229821889e+01 0 0 0
22927 74 1 -1.4799999999999999e-01 1.1624624226295531e+01 2.5777255316826626e+01 9.7563168076511442e+00 0 0 0
22928 74 2 7.3999999999999996e-02 1.1744887898214923e+01 2.5813030279004160e+01 8.6127127150329983e+00 0 0 0
1717 6 1 -1.4799999999999999e-01 7.8975646111073692e+00 2.8293168621802902e+01 7.4108673260949285e+00 0 0 0
22933 74 1 -1.4799999999999999e-01 1.1511594290066681e+01 2.8342316829696554e+01 9.6392004701110050e+00 0 0 0
22934 74 2 7.3999999999999996e-02 1.1216928407632775e+01 2.8346131127936168e+01 8.6150659733051427e+00 0 0 0
1719 6 2 7.3999999999999996e-02 8.8793470237528318e+00 2.8269272093760421e+01 6.8684959065908524e+00 0 0 0
22936 74 1 -1.4799999999999999e-01 1.0772249095137031e+01 2.9547206911049308e+01 1.0243958117681464e+01 0 0 0
22937 74 2 7.3999999999999996e-02 1.0986651058199323e+01 2.9521984530988544e+01 1.1247035710905401e+01 0 0 0
22938 74 2 7.3999999999999996e-02 9.7137466584508054e+00 2.9412730132380052e+01 1.0086848536028606e+01 0 0 0
22935 74 2 7.3999999999999996e-02 1.2664660134890838e+01 2.8381602175478783e+01 9.6918155241296837e+00 0 0 0
2020 7 1 -1.4799999999999999e-01 6.7228706026071556e+00 2.4693250584291292e+01 1.1991201606423784e+01 0 0 0
22637 73 2 7.3999999999999996e-02 1.1303720256496256e+01 2.9334892204855702e+01 6.6450208349508930e+00 0 0 0
2032 7 1 -1.4799999999999999e-01 7.1643445384010320e+00 2.9748062965605310e+01 1.1784216995927661e+01 0 0 0
2026 7 1 -1.4799999999999999e-01 7.0037812399056980e+00 2.7259116766568130e+01 1.1731681429076145e+01 0 0 0
2025 7 2 7.3999999999999996e-02 8.4191736839373945e+00 2.5725963723517875e+01 1.2208274179115195e+01 0 0 0
2031 7 2 7.3999999999999996e-02 8.7182657425386232e+00 2.8419278502622301e+01 1.2394518063585958e+01 0 0 0
22929 74 2 7.3999999999999996e-02 1.2702151842295095e+01 2.5637840779710761e+01 9.9751033401040683e+00 0 0 0
2963 10 2 7.3999999999999996e-02 1.4784562389475033e+01 2.7075790252640161e+01 6.2822060398528601e+00 0 0 0
2957 10 2 7.3999999999999996e-02 1.4396105751523811e+01 2.4418980512799290e+01 6.4009757168442620e+00 0 0 0
23873 77 2 7.3999999999999996e-02 1.8010153875436707e+01 2.9838341652373025e+01 6.2729381962994486e+00 0 0 0
23867 77 2 7.3999999999999996e-02 1.7952005776868941e+01 2.7143377190817358e+01 6.1406811491511322e+00 0 0 0
2969 10 2 7.3999999999999996e-02 1.4922325782057067e+01 2.9595970874145223e+01 6.3068864635327628e+00 0 0 0
23861 77 2 7.3999999999999996e-02 1.8217975203370738e+01 2.4567218915002442e+01 6.2344554183108016e+00 0 0 0
2958 10 2 7.3999999999999996e-02 1.3329876208354785e+01 2.4645150761333166e+01 7.8002883443145654e+00 0 0 0
24174 78 2 7.3999999999999996e-02 1.7015940388579146e+01 2.4487478898663955e+01 9.6868957015242252e+00 0 0 0
2964 10 2 7.3999999999999996e-02 1.3456226196479408e+01 2.7012372547891736e+01 7.2941166363555965e+00 0 0 0
3269 11 2 7.3999999999999996e-02 1.3903365500689448e+01 2.4599927013790538e+01 1.1236378894663110e+01 0 0 0
2967 10 2 7.3999999999999996e-02 1.6262921938273927e+01 2.8301837792501392e+01 7.7539144767643879e+00 0 0 0
2961 10 2 7.3999999999999996e-02 1.6254988069701827e+01 2.5634942228569233e+01 7.7076240007947998e+00 0 0 0
2956 10 1 -1.4799999999999999e-01 1.4385977945545072e+01 2.4556950776980347e+01 7.4675255073699249e+00 0 0 0
2959 10 1 -1.4799999999999999e-01 1.5159861906569475e+01 2.5740763848308827e+01 7.8815974621460638e+00 0 0 0
2960 10 2 7.3999999999999996e-02 1.5220847867531504e+01 2.5786968004148072e+01 8.9739109142346152e+00 0 0 0
2962 10 1 -1.4799999999999999e-01 1.4595370467483683e+01 2.7030706166805384e+01 7.3398689490759352e+00 0 0 0
24180 78 2 7.3999999999999996e-02 1.6844480045025701e+01 2.7170758838958324e+01 9.6982576623134076e+00 0 0 0
3275 11 2 7.3999999999999996e-02 1.3940081189864351e+01 2.7132665346215553e+01 1.1174613107515293e+01 0 0 0
2965 10 1 -1.4799999999999999e-01 1.5206384816355270e+01 2.8357963684016518e+01 7.9240585487328099e+00 0 0 0
2966 10 2 7.3999999999999996e-02 1.5235224519110343e+01 2.8426551006590046e+01 9.0717416203511139e+00 0 0 0
24172 78 1 -1.4799999999999999e-01 1.8111074771991337e+01 2.4602884574913880e+01 9.8337775852628209e+00 0 0 0
24178 78 1 -1.4799999999999999e-01 1.7957452477456886e+01 2.7155491773407313e+01 1.0012343018664184e+01 0 0 0
2968 10 1 -1.4799999999999999e-01 1.4610981973166858e+01 2.9680223627330811e+01 7.3224679915552242e+00 0 0 0
3281 11 2 7.3999999999999996e-02 1.4558363277946871e+01 2.9720556202289252e+01 1.0659322287073822e+01 0 0 0
24184 78 1 -1.4799999999999999e-01 1.8109441878299634e+01 2.9741307854786005e+01 1.0115514165468269e+01 0 0 0
24186 78 2 7.3999999999999996e-02 1.7064418036723094e+01 2.9877692142674228e+01 1.0008813604834033e+01 0 0 0
24185 78 2 7.3999999999999996e-02 1.8238625993571713e+01 2.9657591262215952e+01 1.1168577481984588e+01 0 0 0
24179 78 2 7.3999999999999996e-02 1.7908543191257404e+01 2.7001650115530829e+01 1.1083614478918900e+01 0 0 0
2970 10 2 7.3999999999999996e-02 1.3576943735258540e+01 2.9638735830130702e+01 7.3185194993501783e+00 0 0 0
3280 11 1 -1.4799999999999999e-01 1.4398814055495730e+01 2.9793198191421901e+01 1.1760993681003775e+01 0 0 0
24182 78 2 7.3999999999999996e-02 1.8563285202683236e+01 2.8393391032695924e+01 8.4957628009081976e+00 0 0 0
24173 78 2 7.3999999999999996e-02 1.8271348637894334e+01 2.4745980012875165e+01 1.0920919713810358e+01 0 0 0
24175 78 1 -1.4799999999999999e-01 1.8591189141087778e+01 2.5960574998138629e+01 9.3196881380000764e+00 0 0 0
24181 78 1 -1.4799999999999999e-01 1.8684847256857907e+01 2.8460097051682947e+01 9.5602105251868235e+00 0 0 0
3282 11 2 7.3999999999999996e-02 1.3358967088259973e+01 2.9732702059622870e+01 1.1928670733066982e+01 0 0 0
3279 11 2 7.3999999999999996e-02 1.6111714807374057e+01 2.8558951241578026e+01 1.2275953131151102e+01 0 0 0
24176 78 2 7.3999999999999996e-02 1.8450203517582761e+01 2.6018323992918969e+01 8.2465409912013747e+00 0 0 0
4206 14 2 7.3999999999999996e-02 2.0615637628106761e+01 2.4661252483217410e+01 7.2985679249572302e+00 0 0 0
25422 82 2 7.3999999999999996e-02 2.4200502673895432e+01 2.4663727138947127e+01 9.7981999461602136e+00 0 0 0
4517 15 2 7.3999999999999996e-02 2.1767842392306420e+01 2.4536196850333784e+01 1.0772577260918879e+01 0 0 0
4215 14 2 7.3999999999999996e-02 2.3194410790334949e+01 2.8332750652887192e+01 7.2564863866986080e+00 0 0 0
4212 14 2 7.3999999999999996e-02 2.0492111844177458e+01 2.7159455006890322e+01 7.3937068896537737e+00 0 0 0
24183 78 2 7.3999999999999996e-02 1.9816920376436318e+01 2.8436807559966216e+01 9.6746587397337098e+00 0 0 0
24177 78 2 7.3999999999999996e-02 1.9650440228642498e+01 2.6006887950124280e+01 9.6190946154273593e+00 0 0 0
4209 14 2 7.3999999999999996e-02 2.3362802211223226e+01 2.5782508372469174e+01 7.6237869503621836e+00 0 0 0
4204 14 1 -1.4799999999999999e-01 2.1640751098497045e+01 2.4557475266200683e+01 7.0486042261559190e+00 0 0 0
4207 14 1 -1.4799999999999999e-01 2.2256173116209453e+01 2.5839857944555440e+01 7.6924939217855570e+00 0 0 0
4208 14 2 7.3999999999999996e-02 2.2045900465612821e+01 2.5710795579240870e+01 8.7693965491213213e+00 0 0 0
4210 14 1 -1.4799999999999999e-01 2.1545656484423340e+01 2.7094784060810639e+01 7.0873206706749716e+00 0 0 0
4213 14 1 -1.4799999999999999e-01 2.2204286185066568e+01 2.8319842361561481e+01 7.5627240507999938e+00 0 0 0
4214 14 2 7.3999999999999996e-02 2.2295557387357569e+01 2.8316529736933681e+01 8.6367543425771487e+00 0 0 0
4216 14 1 -1.4799999999999999e-01 2.1526294132793261e+01 2.9585193116446224e+01 7.1846838275205904e+00 0 0 0
4218 14 2 7.3999999999999996e-02 2.0488330554314441e+01 2.9661318358882362e+01 7.4175899603710027e+00 0 0 0
25434 82 2 7.3999999999999996e-02 2.4601022696648020e+01 2.9939749308889372e+01 1.0143328338828601e+01 0 0 0
4529 15 2 7.3999999999999996e-02 2.2001694548143767e+01 2.9629458057426167e+01 1.0815766288286131e+01 0 0 0
4523 15 2 7.3999999999999996e-02 2.1992631772345149e+01 2.7192646926349497e+01 1.0860041000834977e+01 0 0 0
25428 82 2 7.3999999999999996e-02 2.4383912776010781e+01 2.7273269928448705e+01 1.0013310685325280e+01 0 0 0
4522 15 1 -1.4799999999999999e-01 2.1875084592802896e+01 2.7141413256792845e+01 1.1963427142878674e+01 0 0 0
4528 15 1 -1.4799999999999999e-01 2.1853404902987158e+01 2.9603530426305838e+01 1.1913828588330007e+01 0 0 0
4530 15 2 7.3999999999999996e-02 2.0795418910978491e+01 2.9517087415308506e+01 1.2019563680139735e+01 0 0 0
4516 15 1 -1.4799999999999999e-01 2.1722713743493813e+01 2.4545930385843199e+01 1.1890937830626136e+01 0 0 0
4518 15 2 7.3999999999999996e-02 2.0602804109359592e+01 2.4582534665357837e+01 1.2196348999628661e+01 0 0 0
25109 81 2 7.3999999999999996e-02 2.5470997994252595e+01 2.4406938187361238e+01 6.5855316510115092e+00 0 0 0
25121 81 2 7.3999999999999996e-02 2.5355209492660631e+01 2.9859999945397821e+01 6.5347988893022864e+00 0 0 0
4521 15 2 7.3999999999999996e-02 2.3614657672140339e+01 2.5827639988958637e+01 1.1944173510078283e+01 0 0 0
5465 18 2 7.3999999999999996e-02 2.9508865303165894e+01 2.9728672838409878e+01 6.1018424852089588e+00 0 0 0
5459 18 2 7.3999999999999996e-02 2.8948575996534441e+01 2.7034572060127282e+01 6.1673674208485982e+00 0 0 0
25427 82 2 7.3999999999999996e-02 2.5789157411325910e+01 2.6967247621995202e+01 1.1171038962559241e+01 0 0 0
25433 82 2 7.3999999999999996e-02 2.6036351442277493e+01 2.9776879526159512e+01 1.1128431471823639e+01 0 0 0
25432 82 1 -1.4799999999999999e-01 2.5614555836867535e+01 2.9828013405767241e+01 1.0106676526753622e+01 0 0 0
25115 81 2 7.3999999999999996e-02 2.5288378523730266e+01 2.7178067735850714e+01 6.6443960175792078e+00 0 0 0
25426 82 1 -1.4799999999999999e-01 2.5497665422614649e+01 2.7182653472697176e+01 1.0137377033147033e+01 0 0 0
25420 82 1 -1.4799999999999999e-01 2.5326232004634985e+01 2.4639717709811784e+01 9.8985743818851013e+00 0 0 0
25421 82 2 7.3999999999999996e-02 2.5419405814530599e+01 2.4593583781821081e+01 1.1015360297450146e+01 0 0 0
25424 82 2 7.3999999999999996e-02 2.5496316702085341e+01 2.6020595700158395e+01 8.3423841428280490e+00 0 0 0
25430 82 2 7.3999999999999996e-02 2.5737424958901553e+01 2.8574406824008836e+01 8.4165158747998685e+00 0 0 0
5454 18 2 7.3999999999999996e-02 2.8005822622463754e+01 2.4363500364812172e+01 7.7535345829307269e+00 0 0 0
5765 19 2 7.3999999999999996e-02 2.9334078165178518e+01 2.4545515054256651e+01 1.0630923706745088e+01 0 0 0
5460 18 2 7.3999999999999996e-02 2.7980802925384179e+01 2.7264774072169352e+01 7.6054220548683960e+00 0 0 0
25429 82 1 -1.4799999999999999e-01 2.6031710267205337e+01 2.8512746637101152e+01 9.4453659058150059e+00 0 0 0
25423 82 1 -1.4799999999999999e-01 2.5925056338220642e+01 2.5913990275239218e+01 9.3480843746825819e+00 0 0 0
5452 18 1 -1.4799999999999999e-01 2.9002519498929633e+01 2.4477998064885405e+01 7.3023875288741982e+00 0 0 0
5455 18 1 -1.4799999999999999e-01 2.9562340197660415e+01 2.5763996154718818e+01 7.8551950538850637e+00 0 0 0
25425 82 2 7.3999999999999996e-02 2.7012093389600317e+01 2.5860148617027910e+01 9.1127636243715813e+00 0 0 0
5458 18 1 -1.4799999999999999e-01 2.9026697776438070e+01 2.7067431182512266e+01 7.2615620427188494e+00 0 0 0
5771 19 2 7.3999999999999996e-02 2.8773347597312736e+01 2.7156431358299322e+01 1.0908586664593900e+01 0 0 0
5456 18 2 7.3999999999999996e-02 2.9278327758771077e+01 2.5843927561770766e+01 8.9017236689808890e+00 0 0 0
5461 18 1 -1.4799999999999999e-01 2.9781499497468406e+01 2.8303691571723835e+01 7.7706624988275710e+00 0 0 0
5462 18 2 7.3999999999999996e-02 2.9535805831955980e+01 2.8359704757196962e+01 8.8438215600003485e+00 0 0 0
25431 82 2 7.3999999999999996e-02 2.7175681673677889e+01 2.8551299230035522e+01 9.4676125047456452e+00 0 0 0
5463 18 2 7.3999999999999996e-02 3.0898520237744314e+01 2.8183637220462060e+01 7.5332260061193717e+00 0 0 0
5464 18 1 -1.4799999999999999e-01 2.9247429937811791e+01 2.9583501088606862e+01 7.1400918411058392e+00 0 0 0
5457 18 2 7.3999999999999996e-02 3.0621503883935599e+01 2.5796187121641598e+01 7.7946747004436192e+00 0 0 0
5777 19 2 7.3999999999999996e-02 2.9084002336295033e+01 2.9654046130925057e+01 1.0937360563866607e+01 0 0 0
5466 18 2 7.3999999999999996e-02 2.8222912997091012e+01 2.9645948981677627e+01 7.1581630879174947e+00 0 0 0
5776 19 1 -1.4799999999999999e-01 2.8948730833713945e+01 2.9654827635072749e+01 1.2055703697674028e+01 0 0 0
5770 19 1 -1.4799999999999999e-01 2.8834834302950977e+01 2.7062188752406104e+01 1.1960130831943426e+01 0 0 0
5764 19 1 -1.4799999999999999e-01 2.8983546452097947e+01 2.4456103763664164e+01 1.1688952863296239e+01 0 0 0
26059 84 1 -1.4799999999999999e-01 2.5999952164020023e+01 3.1022988626535369e+01 1.9005666030584788e+01 0 0 0
5766 19 2 7.3999999999999996e-02 2.7960719045993127e+01 2.4390760511731166e+01 1.1534029518698915e+01 0 0 0
21383 69 2 7.3999999999999996e-02 3.7835296674419578e+00 3.2351301609426216e+01 6.3495778133787617e+00 0 0 0
477 2 2 7.3999999999999996e-02 1.6309588954977843e+00 3.1380605375291090e+01 7.5034767989915672e+00 0 0 0
21691 70 1 -1.4799999999999999e-01 4.2543410644916833e+00 3.1096624183831587e+01 9.3741811180668222e+00 0 0 0
21692 70 2 7.3999999999999996e-02 4.0568309877896125e+00 3.1201790695674589e+01 8.3106447150031961e+00 0 0 0
21693 70 2 7.3999999999999996e-02 5.3717419081072766e+00 3.0918129594742439e+01 9.4373039554393401e+00 0 0 0
21694 70 1 -1.4799999999999999e-01 3.8522186292079135e+00 3.2361721162513128e+01 1.0181801314669315e+01 0 0 0
21696 70 2 7.3999999999999996e-02 2.7889704826819002e+00 3.2487931006431026e+01 9.9508039117767968e+00 0 0 0
21695 70 2 7.3999999999999996e-02 3.9818909403603442e+00 3.2244980962924970e+01 1.1218908865513182e+01 0 0 0
1728 6 2 7.3999999999999996e-02 6.2225675897031278e+00 3.2206155794328339e+01 7.4560114163270717e+00 0 0 0
475 2 1 -1.4799999999999999e-01 5.4232880406889972e-01 3.1156898651241139e+01 7.4482749818473968e+00 0 0 0
476 2 2 7.3999999999999996e-02 1.8345980339335349e-01 3.0858019272348358e+01 8.4493157161061969e+00 0 0 0
2040 7 2 7.3999999999999996e-02 6.2680704803526641e+00 3.2342512383323147e+01 1.1703910657803396e+01 0 0 0
789 3 2 7.3999999999999996e-02 1.1675662008888494e+00 3.0659344978003077e+01 1.2361001879881192e+01 0 0 0
2039 7 2 7.3999999999999996e-02 7.6828239926640158e+00 3.2387970881162488e+01 1.0701996218941495e+01 0 0 0
22643 73 2 7.3999999999999996e-02 1.1182341343546499e+01 3.2165465687341722e+01 6.7017615914068243e+00 0 0 0
1726 6 1 -1.4799999999999999e-01 7.2554063379601024e+00 3.2195350551641795e+01 7.0667297672853868e+00 0 0 0
1724 6 2 7.3999999999999996e-02 8.0678509586309950e+00 3.0793981893742703e+01 8.5395249090942560e+00 0 0 0
1725 6 2 7.3999999999999996e-02 9.0564040367011920e+00 3.0886042819770807e+01 7.0265766776944680e+00 0 0 0
1723 6 1 -1.4799999999999999e-01 8.0588193810615589e+00 3.0930039276300583e+01 7.4567705727562252e+00 0 0 0
22939 74 1 -1.4799999999999999e-01 1.1241786500741027e+01 3.0877658683826404e+01 9.5224221500315913e+00 0 0 0
22940 74 2 7.3999999999999996e-02 1.1171334177747479e+01 3.0747538923916860e+01 8.4589432820459631e+00 0 0 0
22942 74 1 -1.4799999999999999e-01 1.0579643955679867e+01 3.2184680114736224e+01 1.0048113457351757e+01 0 0 0
22944 74 2 7.3999999999999996e-02 9.5409196564960421e+00 3.2236140756089107e+01 9.7659401930963377e+00 0 0 0
22943 74 2 7.3999999999999996e-02 1.0679979094548214e+01 3.2247146389487241e+01 1.1120344140013401e+01 0 0 0
22941 74 2 7.3999999999999996e-02 1.2330304813758390e+01 3.0940660479633898e+01 9.6420098535059591e+00 0 0 0
2038 7 1 -1.4799999999999999e-01 7.3655175806132753e+00 3.2326178477459429e+01 1.1748830280814625e+01 0 0 0
2975 10 2 7.3999999999999996e-02 1.4691119706045070e+01 3.2368825927695980e+01 6.1367307554345443e+00 0 0 0
23879 77 2 7.3999999999999996e-02 1.7701287283578637e+01 3.2254098945565893e+01 6.0315144859511376e+00 0 0 0
2976 10 2 7.3999999999999996e-02 1.3470465277581486e+01 3.2150280374469645e+01 7.3723695609952227e+00 0 0 0
2971 10 1 -1.4799999999999999e-01 1.5121350750055150e+01 3.1054975630865069e+01 7.8233142118790040e+00 0 0 0
2972 10 2 7.3999999999999996e-02 1.4973677818613401e+01 3.1110786921586200e+01 8.8811728995952546e+00 0 0 0
2973 10 2 7.3999999999999996e-02 1.6151248180190983e+01 3.1167764473247335e+01 7.7774528105164533e+00 0 0 0
2974 10 1 -1.4799999999999999e-01 1.4542233773438518e+01 3.2278951281619975e+01 7.1878517991307067e+00 0 0 0
3287 11 2 7.3999999999999996e-02 1.4292135343076378e+01 3.2410102581517194e+01 1.0656334914231850e+01 0 0 0
24190 78 1 -1.4799999999999999e-01 1.8161219648149402e+01 3.2390318055424416e+01 1.0211140750926170e+01 0 0 0
24192 78 2 7.3999999999999996e-02 1.7072603371028848e+01 3.2609644623112224e+01 1.0165950973143048e+01 0 0 0
24191 78 2 7.3999999999999996e-02 1.8366498812301558e+01 3.2385587381051430e+01 1.1243556573167796e+01 0 0 0
3286 11 1 -1.4799999999999999e-01 1.4217430264687112e+01 3.2317446938301799e+01 1.1832699204380001e+01 0 0 0
24188 78 2 7.3999999999999996e-02 1.8575603270302576e+01 3.1079545531997951e+01 8.6463129831753225e+00 0 0 0
24187 78 1 -1.4799999999999999e-01 1.8763220969733243e+01 3.1096648839146784e+01 9.6614805903027410e+00 0 0 0
3288 11 2 7.3999999999999996e-02 1.3172694177178160e+01 3.2288152162356610e+01 1.2058513037967574e+01 0 0 0
3285 11 2 7.3999999999999996e-02 1.6038187160475410e+01 3.1146103571753628e+01 1.2331293434193791e+01 0 0 0
24189 78 2 7.3999999999999996e-02 1.9846608661507265e+01 3.1131556383774683e+01 9.7620139759767159e+00 0 0 0
4219 14 1 -1.4799999999999999e-01 2.2262394904386124e+01 3.0899862822893891e+01 7.7580109133978734e+00 0 0 0
4221 14 2 7.3999999999999996e-02 2.3339562699606351e+01 3.0910268177785216e+01 7.4849474846478072e+00 0 0 0
4220 14 2 7.3999999999999996e-02 2.2248130625026338e+01 3.0873844100110855e+01 8.8326089087666091e+00 0 0 0
4535 15 2 7.3999999999999996e-02 2.2182377039408021e+01 3.2069611891362008e+01 1.0794257371788463e+01 0 0 0
4222 14 1 -1.4799999999999999e-01 2.1537291306784606e+01 3.2141560518042837e+01 7.1856057887419720e+00 0 0 0
4224 14 2 7.3999999999999996e-02 2.0564637841524664e+01 3.2175192639524482e+01 7.3728351119034645e+00 0 0 0
25440 82 2 7.3999999999999996e-02 2.4255364010822078e+01 3.2206408278610922e+01 9.7875617938333139e+00 0 0 0
4534 15 1 -1.4799999999999999e-01 2.1868014490100673e+01 3.2075643505466552e+01 1.1835134499272279e+01 0 0 0
4536 15 2 7.3999999999999996e-02 2.0697385964179190e+01 3.2045008014070149e+01 1.1908267248719595e+01 0 0 0
25439 82 2 7.3999999999999996e-02 2.5475359788334146e+01 3.2291655095236933e+01 1.1002213744698194e+01 0 0 0
25127 81 2 7.3999999999999996e-02 2.5107612934437586e+01 3.2483710481315903e+01 6.3221291218098026e+00 0 0 0
25438 82 1 -1.4799999999999999e-01 2.5345828634378741e+01 3.2274582933309155e+01 9.9114946260801737e+00 0 0 0
25436 82 2 7.3999999999999996e-02 2.5825107950288849e+01 3.1043950703729909e+01 8.3432871122302412e+00 0 0 0
25435 82 1 -1.4799999999999999e-01 2.6091881382912803e+01 3.1060351584736019e+01 9.3905774096638073e+00 0 0 0
5467 18 1 -1.4799999999999999e-01 2.9743764024772030e+01 3.0793914448857418e+01 7.8461539179422903e+00 0 0 0
5468 18 2 7.3999999999999996e-02 2.9504947154255522e+01 3.0747664884312627e+01 8.8730049271914631e+00 0 0 0
25437 82 2 7.3999999999999996e-02 2.7224873903345820e+01 3.0996059221623995e+01 9.5209665334464528e+00 0 0 0
5470 18 1 -1.4799999999999999e-01 2.9073075522078263e+01 3.2083226261076426e+01 7.2777342953714097e+00 0 0 0
5472 18 2 7.3999999999999996e-02 2.7991687048080482e+01 3.2089617626976377e+01 7.6270180905570069e+00 0 0 0
5783 19 2 7.3999999999999996e-02 2.9086930813177837e+01 3.2274539507852452e+01 1.0813030454821755e+01 0 0 0
5469 18 2 7.3999999999999996e-02 3.0796882374647087e+01 3.0851494253889978e+01 7.6763495042278445e+00 0 0 0
5782 19 1 -1.4799999999999999e-01 2.9097596737355662e+01 3.2116888425720276e+01 1.1911900056599942e+01 0 0 0
6092 20 2 7.3999999999999996e-02 2.9481765841378870e+01 3.1034844324257822e+01 1.8556067274971799e+01 0 0 0
21970 71 1 -1.4799999999999999e-01 3.3537891177458716e+00 1.6911837216518819e+01 1.4880320508142111e+01 0 0 0
21972 71 2 7.3999999999999996e-02 2.2865261244019686e+00 1.7013320447111784e+01 1.4518642373166172e+01 0 0 0
2316 8 2 7.3999999999999996e-02 6.0406635749716564e+00 1.6709130071315339e+01 1.6598693086608353e+01 0 0 0
21971 71 2 7.3999999999999996e-02 3.2774129118599391e+00 1.6982576099830538e+01 1.5956035236097852e+01 0 0 0
21974 71 2 7.3999999999999996e-02 3.9815128676413591e+00 1.8232353878594324e+01 1.3298743028004321e+01 0 0 0
2315 8 2 7.3999999999999996e-02 7.4083674036880316e+00 1.7009639331943070e+01 1.5506335236159989e+01 0 0 0
2314 8 1 -1.4799999999999999e-01 7.1051153962004241e+00 1.6926263807465638e+01 1.6492786978743414e+01 0 0 0
23218 75 1 -1.4799999999999999e-01 1.0869657972234938e+01 1.6859069060254260e+01 1.4859895693208131e+01 0 0 0
23220 75 2 7.3999999999999996e-02 9.7952792603141159e+00 1.6830601120183079e+01 1.4766100360776587e+01 0 0 0
23219 75 2 7.3999999999999996e-02 1.1115008381704856e+01 1.7005701371574414e+01 1.5935801683742890e+01 0 0 0
23222 75 2 7.3999999999999996e-02 1.1226642097193189e+01 1.8018842402470394e+01 1.3109624077363133e+01 0 0 0
2006 7 2 7.3999999999999996e-02 7.6616789423811351e+00 1.8131146994549880e+01 1.3518780102564900e+01 0 0 0
24466 79 1 -1.4799999999999999e-01 1.8067422034052317e+01 1.7004633888478445e+01 1.4623011991861871e+01 0 0 0
24467 79 2 7.3999999999999996e-02 1.8147998767774894e+01 1.7111549032599768e+01 1.5708985553371528e+01 0 0 0
3564 12 2 7.3999999999999996e-02 1.3410355891842121e+01 1.6765343519752594e+01 1.6354157931496438e+01 0 0 0
24468 79 2 7.3999999999999996e-02 1.7057543230413120e+01 1.6924951438253149e+01 1.4293751556962780e+01 0 0 0
3563 12 2 7.3999999999999996e-02 1.4759235093505104e+01 1.6868593447674005e+01 1.5281418558101123e+01 0 0 0
3562 12 1 -1.4799999999999999e-01 1.4498336341983107e+01 1.6826564336666145e+01 1.6322393445223913e+01 0 0 0
4810 16 1 -1.4799999999999999e-01 2.1849543277218263e+01 1.7087386918151374e+01 1.6820848866383944e+01 0 0 0
4811 16 2 7.3999999999999996e-02 2.1941539754983207e+01 1.7153168805814754e+01 1.5731074228558604e+01 0 0 0
4812 16 2 7.3999999999999996e-02 2.0769427930388488e+01 1.7110950252770326e+01 1.6995651702525549e+01 0 0 0
24782 80 2 7.3999999999999996e-02 1.9182051624745775e+01 1.8014279144246839e+01 1.8238912153409078e+01 0 0 0
5748 19 2 7.3999999999999996e-02 2.8058979856760722e+01 1.6835623345018067e+01 1.2280908908625117e+01 0 0 0
6058 20 1 -1.4799999999999999e-01 2.9092945722720128e+01 1.6828444106655450e+01 1.6437605325224624e+01 0 0 0
6059 20 2 7.3999999999999996e-02 2.9257032275924921e+01 1.6794878576521846e+01 1.5343489860200453e+01 0 0 0
6060 20 2 7.3999999999999996e-02 2.8030958714354771e+01 1.6682584673059704e+01 1.6573222390232825e+01 0 0 0
25717 83 1 -1.4799999999999999e-01 2.6016373968679776e+01 1.7864475275112152e+01 1.4171726335730439e+01 0 0 0
25718 83 2 7.3999999999999996e-02 2.5637552025527643e+01 1.7862920982988520e+01 1.3127246044202067e+01 0 0 0
5750 19 2 7.3999999999999996e-02 2.9661872095680657e+01 1.8201550601744486e+01 1.3535574927542987e+01 0 0 0
5749 19 1 -1.4799999999999999e-01 2.9769244366440365e+01 1.8112254940156312e+01 1.2410176097905058e+01 0 0 0
25719 83 2 7.3999999999999996e-02 2.7118416066264192e+01 1.7987982840468550e+01 1.4137984945924277e+01 0 0 0
6063 20 2 7.3999999999999996e-02 3.0708325376871510e+01 1.8158776824902482e+01 1.7065152982401802e+01 0 0 0
25715 83 2 7.3999999999999996e-02 2.5823940622500267e+01 1.6825767446870568e+01 1.5921234499953185e+01 0 0 0
21975 71 2 7.3999999999999996e-02 5.1008513945674672e+00 1.8315027755749806e+01 1.4603545030468672e+01 0 0 0
1069 4 1 -1.4799999999999999e-01 2.6064074568798912e-01 1.8232468163416517e+01 1.7126548880975349e+01 0 0 0
1075 4 1 -1.4799999999999999e-01 1.2581839038133738e-01 2.0681151226153183e+01 1.7003689304035014e+01 0 0 0
1082 4 2 7.3999999999999996e-02 2.5804052372152153e-01 2.3086220460758394e+01 1.8192494055533022e+01 0 0 0
771 3 2 7.3999999999999996e-02 8.9574980373814528e-01 2.3158901629043051e+01 1.2837062100463818e+01 0 0 0
2010 7 2 7.3999999999999996e-02 6.0202371924646245e+00 1.9433921436474989e+01 1.2504986963358046e+01 0 0 0
1071 4 2 7.3999999999999996e-02 1.2225635983031478e+00 1.8104511491959450e+01 1.6583517379775230e+01 0 0 0
21973 71 1 -1.4799999999999999e-01 4.0629156503347286e+00 1.8205127762407631e+01 1.4372758437545368e+01 0 0 0
21976 71 1 -1.4799999999999999e-01 3.4002123016256540e+00 1.9516800614001962e+01 1.4854308289803555e+01 0 0 0
21977 71 2 7.3999999999999996e-02 3.3994081315526699e+00 1.9729506694343989e+01 1.5937058395806352e+01 0 0 0
21978 71 2 7.3999999999999996e-02 2.3316615643491398e+00 1.9572491890626559e+01 1.4528372077020931e+01 0 0 0
21979 71 1 -1.4799999999999999e-01 4.0152403857633523e+00 2.0748471158350707e+01 1.4208511226610234e+01 0 0 0
21980 71 2 7.3999999999999996e-02 3.9094216974396385e+00 2.0710753005835560e+01 1.3124402364946883e+01 0 0 0
21982 71 1 -1.4799999999999999e-01 3.4035695194748397e+00 2.2089424592585214e+01 1.4710990519290762e+01 0 0 0
21984 71 2 7.3999999999999996e-02 2.3568825282011994e+00 2.2077687235806167e+01 1.4431035890869090e+01 0 0 0
21983 71 2 7.3999999999999996e-02 3.5809453217745704e+00 2.2052250470822678e+01 1.5816030043420444e+01 0 0 0
21981 71 2 7.3999999999999996e-02 5.0875926264610740e+00 2.0764894291541481e+01 1.4291316339272413e+01 0 0 0
21985 71 1 -1.4799999999999999e-01 4.0666318257171392e+00 2.3343369297365289e+01 1.4199477635814825e+01 0 0 0
21986 71 2 7.3999999999999996e-02 3.9628655559245116e+00 2.3478929630657177e+01 1.3152879773437727e+01 0 0 0
21987 71 2 7.3999999999999996e-02 5.1093255861969915e+00 2.3333520400649316e+01 1.4399588509104289e+01 0 0 0
1077 4 2 7.3999999999999996e-02 1.0989844029007205e+00 2.0624196863528965e+01 1.6525374970851050e+01 0 0 0
1083 4 2 7.3999999999999996e-02 1.2820280121999821e+00 2.3205827691191846e+01 1.6691137289442011e+01 0 0 0
2322 8 2 7.3999999999999996e-02 5.7671698163730767e+00 1.9465750012033698e+01 1.6704962447915307e+01 0 0 0
2328 8 2 7.3999999999999996e-02 5.7735301383309370e+00 2.2046224631715841e+01 1.6632410842173407e+01 0 0 0
1081 4 1 -1.4799999999999999e-01 2.7894141469197609e-01 2.3235439339582665e+01 1.7075311191795379e+01 0 0 0
22286 72 2 7.3999999999999996e-02 3.7312768896144606e+00 1.8412337431933132e+01 1.8009063702479803e+01 0 0 0
1070 4 2 7.3999999999999996e-02 4.3410923863498618e-01 1.8288713537504957e+01 1.8189761412091528e+01 0 0 0
22298 72 2 7.3999999999999996e-02 3.2067877971283720e+00 2.3459396713188795e+01 1.8210657199203535e+01 0 0 0
26063 84 2 7.3999999999999996e-02 2.6057215995337785e+01 3.2124473408286285e+01 2.0959311863339718e+01 0 0 0
23221 75 1 -1.4799999999999999e-01 1.1384007096489258e+01 1.8182719135240461e+01 1.4186950842761879e+01 0 0 0
2019 7 2 7.3999999999999996e-02 8.5701472002142989e+00 2.3594629750468950e+01 1.2510700355964918e+01 0 0 0
2319 8 2 7.3999999999999996e-02 8.4390382972382696e+00 1.8295007798887443e+01 1.7194643484000608e+01 0 0 0
23534 76 2 7.3999999999999996e-02 1.1572676630964507e+01 1.8439349988365702e+01 1.7909078526672690e+01 0 0 0
2013 7 2 7.3999999999999996e-02 8.6483487079392045e+00 2.1003035983881727e+01 1.2493301770077220e+01 0 0 0
2011 7 1 -1.4799999999999999e-01 7.6102570266209861e+00 2.0866143010419581e+01 1.2683517812637946e+01 0 0 0
2317 8 1 -1.4799999999999999e-01 7.4031668858518689e+00 1.8248396580574294e+01 1.7244694114485743e+01 0 0 0
2005 7 1 -1.4799999999999999e-01 7.7757956175081251e+00 1.8261511762097467e+01 1.2473782571984767e+01 0 0 0
2327 8 2 7.3999999999999996e-02 7.1748200688298347e+00 2.2223957446249479e+01 1.5644234162109008e+01 0 0 0
2321 8 2 7.3999999999999996e-02 7.0024706650140329e+00 1.9487695687624928e+01 1.5446287516652083e+01 0 0 0
2326 8 1 -1.4799999999999999e-01 6.8863654947009127e+00 2.2104862184871884e+01 1.6677424309099298e+01 0 0 0
2320 8 1 -1.4799999999999999e-01 6.8311424536698784e+00 1.9489965630012598e+01 1.6573189496333541e+01 0 0 0
2017 7 1 -1.4799999999999999e-01 7.4256330079071073e+00 2.3478603574982579e+01 1.2655063352737072e+01 0 0 0
2018 7 2 7.3999999999999996e-02 7.2136781548900659e+00 2.3599039312761612e+01 1.3712550470476213e+01 0 0 0
2012 7 2 7.3999999999999996e-02 7.3701174963652702e+00 2.0839485187618493e+01 1.3744200110435397e+01 0 0 0
23224 75 1 -1.4799999999999999e-01 1.0607306700318317e+01 1.9396680859292879e+01 1.4675367449492311e+01 0 0 0
23225 75 2 7.3999999999999996e-02 1.0570271534819295e+01 1.9402164884986139e+01 1.5750973181114039e+01 0 0 0
23226 75 2 7.3999999999999996e-02 9.5572378012107642e+00 1.9383155775879555e+01 1.4382801027656701e+01 0 0 0
23230 75 1 -1.4799999999999999e-01 1.0608935422873584e+01 2.1925928649216210e+01 1.4994119777113459e+01 0 0 0
23232 75 2 7.3999999999999996e-02 9.5647015987888953e+00 2.1827843635837176e+01 1.5021566726996038e+01 0 0 0
23231 75 2 7.3999999999999996e-02 1.0975875157653666e+01 2.1768305003771346e+01 1.6001813549210194e+01 0 0 0
23227 75 1 -1.4799999999999999e-01 1.1181876057290902e+01 2.0758533153799789e+01 1.4245128487997722e+01 0 0 0
23228 75 2 7.3999999999999996e-02 1.0930185054086680e+01 2.0917571119256294e+01 1.3174914351356199e+01 0 0 0
2323 8 1 -1.4799999999999999e-01 7.3870627935306326e+00 2.0743082085363607e+01 1.7215263901105246e+01 0 0 0
23233 75 1 -1.4799999999999999e-01 1.1180233308205993e+01 2.3215720106091442e+01 1.4411536777647086e+01 0 0 0
23234 75 2 7.3999999999999996e-02 1.0673737343007089e+01 2.3335893628108860e+01 1.3392197962386085e+01 0 0 0
2329 8 1 -1.4799999999999999e-01 7.3092357861190127e+00 2.3282539126041470e+01 1.7458033304021576e+01 0 0 0
2331 8 2 7.3999999999999996e-02 8.3926590166725354e+00 2.3238623210750092e+01 1.7598466588170194e+01 0 0 0
23229 75 2 7.3999999999999996e-02 1.2247350134840111e+01 2.0815377027339991e+01 1.4447514616677482e+01 0 0 0
23235 75 2 7.3999999999999996e-02 1.2229697856862003e+01 2.3048477004921722e+01 1.4325934868022038e+01 0 0 0
2325 8 2 7.3999999999999996e-02 8.4219296771958572e+00 2.0724209348234776e+01 1.6943735308256475e+01 0 0 0
23223 75 2 7.3999999999999996e-02 1.2458294462738291e+01 1.8248439663644284e+01 1.4365173874275802e+01 0 0 0
23540 76 2 7.3999999999999996e-02 1.1666727124474153e+01 2.0914535753242408e+01 1.8075100927408268e+01 0 0 0
2324 8 2 7.3999999999999996e-02 7.4415175015603712e+00 2.0627366331775590e+01 1.8282009454844797e+01 0 0 0
3255 11 2 7.3999999999999996e-02 1.5950384617443367e+01 1.8113357332670159e+01 1.2382621735879454e+01 0 0 0
3254 11 2 7.3999999999999996e-02 1.4630896583398897e+01 1.7942858175882130e+01 1.3577922171691837e+01 0 0 0
3264 11 2 7.3999999999999996e-02 1.3114612638789138e+01 2.2113607362860794e+01 1.2439086280375893e+01 0 0 0
3258 11 2 7.3999999999999996e-02 1.3160606470762568e+01 1.9327180205712668e+01 1.2114920102025621e+01 0 0 0
3267 11 2 7.3999999999999996e-02 1.5841668368449902e+01 2.3339808744492341e+01 1.1931274413976361e+01 0 0 0
3265 11 1 -1.4799999999999999e-01 1.4939265773558393e+01 2.3286094015697508e+01 1.2590897665638231e+01 0 0 0
3567 12 2 7.3999999999999996e-02 1.5944102504826986e+01 1.8228109832815619e+01 1.7003954849377067e+01 0 0 0
3565 12 1 -1.4799999999999999e-01 1.4873189900657719e+01 1.8140960644115204e+01 1.6994848772380834e+01 0 0 0
24469 79 1 -1.4799999999999999e-01 1.8606596685007325e+01 1.8314893030195552e+01 1.4042859581284107e+01 0 0 0
3253 11 1 -1.4799999999999999e-01 1.4883508176765185e+01 1.8031860659572171e+01 1.2499747171738601e+01 0 0 0
3576 12 2 7.3999999999999996e-02 1.3363223024793113e+01 2.2019765651692715e+01 1.6855550907068537e+01 0 0 0
3259 11 1 -1.4799999999999999e-01 1.4869617312243047e+01 2.0716226080915455e+01 1.2506611780294682e+01 0 0 0
3570 12 2 7.3999999999999996e-02 1.3179873298897295e+01 1.9517531458082118e+01 1.6575881531709879e+01 0 0 0
3568 12 1 -1.4799999999999999e-01 1.4288577566811009e+01 1.9422801415991113e+01 1.6470198213978932e+01 0 0 0
24474 79 2 7.3999999999999996e-02 1.6859025805613353e+01 1.9583281015191954e+01 1.4464824052846943e+01 0 0 0
3569 12 2 7.3999999999999996e-02 1.4467447685682833e+01 1.9463450385861840e+01 1.5355452311490318e+01 0 0 0
3260 11 2 7.3999999999999996e-02 1.4606105436889669e+01 2.0655252505421146e+01 1.3563161088474603e+01 0 0 0
3574 12 1 -1.4799999999999999e-01 1.4384044387994663e+01 2.2018670527886371e+01 1.6677784170714730e+01 0 0 0
24480 79 2 7.3999999999999996e-02 1.7060855485527465e+01 2.2072289293556654e+01 1.4564422470909202e+01 0 0 0
3571 12 1 -1.4799999999999999e-01 1.4879169094582730e+01 2.0652169819404904e+01 1.7128442125227629e+01 0 0 0
3575 12 2 7.3999999999999996e-02 1.4484261711136190e+01 2.2034713835784761e+01 1.5605588409369602e+01 0 0 0
24472 79 1 -1.4799999999999999e-01 1.7924901165813587e+01 1.9561598856203819e+01 1.4784012153977963e+01 0 0 0
3577 12 1 -1.4799999999999999e-01 1.5077080962629701e+01 2.3204648326223872e+01 1.7434467805729305e+01 0 0 0
3266 11 2 7.3999999999999996e-02 1.5447001508116344e+01 2.3232304561209439e+01 1.3565424187807448e+01 0 0 0
3573 12 2 7.3999999999999996e-02 1.5964607161116037e+01 2.0549361397688141e+01 1.7101976348057487e+01 0 0 0
3579 12 2 7.3999999999999996e-02 1.6141047852845322e+01 2.3195925001284529e+01 1.7168070846980175e+01 0 0 0
24478 79 1 -1.4799999999999999e-01 1.8093149135105449e+01 2.1993628091154534e+01 1.4963314324457258e+01 0 0 0
24473 79 2 7.3999999999999996e-02 1.8008567188792483e+01 1.9495218963625444e+01 1.5858323922711710e+01 0 0 0
24479 79 2 7.3999999999999996e-02 1.8219736738658348e+01 2.2053552588254579e+01 1.6067847213107175e+01 0 0 0
24481 79 1 -1.4799999999999999e-01 1.8742795769923799e+01 2.3243865142314899e+01 1.4456582100463486e+01 0 0 0
24475 79 1 -1.4799999999999999e-01 1.8671243255744301e+01 2.0796208033687300e+01 1.4320541307063039e+01 0 0 0
24482 79 2 7.3999999999999996e-02 1.8775725057110357e+01 2.3242042282476881e+01 1.3370514430066997e+01 0 0 0
24476 79 2 7.3999999999999996e-02 1.8563148898204791e+01 2.0858996079958583e+01 1.3269911620401238e+01 0 0 0
3572 12 2 7.3999999999999996e-02 1.4655870227200797e+01 2.0669633159837176e+01 1.8162808181477097e+01 0 0 0
24470 79 2 7.3999999999999996e-02 1.8358668721660138e+01 1.8474697398148805e+01 1.3000568087860357e+01 0 0 0
3566 12 2 7.3999999999999996e-02 1.4531318208099929e+01 1.8058541613203953e+01 1.8077506001269015e+01 0 0 0
4507 15 1 -1.4799999999999999e-01 2.2259353870966446e+01 2.0750526055056024e+01 1.2270133886135772e+01 0 0 0
4515 15 2 7.3999999999999996e-02 2.3274260702951615e+01 2.3153289632689560e+01 1.2316612482070276e+01 0 0 0
4502 15 2 7.3999999999999996e-02 2.2622782728576880e+01 1.8382297782326422e+01 1.3159758667849365e+01 0 0 0
4815 16 2 7.3999999999999996e-02 2.3622963588409352e+01 1.8277388532614307e+01 1.7070760657549442e+01 0 0 0
4813 16 1 -1.4799999999999999e-01 2.2622144137512635e+01 1.8317279359835467e+01 1.7269837869911047e+01 0 0 0
24471 79 2 7.3999999999999996e-02 1.9765029460676026e+01 1.8487812859512147e+01 1.4100990995448587e+01 0 0 0
4513 15 1 -1.4799999999999999e-01 2.2161883600241314e+01 2.3186822285537321e+01 1.2453430318643690e+01 0 0 0
24477 79 2 7.3999999999999996e-02 1.9735338901609417e+01 2.0687710729650142e+01 1.4551393894024471e+01 0 0 0
4816 16 1 -1.4799999999999999e-01 2.2076230864262737e+01 1.9591433123936234e+01 1.6688117509699264e+01 0 0 0
4817 16 2 7.3999999999999996e-02 2.2352469718154428e+01 1.9661328418782496e+01 1.5618172232285067e+01 0 0 0
4508 15 2 7.3999999999999996e-02 2.1847261749837120e+01 2.0515085510183184e+01 1.3267352087892071e+01 0 0 0
4822 16 1 -1.4799999999999999e-01 2.1849623828679920e+01 2.2147743052511185e+01 1.6794058918643227e+01 0 0 0
4823 16 2 7.3999999999999996e-02 2.2108227099934574e+01 2.2195745914403936e+01 1.5718817624333949e+01 0 0 0
4819 16 1 -1.4799999999999999e-01 2.2503444641599483e+01 2.0850308566560280e+01 1.7340815783476117e+01 0 0 0
4821 16 2 7.3999999999999996e-02 2.3575529254003083e+01 2.0983615273129509e+01 1.7342093795921205e+01 0 0 0
4824 16 2 7.3999999999999996e-02 2.0782328484212162e+01 2.2182635620718191e+01 1.6772241058311664e+01 0 0 0
4818 16 2 7.3999999999999996e-02 2.0943757327342947e+01 1.9630859126300450e+01 1.6668297235296656e+01 0 0 0
24483 79 2 7.3999999999999996e-02 1.9796914216450698e+01 2.3345743057738904e+01 1.4778871405273623e+01 0 0 0
4825 16 1 -1.4799999999999999e-01 2.2390848286056094e+01 2.3374932629952216e+01 1.7456550966674097e+01 0 0 0
4514 15 2 7.3999999999999996e-02 2.1973009089920328e+01 2.3162556326116007e+01 1.3535301967918016e+01 0 0 0
25728 83 2 7.3999999999999996e-02 2.4052617992435408e+01 2.1705983372428577e+01 1.4613559530932740e+01 0 0 0
25722 83 2 7.3999999999999996e-02 2.4364246094681349e+01 1.8995486701935672e+01 1.4758995312134767e+01 0 0 0
4827 16 2 7.3999999999999996e-02 2.3458184504422011e+01 2.3422326659199470e+01 1.7506934294901605e+01 0 0 0
24788 80 2 7.3999999999999996e-02 1.9274194199197225e+01 2.0802162235288034e+01 1.8018141102734344e+01 0 0 0
5757 19 2 7.3999999999999996e-02 3.0600752404975175e+01 2.0595187980428445e+01 1.2128330336915340e+01 0 0 0
6061 20 1 -1.4799999999999999e-01 2.9589752172536794e+01 1.8156487676163646e+01 1.7007570015828215e+01 0 0 0
25721 83 2 7.3999999999999996e-02 2.5882219243244826e+01 1.9132068778303093e+01 1.5892798582580561e+01 0 0 0
25727 83 2 7.3999999999999996e-02 2.5053616405260883e+01 2.1881497780100609e+01 1.5881286711600394e+01 0 0 0
25720 83 1 -1.4799999999999999e-01 2.5420845028026815e+01 1.9104975987020048e+01 1.4845748537977171e+01 0 0 0
25726 83 1 -1.4799999999999999e-01 2.5144573735013246e+01 2.1771367542571692e+01 1.4802336643256682e+01 0 0 0
25730 83 2 7.3999999999999996e-02 2.5655220656649085e+01 2.3107300743053273e+01 1.3181942788874576e+01 0 0 0
25724 83 2 7.3999999999999996e-02 2.5782640013199956e+01 2.0487629921286693e+01 1.3217368199970702e+01 0 0 0
25729 83 1 -1.4799999999999999e-01 2.5754453846585719e+01 2.3063144770464877e+01 1.4208225856013204e+01 0 0 0
5755 19 1 -1.4799999999999999e-01 2.9589974306246038e+01 2.0566115785073720e+01 1.2351185278861337e+01 0 0 0
25723 83 1 -1.4799999999999999e-01 2.5935337313431202e+01 2.0490548724083851e+01 1.4280218105181246e+01 0 0 0
6064 20 1 -1.4799999999999999e-01 2.8975028573204504e+01 1.9448949329299655e+01 1.6413052624990708e+01 0 0 0
6065 20 2 7.3999999999999996e-02 2.8918738486209946e+01 1.9323868674442366e+01 1.5363507966043683e+01 0 0 0
25725 83 2 7.3999999999999996e-02 2.6961804178504703e+01 2.0602519971159015e+01 1.4398436186696609e+01 0 0 0
6070 20 1 -1.4799999999999999e-01 2.9026205502424723e+01 2.2003133189971141e+01 1.6588610815553011e+01 0 0 0
6071 20 2 7.3999999999999996e-02 2.9095520748922443e+01 2.2139275542699863e+01 1.5491886274816736e+01 0 0 0
5756 19 2 7.3999999999999996e-02 2.9342758696873577e+01 2.0634580811362287e+01 1.3429785310338524e+01 0 0 0
6073 20 1 -1.4799999999999999e-01 2.9675944822804833e+01 2.3199368043964952e+01 1.7184947762616396e+01 0 0 0
5762 19 2 7.3999999999999996e-02 2.9476188200511579e+01 2.3130504988113628e+01 1.3317383099843379e+01 0 0 0
25731 83 2 7.3999999999999996e-02 2.6799601450533448e+01 2.3029706487358098e+01 1.4341049169967947e+01 0 0 0
6067 20 1 -1.4799999999999999e-01 2.9813663122427020e+01 2.0709052057153990e+01 1.6894435829196919e+01 0 0 0
6066 20 2 7.3999999999999996e-02 2.7955486325386001e+01 1.9360747087703949e+01 1.6706049876472147e+01 0 0 0
6072 20 2 7.3999999999999996e-02 2.7949608497436159e+01 2.2031177833191922e+01 1.6911891639324146e+01 0 0 0
6075 20 2 7.3999999999999996e-02 3.0786525023993601e+01 2.3155453328868074e+01 1.6973346106170130e+01 0 0 0
6069 20 2 7.3999999999999996e-02 3.0786337261526754e+01 2.0671543691957499e+01 1.6450060378387249e+01 0 0 0
26036 84 2 7.3999999999999996e-02 2.6137596179574064e+01 2.0781035386727432e+01 1.7870325040585708e+01 0 0 0
26042 84 2 7.3999999999999996e-02 2.6427163380650928e+01 2.3324069766039500e+01 1.8026308964735041e+01 0 0 0
6074 20 2 7.3999999999999996e-02 2.9654094389008478e+01 2.3157888220382599e+01 1.8246782951865562e+01 0 0 0
6062 20 2 7.3999999999999996e-02 2.9287739269152226e+01 1.8000644923548393e+01 1.8014835118817746e+01 0 0 0
6068 20 2 7.3999999999999996e-02 2.9878386520647716e+01 2.0741622782163937e+01 1.7966891267710306e+01 0 0 0
25733 83 2 7.3999999999999996e-02 2.5245830430550193e+01 2.4202154437209995e+01 1.5952495508156076e+01 0 0 0
26030 84 2 7.3999999999999996e-02 2.5929504174997533e+01 1.8017956724830750e+01 1.7937603692653223e+01 0 0 0
2022 7 2 7.3999999999999996e-02 5.6430730576402057e+00 2.4593880828713658e+01 1.2197423556253534e+01 0 0 0
783 3 2 7.3999999999999996e-02 8.5101303699100717e-01 2.8323369802572667e+01 1.3010144458164735e+01 0 0 0
777 3 2 7.3999999999999996e-02 5.0290736666977021e-01 2.5624801462904152e+01 1.3306659225511192e+01 0 0 0
2334 8 2 7.3999999999999996e-02 5.6134569862489370e+00 2.4640904938717508e+01 1.6790829658883691e+01 0 0 0
21990 71 2 7.3999999999999996e-02 2.3486985403351817e+00 2.4498352790847804e+01 1.4833707111676835e+01 0 0 0
21989 71 2 7.3999999999999996e-02 3.5070282711916492e+00 2.4533521066508332e+01 1.5911982549922046e+01 0 0 0
21988 71 1 -1.4799999999999999e-01 3.4306684841491868e+00 2.4553647268063493e+01 1.4806300214303841e+01 0 0 0
21991 71 1 -1.4799999999999999e-01 3.8978352165224921e+00 2.5912347750617624e+01 1.4182429414218518e+01 0 0 0
21992 71 2 7.3999999999999996e-02 3.6428396642850376e+00 2.5974461528647492e+01 1.3134629068395617e+01 0 0 0
21994 71 1 -1.4799999999999999e-01 3.4180429188029691e+00 2.7172516706804274e+01 1.4889042573900070e+01 0 0 0
21995 71 2 7.3999999999999996e-02 3.7013640934847705e+00 2.7102167894673169e+01 1.5983369475075875e+01 0 0 0
21996 71 2 7.3999999999999996e-02 2.3718576618990945e+00 2.7220625798265257e+01 1.5038240094762802e+01 0 0 0
21993 71 2 7.3999999999999996e-02 4.9982260205393167e+00 2.5907103647951367e+01 1.4203508442187125e+01 0 0 0
21997 71 1 -1.4799999999999999e-01 3.9100983128724227e+00 2.8438230544247421e+01 1.4287105192112044e+01 0 0 0
21999 71 2 7.3999999999999996e-02 4.9711284921388526e+00 2.8457820410964338e+01 1.4362912562857803e+01 0 0 0
21998 71 2 7.3999999999999996e-02 3.7269845107928763e+00 2.8423032439393527e+01 1.3177507393075263e+01 0 0 0
22000 71 1 -1.4799999999999999e-01 3.2156062655481144e+00 2.9705960834777240e+01 1.4774841181817340e+01 0 0 0
1089 4 2 7.3999999999999996e-02 1.3923045236230138e+00 2.5753116319121791e+01 1.6698345895137322e+01 0 0 0
2346 8 2 7.3999999999999996e-02 5.8146304341821624e+00 2.9794125465591144e+01 1.6556022200750924e+01 0 0 0
1095 4 2 7.3999999999999996e-02 1.1813296600968126e+00 2.8393338387342826e+01 1.7082096440975985e+01 0 0 0
22002 71 2 7.3999999999999996e-02 2.1765678306732728e+00 2.9630859360991710e+01 1.4492702815074775e+01 0 0 0
22001 71 2 7.3999999999999996e-02 3.1722786562043663e+00 2.9858752161416756e+01 1.5858649626711566e+01 0 0 0
2340 8 2 7.3999999999999996e-02 5.7058755191769874e+00 2.7076431998059611e+01 1.6925546758419667e+01 0 0 0
22310 72 2 7.3999999999999996e-02 3.8064881229295362e+00 2.8179807939348240e+01 1.8311049755341106e+01 0 0 0
1093 4 1 -1.4799999999999999e-01 2.1094894411478865e-01 2.8283080586745559e+01 1.7418627988178926e+01 0 0 0
1087 4 1 -1.4799999999999999e-01 3.8990520373127108e-01 2.5749853408993417e+01 1.7165680927466450e+01 0 0 0
1088 4 2 7.3999999999999996e-02 4.7310806792272547e-01 2.5784676877288511e+01 1.8228979970733182e+01 0 0 0
2029 7 1 -1.4799999999999999e-01 7.6300202767169170e+00 2.8487177113411747e+01 1.2451071159311493e+01 0 0 0
2345 8 2 7.3999999999999996e-02 7.3023104806918813e+00 2.9828696736648030e+01 1.5653759607242092e+01 0 0 0
2339 8 2 7.3999999999999996e-02 7.1099549045647894e+00 2.6950393086112079e+01 1.5789523624005621e+01 0 0 0
23237 75 2 7.3999999999999996e-02 1.1060649083448435e+01 2.4510808159973376e+01 1.6146171052598337e+01 0 0 0
2333 8 2 7.3999999999999996e-02 7.0482818755736245e+00 2.4579160187719577e+01 1.5780213154968363e+01 0 0 0
2023 7 1 -1.4799999999999999e-01 7.4023335393418810e+00 2.5912441776249846e+01 1.2415805614089342e+01 0 0 0
23238 75 2 7.3999999999999996e-02 9.6411865711764335e+00 2.4478749084956792e+01 1.5127472801768734e+01 0 0 0
2332 8 1 -1.4799999999999999e-01 6.7559127703487203e+00 2.4640408502425338e+01 1.6867406312712969e+01 0 0 0
2338 8 1 -1.4799999999999999e-01 6.7831200799255527e+00 2.7141201598770202e+01 1.6825852055904580e+01 0 0 0
2344 8 1 -1.4799999999999999e-01 6.9581559948417437e+00 2.9709195736550782e+01 1.6617111364623305e+01 0 0 0
2030 7 2 7.3999999999999996e-02 7.3138333304153749e+00 2.8560441841109029e+01 1.3504298446104722e+01 0 0 0
2024 7 2 7.3999999999999996e-02 7.3505927224112630e+00 2.5996066977743798e+01 1.3481088673480025e+01 0 0 0
2335 8 1 -1.4799999999999999e-01 7.2902467981708137e+00 2.5938623515550727e+01 1.7553363077634142e+01 0 0 0
23236 75 1 -1.4799999999999999e-01 1.0725949422997244e+01 2.4533501440828633e+01 1.5130186051839972e+01 0 0 0
23242 75 1 -1.4799999999999999e-01 1.0774086216784639e+01 2.7070998727559779e+01 1.5322568219534295e+01 0 0 0
23243 75 2 7.3999999999999996e-02 1.1064350951205732e+01 2.7061093255456250e+01 1.6364345993609657e+01 0 0 0
23244 75 2 7.3999999999999996e-02 9.7013309319714391e+00 2.7022076316429331e+01 1.5193994511414161e+01 0 0 0
23239 75 1 -1.4799999999999999e-01 1.1240288167054336e+01 2.5860285481485796e+01 1.4553651405393783e+01 0 0 0
23240 75 2 7.3999999999999996e-02 1.0843673534509778e+01 2.5878410086099102e+01 1.3549406614318933e+01 0 0 0
23245 75 1 -1.4799999999999999e-01 1.1300792971016278e+01 2.8306258584997341e+01 1.4626051411475272e+01 0 0 0
23246 75 2 7.3999999999999996e-02 1.1263199436798848e+01 2.8207692983911212e+01 1.3568489113079478e+01 0 0 0
23248 75 1 -1.4799999999999999e-01 1.0635793247838999e+01 2.9588396083535049e+01 1.5112761038466008e+01 0 0 0
23250 75 2 7.3999999999999996e-02 9.6941583611010778e+00 2.9624721454168665e+01 1.4627738461162687e+01 0 0 0
2337 8 2 7.3999999999999996e-02 8.3489035822792523e+00 2.5927314539157010e+01 1.7533842404234996e+01 0 0 0
2341 8 1 -1.4799999999999999e-01 7.5070403079297856e+00 2.8399882113939018e+01 1.7265866995444895e+01 0 0 0
2343 8 2 7.3999999999999996e-02 8.5614211403189184e+00 2.8458272362650437e+01 1.7000215872178543e+01 0 0 0
23249 75 2 7.3999999999999996e-02 1.0452641085014996e+01 2.9424602724013372e+01 1.6225977042882953e+01 0 0 0
23241 75 2 7.3999999999999996e-02 1.2307641194264686e+01 2.5801888307827955e+01 1.4430779386481088e+01 0 0 0
23552 76 2 7.3999999999999996e-02 1.0568924195960973e+01 2.5573313931142668e+01 1.8148478823049508e+01 0 0 0
23558 76 2 7.3999999999999996e-02 1.0951721399538485e+01 2.8344035809131089e+01 1.8072104318586103e+01 0 0 0
23247 75 2 7.3999999999999996e-02 1.2362187669237292e+01 2.8314248676976764e+01 1.4835568155843021e+01 0 0 0
3268 11 1 -1.4799999999999999e-01 1.4159986931985728e+01 2.4623048630603357e+01 1.2287643945591688e+01 0 0 0
3274 11 1 -1.4799999999999999e-01 1.4192160071748939e+01 2.7193282985571333e+01 1.2239922186868275e+01 0 0 0
3270 11 2 7.3999999999999996e-02 1.3213355415017148e+01 2.4618305844214660e+01 1.2813662763979176e+01 0 0 0
3276 11 2 7.3999999999999996e-02 1.3270710432253805e+01 2.7168253131264038e+01 1.2731282246118719e+01 0 0 0
3273 11 2 7.3999999999999996e-02 1.5856920940523221e+01 2.5875869900209526e+01 1.2158011194017726e+01 0 0 0
3271 11 1 -1.4799999999999999e-01 1.4970278154083365e+01 2.5920176232694512e+01 1.2704582863224354e+01 0 0 0
3277 11 1 -1.4799999999999999e-01 1.5020909282267178e+01 2.8581288235298548e+01 1.2474785564676985e+01 0 0 0
3582 12 2 7.3999999999999996e-02 1.3379778222585259e+01 2.4388974215885462e+01 1.7171211443448371e+01 0 0 0
3581 12 2 7.3999999999999996e-02 1.4579627677635212e+01 2.4448129475653186e+01 1.5847983738683766e+01 0 0 0
3594 12 2 7.3999999999999996e-02 1.3706053436502566e+01 2.9688390266693730e+01 1.6763206277946981e+01 0 0 0
3588 12 2 7.3999999999999996e-02 1.3593539280791875e+01 2.7069825065485450e+01 1.6878513216550200e+01 0 0 0
24486 79 2 7.3999999999999996e-02 1.7165118412052891e+01 2.4730178050717718e+01 1.4800382945643751e+01 0 0 0
3580 12 1 -1.4799999999999999e-01 1.4460927763845088e+01 2.4449234381871271e+01 1.6994266797293506e+01 0 0 0
3272 11 2 7.3999999999999996e-02 1.5220294790759368e+01 2.5910361490778946e+01 1.3771094500674005e+01 0 0 0
3586 12 1 -1.4799999999999999e-01 1.4695882696565556e+01 2.7020212967412252e+01 1.6890877737053231e+01 0 0 0
3587 12 2 7.3999999999999996e-02 1.4925147298588250e+01 2.6928829239817844e+01 1.5812308329044987e+01 0 0 0
24492 79 2 7.3999999999999996e-02 1.7056467972787019e+01 2.7140797434556678e+01 1.4547641219987705e+01 0 0 0
3278 11 2 7.3999999999999996e-02 1.5107253134516879e+01 2.8812623696353928e+01 1.3534624377159220e+01 0 0 0
24484 79 1 -1.4799999999999999e-01 1.8209526505631416e+01 2.4568841433169187e+01 1.5016865861110212e+01 0 0 0
3583 12 1 -1.4799999999999999e-01 1.5097500081694490e+01 2.5771827879159755e+01 1.7650808243109818e+01 0 0 0
3589 12 1 -1.4799999999999999e-01 1.5342487505194345e+01 2.8324379030662946e+01 1.7395267709693929e+01 0 0 0
3591 12 2 7.3999999999999996e-02 1.6412414210869954e+01 2.8222447835981193e+01 1.7297591630585067e+01 0 0 0
3585 12 2 7.3999999999999996e-02 1.6189699580155352e+01 2.5604293106156756e+01 1.7461867449614818e+01 0 0 0
3592 12 1 -1.4799999999999999e-01 1.4812498162365507e+01 2.9609631652003774e+01 1.6738109345059886e+01 0 0 0
24490 79 1 -1.4799999999999999e-01 1.8137656512502502e+01 2.7214014764631450e+01 1.4850982592972636e+01 0 0 0
24496 79 1 -1.4799999999999999e-01 1.8153251000140937e+01 2.9744951010402747e+01 1.4637450429138115e+01 0 0 0
24498 79 2 7.3999999999999996e-02 1.7108773824434028e+01 2.9838747090852991e+01 1.4306345684721986e+01 0 0 0
24491 79 2 7.3999999999999996e-02 1.8147813397459064e+01 2.7334823906483955e+01 1.5919866777872011e+01 0 0 0
24497 79 2 7.3999999999999996e-02 1.8031668574017598e+01 2.9665611081608560e+01 1.5767862689630720e+01 0 0 0
24485 79 2 7.3999999999999996e-02 1.8300688021757228e+01 2.4680780616929432e+01 1.6109744752721358e+01 0 0 0
3593 12 2 7.3999999999999996e-02 1.4975758558695460e+01 2.9685920602659280e+01 1.5732925965428615e+01 0 0 0
24488 79 2 7.3999999999999996e-02 1.8800246823072513e+01 2.5916552467388065e+01 1.3273837383850239e+01 0 0 0
24494 79 2 7.3999999999999996e-02 1.8767001802434290e+01 2.8375190753227351e+01 1.3089231795503125e+01 0 0 0
4524 15 2 7.3999999999999996e-02 2.0851393936737491e+01 2.7109288526043095e+01 1.2237337367632437e+01 0 0 0
24493 79 1 -1.4799999999999999e-01 1.8784980573100260e+01 2.8412388869662617e+01 1.4163432833555277e+01 0 0 0
24487 79 1 -1.4799999999999999e-01 1.8745555320019154e+01 2.5889310763403056e+01 1.4343841580845403e+01 0 0 0
25734 83 2 7.3999999999999996e-02 2.4125973846500770e+01 2.4474115333652961e+01 1.4736865514861496e+01 0 0 0
4527 15 2 7.3999999999999996e-02 2.3684845257489723e+01 2.8257447771764223e+01 1.2319215370789925e+01 0 0 0
24489 79 2 7.3999999999999996e-02 1.9761688116078417e+01 2.5914079590992497e+01 1.4638393246543879e+01 0 0 0
4829 16 2 7.3999999999999996e-02 2.2146621718063656e+01 2.4582764954229614e+01 1.5685829147185069e+01 0 0 0
4525 15 1 -1.4799999999999999e-01 2.2570744671378385e+01 2.8410622874451661e+01 1.2543317115229147e+01 0 0 0
4519 15 1 -1.4799999999999999e-01 2.2566081790808770e+01 2.5783809467297537e+01 1.2360767747436649e+01 0 0 0
24495 79 2 7.3999999999999996e-02 1.9787110110155581e+01 2.8399314814412634e+01 1.4521994926795822e+01 0 0 0
4828 16 1 -1.4799999999999999e-01 2.1864876547329064e+01 2.4662140211380187e+01 1.6734851666344387e+01 0 0 0
4520 15 2 7.3999999999999996e-02 2.2598447515021487e+01 2.5602413040212586e+01 1.3425603830246180e+01 0 0 0
4834 16 1 -1.4799999999999999e-01 2.1557554216348002e+01 2.7193878438561157e+01 1.6930720758957786e+01 0 0 0
4835 16 2 7.3999999999999996e-02 2.1922909251346208e+01 2.7222976347634180e+01 1.5842940771331850e+01 0 0 0
4831 16 1 -1.4799999999999999e-01 2.2167708575521374e+01 2.5956334704607947e+01 1.7514395885607513e+01 0 0 0
4837 16 1 -1.4799999999999999e-01 2.1848419787073052e+01 2.8500398286054502e+01 1.7702716102006555e+01 0 0 0
4526 15 2 7.3999999999999996e-02 2.2370162133702916e+01 2.8339850288752125e+01 1.3612418416482114e+01 0 0 0
25740 83 2 7.3999999999999996e-02 2.4186849245308498e+01 2.6865387683680968e+01 1.4884924184596922e+01 0 0 0
4836 16 2 7.3999999999999996e-02 2.0428301758820012e+01 2.7129197462688868e+01 1.6933105973895639e+01 0 0 0
4830 16 2 7.3999999999999996e-02 2.0778004711395035e+01 2.4549692343962395e+01 1.6615884173886865e+01 0 0 0
4833 16 2 7.3999999999999996e-02 2.3229419074016082e+01 2.6090772247265360e+01 1.7609593906303193e+01 0 0 0
4839 16 2 7.3999999999999996e-02 2.2881309185588172e+01 2.8582387555940809e+01 1.8058803587697646e+01 0 0 0
4840 16 1 -1.4799999999999999e-01 2.1529497591098867e+01 2.9806545096631243e+01 1.7032058836628689e+01 0 0 0
4841 16 2 7.3999999999999996e-02 2.1890215640092428e+01 2.9743544168941181e+01 1.6014917396188725e+01 0 0 0
4842 16 2 7.3999999999999996e-02 2.0473584524824680e+01 2.9924189520370373e+01 1.6834672500993339e+01 0 0 0
25746 83 2 7.3999999999999996e-02 2.4132230923632310e+01 2.9454016449834590e+01 1.4944666106900431e+01 0 0 0
25739 83 2 7.3999999999999996e-02 2.5175168214389647e+01 2.6800017384105434e+01 1.6222704346420493e+01 0 0 0
5775 19 2 7.3999999999999996e-02 3.0658800315235311e+01 2.8379925601996760e+01 1.2302443280243580e+01 0 0 0
25745 83 2 7.3999999999999996e-02 2.5306110921460846e+01 2.9483294843048245e+01 1.6169113820471601e+01 0 0 0
5772 19 2 7.3999999999999996e-02 2.7828135060096528e+01 2.6995276019450099e+01 1.2225182928134315e+01 0 0 0
5778 19 2 7.3999999999999996e-02 2.7908699236949406e+01 2.9743751433655223e+01 1.2255107136497825e+01 0 0 0
25744 83 1 -1.4799999999999999e-01 2.5249819851786096e+01 2.9493709202269720e+01 1.5122232724825560e+01 0 0 0
5769 19 2 7.3999999999999996e-02 3.0587661987310280e+01 2.5849419491740829e+01 1.2388873231944553e+01 0 0 0
25738 83 1 -1.4799999999999999e-01 2.5242168167022218e+01 2.6918780392437966e+01 1.5138136387241504e+01 0 0 0
25732 83 1 -1.4799999999999999e-01 2.5204395285719958e+01 2.4332920950823858e+01 1.4904400206173394e+01 0 0 0
25742 83 2 7.3999999999999996e-02 2.5812705798266599e+01 2.8181049100516521e+01 1.3553118945876822e+01 0 0 0
25736 83 2 7.3999999999999996e-02 2.6150756131172152e+01 2.5889856513595941e+01 1.3499533551506937e+01 0 0 0
5767 19 1 -1.4799999999999999e-01 2.9452521751375631e+01 2.5733057541676203e+01 1.2478235362742328e+01 0 0 0
5773 19 1 -1.4799999999999999e-01 2.9537502103141424e+01 2.8327721775707033e+01 1.2600988805179684e+01 0 0 0
6081 20 2 7.3999999999999996e-02 3.0927241336476371e+01 2.5820473278441749e+01 1.7136482292474248e+01 0 0 0
6078 20 2 7.3999999999999996e-02 2.8041562709833311e+01 2.4596605478260596e+01 1.6739830042849739e+01 0 0 0
6077 20 2 7.3999999999999996e-02 2.9527601619274677e+01 2.4684781357443853e+01 1.5621084258444004e+01 0 0 0
6076 20 1 -1.4799999999999999e-01 2.9148825851025858e+01 2.4610770545216816e+01 1.6660257677010541e+01 0 0 0
25741 83 1 -1.4799999999999999e-01 2.5940036253369257e+01 2.8171407239773082e+01 1.4661820622334082e+01 0 0 0
25735 83 1 -1.4799999999999999e-01 2.5994699890329482e+01 2.5624709499348047e+01 1.4560922946774722e+01 0 0 0
5768 19 2 7.3999999999999996e-02 2.9204704839749159e+01 2.5588253691420913e+01 1.3499404498308660e+01 0 0 0
25737 83 2 7.3999999999999996e-02 2.7037846374094464e+01 2.5550476143827876e+01 1.4996322137994198e+01 0 0 0
6082 20 1 -1.4799999999999999e-01 2.9367070526337372e+01 2.7156229261964430e+01 1.6642246381901803e+01 0 0 0
6083 20 2 7.3999999999999996e-02 2.9570248512433309e+01 2.7273491460306598e+01 1.5593773917658648e+01 0 0 0
5774 19 2 7.3999999999999996e-02 2.9487557004114915e+01 2.8388181226732353e+01 1.3636663406017544e+01 0 0 0
25743 83 2 7.3999999999999996e-02 2.6961459384489306e+01 2.8157343988591737e+01 1.5058954263262256e+01 0 0 0
6079 20 1 -1.4799999999999999e-01 2.9866960771559548e+01 2.5845124749554476e+01 1.7300357348645591e+01 0 0 0
6088 20 1 -1.4799999999999999e-01 2.9165351207927131e+01 2.9666616564575808e+01 1.6891644966948878e+01 0 0 0
6089 20 2 7.3999999999999996e-02 2.9408902638585221e+01 2.9750704579495977e+01 1.5853917464503775e+01 0 0 0
6090 20 2 7.3999999999999996e-02 2.8124717829989677e+01 2.9541495074493135e+01 1.6918693323564991e+01 0 0 0
6084 20 2 7.3999999999999996e-02 2.8244465474170006e+01 2.7159085590338254e+01 1.6779902499308676e+01 0 0 0
6085 20 1 -1.4799999999999999e-01 2.9962689709735532e+01 2.8389565087605970e+01 1.7285308171655455e+01 0 0 0
6087 20 2 7.3999999999999996e-02 3.0956850907017412e+01 2.8582467246360938e+01 1.7103104994723861e+01 0 0 0
26048 84 2 7.3999999999999996e-02 2.6457299562949817e+01 2.5900980791546900e+01 1.8261016764417331e+01 0 0 0
26054 84 2 7.3999999999999996e-02 2.5334592425820890e+01 2.8249172889020382e+01 1.8094564099455326e+01 0 0 0
6080 20 2 7.3999999999999996e-02 2.9819439786671879e+01 2.5855802954142792e+01 1.8416255938276947e+01 0 0 0
1099 4 1 -1.4799999999999999e-01 1.5443969844649402e-01 3.0828546964992725e+01 1.7703491231838576e+01 0 0 0
22003 71 1 -1.4799999999999999e-01 3.9172310276993225e+00 3.0999577211004919e+01 1.4206413998023061e+01 0 0 0
22004 71 2 7.3999999999999996e-02 3.6607972543136755e+00 3.1111159808594195e+01 1.3162416178889648e+01 0 0 0
22005 71 2 7.3999999999999996e-02 5.0025349331634370e+00 3.1066754549898228e+01 1.4435104878925920e+01 0 0 0
22006 71 1 -1.4799999999999999e-01 3.3302214096439613e+00 3.2239776086398500e+01 1.4862749352882897e+01 0 0 0
22007 71 2 7.3999999999999996e-02 3.4750634138285483e+00 3.2156807914714896e+01 1.5924330248548303e+01 0 0 0
22008 71 2 7.3999999999999996e-02 2.2836845584766721e+00 3.2298052743599662e+01 1.4602719720819344e+01 0 0 0
1101 4 2 7.3999999999999996e-02 1.2386114606355942e+00 3.0904823402784032e+01 1.7558978414221873e+01 0 0 0
2352 8 2 7.3999999999999996e-02 6.0779727521707638e+00 3.2304298517484654e+01 1.7088824357940833e+01 0 0 0
4844 16 2 7.3999999999999996e-02 2.1687714579446322e+01 3.1183994490403659e+01 1.8688689809160863e+01 0 0 0
787 3 1 -1.4799999999999999e-01 1.0672435592514352e-01 3.0724881482033037e+01 1.2407650185634713e+01 0 0 0
22316 72 2 7.3999999999999996e-02 3.7106382140959835e+00 3.1052399230002532e+01 1.8171868780378873e+01 0 0 0
2037 7 2 7.3999999999999996e-02 8.7768994162829035e+00 3.1024895254683663e+01 1.2108144793263168e+01 0 0 0
2351 8 2 7.3999999999999996e-02 7.2281594415194181e+00 3.2320683511326827e+01 1.5802389667989306e+01 0 0 0
2035 7 1 -1.4799999999999999e-01 7.7906904948228819e+00 3.1056375057452957e+01 1.2419520339368093e+01 0 0 0
2350 8 1 -1.4799999999999999e-01 7.1415275726600171e+00 3.2265625804035615e+01 1.6871457441209394e+01 0 0 0
2036 7 2 7.3999999999999996e-02 7.6237398170346378e+00 3.1151743738976165e+01 1.3565353241206061e+01 0 0 0
23251 75 1 -1.4799999999999999e-01 1.1362501260464859e+01 3.0884182173074635e+01 1.4625497368093884e+01 0 0 0
23254 75 1 -1.4799999999999999e-01 1.0707637956873031e+01 3.2139094698664216e+01 1.5108094066314825e+01 0 0 0
23255 75 2 7.3999999999999996e-02 1.0588924242349757e+01 3.2152605810717617e+01 1.6169557805512319e+01 0 0 0
23256 75 2 7.3999999999999996e-02 9.6252140944278537e+00 3.2181508734362474e+01 1.4737051071159557e+01 0 0 0
23252 75 2 7.3999999999999996e-02 1.1575401084005764e+01 3.0810310847604892e+01 1.3490401097438991e+01 0 0 0
2347 8 1 -1.4799999999999999e-01 7.6438953735773962e+00 3.0860813132372865e+01 1.7363542804759035e+01 0 0 0
2349 8 2 7.3999999999999996e-02 8.7794009955706738e+00 3.0803873990206746e+01 1.7266152743272027e+01 0 0 0
23253 75 2 7.3999999999999996e-02 1.2319499494885010e+01 3.0942592022101923e+01 1.5083779905368665e+01 0 0 0
23564 76 2 7.3999999999999996e-02 1.1256387516197265e+01 3.0947319122748194e+01 1.8016415880632518e+01 0 0 0
3283 11 1 -1.4799999999999999e-01 1.4896504043607175e+01 3.1063187364169174e+01 1.2407097965841821e+01 0 0 0
3600 12 2 7.3999999999999996e-02 1.3748477612185001e+01 3.2133837034672069e+01 1.7401597956647315e+01 0 0 0
3595 12 1 -1.4799999999999999e-01 1.5382576449326285e+01 3.0868637186351883e+01 1.7359601622004828e+01 0 0 0
3284 11 2 7.3999999999999996e-02 1.4578840241392051e+01 3.0972538795274588e+01 1.3485596639723411e+01 0 0 0
24502 79 1 -1.4799999999999999e-01 1.8250797616469868e+01 3.2241098287310614e+01 1.4992087128432914e+01 0 0 0
24504 79 2 7.3999999999999996e-02 1.7269535625121708e+01 3.2195850100723128e+01 1.4738071770509803e+01 0 0 0
3598 12 1 -1.4799999999999999e-01 1.4690620791543163e+01 3.2166313801973239e+01 1.6906590074528214e+01 0 0 0
3599 12 2 7.3999999999999996e-02 1.4617487786490475e+01 3.2143820778367157e+01 1.5836127454965824e+01 0 0 0
3597 12 2 7.3999999999999996e-02 1.6460043806339804e+01 3.0914171244356833e+01 1.7145904145447997e+01 0 0 0
24503 79 2 7.3999999999999996e-02 1.8384999431598938e+01 3.2098555407757011e+01 1.6063558447046805e+01 0 0 0
3596 12 2 7.3999999999999996e-02 1.5362183693258251e+01 3.0882278713778895e+01 1.8450202387271016e+01 0 0 0
4533 15 2 7.3999999999999996e-02 2.3535505641366090e+01 3.0804734045866049e+01 1.2301659947809579e+01 0 0 0
24499 79 1 -1.4799999999999999e-01 1.8935020432653292e+01 3.1046479207026067e+01 1.4276820001827199e+01 0 0 0
24500 79 2 7.3999999999999996e-02 1.9012640238907963e+01 3.1163983634883770e+01 1.3158357774307113e+01 0 0 0
4531 15 1 -1.4799999999999999e-01 2.2440255556773923e+01 3.0864259018257346e+01 1.2505618234190424e+01 0 0 0
24501 79 2 7.3999999999999996e-02 1.9957066743123800e+01 3.0898770218304968e+01 1.4616000522611193e+01 0 0 0
4532 15 2 7.3999999999999996e-02 2.2392466346016608e+01 3.0902252249385359e+01 1.3590287594231278e+01 0 0 0
4843 16 1 -1.4799999999999999e-01 2.2083615991815051e+01 3.1041187432134620e+01 1.7673594984454088e+01 0 0 0
4846 16 1 -1.4799999999999999e-01 2.1592635273140111e+01 3.2329957417776434e+01 1.6974315720536008e+01 0 0 0
25752 83 2 7.3999999999999996e-02 2.4083002517928573e+01 3.2262984211024317e+01 1.4665449236233078e+01 0 0 0
4847 16 2 7.3999999999999996e-02 2.1790846704966764e+01 3.2168819927637841e+01 1.5872743139745953e+01 0 0 0
4848 16 2 7.3999999999999996e-02 2.0546225575701389e+01 3.2349232495220178e+01 1.7143294968277083e+01 0 0 0
4845 16 2 7.3999999999999996e-02 2.3226401856966785e+01 3.1100366035177196e+01 1.7684439628426567e+01 0 0 0
5781 19 2 7.3999999999999996e-02 3.0708100809834502e+01 3.0871149248487061e+01 1.2127687399287993e+01 0 0 0
25751 83 2 7.3999999999999996e-02 2.5084054763688364e+01 3.2221796080458098e+01 1.5993007330536656e+01 0 0 0
25750 83 1 -1.4799999999999999e-01 2.5118833313986698e+01 3.2100849051643145e+01 1.4931278415709446e+01 0 0 0
26060 84 2 7.3999999999999996e-02 2.5608707534435730e+01 3.1084300054245706e+01 1.7981231354891175e+01 0 0 0
5784 19 2 7.3999999999999996e-02 2.7997771377022833e+01 3.2041304084468578e+01 1.2047849387856276e+01 0 0 0
25748 83 2 7.3999999999999996e-02 2.5754079130139708e+01 3.0778202788030207e+01 1.3409475953464337e+01 0 0 0
25747 83 1 -1.4799999999999999e-01 2.5826952061011017e+01 3.0815707229950196e+01 1.4485722072205164e+01 0 0 0
5779 19 1 -1.4799999999999999e-01 2.9706905145060638e+01 3.0881013682706914e+01 1.2551027390051916e+01 0 0 0
6096 20 2 7.3999999999999996e-02 2.7562194464731522e+01 3.1961565307648463e+01 1.7061056210858244e+01 0 0 0
6091 20 1 -1.4799999999999999e-01 2.9530783766572718e+01 3.1012562977664711e+01 1.7500725829849543e+01 0 0 0
25749 83 2 7.3999999999999996e-02 2.6964168477004968e+01 3.0771242237229153e+01 1.4715484310010728e+01 0 0 0
5780 19 2 7.3999999999999996e-02 2.9718748117638455e+01 3.0922968086825474e+01 1.3634037094197076e+01 0 0 0
6094 20 1 -1.4799999999999999e-01 2.8600200490138622e+01 3.2118787684854489e+01 1.6845937439998636e+01 0 0 0
6095 20 2 7.3999999999999996e-02 2.8765727291699971e+01 3.2049520705920955e+01 1.5789374275100712e+01 0 0 0
6093 20 2 7.3999999999999996e-02 3.0568885853070135e+01 3.1173899360980162e+01 1.7142669763634274e+01 0 0 0
22284 72 2 7.3999999999999996e-02 2.1180493954559165e+00 1.7020848255589147e+01 1.9078923276815278e+01 0 0 0
22282 72 1 -1.4799999999999999e-01 3.1990502088259234e+00 1.6967615449392930e+01 1.9368130800204391e+01 0 0 0
22283 72 2 7.3999999999999996e-02 3.3101863848430817e+00 1.6849629966280379e+01 2.0414549041186131e+01 0 0 0
23530 76 1 -1.4799999999999999e-01 1.0832210549002568e+01 1.7016623928713983e+01 1.9283647527152137e+01 0 0 0
23532 76 2 7.3999999999999996e-02 9.8218370685203489e+00 1.6853431928969577e+01 1.8885665286648145e+01 0 0 0
23531 76 2 7.3999999999999996e-02 1.0504703586805604e+01 1.6993911410938509e+01 2.0293739633448311e+01 0 0 0
24778 80 1 -1.4799999999999999e-01 1.8468011769413494e+01 1.6873326337155465e+01 1.9966975549677667e+01 0 0 0
24780 80 2 7.3999999999999996e-02 1.7434555751015917e+01 1.6774178020422063e+01 2.0047856171758546e+01 0 0 0
24779 80 2 7.3999999999999996e-02 1.8992299083178473e+01 1.6943963401344678e+01 2.0884683321583417e+01 0 0 0
26028 84 2 7.3999999999999996e-02 2.4382798787917466e+01 1.6835538522358505e+01 1.9514154076576034e+01 0 0 0
26027 84 2 7.3999999999999996e-02 2.5488740854213127e+01 1.7120858550518093e+01 2.0866728782551501e+01 0 0 0
26026 84 1 -1.4799999999999999e-01 2.5463073319747437e+01 1.6909746662598359e+01 1.9749951770712165e+01 0 0 0
22292 72 2 7.3999999999999996e-02 4.0984978109791284e+00 2.1018141020500444e+01 1.8394931097843980e+01 0 0 0
22287 72 2 7.3999999999999996e-02 4.9570410443261066e+00 1.8283831406860358e+01 1.9162198656097473e+01 0 0 0
22285 72 1 -1.4799999999999999e-01 3.8676312508413120e+00 1.8289351162217255e+01 1.9058105697987973e+01 0 0 0
22290 72 2 7.3999999999999996e-02 2.2399136484596567e+00 1.9566144725028497e+01 1.9591690831174780e+01 0 0 0
22296 72 2 7.3999999999999996e-02 2.0805801362400449e+00 2.1767338980546501e+01 1.9493432839413824e+01 0 0 0
22288 72 1 -1.4799999999999999e-01 3.2835625471508161e+00 1.9502052049230631e+01 1.9770465627517201e+01 0 0 0
22289 72 2 7.3999999999999996e-02 3.3880437295709327e+00 1.9410717868731993e+01 2.0874076834687148e+01 0 0 0
22291 72 1 -1.4799999999999999e-01 3.9253233878787444e+00 2.0850359503710347e+01 1.9420400384148596e+01 0 0 0
22295 72 2 7.3999999999999996e-02 3.0110483200622928e+00 2.1920908305617019e+01 2.1004171693291585e+01 0 0 0
22294 72 1 -1.4799999999999999e-01 3.0509778177719680e+00 2.1973888910796312e+01 1.9921508720393202e+01 0 0 0
22293 72 2 7.3999999999999996e-02 4.9452256215940524e+00 2.0893715804610476e+01 1.9872774917715287e+01 0 0 0
22297 72 1 -1.4799999999999999e-01 3.4585571844780945e+00 2.3305102057919861e+01 1.9303472687102449e+01 0 0 0
22299 72 2 7.3999999999999996e-02 4.5926495065400950e+00 2.3447944885525093e+01 1.9202076050465646e+01 0 0 0
23546 76 2 7.3999999999999996e-02 1.1904098881694514e+01 2.3307792811372600e+01 1.8642715793356615e+01 0 0 0
2318 8 2 7.3999999999999996e-02 7.1502494723172410e+00 1.8156872894192205e+01 1.8341666758408167e+01 0 0 0
23533 76 1 -1.4799999999999999e-01 1.1499706088395493e+01 1.8392186679867137e+01 1.8993548764578584e+01 0 0 0
2330 8 2 7.3999999999999996e-02 6.9303131191783045e+00 2.3193225020279197e+01 1.8496972754354839e+01 0 0 0
23544 76 2 7.3999999999999996e-02 9.7948144696647130e+00 2.2044679747216936e+01 1.9220677578339124e+01 0 0 0
23538 76 2 7.3999999999999996e-02 9.7100135292015253e+00 1.9697033403718205e+01 1.9079968711469963e+01 0 0 0
23542 76 1 -1.4799999999999999e-01 1.0759948033275334e+01 2.2111185804551944e+01 1.9779432987627754e+01 0 0 0
23536 76 1 -1.4799999999999999e-01 1.0759340734796462e+01 1.9648051243324975e+01 1.9527236714260496e+01 0 0 0
23539 76 1 -1.4799999999999999e-01 1.1506128613923567e+01 2.0947596611355493e+01 1.9173207169618237e+01 0 0 0
23543 76 2 7.3999999999999996e-02 1.0528776004439148e+01 2.1830507302554981e+01 2.0846782234409066e+01 0 0 0
23545 76 1 -1.4799999999999999e-01 1.1485331676328251e+01 2.3388730769664612e+01 1.9629754220701059e+01 0 0 0
23537 76 2 7.3999999999999996e-02 1.0643866579461468e+01 1.9566601416161660e+01 2.0624886221144404e+01 0 0 0
23541 76 2 7.3999999999999996e-02 1.2436366193849107e+01 2.0915304050912830e+01 1.9628563932542235e+01 0 0 0
23547 76 2 7.3999999999999996e-02 1.2267364101204413e+01 2.3380142912472284e+01 2.0369548316190237e+01 0 0 0
23535 76 2 7.3999999999999996e-02 1.2371887373847157e+01 1.8509180616372994e+01 1.9535701266410477e+01 0 0 0
3578 12 2 7.3999999999999996e-02 1.4985866723181996e+01 2.3221552154874452e+01 1.8536329786825036e+01 0 0 0
24786 80 2 7.3999999999999996e-02 1.7256674487099154e+01 1.9441367270079283e+01 1.8884391718279399e+01 0 0 0
24792 80 2 7.3999999999999996e-02 1.7312707541013975e+01 2.2141754346654832e+01 1.8932912657021024e+01 0 0 0
24784 80 1 -1.4799999999999999e-01 1.8219945051606928e+01 1.9509777515205023e+01 1.9446071445243785e+01 0 0 0
24790 80 1 -1.4799999999999999e-01 1.8269543167278975e+01 2.2083523933153337e+01 1.9476851504358294e+01 0 0 0
24791 80 2 7.3999999999999996e-02 1.7952048834997246e+01 2.1962245680651176e+01 2.0523882008628217e+01 0 0 0
24785 80 2 7.3999999999999996e-02 1.7980068477245791e+01 1.9476671613196206e+01 2.0498176913291058e+01 0 0 0
4826 16 2 7.3999999999999996e-02 2.2065025292062472e+01 2.3464600225712907e+01 1.8503220079947930e+01 0 0 0
24794 80 2 7.3999999999999996e-02 1.9439105136113632e+01 2.3545994492106757e+01 1.8406173618841592e+01 0 0 0
4820 16 2 7.3999999999999996e-02 2.2140774984222737e+01 2.0678708388313687e+01 1.8385359983246179e+01 0 0 0
24793 80 1 -1.4799999999999999e-01 1.8969949941960188e+01 2.3447471786112555e+01 1.9379043072280712e+01 0 0 0
24783 80 2 7.3999999999999996e-02 2.0051066693148218e+01 1.8294813612598340e+01 1.9758805543736674e+01 0 0 0
24781 80 1 -1.4799999999999999e-01 1.9035583206096636e+01 1.8220391798444723e+01 1.9336398434269451e+01 0 0 0
24787 80 1 -1.4799999999999999e-01 1.9052289615834340e+01 2.0804296163658766e+01 1.9125677107358907e+01 0 0 0
4814 16 2 7.3999999999999996e-02 2.2447902325037298e+01 1.8415363869636906e+01 1.8333950369797641e+01 0 0 0
24795 80 2 7.3999999999999996e-02 1.9842023534143863e+01 2.3406239156496326e+01 2.0056475212612209e+01 0 0 0
24789 80 2 7.3999999999999996e-02 2.0041430980559220e+01 2.0778882549145006e+01 1.9561107359219260e+01 0 0 0
26040 84 2 7.3999999999999996e-02 2.4567405760063398e+01 2.2196207433881970e+01 1.9170328273672727e+01 0 0 0
26034 84 2 7.3999999999999996e-02 2.4372596113363713e+01 1.9561243409627792e+01 1.9346440710585021e+01 0 0 0
26033 84 2 7.3999999999999996e-02 2.5737338189540576e+01 1.9463540164652564e+01 2.0584898338563605e+01 0 0 0
26031 84 2 7.3999999999999996e-02 2.7145102368393047e+01 1.8300796123298280e+01 1.9117194910933108e+01 0 0 0
26029 84 1 -1.4799999999999999e-01 2.6061489802186461e+01 1.8199526166277057e+01 1.8975591430085753e+01 0 0 0
26039 84 2 7.3999999999999996e-02 2.5644612474893790e+01 2.2091359680741004e+01 2.0563600893145011e+01 0 0 0
26038 84 1 -1.4799999999999999e-01 2.5603474242285728e+01 2.2046772573692166e+01 1.9449081207293101e+01 0 0 0
26032 84 1 -1.4799999999999999e-01 2.5475087952220406e+01 1.9487832616679800e+01 1.9501936524686599e+01 0 0 0
26043 84 2 7.3999999999999996e-02 2.7392944453825621e+01 2.2977486848063148e+01 1.9316498326470136e+01 0 0 0
26041 84 1 -1.4799999999999999e-01 2.6417411373662588e+01 2.3240972335259457e+01 1.9095933400965656e+01 0 0 0
26037 84 2 7.3999999999999996e-02 2.7310063401314991e+01 2.0601260250145746e+01 1.9044401229286635e+01 0 0 0
26035 84 1 -1.4799999999999999e-01 2.6246913506271813e+01 2.0749324230449645e+01 1.8928165642448025e+01 0 0 0
22304 72 2 7.3999999999999996e-02 3.2602831338239620e+00 2.5796952817528101e+01 1.8316204111550039e+01 0 0 0
22302 72 2 7.3999999999999996e-02 1.8951008448219424e+00 2.4473679858119848e+01 2.0036644122895144e+01 0 0 0
22301 72 2 7.3999999999999996e-02 3.3742121946534223e+00 2.4457749085744489e+01 2.1037776308289047e+01 0 0 0
22300 72 1 -1.4799999999999999e-01 2.9557160765997228e+00 2.4518075248790588e+01 2.0068487249376293e+01 0 0 0
22308 72 2 7.3999999999999996e-02 2.0666072321296829e+00 2.7428306403627541e+01 1.9881500217942232e+01 0 0 0
22311 72 2 7.3999999999999996e-02 4.9734350471488398e+00 2.8164902588937991e+01 1.9742916009929154e+01 0 0 0
22305 72 2 7.3999999999999996e-02 4.6141789844101551e+00 2.5809475403282182e+01 1.9382219774284483e+01 0 0 0
22303 72 1 -1.4799999999999999e-01 3.4816300539577583e+00 2.5822766000225670e+01 1.9375019444913839e+01 0 0 0
22306 72 1 -1.4799999999999999e-01 3.1021223343206286e+00 2.7195089172162586e+01 2.0058935628111069e+01 0 0 0
22307 72 2 7.3999999999999996e-02 3.2687909463370892e+00 2.7097837827447222e+01 2.1114818763016824e+01 0 0 0
22309 72 1 -1.4799999999999999e-01 3.9449649775825479e+00 2.8353304457597254e+01 1.9417194277814925e+01 0 0 0
22312 72 1 -1.4799999999999999e-01 3.5287171354156546e+00 2.9843334413836271e+01 1.9879844792379018e+01 0 0 0
22313 72 2 7.3999999999999996e-02 3.9303589994496910e+00 2.9968330720246541e+01 2.0894223892737397e+01 0 0 0
22314 72 2 7.3999999999999996e-02 2.4151545819072564e+00 2.9915697231179404e+01 1.9917495888388505e+01 0 0 0
2336 8 2 7.3999999999999996e-02 6.9880526670632488e+00 2.5976886340364800e+01 1.8619117799262064e+01 0 0 0
2342 8 2 7.3999999999999996e-02 7.4013378689839140e+00 2.8543652322296428e+01 1.8343654770162971e+01 0 0 0
23549 76 2 7.3999999999999996e-02 1.0855371412403082e+01 2.4748769049623512e+01 2.1111870832694844e+01 0 0 0
23550 76 2 7.3999999999999996e-02 9.6009198238393143e+00 2.4424352449702116e+01 1.9900534559514099e+01 0 0 0
23548 76 1 -1.4799999999999999e-01 1.0694494985546593e+01 2.4608872978250464e+01 1.9999144757673609e+01 0 0 0
23562 76 2 7.3999999999999996e-02 9.5865910222119108e+00 2.9711786983155385e+01 1.9517160562712853e+01 0 0 0
23556 76 2 7.3999999999999996e-02 9.3679150306305221e+00 2.7102895202392173e+01 1.9319582961760030e+01 0 0 0
23554 76 1 -1.4799999999999999e-01 1.0395623120732592e+01 2.7087381480371519e+01 1.9677812517549384e+01 0 0 0
23551 76 1 -1.4799999999999999e-01 1.1019491800054762e+01 2.5774766537758023e+01 1.9104702580878605e+01 0 0 0
23557 76 1 -1.4799999999999999e-01 1.1169848478196608e+01 2.8252933609562639e+01 1.9110926687466474e+01 0 0 0
23555 76 2 7.3999999999999996e-02 1.0354141163235413e+01 2.7194259249879806e+01 2.0756605153264918e+01 0 0 0
23560 76 1 -1.4799999999999999e-01 1.0653031716970363e+01 2.9617475298469163e+01 1.9684899182068374e+01 0 0 0
23561 76 2 7.3999999999999996e-02 1.0806128516872880e+01 2.9619730597895558e+01 2.0789522501841695e+01 0 0 0
23553 76 2 7.3999999999999996e-02 1.2069716544336472e+01 2.5865483519774479e+01 1.9103241933204234e+01 0 0 0
23559 76 2 7.3999999999999996e-02 1.2264811180297594e+01 2.8186928162020902e+01 1.9220790173391645e+01 0 0 0
3584 12 2 7.3999999999999996e-02 1.5130477447859294e+01 2.5968484651050620e+01 1.8748125949956204e+01 0 0 0
3590 12 2 7.3999999999999996e-02 1.5245986456973501e+01 2.8567242486394843e+01 1.8489851538053898e+01 0 0 0
24798 80 2 7.3999999999999996e-02 1.7037687696307525e+01 2.4678818130096037e+01 1.9634098668599524e+01 0 0 0
24797 80 2 7.3999999999999996e-02 1.8063741995754583e+01 2.4513546569939603e+01 2.0961356160057019e+01 0 0 0
24796 80 1 -1.4799999999999999e-01 1.8092927985384286e+01 2.4655110850841229e+01 1.9894435539956536e+01 0 0 0
24804 80 2 7.3999999999999996e-02 1.7060016828072005e+01 2.7118932710819156e+01 2.0304690365492508e+01 0 0 0
24802 80 1 -1.4799999999999999e-01 1.8153200244161873e+01 2.7094509800128549e+01 2.0379235752527862e+01 0 0 0
24810 80 2 7.3999999999999996e-02 1.7159521863087225e+01 2.9866246778678899e+01 2.0743996840221367e+01 0 0 0
24808 80 1 -1.4799999999999999e-01 1.8198310689097198e+01 2.9602955580694523e+01 2.0957664844923062e+01 0 0 0
24803 80 2 7.3999999999999996e-02 1.8496506710865987e+01 2.6880894258697833e+01 2.1391666329832493e+01 0 0 0
24799 80 1 -1.4799999999999999e-01 1.8756966980990548e+01 2.5984450081421723e+01 1.9544244042072741e+01 0 0 0
24809 80 2 7.3999999999999996e-02 1.8220722347131733e+01 2.9538080524979911e+01 2.2085274464253917e+01 0 0 0
24805 80 1 -1.4799999999999999e-01 1.8695359308812417e+01 2.8462958545161182e+01 2.0079058381066982e+01 0 0 0
24800 80 2 7.3999999999999996e-02 1.8713241261215497e+01 2.6312887572816649e+01 1.8553485793294680e+01 0 0 0
24806 80 2 7.3999999999999996e-02 1.8512733014897055e+01 2.8684854904416401e+01 1.9065117397131505e+01 0 0 0
4838 16 2 7.3999999999999996e-02 2.1318972571905846e+01 2.8528688118573498e+01 1.8653770735961903e+01 0 0 0
4832 16 2 7.3999999999999996e-02 2.1732585750738988e+01 2.5927761940759364e+01 1.8517040715928101e+01 0 0 0
24807 80 2 7.3999999999999996e-02 1.9824608496072699e+01 2.8402067579849110e+01 2.0136163852124533e+01 0 0 0
24801 80 2 7.3999999999999996e-02 1.9884298949433287e+01 2.5878231116275554e+01 1.9746676710185714e+01 0 0 0
26058 84 2 7.3999999999999996e-02 2.4507557964913527e+01 2.9588912889965520e+01 1.9804236838115603e+01 0 0 0
26046 84 2 7.3999999999999996e-02 2.4872515395455693e+01 2.4724237454801663e+01 1.9851467190781761e+01 0 0 0
26052 84 2 7.3999999999999996e-02 2.5134047680039220e+01 2.7074368025090873e+01 2.0341947530947504e+01 0 0 0
26057 84 2 7.3999999999999996e-02 2.5921238304968188e+01 2.9598717453187778e+01 2.0721242628543624e+01 0 0 0
6086 20 2 7.3999999999999996e-02 2.9873500267151975e+01 2.8193528486397593e+01 1.8374466472199167e+01 0 0 0
26051 84 2 7.3999999999999996e-02 2.6787589372835821e+01 2.7478184704476973e+01 2.0743420273491907e+01 0 0 0
26045 84 2 7.3999999999999996e-02 2.6353150662293956e+01 2.4408299855268616e+01 2.0818249145804103e+01 0 0 0
26056 84 1 -1.4799999999999999e-01 2.5600035000633920e+01 2.9657965018342757e+01 1.9679742597033787e+01 0 0 0
26050 84 1 -1.4799999999999999e-01 2.6142894752698783e+01 2.7179895353404682e+01 1.9945880608947927e+01 0 0 0
26044 84 1 -1.4799999999999999e-01 2.5999972123054089e+01 2.4556941014639037e+01 1.9863666682976792e+01 0 0 0
26047 84 1 -1.4799999999999999e-01 2.6669360160422606e+01 2.5832614741471147e+01 1.9309099703231837e+01 0 0 0
26049 84 2 7.3999999999999996e-02 2.7718132683343697e+01 2.5848793023301898e+01 1.9535389305081704e+01 0 0 0
26053 84 1 -1.4799999999999999e-01 2.6048326072504331e+01 2.8382141923472577e+01 1.8887152165538321e+01 0 0 0
26055 84 2 7.3999999999999996e-02 2.7081493834569319e+01 2.8520663814881960e+01 1.8509458148991744e+01 0 0 0
24811 80 1 -1.4799999999999999e-01 1.9054456298263027e+01 3.0893038167806356e+01 2.0572142255822989e+01 0 0 0
22320 72 2 7.3999999999999996e-02 2.5748480588228833e+00 3.2264206811066217e+01 2.0031115710588598e+01 0 0 0
22318 72 1 -1.4799999999999999e-01 3.6198328962741733e+00 3.2257653341259292e+01 1.9959116560047981e+01 0 0 0
22319 72 2 7.3999999999999996e-02 4.0643384399700224e+00 3.2200295874168148e+01 2.0932776935458136e+01 0 0 0
22315 72 1 -1.4799999999999999e-01 4.0992926731065982e+00 3.1029495601332449e+01 1.9159925795762419e+01 0 0 0
22317 72 2 7.3999999999999996e-02 5.1575659872692814e+00 3.1013199992315002e+01 1.9167887292500144e+01 0 0 0
1100 4 2 7.3999999999999996e-02 3.9662088552139464e-02 3.0962646780762064e+01 1.8821633923223523e+01 0 0 0
2348 8 2 7.3999999999999996e-02 7.5268232904870969e+00 3.0826516306901826e+01 1.8449568181276391e+01 0 0 0
23568 76 2 7.3999999999999996e-02 9.9735052720979791e+00 3.2473088068595786e+01 1.9799625891864682e+01 0 0 0
23567 76 2 7.3999999999999996e-02 1.1465960795463252e+01 3.2313932860187116e+01 2.0713031530719249e+01 0 0 0
23566 76 1 -1.4799999999999999e-01 1.1034676284862766e+01 3.2317467083846964e+01 1.9732838107504602e+01 0 0 0
23563 76 1 -1.4799999999999999e-01 1.1372540402896762e+01 3.0957674412111579e+01 1.9109841970606116e+01 0 0 0
23565 76 2 7.3999999999999996e-02 1.2507997100337896e+01 3.0825327922436220e+01 1.9020163291254505e+01 0 0 0
24816 80 2 7.3999999999999996e-02 1.7414783933010575e+01 3.2098619636739649e+01 2.1238211945648377e+01 0 0 0
24814 80 1 -1.4799999999999999e-01 1.8443238621594968e+01 3.2152714451115763e+01 2.1179335213218359e+01 0 0 0
24815 80 2 7.3999999999999996e-02 1.8830780126916739e+01 3.2233476756711340e+01 2.2183287536658227e+01 0 0 0
24812 80 2 7.3999999999999996e-02 1.8804680580614907e+01 3.0992301048929750e+01 1.9473707463994721e+01 0 0 0
26064 84 2 7.3999999999999996e-02 2.4576433837827846e+01 3.2300029623523976e+01 2.0107909180397822e+01 0 0 0
24813 80 2 7.3999999999999996e-02 2.0114150469295222e+01 3.0724088452186006e+01 2.0782945565225944e+01 0 0 0
26676 86 2 7.3999999999999996e-02 3.1326206758675699e+01 2.7103172922342658e+01 1.0337840715206047e+01 0 0 0
27300 88 2 7.3999999999999996e-02 3.1400162343622743e+01 2.7206750645338250e+01 1.9411139738302364e+01 0 0 0
157 1 1 -1.4799999999999999e-01 4.7736168016101033e-02 1.6760509268319158e+01 2.7236974591227101e+00 0 0 0
455 2 2 7.3999999999999996e-02 3.2746427284450874e-02 2.2249145612450654e+01 5.6627376523408630e+00 0 0 0
163 1 1 -1.4799999999999999e-01 6.9786398401049610e-02 1.9265843778154789e+01 2.8632793704723811e+00 0 0 0
178 1 1 -1.4799999999999999e-01 8.1559223825422578e-04 2.5516853730306746e+01 1.7915826154602756e+00 0 0 0
451 2 1 -1.4799999999999999e-01 9.0654283288017723e-02 2.1047569470918393e+01 7.4275463732787426e+00 0 0 0
1076 4 2 7.3999999999999996e-02 3.3080289049861733e-01 2.0680022779643327e+01 1.8087440893304716e+01 0 0 0
1094 4 2 7.3999999999999996e-02 3.0329234172793917e-01 2.8223314481529137e+01 1.8480016783603563e+01 0 0 0
197 1 2 7.3999999999999996e-02 1.7497266969986096e+00 3.3055398866966392e+01 1.7793700662868472e+00 0 0 0
25714 83 1 -1.4799999999999999e-01 2.5623251239248347e+01 1.6657171870841577e+01 1.4927773321794687e+01 0 0 0
21388 69 1 -1.4799999999999999e-01 3.4528414680800932e+00 3.4910969160131970e+01 5.4325914442830454e+00 0 0 0
21385 69 1 -1.4799999999999999e-01 4.2699653287309030e+00 3.3750970083570373e+01 4.8344798625172727e+00 0 0 0
21390 69 2 7.3999999999999996e-02 2.3780490985469735e+00 3.4757710836544440e+01 5.3112937637666802e+00 0 0 0
21387 69 2 7.3999999999999996e-02 5.3697058719256505e+00 3.3704003351791883e+01 5.0113749285828515e+00 0 0 0
21386 69 2 7.3999999999999996e-02 4.1826249176289148e+00 3.3866403976862763e+01 3.7174340560391497e+00 0 0 0
203 1 2 7.3999999999999996e-02 1.7972345516649570e+00 3.5636319192865493e+01 1.6247851302911143e+00 0 0 0
201 1 2 7.3999999999999996e-02 8.3255279266877036e-01 3.4499800458349512e+01 3.8540592485850840e+00 0 0 0
1112 4 2 7.3999999999999996e-02 1.5831180355192487e-02 3.6023079927878186e+01 1.8970587922890324e+01 0 0 0
196 1 1 -1.4799999999999999e-01 7.0818028940802469e-01 3.3199927355198611e+01 2.0089174738335931e+00 0 0 0
202 1 1 -1.4799999999999999e-01 7.9285642239365439e-01 3.5797962223289943e+01 2.0411811275151392e+00 0 0 0
199 1 1 -1.4799999999999999e-01 3.8768551244873395e-01 3.4483649914304053e+01 2.8115709112752580e+00 0 0 0
204 1 2 7.3999999999999996e-02 3.1750379354106939e-01 3.5783603502311593e+01 1.0400037634908741e+00 0 0 0
198 1 2 7.3999999999999996e-02 1.3066321521153673e-01 3.3250700051044205e+01 1.0853384451650143e+00 0 0 0
1400 5 2 7.3999999999999996e-02 6.8903674435063405e+00 3.5181282106277465e+01 3.3326873755589479e+00 0 0 0
1398 5 2 7.3999999999999996e-02 7.2769948344974384e+00 3.3885197453240806e+01 1.1088029925251355e+00 0 0 0
22648 73 1 -1.4799999999999999e-01 1.0973394311976888e+01 3.4553370207740898e+01 5.3146718427057111e+00 0 0 0
1401 5 2 7.3999999999999996e-02 8.6081700795048341e+00 3.5557737639142012e+01 3.4901815501251443e+00 0 0 0
1399 5 1 -1.4799999999999999e-01 7.8166800397846687e+00 3.5309142300477141e+01 2.7868088177809178e+00 0 0 0
22650 73 2 7.3999999999999996e-02 9.8574259077485529e+00 3.4519164673378135e+01 5.2751507662681218e+00 0 0 0
1396 5 1 -1.4799999999999999e-01 8.0154601681521633e+00 3.3942972917146811e+01 1.9346728206774468e+00 0 0 0
1397 5 2 7.3999999999999996e-02 9.0178103638115559e+00 3.3988731085871244e+01 1.4920276423736527e+00 0 0 0
22645 73 1 -1.4799999999999999e-01 1.1653126373159067e+01 3.3228009265731522e+01 4.9075437948921214e+00 0 0 0
22646 73 2 7.3999999999999996e-02 1.1717103761831954e+01 3.3135443972922474e+01 3.8088762721622200e+00 0 0 0
22651 73 1 -1.4799999999999999e-01 1.1446462063522425e+01 3.5871296421497050e+01 4.5850077001798830e+00 0 0 0
22652 73 2 7.3999999999999996e-02 1.1358045414765735e+01 3.5622139032746496e+01 3.5432459377516987e+00 0 0 0
1733 6 2 7.3999999999999996e-02 7.0552146875650044e+00 3.4872196364062418e+01 5.9427730363858853e+00 0 0 0
22653 73 2 7.3999999999999996e-02 1.2537218698252000e+01 3.5924620518919532e+01 4.7137403366265627e+00 0 0 0
22647 73 2 7.3999999999999996e-02 1.2667432793516408e+01 3.3393399584403923e+01 5.2648574957249155e+00 0 0 0
2640 9 2 7.3999999999999996e-02 1.3537834759273485e+01 3.4638549591731270e+01 2.3905999751396969e+00 0 0 0
2638 9 1 -1.4799999999999999e-01 1.4575311746048520e+01 3.4670871626163965e+01 2.1289107925138078e+00 0 0 0
2639 9 2 7.3999999999999996e-02 1.4526832596882310e+01 3.4631270083853728e+01 1.0254631820240516e+00 0 0 0
23886 77 2 7.3999999999999996e-02 1.7076795593339092e+01 3.4734933721127824e+01 5.1043713575636263e+00 0 0 0
23884 77 1 -1.4799999999999999e-01 1.8127519881244947e+01 3.4769523877772578e+01 5.3894265055369086e+00 0 0 0
2637 9 2 7.3999999999999996e-02 1.6264712694661466e+01 3.3369612563360960e+01 2.4425808733722558e+00 0 0 0
2635 9 1 -1.4799999999999999e-01 1.5162812905988119e+01 3.3357180973960475e+01 2.7190897054208492e+00 0 0 0
23881 77 1 -1.4799999999999999e-01 1.8896702544048242e+01 3.3646881581242063e+01 4.8478297137752735e+00 0 0 0
2636 9 2 7.3999999999999996e-02 1.5190094421692654e+01 3.3388651284794541e+01 3.8052888641011342e+00 0 0 0
2643 9 2 7.3999999999999996e-02 1.6303662025623499e+01 3.6059339274034798e+01 2.5370657654555941e+00 0 0 0
2641 9 1 -1.4799999999999999e-01 1.5187484567607404e+01 3.5972981873114477e+01 2.6912705773738019e+00 0 0 0
2642 9 2 7.3999999999999996e-02 1.5049375617150034e+01 3.6067348905589611e+01 3.7502507476289075e+00 0 0 0
23888 77 2 7.3999999999999996e-02 1.8423991310591983e+01 3.6054031679719913e+01 3.7003483429718824e+00 0 0 0
23882 77 2 7.3999999999999996e-02 1.8969372489006414e+01 3.3867703761237436e+01 3.7848053464737350e+00 0 0 0
3856 13 1 -1.4799999999999999e-01 2.2321514301136311e+01 3.5002882147497218e+01 2.2985942920432398e+00 0 0 0
3858 13 2 7.3999999999999996e-02 2.1233634066889550e+01 3.4889195814907588e+01 2.3688505025265076e+00 0 0 0
3857 13 2 7.3999999999999996e-02 2.2619043295348881e+01 3.4955574413428430e+01 1.2254527818573315e+00 0 0 0
25134 81 2 7.3999999999999996e-02 2.4455732912943279e+01 3.4891503304141388e+01 5.2456236319666445e+00 0 0 0
23883 77 2 7.3999999999999996e-02 1.9945696729944238e+01 3.3444247133145993e+01 5.1003870527935202e+00 0 0 0
3853 13 1 -1.4799999999999999e-01 2.2940201310413769e+01 3.3636034411193712e+01 2.7179691219399436e+00 0 0 0
3854 13 2 7.3999999999999996e-02 2.2965809221965095e+01 3.3595141271013546e+01 3.8028686602448807e+00 0 0 0
3855 13 2 7.3999999999999996e-02 2.4066250050668067e+01 3.3717055557439643e+01 2.4663714427347747e+00 0 0 0
25132 81 1 -1.4799999999999999e-01 2.5565057154722954e+01 3.4830886592969549e+01 5.5193500573488876e+00 0 0 0
25130 81 2 7.3999999999999996e-02 2.6238842056730213e+01 3.3692658655595508e+01 3.8002167941894793e+00 0 0 0
5128 17 1 -1.4799999999999999e-01 2.9108531249908296e+01 3.4908803033471983e+01 2.4921519872797004e+00 0 0 0
5130 17 2 7.3999999999999996e-02 2.8083539803067850e+01 3.4997194720874070e+01 2.7647239437417044e+00 0 0 0
5129 17 2 7.3999999999999996e-02 2.9006425596792617e+01 3.4980345479827683e+01 1.3956564716480464e+00 0 0 0
5127 17 2 7.3999999999999996e-02 3.0752721794755359e+01 3.3384754527404574e+01 2.9904255180386650e+00 0 0 0
5125 17 1 -1.4799999999999999e-01 2.9662305526449064e+01 3.3523099501640196e+01 2.9218934164999282e+00 0 0 0
25129 81 1 -1.4799999999999999e-01 2.6214990590719772e+01 3.3577467310685577e+01 4.9106701197125080e+00 0 0 0
25131 81 2 7.3999999999999996e-02 2.7343592090381350e+01 3.3553194254958775e+01 5.1824399758351847e+00 0 0 0
5126 17 2 7.3999999999999996e-02 2.9308572076762587e+01 3.3525879588172231e+01 3.9226961466286672e+00 0 0 0
21393 69 2 7.3999999999999996e-02 4.9410428559557422e+00 3.6244936115224561e+01 4.5090998027702698e+00 0 0 0
21392 69 2 7.3999999999999996e-02 3.4169729545119250e+00 3.6228018707599531e+01 3.6370848986765036e+00 0 0 0
21391 69 1 -1.4799999999999999e-01 3.8948871849309827e+00 3.6229379605354303e+01 4.6873682654901421e+00 0 0 0
21394 69 1 -1.4799999999999999e-01 3.3505512692335158e+00 3.7410631538522587e+01 5.4583643582596446e+00 0 0 0
21397 69 1 -1.4799999999999999e-01 3.7038739956354840e+00 3.8785452412165711e+01 4.8489792737145425e+00 0 0 0
21398 69 2 7.3999999999999996e-02 3.3343315769791180e+00 3.8880483750876344e+01 3.8430530533644469e+00 0 0 0
21400 69 1 -1.4799999999999999e-01 3.2380253121668825e+00 3.9975532481020160e+01 5.6525604395112721e+00 0 0 0
21403 69 1 -1.4799999999999999e-01 3.6036887210964248e+00 4.1343421964890091e+01 5.0178493254835468e+00 0 0 0
21404 69 2 7.3999999999999996e-02 3.2538912644025819e+00 4.1252060854383735e+01 3.9668699811740766e+00 0 0 0
21396 69 2 7.3999999999999996e-02 2.2877549559856201e+00 3.7360136687633059e+01 5.2602780902483470e+00 0 0 0
21402 69 2 7.3999999999999996e-02 2.1491734247734184e+00 3.9952424281226335e+01 5.7992366595388525e+00 0 0 0
21405 69 2 7.3999999999999996e-02 4.6517382296469325e+00 4.1350189952097502e+01 4.7473584364170751e+00 0 0 0
21399 69 2 7.3999999999999996e-02 4.7588848698577024e+00 3.8820458242653118e+01 4.7783915618414587e+00 0 0 0
215 1 2 7.3999999999999996e-02 4.2862905920031558e-01 4.1042759716983184e+01 1.1676327862744080e+00 0 0 0
209 1 2 7.3999999999999996e-02 8.7429828498424988e-01 3.8639479299671969e+01 1.1869183834169581e+00 0 0 0
207 1 2 7.3999999999999996e-02 1.5901930636156945e+00 3.7423689792092460e+01 3.3052941554964730e+00 0 0 0
213 1 2 7.3999999999999996e-02 1.1726713125193386e+00 3.9952689836923213e+01 3.2481390466730655e+00 0 0 0
211 1 1 -1.4799999999999999e-01 1.8675253069877173e-01 3.9652330469929801e+01 2.8632293907555066e+00 0 0 0
208 1 1 -1.4799999999999999e-01 2.0234301795600895e-01 3.8409074656344593e+01 2.0169904118015061e+00 0 0 0
205 1 1 -1.4799999999999999e-01 6.6602801774217724e-01 3.7180769948741442e+01 2.8246317260837555e+00 0 0 0
1410 5 2 7.3999999999999996e-02 6.1259678504291344e+00 3.8908745131401467e+01 1.1899153862082630e+00 0 0 0
1416 5 2 7.3999999999999996e-02 6.1294047468753439e+00 4.1446566802205894e+01 1.3226554344953811e+00 0 0 0
1406 5 2 7.3999999999999996e-02 6.0671684027534605e+00 3.7696400280157988e+01 3.1872933327126312e+00 0 0 0
1412 5 2 7.3999999999999996e-02 6.5162384223082173e+00 4.0166123575146891e+01 3.5523107716430213e+00 0 0 0
1404 5 2 7.3999999999999996e-02 6.7457578300903718e+00 3.6369985010751542e+01 1.1500959316085888e+00 0 0 0
1403 5 2 7.3999999999999996e-02 8.4061103759915170e+00 3.6718419811444200e+01 1.2987357689039150e+00 0 0 0
1414 5 1 -1.4799999999999999e-01 7.0507592651992033e+00 4.1555224713025190e+01 1.8688081583930110e+00 0 0 0
1402 5 1 -1.4799999999999999e-01 7.5033098550833399e+00 3.6534751314034096e+01 1.9191691357157112e+00 0 0 0
1411 5 1 -1.4799999999999999e-01 7.1743647541362288e+00 4.0291947571305137e+01 2.6814019102296709e+00 0 0 0
1407 5 2 7.3999999999999996e-02 7.7996083266031837e+00 3.7905970803212412e+01 3.5529636491420482e+00 0 0 0
1405 5 1 -1.4799999999999999e-01 7.0872862500854339e+00 3.7727699143076428e+01 2.7893502066163762e+00 0 0 0
1409 5 2 7.3999999999999996e-02 7.8364746331177741e+00 3.8913559140428781e+01 1.0685372766991987e+00 0 0 0
1415 5 2 7.3999999999999996e-02 7.8441175459602750e+00 4.1549157790494753e+01 1.1470247312431869e+00 0 0 0
1408 5 1 -1.4799999999999999e-01 7.0171114820219875e+00 3.8964298668798222e+01 1.8383189868848939e+00 0 0 0
1413 5 2 7.3999999999999996e-02 8.1548805251289718e+00 4.0275270546505716e+01 3.1311616261959974e+00 0 0 0
22660 73 1 -1.4799999999999999e-01 1.0565406084865073e+01 3.9769887358504086e+01 5.1119997201300427e+00 0 0 0
22654 73 1 -1.4799999999999999e-01 1.0758781834719629e+01 3.7135975892575743e+01 5.0804905122688568e+00 0 0 0
22657 73 1 -1.4799999999999999e-01 1.1155031116599588e+01 3.8482969437194654e+01 4.4412080488124470e+00 0 0 0
22658 73 2 7.3999999999999996e-02 1.0909506594634038e+01 3.8555540720600852e+01 3.4139047164352365e+00 0 0 0
22663 73 1 -1.4799999999999999e-01 1.1208408283141885e+01 4.1129678697614665e+01 4.6178558473786868e+00 0 0 0
22664 73 2 7.3999999999999996e-02 1.1028654025914081e+01 4.1202534237757256e+01 3.5451245362706287e+00 0 0 0
22662 73 2 7.3999999999999996e-02 9.5542753273644063e+00 3.9885815262115429e+01 4.9893305759691424e+00 0 0 0
22665 73 2 7.3999999999999996e-02 1.2274994191423980e+01 4.1121711020470784e+01 4.7469198253917853e+00 0 0 0
22659 73 2 7.3999999999999996e-02 1.2204464524752947e+01 3.8534691842073656e+01 4.5619305419341423e+00 0 0 0
22656 73 2 7.3999999999999996e-02 9.7183248728496281e+00 3.6979778716108655e+01 5.0890950817330589e+00 0 0 0
23887 77 1 -1.4799999999999999e-01 1.8563764916512817e+01 3.6117964890075676e+01 4.7639030624061593e+00 0 0 0
2646 9 2 7.3999999999999996e-02 1.3412914624759358e+01 3.7182466781071987e+01 2.3763350833003307e+00 0 0 0
2652 9 2 7.3999999999999996e-02 1.3049346302419337e+01 3.9715237435699265e+01 2.5267690305829293e+00 0 0 0
2645 9 2 7.3999999999999996e-02 1.4531581989355994e+01 3.7236451355149669e+01 1.1477799132146491e+00 0 0 0
2644 9 1 -1.4799999999999999e-01 1.4451985393552938e+01 3.7260408459842310e+01 2.1718271900231811e+00 0 0 0
2649 9 2 7.3999999999999996e-02 1.5928851185923660e+01 3.8800249020246561e+01 2.3758384170197133e+00 0 0 0
2648 9 2 7.3999999999999996e-02 1.4944925883586427e+01 3.8620593876455942e+01 3.7534456978442754e+00 0 0 0
2647 9 1 -1.4799999999999999e-01 1.4920494554668208e+01 3.8596111541189657e+01 2.7245422370106533e+00 0 0 0
2650 9 1 -1.4799999999999999e-01 1.4119187924687587e+01 3.9866143279171773e+01 2.2059739551212156e+00 0 0 0
2651 9 2 7.3999999999999996e-02 1.4179997970945651e+01 4.0032809587820964e+01 1.1360836648980595e+00 0 0 0
2654 9 2 7.3999999999999996e-02 1.4547478501413950e+01 4.1240269304436119e+01 3.9126230835566824e+00 0 0 0
2653 9 1 -1.4799999999999999e-01 1.4604742746843625e+01 4.1220722838857888e+01 2.8947805826696045e+00 0 0 0
23892 77 2 7.3999999999999996e-02 1.6830674651428552e+01 3.7259879243370499e+01 5.3602013935578956e+00 0 0 0
23890 77 1 -1.4799999999999999e-01 1.7938542355264719e+01 3.7379859698226831e+01 5.4308360574005814e+00 0 0 0
23896 77 1 -1.4799999999999999e-01 1.7647470499763465e+01 3.9990901147010874e+01 5.4698537453133582e+00 0 0 0
2655 9 2 7.3999999999999996e-02 1.5657980971803621e+01 4.1327445085486296e+01 2.6317721228282287e+00 0 0 0
23898 77 2 7.3999999999999996e-02 1.6540412628499773e+01 3.9998091941845757e+01 5.5527290828090452e+00 0 0 0
23893 77 1 -1.4799999999999999e-01 1.8305090998893903e+01 3.8713876651385242e+01 4.7963320628420361e+00 0 0 0
23900 77 2 7.3999999999999996e-02 1.7759503634656344e+01 4.1198749555134754e+01 3.6552520467794447e+00 0 0 0
23899 77 1 -1.4799999999999999e-01 1.8136917236230300e+01 4.1212061869854502e+01 4.7147675993542109e+00 0 0 0
23894 77 2 7.3999999999999996e-02 1.8105216528157364e+01 3.8672095395852722e+01 3.6991652115686544e+00 0 0 0
23889 77 2 7.3999999999999996e-02 1.9677120189213337e+01 3.6213387897927028e+01 4.8934270851640829e+00 0 0 0
3861 13 2 7.3999999999999996e-02 2.3860356206043836e+01 3.6437493295921570e+01 2.7412921160332968e+00 0 0 0
3860 13 2 7.3999999999999996e-02 2.2566099951406372e+01 3.6141408821734423e+01 3.9839608417061716e+00 0 0 0
3859 13 1 -1.4799999999999999e-01 2.2806785522630665e+01 3.6270842052356222e+01 2.9581047216655594e+00 0 0 0
3864 13 2 7.3999999999999996e-02 2.1085458747590440e+01 3.7290779410502140e+01 2.4158132118629720e+00 0 0 0
3862 13 1 -1.4799999999999999e-01 2.2127343374913437e+01 3.7427533688511140e+01 2.3549174176319991e+00 0 0 0
3863 13 2 7.3999999999999996e-02 2.2435417238015720e+01 3.7422476402377598e+01 1.3107955326132248e+00 0 0 0
3866 13 2 7.3999999999999996e-02 2.2094658681941858e+01 3.8753367819015317e+01 4.0688358375433680e+00 0 0 0
3865 13 1 -1.4799999999999999e-01 2.2274140128672595e+01 3.8794098747654033e+01 3.0059487115963610e+00 0 0 0
3867 13 2 7.3999999999999996e-02 2.3284218388880753e+01 3.8970752100847903e+01 2.9737046529694373e+00 0 0 0
23895 77 2 7.3999999999999996e-02 1.9448428122201726e+01 3.8927919142971476e+01 4.7462392086817848e+00 0 0 0
3868 13 1 -1.4799999999999999e-01 2.1463329427463730e+01 3.9881668240048228e+01 2.4283341246506711e+00 0 0 0
3870 13 2 7.3999999999999996e-02 2.0358551947740320e+01 3.9645332536402719e+01 2.6147419988194005e+00 0 0 0
3869 13 2 7.3999999999999996e-02 2.1494799557168008e+01 4.0049960696288075e+01 1.3734450802507310e+00 0 0 0
3871 13 1 -1.4799999999999999e-01 2.1898559902779724e+01 4.1228332218931598e+01 3.0834698856935372e+00 0 0 0
3872 13 2 7.3999999999999996e-02 2.1545163400114927e+01 4.1135023401155244e+01 4.1015688270750381e+00 0 0 0
3873 13 2 7.3999999999999996e-02 2.3027730305381869e+01 4.1243409319308391e+01 3.1271135829712295e+00 0 0 0
25140 81 2 7.3999999999999996e-02 2.4366444134514964e+01 3.7363931441229795e+01 5.2808297601003664e+00 0 0 0
25146 81 2 7.3999999999999996e-02 2.4275585497934895e+01 3.9808586736811641e+01 5.4052345596228104e+00 0 0 0
23901 77 2 7.3999999999999996e-02 1.9209241244889643e+01 4.1316148459361472e+01 4.6465814252986046e+00 0 0 0
5132 17 2 7.3999999999999996e-02 2.9646117358419389e+01 3.6235173492866785e+01 4.0922892616189621e+00 0 0 0
5131 17 1 -1.4799999999999999e-01 2.9839836838638597e+01 3.6171726453676683e+01 3.0260978123963134e+00 0 0 0
25148 81 2 7.3999999999999996e-02 2.5658749106092795e+01 4.1191606269804062e+01 3.7935691217669421e+00 0 0 0
25135 81 1 -1.4799999999999999e-01 2.6226332078131573e+01 3.6084595853766373e+01 4.8882863616359042e+00 0 0 0
25137 81 2 7.3999999999999996e-02 2.7266957784726554e+01 3.6118228331943001e+01 5.1561658793622023e+00 0 0 0
25136 81 2 7.3999999999999996e-02 2.6211139252712464e+01 3.6028211247569530e+01 3.8343158261262116e+00 0 0 0
25144 81 1 -1.4799999999999999e-01 2.5387490285915053e+01 3.9984543550112136e+01 5.5612414729600079e+00 0 0 0
5133 17 2 7.3999999999999996e-02 3.0895138427054388e+01 3.6080134801836188e+01 2.8448265505729458e+00 0 0 0
25138 81 1 -1.4799999999999999e-01 2.5461770311444138e+01 3.7322340492230964e+01 5.4801105416414542e+00 0 0 0
25142 81 2 7.3999999999999996e-02 2.5618406472842896e+01 3.8761489923051933e+01 3.9222240188287589e+00 0 0 0
25147 81 1 -1.4799999999999999e-01 2.5882591588241866e+01 4.1284033568229887e+01 4.8745887395907630e+00 0 0 0
25141 81 1 -1.4799999999999999e-01 2.5942493069542035e+01 3.8717641704649800e+01 4.9083893318397216e+00 0 0 0
5136 17 2 7.3999999999999996e-02 2.8129426319390472e+01 3.7449156414531878e+01 2.2232072602786213e+00 0 0 0
5134 17 1 -1.4799999999999999e-01 2.9271965791109430e+01 3.7455507821731231e+01 2.3144990472540425e+00 0 0 0
5137 17 1 -1.4799999999999999e-01 2.9716218570154329e+01 3.8795644039810135e+01 2.9733351619542310e+00 0 0 0
5140 17 1 -1.4799999999999999e-01 2.9030068660796729e+01 4.0017052167169851e+01 2.4387855317380684e+00 0 0 0
5142 17 2 7.3999999999999996e-02 2.8010023626918155e+01 3.9836909040933840e+01 2.6968660670410385e+00 0 0 0
5143 17 1 -1.4799999999999999e-01 2.9523499392685277e+01 4.1344652698652503e+01 3.0980615602758061e+00 0 0 0
5144 17 2 7.3999999999999996e-02 2.9434290400865432e+01 4.1368348022149661e+01 4.1868329828833728e+00 0 0 0
25149 81 2 7.3999999999999996e-02 2.6962504124712890e+01 4.1356830300622207e+01 4.9293476924528976e+00 0 0 0
25143 81 2 7.3999999999999996e-02 2.7025601797342308e+01 3.8766101906079371e+01 4.8963397502986377e+00 0 0 0
5138 17 2 7.3999999999999996e-02 2.9750245695989932e+01 3.8721921512974959e+01 4.0470258636378373e+00 0 0 0
5141 17 2 7.3999999999999996e-02 2.9040616153551813e+01 4.0072650476006338e+01 1.3478170162979846e+00 0 0 0
5145 17 2 7.3999999999999996e-02 3.0629384219786765e+01 4.1365556214088109e+01 3.0721566931770661e+00 0 0 0
5135 17 2 7.3999999999999996e-02 2.9539465656020461e+01 3.7464064509541160e+01 1.2355691925705350e+00 0 0 0
5139 17 2 7.3999999999999996e-02 3.0707797161767346e+01 3.9058256099978287e+01 2.8335473338346535e+00 0 0 0
219 1 2 7.3999999999999996e-02 1.0927521071237218e+00 4.2274207959278776e+01 3.3429628521255066e+00 0 0 0
217 1 1 -1.4799999999999999e-01 6.1706692268649110e-02 4.2237626255434940e+01 2.9215204436459992e+00 0 0 0
21408 69 2 7.3999999999999996e-02 2.0903607401809094e+00 4.2700383720878641e+01 5.6407062703442863e+00 0 0 0
21406 69 1 -1.4799999999999999e-01 3.1026901491338537e+00 4.2550897731795573e+01 5.7698723687296845e+00 0 0 0
21409 69 1 -1.4799999999999999e-01 3.7561583299329548e+00 4.3810784815517223e+01 5.2740965209764656e+00 0 0 0
21410 69 2 7.3999999999999996e-02 3.6607649471648096e+00 4.3866959170267222e+01 4.1946588185805140e+00 0 0 0
21415 69 1 -1.4799999999999999e-01 3.6595003050886836e+00 4.6419839752618806e+01 5.0337219131627631e+00 0 0 0
21416 69 2 7.3999999999999996e-02 3.4368880371922503e+00 4.6264550023722229e+01 3.9740065905514510e+00 0 0 0
21411 69 2 7.3999999999999996e-02 4.7897250741997670e+00 4.3814311060738120e+01 5.5301257922765190e+00 0 0 0
21414 69 2 7.3999999999999996e-02 2.2964056616571922e+00 4.5238334348290522e+01 6.1898419574388930e+00 0 0 0
21418 69 1 -1.4799999999999999e-01 3.2822194704862611e+00 4.7736241087556394e+01 5.6923990101793267e+00 0 0 0
21412 69 1 -1.4799999999999999e-01 3.3267137491101417e+00 4.5230923301801830e+01 5.9034823267527665e+00 0 0 0
21417 69 2 7.3999999999999996e-02 4.7139350300909237e+00 4.6250458322649550e+01 5.0942620732970978e+00 0 0 0
21420 69 2 7.3999999999999996e-02 2.2151428960689925e+00 4.7903820087689880e+01 5.6882949914545407e+00 0 0 0
227 1 2 7.3999999999999996e-02 5.9765722341815575e-01 4.6094421322302267e+01 1.0879172018491772e+00 0 0 0
225 1 2 7.3999999999999996e-02 1.2721174422550876e+00 4.4720622161956577e+01 2.9662477161704599e+00 0 0 0
231 1 2 7.3999999999999996e-02 1.3231500675770467e+00 4.7238682450529403e+01 3.3590668366771905e+00 0 0 0
221 1 2 7.3999999999999996e-02 2.7019908932824066e-01 4.3357392886375017e+01 1.0810391767162126e+00 0 0 0
229 1 1 -1.4799999999999999e-01 4.4424251168941348e-01 4.7283829820524964e+01 2.8102057446692119e+00 0 0 0
1428 5 2 7.3999999999999996e-02 6.3374600049381185e+00 4.6655495793304901e+01 1.1646978509831958e+00 0 0 0
1422 5 2 7.3999999999999996e-02 6.1807085845992891e+00 4.4040345494709236e+01 1.2669406008788635e+00 0 0 0
1418 5 2 7.3999999999999996e-02 5.9615630966460804e+00 4.2779397266133500e+01 3.2727431487834369e+00 0 0 0
1424 5 2 7.3999999999999996e-02 5.9693941667703747e+00 4.5488156190716637e+01 3.3642057055288483e+00 0 0 0
1430 5 2 7.3999999999999996e-02 6.0848304095975934e+00 4.7997722687969805e+01 3.3255166355119874e+00 0 0 0
223 1 1 -1.4799999999999999e-01 2.2982801929998989e-01 4.4754066625154294e+01 2.8453567129620962e+00 0 0 0
26103 84 2 7.3999999999999996e-02 2.7509040547214507e+01 4.8673998666539717e+01 2.0056338757698086e+01 0 0 0
22668 73 2 7.3999999999999996e-02 9.4789109876937871e+00 4.2189591716762074e+01 5.3188006060215525e+00 0 0 0
22666 73 1 -1.4799999999999999e-01 1.0590059925718746e+01 4.2331106461402150e+01 5.3697159298891508e+00 0 0 0
1420 5 1 -1.4799999999999999e-01 7.0451686155734405e+00 4.4083594434864082e+01 1.9851432900382380e+00 0 0 0
1417 5 1 -1.4799999999999999e-01 6.9701594055404668e+00 4.2805643914720278e+01 2.8291207330948773e+00 0 0 0
1419 5 2 7.3999999999999996e-02 7.8220371447788395e+00 4.2891450071756594e+01 3.5251269599820114e+00 0 0 0
1423 5 1 -1.4799999999999999e-01 6.8601958089288884e+00 4.5384566322581520e+01 2.7702034177447774e+00 0 0 0
1429 5 1 -1.4799999999999999e-01 7.0579197723507789e+00 4.7942352602663696e+01 2.8022224108577305e+00 0 0 0
1421 5 2 7.3999999999999996e-02 7.9762187604264394e+00 4.3987591160330368e+01 1.5310104257650958e+00 0 0 0
1427 5 2 7.3999999999999996e-02 8.0808723028817617e+00 4.6598967902574842e+01 1.4361602786288235e+00 0 0 0
1426 5 1 -1.4799999999999999e-01 7.1141906543848155e+00 4.6712127849738664e+01 1.9200375392305311e+00 0 0 0
1425 5 2 7.3999999999999996e-02 7.6706318524787021e+00 4.5234282426692772e+01 3.4294794467842871e+00 0 0 0
22669 73 1 -1.4799999999999999e-01 1.0991452752717340e+01 4.3695261908921864e+01 4.7203649482482835e+00 0 0 0
22675 73 1 -1.4799999999999999e-01 1.0999248096005729e+01 4.6189938812793059e+01 4.7460204737687777e+00 0 0 0
22670 73 2 7.3999999999999996e-02 1.0646274976965096e+01 4.3696236824428070e+01 3.6777809930935819e+00 0 0 0
22676 73 2 7.3999999999999996e-02 1.0751932029486344e+01 4.6239135129979573e+01 3.6813442703229229e+00 0 0 0
22678 73 1 -1.4799999999999999e-01 1.0531825914623559e+01 4.7419084168460259e+01 5.4695424693175383e+00 0 0 0
22674 73 2 7.3999999999999996e-02 9.3509019875228780e+00 4.4958940603845605e+01 5.2195296224440835e+00 0 0 0
22672 73 1 -1.4799999999999999e-01 1.0435392564430703e+01 4.4930172329117141e+01 5.3936101246475374e+00 0 0 0
22680 73 2 7.3999999999999996e-02 9.4949628201211471e+00 4.7416075499245338e+01 5.7648096039320738e+00 0 0 0
22677 73 2 7.3999999999999996e-02 1.2031976073493146e+01 4.6053509900552058e+01 4.9107943587617564e+00 0 0 0
22671 73 2 7.3999999999999996e-02 1.2037285240572503e+01 4.3734787053991141e+01 4.6573967167287851e+00 0 0 0
2658 9 2 7.3999999999999996e-02 1.2847355516017481e+01 4.2418832946382260e+01 2.6759873403262091e+00 0 0 0
23904 77 2 7.3999999999999996e-02 1.6401261078111084e+01 4.2397120490503994e+01 5.3320526636135623e+00 0 0 0
2657 9 2 7.3999999999999996e-02 1.3885422661707494e+01 4.2569671960247412e+01 1.2265315809520576e+00 0 0 0
23902 77 1 -1.4799999999999999e-01 1.7472013793240137e+01 4.2540124447470816e+01 5.3360820062043217e+00 0 0 0
2656 9 1 -1.4799999999999999e-01 1.3829100748395266e+01 4.2447915688737453e+01 2.3133386602465800e+00 0 0 0
2664 9 2 7.3999999999999996e-02 1.2897312294516455e+01 4.5013980121200063e+01 2.7942219249055338e+00 0 0 0
2670 9 2 7.3999999999999996e-02 1.2990896234591270e+01 4.7353851549408070e+01 2.4607170615265668e+00 0 0 0
2661 9 2 7.3999999999999996e-02 1.5583127632814438e+01 4.3687014865442023e+01 2.4288788019295455e+00 0 0 0
2659 9 1 -1.4799999999999999e-01 1.4551669775908275e+01 4.3722977477982553e+01 2.8191772660724266e+00 0 0 0
2660 9 2 7.3999999999999996e-02 1.4718203035933058e+01 4.3703066753099506e+01 3.8336829260234162e+00 0 0 0
2663 9 2 7.3999999999999996e-02 1.3812202338641436e+01 4.4926919010296949e+01 1.2343331125303378e+00 0 0 0
2662 9 1 -1.4799999999999999e-01 1.3881233327473982e+01 4.5039159767498731e+01 2.2979147409375864e+00 0 0 0
2665 9 1 -1.4799999999999999e-01 1.4684513546867242e+01 4.6168661762256257e+01 2.7068399067332378e+00 0 0 0
2666 9 2 7.3999999999999996e-02 1.4956692344472261e+01 4.6272683776054706e+01 3.7828736431471359e+00 0 0 0
2667 9 2 7.3999999999999996e-02 1.5654729164367559e+01 4.6044710027812471e+01 2.2518119342684595e+00 0 0 0
23908 77 1 -1.4799999999999999e-01 1.7484271086817632e+01 4.5110559864806362e+01 5.3432619796215857e+00 0 0 0
2668 9 1 -1.4799999999999999e-01 1.4045238094363564e+01 4.7442541890555063e+01 2.1979347411379497e+00 0 0 0
23916 77 2 7.3999999999999996e-02 1.6545678091475942e+01 4.7609648730947853e+01 5.6201740248406216e+00 0 0 0
23914 77 1 -1.4799999999999999e-01 1.7620240055305558e+01 4.7672732106915106e+01 5.5064519538997461e+00 0 0 0
23910 77 2 7.3999999999999996e-02 1.6382682689555818e+01 4.5041715844097283e+01 5.4104121295595062e+00 0 0 0
2669 9 2 7.3999999999999996e-02 1.4012855180518073e+01 4.7452359327277804e+01 1.0851640521499823e+00 0 0 0
23911 77 1 -1.4799999999999999e-01 1.7944819310814868e+01 4.6416358666744550e+01 4.6766114855561671e+00 0 0 0
23905 77 1 -1.4799999999999999e-01 1.8017412233550086e+01 4.3847856607064060e+01 4.6224512571309404e+00 0 0 0
23906 77 2 7.3999999999999996e-02 1.7777313110078072e+01 4.3956055637749259e+01 3.5647130577921304e+00 0 0 0
23912 77 2 7.3999999999999996e-02 1.7438834346329003e+01 4.6541027919272217e+01 3.7043474428055725e+00 0 0 0
3011 10 2 7.3999999999999996e-02 1.4216686238355686e+01 4.7562214956662267e+01 6.0840995728424225e+00 0 0 0
25152 81 2 7.3999999999999996e-02 2.4040580802303847e+01 4.2351070980288739e+01 5.2221519783807686e+00 0 0 0
3875 13 2 7.3999999999999996e-02 2.1564332381157733e+01 4.2505734955368695e+01 1.3407291383761983e+00 0 0 0
3876 13 2 7.3999999999999996e-02 2.0218687770432211e+01 4.2226083641721551e+01 2.2667818553083396e+00 0 0 0
3874 13 1 -1.4799999999999999e-01 2.1313445061457287e+01 4.2383325890744409e+01 2.3942441725531975e+00 0 0 0
3877 13 1 -1.4799999999999999e-01 2.1641381654203652e+01 4.3690048723381302e+01 3.0918258774569218e+00 0 0 0
3878 13 2 7.3999999999999996e-02 2.1348861096168758e+01 4.3695103966038815e+01 4.1282327841140800e+00 0 0 0
3879 13 2 7.3999999999999996e-02 2.2725717419939567e+01 4.3803552383699916e+01 3.0372919830631879e+00 0 0 0
3882 13 2 7.3999999999999996e-02 1.9981570987017893e+01 4.4709513307511052e+01 2.4365351518176812e+00 0 0 0
3880 13 1 -1.4799999999999999e-01 2.1012272342046007e+01 4.4912410786975578e+01 2.4192455011480485e+00 0 0 0
3881 13 2 7.3999999999999996e-02 2.1339582875096823e+01 4.4944639349228240e+01 1.4006901420655422e+00 0 0 0
3885 13 2 7.3999999999999996e-02 2.2572792279711713e+01 4.6281026390657225e+01 3.1401124197582142e+00 0 0 0
3883 13 1 -1.4799999999999999e-01 2.1436783426940231e+01 4.6265939463249197e+01 3.0897887986188430e+00 0 0 0
3884 13 2 7.3999999999999996e-02 2.1132424694087479e+01 4.6422939846498714e+01 4.1620235759416513e+00 0 0 0
3886 13 1 -1.4799999999999999e-01 2.0892438066881088e+01 4.7517275617154070e+01 2.4016960423548710e+00 0 0 0
3888 13 2 7.3999999999999996e-02 1.9805363672380324e+01 4.7594137945353104e+01 2.6046273215141347e+00 0 0 0
3887 13 2 7.3999999999999996e-02 2.1100471668199361e+01 4.7371278716041473e+01 1.3475622766326003e+00 0 0 0
25158 81 2 7.3999999999999996e-02 2.4069130248843855e+01 4.5108697989261756e+01 5.5238849666852081e+00 0 0 0
25164 81 2 7.3999999999999996e-02 2.4062522010274815e+01 4.7596546643945324e+01 5.4583931367017282e+00 0 0 0
23913 77 2 7.3999999999999996e-02 1.9027908093011618e+01 4.6394710979891670e+01 4.5649517420977457e+00 0 0 0
23907 77 2 7.3999999999999996e-02 1.9094673147874374e+01 4.3843227583705115e+01 4.7398175434099814e+00 0 0 0
4253 14 2 7.3999999999999996e-02 2.1383811827269984e+01 4.4749311998458367e+01 6.0714753117789471e+00 0 0 0
4259 14 2 7.3999999999999996e-02 2.2141165122323347e+01 4.7713507618689441e+01 5.9318176341211144e+00 0 0 0
25162 81 1 -1.4799999999999999e-01 2.5162554214791271e+01 4.7637686891553685e+01 5.6659200847819600e+00 0 0 0
25160 81 2 7.3999999999999996e-02 2.5857635285204726e+01 4.6356623411240520e+01 4.0997336617300659e+00 0 0 0
5147 17 2 7.3999999999999996e-02 2.9206203603327666e+01 4.2594650809529611e+01 1.2573960469429974e+00 0 0 0
25156 81 1 -1.4799999999999999e-01 2.5158639017728625e+01 4.5007271492947588e+01 5.5196196925013856e+00 0 0 0
25150 81 1 -1.4799999999999999e-01 2.5113959461622180e+01 4.2481062254722069e+01 5.4394010727090993e+00 0 0 0
5148 17 2 7.3999999999999996e-02 2.7912113530645126e+01 4.2538727475300298e+01 2.2721657788761749e+00 0 0 0
5146 17 1 -1.4799999999999999e-01 2.8975986472406383e+01 4.2566650450178727e+01 2.3163345686469716e+00 0 0 0
25154 81 2 7.3999999999999996e-02 2.5336999092397267e+01 4.3885284300414860e+01 3.6672764845800860e+00 0 0 0
25153 81 1 -1.4799999999999999e-01 2.5615796533613477e+01 4.3783319943604681e+01 4.7471938515498922e+00 0 0 0
25159 81 1 -1.4799999999999999e-01 2.5848502238691790e+01 4.6359836437292849e+01 5.1271281121019285e+00 0 0 0
5149 17 1 -1.4799999999999999e-01 2.9428123937764944e+01 4.3823212039521593e+01 3.0565896184586872e+00 0 0 0
5152 17 1 -1.4799999999999999e-01 2.8637931780609659e+01 4.4980815863596867e+01 2.5914591183367874e+00 0 0 0
5154 17 2 7.3999999999999996e-02 2.7603505750615923e+01 4.4928059325674134e+01 2.9205471626112067e+00 0 0 0
5155 17 1 -1.4799999999999999e-01 2.9394511730537481e+01 4.6244826680887982e+01 3.0391499082871731e+00 0 0 0
25161 81 2 7.3999999999999996e-02 2.6851466027637869e+01 4.6280697182140678e+01 5.3975945013306488e+00 0 0 0
5156 17 2 7.3999999999999996e-02 2.9304777776816838e+01 4.6442335547892128e+01 4.0941668947799332e+00 0 0 0
5158 17 1 -1.4799999999999999e-01 2.9092930341132227e+01 4.7507788916206337e+01 2.1061568362600482e+00 0 0 0
5160 17 2 7.3999999999999996e-02 2.8023884942897087e+01 4.7668459359431665e+01 2.0116067799419466e+00 0 0 0
25155 81 2 7.3999999999999996e-02 2.6670777719431335e+01 4.3777946387051045e+01 4.7306836512052737e+00 0 0 0
5151 17 2 7.3999999999999996e-02 3.0562072790713298e+01 4.3884076150243494e+01 3.0073612325004473e+00 0 0 0
5150 17 2 7.3999999999999996e-02 2.9303371944153000e+01 4.3594053058743910e+01 4.1223637926779491e+00 0 0 0
5153 17 2 7.3999999999999996e-02 2.8609316604525439e+01 4.5035752301787682e+01 1.5314369480213663e+00 0 0 0
5159 17 2 7.3999999999999996e-02 2.9508870562909223e+01 4.7369506734103048e+01 1.1253071244406072e+00 0 0 0
5157 17 2 7.3999999999999996e-02 3.0446333734812018e+01 4.6087118294736946e+01 2.8868676625909622e+00 0 0 0
21422 69 2 7.3999999999999996e-02 3.9029071436646743e+00 4.8925791900102965e+01 4.0136636275207680e+00 0 0 0
21421 69 1 -1.4799999999999999e-01 4.0032705371603488e+00 4.8998219413021026e+01 5.0840291497902577e+00 0 0 0
21423 69 2 7.3999999999999996e-02 5.0176534197382558e+00 4.9089817799743095e+01 5.3262203846294556e+00 0 0 0
233 1 2 7.3999999999999996e-02 1.1862005153461348e+00 4.8593023300774263e+01 1.1982416374296685e+00 0 0 0
232 1 1 -1.4799999999999999e-01 4.2726322614881085e-01 4.8560801651495709e+01 2.0070124160897125e+00 0 0 0
1431 5 2 7.3999999999999996e-02 7.7652987515896266e+00 4.7901270345265402e+01 3.6483312257887253e+00 0 0 0
1434 5 2 7.3999999999999996e-02 6.0886596682943672e+00 4.9317151235720189e+01 1.4962349804021218e+00 0 0 0
22682 73 2 7.3999999999999996e-02 1.0831941919414987e+01 4.8655026332891431e+01 3.6866289901038192e+00 0 0 0
1433 5 2 7.3999999999999996e-02 7.8671599543112753e+00 4.9235899261276955e+01 1.2148749846006477e+00 0 0 0
1432 5 1 -1.4799999999999999e-01 7.0582251603015580e+00 4.9275099885421653e+01 1.9600602232985240e+00 0 0 0
22681 73 1 -1.4799999999999999e-01 1.1043526559979421e+01 4.8666720031571458e+01 4.7925799321704954e+00 0 0 0
22683 73 2 7.3999999999999996e-02 1.2120199044036974e+01 4.8576461561430776e+01 4.7718403304834505e+00 0 0 0
2672 9 2 7.3999999999999996e-02 1.4657947748677767e+01 4.8841117565447981e+01 3.8269326202922880e+00 0 0 0
2673 9 2 7.3999999999999996e-02 1.5811156966798970e+01 4.8707926634872202e+01 2.7406228498925143e+00 0 0 0
2671 9 1 -1.4799999999999999e-01 1.4735592310525742e+01 4.8679282893019398e+01 2.7849204129538805e+00 0 0 0
23917 77 1 -1.4799999999999999e-01 1.8069240900354878e+01 4.8945342004371376e+01 4.7672144532735539e+00 0 0 0
23918 77 2 7.3999999999999996e-02 1.7638431151651105e+01 4.8893410129960799e+01 3.7665725195214659e+00 0 0 0
3891 13 2 7.3999999999999996e-02 2.2693027238616736e+01 4.8553720290574731e+01 2.9743303833502690e+00 0 0 0
3890 13 2 7.3999999999999996e-02 2.1411338819602687e+01 4.8942856742251756e+01 4.0388621806594704e+00 0 0 0
23919 77 2 7.3999999999999996e-02 1.9105956069332478e+01 4.8921642786976228e+01 4.6990353681440427e+00 0 0 0
3889 13 1 -1.4799999999999999e-01 2.1571286574769683e+01 4.8780229271869430e+01 2.9222584322545031e+00 0 0 0
25166 81 2 7.3999999999999996e-02 2.5346489425923163e+01 4.8992163135659283e+01 3.9415055107292876e+00 0 0 0
5162 17 2 7.3999999999999996e-02 2.8731162698377076e+01 4.8744543070098992e+01 3.6134672963273009e+00 0 0 0
25167 81 2 7.3999999999999996e-02 2.6863165483084828e+01 4.8900914488011999e+01 5.0797288083546492e+00 0 0 0
25165 81 1 -1.4799999999999999e-01 2.5755219835662878e+01 4.8884734510324229e+01 4.9898309585433225e+00 0 0 0
5161 17 1 -1.4799999999999999e-01 2.9440361754385044e+01 4.8774054849626509e+01 2.8591593338733858e+00 0 0 0
5163 17 2 7.3999999999999996e-02 3.0452887794764916e+01 4.8828379004235813e+01 3.2472068570734218e+00 0 0 0
21389 69 2 7.3999999999999996e-02 3.5910804011195343e+00 3.4944580352685456e+01 6.5526297074882356e+00 0 0 0
21700 70 1 -1.4799999999999999e-01 3.5092232172506410e+00 3.4833414908825411e+01 1.0022514548949738e+01 0 0 0
21701 70 2 7.3999999999999996e-02 3.5061965411128337e+00 3.4800012264478802e+01 1.1116453188859261e+01 0 0 0
21702 70 2 7.3999999999999996e-02 2.5266108311515585e+00 3.4679493090228263e+01 9.7335256285660243e+00 0 0 0
21697 70 1 -1.4799999999999999e-01 4.4542181183309664e+00 3.3663730216143527e+01 9.5301895328031900e+00 0 0 0
1734 6 2 7.3999999999999996e-02 6.0445826142005030e+00 3.4702475766712219e+01 7.2302792977267032e+00 0 0 0
21698 70 2 7.3999999999999996e-02 4.5243867937323303e+00 3.3573520155651529e+01 8.3618122141835709e+00 0 0 0
483 2 2 7.3999999999999996e-02 1.3912461858700362e+00 3.3689985492790484e+01 8.0073199036748939e+00 0 0 0
21699 70 2 7.3999999999999996e-02 5.5357941536850568e+00 3.3812271895056512e+01 9.7939383881572866e+00 0 0 0
481 2 1 -1.4799999999999999e-01 2.8471521851980625e-01 3.3622998134386407e+01 7.9261220560447514e+00 0 0 0
488 2 2 7.3999999999999996e-02 1.6096612782312783e-01 3.6178024735860518e+01 9.3448891457729353e+00 0 0 0
795 3 2 7.3999999999999996e-02 1.1054978431711600e+00 3.3299348182238077e+01 1.2475820956587704e+01 0 0 0
2046 7 2 7.3999999999999996e-02 6.1077922087979619e+00 3.4799935914775489e+01 1.1959476960426572e+01 0 0 0
22649 73 2 7.3999999999999996e-02 1.1122311289898795e+01 3.4674374309792050e+01 6.3585414141514356e+00 0 0 0
2045 7 2 7.3999999999999996e-02 7.4425456589596397e+00 3.4974778103573968e+01 1.0887628956107937e+01 0 0 0
1732 6 1 -1.4799999999999999e-01 7.0842103353704262e+00 3.4796157737827848e+01 7.0017232145842891e+00 0 0 0
22948 74 1 -1.4799999999999999e-01 1.0719469886704854e+01 3.4777000571265546e+01 1.0154763993044796e+01 0 0 0
22949 74 2 7.3999999999999996e-02 1.0863361000099134e+01 3.4708998358217976e+01 1.1265405202067246e+01 0 0 0
22950 74 2 7.3999999999999996e-02 9.6045319338041040e+00 3.4915148886371661e+01 9.9978473119656464e+00 0 0 0
1729 6 1 -1.4799999999999999e-01 7.8995028963781078e+00 3.3551170491923443e+01 7.4034829190635669e+00 0 0 0
1730 6 2 7.3999999999999996e-02 7.9584538855359517e+00 3.3540672937593449e+01 8.5117626195637452e+00 0 0 0
1731 6 2 7.3999999999999996e-02 8.9630380329007124e+00 3.3641768252250465e+01 7.0901357499901119e+00 0 0 0
22947 74 2 7.3999999999999996e-02 1.2183746363533023e+01 3.3383109999216181e+01 9.4612838495930447e+00 0 0 0
22945 74 1 -1.4799999999999999e-01 1.1147100093424815e+01 3.3476460833225381e+01 9.4986955880630326e+00 0 0 0
22946 74 2 7.3999999999999996e-02 1.0970903211512461e+01 3.3646395452262837e+01 8.3846885910243873e+00 0 0 0
1735 6 1 -1.4799999999999999e-01 7.7365589608139880e+00 3.6058969802471658e+01 7.5151919851301825e+00 0 0 0
22951 74 1 -1.4799999999999999e-01 1.1367692662928048e+01 3.6061589482012749e+01 9.6527038143099695e+00 0 0 0
22953 74 2 7.3999999999999996e-02 1.2347235880964902e+01 3.6120061561827313e+01 1.0084939487370246e+01 0 0 0
22952 74 2 7.3999999999999996e-02 1.1462993815953828e+01 3.5979207155127995e+01 8.5755595524824475e+00 0 0 0
2044 7 1 -1.4799999999999999e-01 7.1845509550170963e+00 3.4911875744787629e+01 1.1948605740312800e+01 0 0 0
1736 6 2 7.3999999999999996e-02 7.9779030436011009e+00 3.5876839845917672e+01 8.5846274977475208e+00 0 0 0
2981 10 2 7.3999999999999996e-02 1.4729509104478581e+01 3.4829579721411925e+01 6.1518572937601181e+00 0 0 0
23885 77 2 7.3999999999999996e-02 1.8190340105080725e+01 3.4765986101159903e+01 6.4750137774202869e+00 0 0 0
2982 10 2 7.3999999999999996e-02 1.3366856615926796e+01 3.4828771157047619e+01 7.2369447351627789e+00 0 0 0
2980 10 1 -1.4799999999999999e-01 1.4456835312263349e+01 3.4858033443451276e+01 7.1757833655127117e+00 0 0 0
3293 11 2 7.3999999999999996e-02 1.4231084202018581e+01 3.5033533906284063e+01 1.0822907981136920e+01 0 0 0
24198 78 2 7.3999999999999996e-02 1.7117950463724529e+01 3.4943504453904353e+01 1.0242247004017178e+01 0 0 0
24196 78 1 -1.4799999999999999e-01 1.8158976117113024e+01 3.4987855735149708e+01 1.0362107388433957e+01 0 0 0
24197 78 2 7.3999999999999996e-02 1.8300530262812519e+01 3.5149463123431516e+01 1.1411329007705660e+01 0 0 0
2977 10 1 -1.4799999999999999e-01 1.4984757727183228e+01 3.3574547462430104e+01 7.8605008821406823e+00 0 0 0
3292 11 1 -1.4799999999999999e-01 1.4299848257911265e+01 3.4863367717069934e+01 1.1897921645301205e+01 0 0 0
2979 10 2 7.3999999999999996e-02 1.6093009539449906e+01 3.3602722939471420e+01 7.7187219715845812e+00 0 0 0
2978 10 2 7.3999999999999996e-02 1.4780471901061954e+01 3.3419265930281021e+01 8.9259703968822706e+00 0 0 0
3291 11 2 7.3999999999999996e-02 1.5964133140231414e+01 3.3455998681832206e+01 1.2242337193689611e+01 0 0 0
2985 10 2 7.3999999999999996e-02 1.5893967948980903e+01 3.6301547408193208e+01 7.9911055664657251e+00 0 0 0
24193 78 1 -1.4799999999999999e-01 1.8919750751703845e+01 3.3777786493989773e+01 9.7697725177924930e+00 0 0 0
3294 11 2 7.3999999999999996e-02 1.3244193110031366e+01 3.4860776637648982e+01 1.2141913851392621e+01 0 0 0
24194 78 2 7.3999999999999996e-02 1.8815732552784464e+01 3.3887689406049077e+01 8.7152428803045261e+00 0 0 0
4229 14 2 7.3999999999999996e-02 2.1993393369532285e+01 3.4582486606865345e+01 6.0398644116326450e+00 0 0 0
4228 14 1 -1.4799999999999999e-01 2.1689278416206257e+01 3.4727661742887648e+01 7.0729845460378016e+00 0 0 0
4541 15 2 7.3999999999999996e-02 2.1762300385889439e+01 3.4774354774490902e+01 1.0939253735349073e+01 0 0 0
4230 14 2 7.3999999999999996e-02 2.0654870576930641e+01 3.4771448693157801e+01 7.2636932871183095e+00 0 0 0
25446 82 2 7.3999999999999996e-02 2.4371363017538275e+01 3.4919667794997373e+01 9.0915771967241064e+00 0 0 0
4225 14 1 -1.4799999999999999e-01 2.2193217809010157e+01 3.3400120323324515e+01 7.7500172320041365e+00 0 0 0
24195 78 2 7.3999999999999996e-02 2.0012696632904611e+01 3.3666150386327331e+01 9.8392546037463848e+00 0 0 0
4227 14 2 7.3999999999999996e-02 2.3284713944594092e+01 3.3350096673612555e+01 7.5095765041669660e+00 0 0 0
4540 15 1 -1.4799999999999999e-01 2.1521863489181492e+01 3.4705366130631162e+01 1.1981312640252604e+01 0 0 0
4226 14 2 7.3999999999999996e-02 2.2226326932290018e+01 3.3392674274239290e+01 8.8122599709372338e+00 0 0 0
4233 14 2 7.3999999999999996e-02 2.3317312417721048e+01 3.6098673131513365e+01 7.6082665317009477e+00 0 0 0
25445 82 2 7.3999999999999996e-02 2.4822015373121406e+01 3.4765546547853262e+01 1.0754619312693414e+01 0 0 0
4232 14 2 7.3999999999999996e-02 2.2197115916590068e+01 3.5828710236414857e+01 8.8704780135413568e+00 0 0 0
4231 14 1 -1.4799999999999999e-01 2.2276383372510583e+01 3.6019550923732510e+01 7.7844662862133056e+00 0 0 0
4542 15 2 7.3999999999999996e-02 2.0464814167662734e+01 3.4739871128981086e+01 1.1975695207427423e+01 0 0 0
5477 18 2 7.3999999999999996e-02 2.8799591255843534e+01 3.4600147066053488e+01 6.2114454409305182e+00 0 0 0
25133 81 2 7.3999999999999996e-02 2.5474677660249693e+01 3.4869139247848963e+01 6.6047647387792106e+00 0 0 0
25444 82 1 -1.4799999999999999e-01 2.5201856063610641e+01 3.4823691567147755e+01 9.7080319537940678e+00 0 0 0
5476 18 1 -1.4799999999999999e-01 2.8880268214032689e+01 3.4612892454072565e+01 7.2864400209398994e+00 0 0 0
5789 19 2 7.3999999999999996e-02 2.9026519039644239e+01 3.4793312563419889e+01 1.1036607419597896e+01 0 0 0
5478 18 2 7.3999999999999996e-02 2.7872516720441528e+01 3.4526552150701463e+01 7.7099790294334740e+00 0 0 0
5473 18 1 -1.4799999999999999e-01 2.9739384210646396e+01 3.3365076986094216e+01 7.6632359120176465e+00 0 0 0
25441 82 1 -1.4799999999999999e-01 2.5932803953613647e+01 3.3556916658944019e+01 9.3194554010999440e+00 0 0 0
5474 18 2 7.3999999999999996e-02 2.9776988227354334e+01 3.3320352327545812e+01 8.7246528522828370e+00 0 0 0
25443 82 2 7.3999999999999996e-02 2.6950794226962035e+01 3.3633083408117500e+01 9.5606873022995362e+00 0 0 0
5475 18 2 7.3999999999999996e-02 3.0746516796345972e+01 3.3420710747689576e+01 7.2879722409740122e+00 0 0 0
25442 82 2 7.3999999999999996e-02 2.6023394107378447e+01 3.3479193456950561e+01 8.2450721868853485e+00 0 0 0
5481 18 2 7.3999999999999996e-02 3.0523311993711534e+01 3.6051846456726842e+01 7.6323926814308320e+00 0 0 0
25449 82 2 7.3999999999999996e-02 2.6862943822933612e+01 3.5917062928142556e+01 1.0087003727085099e+01 0 0 0
5480 18 2 7.3999999999999996e-02 2.9341839062471582e+01 3.6019253181421973e+01 8.8505485683333163e+00 0 0 0
5479 18 1 -1.4799999999999999e-01 2.9428198511009672e+01 3.5936706973891219e+01 7.8117227611882400e+00 0 0 0
5788 19 1 -1.4799999999999999e-01 2.8937630621735899e+01 3.4686042573597348e+01 1.2092384371246407e+01 0 0 0
5787 19 2 7.3999999999999996e-02 3.0732712154410663e+01 3.3652750462343803e+01 1.2009403913408073e+01 0 0 0
21704 70 2 7.3999999999999996e-02 3.9127724126440397e+00 3.6382283938258375e+01 8.5004600514355317e+00 0 0 0
21703 70 1 -1.4799999999999999e-01 4.0591375458549628e+00 3.6214879443869613e+01 9.6002389427702894e+00 0 0 0
21705 70 2 7.3999999999999996e-02 5.0930201459902493e+00 3.6210918431762025e+01 9.8896976605783973e+00 0 0 0
487 2 1 -1.4799999999999999e-01 3.8200860419477761e-01 3.6197842684078402e+01 8.2792032380647989e+00 0 0 0
489 2 2 7.3999999999999996e-02 1.4628475755879780e+00 3.6255198569245145e+01 8.1231594260155795e+00 0 0 0
21395 69 2 7.3999999999999996e-02 3.4994150877139161e+00 3.7262306257477327e+01 6.5657931131668645e+00 0 0 0
21401 69 2 7.3999999999999996e-02 3.7384586872310845e+00 3.9921011895199165e+01 6.6434625262575100e+00 0 0 0
495 2 2 7.3999999999999996e-02 1.3510402456861474e+00 3.8800450657929112e+01 8.2449881101161235e+00 0 0 0
21706 70 1 -1.4799999999999999e-01 3.5191857369507411e+00 3.7411321711063401e+01 1.0278676337576869e+01 0 0 0
21707 70 2 7.3999999999999996e-02 3.6920279862777949e+00 3.7324550903396307e+01 1.1383959119882874e+01 0 0 0
21708 70 2 7.3999999999999996e-02 2.4667718743558975e+00 3.7353430099907406e+01 1.0145500539288340e+01 0 0 0
21709 70 1 -1.4799999999999999e-01 4.0955121453544452e+00 3.8646102036142260e+01 9.6186632771542868e+00 0 0 0
21710 70 2 7.3999999999999996e-02 4.0526014000749448e+00 3.8547704731890413e+01 8.5107123220650998e+00 0 0 0
21712 70 1 -1.4799999999999999e-01 3.3842730290640075e+00 3.9983472797406336e+01 1.0141727059387177e+01 0 0 0
21714 70 2 7.3999999999999996e-02 2.3706626232428381e+00 4.0087284369473679e+01 9.8055625694411166e+00 0 0 0
21713 70 2 7.3999999999999996e-02 3.4501114398095396e+00 3.9841413590867042e+01 1.1187583286165653e+01 0 0 0
21711 70 2 7.3999999999999996e-02 5.1530762107036399e+00 3.8569955528301065e+01 9.8064503172058064e+00 0 0 0
21715 70 1 -1.4799999999999999e-01 4.0477065979165543e+00 4.1315934576091330e+01 9.7521208270259070e+00 0 0 0
21716 70 2 7.3999999999999996e-02 4.1502095302158555e+00 4.1497404598635505e+01 8.6783099690150056e+00 0 0 0
21717 70 2 7.3999999999999996e-02 5.0790907533828946e+00 4.1347417630739201e+01 1.0141825431695469e+01 0 0 0
501 2 2 7.3999999999999996e-02 1.2617668406871119e+00 4.1265386265575422e+01 7.9650863785068644e+00 0 0 0
1746 6 2 7.3999999999999996e-02 5.8888335270855565e+00 3.9930801476737514e+01 7.6450198553726167e+00 0 0 0
499 2 1 -1.4799999999999999e-01 2.0024337978707418e-01 4.1252438826218089e+01 8.1670475992904219e+00 0 0 0
493 2 1 -1.4799999999999999e-01 2.5345719218562418e-01 3.8754804053589574e+01 8.3069696559814741e+00 0 0 0
807 3 2 7.3999999999999996e-02 1.4446549901216390e+00 3.8717738676141515e+01 1.1943082499146962e+01 0 0 0
813 3 2 7.3999999999999996e-02 1.3844328659837926e+00 4.1211232515832371e+01 1.2160468214930097e+01 0 0 0
1740 6 2 7.3999999999999996e-02 5.8512116066386808e+00 3.7178937423617548e+01 7.4273546837657323e+00 0 0 0
2058 7 2 7.3999999999999996e-02 6.0379968950301119e+00 3.9812223309158881e+01 1.2222427142512128e+01 0 0 0
1739 6 2 7.3999999999999996e-02 7.0828697611346945e+00 3.7398421692618690e+01 6.2156994036956306e+00 0 0 0
22661 73 2 7.3999999999999996e-02 1.0677147164706358e+01 3.9754451951786578e+01 6.1901497640043042e+00 0 0 0
1737 6 2 7.3999999999999996e-02 8.7740629835205066e+00 3.6065876294354027e+01 7.1425824875120441e+00 0 0 0
1745 6 2 7.3999999999999996e-02 7.0609976256409164e+00 3.9871950473749720e+01 6.3914876723970968e+00 0 0 0
22655 73 2 7.3999999999999996e-02 1.0933024096017402e+01 3.7291496850453633e+01 6.1559698164990877e+00 0 0 0
1744 6 1 -1.4799999999999999e-01 6.9522418939914266e+00 3.9908567332889625e+01 7.4639644803802527e+00 0 0 0
1738 6 1 -1.4799999999999999e-01 6.9449213772885416e+00 3.7338018511721380e+01 7.2898256728313902e+00 0 0 0
2057 7 2 7.3999999999999996e-02 7.5505672403102375e+00 4.0160738318060382e+01 1.1258201546134366e+01 0 0 0
2051 7 2 7.3999999999999996e-02 7.2884668889024429e+00 3.7371309585249968e+01 1.1155554285219750e+01 0 0 0
1748 6 2 7.3999999999999996e-02 7.3917527329135790e+00 4.1199737400367411e+01 9.2044422462427011e+00 0 0 0
1742 6 2 7.3999999999999996e-02 7.5835805798725859e+00 3.8462968926051751e+01 9.0746970514113183e+00 0 0 0
1743 6 2 7.3999999999999996e-02 8.6710440519378782e+00 3.8699248275553821e+01 7.7710124840604262e+00 0 0 0
22954 74 1 -1.4799999999999999e-01 1.0723850645855709e+01 3.7307546428345141e+01 9.9908607583311930e+00 0 0 0
22956 74 2 7.3999999999999996e-02 9.7825734478919433e+00 3.7385641427566839e+01 9.4827331560842545e+00 0 0 0
1741 6 1 -1.4799999999999999e-01 7.5914272118640174e+00 3.8592947285478004e+01 7.9527198847670872e+00 0 0 0
22960 74 1 -1.4799999999999999e-01 1.0856061433247143e+01 3.9890777283703429e+01 1.0102732300264439e+01 0 0 0
22961 74 2 7.3999999999999996e-02 1.0807534002194533e+01 3.9802076001542183e+01 1.1134393160512753e+01 0 0 0
22962 74 2 7.3999999999999996e-02 9.7384735956362789e+00 3.9845117973740024e+01 9.8823436185801352e+00 0 0 0
22955 74 2 7.3999999999999996e-02 1.0525123037514700e+01 3.7327337024259151e+01 1.1032251445762578e+01 0 0 0
22957 74 1 -1.4799999999999999e-01 1.1538488407774549e+01 3.8614066170766783e+01 9.6821555361318161e+00 0 0 0
22963 74 1 -1.4799999999999999e-01 1.1293567149887581e+01 4.1239091590180557e+01 9.4653255412904240e+00 0 0 0
1747 6 1 -1.4799999999999999e-01 7.5272356084002485e+00 4.1214238681129828e+01 8.1139073092593623e+00 0 0 0
22958 74 2 7.3999999999999996e-02 1.1673858441320554e+01 3.8626993581732968e+01 8.6189173346541796e+00 0 0 0
22964 74 2 7.3999999999999996e-02 1.0849197424359401e+01 4.1279529704803274e+01 8.4282438454760431e+00 0 0 0
1749 6 2 7.3999999999999996e-02 8.6557803265198743e+00 4.1209710558895914e+01 8.0660649145175736e+00 0 0 0
22959 74 2 7.3999999999999996e-02 1.2540392576387465e+01 3.8807347748980206e+01 1.0166295639479086e+01 0 0 0
22965 74 2 7.3999999999999996e-02 1.2305744276619937e+01 4.1199666295565635e+01 9.1594498191828659e+00 0 0 0
2983 10 1 -1.4799999999999999e-01 1.4801598359565665e+01 3.6176259380433827e+01 7.8485134400548100e+00 0 0 0
2984 10 2 7.3999999999999996e-02 1.4242550833318576e+01 3.6169364220123050e+01 8.7655043519908364e+00 0 0 0
3297 11 2 7.3999999999999996e-02 1.6082480251553577e+01 3.6066889396039343e+01 1.1989050232871637e+01 0 0 0
24200 78 2 7.3999999999999996e-02 1.8615506851067163e+01 3.6206724861440954e+01 8.7345296475614624e+00 0 0 0
24199 78 1 -1.4799999999999999e-01 1.8779564138020977e+01 3.6281746035350743e+01 9.7951665776284322e+00 0 0 0
2987 10 2 7.3999999999999996e-02 1.4536384335889956e+01 3.7433966403343462e+01 6.0863241976893683e+00 0 0 0
2993 10 2 7.3999999999999996e-02 1.4161601286910967e+01 4.0041775840005002e+01 6.2867867635253978e+00 0 0 0
23891 77 2 7.3999999999999996e-02 1.8245924402769646e+01 3.7466962915924313e+01 6.4767219065207362e+00 0 0 0
23897 77 2 7.3999999999999996e-02 1.8073990316545931e+01 4.0025539481133841e+01 6.4918969592432259e+00 0 0 0
2988 10 2 7.3999999999999996e-02 1.3199957766627758e+01 3.7444091881923335e+01 7.0956262142623467e+00 0 0 0
2994 10 2 7.3999999999999996e-02 1.3129741422470103e+01 3.9976026912779481e+01 7.6605231298154903e+00 0 0 0
2986 10 1 -1.4799999999999999e-01 1.4332490233921810e+01 3.7452066824482571e+01 7.1620120249171917e+00 0 0 0
24204 78 2 7.3999999999999996e-02 1.7156843724385922e+01 3.7544302232105935e+01 1.0420613395290603e+01 0 0 0
3299 11 2 7.3999999999999996e-02 1.4291547986939019e+01 3.7535720964656669e+01 1.1070089171419875e+01 0 0 0
2989 10 1 -1.4799999999999999e-01 1.4905657446780028e+01 3.8749502734960863e+01 7.8321683139456546e+00 0 0 0
2991 10 2 7.3999999999999996e-02 1.5922735849357695e+01 3.8644898862291257e+01 7.4522625018862740e+00 0 0 0
2990 10 2 7.3999999999999996e-02 1.4883853899317801e+01 3.8626861129802748e+01 8.9417558621237436e+00 0 0 0
2992 10 1 -1.4799999999999999e-01 1.4191802416846603e+01 3.9981178173480771e+01 7.3675520110850714e+00 0 0 0
24210 78 2 7.3999999999999996e-02 1.6853989909842099e+01 4.0207780998901079e+01 1.0266456350891447e+01 0 0 0
3305 11 2 7.3999999999999996e-02 1.4431670034179461e+01 3.9983770126348908e+01 1.1274200212872373e+01 0 0 0
2995 10 1 -1.4799999999999999e-01 1.4864633458220782e+01 4.1257702906713412e+01 7.9667217495454601e+00 0 0 0
2997 10 2 7.3999999999999996e-02 1.5970488213489379e+01 4.1236892326401339e+01 7.8941420794271435e+00 0 0 0
2996 10 2 7.3999999999999996e-02 1.4756702926327950e+01 4.1470337044173959e+01 9.0226219351313439e+00 0 0 0
24208 78 1 -1.4799999999999999e-01 1.7969648805731666e+01 4.0125875574565171e+01 1.0282989978430738e+01 0 0 0
24202 78 1 -1.4799999999999999e-01 1.8193697189751116e+01 3.7490475685394067e+01 1.0329927074914554e+01 0 0 0
24209 78 2 7.3999999999999996e-02 1.8240451618640250e+01 4.0101081649453782e+01 1.1304679742327640e+01 0 0 0
24203 78 2 7.3999999999999996e-02 1.8628498245004931e+01 3.7613230702032546e+01 1.1358397439431352e+01 0 0 0
24211 78 1 -1.4799999999999999e-01 1.8536292921638825e+01 4.1382146571926626e+01 9.7149060084065209e+00 0 0 0
24205 78 1 -1.4799999999999999e-01 1.8462394708825482e+01 3.8807778970753354e+01 9.5963047453661652e+00 0 0 0
3298 11 1 -1.4799999999999999e-01 1.4317143704004071e+01 3.7403976662740028e+01 1.2129322369447973e+01 0 0 0
24212 78 2 7.3999999999999996e-02 1.8213230007960732e+01 4.1278259513388079e+01 8.6985277429539902e+00 0 0 0
24206 78 2 7.3999999999999996e-02 1.7945986396267578e+01 3.8859582946537181e+01 8.6397405140982659e+00 0 0 0
4235 14 2 7.3999999999999996e-02 2.1835100252090946e+01 3.7368965592335925e+01 6.1946516939138521e+00 0 0 0
24201 78 2 7.3999999999999996e-02 1.9876596522309750e+01 3.6272681563991696e+01 9.9847965600111195e+00 0 0 0
4241 14 2 7.3999999999999996e-02 2.1571744324024298e+01 3.9763503962257793e+01 6.3516940636349828e+00 0 0 0
24207 78 2 7.3999999999999996e-02 1.9546524184937887e+01 3.8912968824150539e+01 9.3237738767042835e+00 0 0 0
4242 14 2 7.3999999999999996e-02 2.0618214189434561e+01 3.9896641631361696e+01 7.8085285477213038e+00 0 0 0
4234 14 1 -1.4799999999999999e-01 2.1632051882872155e+01 3.7301103345741431e+01 7.3219768530383638e+00 0 0 0
4236 14 2 7.3999999999999996e-02 2.0527538561361570e+01 3.7231115047688533e+01 7.5646618650956707e+00 0 0 0
4237 14 1 -1.4799999999999999e-01 2.2317820612589262e+01 3.8539352124757841e+01 7.9499675185290304e+00 0 0 0
4239 14 2 7.3999999999999996e-02 2.3450049991094353e+01 3.8527600595735947e+01 7.7661479566561606e+00 0 0 0
4238 14 2 7.3999999999999996e-02 2.2160883957455361e+01 3.8415480497463335e+01 9.0761940837901403e+00 0 0 0
4240 14 1 -1.4799999999999999e-01 2.1649570429915848e+01 3.9836008010638835e+01 7.4550323311706670e+00 0 0 0
4553 15 2 7.3999999999999996e-02 2.1954392587242740e+01 3.9671870685971108e+01 1.1097294346333236e+01 0 0 0
4547 15 2 7.3999999999999996e-02 2.1776556258757719e+01 3.7411772895781290e+01 1.1072252094912360e+01 0 0 0
25458 82 2 7.3999999999999996e-02 2.4005525115128048e+01 3.9623372090436611e+01 1.0144116907950075e+01 0 0 0
4243 14 1 -1.4799999999999999e-01 2.2282357162672934e+01 4.1107485291003528e+01 7.9161438445425469e+00 0 0 0
4245 14 2 7.3999999999999996e-02 2.3293594915018584e+01 4.1268040867376847e+01 7.6055682194365266e+00 0 0 0
24213 78 2 7.3999999999999996e-02 1.9637096393639396e+01 4.1403062287484808e+01 9.9537585127470916e+00 0 0 0
4244 14 2 7.3999999999999996e-02 2.2220054800327059e+01 4.1128210214216068e+01 9.0012327480819785e+00 0 0 0
25452 82 2 7.3999999999999996e-02 2.4262489300268200e+01 3.7348717878635789e+01 9.7446748122835327e+00 0 0 0
4552 15 1 -1.4799999999999999e-01 2.1684522909283270e+01 3.9758307246807405e+01 1.2183693522201519e+01 0 0 0
4546 15 1 -1.4799999999999999e-01 2.1635783478872607e+01 3.7331075757291472e+01 1.2097399057736386e+01 0 0 0
25456 82 1 -1.4799999999999999e-01 2.5052376958603976e+01 3.9845504466798644e+01 1.0420332687801901e+01 0 0 0
25451 82 2 7.3999999999999996e-02 2.5016277159020810e+01 3.7300471120312864e+01 1.1344520379914993e+01 0 0 0
4554 15 2 7.3999999999999996e-02 2.0575993603665953e+01 3.9786149225611467e+01 1.2267977239794828e+01 0 0 0
4548 15 2 7.3999999999999996e-02 2.0577667068873001e+01 3.7373250133441637e+01 1.2276624377525222e+01 0 0 0
25447 82 1 -1.4799999999999999e-01 2.5925054862393683e+01 3.6136230943020465e+01 9.5737503075366526e+00 0 0 0
25448 82 2 7.3999999999999996e-02 2.6166029007084994e+01 3.6332326509196193e+01 8.5706859050603388e+00 0 0 0
25457 82 2 7.3999999999999996e-02 2.4997874105191222e+01 3.9725367736849662e+01 1.1479398748235742e+01 0 0 0
25145 81 2 7.3999999999999996e-02 2.5573968309145812e+01 3.9996294661247006e+01 6.6676520268471400e+00 0 0 0
5489 18 2 7.3999999999999996e-02 2.8241129417922263e+01 3.9714737423993220e+01 6.3811166092579592e+00 0 0 0
25139 81 2 7.3999999999999996e-02 2.5614500663043600e+01 3.7382838864879268e+01 6.5241349411991028e+00 0 0 0
25450 82 1 -1.4799999999999999e-01 2.5180559002166667e+01 3.7316453573183622e+01 1.0219033124019706e+01 0 0 0
5483 18 2 7.3999999999999996e-02 2.8959606750811076e+01 3.7169663957219811e+01 6.2366502868126705e+00 0 0 0
25454 82 2 7.3999999999999996e-02 2.5955552936011319e+01 3.8601963814650155e+01 8.7075896016079923e+00 0 0 0
25460 82 2 7.3999999999999996e-02 2.5208386177326872e+01 4.1098857940037767e+01 8.7402265593751114e+00 0 0 0
5487 18 2 7.3999999999999996e-02 3.0364422971619788e+01 3.8532193004670845e+01 7.1182151261812994e+00 0 0 0
25453 82 1 -1.4799999999999999e-01 2.5869134177718696e+01 3.8618038488886619e+01 9.8194313748022637e+00 0 0 0
5490 18 2 7.3999999999999996e-02 2.7910631892083760e+01 3.9832510826795577e+01 8.2802095614060676e+00 0 0 0
5484 18 2 7.3999999999999996e-02 2.7721972077835435e+01 3.7134365804968873e+01 7.4655315383176832e+00 0 0 0
5482 18 1 -1.4799999999999999e-01 2.8766206089812862e+01 3.7212349978309049e+01 7.3262148553957536e+00 0 0 0
5795 19 2 7.3999999999999996e-02 2.8921694399911154e+01 3.7293714692031827e+01 1.0925985049385138e+01 0 0 0
5485 18 1 -1.4799999999999999e-01 2.9415665369203150e+01 3.8495123686812278e+01 7.6689011595826120e+00 0 0 0
25455 82 2 7.3999999999999996e-02 2.6838241441079887e+01 3.8567328681463692e+01 1.0343438866025421e+01 0 0 0
5486 18 2 7.3999999999999996e-02 2.9797502099555775e+01 3.8374703657981193e+01 8.7343280676775237e+00 0 0 0
5488 18 1 -1.4799999999999999e-01 2.8645263836263720e+01 3.9793775301196305e+01 7.4392461917600148e+00 0 0 0
5491 18 1 -1.4799999999999999e-01 2.9561254815109201e+01 4.1013097177577635e+01 7.5686356334602545e+00 0 0 0
25459 82 1 -1.4799999999999999e-01 2.5519149983508061e+01 4.1176193054885964e+01 9.7861751690968415e+00 0 0 0
5492 18 2 7.3999999999999996e-02 3.0022319714501528e+01 4.1112779042245890e+01 8.5865544054418717e+00 0 0 0
25461 82 2 7.3999999999999996e-02 2.6541397961419598e+01 4.1253581535160670e+01 9.8280712228834926e+00 0 0 0
5801 19 2 7.3999999999999996e-02 2.9028549580953058e+01 3.9928155303740631e+01 1.1104197671513656e+01 0 0 0
5493 18 2 7.3999999999999996e-02 3.0364884768464712e+01 4.1008718888120242e+01 6.9054605734135173e+00 0 0 0
5800 19 1 -1.4799999999999999e-01 2.8857107369534486e+01 3.9810086163055495e+01 1.2151745421825332e+01 0 0 0
5802 19 2 7.3999999999999996e-02 2.7813634376431079e+01 3.9699967071331670e+01 1.2239657834267581e+01 0 0 0
5794 19 1 -1.4799999999999999e-01 2.8841908898298065e+01 3.7273882064230961e+01 1.2030659628050744e+01 0 0 0
1752 6 2 7.3999999999999996e-02 5.9101649722568883e+00 4.2392440576038929e+01 7.6354694684021363e+00 0 0 0
21720 70 2 7.3999999999999996e-02 2.1731464182599760e+00 4.2387994675175804e+01 9.9731647718328524e+00 0 0 0
21719 70 2 7.3999999999999996e-02 3.3441475210716147e+00 4.2494600386878140e+01 1.1264480890881043e+01 0 0 0
21419 69 2 7.3999999999999996e-02 3.3506947599082784e+00 4.7713736991917045e+01 6.7805531957585723e+00 0 0 0
21407 69 2 7.3999999999999996e-02 3.3682374096959604e+00 4.2439324491227303e+01 6.8425509451367130e+00 0 0 0
21413 69 2 7.3999999999999996e-02 3.8159212226499029e+00 4.5444205061941680e+01 6.8591119601424371e+00 0 0 0
21718 70 1 -1.4799999999999999e-01 3.2044947706616891e+00 4.2505714259651661e+01 1.0234850263513849e+01 0 0 0
513 2 2 7.3999999999999996e-02 1.5514756241870056e+00 4.6346168755513624e+01 7.9703640852798303e+00 0 0 0
507 2 2 7.3999999999999996e-02 1.3370113686867766e+00 4.3474472793403109e+01 8.0064360569358577e+00 0 0 0
21721 70 1 -1.4799999999999999e-01 3.7501439641295296e+00 4.3837863733329137e+01 9.7620111272358727e+00 0 0 0
21722 70 2 7.3999999999999996e-02 3.4821973382606184e+00 4.4030292220576094e+01 8.6905329262703255e+00 0 0 0
21724 70 1 -1.4799999999999999e-01 3.2877989324854169e+00 4.5055890121074768e+01 1.0584198845820470e+01 0 0 0
21726 70 2 7.3999999999999996e-02 2.1785190309906235e+00 4.5039799249525615e+01 1.0570199149725006e+01 0 0 0
21725 70 2 7.3999999999999996e-02 3.5885007596538632e+00 4.4851395830495655e+01 1.1600105302408117e+01 0 0 0
21727 70 1 -1.4799999999999999e-01 3.8836227144477613e+00 4.6342520444327548e+01 9.9374271574709763e+00 0 0 0
21729 70 2 7.3999999999999996e-02 4.9300236399443662e+00 4.6257662832439095e+01 1.0115937650920612e+01 0 0 0
21723 70 2 7.3999999999999996e-02 4.8456806862626456e+00 4.3763723467245583e+01 9.7952769953973231e+00 0 0 0
21728 70 2 7.3999999999999996e-02 3.6829584465325946e+00 4.6412936360588155e+01 8.8486043033530333e+00 0 0 0
21730 70 1 -1.4799999999999999e-01 3.3906828518938492e+00 4.7703056822218485e+01 1.0538821283619130e+01 0 0 0
21731 70 2 7.3999999999999996e-02 3.7085422364160427e+00 4.7756984674046144e+01 1.1636250070509202e+01 0 0 0
21732 70 2 7.3999999999999996e-02 2.3290829829161384e+00 4.7851153396497871e+01 1.0395539868794350e+01 0 0 0
1758 6 2 7.3999999999999996e-02 5.8559154370237083e+00 4.5025034691474481e+01 7.6012094880149403e+00 0 0 0
1764 6 2 7.3999999999999996e-02 5.7784566792446288e+00 4.7676102078824293e+01 7.5642840116458707e+00 0 0 0
511 2 1 -1.4799999999999999e-01 5.0115233080163379e-01 4.6277667301081834e+01 8.0160782821697580e+00 0 0 0
505 2 1 -1.4799999999999999e-01 2.1960519327600928e-01 4.3741844532648614e+01 8.1956985123824442e+00 0 0 0
512 2 2 7.3999999999999996e-02 1.4942743307796014e-01 4.6283696667550721e+01 9.0460953049670625e+00 0 0 0
515 2 2 7.3999999999999996e-02 2.6761064820852298e-01 4.7503058846787759e+01 6.3123839508471331e+00 0 0 0
509 2 2 7.3999999999999996e-02 2.2386307873365496e-01 4.4974906323806003e+01 6.3756598475937416e+00 0 0 0
22667 73 2 7.3999999999999996e-02 1.0828196042152211e+01 4.2316200713192671e+01 6.3783268997281759e+00 0 0 0
22673 73 2 7.3999999999999996e-02 1.0548718740295037e+01 4.4848884490330796e+01 6.5257551590562741e+00 0 0 0
1751 6 2 7.3999999999999996e-02 7.1973293811916301e+00 4.2414874639722775e+01 6.3580210023583570e+00 0 0 0
22967 74 2 7.3999999999999996e-02 1.1210041127775709e+01 4.2367534812432943e+01 1.1230026686069628e+01 0 0 0
22968 74 2 7.3999999999999996e-02 9.6731265558968378e+00 4.2428259313795969e+01 1.0394852002892010e+01 0 0 0
1757 6 2 7.3999999999999996e-02 6.8675526425840987e+00 4.4998888906611604e+01 6.1717677926158165e+00 0 0 0
1763 6 2 7.3999999999999996e-02 6.8394494195294318e+00 4.7627031842932844e+01 6.2659783836752547e+00 0 0 0
22679 73 2 7.3999999999999996e-02 1.0970498307361430e+01 4.7427587241675710e+01 6.4429979010475948e+00 0 0 0
22966 74 1 -1.4799999999999999e-01 1.0714286178117247e+01 4.2486201899656827e+01 1.0241278730510791e+01 0 0 0
2063 7 2 7.3999999999999996e-02 7.2798744673227826e+00 4.2484300350170251e+01 1.1490160340402310e+01 0 0 0
1750 6 1 -1.4799999999999999e-01 6.9432785288773582e+00 4.2444552490933418e+01 7.4300242334879680e+00 0 0 0
1762 6 1 -1.4799999999999999e-01 6.7976929311971217e+00 4.7642572134031035e+01 7.2894634661523678e+00 0 0 0
1760 6 2 7.3999999999999996e-02 7.5137547265950193e+00 4.6386796982989765e+01 8.8644547517988972e+00 0 0 0
1756 6 1 -1.4799999999999999e-01 6.9090684116408241e+00 4.5051032367900632e+01 7.2992369386223643e+00 0 0 0
2069 7 2 7.3999999999999996e-02 7.5792259928150063e+00 4.5073084378598878e+01 1.1620629697074587e+01 0 0 0
2075 7 2 7.3999999999999996e-02 6.9639551069753933e+00 4.7310384945017603e+01 1.1604364651561527e+01 0 0 0
1754 6 2 7.3999999999999996e-02 7.5686190287367010e+00 4.3763320619383322e+01 8.9832073460948951e+00 0 0 0
1755 6 2 7.3999999999999996e-02 8.5303916286197055e+00 4.3567121028828360e+01 7.5282119416649769e+00 0 0 0
1753 6 1 -1.4799999999999999e-01 7.5273260664813204e+00 4.3807918120263011e+01 7.9100060709111943e+00 0 0 0
22972 74 1 -1.4799999999999999e-01 1.0622923653441063e+01 4.5063131937775417e+01 1.0397264719592458e+01 0 0 0
22974 74 2 7.3999999999999996e-02 9.5826837936751126e+00 4.5027071818975188e+01 1.0176003551127236e+01 0 0 0
1759 6 1 -1.4799999999999999e-01 7.5270861280147479e+00 4.6387499485665757e+01 7.7912046631327074e+00 0 0 0
22973 74 2 7.3999999999999996e-02 1.0706119996331921e+01 4.5135861238029968e+01 1.1474184670079213e+01 0 0 0
22975 74 1 -1.4799999999999999e-01 1.1095016267743031e+01 4.6473146978419507e+01 9.8759270363898075e+00 0 0 0
22969 74 1 -1.4799999999999999e-01 1.1301728290428725e+01 4.3868117488079264e+01 9.7423476004695200e+00 0 0 0
1761 6 2 7.3999999999999996e-02 8.5961568799595973e+00 4.6439933392573202e+01 7.5143378984663629e+00 0 0 0
22976 74 2 7.3999999999999996e-02 1.0913061679821558e+01 4.6604895499063190e+01 8.7985576330653679e+00 0 0 0
22970 74 2 7.3999999999999996e-02 1.1199549660556480e+01 4.3840400443522114e+01 8.6805428680177119e+00 0 0 0
22978 74 1 -1.4799999999999999e-01 1.0339134319798944e+01 4.7632593267063946e+01 1.0484249283453712e+01 0 0 0
22979 74 2 7.3999999999999996e-02 1.0452655708945697e+01 4.7584682329810761e+01 1.1606070391912764e+01 0 0 0
22980 74 2 7.3999999999999996e-02 9.2476524866723047e+00 4.7644607993176351e+01 1.0234149761038397e+01 0 0 0
22977 74 2 7.3999999999999996e-02 1.2178189888352241e+01 4.6583785395376474e+01 9.9248889015879769e+00 0 0 0
22971 74 2 7.3999999999999996e-02 1.2353620108211301e+01 4.3826431669063616e+01 9.9685666683523824e+00 0 0 0
3005 10 2 7.3999999999999996e-02 1.3894530398667106e+01 4.5003219104735393e+01 6.2502567351445597e+00 0 0 0
2999 10 2 7.3999999999999996e-02 1.4486130924581465e+01 4.2533169558524435e+01 6.2280981471304351e+00 0 0 0
3000 10 2 7.3999999999999996e-02 1.3087823661607045e+01 4.2369234246379996e+01 7.3114560092910885e+00 0 0 0
24216 78 2 7.3999999999999996e-02 1.6760171162429856e+01 4.2569264892279328e+01 1.0224167335977638e+01 0 0 0
3311 11 2 7.3999999999999996e-02 1.4768922253718213e+01 4.2520853997549864e+01 1.1061255969338811e+01 0 0 0
23903 77 2 7.3999999999999996e-02 1.7703933387004543e+01 4.2556077223384591e+01 6.4298105950729072e+00 0 0 0
24215 78 2 7.3999999999999996e-02 1.7914455591303227e+01 4.2501377817894948e+01 1.1596621280823374e+01 0 0 0
24214 78 1 -1.4799999999999999e-01 1.7882446840366558e+01 4.2566169128585464e+01 1.0474307290836235e+01 0 0 0
23915 77 2 7.3999999999999996e-02 1.8114622960909362e+01 4.7631411637082316e+01 6.4822570093842184e+00 0 0 0
2998 10 1 -1.4799999999999999e-01 1.4238317353992468e+01 4.2495294133012159e+01 7.2496118931835642e+00 0 0 0
23909 77 2 7.3999999999999996e-02 1.7841083084675130e+01 4.5013105370690042e+01 6.3242488226055746e+00 0 0 0
3006 10 2 7.3999999999999996e-02 1.3003787616074757e+01 4.5210716136655826e+01 7.5386954479146100e+00 0 0 0
3012 10 2 7.3999999999999996e-02 1.3141053695840986e+01 4.7624428210060486e+01 7.3037252457899280e+00 0 0 0
3003 10 2 7.3999999999999996e-02 1.5820783212236957e+01 4.3860140948861165e+01 7.9095887412764432e+00 0 0 0
3001 10 1 -1.4799999999999999e-01 1.4685752374413681e+01 4.3793567313102699e+01 7.8937381654118965e+00 0 0 0
3002 10 2 7.3999999999999996e-02 1.4429516571315965e+01 4.3733430767205888e+01 8.9387639098165579e+00 0 0 0
3004 10 1 -1.4799999999999999e-01 1.4025334883993638e+01 4.5083486225837767e+01 7.3072630049660612e+00 0 0 0
3317 11 2 7.3999999999999996e-02 1.4681971059247624e+01 4.4975559703058707e+01 1.1027854575979521e+01 0 0 0
24222 78 2 7.3999999999999996e-02 1.6732339613292059e+01 4.4986929152031038e+01 1.0051748813860781e+01 0 0 0
3007 10 1 -1.4799999999999999e-01 1.4779345397715030e+01 4.6312709351276915e+01 7.8050104676475618e+00 0 0 0
3008 10 2 7.3999999999999996e-02 1.4635151162334555e+01 4.6368208672084776e+01 8.8865935117668169e+00 0 0 0
3009 10 2 7.3999999999999996e-02 1.5855953846001089e+01 4.6176689017257800e+01 7.6645412070172450e+00 0 0 0
3010 10 1 -1.4799999999999999e-01 1.4253761781505917e+01 4.7604354699625148e+01 7.1599854945998178e+00 0 0 0
3323 11 2 7.3999999999999996e-02 1.4346296282094874e+01 4.7488302049182401e+01 1.1067164250134448e+01 0 0 0
24228 78 2 7.3999999999999996e-02 1.6648748051977680e+01 4.7466583463714471e+01 9.4726307587726613e+00 0 0 0
24220 78 1 -1.4799999999999999e-01 1.7736089981910403e+01 4.5059559954154444e+01 1.0423223708719300e+01 0 0 0
24226 78 1 -1.4799999999999999e-01 1.7582369777396334e+01 4.7578011581020831e+01 9.9873505044996733e+00 0 0 0
24227 78 2 7.3999999999999996e-02 1.7275005179233652e+01 4.7519176663016225e+01 1.0983073623625449e+01 0 0 0
24221 78 2 7.3999999999999996e-02 1.7676004388052508e+01 4.5092133829429621e+01 1.1539682357522913e+01 0 0 0
24223 78 1 -1.4799999999999999e-01 1.8386299434586178e+01 4.6328387961570108e+01 9.8438217080848958e+00 0 0 0
24224 78 2 7.3999999999999996e-02 1.8276258243499960e+01 4.6122845020000227e+01 8.7672975994963647e+00 0 0 0
24217 78 1 -1.4799999999999999e-01 1.8513402239300298e+01 4.3869130406482348e+01 9.8077609231763105e+00 0 0 0
24218 78 2 7.3999999999999996e-02 1.8529825656697575e+01 4.3752858496456014e+01 8.6361269839688486e+00 0 0 0
3322 11 1 -1.4799999999999999e-01 1.4206730788763011e+01 4.7512489279735860e+01 1.2173189190921537e+01 0 0 0
3324 11 2 7.3999999999999996e-02 1.3149615438273324e+01 4.7476704129473198e+01 1.2313997209841355e+01 0 0 0
3316 11 1 -1.4799999999999999e-01 1.4421016636288805e+01 4.4973314965972492e+01 1.2067024423421392e+01 0 0 0
25464 82 2 7.3999999999999996e-02 2.3902854803067086e+01 4.2538900447489944e+01 1.0374279914312190e+01 0 0 0
4247 14 2 7.3999999999999996e-02 2.1416223106576954e+01 4.2408639711972668e+01 6.2301842592398007e+00 0 0 0
4248 14 2 7.3999999999999996e-02 2.0426887316083072e+01 4.2253975792672570e+01 7.7313894343973883e+00 0 0 0
4246 14 1 -1.4799999999999999e-01 2.1411260243260294e+01 4.2311545460753791e+01 7.3418344205234058e+00 0 0 0
4559 15 2 7.3999999999999996e-02 2.1762229139671959e+01 4.2506269952289337e+01 1.1272655352679037e+01 0 0 0
24219 78 2 7.3999999999999996e-02 1.9594591834815553e+01 4.3908145292932986e+01 1.0105368146353548e+01 0 0 0
24225 78 2 7.3999999999999996e-02 1.9494425581947983e+01 4.6411229428845978e+01 1.0003880681307811e+01 0 0 0
4254 14 2 7.3999999999999996e-02 2.0381426228244134e+01 4.5126954924181362e+01 7.3251563093614322e+00 0 0 0
4251 14 2 7.3999999999999996e-02 2.3064880564636308e+01 4.3678381027402033e+01 7.7617855362457879e+00 0 0 0
4249 14 1 -1.4799999999999999e-01 2.1989102196049817e+01 4.3641268937622321e+01 7.8258810146421851e+00 0 0 0
4250 14 2 7.3999999999999996e-02 2.1725875349180335e+01 4.3714775634042560e+01 8.8646671963474279e+00 0 0 0
4565 15 2 7.3999999999999996e-02 2.1645223592687813e+01 4.5046670432986474e+01 1.1190220820063027e+01 0 0 0
4252 14 1 -1.4799999999999999e-01 2.1461554842906192e+01 4.4866864332863770e+01 7.1835791111686662e+00 0 0 0
4255 14 1 -1.4799999999999999e-01 2.2158055096310566e+01 4.6220013951772060e+01 7.5770948574462516e+00 0 0 0
4257 14 2 7.3999999999999996e-02 2.3238275703912446e+01 4.6046952447254945e+01 7.3538679654325261e+00 0 0 0
4256 14 2 7.3999999999999996e-02 2.1974479669423125e+01 4.6439063121655067e+01 8.6822190946973219e+00 0 0 0
4258 14 1 -1.4799999999999999e-01 2.1591754326508543e+01 4.7437876275306600e+01 6.8717085596133991e+00 0 0 0
4571 15 2 7.3999999999999996e-02 2.1819169538316761e+01 4.7524821483399876e+01 1.1239257654839539e+01 0 0 0
25476 82 2 7.3999999999999996e-02 2.3794300477752863e+01 4.7563708955617535e+01 1.0753136205177071e+01 0 0 0
4260 14 2 7.3999999999999996e-02 2.0547824319123663e+01 4.7204358608337998e+01 6.6377553910807903e+00 0 0 0
25470 82 2 7.3999999999999996e-02 2.3869733296382446e+01 4.4789610501280151e+01 1.0315040861396120e+01 0 0 0
25468 82 1 -1.4799999999999999e-01 2.4915936978684972e+01 4.4917702932298916e+01 1.0398928871495084e+01 0 0 0
25472 82 2 7.3999999999999996e-02 2.4792657926778112e+01 4.6272581185417231e+01 8.8750454752814569e+00 0 0 0
25474 82 1 -1.4799999999999999e-01 2.4869806055794101e+01 4.7467570268237196e+01 1.0573090620547578e+01 0 0 0
25462 82 1 -1.4799999999999999e-01 2.4984817453035543e+01 4.2450680213461652e+01 1.0478249537332870e+01 0 0 0
25466 82 2 7.3999999999999996e-02 2.5220475894752532e+01 4.3722681329559350e+01 8.7799936603113711e+00 0 0 0
25163 81 2 7.3999999999999996e-02 2.5384966749822556e+01 4.7614299303300477e+01 6.7151081395754408e+00 0 0 0
25463 82 2 7.3999999999999996e-02 2.5259183862419000e+01 4.2533577444561125e+01 1.1536963492590061e+01 0 0 0
25475 82 2 7.3999999999999996e-02 2.5208429971674764e+01 4.7367613133745060e+01 1.1560679702594005e+01 0 0 0
5807 19 2 7.3999999999999996e-02 2.9000683459362708e+01 4.2327392384451947e+01 1.0901236229158439e+01 0 0 0
25157 81 2 7.3999999999999996e-02 2.5370857898123077e+01 4.4929286148979095e+01 6.6074579087096703e+00 0 0 0
25469 82 2 7.3999999999999996e-02 2.5120311103236368e+01 4.5004726311441502e+01 1.1388167877675231e+01 0 0 0
25151 81 2 7.3999999999999996e-02 2.5111002826066112e+01 4.2492813521200361e+01 6.4713878659810709e+00 0 0 0
5507 18 2 7.3999999999999996e-02 2.8852060946496056e+01 4.7469534664971519e+01 6.2228910411122591e+00 0 0 0
5501 18 2 7.3999999999999996e-02 2.8572923240674413e+01 4.4814068766536387e+01 6.3517579931412715e+00 0 0 0
5495 18 2 7.3999999999999996e-02 2.8550360211073112e+01 4.2379858751856872e+01 6.2257615100290549e+00 0 0 0
5496 18 2 7.3999999999999996e-02 2.7862116426213319e+01 4.2231689232525412e+01 7.8617760991182681e+00 0 0 0
5494 18 1 -1.4799999999999999e-01 2.8816247020860569e+01 4.2276371064226758e+01 7.3218398522894566e+00 0 0 0
5502 18 2 7.3999999999999996e-02 2.7654571633303867e+01 4.4812401369563240e+01 7.8445008872915096e+00 0 0 0
25471 82 1 -1.4799999999999999e-01 2.5345904433138433e+01 4.6215300641957768e+01 9.7764513455721236e+00 0 0 0
25465 82 1 -1.4799999999999999e-01 2.5545711514482143e+01 4.3718958220481433e+01 9.7843365572376033e+00 0 0 0
25467 82 2 7.3999999999999996e-02 2.6598561502180665e+01 4.3792459735570880e+01 9.9801566818845000e+00 0 0 0
5497 18 1 -1.4799999999999999e-01 2.9522733865653276e+01 4.3527079202411898e+01 7.8276000746698839e+00 0 0 0
5498 18 2 7.3999999999999996e-02 2.9869944764738147e+01 4.3503433357878841e+01 8.8177825543629798e+00 0 0 0
5500 18 1 -1.4799999999999999e-01 2.8687332147527652e+01 4.4851618507795550e+01 7.4665044008636956e+00 0 0 0
5813 19 2 7.3999999999999996e-02 2.9235229113908122e+01 4.4955483639038910e+01 1.1000029052516616e+01 0 0 0
5503 18 1 -1.4799999999999999e-01 2.9526791096297860e+01 4.6099799170015999e+01 7.7376683348803708e+00 0 0 0
5504 18 2 7.3999999999999996e-02 2.9768157854406699e+01 4.6156911011129075e+01 8.7355788775352323e+00 0 0 0
25473 82 2 7.3999999999999996e-02 2.6451528037193654e+01 4.6229223703782672e+01 9.5880409012177150e+00 0 0 0
5506 18 1 -1.4799999999999999e-01 2.8903244331124210e+01 4.7400374448238104e+01 7.2978743883066892e+00 0 0 0
5508 18 2 7.3999999999999996e-02 2.7962087693127565e+01 4.7467335594730237e+01 7.7873124157430915e+00 0 0 0
5819 19 2 7.3999999999999996e-02 2.8985408737703914e+01 4.7431085292686568e+01 1.1093909910963772e+01 0 0 0
5499 18 2 7.3999999999999996e-02 3.0436976956683303e+01 4.3638455020516332e+01 7.2108022130091785e+00 0 0 0
5505 18 2 7.3999999999999996e-02 3.0468077887294982e+01 4.5815911214571713e+01 7.2844479459327811e+00 0 0 0
5818 19 1 -1.4799999999999999e-01 2.8948976078564588e+01 4.7474043469171754e+01 1.2196291725805864e+01 0 0 0
5806 19 1 -1.4799999999999999e-01 2.8869357936693042e+01 4.2378153967531404e+01 1.1972775502098006e+01 0 0 0
5812 19 1 -1.4799999999999999e-01 2.8951232984062660e+01 4.4935971272829569e+01 1.2006801644372723e+01 0 0 0
5808 19 2 7.3999999999999996e-02 2.7822307693125442e+01 4.2383544984638796e+01 1.1966646952561508e+01 0 0 0
519 2 2 7.3999999999999996e-02 1.6802696412141034e+00 4.8813921753359701e+01 7.7438169625331792e+00 0 0 0
21734 70 2 7.3999999999999996e-02 4.0355694529659081e+00 4.8900453412844627e+01 8.8225273499006196e+00 0 0 0
21733 70 1 -1.4799999999999999e-01 4.0989222734016204e+00 4.8923130541090956e+01 9.8560535804112348e+00 0 0 0
21735 70 2 7.3999999999999996e-02 5.1247907310192184e+00 4.8912666036016937e+01 1.0102714379088308e+01 0 0 0
517 2 1 -1.4799999999999999e-01 5.9570107619549062e-01 4.8869938815177846e+01 7.9107662529970630e+00 0 0 0
518 2 2 7.3999999999999996e-02 4.9616231101970321e-01 4.8812173794032212e+01 8.9687156028421988e+00 0 0 0
1767 6 2 7.3999999999999996e-02 8.4868932461375177e+00 4.8896706243946362e+01 7.7440434014482999e+00 0 0 0
22982 74 2 7.3999999999999996e-02 1.1190918216930095e+01 4.8809458329397437e+01 8.9909678813757434e+00 0 0 0
22981 74 1 -1.4799999999999999e-01 1.1047031630122646e+01 4.8934943552767095e+01 1.0068607295662943e+01 0 0 0
1765 6 1 -1.4799999999999999e-01 7.4490383968894882e+00 4.8865748129539163e+01 7.8851828250627980e+00 0 0 0
1766 6 2 7.3999999999999996e-02 7.3582653022138409e+00 4.8744470255292754e+01 8.9619921664300648e+00 0 0 0
22983 74 2 7.3999999999999996e-02 1.2076504791302051e+01 4.9073054632008336e+01 1.0476154540168093e+01 0 0 0
3014 10 2 7.3999999999999996e-02 1.4791428410830862e+01 4.9132717665910135e+01 8.7361627834629321e+00 0 0 0
3015 10 2 7.3999999999999996e-02 1.5968220740255532e+01 4.8896319200291231e+01 7.4658492554920226e+00 0 0 0
3013 10 1 -1.4799999999999999e-01 1.4924164136460716e+01 4.8923599674450344e+01 7.6377036014557218e+00 0 0 0
24229 78 1 -1.4799999999999999e-01 1.8426161942514661e+01 4.8767408568061079e+01 9.7190104172112282e+00 0 0 0
24230 78 2 7.3999999999999996e-02 1.8931411389705559e+01 4.8708940305413790e+01 8.7943151827874946e+00 0 0 0
4263 14 2 7.3999999999999996e-02 2.2810791022338826e+01 4.8745692276177955e+01 8.1960085331885768e+00 0 0 0
4261 14 1 -1.4799999999999999e-01 2.1811042669505344e+01 4.8662869045027577e+01 7.7715096935310557e+00 0 0 0
24231 78 2 7.3999999999999996e-02 1.9300562852638478e+01 4.8880453649561950e+01 1.0351501920643912e+01 0 0 0
4262 14 2 7.3999999999999996e-02 2.1161834883891430e+01 4.8549206502517670e+01 8.6710673335326884e+00 0 0 0
25478 82 2 7.3999999999999996e-02 2.5168096694555171e+01 4.8649671100252711e+01 8.7919765047696306e+00 0 0 0
25479 82 2 7.3999999999999996e-02 2.6435894266335708e+01 4.8679282147617016e+01 9.8857679011028061e+00 0 0 0
5510 18 2 7.3999999999999996e-02 2.9846740206117843e+01 4.8468324522990812e+01 8.7770197180721308e+00 0 0 0
25477 82 1 -1.4799999999999999e-01 2.5368148364788883e+01 4.8678118777084514e+01 9.8519704482290784e+00 0 0 0
5509 18 1 -1.4799999999999999e-01 2.9699532231617521e+01 4.8608425737988981e+01 7.7108236275342081e+00 0 0 0
5511 18 2 7.3999999999999996e-02 3.0721972873028840e+01 4.8626635091604896e+01 7.2941139042395928e+00 0 0 0
5823 19 2 7.3999999999999996e-02 3.0814884260856676e+01 4.8759562569660389e+01 1.2012253734008986e+01 0 0 0
801 3 2 7.3999999999999996e-02 1.2320520977879827e+00 3.5761806083186016e+01 1.2557329366573995e+01 0 0 0
22012 71 1 -1.4799999999999999e-01 3.3863632360338807e+00 3.4826062363514268e+01 1.5102923859854313e+01 0 0 0
22014 71 2 7.3999999999999996e-02 2.3670775330016007e+00 3.4837541319789601e+01 1.4675021941196240e+01 0 0 0
22013 71 2 7.3999999999999996e-02 3.3663308764276887e+00 3.4703302031093827e+01 1.6213658632085991e+01 0 0 0
2358 8 2 7.3999999999999996e-02 6.0678663960414880e+00 3.4812678838582634e+01 1.7262068718759011e+01 0 0 0
22011 71 2 7.3999999999999996e-02 5.0575421279161734e+00 3.3587457035647361e+01 1.4908266418763459e+01 0 0 0
22009 71 1 -1.4799999999999999e-01 4.0639778712826304e+00 3.3552722041249098e+01 1.4528588774637880e+01 0 0 0
1107 4 2 7.3999999999999996e-02 1.2200698257202176e+00 3.3233522032687709e+01 1.7939866596268633e+01 0 0 0
22010 71 2 7.3999999999999996e-02 3.9946390423801623e+00 3.3555012886218975e+01 1.3462298539043884e+01 0 0 0
793 3 1 -1.4799999999999999e-01 1.4276856471045976e-02 3.3300270723982266e+01 1.2595408378366120e+01 0 0 0
1105 4 1 -1.4799999999999999e-01 1.2227888909700009e-01 3.3302057470396839e+01 1.7888937284250328e+01 0 0 0
799 3 1 -1.4799999999999999e-01 1.6491253825325286e-01 3.5935905721389879e+01 1.2832749611438031e+01 0 0 0
800 3 2 7.3999999999999996e-02 4.9781799413731176e-02 3.5972997543603583e+01 1.3939096017367664e+01 0 0 0
1111 4 1 -1.4799999999999999e-01 2.3483436059156818e-01 3.5923626614650537e+01 1.7882022086191419e+01 0 0 0
1113 4 2 7.3999999999999996e-02 1.3225670950744650e+00 3.5969036096769692e+01 1.7929091420984658e+01 0 0 0
22017 71 2 7.3999999999999996e-02 5.2453565988423696e+00 3.6031027259312687e+01 1.4985432794560976e+01 0 0 0
22015 71 1 -1.4799999999999999e-01 4.1727620031368069e+00 3.6140639320491303e+01 1.4732744516251019e+01 0 0 0
1109 4 2 7.3999999999999996e-02 2.5516836731502113e-01 3.4595607820673337e+01 1.6265825421317544e+01 0 0 0
2043 7 2 7.3999999999999996e-02 8.8148575899190309e+00 3.3698984895491201e+01 1.2547991556245014e+01 0 0 0
2357 8 2 7.3999999999999996e-02 7.4672081565280539e+00 3.4963636204626191e+01 1.5988434368195884e+01 0 0 0
2041 7 1 -1.4799999999999999e-01 7.7512496221408727e+00 3.3590979846342961e+01 1.2535482638564536e+01 0 0 0
2356 8 1 -1.4799999999999999e-01 7.1845567416862748e+00 3.4761851816559080e+01 1.7041993843537490e+01 0 0 0
23260 75 1 -1.4799999999999999e-01 1.0533445514724429e+01 3.4700001241374444e+01 1.5089403104204493e+01 0 0 0
23262 75 2 7.3999999999999996e-02 9.6103303636206423e+00 3.4706001794337126e+01 1.4534491643671080e+01 0 0 0
23261 75 2 7.3999999999999996e-02 1.0352749645355066e+01 3.4734095163632816e+01 1.6138574049633529e+01 0 0 0
23257 75 1 -1.4799999999999999e-01 1.1423469463150418e+01 3.3463296948069932e+01 1.4792084128855674e+01 0 0 0
2353 8 1 -1.4799999999999999e-01 7.8589964771947178e+00 3.3447420253403379e+01 1.7489688151578520e+01 0 0 0
2042 7 2 7.3999999999999996e-02 7.4874644555650010e+00 3.3317384912031287e+01 1.3578673174784834e+01 0 0 0
23258 75 2 7.3999999999999996e-02 1.1579135824471292e+01 3.3531513984358881e+01 1.3736547770208619e+01 0 0 0
2355 8 2 7.3999999999999996e-02 8.8967240269212819e+00 3.3450363778378730e+01 1.7189053711218673e+01 0 0 0
23570 76 2 7.3999999999999996e-02 1.1607636378280427e+01 3.3427212786389674e+01 1.8112685562080763e+01 0 0 0
23259 75 2 7.3999999999999996e-02 1.2371053096888067e+01 3.3508197117403078e+01 1.5357762444275233e+01 0 0 0
23263 75 1 -1.4799999999999999e-01 1.1280446579908419e+01 3.5950790613059965e+01 1.4762421097547819e+01 0 0 0
23265 75 2 7.3999999999999996e-02 1.2217360096557146e+01 3.5823234429989846e+01 1.5202792923247562e+01 0 0 0
2359 8 1 -1.4799999999999999e-01 7.7815912328080028e+00 3.6000094202722153e+01 1.7764155802535136e+01 0 0 0
23264 75 2 7.3999999999999996e-02 1.1362531939568312e+01 3.6018587662169459e+01 1.3668977050915203e+01 0 0 0
2048 7 2 7.3999999999999996e-02 7.2505788435031384e+00 3.6003713529287658e+01 1.3828929408628747e+01 0 0 0
2049 7 2 7.3999999999999996e-02 8.7131172954597016e+00 3.6123852072168745e+01 1.2713424426806354e+01 0 0 0
2047 7 1 -1.4799999999999999e-01 7.6297658324394542e+00 3.6072073091942009e+01 1.2777730428148413e+01 0 0 0
23576 76 2 7.3999999999999996e-02 1.1743716322500983e+01 3.6142485360876741e+01 1.7922241969671575e+01 0 0 0
3289 11 1 -1.4799999999999999e-01 1.4877249649264884e+01 3.3561609339569102e+01 1.2441902983494160e+01 0 0 0
3604 12 1 -1.4799999999999999e-01 1.4667023930936665e+01 3.4683161602688088e+01 1.6670546124946920e+01 0 0 0
3605 12 2 7.3999999999999996e-02 1.4501027650782795e+01 3.4627729533749921e+01 1.5646534668906131e+01 0 0 0
24510 79 2 7.3999999999999996e-02 1.7006468480642834e+01 3.4793253412526973e+01 1.4671218831576617e+01 0 0 0
3606 12 2 7.3999999999999996e-02 1.3609647717615964e+01 3.4520611645661425e+01 1.7011638448093890e+01 0 0 0
24508 79 1 -1.4799999999999999e-01 1.8009983871939330e+01 3.4833473225013151e+01 1.5000652391270686e+01 0 0 0
3290 11 2 7.3999999999999996e-02 1.4696104376508865e+01 3.3586523841982121e+01 1.3532877504748162e+01 0 0 0
24509 79 2 7.3999999999999996e-02 1.7799338821910244e+01 3.4806912533654454e+01 1.6083738966603704e+01 0 0 0
3601 12 1 -1.4799999999999999e-01 1.5494997413278686e+01 3.3500823653951208e+01 1.7203010151983328e+01 0 0 0
3603 12 2 7.3999999999999996e-02 1.6434265266770705e+01 3.3420180797302571e+01 1.6750504996054520e+01 0 0 0
3602 12 2 7.3999999999999996e-02 1.5519363585541839e+01 3.3601172489449027e+01 1.8259300153236261e+01 0 0 0
3296 11 2 7.3999999999999996e-02 1.5054581659127026e+01 3.5903375236161217e+01 1.3473589717224613e+01 0 0 0
3295 11 1 -1.4799999999999999e-01 1.5040671104446169e+01 3.6083511266196837e+01 1.2424367343979350e+01 0 0 0
3607 12 1 -1.4799999999999999e-01 1.5087548921821229e+01 3.6028728628158994e+01 1.7221093985963403e+01 0 0 0
24506 79 2 7.3999999999999996e-02 1.8901593078367736e+01 3.3733652852514759e+01 1.3423982141562810e+01 0 0 0
3608 12 2 7.3999999999999996e-02 1.5027920587480461e+01 3.5970872823378528e+01 1.8328823272144838e+01 0 0 0
4545 15 2 7.3999999999999996e-02 2.3192838103640760e+01 3.5984988904920137e+01 1.2703886396171166e+01 0 0 0
4539 15 2 7.3999999999999996e-02 2.3257302953269299e+01 3.3494783374505907e+01 1.2570521138594419e+01 0 0 0
24505 79 1 -1.4799999999999999e-01 1.8758184661062156e+01 3.3582190087918782e+01 1.4480141957042910e+01 0 0 0
4537 15 1 -1.4799999999999999e-01 2.2194379798207176e+01 3.3391692917257252e+01 1.2541733508481654e+01 0 0 0
4852 16 1 -1.4799999999999999e-01 2.1588047878861101e+01 3.4917959068792250e+01 1.6940969473536736e+01 0 0 0
4854 16 2 7.3999999999999996e-02 2.0562370102061681e+01 3.5064031632547170e+01 1.7246544030964632e+01 0 0 0
4853 16 2 7.3999999999999996e-02 2.1685648694185929e+01 3.5000343788770245e+01 1.5869916376943976e+01 0 0 0
25758 83 2 7.3999999999999996e-02 2.4054290048715341e+01 3.4700561719821273e+01 1.4440840580518190e+01 0 0 0
4849 16 1 -1.4799999999999999e-01 2.2218157763293458e+01 3.3610217533625068e+01 1.7565369764587093e+01 0 0 0
24507 79 2 7.3999999999999996e-02 1.9736819512360615e+01 3.3708302240337282e+01 1.4960221595455222e+01 0 0 0
4538 15 2 7.3999999999999996e-02 2.1784053651622475e+01 3.3359209434296758e+01 1.3634580637122150e+01 0 0 0
4851 16 2 7.3999999999999996e-02 2.3254336802712654e+01 3.3521930549612279e+01 1.7283746127305140e+01 0 0 0
25756 83 1 -1.4799999999999999e-01 2.5084590282589456e+01 3.4653850110561677e+01 1.4765774561584321e+01 0 0 0
4543 15 1 -1.4799999999999999e-01 2.2098804413304592e+01 3.6004186593676074e+01 1.2681802897474828e+01 0 0 0
4544 15 2 7.3999999999999996e-02 2.1917002361494500e+01 3.6000035850716642e+01 1.3719123371593028e+01 0 0 0
25757 83 2 7.3999999999999996e-02 2.5066218399982759e+01 3.4659021667661072e+01 1.5855645575888937e+01 0 0 0
5790 19 2 7.3999999999999996e-02 2.7971496987064224e+01 3.4548790519122463e+01 1.2450609968365111e+01 0 0 0
25754 83 2 7.3999999999999996e-02 2.5804543251743741e+01 3.3335792553640225e+01 1.3264158456921029e+01 0 0 0
5785 19 1 -1.4799999999999999e-01 2.9740596724160071e+01 3.3447203138599484e+01 1.2426660980620946e+01 0 0 0
6100 20 1 -1.4799999999999999e-01 2.8387024552891774e+01 3.4756484047858088e+01 1.6790424260466999e+01 0 0 0
6101 20 2 7.3999999999999996e-02 2.8445083586294807e+01 3.4748447257446166e+01 1.5673991706968625e+01 0 0 0
6097 20 1 -1.4799999999999999e-01 2.9108371127118168e+01 3.3525091134509829e+01 1.7301837511345887e+01 0 0 0
25753 83 1 -1.4799999999999999e-01 2.5798515389219460e+01 3.3361269155824161e+01 1.4304426344917186e+01 0 0 0
6102 20 2 7.3999999999999996e-02 2.7339266839923980e+01 3.4787467929905354e+01 1.7091580336747324e+01 0 0 0
5786 19 2 7.3999999999999996e-02 2.9931387553215067e+01 3.3450265089356385e+01 1.3550302102445469e+01 0 0 0
25755 83 2 7.3999999999999996e-02 2.6838165409518062e+01 3.3294633085518463e+01 1.4493850202587769e+01 0 0 0
6099 20 2 7.3999999999999996e-02 3.0156092311669774e+01 3.3546615052778094e+01 1.6990185678614100e+01 0 0 0
5791 19 1 -1.4799999999999999e-01 2.9536682980930262e+01 3.6042149172689392e+01 1.2612758044969347e+01 0 0 0
5793 19 2 7.3999999999999996e-02 3.0586659023235782e+01 3.6079129185011020e+01 1.2212052557261543e+01 0 0 0
25760 83 2 7.3999999999999996e-02 2.5507675130382541e+01 3.5979099196660876e+01 1.3255246596899385e+01 0 0 0
25759 83 1 -1.4799999999999999e-01 2.5735370087052740e+01 3.5939391613289807e+01 1.4313939127064117e+01 0 0 0
25761 83 2 7.3999999999999996e-02 2.6831048827302851e+01 3.6028874989160897e+01 1.4490379457284950e+01 0 0 0
26066 84 2 7.3999999999999996e-02 2.5635208167143777e+01 3.3760550783051535e+01 1.8308711518067494e+01 0 0 0
5792 19 2 7.3999999999999996e-02 2.9437867133628053e+01 3.6129536298325775e+01 1.3692282446122958e+01 0 0 0
6103 20 1 -1.4799999999999999e-01 2.9129488265727357e+01 3.5936691094268653e+01 1.7318960662236712e+01 0 0 0
6105 20 2 7.3999999999999996e-02 3.0203185460951470e+01 3.5957231998867236e+01 1.7130197183894964e+01 0 0 0
2052 7 2 7.3999999999999996e-02 6.0600902686877669e+00 3.7473587500541747e+01 1.2403776831788219e+01 0 0 0
22016 71 2 7.3999999999999996e-02 4.2003560910548874e+00 3.6182561675364404e+01 1.3636060233389847e+01 0 0 0
1117 4 1 -1.4799999999999999e-01 3.2217068276553384e-01 3.8339736570977145e+01 1.7811169601667910e+01 0 0 0
805 3 1 -1.4799999999999999e-01 5.2834479844869187e-01 3.8515156456771507e+01 1.2534940156166682e+01 0 0 0
806 3 2 7.3999999999999996e-02 7.3768832620616354e-01 3.8516115381780907e+01 1.3564227561833603e+01 0 0 0
1123 4 1 -1.4799999999999999e-01 5.4358421966914516e-01 4.0915859815198687e+01 1.7748160900327822e+01 0 0 0
22018 71 1 -1.4799999999999999e-01 3.5677820063486405e+00 3.7374225326420060e+01 1.5255979796774266e+01 0 0 0
22019 71 2 7.3999999999999996e-02 3.7012194419215656e+00 3.7295594204587594e+01 1.6333754424353433e+01 0 0 0
22020 71 2 7.3999999999999996e-02 2.5077670487019024e+00 3.7314147133274695e+01 1.5136446046675120e+01 0 0 0
22021 71 1 -1.4799999999999999e-01 4.2508260842032950e+00 3.8660516520423990e+01 1.4753159156609676e+01 0 0 0
22023 71 2 7.3999999999999996e-02 5.2201870119018965e+00 3.8669483202838158e+01 1.5229171628405618e+01 0 0 0
22022 71 2 7.3999999999999996e-02 4.4187643768667106e+00 3.8703912184278700e+01 1.3720088237355265e+01 0 0 0
22024 71 1 -1.4799999999999999e-01 3.5091349558991811e+00 3.9900745285011652e+01 1.5313748236916533e+01 0 0 0
22026 71 2 7.3999999999999996e-02 2.3875186978279364e+00 3.9798530002109935e+01 1.5175093915024595e+01 0 0 0
22025 71 2 7.3999999999999996e-02 3.6427807557389977e+00 3.9885659331673587e+01 1.6400897636322330e+01 0 0 0
22027 71 1 -1.4799999999999999e-01 3.9048362122066331e+00 4.1264323922452597e+01 1.4761703642911469e+01 0 0 0
22028 71 2 7.3999999999999996e-02 3.6927896664041833e+00 4.1216771238011695e+01 1.3678585503636004e+01 0 0 0
22029 71 2 7.3999999999999996e-02 4.9664659912771913e+00 4.1220159119908551e+01 1.4722255102993660e+01 0 0 0
1119 4 2 7.3999999999999996e-02 1.4006342724503207e+00 3.8331985140325600e+01 1.7726903063445107e+01 0 0 0
1125 4 2 7.3999999999999996e-02 1.5774979994055514e+00 4.0842620067732163e+01 1.7479198369442383e+01 0 0 0
2370 8 2 7.3999999999999996e-02 6.0731408867719034e+00 4.0025269914136601e+01 1.7223973837769474e+01 0 0 0
2364 8 2 7.3999999999999996e-02 6.0588586482941995e+00 3.7117800536816532e+01 1.7738786260754839e+01 0 0 0
811 3 1 -1.4799999999999999e-01 4.3402080973198603e-01 4.1145647514801674e+01 1.2714648118293130e+01 0 0 0
812 3 2 7.3999999999999996e-02 9.4131671506624470e-01 4.1223722939499027e+01 1.3695403217958079e+01 0 0 0
2361 8 2 7.3999999999999996e-02 8.8008878775354891e+00 3.6157217397924434e+01 1.7557107813093637e+01 0 0 0
2050 7 1 -1.4799999999999999e-01 7.1065283160563455e+00 3.7415890914609570e+01 1.2244829341391387e+01 0 0 0
2055 7 2 7.3999999999999996e-02 8.8704485479742790e+00 3.8577464600366760e+01 1.2617177992254463e+01 0 0 0
2061 7 2 7.3999999999999996e-02 8.6247611625992455e+00 4.1273620766135309e+01 1.2976588455381556e+01 0 0 0
2056 7 1 -1.4799999999999999e-01 7.1412366294982474e+00 3.9920822193365701e+01 1.2272006120479569e+01 0 0 0
2369 8 2 7.3999999999999996e-02 7.5552191095800545e+00 3.9999194858163882e+01 1.6096344560382178e+01 0 0 0
2363 8 2 7.3999999999999996e-02 6.9083090477652345e+00 3.7242124982019085e+01 1.6300851906772404e+01 0 0 0
2362 8 1 -1.4799999999999999e-01 7.0190920712599958e+00 3.7239205179041676e+01 1.7339883574339940e+01 0 0 0
2368 8 1 -1.4799999999999999e-01 7.1443321813512952e+00 3.9916752635793067e+01 1.7158845423432734e+01 0 0 0
2053 7 1 -1.4799999999999999e-01 7.8198231526029423e+00 3.8653699697576364e+01 1.2861942406092215e+01 0 0 0
2059 7 1 -1.4799999999999999e-01 7.5571255851000601e+00 4.1103105083637224e+01 1.3082069008661239e+01 0 0 0
2054 7 2 7.3999999999999996e-02 7.5618841600662758e+00 3.8557116600497181e+01 1.3902178879996418e+01 0 0 0
23266 75 1 -1.4799999999999999e-01 1.0642807817621499e+01 3.7288605134857747e+01 1.5167048715832575e+01 0 0 0
23268 75 2 7.3999999999999996e-02 9.6199676099944469e+00 3.7268269374213595e+01 1.4758330667952176e+01 0 0 0
23267 75 2 7.3999999999999996e-02 1.0495781933877334e+01 3.7372793792341760e+01 1.6246757464338835e+01 0 0 0
23272 75 1 -1.4799999999999999e-01 1.0695076855281171e+01 3.9864917768088446e+01 1.5021146168489317e+01 0 0 0
23274 75 2 7.3999999999999996e-02 9.6669723728582255e+00 3.9974223810009264e+01 1.4782396681648221e+01 0 0 0
2365 8 1 -1.4799999999999999e-01 7.5847707388520904e+00 3.8567123636404688e+01 1.7900562935419863e+01 0 0 0
23273 75 2 7.3999999999999996e-02 1.0760796305405057e+01 4.0123091005865120e+01 1.6053345287472371e+01 0 0 0
23269 75 1 -1.4799999999999999e-01 1.1334644375918863e+01 3.8502599597159467e+01 1.4641318692532444e+01 0 0 0
23270 75 2 7.3999999999999996e-02 1.1432724505091549e+01 3.8450305957941396e+01 1.3512548185719487e+01 0 0 0
2371 8 1 -1.4799999999999999e-01 7.6954831710866722e+00 4.1116174886386965e+01 1.7843760552715082e+01 0 0 0
2060 7 2 7.3999999999999996e-02 7.2384477987913414e+00 4.0962205746167122e+01 1.4141342918401548e+01 0 0 0
23275 75 1 -1.4799999999999999e-01 1.1200698332317772e+01 4.1128295121520345e+01 1.4358379920387499e+01 0 0 0
23276 75 2 7.3999999999999996e-02 1.0965157290702562e+01 4.1134938845308646e+01 1.3288587193322167e+01 0 0 0
2373 8 2 7.3999999999999996e-02 8.7319021712674427e+00 4.1109431631947245e+01 1.7860856934340358e+01 0 0 0
23277 75 2 7.3999999999999996e-02 1.2256854332670249e+01 4.1347573927551636e+01 1.4535466008274632e+01 0 0 0
2367 8 2 7.3999999999999996e-02 8.6384257761873169e+00 3.8494187165101572e+01 1.7954255264942084e+01 0 0 0
23271 75 2 7.3999999999999996e-02 1.2361012586086890e+01 3.8437949058116594e+01 1.5119182509657092e+01 0 0 0
24512 79 2 7.3999999999999996e-02 1.8700805023247856e+01 3.6263465162483385e+01 1.3432367291482951e+01 0 0 0
3309 11 2 7.3999999999999996e-02 1.6239366340111896e+01 4.1200298579582551e+01 1.2546850312155897e+01 0 0 0
24511 79 1 -1.4799999999999999e-01 1.8735129361690941e+01 3.6141031457190685e+01 1.4536493873963884e+01 0 0 0
3609 12 2 7.3999999999999996e-02 1.6212577533386842e+01 3.6220370711887149e+01 1.7048418634198207e+01 0 0 0
3303 11 2 7.3999999999999996e-02 1.6195828837661228e+01 3.8629177489538897e+01 1.2479361975899362e+01 0 0 0
3304 11 1 -1.4799999999999999e-01 1.4435895508912576e+01 3.9920899373322619e+01 1.2334874176037292e+01 0 0 0
3300 11 2 7.3999999999999996e-02 1.3292546837502165e+01 3.7331918809326318e+01 1.2531816126669545e+01 0 0 0
3306 11 2 7.3999999999999996e-02 1.3386943939630600e+01 3.9873622579802813e+01 1.2651602775520431e+01 0 0 0
3307 11 1 -1.4799999999999999e-01 1.5181141311966520e+01 4.1238443201014192e+01 1.2804556554285261e+01 0 0 0
3301 11 1 -1.4799999999999999e-01 1.5134885618164720e+01 3.8555092051525186e+01 1.2724273746097467e+01 0 0 0
3610 12 1 -1.4799999999999999e-01 1.4342439401336980e+01 3.7251195551356055e+01 1.6675280047176308e+01 0 0 0
3611 12 2 7.3999999999999996e-02 1.4485114743625152e+01 3.7226702184428262e+01 1.5614354871617747e+01 0 0 0
24516 79 2 7.3999999999999996e-02 1.7006661119602139e+01 3.7323895140426067e+01 1.5208750429995405e+01 0 0 0
3302 11 2 7.3999999999999996e-02 1.5109791348244666e+01 3.8289644036340398e+01 1.3749169911757368e+01 0 0 0
3616 12 1 -1.4799999999999999e-01 1.4215000595853303e+01 3.9824381466206042e+01 1.6644187530641688e+01 0 0 0
3617 12 2 7.3999999999999996e-02 1.4355506796166789e+01 3.9914494409972633e+01 1.5576269589020413e+01 0 0 0
24522 79 2 7.3999999999999996e-02 1.6741632216947238e+01 3.9860033775746935e+01 1.4703597168352404e+01 0 0 0
3613 12 1 -1.4799999999999999e-01 1.4861716299451651e+01 3.8558007333943713e+01 1.7193579725792585e+01 0 0 0
3308 11 2 7.3999999999999996e-02 1.5238350346987007e+01 4.1317050517117224e+01 1.3954337291247883e+01 0 0 0
24520 79 1 -1.4799999999999999e-01 1.7807178485941897e+01 3.9973619235397670e+01 1.5046345334958769e+01 0 0 0
3618 12 2 7.3999999999999996e-02 1.3139215318909354e+01 3.9679383615333172e+01 1.6737478693826890e+01 0 0 0
3619 12 1 -1.4799999999999999e-01 1.4743659343248995e+01 4.1145332887797792e+01 1.7223468147535137e+01 0 0 0
3615 12 2 7.3999999999999996e-02 1.5984258364845678e+01 3.8572013973125969e+01 1.7083716387907771e+01 0 0 0
3612 12 2 7.3999999999999996e-02 1.3228382064434346e+01 3.7146805031025295e+01 1.6895445303584864e+01 0 0 0
3621 12 2 7.3999999999999996e-02 1.5775917997762658e+01 4.1292643474035188e+01 1.6827240697747623e+01 0 0 0
24514 79 1 -1.4799999999999999e-01 1.8117186168995044e+01 3.7393022773573676e+01 1.5186315998977131e+01 0 0 0
24521 79 2 7.3999999999999996e-02 1.7642285550185818e+01 3.9867885008707759e+01 1.6113606932024975e+01 0 0 0
24523 79 1 -1.4799999999999999e-01 1.8443145321824581e+01 4.1202949151925878e+01 1.4590225562883488e+01 0 0 0
24515 79 2 7.3999999999999996e-02 1.8415341595015942e+01 3.7334754089908280e+01 1.6244702885869689e+01 0 0 0
24518 79 2 7.3999999999999996e-02 1.8582777037061476e+01 3.8691446498884282e+01 1.3421003535719057e+01 0 0 0
24524 79 2 7.3999999999999996e-02 1.8347973122180061e+01 4.1353109117490213e+01 1.3514857753546501e+01 0 0 0
24517 79 1 -1.4799999999999999e-01 1.8611718938818793e+01 3.8751570609884027e+01 1.4531693190948062e+01 0 0 0
3620 12 2 7.3999999999999996e-02 1.4747647365718983e+01 4.1091741805429024e+01 1.8281504867615244e+01 0 0 0
24513 79 2 7.3999999999999996e-02 1.9767525151054326e+01 3.6055252164888991e+01 1.4868738042353900e+01 0 0 0
4551 15 2 7.3999999999999996e-02 2.3308226290593360e+01 3.8562912844327201e+01 1.2676480697913920e+01 0 0 0
4857 16 2 7.3999999999999996e-02 2.3305053449348613e+01 3.6295688281177526e+01 1.7171645733690319e+01 0 0 0
4855 16 1 -1.4799999999999999e-01 2.2266667653826399e+01 3.6206523156321353e+01 1.7366559703295650e+01 0 0 0
4557 15 2 7.3999999999999996e-02 2.3070408408778661e+01 4.1192249563954370e+01 1.3104565520800854e+01 0 0 0
4549 15 1 -1.4799999999999999e-01 2.2230566973485629e+01 3.8521911783538009e+01 1.2849676616469813e+01 0 0 0
4555 15 1 -1.4799999999999999e-01 2.2004209966600506e+01 4.1063766689176042e+01 1.2919338564316428e+01 0 0 0
24519 79 2 7.3999999999999996e-02 1.9677115673948329e+01 3.8919174144065948e+01 1.4689732837980824e+01 0 0 0
4858 16 1 -1.4799999999999999e-01 2.1460253337235841e+01 3.7393533005755124e+01 1.6900936231272318e+01 0 0 0
4859 16 2 7.3999999999999996e-02 2.1363570431810619e+01 3.7368488433290572e+01 1.5809884192758286e+01 0 0 0
4861 16 1 -1.4799999999999999e-01 2.2116433195184477e+01 3.8648529513345906e+01 1.7615728827507301e+01 0 0 0
4550 15 2 7.3999999999999996e-02 2.2032883992984718e+01 3.8516541890101436e+01 1.3881839548559459e+01 0 0 0
4864 16 1 -1.4799999999999999e-01 2.1524411073704290e+01 3.9959587741743839e+01 1.7009258163308171e+01 0 0 0
4865 16 2 7.3999999999999996e-02 2.1261546792891853e+01 3.9918019239161396e+01 1.5923409626683029e+01 0 0 0
4866 16 2 7.3999999999999996e-02 2.0512134626037717e+01 4.0010834693472184e+01 1.7355525865277723e+01 0 0 0
4860 16 2 7.3999999999999996e-02 2.0425762181640138e+01 3.7237122534115613e+01 1.7303633577347910e+01 0 0 0
24525 79 2 7.3999999999999996e-02 1.9472802983291789e+01 4.1155765797807121e+01 1.4888348739275628e+01 0 0 0
4556 15 2 7.3999999999999996e-02 2.1476642990251221e+01 4.0992290948948749e+01 1.3894284822388256e+01 0 0 0
25770 83 2 7.3999999999999996e-02 2.4011786349429315e+01 3.9665667325023122e+01 1.4847115948954158e+01 0 0 0
4863 16 2 7.3999999999999996e-02 2.3165596732072480e+01 3.8539489869531891e+01 1.7365407859802612e+01 0 0 0
25764 83 2 7.3999999999999996e-02 2.4059023003937327e+01 3.7188410564930962e+01 1.4738239167006075e+01 0 0 0
4869 16 2 7.3999999999999996e-02 2.3224411002073754e+01 4.1098689911251597e+01 1.6894008156074928e+01 0 0 0
4867 16 1 -1.4799999999999999e-01 2.2276811578519286e+01 4.1189998741067889e+01 1.7372464425622571e+01 0 0 0
25762 83 1 -1.4799999999999999e-01 2.5108096456971531e+01 3.7119701869600370e+01 1.4963954180777094e+01 0 0 0
25768 83 1 -1.4799999999999999e-01 2.5060071057758019e+01 3.9671059183521429e+01 1.5159409318714419e+01 0 0 0
25769 83 2 7.3999999999999996e-02 2.5114737512803096e+01 3.9692845229306776e+01 1.6231421236694413e+01 0 0 0
5805 19 2 7.3999999999999996e-02 3.0478957179308900e+01 4.1126784085093313e+01 1.2621962454802231e+01 0 0 0
5799 19 2 7.3999999999999996e-02 3.0481111555911749e+01 3.8513190587224855e+01 1.2543527385514373e+01 0 0 0
5796 19 2 7.3999999999999996e-02 2.7776725950147355e+01 3.7065822461868770e+01 1.2041155469072331e+01 0 0 0
25763 83 2 7.3999999999999996e-02 2.5215756590504590e+01 3.7073848176739624e+01 1.6060723496886926e+01 0 0 0
5803 19 1 -1.4799999999999999e-01 2.9462197470969269e+01 4.1134495734914289e+01 1.2701754112907482e+01 0 0 0
25772 83 2 7.3999999999999996e-02 2.5369820536784083e+01 4.1100959723621877e+01 1.3477067767661525e+01 0 0 0
25766 83 2 7.3999999999999996e-02 2.5849878457845406e+01 3.8472607089657721e+01 1.3477566775573980e+01 0 0 0
25771 83 1 -1.4799999999999999e-01 2.5610831222087302e+01 4.1026007626607871e+01 1.4539042701199680e+01 0 0 0
5797 19 1 -1.4799999999999999e-01 2.9355657244590486e+01 3.8528623251046753e+01 1.2735739841034064e+01 0 0 0
25765 83 1 -1.4799999999999999e-01 2.5739564138399786e+01 3.8423545767976215e+01 1.4546828601768421e+01 0 0 0
5798 19 2 7.3999999999999996e-02 2.9152051950611799e+01 3.8531532314265746e+01 1.3844614763813924e+01 0 0 0
6106 20 1 -1.4799999999999999e-01 2.8549730300273904e+01 3.7313256828260769e+01 1.6793174110228847e+01 0 0 0
6107 20 2 7.3999999999999996e-02 2.8821541303029651e+01 3.7255301443251319e+01 1.5760140392884237e+01 0 0 0
25767 83 2 7.3999999999999996e-02 2.6730712347881749e+01 3.8474244220791221e+01 1.5041244655986143e+01 0 0 0
6112 20 1 -1.4799999999999999e-01 2.8772474043041150e+01 3.9774639196720820e+01 1.6940624090235961e+01 0 0 0
6113 20 2 7.3999999999999996e-02 2.8821128418941530e+01 3.9785647030157413e+01 1.5890663634391879e+01 0 0 0
6115 20 1 -1.4799999999999999e-01 2.9635583178342660e+01 4.1027954979947239e+01 1.7436856529801997e+01 0 0 0
6109 20 1 -1.4799999999999999e-01 2.9289703254572210e+01 3.8454400515763488e+01 1.7501551581829663e+01 0 0 0
5804 19 2 7.3999999999999996e-02 2.9230386429780875e+01 4.1305650766671157e+01 1.3789416989108181e+01 0 0 0
25773 83 2 7.3999999999999996e-02 2.6721358339378558e+01 4.1059588411851649e+01 1.4505125832562136e+01 0 0 0
6114 20 2 7.3999999999999996e-02 2.7761941361268935e+01 3.9843100226808936e+01 1.7360232558495333e+01 0 0 0
6108 20 2 7.3999999999999996e-02 2.7526897041587713e+01 3.7520382267023869e+01 1.6971630184446788e+01 0 0 0
6111 20 2 7.3999999999999996e-02 3.0402138487595089e+01 3.8359720736449866e+01 1.7299695301308322e+01 0 0 0
6117 20 2 7.3999999999999996e-02 3.0589245074552586e+01 4.1061737265618312e+01 1.6998372230029055e+01 0 0 0
27012 87 2 7.3999999999999996e-02 3.1174576204511233e+01 3.7029882240533354e+01 1.4819258024379355e+01 0 0 0
27018 87 2 7.3999999999999996e-02 3.1134313746643436e+01 3.9824346132661397e+01 1.4840212620961474e+01 0 0 0
2070 7 2 7.3999999999999996e-02 5.9968811978715317e+00 4.4955133479317603e+01 1.2464635542139241e+01 0 0 0
2076 7 2 7.3999999999999996e-02 5.6512810708579675e+00 4.7434268551551661e+01 1.2782080292842279e+01 0 0 0
2376 8 2 7.3999999999999996e-02 6.0328753203042744e+00 4.2364963119216284e+01 1.7417930676797273e+01 0 0 0
2064 7 2 7.3999999999999996e-02 6.0502401379940922e+00 4.2667612712056204e+01 1.2617294295222759e+01 0 0 0
818 3 2 7.3999999999999996e-02 4.5460135078309738e-01 4.3524264455136624e+01 1.3907721143385439e+01 0 0 0
825 3 2 7.3999999999999996e-02 1.3013979024923172e+00 4.5912783498771773e+01 1.2907633551312877e+01 0 0 0
819 3 2 7.3999999999999996e-02 1.0344454189996635e+00 4.3604612299274770e+01 1.2256904780506208e+01 0 0 0
22031 71 2 7.3999999999999996e-02 3.2445275562852478e+00 4.2436712130059327e+01 1.6548036452959749e+01 0 0 0
817 3 1 -1.4799999999999999e-01 9.4281563884703420e-02 4.3551253738028784e+01 1.2864239142821905e+01 0 0 0
823 3 1 -1.4799999999999999e-01 2.1408846920017244e-01 4.6099374544400959e+01 1.3122004804307991e+01 0 0 0
22032 71 2 7.3999999999999996e-02 2.2633975975442620e+00 4.2452807032476620e+01 1.5087433478845471e+01 0 0 0
22030 71 1 -1.4799999999999999e-01 3.2899439338822476e+00 4.2500358072269989e+01 1.5458200870241940e+01 0 0 0
22033 71 1 -1.4799999999999999e-01 4.0054855392471937e+00 4.3812834512484976e+01 1.5101372871895038e+01 0 0 0
22034 71 2 7.3999999999999996e-02 4.0902386156493566e+00 4.3863063894847286e+01 1.4023056707285003e+01 0 0 0
22038 71 2 7.3999999999999996e-02 2.2407654975394058e+00 4.4915001395437237e+01 1.5473390280270614e+01 0 0 0
22036 71 1 -1.4799999999999999e-01 3.3020945959548085e+00 4.5121875509872112e+01 1.5513537889154977e+01 0 0 0
22037 71 2 7.3999999999999996e-02 3.5856681123590612e+00 4.5249832958615713e+01 1.6581370838079263e+01 0 0 0
22039 71 1 -1.4799999999999999e-01 3.6099283875772374e+00 4.6290483052848394e+01 1.4610031164841464e+01 0 0 0
22040 71 2 7.3999999999999996e-02 3.1302245821945807e+00 4.6178486406329931e+01 1.3687246835871697e+01 0 0 0
22035 71 2 7.3999999999999996e-02 4.9441169703410415e+00 4.3742569269355762e+01 1.5599958287536536e+01 0 0 0
22041 71 2 7.3999999999999996e-02 4.5745571345982139e+00 4.6178159183969804e+01 1.4277991161883108e+01 0 0 0
22042 71 1 -1.4799999999999999e-01 3.2553369653892901e+00 4.7593119179455172e+01 1.5329551505211846e+01 0 0 0
22043 71 2 7.3999999999999996e-02 3.5794632933474926e+00 4.7494922721817424e+01 1.6346147224281705e+01 0 0 0
22044 71 2 7.3999999999999996e-02 2.1687526072247292e+00 4.7640006971231195e+01 1.5476208234564087e+01 0 0 0
1131 4 2 7.3999999999999996e-02 1.3395519788513224e+00 4.3429833575094072e+01 1.8004540769910395e+01 0 0 0
1137 4 2 7.3999999999999996e-02 1.3101472012932336e+00 4.6170701268021652e+01 1.7846413040090226e+01 0 0 0
2382 8 2 7.3999999999999996e-02 5.9270638977901244e+00 4.4830788610923122e+01 1.7796577794978166e+01 0 0 0
1135 4 1 -1.4799999999999999e-01 2.7586461828597969e-01 4.6094074177900602e+01 1.8090217469075416e+01 0 0 0
1129 4 1 -1.4799999999999999e-01 2.7425451423369090e-01 4.3491616194162823e+01 1.7885113636293976e+01 0 0 0
824 3 2 7.3999999999999996e-02 3.0377760522488073e-01 4.6288035501223717e+01 1.4153508753637295e+01 0 0 0
2388 8 2 7.3999999999999996e-02 5.7022355436967525e+00 4.7368065204771909e+01 1.7839166315014932e+01 0 0 0
1133 4 2 7.3999999999999996e-02 3.6640957030971512e-02 4.4856865044238091e+01 1.6232271546159421e+01 0 0 0
2074 7 1 -1.4799999999999999e-01 6.7260261748751784e+00 4.7460286883378735e+01 1.2686337171352401e+01 0 0 0
23279 75 2 7.3999999999999996e-02 1.0580924348368494e+01 4.2323880922698500e+01 1.6085458355425544e+01 0 0 0
2068 7 1 -1.4799999999999999e-01 7.0589985854254085e+00 4.5054809206919828e+01 1.2630875182847710e+01 0 0 0
2067 7 2 7.3999999999999996e-02 8.7506165331568511e+00 4.3659210002057769e+01 1.2992319221699923e+01 0 0 0
23280 75 2 7.3999999999999996e-02 9.5014483672974173e+00 4.2459032734488325e+01 1.4931562485174524e+01 0 0 0
2062 7 1 -1.4799999999999999e-01 7.0507661821487488e+00 4.2459930067171577e+01 1.2494634305477165e+01 0 0 0
2375 8 2 7.3999999999999996e-02 7.3439726130628875e+00 4.2573258242367551e+01 1.6325859183010465e+01 0 0 0
2073 7 2 7.3999999999999996e-02 8.3673579022391529e+00 4.6488597908231149e+01 1.3607145077839494e+01 0 0 0
2374 8 1 -1.4799999999999999e-01 7.1091466149087879e+00 4.2426667964096168e+01 1.7325454760976061e+01 0 0 0
2381 8 2 7.3999999999999996e-02 6.9773289100956948e+00 4.5028927031204638e+01 1.6400684654905973e+01 0 0 0
2380 8 1 -1.4799999999999999e-01 6.9791983001879734e+00 4.4950496634091827e+01 1.7477067413666546e+01 0 0 0
2386 8 1 -1.4799999999999999e-01 6.7919447520043343e+00 4.7481466920246952e+01 1.7627447159754411e+01 0 0 0
23278 75 1 -1.4799999999999999e-01 1.0505607445858583e+01 4.2415141245177153e+01 1.4982630491505953e+01 0 0 0
2071 7 1 -1.4799999999999999e-01 7.2582360068041671e+00 4.6312436277610345e+01 1.3448813785439430e+01 0 0 0
2065 7 1 -1.4799999999999999e-01 7.6599746413748626e+00 4.3699082565520179e+01 1.3200343304116366e+01 0 0 0
2387 8 2 7.3999999999999996e-02 6.7031658341491571e+00 4.7489743441448397e+01 1.6580944300255226e+01 0 0 0
2066 7 2 7.3999999999999996e-02 7.4406122555851901e+00 4.3686723599046601e+01 1.4271933907170942e+01 0 0 0
2072 7 2 7.3999999999999996e-02 6.7726347186652296e+00 4.6128128995774425e+01 1.4492897543761101e+01 0 0 0
23284 75 1 -1.4799999999999999e-01 1.0613562866733179e+01 4.4964019599142524e+01 1.5065849714025894e+01 0 0 0
23286 75 2 7.3999999999999996e-02 9.5113344216370113e+00 4.4848835232540473e+01 1.4864648222325179e+01 0 0 0
23285 75 2 7.3999999999999996e-02 1.0741721974977885e+01 4.5088724901226811e+01 1.6182511751137547e+01 0 0 0
23281 75 1 -1.4799999999999999e-01 1.1204922449054216e+01 4.3672549676768824e+01 1.4448672986397238e+01 0 0 0
23287 75 1 -1.4799999999999999e-01 1.1218166723860502e+01 4.6293213210782099e+01 1.4544150222197043e+01 0 0 0
23282 75 2 7.3999999999999996e-02 1.1018253798282126e+01 4.3735467238305262e+01 1.3419671981987751e+01 0 0 0
23288 75 2 7.3999999999999996e-02 1.0984142902793440e+01 4.6287288493053758e+01 1.3501317273724743e+01 0 0 0
2379 8 2 7.3999999999999996e-02 8.6677248352221206e+00 4.3548002091434839e+01 1.7825992149289107e+01 0 0 0
23290 75 1 -1.4799999999999999e-01 1.0674925670016911e+01 4.7612261785149869e+01 1.5246105734944980e+01 0 0 0
23291 75 2 7.3999999999999996e-02 1.0885724870228527e+01 4.7639734694605451e+01 1.6274702515881639e+01 0 0 0
2377 8 1 -1.4799999999999999e-01 7.6023561326691622e+00 4.3629608721457188e+01 1.8006747343571242e+01 0 0 0
23292 75 2 7.3999999999999996e-02 9.6045204019847183e+00 4.7582509728357543e+01 1.5358473851001715e+01 0 0 0
23283 75 2 7.3999999999999996e-02 1.2293020246820358e+01 4.3619131209798837e+01 1.4709654489795964e+01 0 0 0
23289 75 2 7.3999999999999996e-02 1.2310228015754715e+01 4.6328236344151151e+01 1.4480413769350891e+01 0 0 0
2383 8 1 -1.4799999999999999e-01 7.5715106995680941e+00 4.6216811815110155e+01 1.8128784971302178e+01 0 0 0
2385 8 2 7.3999999999999996e-02 8.6618935994194590e+00 4.6238728647213598e+01 1.8006696368381153e+01 0 0 0
3315 11 2 7.3999999999999996e-02 1.6226106183102079e+01 4.3785257949228608e+01 1.2820300084678617e+01 0 0 0
3310 11 1 -1.4799999999999999e-01 1.4591295309080278e+01 4.2485266111004826e+01 1.2173963085662042e+01 0 0 0
3312 11 2 7.3999999999999996e-02 1.3555226168355812e+01 4.2505182048347486e+01 1.2401613648999351e+01 0 0 0
24528 79 2 7.3999999999999996e-02 1.6852581514290861e+01 4.2580878012623067e+01 1.4845089167308414e+01 0 0 0
3318 11 2 7.3999999999999996e-02 1.3355444594595005e+01 4.4920838135472735e+01 1.2039237141473006e+01 0 0 0
24527 79 2 7.3999999999999996e-02 1.7910824306753035e+01 4.2388716016970236e+01 1.6211464745532069e+01 0 0 0
3321 11 2 7.3999999999999996e-02 1.5981745449481359e+01 4.6264827838976707e+01 1.2813801166240902e+01 0 0 0
3319 11 1 -1.4799999999999999e-01 1.4906293248238288e+01 4.6242737056697322e+01 1.2799256195152774e+01 0 0 0
3622 12 1 -1.4799999999999999e-01 1.4016626877674017e+01 4.2400907348102820e+01 1.6810278954312466e+01 0 0 0
3623 12 2 7.3999999999999996e-02 1.3952517696306247e+01 4.2533266353385009e+01 1.5744494820720755e+01 0 0 0
3624 12 2 7.3999999999999996e-02 1.2959124152412684e+01 4.2214545376243336e+01 1.7162239504489399e+01 0 0 0
3313 11 1 -1.4799999999999999e-01 1.5072760676461604e+01 4.3744838615241477e+01 1.2760898690256264e+01 0 0 0
3636 12 2 7.3999999999999996e-02 1.3059784677065975e+01 4.7459443322073561e+01 1.7254176224460970e+01 0 0 0
3630 12 2 7.3999999999999996e-02 1.3168747782550284e+01 4.4965244035433571e+01 1.7173249932875830e+01 0 0 0
24526 79 1 -1.4799999999999999e-01 1.7836132140645542e+01 4.2489019390772825e+01 1.5120115797268561e+01 0 0 0
3314 11 2 7.3999999999999996e-02 1.4721074751330706e+01 4.3735857706156935e+01 1.3780473204012765e+01 0 0 0
3628 12 1 -1.4799999999999999e-01 1.4207649981701772e+01 4.4897081191665094e+01 1.6903038509670953e+01 0 0 0
3629 12 2 7.3999999999999996e-02 1.4320116744345480e+01 4.4858319423161234e+01 1.5855456598130804e+01 0 0 0
24534 79 2 7.3999999999999996e-02 1.6766525431362204e+01 4.4965585302901090e+01 1.4838886517500674e+01 0 0 0
3320 11 2 7.3999999999999996e-02 1.4634875581134333e+01 4.6123283432886808e+01 1.3821342498843689e+01 0 0 0
24532 79 1 -1.4799999999999999e-01 1.7718636355255068e+01 4.5023558629314955e+01 1.5258342919202990e+01 0 0 0
24538 79 1 -1.4799999999999999e-01 1.7830443485222538e+01 4.7601189412463192e+01 1.5553626478320728e+01 0 0 0
24540 79 2 7.3999999999999996e-02 1.6715400270166690e+01 4.7490072229148069e+01 1.5413740332063188e+01 0 0 0
3634 12 1 -1.4799999999999999e-01 1.4120551561016079e+01 4.7448514147023545e+01 1.7073373691571099e+01 0 0 0
3635 12 2 7.3999999999999996e-02 1.4238497552280378e+01 4.7612677136736018e+01 1.6001512312566334e+01 0 0 0
3625 12 1 -1.4799999999999999e-01 1.4736251858098042e+01 4.3615902362560035e+01 1.7450975432511225e+01 0 0 0
3631 12 1 -1.4799999999999999e-01 1.4783781385648373e+01 4.6120494868563938e+01 1.7589339677450003e+01 0 0 0
3627 12 2 7.3999999999999996e-02 1.5780725380485354e+01 4.3556754767849910e+01 1.7068867980648161e+01 0 0 0
3633 12 2 7.3999999999999996e-02 1.5863009626412037e+01 4.6177125142479397e+01 1.7402870133174975e+01 0 0 0
24539 79 2 7.3999999999999996e-02 1.8078307789677535e+01 4.7390148269278619e+01 1.6574007801784642e+01 0 0 0
24533 79 2 7.3999999999999996e-02 1.7760004589000069e+01 4.4947998202996978e+01 1.6360787943136650e+01 0 0 0
24529 79 1 -1.4799999999999999e-01 1.8568673250913896e+01 4.3784538223275568e+01 1.4694520155888286e+01 0 0 0
24535 79 1 -1.4799999999999999e-01 1.8397394875169777e+01 4.6310588526423388e+01 1.4874933707671488e+01 0 0 0
24530 79 2 7.3999999999999996e-02 1.8573887169075778e+01 4.3873659124198461e+01 1.3593597936481554e+01 0 0 0
24536 79 2 7.3999999999999996e-02 1.8368500110551601e+01 4.6361177774998481e+01 1.3783928508211863e+01 0 0 0
24848 80 2 7.3999999999999996e-02 1.8413844643296219e+01 4.6233352615609753e+01 1.8167845182538120e+01 0 0 0
4560 15 2 7.3999999999999996e-02 2.0364700903924380e+01 4.2331405347341949e+01 1.2207529348352102e+01 0 0 0
[truncated: 15,643,172 more chars]
