# Supplementary material for: Thermodynamic driving forces in contact electrification between polymeric materials
Source: Nat Commun. 2024 Mar 23;15:2616. doi: 10.1038/s41467-024-46932-2 (PMC10960812; doi:10.1038/s41467-024-46932-2)
Supplement: Supplementary file 6 — Supplementary Dataset 3 [file 41467_2024_46932_MOESM6_ESM.zip › configuration_data/final/PMMA/H3O.data]

LAMMPS data file via write_data, version 3 Mar 2020, timestep = 20000131

46509 atoms
13 atom types
44507 bonds
11 bond types
77609 angles
18 angle types
102600 dihedrals
16 dihedral types
8100 impropers
1 improper types

0.0000000000000000e+00 1.2950000000000000e+02 xlo xhi
0.0000000000000000e+00 1.2950000000000000e+02 ylo yhi
0.0000000000000000e+00 1.1000000000000000e+02 zlo zhi

Masses

1 12.011
2 12.011
3 1.008
4 12.011
5 15.999
6 15.999
7 12.011
8 1.008
9 12.011
10 15.9994
11 1.008
12 15.9994
13 1.008

Pair Coeffs # lj/cut/coul/long/intel

1 0.066 3.5
2 0.066 3.5
3 0.03 2.5
4 0.105 3.75
5 0.21 2.96
6 0.17 3
7 0.066 3.5
8 0.015 2.42
9 0.066 3.5
10 0.15535 3.166
11 0 2.058
12 0.1912 3.1
13 0 1

Bond Coeffs # harmonic/intel

1 214 1.327
2 317 1.522
3 268 1.529
4 340 1.09
5 340 1.09
6 340 1.09
7 268 1.529
8 570 1.229
9 320 1.41
10 600 1
11 600 0.98

Angle Coeffs # harmonic/intel

1 37.5 110.7
2 83 123.4
3 37.5 110.7
4 33 107.8
5 63 111.1
6 80 120.4
7 35 109.5
8 81 111.4
9 58.35 112.7
10 33 107.8
11 58.35 112.7
12 63 111.1
13 58.35 112.7
14 33 107.8
15 83 116.9
16 58.35 112.7
17 75 109.47
18 75 111.4

Dihedral Coeffs # opls/intel

1 0 0 0.3 0
2 -2.06 -0.313 0.315 0
3 0 0 0.3 0
4 0 0 0 0
5 0 0 0.3 0
6 0 0 -0.1 0
7 0 0 -0.553 0
8 0 0 -0.1 0
9 1.3 -0.05 0.2 0
10 1.3 -0.05 0.2 0
11 4.669 5.124 0 0
12 0 0 0 0
13 0 0 -0.553 0
14 0 0 0.198 0
15 0 5.124 0 0
16 0 0 0.3 0

Improper Coeffs # harmonic/intel

1 10.5 180

Atoms # full

5539 1 3 5.9999999999999998e-02 4.9720005083825498e+00 3.9623384743871903e+00 4.3179933619734090e+00 0 3 0
5529 1 3 5.9999999999999998e-02 5.0398849048655192e+00 2.7674647607567291e+00 2.3938305956767656e+00 0 3 0
5544 1 3 5.9999999999999998e-02 4.4792928715954075e+00 4.6183769562148766e+00 1.4175256054821210e+00 0 3 0
8858 1 3 5.9999999999999998e-02 6.2749753567894262e-01 3.4883194484595403e+00 5.0294490676841814e+00 -1 3 0
5541 1 1 -1.7999999999999999e-01 5.1749885073697754e+00 5.5011333193091669e+00 1.6553987330983151e+00 0 3 0
5537 1 2 0.0000000000000000e+00 5.5107897858256631e+00 5.7627879098283792e+00 3.1807465939086761e+00 0 3 0
5553 1 3 5.9999999999999998e-02 3.4419403997214437e+00 5.4363934064480048e+00 3.8972015572545291e+00 0 3 0
8861 1 6 -3.3000000000000002e-01 1.1648456649740100e+00 8.9823765075730411e-01 4.1626649360757568e+00 -1 3 0
5536 1 9 -1.2000000000000000e-01 5.8951301770277302e+00 4.4077447301035511e+00 3.9515293584327815e+00 0 3 0
8856 1 1 -1.7999999999999999e-01 7.0473886821071696e-01 2.9415243853876332e+00 6.0162270669606270e+00 -1 3 0
8862 1 7 1.6000000000000000e-01 1.5607469934128344e+00 2.8787777686193332e-02 3.1090039778749285e+00 -1 3 0
8865 1 8 2.9999999999999999e-02 1.7008634621371963e+00 5.1574513024471269e-01 2.1773734627386512e+00 -1 3 0
8855 1 4 5.1000000000000001e-01 3.0236115593406393e-01 5.0998909698353434e-01 5.1104608667678892e+00 -1 3 0
8859 1 3 5.9999999999999998e-02 1.7509425694519312e+00 2.8875768662732493e+00 6.2118353873776950e+00 -1 3 0
5542 1 3 5.9999999999999998e-02 6.1250490222800131e+00 5.2431122994232195e+00 1.1861650202812064e+00 0 3 0
5526 1 1 -1.7999999999999999e-01 6.0707499737755137e+00 2.6337565098189724e+00 2.2801449893477943e+00 0 3 0
5538 1 3 5.9999999999999998e-02 6.3748238837993894e+00 4.7101357707289919e+00 4.8889105765488123e+00 0 3 0
5528 1 3 5.9999999999999998e-02 6.3996788902245632e+00 3.0423023100814750e+00 1.3073800195124468e+00 0 3 0
5530 1 5 -4.2999999999999999e-01 6.6892305765913065e+00 1.0387424600424928e+00 4.4099313359779231e+00 0 3 0
5527 1 3 5.9999999999999998e-02 6.1217298216155438e+00 1.5691510555844843e+00 2.1404458696427131e+00 0 3 0
5522 1 2 0.0000000000000000e+00 6.8355443097328763e+00 3.2747315503817767e+00 3.4730603053520004e+00 0 3 0
5525 1 4 5.1000000000000001e-01 6.8695916184278509e+00 2.2316296355636731e+00 4.6184920107824814e+00 0 3 0
5521 1 9 -1.2000000000000000e-01 8.3720107794641514e+00 3.7632245785933640e+00 3.2054078725294319e+00 0 3 0
5507 1 2 0.0000000000000000e+00 9.5582174605559995e+00 2.7410745501456728e+00 2.8742591445855519e+00 0 3 0
5510 1 4 5.1000000000000001e-01 1.0566327800051047e+01 3.6646670216428894e+00 2.1529000562723457e+00 0 3 0
5506 1 9 -1.2000000000000000e-01 1.0310209758783998e+01 2.1990599027621260e+00 4.2160125173546410e+00 0 3 0
5523 1 3 5.9999999999999998e-02 8.6281031580195897e+00 4.2583575286255728e+00 4.1874180088160173e+00 0 3 0
5524 1 3 5.9999999999999998e-02 8.4143565156247551e+00 4.5648181872351845e+00 2.4648339237034391e+00 0 3 0
5508 1 3 5.9999999999999998e-02 1.0711294725657995e+01 3.0910406369432417e+00 4.6737038738682086e+00 0 3 0
5512 1 3 5.9999999999999998e-02 8.4656965860600319e+00 1.9415046484641030e+00 1.1342453678671907e+00 0 3 0
5511 1 1 -1.7999999999999999e-01 8.9805052113913231e+00 1.6143205692960059e+00 2.0049550806771306e+00 0 3 0
5509 1 3 5.9999999999999998e-02 9.5131836128623508e+00 1.8924681875886951e+00 4.9313128647281621e+00 0 3 0
5515 1 5 -4.2999999999999999e-01 1.1078349971631759e+01 3.3188291777203593e+00 1.0572067777807919e+00 0 3 0
5492 1 2 0.0000000000000000e+00 1.1493278450657904e+01 1.1649619384005876e+00 4.2255782185917994e+00 0 3 0
5516 1 6 -3.3000000000000002e-01 1.0831139945152213e+01 4.7657288606915813e+00 2.8347161710406663e+00 0 3 0
5514 1 3 5.9999999999999998e-02 9.8244068754176261e+00 1.1269549687008713e+00 1.4977793005530473e+00 0 3 0
5513 1 3 5.9999999999999998e-02 8.6097666831442101e+00 7.3151762528984432e-01 2.5352596896558688e+00 0 3 0
5452 1 3 5.9999999999999998e-02 1.0824765074771097e+01 5.1946203012636785e+00 5.6728129648853711e+00 0 3 0
5491 1 9 -1.2000000000000000e-01 1.2023865851030051e+01 1.0098840129775044e+00 5.7798213981258710e+00 0 3 0
5531 1 6 -3.3000000000000002e-01 7.1644402128575519e+00 2.7478551391324699e+00 5.8490755113250295e+00 0 3 0
5519 1 8 2.9999999999999999e-02 1.1925880802076030e+01 5.5371526998672929e+00 1.2628299650951611e+00 0 3 0
5517 1 7 1.6000000000000000e-01 1.1185850420681207e+01 5.8887177978841692e+00 1.9816838805234727e+00 0 3 0
5499 1 3 5.9999999999999998e-02 1.2252335094925423e+01 1.3142848061821459e+00 2.1472062753838612e+00 0 3 0
5479 1 3 5.9999999999999998e-02 1.2456887189553068e+01 3.9654808464686666e+00 5.8293773450090294e+00 0 3 0
5496 1 1 -1.7999999999999999e-01 1.2630991544106648e+01 1.3590956849677265e+00 3.1593475278111502e+00 0 3 0
5498 1 3 5.9999999999999998e-02 1.3051403352289496e+01 2.3728792719460192e+00 3.1660518496693935e+00 0 3 0
5482 1 3 5.9999999999999998e-02 1.4107273773830057e+01 3.2656682656834795e+00 4.8112204934843339e+00 0 3 0
5497 1 3 5.9999999999999998e-02 1.3533771100487467e+01 7.3279885983547277e-01 3.3211693602559782e+00 0 3 0
5483 1 3 5.9999999999999998e-02 1.4689535740571618e+01 1.4588807939837920e+00 4.9728998004437983e+00 0 3 0
5481 1 1 -1.7999999999999999e-01 1.4264901151262775e+01 2.3264970823030171e+00 5.4712578439897506e+00 0 3 0
5484 1 3 5.9999999999999998e-02 1.5046550336235352e+01 2.6231032573658548e+00 6.1409137197353250e+00 0 3 0
5458 1 8 2.9999999999999999e-02 1.4978501744040935e+01 5.8887097034747775e+00 3.9773811157326380e+00 0 3 0
5560 1 5 -4.2999999999999999e-01 1.6055150638812858e+00 6.3939062321506164e+00 4.9929246112163463e+00 0 3 0
5543 1 3 5.9999999999999998e-02 4.9021891689309891e+00 6.3831073886917302e+00 1.0890387567339870e+00 0 3 0
5551 1 9 -1.2000000000000000e-01 4.1017808759914702e+00 6.3253425034347561e+00 3.7672548010572546e+00 0 3 0
5555 1 4 5.1000000000000001e-01 2.5600825628859498e+00 6.7461454711277984e+00 5.6767244457532993e+00 0 3 0
5554 1 3 5.9999999999999998e-02 3.4908616925707143e+00 6.7723494028442861e+00 2.9568957835099692e+00 0 3 0
5552 1 2 0.0000000000000000e+00 3.9574374864013495e+00 7.1140510640584997e+00 5.1171401204355824e+00 0 3 0
5567 1 2 0.0000000000000000e+00 3.0484798229427437e+00 9.7185197716507066e+00 4.6257412619568985e+00 0 3 0
5566 1 9 -1.2000000000000000e-01 4.1294090619284018e+00 8.6573335699958758e+00 5.0862432329128513e+00 0 3 0
5568 1 3 5.9999999999999998e-02 5.0864644526937690e+00 8.9022010132041256e+00 4.6666398883356024e+00 0 3 0
5570 1 4 5.1000000000000001e-01 2.5027594999064071e+00 9.1976746775498359e+00 3.2925630843041138e+00 0 3 0
5575 1 5 -4.2999999999999999e-01 3.0441600911366260e+00 9.2035140469063190e+00 2.1793100455683816e+00 0 3 0
5581 1 9 -1.2000000000000000e-01 3.6474961023567656e+00 1.1166156439645778e+01 4.4250125843424231e+00 0 3 0
5576 1 6 -3.3000000000000002e-01 1.3211104010481576e+00 8.6447237238960799e+00 3.3922814000780623e+00 0 3 0
5584 1 3 5.9999999999999998e-02 4.2847941362636703e+00 1.1167051701087784e+01 3.4759441352531604e+00 0 3 0
5583 1 3 5.9999999999999998e-02 4.2214590494436077e+00 1.1372813230410051e+01 5.3431742685145638e+00 0 3 0
5571 1 1 -1.7999999999999999e-01 1.8993442878342222e+00 9.7849352344973894e+00 5.7271914434645348e+00 0 3 0
5588 1 3 5.9999999999999998e-02 1.2439999500058050e+00 1.1410211784550070e+01 3.2450536258895117e+00 0 3 0
5573 1 3 5.9999999999999998e-02 1.1930726162413117e+00 1.0527544880614604e+01 5.6549193490233147e+00 0 3 0
5577 1 7 1.6000000000000000e-01 7.0797822251883358e-01 7.9277279772569926e+00 2.2799486049243036e+00 0 3 0
5572 1 3 5.9999999999999998e-02 1.1476012634060322e+00 8.9565654287877834e+00 5.8490618804944017e+00 0 3 0
5589 1 3 5.9999999999999998e-02 2.3877288173503159e+00 1.2273450600943592e+01 2.0446524814167741e+00 0 3 0
5578 1 8 2.9999999999999999e-02 9.3109161193471834e-01 8.3702381451080932e+00 1.2998126452215089e+00 0 3 0
5558 1 3 5.9999999999999998e-02 5.9564637148053592e+00 6.7972136585043126e+00 6.0833109352569021e+00 0 3 0
5580 1 8 2.9999999999999999e-02 1.0682280450485704e+00 6.8434908677454036e+00 2.2060196475230183e+00 0 3 0
5586 1 1 -1.7999999999999999e-01 1.8768510504904576e+00 1.2233992752617382e+01 3.0109570345948606e+00 0 3 0
5518 1 8 2.9999999999999999e-02 1.0393159050122248e+01 6.3670007626613252e+00 1.4003402766673103e+00 0 3 0
5546 1 6 -3.3000000000000002e-01 6.4187288024887801e+00 7.8716566183521479e+00 2.4317731239427025e+00 0 3 0
5451 1 1 -1.7999999999999999e-01 1.0782929218802535e+01 6.2075340670423351e+00 5.8303125967629716e+00 0 3 0
5548 1 8 2.9999999999999999e-02 7.1837663778392891e+00 9.7465660045648352e+00 1.8399259298661388e+00 0 3 0
5540 1 4 5.1000000000000001e-01 6.5500875310123439e+00 6.8975203564237226e+00 3.3234370891788338e+00 0 3 0
5520 1 8 2.9999999999999999e-02 1.1684977063179707e+01 6.6742604618974264e+00 2.4946194545943325e+00 0 3 0
5545 1 5 -4.2999999999999999e-01 7.5251764127665339e+00 6.8514001760316985e+00 4.1040696157815990e+00 0 3 0
5550 1 8 2.9999999999999999e-02 7.0729733741418510e+00 9.4292074659159812e+00 3.6381539551377200e+00 0 3 0
5453 1 3 5.9999999999999998e-02 1.0763088878550310e+01 6.7478041558884181e+00 4.8727630468220786e+00 0 3 0
5549 1 8 2.9999999999999999e-02 8.3319808506370521e+00 8.6058725364393869e+00 2.7129994499462247e+00 0 3 0
5547 1 7 1.6000000000000000e-01 7.3035255027986636e+00 8.9553033941375446e+00 2.6524162466110415e+00 0 3 0
5440 1 5 -4.2999999999999999e-01 9.1817424870262716e+00 9.4122784567058808e+00 5.2487268670170248e+00 0 3 0
5437 1 3 5.9999999999999998e-02 1.1707745043984470e+01 1.0288210370408210e+01 4.6311599608016163e+00 0 3 0
5438 1 3 5.9999999999999998e-02 1.1792486082781084e+01 8.6063104728438873e+00 4.5680448365178208e+00 0 3 0
5436 1 1 -1.7999999999999999e-01 1.1967318429856652e+01 9.4496158036069584e+00 5.2955621604609959e+00 0 3 0
5418 1 3 5.9999999999999998e-02 1.1123100030581414e+01 1.2107377887245828e+01 5.3062339161142500e+00 0 3 0
5460 1 8 2.9999999999999999e-02 1.3960683703245024e+01 6.1985364123193021e+00 2.6986744219469374e+00 0 3 0
5457 1 7 1.6000000000000000e-01 1.4243630742327642e+01 6.5778325533317004e+00 3.6837096279306332e+00 0 3 0
5456 1 6 -3.3000000000000002e-01 1.3121455011757572e+01 6.4470898612263037e+00 4.5415559668624335e+00 0 3 0
5459 1 8 2.9999999999999999e-02 1.4674924373600012e+01 7.6131073753734126e+00 3.6815879762993449e+00 0 3 0
5450 1 4 5.1000000000000001e-01 1.3287177516578687e+01 6.7044536685534419e+00 5.8598028426713515e+00 0 3 0
5439 1 3 5.9999999999999998e-02 1.3012632243965367e+01 9.5866558776551010e+00 5.4775632661384863e+00 0 3 0
39222 1 7 1.6000000000000000e-01 1.5730271456032927e+01 1.2222293238211009e+01 3.7232769667168095e+00 -2 2 0
39224 1 8 2.9999999999999999e-02 1.5378940308432254e+01 1.1393515580941562e+01 3.0419063499165664e+00 -2 2 0
5419 1 3 5.9999999999999998e-02 1.2648349033257398e+01 1.2191946974486587e+01 5.8718236613323969e+00 0 3 0
5582 1 2 0.0000000000000000e+00 2.8008204079450718e+00 1.2519424451746676e+01 4.2697849507472263e+00 0 3 0
5585 1 4 5.1000000000000001e-01 2.0625559752242983e+00 1.2849904855493715e+01 5.6090237680968720e+00 0 3 0
5587 1 3 5.9999999999999998e-02 1.1230440400416037e+00 1.3017846889789034e+01 2.8450805778762245e+00 0 3 0
5599 1 3 5.9999999999999998e-02 4.7128407619386161e+00 1.3458507804439202e+01 3.5977062789012795e+00 0 3 0
5600 1 4 5.1000000000000001e-01 1.8884712392762677e+00 1.5516974141291012e+01 3.4427776849316931e+00 0 3 0
5596 1 9 -1.2000000000000000e-01 3.7693010655269599e+00 1.3740368080588320e+01 4.0641082414062737e+00 0 3 0
5603 1 3 5.9999999999999998e-02 4.8134539430680388e+00 1.4612614784170875e+01 1.6076285485697064e+00 0 3 0
5601 1 1 -1.7999999999999999e-01 3.7617213136331094e+00 1.4875850338400502e+01 1.7488764407921318e+00 0 3 0
5597 1 2 0.0000000000000000e+00 3.4201522476926884e+00 1.5081368734836346e+01 3.3002968504014700e+00 0 3 0
5611 1 9 -1.2000000000000000e-01 4.1937439753333319e+00 1.6440342917502033e+01 3.7538785128850880e+00 0 3 0
5604 1 3 5.9999999999999998e-02 3.5967064414784296e+00 1.5773415190258323e+01 1.1242184729843032e+00 0 3 0
5614 1 3 5.9999999999999998e-02 3.5163771812910567e+00 1.7189954225109485e+01 3.3554492619138343e+00 0 3 0
5602 1 3 5.9999999999999998e-02 3.1514970546294823e+00 1.4244208715364596e+01 1.1938879966811788e+00 0 3 0
5598 1 3 5.9999999999999998e-02 4.2050165939819815e+00 1.3962044486070026e+01 5.0390506653574327e+00 0 3 0
5613 1 3 5.9999999999999998e-02 4.2366604066785509e+00 1.6403003534284530e+01 4.8539585595120824e+00 0 3 0
5605 1 5 -4.2999999999999999e-01 1.3818087674709782e+00 1.5798036880107325e+01 4.4925201449502925e+00 0 3 0
5606 1 6 -3.3000000000000002e-01 1.2844301202128663e+00 1.5463443631097755e+01 2.2603077691545748e+00 0 3 0
5591 1 6 -3.3000000000000002e-01 7.3849801282468930e-01 1.3014160622903770e+01 5.3862306645483198e+00 0 3 0
5612 1 2 0.0000000000000000e+00 5.6790547965915330e+00 1.6855028090818955e+01 3.3708160319395031e+00 0 3 0
5617 1 3 5.9999999999999998e-02 5.1192766820371123e+00 1.8290592562799198e+01 1.6570069262975293e+00 0 3 0
5616 1 1 -1.7999999999999999e-01 5.7869447469615656e+00 1.7440732042932854e+01 1.9488025844717274e+00 0 3 0
5618 1 3 5.9999999999999998e-02 5.6284056647126484e+00 1.6579459590237342e+01 1.3138441843214574e+00 0 3 0
5640 1 8 2.9999999999999999e-02 2.1422347443356888e+00 1.7438515342920368e+01 5.8252612003105746e+00 0 3 0
5428 1 8 2.9999999999999999e-02 7.1020655946795817e+00 1.2443267155090856e+01 5.7020340139661423e+00 0 3 0
5628 1 3 5.9999999999999998e-02 6.3703294575763412e+00 1.7444879590839843e+01 5.3761782468708654e+00 0 3 0
5623 1 8 2.9999999999999999e-02 9.0329999980089948e+00 1.4434943195299295e+01 2.3417079085160895e+00 0 3 0
5625 1 8 2.9999999999999999e-02 8.0147512992282017e+00 1.3452196367262854e+01 3.4400734744007235e+00 0 3 0
5622 1 7 1.6000000000000000e-01 8.0280913219869028e+00 1.4081989685141000e+01 2.5199662001048004e+00 0 3 0
5624 1 8 2.9999999999999999e-02 7.8786042628798247e+00 1.3432968515085388e+01 1.7036916398385906e+00 0 3 0
5615 1 4 5.1000000000000001e-01 6.6465545878211634e+00 1.5682276858682069e+01 3.5801292991508658e+00 0 3 0
5620 1 5 -4.2999999999999999e-01 6.6999272453131802e+00 1.5197210868968357e+01 4.6975086503467534e+00 0 3 0
5626 1 9 -1.2000000000000000e-01 6.2948885850602672e+00 1.7891957641336997e+01 4.4175025982529625e+00 0 3 0
5621 1 6 -3.3000000000000002e-01 7.1865775327377861e+00 1.5237117274466211e+01 2.5010309042591912e+00 0 3 0
5619 1 3 5.9999999999999998e-02 6.7934089534417286e+00 1.7752916484778545e+01 1.6374191640775693e+00 0 3 0
5629 1 3 5.9999999999999998e-02 7.2818211318697594e+00 1.8159269332967060e+01 4.0114969219035750e+00 0 3 0
5410 1 5 -4.2999999999999999e-01 9.6656374313146340e+00 1.5194531614115846e+01 4.8626908754565958e+00 0 3 0
5407 1 3 5.9999999999999998e-02 1.1388322264291521e+01 1.3431794471825905e+01 3.5138534544227293e+00 0 3 0
5393 1 3 5.9999999999999998e-02 1.1835489305138776e+01 1.7279447860759493e+01 4.7505303131601853e+00 0 3 0
5402 1 2 0.0000000000000000e+00 1.1746141950042354e+01 1.4134025709139284e+01 5.6076376207721683e+00 0 3 0
5405 1 4 5.1000000000000001e-01 1.0413728664515144e+01 1.4954573614993180e+01 5.8248351024174410e+00 0 3 0
5409 1 3 5.9999999999999998e-02 1.1885264442785049e+01 1.5118991936329428e+01 3.6321906509174622e+00 0 3 0
5406 1 1 -1.7999999999999999e-01 1.2012571814376495e+01 1.4098004638003692e+01 4.1094455903543787e+00 0 3 0
5416 1 9 -1.2000000000000000e-01 1.1663193912015259e+01 1.2573830852958205e+01 6.0705421091131582e+00 0 3 0
39223 1 8 2.9999999999999999e-02 1.4928860875182551e+01 1.2455406470470743e+01 4.4189520131032740e+00 -2 2 0
5408 1 3 5.9999999999999998e-02 1.3017652588480280e+01 1.3809105509451207e+01 3.8694239526745027e+00 0 3 0
39225 1 8 2.9999999999999999e-02 1.5955017981377216e+01 1.3115023384314517e+01 3.1488950745963060e+00 -2 2 0
5391 1 1 -1.7999999999999999e-01 1.2468681571971963e+01 1.7489030443902355e+01 5.6051192045329135e+00 0 3 0
5390 1 4 5.1000000000000001e-01 1.4230349417208425e+01 1.6222839669311043e+01 4.3550965858324240e+00 0 3 0
5396 1 6 -3.3000000000000002e-01 1.3773292195459272e+01 1.6910101149998873e+01 3.3719856816456444e+00 0 3 0
5397 1 7 1.6000000000000000e-01 1.4339325300063445e+01 1.6898480024691700e+01 2.0003953153260818e+00 0 3 0
5395 1 5 -4.2999999999999999e-01 1.5255382281686177e+01 1.5445146627365435e+01 4.2386987095000936e+00 0 3 0
5387 1 2 0.0000000000000000e+00 1.3607195788354423e+01 1.6388339465533157e+01 5.7615254533904849e+00 0 3 0
5400 1 8 2.9999999999999999e-02 1.5355436132405950e+01 1.6465178392463738e+01 2.0382114518239951e+00 0 3 0
5398 1 8 2.9999999999999999e-02 1.4573116774116951e+01 1.7889732360311893e+01 1.5826649124437968e+00 0 3 0
5399 1 8 2.9999999999999999e-02 1.3884254297890122e+01 1.6279903203790287e+01 1.2371787247054757e+00 0 3 0
5394 1 3 5.9999999999999998e-02 1.2993025819401456e+01 1.8476561157551696e+01 5.3763102956050197e+00 0 3 0
5638 1 8 2.9999999999999999e-02 1.2495003904184070e+00 1.8814138266168985e+01 5.0064605212696067e+00 0 3 0
5630 1 4 5.1000000000000001e-01 4.3722896808421732e+00 1.8842856698978320e+01 5.7149789632458043e+00 0 3 0
5627 1 2 0.0000000000000000e+00 5.6028704242044070e+00 1.9242638228416315e+01 4.8897825006300319e+00 0 3 0
5633 1 3 5.9999999999999998e-02 4.6796513486500926e+00 1.9785314187140219e+01 2.8636929547432635e+00 0 3 0
5637 1 7 1.6000000000000000e-01 2.0291556138853326e+00 1.8544305444974452e+01 5.7189609444766827e+00 0 3 0
5636 1 6 -3.3000000000000002e-01 3.1835915371275521e+00 1.9118680206964079e+01 5.1491272445162490e+00 0 3 0
5631 1 1 -1.7999999999999999e-01 5.2502245068037290e+00 2.0220601588579875e+01 3.6657294905358992e+00 0 3 0
5632 1 3 5.9999999999999998e-02 4.6485166879350599e+00 2.1106069190780257e+01 3.8617931536602765e+00 0 3 0
5634 1 3 5.9999999999999998e-02 6.1956299935419787e+00 2.0642036803942162e+01 3.1979571341994553e+00 0 3 0
5643 1 3 5.9999999999999998e-02 7.6374241880302334e+00 2.0038218895132346e+01 5.2476689562375434e+00 0 3 0
5641 1 9 -1.2000000000000000e-01 6.6866986086498059e+00 1.9985666240860979e+01 5.7636622842184275e+00 0 3 0
5369 1 8 2.9999999999999999e-02 1.1442121047260475e+01 2.1158828658311840e+01 5.9201935133248069e+00 0 3 0
5373 1 3 5.9999999999999998e-02 1.5102767965914573e+01 1.8829264940121998e+01 5.4362887828911957e+00 0 3 0
5365 1 5 -4.2999999999999999e-01 1.3923894760607439e+01 2.0673641481288787e+01 4.3970261166200979e+00 0 3 0
5360 1 4 5.1000000000000001e-01 1.4094671266321271e+01 2.1084045975522105e+01 5.5344111818612038e+00 0 3 0
5347 1 3 5.9999999999999998e-02 1.6104308234014212e+01 1.9622969115786759e+01 3.6886676360187294e+00 0 3 0
8857 1 3 5.9999999999999998e-02 2.9615346579248042e-01 3.7140640513598324e+00 6.7119950872134400e+00 -1 3 0
5559 1 3 5.9999999999999998e-02 4.8200099788052650e+00 5.5169305243652493e+00 6.4829402358179564e+00 0 3 0
8846 1 6 -3.3000000000000002e-01 3.0687796599252160e+00 2.2893586067602061e+00 7.9998614566896213e+00 -1 3 0
8847 1 7 1.6000000000000000e-01 3.9726968223271846e+00 3.2792312471511464e+00 8.2691251877825618e+00 -1 3 0
8849 1 8 2.9999999999999999e-02 4.6524064823384554e+00 3.4928952773365469e+00 7.4612725166296565e+00 -1 3 0
8850 1 8 2.9999999999999999e-02 4.5889590201992645e+00 3.0322294336926245e+00 9.1729590363144755e+00 -1 3 0
8840 1 4 5.1000000000000001e-01 1.8682099823495100e+00 2.2294121665692330e+00 8.6325765692019001e+00 -1 3 0
8848 1 8 2.9999999999999999e-02 3.3781862506694411e+00 4.1757684871586278e+00 8.3972197882622641e+00 -1 3 0
8845 1 5 -4.2999999999999999e-01 1.3933849412055850e+00 3.1033074841376829e+00 9.3346086032528426e+00 -1 3 0
9969 1 3 5.9999999999999998e-02 4.6704749175589368e+00 5.5386377842242123e+00 9.6661543699798873e+00 -1 3 0
8837 1 2 0.0000000000000000e+00 1.1467105636165797e+00 8.0024087219050843e-01 8.4268878445720468e+00 -1 3 0
9982 1 3 5.9999999999999998e-02 5.2610763966826841e+00 3.5987105857216162e+00 1.1816860410615270e+01 -1 3 0
5565 1 8 2.9999999999999999e-02 1.2062204438647979e+00 5.5126392509434181e+00 8.0044329641193155e+00 0 3 0
8814 1 3 5.9999999999999998e-02 5.3418183310115950e+00 1.2517434810948234e+00 1.1175366890575019e+01 -1 3 0
8838 1 3 5.9999999999999998e-02 2.5061079044081014e+00 1.5242278617393343e-01 6.8346320882799194e+00 -1 3 0
8824 1 3 5.9999999999999998e-02 4.5783425231921013e+00 5.0775853398311899e-01 8.8961198289011048e+00 -1 3 0
9971 1 6 -3.3000000000000002e-01 3.0152182019963005e+00 4.7369814688928011e+00 1.1563762124379078e+01 -1 3 0
9975 1 8 2.9999999999999999e-02 1.7083438856215065e+00 3.0387863537625197e+00 1.1880291996918377e+01 -1 3 0
8841 1 1 -1.7999999999999999e-01 6.0812186016893632e-01 3.7243580845036667e-01 9.8678513941273938e+00 -1 3 0
8811 1 1 -1.7999999999999999e-01 5.3319682078907453e+00 2.3932036076238755e-01 1.1558614847619140e+01 -1 3 0
8844 1 3 5.9999999999999998e-02 1.3476766449902917e+00 9.0944527340046738e-02 1.0606567333895820e+01 -1 3 0
8813 1 3 5.9999999999999998e-02 4.5139373594181320e+00 1.4450318563010806e-01 1.2193279094687872e+01 -1 3 0
8843 1 3 5.9999999999999998e-02 6.8289148050226969e-02 1.2208985149442508e+00 1.0294139081079281e+01 -1 3 0
8823 1 3 5.9999999999999998e-02 3.3783284279881562e+00 4.3926702125565881e-01 1.0010581793905605e+01 -1 3 0
5494 1 3 5.9999999999999998e-02 1.1215736856469974e+01 8.8818547406256132e-01 6.4867243196928221e+00 0 3 0
5535 1 8 2.9999999999999999e-02 6.5778757167906363e+00 1.0382523267875001e+00 7.0209552648285030e+00 0 3 0
5532 1 7 1.6000000000000000e-01 7.2789460479379047e+00 1.8057183001068389e+00 6.9423896322120013e+00 0 3 0
5534 1 8 2.9999999999999999e-02 8.2777027031529773e+00 1.4191066100722958e+00 6.8169144931844201e+00 0 3 0
5533 1 8 2.9999999999999999e-02 7.2706325850722591e+00 2.3134801632780926e+00 7.9298318851236171e+00 0 3 0
5478 1 3 5.9999999999999998e-02 1.1261364122100403e+01 3.3055568839802629e+00 6.7077305242963456e+00 0 3 0
9985 1 5 -4.2999999999999999e-01 7.5035059108982631e+00 3.5933981578596064e+00 1.0150421030554188e+01 -1 3 0
5472 1 7 1.6000000000000000e-01 1.0568496326066896e+01 2.3680543487784322e+00 1.0170245805770348e+01 0 3 0
5471 1 6 -3.3000000000000002e-01 1.1186887369047017e+01 2.9576541096417603e+00 9.0926298892614970e+00 0 3 0
5475 1 8 2.9999999999999999e-02 1.0011722270270848e+01 3.0842958604796760e+00 1.0735994649167768e+01 0 3 0
5473 1 8 2.9999999999999999e-02 1.1249235301188200e+01 1.7926365027934317e+00 1.0825017223190677e+01 0 3 0
5474 1 8 2.9999999999999999e-02 9.8941245416131238e+00 1.6465410184223410e+00 9.7231738794051008e+00 0 3 0
9980 1 4 5.1000000000000001e-01 7.2105696345198957e+00 4.7005732264805715e+00 1.0546741854957981e+01 -1 3 0
9977 1 2 0.0000000000000000e+00 6.8917939389181537e+00 5.0169526592006370e+00 1.2003501836061933e+01 -1 3 0
9988 1 8 2.9999999999999999e-02 8.3247534360363264e+00 4.7522679308582756e+00 8.4131960099775771e+00 -1 3 0
9990 1 8 2.9999999999999999e-02 6.6472883314509259e+00 5.3189081778171872e+00 7.8288064940438238e+00 -1 3 0
9987 1 7 1.6000000000000000e-01 7.5749673042913983e+00 5.5349841551561232e+00 8.3968716352410109e+00 -1 3 0
9986 1 6 -3.3000000000000002e-01 7.2505193074349128e+00 5.7552331953926261e+00 9.7395562950789891e+00 -1 3 0
5464 1 3 5.9999999999999998e-02 1.0991626013992990e+01 5.6874643692282927e+00 8.1913070616681853e+00 0 3 0
5465 1 4 5.1000000000000001e-01 1.2225885863865949e+01 3.6953675877858707e+00 9.2762496259457770e+00 0 3 0
5461 1 9 -1.2000000000000000e-01 1.2008958065600970e+01 5.7964726876586505e+00 7.9354676539752322e+00 0 3 0
8815 1 5 -4.2999999999999999e-01 7.2531500962799962e+00 3.1012599082330256e-01 9.5378197577411488e+00 -1 3 0
5476 1 9 -1.2000000000000000e-01 1.2329269661265055e+01 3.4104889607637046e+00 6.6924338891155042e+00 0 3 0
8812 1 3 5.9999999999999998e-02 6.1866997389560137e+00 1.7465007383640821e-01 1.2172503994960238e+01 -1 3 0
5485 1 5 -4.2999999999999999e-01 1.2782471177883730e+01 5.8913660315447347e-01 8.4202756402569907e+00 0 3 0
5477 1 2 0.0000000000000000e+00 1.3031219695418146e+01 1.9821345734739322e+00 6.4169373269555532e+00 0 3 0
5470 1 5 -4.2999999999999999e-01 1.2892461505029567e+01 3.8189059779785590e+00 1.0307647537789295e+01 0 3 0
5462 1 2 0.0000000000000000e+00 1.2712171997964589e+01 4.3425783122895396e+00 7.9146634329397889e+00 0 3 0
5480 1 4 5.1000000000000001e-01 1.3511714348511493e+01 1.1755058255547488e+00 7.6321430718499093e+00 0 3 0
5467 1 3 5.9999999999999998e-02 1.4561030739954337e+01 4.7691022274097552e+00 7.0115134679198583e+00 0 3 0
5466 1 1 -1.7999999999999999e-01 1.4292288484207361e+01 4.5466406039119498e+00 7.9969297218043573e+00 0 3 0
5468 1 3 5.9999999999999998e-02 1.4876752144189782e+01 3.7202139704568684e+00 8.3339124405047134e+00 0 3 0
5469 1 3 5.9999999999999998e-02 1.4623421331913908e+01 5.4388604156444602e+00 8.5912154072922426e+00 0 3 0
5486 1 6 -3.3000000000000002e-01 1.4853843549090143e+01 1.1168223374847275e+00 7.7290084953388014e+00 0 3 0
5487 1 7 1.6000000000000000e-01 1.5441933499035871e+01 7.6825604264041525e-01 9.0170056236147094e+00 0 3 0
5488 1 8 2.9999999999999999e-02 1.4980284812013469e+01 1.2790771327315755e+00 9.8959262221991509e+00 0 3 0
10048 1 8 2.9999999999999999e-02 1.2999035220141598e+01 7.7277794754269158e-01 1.2058874335740152e+01 -1 3 0
5569 1 3 5.9999999999999998e-02 4.2589568412897094e+00 8.9463467696042169e+00 6.1267665457567135e+00 0 3 0
9968 1 3 5.9999999999999998e-02 3.4288755974446712e+00 6.7589999673836889e+00 9.8035110859880366e+00 -1 3 0
9966 1 1 -1.7999999999999999e-01 4.5098402007294096e+00 6.5407123453195819e+00 1.0080539607169781e+01 -1 3 0
5564 1 8 2.9999999999999999e-02 7.2507134564743692e-01 7.2107110546897593e+00 8.3806583876608851e+00 0 3 0
5562 1 7 1.6000000000000000e-01 1.1510020531984544e+00 6.5341868950491246e+00 7.6728414100012401e+00 0 3 0
5561 1 6 -3.3000000000000002e-01 2.3760459081396803e+00 6.9992189165107668e+00 6.9832129046647609e+00 0 3 0
5556 1 1 -1.7999999999999999e-01 4.9087601198487913e+00 6.5610030938717285e+00 6.2354412669298416e+00 0 3 0
5574 1 3 5.9999999999999998e-02 2.2311484800770938e+00 1.0079599923156517e+01 6.7452047543319953e+00 0 3 0
5557 1 3 5.9999999999999998e-02 4.8670887211366898e+00 7.0913843384290054e+00 7.1345031158233638e+00 0 3 0
9967 1 3 5.9999999999999998e-02 4.9622826226367120e+00 7.3043904628702112e+00 9.5059390306354299e+00 -1 3 0
9955 1 5 -4.2999999999999999e-01 2.9197811501763780e+00 9.0849350334393453e+00 9.1072354057259073e+00 -1 3 0
9950 1 4 5.1000000000000001e-01 3.4982738468410890e+00 9.5476119747037060e+00 1.0046800479189775e+01 -1 3 0
9948 1 3 5.9999999999999998e-02 1.7397938026712290e+00 7.6224308438224968e+00 1.0975338386747939e+01 -1 3 0
9947 1 2 0.0000000000000000e+00 3.2161514193193503e+00 9.1911573168552430e+00 1.1553771364929259e+01 -1 3 0
9946 1 9 -1.2000000000000000e-01 1.7489949669869786e+00 8.5557241092143137e+00 1.1648324232249665e+01 -1 3 0
9956 1 6 -3.3000000000000002e-01 4.4475467373521056e+00 1.0420377420465526e+01 9.9801085864966872e+00 -1 3 0
9937 1 3 5.9999999999999998e-02 1.3609133501798334e+00 1.1252049773767814e+01 1.0551463129178146e+01 -1 3 0
9962 1 2 0.0000000000000000e+00 4.5696799528930478e+00 6.6478135313794979e+00 1.1612013836911505e+01 -1 3 0
9964 1 3 5.9999999999999998e-02 5.3379352739804036e+00 8.6947662959334231e+00 1.1671814569902768e+01 -1 3 0
9961 1 9 -1.2000000000000000e-01 4.3559353494516824e+00 8.1734945524797347e+00 1.1948874367172643e+01 -1 3 0
9936 1 1 -1.7999999999999999e-01 5.1154507108325808e-01 1.0564724092590223e+01 1.0524714086025684e+01 -1 3 0
9932 1 2 0.0000000000000000e+00 4.0402658931213825e-01 9.4647539799073712e+00 1.1627477160594658e+01 -1 3 0
9939 1 3 5.9999999999999998e-02 5.2792326607495843e-01 1.0116245444776565e+01 9.5306521869551393e+00 -1 3 0
9957 1 7 1.6000000000000000e-01 4.5792222919035508e+00 1.1209059070148600e+01 8.8207228209483048e+00 -1 3 0
9958 1 8 2.9999999999999999e-02 3.7538092760914639e+00 1.1903303700855618e+01 8.7337100089520145e+00 -1 3 0
9959 1 8 2.9999999999999999e-02 4.6540604371825305e+00 1.0742084972905717e+01 7.8523686121613929e+00 -1 3 0
5563 1 8 2.9999999999999999e-02 3.5334837011327663e-01 6.4306848534952179e+00 6.9929354180765761e+00 0 3 0
9960 1 8 2.9999999999999999e-02 5.4698158859688020e+00 1.1815528243566561e+01 9.0263471582870274e+00 -1 3 0
9953 1 3 5.9999999999999998e-02 2.7370390631186421e+00 1.1220741629698711e+01 1.2287429396571339e+01 -1 3 0
9976 1 9 -1.2000000000000000e-01 6.0644069800144988e+00 6.3423133375987080e+00 1.2134970013373815e+01 -1 3 0
5435 1 4 5.1000000000000001e-01 9.6764705902523112e+00 9.2160997762715144e+00 6.3774731451688824e+00 0 3 0
5445 1 8 2.9999999999999999e-02 7.2846003580241261e+00 9.8967791441800212e+00 7.2420912387713452e+00 0 3 0
5454 1 3 5.9999999999999998e-02 9.7834963086776821e+00 6.4208021428464743e+00 6.1783066341614719e+00 0 3 0
5443 1 8 2.9999999999999999e-02 7.2570583123850927e+00 8.6299577969174663e+00 8.5140226964418346e+00 0 3 0
5442 1 7 1.6000000000000000e-01 7.6665553053722393e+00 8.8989532947506831e+00 7.5216113636518260e+00 0 3 0
5444 1 8 2.9999999999999999e-02 7.3020147789408307e+00 8.2603529603234680e+00 6.7013242217868001e+00 0 3 0
9989 1 8 2.9999999999999999e-02 8.0610928166228426e+00 6.3936099967183102e+00 7.9710405111810001e+00 -1 3 0
10000 1 5 -4.2999999999999999e-01 9.9279590652148322e+00 6.5728479329242688e+00 1.0756964935322431e+01 -1 3 0
5441 1 6 -3.3000000000000002e-01 9.0465605521740500e+00 8.9692800225376992e+00 7.5010272461083884e+00 0 3 0
10003 1 8 2.9999999999999999e-02 9.3380344848600565e+00 8.6238851255441293e+00 9.8276725780457976e+00 -1 3 0
10005 1 8 2.9999999999999999e-02 8.7992879699749658e+00 1.0142112446853485e+01 1.0514678277917895e+01 -1 3 0
10002 1 7 1.6000000000000000e-01 9.3986190461624552e+00 9.2313174794300838e+00 1.0728000277148663e+01 -1 3 0
10004 1 8 2.9999999999999999e-02 1.0420770790560736e+01 9.4698395950416021e+00 1.0837072828913509e+01 -1 3 0
10001 1 6 -3.3000000000000002e-01 8.9475217855213387e+00 8.3914060752622603e+00 1.1758859532647630e+01 -1 3 0
9995 1 4 5.1000000000000001e-01 9.4451747961934238e+00 7.1388205961664406e+00 1.1702954809702637e+01 -1 3 0
5449 1 3 5.9999999999999998e-02 1.0979668813768999e+01 8.0048447401594718e+00 8.1454544221041854e+00 0 3 0
9978 1 3 5.9999999999999998e-02 6.7014784354003032e+00 7.1009651817576174e+00 1.1696455703021362e+01 -1 3 0
5432 1 2 0.0000000000000000e+00 1.1219842832916640e+01 9.3283062860563799e+00 6.6374050878294355e+00 0 3 0
39490 1 5 -4.2999999999999999e-01 7.0230852473378711e+00 1.1673050745390514e+01 1.1110276357109285e+01 -2 2 0
5433 1 3 5.9999999999999998e-02 1.1080353979381396e+01 1.0266283663196745e+01 8.6960583884820686e+00 0 3 0
39453 1 3 5.9999999999999998e-02 1.2103003927543080e+01 1.1737254037925728e+01 1.1985185589999446e+01 -2 2 0
5431 1 9 -1.2000000000000000e-01 1.1530562292191703e+01 1.0514498038412599e+01 7.6931346287212738e+00 0 3 0
5446 1 9 -1.2000000000000000e-01 1.1677607227090990e+01 8.1043502735085298e+00 7.3279966903033094e+00 0 3 0
5447 1 2 0.0000000000000000e+00 1.1929975765619249e+01 6.6559370371265096e+00 6.6731359948593427e+00 0 3 0
5425 1 5 -4.2999999999999999e-01 9.2406485966104395e+00 1.2284204397120968e+01 8.8491702226613818e+00 0 3 0
5417 1 2 0.0000000000000000e+00 1.1178101349658233e+01 1.2077740649287049e+01 7.4815642029711880e+00 0 3 0
5430 1 8 2.9999999999999999e-02 7.0488882153127923e+00 1.2019419962206953e+01 7.3901228470780254e+00 0 3 0
5420 1 4 5.1000000000000001e-01 9.6710918061711730e+00 1.2257474230695209e+01 7.7189535644382072e+00 0 3 0
5463 1 3 5.9999999999999998e-02 1.2481198350434095e+01 6.3616908488229189e+00 8.6455405966605650e+00 0 3 0
5455 1 5 -4.2999999999999999e-01 1.4337753600366177e+01 7.1129478297789825e+00 6.3952087058603819e+00 0 3 0
5448 1 3 5.9999999999999998e-02 1.2614993941240503e+01 8.2694910212498733e+00 7.8501245099410992e+00 0 3 0
39449 1 8 2.9999999999999999e-02 1.4948559371920016e+01 9.2584715467134693e+00 9.8132666377540474e+00 -2 2 0
39448 1 8 2.9999999999999999e-02 1.3993866314512374e+01 7.9479602735421144e+00 1.0406837375162008e+01 -2 2 0
39450 1 8 2.9999999999999999e-02 1.3221110630106063e+01 9.1669722355711158e+00 9.5752282197537433e+00 -2 2 0
5434 1 3 5.9999999999999998e-02 1.2584303675015866e+01 1.0527564784024079e+01 7.8103074295562163e+00 0 3 0
39447 1 7 1.6000000000000000e-01 1.4000444708346924e+01 9.0090442425125303e+00 1.0268194783579430e+01 -2 2 0
39440 1 4 5.1000000000000001e-01 1.4340508209135567e+01 1.0980556960514081e+01 1.1623541006568272e+01 -2 2 0
39446 1 6 -3.3000000000000002e-01 1.3720658238670781e+01 9.8191196476731868e+00 1.1388394020084677e+01 -2 2 0
39445 1 5 -4.2999999999999999e-01 1.5131644327723206e+01 1.1436775879857127e+01 1.0782739392694163e+01 -2 2 0
5590 1 5 -4.2999999999999999e-01 2.6224296061781232e+00 1.2879760926404991e+01 6.7058609991953686e+00 0 3 0
5635 1 5 -4.2999999999999999e-01 4.5453833148019056e+00 1.8249868528978670e+01 6.7902871803119469e+00 0 3 0
39536 1 6 -3.3000000000000002e-01 4.2915813821428426e+00 1.6138650693514013e+01 9.0733113914696748e+00 -2 2 0
39514 1 3 5.9999999999999998e-02 4.8481600501394393e+00 1.5942404247706465e+01 1.1699176759429561e+01 -2 2 0
39530 1 4 5.1000000000000001e-01 3.1793448599366152e+00 1.6885140873584536e+01 9.3637702257788433e+00 -2 2 0
39537 1 7 1.6000000000000000e-01 4.2145760787431943e+00 1.5086885360755749e+01 8.1453086750588550e+00 -2 2 0
39539 1 8 2.9999999999999999e-02 5.1466825220801509e+00 1.4556209538859770e+01 7.9541114610716672e+00 -2 2 0
39535 1 5 -4.2999999999999999e-01 2.1221750740610412e+00 1.6672396836258727e+01 8.8144651660537132e+00 -2 2 0
39540 1 8 2.9999999999999999e-02 3.8453498810607623e+00 1.5343935927419997e+01 7.1296589102942720e+00 -2 2 0
39538 1 8 2.9999999999999999e-02 3.5068947168677149e+00 1.4360297408485858e+01 8.5447535236540144e+00 -2 2 0
39526 1 9 -1.2000000000000000e-01 2.7170723337939071e+00 1.7683530191059699e+01 1.1687159492453430e+01 -2 2 0
39519 1 3 5.9999999999999998e-02 2.6219307147913788e+00 1.5030249295800274e+01 1.1038199218131661e+01 -2 2 0
39487 1 3 5.9999999999999998e-02 5.5624574083528957e+00 1.3996248867539409e+01 1.0598076538647293e+01 -2 2 0
39532 1 3 5.9999999999999998e-02 5.6320566872838365e+00 1.7601230523334866e+01 1.0749049473705407e+01 -2 2 0
39517 1 3 5.9999999999999998e-02 1.1819159597791919e+00 1.5419233743234683e+01 1.1530564789363147e+01 -2 2 0
39516 1 1 -1.7999999999999999e-01 2.1785010927644937e+00 1.5216283432174015e+01 1.1914074773847544e+01 -2 2 0
39528 1 3 5.9999999999999998e-02 1.6359767217338044e+00 1.7778018907579352e+01 1.1535930762448652e+01 -2 2 0
39527 1 2 0.0000000000000000e+00 3.4088241842368738e+00 1.8059416166714740e+01 1.0291560682157670e+01 -2 2 0
39548 1 3 5.9999999999999998e-02 4.9351652962375320e-01 1.7977870451454049e+01 1.0014206097914530e+01 -2 2 0
39531 1 1 -1.7999999999999999e-01 4.9322427719667363e+00 1.8448367711606000e+01 1.0547511369595716e+01 -2 2 0
39502 1 3 5.9999999999999998e-02 4.4630622412866359e+00 1.3045808514525863e+01 1.2150828364317524e+01 -2 2 0
5593 1 8 2.9999999999999999e-02 3.8166582712250052e-01 1.4418862589727821e+01 6.8328051059945665e+00 0 3 0
43184 894 11 4.2380000000000001e-01 1.5257681860185155e+01 2.0601772590348400e+01 3.1551732898771775e+01 0 0 0
5422 1 3 5.9999999999999998e-02 1.1592990056645956e+01 1.2324736773634459e+01 9.5798989184466254e+00 0 3 0
5426 1 6 -3.3000000000000002e-01 8.9274595526591423e+00 1.2405658726152796e+01 6.5993138510301605e+00 0 3 0
5427 1 7 1.6000000000000000e-01 7.5932907976758184e+00 1.2666675543081974e+01 6.6797794944932480e+00 0 3 0
5413 1 8 2.9999999999999999e-02 8.8864630295615434e+00 1.6929074823336386e+01 6.7961415327493295e+00 0 3 0
5415 1 8 2.9999999999999999e-02 8.3050267942931804e+00 1.5586074118763163e+01 7.9119172504186563e+00 0 3 0
39489 1 3 5.9999999999999998e-02 6.4861552372206379e+00 1.5369619715618505e+01 1.0511940814573389e+01 -2 2 0
5414 1 8 2.9999999999999999e-02 9.5483144735576158e+00 1.6717507128884861e+01 8.4828244882472603e+00 0 3 0
5429 1 8 2.9999999999999999e-02 7.4534766850892442e+00 1.3664670620475350e+01 6.8651527749275871e+00 0 3 0
39486 1 1 -1.7999999999999999e-01 6.5459050493912176e+00 1.4340735473910096e+01 1.0606769878279369e+01 -2 2 0
39485 1 4 5.1000000000000001e-01 7.1812434345178042e+00 1.2429803505372124e+01 1.2073655174909000e+01 -2 2 0
5412 1 7 1.6000000000000000e-01 9.1994106956459234e+00 1.6168930862294776e+01 7.6040568691364152e+00 0 3 0
5411 1 6 -3.3000000000000002e-01 1.0302145744172691e+01 1.5382527923094694e+01 7.0815392621757987e+00 0 3 0
39488 1 3 5.9999999999999998e-02 7.1788431750318402e+00 1.4012186646825063e+01 9.7281161075312141e+00 -2 2 0
39484 1 3 5.9999999999999998e-02 9.2464535793981728e+00 1.3623435854506921e+01 1.0828139804732912e+01 -2 2 0
39483 1 3 5.9999999999999998e-02 8.9305079146032398e+00 1.5264979632904044e+01 1.1052419793717078e+01 -2 2 0
39481 1 9 -1.2000000000000000e-01 8.8365194345177063e+00 1.4287058325580226e+01 1.1576377978438495e+01 -2 2 0
39473 1 3 5.9999999999999998e-02 1.0859512953470201e+01 1.5833556487728647e+01 1.1277085628404906e+01 -2 2 0
39474 1 3 5.9999999999999998e-02 1.1391848416721784e+01 1.4152442076284897e+01 1.1060339071761749e+01 -2 2 0
39482 1 2 0.0000000000000000e+00 7.3032171313245566e+00 1.3963882830789480e+01 1.1876670743234730e+01 -2 2 0
39471 1 1 -1.7999999999999999e-01 1.1188591267609850e+01 1.4886082925217197e+01 1.1873470516239896e+01 -2 2 0
5392 1 3 5.9999999999999998e-02 1.1882024883473695e+01 1.7553130356046889e+01 6.4520520568074184e+00 0 3 0
5423 1 3 5.9999999999999998e-02 1.1732326340805068e+01 1.3836337273787427e+01 8.6321964492639118e+00 0 3 0
5421 1 1 -1.7999999999999999e-01 1.1880189223214776e+01 1.2760762670001471e+01 8.6452337698772457e+00 0 3 0
5383 1 8 2.9999999999999999e-02 1.1205274350033180e+01 1.8218407786737579e+01 9.2718027840375701e+00 0 3 0
5382 1 7 1.6000000000000000e-01 1.2083485766526021e+01 1.8347533118532546e+01 9.8928369934204401e+00 0 3 0
5385 1 8 2.9999999999999999e-02 1.2059403686979008e+01 1.7530918077542545e+01 1.0691400316777470e+01 0 3 0
5404 1 3 5.9999999999999998e-02 1.3782918754756311e+01 1.4260043744665101e+01 6.1212385579700417e+00 0 3 0
5401 1 9 -1.2000000000000000e-01 1.2975714849851757e+01 1.4930872377445821e+01 6.3296196346516354e+00 0 3 0
5388 1 3 5.9999999999999998e-02 1.5767571935071111e+01 1.6587287356141836e+01 6.3976533332389494e+00 0 3 0
5386 1 9 -1.2000000000000000e-01 1.4760448396049370e+01 1.6805615140310525e+01 6.8136514407033939e+00 0 3 0
5424 1 3 5.9999999999999998e-02 1.2899154048911152e+01 1.2674642555231912e+01 8.6680601849132159e+00 0 3 0
5403 1 3 5.9999999999999998e-02 1.2836673089743204e+01 1.5016704970170411e+01 7.3748424155506651e+00 0 3 0
5389 1 3 5.9999999999999998e-02 1.4650565234684498e+01 1.6146101836486316e+01 7.7081322672193471e+00 0 3 0
39419 1 8 2.9999999999999999e-02 1.6009511641996731e+01 1.3573969452320734e+01 8.7145717102701603e+00 -2 2 0
5381 1 6 -3.3000000000000002e-01 1.3302203835864612e+01 1.8086570396397459e+01 9.2570021379234060e+00 0 3 0
5372 1 2 0.0000000000000000e+00 1.4940173499781880e+01 1.8343190939936761e+01 7.4674523272766464e+00 0 3 0
5379 1 3 5.9999999999999998e-02 1.5793076757998939e+01 1.7442201385264365e+01 9.3486568750567152e+00 0 3 0
5376 1 1 -1.7999999999999999e-01 1.6044157237000878e+01 1.8182939871979798e+01 8.5455532923272113e+00 0 3 0
39413 1 3 5.9999999999999998e-02 1.4921484225641114e+01 1.5580541896550281e+01 1.2005861019287224e+01 -2 2 0
39414 1 3 5.9999999999999998e-02 1.5720370389230082e+01 1.7132212835550895e+01 1.1855312485116608e+01 -2 2 0
39438 1 3 5.9999999999999998e-02 1.4893407492159216e+01 1.3547596247458401e+01 1.2251258025985928e+01 -2 2 0
39549 1 3 5.9999999999999998e-02 4.0114427648983131e-01 1.8545720478874507e+01 8.4735668136912139e+00 -2 2 0
5639 1 8 2.9999999999999999e-02 1.6461141303585900e+00 1.8918599702323796e+01 6.6710814616292957e+00 0 3 0
39534 1 3 5.9999999999999998e-02 5.4868053529578482e+00 1.8762305865596165e+01 9.6167126050093561e+00 -2 2 0
39546 1 1 -1.7999999999999999e-01 3.1522487353300194e-01 1.8847657931971561e+01 9.5532553978046995e+00 -2 2 0
39544 1 3 5.9999999999999998e-02 2.8601663755237148e+00 1.9195054437321211e+01 8.5740304366454811e+00 -2 2 0
39533 1 3 5.9999999999999998e-02 5.0357210674942845e+00 1.9148725886415900e+01 1.1364021579833668e+01 -2 2 0
39541 1 9 -1.2000000000000000e-01 2.8562257350740423e+00 1.9332400730625320e+01 9.6453869346597170e+00 -2 2 0
39543 1 3 5.9999999999999998e-02 3.6025921324368575e+00 2.0155291552788530e+01 9.7741106458062212e+00 -2 2 0
39545 1 4 5.1000000000000001e-01 1.2902663584275942e+00 2.0377133317850284e+01 1.1361146247009923e+01 -2 2 0
39542 1 2 0.0000000000000000e+00 1.4197131208315414e+00 1.9875764515165756e+01 9.8889377198380242e+00 -2 2 0
39559 1 3 5.9999999999999998e-02 1.7114458580691123e+00 2.0720545738022086e+01 7.8902670294717190e+00 -2 2 0
39556 1 9 -1.2000000000000000e-01 1.3388740883982406e+00 2.1038630160717542e+01 8.8270952369397744e+00 -2 2 0
5649 1 3 5.9999999999999998e-02 4.8216809539467764e+00 2.0954148960040726e+01 8.0473304892147901e+00 0 3 0
39551 1 6 -3.3000000000000002e-01 2.8291351514753316e-01 1.9886029333491237e+01 1.1938474892300661e+01 -2 2 0
39550 1 5 -4.2999999999999999e-01 2.0122086399357570e+00 2.1264696155708830e+01 1.1845660126704589e+01 -2 2 0
5647 1 3 5.9999999999999998e-02 4.1969228581307503e+00 2.1316280316677901e+01 6.3932304414502283e+00 0 3 0
5646 1 1 -1.7999999999999999e-01 5.0193598568441260e+00 2.1557616484262653e+01 7.1421543492438007e+00 0 3 0
5642 1 2 0.0000000000000000e+00 6.4459704866217269e+00 2.1409067689209621e+01 6.4740115842468597e+00 0 3 0
5644 1 3 5.9999999999999998e-02 6.8607908331945735e+00 1.9360762796710990e+01 6.6551729338018450e+00 0 3 0
5658 1 3 5.9999999999999998e-02 7.5648196430545314e+00 2.0683064375946540e+01 8.2292557995132238e+00 0 3 0
5665 1 5 -4.2999999999999999e-01 6.9415208214065043e+00 2.1468330025488015e+01 1.0691068099433403e+01 0 3 0
5384 1 8 2.9999999999999999e-02 1.2162015599225862e+01 1.9410294018115714e+01 1.0250634086481247e+01 0 3 0
35753 1 3 5.9999999999999998e-02 1.5050486230330762e-01 1.6399250483602323e+01 2.6678337861893123e+01 -2 1 0
5357 1 2 0.0000000000000000e+00 1.5422461086081823e+01 2.0775473699110037e+01 6.2827690574413806e+00 0 3 0
5371 1 9 -1.2000000000000000e-01 1.5483378573411873e+01 1.9251797268829353e+01 6.3331243747136590e+00 0 3 0
5375 1 4 5.1000000000000001e-01 1.3638821494945823e+01 1.8794230511397696e+01 8.1509947890473615e+00 0 3 0
5380 1 5 -4.2999999999999999e-01 1.2843511614733282e+01 1.9688055687419471e+01 7.7334138957198091e+00 0 3 0
5363 1 3 5.9999999999999998e-02 1.4780106476753549e+01 2.1039102972386058e+01 8.4716038017815301e+00 0 3 0
5361 1 1 -1.7999999999999999e-01 1.5461285866248428e+01 2.1383983268817719e+01 7.6923892013838397e+00 0 3 0
34222 1 3 5.9999999999999998e-02 1.6047784018204638e+01 2.0374864462277312e+01 1.0736625417272082e+01 -2 1 0
43182 894 10 -8.4760000000000002e-01 1.5256061348033230e+01 2.0442601849764301e+01 3.0564483154803010e+01 0 0 0
9972 1 7 1.6000000000000000e-01 2.4955626029002449e+00 3.6506631766645175e+00 1.2363726701430537e+01 -1 3 0
9973 1 8 2.9999999999999999e-02 1.8288358427096330e+00 3.9691722573673527e+00 1.3085281242545298e+01 -1 3 0
37467 1 7 1.6000000000000000e-01 4.5286699931240376e-01 3.8884416268903403e+00 1.5796951240127862e+01 -2 2 0
37468 1 8 2.9999999999999999e-02 1.0527952747290399e+00 4.4504074526809552e+00 1.6497941073672230e+01 -2 2 0
9974 1 8 2.9999999999999999e-02 3.2365382329775927e+00 2.9878085286735807e+00 1.2755305593719630e+01 -1 3 0
37460 1 4 5.1000000000000001e-01 1.4646688098523757e+00 1.7823273960591672e+00 1.6435206297138620e+01 -2 2 0
37445 1 4 5.1000000000000001e-01 4.9326700021307417e+00 2.4813428215559030e+00 1.7112424561822525e+01 -2 2 0
37461 1 1 -1.7999999999999999e-01 3.2058910777342717e+00 1.1688141563311238e+00 1.4739388010692577e+01 -2 2 0
37451 1 6 -3.3000000000000002e-01 4.3053362013187213e+00 3.6745693909136596e+00 1.7468330603089875e+01 -2 2 0
37464 1 3 5.9999999999999998e-02 3.4915273519393044e+00 2.2213749592727288e+00 1.4803027506525911e+01 -2 2 0
37462 1 3 5.9999999999999998e-02 2.5344794038109706e+00 1.0119917420230651e+00 1.3891129718111378e+01 -2 2 0
37457 1 2 0.0000000000000000e+00 2.4618130657567763e+00 6.7238905024215656e-01 1.6002783516462696e+01 -2 2 0
37442 1 2 0.0000000000000000e+00 4.5616739014448289e+00 1.2550550553678199e+00 1.7964273882817356e+01 -2 2 0
37463 1 3 5.9999999999999998e-02 3.9673879265654306e+00 3.4549382617917646e-01 1.4528903337228884e+01 -2 2 0
37456 1 9 -1.2000000000000000e-01 3.5978045090107100e+00 3.0015555141868955e-01 1.7104187771164014e+01 -2 2 0
37452 1 7 1.6000000000000000e-01 4.5593247228421996e+00 4.8747677543778574e+00 1.6740813874935952e+01 -2 2 0
37450 1 5 -4.2999999999999999e-01 5.6835183161354887e+00 2.4260364539605210e+00 1.6141549647419669e+01 -2 2 0
37453 1 8 2.9999999999999999e-02 3.9482036456016867e+00 5.6640603558252423e+00 1.7120929476454862e+01 -2 2 0
37454 1 8 2.9999999999999999e-02 4.2448700949848899e+00 4.7408500529613979e+00 1.5763493078020062e+01 -2 2 0
9983 1 3 5.9999999999999998e-02 5.6548653348850602e+00 3.9376101251018385e+00 1.3428825836919993e+01 -1 3 0
37466 1 6 -3.3000000000000002e-01 8.9865030739272089e-01 2.6078065169270825e+00 1.5472638364649008e+01 -2 2 0
37465 1 5 -4.2999999999999999e-01 1.1251441653984078e+00 1.9038829212129338e+00 1.7595311087450359e+01 -2 2 0
37455 1 8 2.9999999999999999e-02 5.6339463698720191e+00 5.2190905592065571e+00 1.6695867499736956e+01 -2 2 0
9965 1 4 5.1000000000000001e-01 3.5683308925590409e+00 5.7753319188199521e+00 1.2289287048170008e+01 -1 3 0
9970 1 5 -4.2999999999999999e-01 3.3999978109446487e+00 5.9104384108710777e+00 1.3524933958555149e+01 -1 3 0
9981 1 1 -1.7999999999999999e-01 6.1113165341255380e+00 3.7372319726696355e+00 1.2478624229065323e+01 -1 3 0
37470 1 8 2.9999999999999999e-02 3.0343672729570559e-01 4.5000942724433850e+00 1.4967545311391229e+01 -2 2 0
9993 1 3 5.9999999999999998e-02 8.8308172108836374e+00 4.1286784796171920e+00 1.2461818368414049e+01 -1 3 0
9984 1 3 5.9999999999999998e-02 6.6938240848777815e+00 2.7914707853900245e+00 1.2448118006301351e+01 -1 3 0
10008 1 3 5.9999999999999998e-02 1.1057473316789823e+01 5.2308553919354983e+00 1.2489607939038759e+01 -1 3 0
9991 1 9 -1.2000000000000000e-01 8.2306958740355416e+00 5.0000262027592575e+00 1.2839133401953928e+01 -1 3 0
10015 1 5 -4.2999999999999999e-01 1.0280360595871512e+01 2.9045613460173891e+00 1.4187452269775005e+01 -1 3 0
10010 1 4 5.1000000000000001e-01 1.0288047177454803e+01 3.9088740334845982e+00 1.4893792022833910e+01 -1 3 0
10017 1 7 1.6000000000000000e-01 8.5926398581548664e+00 2.9202939074178822e+00 1.6353176162468404e+01 -1 3 0
10016 1 6 -3.3000000000000002e-01 9.5118387004749181e+00 3.9590373880330776e+00 1.6064650591478369e+01 -1 3 0
9994 1 3 5.9999999999999998e-02 7.9413021755116660e+00 4.6178998248744367e+00 1.3859375358820220e+01 -1 3 0
37432 1 3 5.9999999999999998e-02 7.6697529221306135e+00 6.0188536570435924e-01 1.6162848588214359e+01 -2 2 0
10007 1 2 0.0000000000000000e+00 1.1280515239699268e+01 5.1224243872819386e+00 1.4679294786658208e+01 -1 3 0
10018 1 8 2.9999999999999999e-02 9.2237092633426379e+00 2.1684943284285279e+00 1.6827877599405745e+01 -1 3 0
10020 1 8 2.9999999999999999e-02 7.9151104369659784e+00 3.2883249042929430e+00 1.7134973516630133e+01 -1 3 0
37423 1 8 2.9999999999999999e-02 1.1755860857303444e+01 1.7373788058714286e+00 1.6426915199020314e+01 -2 2 0
10019 1 8 2.9999999999999999e-02 7.9999055334243323e+00 2.5482691115687524e+00 1.5468813737235259e+01 -1 3 0
10006 1 9 -1.2000000000000000e-01 1.0746459865543304e+01 5.7919315222954957e+00 1.3348024487857211e+01 -1 3 0
10012 1 3 5.9999999999999998e-02 1.1827063974115086e+01 5.5914612528035361e+00 1.6708682649460339e+01 -1 3 0
37424 1 8 2.9999999999999999e-02 1.0689470815402499e+01 8.5671736516285013e-01 1.5420943575793295e+01 -2 2 0
10011 1 1 -1.7999999999999999e-01 1.1279778284158445e+01 6.0606755661294738e+00 1.5929121537209621e+01 -1 3 0
37422 1 7 1.6000000000000000e-01 1.1344587035799274e+01 7.7683897155101378e-01 1.6213072151420452e+01 -2 2 0
37421 1 6 -3.3000000000000002e-01 1.0634311869293430e+01 2.4994239945685787e-01 1.7316970589081855e+01 -2 2 0
37425 1 8 2.9999999999999999e-02 1.2033102842515397e+01 3.8179379898342879e-02 1.5882792887309568e+01 -2 2 0
37444 1 3 5.9999999999999998e-02 6.6438168031700817e+00 1.4469748141010230e+00 1.8532670889002972e+01 -2 2 0
10045 1 5 -4.2999999999999999e-01 1.5816083378151982e+01 1.4864378289485831e+00 1.2540948577256264e+01 -1 3 0
10024 1 3 5.9999999999999998e-02 1.2674119337569648e+01 3.8687789711464080e+00 1.3362699306311047e+01 -1 3 0
10023 1 3 5.9999999999999998e-02 1.2732296819056835e+01 3.4397373628843835e+00 1.5074791206472030e+01 -1 3 0
10021 1 9 -1.2000000000000000e-01 1.2653978636365206e+01 4.2997179610681435e+00 1.4374377746389598e+01 -1 3 0
10038 1 3 5.9999999999999998e-02 1.5239015998113789e+01 3.8935962408392482e+00 1.3135566972081774e+01 -1 3 0
10042 1 3 5.9999999999999998e-02 1.5024618265893631e+01 9.4181262643033736e-01 1.6231981060882401e+01 -1 3 0
10040 1 4 5.1000000000000001e-01 1.5194303153480622e+01 1.4719248532637081e+00 1.3645633540032419e+01 -1 3 0
10043 1 3 5.9999999999999998e-02 1.4102857943578520e+01 2.3384971680052260e+00 1.6035578041833912e+01 -1 3 0
10036 1 9 -1.2000000000000000e-01 1.5339492775254092e+01 3.9592310783753595e+00 1.4217151909959597e+01 -1 3 0
10041 1 1 -1.7999999999999999e-01 1.5027988777520347e+01 2.0107095681480436e+00 1.6003990192165237e+01 -1 3 0
10037 1 2 0.0000000000000000e+00 1.5662596364896165e+01 2.4717003597669343e+00 1.4732935268236456e+01 -1 3 0
10046 1 6 -3.3000000000000002e-01 1.4030047346033102e+01 7.3482671409234790e-01 1.3819637599760284e+01 -1 3 0
10044 1 3 5.9999999999999998e-02 1.5483762835286926e+01 2.4580822228540007e+00 1.6883690704839506e+01 -1 3 0
10022 1 2 0.0000000000000000e+00 1.4120507219238496e+01 4.8818522292792368e+00 1.4589805144329251e+01 -1 3 0
10031 1 6 -3.3000000000000002e-01 1.4113694561417139e+01 4.6169283979106499e+00 1.6990821925622054e+01 -1 3 0
10025 1 4 5.1000000000000001e-01 1.4304658942083767e+01 5.4755515437968745e+00 1.5990084368127421e+01 -1 3 0
10028 1 3 5.9999999999999998e-02 1.3530904632168447e+01 5.8901460496594167e+00 1.2654045159268332e+01 -1 3 0
10026 1 1 -1.7999999999999999e-01 1.4160320168430266e+01 6.0563881768336785e+00 1.3563234906449116e+01 -1 3 0
10032 1 7 1.6000000000000000e-01 1.4497459191449115e+01 5.0519967295153680e+00 1.8310982747059569e+01 -1 3 0
10033 1 8 2.9999999999999999e-02 1.5538806197236385e+01 5.3817749454970434e+00 1.8356061311790846e+01 -1 3 0
10047 1 7 1.6000000000000000e-01 1.3495266533702322e+01 2.2744052219308489e-02 1.2667790205954249e+01 -1 3 0
9954 1 3 5.9999999999999998e-02 4.3185248382115367e+00 1.0728565288199038e+01 1.2528227535101168e+01 -1 3 0
9951 1 1 -1.7999999999999999e-01 3.3212848440257634e+00 1.0342240434382266e+01 1.2501599797665907e+01 -1 3 0
9949 1 3 5.9999999999999998e-02 1.7661009706027979e+00 8.0202480900676640e+00 1.2610329539812268e+01 -1 3 0
9941 1 6 -3.3000000000000002e-01 1.5902755731962614e-01 1.1351535651333506e+01 1.3041058001329850e+01 -1 3 0
9935 1 4 5.1000000000000001e-01 2.8026079944489307e-01 1.0057570248804421e+01 1.3055429722451647e+01 -1 3 0
9940 1 5 -4.2999999999999999e-01 2.4461102096508067e-01 9.3305476620633936e+00 1.4052573889388178e+01 -1 3 0
9963 1 3 5.9999999999999998e-02 4.3185315262316282e+00 8.2587231876307357e+00 1.3056628785960093e+01 -1 3 0
9952 1 3 5.9999999999999998e-02 3.0005325317422362e+00 9.9846097455922802e+00 1.3489941405456154e+01 -1 3 0
35336 1 6 -3.3000000000000002e-01 4.2144497854746259e+00 1.0519473081504170e+01 1.7688101402573924e+01 -2 1 0
35337 1 7 1.6000000000000000e-01 4.1322550307717130e+00 1.1383161472367437e+01 1.6617760280818043e+01 -2 1 0
35339 1 8 2.9999999999999999e-02 3.1500408301817551e+00 1.1875896423006857e+01 1.6587218585078553e+01 -2 1 0
35340 1 8 2.9999999999999999e-02 4.2734834600205174e+00 1.0727825222321297e+01 1.5804852133759546e+01 -2 1 0
35338 1 8 2.9999999999999999e-02 4.9043937198408605e+00 1.2083714115155132e+01 1.6550567778679252e+01 -2 1 0
45198 1566 10 -8.4760000000000002e-01 1.5874600261448222e+01 2.1335132272809389e+01 3.3386628017564156e+01 0 0 0
9979 1 3 5.9999999999999998e-02 6.0587711663620603e+00 6.5090156088815982e+00 1.3223142834733807e+01 -1 3 0
9944 1 8 2.9999999999999999e-02 7.0974733644666999e-01 1.1858093906218755e+01 1.4979336805342886e+01 -1 3 0
39469 1 3 5.9999999999999998e-02 9.9079293395616794e+00 1.2216307221237225e+01 1.2653125498782515e+01 -2 2 0
9992 1 2 0.0000000000000000e+00 9.2218364448802017e+00 6.2725337559987784e+00 1.2989083457964290e+01 -1 3 0
39493 1 8 2.9999999999999999e-02 6.7592395951876965e+00 1.0450227460572904e+01 1.4587767167330011e+01 -2 2 0
39494 1 8 2.9999999999999999e-02 8.1453573647124831e+00 1.0158076837247746e+01 1.3415456174131446e+01 -2 2 0
39495 1 8 2.9999999999999999e-02 6.4371989524451694e+00 1.0285493527375500e+01 1.2914422401002836e+01 -2 2 0
10009 1 3 5.9999999999999998e-02 1.1449281622223614e+01 6.6422325334619696e+00 1.3339437771434120e+01 -1 3 0
35350 1 5 -4.2999999999999999e-01 7.2559595785440392e+00 9.7487028293575744e+00 1.6835617418830118e+01 -2 1 0
10013 1 3 5.9999999999999998e-02 1.0238185831202069e+01 6.2619860361994917e+00 1.6270591010128314e+01 -1 3 0
39492 1 7 1.6000000000000000e-01 7.1304487896353779e+00 1.0663628672299172e+01 1.3616647669486007e+01 -2 2 0
9997 1 3 5.9999999999999998e-02 8.5115394985964485e+00 6.5069427747307014e+00 1.5079195815152161e+01 -1 3 0
9998 1 3 5.9999999999999998e-02 7.6522357117403708e+00 7.5267579065642565e+00 1.3929210943716857e+01 -1 3 0
9996 1 1 -1.7999999999999999e-01 8.6036099655623008e+00 7.0714542142913395e+00 1.4140934998096142e+01 -1 3 0
9999 1 3 5.9999999999999998e-02 9.2600323504323399e+00 7.9101765500521877e+00 1.4428072446693447e+01 -1 3 0
39460 1 5 -4.2999999999999999e-01 1.0968351159496702e+01 1.0069639080397399e+01 1.3699740111388477e+01 -2 2 0
35345 1 4 5.1000000000000001e-01 7.7164790891105559e+00 1.0332721403743566e+01 1.7808524755765802e+01 -2 1 0
39462 1 7 1.6000000000000000e-01 1.1105345703002042e+01 9.6249627856411539e+00 1.6365862030991785e+01 -2 2 0
39455 1 4 5.1000000000000001e-01 1.1144790810468544e+01 1.1023649282583394e+01 1.4459655104458944e+01 -2 2 0
39461 1 6 -3.3000000000000002e-01 1.1173573417023000e+01 1.0913557437433161e+01 1.5851010037807981e+01 -2 2 0
35351 1 6 -3.3000000000000002e-01 8.1053896758267889e+00 1.1652918481316318e+01 1.7825618830986418e+01 -2 1 0
39463 1 8 2.9999999999999999e-02 1.0237594976608028e+01 9.0811065134107061e+00 1.6042724795802702e+01 -2 2 0
10014 1 3 5.9999999999999998e-02 1.1795768009181076e+01 7.0102181392286091e+00 1.5629379891205950e+01 -1 3 0
39491 1 6 -3.3000000000000002e-01 7.3227644830818663e+00 1.2003824943071033e+01 1.3324577152995827e+01 -2 2 0
39464 1 8 2.9999999999999999e-02 1.1025057667877226e+01 9.5932127454428748e+00 1.7465301126311079e+01 -2 2 0
39465 1 8 2.9999999999999999e-02 1.2063766055059233e+01 9.2377088840846131e+00 1.6099452381311085e+01 -2 2 0
35353 1 8 2.9999999999999999e-02 7.3749648704278892e+00 1.2229340335064869e+01 1.5897553789744277e+01 -2 1 0
35354 1 8 2.9999999999999999e-02 9.0267637317945972e+00 1.2078839412082353e+01 1.6111572148106568e+01 -2 1 0
35348 1 3 5.9999999999999998e-02 7.2568080294147324e+00 7.7208764700397809e+00 1.8375959009832972e+01 -2 1 0
39451 1 9 -1.2000000000000000e-01 1.2615979285249546e+01 1.2302707225432666e+01 1.2815804422286332e+01 -2 2 0
10029 1 3 5.9999999999999998e-02 1.5162659580807496e+01 6.1793988870813523e+00 1.3009510842614892e+01 -1 3 0
39437 1 2 0.0000000000000000e+00 1.4020250833748822e+01 1.1699063269452763e+01 1.2994990808384896e+01 -2 2 0
10030 1 5 -4.2999999999999999e-01 1.4616999525088108e+01 6.6693120464533768e+00 1.6122832148106617e+01 -1 3 0
10027 1 3 5.9999999999999998e-02 1.3749103548717860e+01 7.0093025820764812e+00 1.3920846202079147e+01 -1 3 0
39444 1 3 5.9999999999999998e-02 1.3611889803959125e+01 9.8181231421540556e+00 1.3907608770779127e+01 -2 2 0
39441 1 1 -1.7999999999999999e-01 1.4272892929312732e+01 1.0635228030625225e+01 1.4116166366050672e+01 -2 2 0
39443 1 3 5.9999999999999998e-02 1.5231018341862226e+01 1.0121972948581746e+01 1.4016591192108129e+01 -2 2 0
39442 1 3 5.9999999999999998e-02 1.4040592300624024e+01 1.0954681181225338e+01 1.5156592667302965e+01 -2 2 0
35383 1 8 2.9999999999999999e-02 1.4556676982061424e+01 1.1204131959155964e+01 1.8181998139453448e+01 -2 1 0
35384 1 8 2.9999999999999999e-02 1.4021798802090691e+01 9.5950538141072954e+00 1.8317902557741572e+01 -2 1 0
39512 1 2 0.0000000000000000e+00 2.9521776179249604e+00 1.6387878102182135e+01 1.2589966325084244e+01 -2 2 0
39518 1 3 5.9999999999999998e-02 1.9353644334955158e+00 1.4317635306964474e+01 1.2494684319608110e+01 -2 2 0
39511 1 9 -1.2000000000000000e-01 4.4831169481244508e+00 1.6033164230091465e+01 1.2690621181228114e+01 -2 2 0
39513 1 3 5.9999999999999998e-02 4.9367198786118740e+00 1.6871837878298248e+01 1.3110518101649657e+01 -2 2 0
39501 1 1 -1.7999999999999999e-01 4.5201731074606926e+00 1.3448801416084954e+01 1.3192777161308063e+01 -2 2 0
39503 1 3 5.9999999999999998e-02 3.4839723779376404e+00 1.3420100426073761e+01 1.3633446962583802e+01 -2 2 0
39497 1 2 0.0000000000000000e+00 5.1767462670243063e+00 1.4795371722115670e+01 1.3446945610437108e+01 -2 2 0
39500 1 4 5.1000000000000001e-01 5.0785808284459240e+00 1.5162009698595744e+01 1.4985035557307656e+01 -2 2 0
39506 1 6 -3.3000000000000002e-01 4.1888702930946167e+00 1.4454413463291258e+01 1.5658502496108083e+01 -2 2 0
39504 1 3 5.9999999999999998e-02 5.0197884789807743e+00 1.2711502407751953e+01 1.3808990294051318e+01 -2 2 0
39515 1 4 5.1000000000000001e-01 2.3729623688139778e+00 1.6612605125168841e+01 1.3968161978685082e+01 -2 2 0
39520 1 5 -4.2999999999999999e-01 1.6751235639087030e+00 1.5704075302898362e+01 1.4511090866141419e+01 -2 2 0
39510 1 8 2.9999999999999999e-02 2.9792680040592554e+00 1.5336627159615055e+01 1.6983584738227005e+01 -2 2 0
39507 1 7 1.6000000000000000e-01 3.8571709714673439e+00 1.4785826986516160e+01 1.7007728754518283e+01 -2 2 0
39509 1 8 2.9999999999999999e-02 3.6685289925391982e+00 1.3885269655995458e+01 1.7580790656306810e+01 -2 2 0
39508 1 8 2.9999999999999999e-02 4.5982200405639437e+00 1.5338417054318047e+01 1.7560675278684517e+01 -2 2 0
39505 1 5 -4.2999999999999999e-01 5.7804336861666741e+00 1.6016694399177357e+01 1.5492979673860244e+01 -2 2 0
39521 1 6 -3.3000000000000002e-01 2.7918567031404495e+00 1.7733806685711411e+01 1.4539433511166905e+01 -2 2 0
35728 1 8 2.9999999999999999e-02 5.4780854422346161e+00 1.7450878416640546e+01 1.7569272982266739e+01 -2 1 0
39523 1 8 2.9999999999999999e-02 2.3087517471800805e+00 1.7184631284553742e+01 1.6362477310919186e+01 -2 2 0
39522 1 7 1.6000000000000000e-01 2.2320649180832928e+00 1.8075124021287891e+01 1.5769537311476407e+01 -2 2 0
35159 1 8 2.9999999999999999e-02 9.8964974374337678e-01 1.4493259115487103e+01 1.7731049541181321e+01 -2 1 0
39524 1 8 2.9999999999999999e-02 1.1733933898212960e+00 1.8289122154295129e+01 1.5651508343782162e+01 -2 2 0
39452 1 2 0.0000000000000000e+00 1.1552901400019110e+01 1.2447194469263744e+01 1.3921880677129726e+01 -2 2 0
39472 1 3 5.9999999999999998e-02 1.2075164622720216e+01 1.5291564903767474e+01 1.2385415569594674e+01 -2 2 0
35352 1 7 1.6000000000000000e-01 8.1327689517443158e+00 1.2377545073119567e+01 1.6650749772200147e+01 -2 1 0
35355 1 8 2.9999999999999999e-02 8.2062018264015357e+00 1.3437642351518083e+01 1.6923316537620941e+01 -2 1 0
39467 1 2 0.0000000000000000e+00 9.9869204515766299e+00 1.4383931760929967e+01 1.2682569769228301e+01 -2 2 0
39499 1 3 5.9999999999999998e-02 7.2318396297470873e+00 1.5672909779928391e+01 1.3155599485089086e+01 -2 2 0
39476 1 6 -3.3000000000000002e-01 1.0283581581573081e+01 1.6554375086455629e+01 1.3540867117379422e+01 -2 2 0
39496 1 9 -1.2000000000000000e-01 6.7112956383855380e+00 1.4674625155205444e+01 1.3152289016555226e+01 -2 2 0
39466 1 9 -1.2000000000000000e-01 1.0193727645718035e+01 1.2977435514260568e+01 1.3403874589979580e+01 -2 2 0
35715 1 8 2.9999999999999999e-02 7.2554849234524772e+00 1.5318822163948257e+01 1.7313169439329986e+01 -2 1 0
39468 1 3 5.9999999999999998e-02 9.5131616133480144e+00 1.2734119513640730e+01 1.4195733480940220e+01 -2 2 0
39470 1 4 5.1000000000000001e-01 9.6454165403294585e+00 1.5411751946658013e+01 1.3763790146859240e+01 -2 2 0
39498 1 3 5.9999999999999998e-02 7.0613214521774124e+00 1.4193763523292846e+01 1.4036822765111216e+01 -2 2 0
39475 1 5 -4.2999999999999999e-01 8.9978833664675033e+00 1.5159135875052799e+01 1.4761182372004479e+01 -2 2 0
39459 1 3 5.9999999999999998e-02 1.1186670954444262e+01 1.3426277079763103e+01 1.5765167502224934e+01 -2 2 0
39477 1 7 1.6000000000000000e-01 1.0265051973004734e+01 1.7625941832676759e+01 1.4447791376498902e+01 -2 2 0
34270 1 5 -4.2999999999999999e-01 1.1438249363776931e+01 1.7115212490204083e+01 1.7309405634790835e+01 -2 1 0
39479 1 8 2.9999999999999999e-02 1.0041263530228409e+01 1.7173443590458046e+01 1.5395958178448961e+01 -2 2 0
39478 1 8 2.9999999999999999e-02 1.1278459589216608e+01 1.8083687565630388e+01 1.4483032057670792e+01 -2 2 0
39456 1 1 -1.7999999999999999e-01 1.2014626013305993e+01 1.3327944879927339e+01 1.5044993012655443e+01 -2 2 0
35712 1 7 1.6000000000000000e-01 7.8307709768996521e+00 1.5561838624784524e+01 1.8243802130757047e+01 -2 1 0
35714 1 8 2.9999999999999999e-02 7.8365213876291451e+00 1.6649302694050824e+01 1.8257399749430043e+01 -2 1 0
39480 1 8 2.9999999999999999e-02 9.4650258032494161e+00 1.8361832595090220e+01 1.4277431839669763e+01 -2 2 0
35713 1 8 2.9999999999999999e-02 8.8427911589564925e+00 1.5201339188609795e+01 1.8050082584348672e+01 -2 1 0
39454 1 3 5.9999999999999998e-02 1.2750719902661611e+01 1.3271593460472980e+01 1.2433869166940704e+01 -2 2 0
39457 1 3 5.9999999999999998e-02 1.2199084718743281e+01 1.4310539041427230e+01 1.4594732992966518e+01 -2 2 0
39430 1 5 -4.2999999999999999e-01 1.5780022397985208e+01 1.3067131940806162e+01 1.5953089314294481e+01 -2 2 0
39436 1 9 -1.2000000000000000e-01 1.4968505778246001e+01 1.2994750879754729e+01 1.3133353933022381e+01 -2 2 0
39458 1 3 5.9999999999999998e-02 1.2785437153064159e+01 1.2972406235233912e+01 1.5723063166568791e+01 -2 2 0
34254 1 3 5.9999999999999998e-02 1.3920352389745926e+01 1.6545591270289904e+01 1.6636716476712262e+01 -2 1 0
39439 1 3 5.9999999999999998e-02 1.4479108909040564e+01 1.3646698907899795e+01 1.3793614128076717e+01 -2 2 0
34251 1 1 -1.7999999999999999e-01 1.4705659857927301e+01 1.7033173949862338e+01 1.7186746410696742e+01 -2 1 0
39412 1 3 5.9999999999999998e-02 1.5239259854195035e+01 1.6656168828559096e+01 1.3406747292429637e+01 -2 2 0
34252 1 3 5.9999999999999998e-02 1.4526658032058098e+01 1.6731266784085467e+01 1.8205486074970914e+01 -2 1 0
34253 1 3 5.9999999999999998e-02 1.5636343076158035e+01 1.6618270378553540e+01 1.6848082497964214e+01 -2 1 0
39411 1 1 -1.7999999999999999e-01 1.5589995040511948e+01 1.6293808261542736e+01 1.2474407574120420e+01 -2 2 0
34248 1 3 5.9999999999999998e-02 1.4720615044995935e+01 1.8126955229293337e+01 1.5000482606876140e+01 -2 1 0
39529 1 3 5.9999999999999998e-02 3.0961358969607944e+00 1.8479698382347358e+01 1.2192183033630599e+01 -2 2 0
39553 1 8 2.9999999999999999e-02 8.7588755362832338e-01 2.0450289042453409e+01 1.4019932543935195e+01 -2 2 0
39525 1 8 2.9999999999999999e-02 2.5699230450380579e+00 1.8985002515714857e+01 1.6287588315337974e+01 -2 2 0
34300 1 5 -4.2999999999999999e-01 5.7162600439625084e+00 2.0902962715565177e+01 1.7317094044793187e+01 -2 1 0
39552 1 7 1.6000000000000000e-01 3.4234650839472785e-03 2.0191255837976932e+01 1.3362927167313771e+01 -2 2 0
35730 1 8 2.9999999999999999e-02 4.3405809371682844e+00 1.8646419686411662e+01 1.8043666743243293e+01 -2 1 0
34284 1 3 5.9999999999999998e-02 8.9788998817418175e+00 1.8769157670038972e+01 1.7399721856501326e+01 -2 1 0
34305 1 8 2.9999999999999999e-02 6.5034970972365898e+00 2.0324370059129770e+01 1.4559805294846141e+01 -2 1 0
34303 1 8 2.9999999999999999e-02 6.3300411927837494e+00 1.8951225484165530e+01 1.5605582877711504e+01 -2 1 0
34302 1 7 1.6000000000000000e-01 7.0671010941360661e+00 1.9654250482483643e+01 1.5130470380668946e+01 -2 1 0
34304 1 8 2.9999999999999999e-02 7.7561611980038485e+00 1.9172670405274030e+01 1.4484318280948882e+01 -2 1 0
34279 1 3 5.9999999999999998e-02 1.1043763224906296e+01 1.9877635910161732e+01 1.7151799105230698e+01 -2 1 0
34295 1 4 5.1000000000000001e-01 6.9278618628766191e+00 2.1082020334392098e+01 1.7140576465049474e+01 -2 1 0
34301 1 6 -3.3000000000000002e-01 7.7054151901615331e+00 2.0490683385565493e+01 1.6138644356770182e+01 -2 1 0
34244 1 8 2.9999999999999999e-02 1.1117622500103849e+01 2.1124606071784655e+01 1.4683496294888677e+01 -2 1 0
9915 1 8 2.9999999999999999e-02 6.0758028592772462e-02 5.1387253804962825e+00 1.0468554025893866e+01 -1 3 0
34291 1 9 -1.2000000000000000e-01 9.2865042346209563e+00 2.1413551065549438e+01 1.8276111660528482e+01 -2 1 0
34276 1 9 -1.2000000000000000e-01 1.1266326562459478e+01 1.9939004529902167e+01 1.8204252109037697e+01 -2 1 0
34247 1 2 0.0000000000000000e+00 1.4795719071694700e+01 1.8556776492083465e+01 1.6981722361676123e+01 -2 1 0
34231 1 9 -1.2000000000000000e-01 1.6064946555364674e+01 2.0291801960558420e+01 1.3423775013063805e+01 -2 1 0
34233 1 3 5.9999999999999998e-02 1.5607416808310274e+01 1.9501942061523135e+01 1.2805327681684041e+01 -2 1 0
34263 1 3 5.9999999999999998e-02 1.2953785101863598e+01 1.8866871189941453e+01 1.6396778214004446e+01 -2 1 0
34246 1 9 -1.2000000000000000e-01 1.5298740612962318e+01 1.8863154433665830e+01 1.5512024363019849e+01 -2 1 0
34261 1 9 -1.2000000000000000e-01 1.3361443927511386e+01 1.9148958948517812e+01 1.7301687329067100e+01 -2 1 0
34240 1 5 -4.2999999999999999e-01 1.3199619099513670e+01 1.9751472651825306e+01 1.3495680271507643e+01 -2 1 0
34264 1 3 5.9999999999999998e-02 1.3531991795825377e+01 2.0227963543998822e+01 1.7269852119370828e+01 -2 1 0
34232 1 2 0.0000000000000000e+00 1.5142683149840545e+01 2.0261117727031827e+01 1.4700829822483490e+01 -2 1 0
34235 1 4 5.1000000000000001e-01 1.3673456049100443e+01 2.0483613115947275e+01 1.4346723063459200e+01 -2 1 0
34250 1 4 5.1000000000000001e-01 1.5894577426478946e+01 1.9055611573633868e+01 1.7958192703286951e+01 -2 1 0
34236 1 1 -1.7999999999999999e-01 1.5672897294524926e+01 2.1386064914045246e+01 1.5689738578067487e+01 -2 1 0
34238 1 3 5.9999999999999998e-02 1.5085600622424144e+01 2.1420785952563538e+01 1.6610422852229366e+01 -2 1 0
34241 1 6 -3.3000000000000002e-01 1.3061099828949311e+01 2.1581443666773794e+01 1.4862981270852551e+01 -2 1 0
35248 1 8 2.9999999999999999e-02 1.0821536792451039e-01 5.1798101559112917e+00 2.3579680802612813e+01 -2 1 0
37441 1 9 -1.2000000000000000e-01 5.9107365362456257e+00 6.5254466605525974e-01 1.8395808635059836e+01 -2 2 0
37449 1 3 5.9999999999999998e-02 3.0942161072589052e+00 2.5240702668861363e+00 1.9176828391211910e+01 -2 2 0
37446 1 1 -1.7999999999999999e-01 3.7527584882766751e+00 1.6698888588962815e+00 1.9252738422982794e+01 -2 2 0
37448 1 3 5.9999999999999998e-02 3.2991598670031803e+00 8.8991089424429548e-01 1.9866264072732129e+01 -2 2 0
37447 1 3 5.9999999999999998e-02 4.5123037509981581e+00 2.0275331856240224e+00 1.9960785705217091e+01 -2 2 0
37716 1 1 -1.7999999999999999e-01 5.2409731332848137e+00 8.1656119325927912e-01 2.2998706689178103e+01 -2 2 0
37717 1 3 5.9999999999999998e-02 4.2699993952612338e+00 1.3370979880804781e+00 2.2977264598060884e+01 -2 2 0
37733 1 3 5.9999999999999998e-02 4.0597366951319467e+00 3.4636365890840359e+00 2.2909856516618255e+01 -2 2 0
37731 1 1 -1.7999999999999999e-01 4.1676651181686806e+00 4.1020486927850124e+00 2.3828595574147936e+01 -2 2 0
37734 1 3 5.9999999999999998e-02 4.9339165238544673e+00 4.8087729744801688e+00 2.3568300872957948e+01 -2 2 0
37719 1 3 5.9999999999999998e-02 5.1885243062082447e+00 3.2973349144909669e-01 2.2037242370302252e+01 -2 2 0
37732 1 3 5.9999999999999998e-02 3.2052545879961780e+00 4.5701961697875362e+00 2.4077081791343460e+01 -2 2 0
37443 1 3 5.9999999999999998e-02 5.8451016901966373e+00 5.1768980637299178e-01 1.9419006119699411e+01 -2 2 0
37509 1 3 5.9999999999999998e-02 2.3955613608316953e-01 1.9660186284651213e-01 2.1869292155508361e+01 -2 2 0
37739 1 8 2.9999999999999999e-02 1.3783959304291280e+00 7.6633960257505140e-01 2.3739478177558766e+01 -2 2 0
37723 1 8 2.9999999999999999e-02 5.8620712242741071e+00 4.7801003407410807e+00 2.0507057066687491e+01 -2 2 0
35668 1 8 2.9999999999999999e-02 8.6791772561068239e+00 2.0308445756883856e+01 3.1782526263636413e+01 -2 1 0
37429 1 3 5.9999999999999998e-02 8.3075531312258608e+00 4.0671549611759550e-01 1.8787400067019391e+01 -2 2 0
37712 1 2 0.0000000000000000e+00 6.4660697729339303e+00 1.7824436057069546e+00 2.3397904562026021e+01 -2 2 0
37721 1 6 -3.3000000000000002e-01 6.7214488300480166e+00 3.9899663915703387e+00 2.2284610680027718e+01 -2 2 0
37715 1 4 5.1000000000000001e-01 6.7572375562287457e+00 2.6768146923973637e+00 2.2138080862767328e+01 -2 2 0
37720 1 5 -4.2999999999999999e-01 7.0584129400209674e+00 2.1448459180704722e+00 2.1089796180126484e+01 -2 2 0
37711 1 9 -1.2000000000000000e-01 7.6597828321489603e+00 7.7744748333607883e-01 2.3591246759490080e+01 -2 2 0
37701 1 1 -1.7999999999999999e-01 9.8039685048700367e+00 1.9212067324919271e+00 2.2934509857886599e+01 -2 2 0
37702 1 3 5.9999999999999998e-02 9.3262714211774043e+00 2.9002927073017717e+00 2.2819428324261363e+01 -2 2 0
37703 1 3 5.9999999999999998e-02 9.7968050045161252e+00 1.3941299878473079e+00 2.2005480639688411e+01 -2 2 0
37704 1 3 5.9999999999999998e-02 1.0859470033115256e+01 2.0097992393946087e+00 2.3276391318692831e+01 -2 2 0
37722 1 7 1.6000000000000000e-01 6.7529701575604504e+00 4.8199571866015205e+00 2.1150742511435286e+01 -2 2 0
37697 1 2 0.0000000000000000e+00 9.0663075490539136e+00 1.1531057238707232e+00 2.4062414380349399e+01 -2 2 0
35369 1 8 2.9999999999999999e-02 1.0358613481329284e+01 5.0171425400077156e+00 2.0707284622328480e+01 -2 1 0
37714 1 3 5.9999999999999998e-02 7.7494304559785183e+00 1.6626796509703773e-01 2.2715031897282270e+01 -2 2 0
37724 1 8 2.9999999999999999e-02 7.6740319597633473e+00 4.5594302921029293e+00 2.0554600959725619e+01 -2 2 0
35368 1 8 2.9999999999999999e-02 1.0360397887864893e+01 6.1741093380157652e+00 1.9274599777644553e+01 -2 1 0
37725 1 8 2.9999999999999999e-02 6.7674171373464942e+00 5.7543211796203169e+00 2.1570728770609591e+01 -2 2 0
35367 1 7 1.6000000000000000e-01 1.0829573967063995e+01 5.9061804273541441e+00 2.0214176704265512e+01 -2 1 0
35370 1 8 2.9999999999999999e-02 1.1887069351313029e+01 5.8488950082875837e+00 2.0037217188997417e+01 -2 1 0
37699 1 3 5.9999999999999998e-02 1.0958192122091255e+01 6.9143153584207945e-02 2.4200107601222776e+01 -2 2 0
10035 1 8 2.9999999999999999e-02 1.3974730125204207e+01 5.9170322153928900e+00 1.8479194471313640e+01 -1 3 0
37348 1 8 2.9999999999999999e-02 1.3540743550139222e+01 4.6837675687304774e+00 2.1111595409229473e+01 -2 2 0
37349 1 8 2.9999999999999999e-02 1.3057486324236177e+01 3.8700579913146917e+00 2.2551686758912595e+01 -2 2 0
37350 1 8 2.9999999999999999e-02 1.3380943632236175e+01 2.9009663020547420e+00 2.1209242310882747e+01 -2 2 0
37347 1 7 1.6000000000000000e-01 1.3768394216178267e+01 3.7803881418730163e+00 2.1736825059280992e+01 -2 2 0
37346 1 6 -3.3000000000000002e-01 1.5068404558868384e+01 3.5379452727462244e+00 2.2053559388142705e+01 -2 2 0
37345 1 5 -4.2999999999999999e-01 1.5328667170020310e+01 5.5603551938607083e+00 2.3179875975709873e+01 -2 2 0
37340 1 4 5.1000000000000001e-01 1.5795151230439505e+01 4.4358286488144261e+00 2.2811877691142914e+01 -2 2 0
37369 1 3 5.9999999999999998e-02 1.5233554075236430e+01 1.1444806272548786e+00 2.2690719910484553e+01 -2 2 0
10034 1 8 2.9999999999999999e-02 1.4191558868170105e+01 4.4174744217780022e+00 1.9174598567366495e+01 -1 3 0
37366 1 9 -1.2000000000000000e-01 1.6019800485930304e+01 4.7251771465505465e-01 2.3141722828007648e+01 -2 2 0
37390 1 5 -4.2999999999999999e-01 1.4649753797962775e+01 2.5762735660406325e-02 2.0170894198518464e+01 -2 2 0
35333 1 3 5.9999999999999998e-02 5.2066472058714099e+00 8.0276075898871468e+00 1.8525142833641123e+01 -2 1 0
35323 1 8 2.9999999999999999e-02 1.1166442093024522e+00 6.6150658590402180e+00 2.0288752705331220e+01 -2 1 0
35330 1 4 5.1000000000000001e-01 4.8354179276284714e+00 1.0972350906193745e+01 1.8826206683330799e+01 -2 1 0
35335 1 5 -4.2999999999999999e-01 5.0812877402988379e+00 1.2105067489666387e+01 1.9113851753856295e+01 -2 1 0
35325 1 8 2.9999999999999999e-02 1.3364053373850471e+00 6.4328945137724522e+00 2.2027323960311016e+01 -2 1 0
35334 1 3 5.9999999999999998e-02 3.6775784281594288e+00 8.2890526247666756e+00 1.9389271819289728e+01 -2 1 0
35322 1 7 1.6000000000000000e-01 8.6383412499113332e-01 7.0210541894613465e+00 2.1256836612033446e+01 -2 1 0
35298 1 3 5.9999999999999998e-02 9.1026850470364096e-01 9.7133024794775693e+00 2.4038367229809310e+01 -2 1 0
35331 1 1 -1.7999999999999999e-01 4.7137036361234133e+00 8.4249008812738868e+00 1.9460130900665156e+01 -2 1 0
35319 1 3 5.9999999999999998e-02 1.9395938396319303e+00 9.8885366612652632e+00 1.9489605354887775e+01 -2 1 0
35332 1 3 5.9999999999999998e-02 5.0781004463220434e+00 7.7795481092655958e+00 2.0241390055516618e+01 -2 1 0
35315 1 4 5.1000000000000001e-01 2.5660860997392705e+00 8.6366493282234256e+00 2.1840737308293129e+01 -2 1 0
35320 1 5 -4.2999999999999999e-01 3.3148536170523690e+00 7.7730058960331148e+00 2.2297459813678859e+01 -2 1 0
35329 1 3 5.9999999999999998e-02 4.8371521493697189e+00 9.4451020210189292e+00 2.1821464580498610e+01 -2 1 0
35312 1 2 0.0000000000000000e+00 2.9049618928583811e+00 1.0107501510310270e+01 2.1556961915312364e+01 -2 1 0
35326 1 9 -1.2000000000000000e-01 4.4276996705246017e+00 1.0294210813518887e+01 2.1256785092294063e+01 -2 1 0
35327 1 2 0.0000000000000000e+00 5.1322886304753457e+00 9.9006636815066411e+00 1.9840910402270666e+01 -2 1 0
35311 1 9 -1.2000000000000000e-01 2.5191904863935268e+00 1.1085257538185012e+01 2.2776650896646455e+01 -2 1 0
35316 1 1 -1.7999999999999999e-01 2.0375714459948675e+00 1.0622104824157832e+01 2.0343574815000853e+01 -2 1 0
35328 1 3 5.9999999999999998e-02 4.8103083641402486e+00 1.1165465389140259e+01 2.1829196724272741e+01 -2 1 0
35321 1 6 -3.3000000000000002e-01 1.2868269377519004e+00 8.3822668573387844e+00 2.1394619521531226e+01 -2 1 0
35314 1 3 5.9999999999999998e-02 1.4513480972066244e+00 1.1123045086341897e+01 2.2692175570949939e+01 -2 1 0
35318 1 3 5.9999999999999998e-02 1.0271825562114585e+00 1.0728755673663141e+01 2.0670594264827656e+01 -2 1 0
35304 1 3 5.9999999999999998e-02 4.4751665757322074e+00 9.3169034978013290e+00 2.3945027957713840e+01 -2 1 0
35297 1 2 0.0000000000000000e+00 2.7730761712370895e+00 1.0669969565925026e+01 2.4288456556061764e+01 -2 1 0
35313 1 3 5.9999999999999998e-02 2.8522755525790005e+00 1.2207895799377798e+01 2.2623381191467836e+01 -2 1 0
35317 1 3 5.9999999999999998e-02 2.3588480703527619e+00 1.1593202603332019e+01 1.9956670360603610e+01 -2 1 0
35303 1 3 5.9999999999999998e-02 4.8900960754103879e+00 1.1078666850995328e+01 2.4177646980460743e+01 -2 1 0
35347 1 3 5.9999999999999998e-02 9.0339078590644188e+00 8.0914518120590095e+00 1.8439311515383146e+01 -2 1 0
35346 1 1 -1.7999999999999999e-01 8.0652349832203836e+00 8.1791994995254562e+00 1.8936936230349517e+01 -2 1 0
35358 1 3 5.9999999999999998e-02 9.9090555087525409e+00 1.0455158500991079e+01 1.9111314427727546e+01 -2 1 0
35341 1 9 -1.2000000000000000e-01 6.6887082833549956e+00 9.8863081451521673e+00 2.0165919653359836e+01 -2 1 0
35344 1 3 5.9999999999999998e-02 6.8318711984552687e+00 9.3209056631014562e+00 2.1077126176790966e+01 -2 1 0
35343 1 3 5.9999999999999998e-02 6.8550787770508466e+00 1.0843667093653190e+01 2.0569919675216802e+01 -2 1 0
37762 1 3 5.9999999999999998e-02 8.3047608251214218e+00 6.9710152350268375e+00 2.4138450083063184e+01 -2 2 0
35365 1 5 -4.2999999999999999e-01 1.1624062611953766e+01 8.4487649029912308e+00 1.9416018661112140e+01 -2 1 0
35342 1 2 0.0000000000000000e+00 7.9139976293368743e+00 9.6472777488936057e+00 1.9216732987000775e+01 -2 1 0
35349 1 3 5.9999999999999998e-02 8.0795794353231525e+00 7.6257056492053445e+00 1.9890349069368433e+01 -2 1 0
35356 1 9 -1.2000000000000000e-01 9.2318373038440367e+00 1.0283261487498711e+01 1.9886710619115760e+01 -2 1 0
35360 1 4 5.1000000000000001e-01 1.0951548243388670e+01 8.3459968056782294e+00 2.0449409256075779e+01 -2 1 0
35357 1 2 0.0000000000000000e+00 1.0192735003311592e+01 9.5373308410704301e+00 2.1044536172396086e+01 -2 1 0
35366 1 6 -3.3000000000000002e-01 1.0654677178172173e+01 7.1258749250096551e+00 2.1027889302602581e+01 -2 1 0
35361 1 1 -1.7999999999999999e-01 9.3441645156259643e+00 9.0610937675255485e+00 2.2213352608381786e+01 -2 1 0
35363 1 3 5.9999999999999998e-02 9.9260112956805386e+00 8.8264460037705241e+00 2.3082014838543845e+01 -2 1 0
35362 1 3 5.9999999999999998e-02 8.5893569041326874e+00 9.7745346236288935e+00 2.2463347480281236e+01 -2 1 0
35364 1 3 5.9999999999999998e-02 8.7978499556520546e+00 8.1106166658458925e+00 2.1966709423997990e+01 -2 1 0
35371 1 9 -1.2000000000000000e-01 1.1134634449149821e+01 1.0725244748080149e+01 2.1558842402845613e+01 -2 1 0
35359 1 3 5.9999999999999998e-02 8.9656411779149785e+00 1.1295425378046271e+01 2.0367143819307053e+01 -2 1 0
35373 1 3 5.9999999999999998e-02 1.1297671288960558e+01 1.1315258635446707e+01 2.0684054021377982e+01 -2 1 0
35374 1 3 5.9999999999999998e-02 1.0542176822402585e+01 1.1403760485398047e+01 2.2154385452489134e+01 -2 1 0
35378 1 3 5.9999999999999998e-02 1.1601756648533277e+01 9.6860109616740910e+00 2.3975436759649352e+01 -2 1 0
35698 1 8 2.9999999999999999e-02 8.6134620871684877e+00 1.1289461577533379e+01 2.3515102475395317e+01 -2 1 0
35377 1 3 5.9999999999999998e-02 1.2497112111100265e+01 8.4469745375792993e+00 2.2980859412185239e+01 -2 1 0
35697 1 7 1.6000000000000000e-01 9.0477234939494089e+00 1.1547126350242861e+01 2.4501822581751107e+01 -2 1 0
35389 1 3 5.9999999999999998e-02 1.2225437176438826e+01 1.2125090573929082e+01 2.3685707976371813e+01 -2 1 0
35376 1 1 -1.7999999999999999e-01 1.2473536327339165e+01 9.5120265014861953e+00 2.3299846388287747e+01 -2 1 0
35372 1 2 0.0000000000000000e+00 1.2564529532094912e+01 1.0667507903184417e+01 2.2166260690181243e+01 -2 1 0
35382 1 7 1.6000000000000000e-01 1.4449179446854941e+01 1.0350905889588926e+01 1.8941223356720574e+01 -2 1 0
35385 1 8 2.9999999999999999e-02 1.5473555868273102e+01 1.0079560642866024e+01 1.9229491166797398e+01 -2 1 0
35386 1 9 -1.2000000000000000e-01 1.2861982966453125e+01 1.2091751196393535e+01 2.2810082031028969e+01 -2 1 0
35379 1 3 5.9999999999999998e-02 1.3337041857375400e+01 9.4974502391173221e+00 2.3990019924260160e+01 -2 1 0
35381 1 6 -3.3000000000000002e-01 1.3543672806971088e+01 1.0898543754859938e+01 1.9944776511121329e+01 -2 1 0
35375 1 4 5.1000000000000001e-01 1.3562457644576252e+01 1.0224007676888883e+01 2.1110182282750060e+01 -2 1 0
35380 1 5 -4.2999999999999999e-01 1.4300869551417575e+01 9.2651361964904488e+00 2.1224119432820693e+01 -2 1 0
35394 1 3 5.9999999999999998e-02 1.5025018995924485e+01 1.0609111946609223e+01 2.3597508178065336e+01 -2 1 0
35391 1 1 -1.7999999999999999e-01 1.4900430363949583e+01 1.1520765740727827e+01 2.4194706879028960e+01 -2 1 0
37784 1 8 2.9999999999999999e-02 1.3044478597835733e+01 7.0513904053622847e+00 2.4338144504135123e+01 -2 2 0
35727 1 7 1.6000000000000000e-01 5.0578445810208876e+00 1.7977866409932339e+01 1.8418577561770839e+01 -2 1 0
35157 1 7 1.6000000000000000e-01 1.5766474458859928e-01 1.4478881696380096e+01 1.8459794249997543e+01 -2 1 0
35158 1 8 2.9999999999999999e-02 1.5159472309493792e-02 1.5402534770293446e+01 1.9048073216828698e+01 -2 1 0
35747 1 2 0.0000000000000000e+00 1.5881791721901597e-01 1.6608205148582527e+01 2.4428752064802769e+01 -2 1 0
35160 1 8 2.9999999999999999e-02 2.3517755207692662e-01 1.3630224402855600e+01 1.9161657103286409e+01 -2 1 0
35749 1 3 5.9999999999999998e-02 9.9095721883084764e-01 1.6121724432341228e+01 2.2383057006948793e+01 -2 1 0
35724 1 3 5.9999999999999998e-02 2.3589488896434738e+00 1.4547596922614671e+01 2.1199120234288543e+01 -2 1 0
35721 1 1 -1.7999999999999999e-01 2.9200287795535123e+00 1.5312972088040684e+01 2.0652173616964152e+01 -2 1 0
35717 1 2 0.0000000000000000e+00 4.2179285771362318e+00 1.5933815987998136e+01 2.1302659484371596e+01 -2 1 0
35722 1 3 5.9999999999999998e-02 3.1524130688611587e+00 1.4774770404404505e+01 1.9742761477406823e+01 -2 1 0
35716 1 9 -1.2000000000000000e-01 5.1438055724960483e+00 1.4751979378982485e+01 2.1373087225188517e+01 -2 1 0
35719 1 3 5.9999999999999998e-02 5.2737785044978800e+00 1.4252512400006388e+01 2.0439053196191907e+01 -2 1 0
35718 1 3 5.9999999999999998e-02 4.6105531241806963e+00 1.3940498746745668e+01 2.1989190483237181e+01 -2 1 0
35723 1 3 5.9999999999999998e-02 2.1919271502448150e+00 1.6075398494955916e+01 2.0309602953186282e+01 -2 1 0
35731 1 9 -1.2000000000000000e-01 3.8946269535473372e+00 1.6471008386974006e+01 2.2790399421240224e+01 -2 1 0
35720 1 4 5.1000000000000001e-01 4.8648890646521998e+00 1.7074948588033319e+01 2.0487310953983084e+01 -2 1 0
35726 1 6 -3.3000000000000002e-01 4.5688057887105762e+00 1.6994344105468102e+01 1.9207782207849405e+01 -2 1 0
35734 1 3 5.9999999999999998e-02 4.7680672640440331e+00 1.7144007317574232e+01 2.3084244273440724e+01 -2 1 0
35732 1 2 0.0000000000000000e+00 2.5644597367015480e+00 1.7301839736803306e+01 2.3068116740543612e+01 -2 1 0
35733 1 3 5.9999999999999998e-02 3.8579002876198345e+00 1.5637607535627337e+01 2.3460468679111099e+01 -2 1 0
35746 1 9 -1.2000000000000000e-01 1.3504186063892767e+00 1.6364003983921762e+01 2.3399317533463776e+01 -2 1 0
35748 1 3 5.9999999999999998e-02 1.7619152423521376e+00 1.5473860763463009e+01 2.3805538341661979e+01 -2 1 0
35725 1 5 -4.2999999999999999e-01 5.5168413022598397e+00 1.7971912978924692e+01 2.1001350509902132e+01 -2 1 0
35704 1 3 5.9999999999999998e-02 5.9434387130491864e+00 1.4942714665399668e+01 2.3730030868364295e+01 -2 1 0
35735 1 4 5.1000000000000001e-01 2.2785886500459518e+00 1.8410985436302095e+01 2.1933695339975127e+01 -2 1 0
35736 1 1 -1.7999999999999999e-01 2.9587864094745253e+00 1.8069557833835741e+01 2.4277818704035507e+01 -2 1 0
35740 1 5 -4.2999999999999999e-01 1.5106342991253754e+00 1.8299623408466612e+01 2.0998558491582855e+01 -2 1 0
34265 1 4 5.1000000000000001e-01 1.1939561949094667e+01 1.7482580775830954e+01 1.8375830462258090e+01 -2 1 0
34275 1 8 2.9999999999999999e-02 1.0255357165035527e+01 1.5828089747112559e+01 2.0001595130046358e+01 -2 1 0
34283 1 3 5.9999999999999998e-02 9.3856317592788621e+00 1.7936862953285896e+01 1.8833103853307900e+01 -2 1 0
34272 1 7 1.6000000000000000e-01 1.1225230781674162e+01 1.5526017212985710e+01 1.9711727839666757e+01 -2 1 0
35708 1 3 5.9999999999999998e-02 6.5588092076549680e+00 1.2696389553166359e+01 2.2308819051684370e+01 -2 1 0
35703 1 3 5.9999999999999998e-02 6.6564547947945165e+00 1.6442280501782793e+01 2.3236564062034773e+01 -2 1 0
35702 1 2 0.0000000000000000e+00 6.6874655467732866e+00 1.4798180131464871e+01 2.1816753114686350e+01 -2 1 0
35707 1 3 5.9999999999999998e-02 7.1645583398309594e+00 1.2943963599583931e+01 2.0643503627084087e+01 -2 1 0
35711 1 6 -3.3000000000000002e-01 7.1607449252790314e+00 1.5061460307069444e+01 1.9418954045851265e+01 -2 1 0
35709 1 3 5.9999999999999998e-02 8.1418107064182674e+00 1.3092065133533879e+01 2.2002070386043094e+01 -2 1 0
35701 1 9 -1.2000000000000000e-01 6.8152200587341332e+00 1.5391347400601504e+01 2.3239117532931729e+01 -2 1 0
35706 1 1 -1.7999999999999999e-01 7.1508735166420871e+00 1.3303352700961639e+01 2.1682138473031070e+01 -2 1 0
35705 1 4 5.1000000000000001e-01 7.5249117812350095e+00 1.5474497652216042e+01 2.0647703991595773e+01 -2 1 0
35710 1 5 -4.2999999999999999e-01 8.2893219786436863e+00 1.6378844193205531e+01 2.0898226179628693e+01 -2 1 0
35694 1 3 5.9999999999999998e-02 9.5987907424525609e+00 1.4951495168744142e+01 2.2623085461204980e+01 -2 1 0
35693 1 3 5.9999999999999998e-02 9.5903045467397998e+00 1.6541318478766428e+01 2.3296209881176040e+01 -2 1 0
35691 1 1 -1.7999999999999999e-01 9.3632826060618708e+00 1.5496595416883753e+01 2.3520638712279013e+01 -2 1 0
35687 1 2 0.0000000000000000e+00 8.0029268341693918e+00 1.5135574748625764e+01 2.4228052945190040e+01 -2 1 0
35692 1 3 5.9999999999999998e-02 1.0148708721672151e+01 1.5095555699027358e+01 2.4155556489608689e+01 -2 1 0
34273 1 8 2.9999999999999999e-02 1.1645889217038297e+01 1.5053926786367709e+01 2.0628235750360730e+01 -2 1 0
34271 1 6 -3.3000000000000002e-01 1.1870218173972811e+01 1.6784515300908478e+01 1.9533194420058109e+01 -2 1 0
34274 1 8 2.9999999999999999e-02 1.1239113219662045e+01 1.4809035522632108e+01 1.8921221621359315e+01 -2 1 0
34290 1 8 2.9999999999999999e-02 8.7055578494488568e+00 1.8301839946458127e+01 2.2903226410413104e+01 -2 1 0
35388 1 3 5.9999999999999998e-02 1.2376019817380332e+01 1.2870659542104072e+01 2.2255266929752551e+01 -2 1 0
35399 1 8 2.9999999999999999e-02 1.6101570169795274e+01 1.4017340908362744e+01 1.9923710548376672e+01 -2 1 0
35397 1 7 1.6000000000000000e-01 1.4998187776850497e+01 1.3999094131402527e+01 1.9961882581101570e+01 -2 1 0
35387 1 2 0.0000000000000000e+00 1.4254258743803147e+01 1.2604536654663551e+01 2.3346494817530310e+01 -2 1 0
35390 1 4 5.1000000000000001e-01 1.5055994663080620e+01 1.2918875134549911e+01 2.2079575732583642e+01 -2 1 0
35396 1 6 -3.3000000000000002e-01 1.4402366120256415e+01 1.3573358192673906e+01 2.1214203066534566e+01 -2 1 0
35410 1 5 -4.2999999999999999e-01 1.4435131215225018e+01 1.6358508743897062e+01 2.2656588414449999e+01 -2 1 0
35403 1 3 5.9999999999999998e-02 1.3115034674197883e+01 1.4438730770962355e+01 2.3791359375470499e+01 -2 1 0
35401 1 9 -1.2000000000000000e-01 1.3958508535451138e+01 1.3910158519366837e+01 2.4265908699155112e+01 -2 1 0
35405 1 4 5.1000000000000001e-01 1.5365436502878199e+01 1.5879229855752190e+01 2.3276725277020262e+01 -2 1 0
35400 1 8 2.9999999999999999e-02 1.4553471668916174e+01 1.4894038976287094e+01 1.9509899759734854e+01 -2 1 0
35423 1 3 5.9999999999999998e-02 1.2373671822066644e+01 1.6582124517332172e+01 2.3960148197947859e+01 -2 1 0
35398 1 8 2.9999999999999999e-02 1.4787340974535176e+01 1.3237678457468908e+01 1.9172453326318191e+01 -2 1 0
35729 1 8 2.9999999999999999e-02 5.9017750729009020e+00 1.8531291696905861e+01 1.8795349169107883e+01 -2 1 0
35742 1 7 1.6000000000000000e-01 2.9918044018037300e+00 2.0542272469896435e+01 2.1004244412682059e+01 -2 1 0
35741 1 6 -3.3000000000000002e-01 3.0394850200336188e+00 1.9530741320717077e+01 2.2028859288092960e+01 -2 1 0
35743 1 8 2.9999999999999999e-02 3.5901667237139305e+00 2.1362944335402041e+01 2.1250366075654544e+01 -2 1 0
35744 1 8 2.9999999999999999e-02 1.9653000423079985e+00 2.0956967402127969e+01 2.1035715150196662e+01 -2 1 0
35745 1 8 2.9999999999999999e-02 3.1956396453540776e+00 2.0278411942727622e+01 1.9998165103498266e+01 -2 1 0
35638 1 8 2.9999999999999999e-02 8.6147739851915275e-02 2.0630756094054330e+01 2.3381498730949726e+01 -2 1 0
35738 1 3 5.9999999999999998e-02 3.8556437958711145e+00 1.8693813560502232e+01 2.4198255964346856e+01 -2 1 0
35437 1 3 5.9999999999999998e-02 1.2179127765201073e+01 1.8640088920118821e+01 2.3275741501103479e+01 -2 1 0
34278 1 3 5.9999999999999998e-02 1.1745835453795967e+01 2.0976572636721180e+01 1.8312347401391808e+01 -2 1 0
34281 1 1 -1.7999999999999999e-01 8.9875200371925583e+00 1.8861225767146195e+01 1.8453740493590253e+01 -2 1 0
34289 1 8 2.9999999999999999e-02 1.0130243642787912e+01 1.9158518455092409e+01 2.2869157167232096e+01 -2 1 0
34282 1 3 5.9999999999999998e-02 7.9821668049654209e+00 1.8910115533280258e+01 1.8823299486424265e+01 -2 1 0
34277 1 2 0.0000000000000000e+00 9.8444440039031562e+00 2.0095539355096804e+01 1.8904900243624908e+01 -2 1 0
34288 1 8 2.9999999999999999e-02 8.5766167649459017e+00 2.0194052952701160e+01 2.2876807615872373e+01 -2 1 0
34287 1 7 1.6000000000000000e-01 9.0847083930539849e+00 1.9246737555255955e+01 2.2529223238628266e+01 -2 1 0
34286 1 6 -3.3000000000000002e-01 9.0509494267986952e+00 1.9314938652359679e+01 2.1094637449874831e+01 -2 1 0
34299 1 3 5.9999999999999998e-02 7.0712634283000240e+00 2.0486901376547223e+01 1.9622878107680066e+01 -2 1 0
34280 1 4 5.1000000000000001e-01 9.8965578199695496e+00 2.0119922997923691e+01 2.0487895704795420e+01 -2 1 0
34285 1 5 -4.2999999999999999e-01 1.0698800252041625e+01 2.0818992168853605e+01 2.1125729126930977e+01 -2 1 0
34267 1 3 5.9999999999999998e-02 1.4078287556592095e+01 1.8650814987797109e+01 1.9933795007808268e+01 -2 1 0
34256 1 6 -3.3000000000000002e-01 1.5660387214626905e+01 2.0150066816488724e+01 1.8622714940709567e+01 -2 1 0
35439 1 3 5.9999999999999998e-02 1.2649944723861896e+01 2.0248208881251163e+01 2.2863889439854923e+01 -2 1 0
34262 1 2 0.0000000000000000e+00 1.2448943048631943e+01 1.8929152915196727e+01 1.8529887063038409e+01 -2 1 0
35438 1 3 5.9999999999999998e-02 1.3767200067126662e+01 1.8912410149070077e+01 2.2605396547901229e+01 -2 1 0
34268 1 3 5.9999999999999998e-02 1.2431446597789106e+01 1.9093130917789946e+01 2.0674218709961881e+01 -2 1 0
35436 1 1 -1.7999999999999999e-01 1.3051295262905459e+01 1.9334085079414873e+01 2.3325241258417080e+01 -2 1 0
34266 1 1 -1.7999999999999999e-01 1.3191569006283142e+01 1.9292148510716018e+01 1.9865336379397018e+01 -2 1 0
34269 1 3 5.9999999999999998e-02 1.3490945596359811e+01 2.0292084971311290e+01 2.0016518995417758e+01 -2 1 0
35448 1 3 5.9999999999999998e-02 1.4997207364788386e+01 2.0755155279710170e+01 2.4012512646520399e+01 -2 1 0
34260 1 8 2.9999999999999999e-02 1.5784885057515190e+01 2.0917486554165951e+01 2.0542615107189206e+01 -2 1 0
37740 1 8 2.9999999999999999e-02 6.1951444165313796e-01 2.0064605269724676e+00 2.4595614692170152e+01 -2 2 0
37736 1 6 -3.3000000000000002e-01 2.4290377153153289e+00 2.3278446019037253e+00 2.4705099018054774e+01 -2 2 0
37737 1 7 1.6000000000000000e-01 1.4316726899311853e+00 1.3230413570496180e+00 2.4660105961608796e+01 -2 2 0
37727 1 2 0.0000000000000000e+00 4.7222846872147279e+00 3.2493045541548748e+00 2.5015544057514372e+01 -2 2 0
37738 1 8 2.9999999999999999e-02 1.3773322183970891e+00 7.2618851912190108e-01 2.5592841058282040e+01 -2 2 0
35261 1 6 -3.3000000000000002e-01 1.6001803520523156e-01 3.8373978961760433e+00 2.7978288191176294e+01 -2 1 0
37730 1 4 5.1000000000000001e-01 3.6896433432645130e+00 2.1454142482483451e+00 2.5310391004350734e+01 -2 2 0
35263 1 8 2.9999999999999999e-02 4.8876686570461858e-01 1.7221133802113482e+00 2.8123036197494301e+01 -2 1 0
35262 1 7 1.6000000000000000e-01 9.8674924693089794e-01 2.7050763826173427e+00 2.8234851782764050e+01 -2 1 0
35264 1 8 2.9999999999999999e-02 1.3963977172001412e+00 2.6261185339216029e+00 2.9216747285581242e+01 -2 1 0
35265 1 8 2.9999999999999999e-02 1.7998673170004116e+00 2.6091038149641443e+00 2.7496652808046235e+01 -2 1 0
37735 1 5 -4.2999999999999999e-01 3.9423089270815201e+00 1.1647912617045588e+00 2.5994466651494058e+01 -2 2 0
37741 1 9 -1.2000000000000000e-01 4.9030705592689197e+00 4.0610680026667154e+00 2.6331236725016883e+01 -2 2 0
37743 1 3 5.9999999999999998e-02 3.9319201483482984e+00 4.1991449577303639e+00 2.6800542283880731e+01 -2 2 0
37744 1 3 5.9999999999999998e-02 5.4182193190943027e+00 3.3674434640864921e+00 2.7099966130686969e+01 -2 2 0
37742 1 2 0.0000000000000000e+00 5.6597223031620798e+00 5.4463841541460161e+00 2.6651940159139826e+01 -2 2 0
37745 1 4 5.1000000000000001e-01 5.7184117768725899e+00 5.5821225713040663e+00 2.8199467635670075e+01 -2 2 0
37726 1 9 -1.2000000000000000e-01 6.1338072872672535e+00 2.6056780685075327e+00 2.4666982892554994e+01 -2 2 0
37754 1 8 2.9999999999999999e-02 4.2911967461120550e+00 5.6036971558474180e+00 3.0357212392444783e+01 -2 2 0
37728 1 3 5.9999999999999998e-02 6.2594485293866526e+00 1.8566564136651942e+00 2.5408545401501563e+01 -2 2 0
37729 1 3 5.9999999999999998e-02 6.8663205957332663e+00 3.3933568920577097e+00 2.4808683239346966e+01 -2 2 0
37763 1 3 5.9999999999999998e-02 9.5232873994064473e+00 5.9987030009182334e+00 2.4874547720706353e+01 -2 2 0
37759 1 3 5.9999999999999998e-02 6.8119425596607046e+00 5.6732749183836910e+00 2.4863775707981976e+01 -2 2 0
37750 1 5 -4.2999999999999999e-01 6.4530241343971086e+00 4.7983520646384257e+00 2.8922205919404021e+01 -2 2 0
37705 1 5 -4.2999999999999999e-01 9.7552279181918014e+00 3.0594372558970626e+00 2.5327987698064891e+01 -2 2 0
37700 1 4 5.1000000000000001e-01 9.1918259159935065e+00 1.9547126696502364e+00 2.5354724944909801e+01 -2 2 0
37709 1 8 2.9999999999999999e-02 8.6770482067047947e+00 1.6342771146108603e+00 2.8554292981705391e+01 -2 2 0
37710 1 8 2.9999999999999999e-02 7.7082539535585513e+00 2.8967682176765850e+00 2.7673970998000485e+01 -2 2 0
37708 1 8 2.9999999999999999e-02 9.5080951088445982e+00 2.8903625340834744e+00 2.7620788219633567e+01 -2 2 0
37758 1 3 5.9999999999999998e-02 7.7570378469534305e+00 4.8499193515689623e+00 2.6191391413741087e+01 -2 2 0
37707 1 7 1.6000000000000000e-01 8.6204417559781703e+00 2.2510794784403898e+00 2.7642276193135725e+01 -2 2 0
37706 1 6 -3.3000000000000002e-01 8.5807273308473579e+00 1.4124071016720228e+00 2.6507344526323674e+01 -2 2 0
37774 1 3 5.9999999999999998e-02 8.8484123365921761e+00 5.6401303863461543e+00 2.7850444119055403e+01 -2 2 0
37777 1 3 5.9999999999999998e-02 1.0422821264852862e+01 5.8910644201908395e+00 2.9536949125694097e+01 -2 2 0
37780 1 5 -4.2999999999999999e-01 1.1725129509270648e+01 5.3931761661397672e+00 2.7381768280516869e+01 -2 2 0
37694 1 8 2.9999999999999999e-02 1.1708501713147095e+01 4.7112995500922417e-01 2.8613038967996033e+01 -2 2 0
37756 1 9 -1.2000000000000000e-01 7.0337352335411119e+00 5.6753401487976465e+00 2.5999932299450141e+01 -2 2 0
37785 1 8 2.9999999999999999e-02 1.2977325453282052e+01 5.5582773245978423e+00 2.5189223300012518e+01 -2 2 0
37365 1 8 2.9999999999999999e-02 1.3164852218045477e+01 3.1438855172582181e+00 2.5552396791521851e+01 -2 2 0
37364 1 8 2.9999999999999999e-02 1.3776169313746315e+01 1.8886449701311849e+00 2.6569028619139768e+01 -2 2 0
37363 1 8 2.9999999999999999e-02 1.4489662593561413e+01 3.5097166996668072e+00 2.6790877924313726e+01 -2 2 0
37361 1 6 -3.3000000000000002e-01 1.5016495518067819e+01 2.3346921058612651e+00 2.4986975631251955e+01 -2 2 0
37362 1 7 1.6000000000000000e-01 1.4071407813147086e+01 2.7513637346590771e+00 2.6005013569263799e+01 -2 2 0
37830 1 8 2.9999999999999999e-02 1.6106296208182830e+01 5.3670183224527639e+00 3.0311159701923099e+01 -2 2 0
37829 1 8 2.9999999999999999e-02 1.5873044171408987e+01 4.6418195516278331e+00 2.8712802934718404e+01 -2 2 0
35299 1 3 5.9999999999999998e-02 2.1547388201427031e+00 8.6107515176933891e+00 2.4603473520814347e+01 -2 1 0
35275 1 5 -4.2999999999999999e-01 1.8666000390015713e+00 6.4855291241694797e+00 2.8249281297626961e+01 -2 1 0
35301 1 1 -1.7999999999999999e-01 4.2444208590260795e+00 1.0233737391159845e+01 2.4457544596551337e+01 -2 1 0
35285 1 4 5.1000000000000001e-01 1.1193463353712421e-01 1.0531659711216406e+01 2.6507167884738752e+01 -2 1 0
37747 1 3 5.9999999999999998e-02 4.7091075436945031e+00 6.4681085012022468e+00 2.4979915130428800e+01 -2 2 0
35300 1 4 5.1000000000000001e-01 2.4858515857358539e+00 1.2025047258284635e+01 2.5075820894576150e+01 -2 1 0
35296 1 9 -1.2000000000000000e-01 1.7196524518985583e+00 9.5997087452316521e+00 2.4789239450685585e+01 -2 1 0
35291 1 6 -3.3000000000000002e-01 4.7409638503876039e-01 1.1320198104753828e+01 2.7502472081274679e+01 -2 1 0
35276 1 6 -3.3000000000000002e-01 3.5861439882484086e-01 6.9134752331393443e+00 2.9850913196379828e+01 -2 1 0
35281 1 9 -1.2000000000000000e-01 3.9926625204033644e-01 8.0288665220847353e+00 2.6219287113000185e+01 -2 1 0
35270 1 4 5.1000000000000001e-01 7.8028350305781458e-01 6.9082578541805626e+00 2.8596203814056217e+01 -2 1 0
37749 1 3 5.9999999999999998e-02 3.6225575919006041e+00 6.3144446055287773e+00 2.6415251090197785e+01 -2 2 0
37751 1 6 -3.3000000000000002e-01 4.8687415985732088e+00 6.5097572165599153e+00 2.8703974381661912e+01 -2 2 0
37746 1 1 -1.7999999999999999e-01 4.6457607202994984e+00 6.4336241916567225e+00 2.6051357317006261e+01 -2 2 0
35302 1 3 5.9999999999999998e-02 4.4736699845190024e+00 1.0146902526253326e+01 2.5489074868203065e+01 -2 1 0
35282 1 2 0.0000000000000000e+00 1.1386900655367369e+00 9.4244885875809512e+00 2.6257162791953689e+01 -2 1 0
37748 1 3 5.9999999999999998e-02 4.8664015616698713e+00 7.4170511418351799e+00 2.6377916803191809e+01 -2 2 0
35288 1 3 5.9999999999999998e-02 1.9006182224613133e+00 9.4812312525480031e+00 2.8247053263665553e+01 -2 1 0
35289 1 3 5.9999999999999998e-02 3.0071337857412335e+00 1.0136435786443938e+01 2.7118645763259753e+01 -2 1 0
35287 1 3 5.9999999999999998e-02 2.8645194747927976e+00 8.3971800788436948e+00 2.7190431802593313e+01 -2 1 0
35286 1 1 -1.7999999999999999e-01 2.3082795908269516e+00 9.3084999611962740e+00 2.7215325146589070e+01 -2 1 0
35284 1 3 5.9999999999999998e-02 1.1074382588298437e+00 7.2673797848679316e+00 2.5914342646439657e+01 -2 1 0
37755 1 8 2.9999999999999999e-02 4.1262680453453928e+00 7.2903963084357830e+00 3.0508156683244472e+01 -2 2 0
37752 1 7 1.6000000000000000e-01 4.7888614829837026e+00 6.5783160417205409e+00 3.0163392038278459e+01 -2 2 0
37768 1 8 2.9999999999999999e-02 5.8360119454447084e+00 1.0472857480862027e+01 2.6884617571309846e+01 -2 2 0
37770 1 8 2.9999999999999999e-02 5.8019401664968200e+00 9.9751507380604814e+00 2.8654005135411502e+01 -2 2 0
35700 1 8 2.9999999999999999e-02 9.9583765674857290e+00 1.1001047606984343e+01 2.4689838803679404e+01 -2 1 0
37775 1 4 5.1000000000000001e-01 1.1455620422307941e+01 6.5296978834347454e+00 2.7016912063292505e+01 -2 2 0
37764 1 3 5.9999999999999998e-02 9.5435606793828036e+00 7.7723236738721715e+00 2.4941434658390310e+01 -2 2 0
37765 1 5 -4.2999999999999999e-01 7.1376728037332402e+00 8.9888043455605917e+00 2.5238761491278950e+01 -2 2 0
37761 1 1 -1.7999999999999999e-01 8.9080069262651733e+00 6.9295971349340073e+00 2.5092192815112277e+01 -2 2 0
35699 1 8 2.9999999999999999e-02 8.2451826319060739e+00 1.1192751079270497e+01 2.5151298060539741e+01 -2 1 0
37769 1 8 2.9999999999999999e-02 7.2819918793436971e+00 1.0668166807489339e+01 2.7825310980195006e+01 -2 2 0
37776 1 1 -1.7999999999999999e-01 1.0535752567623453e+01 6.9846553325234373e+00 2.9348736565556688e+01 -2 2 0
37767 1 7 1.6000000000000000e-01 6.3854826358627754e+00 1.0038253387299637e+01 2.7718720909930948e+01 -2 2 0
37771 1 9 -1.2000000000000000e-01 8.8144752394068480e+00 6.7525693294764269e+00 2.7612358635465778e+01 -2 2 0
37773 1 3 5.9999999999999998e-02 8.2271570418344488e+00 7.0006801845858728e+00 2.8470919945324681e+01 -2 2 0
37778 1 3 5.9999999999999998e-02 9.8313264920121668e+00 7.5623290894560116e+00 3.0011574225803432e+01 -2 2 0
37772 1 2 0.0000000000000000e+00 1.0350863522930851e+01 7.3042901827755538e+00 2.7859233272331192e+01 -2 2 0
37757 1 2 0.0000000000000000e+00 7.9773654277091524e+00 6.9592482174794039e+00 2.6287220534590059e+01 -2 2 0
37766 1 6 -3.3000000000000002e-01 6.9435834350038395e+00 8.7301919065722959e+00 2.7500207143250133e+01 -2 2 0
37760 1 4 5.1000000000000001e-01 7.2941225297623031e+00 8.3443187014825426e+00 2.6257818099800168e+01 -2 2 0
37789 1 3 5.9999999999999998e-02 1.0339502611899444e+01 9.0982292745060143e+00 2.6572138011678813e+01 -2 2 0
37786 1 9 -1.2000000000000000e-01 1.0335165611876947e+01 8.8241736897718699e+00 2.7596417246077436e+01 -2 2 0
37788 1 3 5.9999999999999998e-02 9.3542413183156832e+00 9.1567784741881919e+00 2.7775317357024839e+01 -2 2 0
37796 1 6 -3.3000000000000002e-01 1.0757899986165855e+01 1.2196684650382377e+01 2.8046832981612571e+01 -2 2 0
37791 1 1 -1.7999999999999999e-01 1.1126232966045778e+01 1.0117391960839527e+01 2.9703067958357096e+01 -2 2 0
37787 1 2 0.0000000000000000e+00 1.1470904551722411e+01 9.8425008872187263e+00 2.8201149871907496e+01 -2 2 0
37790 1 4 5.1000000000000001e-01 1.1395982021143409e+01 1.1147838520472625e+01 2.7408579491620415e+01 -2 2 0
37794 1 3 5.9999999999999998e-02 1.0099039098653023e+01 1.0235098557661470e+01 2.9695736028327399e+01 -2 2 0
37793 1 3 5.9999999999999998e-02 1.1315671582644004e+01 9.2652470131381932e+00 3.0314811202519284e+01 -2 2 0
37779 1 3 5.9999999999999998e-02 1.1597424106655145e+01 7.1309278902562196e+00 2.9622097989176719e+01 -2 2 0
37795 1 5 -4.2999999999999999e-01 1.1917830217599761e+01 1.1269304423986089e+01 2.6353128297862661e+01 -2 2 0
37792 1 3 5.9999999999999998e-02 1.1613065197389531e+01 1.0962567116459606e+01 3.0127891980277436e+01 -2 2 0
37781 1 6 -3.3000000000000002e-01 1.2053695427215111e+01 7.1036695471112639e+00 2.6055487885402108e+01 -2 2 0
37783 1 8 2.9999999999999999e-02 1.3998448404987730e+01 6.9576256718059435e+00 2.5858182268211305e+01 -2 2 0
35393 1 3 5.9999999999999998e-02 1.5934285165949255e+01 1.1827702282644120e+01 2.4486508827187400e+01 -2 1 0
35392 1 3 5.9999999999999998e-02 1.4236177022930301e+01 1.1223331379285479e+01 2.5023323555644048e+01 -2 1 0
37819 1 3 5.9999999999999998e-02 1.5607295219523515e+01 9.6877139245815655e+00 2.7115566698640851e+01 -2 2 0
37782 1 7 1.6000000000000000e-01 1.3147302060944867e+01 6.6155311124066527e+00 2.5326591877368163e+01 -2 2 0
37801 1 9 -1.2000000000000000e-01 1.2938820352882239e+01 9.3078076514361108e+00 2.7978502073294788e+01 -2 2 0
37803 1 3 5.9999999999999998e-02 1.2875983212061485e+01 8.3365223156997654e+00 2.8461830487611802e+01 -2 2 0
37818 1 3 5.9999999999999998e-02 1.5106516769716116e+01 8.2239987932421563e+00 2.7558935350538167e+01 -2 2 0
37804 1 3 5.9999999999999998e-02 1.3128786181098945e+01 9.0564325837563899e+00 2.6915099398081505e+01 -2 2 0
37802 1 2 0.0000000000000000e+00 1.4224311812916671e+01 9.8586527230271912e+00 2.8686529745178674e+01 -2 2 0
37806 1 1 -1.7999999999999999e-01 1.4309545149560083e+01 1.1410632965535523e+01 2.8609972645489567e+01 -2 2 0
37816 1 9 -1.2000000000000000e-01 1.5468530896752508e+01 9.1381841127107251e+00 2.7986933597409990e+01 -2 2 0
37808 1 3 5.9999999999999998e-02 1.4103297864895076e+01 1.1743349575432907e+01 2.7621836232501842e+01 -2 2 0
37809 1 3 5.9999999999999998e-02 1.5176538668142474e+01 1.1792006545889379e+01 2.9130330914477835e+01 -2 2 0
37807 1 3 5.9999999999999998e-02 1.3475347265017684e+01 1.1810719542993013e+01 2.9166106327111216e+01 -2 2 0
37805 1 4 5.1000000000000001e-01 1.4185163523681931e+01 9.3260036953844807e+00 3.0222605575397917e+01 -2 2 0
37810 1 5 -4.2999999999999999e-01 1.4030894346899180e+01 8.1442195860690703e+00 3.0465270641966420e+01 -2 2 0
35306 1 6 -3.3000000000000002e-01 3.2369628571774203e+00 1.2327510527017871e+01 2.6128453770914433e+01 -2 1 0
35295 1 8 2.9999999999999999e-02 2.5596644327951518e-01 1.2729024337193787e+01 2.8879114028416971e+01 -2 1 0
35305 1 5 -4.2999999999999999e-01 1.5872253675440091e+00 1.2775124320986437e+01 2.4660705822442207e+01 -2 1 0
35677 1 3 5.9999999999999998e-02 5.3117156594279171e+00 1.7019956439336703e+01 2.5343023725202631e+01 -2 1 0
35739 1 3 5.9999999999999998e-02 3.1366472321579355e+00 1.7520054867187444e+01 2.5222835867539644e+01 -2 1 0
35751 1 1 -1.7999999999999999e-01 7.7493333892259475e-01 1.6754383696253274e+01 2.5864226315633132e+01 -2 1 0
35754 1 3 5.9999999999999998e-02 9.2669639245007729e-01 1.7794381899310608e+01 2.6136401050497582e+01 -2 1 0
35752 1 3 5.9999999999999998e-02 1.5818068433364061e+00 1.6080474042954371e+01 2.6038329419993982e+01 -2 1 0
35308 1 8 2.9999999999999999e-02 3.6763060266853183e+00 1.3827686321007240e+01 2.7583231668327542e+01 -2 1 0
35309 1 8 2.9999999999999999e-02 1.9199558974475275e+00 1.3579701027677412e+01 2.7157016651830194e+01 -2 1 0
35310 1 8 2.9999999999999999e-02 2.9987691956689413e+00 1.4508931384810845e+01 2.6178649183746298e+01 -2 1 0
35307 1 7 1.6000000000000000e-01 2.9281067994076966e+00 1.3567065824727996e+01 2.6768492614502268e+01 -2 1 0
35678 1 3 5.9999999999999998e-02 4.7831069343944170e+00 1.6437479992478046e+01 2.6895724790839445e+01 -2 1 0
35679 1 3 5.9999999999999998e-02 5.2069709971138405e+00 1.5253730486729372e+01 2.5797451217564426e+01 -2 1 0
35663 1 3 5.9999999999999998e-02 5.3121160892066293e+00 1.6953472448320092e+01 2.8967437284916343e+01 -2 1 0
35676 1 1 -1.7999999999999999e-01 5.5223621254745456e+00 1.6245990755324616e+01 2.6142830652306561e+01 -2 1 0
35661 1 1 -1.7999999999999999e-01 5.9939659861082486e+00 1.7701801567832693e+01 2.9317323327309992e+01 -2 1 0
35685 1 8 2.9999999999999999e-02 5.8429579757821006e+00 1.4502457063967661e+01 3.0145758943628380e+01 -2 1 0
35664 1 3 5.9999999999999998e-02 5.4097765750056093e+00 1.8400799626380518e+01 2.9963042062571734e+01 -2 1 0
35650 1 5 -4.2999999999999999e-01 2.8515369964164083e+00 1.8105607823737099e+01 2.8401487788702951e+01 -2 1 0
35681 1 6 -3.3000000000000002e-01 6.3584427757257354e+00 1.4895452824904535e+01 2.8345270248709276e+01 -2 1 0
35682 1 7 1.6000000000000000e-01 6.5770835867875217e+00 1.4089935090908384e+01 2.9488797407740346e+01 -2 1 0
35683 1 8 2.9999999999999999e-02 7.5624698472385745e+00 1.4182012335457237e+01 2.9962015565656213e+01 -2 1 0
35688 1 3 5.9999999999999998e-02 8.1426047106082393e+00 1.7173705471964197e+01 2.4822760109187612e+01 -2 1 0
35696 1 6 -3.3000000000000002e-01 9.0778762825313208e+00 1.2942021834491483e+01 2.4490522766777154e+01 -2 1 0
35690 1 4 5.1000000000000001e-01 7.8994948703046211e+00 1.3664245440060787e+01 2.4728665470124600e+01 -2 1 0
35424 1 3 5.9999999999999998e-02 1.1451410817428208e+01 1.7241871972295705e+01 2.5231107572256153e+01 -2 1 0
35686 1 9 -1.2000000000000000e-01 8.0320454543546198e+00 1.6214419027189873e+01 2.5337523445832893e+01 -2 1 0
35695 1 5 -4.2999999999999999e-01 6.8782374393658543e+00 1.3264954326332711e+01 2.5245826095185045e+01 -2 1 0
35662 1 3 5.9999999999999998e-02 6.7953244909756423e+00 1.7249616223169728e+01 2.9940957889131855e+01 -2 1 0
35684 1 8 2.9999999999999999e-02 6.3332485714532378e+00 1.3025213232513320e+01 2.9234358233950715e+01 -2 1 0
35689 1 3 5.9999999999999998e-02 9.0799714009138146e+00 1.6075691116504899e+01 2.5706455164593379e+01 -2 1 0
35672 1 2 0.0000000000000000e+00 7.0625727830512872e+00 1.6392720857331376e+01 2.6538719309523049e+01 -2 1 0
35675 1 4 5.1000000000000001e-01 7.3627011851069328e+00 1.5337790962138582e+01 2.7629034950997621e+01 -2 1 0
35680 1 5 -4.2999999999999999e-01 8.5348192861470444e+00 1.4896673170608119e+01 2.7779835707129870e+01 -2 1 0
35673 1 3 5.9999999999999998e-02 8.3498033886968219e+00 1.7582460791717356e+01 2.7637086232192452e+01 -2 1 0
35671 1 9 -1.2000000000000000e-01 7.4226002557114734e+00 1.7811538487310067e+01 2.7124619259788950e+01 -2 1 0
37797 1 7 1.6000000000000000e-01 1.0995856280440202e+01 1.3534794402264374e+01 2.7613946219002727e+01 -2 2 0
37799 1 8 2.9999999999999999e-02 1.0351433181991059e+01 1.3652974756962722e+01 2.6705962679216807e+01 -2 2 0
37798 1 8 2.9999999999999999e-02 1.0762145535491237e+01 1.4241261752944778e+01 2.8476945788145031e+01 -2 2 0
35428 1 8 2.9999999999999999e-02 1.0126520839952917e+01 1.6862042649438848e+01 2.8990845578735989e+01 -2 1 0
35427 1 7 1.6000000000000000e-01 1.1188703897514772e+01 1.7055663438715545e+01 2.8947803043193137e+01 -2 1 0
35426 1 6 -3.3000000000000002e-01 1.1753995826798677e+01 1.6862497579972722e+01 2.7633516560201489e+01 -2 1 0
35422 1 3 5.9999999999999998e-02 1.1970723570255705e+01 1.5627587465472557e+01 2.5378407552780072e+01 -2 1 0
35429 1 8 2.9999999999999999e-02 1.1378428113458629e+01 1.8120826363532224e+01 2.9129955273701427e+01 -2 1 0
35430 1 8 2.9999999999999999e-02 1.1647078250383167e+01 1.6439464950753919e+01 2.9706778740264767e+01 -2 1 0
37800 1 8 2.9999999999999999e-02 1.2014643266508584e+01 1.3824539057537004e+01 2.7352721675293115e+01 -2 2 0
35421 1 1 -1.7999999999999999e-01 1.2281211428267097e+01 1.6573820140929151e+01 2.5042069486733361e+01 -2 1 0
35407 1 3 5.9999999999999998e-02 1.6163011871732014e+01 1.3549238109800356e+01 2.5763858118031163e+01 -2 1 0
35402 1 2 0.0000000000000000e+00 1.5120040714613660e+01 1.4967573178643812e+01 2.4582148002875805e+01 -2 1 0
35434 1 3 5.9999999999999998e-02 1.5068899102569132e+01 1.8025268735067804e+01 2.4742043005842110e+01 -2 1 0
35404 1 3 5.9999999999999998e-02 1.3615444541827886e+01 1.3466842222855384e+01 2.5136511025440932e+01 -2 1 0
35431 1 9 -1.2000000000000000e-01 1.4274114444489333e+01 1.8236547960458200e+01 2.5464362024289066e+01 -2 1 0
35416 1 9 -1.2000000000000000e-01 1.4653883536467040e+01 1.5762453763631301e+01 2.5860655443419663e+01 -2 1 0
35417 1 2 0.0000000000000000e+00 1.3551006704169515e+01 1.6900453187806786e+01 2.5887934747763104e+01 -2 1 0
35418 1 3 5.9999999999999998e-02 1.4451404124177095e+01 1.4986292723991385e+01 2.6564280331142772e+01 -2 1 0
35425 1 5 -4.2999999999999999e-01 1.3988192803061626e+01 1.6885650421958459e+01 2.8243877501435431e+01 -2 1 0
35420 1 4 5.1000000000000001e-01 1.3143537753395551e+01 1.6956588489156715e+01 2.7388453237539043e+01 -2 1 0
46225 1908 11 4.2380000000000001e-01 1.5939779112283146e+01 1.7646315662911185e+01 2.8666451926993481e+01 0 0 0
35419 1 3 5.9999999999999998e-02 1.5585310986976015e+01 1.6197837694318682e+01 2.6191859589189836e+01 -2 1 0
35737 1 3 5.9999999999999998e-02 2.1555032580408771e+00 1.8746892938957338e+01 2.4532008074303267e+01 -2 1 0
35659 1 3 5.9999999999999998e-02 4.9657529345256526e+00 1.8657033147164476e+01 2.6746991379159674e+01 -2 1 0
35651 1 6 -3.3000000000000002e-01 2.8324975433270989e+00 1.9772819851158946e+01 3.0029831606166134e+01 -2 1 0
35642 1 2 0.0000000000000000e+00 4.1948362370401471e+00 2.0116493146528022e+01 2.8061711576244832e+01 -2 1 0
35643 1 3 5.9999999999999998e-02 2.9935377400504408e+00 1.9971233408148446e+01 2.6315515108437545e+01 -2 1 0
35634 1 3 5.9999999999999998e-02 5.8228817597519822e-01 2.0679975370487014e+01 2.7095206554508117e+01 -2 1 0
35645 1 4 5.1000000000000001e-01 3.1788750047326357e+00 1.9180110496775832e+01 2.8817404760515064e+01 -2 1 0
35647 1 3 5.9999999999999998e-02 5.1698955679202587e+00 2.0892294843388651e+01 2.9899705152084522e+01 -2 1 0
35656 1 9 -1.2000000000000000e-01 5.4352317734196456e+00 1.9349470139289579e+01 2.7454563226092549e+01 -2 1 0
35641 1 9 -1.2000000000000000e-01 3.5250959639284507e+00 2.0799187135204065e+01 2.6836532815697570e+01 -2 1 0
35658 1 3 5.9999999999999998e-02 6.0588640056670027e+00 1.9994558356545198e+01 2.6785432612059015e+01 -2 1 0
35644 1 3 5.9999999999999998e-02 4.2637614152487791e+00 2.1021821710163426e+01 2.6147671854407886e+01 -2 1 0
35631 1 1 -1.7999999999999999e-01 1.1259270990933172e+00 2.1537292263171228e+01 2.7556381001016323e+01 -2 1 0
35646 1 1 -1.7999999999999999e-01 4.7474194806417112e+00 2.1244653853827565e+01 2.9006618471044273e+01 -2 1 0
35633 1 3 5.9999999999999998e-02 1.3989031312328815e+00 2.1347659016264160e+01 2.8597581521502008e+01 -2 1 0
35674 1 3 5.9999999999999998e-02 7.7795567433679587e+00 1.8557127310911618e+01 2.6371706844099435e+01 -2 1 0
35441 1 6 -3.3000000000000002e-01 1.1424737567537747e+01 2.0727457506784940e+01 2.5004651874030987e+01 -2 1 0
35657 1 2 0.0000000000000000e+00 6.5854661738078830e+00 1.8611724431156940e+01 2.8228847518912342e+01 -2 1 0
35666 1 6 -3.3000000000000002e-01 7.8467649256371859e+00 1.9622409885870010e+01 3.0196326437970217e+01 -2 1 0
35660 1 4 5.1000000000000001e-01 7.5763421263219586e+00 1.9654044329689214e+01 2.8882066947120414e+01 -2 1 0
35665 1 5 -4.2999999999999999e-01 8.1920083465790867e+00 2.0480681448805488e+01 2.8165112626541084e+01 -2 1 0
35442 1 7 1.6000000000000000e-01 1.0036459000834967e+01 2.0791154932219676e+01 2.5297914828850306e+01 -2 1 0
35443 1 8 2.9999999999999999e-02 9.4088259271957000e+00 2.1060624612421091e+01 2.4405212561792027e+01 -2 1 0
35445 1 8 2.9999999999999999e-02 9.7437456838459831e+00 1.9851126201098527e+01 2.5605804841349613e+01 -2 1 0
35440 1 5 -4.2999999999999999e-01 1.2029164830576509e+01 1.9500803382383200e+01 2.6782291668128440e+01 -2 1 0
35435 1 4 5.1000000000000001e-01 1.2250326683745378e+01 1.9877955414571709e+01 2.5639839478524216e+01 -2 1 0
35670 1 8 2.9999999999999999e-02 9.5679809996785128e+00 2.0648242182051156e+01 3.0316544722513097e+01 -2 1 0
35444 1 8 2.9999999999999999e-02 9.9719763110455695e+00 2.1513894098706217e+01 2.6155588195349790e+01 -2 1 0
41942 480 11 4.2380000000000001e-01 1.2056805630246831e+01 2.0551495860825227e+01 2.9110279052878905e+01 0 0 0
43183 894 11 4.2380000000000001e-01 1.4316111119688619e+01 2.0468823934965094e+01 3.0224180389343505e+01 0 0 0
46226 1908 11 4.2380000000000001e-01 1.5973529825386382e+01 1.9077319888018618e+01 2.9452400048902692e+01 0 0 0
35433 1 3 5.9999999999999998e-02 1.4848599867230055e+01 1.8587106833108340e+01 2.6345529392483176e+01 -2 1 0
41940 480 10 -8.4760000000000002e-01 1.2669592898085201e+01 2.1099073098775175e+01 2.9680060753201399e+01 0 0 0
35446 1 9 -1.2000000000000000e-01 1.4357344854046680e+01 2.0807786136957716e+01 2.4858781848718330e+01 -2 1 0
35432 1 2 0.0000000000000000e+00 1.3474960494738387e+01 1.9510014626539796e+01 2.4862320806338250e+01 -2 1 0
35453 1 3 5.9999999999999998e-02 1.4511970914031398e+01 2.0285686604962322e+01 2.7659284097825093e+01 -2 1 0
35447 1 2 0.0000000000000000e+00 1.5286319701001570e+01 2.1372569386452813e+01 2.6016445509850666e+01 -2 1 0
35451 1 1 -1.7999999999999999e-01 1.4548783008008050e+01 2.1347114897952110e+01 2.7386510445245804e+01 -2 1 0
35667 1 7 1.6000000000000000e-01 8.6069605006966867e+00 2.0634552801546437e+01 3.0721893549348259e+01 -2 1 0
35280 1 8 2.9999999999999999e-02 1.8304190695524440e+00 5.6956384332390346e+00 3.0450349704570296e+01 -2 1 0
35278 1 8 2.9999999999999999e-02 4.1756438587395001e-01 5.8922825393047251e+00 3.1612727200999821e+01 -2 1 0
37753 1 8 2.9999999999999999e-02 5.7717714495465815e+00 6.6997644259053075e+00 3.0587877290930706e+01 -2 2 0
35279 1 8 2.9999999999999999e-02 1.6368698065732246e+00 7.0923399182513149e+00 3.1578096570985075e+01 -2 1 0
35277 1 7 1.6000000000000000e-01 1.0928364722616060e+00 6.3600731794348455e+00 3.0962370232037895e+01 -2 1 0
37812 1 7 1.6000000000000000e-01 1.4654600637859634e+01 9.9160827789081907e+00 3.2494189811986296e+01 -2 2 0
37814 1 8 2.9999999999999999e-02 1.4243132475049009e+01 8.9120171599880269e+00 3.2718075386407591e+01 -2 2 0
37815 1 8 2.9999999999999999e-02 1.4301168420630127e+01 1.0642883198299534e+01 3.3229506146619570e+01 -2 2 0
37811 1 6 -3.3000000000000002e-01 1.4338431983226378e+01 1.0305868530238568e+01 3.1190827456419285e+01 -2 2 0
37813 1 8 2.9999999999999999e-02 1.5733274284938306e+01 9.8342658534459950e+00 3.2648412842107263e+01 -2 2 0
35655 1 8 2.9999999999999999e-02 2.1312644768485791e+00 1.8069289844094218e+01 3.0917094430476688e+01 -2 1 0
35654 1 8 2.9999999999999999e-02 2.2724554456574060e+00 1.9336112800494654e+01 3.2025158561932884e+01 -2 1 0
35653 1 8 2.9999999999999999e-02 9.7421994821024516e-01 1.9256415557991165e+01 3.0709442025669567e+01 -2 1 0
35652 1 7 1.6000000000000000e-01 1.9766891505615094e+00 1.9098285421585157e+01 3.0959191976806569e+01 -2 1 0
34296 1 1 -1.7999999999999999e-01 7.0927837229016388e+00 2.1561999033688146e+01 1.9647556327078906e+01 -2 1 0
5493 1 3 5.9999999999999998e-02 1.2577556946746773e+01 6.0393508668681761e-02 5.7043293631694851e+00 0 3 0
5650 1 5 -4.2999999999999999e-01 5.7042261556752853e+00 2.3182754037520318e+01 5.0178554942668248e+00 0 3 0
5652 1 7 1.6000000000000000e-01 8.2224958501876397e+00 2.3770921709081644e+01 4.1362262717253424e+00 0 3 0
5645 1 4 5.1000000000000001e-01 6.6860649183795529e+00 2.2517941430573764e+01 5.4067306102329544e+00 0 3 0
5654 1 8 2.9999999999999999e-02 9.2708950510957244e+00 2.3706619362790594e+01 3.7209391995298229e+00 0 3 0
5651 1 6 -3.3000000000000002e-01 7.9524328236480475e+00 2.2723307059528189e+01 5.0760014609155686e+00 0 3 0
5367 1 7 1.6000000000000000e-01 1.2021803515236488e+01 2.2066032835598509e+01 5.6515194239705462e+00 0 3 0
5370 1 8 2.9999999999999999e-02 1.2005910811138556e+01 2.2272528590867694e+01 4.5769118468858769e+00 0 3 0
5653 1 8 2.9999999999999999e-02 7.5927468452252063e+00 2.3677497784484814e+01 3.3392541989076281e+00 0 3 0
5351 1 6 -3.3000000000000002e-01 1.5715587278503024e+01 2.3136840827531490e+01 3.4321977124596574e+00 0 3 0
5354 1 8 2.9999999999999999e-02 1.4095933941919949e+01 2.3392142309663619e+01 2.1895962261943325e+00 0 3 0
5352 1 7 1.6000000000000000e-01 1.4950781629646743e+01 2.3946815115801382e+01 2.5338088685332583e+00 0 3 0
5355 1 8 2.9999999999999999e-02 1.5568058120181053e+01 2.4189539641307608e+01 1.6480207996382503e+00 0 3 0
5740 1 5 -4.2999999999999999e-01 3.4221565760646162e+00 2.9343905960862958e+01 6.0584952682303950e+00 0 3 0
5734 1 3 5.9999999999999998e-02 5.5281550200035481e+00 2.7695367035679148e+01 5.5565151394561854e+00 0 3 0
5655 1 8 2.9999999999999999e-02 7.9899742127194200e+00 2.4653867138118439e+01 4.6565548318324108e+00 0 3 0
5722 1 3 5.9999999999999998e-02 7.2591844258397122e+00 2.8096219246559343e+01 4.2303344078503455e+00 0 3 0
5724 1 3 5.9999999999999998e-02 8.8338265689898918e+00 2.8341514574819318e+01 4.8215140272838610e+00 0 3 0
5721 1 1 -1.7999999999999999e-01 7.9404726192930726e+00 2.7793773868563125e+01 5.0386137525735517e+00 0 3 0
5723 1 3 5.9999999999999998e-02 8.0434762268086804e+00 2.6714766165095636e+01 5.0276167472481346e+00 0 3 0
5726 1 6 -3.3000000000000002e-01 7.0523061414208508e+00 3.0335983700394006e+01 5.2389067861775498e+00 0 3 0
5713 1 8 2.9999999999999999e-02 1.1841943084689694e+01 2.6297421246772313e+01 4.3905392883387124e+00 0 3 0
5711 1 6 -3.3000000000000002e-01 1.1741917808199855e+01 2.7454985476949172e+01 6.0809886443372472e+00 0 3 0
5353 1 8 2.9999999999999999e-02 1.4486975061278734e+01 2.4771543197139540e+01 3.0461392361873130e+00 0 3 0
5714 1 8 2.9999999999999999e-02 1.3036190889813479e+01 2.5703060952309531e+01 5.4378925121430708e+00 0 3 0
5712 1 7 1.6000000000000000e-01 1.2479079470845477e+01 2.6602637359517267e+01 5.1654719266314055e+00 0 3 0
5715 1 8 2.9999999999999999e-02 1.3249799826632065e+01 2.7085785122585399e+01 4.5121897843296486e+00 0 3 0
5832 1 7 1.6000000000000000e-01 3.4745647755163174e+00 3.5848274999039376e+01 4.4181856354441056e+00 0 3 0
5835 1 8 2.9999999999999999e-02 3.3749970857157252e+00 3.5046304115671745e+01 3.6683307910478851e+00 0 3 0
5833 1 8 2.9999999999999999e-02 3.9806768089946853e+00 3.5483124299249347e+01 5.3188668594495505e+00 0 3 0
5831 1 6 -3.3000000000000002e-01 2.2511408546982263e+00 3.6423296177769082e+01 4.6979249172531024e+00 0 3 0
5834 1 8 2.9999999999999999e-02 4.1482460265948706e+00 3.6647160937244230e+01 4.0037427032029766e+00 0 3 0
5727 1 7 1.6000000000000000e-01 7.1147675758806495e+00 3.1688331054073924e+01 4.9789819113925535e+00 0 3 0
5730 1 8 2.9999999999999999e-02 6.9442601004636844e+00 3.1907423928630713e+01 3.9345305046935897e+00 0 3 0
5729 1 8 2.9999999999999999e-02 6.4091067033744586e+00 3.2246766848090260e+01 5.5958293213251125e+00 0 3 0
5728 1 8 2.9999999999999999e-02 7.9875335304792854e+00 3.2198473635305149e+01 5.2821969917637617e+00 0 3 0
5829 1 3 5.9999999999999998e-02 6.5107042323280212e-02 3.7710752938283292e+01 4.0716885319517564e+00 0 3 0
5841 1 1 -1.7999999999999999e-01 2.5096409560036661e+00 3.9960267811066345e+01 4.5190942822466855e+00 0 3 0
5844 1 3 5.9999999999999998e-02 2.7784469648549988e+00 4.0646212523944897e+01 3.7863478821144825e+00 0 3 0
5842 1 3 5.9999999999999998e-02 2.2709421227633988e+00 3.9075408384346247e+01 3.9273076272301659e+00 0 3 0
5837 1 2 0.0000000000000000e+00 1.1209626000212278e+00 4.0314887112823683e+01 5.3187209344911750e+00 0 3 0
5843 1 3 5.9999999999999998e-02 3.3741316060086128e+00 3.9745055028251357e+01 5.1817283705911201e+00 0 3 0
5859 1 3 5.9999999999999998e-02 3.7776514426606256e+00 4.2112860998930856e+01 5.1312062507036504e+00 0 3 0
5851 1 9 -1.2000000000000000e-01 1.1744398333962880e+00 4.1788744744360670e+01 5.9513220096100738e+00 0 3 0
5865 1 8 2.9999999999999999e-02 1.5315211841080543e+00 4.2177946832805553e+01 1.2729964853774229e+00 0 3 0
5856 1 1 -1.7999999999999999e-01 3.4535732017724814e+00 4.2983245800108214e+01 5.5905413723844317e+00 0 3 0
5852 1 2 0.0000000000000000e+00 1.8944592912331812e+00 4.3077145770267556e+01 5.3372744227776723e+00 0 3 0
5825 1 4 5.1000000000000001e-01 2.2788712962301290e+00 3.7182877517105872e+01 5.8200151323393365e+00 0 3 0
5846 1 6 -3.3000000000000002e-01 3.1164714975511243e-01 4.0211613225954231e+01 3.0283763934397818e+00 0 3 0
5863 1 8 2.9999999999999999e-02 3.3587985163801171e+00 4.2218629993687202e+01 1.1397857778275144e+00 0 3 0
5861 1 6 -3.3000000000000002e-01 2.6593293743912989e+00 4.2892746218050711e+01 2.9781789463378852e+00 0 3 0
5862 1 7 1.6000000000000000e-01 2.4831485031370732e+00 4.2677632061727380e+01 1.5519726075179137e+00 0 3 0
3223 1 8 2.9999999999999999e-02 1.1471273998374489e+01 4.2833378036970544e+01 4.2285283161047573e+00 0 3 0
3224 1 8 2.9999999999999999e-02 1.2069201301416250e+01 4.1349826149511742e+01 4.9069945038501999e+00 0 3 0
3222 1 7 1.6000000000000000e-01 1.2313523883387729e+01 4.2417646933969586e+01 4.8371471898635692e+00 0 3 0
3225 1 8 2.9999999999999999e-02 1.3254388919783656e+01 4.2440997240688262e+01 4.3163978437259676e+00 0 3 0
39562 1 3 5.9999999999999998e-02 6.9562082527702329e-01 2.2099786070007493e+01 6.2827556687224027e+00 -2 2 0
5648 1 3 5.9999999999999998e-02 4.8255045670634633e+00 2.2510423364945616e+01 7.5327019542535965e+00 0 3 0
39561 1 1 -1.7999999999999999e-01 5.9879142674735353e-01 2.2701066113154106e+01 7.1961223567054997e+00 -2 2 0
39563 1 3 5.9999999999999998e-02 1.5750245107681531e+00 2.3137258536801223e+01 7.4592700218191519e+00 -2 2 0
5667 1 7 1.6000000000000000e-01 4.7226522200060934e+00 2.2753650506170036e+01 1.1018952121402783e+01 0 3 0
5670 1 8 2.9999999999999999e-02 4.5508672370616754e+00 2.1698833157914159e+01 1.1202521919862470e+01 0 3 0
5669 1 8 2.9999999999999999e-02 5.2958729480211586e+00 2.3116620193425039e+01 1.1865601695360708e+01 0 3 0
5668 1 8 2.9999999999999999e-02 3.8048700138747589e+00 2.3338727188647340e+01 1.0990347495402775e+01 0 3 0
39573 1 3 5.9999999999999998e-02 4.2855073230615220e-01 2.2906897933273925e+01 1.0222401134347310e+01 -2 2 0
5666 1 6 -3.3000000000000002e-01 5.4901612965238256e+00 2.3049835469100103e+01 9.9263759884273348e+00 0 3 0
39557 1 2 0.0000000000000000e+00 5.8113998568289742e-02 2.1895313445379180e+01 8.3805740285923740e+00 -2 2 0
39558 1 3 5.9999999999999998e-02 2.1070912476107311e+00 2.1859247356199369e+01 9.1728998520139431e+00 -2 2 0
5664 1 3 5.9999999999999998e-02 6.3080555580041082e+00 2.4158198810946033e+01 7.4440895634861555e+00 0 3 0
5660 1 4 5.1000000000000001e-01 6.6270350409650201e+00 2.2366283087144684e+01 9.9343489852094802e+00 0 3 0
5368 1 8 2.9999999999999999e-02 1.1505121027646998e+01 2.2782956839278224e+01 6.2851501891863766e+00 0 3 0
5661 1 1 -1.7999999999999999e-01 7.2213988137776708e+00 2.4149028617385305e+01 8.0908771252619314e+00 0 3 0
5672 1 2 0.0000000000000000e+00 9.6300318109787337e+00 2.3915938175147868e+01 1.0327987706509006e+01 0 3 0
5676 1 1 -1.7999999999999999e-01 1.0967158270907536e+01 2.3344378790316298e+01 1.0812866534652011e+01 0 3 0
5671 1 9 -1.2000000000000000e-01 9.1010461311945807e+00 2.2806652313805319e+01 9.2564934275413364e+00 0 3 0
5657 1 2 0.0000000000000000e+00 7.5734371027621350e+00 2.2752092306841021e+01 8.7194665469010371e+00 0 3 0
5673 1 3 5.9999999999999998e-02 9.8437098892741499e+00 2.2846783960860339e+01 8.4395914576118916e+00 0 3 0
5675 1 4 5.1000000000000001e-01 8.7502602578235802e+00 2.4110571950861662e+01 1.1605887744964836e+01 0 3 0
5677 1 3 5.9999999999999998e-02 1.0801405643147335e+01 2.2373163475699847e+01 1.1272969004801375e+01 0 3 0
5678 1 3 5.9999999999999998e-02 1.1556359989092478e+01 2.3932312225738986e+01 1.1430744186291619e+01 0 3 0
5679 1 3 5.9999999999999998e-02 1.1679019730102832e+01 2.3107211571696777e+01 9.9730439888079481e+00 0 3 0
5656 1 9 -1.2000000000000000e-01 7.5723168817536415e+00 2.1617273812043209e+01 7.6137097361515886e+00 0 3 0
5674 1 3 5.9999999999999998e-02 9.2426156924980898e+00 2.1803453232396102e+01 9.7139787313381696e+00 0 3 0
5662 1 3 5.9999999999999998e-02 7.9309480495094569e+00 2.4544355634560414e+01 7.3885582199940645e+00 0 3 0
5366 1 6 -3.3000000000000002e-01 1.3304228282987362e+01 2.1888428882829665e+01 6.1187460703324836e+00 0 3 0
34225 1 5 -4.2999999999999999e-01 1.4285089718879380e+01 2.2154999784208361e+01 1.1308144284064538e+01 -2 1 0
5364 1 3 5.9999999999999998e-02 1.5335449929358020e+01 2.2431131742160602e+01 7.6097650477697822e+00 0 3 0
5698 1 8 2.9999999999999999e-02 1.4117548042907725e+01 2.3972256652057879e+01 9.3040296972394927e+00 0 3 0
5697 1 7 1.6000000000000000e-01 1.3806739951343141e+01 2.4627410854193752e+01 8.4721998175754560e+00 0 3 0
5700 1 8 2.9999999999999999e-02 1.3814571124157593e+01 2.4023205034621494e+01 7.5443736949095301e+00 0 3 0
5739 1 3 5.9999999999999998e-02 3.4615779051879239e+00 2.6807841048583125e+01 6.2364292681919640e+00 0 3 0
39578 1 3 5.9999999999999998e-02 2.6762923987682485e-01 2.5142753585329199e+01 8.1439716081820404e+00 -2 2 0
5736 1 1 -1.7999999999999999e-01 3.7655354781933070e+00 2.6882942041593523e+01 7.3060844180444819e+00 0 3 0
5737 1 3 5.9999999999999998e-02 2.8315276386532262e+00 2.7087448357283659e+01 7.8341343911070371e+00 0 3 0
5735 1 4 5.1000000000000001e-01 4.1642055881560482e+00 2.9374103470861414e+01 7.0095594678515010e+00 0 3 0
5738 1 3 5.9999999999999998e-02 4.0360663077556733e+00 2.5859217913864029e+01 7.5819237115428937e+00 0 3 0
5753 1 3 5.9999999999999998e-02 2.7682905320494324e+00 2.6777545737561148e+01 1.0072430697819991e+01 0 3 0
5751 1 1 -1.7999999999999999e-01 3.6953221207008835e+00 2.6787729031939403e+01 1.0606687049554706e+01 0 3 0
5747 1 2 0.0000000000000000e+00 4.4771968731261822e+00 2.8126177410011831e+01 1.0387535585266704e+01 0 3 0
5761 1 9 -1.2000000000000000e-01 3.5941840082901630e+00 2.9420270194591250e+01 1.0382270741379205e+01 0 3 0
5763 1 3 5.9999999999999998e-02 3.0757861072498844e+00 2.9341135602233294e+01 9.4019961389271085e+00 0 3 0
5732 1 2 0.0000000000000000e+00 4.8184577067974672e+00 2.7991759273361865e+01 7.5177738316522866e+00 0 3 0
5752 1 3 5.9999999999999998e-02 4.1534886868213805e+00 2.5852654222096515e+01 1.0431191208921275e+01 0 3 0
5771 1 6 -3.3000000000000002e-01 6.6788874198975912e-01 2.8504845075762255e+01 1.1053583880834863e+01 0 3 0
5764 1 3 5.9999999999999998e-02 4.3586706302695157e+00 3.0200608319605077e+01 1.0440558914126710e+01 0 3 0
5762 1 2 0.0000000000000000e+00 2.6142179833224444e+00 2.9854812040854796e+01 1.1521751171705500e+01 0 3 0
5754 1 3 5.9999999999999998e-02 3.4308826976695119e+00 2.6636765253187939e+01 1.1686183465787581e+01 0 3 0
5765 1 4 5.1000000000000001e-01 1.6206080383700296e+00 2.8764937278136760e+01 1.1984708015069740e+01 0 3 0
5750 1 4 5.1000000000000001e-01 5.4956984522500809e+00 2.8252128916676060e+01 1.1516737248986853e+01 0 3 0
5746 1 9 -1.2000000000000000e-01 5.3603212828255673e+00 2.8043729494312881e+01 9.0495425963198599e+00 0 3 0
39579 1 3 5.9999999999999998e-02 6.8303567603720383e-01 2.5107209610714527e+01 9.8504813864549909e+00 -2 2 0
5741 1 6 -3.3000000000000002e-01 4.5191521981459637e+00 3.0418266439884331e+01 7.7155658455626410e+00 0 3 0
5749 1 3 5.9999999999999998e-02 5.9847611686163216e+00 2.8906235860598503e+01 9.1187355850048668e+00 0 3 0
5748 1 3 5.9999999999999998e-02 5.9857585532144233e+00 2.7174728379171654e+01 9.2272651430903583e+00 0 3 0
5731 1 9 -1.2000000000000000e-01 6.0117115219872135e+00 2.7577910581454859e+01 6.5496704185847081e+00 0 3 0
5733 1 3 5.9999999999999998e-02 6.1735144196286722e+00 2.6501794861489365e+01 6.6011757600717536e+00 0 3 0
5779 1 3 5.9999999999999998e-02 1.2333969633221653e+00 3.0641322214340690e+01 9.9787976753407506e+00 0 3 0
5680 1 5 -4.2999999999999999e-01 7.8489005597767552e+00 2.4941729789420254e+01 1.1677137536572541e+01 0 3 0
5663 1 3 5.9999999999999998e-02 7.1953833584911377e+00 2.4887128791243260e+01 8.8951465116213608e+00 0 3 0
5688 1 3 5.9999999999999998e-02 1.0020007769933155e+01 2.5013680865610858e+01 8.4616678621825905e+00 0 3 0
5755 1 5 -4.2999999999999999e-01 6.1687463493894903e+00 2.9239295104134602e+01 1.1650474723958334e+01 0 3 0
5720 1 4 5.1000000000000001e-01 7.3135001024797646e+00 2.9779904781740704e+01 6.5005611116916935e+00 0 3 0
5710 1 5 -4.2999999999999999e-01 1.0099002759112324e+01 2.5969216601235949e+01 6.3251505703580930e+00 0 3 0
5717 1 2 0.0000000000000000e+00 7.4171033946074578e+00 2.8292393690457722e+01 6.4398463275860864e+00 0 3 0
5686 1 9 -1.2000000000000000e-01 9.8312160111472711e+00 2.5341190759122139e+01 9.5002768810812217e+00 0 3 0
5708 1 3 5.9999999999999998e-02 1.0237747429674389e+01 2.9693436641213626e+01 6.0791893670713657e+00 0 3 0
5705 1 4 5.1000000000000001e-01 1.0607147948471109e+01 2.7034947973350402e+01 6.6189029402588320e+00 0 3 0
5689 1 3 5.9999999999999998e-02 8.9246057479013636e+00 2.5893543270804752e+01 9.5832840918273625e+00 0 3 0
5687 1 2 0.0000000000000000e+00 1.0830932630093274e+01 2.6544766904628048e+01 9.7939640640394430e+00 0 3 0
5706 1 1 -1.7999999999999999e-01 1.0440241083528996e+01 2.9462077417751807e+01 7.1092965009921221e+00 0 3 0
5719 1 3 5.9999999999999998e-02 8.2842641185793937e+00 2.6721313408759215e+01 7.6752835068897962e+00 0 3 0
5716 1 9 -1.2000000000000000e-01 8.3920542566582199e+00 2.7811756615383320e+01 7.6539589861921593e+00 0 3 0
5703 1 3 5.9999999999999998e-02 9.7480535130786450e+00 2.8359259274413457e+01 9.7177287244836528e+00 0 3 0
5701 1 9 -1.2000000000000000e-01 1.0536114859520591e+01 2.7885979593351937e+01 9.0673313675957594e+00 0 3 0
5702 1 2 0.0000000000000000e+00 1.0023600628563319e+01 2.8032745378339719e+01 7.5981371175620191e+00 0 3 0
5718 1 3 5.9999999999999998e-02 8.0344085920409025e+00 2.8135032298763743e+01 8.6374868734050025e+00 0 3 0
5704 1 3 5.9999999999999998e-02 1.1394330392449200e+01 2.8544763196525647e+01 9.2036013419595797e+00 0 3 0
5707 1 3 5.9999999999999998e-02 1.0183398761165034e+01 3.0238747812172971e+01 7.8710243196211618e+00 0 3 0
5709 1 3 5.9999999999999998e-02 1.1494502990139884e+01 2.9629709326416393e+01 7.1784230419370783e+00 0 3 0
5691 1 1 -1.7999999999999999e-01 1.0660564270851943e+01 2.6870221330866201e+01 1.1288786316492025e+01 0 3 0
5693 1 3 5.9999999999999998e-02 9.6206932444789572e+00 2.7072632904069316e+01 1.1484284711224346e+01 0 3 0
5167 1 3 5.9999999999999998e-02 1.1233731931333283e+01 3.0400576241486863e+01 1.1118403386437210e+01 0 3 0
5725 1 5 -4.2999999999999999e-01 7.3828528602776542e+00 3.0465544586773756e+01 7.5132299048629001e+00 0 3 0
5690 1 4 5.1000000000000001e-01 1.2247654367330721e+01 2.6166768260296184e+01 9.6127788669441863e+00 0 3 0
5694 1 3 5.9999999999999998e-02 1.1281645218296967e+01 2.7678115420573882e+01 1.1658290826535785e+01 0 3 0
5692 1 3 5.9999999999999998e-02 1.0976163002377092e+01 2.6107122751076123e+01 1.1996908182408008e+01 0 3 0
5166 1 1 -1.7999999999999999e-01 1.2324022154201586e+01 3.0404699272726567e+01 1.1121550772600765e+01 0 3 0
5169 1 3 5.9999999999999998e-02 1.2544138056630032e+01 3.0488639447601692e+01 1.0060400353980709e+01 0 3 0
34230 1 8 2.9999999999999999e-02 1.3996989140241981e+01 2.4990852371745227e+01 1.2103043549052456e+01 -2 1 0
5696 1 6 -3.3000000000000002e-01 1.2516972828392275e+01 2.5177138066646997e+01 8.7246033461974282e+00 0 3 0
5699 1 8 2.9999999999999999e-02 1.4667691868998528e+01 2.5364655888694244e+01 8.3994897369804082e+00 0 3 0
5695 1 5 -4.2999999999999999e-01 1.3138480058016107e+01 2.6732699920583119e+01 1.0268831500814578e+01 0 3 0
5187 1 7 1.6000000000000000e-01 1.5245030701799138e+01 2.9495909129666607e+01 7.8305356736807736e+00 0 3 0
5189 1 8 2.9999999999999999e-02 1.4412123139201583e+01 2.8801495708569430e+01 7.9213196837054811e+00 0 3 0
5185 1 5 -4.2999999999999999e-01 1.5444796684668322e+01 2.9527020733446633e+01 1.0378126374817988e+01 0 3 0
5188 1 8 2.9999999999999999e-02 1.5425158384457562e+01 2.9685849496743295e+01 6.7702170196139431e+00 0 3 0
5180 1 4 5.1000000000000001e-01 1.5145763749808140e+01 3.0588882562800951e+01 9.8318282954199141e+00 0 3 0
5186 1 6 -3.3000000000000002e-01 1.4910556851796770e+01 3.0672291636099178e+01 8.5457054294259809e+00 0 3 0
5168 1 3 5.9999999999999998e-02 1.2665097963503550e+01 2.9418780299543307e+01 1.1445983292379214e+01 0 3 0
5744 1 8 2.9999999999999999e-02 3.7758468343026075e+00 3.1774674414236276e+01 6.3983983800423143e+00 0 3 0
5812 1 3 5.9999999999999998e-02 1.1853615692081065e+00 3.4627083362642587e+01 6.1601516404869372e+00 0 3 0
5743 1 8 2.9999999999999999e-02 2.8387362752257776e+00 3.1519487093284340e+01 7.8777175608694190e+00 0 3 0
5776 1 9 -1.2000000000000000e-01 1.8308404743207807e+00 3.1109492669770269e+01 1.0793438462290068e+01 0 3 0
5745 1 8 2.9999999999999999e-02 4.1462418450934448e+00 3.2423445803687123e+01 8.0892564039300634e+00 0 3 0
5742 1 7 1.6000000000000000e-01 3.8134605164319626e+00 3.1570620572177813e+01 7.4531977099642708e+00 0 3 0
5778 1 3 5.9999999999999998e-02 2.5530499539144333e+00 3.1654882389730901e+01 1.0280088516937491e+01 0 3 0
5794 1 3 5.9999999999999998e-02 1.6878562112069375e+00 3.3854350178327294e+01 1.0279529109133350e+01 0 3 0
5811 1 1 -1.7999999999999999e-01 1.1496097305262662e+00 3.4614463802732537e+01 7.2965159876709871e+00 0 3 0
5814 1 3 5.9999999999999998e-02 2.1017000912345645e+00 3.5052912569534804e+01 7.6223636474943568e+00 0 3 0
5791 1 9 -1.2000000000000000e-01 7.4140430874740892e-01 3.3266131564530710e+01 1.0350325007862409e+01 0 3 0
5809 1 3 5.9999999999999998e-02 8.6204901324541128e-01 3.5970556772751038e+01 9.8950314825438817e+00 0 3 0
5813 1 3 5.9999999999999998e-02 1.0952984726444639e+00 3.3559200926288575e+01 7.5464128766496659e+00 0 3 0
5793 1 3 5.9999999999999998e-02 7.6273590151453208e-01 3.2756103896351483e+01 9.3549609959245021e+00 0 3 0
5125 1 5 -4.2999999999999999e-01 4.9151416942810719e+00 3.3007589917600313e+01 1.1640102574459636e+01 0 3 0
5777 1 2 0.0000000000000000e+00 8.4292627952769983e-01 3.2077475276846940e+01 1.1404346391332460e+01 0 3 0
5114 1 8 2.9999999999999999e-02 4.8279344512494387e+00 3.6469358294521506e+01 8.2890970340987753e+00 0 3 0
5112 1 7 1.6000000000000000e-01 5.7626091253602558e+00 3.6001421270718851e+01 8.6242307820329476e+00 0 3 0
5111 1 6 -3.3000000000000002e-01 5.8569396613908715e+00 3.6273143936596533e+01 1.0018886215315899e+01 0 3 0
5115 1 8 2.9999999999999999e-02 5.6885581223468398e+00 3.4863197413841412e+01 8.5029204302393460e+00 0 3 0
5120 1 4 5.1000000000000001e-01 6.1021002012840944e+00 3.3218020278935754e+01 1.1937095139797353e+01 0 3 0
5797 1 3 5.9999999999999998e-02 2.2094670247728873e-01 3.5342794125371121e+01 1.2315995449090545e+01 0 3 0
5807 1 2 0.0000000000000000e+00 3.8586362267362458e-02 3.5559878825701226e+01 7.8375559123855361e+00 0 3 0
5129 1 8 2.9999999999999999e-02 6.2258866961390344e+00 3.1421358461045465e+01 9.8805508293598141e+00 0 3 0
5113 1 8 2.9999999999999999e-02 6.6230378460441308e+00 3.6307778636050813e+01 8.0170728258810762e+00 0 3 0
5130 1 8 2.9999999999999999e-02 7.8790374863001560e+00 3.1908322945616540e+01 9.5319325866355094e+00 0 3 0
5128 1 8 2.9999999999999999e-02 6.6290157133546801e+00 3.2936128303776364e+01 9.1144314294098763e+00 0 3 0
5127 1 7 1.6000000000000000e-01 6.9073554045230487e+00 3.2240170839154878e+01 9.8850360896690752e+00 0 3 0
5126 1 6 -3.3000000000000002e-01 7.1200181080367804e+00 3.2819350959767554e+01 1.1156777825979452e+01 0 3 0
5172 1 7 1.6000000000000000e-01 1.0326650913148677e+01 3.3904959790377944e+01 1.0093833055110435e+01 0 3 0
5175 1 8 2.9999999999999999e-02 9.8457983998436394e+00 3.4316751405622490e+01 1.0948392711694716e+01 0 3 0
5110 1 5 -4.2999999999999999e-01 8.0530157825073179e+00 3.5711021221602429e+01 1.0275554454682288e+01 0 3 0
5105 1 4 5.1000000000000001e-01 7.0368414335317251e+00 3.6021681899398018e+01 1.0780627524094470e+01 0 3 0
5174 1 8 2.9999999999999999e-02 1.0899680544503385e+01 3.4742387978345405e+01 9.6286970462642074e+00 0 3 0
5171 1 6 -3.3000000000000002e-01 1.1126700866208445e+01 3.2783942076740018e+01 1.0467415106379049e+01 0 3 0
5173 1 8 2.9999999999999999e-02 9.5937572887512719e+00 3.3483456842178377e+01 9.3801252138339990e+00 0 3 0
5165 1 4 5.1000000000000001e-01 1.1949245208967612e+01 3.2941434449483360e+01 1.1566436847481244e+01 0 3 0
5170 1 5 -4.2999999999999999e-01 1.2039169349651042e+01 3.4011499819823072e+01 1.2186148491845257e+01 0 3 0
5182 1 3 5.9999999999999998e-02 1.3555162787363303e+01 3.2905807750826419e+01 9.4654472965802388e+00 0 3 0
5181 1 1 -1.7999999999999999e-01 1.4603944194476908e+01 3.3095269978782163e+01 9.6785568310502157e+00 0 3 0
5184 1 3 5.9999999999999998e-02 1.4665081963742772e+01 3.4053247959455490e+01 1.0152928044924382e+01 0 3 0
5177 1 2 0.0000000000000000e+00 1.5109182354774756e+01 3.1968944184698962e+01 1.0592648776833864e+01 0 3 0
5183 1 3 5.9999999999999998e-02 1.5048358262420093e+01 3.3239955116617878e+01 8.7264141689468211e+00 0 3 0
5176 1 9 -1.2000000000000000e-01 1.4225946563204360e+01 3.1861559110475703e+01 1.1878824163114144e+01 0 3 0
3253 1 8 2.9999999999999999e-02 1.3596930812342023e+01 3.5864965262130724e+01 6.8940095118846960e+00 0 3 0
3249 1 3 5.9999999999999998e-02 1.2934172620803794e+01 3.6179104724602261e+01 1.1399574562769553e+01 0 3 0
5162 1 2 0.0000000000000000e+00 1.2745999385421831e+01 3.1641829381236551e+01 1.1930938825548992e+01 0 3 0
3254 1 8 2.9999999999999999e-02 1.5166825505401594e+01 3.6636765789076989e+01 6.5504283184802379e+00 0 3 0
3252 1 7 1.6000000000000000e-01 1.4138502999893987e+01 3.6793723606980187e+01 6.9413927487286884e+00 0 3 0
3265 1 5 -4.2999999999999999e-01 1.5682266146058927e+01 3.5745559665288944e+01 1.2064456302443524e+01 0 3 0
5853 1 3 5.9999999999999998e-02 1.8400851702047757e-01 4.2088329157974485e+01 6.1103844243723229e+00 0 3 0
5822 1 2 0.0000000000000000e+00 8.5489267124824719e-01 3.7630775219430141e+01 6.2052516560750446e+00 0 3 0
5836 1 9 -1.2000000000000000e-01 8.9953496118970300e-01 3.9231311882536453e+01 6.4737926251802422e+00 0 3 0
5821 1 9 -1.2000000000000000e-01 4.0007595177655231e-01 3.7061831505722303e+01 7.5827236676882155e+00 0 3 0
5830 1 5 -4.2999999999999999e-01 3.3058102704664134e+00 3.7384169842752144e+01 6.4995944812994146e+00 0 3 0
5823 1 3 5.9999999999999998e-02 1.2564324813349712e+00 3.7312711242302953e+01 8.1687443559036339e+00 0 3 0
5839 1 3 5.9999999999999998e-02 1.5645275274911363e+00 3.9493265274469081e+01 7.2293406856426952e+00 0 3 0
5854 1 3 5.9999999999999998e-02 1.4729924726134951e+00 4.1683199087820654e+01 6.9564852516469911e+00 0 3 0
5061 1 1 -1.7999999999999999e-01 1.8634344017950490e+00 4.0592929663391168e+01 1.0183261244101265e+01 0 3 0
5064 1 3 5.9999999999999998e-02 2.5120939998704124e+00 3.9784663575978115e+01 9.9549598567365418e+00 0 3 0
5062 1 3 5.9999999999999998e-02 1.7140963170319643e+00 4.1233998925383609e+01 9.2946911955810503e+00 0 3 0
5075 1 4 5.1000000000000001e-01 4.8007780037355330e+00 4.1450194112896284e+01 9.5422545649497685e+00 0 3 0
5063 1 3 5.9999999999999998e-02 9.5347813456128905e-01 4.0030491037162129e+01 1.0270040117705948e+01 0 3 0
5081 1 6 -3.3000000000000002e-01 4.7461459968560904e+00 4.0271273304774766e+01 8.8850154881484329e+00 0 3 0
5072 1 2 0.0000000000000000e+00 4.8279241212627673e+00 4.1314171906666303e+01 1.1095649862175597e+01 0 3 0
5089 1 3 5.9999999999999998e-02 4.3996566979943532e+00 3.9266539936280900e+01 1.1408625403334527e+01 0 3 0
5057 1 2 0.0000000000000000e+00 2.1204510400682093e+00 4.1133606913953628e+01 1.1576838387154130e+01 0 3 0
5071 1 9 -1.2000000000000000e-01 3.5113581931765911e+00 4.1848727362177293e+01 1.1607879470054691e+01 0 3 0
5086 1 9 -1.2000000000000000e-01 5.1279344270507368e+00 3.9968050733336433e+01 1.1750426875780935e+01 0 3 0
5082 1 7 1.6000000000000000e-01 4.7827167598793903e+00 4.0282349347335575e+01 7.4911363254406593e+00 0 3 0
5056 1 9 -1.2000000000000000e-01 1.0218922989636225e+00 4.2172387076746219e+01 1.2074953998014667e+01 0 3 0
5083 1 8 2.9999999999999999e-02 4.0311874946541710e+00 4.1043157900770652e+01 7.2373417574182897e+00 0 3 0
5080 1 5 -4.2999999999999999e-01 4.9072262827738484e+00 4.2537056612224653e+01 8.9754228538044565e+00 0 3 0
5074 1 3 5.9999999999999998e-02 3.3471706423506182e+00 4.2804027349617257e+01 1.1118071274300338e+01 0 3 0
5084 1 8 2.9999999999999999e-02 4.4659638792196708e+00 3.9324215658986638e+01 7.0097770104718524e+00 0 3 0
5076 1 1 -1.7999999999999999e-01 5.9271418536790428e+00 4.2304034851443127e+01 1.1543375847628738e+01 0 3 0
5085 1 8 2.9999999999999999e-02 5.7424379229630542e+00 4.0674474671994453e+01 7.1878018871717124e+00 0 3 0
5857 1 3 5.9999999999999998e-02 3.7348911540199534e+00 4.3060681989666953e+01 6.6172154623445518e+00 0 3 0
5059 1 3 5.9999999999999998e-02 1.1293549215100220e+00 4.3122855397336018e+01 1.1585651795267324e+01 0 3 0
5103 1 3 5.9999999999999998e-02 5.3205076257985695e+00 3.7537091758961957e+01 1.1938093418991885e+01 0 3 0
5066 1 6 -3.3000000000000002e-01 2.0724946880810045e+00 3.8700556366202093e+01 1.2126247697511561e+01 0 3 0
3247 1 3 5.9999999999999998e-02 1.1542374096777298e+01 3.7191542612794095e+01 1.1226314084333371e+01 0 3 0
3250 1 5 -4.2999999999999999e-01 1.2087955918794929e+01 3.7019770889425082e+01 8.7016488115772628e+00 0 3 0
5093 1 3 5.9999999999999998e-02 6.3675686706721635e+00 3.8678939957891316e+01 9.7370324562204988e+00 0 3 0
5091 1 1 -1.7999999999999999e-01 7.1736240497714645e+00 3.9034599821871261e+01 1.0413861945064047e+01 0 3 0
5092 1 3 5.9999999999999998e-02 7.2487755956224467e+00 3.9996945017832537e+01 9.9695240404149370e+00 0 3 0
3229 1 3 5.9999999999999998e-02 1.1183409233661028e+01 4.1142031835842516e+01 8.8796357334365457e+00 0 3 0
5094 1 3 5.9999999999999998e-02 8.0460434746796690e+00 3.8472863094893675e+01 1.0185401750223162e+01 0 3 0
3220 1 5 -4.2999999999999999e-01 1.0369677396479693e+01 4.2354610149395185e+01 6.7605424213364733e+00 0 3 0
3244 1 3 5.9999999999999998e-02 1.1714094425473620e+01 3.9284701604265507e+01 1.0161669972875584e+01 0 3 0
5087 1 2 0.0000000000000000e+00 6.5663614798162371e+00 3.9205266016645282e+01 1.1859969779995222e+01 0 3 0
3226 1 9 -1.2000000000000000e-01 1.1888420162861092e+01 4.1732439278179257e+01 9.4182684330785627e+00 0 3 0
5077 1 3 5.9999999999999998e-02 6.8610719607220547e+00 4.2050933894549580e+01 1.0992572775778056e+01 0 3 0
3228 1 3 5.9999999999999998e-02 1.1476343907237389e+01 4.1913071820695741e+01 1.0454551592571340e+01 0 3 0
3215 1 4 5.1000000000000001e-01 1.1478480316883791e+01 4.2780927786874024e+01 7.1159253835041714e+00 0 3 0
5096 1 6 -3.3000000000000002e-01 8.6553995840562994e+00 4.0411332915257873e+01 1.2230821129750185e+01 0 3 0
3212 1 2 0.0000000000000000e+00 1.1932781965390269e+01 4.3086640900528288e+01 8.6055773763276218e+00 0 3 0
5108 1 3 5.9999999999999998e-02 9.1084812690940016e+00 3.7166197196439583e+01 1.2229108105590834e+01 0 3 0
24975 1 8 2.9999999999999999e-02 1.6026513735499446e+01 4.0997470258869932e+01 6.0051009631604719e+00 -2 0 0
3221 1 6 -3.3000000000000002e-01 1.2393673919033191e+01 4.3004942205141560e+01 6.1996588520995868e+00 0 3 0
3255 1 8 2.9999999999999999e-02 1.3690827910171635e+01 3.7543447003229026e+01 6.2458756146250254e+00 0 3 0
3251 1 6 -3.3000000000000002e-01 1.4265103733145974e+01 3.7423924760987020e+01 8.1702494374353094e+00 0 3 0
3232 1 3 5.9999999999999998e-02 1.3285459920407396e+01 3.9708855406216244e+01 7.6722789037424484e+00 0 3 0
3258 1 3 5.9999999999999998e-02 1.5541174761289611e+01 3.7238503729862757e+01 1.0133495685436351e+01 0 3 0
3241 1 9 -1.2000000000000000e-01 1.2746516428263496e+01 3.9506731234465398e+01 1.0366054513363164e+01 0 3 0
3245 1 4 5.1000000000000001e-01 1.3203173181053300e+01 3.7467906973946995e+01 8.9733296647155054e+00 0 3 0
3227 1 2 0.0000000000000000e+00 1.3126250303889227e+01 4.0748819499555971e+01 9.5870583823687561e+00 0 3 0
3231 1 1 -1.7999999999999999e-01 1.3756720671843738e+01 4.0521748466096341e+01 8.1366067142198304e+00 0 3 0
3234 1 3 5.9999999999999998e-02 1.3719206921370615e+01 4.1316808731449775e+01 7.4237164535941558e+00 0 3 0
3242 1 2 0.0000000000000000e+00 1.3474038384037183e+01 3.8101787422689803e+01 1.0362298576530439e+01 0 3 0
3233 1 3 5.9999999999999998e-02 1.4756780170073336e+01 4.0100722794548318e+01 8.1823437025973114e+00 0 3 0
3230 1 4 5.1000000000000001e-01 1.4090858880908991e+01 4.1462859311795135e+01 1.0527901621222437e+01 0 3 0
3259 1 3 5.9999999999999998e-02 1.5411181790029902e+01 3.8900864281865715e+01 1.0193572808106856e+01 0 3 0
3256 1 9 -1.2000000000000000e-01 1.5051608315502927e+01 3.8042219281265737e+01 1.0737125467119085e+01 0 3 0
3236 1 6 -3.3000000000000002e-01 1.5253335360211993e+01 4.1650102047830849e+01 9.9270425610206701e+00 0 3 0
3235 1 5 -4.2999999999999999e-01 1.3809382378488845e+01 4.1876810795380493e+01 1.1621066250505839e+01 0 3 0
3243 1 3 5.9999999999999998e-02 1.2493042898747825e+01 3.9598912963335856e+01 1.1376944088948434e+01 0 3 0
3246 1 1 -1.7999999999999999e-01 1.2650985560217656e+01 3.7175934749009905e+01 1.1354659927204928e+01 0 3 0
3257 1 2 0.0000000000000000e+00 1.5704330655109104e+01 3.8127323999134298e+01 1.2172340345129570e+01 0 3 0
3240 1 8 2.9999999999999999e-02 1.6144510758339425e+01 4.2733760703393216e+01 1.1463453457297801e+01 0 3 0
34341 1 1 -1.7999999999999999e-01 9.9362922507103435e-01 2.3223613394667282e+01 1.5500524883836738e+01 -2 1 0
34337 1 2 0.0000000000000000e+00 1.2976697925704790e+00 2.3874399394485593e+01 1.6861165020375783e+01 -2 1 0
34336 1 9 -1.2000000000000000e-01 2.9463907022283773e+00 2.3742797697208783e+01 1.6994179874235904e+01 -2 1 0
34321 1 9 -1.2000000000000000e-01 5.2320384254509245e+00 2.3897418727980543e+01 1.7714253075100764e+01 -2 1 0
34338 1 3 5.9999999999999998e-02 3.1456699414154583e+00 2.2740361924649584e+01 1.7179615195880704e+01 -2 1 0
34342 1 3 5.9999999999999998e-02 1.3884451192580720e+00 2.3746235127735645e+01 1.4639427929044853e+01 -2 1 0
34324 1 3 5.9999999999999998e-02 5.4321830317968676e+00 2.3580694179541684e+01 1.6666519126712295e+01 -2 1 0
34339 1 3 5.9999999999999998e-02 3.2988257173084459e+00 2.3885553614774278e+01 1.6035550177876900e+01 -2 1 0
34344 1 3 5.9999999999999998e-02 1.4537288433952764e+00 2.2259119253966723e+01 1.5352514145689000e+01 -2 1 0
34351 1 9 -1.2000000000000000e-01 6.9703317996312575e-01 2.3061257245682942e+01 1.8045518913944189e+01 -2 1 0
34354 1 3 5.9999999999999998e-02 1.4129436478293358e+00 2.2283394832870421e+01 1.8287139281949468e+01 -2 1 0
5681 1 6 -3.3000000000000002e-01 9.0143319804514608e+00 2.3236936060804116e+01 1.2561334593351933e+01 0 3 0
34309 1 3 5.9999999999999998e-02 8.1761425180787075e+00 2.3486619002486556e+01 1.6912133661151337e+01 -2 1 0
5682 1 7 1.6000000000000000e-01 8.1937733268266282e+00 2.3174677841062604e+01 1.3713586090948601e+01 0 3 0
36130 1 5 -4.2999999999999999e-01 1.1726298036998219e+01 2.3386209075121013e+01 1.7779416319230638e+01 -2 1 0
34306 1 9 -1.2000000000000000e-01 7.7726835635359279e+00 2.3324312998353612e+01 1.7877141096901951e+01 -2 1 0
34307 1 2 0.0000000000000000e+00 6.6267446551612217e+00 2.4385262340640473e+01 1.8186007351448364e+01 -2 1 0
34243 1 8 2.9999999999999999e-02 1.1457658252670624e+01 2.2841038342722200e+01 1.4947445813780424e+01 -2 1 0
5683 1 8 2.9999999999999999e-02 8.7630973176989411e+00 2.3501122590988842e+01 1.4615299954004588e+01 0 3 0
5684 1 8 2.9999999999999999e-02 7.8007149647247305e+00 2.2123176697671102e+01 1.3763804994358679e+01 0 3 0
5685 1 8 2.9999999999999999e-02 7.2540060336034617e+00 2.3744584255819387e+01 1.3510786595776695e+01 0 3 0
34242 1 7 1.6000000000000000e-01 1.1755966038547738e+01 2.1965737717441538e+01 1.4430966909530943e+01 -2 1 0
34245 1 8 2.9999999999999999e-02 1.1713460069101808e+01 2.2105508463086327e+01 1.3333757717862600e+01 -2 1 0
34292 1 2 0.0000000000000000e+00 7.7656026319808946e+00 2.1859642354498586e+01 1.8235301576572738e+01 -2 1 0
34220 1 4 5.1000000000000001e-01 1.5120669149058207e+01 2.2392434219023457e+01 1.2233256907810274e+01 -2 1 0
36125 1 4 5.1000000000000001e-01 1.2346208727544216e+01 2.4418138677752811e+01 1.7982919974966929e+01 -2 1 0
34229 1 8 2.9999999999999999e-02 1.3016840498221057e+01 2.3705670385619332e+01 1.2753201067137013e+01 -2 1 0
34226 1 6 -3.3000000000000002e-01 1.5064461862708487e+01 2.3461594743904111e+01 1.3015059580130744e+01 -2 1 0
36127 1 3 5.9999999999999998e-02 1.4823902730628586e+01 2.3096076565834647e+01 1.7752144273166561e+01 -2 1 0
34239 1 3 5.9999999999999998e-02 1.5667576659311324e+01 2.2349197930589412e+01 1.5221633068705012e+01 -2 1 0
34227 1 7 1.6000000000000000e-01 1.3864933349388167e+01 2.4265161159867393e+01 1.2936994250201991e+01 -2 1 0
36114 1 3 5.9999999999999998e-02 1.4703461470973879e+01 2.4469712120599826e+01 1.6291785284084881e+01 -2 1 0
34349 1 8 2.9999999999999999e-02 4.9218464333770007e-01 2.7839842383964974e+01 1.6130034484604991e+01 -2 1 0
34322 1 2 0.0000000000000000e+00 3.9619297514584466e+00 2.4701717556238339e+01 1.7778200477241700e+01 -2 1 0
5756 1 6 -3.3000000000000002e-01 5.5203069258808242e+00 2.7197116109318415e+01 1.2365345842212527e+01 0 3 0
5766 1 1 -1.7999999999999999e-01 3.4859810033659646e+00 3.0191355141687037e+01 1.2768723456043798e+01 0 3 0
5770 1 5 -4.2999999999999999e-01 1.6602299809447330e+00 2.8131652920310316e+01 1.3058426096689463e+01 0 3 0
34346 1 6 -3.3000000000000002e-01 5.3506910136388464e-01 2.5830115861734424e+01 1.5642725318785455e+01 -2 1 0
5768 1 3 5.9999999999999998e-02 3.9153660269325483e+00 2.9300679691411798e+01 1.3231454026844389e+01 0 3 0
34345 1 5 -4.2999999999999999e-01 7.0047020862286258e-01 2.5964488382771783e+01 1.7902742936165005e+01 -2 1 0
34340 1 4 5.1000000000000001e-01 7.4965079989104388e-01 2.5342775231135359e+01 1.6855557558818539e+01 -2 1 0
34327 1 3 5.9999999999999998e-02 4.3824156834145933e+00 2.5997177369220690e+01 1.6126150158715568e+01 -2 1 0
34326 1 1 -1.7999999999999999e-01 4.0058154830329054e+00 2.6138298574124228e+01 1.7128686095721218e+01 -2 1 0
34329 1 3 5.9999999999999998e-02 3.0665629760121988e+00 2.6619211435301136e+01 1.7069976031408949e+01 -2 1 0
34328 1 3 5.9999999999999998e-02 4.6421993859767676e+00 2.6854595495569107e+01 1.7634887310980012e+01 -2 1 0
5769 1 3 5.9999999999999998e-02 2.8146577653541160e+00 3.0566994575089229e+01 1.3476084985584375e+01 0 3 0
5759 1 8 2.9999999999999999e-02 5.6851948092916915e+00 2.7660079076323715e+01 1.4423126071120368e+01 0 3 0
35894 1 8 2.9999999999999999e-02 4.2932377021902175e+00 3.0216168293083005e+01 1.7317417371648350e+01 -2 1 0
35895 1 8 2.9999999999999999e-02 5.6804343127049526e+00 3.0884687469424424e+01 1.8342458420889827e+01 -2 1 0
5758 1 8 2.9999999999999999e-02 6.5975321852663473e+00 2.6193866865786561e+01 1.3815590190364487e+01 0 3 0
5757 1 7 1.6000000000000000e-01 6.2797757328640227e+00 2.7250854517088928e+01 1.3559537529964068e+01 0 3 0
5760 1 8 2.9999999999999999e-02 7.2755681499097173e+00 2.7826003253676710e+01 1.3426668053792634e+01 0 3 0
36135 1 8 2.9999999999999999e-02 1.1078434361074640e+01 2.6808063105678457e+01 1.6217899146278295e+01 -2 1 0
36133 1 8 2.9999999999999999e-02 1.0351480668046403e+01 2.5327718541036901e+01 1.6203357321339887e+01 -2 1 0
36134 1 8 2.9999999999999999e-02 1.1811836913435144e+01 2.5492789795761524e+01 1.5296186382530218e+01 -2 1 0
34318 1 8 2.9999999999999999e-02 6.5093933085983808e+00 2.8350307140056422e+01 1.7076381042731903e+01 -2 1 0
5152 1 3 5.9999999999999998e-02 1.0274738818444462e+01 2.9332608172422191e+01 1.2995374363964512e+01 0 3 0
34315 1 5 -4.2999999999999999e-01 7.1744388846895184e+00 2.5537298340355434e+01 1.6054474453197731e+01 -2 1 0
5151 1 1 -1.7999999999999999e-01 1.0830773645065488e+01 2.9513153997286103e+01 1.3950244834248963e+01 0 3 0
5153 1 3 5.9999999999999998e-02 1.0079394178332828e+01 2.9127082590480239e+01 1.4653275722022860e+01 0 3 0
36132 1 7 1.6000000000000000e-01 1.1316941179957379e+01 2.5775069171567527e+01 1.6255890490773059e+01 -2 1 0
34310 1 4 5.1000000000000001e-01 7.0949516217136495e+00 2.5586318607943294e+01 1.7312937889402981e+01 -2 1 0
34317 1 7 1.6000000000000000e-01 7.4854172079470631e+00 2.8012948185882639e+01 1.7391760568424257e+01 -2 1 0
5137 1 3 5.9999999999999998e-02 8.0106691023690395e+00 2.9925183882338061e+01 1.3894944892376309e+01 0 3 0
34319 1 8 2.9999999999999999e-02 8.0876154664984128e+00 2.7875411215054569e+01 1.6453845268716819e+01 -2 1 0
34316 1 6 -3.3000000000000002e-01 7.3767951891990107e+00 2.6739649633491130e+01 1.8062867431127390e+01 -2 1 0
5154 1 3 5.9999999999999998e-02 1.1723416892976887e+01 2.8860528385924827e+01 1.3976529524574255e+01 0 3 0
34320 1 8 2.9999999999999999e-02 7.8526650723396925e+00 2.8725868809257811e+01 1.8061095641377086e+01 -2 1 0
36131 1 6 -3.3000000000000002e-01 1.2034466152475185e+01 2.5574489411417975e+01 1.7488487476598792e+01 -2 1 0
5155 1 5 -4.2999999999999999e-01 1.2122137509812237e+01 3.0172617610850438e+01 1.6388734940286838e+01 0 3 0
5140 1 5 -4.2999999999999999e-01 8.4518964899447635e+00 3.0532348453090272e+01 1.6271777807391278e+01 0 3 0
5138 1 3 5.9999999999999998e-02 8.4072376138787899e+00 3.0802984312897959e+01 1.2549051350079266e+01 0 3 0
34228 1 8 2.9999999999999999e-02 1.3793588057869187e+01 2.4828439346414306e+01 1.3866389023778115e+01 -2 1 0
36113 1 3 5.9999999999999998e-02 1.4199145077798049e+01 2.6134621191288339e+01 1.6086279528922319e+01 -2 1 0
36111 1 1 -1.7999999999999999e-01 1.5040521754708845e+01 2.5494316516188867e+01 1.6391803995542269e+01 -2 1 0
36100 1 5 -4.2999999999999999e-01 1.4758601017443860e+01 2.8579756964315347e+01 1.5220276218069326e+01 -2 1 0
36107 1 2 0.0000000000000000e+00 1.5632811416393940e+01 2.5900843962165606e+01 1.7720494962344567e+01 -2 1 0
36109 1 3 5.9999999999999998e-02 1.5132778740099873e+01 2.7973228017365535e+01 1.7995198989850063e+01 -2 1 0
36112 1 3 5.9999999999999998e-02 1.5775235583227774e+01 2.5582343361776786e+01 1.5588401231414696e+01 -2 1 0
36093 1 3 5.9999999999999998e-02 1.5907288542900169e+01 3.0046175144882209e+01 1.7342275668841541e+01 -2 1 0
36106 1 9 -1.2000000000000000e-01 1.6001634968560978e+01 2.7457136663592081e+01 1.7779621373803746e+01 -2 1 0
36095 1 4 5.1000000000000001e-01 1.5903830506023803e+01 2.8224877573919134e+01 1.5241317418066581e+01 -2 1 0
36102 1 7 1.6000000000000000e-01 1.5854639687820503e+01 2.7715363538515675e+01 1.2906600998978323e+01 -2 1 0
36103 1 8 2.9999999999999999e-02 1.5386742169379975e+01 2.6744183077605467e+01 1.2978226225088672e+01 -2 1 0
5164 1 3 5.9999999999999998e-02 1.3148088833430718e+01 3.0423877354412152e+01 1.3709475534340847e+01 0 3 0
36105 1 8 2.9999999999999999e-02 1.5217083790208347e+01 2.8593455464579641e+01 1.2775650511992058e+01 -2 1 0
35872 1 3 5.9999999999999998e-02 5.7677986085012378e-01 3.0898156901801773e+01 1.7883018647977629e+01 -2 1 0
39682 1 3 5.9999999999999998e-02 2.1780950895350373e-01 3.6523560963873145e+01 1.6045012414047218e+01 -2 2 0
5767 1 3 5.9999999999999998e-02 4.3359707545985673e+00 3.0816666149516021e+01 1.2562969109260177e+01 0 3 0
39683 1 3 5.9999999999999998e-02 1.6883905283477219e-01 3.5179465471950088e+01 1.5151717880375999e+01 -2 2 0
35892 1 7 1.6000000000000000e-01 4.7206027940136872e+00 3.1064319784848049e+01 1.7878222421603390e+01 -2 1 0
5070 1 8 2.9999999999999999e-02 2.7606568557616087e+00 3.6761688183952224e+01 1.2984818702254485e+01 0 3 0
35893 1 8 2.9999999999999999e-02 4.9579753061545269e+00 3.1876698948814855e+01 1.7204140210466672e+01 -2 1 0
39684 1 3 5.9999999999999998e-02 6.1558975122106001e-02 3.4922447104118575e+01 1.6839645439156403e+01 -2 2 0
5785 1 5 -4.2999999999999999e-01 2.0732895046993862e+00 3.3553105445593971e+01 1.2974730843211645e+01 0 3 0
5119 1 3 5.9999999999999998e-02 5.1366954626922690e+00 3.5510686787068629e+01 1.3150985306686147e+01 0 3 0
5780 1 4 5.1000000000000001e-01 1.2928122843541381e+00 3.2598442839397300e+01 1.2842672330601898e+01 0 3 0
5788 1 8 2.9999999999999999e-02 2.2119133596811102e+00 3.1923203629936385e+01 1.5358376971157011e+01 0 3 0
5790 1 8 2.9999999999999999e-02 1.1017716454555264e+00 3.3253214282694849e+01 1.5376663574681324e+01 0 3 0
5789 1 8 2.9999999999999999e-02 4.8442914373894397e-01 3.1710030757520460e+01 1.5867728814725114e+01 0 3 0
5787 1 7 1.6000000000000000e-01 1.1965504910009648e+00 3.2190126599714432e+01 1.5176882703067561e+01 0 3 0
5786 1 6 -3.3000000000000002e-01 7.9155267700267751e-01 3.1916800648716450e+01 1.3857213741671670e+01 0 3 0
35890 1 5 -4.2999999999999999e-01 2.9936673588630325e+00 3.3145283588373985e+01 1.7574880177708550e+01 -2 1 0
5121 1 1 -1.7999999999999999e-01 5.4442446532422029e+00 3.3289453674869826e+01 1.4380328692002173e+01 0 3 0
35907 1 7 1.6000000000000000e-01 5.9739972867858508e+00 3.5567219680862493e+01 1.7696654660752241e+01 -2 1 0
5124 1 3 5.9999999999999998e-02 4.4103405189148575e+00 3.3387262900271111e+01 1.3999220634833570e+01 0 3 0
5123 1 3 5.9999999999999998e-02 5.5863872837198443e+00 3.2295540687743411e+01 1.4747563140849731e+01 0 3 0
5122 1 3 5.9999999999999998e-02 5.4682015931322008e+00 3.3890014612348530e+01 1.5288512875186122e+01 0 3 0
35909 1 8 2.9999999999999999e-02 5.6575907969657555e+00 3.5371661391807770e+01 1.6633722475199409e+01 -2 1 0
5136 1 1 -1.7999999999999999e-01 7.8613687376065675e+00 3.0884097771874043e+01 1.3475500749652799e+01 0 3 0
35910 1 8 2.9999999999999999e-02 6.8358645589832543e+00 3.4892561031385561e+01 1.7956795770386979e+01 -2 1 0
5139 1 3 5.9999999999999998e-02 6.8568613278363770e+00 3.1200456078087331e+01 1.3327216450108644e+01 0 3 0
5102 1 2 0.0000000000000000e+00 6.9734465954465366e+00 3.6429743370074455e+01 1.2276719687283725e+01 0 3 0
5116 1 9 -1.2000000000000000e-01 6.2225138237052127e+00 3.5361949359603585e+01 1.3189345430318189e+01 0 3 0
5118 1 3 5.9999999999999998e-02 6.2028042253182729e+00 3.5718780855555387e+01 1.4162979460368955e+01 0 3 0
35908 1 8 2.9999999999999999e-02 6.2779373063390294e+00 3.6636060519070561e+01 1.7747360153924490e+01 -2 1 0
5150 1 4 5.1000000000000001e-01 1.1651344279081803e+01 3.1117232437415527e+01 1.5776222971213738e+01 0 3 0
5147 1 2 0.0000000000000000e+00 1.1218955801376213e+01 3.1028152483339703e+01 1.4264602848154727e+01 0 3 0
5149 1 3 5.9999999999999998e-02 1.0143576253626865e+01 3.2278273375311230e+01 1.2837244095680289e+01 0 3 0
5109 1 3 5.9999999999999998e-02 9.0051516791693142e+00 3.5768424931729335e+01 1.2905840328848095e+01 0 3 0
5134 1 3 5.9999999999999998e-02 8.5982924081324565e+00 3.3601911089297786e+01 1.2936297040086041e+01 0 3 0
5117 1 2 0.0000000000000000e+00 6.4986747841178216e+00 3.3802091955931409e+01 1.3372558249213055e+01 0 3 0
5135 1 4 5.1000000000000001e-01 8.3779723659459044e+00 3.1710671381838612e+01 1.5823742017183216e+01 0 3 0
5131 1 9 -1.2000000000000000e-01 7.9629782380472145e+00 3.3433045996893206e+01 1.3834836449502268e+01 0 3 0
5133 1 3 5.9999999999999998e-02 8.2397880782973267e+00 3.4188617443113479e+01 1.4539598312339383e+01 0 3 0
5146 1 9 -1.2000000000000000e-01 1.0036639109048009e+01 3.2097347745992224e+01 1.3927918690704773e+01 0 3 0
5132 1 2 0.0000000000000000e+00 8.5084923674507493e+00 3.1999215032938803e+01 1.4331906108682997e+01 0 3 0
5141 1 6 -3.3000000000000002e-01 8.0982720477681660e+00 3.2799002348707972e+01 1.6562419915419454e+01 0 3 0
5148 1 3 5.9999999999999998e-02 1.0523646913345486e+01 3.2982968741859366e+01 1.4309153033334587e+01 0 3 0
5142 1 7 1.6000000000000000e-01 8.0584290205015261e+00 3.2634364073540091e+01 1.7990465193972430e+01 0 3 0
5156 1 6 -3.3000000000000002e-01 1.1389678312062966e+01 3.2356917663016453e+01 1.6273800755723556e+01 0 3 0
5106 1 1 -1.7999999999999999e-01 8.4131792020477114e+00 3.6625134018840981e+01 1.2848474121644809e+01 0 3 0
5157 1 7 1.6000000000000000e-01 1.1877100201279822e+01 3.2631626307589208e+01 1.7579787198220810e+01 0 3 0
5159 1 8 2.9999999999999999e-02 1.1612766649498212e+01 3.3656388911816286e+01 1.7703910478264028e+01 0 3 0
5178 1 3 5.9999999999999998e-02 1.4769653368245184e+01 3.1118477972033851e+01 1.2601362836353694e+01 0 3 0
5160 1 8 2.9999999999999999e-02 1.2948431401851485e+01 3.2451283919219584e+01 1.7713284739176220e+01 0 3 0
5179 1 3 5.9999999999999998e-02 1.4401943757119390e+01 3.2765993781141425e+01 1.2497427106070621e+01 0 3 0
5161 1 9 -1.2000000000000000e-01 1.2563761886372269e+01 3.1319342914203961e+01 1.3457174046776615e+01 0 3 0
3268 1 8 2.9999999999999999e-02 1.4153682387785182e+01 3.5528313289950269e+01 1.5403987793161511e+01 0 3 0
3269 1 8 2.9999999999999999e-02 1.5129729523759684e+01 3.4593652370697789e+01 1.4348887725934341e+01 0 3 0
3270 1 8 2.9999999999999999e-02 1.3697180274238100e+01 3.5141187116712409e+01 1.3630591180688901e+01 0 3 0
5163 1 3 5.9999999999999998e-02 1.3184789226224330e+01 3.2077622880589580e+01 1.3949079438562501e+01 0 3 0
3267 1 7 1.6000000000000000e-01 1.4472372240457128e+01 3.5445943633402138e+01 1.4328900451530446e+01 0 3 0
36068 1 3 5.9999999999999998e-02 1.5940695674144214e+01 3.4335290220846240e+01 1.6965799752754712e+01 -2 1 0
3260 1 4 5.1000000000000001e-01 1.5471621898605823e+01 3.6720261408140601e+01 1.2743976376074531e+01 0 3 0
3266 1 6 -3.3000000000000002e-01 1.5079189006629127e+01 3.6671223116519158e+01 1.3935319527908229e+01 0 3 0
36083 1 3 5.9999999999999998e-02 1.6014577166452394e+01 3.1465880118834932e+01 1.5199982890241632e+01 -2 1 0
39705 1 8 2.9999999999999999e-02 1.2639991359109315e+00 3.9198789794984748e+01 1.5664119590350944e+01 -2 2 0
5069 1 8 2.9999999999999999e-02 1.6495858606951459e+00 3.7870403967382202e+01 1.4033775060350564e+01 0 3 0
5060 1 4 5.1000000000000001e-01 2.1527216715320945e+00 3.9969117931966778e+01 1.2585744066740521e+01 0 3 0
5067 1 7 1.6000000000000000e-01 1.9499676488065216e+00 3.7580669177024589e+01 1.3029250262188048e+01 0 3 0
5068 1 8 2.9999999999999999e-02 8.8088747019082103e-01 3.7233157981708253e+01 1.2793250673451324e+01 0 3 0
39703 1 8 2.9999999999999999e-02 1.2374636788869691e+00 4.0307915430269162e+01 1.6908671522556681e+01 -2 2 0
5073 1 3 5.9999999999999998e-02 3.7245018409660053e+00 4.2165637016765636e+01 1.2599145907806280e+01 0 3 0
5088 1 3 5.9999999999999998e-02 4.8315324993312974e+00 3.9963976183714315e+01 1.2796141690123971e+01 0 3 0
5065 1 5 -4.2999999999999999e-01 2.3028631886910969e+00 4.0247120997062922e+01 1.3824178845188634e+01 0 3 0
35937 1 7 1.6000000000000000e-01 5.2251975959087424e+00 3.9634568598110782e+01 1.6582508332716376e+01 -2 1 0
5058 1 3 5.9999999999999998e-02 1.3000519883543094e+00 4.2340113660724683e+01 1.3119709063912657e+01 0 3 0
35936 1 6 -3.3000000000000002e-01 5.1791571565041670e+00 3.9370971694133871e+01 1.7925838246606137e+01 -2 1 0
35938 1 8 2.9999999999999999e-02 4.1270338918123937e+00 3.9859590553946006e+01 1.6244823261990678e+01 -2 1 0
35939 1 8 2.9999999999999999e-02 5.5427187790490100e+00 3.8834962244700257e+01 1.5998723305611414e+01 -2 1 0
39702 1 7 1.6000000000000000e-01 5.5081148445634842e-01 3.9732150917781020e+01 1.6366760483705935e+01 -2 2 0
5078 1 3 5.9999999999999998e-02 6.1109229952265531e+00 4.2262734132710840e+01 1.2600757839841865e+01 0 3 0
3554 1 8 2.9999999999999999e-02 1.8024128135374762e+00 4.2138940307796886e+01 1.8138088815897344e+01 0 3 0
3552 1 7 1.6000000000000000e-01 9.4493611551466705e-01 4.2748644505266356e+01 1.8333143724632521e+01 0 3 0
5104 1 3 5.9999999999999998e-02 6.0525949220675335e+00 3.7892455972246871e+01 1.3534181919914998e+01 0 3 0
35940 1 8 2.9999999999999999e-02 5.9116719050894684e+00 4.0391196718547071e+01 1.6278343470905185e+01 -2 1 0
5101 1 9 -1.2000000000000000e-01 6.2428125301897577e+00 3.7779133776618764e+01 1.2410754456660655e+01 0 3 0
5099 1 8 2.9999999999999999e-02 1.0242042802767383e+01 4.1553668774695758e+01 1.2259269395257270e+01 0 3 0
5107 1 3 5.9999999999999998e-02 8.4100096286803616e+00 3.7217521430326038e+01 1.3762921634245071e+01 0 3 0
5098 1 8 2.9999999999999999e-02 9.4443985026418122e+00 4.1355200008472025e+01 1.3860230564944347e+01 0 3 0
5100 1 8 2.9999999999999999e-02 1.0472796833815124e+01 4.0035345519707732e+01 1.3195765333124216e+01 0 3 0
5095 1 5 -4.2999999999999999e-01 7.3902393873873420e+00 3.9804057263163948e+01 1.4002811269471573e+01 0 3 0
5090 1 4 5.1000000000000001e-01 7.5442316810156536e+00 3.9883363088639122e+01 1.2806142184225694e+01 0 3 0
5097 1 7 1.6000000000000000e-01 9.7333476127386813e+00 4.0852043720672832e+01 1.2951256770843402e+01 0 3 0
35965 1 5 -4.2999999999999999e-01 9.6566822621428994e+00 3.8182317336355986e+01 1.7357094091340134e+01 -2 1 0
35963 1 3 5.9999999999999998e-02 1.0353724881508214e+01 4.0727519709170160e+01 1.6225953882664811e+01 -2 1 0
35962 1 3 5.9999999999999998e-02 8.7280367628593556e+00 4.0738852618604717e+01 1.6478580407152968e+01 -2 1 0
35961 1 1 -1.7999999999999999e-01 9.6180779644942920e+00 4.0970553205864832e+01 1.7015194299926719e+01 -2 1 0
35964 1 3 5.9999999999999998e-02 9.7910702664097027e+00 4.2002879960691935e+01 1.7185114728707493e+01 -2 1 0
35960 1 4 5.1000000000000001e-01 1.0311538200061435e+01 3.8864581404632851e+01 1.8170978220836282e+01 -2 1 0
35984 1 8 2.9999999999999999e-02 1.2862028686143471e+01 4.1992436520216664e+01 1.4310340401242081e+01 -2 1 0
3248 1 3 5.9999999999999998e-02 1.2803817557235929e+01 3.7388327770465445e+01 1.2392557583768259e+01 0 3 0
35968 1 8 2.9999999999999999e-02 1.2529303996049194e+01 3.7228244212257657e+01 1.7622463135569014e+01 -2 1 0
35985 1 8 2.9999999999999999e-02 1.2610227786158211e+01 4.0391243181674390e+01 1.5058594201273424e+01 -2 1 0
35981 1 6 -3.3000000000000002e-01 1.2667506033812190e+01 4.2072481752908189e+01 1.6405285998423064e+01 -2 1 0
35975 1 4 5.1000000000000001e-01 1.2793038911380199e+01 4.1392365678585946e+01 1.7540622056647482e+01 -2 1 0
35982 1 7 1.6000000000000000e-01 1.3050189553537475e+01 4.1419174332105534e+01 1.5221475707667571e+01 -2 1 0
3262 1 3 5.9999999999999998e-02 1.3955299061612266e+01 3.9246247328318049e+01 1.3036407821541907e+01 0 3 0
3261 1 1 -1.7999999999999999e-01 1.4960743763125064e+01 3.9222744316279652e+01 1.3047414505759763e+01 0 3 0
3263 1 3 5.9999999999999998e-02 1.5422512868812170e+01 4.0101013438267614e+01 1.2613981538995207e+01 0 3 0
3264 1 3 5.9999999999999998e-02 1.5224320276464516e+01 3.9305210736719580e+01 1.4115542795543698e+01 0 3 0
36057 1 7 1.6000000000000000e-01 1.5248171382517024e+01 3.7973874538376954e+01 1.7680733177232597e+01 -2 1 0
35983 1 8 2.9999999999999999e-02 1.4147058301072752e+01 4.1284498285227102e+01 1.5311800162407380e+01 -2 1 0
35980 1 5 -4.2999999999999999e-01 1.3449610847045886e+01 4.0322143167768147e+01 1.7549266593360663e+01 -2 1 0
36060 1 8 2.9999999999999999e-02 1.4559881949606455e+01 3.7280301776958908e+01 1.7130169259925012e+01 -2 1 0
36058 1 8 2.9999999999999999e-02 1.5251725959031594e+01 3.8810557384986232e+01 1.6974109971592558e+01 -2 1 0
34323 1 3 5.9999999999999998e-02 5.0349128483629313e+00 2.3031878944244738e+01 1.8333318365481681e+01 -2 1 0
35639 1 8 2.9999999999999999e-02 8.2358222608291554e-01 2.2166813018867227e+01 2.2820500117547859e+01 -2 1 0
34353 1 3 5.9999999999999998e-02 8.7303807648686360e-01 2.3568227224318598e+01 1.8960034968935240e+01 -2 1 0
34330 1 5 -4.2999999999999999e-01 3.2352072791136597e+00 2.3932925928014658e+01 2.0054467971959649e+01 -2 1 0
35635 1 5 -4.2999999999999999e-01 2.7281571597814196e+00 2.2087214874053394e+01 2.4250523200462837e+01 -2 1 0
35637 1 7 1.6000000000000000e-01 2.4036247401554184e-01 2.1677793427418145e+01 2.3596324408405692e+01 -2 1 0
34297 1 3 5.9999999999999998e-02 6.0480933976450357e+00 2.1800389546808692e+01 1.9718996642623495e+01 -2 1 0
34312 1 3 5.9999999999999998e-02 6.4615056961992501e+00 2.3922671110952592e+01 2.0520959791121442e+01 -2 1 0
34308 1 3 5.9999999999999998e-02 8.5993626680981929e+00 2.3668412659998907e+01 1.8525577708314454e+01 -2 1 0
34294 1 3 5.9999999999999998e-02 9.8191122844545937e+00 2.2218445547127818e+01 1.8851196017852349e+01 -2 1 0
36142 1 3 5.9999999999999998e-02 1.0135438073741764e+01 2.3845277078686813e+01 2.1246124924908315e+01 -2 1 0
36160 1 5 -4.2999999999999999e-01 9.7543025582408767e+00 2.3580214634231975e+01 2.4158827993234748e+01 -2 1 0
34298 1 3 5.9999999999999998e-02 7.8144975161476085e+00 2.1930681534503439e+01 2.0396776225284533e+01 -2 1 0
36163 1 8 2.9999999999999999e-02 7.0731814970400446e+00 2.3952778310953196e+01 2.3239466179658521e+01 -2 1 0
36162 1 7 1.6000000000000000e-01 7.2827692267487194e+00 2.4705831117300360e+01 2.4036272481203483e+01 -2 1 0
36153 1 3 5.9999999999999998e-02 1.2082433055129341e+01 2.4075061217732085e+01 2.2985853633175839e+01 -2 1 0
36143 1 3 5.9999999999999998e-02 1.0330016933970811e+01 2.4502394610800753e+01 1.9704935313903956e+01 -2 1 0
34343 1 3 5.9999999999999998e-02 4.6104892806511089e-03 2.3083961394929737e+01 1.5165516485012217e+01 -2 1 0
36126 1 1 -1.7999999999999999e-01 1.4296476729924434e+01 2.3038079512129677e+01 1.8698439884010003e+01 -2 1 0
36128 1 3 5.9999999999999998e-02 1.3708449086911450e+01 2.2116690800744724e+01 1.8762204765370701e+01 -2 1 0
36139 1 3 5.9999999999999998e-02 1.2517772275746424e+01 2.3334724483176537e+01 2.0642900880440447e+01 -2 1 0
35469 1 3 5.9999999999999998e-02 1.5324641701123117e+01 2.2838241484319649e+01 2.2769078874359177e+01 -2 1 0
36129 1 3 5.9999999999999998e-02 1.5082306669265588e+01 2.3081715466776203e+01 1.9426648220656528e+01 -2 1 0
36136 1 9 -1.2000000000000000e-01 1.2979810380945716e+01 2.4315350755594679e+01 2.0521445721816175e+01 -2 1 0
36122 1 2 0.0000000000000000e+00 1.3476510438464476e+01 2.4444748337312745e+01 1.8948550866817968e+01 -2 1 0
36138 1 3 5.9999999999999998e-02 1.3854162970692517e+01 2.4244426481923782e+01 2.1159329699887511e+01 -2 1 0
35873 1 3 5.9999999999999998e-02 3.6934320301464735e-01 2.9318591583596753e+01 1.8418444856982365e+01 -2 1 0
35864 1 8 2.9999999999999999e-02 4.2432200406366088e-01 2.4789990762557935e+01 2.2528819467940092e+01 -2 1 0
35871 1 1 -1.7999999999999999e-01 9.0497309245786195e-01 3.0231341944489134e+01 1.8696275608200899e+01 -2 1 0
35874 1 3 5.9999999999999998e-02 1.9326234728192959e+00 3.0059585423553791e+01 1.8598299070522206e+01 -2 1 0
34325 1 4 5.1000000000000001e-01 3.5014913325898052e+00 2.4894872112900320e+01 1.9293323733597138e+01 -2 1 0
34333 1 8 2.9999999999999999e-02 2.0962453465884687e+00 2.6010119274438185e+01 2.1227479335335278e+01 -2 1 0
34335 1 8 2.9999999999999999e-02 3.6830727642540757e+00 2.5742924493142116e+01 2.1718412387005479e+01 -2 1 0
34334 1 8 2.9999999999999999e-02 3.3237255225172673e+00 2.7290619887917199e+01 2.1599900106839524e+01 -2 1 0
34332 1 7 1.6000000000000000e-01 3.1385460129697611e+00 2.6360817858699335e+01 2.1065671075374929e+01 -2 1 0
34331 1 6 -3.3000000000000002e-01 3.3713208691935241e+00 2.6172237406003948e+01 1.9681840632102912e+01 -2 1 0
35866 1 9 -1.2000000000000000e-01 4.1721821259374764e-01 2.9670266563802393e+01 2.1189700073591705e+01 -2 1 0
35869 1 3 5.9999999999999998e-02 1.3083750449622931e+00 2.9055072404980940e+01 2.0946783018947290e+01 -2 1 0
35868 1 3 5.9999999999999998e-02 6.5298807741156439e-01 3.0135875546408922e+01 2.2145335934161775e+01 -2 1 0
35860 1 5 -4.2999999999999999e-01 4.5421124753562625e-01 2.7597744455513453e+01 2.3148748485273437e+01 -2 1 0
35577 1 7 1.6000000000000000e-01 3.2688702173191224e+00 3.0268418907905321e+01 2.4109259684579374e+01 -2 1 0
35575 1 5 -4.2999999999999999e-01 5.3872835375236345e+00 2.8621681514814028e+01 2.3902864513093029e+01 -2 1 0
35578 1 8 2.9999999999999999e-02 3.1363381603091294e+00 2.9222709814548534e+01 2.3789822563179083e+01 -2 1 0
34313 1 3 5.9999999999999998e-02 6.0589236313039958e+00 2.5498984774439482e+01 2.0093049994496887e+01 -2 1 0
35867 1 2 0.0000000000000000e+00 4.4199677639220747e-01 3.0786671628459075e+01 2.0075694183937223e+01 -2 1 0
35564 1 8 2.9999999999999999e-02 6.1820473605676618e+00 2.7387578054264807e+01 2.1912626270089724e+01 -2 1 0
36155 1 4 5.1000000000000001e-01 9.6750639841844812e+00 2.4727105372999894e+01 2.3882519430026150e+01 -2 1 0
34311 1 1 -1.7999999999999999e-01 6.7182506841674003e+00 2.4728262493780743e+01 1.9774644408326235e+01 -2 1 0
34314 1 3 5.9999999999999998e-02 7.7018179777993057e+00 2.4977336551929749e+01 2.0074575325074310e+01 -2 1 0
36150 1 8 2.9999999999999999e-02 1.2210789454258189e+01 2.8562500096449764e+01 1.8648948748509042e+01 -2 1 0
36164 1 8 2.9999999999999999e-02 6.5117256706006481e+00 2.5438487396211730e+01 2.4022032287157465e+01 -2 1 0
36141 1 1 -1.7999999999999999e-01 1.0438447725793976e+01 2.4749188032577141e+01 2.0752923235016617e+01 -2 1 0
35563 1 8 2.9999999999999999e-02 6.9716878561924700e+00 2.7632667593848232e+01 2.0310436592999945e+01 -2 1 0
36161 1 6 -3.3000000000000002e-01 8.4911571134735411e+00 2.5411520999356767e+01 2.3757702063785331e+01 -2 1 0
36149 1 8 2.9999999999999999e-02 1.0465978414858714e+01 2.8666901818213542e+01 1.8651434839953051e+01 -2 1 0
35560 1 5 -4.2999999999999999e-01 6.3311127869016026e+00 3.0186173641053383e+01 2.1102776655751640e+01 -2 1 0
35565 1 8 2.9999999999999999e-02 7.6138816824979649e+00 2.6532558421726904e+01 2.1525237530438538e+01 -2 1 0
35562 1 7 1.6000000000000000e-01 7.1014046444138268e+00 2.7498142746472848e+01 2.1379706463168549e+01 -2 1 0
36144 1 3 5.9999999999999998e-02 9.6782450850230877e+00 2.5408684564249807e+01 2.1124424728440886e+01 -2 1 0
36147 1 7 1.6000000000000000e-01 1.1381677798080053e+01 2.8446226024872296e+01 1.9304397991139165e+01 -2 1 0
35555 1 4 5.1000000000000001e-01 7.2461286311994080e+00 2.9765209659729571e+01 2.1844617126357782e+01 -2 1 0
35561 1 6 -3.3000000000000002e-01 7.7761921964404914e+00 2.8584307915484906e+01 2.1864448816651514e+01 -2 1 0
36146 1 6 -3.3000000000000002e-01 1.1267023837526169e+01 2.7121842240165940e+01 1.9941172040366311e+01 -2 1 0
36157 1 3 5.9999999999999998e-02 1.0151123350286129e+01 2.7199138667874582e+01 2.2637798162866961e+01 -2 1 0
35554 1 3 5.9999999999999998e-02 9.8828331719425986e+00 2.9926991938222248e+01 2.2444991521627500e+01 -2 1 0
36156 1 1 -1.7999999999999999e-01 1.0598948753239405e+01 2.7052328379615478e+01 2.3577677075570097e+01 -2 1 0
35539 1 3 5.9999999999999998e-02 1.2006247351651817e+01 3.0341314041055433e+01 2.2020209215263950e+01 -2 1 0
36152 1 2 0.0000000000000000e+00 1.1045644712949796e+01 2.5598479852885308e+01 2.3835766001998994e+01 -2 1 0
36158 1 3 5.9999999999999998e-02 1.1398494098344068e+01 2.7767259947115154e+01 2.3767324707470845e+01 -2 1 0
36137 1 2 0.0000000000000000e+00 1.1886436463518919e+01 2.5256746572458567e+01 2.1215106526228396e+01 -2 1 0
35552 1 2 0.0000000000000000e+00 8.0095207148913268e+00 3.0800424604752088e+01 2.2831233439573303e+01 -2 1 0
36148 1 8 2.9999999999999999e-02 1.1632247023793095e+01 2.9129001117204741e+01 2.0136579984594366e+01 -2 1 0
36140 1 4 5.1000000000000001e-01 1.2113294296556646e+01 2.6703503603453449e+01 2.0811246411577539e+01 -2 1 0
35566 1 9 -1.2000000000000000e-01 8.0533920017372154e+00 3.0108737422941122e+01 2.4283693703864500e+01 -2 1 0
36151 1 9 -1.2000000000000000e-01 1.2029901623822457e+01 2.5157786301091885e+01 2.2726143456124813e+01 -2 1 0
35568 1 3 5.9999999999999998e-02 8.3453109758390696e+00 2.9064872865820000e+01 2.4147395941699607e+01 -2 1 0
36159 1 3 5.9999999999999998e-02 9.8661351169807716e+00 2.7426146299507923e+01 2.4281412655850755e+01 -2 1 0
36123 1 3 5.9999999999999998e-02 1.3741905852103875e+01 2.6570884388752535e+01 1.8924428535770708e+01 -2 1 0
36121 1 9 -1.2000000000000000e-01 1.4437678188042032e+01 2.5700273930442648e+01 1.8818742237531168e+01 -2 1 0
36145 1 5 -4.2999999999999999e-01 1.3017249436909909e+01 2.7298989469387259e+01 2.1388955828103548e+01 -2 1 0
36154 1 3 5.9999999999999998e-02 1.3085165876105926e+01 2.5501856854834696e+01 2.2917148735770045e+01 -2 1 0
36124 1 3 5.9999999999999998e-02 1.4818763336521702e+01 2.5707315209983424e+01 1.9821372184775313e+01 -2 1 0
35509 1 3 5.9999999999999998e-02 1.5015764921132860e+01 2.9465168486602490e+01 2.2980991379410288e+01 -2 1 0
35493 1 3 5.9999999999999998e-02 1.5465916357877379e+01 2.7387012513704729e+01 2.3601832098003499e+01 -2 1 0
35506 1 9 -1.2000000000000000e-01 1.5572994920770020e+01 2.9838414485330610e+01 2.3811543794371445e+01 -2 1 0
35479 1 3 5.9999999999999998e-02 1.5263063354418255e+01 2.5134505944491384e+01 2.4037009382180479e+01 -2 1 0
35527 1 3 5.9999999999999998e-02 1.4566189611111543e+01 3.0263891596022148e+01 2.1087997922355655e+01 -2 1 0
35579 1 8 2.9999999999999999e-02 3.4079420088268817e+00 3.0928074646531609e+01 2.3276146964862708e+01 -2 1 0
46326 1942 10 -8.4760000000000002e-01 1.5957460680375236e+01 3.8489891480507239e+01 3.7015854662540015e+01 1 -1 0
35887 1 3 5.9999999999999998e-02 2.3070246851337636e-01 3.3448069315043057e+01 1.8884280000701594e+01 -2 1 0
35888 1 3 5.9999999999999998e-02 1.3440250533936813e+00 3.4675103026505504e+01 1.8572372740644411e+01 -2 1 0
35906 1 6 -3.3000000000000002e-01 4.8263742818474249e+00 3.5459009746987583e+01 1.8580562880688735e+01 -2 1 0
35883 1 3 5.9999999999999998e-02 2.4934081269658961e+00 3.1125374755477615e+01 2.0845279471367139e+01 -2 1 0
35885 1 4 5.1000000000000001e-01 3.1051423135790825e+00 3.2648509230315241e+01 1.8698308007113951e+01 -2 1 0
35891 1 6 -3.3000000000000002e-01 3.8997097949503563e+00 3.1576248355214457e+01 1.8932344785688212e+01 -2 1 0
35886 1 1 -1.7999999999999999e-01 1.0508834635698996e+00 3.3953972200694061e+01 1.9333787222765828e+01 -2 1 0
35884 1 3 5.9999999999999998e-02 1.3347753344960320e+00 3.2099409383561962e+01 2.1710512552359774e+01 -2 1 0
35881 1 9 -1.2000000000000000e-01 1.6209057414968999e+00 3.1784178903438420e+01 2.0675545545126084e+01 -2 1 0
35882 1 2 0.0000000000000000e+00 2.2120791470916803e+00 3.3063965322163568e+01 1.9877145367188778e+01 -2 1 0
35898 1 3 5.9999999999999998e-02 2.3889157046186913e+00 3.4043666736902182e+01 2.1809317566537025e+01 -2 1 0
35896 1 9 -1.2000000000000000e-01 3.0611470337632292e+00 3.3831180571627037e+01 2.0955277317143832e+01 -2 1 0
35897 1 2 0.0000000000000000e+00 3.8335373194208966e+00 3.5200242163519370e+01 2.0799061197104297e+01 -2 1 0
35899 1 3 5.9999999999999998e-02 3.7935675678933181e+00 3.3076893067819732e+01 2.1390067130386903e+01 -2 1 0
35901 1 1 -1.7999999999999999e-01 4.4837463445710313e+00 3.5454169124528860e+01 2.2155317517687454e+01 -2 1 0
35914 1 3 5.9999999999999998e-02 1.8710163060431262e+00 3.6113133184129275e+01 2.0840433939895110e+01 -2 1 0
35900 1 4 5.1000000000000001e-01 5.0476685700216448e+00 3.5087814783323637e+01 1.9834071782365459e+01 -2 1 0
35913 1 3 5.9999999999999998e-02 2.7083547052049868e+00 3.6227827408656637e+01 1.9314232501126149e+01 -2 1 0
35911 1 9 -1.2000000000000000e-01 2.8461894890924837e+00 3.6350646281604192e+01 2.0425695089028743e+01 -2 1 0
35903 1 3 5.9999999999999998e-02 3.7711822935837680e+00 3.5777361870766157e+01 2.2917520325210759e+01 -2 1 0
35889 1 3 5.9999999999999998e-02 6.1782263793015080e-01 3.4435207253672601e+01 2.0198253152149018e+01 -2 1 0
35902 1 3 5.9999999999999998e-02 4.8855809186620194e+00 3.4454422924528785e+01 2.2476583626473960e+01 -2 1 0
35904 1 3 5.9999999999999998e-02 5.1933431903263267e+00 3.6262931012008139e+01 2.2186958801535106e+01 -2 1 0
35905 1 5 -4.2999999999999999e-01 6.1212986112674601e+00 3.4600445435631258e+01 2.0234477883002594e+01 -2 1 0
5145 1 8 2.9999999999999999e-02 8.7281407016575621e+00 3.1819899418835945e+01 1.8325330590159542e+01 0 3 0
35969 1 8 2.9999999999999999e-02 1.1353487592117697e+01 3.6405120002496950e+01 1.8514361196589530e+01 -2 1 0
35551 1 9 -1.2000000000000000e-01 9.4621843692605463e+00 3.0871798578163151e+01 2.2225830081556811e+01 -2 1 0
35553 1 3 5.9999999999999998e-02 9.3962065883570158e+00 3.0759395005531292e+01 2.1103576525024675e+01 -2 1 0
5158 1 8 2.9999999999999999e-02 1.1368464628815413e+01 3.2067319164715684e+01 1.8354102318363665e+01 0 3 0
5143 1 8 2.9999999999999999e-02 7.0538022203141937e+00 3.2422024106652188e+01 1.8360252912074859e+01 0 3 0
5144 1 8 2.9999999999999999e-02 8.4109955391958859e+00 3.3539660223863443e+01 1.8487477663879393e+01 0 3 0
35559 1 3 5.9999999999999998e-02 6.2345163664244518e+00 3.2223929453257057e+01 2.2848639453476196e+01 -2 1 0
35538 1 3 5.9999999999999998e-02 1.1613238835516301e+01 3.1402952363123564e+01 2.0761856157903441e+01 -2 1 0
35557 1 3 5.9999999999999998e-02 7.5370878636483800e+00 3.2719375774875523e+01 2.1846878568633350e+01 -2 1 0
35556 1 1 -1.7999999999999999e-01 7.3337787997987434e+00 3.2178946917257100e+01 2.2818151858458705e+01 -2 1 0
35537 1 2 0.0000000000000000e+00 1.0588324228694905e+01 3.1947756166603327e+01 2.2575633652493998e+01 -2 1 0
35545 1 5 -4.2999999999999999e-01 9.8859695329443493e+00 3.3407327865807325e+01 2.0748163140765687e+01 -2 1 0
35540 1 4 5.1000000000000001e-01 1.0130792415422079e+01 3.3312681730311056e+01 2.1968728118260444e+01 -2 1 0
35547 1 7 1.6000000000000000e-01 9.2563740216487247e+00 3.5398292614411673e+01 2.2439239694263556e+01 -2 1 0
35546 1 6 -3.3000000000000002e-01 9.9076051543542452e+00 3.4260719822222896e+01 2.2794571981393723e+01 -2 1 0
35549 1 8 2.9999999999999999e-02 9.2675036174483836e+00 3.6021088295242663e+01 2.3315667257254084e+01 -2 1 0
35550 1 8 2.9999999999999999e-02 8.1867922076175450e+00 3.5271079966108104e+01 2.2173915071204060e+01 -2 1 0
35548 1 8 2.9999999999999999e-02 9.7340306263959029e+00 3.5992705004086204e+01 2.1676958664543047e+01 -2 1 0
35558 1 3 5.9999999999999998e-02 7.8572752390596552e+00 3.2969968806468181e+01 2.3445065136179068e+01 -2 1 0
35541 1 1 -1.7999999999999999e-01 1.0879250940861040e+01 3.2144989981183883e+01 2.4121130875513405e+01 -2 1 0
35536 1 9 -1.2000000000000000e-01 1.1901043247839118e+01 3.1406198313506007e+01 2.1835222142603250e+01 -2 1 0
36225 1 8 2.9999999999999999e-02 1.1851978905385375e+01 3.5351477156052745e+01 2.4433691211027909e+01 -2 1 0
35524 1 3 5.9999999999999998e-02 1.3319314705348525e+01 3.0927043458750791e+01 2.3806017806412168e+01 -2 1 0
35535 1 8 2.9999999999999999e-02 1.2804527911652553e+01 3.6220093163320264e+01 2.1987114382859716e+01 -2 1 0
35534 1 8 2.9999999999999999e-02 1.3969578957503979e+01 3.6321245424020866e+01 2.3279678029227789e+01 -2 1 0
35533 1 8 2.9999999999999999e-02 1.4559262583880116e+01 3.5974708223316085e+01 2.1617631702984582e+01 -2 1 0
35529 1 3 5.9999999999999998e-02 1.3546122962190724e+01 3.0953780573407197e+01 1.9817473643927404e+01 -2 1 0
35532 1 7 1.6000000000000000e-01 1.3756217490452334e+01 3.5792180139430322e+01 2.2348605342013503e+01 -2 1 0
35528 1 3 5.9999999999999998e-02 1.5004570129509084e+01 3.1868073131066822e+01 2.0430932577118799e+01 -2 1 0
35526 1 1 -1.7999999999999999e-01 1.4180905981572463e+01 3.1263640176846199e+01 2.0733004619297382e+01 -2 1 0
35507 1 2 0.0000000000000000e+00 1.5428472580568902e+01 3.1410360718353765e+01 2.3653798250793240e+01 -2 1 0
35521 1 9 -1.2000000000000000e-01 1.3924825013528952e+01 3.1653782296577926e+01 2.3304982961861672e+01 -2 1 0
35530 1 5 -4.2999999999999999e-01 1.3099850776368418e+01 3.3873867480448247e+01 2.0417425361660538e+01 -2 1 0
35525 1 4 5.1000000000000001e-01 1.3314947277701297e+01 3.3478544171287446e+01 2.1562297581562945e+01 -2 1 0
35522 1 2 0.0000000000000000e+00 1.3373358785627248e+01 3.1974300720105642e+01 2.1870669382483737e+01 -2 1 0
35531 1 6 -3.3000000000000002e-01 1.3734548625004770e+01 3.4346196681522649e+01 2.2500151989524198e+01 -2 1 0
36055 1 5 -4.2999999999999999e-01 1.5378392470062828e+01 3.5864102421927960e+01 1.9306825432831719e+01 -2 1 0
35523 1 3 5.9999999999999998e-02 1.3675015421146737e+01 3.2560628748413905e+01 2.3853294568372693e+01 -2 1 0
35970 1 8 2.9999999999999999e-02 1.2763000742841321e+01 3.6922315663840507e+01 1.9454808956202250e+01 -2 1 0
3553 1 8 2.9999999999999999e-02 1.4257760017337628e-01 4.1976110368665601e+01 1.8531957827132540e+01 0 3 0
35919 1 3 5.9999999999999998e-02 2.9944234193889949e+00 3.8441673411817433e+01 1.8675719012506590e+01 -2 1 0
35925 1 8 2.9999999999999999e-02 7.7966613061439205e-01 3.8186054268743483e+01 2.3828824670527538e+01 -2 1 0
35935 1 5 -4.2999999999999999e-01 4.7607841606830252e+00 4.1517277904357236e+01 1.8428381166895615e+01 -2 1 0
35922 1 7 1.6000000000000000e-01 8.7837667111759388e-01 3.9202936832519306e+01 2.3301102686010257e+01 -2 1 0
3550 1 5 -4.2999999999999999e-01 2.8547030657735978e-01 4.2167607606422891e+01 2.0912447702799426e+01 0 3 0
35930 1 4 5.1000000000000001e-01 5.0288072373432255e+00 4.0347282372003647e+01 1.8762456684371717e+01 -2 1 0
35920 1 5 -4.2999999999999999e-01 3.1561047087855325e+00 3.7976944586608191e+01 2.3106273828905589e+01 -2 1 0
35917 1 3 5.9999999999999998e-02 2.1979687359790381e+00 3.9711932635011870e+01 1.9760643380703325e+01 -2 1 0
35918 1 3 5.9999999999999998e-02 1.3699738768053862e+00 3.8234334703056739e+01 1.9346202817541844e+01 -2 1 0
35921 1 6 -3.3000000000000002e-01 1.3457671707041272e+00 3.8790644679819536e+01 2.2045367203423588e+01 -2 1 0
35912 1 2 0.0000000000000000e+00 3.1656092107008220e+00 3.7942056165257000e+01 2.0656542028842857e+01 -2 1 0
35916 1 1 -1.7999999999999999e-01 2.3620580957591084e+00 3.8629594708138768e+01 1.9546646799990310e+01 -2 1 0
35931 1 1 -1.7999999999999999e-01 4.2173321270514474e+00 4.0975293125469094e+01 2.1101128895849623e+01 -2 1 0
35926 1 9 -1.2000000000000000e-01 4.7037189736587264e+00 3.8387685067727908e+01 2.0492019728396077e+01 -2 1 0
35915 1 4 5.1000000000000001e-01 2.5471380264498844e+00 3.8258704845869531e+01 2.2058376124026697e+01 -2 1 0
35933 1 3 5.9999999999999998e-02 3.1826013530167292e+00 4.1145933166552034e+01 2.0792971844214602e+01 -2 1 0
35932 1 3 5.9999999999999998e-02 4.1904471996169503e+00 4.0815331401310814e+01 2.2204606160496571e+01 -2 1 0
35927 1 2 0.0000000000000000e+00 5.0991950364274539e+00 3.9937198985006454e+01 2.0289133500150836e+01 -2 1 0
35934 1 3 5.9999999999999998e-02 4.6107698667560237e+00 4.1985152481758611e+01 2.0896165958271361e+01 -2 1 0
35928 1 3 5.9999999999999998e-02 5.1506690562179145e+00 3.7781397474778949e+01 1.9693889812242151e+01 -2 1 0
35929 1 3 5.9999999999999998e-02 5.1450824369661641e+00 3.8097816619135003e+01 2.1402823757223899e+01 -2 1 0
3549 1 3 5.9999999999999998e-02 1.9153999246210793e+00 4.2644247493895570e+01 2.3022803580988764e+01 0 3 0
35924 1 8 2.9999999999999999e-02 1.5922193703568142e+00 3.9940919930844224e+01 2.3723945785145069e+01 -2 1 0
3539 1 8 2.9999999999999999e-02 5.6490752034830267e+00 4.2500531682001672e+01 2.4216389125799733e+01 0 3 0
36254 1 8 2.9999999999999999e-02 5.2872602839087879e+00 3.8829922346392131e+01 2.4400711880839964e+01 -2 1 0
3547 1 3 5.9999999999999998e-02 3.6176557130873427e-01 4.3044942851773015e+01 2.3399020038595076e+01 0 3 0
35959 1 3 5.9999999999999998e-02 7.7196505769433656e+00 4.0013224485755551e+01 1.8211575434301480e+01 -2 1 0
35967 1 7 1.6000000000000000e-01 1.2068275439439752e+01 3.7214586338363645e+01 1.8634601317342547e+01 -2 1 0
35966 1 6 -3.3000000000000002e-01 1.1440971515633310e+01 3.8466134595410161e+01 1.8859901393105730e+01 -2 1 0
35957 1 2 0.0000000000000000e+00 9.8036139158919102e+00 4.0273687294802137e+01 1.8347266858494354e+01 -2 1 0
3538 1 8 2.9999999999999999e-02 6.8977340843239840e+00 4.2611142564707997e+01 2.3140775639231713e+01 0 3 0
35943 1 3 5.9999999999999998e-02 6.5895205535923331e+00 4.0291783727070431e+01 2.1892147537294072e+01 -2 1 0
35941 1 9 -1.2000000000000000e-01 6.5805850732908322e+00 4.0266033545801619e+01 2.0809608941553666e+01 -2 1 0
35944 1 3 5.9999999999999998e-02 6.6779189993193890e+00 4.1343177486655044e+01 2.0623444816595320e+01 -2 1 0
35955 1 8 2.9999999999999999e-02 1.0181326473924416e+01 3.9540738432988661e+01 2.3803000534379049e+01 -2 1 0
35949 1 3 5.9999999999999998e-02 7.5429475225058917e+00 3.7502547533752221e+01 2.1045422354003463e+01 -2 1 0
35948 1 3 5.9999999999999998e-02 7.3008727049892626e+00 3.7975325908603757e+01 1.9272071257092346e+01 -2 1 0
35954 1 8 2.9999999999999999e-02 1.1308988155278183e+01 3.8210324925292340e+01 2.3266034750374651e+01 -2 1 0
35953 1 8 2.9999999999999999e-02 1.1627685783774302e+01 3.9795909850145030e+01 2.2511923561741011e+01 -2 1 0
35947 1 3 5.9999999999999998e-02 8.8566378498889726e+00 3.7666466126863561e+01 1.9783988313933378e+01 -2 1 0
35956 1 9 -1.2000000000000000e-01 8.3790332381401402e+00 4.0342182176494624e+01 1.8973107387119114e+01 -2 1 0
35958 1 3 5.9999999999999998e-02 8.2334440143388470e+00 4.1402693954379700e+01 1.9122932233701661e+01 -2 1 0
35952 1 7 1.6000000000000000e-01 1.0810628612642192e+01 3.9140714692052093e+01 2.2943234756493855e+01 -2 1 0
35946 1 1 -1.7999999999999999e-01 7.9137905788928569e+00 3.8094568795168527e+01 2.0156154230650674e+01 -2 1 0
35942 1 2 0.0000000000000000e+00 7.9893160065862423e+00 3.9654722300582975e+01 2.0376539431220124e+01 -2 1 0
35945 1 4 5.1000000000000001e-01 9.0767353662286787e+00 3.9983417664070942e+01 2.1515462022366211e+01 -2 1 0
35951 1 6 -3.3000000000000002e-01 9.8314267888252775e+00 3.8846623948700547e+01 2.1969301999521093e+01 -2 1 0
35950 1 5 -4.2999999999999999e-01 9.1728789869987004e+00 4.1118611229585952e+01 2.1995611589091407e+01 -2 1 0
35971 1 9 -1.2000000000000000e-01 1.0821226588850729e+01 4.1201354576925631e+01 1.9183273590119832e+01 -2 1 0
35973 1 3 5.9999999999999998e-02 1.1108444670330876e+01 4.0573873003390311e+01 1.9998524625213978e+01 -2 1 0
35974 1 3 5.9999999999999998e-02 1.0166451690910019e+01 4.1946806692349256e+01 1.9586475657142145e+01 -2 1 0
36267 1 7 1.6000000000000000e-01 1.1456312601246303e+01 4.2401358979404023e+01 2.4120193722136843e+01 -2 1 0
36269 1 8 2.9999999999999999e-02 1.1800057371937443e+01 4.1595608353322810e+01 2.3482732637642442e+01 -2 1 0
35972 1 2 0.0000000000000000e+00 1.2142223376905037e+01 4.1927443325816640e+01 1.8749801859914115e+01 -2 1 0
35988 1 3 5.9999999999999998e-02 1.2224335542435929e+01 4.2273114737979107e+01 2.0853752184827879e+01 -2 1 0
36059 1 8 2.9999999999999999e-02 1.4656339497265472e+01 3.8209173949345534e+01 1.8595776817430757e+01 -2 1 0
35992 1 3 5.9999999999999998e-02 1.5213958301306521e+01 4.2089359832082664e+01 1.8368018938504214e+01 -2 1 0
36001 1 9 -1.2000000000000000e-01 1.5266390351442661e+01 4.2086312820392578e+01 2.1532919794857207e+01 -2 1 0
35986 1 9 -1.2000000000000000e-01 1.3002912923097080e+01 4.1969974006169103e+01 2.0084686164258279e+01 -2 1 0
35989 1 3 5.9999999999999998e-02 1.3192522198115588e+01 4.0885738070232648e+01 2.0306769355816431e+01 -2 1 0
36009 1 3 5.9999999999999998e-02 1.4691113230041848e+01 3.9315170309370970e+01 2.1203666159574212e+01 -2 1 0
36003 1 3 5.9999999999999998e-02 1.4592304298638243e+01 4.1755769167977931e+01 2.2371797758112869e+01 -2 1 0
36008 1 3 5.9999999999999998e-02 1.5271647379104214e+01 4.0035805590650838e+01 1.9707705388857555e+01 -2 1 0
36006 1 1 -1.7999999999999999e-01 1.5561377330867503e+01 3.9686246137117386e+01 2.0672675302646990e+01 -2 1 0
35987 1 2 0.0000000000000000e+00 1.4364382182150781e+01 4.2753630271924855e+01 2.0393390721540918e+01 -2 1 0
35991 1 1 -1.7999999999999999e-01 1.5168389851241837e+01 4.2937328474105286e+01 1.9090120150791780e+01 -2 1 0
36004 1 3 5.9999999999999998e-02 1.5898563837416102e+01 4.2881587405635187e+01 2.2024226211216877e+01 -2 1 0
36010 1 5 -4.2999999999999999e-01 1.5952506748057621e+01 3.9525626591309631e+01 2.3513458546465746e+01 -2 1 0
36007 1 3 5.9999999999999998e-02 1.6052755771805074e+01 3.8858866338332192e+01 2.0555307085506058e+01 -2 1 0
42925 808 11 4.2380000000000001e-01 1.4371251174964181e+01 3.9153784275305156e+01 2.4360086096103959e+01 0 2 0
35630 1 4 5.1000000000000001e-01 1.9416018348837956e+00 2.1903488887886386e+01 2.5178260296778724e+01 -2 1 0
35632 1 3 5.9999999999999998e-02 4.7359074911071136e-01 2.2430932575885485e+01 2.7681478171977652e+01 -2 1 0
35629 1 3 5.9999999999999998e-02 3.4903812297995214e+00 2.3408254690353768e+01 2.7877554706166752e+01 -2 1 0
35626 1 9 -1.2000000000000000e-01 3.0077358804966576e+00 2.3383008916729356e+01 2.6940553384188270e+01 -2 1 0
35628 1 3 5.9999999999999998e-02 3.8026468494720991e+00 2.3480770044879463e+01 2.6184358643169439e+01 -2 1 0
35627 1 2 0.0000000000000000e+00 2.3935626324532149e+00 2.1927485589580744e+01 2.6673235279489731e+01 -2 1 0
35648 1 3 5.9999999999999998e-02 3.9441983519969512e+00 2.1972997483939164e+01 2.9189298955647171e+01 -2 1 0
35649 1 3 5.9999999999999998e-02 5.5708017238666567e+00 2.1737050274043323e+01 2.8514321085499930e+01 -2 1 0
35619 1 3 5.9999999999999998e-02 1.8554002780528869e-01 2.4370330021579775e+01 2.5910614184927965e+01 -2 1 0
35636 1 6 -3.3000000000000002e-01 6.6501335596778566e-01 2.1839496142026785e+01 2.4909046152638140e+01 -2 1 0
35620 1 5 -4.2999999999999999e-01 1.6924599180508690e+00 2.4390541230494570e+01 2.9269524189078695e+01 -2 1 0
35608 1 8 2.9999999999999999e-02 5.0742580921786811e+00 2.3767512240103429e+01 3.0458051482655726e+01 -2 1 0
35617 1 3 5.9999999999999998e-02 1.4711849711918530e+00 2.4545750306842226e+01 2.4779638271937795e+01 -2 1 0
36165 1 8 2.9999999999999999e-02 7.1796774199396056e+00 2.4087446800196130e+01 2.4978982138145209e+01 -2 1 0
36177 1 7 1.6000000000000000e-01 8.6450192509983683e+00 2.3624965916606484e+01 2.7651512560384660e+01 -2 1 0
36180 1 8 2.9999999999999999e-02 8.7975626730049470e+00 2.2678231152645022e+01 2.8089983638481947e+01 -2 1 0
36178 1 8 2.9999999999999999e-02 7.9727682881863400e+00 2.3462090054063104e+01 2.6781897296819853e+01 -2 1 0
36176 1 6 -3.3000000000000002e-01 9.9739704738192341e+00 2.4192396678209207e+01 2.7414338078051404e+01 -2 1 0
36179 1 8 2.9999999999999999e-02 8.0574792450237336e+00 2.4275630746400658e+01 2.8333580491535979e+01 -2 1 0
36169 1 3 5.9999999999999998e-02 1.2272871226692899e+01 2.4348345438788066e+01 2.5211789429210512e+01 -2 1 0
44450 1316 11 4.2380000000000001e-01 1.0859034370351134e+01 2.3629745590054316e+01 2.9798219385649293e+01 0 0 0
41941 480 11 4.2380000000000001e-01 1.2174883403587245e+01 2.1892554975508659e+01 3.0034532862887836e+01 0 0 0
35610 1 8 2.9999999999999999e-02 6.5440008954717888e+00 2.4544146616441559e+01 3.0403092583540921e+01 -2 1 0
36172 1 3 5.9999999999999998e-02 1.2428142006373031e+01 2.3985096994597981e+01 2.7348872371681072e+01 -2 1 0
35463 1 3 5.9999999999999998e-02 1.5707215076044960e+01 2.3289120542734306e+01 2.6494992370009655e+01 -2 1 0
35464 1 3 5.9999999999999998e-02 1.4561743171288844e+01 2.3435381392718465e+01 2.5284169026578748e+01 -2 1 0
35461 1 9 -1.2000000000000000e-01 1.5522602984191014e+01 2.2891514973504680e+01 2.5503560936962735e+01 -2 1 0
35454 1 3 5.9999999999999998e-02 1.3536493238468271e+01 2.1715459560256477e+01 2.7295795764510924e+01 -2 1 0
35452 1 3 5.9999999999999998e-02 1.5052910678964896e+01 2.1841612685094560e+01 2.8205275013025823e+01 -2 1 0
35576 1 6 -3.3000000000000002e-01 4.5847350889653100e+00 3.0596759969564463e+01 2.4667158834382501e+01 -2 1 0
35580 1 8 2.9999999999999999e-02 2.4201083301227952e+00 3.0551978652903006e+01 2.4795516357675265e+01 -2 1 0
35570 1 4 5.1000000000000001e-01 5.5433343175604559e+00 2.9665779511521375e+01 2.4545751311839130e+01 -2 1 0
35615 1 4 5.1000000000000001e-01 1.3292431891345562e+00 2.4931077809504178e+01 2.8208535008217190e+01 -2 1 0
35612 1 2 0.0000000000000000e+00 2.1388618540967266e+00 2.4794876515754652e+01 2.6943904855812317e+01 -2 1 0
35616 1 1 -1.7999999999999999e-01 1.0668327309162009e+00 2.4858281551263985e+01 2.5726230703548108e+01 -2 1 0
35605 1 5 -4.2999999999999999e-01 5.6714965937370847e+00 2.4749577756994181e+01 2.7959990176870129e+01 -2 1 0
35618 1 3 5.9999999999999998e-02 7.4905721229213817e-01 2.5934041237858370e+01 2.5687834173941340e+01 -2 1 0
35613 1 3 5.9999999999999998e-02 3.6641897461956816e+00 2.5603658208391771e+01 2.5904660112223805e+01 -2 1 0
35611 1 9 -1.2000000000000000e-01 3.1120588907291640e+00 2.5966532132416656e+01 2.6794153868978654e+01 -2 1 0
35599 1 3 5.9999999999999998e-02 4.4969034269257007e+00 2.8014939924659217e+01 2.6199948013376304e+01 -2 1 0
35614 1 3 5.9999999999999998e-02 2.5191846963091482e+00 2.6811940036765648e+01 2.6352352872858440e+01 -2 1 0
35597 1 2 0.0000000000000000e+00 4.0814639574463936e+00 2.6647446769907564e+01 2.7841897101222838e+01 -2 1 0
35596 1 9 -1.2000000000000000e-01 5.0689292857784309e+00 2.7541481995042659e+01 2.6981049096211983e+01 -2 1 0
35602 1 3 5.9999999999999998e-02 2.6694216744313248e+00 2.8198558305094828e+01 2.8185353786447607e+01 -2 1 0
35601 1 1 -1.7999999999999999e-01 3.1673456434801657e+00 2.7444059742810982e+01 2.8817511063683693e+01 -2 1 0
35600 1 4 5.1000000000000001e-01 5.0238606426780148e+00 2.5588981038867335e+01 2.8545821296832926e+01 -2 1 0
35598 1 3 5.9999999999999998e-02 5.7340427059730477e+00 2.6904643023049069e+01 2.6404121204759061e+01 -2 1 0
35604 1 3 5.9999999999999998e-02 2.5121248814978547e+00 2.6884383153929427e+01 2.9453980465943488e+01 -2 1 0
35603 1 3 5.9999999999999998e-02 3.7933970478178303e+00 2.7967764678204329e+01 2.9464440454587166e+01 -2 1 0
35606 1 6 -3.3000000000000002e-01 4.8935484209032296e+00 2.5597409676692866e+01 2.9899002324373953e+01 -2 1 0
35590 1 5 -4.2999999999999999e-01 4.1363378161087514e+00 3.0264347262645604e+01 2.7681490556977479e+01 -2 1 0
35585 1 4 5.1000000000000001e-01 5.2497621424335863e+00 2.9933601202073334e+01 2.8053335961529999e+01 -2 1 0
35582 1 2 0.0000000000000000e+00 6.0298611362453141e+00 2.8648317038977432e+01 2.7527420778776232e+01 -2 1 0
35621 1 6 -3.3000000000000002e-01 1.9926901556249363e-01 2.5694523482482150e+01 2.8027210237998432e+01 -2 1 0
35591 1 6 -3.3000000000000002e-01 5.9334988741591701e+00 3.0621312049157265e+01 2.8906137815435649e+01 -2 1 0
35589 1 3 5.9999999999999998e-02 6.1151957847131699e+00 2.7927392278907959e+01 2.9546334597562701e+01 -2 1 0
35567 1 2 0.0000000000000000e+00 6.8270090972190651e+00 3.0071401199074781e+01 2.5264584045669771e+01 -2 1 0
35586 1 1 -1.7999999999999999e-01 6.8022377961028466e+00 2.8095528934008549e+01 2.8702885347930891e+01 -2 1 0
35581 1 9 -1.2000000000000000e-01 7.0912550132654193e+00 2.9031168559376187e+01 2.6401821815219311e+01 -2 1 0
36170 1 4 5.1000000000000001e-01 1.0096226290366134e+01 2.5456413650784874e+01 2.6890857491913152e+01 -2 1 0
35583 1 3 5.9999999999999998e-02 7.2550304269313051e+00 2.8063648640075893e+01 2.5971123759189069e+01 -2 1 0
35588 1 3 5.9999999999999998e-02 7.2167770682638341e+00 2.7100758330099076e+01 2.8524685788031107e+01 -2 1 0
36175 1 5 -4.2999999999999999e-01 9.1885171073994556e+00 2.6293100618712693e+01 2.6698410879077727e+01 -2 1 0
36188 1 3 5.9999999999999998e-02 9.5848471304593019e+00 2.7954715437492791e+01 2.8749287457665915e+01 -2 1 0
35584 1 3 5.9999999999999998e-02 8.0360845873752407e+00 2.9412725421309851e+01 2.6828123065482004e+01 -2 1 0
35587 1 3 5.9999999999999998e-02 7.5951846219867232e+00 2.8753208695212464e+01 2.9069992010432163e+01 -2 1 0
36203 1 3 5.9999999999999998e-02 9.7224606036812755e+00 2.9974879727306398e+01 3.0152176467549879e+01 -2 1 0
36184 1 3 5.9999999999999998e-02 1.0768587845348570e+01 2.7948409342825531e+01 2.6234650513113433e+01 -2 1 0
36186 1 1 -1.7999999999999999e-01 1.0536512574611372e+01 2.7653585815552066e+01 2.9123818693054940e+01 -2 1 0
36187 1 3 5.9999999999999998e-02 1.0588113191468752e+01 2.6628903056610191e+01 2.9216960755323932e+01 -2 1 0
36189 1 3 5.9999999999999998e-02 1.0632594252317030e+01 2.8014841974396642e+01 3.0153907235782480e+01 -2 1 0
36199 1 3 5.9999999999999998e-02 1.0564918481084032e+01 2.9806118373476970e+01 2.7035349950544447e+01 -2 1 0
36196 1 9 -1.2000000000000000e-01 1.1450114551720839e+01 2.9691889934865156e+01 2.7759723339860550e+01 -2 1 0
36167 1 2 0.0000000000000000e+00 1.1537702317463131e+01 2.5900746333222752e+01 2.6599914645765512e+01 -2 1 0
36181 1 9 -1.2000000000000000e-01 1.1625333917692924e+01 2.7465685957085029e+01 2.6783749700210421e+01 -2 1 0
36166 1 9 -1.2000000000000000e-01 1.1975556604028855e+01 2.5396759001316088e+01 2.5154889760777408e+01 -2 1 0
36182 1 2 0.0000000000000000e+00 1.1681716772748134e+01 2.8162309493899990e+01 2.8205244083388457e+01 -2 1 0
35569 1 3 5.9999999999999998e-02 8.8609393457572345e+00 3.0508082269289638e+01 2.4820217244939172e+01 -2 1 0
36198 1 3 5.9999999999999998e-02 1.2298120591116941e+01 3.0037947802497801e+01 2.7129404761353928e+01 -2 1 0
36201 1 1 -1.7999999999999999e-01 9.7698294318124841e+00 3.0770913879310896e+01 2.9378639735927472e+01 -2 1 0
36173 1 3 5.9999999999999998e-02 1.2173553567282974e+01 2.5083931322347340e+01 2.8520195804681055e+01 -2 1 0
36204 1 3 5.9999999999999998e-02 9.0353511655775414e+00 3.0742529676523457e+01 2.8612870981016030e+01 -2 1 0
36200 1 4 5.1000000000000001e-01 1.2310336876828691e+01 3.0850908901106465e+01 2.9752976158048195e+01 -2 1 0
36195 1 8 2.9999999999999999e-02 1.6055391396568776e+01 2.8919813066283197e+01 2.7590214769831562e+01 -2 1 0
35508 1 3 5.9999999999999998e-02 1.4985684360413053e+01 2.9561808866353672e+01 2.4689576138398280e+01 -2 1 0
36193 1 8 2.9999999999999999e-02 1.5622689597049389e+01 2.7150888341382764e+01 2.7859290745369755e+01 -2 1 0
35494 1 3 5.9999999999999998e-02 1.5995394726375949e+01 2.7471079297708293e+01 2.5224161440694029e+01 -2 1 0
36183 1 3 5.9999999999999998e-02 1.2372245790234642e+01 2.7834096278085791e+01 2.6079880378463283e+01 -2 1 0
36168 1 3 5.9999999999999998e-02 1.2929686125070230e+01 2.5941014095871378e+01 2.5053732464297031e+01 -2 1 0
36171 1 1 -1.7999999999999999e-01 1.2490439972350012e+01 2.5085756764248327e+01 2.7504839203411652e+01 -2 1 0
36174 1 3 5.9999999999999998e-02 1.3551022479922739e+01 2.5367029973079106e+01 2.7581737881157895e+01 -2 1 0
36185 1 4 5.1000000000000001e-01 1.3087777048310025e+01 2.7968096969557394e+01 2.8855969357822211e+01 -2 1 0
36191 1 6 -3.3000000000000002e-01 1.3986818808537596e+01 2.8422696690222889e+01 2.7977267825193213e+01 -2 1 0
36190 1 5 -4.2999999999999999e-01 1.3331800400408017e+01 2.7524808827306192e+01 2.9905738422168476e+01 -2 1 0
36192 1 7 1.6000000000000000e-01 1.5379597033856282e+01 2.8155455892057272e+01 2.8135416918632316e+01 -2 1 0
35478 1 3 5.9999999999999998e-02 1.6006646427272102e+01 2.5256789206611074e+01 2.5568650678633336e+01 -2 1 0
36194 1 8 2.9999999999999999e-02 1.5603278421528550e+01 2.8348267171943846e+01 2.9185305513036369e+01 -2 1 0
45493 1664 11 4.2380000000000001e-01 1.5360289280232198e+01 3.0807610398976006e+01 3.0158234438390384e+01 0 0 0
35573 1 3 5.9999999999999998e-02 5.8423366153469631e+00 3.1784953736569118e+01 2.6317643254361638e+01 -2 1 0
35593 1 8 2.9999999999999999e-02 5.2373184399724471e+00 3.2592364127804075e+01 2.8654135203271629e+01 -2 1 0
35592 1 7 1.6000000000000000e-01 5.3425418329320999e+00 3.1816748507769265e+01 2.9466951779971499e+01 -2 1 0
35595 1 8 2.9999999999999999e-02 4.4323173996359602e+00 3.1581525201470978e+01 2.9919325020387145e+01 -2 1 0
35594 1 8 2.9999999999999999e-02 5.8777274916960609e+00 3.2230284092720126e+01 3.0312061843123260e+01 -2 1 0
35542 1 3 5.9999999999999998e-02 1.1700955694674407e+01 3.2877623604949804e+01 2.4375642922201827e+01 -2 1 0
35543 1 3 5.9999999999999998e-02 1.0891539740522418e+01 3.1144070224710994e+01 2.4570390209316802e+01 -2 1 0
35544 1 3 5.9999999999999998e-02 9.9524201105089176e+00 3.2618236233118267e+01 2.4568866501991160e+01 -2 1 0
35574 1 3 5.9999999999999998e-02 6.9355904379450246e+00 3.2383016452094211e+01 2.5131327136252246e+01 -2 1 0
36197 1 2 0.0000000000000000e+00 1.1151896645041541e+01 3.0891118559071923e+01 2.8730849342367442e+01 -2 1 0
35571 1 1 -1.7999999999999999e-01 6.7990365787390630e+00 3.1555615437033136e+01 2.5827273982324623e+01 -2 1 0
36234 1 3 5.9999999999999998e-02 7.2370399984289886e+00 3.5042152225195721e+01 2.6790345306624864e+01 -2 1 0
35572 1 3 5.9999999999999998e-02 7.6083779193867480e+00 3.1669748470472879e+01 2.6546750771191256e+01 -2 1 0
36232 1 3 5.9999999999999998e-02 6.3815863292619976e+00 3.5779852536067509e+01 2.8001225992075934e+01 -2 1 0
36233 1 3 5.9999999999999998e-02 6.8070836786714572e+00 3.4175712217458241e+01 2.8376543661594837e+01 -2 1 0
36226 1 9 -1.2000000000000000e-01 9.3487298060210371e+00 3.4101686458814306e+01 2.8033069856031695e+01 -2 1 0
36231 1 1 -1.7999999999999999e-01 7.2329740959630922e+00 3.5109948950139348e+01 2.7922132018284781e+01 -2 1 0
36229 1 3 5.9999999999999998e-02 8.7785447395708545e+00 3.3338174813955781e+01 2.8594831963058983e+01 -2 1 0
36227 1 2 0.0000000000000000e+00 8.6917625111492924e+00 3.5456122081807088e+01 2.8318205809065748e+01 -2 1 0
36228 1 3 5.9999999999999998e-02 9.1753328368722293e+00 3.3908114116613746e+01 2.6950562003594598e+01 -2 1 0
36230 1 4 5.1000000000000001e-01 8.6625340906193209e+00 3.5621726060497103e+01 2.9878675574380761e+01 -2 1 0
36202 1 3 5.9999999999999998e-02 9.3951782822117291e+00 3.1596226513309475e+01 2.9987943889357581e+01 -2 1 0
36212 1 2 0.0000000000000000e+00 1.0873564073757514e+01 3.3711957673532382e+01 2.8355082595334999e+01 -2 1 0
36243 1 3 5.9999999999999998e-02 9.4811726102359746e+00 3.6172319635246687e+01 2.6397699063295558e+01 -2 1 0
36241 1 9 -1.2000000000000000e-01 9.2285571249954170e+00 3.6623287239837900e+01 2.7369744518657861e+01 -2 1 0
36211 1 9 -1.2000000000000000e-01 1.1145173969662487e+01 3.2259511987704876e+01 2.7869464818724222e+01 -2 1 0
36214 1 3 5.9999999999999998e-02 1.0378961558453401e+01 3.2050345565529298e+01 2.7151472867013631e+01 -2 1 0
36216 1 1 -1.7999999999999999e-01 1.1241072058059958e+01 3.3891561811830975e+01 2.9818001284870377e+01 -2 1 0
36236 1 6 -3.3000000000000002e-01 9.3634639297809201e+00 3.6626249373197226e+01 3.0395968657622529e+01 -2 1 0
36244 1 3 5.9999999999999998e-02 1.0200206682243550e+01 3.6782258604683129e+01 2.7828503868473842e+01 -2 1 0
36217 1 3 5.9999999999999998e-02 1.1625400818417575e+01 3.4871647347876866e+01 3.0160156386790096e+01 -2 1 0
36215 1 4 5.1000000000000001e-01 1.1897989334488063e+01 3.4624393770794200e+01 2.7526799130083941e+01 -2 1 0
36221 1 6 -3.3000000000000002e-01 1.1449562224394354e+01 3.4769800706299776e+01 2.6254010216599458e+01 -2 1 0
36222 1 7 1.6000000000000000e-01 1.2277772733734372e+01 3.5487051623006046e+01 2.5354519931254671e+01 -2 1 0
36219 1 3 5.9999999999999998e-02 1.0435511766441039e+01 3.3622672360803406e+01 3.0460334589090948e+01 -2 1 0
36218 1 3 5.9999999999999998e-02 1.2051876745692756e+01 3.3334197077398905e+01 3.0084964048146364e+01 -2 1 0
36213 1 3 5.9999999999999998e-02 1.2001342795867851e+01 3.2182589104021389e+01 2.7216488146030354e+01 -2 1 0
36224 1 8 2.9999999999999999e-02 1.2327811448731469e+01 3.6554429105256858e+01 2.5740000548284542e+01 -2 1 0
36205 1 5 -4.2999999999999999e-01 1.3440735665734548e+01 3.1163273019443100e+01 2.9425872417463946e+01 -2 1 0
36220 1 5 -4.2999999999999999e-01 1.2891462864268700e+01 3.5158708414158163e+01 2.7986792914358869e+01 -2 1 0
36223 1 8 2.9999999999999999e-02 1.3334853223477314e+01 3.5177093859970910e+01 2.5289714309242804e+01 -2 1 0
35519 1 8 2.9999999999999999e-02 1.5695130412020282e+01 3.2902429873530828e+01 2.7634645747358494e+01 -2 1 0
35516 1 6 -3.3000000000000002e-01 1.5791804753212910e+01 3.1484752472071722e+01 2.6115877313293097e+01 -2 1 0
35510 1 4 5.1000000000000001e-01 1.5786045172913346e+01 3.2191501455941989e+01 2.5001825115668172e+01 -2 1 0
42003 501 10 -8.4760000000000002e-01 1.5541566175627345e+01 3.6485711548557106e+01 3.0007188057115176e+01 0 0 0
35515 1 5 -4.2999999999999999e-01 1.6040534916065315e+01 3.3413159957504696e+01 2.4979562555171832e+01 -2 1 0
42004 501 11 4.2380000000000001e-01 1.4558903713316509e+01 3.6317033325984731e+01 2.9930231167282486e+01 0 0 0
42005 501 11 4.2380000000000001e-01 1.6010601675676629e+01 3.6089384687002202e+01 2.9217927760455499e+01 0 0 0
36253 1 8 2.9999999999999999e-02 5.4613345999361522e+00 3.6990134043595368e+01 2.4573814138815120e+01 -2 1 0
36255 1 8 2.9999999999999999e-02 4.3450367436801578e+00 3.8002362540263576e+01 2.5497891070849121e+01 -2 1 0
36252 1 7 1.6000000000000000e-01 5.3085149152116236e+00 3.7978642901652684e+01 2.5095092081467719e+01 -2 1 0
36250 1 5 -4.2999999999999999e-01 7.8561091637867611e+00 3.7266175053747006e+01 2.4912884917539024e+01 -2 1 0
36266 1 6 -3.3000000000000002e-01 1.0380296556021936e+01 4.1899608127756558e+01 2.4892104141124594e+01 -2 1 0
36251 1 6 -3.3000000000000002e-01 6.2108918179230352e+00 3.8138129425131432e+01 2.6200571892404469e+01 -2 1 0
36249 1 3 5.9999999999999998e-02 7.1447803764848405e+00 3.7655557472451541e+01 2.8841060430463472e+01 -2 1 0
36263 1 3 5.9999999999999998e-02 8.0300416374740191e+00 4.0609046388341909e+01 2.4949807629176515e+01 -2 1 0
36245 1 4 5.1000000000000001e-01 7.4668236578564668e+00 3.7775975383238382e+01 2.5942295595414997e+01 -2 1 0
36242 1 2 0.0000000000000000e+00 8.4165024166439437e+00 3.8000689856506902e+01 2.7125821055797612e+01 -2 1 0
36262 1 3 5.9999999999999998e-02 7.3390538454511391e+00 4.0719792560127836e+01 2.6554799682509906e+01 -2 1 0
36261 1 1 -1.7999999999999999e-01 8.1133580756109378e+00 4.1005109476003383e+01 2.5962067718867765e+01 -2 1 0
36246 1 1 -1.7999999999999999e-01 7.7327595657720529e+00 3.8445757356504927e+01 2.8426138288728438e+01 -2 1 0
36256 1 9 -1.2000000000000000e-01 9.6033321792067898e+00 3.9047374605069514e+01 2.6795434642238643e+01 -2 1 0
36257 1 2 0.0000000000000000e+00 9.3656428016234461e+00 4.0624928187330113e+01 2.6751093691232409e+01 -2 1 0
36264 1 3 5.9999999999999998e-02 8.0013231517115564e+00 4.2035362750362815e+01 2.5903667237015799e+01 -2 1 0
36247 1 3 5.9999999999999998e-02 7.1294317339633517e+00 3.9283339150977504e+01 2.8333866810356508e+01 -2 1 0
36274 1 3 5.9999999999999998e-02 8.4997564123525589e+00 4.0867233947567122e+01 2.8660153795729723e+01 -2 1 0
36258 1 3 5.9999999999999998e-02 9.8593730214678157e+00 3.8889999267326708e+01 2.5742286970278176e+01 -2 1 0
36271 1 9 -1.2000000000000000e-01 9.4444551945161770e+00 4.1141217236987202e+01 2.8306376140885892e+01 -2 1 0
36259 1 3 5.9999999999999998e-02 1.0552082568656989e+01 3.8801349646667298e+01 2.7334308265765806e+01 -2 1 0
36260 1 4 5.1000000000000001e-01 1.0667477815113410e+01 4.1135860695866810e+01 2.6009546075439822e+01 -2 1 0
36273 1 3 5.9999999999999998e-02 1.0162939125705376e+01 4.0518709658356137e+01 2.8853310033212107e+01 -2 1 0
36248 1 3 5.9999999999999998e-02 8.4860389817467521e+00 3.8670523734884171e+01 2.9103508106837634e+01 -2 1 0
36272 1 2 0.0000000000000000e+00 9.4997737329247407e+00 4.2622779480878322e+01 2.8781305744192714e+01 -2 1 0
36288 1 3 5.9999999999999998e-02 1.1562551012068029e+01 4.2474907551234381e+01 2.8476872071624477e+01 -2 1 0
36276 1 1 -1.7999999999999999e-01 9.3692772283485795e+00 4.2418987721642090e+01 3.0304205246517061e+01 -2 1 0
36265 1 5 -4.2999999999999999e-01 1.1802167302983776e+01 4.0860081801545590e+01 2.6370026594174881e+01 -2 1 0
36270 1 8 2.9999999999999999e-02 1.2369120234093289e+01 4.2662123979457057e+01 2.4703499088037557e+01 -2 1 0
42276 592 10 -8.4760000000000002e-01 1.6108978803063888e+01 4.2134852634018166e+01 3.0366924255787552e+01 0 0 0
42278 592 11 4.2380000000000001e-01 1.5311194022130687e+01 4.1554909668762264e+01 3.0201980619889014e+01 0 0 0
45016 1505 11 4.2380000000000001e-01 1.4026148363953004e+01 3.9552187947553236e+01 2.6939449119647794e+01 0 0 0
42924 808 10 -8.4760000000000002e-01 1.3456208898499700e+01 3.8883076716501940e+01 2.4659109913800453e+01 0 2 0
42926 808 11 4.2380000000000001e-01 1.2999005121795289e+01 3.9665103597472459e+01 2.5082664777954971e+01 0 2 0
45015 1505 10 -8.4760000000000002e-01 1.4715145203563926e+01 4.0063188195542772e+01 2.7453416117029676e+01 0 0 0
45017 1505 11 4.2380000000000001e-01 1.4366983189619841e+01 4.0263886946005371e+01 2.8369114335205222e+01 0 0 0
41658 386 10 -8.4760000000000002e-01 1.3958066852827320e+01 4.0347299842398726e+01 3.0139515661717606e+01 0 0 0
44448 1316 10 -8.4760000000000002e-01 1.1176504404512229e+01 2.3104979581629067e+01 3.0588050638650309e+01 0 0 0
44449 1316 11 4.2380000000000001e-01 1.1991987321679437e+01 2.3539173835954848e+01 3.0970755463783050e+01 0 0 0
45920 1806 11 4.2380000000000001e-01 1.5813719893759126e+01 2.2791200833071095e+01 3.1472754225247282e+01 0 0 0
45200 1566 11 4.2380000000000001e-01 1.5790190151145490e+01 2.2242840882351850e+01 3.3797651351052160e+01 0 0 0
45551 1683 11 4.2380000000000001e-01 1.4305126167290407e+01 2.4148537647110828e+01 3.1022260137577977e+01 0 0 0
45549 1683 10 -8.4760000000000002e-01 1.3449289504555789e+01 2.4415480922261025e+01 3.1465301558917016e+01 0 0 0
35607 1 7 1.6000000000000000e-01 5.5042218776138556e+00 2.4679781465761369e+01 3.0654522286197487e+01 -2 1 0
35609 1 8 2.9999999999999999e-02 5.4122710830604914e+00 2.5005074593837339e+01 3.1712204731062130e+01 -2 1 0
36206 1 6 -3.3000000000000002e-01 1.1874543051199529e+01 3.0374261769565532e+01 3.0996473488966252e+01 -2 1 0
36208 1 8 2.9999999999999999e-02 1.2221729565655487e+01 3.0160877593212909e+01 3.2909395775586212e+01 -2 1 0
45488 1662 11 4.2380000000000001e-01 1.6079426606212479e+01 2.8582207730550820e+01 3.4462759650171471e+01 0 0 0
45550 1683 11 4.2380000000000001e-01 1.3650348367820753e+01 2.4979765987395183e+01 3.2266025381954499e+01 0 0 0
36207 1 7 1.6000000000000000e-01 1.2750328639746142e+01 3.0400603655460579e+01 3.2026338683401889e+01 -2 1 0
43828 1109 11 4.2380000000000001e-01 1.5860515480650202e+01 2.5238026081054684e+01 3.3278847194775935e+01 0 0 0
43827 1109 10 -8.4760000000000002e-01 1.5126323117971753e+01 2.5902600792771370e+01 3.3139912718249221e+01 0 0 0
36210 1 8 2.9999999999999999e-02 1.3445630367344492e+01 2.9592307345350811e+01 3.1966386244847886e+01 -2 1 0
45486 1662 10 -8.4760000000000002e-01 1.5855367486392078e+01 2.7822566000186860e+01 3.5073285623709765e+01 0 0 0
43829 1109 11 4.2380000000000001e-01 1.5218419161367255e+01 2.6316559585200917e+01 3.2234287708061323e+01 0 0 0
45487 1662 11 4.2380000000000001e-01 1.5400324950833030e+01 2.7099879264591912e+01 3.4553035516985901e+01 0 0 0
36240 1 8 2.9999999999999999e-02 8.1139760752856898e+00 3.7099161866770253e+01 3.2008473755884125e+01 -2 1 0
36235 1 5 -4.2999999999999999e-01 7.9581100204695590e+00 3.4892424493517318e+01 3.0594142407809382e+01 -2 1 0
36239 1 8 2.9999999999999999e-02 9.5344309262299500e+00 3.6077591286117595e+01 3.2325077047210961e+01 -2 1 0
36237 1 7 1.6000000000000000e-01 9.1937232645211218e+00 3.6946448661254301e+01 3.1748342968390936e+01 -2 1 0
44057 1185 11 4.2380000000000001e-01 1.4942948806656339e+01 3.6301012443095821e+01 3.4411504356406482e+01 0 0 0
36209 1 8 2.9999999999999999e-02 1.3358469741772181e+01 3.1329865342662440e+01 3.2266148004923586e+01 -2 1 0
36279 1 3 5.9999999999999998e-02 8.5270239693841141e+00 4.1838692193526065e+01 3.0575940833510877e+01 -2 1 0
36278 1 3 5.9999999999999998e-02 1.0224241938924653e+01 4.1870970164850497e+01 3.0695780950395939e+01 -2 1 0
36238 1 8 2.9999999999999999e-02 9.6941679953836744e+00 3.7840204934394770e+01 3.2047028776198111e+01 -2 1 0
41952 484 10 -8.4760000000000002e-01 1.4796636395157945e+01 3.8309225771304213e+01 3.1865979729008380e+01 0 0 0
44056 1185 11 4.2380000000000001e-01 1.4035066644706195e+01 3.7337960255458476e+01 3.3535652922270515e+01 0 0 0
44055 1185 10 -8.4760000000000002e-01 1.4377268571569033e+01 3.7124702349570917e+01 3.4450758914382170e+01 0 0 0
41660 386 11 4.2380000000000001e-01 1.4079161367772590e+01 3.9564472723622970e+01 3.0749859136166716e+01 0 0 0
41953 484 11 4.2380000000000001e-01 1.5085582570795376e+01 3.7541811210811240e+01 3.1293629287920972e+01 0 0 0
36295 1 5 -4.2999999999999999e-01 1.2563283005447646e+01 4.2798435379758722e+01 3.0659906353012833e+01 -2 1 0
41954 484 11 4.2380000000000001e-01 1.5511946538866313e+01 3.8514756521068271e+01 3.2533878319019500e+01 0 0 0
41659 386 11 4.2380000000000001e-01 1.3547042025915815e+01 4.1104867885023033e+01 3.0646615177145172e+01 0 0 0
46328 1942 11 4.2380000000000001e-01 1.5251584246767385e+01 3.8113877741520014e+01 3.6415560915310600e+01 1 -1 0
44867 1455 11 4.2380000000000001e-01 1.6183894738127851e+01 3.9166666466556947e+01 2.8276661429003106e+01 0 0 0
36268 1 8 2.9999999999999999e-02 1.1027322757069209e+01 4.3153889832528748e+01 2.3504950029595836e+01 -2 1 0
36283 1 8 2.9999999999999999e-02 5.3572075304303910e+00 4.3134495432364282e+01 2.8669644402949782e+01 -2 1 0
5659 1 3 5.9999999999999998e-02 8.5606104489452157e+00 2.1625918702446199e+01 7.1930829364215532e+00 0 3 0
34293 1 3 5.9999999999999998e-02 9.7625928294997966e+00 2.1627975037187461e+01 1.7260890739960622e+01 -2 1 0
35449 1 3 5.9999999999999998e-02 1.3678061413616243e+01 2.1648902566670870e+01 2.4468250757240902e+01 -2 1 0
35669 1 8 2.9999999999999999e-02 8.1302802193865897e+00 2.1588984008623115e+01 3.0690643307325164e+01 -2 1 0
5873 1 3 5.9999999999999998e-02 2.6956785624091513e+00 4.5568382059344586e+01 4.0286436498393492e+00 0 3 0
5871 1 1 -1.7999999999999999e-01 2.2157176882763219e+00 4.6354609209603289e+01 4.6009268928559717e+00 0 3 0
5874 1 3 5.9999999999999998e-02 2.7814826764637419e+00 4.7230547339784465e+01 4.5040904755626245e+00 0 3 0
5872 1 3 5.9999999999999998e-02 1.3455330486217008e+00 4.6682155361433281e+01 4.0361119631265385e+00 0 3 0
5858 1 3 5.9999999999999998e-02 3.9717348206423417e+00 4.3753098729257935e+01 5.0613843620213377e+00 0 3 0
5867 1 2 0.0000000000000000e+00 1.8846802612308540e+00 4.5807420227960350e+01 6.0543853795059386e+00 0 3 0
5888 1 3 5.9999999999999998e-02 1.1733404079665275e+00 4.8820604739241588e+01 4.4711966748858645e+00 0 3 0
5864 1 8 2.9999999999999999e-02 2.4779855937718795e+00 4.3684361148760821e+01 1.1490104704618944e+00 0 3 0
5866 1 9 -1.2000000000000000e-01 1.2820087476701809e+00 4.4352222294632398e+01 6.0387284391666984e+00 0 3 0
5869 1 3 5.9999999999999998e-02 2.5367464474400631e-01 4.4508163051309459e+01 5.7461296684528484e+00 0 3 0
5860 1 5 -4.2999999999999999e-01 5.6682095388733966e-01 4.3538349289046103e+01 3.4014776539877860e+00 0 3 0
5886 1 1 -1.7999999999999999e-01 3.6081888346069585e-01 4.8789735072445197e+01 5.1485726906528724e+00 0 3 0
5855 1 4 5.1000000000000001e-01 1.6874115302602599e+00 4.3205433259537159e+01 3.7957765945145128e+00 0 3 0
25013 1 3 5.9999999999999998e-02 1.0451567163497060e+01 4.7921321347404358e+01 1.8403576930552907e+00 -2 0 0
25023 1 3 5.9999999999999998e-02 9.3919090341194522e+00 4.8121563831687688e+01 3.8897324100929871e+00 -2 0 0
25009 1 3 5.9999999999999998e-02 1.1537460582652411e+01 4.7543060933424336e+01 4.1199090682577699e+00 -2 0 0
25003 1 8 2.9999999999999999e-02 1.2052818303432062e+01 4.5014304754764261e+01 1.0592839402968051e+00 -2 0 0
25004 1 8 2.9999999999999999e-02 1.1047581231254723e+01 4.4564019631974290e+01 2.4020060069268276e+00 -2 0 0
25006 1 9 -1.2000000000000000e-01 1.2087376176197516e+01 4.8460776624643621e+01 3.9503812532673614e+00 -2 0 0
25002 1 7 1.6000000000000000e-01 1.2058668674280510e+01 4.4747790741829824e+01 2.1227987075923158e+00 -2 0 0
25030 1 5 -4.2999999999999999e-01 6.9779409614400159e+00 4.8692436028875285e+01 4.8654671030508254e+00 -2 0 0
25025 1 4 5.1000000000000001e-01 7.8483203935735899e+00 4.8995765915615316e+01 5.6478587990961957e+00 -2 0 0
25011 1 1 -1.7999999999999999e-01 1.0771990905178217e+01 4.8969318912687946e+01 1.7451061152619751e+00 -2 0 0
25014 1 3 5.9999999999999998e-02 1.1632849195448884e+01 4.8969678192058424e+01 1.1174037761669555e+00 -2 0 0
25021 1 9 -1.2000000000000000e-01 9.5630273856116670e+00 4.9172065377386566e+01 3.8489338002874707e+00 -2 0 0
25008 1 3 5.9999999999999998e-02 1.2268315344941234e+01 4.8965187935114486e+01 4.8705155971208933e+00 -2 0 0
25001 1 6 -3.3000000000000002e-01 1.2490446377599278e+01 4.5870088653093802e+01 2.8761866298799497e+00 -2 0 0
25005 1 8 2.9999999999999999e-02 1.2653552221484260e+01 4.3819388287772526e+01 2.2157193729675386e+00 -2 0 0
24995 1 4 5.1000000000000001e-01 1.3098567955488448e+01 4.6919262497824057e+01 2.2180160670316904e+00 -2 0 0
25000 1 5 -4.2999999999999999e-01 1.3342190032454271e+01 4.7056135296209440e+01 1.0568593017543539e+00 -2 0 0
24992 1 2 0.0000000000000000e+00 1.3414078477497432e+01 4.8069105163229906e+01 3.2047185903602120e+00 -2 0 0
24993 1 3 5.9999999999999998e-02 1.3703284470401140e+01 4.6772708004177360e+01 4.7004916722051258e+00 -2 0 0
24991 1 9 -1.2000000000000000e-01 1.4335137074009470e+01 4.7488143306690063e+01 4.3062849678219672e+00 -2 0 0
24984 1 3 5.9999999999999998e-02 1.4899606439200438e+01 4.5267206245629900e+01 3.1994079255774355e+00 -2 0 0
24994 1 3 5.9999999999999998e-02 1.4412192645886137e+01 4.8264039520641099e+01 5.0348711264994774e+00 -2 0 0
24977 1 2 0.0000000000000000e+00 1.5697016541604556e+01 4.6834417602241402e+01 4.1527580281115064e+00 -2 0 0
24981 1 1 -1.7999999999999999e-01 1.5775316802474711e+01 4.5869817707425632e+01 3.0315265560473450e+00 -2 0 0
24983 1 3 5.9999999999999998e-02 1.5886303698500949e+01 4.6406263135651344e+01 2.1011940039948103e+00 -2 0 0
24976 1 9 -1.2000000000000000e-01 1.5868279916115462e+01 4.5991947300807475e+01 5.4954049456766878e+00 -2 0 0
24999 1 3 5.9999999999999998e-02 1.4979529101701214e+01 4.8775970701549454e+01 1.8972437411565284e+00 -2 0 0
24996 1 1 -1.7999999999999999e-01 1.4196611998054369e+01 4.9252286178558265e+01 2.4633730323820120e+00 -2 0 0
24979 1 3 5.9999999999999998e-02 1.5023783360352347e+01 4.5330690290979327e+01 5.6423696520342457e+00 -2 0 0
25107 1 7 1.6000000000000000e-01 2.1695363230229274e+00 5.2135997999614077e+01 2.4009339816034472e+00 -2 0 0
25106 1 6 -3.3000000000000002e-01 1.3796580187011269e+00 5.3027484358563918e+01 3.1155147853516714e+00 -2 0 0
25109 1 8 2.9999999999999999e-02 3.0935966904416561e+00 5.2559690657652979e+01 2.0071412398930986e+00 -2 0 0
25108 1 8 2.9999999999999999e-02 2.3685115056378629e+00 5.1164287257754012e+01 2.8699450812859864e+00 -2 0 0
25110 1 8 2.9999999999999999e-02 1.6823602973306018e+00 5.1881086662875269e+01 1.4637033673076258e+00 -2 0 0
5895 1 8 2.9999999999999999e-02 4.3654765102370279e+00 5.0733903659957249e+01 5.4177585761187403e+00 0 3 0
25073 1 3 5.9999999999999998e-02 5.6513498497951025e+00 5.4158556813020652e+01 3.1208056608861243e+00 -2 0 0
25114 1 3 5.9999999999999998e-02 2.2296417550667652e-01 5.3398169020238228e+01 4.9871321338454253e+00 -2 0 0
5891 1 6 -3.3000000000000002e-01 2.7232139860789188e+00 4.9614352758821141e+01 5.9514220712839316e+00 0 3 0
25071 1 1 -1.7999999999999999e-01 5.7911006796829074e+00 5.5247368182103074e+01 3.0653064058288568e+00 -2 0 0
25069 1 3 5.9999999999999998e-02 4.8599286112410587e+00 5.4535429522813963e+01 5.5338054348323436e+00 -2 0 0
25083 1 3 5.9999999999999998e-02 3.4442351019043933e+00 5.4768943593182769e+01 3.5623227593120115e+00 -2 0 0
25100 1 4 5.1000000000000001e-01 1.1137496951596277e+00 5.4225834441638902e+01 2.5925370847460298e+00 -2 0 0
25105 1 5 -4.2999999999999999e-01 1.5485389286981133e+00 5.4657660183315876e+01 1.5315556799445966e+00 -2 0 0
25097 1 2 0.0000000000000000e+00 1.4841894671809525e-01 5.5131138014024991e+01 3.5220111800701464e+00 -2 0 0
25066 1 9 -1.2000000000000000e-01 5.5770033068998712e+00 5.5377624241503455e+01 5.4925575437148026e+00 -2 0 0
25090 1 5 -4.2999999999999999e-01 2.3234502726815371e+00 5.4192712502816001e+01 6.0414334316338953e+00 -2 0 0
25085 1 4 5.1000000000000001e-01 2.3808274736509683e+00 5.5405488419833077e+01 6.0647512210867562e+00 -2 0 0
25054 1 3 5.9999999999999998e-02 6.2268893861387040e+00 5.2955420125061558e+01 5.0406185103739567e+00 -2 0 0
25024 1 3 5.9999999999999998e-02 8.8913852837155396e+00 4.9462564469162920e+01 3.0030309097172241e+00 -2 0 0
25012 1 3 5.9999999999999998e-02 9.9864702357547870e+00 4.9520928120316015e+01 1.1895614986001795e+00 -2 0 0
25007 1 2 0.0000000000000000e+00 1.0966120683615589e+01 4.9427781417435398e+01 3.2004387404724985e+00 -2 0 0
25022 1 2 0.0000000000000000e+00 9.0874216075420708e+00 4.9770375244977224e+01 5.1748629856616359e+00 -2 0 0
25038 1 3 5.9999999999999998e-02 7.6355924929515462e+00 5.1094783515823522e+01 4.3455934871477400e+00 -2 0 0
25053 1 3 5.9999999999999998e-02 7.6213324435583845e+00 5.3522346045872624e+01 4.1973405402133626e+00 -2 0 0
25039 1 3 5.9999999999999998e-02 9.1996896391266052e+00 5.1629016915018624e+01 4.0834995406568728e+00 -2 0 0
25036 1 9 -1.2000000000000000e-01 8.5589638728448030e+00 5.1220036282349120e+01 4.8531527282635487e+00 -2 0 0
25016 1 6 -3.3000000000000002e-01 1.1186826084568287e+01 5.1591195305486877e+01 2.1306115980115994e+00 -2 0 0
25010 1 4 5.1000000000000001e-01 1.1502279393302004e+01 5.0906338643608777e+01 3.2540539838624718e+00 -2 0 0
25051 1 9 -1.2000000000000000e-01 7.2516566709357919e+00 5.3417913829041026e+01 5.2207836812046438e+00 -2 0 0
25020 1 8 2.9999999999999999e-02 1.0921224995368513e+01 5.3465724887238885e+01 1.4327327735047926e+00 -2 0 0
25019 1 8 2.9999999999999999e-02 1.1648593423717008e+01 5.3360470932357728e+01 3.1426429119390993e+00 -2 0 0
25017 1 7 1.6000000000000000e-01 1.1654867238869015e+01 5.2953541379466678e+01 2.1557374006783339e+00 -2 0 0
25044 1 3 5.9999999999999998e-02 1.0407417757591935e+01 5.3218131364191493e+01 5.4008508777188160e+00 -2 0 0
25015 1 5 -4.2999999999999999e-01 1.2196216605706283e+01 5.1354139798662096e+01 4.1607665606354605e+00 -2 0 0
25052 1 2 0.0000000000000000e+00 7.0354990077841117e+00 5.4891159531961925e+01 5.8924001264183685e+00 -2 0 0
25037 1 2 0.0000000000000000e+00 8.2958931511101266e+00 5.2398087666890362e+01 5.9006549312922862e+00 -2 0 0
25029 1 3 5.9999999999999998e-02 1.0988734329808153e+01 5.0418467566982613e+01 6.0227509846422400e+00 -2 0 0
25018 1 8 2.9999999999999999e-02 1.2646965695385727e+01 5.2979655424884989e+01 1.7132899606852763e+00 -2 0 0
24998 1 3 5.9999999999999998e-02 1.3632650641292219e+01 4.9669787184552732e+01 1.6529851652513869e+00 -2 0 0
24997 1 3 5.9999999999999998e-02 1.4487175625634684e+01 5.0080561289612753e+01 3.1829155767302098e+00 -2 0 0
26457 1 7 1.6000000000000000e-01 1.5690769972353534e+01 5.2794811751676143e+01 3.6585075136276659e+00 -2 0 0
26460 1 8 2.9999999999999999e-02 1.5051695506673157e+01 5.1926364502642699e+01 3.5249139454066980e+00 -2 0 0
26459 1 8 2.9999999999999999e-02 1.5030592479756908e+01 5.3616609022149788e+01 3.4682947366952770e+00 -2 0 0
26455 1 5 -4.2999999999999999e-01 1.5558392183663436e+01 5.4784509871035105e+01 5.5862237837197739e+00 -2 0 0
25072 1 3 5.9999999999999998e-02 5.3047038610045325e+00 5.5579657085023321e+01 2.1252628804730804e+00 -2 0 0
25081 1 9 -1.2000000000000000e-01 3.6118021617407163e+00 5.5836682996440324e+01 3.8397807744728780e+00 -2 0 0
25067 1 2 0.0000000000000000e+00 5.1486014520326524e+00 5.6090498917163053e+01 4.1586519742385653e+00 -2 0 0
25084 1 3 5.9999999999999998e-02 3.3768656963836592e+00 5.6328556587361000e+01 2.8754011802002570e+00 -2 0 0
25082 1 2 0.0000000000000000e+00 2.4195450300707821e+00 5.6310716484509499e+01 4.7396109439394865e+00 -2 0 0
25096 1 9 -1.2000000000000000e-01 1.0436002588133588e+00 5.6343970785292058e+01 3.9873062507834174e+00 -2 0 0
25099 1 3 5.9999999999999998e-02 1.2340630509767534e+00 5.6967552072659608e+01 3.1197295507184069e+00 -2 0 0
25087 1 3 5.9999999999999998e-02 2.8242606114434907e+00 5.8400036772837005e+01 4.2232910182300500e+00 -2 0 0
25086 1 1 -1.7999999999999999e-01 2.6550053378811103e+00 5.7781233576538945e+01 5.1250171996419720e+00 -2 0 0
25070 1 4 5.1000000000000001e-01 5.6035571876758743e+00 5.7594956205059212e+01 4.0640537415579754e+00 -2 0 0
25098 1 3 5.9999999999999998e-02 3.2744982051934546e-01 5.6920980999994420e+01 4.5503781248127639e+00 -2 0 0
25075 1 5 -4.2999999999999999e-01 6.0937945218733898e+00 5.8235927019419925e+01 5.0137228548815704e+00 -2 0 0
25089 1 3 5.9999999999999998e-02 1.8115433398997147e+00 5.8147837360270920e+01 5.6355271016779342e+00 -2 0 0
25076 1 6 -3.3000000000000002e-01 5.4017398943861457e+00 5.8100893775952080e+01 2.8552286659065307e+00 -2 0 0
25088 1 3 5.9999999999999998e-02 3.4597085720424303e+00 5.7906615071308735e+01 5.8303292025012476e+00 -2 0 0
26194 1 3 5.9999999999999998e-02 1.3475688661093734e+00 6.1131039711342012e+01 6.0103134796745286e+00 -2 0 0
25080 1 8 2.9999999999999999e-02 5.2670401613186639e+00 6.0036716973030984e+01 3.1412349492166176e+00 -2 0 0
25077 1 7 1.6000000000000000e-01 5.8645966391776234e+00 5.9418574479237016e+01 2.4706236323482456e+00 -2 0 0
25078 1 8 2.9999999999999999e-02 5.6083022422408249e+00 5.9548613605933355e+01 1.4104433716641549e+00 -2 0 0
25074 1 3 5.9999999999999998e-02 6.8717725646489267e+00 5.5502074268467140e+01 2.8779099362677134e+00 -2 0 0
25079 1 8 2.9999999999999999e-02 6.9594404898662310e+00 5.9571604890544478e+01 2.6697961702606228e+00 -2 0 0
25055 1 4 5.1000000000000001e-01 8.1704304596444679e+00 5.5951445881245618e+01 5.5367407686081425e+00 -2 0 0
25060 1 5 -4.2999999999999999e-01 8.8424573483008793e+00 5.5778611507653551e+01 4.5013138839959685e+00 -2 0 0
25064 1 8 2.9999999999999999e-02 1.0010074912663566e+01 5.8086739931187950e+01 5.5749966720201805e+00 -2 0 0
26639 1 8 2.9999999999999999e-02 1.2069740228241823e+01 6.0192583196654915e+01 4.8123815447651763e+00 -2 0 0
26637 1 7 1.6000000000000000e-01 1.2122165951022463e+01 6.1214911446926884e+01 4.4934302482394255e+00 -2 0 0
26640 1 8 2.9999999999999999e-02 1.2535132001321710e+01 6.1277529241901739e+01 3.4779454771491940e+00 -2 0 0
26184 1 3 5.9999999999999998e-02 3.1826218681076601e+00 6.1817030679145049e+01 4.3847024896729430e+00 -2 0 0
26182 1 3 5.9999999999999998e-02 4.2734028062958078e+00 6.2225757719582035e+01 5.6874999640818560e+00 -2 0 0
26181 1 1 -1.7999999999999999e-01 3.5123753157762945e+00 6.2615137525920851e+01 5.0186503865219585e+00 -2 0 0
26183 1 3 5.9999999999999998e-02 4.0216456927338742e+00 6.3412234408844171e+01 4.5541872106156358e+00 -2 0 0
26180 1 4 5.1000000000000001e-01 1.2407400716286647e+00 6.3712292892694990e+01 5.2629332851147570e+00 -2 0 0
26186 1 6 -3.3000000000000002e-01 1.3621499729836175e+00 6.3618061641346124e+01 4.0165863119993093e+00 -2 0 0
26177 1 2 0.0000000000000000e+00 2.3819717129728271e+00 6.3055974428300374e+01 6.0463851569770517e+00 -2 0 0
26185 1 5 -4.2999999999999999e-01 3.6845158696870117e-01 6.4428591754976495e+01 5.7700685654843484e+00 -2 0 0
26187 1 7 1.6000000000000000e-01 3.2157891561076096e-01 6.3867445329194041e+01 3.1465812077915998e+00 -2 0 0
26190 1 8 2.9999999999999999e-02 5.9165305101773669e-01 6.3585733020136168e+01 2.1405731940714352e+00 -2 0 0
26638 1 8 2.9999999999999999e-02 1.1132461367015159e+01 6.1688712681208273e+01 4.4723625648435013e+00 -2 0 0
26174 1 8 2.9999999999999999e-02 7.0567505364928955e+00 6.4118674077260877e+01 4.7429496715916439e+00 -2 0 0
26636 1 6 -3.3000000000000002e-01 1.3057647647840996e+01 6.1969826626830397e+01 5.3071868582952693e+00 -2 0 0
26630 1 4 5.1000000000000001e-01 1.3121080447192357e+01 6.3270895477491543e+01 5.1484181108516207e+00 -2 0 0
26635 1 5 -4.2999999999999999e-01 1.2827676040067795e+01 6.3800755351115200e+01 4.0736591807520641e+00 -2 0 0
26641 1 9 -1.2000000000000000e-01 1.5252055416685263e+01 6.4565627842328567e+01 6.0280163607076336e+00 -2 0 0
26649 1 3 5.9999999999999998e-02 1.6168750471263053e+01 6.2361173740688088e+01 4.6865898021682622e+00 -2 0 0
26643 1 3 5.9999999999999998e-02 1.5254399035927634e+01 6.4737121590136823e+01 4.9589662314392253e+00 -2 0 0
5875 1 5 -4.2999999999999999e-01 4.2773135501045134e+00 4.6026615382083634e+01 6.4549452355813379e+00 0 3 0
5882 1 2 0.0000000000000000e+00 7.5448383030947153e-01 4.8332155494647360e+01 6.5659950184839548e+00 0 3 0
5881 1 9 -1.2000000000000000e-01 9.1638684657463154e-01 4.6824950413223974e+01 6.6922307324365944e+00 0 3 0
5870 1 4 5.1000000000000001e-01 3.1837165580352642e+00 4.5830646910616210e+01 6.9392212919569882e+00 0 3 0
5876 1 6 -3.3000000000000002e-01 3.0336404996527122e+00 4.5820014305043010e+01 8.3268099627895253e+00 0 3 0
5877 1 7 1.6000000000000000e-01 4.2316445040655966e+00 4.5613255999000678e+01 9.0430372511791486e+00 0 3 0
5878 1 8 2.9999999999999999e-02 3.9251766864260218e+00 4.5305761808366952e+01 1.0086126597860391e+01 0 3 0
5880 1 8 2.9999999999999999e-02 4.8903934154481545e+00 4.4843609111295336e+01 8.6210577941637894e+00 0 3 0
5879 1 8 2.9999999999999999e-02 4.8150605618323219e+00 4.6469834881525202e+01 9.3222275820556160e+00 0 3 0
5868 1 3 5.9999999999999998e-02 1.1695303799957748e+00 4.4157687317136713e+01 7.1102652838278528e+00 0 3 0
5883 1 3 5.9999999999999998e-02 7.4185219366960464e-01 4.6517062825686097e+01 7.7484140210738977e+00 0 3 0
3169 1 3 5.9999999999999998e-02 4.9345612276723489e+00 4.8170240058994139e+01 1.1329581790171858e+01 0 3 0
3159 1 3 5.9999999999999998e-02 2.3982578207708523e+00 4.6973033373946819e+01 1.1706971133765739e+01 0 3 0
3168 1 3 5.9999999999999998e-02 4.7387639709980265e+00 4.6521894568863907e+01 1.1788866596557057e+01 0 3 0
5890 1 5 -4.2999999999999999e-01 2.4930869859784237e+00 4.8891089029619764e+01 8.1291243402678557e+00 0 3 0
25035 1 8 2.9999999999999999e-02 5.6452045421547670e+00 4.8219935630091371e+01 7.0140096195189763e+00 -2 0 0
3157 1 3 5.9999999999999998e-02 2.8849883699823620e+00 4.8707894450899630e+01 1.1539720526280812e+01 0 3 0
5885 1 4 5.1000000000000001e-01 2.1168269874659971e+00 4.8960338039512159e+01 6.9270671596515001e+00 0 3 0
5079 1 3 5.9999999999999998e-02 5.6214666939788822e+00 4.3265502907432641e+01 1.1407689094864613e+01 0 3 0
5899 1 3 5.9999999999999998e-02 2.2390493067291115e-01 4.8857323075437478e+01 8.5249313445061414e+00 0 3 0
3166 1 9 -1.2000000000000000e-01 5.1025782302201765e+00 4.7486338596516418e+01 1.2190559508256648e+01 0 3 0
25034 1 8 2.9999999999999999e-02 6.8241688481903999e+00 4.6777019021234388e+01 6.9931764580601241e+00 -2 0 0
25033 1 8 2.9999999999999999e-02 6.7494145612976304e+00 4.7863151868003257e+01 8.3769642242427125e+00 -2 0 0
25032 1 7 1.6000000000000000e-01 6.6793023396975739e+00 4.7824081588233888e+01 7.3331028306870927e+00 -2 0 0
3183 1 3 5.9999999999999998e-02 7.0471176101034665e+00 4.7278772141092311e+01 1.0376666041569070e+01 0 3 0
3184 1 3 5.9999999999999998e-02 6.8593622368890834e+00 4.5621400996340562e+01 1.0985714271686405e+01 0 3 0
3204 1 3 5.9999999999999998e-02 1.1169104668171046e+01 4.5269055948472307e+01 6.7903540696922766e+00 0 3 0
3202 1 3 5.9999999999999998e-02 9.9694785675395661e+00 4.6513974763118114e+01 6.8561795709516069e+00 0 3 0
3199 1 3 5.9999999999999998e-02 8.7871267401489987e+00 4.6756360084251192e+01 8.7998929062276101e+00 0 3 0
3197 1 2 0.0000000000000000e+00 1.0550131763907027e+01 4.5491567599495298e+01 8.8760832262614038e+00 0 3 0
3201 1 1 -1.7999999999999999e-01 1.0277992890071207e+01 4.5571811698327117e+01 7.3320737186749891e+00 0 3 0
3196 1 9 -1.2000000000000000e-01 9.1748328610873191e+00 4.6012603383199696e+01 9.5284423977777948e+00 0 3 0
3198 1 3 5.9999999999999998e-02 8.4145318219067846e+00 4.5241118748262664e+01 9.4435864098037978e+00 0 3 0
3182 1 2 0.0000000000000000e+00 8.8665107644449677e+00 4.6514478217607326e+01 1.1026132428144155e+01 0 3 0
3185 1 4 5.1000000000000001e-01 9.5122576774825678e+00 4.7932065131068491e+01 1.1145670384002450e+01 0 3 0
3203 1 3 5.9999999999999998e-02 9.4183290108835678e+00 4.4840445924987208e+01 7.1445359734861373e+00 0 3 0
3200 1 4 5.1000000000000001e-01 1.1686962189155535e+01 4.6492854172754200e+01 9.2754317325530469e+00 0 3 0
3214 1 3 5.9999999999999998e-02 1.1000012268582424e+01 4.3929355218186728e+01 1.0357479567798697e+01 0 3 0
3206 1 6 -3.3000000000000002e-01 1.1943664349653730e+01 4.7492254620876409e+01 8.3966685302144608e+00 0 3 0
3181 1 9 -1.2000000000000000e-01 7.2934373376985597e+00 4.6609481046731268e+01 1.1220205417327154e+01 0 3 0
3211 1 9 -1.2000000000000000e-01 1.0859706639409305e+01 4.4020313216363974e+01 9.2401287934073242e+00 0 3 0
3213 1 3 5.9999999999999998e-02 9.8998382357524637e+00 4.3589695970182348e+01 9.1798944691543944e+00 0 3 0
25031 1 6 -3.3000000000000002e-01 7.7295991326878948e+00 4.8712720426510408e+01 6.9181503018861479e+00 -2 0 0
3190 1 5 -4.2999999999999999e-01 9.2244617037738532e+00 4.8793299646460049e+01 1.0289733651793313e+01 0 3 0
3186 1 1 -1.7999999999999999e-01 9.4103404519220799e+00 4.5546533671006458e+01 1.2107020888257939e+01 0 3 0
25027 1 3 5.9999999999999998e-02 1.0653928218678219e+01 4.8679400687212457e+01 6.2369546891474004e+00 -2 0 0
3191 1 6 -3.3000000000000002e-01 1.0294185664753240e+01 4.8202533706043681e+01 1.2173692790629431e+01 0 3 0
3205 1 5 -4.2999999999999999e-01 1.2292377036155090e+01 4.6391407236128110e+01 1.0321968372069136e+01 0 3 0
3188 1 3 5.9999999999999998e-02 9.0092929779765658e+00 4.4541733824330102e+01 1.1996631715763993e+01 0 3 0
3187 1 3 5.9999999999999998e-02 1.0554992653982524e+01 4.5434706116844204e+01 1.1862407023729663e+01 0 3 0
3207 1 7 1.6000000000000000e-01 1.3118451525207764e+01 4.8370646628408451e+01 8.5610951285604084e+00 0 3 0
3219 1 3 5.9999999999999998e-02 1.3399631797596086e+01 4.4721665517148267e+01 8.1387916499790531e+00 0 3 0
3216 1 1 -1.7999999999999999e-01 1.3312164767198768e+01 4.3800712881656828e+01 8.6817416157328129e+00 0 3 0
3218 1 3 5.9999999999999998e-02 1.3677732862768226e+01 4.3923962190015189e+01 9.6522082729137093e+00 0 3 0
3209 1 8 2.9999999999999999e-02 1.3938409386140282e+01 4.7812575490964662e+01 8.1282736666649704e+00 0 3 0
24978 1 3 5.9999999999999998e-02 1.5799366698637147e+01 4.6761619529056681e+01 6.2572978448085044e+00 -2 0 0
3217 1 3 5.9999999999999998e-02 1.4127736455148105e+01 4.3204196620524378e+01 8.2308324564067501e+00 0 3 0
3210 1 8 2.9999999999999999e-02 1.3365146687045700e+01 4.8592678378750804e+01 9.6187228947984629e+00 0 3 0
26474 1 8 2.9999999999999999e-02 1.5916016758816632e+01 4.8443788828394659e+01 9.7083713679464090e+00 -2 0 0
3463 1 8 2.9999999999999999e-02 1.4071962624624176e+01 4.7474931645368187e+01 1.1432397369373268e+01 0 3 0
5893 1 8 2.9999999999999999e-02 4.3368090828115999e+00 5.0186778746628420e+01 7.1200973463130026e+00 0 3 0
5892 1 7 1.6000000000000000e-01 3.7450372434732437e+00 5.0537977544583960e+01 6.2926482899889065e+00 0 3 0
5894 1 8 2.9999999999999999e-02 3.3576325861179739e+00 5.1473524602609515e+01 6.6826946062706662e+00 0 3 0
5925 1 8 2.9999999999999999e-02 1.7414852185194176e+00 5.0379033173746897e+01 1.0305799365211618e+01 0 3 0
5924 1 8 2.9999999999999999e-02 1.1632949530461745e+00 5.1763860568407146e+01 1.1274123440895691e+01 0 3 0
5923 1 8 2.9999999999999999e-02 1.3750278584113123e+00 5.0231711266615889e+01 1.2080215678047431e+01 0 3 0
5922 1 7 1.6000000000000000e-01 1.1117693950842236e+00 5.0670494094579837e+01 1.1128929736864904e+01 0 3 0
25095 1 8 2.9999999999999999e-02 3.4986328875717541e+00 5.4729777704076142e+01 8.3015742306221654e+00 -2 0 0
5940 1 8 2.9999999999999999e-02 2.6373587031024370e-01 5.4218781366791461e+01 1.0704494574613523e+01 0 3 0
25093 1 8 2.9999999999999999e-02 1.7949720383330945e+00 5.4879386819902017e+01 8.5809821386250977e+00 -2 0 0
25092 1 7 1.6000000000000000e-01 2.6877612988738209e+00 5.5423627153397653e+01 8.3630220551011671e+00 -2 0 0
25058 1 3 5.9999999999999998e-02 6.4131253494104543e+00 5.3986474986856507e+01 7.7520068133388333e+00 -2 0 0
25045 1 5 -4.2999999999999999e-01 6.3910117916730842e+00 5.1456000090145714e+01 7.1328643666348093e+00 -2 0 0
25026 1 1 -1.7999999999999999e-01 1.0202024094281152e+01 4.9676532423675319e+01 6.2011863107299199e+00 -2 0 0
25041 1 1 -1.7999999999999999e-01 9.6750577527222887e+00 5.3049754065573460e+01 6.2592191856004318e+00 -2 0 0
25042 1 3 5.9999999999999998e-02 1.0178834800294016e+01 5.2441151918451268e+01 7.0086562196708426e+00 -2 0 0
25049 1 8 2.9999999999999999e-02 6.8376198416150684e+00 5.2122757235002048e+01 9.8244011177813118e+00 -2 0 0
25048 1 8 2.9999999999999999e-02 7.2530631855858596e+00 5.0482087494244865e+01 9.3564650086965067e+00 -2 0 0
3195 1 8 2.9999999999999999e-02 1.1273217500543025e+01 5.0007760458105537e+01 1.1562019913718373e+01 0 3 0
25028 1 3 5.9999999999999998e-02 9.8202916497548021e+00 4.9989643705449033e+01 7.1753443240987700e+00 -2 0 0
25043 1 3 5.9999999999999998e-02 9.5927370369054774e+00 5.4056497274053221e+01 6.7059371539896517e+00 -2 0 0
25050 1 8 2.9999999999999999e-02 8.4382392537873603e+00 5.1440427231890929e+01 1.0208403251820647e+01 -2 0 0
25047 1 7 1.6000000000000000e-01 7.6152402062259847e+00 5.1453063112904616e+01 9.4661314323090195e+00 -2 0 0
25040 1 4 5.1000000000000001e-01 7.5348903397754130e+00 5.1840584484056343e+01 7.1469246739332606e+00 -2 0 0
25046 1 6 -3.3000000000000002e-01 8.2224344747399023e+00 5.1885376864310743e+01 8.2999214695832180e+00 -2 0 0
26483 1 3 5.9999999999999998e-02 1.1603563323507313e+01 5.2065274348025866e+01 1.1130127475880512e+01 -2 0 0
26505 1 8 2.9999999999999999e-02 9.4017135785018162e+00 5.3953995955418677e+01 9.8784306489862228e+00 -2 0 0
26482 1 3 5.9999999999999998e-02 1.2014920383022918e+01 5.3081040245490271e+01 9.7218567862704131e+00 -2 0 0
25057 1 3 5.9999999999999998e-02 8.0539056263655482e+00 5.4626680563877684e+01 7.8934347817250528e+00 -2 0 0
25056 1 1 -1.7999999999999999e-01 7.0692704835134093e+00 5.4766054523935495e+01 7.4632691360139560e+00 -2 0 0
26502 1 7 1.6000000000000000e-01 9.2651030865685922e+00 5.4931387922020214e+01 1.0331394942820895e+01 -2 0 0
26501 1 6 -3.3000000000000002e-01 1.0368330869134020e+01 5.4944598657584336e+01 1.1268453936425299e+01 -2 0 0
26504 1 8 2.9999999999999999e-02 8.3886168260310381e+00 5.5099123023139143e+01 1.0827682669552797e+01 -2 0 0
26495 1 4 5.1000000000000001e-01 1.0490909505002087e+01 5.3991428491628334e+01 1.2233588473098354e+01 -2 0 0
26465 1 4 5.1000000000000001e-01 1.6099123150958548e+01 5.1754410097303719e+01 9.4322828768510583e+00 -2 0 0
3208 1 8 2.9999999999999999e-02 1.2954281378308069e+01 4.9299799312472253e+01 7.9777539731991336e+00 0 3 0
26481 1 1 -1.7999999999999999e-01 1.2354350513249351e+01 5.2330766480836125e+01 1.0357239485781292e+01 -2 0 0
26484 1 3 5.9999999999999998e-02 1.2525657602020614e+01 5.1474947257169276e+01 9.6861502691698735e+00 -2 0 0
26468 1 3 5.9999999999999998e-02 1.4734769301188255e+01 5.1744912155585077e+01 6.8969489771105001e+00 -2 0 0
26469 1 3 5.9999999999999998e-02 1.3930121769414024e+01 5.3298646516439931e+01 7.2117316285448938e+00 -2 0 0
26467 1 3 5.9999999999999998e-02 1.3406978564386430e+01 5.1892915298500064e+01 7.9381445036731106e+00 -2 0 0
26477 1 2 0.0000000000000000e+00 1.3555651318080804e+01 5.3000022261345507e+01 1.1049086636174108e+01 -2 0 0
26479 1 3 5.9999999999999998e-02 1.4010812132342574e+01 5.4523100408880545e+01 9.4883328011808636e+00 -2 0 0
26466 1 1 -1.7999999999999999e-01 1.4315807418454517e+01 5.2379847671470088e+01 7.6748202488816020e+00 -2 0 0
26476 1 9 -1.2000000000000000e-01 1.4520568771488879e+01 5.3650912751689965e+01 9.9062379732680714e+00 -2 0 0
26462 1 2 0.0000000000000000e+00 1.5280295821418694e+01 5.2852151025593137e+01 8.7439883864650003e+00 -2 0 0
26471 1 6 -3.3000000000000002e-01 1.5488223553525875e+01 5.0541838175080052e+01 9.4421345764934941e+00 -2 0 0
26480 1 4 5.1000000000000001e-01 1.4206105200606789e+01 5.1984869255890757e+01 1.1980935727227672e+01 -2 0 0
26491 1 9 -1.2000000000000000e-01 1.2995146994214785e+01 5.4255279841732438e+01 1.1918008198929702e+01 -2 0 0
26478 1 3 5.9999999999999998e-02 1.5225956186201836e+01 5.4311478795755100e+01 1.0426912965590857e+01 -2 0 0
26493 1 3 5.9999999999999998e-02 1.2745298242610692e+01 5.5151655146488565e+01 1.1256717449909024e+01 -2 0 0
26464 1 3 5.9999999999999998e-02 1.5925245472290445e+01 5.4856062723123550e+01 8.2515617886983126e+00 -2 0 0
25068 1 3 5.9999999999999998e-02 5.2835796392868852e+00 5.6094667513587751e+01 6.2266254987574863e+00 -2 0 0
26198 1 3 5.9999999999999998e-02 9.6908735132573767e-02 5.9781225588566556e+01 9.0409729884341914e+00 -2 0 0
25091 1 6 -3.3000000000000002e-01 2.4809401012698653e+00 5.6073724316846786e+01 7.1713602855608114e+00 -2 0 0
26215 1 5 -4.2999999999999999e-01 4.1622846535691078e+00 5.9826657354797767e+01 8.8125821083807008e+00 -2 0 0
26223 1 3 5.9999999999999998e-02 2.2575074942584887e+00 5.9013784023653677e+01 1.0187567949372051e+01 -2 0 0
26210 1 4 5.1000000000000001e-01 3.9386411426815746e+00 6.0877678683127606e+01 9.4416729709649054e+00 -2 0 0
26221 1 9 -1.2000000000000000e-01 2.0376525862602093e+00 5.9811313317829402e+01 1.0868681985349456e+01 -2 0 0
26238 1 3 5.9999999999999998e-02 4.4866406038568947e+00 5.8897604548213884e+01 1.1509010858499733e+01 -2 0 0
26193 1 3 5.9999999999999998e-02 2.8176621940245536e+00 6.1061541613685556e+01 6.9279598785682106e+00 -2 0 0
26207 1 2 0.0000000000000000e+00 2.6634028561924148e+00 6.1068342649045583e+01 1.0316981398784199e+01 -2 0 0
26224 1 3 5.9999999999999998e-02 9.2028678966894517e-01 5.9967809653514294e+01 1.0829728045794532e+01 -2 0 0
26199 1 3 5.9999999999999998e-02 1.6253451966629640e+00 5.9286516872004874e+01 8.0577519285007195e+00 -2 0 0
26245 1 5 -4.2999999999999999e-01 4.5675594638404835e+00 5.6271697206765388e+01 1.1833703484824568e+01 -2 0 0
26196 1 1 -1.7999999999999999e-01 6.9457422634894495e-01 5.9921457175266902e+01 8.1179070200913870e+00 -2 0 0
26229 1 3 5.9999999999999998e-02 2.2993880834814711e+00 5.7109523383323634e+01 1.1415131263357821e+01 -2 0 0
25094 1 8 2.9999999999999999e-02 2.9974815702150055e+00 5.5921831141909706e+01 9.3043749618188514e+00 -2 0 0
26192 1 2 0.0000000000000000e+00 1.0189433920370978e+00 6.1411253365656897e+01 7.9986756944048159e+00 -2 0 0
26227 1 3 5.9999999999999998e-02 8.2360136679852214e-01 5.7872606397465034e+01 1.1540924734967675e+01 -2 0 0
26226 1 1 -1.7999999999999999e-01 1.7656983948288825e+00 5.7823948284185860e+01 1.2035855150196840e+01 -2 0 0
26503 1 8 2.9999999999999999e-02 9.3278258345484346e+00 5.5645852466717912e+01 9.5972234084502848e+00 -2 0 0
25065 1 8 2.9999999999999999e-02 1.0470485372452519e+01 5.6525040358574422e+01 6.3418076199296616e+00 -2 0 0
25059 1 3 5.9999999999999998e-02 6.6082949179816470e+00 5.5645108513391719e+01 7.9754764844563004e+00 -2 0 0
25062 1 7 1.6000000000000000e-01 9.7855677198528710e+00 5.7385446782191941e+01 6.3979499114141154e+00 -2 0 0
25063 1 8 2.9999999999999999e-02 9.9399899574968558e+00 5.7903521874053489e+01 7.2960269648034703e+00 -2 0 0
25061 1 6 -3.3000000000000002e-01 8.4282388973026929e+00 5.6925197802006878e+01 6.3880514179850643e+00 -2 0 0
26278 1 8 2.9999999999999999e-02 6.6790666468885362e+00 5.8987845928474719e+01 9.7356352433541744e+00 -2 0 0
26280 1 8 2.9999999999999999e-02 8.0273533308876459e+00 5.8821127520053246e+01 8.7010111380012933e+00 -2 0 0
26279 1 8 2.9999999999999999e-02 7.3129380542220446e+00 5.7393992143423269e+01 9.3209880894215438e+00 -2 0 0
26277 1 7 1.6000000000000000e-01 7.5214069136230615e+00 5.8426038930710440e+01 9.5308381438918346e+00 -2 0 0
26276 1 6 -3.3000000000000002e-01 8.3743911986673822e+00 5.8467199514253068e+01 1.0648815180810589e+01 -2 0 0
26270 1 4 5.1000000000000001e-01 8.7453997630439027e+00 5.9708884215105762e+01 1.1214738792560734e+01 -2 0 0
26275 1 5 -4.2999999999999999e-01 8.5166057551129786e+00 6.0811206736770252e+01 1.0742352175647628e+01 -2 0 0
26290 1 5 -4.2999999999999999e-01 1.1269625270153538e+01 5.8398067432655132e+01 9.7587645828244955e+00 -2 0 0
26285 1 4 5.1000000000000001e-01 1.1613854928980258e+01 5.9534219921211687e+01 1.0028209666959684e+01 -2 0 0
26291 1 6 -3.3000000000000002e-01 1.1741128918965423e+01 6.0456928774189826e+01 9.0777445761728952e+00 -2 0 0
26292 1 7 1.6000000000000000e-01 1.1285989468812135e+01 6.0341464598233138e+01 7.7064048806766268e+00 -2 0 0
26295 1 8 2.9999999999999999e-02 1.0168010142538879e+01 6.0491499574167385e+01 7.7514645451592887e+00 -2 0 0
26293 1 8 2.9999999999999999e-02 1.1504222496075968e+01 5.9392027527551114e+01 7.2600687116948430e+00 -2 0 0
26282 1 2 0.0000000000000000e+00 1.2014923490437724e+01 6.0042232735551259e+01 1.1396307963405899e+01 -2 0 0
26219 1 8 2.9999999999999999e-02 6.5481978587902860e+00 6.1220222841622657e+01 9.0150172589059636e+00 -2 0 0
26294 1 8 2.9999999999999999e-02 1.1719045973238279e+01 6.1080155286747313e+01 7.1085675358237133e+00 -2 0 0
26286 1 1 -1.7999999999999999e-01 1.1948067956739344e+01 6.1537451349241934e+01 1.1536406212688265e+01 -2 0 0
26254 1 3 5.9999999999999998e-02 6.4991658583827689e+00 5.8047106575892933e+01 1.2140231623861244e+01 -2 0 0
26308 1 8 2.9999999999999999e-02 1.4018357244978082e+01 5.7368443461102984e+01 7.3137613265245704e+00 -2 0 0
26309 1 8 2.9999999999999999e-02 1.5700556363313675e+01 5.7211989641091563e+01 7.7881184071004439e+00 -2 0 0
26307 1 7 1.6000000000000000e-01 1.4941555765632199e+01 5.8000628567113083e+01 7.5041119718316107e+00 -2 0 0
26305 1 5 -4.2999999999999999e-01 1.4084926800847779e+01 5.7277745042421110e+01 1.0077026960148121e+01 -2 0 0
26300 1 4 5.1000000000000001e-01 1.4455851319142118e+01 5.8425341989566768e+01 9.8571477213739467e+00 -2 0 0
26297 1 2 0.0000000000000000e+00 1.4744315074856148e+01 5.9436605872990171e+01 1.1011751509390605e+01 -2 0 0
26306 1 6 -3.3000000000000002e-01 1.4844798040273492e+01 5.8887457681319802e+01 8.6322322662495470e+00 -2 0 0
26301 1 1 -1.7999999999999999e-01 1.4982444035289534e+01 6.0830975554547329e+01 1.0282685567368103e+01 -2 0 0
26296 1 9 -1.2000000000000000e-01 1.3435168259190384e+01 5.9496170328415424e+01 1.1982342812159214e+01 -2 0 0
26310 1 8 2.9999999999999999e-02 1.5289787903404175e+01 5.8576130869850303e+01 6.5559888214850188e+00 -2 0 0
26303 1 3 5.9999999999999998e-02 1.4337874447589865e+01 6.1059600041021270e+01 9.4481573899288325e+00 -2 0 0
26311 1 9 -1.2000000000000000e-01 1.5943963727052408e+01 5.9092374845536767e+01 1.1969567941843970e+01 -2 0 0
26304 1 3 5.9999999999999998e-02 1.5989399058569543e+01 6.0735151539136446e+01 9.9106160810582011e+00 -2 0 0
26318 1 3 5.9999999999999998e-02 1.5752845071372819e+01 5.6507034030817060e+01 1.1687089604860910e+01 -2 0 0
26217 1 7 1.6000000000000000e-01 5.9533494957183448e+00 6.2103428724807294e+01 8.7701254122382029e+00 -2 0 0
26216 1 6 -3.3000000000000002e-01 4.7579507776215317e+00 6.1946977851395815e+01 9.5653475542457720e+00 -2 0 0
26191 1 9 -1.2000000000000000e-01 1.9338785577046773e+00 6.1644430783917024e+01 6.7266055882459481e+00 -2 0 0
26214 1 3 5.9999999999999998e-02 3.8577354538643580e+00 6.1997701490685643e+01 1.2014196387348877e+01 -2 0 0
26208 1 3 5.9999999999999998e-02 7.7535209479024714e-01 6.1847528138998086e+01 1.0004688312840477e+01 -2 0 0
26206 1 9 -1.2000000000000000e-01 1.6780636893135989e+00 6.1847040836410756e+01 9.3458706249351966e+00 -2 0 0
26211 1 1 -1.7999999999999999e-01 2.9582531735602178e+00 6.2125620257641636e+01 1.1432854502499630e+01 -2 0 0
26213 1 3 5.9999999999999998e-02 2.8199838978917811e+00 6.3186578510358949e+01 1.1081222562473716e+01 -2 0 0
26179 1 3 5.9999999999999998e-02 3.5392170859145482e+00 6.3494750270221658e+01 7.7797644890237212e+00 -2 0 0
26209 1 3 5.9999999999999998e-02 2.0713699956150964e+00 6.2873170294805561e+01 9.2292747578391570e+00 -2 0 0
26176 1 9 -1.2000000000000000e-01 2.9608192210589275e+00 6.4082374520451069e+01 7.0981368590051357e+00 -2 0 0
26178 1 3 5.9999999999999998e-02 2.1460352584528648e+00 6.4332195803352192e+01 7.8660961492552062e+00 -2 0 0
26170 1 5 -4.2999999999999999e-01 6.0629883725546962e+00 6.4634261257533851e+01 7.1398221544439178e+00 -2 0 0
26218 1 8 2.9999999999999999e-02 5.6722870120662616e+00 6.1936601553588254e+01 7.7382452278167850e+00 -2 0 0
26212 1 3 5.9999999999999998e-02 2.2335707938463152e+00 6.2128068997128764e+01 1.2204955755520157e+01 -2 0 0
26220 1 8 2.9999999999999999e-02 6.5259831753017510e+00 6.2954859767601988e+01 8.9535209281989836e+00 -2 0 0
26616 1 1 -1.7999999999999999e-01 1.0438447709387075e+01 6.4593934915787457e+01 6.1729057272444212e+00 -2 0 0
26618 1 3 5.9999999999999998e-02 1.0728942443199058e+01 6.3606634539991973e+01 6.4941237566218506e+00 -2 0 0
26288 1 3 5.9999999999999998e-02 1.0990867996175023e+01 6.1733910227021660e+01 1.1062765935779632e+01 -2 0 0
26593 1 8 2.9999999999999999e-02 6.5890344658354589e+00 6.3472489149409938e+01 1.1067592928643178e+01 -2 0 0
26599 1 3 5.9999999999999998e-02 1.0383390981861730e+01 6.4618496338683528e+01 1.0668205866347421e+01 -2 0 0
26614 1 3 5.9999999999999998e-02 1.1106827027172764e+01 6.4417299686232809e+01 8.6106440313746919e+00 -2 0 0
26592 1 7 1.6000000000000000e-01 6.6308709310466636e+00 6.4444029445092326e+01 1.1610915570158310e+01 -2 0 0
26617 1 3 5.9999999999999998e-02 9.4413597002032557e+00 6.4743880625910734e+01 6.3848081022135137e+00 -2 0 0
26302 1 3 5.9999999999999998e-02 1.4851391859773519e+01 6.1574386029816921e+01 1.1091113855916985e+01 -2 0 0
26647 1 3 5.9999999999999998e-02 1.5656363730538551e+01 6.1722029614905715e+01 6.3583371605952976e+00 -2 0 0
26627 1 2 0.0000000000000000e+00 1.3735253869257232e+01 6.4159217232724430e+01 6.2705820804808230e+00 -2 0 0
26633 1 3 5.9999999999999998e-02 1.2505959276030433e+01 6.3179365313073539e+01 7.6880657393711971e+00 -2 0 0
26289 1 3 5.9999999999999998e-02 1.2747868981247130e+01 6.2008513326277161e+01 1.0952717413792552e+01 -2 0 0
26632 1 3 5.9999999999999998e-02 1.3986759994055237e+01 6.2306465771200138e+01 7.5872002262492924e+00 -2 0 0
26631 1 1 -1.7999999999999999e-01 1.3564760514798875e+01 6.3355580566536958e+01 7.5910334619776716e+00 -2 0 0
26634 1 3 5.9999999999999998e-02 1.3806237208631257e+01 6.3891511741177290e+01 8.4888865727060701e+00 -2 0 0
26681 1 6 -3.3000000000000002e-01 1.5378193816693598e+01 6.4714877665780577e+01 1.1636709784180125e+01 -2 0 0
26658 1 3 5.9999999999999998e-02 1.6122634984067254e+01 6.3158479819578822e+01 8.2041931478749444e+00 -2 0 0
3156 1 1 -1.7999999999999999e-01 2.6767707806436509e+00 4.7923819031427840e+01 1.2231484075329520e+01 0 3 0
3158 1 3 5.9999999999999998e-02 1.8394173923098198e+00 4.8444793231303898e+01 1.2740152555923311e+01 0 3 0
3143 1 3 5.9999999999999998e-02 1.7277523998724078e+00 4.4883000794632146e+01 1.3444348177377698e+01 0 3 0
3122 1 2 0.0000000000000000e+00 5.5583274395496773e-01 4.7525548716617770e+01 1.6779915651733464e+01 0 3 0
3141 1 1 -1.7999999999999999e-01 1.3217888824612429e+00 4.5698245435913805e+01 1.4017310784293850e+01 0 3 0
3152 1 2 0.0000000000000000e+00 3.8886437599328025e+00 4.7850961127252702e+01 1.3160701291905189e+01 0 3 0
3154 1 3 5.9999999999999998e-02 3.9505174600165285e+00 4.5713755857166461e+01 1.3767992748998093e+01 0 3 0
3139 1 3 5.9999999999999998e-02 1.5581109890432232e+00 4.8246731594810853e+01 1.4942480335759306e+01 0 3 0
3151 1 9 -1.2000000000000000e-01 3.7175108382941611e+00 4.6643726131079596e+01 1.4221739455036827e+01 0 3 0
3137 1 2 0.0000000000000000e+00 2.3150123955199247e+00 4.6297534211675810e+01 1.5009181269926485e+01 0 3 0
3140 1 4 5.1000000000000001e-01 2.7036438275499766e+00 4.5073120863683137e+01 1.5951450905006659e+01 0 3 0
3136 1 9 -1.2000000000000000e-01 1.7936454717328931e+00 4.7568602161602634e+01 1.5764100459299788e+01 0 3 0
3153 1 3 5.9999999999999998e-02 4.5240351674595827e+00 4.6747384542148758e+01 1.4935362831464234e+01 0 3 0
3138 1 3 5.9999999999999998e-02 2.6269702174346463e+00 4.8147913640499254e+01 1.6166705714325516e+01 0 3 0
3146 1 6 -3.3000000000000002e-01 3.5589849023149771e+00 4.5562706578959279e+01 1.6889874401659693e+01 0 3 0
3145 1 5 -4.2999999999999999e-01 2.4071274431631369e+00 4.3885951597048432e+01 1.5767230604723659e+01 0 3 0
3147 1 7 1.6000000000000000e-01 4.1011561795298093e+00 4.4685567463123313e+01 1.7817585676959105e+01 0 3 0
3144 1 3 5.9999999999999998e-02 8.4324254438611457e-01 4.6505005183152917e+01 1.3351635465358211e+01 0 3 0
3126 1 1 -1.7999999999999999e-01 1.1389920851509252e+00 4.6930097756458395e+01 1.8142864598373002e+01 0 3 0
3121 1 9 -1.2000000000000000e-01 1.9302107900344595e-01 4.9063738814872316e+01 1.6877420223414482e+01 0 3 0
3155 1 4 5.1000000000000001e-01 4.0351670583799821e+00 4.9242153958205193e+01 1.3773043393352507e+01 0 3 0
3161 1 6 -3.3000000000000002e-01 4.4884607632734506e+00 4.9180341368059956e+01 1.4985525097137181e+01 0 3 0
3150 1 8 2.9999999999999999e-02 5.1223074042753600e+00 4.5022010472287228e+01 1.8121031974792942e+01 0 3 0
3142 1 3 5.9999999999999998e-02 4.6393586406422804e-01 4.5199516464647289e+01 1.4523095903614037e+01 0 3 0
3148 1 8 2.9999999999999999e-02 4.1335436512631478e+00 4.3606610089776893e+01 1.7555457133229094e+01 0 3 0
3129 1 3 5.9999999999999998e-02 1.1730352733586038e+00 4.5861476896154151e+01 1.8183540164075620e+01 0 3 0
3555 1 8 2.9999999999999999e-02 7.4956046862945847e-01 4.3245862569639819e+01 1.7406407328208864e+01 0 3 0
3178 1 8 2.9999999999999999e-02 5.8569071866884626e+00 4.5409060423195484e+01 1.6129943129790870e+01 0 3 0
3128 1 3 5.9999999999999998e-02 2.1046661434063685e+00 4.7308750253765936e+01 1.8327845987028223e+01 0 3 0
3174 1 3 5.9999999999999998e-02 7.3463459733729390e+00 4.9282864130265075e+01 1.2263787122839808e+01 0 3 0
3179 1 8 2.9999999999999999e-02 7.5561281700587264e+00 4.5776772601956345e+01 1.6645650675227838e+01 0 3 0
3175 1 5 -4.2999999999999999e-01 6.1642428372113942e+00 4.4917774166380227e+01 1.3339850644960961e+01 0 3 0
3180 1 8 2.9999999999999999e-02 7.2416429015211987e+00 4.4446487388649338e+01 1.5547660710342539e+01 0 3 0
3167 1 2 0.0000000000000000e+00 6.5664742797715707e+00 4.7177532103831972e+01 1.2539839935088601e+01 0 3 0
3170 1 4 5.1000000000000001e-01 6.6496991012718834e+00 4.6039689457375275e+01 1.3584950973727098e+01 0 3 0
3176 1 6 -3.3000000000000002e-01 7.1410853385493720e+00 4.6433124158196620e+01 1.4790161339803618e+01 0 3 0
3177 1 7 1.6000000000000000e-01 6.8758037805930829e+00 4.5446978740222505e+01 1.5809750711105540e+01 0 3 0
3189 1 3 5.9999999999999998e-02 9.3671172312384208e+00 4.5870382219956312e+01 1.3126320028590413e+01 0 3 0
3471 1 1 -1.7999999999999999e-01 1.0664084795262850e+01 4.7314463893721843e+01 1.5267398516147336e+01 0 3 0
3467 1 2 0.0000000000000000e+00 1.1370994635718677e+01 4.7890244592767147e+01 1.6540334979695903e+01 0 3 0
3473 1 3 5.9999999999999998e-02 1.1364944734302592e+01 4.7353688219583972e+01 1.4458086564026813e+01 0 3 0
3472 1 3 5.9999999999999998e-02 1.0392323718896295e+01 4.6281938138860660e+01 1.5344693229150833e+01 0 3 0
3474 1 3 5.9999999999999998e-02 9.8124566380948757e+00 4.7892358631810005e+01 1.4877982840441540e+01 0 3 0
3172 1 3 5.9999999999999998e-02 8.1692445093782471e+00 4.8320296300955228e+01 1.3523262142354152e+01 0 3 0
3171 1 1 -1.7999999999999999e-01 7.2558753516253631e+00 4.8511156458410973e+01 1.3065297393280227e+01 0 3 0
3481 1 9 -1.2000000000000000e-01 1.0225745861337758e+01 4.7804682519729688e+01 1.7699533607586392e+01 0 3 0
3483 1 3 5.9999999999999998e-02 9.6087888470766565e+00 4.6909795107914761e+01 1.7469417091806715e+01 0 3 0
3490 1 5 -4.2999999999999999e-01 7.5302203483608139e+00 4.9005876162160106e+01 1.6345029041809671e+01 0 3 0
3173 1 3 5.9999999999999998e-02 6.6670181956934504e+00 4.8916808790782412e+01 1.3787813679804092e+01 0 3 0
3482 1 2 0.0000000000000000e+00 9.2405948054766327e+00 4.8978570769617605e+01 1.8078833370832463e+01 0 3 0
35978 1 3 5.9999999999999998e-02 1.0876182235252060e+01 4.3645309647264348e+01 1.7832326606195434e+01 -2 1 0
3469 1 3 5.9999999999999998e-02 1.1995680708623569e+01 4.6064630980112739e+01 1.7213976472597814e+01 0 3 0
3465 1 8 2.9999999999999999e-02 1.3453460848410616e+01 4.8658717789837468e+01 1.2485182078886432e+01 0 3 0
3464 1 8 2.9999999999999999e-02 1.5075474569707481e+01 4.8464208520096442e+01 1.2358043167980410e+01 0 3 0
3458 1 3 5.9999999999999998e-02 1.2740896588851733e+01 4.5308661794623042e+01 1.4543812197037756e+01 0 3 0
3466 1 9 -1.2000000000000000e-01 1.2601863551013345e+01 4.6910725041250913e+01 1.6876053606548012e+01 0 3 0
3462 1 7 1.6000000000000000e-01 1.4157507131845966e+01 4.7894179641946465e+01 1.2403510948604056e+01 0 3 0
3459 1 3 5.9999999999999998e-02 1.3161258458068001e+01 4.4481550889949858e+01 1.6061718652046295e+01 0 3 0
3457 1 3 5.9999999999999998e-02 1.4278851997809076e+01 4.4667093471311752e+01 1.4787358387915962e+01 0 3 0
3456 1 1 -1.7999999999999999e-01 1.3474156629953628e+01 4.5177344373452136e+01 1.5296835920359269e+01 0 3 0
3461 1 6 -3.3000000000000002e-01 1.4114636330308132e+01 4.6961466050271433e+01 1.3502023838520190e+01 0 3 0
3452 1 2 0.0000000000000000e+00 1.3822284467141415e+01 4.6571480952339236e+01 1.5910088035244717e+01 0 3 0
3455 1 4 5.1000000000000001e-01 1.4104910711197380e+01 4.7543215157547948e+01 1.4755471302364398e+01 0 3 0
3451 1 9 -1.2000000000000000e-01 1.4996282456202525e+01 4.6659908399871163e+01 1.6938953331263537e+01 0 3 0
3453 1 3 5.9999999999999998e-02 1.4921598620336837e+01 4.7674968302990109e+01 1.7428777824094229e+01 0 3 0
3460 1 5 -4.2999999999999999e-01 1.4423079925394793e+01 4.8731055545138048e+01 1.4931021051117447e+01 0 3 0
3454 1 3 5.9999999999999998e-02 1.4784055975926290e+01 4.6059061796152044e+01 1.7770302578964802e+01 0 3 0
3468 1 3 5.9999999999999998e-02 1.2949413074504550e+01 4.7405291997523470e+01 1.7813568488937165e+01 0 3 0
35979 1 3 5.9999999999999998e-02 1.2558358916536022e+01 4.3944298446928045e+01 1.8106507717841207e+01 -2 1 0
5938 1 8 2.9999999999999999e-02 1.9893524819862518e-01 5.4855350683396694e+01 1.2406399130522969e+01 0 3 0
26250 1 8 2.9999999999999999e-02 4.5032130616597588e+00 5.3948306431548232e+01 1.2754071698434595e+01 -2 0 0
3101 1 6 -3.3000000000000002e-01 3.5842296432663440e-01 5.2342132653858847e+01 1.5134165850229952e+01 0 3 0
3104 1 8 2.9999999999999999e-02 1.0952791793679166e+00 5.2191959164555755e+01 1.3264212973477404e+01 0 3 0
3124 1 3 5.9999999999999998e-02 1.1434058691431395e+00 4.9616215945615494e+01 1.6800786849042080e+01 0 3 0
3160 1 5 -4.2999999999999999e-01 3.7957639618385342e+00 5.0304943645553500e+01 1.3169227744489213e+01 0 3 0
3165 1 8 2.9999999999999999e-02 4.9391872253136082e+00 5.0175044558229132e+01 1.6791665654547224e+01 0 3 0
3102 1 7 1.6000000000000000e-01 1.4062815539523490e+00 5.1987493603003209e+01 1.4276565529562431e+01 0 3 0
3163 1 8 2.9999999999999999e-02 3.4826077931180994e+00 5.0800423389839246e+01 1.5938917346400512e+01 0 3 0
3164 1 8 2.9999999999999999e-02 5.0193084293310983e+00 5.1166918565740858e+01 1.5362867707400815e+01 0 3 0
3162 1 7 1.6000000000000000e-01 4.4285537689042309e+00 5.0385866026112261e+01 1.5817077154551537e+01 0 3 0
26247 1 7 1.6000000000000000e-01 4.8400225723646937e+00 5.4305449170407748e+01 1.3685932639881791e+01 -2 0 0
3100 1 5 -4.2999999999999999e-01 1.7946374991572756e+00 5.2393953353756963e+01 1.6845596021508719e+01 0 3 0
26248 1 8 2.9999999999999999e-02 4.4466617179092971e+00 5.3563032830532954e+01 1.4454822274538712e+01 -2 0 0
3103 1 8 2.9999999999999999e-02 2.4027875975112094e+00 5.2509072351704702e+01 1.4439302317744092e+01 0 3 0
3105 1 8 2.9999999999999999e-02 1.6478277757598521e+00 5.0925468461136518e+01 1.4479978709268110e+01 0 3 0
3088 1 8 2.9999999999999999e-02 2.6088754400350469e+00 5.4587684210167360e+01 1.5813113086461939e+01 0 3 0
3095 1 4 5.1000000000000001e-01 6.5234922083346103e-01 5.2421662274875992e+01 1.6412338235809884e+01 0 3 0
26249 1 8 2.9999999999999999e-02 5.9257395718539838e+00 5.4228623668092531e+01 1.3676043076621418e+01 -2 0 0
3086 1 6 -3.3000000000000002e-01 1.1227113224904168e+00 5.5396605533737649e+01 1.7083697432578905e+01 0 3 0
36402 1 7 1.6000000000000000e-01 5.7505354843524508e+00 5.4541745950348179e+01 1.7731859073584832e+01 -2 1 0
36405 1 8 2.9999999999999999e-02 4.8259590470984675e+00 5.4004227557895881e+01 1.7796775014671464e+01 -2 1 0
3470 1 4 5.1000000000000001e-01 1.1914740315368558e+01 4.9305406770534603e+01 1.6371975126143369e+01 0 3 0
3192 1 7 1.6000000000000000e-01 1.0824177804102700e+01 4.9481654886940774e+01 1.2391600171988308e+01 0 3 0
3193 1 8 2.9999999999999999e-02 1.1520286936522179e+01 4.9369498164236582e+01 1.3211344437441173e+01 0 3 0
36403 1 8 2.9999999999999999e-02 6.4151371851965395e+00 5.3982830283954485e+01 1.7042905405828574e+01 -2 1 0
26500 1 5 -4.2999999999999999e-01 9.6575193208872268e+00 5.3186829963628576e+01 1.2511724958044953e+01 -2 0 0
3194 1 8 2.9999999999999999e-02 9.9787350758081335e+00 5.0103256381254191e+01 1.2735451020262770e+01 0 3 0
3485 1 4 5.1000000000000001e-01 8.5201585448246711e+00 4.9533158367659013e+01 1.6857525034031301e+01 0 3 0
3494 1 8 2.9999999999999999e-02 8.2033461217082770e+00 5.1230201012983613e+01 1.4678968743568332e+01 0 3 0
3493 1 8 2.9999999999999999e-02 7.2355755833050219e+00 5.1613884258772792e+01 1.6102371680868611e+01 0 3 0
3495 1 8 2.9999999999999999e-02 8.5742095543376848e+00 5.2615750641284940e+01 1.5739080762799844e+01 0 3 0
3492 1 7 1.6000000000000000e-01 8.2414971996050319e+00 5.1593339526543232e+01 1.5705532049865225e+01 0 3 0
3491 1 6 -3.3000000000000002e-01 8.9791763456504992e+00 5.0744858149536569e+01 1.6567796439914016e+01 0 3 0
26497 1 3 5.9999999999999998e-02 1.1102082229570955e+01 5.2831856020469267e+01 1.4568490612287279e+01 -2 0 0
3475 1 5 -4.2999999999999999e-01 1.1525480034648869e+01 5.0054814770897380e+01 1.5458816298681132e+01 0 3 0
26517 1 7 1.6000000000000000e-01 1.0380240607857862e+01 5.3694269703844185e+01 1.7350747737139901e+01 -2 0 0
26518 1 8 2.9999999999999999e-02 1.0752503080918276e+01 5.2772479110917999e+01 1.6763082160321854e+01 -2 0 0
26519 1 8 2.9999999999999999e-02 9.3298775718187521e+00 5.3731748755196499e+01 1.7427322980964103e+01 -2 0 0
26516 1 6 -3.3000000000000002e-01 1.0820024433800633e+01 5.4741348262752297e+01 1.6471659827287063e+01 -2 0 0
26492 1 2 0.0000000000000000e+00 1.1794101687975793e+01 5.4121851784929802e+01 1.2969738454223583e+01 -2 0 0
26496 1 1 -1.7999999999999999e-01 1.1873734020665950e+01 5.2830655788635980e+01 1.3820955852281779e+01 -2 0 0
26510 1 4 5.1000000000000001e-01 1.2128245486065476e+01 5.4834758111906837e+01 1.6317103836167696e+01 -2 0 0
26499 1 3 5.9999999999999998e-02 1.1756505507066889e+01 5.1936072651107686e+01 1.3237690440036616e+01 -2 0 0
3503 1 3 5.9999999999999998e-02 6.1989693853790326e+00 5.0182370003503344e+01 1.8403194293636286e+01 0 3 0
26506 1 9 -1.2000000000000000e-01 1.1689176531498733e+01 5.5458950160318871e+01 1.3883218835411025e+01 -2 0 0
26487 1 7 1.6000000000000000e-01 1.6161345773319418e+01 5.1528055140702577e+01 1.3287169877689701e+01 -2 0 0
26485 1 5 -4.2999999999999999e-01 1.3628792246709617e+01 5.0944820266761710e+01 1.2334337319934770e+01 -2 0 0
26494 1 3 5.9999999999999998e-02 1.3815140170740278e+01 5.4746229733860439e+01 1.2393821366088858e+01 -2 0 0
26486 1 6 -3.3000000000000002e-01 1.5448596485326009e+01 5.2326052252862439e+01 1.2298764696335876e+01 -2 0 0
26488 1 8 2.9999999999999999e-02 1.5612211553356181e+01 5.1580139375813104e+01 1.4208291115834857e+01 -2 0 0
26515 1 5 -4.2999999999999999e-01 1.2973285987769371e+01 5.4231956790805327e+01 1.6947591429268893e+01 -2 0 0
3476 1 6 -3.3000000000000002e-01 1.2748742467330425e+01 4.9697865360477380e+01 1.7286848290118858e+01 0 3 0
3478 1 8 2.9999999999999999e-02 1.3967112534730516e+01 5.1112358257536485e+01 1.8041687768239758e+01 0 3 0
26498 1 3 5.9999999999999998e-02 1.2822838649051613e+01 5.2696709815965441e+01 1.4341188671236122e+01 -2 0 0
26514 1 3 5.9999999999999998e-02 1.4373776166363937e+01 5.4706114861508574e+01 1.4643326281996133e+01 -2 0 0
3477 1 7 1.6000000000000000e-01 1.3200217013710972e+01 5.1054167167451126e+01 1.7261442090136768e+01 0 3 0
3480 1 8 2.9999999999999999e-02 1.3636003951337047e+01 5.1413345951062901e+01 1.6331220583340016e+01 0 3 0
24839 1 8 2.9999999999999999e-02 1.6124755629759150e+01 5.4004823519767122e+01 1.6221657953752846e+01 -2 0 0
3479 1 8 2.9999999999999999e-02 1.2337200453318090e+01 5.1711898409471566e+01 1.7412126218267339e+01 0 3 0
24840 1 8 2.9999999999999999e-02 1.5247986725527412e+01 5.4208161241092014e+01 1.7686316688988995e+01 -2 0 0
24837 1 7 1.6000000000000000e-01 1.6110765102930593e+01 5.3642387874921845e+01 1.7272205396675680e+01 -2 0 0
24838 1 8 2.9999999999999999e-02 1.5869957834929242e+01 5.2537949577907234e+01 1.7447483598858316e+01 -2 0 0
3087 1 7 1.6000000000000000e-01 2.2351417478324764e+00 5.5541316472402926e+01 1.6137287289495720e+01 0 3 0
36404 1 8 2.9999999999999999e-02 5.5069522460424993e+00 5.5466794229494489e+01 1.7230969024604114e+01 -2 1 0
26222 1 2 0.0000000000000000e+00 2.4763054440924246e+00 5.9214697729077116e+01 1.2241835036733786e+01 -2 0 0
26236 1 9 -1.2000000000000000e-01 4.0401997302058703e+00 5.9084254946029162e+01 1.2522185461286124e+01 -2 0 0
26239 1 3 5.9999999999999998e-02 4.4832463458654592e+00 6.0031142474411716e+01 1.2820783824967901e+01 -2 0 0
3090 1 8 2.9999999999999999e-02 1.8911979940734036e+00 5.5906073608724370e+01 1.5192310305417530e+01 0 3 0
26246 1 6 -3.3000000000000002e-01 4.5752273225471329e+00 5.5676172604334539e+01 1.3948217531347835e+01 -2 0 0
3089 1 8 2.9999999999999999e-02 2.9982587128338438e+00 5.6172074710024930e+01 1.6516902002716929e+01 0 3 0
26240 1 4 5.1000000000000001e-01 4.5869473933378124e+00 5.6578199115756085e+01 1.3015816883926629e+01 -2 0 0
26228 1 3 5.9999999999999998e-02 1.5070684070639406e+00 5.7252158121938464e+01 1.2933706358382816e+01 -2 0 0
26230 1 5 -4.2999999999999999e-01 6.0371748230493061e-01 5.9838972806971171e+01 1.3524388977808380e+01 -2 0 0
26237 1 2 0.0000000000000000e+00 4.8284103752693408e+00 5.8029292380356964e+01 1.3389653186698448e+01 -2 0 0
26225 1 4 5.1000000000000001e-01 1.8131493673758359e+00 5.9986424292447445e+01 1.3427425621480989e+01 -2 0 0
26244 1 3 5.9999999999999998e-02 3.1449022352940124e+00 5.8193970189122020e+01 1.5000615036477987e+01 -2 0 0
26241 1 1 -1.7999999999999999e-01 4.2796201507375242e+00 5.8241645803381154e+01 1.4870689196524483e+01 -2 0 0
26242 1 3 5.9999999999999998e-02 4.5587364057545878e+00 5.9228368715440020e+01 1.5187687627152332e+01 -2 0 0
26231 1 6 -3.3000000000000002e-01 2.5893181563719652e+00 6.0660875390441767e+01 1.4263909148516762e+01 -2 0 0
26243 1 3 5.9999999999999998e-02 4.8353361382016606e+00 5.7680011896455888e+01 1.5604097025882346e+01 -2 0 0
3075 1 8 2.9999999999999999e-02 2.5136649963359603e+00 5.8404751508877737e+01 1.8269034469166364e+01 0 3 0
26232 1 7 1.6000000000000000e-01 1.9884983483005911e+00 6.1223236923239924e+01 1.5421921470411938e+01 -2 0 0
26233 1 8 2.9999999999999999e-02 1.9607481120997083e+00 6.0415677218016093e+01 1.6195851030742507e+01 -2 0 0
26283 1 3 5.9999999999999998e-02 1.1233973497615146e+01 5.8326416920382179e+01 1.2442167096261418e+01 -2 0 0
26508 1 3 5.9999999999999998e-02 1.0645554436169432e+01 5.5529138495433379e+01 1.4106350536799440e+01 -2 0 0
26265 1 8 2.9999999999999999e-02 7.0069173232463555e+00 6.0479301194311901e+01 1.7336953269890159e+01 -2 0 0
26281 1 9 -1.2000000000000000e-01 1.0976002751072102e+01 5.9330885884855157e+01 1.2476893925546248e+01 -2 0 0
26268 1 3 5.9999999999999998e-02 8.9151758844812861e+00 5.7398111035672507e+01 1.2766626588109116e+01 -2 0 0
26267 1 2 0.0000000000000000e+00 9.3970039517010608e+00 5.9531017297024647e+01 1.2561489409243421e+01 -2 0 0
26253 1 3 5.9999999999999998e-02 6.4883244048914923e+00 5.9355752935059265e+01 1.2963673577292552e+01 -2 0 0
26251 1 9 -1.2000000000000000e-01 6.3190046254112469e+00 5.8337625529256513e+01 1.3122218387395254e+01 -2 0 0
26259 1 3 5.9999999999999998e-02 7.3710159533086737e+00 5.5915311356282224e+01 1.3963321513339851e+01 -2 0 0
26257 1 3 5.9999999999999998e-02 6.7393976767371635e+00 5.6485904500974797e+01 1.5546394676215069e+01 -2 0 0
26261 1 6 -3.3000000000000002e-01 6.8120363124665264e+00 6.0055380061860028e+01 1.5414102411732785e+01 -2 0 0
26258 1 3 5.9999999999999998e-02 8.4579184764249860e+00 5.6409200699992162e+01 1.5147943030315668e+01 -2 0 0
26284 1 3 5.9999999999999998e-02 1.1249774908494373e+01 5.9665540205029330e+01 1.3486249350516941e+01 -2 0 0
26266 1 9 -1.2000000000000000e-01 8.8370130936810281e+00 5.8240313196841200e+01 1.3340597001975107e+01 -2 0 0
26269 1 3 5.9999999999999998e-02 9.5515512376761880e+00 5.8062370723699750e+01 1.4184289252277331e+01 -2 0 0
26256 1 1 -1.7999999999999999e-01 7.4766234331858410e+00 5.6641109555243489e+01 1.4739339626588192e+01 -2 0 0
26260 1 5 -4.2999999999999999e-01 8.4196517564737032e+00 5.8625478860761355e+01 1.6202416258548755e+01 -2 0 0
26252 1 2 0.0000000000000000e+00 7.4991481988324065e+00 5.8083861115442140e+01 1.4065667942610505e+01 -2 0 0
26255 1 4 5.1000000000000001e-01 7.6164530152520706e+00 5.8996551447393706e+01 1.5348184820169630e+01 -2 0 0
26524 1 3 5.9999999999999998e-02 1.1081119522590345e+01 5.7079349238983234e+01 1.5833516877315859e+01 -2 0 0
26271 1 1 -1.7999999999999999e-01 9.1203901648364720e+00 6.0874891651839320e+01 1.3253301174167877e+01 -2 0 0
26539 1 3 5.9999999999999998e-02 1.0812714115396354e+01 5.8609484966469324e+01 1.7429318110257537e+01 -2 0 0
26272 1 3 5.9999999999999998e-02 9.4908644467259151e+00 6.0837683731742075e+01 1.4326157770725318e+01 -2 0 0
26273 1 3 5.9999999999999998e-02 8.0549721929154465e+00 6.1076380390330684e+01 1.3155150847178556e+01 -2 0 0
26262 1 7 1.6000000000000000e-01 6.9945153539416269e+00 6.1035627193704897e+01 1.6399072638023238e+01 -2 0 0
26537 1 2 0.0000000000000000e+00 1.1712344861770555e+01 6.0545069484303944e+01 1.7737296325884419e+01 -2 0 0
26536 1 9 -1.2000000000000000e-01 1.1595071767381368e+01 5.9208267800002588e+01 1.6937963261133721e+01 -2 0 0
26538 1 3 5.9999999999999998e-02 1.0904796557248334e+01 5.9460200037443933e+01 1.6089664719799664e+01 -2 0 0
26521 1 9 -1.2000000000000000e-01 1.2079417720868403e+01 5.7195574636368292e+01 1.5519279294524656e+01 -2 0 0
26523 1 3 5.9999999999999998e-02 1.1941732871281950e+01 5.7779486050307170e+01 1.4634881904595257e+01 -2 0 0
26509 1 3 5.9999999999999998e-02 1.1708696984265993e+01 5.6200255752962804e+01 1.3120333188437677e+01 -2 0 0
26553 1 3 5.9999999999999998e-02 1.0659471082069661e+01 6.1443618015253790e+01 1.6157328628148747e+01 -2 0 0
26264 1 8 2.9999999999999999e-02 7.9562607755739423e+00 6.1564058947675221e+01 1.6413283105807029e+01 -2 0 0
36400 1 5 -4.2999999999999999e-01 7.7774569910018787e+00 5.6102023068800456e+01 1.8278461567696255e+01 -2 1 0
26543 1 3 5.9999999999999998e-02 9.5433709673144786e+00 6.0423928357921532e+01 1.8269504131019126e+01 -2 0 0
26527 1 3 5.9999999999999998e-02 1.2074914050073291e+01 5.6690660590318082e+01 1.8339702886164492e+01 -2 0 0
26554 1 3 5.9999999999999998e-02 1.2492225380838814e+01 6.1485325316507080e+01 1.5928468790874865e+01 -2 0 0
26298 1 3 5.9999999999999998e-02 1.3324820476804398e+01 5.8481389886037114e+01 1.2390532665499451e+01 -2 0 0
26299 1 3 5.9999999999999998e-02 1.3736147601971105e+01 6.0214687110043144e+01 1.2752602510348350e+01 -2 0 0
26511 1 1 -1.7999999999999999e-01 1.4002429209706323e+01 5.5761559527765684e+01 1.4769084478660549e+01 -2 0 0
26512 1 3 5.9999999999999998e-02 1.4521593918653657e+01 5.5958992079954172e+01 1.5628197736368509e+01 -2 0 0
26507 1 2 0.0000000000000000e+00 1.2522007104357810e+01 5.5759911178449329e+01 1.5124855803714457e+01 -2 0 0
26314 1 3 5.9999999999999998e-02 1.5496530952871652e+01 5.8666145578666026e+01 1.2901045580172070e+01 -2 0 0
26513 1 3 5.9999999999999998e-02 1.4297449077128597e+01 5.6249934310723809e+01 1.3889917356501677e+01 -2 0 0
26522 1 2 0.0000000000000000e+00 1.2729793474414118e+01 5.8074637577606588e+01 1.6664870015344349e+01 -2 0 0
26530 1 5 -4.2999999999999999e-01 1.3937566978977259e+01 5.9600352704614444e+01 1.5153705004616139e+01 -2 0 0
26525 1 4 5.1000000000000001e-01 1.3983216824414757e+01 5.8748354102579427e+01 1.6023731663511235e+01 -2 0 0
26531 1 6 -3.3000000000000002e-01 1.5125393616257808e+01 5.8292435021161566e+01 1.6551436578073456e+01 -2 0 0
26526 1 1 -1.7999999999999999e-01 1.2964032679709701e+01 5.7229201980623863e+01 1.7954197982656495e+01 -2 0 0
26546 1 6 -3.3000000000000002e-01 1.4024985868006855e+01 6.1275343247669376e+01 1.7922278785983504e+01 -2 0 0
26529 1 3 5.9999999999999998e-02 1.3741029612476561e+01 5.6462820109027895e+01 1.7922439401573627e+01 -2 0 0
26234 1 8 2.9999999999999999e-02 1.0779094242707128e+00 6.1889918562784736e+01 1.5287286128030168e+01 -2 0 0
2729 1 8 2.9999999999999999e-02 4.2894054996413624e+00 6.3959169805408223e+01 1.3421893928643891e+01 0 3 0
26235 1 8 2.9999999999999999e-02 2.7648103243076712e+00 6.1818944442172544e+01 1.5935118548542896e+01 -2 0 0
3030 1 8 2.9999999999999999e-02 1.1464269783911546e-01 6.3024282731064240e+01 1.3873449839617560e+01 0 3 0
36458 1 3 5.9999999999999998e-02 5.7741682730037960e+00 6.4511698998084498e+01 1.6836884230718365e+01 -2 1 0
36465 1 8 2.9999999999999999e-02 1.5383999376124022e+00 6.4352559134491457e+01 1.7878570395640597e+01 -2 1 0
36463 1 8 2.9999999999999999e-02 1.7290593669239733e+00 6.4641150327999270e+01 1.6109122842691857e+01 -2 1 0
2730 1 8 2.9999999999999999e-02 2.5803651449515366e+00 6.4278657937709724e+01 1.3579816649447451e+01 0 3 0
2727 1 7 1.6000000000000000e-01 3.5085499298370419e+00 6.4706190647535536e+01 1.3704907071060353e+01 0 3 0
26274 1 3 5.9999999999999998e-02 9.6438126687688843e+00 6.1695894060242360e+01 1.2774778322260509e+01 -2 0 0
26595 1 8 2.9999999999999999e-02 6.4260531558705187e+00 6.4323271618492910e+01 1.2662684770925603e+01 -2 0 0
26263 1 8 2.9999999999999999e-02 6.2533701615833097e+00 6.1874305102711865e+01 1.6413127282477724e+01 -2 0 0
26551 1 9 -1.2000000000000000e-01 1.1602451964382203e+01 6.1686730875628527e+01 1.6618138671580613e+01 -2 0 0
26560 1 5 -4.2999999999999999e-01 9.2533102533315734e+00 6.3088677533314971e+01 1.7700297484991356e+01 -2 0 0
26569 1 3 5.9999999999999998e-02 1.0371107104149521e+01 6.3133431637284730e+01 1.5035062712974504e+01 -2 0 0
26552 1 2 0.0000000000000000e+00 1.1502544901903843e+01 6.3297527119779055e+01 1.6788896580653269e+01 -2 0 0
26566 1 9 -1.2000000000000000e-01 1.1164565526270888e+01 6.3810366005856224e+01 1.5358087757785841e+01 -2 0 0
26555 1 4 5.1000000000000001e-01 1.0389635579164079e+01 6.3543585396655253e+01 1.7802917113708045e+01 -2 0 0
26583 1 3 5.9999999999999998e-02 1.0025207802012831e+01 6.4077989679817264e+01 1.3221270445191267e+01 -2 0 0
26568 1 3 5.9999999999999998e-02 1.1997902626550639e+01 6.3562487587182289e+01 1.4777777753342750e+01 -2 0 0
26287 1 3 5.9999999999999998e-02 1.1871063422635686e+01 6.1891007597527917e+01 1.2530631068936019e+01 -2 0 0
26584 1 3 5.9999999999999998e-02 1.1504781864072351e+01 6.4591722928147561e+01 1.2975613411968721e+01 -2 0 0
26556 1 1 -1.7999999999999999e-01 1.2845399265290345e+01 6.3965745549946959e+01 1.7286832575038957e+01 -2 0 0
26695 1 5 -4.2999999999999999e-01 1.5335300336009851e+01 6.3727565375286865e+01 1.4719938402631842e+01 -2 0 0
26559 1 3 5.9999999999999998e-02 1.3663448387354283e+01 6.3958468590098974e+01 1.6538006546624548e+01 -2 0 0
26549 1 8 2.9999999999999999e-02 1.6047300348139693e+01 6.1802875599434628e+01 1.7922917976238274e+01 -2 0 0
26557 1 3 5.9999999999999998e-02 1.3183050606063720e+01 6.3474575259912527e+01 1.8209322291188737e+01 -2 0 0
3559 1 3 5.9999999999999998e-02 2.4095783550775584e-03 4.5641846633940446e+01 2.0712794265402188e+01 0 3 0
3149 1 8 2.9999999999999999e-02 3.4189965935762108e+00 4.4628902132386976e+01 1.8639502230318936e+01 0 3 0
3556 1 9 -1.2000000000000000e-01 1.8781555916556292e-01 4.5330689342964483e+01 2.1759335301935817e+01 0 3 0
3127 1 3 5.9999999999999998e-02 5.7243199395084765e-01 4.7172683874548639e+01 1.9004033885815861e+01 0 3 0
3558 1 3 5.9999999999999998e-02 6.3671147831914865e-01 4.6266288353213405e+01 2.2011182430036541e+01 0 3 0
3526 1 9 -1.2000000000000000e-01 4.6345344997316067e+00 4.6307671626208659e+01 2.1157077803603013e+01 0 3 0
3527 1 2 0.0000000000000000e+00 3.6400759541581689e+00 4.5699422416213686e+01 2.2187498933864841e+01 0 3 0
3529 1 3 5.9999999999999998e-02 3.9967768821989740e+00 4.6930455897856291e+01 2.0514245965370609e+01 0 3 0
3541 1 9 -1.2000000000000000e-01 2.6359104179227777e+00 4.4900313053037266e+01 2.1286425016524447e+01 0 3 0
3544 1 3 5.9999999999999998e-02 2.4109691443038042e+00 4.5437921609988130e+01 2.0361766015047756e+01 0 3 0
3531 1 1 -1.7999999999999999e-01 2.8584242811426290e+00 4.6751552875720982e+01 2.2976687399559566e+01 0 3 0
3528 1 3 5.9999999999999998e-02 4.8002571556400753e+00 4.5462023265777489e+01 2.0505584617051401e+01 0 3 0
3542 1 2 0.0000000000000000e+00 1.2225051250113221e+00 4.4242476501430787e+01 2.1735707529200283e+01 0 3 0
3534 1 3 5.9999999999999998e-02 2.3736558506022356e+00 4.7434353905488912e+01 2.2272871151531600e+01 0 3 0
3530 1 4 5.1000000000000001e-01 4.3732836034958433e+00 4.4752237016600681e+01 2.3197541291311630e+01 0 3 0
3543 1 3 5.9999999999999998e-02 3.3176527197295527e+00 4.4159824828017143e+01 2.0935088855596195e+01 0 3 0
3536 1 6 -3.3000000000000002e-01 5.4157738438976022e+00 4.3956527224419958e+01 2.2739214605690911e+01 0 3 0
3518 1 3 5.9999999999999998e-02 5.3733587502463189e+00 4.8111962268923691e+01 2.3214143771700108e+01 0 3 0
3532 1 3 5.9999999999999998e-02 3.4088323045473659e+00 4.7375099977745599e+01 2.3618672926415638e+01 0 3 0
3548 1 3 5.9999999999999998e-02 1.4901269899331258e+00 4.4211864678351112e+01 2.3877765110544516e+01 0 3 0
3533 1 3 5.9999999999999998e-02 2.0978554417669280e+00 4.6340113189854819e+01 2.3655393843859212e+01 0 3 0
3513 1 3 5.9999999999999998e-02 5.4321124596239470e+00 4.8061968875147521e+01 1.9564636295742964e+01 0 3 0
3511 1 9 -1.2000000000000000e-01 5.8269000560551971e+00 4.8361542982126238e+01 2.0528951632714790e+01 0 3 0
3512 1 2 0.0000000000000000e+00 6.0054146789060701e+00 4.7039134034517168e+01 2.1387528729735749e+01 0 3 0
3514 1 3 5.9999999999999998e-02 5.0577757108487393e+00 4.8943746673383124e+01 2.0939597406429613e+01 0 3 0
3551 1 6 -3.3000000000000002e-01 1.1260501819754600e+00 4.3605184566344299e+01 1.9396695953504860e+01 0 3 0
3546 1 1 -1.7999999999999999e-01 1.3006562372499650e+00 4.3532109348943905e+01 2.3078752946683970e+01 0 3 0
3535 1 5 -4.2999999999999999e-01 4.0258239132608642e+00 4.4800466086474998e+01 2.4385275622990711e+01 0 3 0
3517 1 3 5.9999999999999998e-02 6.1028443678261617e+00 4.6574011219541418e+01 2.3494184849862329e+01 0 3 0
3516 1 1 -1.7999999999999999e-01 6.1749195304209641e+00 4.7443423895690600e+01 2.2890512749323175e+01 0 3 0
3545 1 4 5.1000000000000001e-01 8.2295920305501757e-01 4.3227533037673076e+01 2.0645867912100723e+01 0 3 0
3118 1 8 2.9999999999999999e-02 2.8578021409551786e+00 4.8864762645273409e+01 2.0376680721783512e+01 0 3 0
3537 1 7 1.6000000000000000e-01 6.1709628691251845e+00 4.3203099788502193e+01 2.3674159713657314e+01 0 3 0
3499 1 3 5.9999999999999998e-02 7.4043908694533114e+00 4.7715364578530931e+01 1.8290633506941614e+01 0 3 0
35976 1 1 -1.7999999999999999e-01 1.1706912002949874e+01 4.3429831517989228e+01 1.8553390745335694e+01 -2 1 0
3484 1 3 5.9999999999999998e-02 1.0613428645892995e+01 4.7636190833737160e+01 1.8698042362909760e+01 0 3 0
3519 1 3 5.9999999999999998e-02 7.1213774290730196e+00 4.7924126287447599e+01 2.3053933007607558e+01 0 3 0
3520 1 5 -4.2999999999999999e-01 7.1516679001560686e+00 4.5522737472267188e+01 1.9874014816740768e+01 0 3 0
3515 1 4 5.1000000000000001e-01 7.0976814562466259e+00 4.6036592077804116e+01 2.1014114611376602e+01 0 3 0
3521 1 6 -3.3000000000000002e-01 7.9789199443053445e+00 4.5716578931538521e+01 2.1984593860483429e+01 0 3 0
3498 1 3 5.9999999999999998e-02 8.5873696026448219e+00 4.7543690804987719e+01 1.9605417780285482e+01 0 3 0
3522 1 7 1.6000000000000000e-01 8.8562822051110661e+00 4.4666085570695721e+01 2.1792348369842991e+01 0 3 0
3496 1 9 -1.2000000000000000e-01 8.0731786197837607e+00 4.8294040262129492e+01 1.8991680466248219e+01 0 3 0
3523 1 8 2.9999999999999999e-02 9.2523053194041012e+00 4.4855828881473812e+01 2.0807056769217581e+01 0 3 0
35977 1 3 5.9999999999999998e-02 1.1512544824466303e+01 4.3943864512075073e+01 1.9562017147411211e+01 -2 1 0
3525 1 8 2.9999999999999999e-02 9.6516036933022722e+00 4.4699252824891296e+01 2.2600502815476272e+01 0 3 0
3524 1 8 2.9999999999999999e-02 8.3583629383334817e+00 4.3708851149460308e+01 2.1716566637930470e+01 0 3 0
3497 1 2 0.0000000000000000e+00 7.1578259853631936e+00 4.9188132372842681e+01 2.0007134582012487e+01 0 3 0
3505 1 5 -4.2999999999999999e-01 9.0122536983883919e+00 4.8905624575865815e+01 2.1602998411359280e+01 0 3 0
36337 1 3 5.9999999999999998e-02 1.1219984723471727e+01 4.8482215801770820e+01 2.3490267364313738e+01 -2 1 0
36336 1 1 -1.7999999999999999e-01 1.2091652943017227e+01 4.9051114512306114e+01 2.3307173040978824e+01 -2 1 0
26197 1 3 5.9999999999999998e-02 3.7573023439136932e-02 5.9603550477892682e+01 7.3399307224566721e+00 -2 0 0
35993 1 3 5.9999999999999998e-02 1.6187471160299271e+01 4.3269360909826574e+01 1.9281491165151280e+01 -2 1 0
36338 1 3 5.9999999999999998e-02 1.2813909575474300e+01 4.8448110132995943e+01 2.2724107691308259e+01 -2 1 0
35995 1 5 -4.2999999999999999e-01 1.3240294524026885e+01 4.4151333872131190e+01 2.1964631959028459e+01 -2 1 0
35998 1 8 2.9999999999999999e-02 1.4759331958611881e+01 4.6293911269032783e+01 2.2555720020384296e+01 -2 1 0
35997 1 7 1.6000000000000000e-01 1.4854012293705999e+01 4.6308652677760101e+01 2.1435547893387358e+01 -2 1 0
35996 1 6 -3.3000000000000002e-01 1.4946179176610302e+01 4.5048888881642739e+01 2.0782695034434063e+01 -2 1 0
35990 1 4 5.1000000000000001e-01 1.4079971491316044e+01 4.4094437093930438e+01 2.1089244820518147e+01 -2 1 0
36000 1 8 2.9999999999999999e-02 1.3884440141999196e+01 4.6729693457946865e+01 2.1026373013928325e+01 -2 1 0
35999 1 8 2.9999999999999999e-02 1.5709059613490670e+01 4.6921963913917118e+01 2.1113570650421895e+01 -2 1 0
35994 1 3 5.9999999999999998e-02 1.4723075783774995e+01 4.3730843478451995e+01 1.8447646762004851e+01 -2 1 0
3080 1 4 5.1000000000000001e-01 1.3926183602130162e+00 5.5033378087409645e+01 1.8393937276595111e+01 0 3 0
3119 1 8 2.9999999999999999e-02 1.7442732096944344e+00 5.0028480621814467e+01 2.1173219218525883e+01 0 3 0
3110 1 4 5.1000000000000001e-01 2.0016980015711897e-01 4.9971866532893820e+01 1.9231043487981864e+01 0 3 0
3085 1 5 -4.2999999999999999e-01 2.5405242195901758e+00 5.5102712716530363e+01 1.8870629901415565e+01 0 3 0
3077 1 2 0.0000000000000000e+00 8.8476887707691923e-02 5.4593841496565112e+01 1.9156621761218521e+01 0 3 0
3081 1 1 -1.7999999999999999e-01 5.3499171907490939e-01 5.4598387604205769e+01 2.0621581706829211e+01 0 3 0
3120 1 8 2.9999999999999999e-02 3.0847010113596283e+00 5.0729271887770643e+01 2.0020039386903747e+01 0 3 0
3116 1 6 -3.3000000000000002e-01 1.5343049246895659e+00 4.9862630622727089e+01 1.9098251248883329e+01 0 3 0
3117 1 7 1.6000000000000000e-01 2.3680508288916635e+00 4.9900016287722750e+01 2.0268167783927478e+01 0 3 0
3502 1 3 5.9999999999999998e-02 5.7684567029825073e+00 5.0817294527035138e+01 1.9956702334560255e+01 0 3 0
3084 1 3 5.9999999999999998e-02 1.3050787926606764e+00 5.3902235978983335e+01 2.0747066762919605e+01 0 3 0
3093 1 3 5.9999999999999998e-02 6.0693281746884353e-01 5.2667076949939627e+01 1.9001664346552090e+01 0 3 0
3083 1 3 5.9999999999999998e-02 8.7159443765584454e-01 5.5573126267332562e+01 2.0942356959056024e+01 0 3 0
36397 1 3 5.9999999999999998e-02 6.0233057770963923e+00 5.5010835938240234e+01 2.1366136338294609e+01 -2 1 0
3488 1 3 5.9999999999999998e-02 1.0780139997852027e+01 5.0535936878771437e+01 1.8407612836294270e+01 0 3 0
26520 1 8 2.9999999999999999e-02 1.0753177732577925e+01 5.3821789799513667e+01 1.8394206681355818e+01 -2 0 0
3509 1 8 2.9999999999999999e-02 7.6251992788406744e+00 5.1871653753900638e+01 2.3530547670308319e+01 0 3 0
36401 1 6 -3.3000000000000002e-01 6.3376982925817407e+00 5.4556276961795589e+01 1.9053638037641143e+01 -2 1 0
3501 1 1 -1.7999999999999999e-01 6.6411283804104810e+00 5.0506682360743788e+01 1.9381933319553038e+01 0 3 0
3500 1 4 5.1000000000000001e-01 7.9726642998565085e+00 4.9536735063238730e+01 2.1224453757568703e+01 0 3 0
3489 1 3 5.9999999999999998e-02 1.0466414081901940e+01 4.9736722019999696e+01 1.9858370910974024e+01 0 3 0
3486 1 1 -1.7999999999999999e-01 9.9581695106575463e+00 5.0044660308005611e+01 1.8968052171033825e+01 0 3 0
3504 1 3 5.9999999999999998e-02 7.2338145647037333e+00 5.1378325960760783e+01 1.9234942799474862e+01 0 3 0
3506 1 6 -3.3000000000000002e-01 7.4327166268954823e+00 5.0588227256068748e+01 2.1980468627468408e+01 0 3 0
3487 1 3 5.9999999999999998e-02 9.3479153692196792e+00 5.0861205902074069e+01 1.9341760595416485e+01 0 3 0
36399 1 3 5.9999999999999998e-02 7.2491114979367648e+00 5.3856527094846143e+01 2.1622157954735474e+01 -2 1 0
36393 1 3 5.9999999999999998e-02 9.2613756226141373e+00 5.4139009767377225e+01 1.9927327323412552e+01 -2 1 0
36383 1 3 5.9999999999999998e-02 9.4480732977378867e+00 5.2963574872644507e+01 2.2346213785655806e+01 -2 1 0
36379 1 3 5.9999999999999998e-02 1.1355430394916782e+01 5.3224453183836808e+01 2.0318194450691415e+01 -2 1 0
36339 1 3 5.9999999999999998e-02 1.1788426545407031e+01 4.9850513265221338e+01 2.2548618562564304e+01 -2 1 0
36381 1 1 -1.7999999999999999e-01 9.8124383729132774e+00 5.3905262689619434e+01 2.2715765670847276e+01 -2 1 0
3507 1 7 1.6000000000000000e-01 7.9616843640402504e+00 5.0935632355904986e+01 2.3205602673265737e+01 0 3 0
36382 1 3 5.9999999999999998e-02 1.0554223817485521e+01 5.3683941155260406e+01 2.3474029868514165e+01 -2 1 0
3510 1 8 2.9999999999999999e-02 9.0896053225439442e+00 5.0823394393739811e+01 2.3151887893103964e+01 0 3 0
36396 1 1 -1.7999999999999999e-01 7.0662637106149440e+00 5.4911969752207597e+01 2.1663660216197666e+01 -2 1 0
36376 1 9 -1.2000000000000000e-01 1.1673443279703537e+01 5.4106115413114544e+01 2.0875876111933859e+01 -2 1 0
36384 1 3 5.9999999999999998e-02 9.0218206523247968e+00 5.4390445965463087e+01 2.3302382556170624e+01 -2 1 0
36377 1 2 0.0000000000000000e+00 1.0433862277413674e+01 5.4819445718187040e+01 2.1555690640714229e+01 -2 1 0
3508 1 8 2.9999999999999999e-02 7.5798910916795696e+00 5.0305230849418670e+01 2.4035065180960121e+01 0 3 0
36398 1 3 5.9999999999999998e-02 7.0787554698654702e+00 5.5292950357584630e+01 2.2704906984159134e+01 -2 1 0
36391 1 9 -1.2000000000000000e-01 9.4520694502743723e+00 5.5091173930495522e+01 2.0399942777934307e+01 -2 1 0
36378 1 3 5.9999999999999998e-02 1.1998357910126504e+01 5.4850770000322925e+01 2.0082569431144762e+01 -2 1 0
36364 1 3 5.9999999999999998e-02 1.2153008093096034e+01 5.1852914202543580e+01 2.2244902325097726e+01 -2 1 0
36395 1 4 5.1000000000000001e-01 7.3303079708104191e+00 5.5436510659000284e+01 1.9198316670784191e+01 -2 1 0
36363 1 3 5.9999999999999998e-02 1.2663762457478125e+01 5.2961731456379439e+01 2.3511016195567713e+01 -2 1 0
36361 1 9 -1.2000000000000000e-01 1.2977325145119710e+01 5.2432019594813077e+01 2.2634633766741107e+01 -2 1 0
36351 1 1 -1.7999999999999999e-01 1.5380769808338224e+01 5.2475438382284707e+01 2.3534841731040590e+01 -2 1 0
36362 1 2 0.0000000000000000e+00 1.3068049543621663e+01 5.3675526320168956e+01 2.1626540645973328e+01 -2 1 0
36367 1 3 5.9999999999999998e-02 1.3768801209043858e+01 5.2399818424669384e+01 1.9759585443674339e+01 -2 1 0
36355 1 5 -4.2999999999999999e-01 1.3974182671449908e+01 4.9975992989721597e+01 2.1046616013834445e+01 -2 1 0
36350 1 4 5.1000000000000001e-01 1.4762673735850667e+01 5.0536791837726277e+01 2.1874098480285845e+01 -2 1 0
36368 1 3 5.9999999999999998e-02 1.5065201166473294e+01 5.3282683108291216e+01 2.0692678495954787e+01 -2 1 0
36366 1 1 -1.7999999999999999e-01 1.4006851433445865e+01 5.3264954549690771e+01 2.0435582207221401e+01 -2 1 0
36347 1 2 0.0000000000000000e+00 1.4242221452185076e+01 5.1517890782877842e+01 2.3024056242044679e+01 -2 1 0
36369 1 3 5.9999999999999998e-02 1.4135532808930265e+01 5.4081885061679415e+01 1.9679708253944096e+01 -2 1 0
36349 1 3 5.9999999999999998e-02 1.4863411851944507e+01 4.9721593624363130e+01 2.4110780136367399e+01 -2 1 0
36346 1 9 -1.2000000000000000e-01 1.4045438619151605e+01 5.0472249765737828e+01 2.4214224775696426e+01 -2 1 0
36356 1 6 -3.3000000000000002e-01 1.6113954395541160e+01 5.0393657242760554e+01 2.1896176200468105e+01 -2 1 0
36371 1 6 -3.3000000000000002e-01 1.3638479596340453e+01 5.5045715425382141e+01 2.3594210357385283e+01 -2 1 0
36365 1 4 5.1000000000000001e-01 1.3760472321589612e+01 5.4941803922335858e+01 2.2247690554581983e+01 -2 1 0
36352 1 3 5.9999999999999998e-02 1.5705592995302352e+01 5.3047240296090166e+01 2.2711537976622203e+01 -2 1 0
36354 1 3 5.9999999999999998e-02 1.5125322875833104e+01 5.3183013236639951e+01 2.4294143629699274e+01 -2 1 0
39973 1 8 2.9999999999999999e-02 1.1364060195054633e+00 6.0029022508234682e+01 2.3776047960407141e+01 -2 2 0
36420 1 8 2.9999999999999999e-02 3.7819633992967541e+00 5.5537453348257088e+01 2.1202040400970606e+01 -2 1 0
3072 1 7 1.6000000000000000e-01 1.8002372885615601e+00 5.8728323457650170e+01 1.8987477252793948e+01 0 3 0
3071 1 6 -3.3000000000000002e-01 6.7249404190494244e-01 5.7860994406143959e+01 1.8814722289101482e+01 0 3 0
3074 1 8 2.9999999999999999e-02 1.4977962984867013e+00 5.9739821089662293e+01 1.8779289197659566e+01 0 3 0
36419 1 8 2.9999999999999999e-02 3.6286303359560002e+00 5.6544608262929266e+01 2.2675919579747621e+01 -2 1 0
3073 1 8 2.9999999999999999e-02 2.1959126986186690e+00 5.8848164008330826e+01 1.9998907796655754e+01 0 3 0
36418 1 8 2.9999999999999999e-02 2.6374522878493361e+00 5.6917402772281811e+01 2.1241815945257738e+01 -2 1 0
39972 1 7 1.6000000000000000e-01 1.2229672890783451e-01 5.9889704470860103e+01 2.4049102428789798e+01 -2 2 0
44209 1236 11 4.2380000000000001e-01 1.4336679370628740e+01 4.8321549375236913e+01 3.4416871355021108e+01 0 0 0
36417 1 7 1.6000000000000000e-01 3.5801994209496275e+00 5.6559460194669100e+01 2.1590953151372442e+01 -2 1 0
36428 1 3 5.9999999999999998e-02 4.5051835672828506e+00 6.0156508967413025e+01 2.2310152463380636e+01 -2 1 0
36427 1 3 5.9999999999999998e-02 5.4992173974974454e+00 6.0035685196841762e+01 2.3767428608497063e+01 -2 1 0
36426 1 1 -1.7999999999999999e-01 5.2193455661930015e+00 6.0696370764861037e+01 2.2944041145351598e+01 -2 1 0
36416 1 6 -3.3000000000000002e-01 4.6566220534541864e+00 5.7302998600918336e+01 2.1135565573169451e+01 -2 1 0
36410 1 4 5.1000000000000001e-01 5.6117239320528709e+00 5.7651720619244948e+01 2.1924439137987005e+01 -2 1 0
36414 1 3 5.9999999999999998e-02 5.3331302902515976e+00 5.9133122428941306e+01 1.9763490227954211e+01 -2 1 0
36429 1 3 5.9999999999999998e-02 4.7506051946840007e+00 6.1623128623508578e+01 2.3335886347027643e+01 -2 1 0
36450 1 8 2.9999999999999999e-02 1.7192789728091227e+00 6.0819133336900947e+01 2.1044337142467914e+01 -2 1 0
36415 1 5 -4.2999999999999999e-01 5.6290219970696711e+00 5.7467194470838983e+01 2.3154709179748057e+01 -2 1 0
36412 1 3 5.9999999999999998e-02 6.2085516437885024e+00 5.7909953961130626e+01 1.9114822197176895e+01 -2 1 0
36394 1 3 5.9999999999999998e-02 9.9371732619970743e+00 5.5760569593701291e+01 1.9647625822269283e+01 -2 1 0
36411 1 1 -1.7999999999999999e-01 6.3460483426079328e+00 5.8763024386196783e+01 1.9753690743816801e+01 -2 1 0
36422 1 2 0.0000000000000000e+00 6.5351041191454344e+00 6.0974432644978513e+01 2.2205611430831020e+01 -2 1 0
36392 1 2 0.0000000000000000e+00 8.0018522295482235e+00 5.5706395453341436e+01 2.0639083432101010e+01 -2 1 0
36438 1 3 5.9999999999999998e-02 6.2825970949431031e+00 6.1133592713643345e+01 2.0066823651202064e+01 -2 1 0
26541 1 1 -1.7999999999999999e-01 1.0501906534701861e+01 6.0512250633920225e+01 1.8748799880319293e+01 -2 0 0
26542 1 3 5.9999999999999998e-02 1.0503884119190330e+01 5.9781423683234983e+01 1.9541915852233053e+01 -2 0 0
36413 1 3 5.9999999999999998e-02 7.1121998805856119e+00 5.9352804418573136e+01 1.9208576441891861e+01 -2 1 0
36407 1 2 0.0000000000000000e+00 6.8051494606309655e+00 5.8278876836991415e+01 2.1193854363205453e+01 -2 1 0
36421 1 9 -1.2000000000000000e-01 7.3154902741104406e+00 5.9602887882809192e+01 2.1917927849479387e+01 -2 1 0
36423 1 3 5.9999999999999998e-02 7.5966301434650347e+00 5.9201842358723070e+01 2.2869143017882045e+01 -2 1 0
36380 1 4 5.1000000000000001e-01 1.0857923145562417e+01 5.6165926863952151e+01 2.2286802922318518e+01 -2 1 0
36424 1 3 5.9999999999999998e-02 8.2431031078617156e+00 5.9954464670531664e+01 2.1422684063804628e+01 -2 1 0
36409 1 3 5.9999999999999998e-02 8.8043263469152286e+00 5.7717641232164027e+01 2.0330105817719495e+01 -2 1 0
36406 1 9 -1.2000000000000000e-01 8.0986188594287576e+00 5.7276279393616868e+01 2.1006607240921525e+01 -2 1 0
36408 1 3 5.9999999999999998e-02 8.6839501572101110e+00 5.7456428983867042e+01 2.1918588984725183e+01 -2 1 0
36386 1 6 -3.3000000000000002e-01 1.1524675623161594e+01 5.7078285570750872e+01 2.1399402218154314e+01 -2 1 0
36385 1 5 -4.2999999999999999e-01 1.0629480213562728e+01 5.6353299419466026e+01 2.3457839488263101e+01 -2 1 0
36387 1 7 1.6000000000000000e-01 1.2029210786703617e+01 5.8273884271683222e+01 2.1810859788984093e+01 -2 1 0
36388 1 8 2.9999999999999999e-02 1.1207897309224546e+01 5.9024494772610055e+01 2.1912129669110382e+01 -2 1 0
26544 1 3 5.9999999999999998e-02 1.0604196473409397e+01 6.1391615720707357e+01 1.9338504335991718e+01 -2 0 0
36390 1 8 2.9999999999999999e-02 1.2463155221822145e+01 5.8179991350722140e+01 2.2790686449515128e+01 -2 1 0
26547 1 7 1.6000000000000000e-01 1.5293931544503055e+01 6.1256240855080954e+01 1.8514518089956425e+01 -2 0 0
26540 1 4 5.1000000000000001e-01 1.2981111224378553e+01 6.0748002927114179e+01 1.8575497187529834e+01 -2 0 0
36389 1 8 2.9999999999999999e-02 1.2794756678367865e+01 5.8646791055408961e+01 2.1200606567819907e+01 -2 1 0
26550 1 8 2.9999999999999999e-02 1.5624279515902803e+01 6.0211968154679440e+01 1.8484159084036197e+01 -2 0 0
24807 1 7 1.6000000000000000e-01 1.5853220618308635e+01 5.8527805203848345e+01 2.1099177442476787e+01 -2 0 0
26528 1 3 5.9999999999999998e-02 1.3269842894815456e+01 5.7804141089369431e+01 1.8789139644294295e+01 -2 0 0
24808 1 8 2.9999999999999999e-02 1.5011191206524202e+01 5.8208836929487724e+01 2.1693170580155382e+01 -2 0 0
36370 1 5 -4.2999999999999999e-01 1.4481156354284638e+01 5.5663132697966084e+01 2.1545271590179151e+01 -2 1 0
26545 1 5 -4.2999999999999999e-01 1.3059604449031028e+01 6.0319569239387597e+01 1.9702768767837078e+01 -2 0 0
36372 1 7 1.6000000000000000e-01 1.4313197831240185e+01 5.5974226404867785e+01 2.4255003964200405e+01 -2 1 0
24758 1 3 5.9999999999999998e-02 1.5413699975550958e+01 6.1329261333991973e+01 2.2666790483806505e+01 -2 0 0
36375 1 8 2.9999999999999999e-02 1.5379268404657216e+01 5.5881564798174090e+01 2.3993233551321730e+01 -2 1 0
36374 1 8 2.9999999999999999e-02 1.3938070218647153e+01 5.6989140918582905e+01 2.3992063043162599e+01 -2 1 0
24810 1 8 2.9999999999999999e-02 1.5773494077705921e+01 5.9566639914399396e+01 2.0769448578175698e+01 -2 0 0
24809 1 8 2.9999999999999999e-02 1.5797488661478145e+01 5.7819271151262910e+01 2.0321307276358759e+01 -2 0 0
26548 1 8 2.9999999999999999e-02 1.5179148701614539e+01 6.1691312153193650e+01 1.9516775494084602e+01 -2 0 0
36445 1 5 -4.2999999999999999e-01 3.8578736040805510e+00 6.1796139496947703e+01 1.9205594187268073e+01 -2 1 0
36454 1 3 5.9999999999999998e-02 5.8387642016911236e+00 6.3270697782537475e+01 1.8588182014478157e+01 -2 1 0
36447 1 7 1.6000000000000000e-01 1.7123990940665630e+00 6.1896750963305223e+01 2.0974494601709058e+01 -2 1 0
36448 1 8 2.9999999999999999e-02 1.2941259814947115e+00 6.2295552472046040e+01 2.0012583239482794e+01 -2 1 0
39982 1 3 5.9999999999999998e-02 9.4569522412170515e-01 6.4023130063217693e+01 2.3165254323912212e+01 -2 2 0
36449 1 8 2.9999999999999999e-02 1.0391387892110782e+00 6.2134111087434718e+01 2.1689703832354166e+01 -2 1 0
36440 1 4 5.1000000000000001e-01 3.9890489559242197e+00 6.2318053944387060e+01 2.0270184788103343e+01 -2 1 0
36446 1 6 -3.3000000000000002e-01 3.0119668437648865e+00 6.2504466722489397e+01 2.1209184809955243e+01 -2 1 0
36437 1 2 0.0000000000000000e+00 5.3375122578175995e+00 6.2984654576792728e+01 2.0636091243184744e+01 -2 1 0
36442 1 3 5.9999999999999998e-02 5.0522254243777214e+00 6.3544144658089849e+01 2.2737714430604591e+01 -2 1 0
36441 1 1 -1.7999999999999999e-01 5.2448732873941806e+00 6.3987184493306337e+01 2.1776099034442471e+01 -2 1 0
36451 1 9 -1.2000000000000000e-01 5.8540886525028188e+00 6.3915904444097670e+01 1.9411473898659509e+01 -2 1 0
39981 1 1 -1.7999999999999999e-01 1.2071902427189996e+00 6.4515746859166811e+01 2.4019698234592550e+01 -2 2 0
36444 1 3 5.9999999999999998e-02 6.1259794525318991e+00 6.4631440440515945e+01 2.2033191467361675e+01 -2 1 0
36443 1 3 5.9999999999999998e-02 4.3710644128717702e+00 6.4643993349486848e+01 2.1671590088302210e+01 -2 1 0
36425 1 4 5.1000000000000001e-01 7.4621143737428808e+00 6.1878857187104160e+01 2.3135565747049590e+01 -2 1 0
36431 1 6 -3.3000000000000002e-01 6.8032765781814470e+00 6.2462997218565341e+01 2.4283468095068461e+01 -2 1 0
36436 1 9 -1.2000000000000000e-01 6.3876983835557022e+00 6.1790743697913307e+01 2.0871367547010834e+01 -2 1 0
36430 1 5 -4.2999999999999999e-01 8.5860209401235181e+00 6.2296068999393981e+01 2.2833873605824596e+01 -2 1 0
26561 1 6 -3.3000000000000002e-01 1.0687779289819453e+01 6.4313174905525926e+01 1.8873491819849807e+01 -2 0 0
36439 1 3 5.9999999999999998e-02 7.4067659379266191e+00 6.2308645292730077e+01 2.0614732133995453e+01 -2 1 0
36453 1 3 5.9999999999999998e-02 6.9133946705782128e+00 6.4073144106261708e+01 1.9599766404443070e+01 -2 1 0
26563 1 8 2.9999999999999999e-02 9.2402215019774605e+00 6.3689785305590313e+01 2.0331066748003249e+01 -2 0 0
26562 1 7 1.6000000000000000e-01 9.7297307012493928e+00 6.4565535953622458e+01 1.9896016394911168e+01 -2 0 0
36433 1 8 2.9999999999999999e-02 7.1798162805322514e+00 6.4441228772404131e+01 2.4271362861751182e+01 -2 1 0
24743 1 3 5.9999999999999998e-02 1.5990852793873104e+01 6.3876749686846892e+01 2.0121384062417775e+01 -2 0 0
24759 1 3 5.9999999999999998e-02 1.4859522537316604e+01 6.2765725996441823e+01 2.1929882601978274e+01 -2 0 0
24757 1 3 5.9999999999999998e-02 1.4694806360004243e+01 6.2432649544815447e+01 2.3707736743117092e+01 -2 0 0
24756 1 1 -1.7999999999999999e-01 1.5337589412123339e+01 6.2335479075373406e+01 2.2865961605534594e+01 -2 0 0
24742 1 3 5.9999999999999998e-02 1.4486178152280200e+01 6.4538321086351772e+01 2.0895650383906990e+01 -2 0 0
3570 1 8 2.9999999999999999e-02 6.1175699841493425e-01 4.6565692329537576e+01 2.5996124498271861e+01 0 3 0
3568 1 8 2.9999999999999999e-02 3.5773631569940234e-01 4.4829545436704770e+01 2.5991077216422308e+01 0 3 0
36282 1 7 1.6000000000000000e-01 6.0264358313678548e+00 4.4011696965806159e+01 2.8751327157424612e+01 -2 1 0
36285 1 8 2.9999999999999999e-02 5.7534922127336623e+00 4.4618744480402363e+01 2.9606017497541320e+01 -2 1 0
36284 1 8 2.9999999999999999e-02 6.0401867278028520e+00 4.4691239646031519e+01 2.7849308712444685e+01 -2 1 0
36353 1 3 5.9999999999999998e-02 1.6181966739744901e+01 5.1973315054354110e+01 2.3941723493561827e+01 -2 1 0
36314 1 8 2.9999999999999999e-02 9.8127520537027948e+00 4.7144167334392471e+01 2.4764033115871150e+01 -2 1 0
3540 1 8 2.9999999999999999e-02 6.5572650026902330e+00 4.3926686062986015e+01 2.4406393224737297e+01 0 3 0
36313 1 8 2.9999999999999999e-02 9.5589168173118750e+00 4.5282288121624987e+01 2.5100769368380778e+01 -2 1 0
36312 1 7 1.6000000000000000e-01 9.6650290945635238e+00 4.6303173811468206e+01 2.5522464088161257e+01 -2 1 0
36315 1 8 2.9999999999999999e-02 8.7675015202719262e+00 4.6492156656391046e+01 2.6043084368729737e+01 -2 1 0
36294 1 3 5.9999999999999998e-02 1.0319914707026429e+01 4.6184163422283746e+01 2.8714317940568229e+01 -2 1 0
36291 1 1 -1.7999999999999999e-01 1.0603513012934107e+01 4.5690278635235437e+01 2.9626418547983054e+01 -2 1 0
36311 1 6 -3.3000000000000002e-01 1.0647695822132105e+01 4.6439665081613683e+01 2.6493930992015635e+01 -2 1 0
36280 1 5 -4.2999999999999999e-01 8.1842122571407341e+00 4.4070443997276072e+01 2.7160968086271815e+01 -2 1 0
36292 1 3 5.9999999999999998e-02 1.1036416960467053e+01 4.6525980304422063e+01 3.0214418140331674e+01 -2 1 0
36293 1 3 5.9999999999999998e-02 9.6692852232344020e+00 4.5406085553679034e+01 3.0078774182809461e+01 -2 1 0
36287 1 2 0.0000000000000000e+00 1.1547330241353938e+01 4.4505327916542797e+01 2.9207791366535776e+01 -2 1 0
36334 1 3 5.9999999999999998e-02 1.1975672479252731e+01 4.8316158276363431e+01 2.5946120056807935e+01 -2 1 0
36305 1 4 5.1000000000000001e-01 1.1752750012845803e+01 4.5708355210998036e+01 2.6372214792966215e+01 -2 1 0
36318 1 3 5.9999999999999998e-02 1.1878061858096446e+01 4.7774448171566853e+01 2.8238581076528206e+01 -2 1 0
36289 1 3 5.9999999999999998e-02 1.0852091084970228e+01 4.3552828959037022e+01 2.7320365008457742e+01 -2 1 0
36286 1 9 -1.2000000000000000e-01 1.0870096710090159e+01 4.3312343363401538e+01 2.8412258836552923e+01 -2 1 0
36275 1 4 5.1000000000000001e-01 8.2465383268744770e+00 4.3485208679449819e+01 2.8234741810133180e+01 -2 1 0
36310 1 5 -4.2999999999999999e-01 1.1882901264123372e+01 4.4845104002090224e+01 2.5508895304854935e+01 -2 1 0
36281 1 6 -3.3000000000000002e-01 7.2317526672472114e+00 4.3388477728693722e+01 2.9179556889055515e+01 -2 1 0
36290 1 4 5.1000000000000001e-01 1.2040592728196437e+01 4.3910676471203658e+01 3.0591546234269416e+01 -2 1 0
36333 1 3 5.9999999999999998e-02 1.3459323726459601e+01 4.7818071277319788e+01 2.5199456803471392e+01 -2 1 0
36301 1 9 -1.2000000000000000e-01 1.2838694488535003e+01 4.5004467402381749e+01 2.8521611274074409e+01 -2 1 0
36302 1 2 0.0000000000000000e+00 1.2929741354770009e+01 4.6000906628059496e+01 2.7361844917398077e+01 -2 1 0
36303 1 3 5.9999999999999998e-02 1.3472243914513269e+01 4.5412527820322815e+01 2.9298716891281249e+01 -2 1 0
36304 1 3 5.9999999999999998e-02 1.3431508987078578e+01 4.4185423961485682e+01 2.8349078581558704e+01 -2 1 0
36316 1 9 -1.2000000000000000e-01 1.2860120291245568e+01 4.7489077782814697e+01 2.7901216119523795e+01 -2 1 0
36308 1 3 5.9999999999999998e-02 1.4668551587225245e+01 4.6333960674193015e+01 2.5801997010118864e+01 -2 1 0
36307 1 3 5.9999999999999998e-02 1.5109473676636107e+01 4.5771319147262389e+01 2.7462986774989979e+01 -2 1 0
36319 1 3 5.9999999999999998e-02 1.3309966012855369e+01 4.7499490596265929e+01 2.8911648776458932e+01 -2 1 0
36306 1 1 -1.7999999999999999e-01 1.4359034943587762e+01 4.5730074444256118e+01 2.6675428223735956e+01 -2 1 0
36309 1 3 5.9999999999999998e-02 1.4403705680731669e+01 4.4745837742379074e+01 2.6292962093183295e+01 -2 1 0
36317 1 2 0.0000000000000000e+00 1.3526781672566816e+01 4.8725200759964892e+01 2.7168703896337551e+01 -2 1 0
36331 1 9 -1.2000000000000000e-01 1.2975733642185652e+01 4.8626754278220560e+01 2.5686262952650168e+01 -2 1 0
36326 1 6 -3.3000000000000002e-01 1.5721514874169348e+01 4.8495907431915406e+01 2.6153985718296536e+01 -2 1 0
36320 1 4 5.1000000000000001e-01 1.5012021620902026e+01 4.8681230813588186e+01 2.7273328982214469e+01 -2 1 0
36325 1 5 -4.2999999999999999e-01 1.5557696603339389e+01 4.8746747230974890e+01 2.8379086791490924e+01 -2 1 0
36340 1 5 -4.2999999999999999e-01 1.0406578967074390e+01 5.0700547252630251e+01 2.5031653050059791e+01 -2 1 0
36335 1 4 5.1000000000000001e-01 1.1624212490238897e+01 5.0877619821088444e+01 2.5156224490729169e+01 -2 1 0
36345 1 8 2.9999999999999999e-02 1.1008491049769114e+01 5.3711565395810020e+01 2.5727170160588031e+01 -2 1 0
36342 1 7 1.6000000000000000e-01 1.1229159851808038e+01 5.2840612567620411e+01 2.6376540701226752e+01 -2 1 0
36344 1 8 2.9999999999999999e-02 1.0331944874098161e+01 5.2389085694636400e+01 2.6751514794746900e+01 -2 1 0
36323 1 3 5.9999999999999998e-02 1.2045478305990722e+01 5.0072529502561835e+01 2.7673924377877690e+01 -2 1 0
36341 1 6 -3.3000000000000002e-01 1.2132497224276374e+01 5.1967457862746549e+01 2.5870175056041308e+01 -2 1 0
36343 1 8 2.9999999999999999e-02 1.1718595783448162e+01 5.3270884635392179e+01 2.7264676414653437e+01 -2 1 0
36332 1 2 0.0000000000000000e+00 1.2706730999349482e+01 4.9802672647434505e+01 2.4628755264884365e+01 -2 1 0
36322 1 3 5.9999999999999998e-02 1.3287491866829784e+01 4.9818932479357414e+01 2.8961769035372360e+01 -2 1 0
36321 1 1 -1.7999999999999999e-01 1.3110084482657951e+01 4.9978182442798520e+01 2.7912627614611264e+01 -2 1 0
36348 1 3 5.9999999999999998e-02 1.4407528967444028e+01 5.0996735231795917e+01 2.5134913549337892e+01 -2 1 0
36324 1 3 5.9999999999999998e-02 1.3572184438541619e+01 5.0909923749530776e+01 2.7642021051946049e+01 -2 1 0
39975 1 8 2.9999999999999999e-02 9.5219263709285656e-03 5.9046957323423300e+01 2.4718082790463015e+01 -2 2 0
24770 1 4 5.1000000000000001e-01 1.6086290241210019e+01 6.0886629398596192e+01 2.5925772981347201e+01 -2 0 0
24778 1 8 2.9999999999999999e-02 1.3554696775779682e+01 5.9302132325759338e+01 2.4587479378525160e+01 -2 0 0
36373 1 8 2.9999999999999999e-02 1.4298338016480171e+01 5.5704700335264171e+01 2.5289745916499815e+01 -2 1 0
24776 1 6 -3.3000000000000002e-01 1.5434435437859941e+01 6.0085548107265794e+01 2.5125368194902222e+01 -2 0 0
24777 1 7 1.6000000000000000e-01 1.4103542104185685e+01 5.9703037810728105e+01 2.5461289910457747e+01 -2 0 0
24780 1 8 2.9999999999999999e-02 1.4162047289274479e+01 5.9131340511802271e+01 2.6368474007104787e+01 -2 0 0
24779 1 8 2.9999999999999999e-02 1.3576046938212034e+01 6.0555364200161350e+01 2.5780956196021020e+01 -2 0 0
24775 1 5 -4.2999999999999999e-01 1.5678434058705559e+01 6.1409358837442340e+01 2.6982316734013043e+01 -2 0 0
39983 1 3 5.9999999999999998e-02 1.5096604186810583e+00 6.3664378641980008e+01 2.4651498428199421e+01 -2 2 0
36434 1 8 2.9999999999999999e-02 8.4831968067477774e+00 6.3497439577401657e+01 2.4790138620781473e+01 -2 1 0
36435 1 8 2.9999999999999999e-02 7.0723936359569999e+00 6.3729973572457070e+01 2.5871745070291997e+01 -2 1 0
36432 1 7 1.6000000000000000e-01 7.3958932482491484e+00 6.3594664309009026e+01 2.4846532912409259e+01 -2 1 0
36298 1 8 2.9999999999999999e-02 1.2275065010565344e+01 4.3286790965737602e+01 3.3254438356166332e+01 -2 1 0
36277 1 3 5.9999999999999998e-02 9.2680000662838751e+00 4.3352921045390346e+01 3.0794167098751537e+01 -2 1 0
36296 1 6 -3.3000000000000002e-01 1.1959365189187102e+01 4.4642570781425562e+01 3.1613215741929885e+01 -2 1 0
36299 1 8 2.9999999999999999e-02 1.2345892828943448e+01 4.4889990297836619e+01 3.3692378749142669e+01 -2 1 0
44210 1236 11 4.2380000000000001e-01 1.5524493400498471e+01 4.8494694062304063e+01 3.3309737556560890e+01 0 0 0
44208 1236 10 -8.4760000000000002e-01 1.5267033875451283e+01 4.8051784329355357e+01 3.4168542299921455e+01 0 0 0
43778 1092 11 4.2380000000000001e-01 1.5415656545412693e+01 4.6000025789471941e+01 3.4335942193990874e+01 0 0 0
43776 1092 10 -8.4760000000000002e-01 1.5694761245040590e+01 4.5067650498900832e+01 3.4106209074652369e+01 0 0 0
36300 1 8 2.9999999999999999e-02 1.3664207170666662e+01 4.4099980904946264e+01 3.2747121948506901e+01 -2 1 0
42225 575 10 -8.4760000000000002e-01 1.5620033615904291e+01 4.9137897712479052e+01 3.1635068150489438e+01 0 0 0
36297 1 7 1.6000000000000000e-01 1.2580757714169806e+01 4.4244911052929211e+01 3.2885622972861761e+01 -2 1 0
42226 575 11 4.2380000000000001e-01 1.5290578733909681e+01 4.8912864778692381e+01 3.0718105923018534e+01 0 0 0
46271 1923 11 4.2380000000000001e-01 1.5911141352737781e+01 4.3735726549133766e+01 3.0796038096467647e+01 0 0 0
46270 1923 11 4.2380000000000001e-01 1.5726386756273598e+01 4.4792187268952624e+01 3.2027453523235557e+01 0 0 0
46269 1923 10 -8.4760000000000002e-01 1.5633461369499193e+01 4.4664921619908235e+01 3.1039947229522323e+01 0 0 0
26443 1 8 2.9999999999999999e-02 1.6170804323961622e+01 5.7897786245573599e+01 3.7050646584642624e+00 -2 0 0
26619 1 3 5.9999999999999998e-02 1.0430141385166683e+01 6.4609677654852774e+01 5.0855055615820453e+00 -2 0 0
24754 1 3 5.9999999999999998e-02 1.5659417380949971e+01 6.4745907752301719e+01 2.3497680071071141e+01 -2 0 0
26163 1 3 5.9999999999999998e-02 3.1241219557440685e+00 6.5819874866457951e+01 4.7675971305349778e+00 -2 0 0
26161 1 9 -1.2000000000000000e-01 3.0766975614280483e+00 6.6328995444606960e+01 5.7481472277752763e+00 -2 0 0
26171 1 6 -3.3000000000000002e-01 5.3921782151245381e+00 6.5252349868353221e+01 4.9626769534062252e+00 -2 0 0
26152 1 3 5.9999999999999998e-02 2.2063955677394889e+00 6.7409195831610248e+01 3.4318923576406948e+00 -2 0 0
26188 1 8 2.9999999999999999e-02 1.7409022381220937e-01 6.4929771423990871e+01 3.0334090255010007e+00 -2 0 0
26158 1 8 2.9999999999999999e-02 5.9442921969647964e+00 6.7920270357481570e+01 1.9058314641993204e+00 -2 0 0
26154 1 3 5.9999999999999998e-02 1.2243356864179791e+00 6.7705330093588870e+01 4.6793226809920379e+00 -2 0 0
26164 1 3 5.9999999999999998e-02 2.0331836884876000e+00 6.6185737726036180e+01 5.9453896049674082e+00 -2 0 0
26175 1 8 2.9999999999999999e-02 7.2879694076555257e+00 6.5825034997936953e+01 5.0194518931212571e+00 -2 0 0
26620 1 5 -4.2999999999999999e-01 9.7090316468005327e+00 6.7221067581015859e+01 5.9794534023428669e+00 -2 0 0
26172 1 7 1.6000000000000000e-01 6.7122683581276359e+00 6.5117985979457544e+01 4.4391324918212636e+00 -2 0 0
26173 1 8 2.9999999999999999e-02 6.6595924396141504e+00 6.5305370402755443e+01 3.3717111637456578e+00 -2 0 0
2655 1 8 2.9999999999999999e-02 7.7740945170432951e-02 7.7393808026400649e+01 3.7437058803818273e+00 0 3 0
26628 1 3 5.9999999999999998e-02 1.3048923110558350e+01 6.5949542005304508e+01 5.3709564456351204e+00 -2 0 0
26147 1 2 0.0000000000000000e+00 3.3061265018555699e+00 6.7853418940699157e+01 5.4123495354121145e+00 -2 0 0
26156 1 6 -3.3000000000000002e-01 4.8519009849592294e+00 6.8423028977455616e+01 3.5967787444772896e+00 -2 0 0
26151 1 1 -1.7999999999999999e-01 2.2192865573251699e+00 6.7990348931908386e+01 4.3230042975585636e+00 -2 0 0
26150 1 4 5.1000000000000001e-01 4.7596840717179214e+00 6.8139818978689021e+01 4.9063465667720090e+00 -2 0 0
26153 1 3 5.9999999999999998e-02 2.1714439148376545e+00 6.9047506541998601e+01 3.9486207111581755e+00 -2 0 0
26140 1 5 -4.2999999999999999e-01 3.7512671385391836e+00 7.0937165082177017e+01 4.3397265241675083e+00 -2 0 0
26127 1 7 1.6000000000000000e-01 1.7922979589033909e+00 7.1560634551142087e+01 1.7324253636883715e+00 -2 0 0
26126 1 6 -3.3000000000000002e-01 1.4973331967859889e+00 7.1393549894641168e+01 3.0658928910484908e+00 -2 0 0
26120 1 4 5.1000000000000001e-01 1.0899840298402628e+00 7.2463476732840689e+01 3.8160130698633994e+00 -2 0 0
26133 1 3 5.9999999999999998e-02 9.1463032918103759e-01 6.9988950399690765e+01 5.1527980236204556e+00 -2 0 0
26117 1 2 0.0000000000000000e+00 7.2637185928558823e-01 7.2173017226245179e+01 5.3104194788521530e+00 -2 0 0
26129 1 8 2.9999999999999999e-02 2.7976901194619503e+00 7.1975894663720140e+01 1.6013923120707994e+00 -2 0 0
26128 1 8 2.9999999999999999e-02 1.7343363345134077e+00 7.0540341604893342e+01 1.2658808933630390e+00 -2 0 0
26125 1 5 -4.2999999999999999e-01 9.9132700824893172e-01 7.3545975390265966e+01 3.3412948723681319e+00 -2 0 0
26130 1 8 2.9999999999999999e-02 1.0554635278282050e+00 7.2292281237884524e+01 1.3205121363132917e+00 -2 0 0
26135 1 4 5.1000000000000001e-01 3.7120946088667623e+00 7.1168983068488643e+01 5.5238514571664057e+00 -2 0 0
26131 1 9 -1.2000000000000000e-01 1.2253620940339145e+00 7.0808755573217681e+01 5.8425295877569630e+00 -2 0 0
26145 1 8 2.9999999999999999e-02 4.8081597720995140e+00 7.3238983637145836e+01 4.4996679516001246e+00 -2 0 0
26142 1 7 1.6000000000000000e-01 5.3726195671636932e+00 7.2795613835818244e+01 5.3304920016925257e+00 -2 0 0
26155 1 5 -4.2999999999999999e-01 5.6455532165702271e+00 6.8217526812919147e+01 5.6967901706611626e+00 -2 0 0
26157 1 7 1.6000000000000000e-01 6.0763709273296449e+00 6.8497145942483129e+01 2.9031796296245798e+00 -2 0 0
26144 1 8 2.9999999999999999e-02 5.7165770146541757e+00 7.3610490323938734e+01 5.9345584799200948e+00 -2 0 0
26141 1 6 -3.3000000000000002e-01 4.5467153627373369e+00 7.2004625036246210e+01 6.1385401509837090e+00 -2 0 0
26143 1 8 2.9999999999999999e-02 6.2456273267550131e+00 7.2291290921195838e+01 4.9475466738749772e+00 -2 0 0
26160 1 8 2.9999999999999999e-02 6.1276409977667541e+00 6.9572897954811509e+01 2.6389753470691319e+00 -2 0 0
26159 1 8 2.9999999999999999e-02 6.9078842487092436e+00 6.8049973701216587e+01 3.4476066311992479e+00 -2 0 0
26622 1 7 1.6000000000000000e-01 1.1522505902651703e+01 6.9177771252005670e+01 5.8770040165968620e+00 -2 0 0
26625 1 8 2.9999999999999999e-02 1.1302277299868269e+01 6.9052870889614994e+01 4.8332199233213000e+00 -2 0 0
26623 1 8 2.9999999999999999e-02 1.2386093842103023e+01 6.9704265202197249e+01 5.9451493025362074e+00 -2 0 0
2650 1 5 -4.2999999999999999e-01 3.5397005382505866e+00 7.6855968446869014e+01 4.9627517562530707e+00 0 3 0
2653 1 8 2.9999999999999999e-02 1.2907619012512872e+00 7.6065842558887837e+01 3.7423289191276425e+00 0 3 0
2651 1 6 -3.3000000000000002e-01 1.2787291982737028e+00 7.7092936970526111e+01 5.4671206625925564e+00 0 3 0
2645 1 4 5.1000000000000001e-01 2.6234030852128449e+00 7.7150048196113033e+01 5.7447752666954939e+00 0 3 0
2652 1 7 1.6000000000000000e-01 9.6588924445247826e-01 7.7007931710212546e+01 4.1000317497506726e+00 0 3 0
2654 1 8 2.9999999999999999e-02 1.5613767530726392e+00 7.7737156963201656e+01 3.5036482188167963e+00 0 3 0
2623 1 8 2.9999999999999999e-02 5.7646081254550019e+00 7.9560402186668441e+01 2.9742197930357763e+00 0 3 0
2622 1 7 1.6000000000000000e-01 6.1073717558846399e+00 7.9700898412151048e+01 4.0140990999545352e+00 0 3 0
26123 1 3 5.9999999999999998e-02 7.7823653683824856e-01 7.4283379078655827e+01 5.6917644134143819e+00 -2 0 0
2624 1 8 2.9999999999999999e-02 5.8682054453268035e+00 7.8832069717617728e+01 4.5254129088967332e+00 0 3 0
13409 1 8 2.9999999999999999e-02 1.1587500688901647e+01 7.6148572796084494e+01 5.3012785835028460e+00 -1 2 0
2625 1 8 2.9999999999999999e-02 7.1941272434026375e+00 7.9870903563496498e+01 3.8706293054481313e+00 0 3 0
13410 1 8 2.9999999999999999e-02 1.2797406287743105e+01 7.5945870455222433e+01 3.9681444936252346e+00 -1 2 0
13408 1 8 2.9999999999999999e-02 1.3018179823962194e+01 7.7270398654170549e+01 5.0782012352675734e+00 -1 2 0
13407 1 7 1.6000000000000000e-01 1.2657738791804624e+01 7.6185038718559667e+01 5.0828490957995180e+00 -1 2 0
13406 1 6 -3.3000000000000002e-01 1.3512028103456672e+01 7.5547175448854830e+01 6.0250283320462330e+00 -1 2 0
13003 1 8 2.9999999999999999e-02 1.2347290557829577e+01 8.4632110434268711e+01 2.4818271358311620e+01 -1 2 0
2635 1 5 -4.2999999999999999e-01 1.3605454660930942e+00 8.0199627278605021e+01 5.3759761695409818e+00 0 3 0
2605 1 5 -4.2999999999999999e-01 3.3768253803083828e+00 8.3669897281158981e+01 4.4449196177721602e+00 0 3 0
2600 1 4 5.1000000000000001e-01 4.5886371582341052e+00 8.3679450214113913e+01 4.2021098398792356e+00 0 3 0
2607 1 7 1.6000000000000000e-01 4.2239661739814238e+00 8.2891912999086173e+01 1.9438265347818506e+00 0 3 0
2606 1 6 -3.3000000000000002e-01 5.0969759454867720e+00 8.3349369190774951e+01 2.9823164415928711e+00 0 3 0
2610 1 8 2.9999999999999999e-02 4.8385962437882020e+00 8.2566434970921833e+01 1.0668533894961252e+00 0 3 0
2609 1 8 2.9999999999999999e-02 3.6382117626632149e+00 8.2088970345109828e+01 2.3588166499796768e+00 0 3 0
2608 1 8 2.9999999999999999e-02 3.4615879341620452e+00 8.3630742583648797e+01 1.5087649868233617e+00 0 3 0
2589 1 3 5.9999999999999998e-02 5.8417476987163663e+00 8.5624965164631817e+01 2.6459174084173691e+00 0 3 0
2621 1 6 -3.3000000000000002e-01 5.6065394448268853e+00 8.0776115092405647e+01 4.7738380467195309e+00 0 3 0
2597 1 2 0.0000000000000000e+00 5.6341564276166141e+00 8.4234073462111454e+01 5.2068835839601615e+00 0 3 0
2596 1 9 -1.2000000000000000e-01 5.2426980312930187e+00 8.5758704074019789e+01 5.5443876562544245e+00 0 3 0
2629 1 3 5.9999999999999998e-02 3.5783936496680950e+00 8.1681351348532885e+01 5.6842768549304878e+00 0 3 0
2598 1 3 5.9999999999999998e-02 4.2056003114180900e+00 8.5911406666568197e+01 5.7709162741135636e+00 0 3 0
2615 1 4 5.1000000000000001e-01 6.0945230068039438e+00 8.1040981550709844e+01 6.0040702947615294e+00 0 3 0
2588 1 3 5.9999999999999998e-02 4.1879487718424642e+00 8.6204260390893850e+01 2.9223189285432785e+00 0 3 0
2603 1 3 5.9999999999999998e-02 7.3283776357543919e+00 8.4747696591328278e+01 3.7253943146356647e+00 0 3 0
2604 1 3 5.9999999999999998e-02 7.5506052671850314e+00 8.3137600196200907e+01 4.4429097810866232e+00 0 3 0
2601 1 1 -1.7999999999999999e-01 7.1350782683087095e+00 8.4162774001434485e+01 4.6346166034343623e+00 0 3 0
2602 1 3 5.9999999999999998e-02 7.7974663902673296e+00 8.4470227764857555e+01 5.3640286224341640e+00 0 3 0
36674 1 8 2.9999999999999999e-02 1.0388525391296266e+01 8.0345208843722205e+01 6.1059800393287382e+00 -2 1 0
26169 1 3 5.9999999999999998e-02 2.8794811358442343e+00 6.6664727533788508e+01 8.2582816795761111e+00 -2 0 0
26167 1 3 5.9999999999999998e-02 4.6044256353257049e+00 6.6883353002142925e+01 8.0537393388646450e+00 -2 0 0
26166 1 1 -1.7999999999999999e-01 3.8387761802468603e+00 6.6168656016785732e+01 8.0797400516793747e+00 -2 0 0
2733 1 3 5.9999999999999998e-02 1.2133216076892357e+00 6.7065415342148029e+01 1.1796152468422285e+01 0 3 0
26162 1 2 0.0000000000000000e+00 3.7760402437408294e+00 6.5439045006014823e+01 6.7793218569308573e+00 -2 0 0
26168 1 3 5.9999999999999998e-02 4.2229605535262724e+00 6.5457411829999018e+01 8.8777457910543145e+00 -2 0 0
2724 1 3 5.9999999999999998e-02 3.3951437782520872e+00 6.7188755454361925e+01 1.0691889857360989e+01 0 3 0
26165 1 4 5.1000000000000001e-01 5.1763682756381799e+00 6.5033705174306633e+01 6.3425953936432027e+00 -2 0 0
26594 1 8 2.9999999999999999e-02 6.0350430412656042e+00 6.5215845175264150e+01 1.1118563706404416e+01 -2 0 0
26615 1 4 5.1000000000000001e-01 1.0911600006720914e+01 6.7054964480599509e+01 6.3464207992183006e+00 -2 0 0
26612 1 2 0.0000000000000000e+00 1.1374274600481645e+01 6.5621223646400750e+01 6.8468529894124197e+00 -2 0 0
26597 1 2 0.0000000000000000e+00 1.0472221292206831e+01 6.6383682028895777e+01 9.4112623556599466e+00 -2 0 0
26601 1 1 -1.7999999999999999e-01 8.9231380221454515e+00 6.6447273877901452e+01 9.0676911120601513e+00 -2 0 0
26596 1 9 -1.2000000000000000e-01 1.0572886885733666e+01 6.5699181577221410e+01 1.0842613571350274e+01 -2 0 0
26604 1 3 5.9999999999999998e-02 8.3524701236394048e+00 6.6856005812261841e+01 9.9039249321171958e+00 -2 0 0
26603 1 3 5.9999999999999998e-02 8.7161562676190663e+00 6.7029984314303164e+01 8.2015491695135534e+00 -2 0 0
26611 1 9 -1.2000000000000000e-01 1.1322260885652756e+01 6.5494734310394080e+01 8.4400756605010692e+00 -2 0 0
26602 1 3 5.9999999999999998e-02 8.5619160179976763e+00 6.5505396018003481e+01 8.8591971286303703e+00 -2 0 0
26598 1 3 5.9999999999999998e-02 1.1695282707734492e+01 6.5794471357250359e+01 1.0996223718078108e+01 -2 0 0
26591 1 6 -3.3000000000000002e-01 7.9833083408617744e+00 6.4781203929107050e+01 1.1623504208238009e+01 -2 0 0
26600 1 4 5.1000000000000001e-01 1.1102161954015719e+01 6.7786103938421803e+01 9.4326138236778991e+00 -2 0 0
26613 1 3 5.9999999999999998e-02 1.2393930296341859e+01 6.5633704689944636e+01 8.7464953879582286e+00 -2 0 0
26626 1 9 -1.2000000000000000e-01 1.2886055047471954e+01 6.5473679069892412e+01 6.3386539330057490e+00 -2 0 0
26629 1 3 5.9999999999999998e-02 1.3498307548169350e+01 6.6194750215752478e+01 6.8542932278955142e+00 -2 0 0
26665 1 5 -4.2999999999999999e-01 1.5684091665200256e+01 6.5879047296802568e+01 8.8207473315950757e+00 -2 0 0
26684 1 8 2.9999999999999999e-02 1.4031029765262861e+01 6.6360556964455483e+01 1.2033070282953748e+01 -2 0 0
26682 1 7 1.6000000000000000e-01 1.4041629867221722e+01 6.5229683342349901e+01 1.1991798730450432e+01 -2 0 0
26644 1 3 5.9999999999999998e-02 1.5440480671845613e+01 6.5493008894334423e+01 6.4185302048960793e+00 -2 0 0
26683 1 8 2.9999999999999999e-02 1.3292393788348788e+01 6.4805373262764675e+01 1.1345186989584057e+01 -2 0 0
26124 1 3 5.9999999999999998e-02 2.3251157295404816e+00 7.3605754872968859e+01 6.1684836679011470e+00 -2 0 0
26121 1 1 -1.7999999999999999e-01 1.2174092274314594e+00 7.3451576424100935e+01 6.1397600381703752e+00 -2 0 0
2722 1 3 5.9999999999999998e-02 4.4177261360165865e+00 6.8474550291474657e+01 1.1074075292854467e+01 0 3 0
26132 1 2 0.0000000000000000e+00 2.6584998897217114e+00 7.0463488695716109e+01 6.3977208270218746e+00 -2 0 0
26149 1 3 5.9999999999999998e-02 1.9227734970194763e+00 6.8452864793898883e+01 6.8732570788007017e+00 -2 0 0
26148 1 3 5.9999999999999998e-02 3.6464279434958162e+00 6.8668659368820556e+01 7.2012547223270964e+00 -2 0 0
2723 1 3 5.9999999999999998e-02 2.9167612455192526e+00 6.8696147473710511e+01 1.0264938535514821e+01 0 3 0
26146 1 9 -1.2000000000000000e-01 2.8457396893333851e+00 6.8845837523661217e+01 6.5063630853101717e+00 -2 0 0
2721 1 1 -1.7999999999999999e-01 3.4233038933586233e+00 6.8207635311858866e+01 1.1094580648252053e+01 0 3 0
2734 1 3 5.9999999999999998e-02 9.5031643540595412e-01 6.8754332398475213e+01 1.1307215114601242e+01 0 3 0
26139 1 3 5.9999999999999998e-02 2.3750286755541983e+00 7.2005618554380817e+01 8.0934970459367861e+00 -2 0 0
26138 1 3 5.9999999999999998e-02 3.7694643848743707e+00 7.0692976756739625e+01 8.2445885056916630e+00 -2 0 0
26137 1 3 5.9999999999999998e-02 2.0236260061792906e+00 7.0337612968939226e+01 8.5168457326421212e+00 -2 0 0
26136 1 1 -1.7999999999999999e-01 2.7581093856995196e+00 7.0911476811935671e+01 7.8604619542723277e+00 -2 0 0
2688 1 3 5.9999999999999998e-02 4.6502392842966600e+00 7.2795637634468051e+01 9.8833960188458256e+00 0 3 0
2704 1 3 5.9999999999999998e-02 4.1057342680307238e+00 7.0508973961469437e+01 1.1186684201382709e+01 0 3 0
26122 1 3 5.9999999999999998e-02 9.0637388739218772e-01 7.3493399107671166e+01 7.1919472209230326e+00 -2 0 0
2686 1 9 -1.2000000000000000e-01 5.4146001443287037e+00 7.3180146262342546e+01 1.0674469828970414e+01 0 3 0
26134 1 3 5.9999999999999998e-02 6.6896115763847619e-01 7.0718057351513934e+01 6.7754929550815861e+00 -2 0 0
2689 1 3 5.9999999999999998e-02 4.7544709732353194e+00 7.3720319360952800e+01 1.1390888293042350e+01 0 3 0
2687 1 2 0.0000000000000000e+00 5.8996760839003910e+00 7.1938792498142320e+01 1.1547690083544591e+01 0 3 0
2701 1 9 -1.2000000000000000e-01 4.5076264971629048e+00 7.1198065004320327e+01 1.1960519898362643e+01 0 3 0
2731 1 9 -1.2000000000000000e-01 1.1885057016087834e+00 6.8082372846458227e+01 1.2144301748819412e+01 0 3 0
2698 1 8 2.9999999999999999e-02 6.0177800250042042e+00 6.9151413566903955e+01 8.0792510130686850e+00 0 3 0
2703 1 3 5.9999999999999998e-02 3.7647513185625519e+00 7.1943553266745994e+01 1.2097769108321344e+01 0 3 0
2696 1 6 -3.3000000000000002e-01 6.2086434992956985e+00 7.0632011166739886e+01 9.5322376235172310e+00 0 3 0
2699 1 8 2.9999999999999999e-02 7.0392977446701224e+00 6.8553146195496652e+01 9.4708598122951635e+00 0 3 0
26624 1 8 2.9999999999999999e-02 1.0715184858726762e+01 6.9564670923617058e+01 6.5038050733449637e+00 -2 0 0
26605 1 5 -4.2999999999999999e-01 1.2321713069127426e+01 6.7923281126325165e+01 9.6039229022437187e+00 -2 0 0
2700 1 8 2.9999999999999999e-02 7.6571026357080854e+00 6.9803167858032722e+01 8.3804605923980091e+00 0 3 0
26588 1 3 5.9999999999999998e-02 1.0106695169078968e+01 6.8351475783607341e+01 1.1990972168609392e+01 -2 0 0
2697 1 7 1.6000000000000000e-01 6.7032453746926750e+00 6.9433187576178355e+01 8.8479767393419575e+00 0 3 0
2679 1 3 5.9999999999999998e-02 7.2007722083049321e+00 7.2853411938361759e+01 8.4820465067114732e+00 0 3 0
2690 1 4 5.1000000000000001e-01 6.7378433305744485e+00 7.0882472444021005e+01 1.0716857754595287e+01 0 3 0
26606 1 6 -3.3000000000000002e-01 1.0259888737251508e+01 6.8798590419996714e+01 9.1475346614922213e+00 -2 0 0
26607 1 7 1.6000000000000000e-01 1.0643692611218489e+01 7.0149709149240209e+01 9.4344152794041580e+00 -2 0 0
2695 1 5 -4.2999999999999999e-01 7.6990951169859390e+00 7.0316287836598832e+01 1.1166905574533109e+01 0 3 0
26609 1 8 2.9999999999999999e-02 1.0528334257830378e+01 7.0443425423939360e+01 1.0486072277020646e+01 -2 0 0
26608 1 8 2.9999999999999999e-02 1.1664668646084513e+01 7.0361086387916288e+01 8.9775800020394829e+00 -2 0 0
2677 1 3 5.9999999999999998e-02 8.2790331406886963e+00 7.2940398214385795e+01 9.9353025180230592e+00 0 3 0
26610 1 8 2.9999999999999999e-02 1.0081580248897140e+01 7.0814448563938043e+01 8.7681250361107992e+00 -2 0 0
2676 1 1 -1.7999999999999999e-01 7.5386126481463878e+00 7.3512545001463138e+01 9.2885560709090136e+00 0 3 0
13429 1 3 5.9999999999999998e-02 1.1954308629956627e+01 7.2850903977267777e+01 1.0773049985076019e+01 -1 2 0
13418 1 3 5.9999999999999998e-02 1.1782335539576797e+01 7.2619153775482403e+01 8.6879333907178520e+00 -1 2 0
26621 1 6 -3.3000000000000002e-01 1.1853084268845517e+01 6.7913542284738782e+01 6.3136115892833500e+00 -2 0 0
26668 1 8 2.9999999999999999e-02 1.6065751163525739e+01 6.8467271935884753e+01 7.8217530653281520e+00 -2 0 0
13416 1 1 -1.7999999999999999e-01 1.2371477639922579e+01 7.3535609291280537e+01 8.5212579303566454e+00 -1 2 0
13420 1 5 -4.2999999999999999e-01 1.4004900531145447e+01 7.1433166104795575e+01 9.1568349895437304e+00 -1 2 0
13415 1 4 5.1000000000000001e-01 1.4429748243745754e+01 7.2484353964265978e+01 9.5499335549199760e+00 -1 2 0
13421 1 6 -3.3000000000000002e-01 1.5736374427131654e+01 7.2719363567580046e+01 9.9478714724001112e+00 -1 2 0
13426 1 9 -1.2000000000000000e-01 1.2628060926968429e+01 7.3631619101357870e+01 1.0936099115751128e+01 -1 2 0
13412 1 2 0.0000000000000000e+00 1.3497217517707135e+01 7.3696589488700425e+01 9.6146543922412171e+00 -1 2 0
13404 1 3 5.9999999999999998e-02 1.5147841619279395e+01 7.3731118284312700e+01 7.1948167675421209e+00 -1 2 0
13419 1 3 5.9999999999999998e-02 1.2916971138304971e+01 7.3360406089493239e+01 7.5872352944791963e+00 -1 2 0
13424 1 8 2.9999999999999999e-02 1.5997274044726607e+01 7.0843234839928613e+01 1.0631975660787987e+01 -1 2 0
13432 1 3 5.9999999999999998e-02 1.4088526223014242e+01 7.1481415610391011e+01 1.2169598471442972e+01 -1 2 0
2669 1 8 2.9999999999999999e-02 2.1491547594596874e+00 7.4050441719381453e+01 1.1823696105094085e+01 0 3 0
2643 1 3 5.9999999999999998e-02 4.2415123051427708e+00 7.9070846146915031e+01 6.4089432401244188e+00 0 3 0
2665 1 5 -4.2999999999999999e-01 2.7977587032931956e+00 7.4228067608132548e+01 9.2279939976475234e+00 0 3 0
2673 1 3 5.9999999999999998e-02 5.5030603757631660e+00 7.4482433071259678e+01 8.1593417477128725e+00 0 3 0
2670 1 8 2.9999999999999999e-02 9.0317640251881259e-01 7.4869543926191909e+01 1.1042059156670756e+01 0 3 0
2658 1 3 5.9999999999999998e-02 3.8459006543648044e+00 7.5601547854775262e+01 7.1708680699953211e+00 0 3 0
2659 1 3 5.9999999999999998e-02 4.9382010852664102e+00 7.6719468423777130e+01 7.0760535657142709e+00 0 3 0
2642 1 2 0.0000000000000000e+00 2.9657747541016706e+00 7.7624324460501654e+01 7.2018270341677137e+00 0 3 0
2641 1 9 -1.2000000000000000e-01 3.6368932478662401e+00 7.9052868443308881e+01 7.2771986843365770e+00 0 3 0
2660 1 4 5.1000000000000001e-01 3.2472459812335384e+00 7.5225186503454779e+01 9.7894768934935978e+00 0 3 0
2644 1 3 5.9999999999999998e-02 4.3822874191240162e+00 7.9114130188455320e+01 8.0359970625230606e+00 0 3 0
2656 1 9 -1.2000000000000000e-01 4.0252875080358193e+00 7.6521494242542190e+01 7.6474891889436432e+00 0 3 0
2666 1 6 -3.3000000000000002e-01 2.7800905737996620e+00 7.5714352665132239e+01 1.0898209773936010e+01 0 3 0
2649 1 3 5.9999999999999998e-02 1.7681723755355030e+00 7.7543804374540827e+01 9.2060754806145511e+00 0 3 0
2657 1 2 0.0000000000000000e+00 4.3676170431782895e+00 7.6062455592114816e+01 9.0997727375352451e+00 0 3 0
2662 1 3 5.9999999999999998e-02 3.9320476780214482e+00 7.8050424152486116e+01 1.0007614616467309e+01 0 3 0
2661 1 1 -1.7999999999999999e-01 4.6695434380688638e+00 7.7274851372461399e+01 9.9615985817733144e+00 0 3 0
2664 1 3 5.9999999999999998e-02 4.7300241457772110e+00 7.7018308129503183e+01 1.1012986426132521e+01 0 3 0
2646 1 1 -1.7999999999999999e-01 1.6762874104092900e+00 7.7450662378493234e+01 8.1263339252109947e+00 0 3 0
2647 1 3 5.9999999999999998e-02 1.3592095316197763e+00 7.6457451992788222e+01 8.0656810916390125e+00 0 3 0
2648 1 3 5.9999999999999998e-02 8.4319040334711792e-01 7.8131513026121567e+01 7.8431285758170635e+00 0 3 0
2671 1 9 -1.2000000000000000e-01 5.7371451707469214e+00 7.5192905205191693e+01 9.0088104919107117e+00 0 3 0
2667 1 7 1.6000000000000000e-01 1.8031353739852023e+00 7.5011417865198212e+01 1.1614065461628309e+01 0 3 0
2632 1 3 5.9999999999999998e-02 1.9668325559470616e+00 7.9978177964973881e+01 9.3488316370367599e+00 0 3 0
2663 1 3 5.9999999999999998e-02 5.6139702768097548e+00 7.7810401865723279e+01 9.7886068906956254e+00 0 3 0
36673 1 8 2.9999999999999999e-02 1.0350908067658604e+01 7.9646230951305540e+01 7.7604325565108034e+00 -2 1 0
2678 1 3 5.9999999999999998e-02 8.2166024209568125e+00 7.4232108012328396e+01 8.8678656840523669e+00 0 3 0
2672 1 2 0.0000000000000000e+00 6.4156997295292255e+00 7.4247478832047278e+01 1.0100475701245687e+01 0 3 0
2674 1 3 5.9999999999999998e-02 6.5742921728793995e+00 7.5796994120645664e+01 8.6790671703128552e+00 0 3 0
2675 1 4 5.1000000000000001e-01 7.0742665812964862e+00 7.5149771045199614e+01 1.1144914161516580e+01 0 3 0
2681 1 6 -3.3000000000000002e-01 8.2873981295152674e+00 7.5498909724317073e+01 1.0862129593548847e+01 0 3 0
36655 1 5 -4.2999999999999999e-01 1.0300897571241624e+01 7.9599083865285337e+01 1.0286452869248006e+01 -2 1 0
2682 1 7 1.6000000000000000e-01 8.8949454363509783e+00 7.6707321470936492e+01 1.1431832262255593e+01 0 3 0
2684 1 8 2.9999999999999999e-02 9.7398294712452209e+00 7.7179551274138348e+01 1.0819624056102834e+01 0 3 0
2683 1 8 2.9999999999999999e-02 8.2297467213842221e+00 7.7516974457588674e+01 1.1621105189424389e+01 0 3 0
2680 1 5 -4.2999999999999999e-01 6.5086722774149823e+00 7.5608768529654498e+01 1.2148406867864253e+01 0 3 0
36637 1 3 5.9999999999999998e-02 1.1668820569218006e+01 7.8112873787916470e+01 1.1635921572108170e+01 -2 1 0
13417 1 3 5.9999999999999998e-02 1.1712736514690265e+01 7.4455259762631968e+01 8.4473962523773434e+00 -1 2 0
13428 1 3 5.9999999999999998e-02 1.1985447108793444e+01 7.4536064878426558e+01 1.0864143157664484e+01 -1 2 0
13514 1 8 2.9999999999999999e-02 6.1986950137099504e+00 7.8591538303997709e+01 1.1897839779934248e+01 -1 2 0
13387 1 3 5.9999999999999998e-02 1.4861755900325036e+01 7.8326330436743291e+01 6.1209119439425637e+00 -1 2 0
13401 1 1 -1.7999999999999999e-01 1.5720901482494030e+01 7.4591912391712142e+01 7.3564287165361204e+00 -1 2 0
13405 1 5 -4.2999999999999999e-01 1.2971454227725157e+01 7.7123451512737645e+01 7.6513580530283942e+00 -1 2 0
13400 1 4 5.1000000000000001e-01 1.3669951781202800e+01 7.6156709862141810e+01 7.2620443780138615e+00 -1 2 0
36652 1 3 5.9999999999999998e-02 1.2929746327959471e+01 7.8866754403661957e+01 1.0151214323611059e+01 -2 1 0
13414 1 3 5.9999999999999998e-02 1.3694905342978279e+01 7.5926923516172351e+01 9.9273359428326220e+00 -1 2 0
13397 1 2 0.0000000000000000e+00 1.4837730762197820e+01 7.5572094543453275e+01 8.0964463740213244e+00 -1 2 0
13413 1 3 5.9999999999999998e-02 1.5134536892784519e+01 7.5006838456697125e+01 1.0041366511064778e+01 -1 2 0
13411 1 9 -1.2000000000000000e-01 1.4271988770575803e+01 7.5026773053206767e+01 9.4579750437390953e+00 -1 2 0
13398 1 3 5.9999999999999998e-02 1.5113852411889020e+01 7.7538489456626237e+01 8.9874158705749796e+00 -1 2 0
13396 1 9 -1.2000000000000000e-01 1.5722924896782628e+01 7.6791326690959593e+01 8.4498077606602902e+00 -1 2 0
13389 1 3 5.9999999999999998e-02 1.5194216654669216e+01 7.9491867322692727e+01 7.4439828895154951e+00 -1 2 0
13386 1 1 -1.7999999999999999e-01 1.5649502033946762e+01 7.8779857523595069e+01 6.7508655424050206e+00 -1 2 0
36651 1 1 -1.7999999999999999e-01 1.3029454349245901e+01 7.9854572386347300e+01 9.6372747267145211e+00 -2 1 0
36654 1 3 5.9999999999999998e-02 1.2540674482398490e+01 7.9667842037164291e+01 8.7495635710694692e+00 -2 1 0
36639 1 3 5.9999999999999998e-02 1.3404546573788076e+01 7.7909004311529145e+01 1.1976503682032089e+01 -2 1 0
13403 1 3 5.9999999999999998e-02 1.5895984031976681e+01 7.4961801729034320e+01 6.3393688827982020e+00 -1 2 0
2634 1 3 5.9999999999999998e-02 3.4344533749558530e+00 8.0868185194052089e+01 9.5011560276252922e+00 0 3 0
2630 1 4 5.1000000000000001e-01 1.5125313243182772e+00 8.0279582794627444e+01 6.6062985401799885e+00 0 3 0
2627 1 2 0.0000000000000000e+00 2.8507278385486736e+00 8.0454497131809106e+01 7.3253610823916659e+00 0 3 0
2631 1 1 -1.7999999999999999e-01 2.6151499131831044e+00 8.0719564269535070e+01 8.8657722663157692e+00 0 3 0
2636 1 6 -3.3000000000000002e-01 4.9269541674082240e-01 8.0367092845281405e+01 7.5103662902117536e+00 0 3 0
2633 1 3 5.9999999999999998e-02 2.0943771813839431e+00 8.1673804336800742e+01 9.1425943929070232e+00 0 3 0
2617 1 3 5.9999999999999998e-02 5.5083739349339567e+00 8.0849100163220498e+01 8.8366315969167921e+00 0 3 0
2626 1 9 -1.2000000000000000e-01 3.6165032277845905e+00 8.1745219603872371e+01 6.7463585272670423e+00 0 3 0
2628 1 3 5.9999999999999998e-02 3.1385005826274393e+00 8.2669197697234409e+01 7.0089160739828884e+00 0 3 0
2613 1 3 5.9999999999999998e-02 5.0157627714813611e+00 8.4121683032811916e+01 7.3066473898322011e+00 0 3 0
2612 1 2 0.0000000000000000e+00 5.2223385507045332e+00 8.1996632690375876e+01 6.8580610444925316e+00 0 3 0
40270 1 5 -4.2999999999999999e-01 3.5165598279549157e+00 8.4678139540878661e+01 9.8832166720529528e+00 -2 2 0
2618 1 3 5.9999999999999998e-02 5.0326756362119589e+00 8.2587941389372418e+01 8.8178648727343454e+00 0 3 0
40252 1 3 5.9999999999999998e-02 7.1451133350018436e-01 8.3110523669319832e+01 1.0074461037366415e+01 -2 2 0
40265 1 4 5.1000000000000001e-01 2.8858624544890037e+00 8.4949968405956724e+01 1.0872828079185343e+01 -2 2 0
2611 1 9 -1.2000000000000000e-01 5.6007845629489719e+00 8.3483135256345079e+01 6.6221124692013635e+00 0 3 0
2616 1 1 -1.7999999999999999e-01 5.6370710335774339e+00 8.1850027778419786e+01 8.3406136907421988e+00 0 3 0
40261 1 9 -1.2000000000000000e-01 5.3513828988248779e-01 8.5730334238939193e+01 1.1602739650260780e+01 -2 2 0
2599 1 3 5.9999999999999998e-02 5.6495578901965784e+00 8.6018855392506481e+01 6.5447637134590426e+00 0 3 0
40268 1 3 5.9999999999999998e-02 1.4922212870990221e+00 8.6123674640358772e+01 8.8240834574436509e+00 -2 2 0
40254 1 3 5.9999999999999998e-02 3.1802040106494001e-01 8.2833643647604063e+01 1.1680293748512062e+01 -2 2 0
40262 1 2 0.0000000000000000e+00 1.9296816557534346e+00 8.6199581303162361e+01 1.1000546717746031e+01 -2 2 0
40274 1 8 2.9999999999999999e-02 3.6770391753548304e+00 8.2467628869946495e+01 1.1410236942371570e+01 -2 2 0
40271 1 6 -3.3000000000000002e-01 2.9902832400493953e+00 8.4262856467810877e+01 1.2017339781932931e+01 -2 2 0
40273 1 8 2.9999999999999999e-02 4.9279709154669744e+00 8.3461842384149847e+01 1.2129656483503730e+01 -2 2 0
40272 1 7 1.6000000000000000e-01 3.9325140588986631e+00 8.3214798913171691e+01 1.2176498992941211e+01 -2 2 0
2614 1 3 5.9999999999999998e-02 6.5109229811495206e+00 8.3820847248195506e+01 7.0102274108888061e+00 0 3 0
36660 1 8 2.9999999999999999e-02 8.6321139519926504e+00 8.0939248595149792e+01 1.1841277828590838e+01 -2 1 0
36672 1 7 1.6000000000000000e-01 1.0303283858567049e+01 8.0576108998537705e+01 7.1442125283174018e+00 -2 1 0
36650 1 4 5.1000000000000001e-01 1.0795201914367693e+01 8.0682731235567203e+01 1.0510569116793965e+01 -2 1 0
36675 1 8 2.9999999999999999e-02 9.3754583647896617e+00 8.0960961487273906e+01 7.4717560667266811e+00 -2 1 0
36657 1 7 1.6000000000000000e-01 8.7815699150996647e+00 8.1731281039685541e+01 1.1176269710861312e+01 -2 1 0
36658 1 8 2.9999999999999999e-02 8.1381064848962605e+00 8.1620962507199110e+01 1.0253614211632975e+01 -2 1 0
2619 1 3 5.9999999999999998e-02 6.5973751405636447e+00 8.2210995923749621e+01 8.6338191654214302e+00 0 3 0
36659 1 8 2.9999999999999999e-02 8.5667858265178065e+00 8.2715496844599997e+01 1.1598653456148901e+01 -2 1 0
2620 1 5 -4.2999999999999999e-01 7.1524877610145721e+00 8.0549896127667225e+01 6.4924246802431300e+00 0 3 0
36656 1 6 -3.3000000000000002e-01 1.0115074464130357e+01 8.1827728198503621e+01 1.0861789623578401e+01 -2 1 0
36670 1 5 -4.2999999999999999e-01 1.0147844672264052e+01 8.3211041740562692e+01 7.6455787850400272e+00 -2 1 0
36680 1 4 5.1000000000000001e-01 1.0295223620995309e+01 8.5163511677360447e+01 1.0034754110845961e+01 -2 1 0
36686 1 6 -3.3000000000000002e-01 9.0644035698519527e+00 8.5603857876879616e+01 9.6617323125659613e+00 -2 1 0
36687 1 7 1.6000000000000000e-01 7.9804212868520947e+00 8.4921619678272833e+01 1.0287694298560886e+01 -2 1 0
36685 1 5 -4.2999999999999999e-01 1.0553474656739281e+01 8.4547824868590794e+01 1.1047172021981099e+01 -2 1 0
36677 1 2 0.0000000000000000e+00 1.1486286416664640e+01 8.5710971401333410e+01 9.1268317140015949e+00 -2 1 0
36684 1 3 5.9999999999999998e-02 1.0386753385774037e+01 8.5636081108180178e+01 7.1896515034234829e+00 -2 1 0
36688 1 8 2.9999999999999999e-02 7.6779769879461908e+00 8.3989100156145184e+01 9.7802830518133437e+00 -2 1 0
36665 1 4 5.1000000000000001e-01 1.1169075105577344e+01 8.2583639410180254e+01 7.9531774229570642e+00 -2 1 0
36689 1 8 2.9999999999999999e-02 7.0891644083353871e+00 8.5447301198672761e+01 1.0142352225976214e+01 -2 1 0
36671 1 6 -3.3000000000000002e-01 1.1382958519552338e+01 8.1325203087100391e+01 7.6522170776507190e+00 -2 1 0
36690 1 8 2.9999999999999999e-02 8.2713361876210243e+00 8.4789915908038552e+01 1.1326093656479010e+01 -2 1 0
36647 1 2 0.0000000000000000e+00 1.2336800453421004e+01 8.0927518321324911e+01 1.0582880773772889e+01 -2 1 0
36663 1 3 5.9999999999999998e-02 1.2430569079369745e+01 8.3124228339855279e+01 1.0897554429615408e+01 -2 1 0
36653 1 3 5.9999999999999998e-02 1.4084322237553874e+01 8.0216956191424416e+01 9.5170930277622787e+00 -2 1 0
36662 1 2 0.0000000000000000e+00 1.2478363627312818e+01 8.3072518620273470e+01 8.6772731119458335e+00 -2 1 0
36661 1 9 -1.2000000000000000e-01 1.2718140591607572e+01 8.2412927572143715e+01 1.0197922226698140e+01 -2 1 0
36676 1 9 -1.2000000000000000e-01 1.2571718823039552e+01 8.4610388441368755e+01 8.8096213983439124e+00 -2 1 0
36679 1 3 5.9999999999999998e-02 1.3215867163122693e+01 8.5012510625197507e+01 8.0814802688066703e+00 -2 1 0
36668 1 3 5.9999999999999998e-02 1.3737341732070782e+01 8.3277993176878425e+01 6.9865984700933454e+00 -2 1 0
36678 1 3 5.9999999999999998e-02 1.3211824111264981e+01 8.4811904642609207e+01 9.6439151335939943e+00 -2 1 0
36669 1 3 5.9999999999999998e-02 1.3928039106372669e+01 8.1668432540156118e+01 7.6227994735540374e+00 -2 1 0
36664 1 3 5.9999999999999998e-02 1.3798846141997041e+01 8.2550306895717554e+01 1.0290652240534586e+01 -2 1 0
36666 1 1 -1.7999999999999999e-01 1.3730373654173608e+01 8.2741498899557484e+01 7.9021962030570982e+00 -2 1 0
36667 1 3 5.9999999999999998e-02 1.4604091015294475e+01 8.3155970004327770e+01 8.3662019846071853e+00 -2 1 0
36646 1 9 -1.2000000000000000e-01 1.2817389497988925e+01 8.0724311877743503e+01 1.2083887316356712e+01 -2 1 0
36649 1 3 5.9999999999999998e-02 1.3871931466665783e+01 8.0711247418286732e+01 1.2061430857409148e+01 -2 1 0
36698 1 3 5.9999999999999998e-02 1.4403617862057841e+01 8.6114628274229261e+01 1.0976780126031779e+01 -2 1 0
36699 1 3 5.9999999999999998e-02 1.3440616763272455e+01 8.5360872633929120e+01 1.2327599789780727e+01 -2 1 0
2726 1 6 -3.3000000000000002e-01 3.5290932517707607e+00 6.5904125002994704e+01 1.2963757229822129e+01 0 3 0
2737 1 3 5.9999999999999998e-02 7.5345139637731839e-01 6.6537342115336656e+01 1.4332627562085074e+01 0 3 0
2720 1 4 5.1000000000000001e-01 3.2381239236387853e+00 6.7093997854096045e+01 1.3499926947466273e+01 0 3 0
2725 1 5 -4.2999999999999999e-01 3.3842615031255092e+00 6.7350307777620372e+01 1.4667922939612925e+01 0 3 0
36464 1 8 2.9999999999999999e-02 1.7316885040892038e+00 6.6011536411392967e+01 1.7361682969763262e+01 -2 1 0
2728 1 8 2.9999999999999999e-02 3.8399055208425543e+00 6.4848600371716486e+01 1.4714775106512727e+01 0 3 0
2736 1 1 -1.7999999999999999e-01 3.4733070124328080e-01 6.7531703961614966e+01 1.4518353094889832e+01 0 3 0
36457 1 3 5.9999999999999998e-02 5.8812461434871866e+00 6.6317243345305855e+01 1.6931815259033044e+01 -2 1 0
36456 1 1 -1.7999999999999999e-01 6.0272541749254653e+00 6.5381867649860155e+01 1.7465007613694063e+01 -2 1 0
36461 1 6 -3.3000000000000002e-01 3.3926140180003750e+00 6.4896197569257026e+01 1.7464821092930791e+01 -2 1 0
36462 1 7 1.6000000000000000e-01 2.0347612261021712e+00 6.4972122308868350e+01 1.7155937392526745e+01 -2 1 0
40018 1 8 2.9999999999999999e-02 4.3514033202168878e-01 6.7541516006348232e+01 1.8150084623469276e+01 -2 2 0
26585 1 4 5.1000000000000001e-01 8.4379954648669155e+00 6.5916803930946600e+01 1.2279307942547462e+01 -2 0 0
26582 1 2 0.0000000000000000e+00 1.0020748188891224e+01 6.6120611890730473e+01 1.2320820950499073e+01 -2 0 0
26586 1 1 -1.7999999999999999e-01 1.0350583218599944e+01 6.7565619642534472e+01 1.2761183573633918e+01 -2 0 0
26590 1 5 -4.2999999999999999e-01 7.6411170547608869e+00 6.6720001276139556e+01 1.2742513075235784e+01 -2 0 0
26581 1 9 -1.2000000000000000e-01 1.0573175132150860e+01 6.5003908750076135e+01 1.3344342909615049e+01 -2 0 0
26574 1 3 5.9999999999999998e-02 8.8406815496362050e+00 6.6535458869005296e+01 1.5296963768905380e+01 -2 0 0
26570 1 4 5.1000000000000001e-01 1.1751872482762804e+01 6.6321311628787925e+01 1.5139875801933107e+01 -2 0 0
26571 1 1 -1.7999999999999999e-01 9.2922738906377340e+00 6.5588758133780800e+01 1.5546780066328662e+01 -2 0 0
26567 1 2 0.0000000000000000e+00 1.0693753162901302e+01 6.5219037249874276e+01 1.4923879356524887e+01 -2 0 0
26572 1 3 5.9999999999999998e-02 9.3654033206309890e+00 6.5564304484951904e+01 1.6648395249996781e+01 -2 0 0
26576 1 6 -3.3000000000000002e-01 1.1489193373559228e+01 6.7160526308110931e+01 1.6185452009612760e+01 -2 0 0
36459 1 3 5.9999999999999998e-02 7.1220360652268662e+00 6.5400539080759344e+01 1.7609924855917178e+01 -2 1 0
26573 1 3 5.9999999999999998e-02 8.6309980404857729e+00 6.4782318822094865e+01 1.5273645247137450e+01 -2 0 0
26589 1 3 5.9999999999999998e-02 1.1399814053081878e+01 6.7649873006890658e+01 1.2916835796475645e+01 -2 0 0
26587 1 3 5.9999999999999998e-02 9.8854329949164796e+00 6.7789272608447476e+01 1.3678293234481956e+01 -2 0 0
26558 1 3 5.9999999999999998e-02 1.2620933793368231e+01 6.5053832643005578e+01 1.7568350380284024e+01 -2 0 0
26575 1 5 -4.2999999999999999e-01 1.2734044103433790e+01 6.6324423376534682e+01 1.4424878954607134e+01 -2 0 0
26698 1 8 2.9999999999999999e-02 1.5223084762151899e+01 6.6301110069838927e+01 1.5797617319159015e+01 -2 0 0
26697 1 7 1.6000000000000000e-01 1.5911065955743160e+01 6.5704095543822788e+01 1.6359768951648800e+01 -2 0 0
26685 1 8 2.9999999999999999e-02 1.3901683685010225e+01 6.4799824566832910e+01 1.2982724241272537e+01 -2 0 0
26700 1 8 2.9999999999999999e-02 1.5454800918037918e+01 6.4988542052218847e+01 1.7052974181328018e+01 -2 0 0
26580 1 8 2.9999999999999999e-02 1.3493846707592521e+01 6.7717297598535396e+01 1.6387447322125574e+01 -2 0 0
36474 1 3 5.9999999999999998e-02 4.5064767610856631e+00 6.8098958477115943e+01 1.7561927152402816e+01 -2 1 0
2719 1 3 5.9999999999999998e-02 2.3466135050100174e+00 7.0299457099011548e+01 1.2632756967055503e+01 0 3 0
2739 1 3 5.9999999999999998e-02 1.0586844394495778e+00 6.8193990478630411e+01 1.4908631826351259e+01 0 3 0
2717 1 2 0.0000000000000000e+00 2.7232968080141640e+00 6.8260590347219932e+01 1.2511743714328912e+01 0 3 0
2749 1 3 5.9999999999999998e-02 4.2620328822851317e-01 7.0395264413713534e+01 1.3543987655482594e+01 0 3 0
2716 1 9 -1.2000000000000000e-01 2.9887431170800736e+00 6.9658377435597870e+01 1.3219874681742953e+01 0 3 0
2702 1 2 0.0000000000000000e+00 4.3889993061887074e+00 7.0376515444351966e+01 1.3280078752899632e+01 0 3 0
2718 1 3 5.9999999999999998e-02 2.5623893964803819e+00 6.9554064329640340e+01 1.4266027156597325e+01 0 3 0
2705 1 4 5.1000000000000001e-01 4.2103281031190711e+00 7.1316755365133645e+01 1.4480387313086384e+01 0 3 0
2710 1 5 -4.2999999999999999e-01 3.2540675358963944e+00 7.2085603149531138e+01 1.4489900861598846e+01 0 3 0
2714 1 8 2.9999999999999999e-02 4.6835587608242166e+00 7.2929581053848565e+01 1.6388832168782265e+01 0 3 0
2711 1 6 -3.3000000000000002e-01 5.1349551359339065e+00 7.1255552661814320e+01 1.5492712689725673e+01 0 3 0
2712 1 7 1.6000000000000000e-01 4.8671372538618884e+00 7.1941507218099161e+01 1.6688903522602676e+01 0 3 0
2706 1 1 -1.7999999999999999e-01 5.5751699216833135e+00 6.9383398693499601e+01 1.3503740414270180e+01 0 3 0
2709 1 3 5.9999999999999998e-02 5.4594674872116826e+00 6.8628869261126297e+01 1.4286035149880499e+01 0 3 0
2713 1 8 2.9999999999999999e-02 3.8763826061639972e+00 7.1643804457200361e+01 1.7018877546290092e+01 0 3 0
2708 1 3 5.9999999999999998e-02 5.8247507442727580e+00 6.8867945052864769e+01 1.2584174400650950e+01 0 3 0
2715 1 8 2.9999999999999999e-02 5.6014874179029919e+00 7.1869046433342248e+01 1.7487471364117866e+01 0 3 0
2694 1 3 5.9999999999999998e-02 6.5332645488503349e+00 7.3219219780656957e+01 1.3377685374792456e+01 0 3 0
36478 1 8 2.9999999999999999e-02 7.9275154468069067e+00 6.9067106911274479e+01 1.5890173956056605e+01 -2 1 0
2707 1 3 5.9999999999999998e-02 6.5455435717835639e+00 6.9806178658794579e+01 1.3784720536995259e+01 0 3 0
2692 1 3 5.9999999999999998e-02 7.8631980032680984e+00 7.2724875731651977e+01 1.2276308564760646e+01 0 3 0
13453 1 8 2.9999999999999999e-02 9.8429956470743125e+00 7.0039900838510462e+01 1.4867092037325850e+01 -1 2 0
26578 1 8 2.9999999999999999e-02 1.2252729036431861e+01 6.8746352435980370e+01 1.7349026810794168e+01 -2 0 0
13455 1 8 2.9999999999999999e-02 8.8307405959990817e+00 7.0689250592757148e+01 1.3595585812960781e+01 -1 2 0
2691 1 1 -1.7999999999999999e-01 6.8558189005563381e+00 7.2478295492066351e+01 1.2656508942452534e+01 0 3 0
13454 1 8 2.9999999999999999e-02 1.0441180045804940e+01 7.0348100564898971e+01 1.3271355637073491e+01 -1 2 0
36480 1 8 2.9999999999999999e-02 7.8185955282477142e+00 7.0769307463772392e+01 1.6458423433456705e+01 -2 1 0
36479 1 8 2.9999999999999999e-02 8.7831983720577576e+00 6.9789420359985996e+01 1.7332731706255270e+01 -2 1 0
36476 1 6 -3.3000000000000002e-01 6.7073939351733900e+00 6.9263117385951347e+01 1.7494968911777423e+01 -2 1 0
2693 1 3 5.9999999999999998e-02 7.0342620000802842e+00 7.1758314850897207e+01 1.3352964229777248e+01 0 3 0
13452 1 7 1.6000000000000000e-01 9.8171324528745867e+00 7.0768566556847418e+01 1.4056303540357797e+01 -1 2 0
13451 1 6 -3.3000000000000002e-01 1.0118635994593003e+01 7.2106320463619056e+01 1.4290310000684828e+01 -1 2 0
36477 1 7 1.6000000000000000e-01 7.8693488075171683e+00 6.9762663407409164e+01 1.6794659166688316e+01 -2 1 0
13464 1 3 5.9999999999999998e-02 1.0165213943220520e+01 7.2825276156888293e+01 1.7605170181257570e+01 -1 2 0
13445 1 4 5.1000000000000001e-01 1.1189450336411415e+01 7.2437284007688788e+01 1.5093585455286819e+01 -1 2 0
13462 1 3 5.9999999999999998e-02 8.6476870840147395e+00 7.3177166537696067e+01 1.6697932984687171e+01 -1 2 0
13461 1 1 -1.7999999999999999e-01 9.4113012324978396e+00 7.3569743493899352e+01 1.7400384543593887e+01 -1 2 0
13450 1 5 -4.2999999999999999e-01 1.1891844732292061e+01 7.1627379869308186e+01 1.5713329633142136e+01 -1 2 0
13442 1 2 0.0000000000000000e+00 1.1585683937168248e+01 7.3888598495694879e+01 1.4868166135668393e+01 -1 2 0
13443 1 3 5.9999999999999998e-02 1.1005599736753478e+01 7.3803749851169911e+01 1.2866606290176479e+01 -1 2 0
13463 1 3 5.9999999999999998e-02 8.7575358438140540e+00 7.3785335277425787e+01 1.8237129748159056e+01 -1 2 0
26577 1 7 1.6000000000000000e-01 1.2464371588132302e+01 6.8159045482359801e+01 1.6407844418876319e+01 -2 0 0
26579 1 8 2.9999999999999999e-02 1.2396247732992407e+01 6.8902237253513874e+01 1.5653597897881921e+01 -2 0 0
13433 1 3 5.9999999999999998e-02 1.2466328264538092e+01 7.1605224111828520e+01 1.2616603384390734e+01 -1 2 0
13427 1 2 0.0000000000000000e+00 1.3171307765385475e+01 7.3524784358059236e+01 1.2519508139998303e+01 -1 2 0
13431 1 1 -1.7999999999999999e-01 1.3408357424937241e+01 7.2049366639097215e+01 1.2839217386261657e+01 -1 2 0
13436 1 6 -3.3000000000000002e-01 1.5491235028966662e+01 7.3678322616922728e+01 1.3207256801886478e+01 -1 2 0
13434 1 3 5.9999999999999998e-02 1.3707080440963118e+01 7.1836164373962760e+01 1.3795392912889190e+01 -1 2 0
24689 1 8 2.9999999999999999e-02 1.4604203725989068e+01 6.8119758988562992e+01 1.4294250331224600e+01 -2 0 0
24690 1 8 2.9999999999999999e-02 1.5127511931686646e+01 6.9104150424892737e+01 1.2953308679550188e+01 -2 0 0
24688 1 8 2.9999999999999999e-02 1.4570579406305093e+01 6.9793550487911617e+01 1.4529239651919944e+01 -2 0 0
24687 1 7 1.6000000000000000e-01 1.5122768492195583e+01 6.8981704123971085e+01 1.4046341340773255e+01 -2 0 0
24715 1 5 -4.2999999999999999e-01 1.4665654847921180e+01 6.9760418720193428e+01 1.7730693910848075e+01 -2 0 0
13448 1 3 5.9999999999999998e-02 1.3689339254337874e+01 7.3706166262458737e+01 1.5418806966223842e+01 -1 2 0
24718 1 8 2.9999999999999999e-02 1.3326737071525178e+01 7.1742663356876619e+01 1.7858964819619523e+01 -2 0 0
24719 1 8 2.9999999999999999e-02 1.4048287433923889e+01 7.3267462661679915e+01 1.8252632425991568e+01 -2 0 0
13539 1 3 5.9999999999999998e-02 1.8705937056711426e-02 7.6644284541993272e+01 1.6135733070213146e+01 -1 2 0
13524 1 3 5.9999999999999998e-02 1.4253148884756290e+00 7.9579779131015229e+01 1.2139257024569698e+01 -1 2 0
2668 1 8 2.9999999999999999e-02 1.5390803728792042e+00 7.5523290967815171e+01 1.2539996184842659e+01 0 3 0
13541 1 6 -3.3000000000000002e-01 1.0974288196329665e-01 7.8676530418058945e+01 1.7697179947389930e+01 -1 2 0
13522 1 3 5.9999999999999998e-02 1.8877819706709920e+00 7.7876483688252719e+01 1.2479864220519717e+01 -1 2 0
13521 1 1 -1.7999999999999999e-01 1.9339961242870807e+00 7.8879718630299394e+01 1.2795335537319326e+01 -1 2 0
13511 1 6 -3.3000000000000002e-01 5.4340080115367897e+00 7.8159027243338940e+01 1.3669774205366599e+01 -1 2 0
13508 1 3 5.9999999999999998e-02 5.0869665734724538e+00 7.5858249170004314e+01 1.4621761142847893e+01 -1 2 0
13509 1 3 5.9999999999999998e-02 3.5977358240782493e+00 7.5951422793917345e+01 1.3727937682571632e+01 -1 2 0
13507 1 3 5.9999999999999998e-02 3.5721825797211162e+00 7.5338737890024163e+01 1.5326071418578250e+01 -1 2 0
13519 1 3 5.9999999999999998e-02 1.6691986067379936e+00 7.6938354408274861e+01 1.4707233654499746e+01 -1 2 0
13506 1 1 -1.7999999999999999e-01 4.0313475442333226e+00 7.6108472037682759e+01 1.4724919617985641e+01 -1 2 0
13502 1 2 0.0000000000000000e+00 3.7418282312533533e+00 7.7517795759525512e+01 1.5339992045412494e+01 -1 2 0
13516 1 9 -1.2000000000000000e-01 2.1810384796370448e+00 7.7832238142202868e+01 1.5042035491321649e+01 -1 2 0
13505 1 4 5.1000000000000001e-01 4.7761249503429664e+00 7.8557559914480791e+01 1.4787011981755166e+01 -1 2 0
13501 1 9 -1.2000000000000000e-01 3.8299822726871144e+00 7.7379645295933685e+01 1.6941139876136354e+01 -1 2 0
13518 1 3 5.9999999999999998e-02 1.7295829455840721e+00 7.7896340956405126e+01 1.5990862795797273e+01 -1 2 0
13504 1 3 5.9999999999999998e-02 3.1245652036190066e+00 7.6671096751574808e+01 1.7257288097697309e+01 -1 2 0
13503 1 3 5.9999999999999998e-02 3.3149028213297949e+00 7.8208232690608156e+01 1.7219517873278416e+01 -1 2 0
13517 1 2 0.0000000000000000e+00 1.5650891547099128e+00 7.8995767048482165e+01 1.4237482513910638e+01 -1 2 0
13487 1 2 0.0000000000000000e+00 5.0510692745989001e+00 7.7414305150660326e+01 1.7896202812567577e+01 -1 2 0
13510 1 5 -4.2999999999999999e-01 4.9154922934443137e+00 7.9640938062825981e+01 1.5323191956612719e+01 -1 2 0
13523 1 3 5.9999999999999998e-02 3.0258278967368444e+00 7.9010582410776195e+01 1.2562668388190732e+01 -1 2 0
13493 1 3 5.9999999999999998e-02 6.0506391069564387e+00 7.9383832828776505e+01 1.7709195889832689e+01 -1 2 0
13488 1 3 5.9999999999999998e-02 5.9924759397453036e+00 7.5843699763193413e+01 1.6668268520501062e+01 -1 2 0
40049 1 8 2.9999999999999999e-02 9.6009564992982954e-01 7.4512165980592641e+01 1.8132715876542218e+01 -2 2 0
13513 1 8 2.9999999999999999e-02 5.7275960856819772e+00 8.0087368437814916e+01 1.2700784975311297e+01 -1 2 0
13543 1 8 2.9999999999999999e-02 1.6675674885961962e+00 7.9866500527726217e+01 1.8227982054827844e+01 -1 2 0
13512 1 7 1.6000000000000000e-01 6.1344178538232441e+00 7.9099520049092263e+01 1.2864680135552284e+01 -1 2 0
13441 1 9 -1.2000000000000000e-01 1.1939988952090349e+01 7.4136093646837239e+01 1.3284553191748325e+01 -1 2 0
2685 1 8 2.9999999999999999e-02 9.4146710736123858e+00 7.6441697671832088e+01 1.2366075371265991e+01 0 3 0
13486 1 9 -1.2000000000000000e-01 6.2488744913791594e+00 7.6774064662294535e+01 1.7122467408901290e+01 -1 2 0
13489 1 3 5.9999999999999998e-02 6.4158652228157953e+00 7.7319767891390867e+01 1.6239127157172280e+01 -1 2 0
13459 1 3 5.9999999999999998e-02 9.4039310266074807e+00 7.4426800469836394e+01 1.4780723653385751e+01 -1 2 0
13474 1 3 5.9999999999999998e-02 7.6745469465363874e+00 7.5117008917028400e+01 1.5968495309371084e+01 -1 2 0
13444 1 3 5.9999999999999998e-02 1.1903671472475603e+01 7.5253152562097512e+01 1.3075312635829372e+01 -1 2 0
13456 1 9 -1.2000000000000000e-01 1.0304649118377943e+01 7.4789112515272208e+01 1.5262476783765697e+01 -1 2 0
36640 1 5 -4.2999999999999999e-01 1.0249709277514652e+01 7.8744223843102361e+01 1.3725260530362853e+01 -2 1 0
13457 1 2 0.0000000000000000e+00 9.7794602473193954e+00 7.4931162008265517e+01 1.6739378176064051e+01 -1 2 0
13460 1 4 5.1000000000000001e-01 1.0756927386692423e+01 7.5774618475694098e+01 1.7610149964891285e+01 -1 2 0
13471 1 9 -1.2000000000000000e-01 8.4075138796304874e+00 7.5705736525868474e+01 1.6506332580035043e+01 -1 2 0
13458 1 3 5.9999999999999998e-02 1.0462750850035473e+01 7.5863621535334374e+01 1.4887840381029529e+01 -1 2 0
13473 1 3 5.9999999999999998e-02 8.5174798020965259e+00 7.6444312721176715e+01 1.5727690038306511e+01 -1 2 0
13480 1 5 -4.2999999999999999e-01 8.3966086157972128e+00 7.8733995197128507e+01 1.6930159793948985e+01 -1 2 0
13472 1 2 0.0000000000000000e+00 7.6715615801462897e+00 7.6545495547067347e+01 1.7721624644195447e+01 -1 2 0
13475 1 4 5.1000000000000001e-01 8.3862087925499313e+00 7.7943344719293904e+01 1.7886435429108694e+01 -1 2 0
13465 1 5 -4.2999999999999999e-01 1.1340293085598512e+01 7.6763232261162869e+01 1.7113787505856742e+01 -1 2 0
13515 1 8 2.9999999999999999e-02 7.1426408946700350e+00 7.9164306002633950e+01 1.3296912609847006e+01 -1 2 0
36635 1 4 5.1000000000000001e-01 1.0986587601992415e+01 7.9709344182251712e+01 1.3709880671054286e+01 -2 1 0
36638 1 3 5.9999999999999998e-02 1.2189339402878950e+01 7.7413785941630792e+01 1.3115781688645974e+01 -2 1 0
36622 1 3 5.9999999999999998e-02 1.2691327671133855e+01 7.9170296059816764e+01 1.7074679900701621e+01 -2 1 0
13447 1 3 5.9999999999999998e-02 1.2690582337566594e+01 7.4059232148526561e+01 1.6755027183940690e+01 -1 2 0
36632 1 2 0.0000000000000000e+00 1.2431648187078842e+01 7.9539430197519664e+01 1.3117790851458402e+01 -2 1 0
36636 1 1 -1.7999999999999999e-01 1.2427084168922335e+01 7.8194795179605620e+01 1.2402007553221146e+01 -2 1 0
13446 1 1 -1.7999999999999999e-01 1.2786779603429073e+01 7.4261703136512395e+01 1.5669982734841890e+01 -1 2 0
13435 1 5 -4.2999999999999999e-01 1.4445593670294388e+01 7.5634394480887067e+01 1.2711049479539614e+01 -1 2 0
13430 1 4 5.1000000000000001e-01 1.4436481764543240e+01 7.4431065923966813e+01 1.2785884757132710e+01 -1 2 0
36606 1 1 -1.7999999999999999e-01 1.4996876620820654e+01 7.7529301559963585e+01 1.6795997452213584e+01 -2 1 0
13449 1 3 5.9999999999999998e-02 1.3138707903885891e+01 7.5275809639908388e+01 1.5487439183979900e+01 -1 2 0
36634 1 3 5.9999999999999998e-02 1.3333928942651768e+01 7.8261509842315263e+01 1.4679597883659472e+01 -2 1 0
36607 1 3 5.9999999999999998e-02 1.3979396862037094e+01 7.7474050648667884e+01 1.7030152229720297e+01 -2 1 0
36631 1 9 -1.2000000000000000e-01 1.3555770765792326e+01 7.9241940476407578e+01 1.4283662064455790e+01 -2 1 0
36633 1 3 5.9999999999999998e-02 1.4411604976308736e+01 7.9256135799847726e+01 1.3663581979854440e+01 -2 1 0
36602 1 2 0.0000000000000000e+00 1.5530350196009326e+01 7.8910186390434717e+01 1.7127492303754945e+01 -2 1 0
36609 1 3 5.9999999999999998e-02 1.5138911754814421e+01 7.7310540727532299e+01 1.5722144148652243e+01 -2 1 0
36608 1 3 5.9999999999999998e-02 1.5430351983882925e+01 7.6708209657298241e+01 1.7432142724073096e+01 -2 1 0
36616 1 9 -1.2000000000000000e-01 1.5230530432219702e+01 8.0046025178829694e+01 1.6128899539259841e+01 -2 1 0
36619 1 3 5.9999999999999998e-02 1.6016475598582545e+01 8.0063593697022966e+01 1.5317504273865097e+01 -2 1 0
13526 1 6 -3.3000000000000002e-01 2.3402984287121114e+00 8.0476081743525199e+01 1.6035495748463749e+01 -1 2 0
13520 1 4 5.1000000000000001e-01 2.0858844490084247e+00 8.0382092857151747e+01 1.4730381357909957e+01 -1 2 0
40263 1 3 5.9999999999999998e-02 7.7598270399027947e-01 8.5269333213943966e+01 1.2550986594887350e+01 -2 2 0
13529 1 8 2.9999999999999999e-02 1.8495099367644932e+00 8.2432075013927914e+01 1.6451796492551590e+01 -1 2 0
40275 1 8 2.9999999999999999e-02 3.7642238904985033e+00 8.2832720101784034e+01 1.3187241730688594e+01 -2 2 0
13525 1 5 -4.2999999999999999e-01 2.2185822346840767e+00 8.1360359838000221e+01 1.3962098135180318e+01 -1 2 0
13527 1 7 1.6000000000000000e-01 2.6810765182644642e+00 8.1710479878083305e+01 1.6652926583237846e+01 -1 2 0
13528 1 8 2.9999999999999999e-02 2.9402002653943247e+00 8.1480204212461160e+01 1.7725960373522938e+01 -1 2 0
13530 1 8 2.9999999999999999e-02 3.5325811707210861e+00 8.2206745922249226e+01 1.6288539978326224e+01 -1 2 0
40135 1 5 -4.2999999999999999e-01 5.6269559940907072e+00 8.3399492469896330e+01 1.7847201739271558e+01 -2 2 0
40305 1 8 2.9999999999999999e-02 1.7227610208541071e+00 8.5112614264677958e+01 1.5941116904994793e+01 -2 2 0
40199 1 8 2.9999999999999999e-02 1.4308030546413490e+00 8.3751803884578862e+01 1.8107411133661778e+01 -2 2 0
40299 1 3 5.9999999999999998e-02 4.6841496874170376e+00 8.6037333231305652e+01 1.3795155954935233e+01 -2 2 0
40302 1 7 1.6000000000000000e-01 1.4021167036844191e+00 8.6168684506578359e+01 1.5958141824856346e+01 -2 2 0
40130 1 4 5.1000000000000001e-01 6.3741493625949497e+00 8.4258598115996790e+01 1.8245197059190751e+01 -2 2 0
40140 1 8 2.9999999999999999e-02 7.6661532293785450e+00 8.3015151604850956e+01 1.6308293181541845e+01 -2 2 0
36643 1 8 2.9999999999999999e-02 9.3501507792831493e+00 8.0880709762486063e+01 1.5711004445946816e+01 -2 1 0
40139 1 8 2.9999999999999999e-02 6.7130082798342210e+00 8.4351508747736517e+01 1.5643087652048463e+01 -2 2 0
36623 1 3 5.9999999999999998e-02 1.1788699949536396e+01 8.0486514956457128e+01 1.6230587235778003e+01 -2 1 0
36644 1 8 2.9999999999999999e-02 8.5752804767225737e+00 8.0398032914230669e+01 1.4239145263168551e+01 -2 1 0
40138 1 8 2.9999999999999999e-02 8.3836620068487324e+00 8.4519396753865180e+01 1.5532865154698927e+01 -2 2 0
36645 1 8 2.9999999999999999e-02 8.9479088025681932e+00 8.2063864604743799e+01 1.4633212568329073e+01 -2 1 0
36641 1 6 -3.3000000000000002e-01 1.0569897820921378e+01 8.0936948975525695e+01 1.4001884130273286e+01 -2 1 0
36642 1 7 1.6000000000000000e-01 9.3218125100909717e+00 8.1090353105824434e+01 1.4652852459789651e+01 -2 1 0
40137 1 7 1.6000000000000000e-01 7.6004058137399708e+00 8.4084393010622080e+01 1.6222832564029165e+01 -2 2 0
40136 1 6 -3.3000000000000002e-01 7.4390229147882767e+00 8.4610428152128875e+01 1.7539424593371589e+01 -2 2 0
12989 1 8 2.9999999999999999e-02 1.0531834107765508e+01 8.2955336592881594e+01 1.6883949787681896e+01 -1 2 0
36628 1 8 2.9999999999999999e-02 1.1735437845969079e+01 8.4104412171468283e+01 1.4895884806420895e+01 -2 1 0
12988 1 8 2.9999999999999999e-02 1.1067314911585367e+01 8.1822564196590321e+01 1.8085372032686447e+01 -1 2 0
12987 1 7 1.6000000000000000e-01 1.0839827479259586e+01 8.2855507377867099e+01 1.7923832451758408e+01 -1 2 0
36621 1 1 -1.7999999999999999e-01 1.2823464039779951e+01 8.0151782305317226e+01 1.6563746577314681e+01 -2 1 0
36629 1 8 2.9999999999999999e-02 1.2941860062968424e+01 8.3789292382470634e+01 1.3611003994324756e+01 -2 1 0
36627 1 7 1.6000000000000000e-01 1.2733485358396390e+01 8.3823517570153356e+01 1.4694285727804470e+01 -2 1 0
36648 1 3 5.9999999999999998e-02 1.2491314329919744e+01 8.1707959208636609e+01 1.2497863695405377e+01 -2 1 0
36624 1 3 5.9999999999999998e-02 1.3064794754692134e+01 8.0838102524170878e+01 1.7415844830179790e+01 -2 1 0
36626 1 6 -3.3000000000000002e-01 1.2939029483369644e+01 8.2528320823649679e+01 1.5194268513963308e+01 -2 1 0
36630 1 8 2.9999999999999999e-02 1.3315537518536805e+01 8.4529092296508793e+01 1.5235590875091088e+01 -2 1 0
36617 1 2 0.0000000000000000e+00 1.3850741874777938e+01 8.0262155750847654e+01 1.5463478945357286e+01 -2 1 0
36618 1 3 5.9999999999999998e-02 1.5532465999325863e+01 8.1000230289122896e+01 1.6542629183594734e+01 -2 1 0
36620 1 4 5.1000000000000001e-01 1.3893197704099199e+01 8.1722979068073968e+01 1.4849143854234303e+01 -2 1 0
36625 1 5 -4.2999999999999999e-01 1.4773258468565823e+01 8.2024691515493259e+01 1.4050852512922649e+01 -2 1 0
12979 1 3 5.9999999999999998e-02 1.4151334309619463e+01 8.4193625052400932e+01 1.7394665533998861e+01 -1 2 0
12963 1 3 5.9999999999999998e-02 1.5559889434407838e+01 8.4486967380712883e+01 1.5857452732337032e+01 -1 2 0
12978 1 3 5.9999999999999998e-02 1.4692566936205317e+01 8.2842602503694337e+01 1.7919355251363065e+01 -1 2 0
12976 1 9 -1.2000000000000000e-01 1.4737624121648443e+01 8.3854401253953583e+01 1.8213585678484620e+01 -1 2 0
36455 1 4 5.1000000000000001e-01 3.7917397124023693e+00 6.5183726718711853e+01 1.8652487981593396e+01 -2 1 0
36452 1 2 0.0000000000000000e+00 5.2978815281551386e+00 6.5269157603121315e+01 1.8854761182521894e+01 -2 1 0
36460 1 5 -4.2999999999999999e-01 2.9724210059470684e+00 6.5358400811635747e+01 1.9579030559259103e+01 -2 1 0
39996 1 1 -1.7999999999999999e-01 1.3974375455386718e+00 6.6774839381698129e+01 2.1751896493239268e+01 -2 2 0
36469 1 3 5.9999999999999998e-02 5.0808934065814384e+00 6.6403419205155629e+01 2.0567513722054951e+01 -2 1 0
39998 1 3 5.9999999999999998e-02 2.2141562172296831e+00 6.6133349324876534e+01 2.2064037658868866e+01 -2 2 0
40001 1 6 -3.3000000000000002e-01 3.2254899266860773e+00 6.7487547420994758e+01 2.3668617730968158e+01 -2 2 0
36466 1 9 -1.2000000000000000e-01 5.7357044938347119e+00 6.6480768108194425e+01 1.9736877998418006e+01 -2 1 0
39997 1 3 5.9999999999999998e-02 6.0945928400398097e-01 6.6267382108817330e+01 2.1102545670602534e+01 -2 2 0
39992 1 2 0.0000000000000000e+00 9.3568438587041669e-01 6.7632120900795442e+01 2.3002590677681336e+01 -2 2 0
39999 1 3 5.9999999999999998e-02 2.0215310587128497e+00 6.7321255162929788e+01 2.0989375899894682e+01 -2 2 0
40005 1 8 2.9999999999999999e-02 5.2203737255790417e+00 6.6994945501680007e+01 2.4085316519707877e+01 -2 2 0
39984 1 3 5.9999999999999998e-02 2.0737896968767155e+00 6.5050761327283425e+01 2.3888253709518111e+01 -2 2 0
40002 1 7 1.6000000000000000e-01 4.3909670761777395e+00 6.7594692961278923e+01 2.4449923114973664e+01 -2 2 0
36475 1 5 -4.2999999999999999e-01 8.1039180062125222e+00 6.7831865360656337e+01 1.8720366467622423e+01 -2 1 0
36468 1 3 5.9999999999999998e-02 6.6780975278192631e+00 6.6295107638697544e+01 2.0199495209780341e+01 -2 1 0
36488 1 3 5.9999999999999998e-02 7.2663891064295356e+00 6.7428182115153518e+01 2.2365938779775508e+01 -2 1 0
36487 1 3 5.9999999999999998e-02 8.3973065012697479e+00 6.7668065679684787e+01 2.1115645792984136e+01 -2 1 0
24733 1 8 2.9999999999999999e-02 1.1496098463024596e+01 6.6672655760220167e+01 1.9800709624829491e+01 -2 0 0
26564 1 8 2.9999999999999999e-02 8.8509042864062426e+00 6.5185858013841070e+01 1.9486780665864448e+01 -2 0 0
26565 1 8 2.9999999999999999e-02 1.0248597945952596e+01 6.5186630371079602e+01 2.0655789420984870e+01 -2 0 0
24732 1 7 1.6000000000000000e-01 1.1711289370504792e+01 6.7677620448123974e+01 2.0124533130512841e+01 -2 0 0
24739 1 3 5.9999999999999998e-02 1.4920428415095019e+01 6.6585253555273482e+01 2.2508972725080248e+01 -2 0 0
24736 1 9 -1.2000000000000000e-01 1.5828278431590752e+01 6.6880312987726683e+01 2.2036545150882265e+01 -2 0 0
24744 1 3 5.9999999999999998e-02 1.5545004387093453e+01 6.5454681668395949e+01 1.9667350837378851e+01 -2 0 0
24730 1 5 -4.2999999999999999e-01 1.4145495639585002e+01 6.7296859260628224e+01 1.9084057989544895e+01 -2 0 0
24725 1 4 5.1000000000000001e-01 1.4073888015085881e+01 6.7621511608805122e+01 2.0227004583748379e+01 -2 0 0
40100 1 4 5.1000000000000001e-01 6.5965153711845748e+00 8.1372616587798191e+01 2.4683529370729602e+01 -2 2 0
24731 1 6 -3.3000000000000002e-01 1.2876474276829811e+01 6.7825011273537555e+01 2.0869320620355882e+01 -2 0 0
24741 1 1 -1.7999999999999999e-01 1.5521180151238848e+01 6.4760817525514625e+01 2.0504384355120973e+01 -2 0 0
40054 1 3 5.9999999999999998e-02 1.7313706545451346e-01 7.3884409280619892e+01 2.3759537660892438e+01 -2 2 0
36472 1 3 5.9999999999999998e-02 4.4039495089472913e+00 6.9465750646986933e+01 1.8546311837026941e+01 -2 1 0
36473 1 3 5.9999999999999998e-02 3.4798507956933600e+00 6.8142441549321049e+01 1.9020977765909592e+01 -2 1 0
36471 1 1 -1.7999999999999999e-01 4.4814086636480406e+00 6.8410381346818127e+01 1.8572284874443557e+01 -2 1 0
40109 1 8 2.9999999999999999e-02 8.4564119804993734e+00 8.1514484399664241e+01 2.6956331390944541e+01 -2 2 0
36467 1 2 0.0000000000000000e+00 5.7636276442626455e+00 6.8046181618138888e+01 1.9412604752752145e+01 -2 1 0
40021 1 9 -1.2000000000000000e-01 2.1740468774447383e-01 7.1495962249901481e+01 2.1681559215895337e+01 -2 2 0
39995 1 4 5.1000000000000001e-01 2.0297010158448874e+00 6.7931021408690000e+01 2.4039207065338005e+01 -2 2 0
40024 1 3 5.9999999999999998e-02 7.4876164632514763e-01 7.2057262923938993e+01 2.0862917644452256e+01 -2 2 0
36484 1 3 5.9999999999999998e-02 5.1397130236714359e+00 6.8351740833577026e+01 2.1412476440448167e+01 -2 1 0
40006 1 9 -1.2000000000000000e-01 2.4860010596659546e-01 6.9001231597400491e+01 2.2507364901677814e+01 -2 2 0
40010 1 4 5.1000000000000001e-01 5.8693758599920620e-01 6.9571171633677906e+01 1.9971320302902846e+01 -2 2 0
40007 1 2 0.0000000000000000e+00 8.6283340044470458e-01 7.0101990869918595e+01 2.1472752510679129e+01 -2 2 0
40015 1 5 -4.2999999999999999e-01 9.7285206735945728e-01 7.0259997448405500e+01 1.9028666275894587e+01 -2 2 0
40023 1 3 5.9999999999999998e-02 6.1631103316754043e-01 7.1942504419417588e+01 2.2583766465675570e+01 -2 2 0
40013 1 3 5.9999999999999998e-02 2.9125139621108622e+00 6.9421235283119771e+01 2.1490458785567728e+01 -2 2 0
40014 1 3 5.9999999999999998e-02 2.7130017382723661e+00 7.0595303328680842e+01 2.2717301357654893e+01 -2 2 0
40012 1 3 5.9999999999999998e-02 2.7357212647207656e+00 7.1037008136732339e+01 2.1035410514269625e+01 -2 2 0
40011 1 1 -1.7999999999999999e-01 2.3775387182294572e+00 7.0313313092215452e+01 2.1748306270226077e+01 -2 2 0
36483 1 3 5.9999999999999998e-02 5.2387067523823694e+00 6.9791688809926484e+01 2.0413178105404896e+01 -2 1 0
36498 1 3 5.9999999999999998e-02 5.7650872768037162e+00 7.0887443774408041e+01 2.2403242507351109e+01 -2 1 0
36481 1 9 -1.2000000000000000e-01 5.8078754810823616e+00 6.8909443285668203e+01 2.0698711896413059e+01 -2 1 0
36499 1 3 5.9999999999999998e-02 5.8756308311008096e+00 6.9539639994946299e+01 2.3211389248449954e+01 -2 1 0
40050 1 8 2.9999999999999999e-02 2.0737661520553017e+00 7.3893995114591121e+01 1.9332849691562863e+01 -2 2 0
36514 1 3 5.9999999999999998e-02 6.2758839636301662e+00 7.2826663074530401e+01 2.3138840427541826e+01 -2 1 0
36470 1 4 5.1000000000000001e-01 7.0034771208236331e+00 6.8299543204764163e+01 1.8467624576939091e+01 -2 1 0
36496 1 9 -1.2000000000000000e-01 6.5350957324074992e+00 7.0245901454375144e+01 2.2769667985420632e+01 -2 1 0
24735 1 8 2.9999999999999999e-02 1.0793528363981009e+01 6.8011031240119493e+01 2.0616361401216739e+01 -2 0 0
36486 1 1 -1.7999999999999999e-01 7.9067026972604371e+00 6.8157928147017842e+01 2.1933861682831328e+01 -2 1 0
24734 1 8 2.9999999999999999e-02 1.1883668258590010e+01 6.8338883902311991e+01 1.9349456656571927e+01 -2 0 0
36497 1 2 0.0000000000000000e+00 7.3854526416468413e+00 7.0989579583194484e+01 2.3855695235934654e+01 -2 1 0
36489 1 3 5.9999999999999998e-02 8.7205597062255453e+00 6.8339115618152377e+01 2.2602217902282252e+01 -2 1 0
36494 1 8 2.9999999999999999e-02 1.0091964259310915e+01 7.0695764827571324e+01 1.8695007088397578e+01 -2 1 0
36495 1 8 2.9999999999999999e-02 1.1219017049751010e+01 7.0568484124523209e+01 2.0016861558053552e+01 -2 1 0
36493 1 8 2.9999999999999999e-02 9.9805730775768584e+00 7.1929142493912380e+01 2.0118042350657124e+01 -2 1 0
36511 1 9 -1.2000000000000000e-01 7.3437993620726756e+00 7.2541192024261619e+01 2.3379975635572617e+01 -2 1 0
36482 1 2 0.0000000000000000e+00 7.1025384596411181e+00 6.9429849395642961e+01 2.1559282308771540e+01 -2 1 0
36513 1 3 5.9999999999999998e-02 7.8320401842189877e+00 7.2665689522501552e+01 2.2390787066603050e+01 -2 1 0
36490 1 5 -4.2999999999999999e-01 7.5178549715708929e+00 7.1314395020230165e+01 2.0056913548971227e+01 -2 1 0
36492 1 7 1.6000000000000000e-01 1.0148102572199308e+01 7.0848188248756884e+01 1.9776526020317654e+01 -2 1 0
36491 1 6 -3.3000000000000002e-01 9.2376866416401704e+00 7.0014605710560431e+01 2.0530765725312239e+01 -2 1 0
36485 1 4 5.1000000000000001e-01 7.9846572800912980e+00 7.0352118336673740e+01 2.0648505362896039e+01 -2 1 0
36505 1 5 -4.2999999999999999e-01 9.6501295651615955e+00 7.0866659039273173e+01 2.3167007764208016e+01 -2 1 0
36528 1 3 5.9999999999999998e-02 9.8440010780800389e+00 7.3202159342735570e+01 2.4162973815383214e+01 -2 1 0
36500 1 4 5.1000000000000001e-01 8.7867762213605491e+00 7.0527732798724244e+01 2.3947693565921501e+01 -2 1 0
36512 1 2 0.0000000000000000e+00 7.7183725791074433e+00 7.3808622327318687e+01 2.4271136286263111e+01 -2 1 0
36549 1 3 5.9999999999999998e-02 1.1844015425670385e+01 7.2889496227483349e+01 2.3166974706347066e+01 -2 1 0
36508 1 8 2.9999999999999999e-02 1.0815328146630915e+01 6.8776006099794955e+01 2.4234401608917867e+01 -2 1 0
36546 1 1 -1.7999999999999999e-01 1.2441458458031764e+01 7.2623233105130637e+01 2.4050576131770747e+01 -2 1 0
36548 1 3 5.9999999999999998e-02 1.3130328821538024e+01 7.2025432442268141e+01 2.3598673616887478e+01 -2 1 0
24717 1 7 1.6000000000000000e-01 1.3727166795447829e+01 7.2291786495107345e+01 1.8647954243629556e+01 -2 0 0
24720 1 8 2.9999999999999999e-02 1.2875732293405930e+01 7.2440186660392882e+01 1.9349289208037252e+01 -2 0 0
24710 1 4 5.1000000000000001e-01 1.5271768093160416e+01 7.0435165433936263e+01 1.8644124136113856e+01 -2 0 0
24716 1 6 -3.3000000000000002e-01 1.4777643490605019e+01 7.1563120678480246e+01 1.9294820046177044e+01 -2 0 0
24727 1 3 5.9999999999999998e-02 1.5802448022392390e+01 6.9562140774315480e+01 2.2526020600777187e+01 -2 0 0
24722 1 2 0.0000000000000000e+00 1.5351830240983269e+01 6.8063512059784529e+01 2.0991739146281606e+01 -2 0 0
24726 1 1 -1.7999999999999999e-01 1.4971140583588749e+01 6.9233008560931410e+01 2.1887300961008968e+01 -2 0 0
24729 1 3 5.9999999999999998e-02 1.4518335291019675e+01 6.9996100853247924e+01 2.1275801098213609e+01 -2 0 0
24728 1 3 5.9999999999999998e-02 1.4194639075218616e+01 6.8923531779659328e+01 2.2623052071626219e+01 -2 0 0
36563 1 3 5.9999999999999998e-02 1.5274249315108316e+01 7.2492227095068927e+01 2.3291550938847294e+01 -2 1 0
36561 1 1 -1.7999999999999999e-01 1.5257897255002415e+01 7.3318260057009766e+01 2.2592489083249962e+01 -2 1 0
36562 1 3 5.9999999999999998e-02 1.4332827868515192e+01 7.3113480984273011e+01 2.1975252385940969e+01 -2 1 0
36564 1 3 5.9999999999999998e-02 1.6157629394939363e+01 7.3317760109729576e+01 2.1993438651055428e+01 -2 1 0
13491 1 1 -1.7999999999999999e-01 5.4820593457923055e+00 7.8853876166243055e+01 1.8472955179811148e+01 -1 2 0
13545 1 8 2.9999999999999999e-02 3.7165770130610659e-01 7.9860888330802737e+01 1.9410185308716198e+01 -1 2 0
13542 1 7 1.6000000000000000e-01 9.1981586184925113e-01 7.9286235468228611e+01 1.8668155157255352e+01 -1 2 0
13544 1 8 2.9999999999999999e-02 1.5405982166038610e+00 7.8567325790113969e+01 1.9117011021003940e+01 -1 2 0
40046 1 6 -3.3000000000000002e-01 2.6639810873543435e-01 7.4740514785586470e+01 2.0075987484114581e+01 -2 2 0
40040 1 4 5.1000000000000001e-01 4.7077623562830107e-01 7.4661183373837559e+01 2.1398669709656915e+01 -2 2 0
40068 1 3 5.9999999999999998e-02 7.8120809163327665e-01 7.7075238105699071e+01 2.3222153985793607e+01 -2 2 0
40045 1 5 -4.2999999999999999e-01 1.5446941871071689e+00 7.4494667470586862e+01 2.1937081105749709e+01 -2 2 0
13495 1 5 -4.2999999999999999e-01 4.4017844821350351e+00 7.5271314654848638e+01 1.8967097745313982e+01 -1 2 0
40048 1 8 2.9999999999999999e-02 1.9278853920980747e+00 7.5579773258430478e+01 1.9165324920722099e+01 -2 2 0
13492 1 3 5.9999999999999998e-02 4.6401680376886381e+00 7.9458186482936128e+01 1.8815241055478317e+01 -1 2 0
13490 1 4 5.1000000000000001e-01 4.5242004161442821e+00 7.6472901794594037e+01 1.9105067582448463e+01 -1 2 0
13500 1 8 2.9999999999999999e-02 4.5446892028884260e+00 7.5491778964856579e+01 2.1567568485435107e+01 -1 2 0
13499 1 8 2.9999999999999999e-02 4.2497719785300410e+00 7.7145836255300779e+01 2.2189429859310483e+01 -1 2 0
40047 1 7 1.6000000000000000e-01 1.3391394250152484e+00 7.4672549176638981e+01 1.9128710080248855e+01 -2 2 0
40066 1 9 -1.2000000000000000e-01 1.0621322101589790e+00 7.6763341978831306e+01 2.4198756097088797e+01 -2 2 0
13498 1 8 2.9999999999999999e-02 2.8566124446098629e+00 7.6345454758319249e+01 2.1297475074105407e+01 -1 2 0
13497 1 7 1.6000000000000000e-01 3.9442859135289212e+00 7.6432104860600091e+01 2.1362920451746746e+01 -1 2 0
13496 1 6 -3.3000000000000002e-01 4.3631007753992304e+00 7.7189118512733700e+01 2.0254040773474060e+01 -1 2 0
40083 1 3 5.9999999999999998e-02 2.8302922347656274e+00 7.8103483347155802e+01 2.3292053264376122e+01 -2 2 0
40096 1 9 -1.2000000000000000e-01 5.0187133991946036e+00 7.9819883777949840e+01 2.3588067328517024e+01 -2 2 0
40098 1 3 5.9999999999999998e-02 4.8875180041935664e+00 7.9304739839792916e+01 2.2649096000815934e+01 -2 2 0
40081 1 9 -1.2000000000000000e-01 2.9807232556080328e+00 7.8487268816375021e+01 2.4308819139441610e+01 -2 2 0
40069 1 3 5.9999999999999998e-02 1.9076057331313365e+00 7.6086337713010352e+01 2.4198898106373523e+01 -2 2 0
40099 1 3 5.9999999999999998e-02 5.4495987509712345e+00 7.8982404364687326e+01 2.4167323580669436e+01 -2 2 0
40082 1 2 0.0000000000000000e+00 3.6149026666559401e+00 7.9969534889781912e+01 2.4290288882176839e+01 -2 2 0
13494 1 3 5.9999999999999998e-02 6.0099625694555741e+00 7.8676508753998306e+01 1.9373702471008656e+01 -1 2 0
13483 1 8 2.9999999999999999e-02 1.0536193222560836e+01 7.9269114244297512e+01 1.8584618417814440e+01 -1 2 0
36519 1 3 5.9999999999999998e-02 6.4612467901012822e+00 7.5073782261771086e+01 2.2902821425169389e+01 -2 1 0
13484 1 8 2.9999999999999999e-02 1.0068041449905518e+01 7.9542826480409602e+01 2.0347992927552067e+01 -1 2 0
40104 1 3 5.9999999999999998e-02 7.0324974532967293e+00 7.9588921899188392e+01 2.1743326850381052e+01 -2 2 0
13482 1 7 1.6000000000000000e-01 9.7000177804376637e+00 7.9359511130253026e+01 1.9322339536194686e+01 -1 2 0
13481 1 6 -3.3000000000000002e-01 8.8983776065534919e+00 7.8172458108429709e+01 1.9160668261584199e+01 -1 2 0
13466 1 6 -3.3000000000000002e-01 1.0985529932146404e+01 7.5278041982302994e+01 1.8828332789475724e+01 -1 2 0
40102 1 3 5.9999999999999998e-02 7.5119971843757893e+00 7.9038589050991931e+01 2.3286802231270769e+01 -2 2 0
13477 1 3 5.9999999999999998e-02 6.9389954031879144e+00 7.4929651454533882e+01 1.9048895768635965e+01 -1 2 0
13476 1 1 -1.7999999999999999e-01 7.5702228957989206e+00 7.5815306704663314e+01 1.9018044367430072e+01 -1 2 0
13479 1 3 5.9999999999999998e-02 8.5532058835964673e+00 7.5508284112379485e+01 1.9362067656730478e+01 -1 2 0
36517 1 3 5.9999999999999998e-02 8.1522133183006940e+00 7.5133737008607582e+01 2.2439274446941791e+01 -2 1 0
36516 1 1 -1.7999999999999999e-01 7.4864374259956188e+00 7.5047389829310816e+01 2.3334735043027287e+01 -2 1 0
13478 1 3 5.9999999999999998e-02 7.1407249537452788e+00 7.6417451276854521e+01 1.9801846970384265e+01 -1 2 0
36535 1 5 -4.2999999999999999e-01 1.0571968019844430e+01 7.5302958925394208e+01 2.2597498392698114e+01 -2 1 0
36530 1 4 5.1000000000000001e-01 1.0535637700526159e+01 7.5848941815421966e+01 2.3689089007165585e+01 -2 1 0
36537 1 7 1.6000000000000000e-01 1.1019339515248632e+01 7.7967870185821155e+01 2.2713114646218163e+01 -2 1 0
36536 1 6 -3.3000000000000002e-01 1.0754064866798432e+01 7.7126466975634784e+01 2.3845682474307697e+01 -2 1 0
36539 1 8 2.9999999999999999e-02 1.0557217180333568e+01 7.7554903397102336e+01 2.1847008438359694e+01 -2 1 0
36518 1 3 5.9999999999999998e-02 7.6274170620652590e+00 7.5988818130972689e+01 2.3824598308810785e+01 -2 1 0
36538 1 8 2.9999999999999999e-02 1.0501059941384169e+01 7.8958143211081548e+01 2.2815217345333973e+01 -2 1 0
36540 1 8 2.9999999999999999e-02 1.2079693633350146e+01 7.8112931686032084e+01 2.2591056805204477e+01 -2 1 0
40101 1 1 -1.7999999999999999e-01 7.3318635102659231e+00 7.9932079169438808e+01 2.2718117732309647e+01 -2 2 0
13467 1 7 1.6000000000000000e-01 1.1726306938596975e+01 7.6085295038015985e+01 1.9696560606862068e+01 -1 2 0
13468 1 8 2.9999999999999999e-02 1.1308779322041673e+01 7.7099408041956224e+01 1.9786528463248981e+01 -1 2 0
13470 1 8 2.9999999999999999e-02 1.1720406576807099e+01 7.5577190369608104e+01 2.0668968001628766e+01 -1 2 0
13485 1 8 2.9999999999999999e-02 9.1680017989961584e+00 8.0294901241229255e+01 1.9023679657735123e+01 -1 2 0
13469 1 8 2.9999999999999999e-02 1.2704088247290972e+01 7.6267111912414578e+01 1.9459977980764108e+01 -1 2 0
36559 1 3 5.9999999999999998e-02 1.3037293168843453e+01 7.4773080255296961e+01 2.3094297960139944e+01 -2 1 0
36604 1 3 5.9999999999999998e-02 1.3949222194883568e+01 7.9122545442224165e+01 1.8640262833782955e+01 -2 1 0
36601 1 9 -1.2000000000000000e-01 1.5057313987745035e+01 7.9239349847572143e+01 1.8603550522576544e+01 -2 1 0
36588 1 3 5.9999999999999998e-02 1.5069420522029613e+01 7.6600805449197793e+01 1.9689994212693396e+01 -2 1 0
36587 1 2 0.0000000000000000e+00 1.5577089874012794e+01 7.8751325242538442e+01 1.9975468734739430e+01 -2 1 0
36557 1 2 0.0000000000000000e+00 1.5097884947794967e+01 7.4722528085651945e+01 2.3301008928661592e+01 -2 1 0
36556 1 9 -1.2000000000000000e-01 1.3653158658899697e+01 7.4825879746911312e+01 2.3993912298589084e+01 -2 1 0
36595 1 5 -4.2999999999999999e-01 1.3401909562298199e+01 7.8550313065266479e+01 2.0816424706443417e+01 -2 1 0
36571 1 9 -1.2000000000000000e-01 1.5069568984826509e+01 7.5737428607463670e+01 2.2077810038803840e+01 -2 1 0
36574 1 3 5.9999999999999998e-02 1.4261099298141389e+01 7.5488962778250610e+01 2.1366847611701012e+01 -2 1 0
36573 1 3 5.9999999999999998e-02 1.4616550299822828e+01 7.6650540336816675e+01 2.2463312660546098e+01 -2 1 0
36590 1 4 5.1000000000000001e-01 1.4471752374612187e+01 7.9102146725290083e+01 2.0976154980981882e+01 -2 1 0
36560 1 4 5.1000000000000001e-01 1.6178621349898222e+01 7.4854979405614472e+01 2.4379875908229369e+01 -2 1 0
36586 1 9 -1.2000000000000000e-01 1.5926155232021326e+01 7.7160741562956645e+01 2.0107627865913834e+01 -2 1 0
36598 1 8 2.9999999999999999e-02 1.3789759919005215e+01 7.9982815524802248e+01 2.3881983970996718e+01 -2 1 0
36596 1 6 -3.3000000000000002e-01 1.4803784601036257e+01 8.0062542629526618e+01 2.1915475989612233e+01 -2 1 0
36558 1 3 5.9999999999999998e-02 1.3412086086215927e+01 7.5834120695666584e+01 2.4388273783683520e+01 -2 1 0
40090 1 5 -4.2999999999999999e-01 2.6700098794726714e+00 8.0592655264269752e+01 2.2193102879417527e+01 -2 2 0
40093 1 8 2.9999999999999999e-02 1.4770947798759737e+00 8.2758632585983960e+01 2.2146763007582926e+01 -2 2 0
40196 1 6 -3.3000000000000002e-01 2.3851669623194058e-01 8.5000425233681028e+01 1.9173504954975950e+01 -2 2 0
40198 1 8 2.9999999999999999e-02 2.0134370536745250e+00 8.4044767563311623e+01 1.9784275097612351e+01 -2 2 0
40095 1 8 2.9999999999999999e-02 1.3752541405393643e+00 8.3872192222512609e+01 2.3414615602251384e+01 -2 2 0
40200 1 8 2.9999999999999999e-02 5.0407855751233499e-01 8.3056128951477064e+01 1.9527801176384255e+01 -2 2 0
40085 1 4 5.1000000000000001e-01 2.8561058269312478e+00 8.0908458948940378e+01 2.3367079311104838e+01 -2 2 0
40143 1 3 5.9999999999999998e-02 4.1146706969097844e+00 8.5414212471937972e+01 1.9029602812373927e+01 -2 2 0
40114 1 3 5.9999999999999998e-02 5.2309213217093644e+00 8.1395734877746122e+01 2.1566045509376234e+01 -2 2 0
40197 1 7 1.6000000000000000e-01 1.1047602088478694e+00 8.3889435584697949e+01 1.9120232359234233e+01 -2 2 0
40128 1 3 5.9999999999999998e-02 5.0802737326397374e+00 8.3242765797571479e+01 2.0329271165655189e+01 -2 2 0
40113 1 3 5.9999999999999998e-02 4.9289970811799133e+00 8.2554874774692010e+01 2.2785282750645081e+01 -2 2 0
40111 1 9 -1.2000000000000000e-01 5.7250564377075150e+00 8.1968562585848190e+01 2.2327373213116374e+01 -2 2 0
40129 1 3 5.9999999999999998e-02 5.1653725824407992e+00 8.4520809070625802e+01 2.1475092247821255e+01 -2 2 0
40150 1 5 -4.2999999999999999e-01 2.8449433954885168e+00 8.5699690320699290e+01 2.1236244407118779e+01 -2 2 0
40094 1 8 2.9999999999999999e-02 2.7776410180548807e+00 8.3649085686489698e+01 2.2618014500329100e+01 -2 2 0
40092 1 7 1.6000000000000000e-01 1.9693980423274291e+00 8.3078510544626610e+01 2.3016568154228100e+01 -2 2 0
40126 1 9 -1.2000000000000000e-01 5.7479075186714388e+00 8.3954007169139189e+01 2.0748410768675019e+01 -2 2 0
40091 1 6 -3.3000000000000002e-01 2.5244316273979681e+00 8.2098073709023836e+01 2.3840817186556055e+01 -2 2 0
40141 1 9 -1.2000000000000000e-01 5.0528169051592080e+00 8.5943504740320250e+01 1.9216379141960736e+01 -2 2 0
40154 1 8 2.9999999999999999e-02 3.9642176569152152e+00 8.4963266267036161e+01 2.3549815578118608e+01 -2 2 0
40152 1 7 1.6000000000000000e-01 3.8351415927825405e+00 8.6006575708160142e+01 2.3756732471351278e+01 -2 2 0
40155 1 8 2.9999999999999999e-02 2.7587737629680373e+00 8.6302767941742090e+01 2.3944456637714275e+01 -2 2 0
13005 1 8 2.9999999999999999e-02 1.1176962564887182e+01 8.3525061603904632e+01 2.4277120292836031e+01 -1 2 0
12986 1 6 -3.3000000000000002e-01 1.1872784695086162e+01 8.3646635433883858e+01 1.8422218596048754e+01 -1 2 0
40097 1 2 0.0000000000000000e+00 6.2053807346529810e+00 8.0818650291682090e+01 2.3341313632527200e+01 -2 2 0
40127 1 2 0.0000000000000000e+00 6.2241352886772532e+00 8.4939632800933026e+01 1.9631282947232801e+01 -2 2 0
40119 1 3 5.9999999999999998e-02 6.7456204655139045e+00 8.1444909057961681e+01 1.9938113611887577e+01 -2 2 0
40103 1 3 5.9999999999999998e-02 8.2043513545176268e+00 8.0489818081694295e+01 2.2757976097146805e+01 -2 2 0
40112 1 2 0.0000000000000000e+00 6.7292456004406072e+00 8.2927193056685439e+01 2.1510031006293044e+01 -2 2 0
12990 1 8 2.9999999999999999e-02 9.9403801736002393e+00 8.3034639477394279e+01 1.8477187370400458e+01 -1 2 0
40122 1 7 1.6000000000000000e-01 7.8558692501187597e+00 8.5642556765054010e+01 2.3873022853083217e+01 -2 2 0
40118 1 3 5.9999999999999998e-02 8.0413686730500995e+00 8.2772811494288490e+01 1.9779670388954546e+01 -2 2 0
40117 1 3 5.9999999999999998e-02 8.2287160302171483e+00 8.1404266041969223e+01 2.0805016031064980e+01 -2 2 0
40116 1 1 -1.7999999999999999e-01 7.4853155172327011e+00 8.2150967194610800e+01 2.0484646599873304e+01 -2 2 0
40134 1 3 5.9999999999999998e-02 8.3076515075616459e+00 8.4898434345979624e+01 2.0376630759856454e+01 -2 2 0
40121 1 6 -3.3000000000000002e-01 7.1903503224123799e+00 8.4808476218278457e+01 2.2982056582383510e+01 -2 2 0
40115 1 4 5.1000000000000001e-01 7.6919314435474346e+00 8.3778720157325083e+01 2.2427936059360732e+01 -2 2 0
40120 1 5 -4.2999999999999999e-01 8.8447494475077164e+00 8.3449990072432698e+01 2.2460054217300783e+01 -2 2 0
12997 1 3 5.9999999999999998e-02 1.0681758339750163e+01 8.4720338739829529e+01 2.0272852372998155e+01 -1 2 0
40131 1 1 -1.7999999999999999e-01 7.5502115834733923e+00 8.5661450201624419e+01 2.0097298483383742e+01 -2 2 0
13001 1 6 -3.3000000000000002e-01 1.1777089633121109e+01 8.4723898562392364e+01 2.2780230934001391e+01 -1 2 0
12996 1 1 -1.7999999999999999e-01 1.1025657704372088e+01 8.5693648307712692e+01 2.0245435678622993e+01 -1 2 0
13002 1 7 1.6000000000000000e-01 1.2070642909773218e+01 8.4009025974996206e+01 2.4015130827613021e+01 -1 2 0
12999 1 3 5.9999999999999998e-02 1.0326777563402560e+01 8.6278046855337990e+01 2.0754043705320697e+01 -1 2 0
12998 1 3 5.9999999999999998e-02 1.0982378440639899e+01 8.5962141083070136e+01 1.9134494093031350e+01 -1 2 0
40123 1 8 2.9999999999999999e-02 8.5255572853697128e+00 8.6319651078589985e+01 2.3332290692700184e+01 -2 2 0
40108 1 8 2.9999999999999999e-02 6.8377425366363767e+00 8.1053555544770489e+01 2.7361914737095930e+01 -2 2 0
12985 1 5 -4.2999999999999999e-01 1.2487096981643154e+01 8.2112487252571668e+01 1.9924506418689383e+01 -1 2 0
36603 1 3 5.9999999999999998e-02 1.5098552346187018e+01 8.0353620141341679e+01 1.8689144240770712e+01 -2 1 0
36599 1 8 2.9999999999999999e-02 1.2797890029415193e+01 8.0326950087546166e+01 2.2387261158113049e+01 -2 1 0
12992 1 2 0.0000000000000000e+00 1.2408655085773653e+01 8.6024803714651057e+01 2.0787558901125170e+01 -1 2 0
13004 1 8 2.9999999999999999e-02 1.2771847814088453e+01 8.3256814775797764e+01 2.3855594075198297e+01 -1 2 0
36597 1 7 1.6000000000000000e-01 1.3774405370931881e+01 8.0452936722982145e+01 2.2832981419439125e+01 -2 1 0
36600 1 8 2.9999999999999999e-02 1.3912017095731498e+01 8.1500206653679044e+01 2.3025412578483383e+01 -2 1 0
12980 1 4 5.1000000000000001e-01 1.2642044896844215e+01 8.3145129207666756e+01 1.9362426570586631e+01 -1 2 0
12995 1 4 5.1000000000000001e-01 1.2746898717410646e+01 8.5425981659622110e+01 2.2171220497669545e+01 -1 2 0
12982 1 3 5.9999999999999998e-02 1.5546100764343249e+01 8.3892048449169536e+01 2.1107620052830864e+01 -1 2 0
12977 1 2 0.0000000000000000e+00 1.3932080062766559e+01 8.4035470351792526e+01 1.9597398846374340e+01 -1 2 0
12984 1 3 5.9999999999999998e-02 1.4193699611625641e+01 8.3257512587110341e+01 2.1628741510194185e+01 -1 2 0
12981 1 1 -1.7999999999999999e-01 1.4764448994729758e+01 8.3349199234039020e+01 2.0720121297159597e+01 -1 2 0
12991 1 9 -1.2000000000000000e-01 1.3468948894349237e+01 8.5519154274243959e+01 1.9754850965499799e+01 -1 2 0
12983 1 3 5.9999999999999998e-02 1.5147241873139503e+01 8.2366779904415083e+01 2.0453038799746665e+01 -1 2 0
13000 1 5 -4.2999999999999999e-01 1.3869674475333809e+01 8.5579000368079875e+01 2.2579422992171303e+01 -1 2 0
12994 1 3 5.9999999999999998e-02 1.3342649264415119e+01 8.5855316116883102e+01 1.8675296212252221e+01 -1 2 0
12993 1 3 5.9999999999999998e-02 1.4401252337015160e+01 8.6042862201164226e+01 1.9931474302439412e+01 -1 2 0
39977 1 2 0.0000000000000000e+00 7.6856010752417769e-02 6.5438770267859610e+01 2.4663836411910356e+01 -2 2 0
39980 1 4 5.1000000000000001e-01 4.1668978056110478e-01 6.5814904631587964e+01 2.6073433356693361e+01 -2 2 0
40003 1 8 2.9999999999999999e-02 4.0750796895926555e+00 6.7401181008336437e+01 2.5493368590286842e+01 -2 2 0
39985 1 5 -4.2999999999999999e-01 1.4791843481656075e+00 6.5446661972257644e+01 2.6568454056985047e+01 -2 2 0
39988 1 8 2.9999999999999999e-02 9.1653217111487328e-01 6.7589623587686873e+01 2.8009011403352385e+01 -2 2 0
40004 1 8 2.9999999999999999e-02 4.6253548213517606e+00 6.8655106278520336e+01 2.4325865441126698e+01 -2 2 0
36503 1 3 5.9999999999999998e-02 5.7542755596300115e+00 7.1276042468646025e+01 2.5370403387084121e+01 -2 1 0
40000 1 5 -4.2999999999999999e-01 1.7347777923184005e+00 6.8498451088573020e+01 2.5056310755791177e+01 -2 2 0
36524 1 8 2.9999999999999999e-02 4.0722764397555364e+00 7.3014460644480693e+01 2.6159453371840595e+01 -2 1 0
36526 1 9 -1.2000000000000000e-01 9.2758106241364917e+00 7.3788229932314749e+01 2.4826364512808279e+01 -2 1 0
36502 1 3 5.9999999999999998e-02 6.5629333634972369e+00 6.9733719114059738e+01 2.5430331696941650e+01 -2 1 0
36547 1 3 5.9999999999999998e-02 1.1751407132394196e+01 7.2006651571762674e+01 2.4539711122888033e+01 -2 1 0
36501 1 1 -1.7999999999999999e-01 6.7036332037243698e+00 7.0778543818057798e+01 2.5245228482304714e+01 -2 1 0
36504 1 3 5.9999999999999998e-02 7.2924732488661377e+00 7.1322297673923671e+01 2.5955314726151929e+01 -2 1 0
36529 1 3 5.9999999999999998e-02 9.3403831445216419e+00 7.3310667637258149e+01 2.5810792441584962e+01 -2 1 0
36510 1 8 2.9999999999999999e-02 1.1109389797674206e+01 6.9954863457614181e+01 2.5338848501103861e+01 -2 1 0
36506 1 6 -3.3000000000000002e-01 9.1162089877707775e+00 6.9675867134849810e+01 2.4974905674564877e+01 -2 1 0
36507 1 7 1.6000000000000000e-01 1.0378576180142305e+01 6.9169990014395552e+01 2.5174724917056281e+01 -2 1 0
36509 1 8 2.9999999999999999e-02 1.0478362897551289e+01 6.8473712431522586e+01 2.5966606589420696e+01 -2 1 0
36543 1 3 5.9999999999999998e-02 1.1370614523923598e+01 7.3856030338082277e+01 2.6348416434368978e+01 -2 1 0
36520 1 5 -4.2999999999999999e-01 7.1020073760543232e+00 7.3884254429692149e+01 2.6714510441399288e+01 -2 1 0
36515 1 4 5.1000000000000001e-01 6.7787224371063681e+00 7.3960354405378979e+01 2.5499817142468579e+01 -2 1 0
36542 1 2 0.0000000000000000e+00 1.2877615284062875e+01 7.3854291255999939e+01 2.4897935442837223e+01 -2 1 0
36550 1 5 -4.2999999999999999e-01 1.4616767150789743e+01 7.2333409121752752e+01 2.5853417285152595e+01 -2 1 0
36545 1 4 5.1000000000000001e-01 1.3844782480275343e+01 7.3246363199923593e+01 2.5996610039117147e+01 -2 1 0
36552 1 7 1.6000000000000000e-01 1.4618700416586693e+01 7.3797505566062114e+01 2.8267427312119811e+01 -2 1 0
36555 1 8 2.9999999999999999e-02 1.5290468246340446e+01 7.2981102020061229e+01 2.8106124112308414e+01 -2 1 0
36551 1 6 -3.3000000000000002e-01 1.3737007213852060e+01 7.3967393551557407e+01 2.7122303967340322e+01 -2 1 0
36553 1 8 2.9999999999999999e-02 1.3931909592351365e+01 7.3558739662588422e+01 2.9122293005742605e+01 -2 1 0
40055 1 4 5.1000000000000001e-01 1.0723108879677208e-01 7.5170707829255221e+01 2.6076683910792411e+01 -2 2 0
40084 1 3 5.9999999999999998e-02 3.6337232044265488e+00 7.7689946311159687e+01 2.4655381830756102e+01 -2 2 0
40075 1 5 -4.2999999999999999e-01 2.8051392874136111e-01 7.9866901058408672e+01 2.5800255500981812e+01 -2 2 0
40070 1 4 5.1000000000000001e-01 5.4145603192705238e-01 7.9225993964356860e+01 2.4797772494172442e+01 -2 2 0
40067 1 2 0.0000000000000000e+00 1.5479382110714892e+00 7.8111129025720629e+01 2.4972754352160788e+01 -2 2 0
36521 1 6 -3.3000000000000002e-01 5.4786730959397385e+00 7.4144847190744798e+01 2.5119239071226954e+01 -2 1 0
40073 1 3 5.9999999999999998e-02 8.5986772694746982e-01 7.7486831825285051e+01 2.7113320397980086e+01 -2 2 0
40060 1 5 -4.2999999999999999e-01 1.2402324375351494e+00 7.4655119968517766e+01 2.6391408335372407e+01 -2 2 0
36525 1 8 2.9999999999999999e-02 3.5458012030592903e+00 7.4710752094394266e+01 2.5646155034947064e+01 -2 1 0
36522 1 7 1.6000000000000000e-01 4.3709436389753478e+00 7.4069176930738081e+01 2.5989362274736600e+01 -2 1 0
40088 1 3 5.9999999999999998e-02 4.1723695079868950e+00 8.0011509176100915e+01 2.6500898312443223e+01 -2 2 0
40074 1 3 5.9999999999999998e-02 2.2845565806039247e+00 7.8576829767068645e+01 2.7039662982073583e+01 -2 2 0
36523 1 8 2.9999999999999999e-02 4.4352538849572092e+00 7.4451785584806018e+01 2.6964325685966674e+01 -2 1 0
40072 1 3 5.9999999999999998e-02 2.4386284737712693e+00 7.6913156603770901e+01 2.6599078002246696e+01 -2 2 0
40071 1 1 -1.7999999999999999e-01 1.7703267593571281e+00 7.7789518736758083e+01 2.6498334676509970e+01 -2 2 0
40110 1 8 2.9999999999999999e-02 8.1406934204520649e+00 7.9884466248582967e+01 2.7195685831853528e+01 -2 2 0
36541 1 9 -1.2000000000000000e-01 1.1613145001624320e+01 7.4588819663051751e+01 2.5611101775334099e+01 -2 1 0
36527 1 2 0.0000000000000000e+00 1.0177004795499787e+01 7.5042348382115051e+01 2.4980043787420922e+01 -2 1 0
36534 1 3 5.9999999999999998e-02 8.5910238591763068e+00 7.6364728209547138e+01 2.5927363494228175e+01 -2 1 0
36533 1 3 5.9999999999999998e-02 9.6377269190143764e+00 7.5492408210241635e+01 2.7004094710482121e+01 -2 1 0
36544 1 3 5.9999999999999998e-02 1.1904546324607164e+01 7.5494323564176256e+01 2.6062259833449094e+01 -2 1 0
36532 1 3 5.9999999999999998e-02 1.0136902271803772e+01 7.6993633265214157e+01 2.6241752458833272e+01 -2 1 0
36531 1 1 -1.7999999999999999e-01 9.6151893323076987e+00 7.6063228576214783e+01 2.6054972904737255e+01 -2 1 0
36554 1 8 2.9999999999999999e-02 1.5223369787037576e+01 7.4702547204195056e+01 2.8272676585810441e+01 -2 1 0
36565 1 5 -4.2999999999999999e-01 1.6154927032974101e+01 7.5815043699713200e+01 2.5124275796204351e+01 -2 1 0
40089 1 3 5.9999999999999998e-02 2.5925966214782501e+00 8.0725471446430035e+01 2.6133683931185931e+01 -2 2 0
40086 1 1 -1.7999999999999999e-01 3.6635980501687833e+00 8.0583617223912356e+01 2.5765396464709411e+01 -2 2 0
40087 1 3 5.9999999999999998e-02 4.0015910309043550e+00 8.1603964341573317e+01 2.5716633370952405e+01 -2 2 0
40107 1 7 1.6000000000000000e-01 7.7009290483132444e+00 8.0775784855870285e+01 2.6720273661785544e+01 -2 2 0
40105 1 5 -4.2999999999999999e-01 6.1677272043106504e+00 8.2456588024712772e+01 2.5088586815758227e+01 -2 2 0
40106 1 6 -3.3000000000000002e-01 7.4525988712736524e+00 8.0541349993385055e+01 2.5361804271415501e+01 -2 2 0
40124 1 8 2.9999999999999999e-02 8.4139222112653087e+00 8.5178944171190992e+01 2.4672002542699861e+01 -2 2 0
36696 1 1 -1.7999999999999999e-01 1.3802827033964709e+01 8.6315673812722778e+01 1.1822627902110201e+01 -2 1 0
40125 1 8 2.9999999999999999e-02 7.1600070324768312e+00 8.6315544933946470e+01 2.4365997270951979e+01 -2 2 0
40132 1 3 5.9999999999999998e-02 7.2099308493224648e+00 8.6177279474624058e+01 2.1007177925759866e+01 -2 2 0
2575 1 5 -4.2999999999999999e-01 3.2721662855735341e+00 8.8902724880505829e+01 2.2502257606150113e+00 0 3 0
2568 1 3 5.9999999999999998e-02 1.6730978179031251e+00 9.0122893156915509e+01 4.5507341460279767e+00 0 3 0
2570 1 4 5.1000000000000001e-01 2.7491444361861466e+00 8.8290455418946522e+01 3.1675542346027385e+00 0 3 0
2581 1 9 -1.2000000000000000e-01 4.7064150911506362e+00 8.8240653811950793e+01 4.7542208898574962e+00 0 3 0
2567 1 2 0.0000000000000000e+00 3.1181700954323914e+00 8.8483299560342928e+01 4.6678057835001949e+00 0 3 0
2566 1 9 -1.2000000000000000e-01 2.6559217202106984e+00 8.9998458529751716e+01 4.9712556028958845e+00 0 3 0
2569 1 3 5.9999999999999998e-02 3.3291818958747705e+00 9.0568010265843256e+01 4.3687958507175368e+00 0 3 0
2576 1 6 -3.3000000000000002e-01 1.8281009517175186e+00 8.7312773583544455e+01 2.9350507056648070e+00 0 3 0
2583 1 3 5.9999999999999998e-02 5.1475005598844854e+00 8.9071438543015759e+01 4.1659825468286060e+00 0 3 0
2538 1 3 5.9999999999999998e-02 2.0224029876092534e-01 9.1825495566819072e+01 5.2273413869889014e+00 0 3 0
2549 1 8 2.9999999999999999e-02 9.0117197576004504e-01 9.1203328684867671e+01 1.2365994068810848e+00 0 3 0
2577 1 7 1.6000000000000000e-01 1.2529836862674344e+00 8.7147833344080752e+01 1.6326847216520444e+00 0 3 0
2582 1 2 0.0000000000000000e+00 5.5228210140539904e+00 8.6920858590539950e+01 4.4629127360825640e+00 0 3 0
2550 1 8 2.9999999999999999e-02 2.5692459984586593e+00 9.1170386052955863e+01 1.3004036814977924e+00 0 3 0
2587 1 3 5.9999999999999998e-02 5.5205181971739670e+00 8.7225460228658036e+01 2.3044206876346474e+00 0 3 0
2547 1 7 1.6000000000000000e-01 1.7359644763683981e+00 9.1801532564010003e+01 1.6572871943360932e+00 0 3 0
2578 1 8 2.9999999999999999e-02 1.0595541973167841e+00 8.8082326112527383e+01 1.1091863159493121e+00 0 3 0
2571 1 1 -1.7999999999999999e-01 2.3280335758462098e+00 8.7429327330741302e+01 5.5907802806649700e+00 0 3 0
2573 1 3 5.9999999999999998e-02 2.3769803394111997e+00 8.6416524691360721e+01 5.2167042299916737e+00 0 3 0
2546 1 6 -3.3000000000000002e-01 1.5471459277975861e+00 9.2048563589744120e+01 3.0327057436781555e+00 0 3 0
2586 1 1 -1.7999999999999999e-01 5.2295232825001117e+00 8.6456986220929494e+01 3.0131976771480251e+00 0 3 0
2584 1 3 5.9999999999999998e-02 5.1020071488692009e+00 8.8480785527536113e+01 5.7840980462032610e+00 0 3 0
2574 1 3 5.9999999999999998e-02 1.3029014842740303e+00 8.7614358834096421e+01 5.6679006091281989e+00 0 3 0
2551 1 9 -1.2000000000000000e-01 2.8538759147206738e+00 9.2251178643885225e+01 6.0697598268229171e+00 0 3 0
2579 1 8 2.9999999999999999e-02 2.9957672664407348e-01 8.6662340719845460e+01 1.5694030680898430e+00 0 3 0
2553 1 3 5.9999999999999998e-02 3.7947427564711260e+00 9.2453441472410063e+01 5.6466144292416214e+00 0 3 0
2580 1 8 2.9999999999999999e-02 1.9934681109079402e+00 8.6511725378317877e+01 1.1377112801332858e+00 0 3 0
[truncated: 14,489,554 more chars]
