# Supplementary material for: Thermodynamic driving forces in contact electrification between polymeric materials
Source: Nat Commun. 2024 Mar 23;15:2616. doi: 10.1038/s41467-024-46932-2 (PMC10960812; doi:10.1038/s41467-024-46932-2)
Supplement: Supplementary file 6 — Supplementary Dataset 3 [file 41467_2024_46932_MOESM6_ESM.zip › configuration_data/final/PMMA/OH.data]

LAMMPS data file via write_data, version 3 Mar 2020, timestep = 20000143

46507 atoms
13 atom types
44505 bonds
11 bond types
77606 angles
17 angle types
102600 dihedrals
16 dihedral types
8100 impropers
1 improper types

0.0000000000000000e+00 1.2950000000000000e+02 xlo xhi
0.0000000000000000e+00 1.2950000000000000e+02 ylo yhi
0.0000000000000000e+00 1.1000000000000000e+02 zlo zhi

Masses

1 12.011
2 12.011
3 1.008
4 12.011
5 15.999
6 15.999
7 12.011
8 1.008
9 12.011
10 15.9994
11 1.008
12 15.9994
13 1.008

Pair Coeffs # lj/cut/coul/long/intel

1 0.066 3.5
2 0.066 3.5
3 0.03 2.5
4 0.105 3.75
5 0.21 2.96
6 0.17 3
7 0.066 3.5
8 0.015 2.42
9 0.066 3.5
10 0.15535 3.166
11 0 2.058
12 0.01195 3.81
13 0 1

Bond Coeffs # harmonic/intel

1 214 1.327
2 317 1.522
3 268 1.529
4 340 1.09
5 340 1.09
6 340 1.09
7 268 1.529
8 570 1.229
9 320 1.41
10 600 1
11 600 1

Angle Coeffs # harmonic/intel

1 37.5 110.7
2 83 123.4
3 37.5 110.7
4 33 107.8
5 63 111.1
6 80 120.4
7 35 109.5
8 81 111.4
9 58.35 112.7
10 33 107.8
11 58.35 112.7
12 63 111.1
13 58.35 112.7
14 33 107.8
15 83 116.9
16 58.35 112.7
17 75 109.47

Dihedral Coeffs # opls/intel

1 0 0 0.3 0
2 -2.06 -0.313 0.315 0
3 0 0 0.3 0
4 0 0 0 0
5 0 0 0.3 0
6 0 0 -0.1 0
7 0 0 -0.553 0
8 0 0 -0.1 0
9 1.3 -0.05 0.2 0
10 1.3 -0.05 0.2 0
11 4.669 5.124 0 0
12 0 0 0 0
13 0 0 -0.553 0
14 0 0 0.198 0
15 0 5.124 0 0
16 0 0 0.3 0

Improper Coeffs # harmonic/intel

1 10.5 180

Atoms # full

5531 1 6 -3.3000000000000002e-01 3.5323380430828029e+00 3.6076591441278434e+00 3.6608549251456517e+00 0 3 0
5532 1 7 1.6000000000000000e-01 2.8044594657246900e+00 2.3600939090018356e+00 3.5357519875653258e+00 0 3 0
5525 1 4 5.1000000000000001e-01 4.1034493872139990e+00 3.9967806277768401e+00 2.5856437941472401e+00 0 3 0
5530 1 5 -4.2999999999999999e-01 3.8706898773651881e+00 3.4952289511966197e+00 1.4734096369895116e+00 0 3 0
5533 1 8 2.9999999999999999e-02 3.3589840311102348e+00 1.5594290581766774e+00 2.8786995997253966e+00 0 3 0
5534 1 8 2.9999999999999999e-02 1.8868735499168638e+00 2.6023187742200311e+00 3.0603866867420222e+00 0 3 0
5535 1 8 2.9999999999999999e-02 2.6559463585072414e+00 1.9887004799342081e+00 4.5598085273845053e+00 0 3 0
5522 1 2 0.0000000000000000e+00 4.9478740036378239e+00 5.2528229981018786e+00 2.9102153395215673e+00 0 3 0
5538 1 3 5.9999999999999998e-02 3.3735233445616744e+00 5.7724706455954928e+00 4.3323501513461533e+00 0 3 0
5526 1 1 -1.7999999999999999e-01 5.4825874862156132e+00 5.8448663868064976e+00 1.6000370231813206e+00 0 3 0
5523 1 3 5.9999999999999998e-02 5.5548431827248343e+00 4.5969834491448074e+00 4.9450014751703746e+00 0 3 0
5528 1 3 5.9999999999999998e-02 5.8731294197872481e+00 5.0123740013661404e+00 9.9323229033843430e-01 0 3 0
8858 1 3 5.9999999999999998e-02 1.0908650457697640e+00 2.3111206410660046e+00 5.8311969777417447e+00 -1 3 0
5500 1 5 -4.2999999999999999e-01 5.4870954350442451e+00 1.7934550903561008e+00 5.8616295362199997e+00 0 3 0
5560 1 5 -4.2999999999999999e-01 4.9484559461326832e-01 5.8533964387832613e+00 5.5068831286019337e+00 0 3 0
5563 1 8 2.9999999999999999e-02 7.1041027825853129e-02 5.4598034928203756e+00 1.8357025474017241e+00 0 3 0
5513 1 3 5.9999999999999998e-02 5.9697985496421264e+00 2.0758012884451755e+00 3.3843866981491093e+00 0 3 0
5521 1 9 -1.2000000000000000e-01 6.0073782347878613e+00 4.8109803225914991e+00 3.9747232726631228e+00 0 3 0
5512 1 3 5.9999999999999998e-02 6.5080878096812134e+00 2.5615180875398735e+00 1.9582116578816433e+00 0 3 0
5511 1 1 -1.7999999999999999e-01 6.8677018227225890e+00 2.5033566590579266e+00 2.9728745619562980e+00 0 3 0
5507 1 2 0.0000000000000000e+00 7.2706234957925258e+00 3.9065932576840612e+00 3.5593411741270606e+00 0 3 0
5514 1 3 5.9999999999999998e-02 7.7156205807825380e+00 1.8030128649905999e+00 2.9815419015530131e+00 0 3 0
5506 1 9 -1.2000000000000000e-01 8.1139766306926422e+00 3.6889886991025138e+00 4.8629117897206369e+00 0 3 0
5508 1 3 5.9999999999999998e-02 9.1532779882248931e+00 3.5724671930991430e+00 4.6283146355104900e+00 0 3 0
5515 1 5 -4.2999999999999999e-01 8.5435755352455338e+00 4.0107102195415614e+00 1.4764366046273529e+00 0 3 0
5499 1 3 5.9999999999999998e-02 9.0191761789028799e+00 1.1215119376352654e+00 4.7025732671934923e+00 0 3 0
5509 1 3 5.9999999999999998e-02 8.0538552044936775e+00 4.7220186012982390e+00 5.3341638196562169e+00 0 3 0
5497 1 3 5.9999999999999998e-02 7.3282209225964223e+00 6.7257533093263477e-01 4.7792892344915465e+00 0 3 0
5484 1 3 5.9999999999999998e-02 1.0954842664571171e+01 1.8827730925809951e+00 5.2857410949726997e+00 0 3 0
5510 1 4 5.1000000000000001e-01 8.2028256808074591e+00 4.5780524269731915e+00 2.5004686017674702e+00 0 3 0
5496 1 1 -1.7999999999999999e-01 8.1807614747097279e+00 1.0762064340908073e+00 5.3481610364652834e+00 0 3 0
5492 1 2 0.0000000000000000e+00 7.8358164731967213e+00 2.5310089321034428e+00 5.9209541467397928e+00 0 3 0
5452 1 3 5.9999999999999998e-02 1.0499073063702710e+01 5.8550502232740769e+00 4.6924939380934427e+00 0 3 0
5524 1 3 5.9999999999999998e-02 6.4346307221710868e+00 5.7586690975419117e+00 4.1888505877454172e+00 0 3 0
5479 1 3 5.9999999999999998e-02 1.0385042537142187e+01 4.4436048997989532e+00 6.1106858863738234e+00 0 3 0
5516 1 6 -3.3000000000000002e-01 8.4853498936497473e+00 5.9222091565657555e+00 2.8315477202930226e+00 0 3 0
5498 1 3 5.9999999999999998e-02 8.4136055641169012e+00 3.1807620040532081e-01 6.0654234180173372e+00 0 3 0
5469 1 3 5.9999999999999998e-02 1.2090690817319233e+01 3.8288125924737120e+00 4.6041901446121640e+00 0 3 0
5467 1 3 5.9999999999999998e-02 1.3262175767598002e+01 2.6358316097974526e+00 5.2950532618966983e+00 0 3 0
5468 1 3 5.9999999999999998e-02 1.3868972467245788e+01 4.1385091299534045e+00 4.9690950867976387e+00 0 3 0
5466 1 1 -1.7999999999999999e-01 1.2928390297461752e+01 3.6482055617216180e+00 5.2646510798442243e+00 0 3 0
5458 1 8 2.9999999999999999e-02 1.4386795801215120e+01 5.5524956698060022e+00 1.9424063703029812e+00 0 3 0
5460 1 8 2.9999999999999999e-02 1.2891861984529497e+01 5.0403206501231965e+00 1.2373692007673005e+00 0 3 0
5457 1 7 1.6000000000000000e-01 1.3344829423693405e+01 5.7764107094731036e+00 1.7926240747294027e+00 0 3 0
5527 1 3 5.9999999999999998e-02 4.7127853710597289e+00 6.3348828139898519e+00 1.0359689359889397e+00 0 3 0
5539 1 3 5.9999999999999998e-02 3.0663171802427009e+00 6.2166717727674028e+00 2.7382159812746889e+00 0 3 0
5536 1 9 -1.2000000000000000e-01 3.8904801664338757e+00 6.2685887904380966e+00 3.4309449078404328e+00 0 3 0
5542 1 3 5.9999999999999998e-02 3.6527735549498539e+00 8.5000825145547694e+00 1.8541555742107825e+00 0 3 0
5537 1 2 0.0000000000000000e+00 4.1058489000111038e+00 7.7702461426658136e+00 3.8114449257027663e+00 0 3 0
5551 1 9 -1.2000000000000000e-01 2.9089827905254677e+00 8.5609718486697055e+00 4.4271624079323120e+00 0 3 0
5553 1 3 5.9999999999999998e-02 2.3066497895969231e+00 9.0364572399271257e+00 3.6518064384794053e+00 0 3 0
5541 1 1 -1.7999999999999999e-01 4.4609900199263004e+00 8.5762080447314997e+00 2.5281640266248497e+00 0 3 0
5544 1 3 5.9999999999999998e-02 4.5033384571717177e+00 9.6783287777694653e+00 2.6465817155331099e+00 0 3 0
5554 1 3 5.9999999999999998e-02 3.3331698210549949e+00 9.3006438916016041e+00 5.1311656527953184e+00 0 3 0
5584 1 3 5.9999999999999998e-02 2.0458364789926597e+00 1.1018571713345382e+01 4.5044471614894324e+00 0 3 0
5540 1 4 5.1000000000000001e-01 5.3262235961883935e+00 7.9519209987418016e+00 4.7931004877103369e+00 0 3 0
5552 1 2 0.0000000000000000e+00 1.7253512109361644e+00 7.9285497209424856e+00 5.3374389814443512e+00 0 3 0
5581 1 9 -1.2000000000000000e-01 1.1715747572233297e+00 1.1337028391309012e+01 5.0693337825275986e+00 0 3 0
5555 1 4 5.1000000000000001e-01 9.2368378632766901e-01 6.7343097285610547e+00 4.7601606067621045e+00 0 3 0
5543 1 3 5.9999999999999998e-02 5.4112429138357792e+00 8.4170344769198433e+00 2.0703104795284077e+00 0 3 0
5561 1 6 -3.3000000000000002e-01 7.8533929943245218e-01 6.6539490570167770e+00 3.4240463247197122e+00 0 3 0
5546 1 6 -3.3000000000000002e-01 6.1115329663925291e+00 8.9958179572513117e+00 4.4850715354866164e+00 0 3 0
5602 1 3 5.9999999999999998e-02 4.0635972665972027e+00 1.1686029566775606e+01 3.6652767219392013e+00 0 3 0
5604 1 3 5.9999999999999998e-02 2.6962927411139623e+00 1.1686774286892554e+01 2.5422858656552729e+00 0 3 0
5566 1 9 -1.2000000000000000e-01 7.2201348003695665e-01 8.9564417878171838e+00 5.9685894572335956e+00 0 3 0
5601 1 1 -1.7999999999999999e-01 3.5431243506643932e+00 1.2248121839827961e+01 2.8474873804827574e+00 0 3 0
5545 1 5 -4.2999999999999999e-01 5.4457119153744662e+00 7.3096168602177345e+00 5.7986668399667947e+00 0 3 0
5583 1 3 5.9999999999999998e-02 1.6771257861729978e+00 1.1404078802803951e+01 6.0180028536510797e+00 0 3 0
5589 1 3 5.9999999999999998e-02 5.8235370207322934e-01 1.2047870298122252e+01 2.5350862431004111e+00 0 3 0
5575 1 5 -4.2999999999999999e-01 8.8400407476599441e-02 9.5027227708163053e+00 2.9146703238051326e+00 0 3 0
5518 1 8 2.9999999999999999e-02 9.8078581195240311e+00 6.1352194931820483e+00 1.3813283886086887e+00 0 3 0
5529 1 3 5.9999999999999998e-02 6.2688492662886839e+00 6.5864256195718633e+00 1.7773936019830461e+00 0 3 0
5624 1 8 2.9999999999999999e-02 7.4762500624230483e+00 1.0848404319325050e+01 2.5529197918321342e+00 0 3 0
5519 1 8 2.9999999999999999e-02 9.4584809797120286e+00 7.6025806363136699e+00 2.3554988349852550e+00 0 3 0
5520 1 8 2.9999999999999999e-02 8.2705472325683829e+00 6.9471955310734730e+00 1.0969828172133205e+00 0 3 0
5517 1 7 1.6000000000000000e-01 9.0209959670915776e+00 6.7274958593178704e+00 1.7997681473372766e+00 0 3 0
5451 1 1 -1.7999999999999999e-01 1.0976340912519804e+01 6.7474640661682974e+00 5.1265459936471851e+00 0 3 0
5453 1 3 5.9999999999999998e-02 1.0491980926924796e+01 7.4746206022796260e+00 4.5322284228162850e+00 0 3 0
5440 1 5 -4.2999999999999999e-01 1.0274835446296141e+01 9.7877439486132616e+00 4.4666727278920471e+00 0 3 0
5622 1 7 1.6000000000000000e-01 8.1421034001121111e+00 1.1682877444544477e+01 2.3555654264020469e+00 0 3 0
5623 1 8 2.9999999999999999e-02 8.7571335212971064e+00 1.1620674426485939e+01 1.5165760684772736e+00 0 3 0
5435 1 4 5.1000000000000001e-01 1.1109349614197651e+01 1.0059835257279175e+01 5.3491903976680000e+00 0 3 0
5454 1 3 5.9999999999999998e-02 1.0513997611308968e+01 6.9636769058001056e+00 6.0204835682013407e+00 0 3 0
5625 1 8 2.9999999999999999e-02 8.8457976626079802e+00 1.1629229462087839e+01 3.2411512800550031e+00 0 3 0
5548 1 8 2.9999999999999999e-02 7.3327287460777164e+00 1.0323736505902241e+01 5.2533689002690593e+00 0 3 0
5547 1 7 1.6000000000000000e-01 7.1264553249961144e+00 9.2917495404927113e+00 5.3081448933790520e+00 0 3 0
5549 1 8 2.9999999999999999e-02 7.9914217608026972e+00 8.8408459344080015e+00 4.8936265930566627e+00 0 3 0
5438 1 3 5.9999999999999998e-02 1.2391608498641718e+01 8.8218477767448942e+00 3.2524128947326383e+00 0 3 0
5437 1 3 5.9999999999999998e-02 1.2702762576803316e+01 1.0529285377561473e+01 3.0509557441121755e+00 0 3 0
5432 1 2 0.0000000000000000e+00 1.2576562768011403e+01 9.6954046676297523e+00 5.1592844082970952e+00 0 3 0
5436 1 1 -1.7999999999999999e-01 1.2968978220199116e+01 9.6516876100009377e+00 3.6785932142313524e+00 0 3 0
5447 1 2 0.0000000000000000e+00 1.2504834399531257e+01 6.8262019242929224e+00 5.3162648837128748e+00 0 3 0
5459 1 8 2.9999999999999999e-02 1.3412772770828054e+01 6.6193177834650960e+00 1.1412726174908414e+00 0 3 0
5456 1 6 -3.3000000000000002e-01 1.2623844772848594e+01 6.0799603383866998e+00 2.9745412167181913e+00 0 3 0
5455 1 5 -4.2999999999999999e-01 1.4590368230716546e+01 6.4753929419622338e+00 4.1824937113214018e+00 0 3 0
5450 1 4 5.1000000000000001e-01 1.3342592849968010e+01 6.4734588457792235e+00 4.0355166858609630e+00 0 3 0
5439 1 3 5.9999999999999998e-02 1.4079689469986391e+01 9.4220959031153768e+00 3.5244427871453157e+00 0 3 0
5419 1 3 5.9999999999999998e-02 1.5463979068409987e+01 1.2253226689726903e+01 4.5387767076567842e+00 0 3 0
5431 1 9 -1.2000000000000000e-01 1.3487745465387350e+01 1.0863412260490259e+01 5.7200124594563295e+00 0 3 0
5446 1 9 -1.2000000000000000e-01 1.2945325889039374e+01 8.2854958943840042e+00 5.8176860998940017e+00 0 3 0
5434 1 3 5.9999999999999998e-02 1.4520493074871988e+01 1.0541437645554661e+01 5.5960545317072059e+00 0 3 0
5448 1 3 5.9999999999999998e-02 1.4018572931680753e+01 8.2679804028659998e+00 5.6532323379432343e+00 0 3 0
5603 1 3 5.9999999999999998e-02 4.0691864669637976e+00 1.2358745304917143e+01 1.9282663200926033e+00 0 3 0
5596 1 9 -1.2000000000000000e-01 2.2863794002133373e+00 1.3588503041925478e+01 4.6405878604002826e+00 0 3 0
5597 1 2 0.0000000000000000e+00 3.2081501570047748e+00 1.3693333233356590e+01 3.3565479312089863e+00 0 3 0
5605 1 5 -4.2999999999999999e-01 2.7143852651764053e+00 1.4315813254549889e+01 1.0842995570837548e+00 0 3 0
5600 1 4 5.1000000000000001e-01 2.5690128124277338e+00 1.4589210443648058e+01 2.2893102341206553e+00 0 3 0
5614 1 3 5.9999999999999998e-02 4.1605015289681484e+00 1.5434673513608297e+01 4.4110744596164517e+00 0 3 0
5611 1 9 -1.2000000000000000e-01 4.4899800713352498e+00 1.4408253739102239e+01 3.9606167123128553e+00 0 3 0
5618 1 3 5.9999999999999998e-02 5.2951310537502652e+00 1.6035889005978980e+01 1.7394509066275921e+00 0 3 0
5613 1 3 5.9999999999999998e-02 4.6865484300472966e+00 1.3768337557883594e+01 4.8227719175293382e+00 0 3 0
5619 1 3 5.9999999999999998e-02 5.0762187440474644e+00 1.4404040632461847e+01 1.2025539783710801e+00 0 3 0
5606 1 6 -3.3000000000000002e-01 1.9668006167665890e+00 1.5688763200810209e+01 2.7510326316115146e+00 0 3 0
5598 1 3 5.9999999999999998e-02 2.0375315663062450e+00 1.4624382325605534e+01 4.8285976684553917e+00 0 3 0
5599 1 3 5.9999999999999998e-02 2.7718710702321450e+00 1.3440093636048614e+01 5.6055611157336154e+00 0 3 0
5616 1 1 -1.7999999999999999e-01 5.7383232973985718e+00 1.5055945862945538e+01 1.7801609324882326e+00 0 3 0
5612 1 2 0.0000000000000000e+00 5.9273079345268531e+00 1.4655753539111814e+01 3.2549617976787966e+00 0 3 0
5610 1 8 2.9999999999999999e-02 2.1917927408350213e+00 1.7058625181308354e+01 1.2101453192776968e+00 0 3 0
5582 1 2 0.0000000000000000e+00 9.3200576120210443e-01 1.2837446649250683e+01 4.6086394391755041e+00 0 3 0
5630 1 4 5.1000000000000001e-01 5.3697335506790518e+00 1.7954179906572151e+01 3.4219635420352574e+00 0 3 0
5635 1 5 -4.2999999999999999e-01 4.4841486785608238e+00 1.7902741040092327e+01 4.2742286418210060e+00 0 3 0
5607 1 7 1.6000000000000000e-01 1.4049187325368062e+00 1.6577431046509275e+01 1.7934515078535926e+00 0 3 0
5608 1 8 2.9999999999999999e-02 9.3962217769310874e-01 1.7350376401920784e+01 2.2891611494792095e+00 0 3 0
5609 1 8 2.9999999999999999e-02 7.2766193021589742e-01 1.6058437081156974e+01 1.1735719398362134e+00 0 3 0
5586 1 1 -1.7999999999999999e-01 1.3599145408577207e-01 1.2736489811301936e+01 3.1980468109347324e+00 0 3 0
39533 1 3 5.9999999999999998e-02 2.8051520393725697e+00 1.6790467536591649e+01 5.8316463015046489e+00 -2 2 0
5585 1 4 5.1000000000000001e-01 1.1129542270757088e-01 1.3667904727925954e+01 5.7009501211917550e+00 0 3 0
5587 1 3 5.9999999999999998e-02 1.8430421074964176e-01 1.3700362159208474e+01 2.6049779625324669e+00 0 3 0
5621 1 6 -3.3000000000000002e-01 7.4536833658883701e+00 1.2889905051077390e+01 2.2965348863644994e+00 0 3 0
5628 1 3 5.9999999999999998e-02 6.1575833842586363e+00 1.5799674921040786e+01 5.0354926676455793e+00 0 3 0
5617 1 3 5.9999999999999998e-02 6.6180291029177081e+00 1.5012997193514044e+01 1.1165059109673465e+00 0 3 0
5620 1 5 -4.2999999999999999e-01 7.0476206990226018e+00 1.2878400731271176e+01 4.5427795423837001e+00 0 3 0
5615 1 4 5.1000000000000001e-01 6.8079593407721362e+00 1.3362547480213291e+01 3.4144693248510136e+00 0 3 0
5626 1 9 -1.2000000000000000e-01 6.6632035778512764e+00 1.5817919028410607e+01 4.0285639320948166e+00 0 3 0
5627 1 2 0.0000000000000000e+00 6.7631758802373785e+00 1.7384768674342169e+01 3.6232709502585956e+00 0 3 0
5632 1 3 5.9999999999999998e-02 7.2876415976233604e+00 1.7210553228908616e+01 1.4871968494671388e+00 0 3 0
5644 1 3 5.9999999999999998e-02 6.6761357539892829e+00 1.8041194721157808e+01 5.6778927343302277e+00 0 3 0
5425 1 5 -4.2999999999999999e-01 1.1643965795636117e+01 1.2674914597947135e+01 3.8110392517264318e+00 0 3 0
5629 1 3 5.9999999999999998e-02 7.7184355735063281e+00 1.5601731908697289e+01 4.1343675044933104e+00 0 3 0
5633 1 3 5.9999999999999998e-02 8.7056152116989551e+00 1.7090580565207738e+01 2.3896059285763185e+00 0 3 0
5643 1 3 5.9999999999999998e-02 8.1884592238338065e+00 1.7340793103272279e+01 5.2858956851870529e+00 0 3 0
5631 1 1 -1.7999999999999999e-01 7.6925161115911678e+00 1.7620476629489087e+01 2.3683176515578825e+00 0 3 0
5420 1 4 5.1000000000000001e-01 1.2100108177310247e+01 1.2897791835011997e+01 4.9128184696708805e+00 0 3 0
5414 1 8 2.9999999999999999e-02 1.1601983246256371e+01 1.5625025835633609e+01 2.6468899609207148e+00 0 3 0
5430 1 8 2.9999999999999999e-02 1.0335007342979445e+01 1.4955562928519962e+01 4.6384608487564574e+00 0 3 0
5415 1 8 2.9999999999999999e-02 1.1930004921695339e+01 1.5116163008585435e+01 1.0791204693268406e+00 0 3 0
5641 1 9 -1.2000000000000000e-01 7.4532158159941080e+00 1.8103582761761036e+01 4.9077934256523372e+00 0 3 0
5427 1 7 1.6000000000000000e-01 1.0302502495822329e+01 1.4359195446109258e+01 5.4972062280456786e+00 0 3 0
5429 1 8 2.9999999999999999e-02 9.5009796975859437e+00 1.3538727113362176e+01 5.4982591455539325e+00 0 3 0
5426 1 6 -3.3000000000000002e-01 1.1537013886254968e+01 1.3699560402507029e+01 5.8405566164669933e+00 0 3 0
5655 1 8 2.9999999999999999e-02 1.2035571520176118e+01 1.7683205149974377e+01 3.4845709060822774e+00 0 3 0
5654 1 8 2.9999999999999999e-02 1.1034437991371201e+01 1.8650459706712407e+01 2.4490490820280524e+00 0 3 0
5412 1 7 1.6000000000000000e-01 1.2377388300242838e+01 1.5634896758653767e+01 1.8619050276851759e+00 0 3 0
5418 1 3 5.9999999999999998e-02 1.4276536860756666e+01 1.1968643572728912e+01 3.4010593928699020e+00 0 3 0
5407 1 3 5.9999999999999998e-02 1.5158385504791971e+01 1.3156792082336578e+01 1.6023030459037300e+00 0 3 0
5413 1 8 2.9999999999999999e-02 1.2556710772770652e+01 1.6623023433603553e+01 1.4579301713635369e+00 0 3 0
5411 1 6 -3.3000000000000002e-01 1.3564563174226775e+01 1.5106603956234931e+01 2.2827019262869821e+00 0 3 0
5416 1 9 -1.2000000000000000e-01 1.4543325406596619e+01 1.2667048526726944e+01 4.1784587551912855e+00 0 3 0
5410 1 5 -4.2999999999999999e-01 1.3559838436680444e+01 1.5823528326896474e+01 4.3603696190801164e+00 0 3 0
5405 1 4 5.1000000000000001e-01 1.3991820643680349e+01 1.5090464905140145e+01 3.4730036437223850e+00 0 3 0
5402 1 2 0.0000000000000000e+00 1.5107054468358751e+01 1.4084796027018593e+01 3.6658374023664160e+00 0 3 0
5403 1 3 5.9999999999999998e-02 1.5618939516741865e+01 1.4987626063523079e+01 5.5183912250279974e+00 0 3 0
5417 1 2 0.0000000000000000e+00 1.3533628986043812e+01 1.2451880577236164e+01 5.3183926871984308e+00 0 3 0
5392 1 3 5.9999999999999998e-02 1.5542737995418966e+01 1.7234315160525060e+01 3.9873280194847442e+00 0 3 0
5406 1 1 -1.7999999999999999e-01 1.5839250017865238e+01 1.3656378690840087e+01 2.3915565894132005e+00 0 3 0
5393 1 3 5.9999999999999998e-02 1.6083817902497302e+01 1.6671413674253827e+01 2.3480531866280843e+00 0 3 0
5636 1 6 -3.3000000000000002e-01 5.1771382009237961e+00 1.8676521641721848e+01 2.3250975980888313e+00 0 3 0
5639 1 8 2.9999999999999999e-02 4.0165181181892970e+00 2.0098501057047663e+01 1.2981288966594273e+00 0 3 0
5640 1 8 2.9999999999999999e-02 3.4175769233814406e+00 1.9623954267717970e+01 2.7572832493159094e+00 0 3 0
5637 1 7 1.6000000000000000e-01 3.9199314018929949e+00 1.9216770427274547e+01 1.9332284538795197e+00 0 3 0
5638 1 8 2.9999999999999999e-02 3.2454987169718592e+00 1.8513189083238323e+01 1.3212517777712005e+00 0 3 0
39558 1 3 5.9999999999999998e-02 3.4323641325456937e+00 2.1139506550178080e+01 4.9254611154083561e+00 -2 2 0
39544 1 3 5.9999999999999998e-02 2.1340754020276096e+00 1.9336565488871109e+01 5.5060425180244428e+00 -2 2 0
5647 1 3 5.9999999999999998e-02 5.9465512694578608e+00 2.0539426271754692e+01 4.7609102605286981e+00 0 3 0
39559 1 3 5.9999999999999998e-02 1.7856340447409200e+00 2.1364499622653579e+01 4.6349733042422328e+00 -2 2 0
5652 1 7 1.6000000000000000e-01 1.1374368081640794e+01 1.8599372380979823e+01 3.4976815144151439e+00 0 3 0
5651 1 6 -3.3000000000000002e-01 1.0200192485616830e+01 1.8599508989675059e+01 4.2443891925102539e+00 0 3 0
5634 1 3 5.9999999999999998e-02 7.8858277173863547e+00 1.8667666632821017e+01 2.1228204995306745e+00 0 3 0
5648 1 3 5.9999999999999998e-02 6.8822366645985493e+00 2.0441731883642618e+01 3.2270762623864413e+00 0 3 0
5646 1 1 -1.7999999999999999e-01 6.9386350724269219e+00 2.0571200342459438e+01 4.3431398536455781e+00 0 3 0
5645 1 4 5.1000000000000001e-01 9.3490441472184731e+00 1.9639044405730861e+01 4.1263504330484428e+00 0 3 0
5642 1 2 0.0000000000000000e+00 8.0529253792023638e+00 1.9539556066763964e+01 4.9851141259528911e+00 0 3 0
5650 1 5 -4.2999999999999999e-01 9.5599171004625543e+00 2.0560246697441336e+01 3.2998035327403867e+00 0 3 0
5653 1 8 2.9999999999999999e-02 1.1901214462342159e+01 1.9486853853110766e+01 3.7948957139070525e+00 0 3 0
5649 1 3 5.9999999999999998e-02 7.1701322148071300e+00 2.1580317822753866e+01 4.3527584250489024e+00 0 3 0
5663 1 3 5.9999999999999998e-02 1.1122954588056521e+01 2.0482219099654969e+01 5.8794146946776671e+00 0 3 0
5365 1 5 -4.2999999999999999e-01 1.6008808751855934e+01 2.0675560315309461e+01 3.8181904829325881e+00 0 3 0
5360 1 4 5.1000000000000001e-01 1.5930359484194197e+01 2.0966254950237474e+01 5.0534963259808636e+00 0 3 0
5384 1 8 2.9999999999999999e-02 1.2984653427515816e+01 1.8711365377237485e+01 5.9334764199711314e+00 0 3 0
8859 1 3 5.9999999999999998e-02 2.2663809427247559e+00 1.7333085083984929e+00 6.8389473694366805e+00 -1 3 0
8856 1 1 -1.7999999999999999e-01 1.2280604583855144e+00 2.0865568134515042e+00 6.9168018179244353e+00 -1 3 0
8857 1 3 5.9999999999999998e-02 1.2740224563233540e+00 2.9287340514240743e+00 7.5742956965885417e+00 -1 3 0
5504 1 8 2.9999999999999999e-02 4.1060847701158014e+00 3.7509393297820957e+00 6.9789430922156503e+00 0 3 0
5505 1 8 2.9999999999999999e-02 4.8034909528400611e+00 4.4501724071356223e+00 8.5228250236382017e+00 0 3 0
5503 1 8 2.9999999999999999e-02 4.5282113122010905e+00 2.8074727655790341e+00 8.2789452125689884e+00 0 3 0
5502 1 7 1.6000000000000000e-01 4.8617015692202230e+00 3.6834289373720810e+00 7.7662115383546366e+00 0 3 0
8846 1 6 -3.3000000000000002e-01 2.4675679283482221e+00 9.0028985137472883e-01 1.1231868458623675e+01 -1 3 0
8838 1 3 5.9999999999999998e-02 3.0893855622742330e+00 7.3568562712482999e-01 8.8103914663016276e+00 -1 3 0
9984 1 3 5.9999999999999998e-02 5.2529784298078201e+00 4.7624386726435270e+00 1.1557186591490890e+01 -1 3 0
8851 1 9 -1.2000000000000000e-01 2.7570182671748533e-01 7.0500320409358364e-01 8.8979717786092358e+00 -1 3 0
8854 1 3 5.9999999999999998e-02 3.9896435646299050e-01 1.7242670948448851e+00 9.3313922417770563e+00 -1 3 0
9974 1 8 2.9999999999999999e-02 2.1394695340150718e+00 4.4000031031252922e+00 1.0847260812220417e+01 -1 3 0
9971 1 6 -3.3000000000000002e-01 3.2757215240358590e+00 6.0521532613668203e+00 1.1236293586255398e+01 -1 3 0
9972 1 7 1.6000000000000000e-01 2.2884580524774374e+00 5.1290276843893094e+00 1.1684839417453624e+01 -1 3 0
9914 1 8 2.9999999999999999e-02 4.1328558510168256e-01 5.2489115959364954e+00 1.0035574279036956e+01 -1 3 0
8852 1 2 0.0000000000000000e+00 1.0588374618724489e-01 1.0507176556509170e+00 7.3483372085784069e+00 -1 3 0
5501 1 6 -3.3000000000000002e-01 6.1089212222321478e+00 3.5188097868613637e+00 7.2411102288033264e+00 0 3 0
9981 1 1 -1.7999999999999999e-01 6.0889876512284609e+00 5.0089939865163142e+00 1.2139973352640114e+01 -1 3 0
35289 1 3 5.9999999999999998e-02 2.6382202220716522e-01 8.0546848831006166e+00 2.4825433411249680e+01 -2 1 0
5482 1 3 5.9999999999999998e-02 1.0610620923316842e+01 5.4999001628651245e-01 6.3891864393211231e+00 0 3 0
5481 1 1 -1.7999999999999999e-01 1.1064054041354273e+01 1.5679143062854466e+00 6.3313606849585744e+00 0 3 0
5495 1 4 5.1000000000000001e-01 6.3481039539413660e+00 2.5839661346714866e+00 6.3414721231855431e+00 0 3 0
5476 1 9 -1.2000000000000000e-01 1.0994176797121190e+01 4.0386569822803926e+00 6.9040334016428835e+00 0 3 0
5478 1 3 5.9999999999999998e-02 1.0817922427436891e+01 4.7471983668418352e+00 7.7429893640668812e+00 0 3 0
5477 1 2 0.0000000000000000e+00 1.0437913018147212e+01 2.6324578207609264e+00 7.2785859090966278e+00 0 3 0
5491 1 9 -1.2000000000000000e-01 8.7819038720125722e+00 2.6956537821933124e+00 7.2266934829287184e+00 0 3 0
5493 1 3 5.9999999999999998e-02 8.4050731072844389e+00 1.9559338457477924e+00 7.9771778701936755e+00 0 3 0
5494 1 3 5.9999999999999998e-02 8.5624421640198083e+00 3.5455545086926605e+00 7.8041929207786582e+00 0 3 0
5485 1 5 -4.2999999999999999e-01 1.0717161655018431e+01 3.1206054849966733e+00 9.7108067138525858e+00 0 3 0
5480 1 4 5.1000000000000001e-01 1.0722375749970430e+01 2.2559361854771240e+00 8.7862338339745261e+00 0 3 0
9985 1 5 -4.2999999999999999e-01 7.4117341313451526e+00 4.7125163094092510e+00 9.7864209281078125e+00 -1 3 0
8817 1 7 1.6000000000000000e-01 7.8105120714880405e+00 1.5577793461195903e+00 1.1095215667922012e+01 -1 3 0
8816 1 6 -3.3000000000000002e-01 7.2508922010237971e+00 2.6996754806717987e-01 1.1416998128689663e+01 -1 3 0
5486 1 6 -3.3000000000000002e-01 1.0992140176100181e+01 9.4165623346198191e-01 8.9883769902256905e+00 0 3 0
5487 1 7 1.6000000000000000e-01 1.1207552496012649e+01 4.2892162596734751e-01 1.0272206241246693e+01 0 3 0
8818 1 8 2.9999999999999999e-02 7.2263589120197507e+00 2.3622805281932155e+00 1.1616477298252988e+01 -1 3 0
8819 1 8 2.9999999999999999e-02 7.7918741185950324e+00 1.8197707074711731e+00 1.0029513048304839e+01 -1 3 0
9980 1 4 5.1000000000000001e-01 7.4180248081626248e+00 5.8857184226019896e+00 1.0206184262888300e+01 -1 3 0
8820 1 8 2.9999999999999999e-02 8.7429381662503403e+00 1.5611547732404187e+00 1.1611682898653745e+01 -1 3 0
5489 1 8 2.9999999999999999e-02 1.0899017243471251e+01 9.0621715391634605e-01 1.1158851801335324e+01 0 3 0
5483 1 3 5.9999999999999998e-02 1.2116514169808017e+01 1.4138392111539502e+00 6.5703108419849992e+00 0 3 0
5490 1 8 2.9999999999999999e-02 1.2281060953443424e+01 3.7619594800670186e-01 1.0439024023933445e+01 0 3 0
9989 1 8 2.9999999999999999e-02 7.1128113057561828e+00 6.2948404836049905e+00 7.6431253342267773e+00 -1 3 0
9983 1 3 5.9999999999999998e-02 6.5835613338669683e+00 4.0660990662971486e+00 1.2507038859505149e+01 -1 3 0
5462 1 2 0.0000000000000000e+00 1.2532884078416961e+01 4.3591811405369425e+00 6.6366647492466093e+00 0 3 0
5475 1 8 2.9999999999999999e-02 1.4791775465246573e+01 3.2706578698598556e+00 9.9346082428140754e+00 0 3 0
5471 1 6 -3.3000000000000002e-01 1.3424127308684380e+01 4.5124195303219059e+00 8.9258913380041562e+00 0 3 0
5465 1 4 5.1000000000000001e-01 1.3389054134594980e+01 3.7470930470492809e+00 7.8535767228262063e+00 0 3 0
5472 1 7 1.6000000000000000e-01 1.4034810013094637e+01 3.9732725718923603e+00 1.0090000840800339e+01 0 3 0
5470 1 5 -4.2999999999999999e-01 1.3903836880873165e+01 2.6326239591112470e+00 7.7868329894993273e+00 0 3 0
5474 1 8 2.9999999999999999e-02 1.4472238178640131e+01 4.7901046977257655e+00 1.0603131311415179e+01 0 3 0
5473 1 8 2.9999999999999999e-02 1.3260411562445787e+01 3.4922494987304469e+00 1.0603529499556124e+01 0 3 0
10062 1 7 1.6000000000000000e-01 1.5771178235438962e+01 4.9398141811066398e-01 1.0160800482464852e+01 -1 3 0
5461 1 9 -1.2000000000000000e-01 1.2857245474931817e+01 5.8767310455529946e+00 6.5571184101364199e+00 0 3 0
10061 1 6 -3.3000000000000002e-01 1.6035538312645869e+01 8.1189216239135797e-01 1.1539977870621133e+01 -1 3 0
10065 1 8 2.9999999999999999e-02 1.5572502615809190e+01 1.3617796990498057e+00 9.6318276130558900e+00 -1 3 0
5463 1 3 5.9999999999999998e-02 1.3910380730207518e+01 6.0377111870155939e+00 6.7298683840143374e+00 0 3 0
5559 1 3 5.9999999999999998e-02 2.9459033832704296e+00 6.2473106720368801e+00 6.3849638134794207e+00 0 3 0
9968 1 3 5.9999999999999998e-02 4.9744496693223130e+00 6.5605380946588037e+00 9.4589889196764467e+00 -1 3 0
9932 1 2 0.0000000000000000e+00 4.4538625641358720e-01 1.0218517065552616e+01 1.1421498052470302e+01 -1 3 0
5557 1 3 5.9999999999999998e-02 1.8663453227833813e+00 7.1527991722002078e+00 7.4575779105277942e+00 0 3 0
5556 1 1 -1.7999999999999999e-01 2.4738198518996883e+00 7.2818170954318120e+00 6.5928035432340106e+00 0 3 0
5558 1 3 5.9999999999999998e-02 3.3132916387906657e+00 7.9377484963069929e+00 6.9835320953978037e+00 0 3 0
9967 1 3 5.9999999999999998e-02 3.7558501065242318e+00 7.7963148180444399e+00 9.1561731794799837e+00 -1 3 0
9966 1 1 -1.7999999999999999e-01 4.7745556733942873e+00 7.6091575422097844e+00 9.6516436279160391e+00 -1 3 0
9955 1 5 -4.2999999999999999e-01 2.5739043487183029e+00 1.0098076240677985e+01 8.7367950805277204e+00 -1 3 0
9950 1 4 5.1000000000000001e-01 3.3330606494497328e+00 1.0504448986693603e+01 9.6359350712608389e+00 -1 3 0
9948 1 3 5.9999999999999998e-02 1.7530684168378361e+00 8.6869800906243100e+00 1.0666631851322302e+01 -1 3 0
9962 1 2 0.0000000000000000e+00 4.8040821263602957e+00 7.8773043759960260e+00 1.1173963247688130e+01 -1 3 0
9947 1 2 0.0000000000000000e+00 3.1507609385753126e+00 1.0185441033289612e+01 1.1133351194172871e+01 -1 3 0
9946 1 9 -1.2000000000000000e-01 1.8023266820429382e+00 9.4589463615732541e+00 1.1392478653520044e+01 -1 3 0
9961 1 9 -1.2000000000000000e-01 4.4654408168959057e+00 9.3230063649942547e+00 1.1506631797410728e+01 -1 3 0
9964 1 3 5.9999999999999998e-02 5.3229029651906599e+00 9.8692987053182897e+00 1.1241999613108428e+01 -1 3 0
9969 1 3 5.9999999999999998e-02 5.5464572360157911e+00 8.0455571447187904e+00 9.1369094729018592e+00 -1 3 0
5568 1 3 5.9999999999999998e-02 1.1869137478214840e+00 9.4122216275834862e+00 6.8115972902394599e+00 0 3 0
9936 1 1 -1.7999999999999999e-01 1.9843969935211969e-01 1.1217859923938109e+01 1.0247487208718846e+01 -1 3 0
9956 1 6 -3.3000000000000002e-01 4.2464517325862357e+00 1.1398834234789112e+01 9.3780813682647519e+00 -1 3 0
9939 1 3 5.9999999999999998e-02 2.5429249144158184e-01 1.0638300875721832e+01 9.2776374556203045e+00 -1 3 0
9951 1 1 -1.7999999999999999e-01 3.3001993912661143e+00 1.1546092289884026e+01 1.1870112357546581e+01 -1 3 0
9937 1 3 5.9999999999999998e-02 1.0021102346948922e+00 1.1907242244180981e+01 1.0165962584221196e+01 -1 3 0
9958 1 8 2.9999999999999999e-02 4.6151568731870514e+00 1.0835011726672732e+01 7.4953269805152747e+00 -1 3 0
9957 1 7 1.6000000000000000e-01 4.4667963471183176e+00 1.1786798004440261e+01 8.0190380256111045e+00 -1 3 0
9953 1 3 5.9999999999999998e-02 4.2998163294171361e+00 1.1949437621060191e+01 1.1647835387790979e+01 -1 3 0
9965 1 4 5.1000000000000001e-01 3.7827495906953561e+00 7.0083414676296396e+00 1.1931218931997819e+01 -1 3 0
9952 1 3 5.9999999999999998e-02 2.6239908099148161e+00 1.2295519613246629e+01 1.1497456224338658e+01 -1 3 0
5443 1 8 2.9999999999999999e-02 9.2076568358620019e+00 1.1740254469824318e+01 6.2692076103410637e+00 0 3 0
5550 1 8 2.9999999999999999e-02 6.9521798707676696e+00 9.0462076807411886e+00 6.3532487622435685e+00 0 3 0
9977 1 2 0.0000000000000000e+00 6.9819957904325403e+00 6.2045023321076682e+00 1.1622775259146332e+01 -1 3 0
9990 1 8 2.9999999999999999e-02 8.8321776458490699e+00 6.1439404338043691e+00 7.8843235533031990e+00 -1 3 0
9987 1 7 1.6000000000000000e-01 7.9772364000108373e+00 6.7502741871093210e+00 8.0810381547094590e+00 -1 3 0
9976 1 9 -1.2000000000000000e-01 6.1793175149754109e+00 7.5190737811593538e+00 1.1880725332499608e+01 -1 3 0
9988 1 8 2.9999999999999999e-02 8.1212908743743260e+00 7.7481179564605753e+00 7.6828864360575206e+00 -1 3 0
5441 1 6 -3.3000000000000002e-01 1.0823445717989609e+01 1.0671995968940193e+01 6.5638216361704469e+00 0 3 0
5442 1 7 1.6000000000000000e-01 9.4940331463434919e+00 1.1000513409560689e+01 6.9943877665352705e+00 0 3 0
9986 1 6 -3.3000000000000002e-01 7.7633271091936527e+00 6.9378380481542106e+00 9.4382093949929882e+00 -1 3 0
10000 1 5 -4.2999999999999999e-01 1.0314752452242404e+01 7.1380639845836562e+00 1.0544781899113270e+01 -1 3 0
10002 1 7 1.6000000000000000e-01 9.6947847971902501e+00 9.7117952954518554e+00 1.0111987861082474e+01 -1 3 0
10004 1 8 2.9999999999999999e-02 9.3614881764200693e+00 9.2721437722607778e+00 9.2167636251817218e+00 -1 3 0
10003 1 8 2.9999999999999999e-02 9.3856006912486656e+00 1.0710491034147502e+01 1.0229878183865569e+01 -1 3 0
10005 1 8 2.9999999999999999e-02 1.0787148684319368e+01 9.7714679421371748e+00 9.9889863262041434e+00 -1 3 0
9978 1 3 5.9999999999999998e-02 6.9034128455194690e+00 8.3403125959621907e+00 1.1569554234457359e+01 -1 3 0
9995 1 4 5.1000000000000001e-01 9.7575850150315855e+00 7.7206371529350752e+00 1.1415996493857749e+01 -1 3 0
10001 1 6 -3.3000000000000002e-01 9.2877102025535567e+00 8.9949156416694187e+00 1.1242892160720594e+01 -1 3 0
5445 1 8 2.9999999999999999e-02 8.9140887524925692e+00 1.0073586114312825e+01 6.9966173473122586e+00 0 3 0
39453 1 3 5.9999999999999998e-02 1.1730337497860276e+01 1.1638966329803111e+01 1.0631023923916480e+01 -2 2 0
5444 1 8 2.9999999999999999e-02 9.2566052040100200e+00 1.1359033443806126e+01 7.9728111349505397e+00 0 3 0
39493 1 8 2.9999999999999999e-02 7.0001881643503152e+00 1.1283130266361642e+01 1.1645592442114138e+01 -2 2 0
39492 1 7 1.6000000000000000e-01 7.7007191555685859e+00 1.1982066258932592e+01 1.2107605301781360e+01 -2 2 0
39495 1 8 2.9999999999999999e-02 8.6645417779487062e+00 1.1627986593607206e+01 1.2024281010418699e+01 -2 2 0
5464 1 3 5.9999999999999998e-02 1.2353746675168855e+01 6.2283259927045247e+00 7.4863098304692501e+00 0 3 0
5449 1 3 5.9999999999999998e-02 1.2652199612642304e+01 8.4882646207672501e+00 6.8511914000072105e+00 0 3 0
39448 1 8 2.9999999999999999e-02 1.3612703284510955e+01 6.8617910026548916e+00 1.0387915247346028e+01 -2 2 0
5433 1 3 5.9999999999999998e-02 1.3234468360693976e+01 1.0909148996620708e+01 6.7430476671316661e+00 0 3 0
39450 1 8 2.9999999999999999e-02 1.2751474996984735e+01 7.6502463933117433e+00 9.1195094046207341e+00 -2 2 0
39449 1 8 2.9999999999999999e-02 1.4441435353465561e+01 7.6749118289188250e+00 9.1665434844462546e+00 -2 2 0
39445 1 5 -4.2999999999999999e-01 1.3865608510874262e+01 1.0389427348063021e+01 8.9862497084526272e+00 -2 2 0
39447 1 7 1.6000000000000000e-01 1.3611187451022111e+01 7.7275002455375690e+00 9.8244989368467035e+00 -2 2 0
39440 1 4 5.1000000000000001e-01 1.3771319332176471e+01 1.0102571147941690e+01 1.0198936944039515e+01 -2 2 0
39446 1 6 -3.3000000000000002e-01 1.3463705688007115e+01 8.8810528654585177e+00 1.0693263783611471e+01 -2 2 0
39437 1 2 0.0000000000000000e+00 1.3792839814265740e+01 1.1235338617515922e+01 1.1273436195363031e+01 -2 2 0
39436 1 9 -1.2000000000000000e-01 1.5188816396494950e+01 1.2025197709759881e+01 1.1137022129996833e+01 -2 2 0
39451 1 9 -1.2000000000000000e-01 1.2652924829144769e+01 1.2227842391475757e+01 1.0693298210295088e+01 -2 2 0
37770 1 8 2.9999999999999999e-02 6.7826589826110348e+00 7.6798449806866831e+00 3.0673089840178964e+01 -2 2 0
39536 1 6 -3.3000000000000002e-01 4.5773191517053352e-01 1.7452581305006714e+01 6.2501351437514048e+00 -2 2 0
9960 1 8 2.9999999999999999e-02 3.6252408337625637e+00 1.2415080649429120e+01 7.7458021013300451e+00 -1 3 0
9959 1 8 2.9999999999999999e-02 5.4387477039973176e+00 1.2292521073643538e+01 7.9445554377538370e+00 -1 3 0
39534 1 3 5.9999999999999998e-02 3.1189842086607515e+00 1.6110645294060248e+01 7.4033155073389443e+00 -2 2 0
39532 1 3 5.9999999999999998e-02 4.1496421855834367e+00 1.7352381450529577e+01 6.8213364399756333e+00 -2 2 0
39531 1 1 -1.7999999999999999e-01 3.0806893021384689e+00 1.7047762512106008e+01 6.8854386542682517e+00 -2 2 0
39514 1 3 5.9999999999999998e-02 4.9269965129798949e+00 1.6526295401259855e+01 9.1864421467146364e+00 -2 2 0
39511 1 9 -1.2000000000000000e-01 4.7192815737361800e+00 1.7071286972865622e+01 1.0053491973014493e+01 -2 2 0
39516 1 1 -1.7999999999999999e-01 2.3349044277787332e+00 1.6113586143814150e+01 9.9216323990604547e+00 -2 2 0
39517 1 3 5.9999999999999998e-02 2.7823989950062349e+00 1.5373852173552214e+01 9.2643560537243985e+00 -2 2 0
39518 1 3 5.9999999999999998e-02 1.3860911732119778e+00 1.6370407993691533e+01 9.5766643301652881e+00 -2 2 0
39503 1 3 5.9999999999999998e-02 4.6032964687615134e+00 1.4333526375365439e+01 1.0394235167557675e+01 -2 2 0
39512 1 2 0.0000000000000000e+00 3.1565208182549598e+00 1.7456876231907952e+01 1.0077473947907208e+01 -2 2 0
39519 1 3 5.9999999999999998e-02 2.1660418669468915e+00 1.5548142757987925e+01 1.0775715355123230e+01 -2 2 0
39497 1 2 0.0000000000000000e+00 5.4388040274217007e+00 1.6183440162535131e+01 1.1190191084012506e+01 -2 2 0
39513 1 3 5.9999999999999998e-02 5.2743692200971095e+00 1.7976665377201268e+01 9.8846682579657816e+00 -2 2 0
39530 1 4 5.1000000000000001e-01 7.5880332517162874e-01 1.7894067952104425e+01 7.4286633809624059e+00 -2 2 0
39527 1 2 0.0000000000000000e+00 2.2358781318140086e+00 1.8211662727767813e+01 7.4816172933302276e+00 -2 2 0
39515 1 4 5.1000000000000001e-01 2.9209532027546876e+00 1.8206274457560468e+01 1.1360624234684872e+01 -2 2 0
39489 1 3 5.9999999999999998e-02 5.7457770338792962e+00 1.4537854922081339e+01 8.6053220969861410e+00 -2 2 0
5591 1 6 -3.3000000000000002e-01 6.0813746521819967e-01 1.3594475344330689e+01 6.9307412868478204e+00 0 3 0
39501 1 1 -1.7999999999999999e-01 4.7717877107592361e+00 1.4761718523717210e+01 1.1374067417538718e+01 -2 2 0
39504 1 3 5.9999999999999998e-02 3.8606221389597617e+00 1.4868185622480953e+01 1.1883035687156756e+01 -2 2 0
39502 1 3 5.9999999999999998e-02 5.3711215518555848e+00 1.4154204143549745e+01 1.2070556584490969e+01 -2 2 0
5593 1 8 2.9999999999999999e-02 5.8997153114161593e-01 1.4298871925098815e+01 8.8378498258240281e+00 0 3 0
39521 1 6 -3.3000000000000002e-01 1.9479320243326488e+00 1.7655548724022282e+01 1.2134131603759384e+01 -2 2 0
39526 1 9 -1.2000000000000000e-01 2.7922819258226892e+00 1.8514214715152612e+01 8.9376620970494933e+00 -2 2 0
5428 1 8 2.9999999999999999e-02 9.9437613744383668e+00 1.4927612749059124e+01 6.3732885262173982e+00 0 3 0
39490 1 5 -4.2999999999999999e-01 7.6731310532163874e+00 1.2591917215298967e+01 9.4433842130624885e+00 -2 2 0
39486 1 1 -1.7999999999999999e-01 6.7246628123803456e+00 1.5036197097566387e+01 8.4134067167623474e+00 -2 2 0
39488 1 3 5.9999999999999998e-02 6.5162439663032705e+00 1.5983925586650576e+01 7.9689577085626517e+00 -2 2 0
39487 1 3 5.9999999999999998e-02 7.1597222200687805e+00 1.4510441027226651e+01 7.5533177251963144e+00 -2 2 0
39469 1 3 5.9999999999999998e-02 1.0529018941110980e+01 1.3215907222553925e+01 9.7215727464509669e+00 -2 2 0
39484 1 3 5.9999999999999998e-02 9.1735086995146258e+00 1.4835610922327234e+01 8.4482625612238298e+00 -2 2 0
39481 1 9 -1.2000000000000000e-01 9.0047162794532891e+00 1.5432782771686821e+01 9.3248811902169422e+00 -2 2 0
39482 1 2 0.0000000000000000e+00 7.5382399575768595e+00 1.4980252849826293e+01 9.7380566497731884e+00 -2 2 0
39483 1 3 5.9999999999999998e-02 8.9111466768762000e+00 1.6466521657100756e+01 8.8175060508439849e+00 -2 2 0
39467 1 2 0.0000000000000000e+00 1.0370933131675516e+01 1.5316479532890298e+01 1.0101836372091757e+01 -2 2 0
39471 1 1 -1.7999999999999999e-01 1.1396658435551274e+01 1.5681430634478454e+01 8.9791951431982824e+00 -2 2 0
39499 1 3 5.9999999999999998e-02 7.3399459744973594e+00 1.7021572580842498e+01 1.0423508812015573e+01 -2 2 0
39496 1 9 -1.2000000000000000e-01 6.9711298106211297e+00 1.6030856857143462e+01 1.0771306533858041e+01 -2 2 0
39466 1 9 -1.2000000000000000e-01 1.0734863507427567e+01 1.3882260004401314e+01 1.0582489184969949e+01 -2 2 0
39485 1 4 5.1000000000000001e-01 7.5258012687867311e+00 1.3485504944853364e+01 1.0244264417385569e+01 -2 2 0
39472 1 3 5.9999999999999998e-02 1.1049749402163963e+01 1.6361860311314018e+01 8.2182115144939409e+00 -2 2 0
39468 1 3 5.9999999999999998e-02 9.9587365324452577e+00 1.3627236714979322e+01 1.1249622677096253e+01 -2 2 0
39470 1 4 5.1000000000000001e-01 1.0345470468387589e+01 1.6388274769253016e+01 1.1215429789042762e+01 -2 2 0
39475 1 5 -4.2999999999999999e-01 1.0654228593581236e+01 1.7555686154988248e+01 1.0951311356322256e+01 -2 2 0
39473 1 3 5.9999999999999998e-02 1.1824398574265167e+01 1.4825287321504302e+01 8.4788282581150245e+00 -2 2 0
39498 1 3 5.9999999999999998e-02 7.5275476555254386e+00 1.5932264510519182e+01 1.1709430058376009e+01 -2 2 0
39452 1 2 0.0000000000000000e+00 1.2108361490357360e+01 1.3552090135637165e+01 1.1334094029748719e+01 -2 2 0
39491 1 6 -3.3000000000000002e-01 7.5167755420232361e+00 1.3297889855311940e+01 1.1526327586787263e+01 -2 2 0
5381 1 6 -3.3000000000000002e-01 1.5011411029771164e+01 1.8290808105553481e+01 6.1423063106259326e+00 0 3 0
39474 1 3 5.9999999999999998e-02 1.2290537366606916e+01 1.6272894001819431e+01 9.3423507985905907e+00 -2 2 0
39454 1 3 5.9999999999999998e-02 1.2905514025020876e+01 1.2417554801860559e+01 9.6526279280739420e+00 -2 2 0
39438 1 3 5.9999999999999998e-02 1.5027375611783972e+01 1.2694638203311150e+01 1.0314809514994657e+01 -2 2 0
5383 1 8 2.9999999999999999e-02 1.3396266126318952e+01 1.7125600833665953e+01 6.5395515488131126e+00 0 3 0
5424 1 3 5.9999999999999998e-02 1.3659068240919067e+01 1.2745232935173984e+01 7.4602442200615817e+00 0 3 0
5423 1 3 5.9999999999999998e-02 1.5170258122940124e+01 1.3111334152155917e+01 6.6916530140060999e+00 0 3 0
5421 1 1 -1.7999999999999999e-01 1.4081231144992161e+01 1.3178455892044921e+01 6.5995052418052422e+00 0 3 0
5422 1 3 5.9999999999999998e-02 1.3924187398716430e+01 1.4247743952387193e+01 6.6876847466101026e+00 0 3 0
39457 1 3 5.9999999999999998e-02 1.3744328386574338e+01 1.4617288930096572e+01 1.0322914909841655e+01 -2 2 0
5380 1 5 -4.2999999999999999e-01 1.5579698979035545e+01 1.6861065655161141e+01 7.8373466678778412e+00 0 3 0
5375 1 4 5.1000000000000001e-01 1.5869407851666246e+01 1.7607452186905824e+01 6.8657654570834525e+00 0 3 0
39456 1 1 -1.7999999999999999e-01 1.3219917058517488e+01 1.4712904677536320e+01 1.1272379301287007e+01 -2 2 0
39459 1 3 5.9999999999999998e-02 1.2839197715012089e+01 1.5747102210091912e+01 1.1353724594059173e+01 -2 2 0
39458 1 3 5.9999999999999998e-02 1.3934594617605336e+01 1.4609034956918201e+01 1.2073955892872727e+01 -2 2 0
34245 1 8 2.9999999999999999e-02 1.5596648137400154e+01 1.6952049729403878e+01 1.1724227494049321e+01 -2 1 0
5382 1 7 1.6000000000000000e-01 1.3664417407587820e+01 1.8131407374656259e+01 6.6431047998334201e+00 0 3 0
5385 1 8 2.9999999999999999e-02 1.3419781247487219e+01 1.8513088270466575e+01 7.6807902154134213e+00 0 3 0
39439 1 3 5.9999999999999998e-02 1.5161446749205991e+01 1.2752504542902923e+01 1.1977087969493809e+01 -2 2 0
39543 1 3 5.9999999999999998e-02 3.6758034888202511e+00 1.9339370025347115e+01 6.2618476859432208e+00 -2 2 0
39528 1 3 5.9999999999999998e-02 2.2120532875952428e+00 1.9262051559138612e+01 9.3497127976565970e+00 -2 2 0
39529 1 3 5.9999999999999998e-02 3.6830208734693297e+00 1.9014545415486950e+01 8.7328507010593555e+00 -2 2 0
39541 1 9 -1.2000000000000000e-01 2.6045189303059546e+00 1.9463776188056510e+01 6.5065182824102514e+00 -2 2 0
39548 1 3 5.9999999999999998e-02 9.0886573803000037e-01 2.0691251829347593e+01 8.1965062567240281e+00 -2 2 0
39549 1 3 5.9999999999999998e-02 2.5120407431604835e-01 2.0595985685465031e+01 6.5749575044059165e+00 -2 2 0
39542 1 2 0.0000000000000000e+00 2.3785648288670878e+00 2.0948951328507931e+01 6.7439975162131720e+00 -2 2 0
39546 1 1 -1.7999999999999999e-01 9.2420281167857532e-01 2.1099692339857658e+01 7.2363681968033369e+00 -2 2 0
39550 1 5 -4.2999999999999999e-01 4.4868596844643509e+00 2.1211203389785830e+01 7.7028189672786835e+00 -2 2 0
39520 1 5 -4.2999999999999999e-01 3.4848204206282607e+00 1.9286383543354155e+01 1.1602050329860141e+01 -2 2 0
39545 1 4 5.1000000000000001e-01 3.3350232651498568e+00 2.1523228938783252e+01 7.8428177984424456e+00 -2 2 0
5656 1 9 -1.2000000000000000e-01 8.3372317672099978e+00 1.9842419901636312e+01 6.5406478778223889e+00 0 3 0
5659 1 3 5.9999999999999998e-02 8.7770776121507872e+00 1.8996347386823913e+01 6.9750489464398191e+00 0 3 0
5658 1 3 5.9999999999999998e-02 7.3423356193810552e+00 1.9962477463148833e+01 7.0609492626589301e+00 0 3 0
5664 1 3 5.9999999999999998e-02 1.0916578308691980e+01 1.9459942120207494e+01 7.2619477006374220e+00 0 3 0
5661 1 1 -1.7999999999999999e-01 1.0756776185965458e+01 2.0527935107542366e+01 6.9201247664393177e+00 0 3 0
5673 1 3 5.9999999999999998e-02 8.9884333795840448e+00 2.0101802642187057e+01 9.1032481183611171e+00 0 3 0
5678 1 3 5.9999999999999998e-02 1.0357576497414867e+01 2.0604173439881514e+01 1.1083720807253290e+01 0 3 0
5676 1 1 -1.7999999999999999e-01 1.0849425110163430e+01 2.1304322505025382e+01 1.0419210039678310e+01 0 3 0
5677 1 3 5.9999999999999998e-02 1.1513723441810457e+01 2.0671385170125518e+01 9.8398870722671621e+00 0 3 0
5657 1 2 0.0000000000000000e+00 9.2956740331587397e+00 2.0937802505474515e+01 7.1582343567358704e+00 0 3 0
5662 1 3 5.9999999999999998e-02 1.1459916533528302e+01 2.1111730320317669e+01 7.4736913165525323e+00 0 3 0
5671 1 9 -1.2000000000000000e-01 8.9548150117185195e+00 2.1085468952016871e+01 8.7017200247609878e+00 0 3 0
5674 1 3 5.9999999999999998e-02 7.8945769600382931e+00 2.1175003431878807e+01 8.8317891315144728e+00 0 3 0
5363 1 3 5.9999999999999998e-02 1.6065834446357691e+01 2.0180373567671154e+01 7.7783025222301996e+00 0 3 0
34237 1 3 5.9999999999999998e-02 1.5480049322063847e+01 2.1036264654712895e+01 1.1680350852775259e+01 -2 1 0
34239 1 3 5.9999999999999998e-02 1.3916977983382903e+01 2.0689642421688283e+01 1.2111374824394865e+01 -2 1 0
5699 1 8 2.9999999999999999e-02 1.4077600384499901e+01 2.1520404765502231e+01 7.9479726156425228e+00 0 3 0
9975 1 8 2.9999999999999999e-02 1.3162591132882233e+00 5.7129159388850193e+00 1.1770379402801492e+01 -1 3 0
8847 1 7 1.6000000000000000e-01 2.8432269404940902e+00 1.0708478663204084e+00 1.2548893743361020e+01 -1 3 0
8850 1 8 2.9999999999999999e-02 3.5060970636805107e+00 1.9269017928698549e+00 1.2685028534205520e+01 -1 3 0
8848 1 8 2.9999999999999999e-02 3.2440847861324356e+00 2.1163893893038854e-01 1.3038384052023469e+01 -1 3 0
8849 1 8 2.9999999999999999e-02 1.9569234388692713e+00 1.3648833878714355e+00 1.3128493427746196e+01 -1 3 0
9973 1 8 2.9999999999999999e-02 2.5713809937141328e+00 4.7065006206059312e+00 1.2674357063141310e+01 -1 3 0
37460 1 4 5.1000000000000001e-01 8.0165127594868890e-01 4.9080664070903666e+00 1.6256091838557143e+01 -2 2 0
37456 1 9 -1.2000000000000000e-01 2.0964042316925298e+00 2.6105959202037816e+00 1.6180898715063016e+01 -2 2 0
37459 1 3 5.9999999999999998e-02 2.2980110877317705e+00 2.3198470959901116e+00 1.5133429873654652e+01 -2 2 0
37434 1 3 5.9999999999999998e-02 4.6247257457496778e+00 1.9053618999095541e+00 1.4454529645014997e+01 -2 2 0
37445 1 4 5.1000000000000001e-01 3.9589358821884004e+00 4.2943080999681777e+00 1.5809378927980889e+01 -2 2 0
37442 1 2 0.0000000000000000e+00 3.4481518506788675e+00 3.1905963782147500e+00 1.6742721894628108e+01 -2 2 0
37450 1 5 -4.2999999999999999e-01 4.0152357266011123e+00 4.1655717031339217e+00 1.4572652383396740e+01 -2 2 0
37427 1 2 0.0000000000000000e+00 5.0712248743138044e+00 8.3053295887430678e-01 1.6298085435551968e+01 -2 2 0
37441 1 9 -1.2000000000000000e-01 4.5935018120102065e+00 2.1483332318024995e+00 1.7087497910027864e+01 -2 2 0
37458 1 3 5.9999999999999998e-02 2.1133765530347675e+00 1.7425715790043912e+00 1.6830236243054546e+01 -2 2 0
37457 1 2 0.0000000000000000e+00 6.5696261381223753e-01 3.3571438338148751e+00 1.6150531502358884e+01 -2 2 0
37466 1 6 -3.3000000000000002e-01 1.0251632742549932e+00 5.5115905566809360e+00 1.5070950856487460e+01 -2 2 0
37451 1 6 -3.3000000000000002e-01 4.4634547779734026e+00 5.4084921429752022e+00 1.6389625985665813e+01 -2 2 0
37462 1 3 5.9999999999999998e-02 7.5849234955625755e-01 3.4620168178776041e+00 1.3992637077484879e+01 -2 2 0
37431 1 1 -1.7999999999999999e-01 5.4497084231694801e+00 1.3549646649337121e+00 1.4919046778096844e+01 -2 2 0
37444 1 3 5.9999999999999998e-02 5.5670128808381172e+00 2.7212000527293090e+00 1.7310904015571463e+01 -2 2 0
37465 1 5 -4.2999999999999999e-01 6.7296531671629478e-01 5.5399812989092903e+00 1.7349477675889531e+01 -2 2 0
37477 1 3 5.9999999999999998e-02 2.0934379236246897e-01 4.7995725403229950e-01 1.6153275558694421e+01 -2 2 0
37432 1 3 5.9999999999999998e-02 5.7541802101993280e+00 5.3036440662133744e-01 1.4277586445748451e+01 -2 2 0
37479 1 3 5.9999999999999998e-02 6.5130929932217252e-01 4.4752344413835354e-01 1.7766963785764819e+01 -2 2 0
9982 1 3 5.9999999999999998e-02 5.6461367076344082e+00 5.3845817470601069e+00 1.3008357458600296e+01 -1 3 0
37455 1 8 2.9999999999999999e-02 5.7323250055149586e+00 6.2413465267570221e+00 1.4856165705200752e+01 -2 2 0
37449 1 3 5.9999999999999998e-02 2.8375143096804174e+00 4.8461048253713184e+00 1.8219216142042750e+01 -2 2 0
37446 1 1 -1.7999999999999999e-01 3.1989687382764584e+00 3.7972889119295852e+00 1.8206206116346703e+01 -2 2 0
37443 1 3 5.9999999999999998e-02 4.3660286281917093e+00 1.8287308828842384e+00 1.8071920692766025e+01 -2 2 0
37428 1 3 5.9999999999999998e-02 5.8989612363941886e+00 2.7312290993431554e-01 1.8158269997223321e+01 -2 2 0
37433 1 3 5.9999999999999998e-02 6.2805589150610706e+00 2.0823299364538115e+00 1.4967426757124262e+01 -2 2 0
10008 1 3 5.9999999999999998e-02 1.0945948122006641e+01 5.5939091860316683e+00 1.2407612201000418e+01 -1 3 0
37426 1 9 -1.2000000000000000e-01 6.3278235651422605e+00 3.1134559199821882e-01 1.7109368924589592e+01 -2 2 0
9993 1 3 5.9999999999999998e-02 8.5287904490584818e+00 5.0405174240057455e+00 1.2593289327922212e+01 -1 3 0
10015 1 5 -4.2999999999999999e-01 9.2214033629037395e+00 4.1058179975949427e+00 1.4819115492981890e+01 -1 3 0
10010 1 4 5.1000000000000001e-01 9.8717633971514136e+00 5.0398615391296957e+00 1.5347045704301106e+01 -1 3 0
37429 1 3 5.9999999999999998e-02 7.0332200907906630e+00 1.1397000559369190e+00 1.7172022997218662e+01 -2 2 0
37422 1 7 1.6000000000000000e-01 9.4824997676522802e+00 6.1269075541303097e-01 1.4418703315397238e+01 -2 2 0
10017 1 7 1.6000000000000000e-01 8.4121473722505122e+00 5.0085657347589470e+00 1.7154456921874164e+01 -1 3 0
10016 1 6 -3.3000000000000002e-01 9.4370120716304964e+00 5.6654532679536356e+00 1.6428679286762598e+01 -1 3 0
10019 1 8 2.9999999999999999e-02 8.3626446540507882e+00 3.9393986104732717e+00 1.7078421512234311e+01 -1 3 0
10020 1 8 2.9999999999999999e-02 7.4815027256593112e+00 5.4869609642490271e+00 1.6834603751348627e+01 -1 3 0
37425 1 8 2.9999999999999999e-02 9.7242040816866346e+00 1.5899192967342834e+00 1.4550822833747597e+01 -2 2 0
37421 1 6 -3.3000000000000002e-01 8.4832500080082305e+00 4.5892069616191511e-01 1.5344527884968755e+01 -2 2 0
10007 1 2 0.0000000000000000e+00 1.1119548718789584e+01 5.6248819230015812e+00 1.4666935621627543e+01 -1 3 0
10035 1 8 2.9999999999999999e-02 1.0100131442405711e+01 9.1613467380112257e-01 1.7316106212868601e+01 -1 3 0
10032 1 7 1.6000000000000000e-01 1.0672983516830669e+01 1.7842754184878824e+00 1.7625425260779039e+01 -1 3 0
10018 1 8 2.9999999999999999e-02 8.4986116420291360e+00 5.2522683212166461e+00 1.8245499574534392e+01 -1 3 0
10031 1 6 -3.3000000000000002e-01 1.1241684425086355e+01 2.4079357927872493e+00 1.6444014303606640e+01 -1 3 0
9994 1 3 5.9999999999999998e-02 7.7464248616153952e+00 5.9510855626521222e+00 1.3660636595405922e+01 -1 3 0
9991 1 9 -1.2000000000000000e-01 8.2292893063948807e+00 6.0604103625413606e+00 1.2653857763810198e+01 -1 3 0
10023 1 3 5.9999999999999998e-02 1.1538924720437763e+01 3.7857108362467220e+00 1.3575883750512887e+01 -1 3 0
10033 1 8 2.9999999999999999e-02 1.0121936013397496e+01 2.6003722315988460e+00 1.8086969634917782e+01 -1 3 0
10021 1 9 -1.2000000000000000e-01 1.2115000748737829e+01 4.5052631753000938e+00 1.4241169597429296e+01 -1 3 0
10025 1 4 5.1000000000000001e-01 1.2169315775672526e+01 3.3461761513187267e+00 1.6595979598271178e+01 -1 3 0
10038 1 3 5.9999999999999998e-02 1.2333734629568815e+01 1.7850247998004767e+00 1.4400578757156845e+01 -1 3 0
37423 1 8 2.9999999999999999e-02 9.2965524117625016e+00 4.4371801241273023e-01 1.3386736965455114e+01 -2 2 0
10030 1 5 -4.2999999999999999e-01 1.2453714069213026e+01 3.8710290224549389e+00 1.7694054762671879e+01 -1 3 0
10039 1 3 5.9999999999999998e-02 1.3733170788652675e+01 2.6174678585777715e+00 1.3541935179895344e+01 -1 3 0
10022 1 2 0.0000000000000000e+00 1.2947008934584007e+01 3.6075132649292012e+00 1.5283843481268130e+01 -1 3 0
10036 1 9 -1.2000000000000000e-01 1.3321931297862960e+01 2.2889211848489825e+00 1.4525047090027808e+01 -1 3 0
10042 1 3 5.9999999999999998e-02 1.4789840087293264e+01 1.9842687530738856e+00 1.6934123228033251e+01 -1 3 0
10041 1 1 -1.7999999999999999e-01 1.4485469706766104e+01 1.0820109775139373e+00 1.6500240857199618e+01 -1 3 0
10037 1 2 0.0000000000000000e+00 1.4309676626826979e+01 1.1370623805000715e+00 1.4994584934838185e+01 -1 3 0
10026 1 1 -1.7999999999999999e-01 1.4324307355362910e+01 4.4126459281241042e+00 1.5405028064290311e+01 -1 3 0
10029 1 3 5.9999999999999998e-02 1.4855589419058642e+01 4.5629454093370656e+00 1.4438858291314668e+01 -1 3 0
10044 1 3 5.9999999999999998e-02 1.3527501158865611e+01 9.9056941852750746e-01 1.7063532888226518e+01 -1 3 0
10027 1 3 5.9999999999999998e-02 1.5003526701410797e+01 3.9167422492366235e+00 1.6086440766028797e+01 -1 3 0
10028 1 3 5.9999999999999998e-02 1.4091115115302706e+01 5.4252247617225651e+00 1.5774044962044911e+01 -1 3 0
10024 1 3 5.9999999999999998e-02 1.2822468062464349e+01 4.9557776455711089e+00 1.3562985361343175e+01 -1 3 0
10051 1 9 -1.2000000000000000e-01 1.5748083563252587e+01 1.3906898972709445e+00 1.4330748153779714e+01 -1 3 0
10053 1 3 5.9999999999999998e-02 1.5704635613718454e+01 2.2278806254702883e+00 1.3592089877650846e+01 -1 3 0
10043 1 3 5.9999999999999998e-02 1.5202064166493091e+01 2.9477998010624962e-01 1.6686690170902153e+01 -1 3 0
37470 1 8 2.9999999999999999e-02 6.1007080647846934e-01 7.5702525222954771e+00 1.5636349246642983e+01 -2 2 0
9941 1 6 -3.3000000000000002e-01 1.8033968159844657e-01 1.2257682159020758e+01 1.2837008723869390e+01 -1 3 0
9949 1 3 5.9999999999999998e-02 1.7896350966546912e+00 8.8475231745524283e+00 1.2285749745743514e+01 -1 3 0
37452 1 7 1.6000000000000000e-01 5.0502319493338659e+00 6.4559918573749737e+00 1.5725470770034406e+01 -2 2 0
9963 1 3 5.9999999999999998e-02 4.4413578034305878e+00 9.3736741707688083e+00 1.2593172003973812e+01 -1 3 0
9940 1 5 -4.2999999999999999e-01 4.3362575445613044e-01 1.0248371313743135e+01 1.3849798226598868e+01 -1 3 0
37454 1 8 2.9999999999999999e-02 4.1863556672036761e+00 6.9893232487789660e+00 1.5370409848226734e+01 -2 2 0
37467 1 7 1.6000000000000000e-01 1.2717964910626531e+00 6.9358877910574792e+00 1.4960683519270306e+01 -2 2 0
35333 1 3 5.9999999999999998e-02 1.4762732031368013e+00 9.3630890497463941e+00 1.6558060455083833e+01 -2 1 0
9970 1 5 -4.2999999999999999e-01 3.5694063151497573e+00 7.2562654932906945e+00 1.3106261570233633e+01 -1 3 0
35334 1 3 5.9999999999999998e-02 2.9692260891572100e+00 8.8082790850377233e+00 1.5887023439923285e+01 -2 1 0
35331 1 1 -1.7999999999999999e-01 2.5077079447722945e+00 9.6969772667316469e+00 1.6343409829107458e+01 -2 1 0
35332 1 3 5.9999999999999998e-02 2.4694247625477970e+00 1.0565301148224936e+01 1.5688508039497965e+01 -2 1 0
35347 1 3 5.9999999999999998e-02 4.4250690995714264e+00 1.0406618908834428e+01 1.4638161213613804e+01 -2 1 0
35346 1 1 -1.7999999999999999e-01 5.4242510237760140e+00 1.0156946943986163e+01 1.4968032713297745e+01 -2 1 0
35342 1 2 0.0000000000000000e+00 5.6850591757732936e+00 1.0581160333464622e+01 1.6418613411804131e+01 -2 1 0
35344 1 3 5.9999999999999998e-02 4.8846212239425997e+00 8.8112789355646903e+00 1.7266014277107974e+01 -2 1 0
35341 1 9 -1.2000000000000000e-01 4.7184192515793359e+00 9.8782579554307866e+00 1.7459260262629929e+01 -2 1 0
9954 1 3 5.9999999999999998e-02 3.2313214843394524e+00 1.1438542204859345e+01 1.3042011553511099e+01 -1 3 0
37468 1 8 2.9999999999999999e-02 1.1806236246483941e+00 7.2862407227888752e+00 1.3965534609485820e+01 -2 2 0
35348 1 3 5.9999999999999998e-02 5.7724974073123443e+00 9.0960447345425166e+00 1.4825121213183419e+01 -2 1 0
35327 1 2 0.0000000000000000e+00 3.2138386413161588e+00 1.0019978657441470e+01 1.7682788465555753e+01 -2 1 0
9935 1 4 5.1000000000000001e-01 3.2484550750052071e-01 1.0918171298690929e+01 1.2826917596724670e+01 -1 3 0
37469 1 8 2.9999999999999999e-02 2.2065806143209232e+00 7.0763043483485708e+00 1.5422082181708500e+01 -2 2 0
35336 1 6 -3.3000000000000002e-01 1.8982075429439529e+00 1.1947195615717195e+01 1.7722518028995431e+01 -2 1 0
35318 1 3 5.9999999999999998e-02 4.0989465208157705e-01 8.2463989881219835e+00 1.8070634731462683e+01 -2 1 0
35329 1 3 5.9999999999999998e-02 3.0968597207481450e+00 7.9467449598816540e+00 1.8256844756883137e+01 -2 1 0
37453 1 8 2.9999999999999999e-02 5.6351058908745770e+00 7.1347557399855139e+00 1.6311183879352946e+01 -2 2 0
35345 1 4 5.1000000000000001e-01 5.4672364080777145e+00 1.2121086966011749e+01 1.6333070901667178e+01 -2 1 0
35349 1 3 5.9999999999999998e-02 5.9658402964132176e+00 1.0838225173728544e+01 1.4321414030630375e+01 -2 1 0
9979 1 3 5.9999999999999998e-02 5.9758734864912384e+00 7.5642084907546749e+00 1.2888829384510879e+01 -1 3 0
10014 1 3 5.9999999999999998e-02 1.2220766132442519e+01 6.4815951667357945e+00 1.6459927568990633e+01 -1 3 0
10006 1 9 -1.2000000000000000e-01 1.0771937007249734e+01 6.3088262752885242e+00 1.3224124655870130e+01 -1 3 0
9992 1 2 0.0000000000000000e+00 9.4336011141590532e+00 7.1063808804326296e+00 1.2856522686134547e+01 -1 3 0
10009 1 3 5.9999999999999998e-02 1.1582142384501845e+01 6.9836206220113235e+00 1.3056640856635955e+01 -1 3 0
35356 1 9 -1.2000000000000000e-01 7.2332185795831947e+00 1.0262955218952582e+01 1.6658033368061407e+01 -2 1 0
35358 1 3 5.9999999999999998e-02 7.3230312222299974e+00 9.3295176157278661e+00 1.6167457074962204e+01 -2 1 0
9997 1 3 5.9999999999999998e-02 8.2273992791797745e+00 8.7734544072030687e+00 1.3573812997340401e+01 -1 3 0
9999 1 3 5.9999999999999998e-02 8.8805237136962170e+00 7.8563228025869254e+00 1.4930490816811298e+01 -1 3 0
9998 1 3 5.9999999999999998e-02 1.0067869951516135e+01 8.7164266879150514e+00 1.3890837374068429e+01 -1 3 0
9996 1 1 -1.7999999999999999e-01 9.1168860594047381e+00 8.1551268381252715e+00 1.3867264730434266e+01 -1 3 0
35373 1 3 5.9999999999999998e-02 9.6509629129729433e+00 9.2134187433453487e+00 1.7212708007573529e+01 -2 1 0
35374 1 3 5.9999999999999998e-02 9.8334015359737279e+00 1.1001235579888085e+01 1.7101156051205841e+01 -2 1 0
35359 1 3 5.9999999999999998e-02 7.7879264621182909e+00 1.0840051626572713e+01 1.5896022432569396e+01 -2 1 0
10011 1 1 -1.7999999999999999e-01 1.1882060554878093e+01 6.7776358220488806e+00 1.5448333487489814e+01 -1 3 0
35389 1 3 5.9999999999999998e-02 1.1975687608313446e+01 1.0846771891636186e+01 1.7267584324016529e+01 -2 1 0
35388 1 3 5.9999999999999998e-02 1.1916824969989142e+01 9.1413047022888119e+00 1.7232060368941390e+01 -2 1 0
35371 1 9 -1.2000000000000000e-01 9.5412468601159492e+00 1.0117539133009343e+01 1.7747373216727496e+01 -2 1 0
10012 1 3 5.9999999999999998e-02 1.1165819331746766e+01 7.6294087475475898e+00 1.5647110323230921e+01 -1 3 0
35386 1 9 -1.2000000000000000e-01 1.2083823553948758e+01 9.9781762601723596e+00 1.7953531250816432e+01 -2 1 0
35357 1 2 0.0000000000000000e+00 7.9431628680970006e+00 1.0195464106997241e+01 1.8044876184265238e+01 -2 1 0
35365 1 5 -4.2999999999999999e-01 7.6870453345434351e+00 7.7939379740186991e+00 1.8187726161639965e+01 -2 1 0
39494 1 8 2.9999999999999999e-02 7.5653613908196133e+00 1.1933218824857368e+01 1.3176362300154286e+01 -2 2 0
10013 1 3 5.9999999999999998e-02 1.2789717240097954e+01 7.0609804978943327e+00 1.5018034132978647e+01 -1 3 0
39442 1 3 5.9999999999999998e-02 1.2587825218622781e+01 1.0209066342845194e+01 1.2777927322309656e+01 -2 2 0
35400 1 8 2.9999999999999999e-02 1.5966386101455372e+01 8.0839223913032026e+00 1.5513941920959676e+01 -2 1 0
39444 1 3 5.9999999999999998e-02 1.4191286062277184e+01 9.8909492116762916e+00 1.2997969191641433e+01 -2 2 0
35395 1 5 -4.2999999999999999e-01 1.4115223182640317e+01 9.9860010593845701e+00 1.5991061653074807e+01 -2 1 0
39441 1 1 -1.7999999999999999e-01 1.3520179145377256e+01 1.0654940105976484e+01 1.2699864466036370e+01 -2 2 0
35390 1 4 5.1000000000000001e-01 1.4418981562553290e+01 9.5577391864984911e+00 1.7148609078808185e+01 -2 1 0
35396 1 6 -3.3000000000000002e-01 1.5493740237266907e+01 8.7635416807391291e+00 1.7449013353541240e+01 -2 1 0
39443 1 3 5.9999999999999998e-02 1.3622588680678499e+01 1.1504709183350045e+01 1.3444359682550978e+01 -2 2 0
39433 1 8 2.9999999999999999e-02 1.6078179113082633e+01 7.9947933026484304e+00 1.3329288674329449e+01 -2 2 0
35403 1 3 5.9999999999999998e-02 1.3440823206043634e+01 1.2144064868979303e+01 1.8284400900019211e+01 -2 1 0
35405 1 4 5.1000000000000001e-01 1.6004879527004626e+01 1.2219957443148266e+01 1.7335847258063001e+01 -2 1 0
9944 1 8 2.9999999999999999e-02 1.3654564270734351e+00 1.2634239161038476e+01 1.4461695496271533e+01 -1 3 0
9943 1 8 2.9999999999999999e-02 5.0013909035964532e-01 1.4062254307655147e+01 1.3819827129107045e+01 -1 3 0
9942 1 7 1.6000000000000000e-01 4.3629971184634880e-01 1.2936069748406757e+01 1.4022937621614092e+01 -1 3 0
39525 1 8 2.9999999999999999e-02 6.2276005954843838e-01 1.7976754154689118e+01 1.3836454725379243e+01 -2 2 0
35351 1 6 -3.3000000000000002e-01 4.2715780556963345e+00 1.2361460935230788e+01 1.5868112631142733e+01 -2 1 0
35352 1 7 1.6000000000000000e-01 3.8198846203907020e+00 1.3668033458937494e+01 1.5652326952061614e+01 -2 1 0
35353 1 8 2.9999999999999999e-02 4.4677576918652839e+00 1.4416755938609441e+01 1.6151862117496098e+01 -2 1 0
35354 1 8 2.9999999999999999e-02 2.8569323247518970e+00 1.3727764204319740e+01 1.6222556232476197e+01 -2 1 0
35355 1 8 2.9999999999999999e-02 3.6800071791295275e+00 1.3881593216958381e+01 1.4663642482991884e+01 -2 1 0
39506 1 6 -3.3000000000000002e-01 4.8625062472634095e+00 1.6297579578255366e+01 1.3595838762691365e+01 -2 2 0
39508 1 8 2.9999999999999999e-02 3.8352008396148367e+00 1.6517477351319837e+01 1.5471645423289184e+01 -2 2 0
39507 1 7 1.6000000000000000e-01 4.7138595348353247e+00 1.6824245771461580e+01 1.4939519099164782e+01 -2 2 0
39500 1 4 5.1000000000000001e-01 5.4840825669054496e+00 1.6885142704253372e+01 1.2587171615497333e+01 -2 2 0
39510 1 8 2.9999999999999999e-02 5.5576616596013784e+00 1.6533962539627392e+01 1.5499234950683235e+01 -2 2 0
39509 1 8 2.9999999999999999e-02 4.7698648008079365e+00 1.7888803319951634e+01 1.4981357125752078e+01 -2 2 0
35713 1 8 2.9999999999999999e-02 2.5400369013596933e+00 1.8587635845844144e+01 1.8161260730756979e+01 -2 1 0
35340 1 8 2.9999999999999999e-02 1.5013854421358002e+00 1.3999501058894861e+01 1.7962814451349125e+01 -2 1 0
39505 1 5 -4.2999999999999999e-01 6.1583964330855068e+00 1.7880903425469214e+01 1.2773250494956676e+01 -2 2 0
39522 1 7 1.6000000000000000e-01 1.5391767855961578e+00 1.8327520987862840e+01 1.3280882767048190e+01 -2 2 0
35714 1 8 2.9999999999999999e-02 4.0909377356177847e+00 1.7653695821462733e+01 1.7686870687083228e+01 -2 1 0
39524 1 8 2.9999999999999999e-02 2.3171727439984013e+00 1.8469069639848836e+01 1.4036666960080153e+01 -2 2 0
35339 1 8 2.9999999999999999e-02 1.4052367066369173e-01 1.3105351667012009e+01 1.7969103590891045e+01 -2 1 0
39460 1 5 -4.2999999999999999e-01 1.0909514784901061e+01 1.2460588269237727e+01 1.3024797083618290e+01 -2 2 0
35350 1 5 -4.2999999999999999e-01 6.2285180643395055e+00 1.2949248763173578e+01 1.6706692500532952e+01 -2 1 0
39476 1 6 -3.3000000000000002e-01 1.0037081381574374e+01 1.5865384034671415e+01 1.2384591849450848e+01 -2 2 0
39478 1 8 2.9999999999999999e-02 1.0707786415266137e+01 1.6685341595382983e+01 1.4103565509751416e+01 -2 2 0
39477 1 7 1.6000000000000000e-01 9.8022307494400902e+00 1.6594404441691058e+01 1.3537980748006628e+01 -2 2 0
34257 1 7 1.6000000000000000e-01 1.1582962436235936e+01 1.8161898993325011e+01 1.7706721921414125e+01 -2 1 0
39479 1 8 2.9999999999999999e-02 8.9293722155254773e+00 1.6196988130568400e+01 1.4167826737612760e+01 -2 2 0
39480 1 8 2.9999999999999999e-02 9.4408071589038887e+00 1.7583366519951461e+01 1.3155105123751653e+01 -2 2 0
39463 1 8 2.9999999999999999e-02 1.0880756152947695e+01 1.3865736318099126e+01 1.5340812862781968e+01 -2 2 0
39455 1 4 5.1000000000000001e-01 1.1651670245816408e+01 1.3412794438415425e+01 1.2796640306386735e+01 -2 2 0
34259 1 8 2.9999999999999999e-02 1.0510239634402632e+01 1.8068026658524850e+01 1.7776605223693473e+01 -2 1 0
39462 1 7 1.6000000000000000e-01 1.1886834216474423e+01 1.4045636599356671e+01 1.5042688992246317e+01 -2 2 0
34258 1 8 2.9999999999999999e-02 1.2045603191499522e+01 1.7183411458206368e+01 1.7560532116074668e+01 -2 1 0
39461 1 6 -3.3000000000000002e-01 1.2126461832251987e+01 1.4305290069761673e+01 1.3660249458845259e+01 -2 2 0
39464 1 8 2.9999999999999999e-02 1.2231706292309228e+01 1.4978214184895217e+01 1.5604830835065872e+01 -2 2 0
39465 1 8 2.9999999999999999e-02 1.2539951362072664e+01 1.3221752521896084e+01 1.5362750965036764e+01 -2 2 0
34243 1 8 2.9999999999999999e-02 1.4703488247601269e+01 1.6939574773746710e+01 1.3248515648249194e+01 -2 1 0
35410 1 5 -4.2999999999999999e-01 1.5210906438711641e+01 1.2564949276837890e+01 1.6477769555776987e+01 -2 1 0
34242 1 7 1.6000000000000000e-01 1.5582381571680962e+01 1.7414314726106674e+01 1.2716497158721184e+01 -2 1 0
35422 1 3 5.9999999999999998e-02 1.4230421732373090e+01 1.4540106184271998e+01 1.7066993855833761e+01 -2 1 0
35423 1 3 5.9999999999999998e-02 1.5659624943739205e+01 1.5030202580917322e+01 1.7558258449538304e+01 -2 1 0
35424 1 3 5.9999999999999998e-02 1.4171651387952544e+01 1.6144846820406297e+01 1.7498823494807162e+01 -2 1 0
35421 1 1 -1.7999999999999999e-01 1.4661131531537185e+01 1.5216472698338819e+01 1.7847307142795859e+01 -2 1 0
39523 1 8 2.9999999999999999e-02 1.1406297804918424e+00 1.9233566612296677e+01 1.2959416754666174e+01 -2 2 0
34364 1 8 2.9999999999999999e-02 1.2339353935845698e+00 1.9983977872954387e+01 1.7269182078453763e+01 -2 1 0
34360 1 5 -4.2999999999999999e-01 6.2575487174694489e-01 2.0932176733514368e+01 1.4776038297240206e+01 -2 1 0
34362 1 7 1.6000000000000000e-01 1.8568944452940486e+00 2.0838632061211406e+01 1.7123509681229685e+01 -2 1 0
34363 1 8 2.9999999999999999e-02 2.6031570947928815e+00 2.0535468187588791e+01 1.6434234715496146e+01 -2 1 0
34365 1 8 2.9999999999999999e-02 2.4096407641341999e+00 2.1167254418935908e+01 1.8011761958308814e+01 -2 1 0
35715 1 8 2.9999999999999999e-02 4.0666433118628067e+00 1.9254548574620777e+01 1.8407053539828379e+01 -2 1 0
34256 1 6 -3.3000000000000002e-01 1.1848475254526075e+01 1.8965861411441484e+01 1.6578972789787997e+01 -2 1 0
34252 1 3 5.9999999999999998e-02 1.1459166327577773e+01 1.8939818036795053e+01 1.4330497967118081e+01 -2 1 0
34263 1 3 5.9999999999999998e-02 1.0746242966883594e+01 2.0985370656933174e+01 1.5137601132052035e+01 -2 1 0
34270 1 5 -4.2999999999999999e-01 9.5782236329152521e+00 2.1081611472785760e+01 1.7726004913970460e+01 -2 1 0
34251 1 1 -1.7999999999999999e-01 1.2351141682118209e+01 1.9545916360870361e+01 1.4017059236422920e+01 -2 1 0
34265 1 4 5.1000000000000001e-01 1.0753627588791256e+01 2.1447405640247005e+01 1.7804915007711280e+01 -2 1 0
34261 1 9 -1.2000000000000000e-01 1.1674378982451866e+01 2.1524396878303424e+01 1.5332612001545817e+01 -2 1 0
34254 1 3 5.9999999999999998e-02 1.1970126261878391e+01 2.0015284158503260e+01 1.3093059710475776e+01 -2 1 0
5684 1 8 2.9999999999999999e-02 7.4474699868433687e+00 2.0811159484197436e+01 1.3096224304912202e+01 0 3 0
34241 1 6 -3.3000000000000002e-01 1.5497377616875415e+01 1.8841694583156787e+01 1.2881796286115380e+01 -2 1 0
34253 1 3 5.9999999999999998e-02 1.3058564340427370e+01 1.8779981475241229e+01 1.3735921504442008e+01 -2 1 0
34250 1 4 5.1000000000000001e-01 1.2985814105345757e+01 1.9632438116819102e+01 1.6355696028459661e+01 -2 1 0
34247 1 2 0.0000000000000000e+00 1.2815969607782352e+01 2.0515550487020803e+01 1.5080466884177218e+01 -2 1 0
34255 1 5 -4.2999999999999999e-01 1.4020058182212303e+01 1.9497870115960858e+01 1.7048296846324501e+01 -2 1 0
34232 1 2 0.0000000000000000e+00 1.5281097787124123e+01 2.0892152153328446e+01 1.3882638474856732e+01 -2 1 0
34235 1 4 5.1000000000000001e-01 1.5707475053967269e+01 1.9443970613767853e+01 1.4009129990355838e+01 -2 1 0
34236 1 1 -1.7999999999999999e-01 1.4774948917440581e+01 2.1243955758931630e+01 1.2435454378240852e+01 -2 1 0
34246 1 9 -1.2000000000000000e-01 1.4098649613120605e+01 2.1299714439385326e+01 1.4788733970682159e+01 -2 1 0
35319 1 3 5.9999999999999998e-02 1.9803688985254553e-01 9.9178156582588795e+00 1.8585276155676244e+01 -2 1 0
37474 1 3 5.9999999999999998e-02 6.0940169759094254e-01 2.6989057176867375e+00 1.8176034254056237e+01 -2 2 0
35325 1 8 2.9999999999999999e-02 8.8628095914830829e-01 4.3975718493990703e+00 1.9737243214107821e+01 -2 1 0
35322 1 7 1.6000000000000000e-01 6.9435730939536755e-01 5.0618037802729106e+00 2.0627548998397554e+01 -2 1 0
37447 1 3 5.9999999999999998e-02 4.1446791915545091e+00 3.8490813991078259e+00 1.8717005344925695e+01 -2 2 0
37448 1 3 5.9999999999999998e-02 2.6196975592732414e+00 3.2005977135359100e+00 1.8891580564731690e+01 -2 2 0
37715 1 4 5.1000000000000001e-01 3.7951497851329461e+00 2.7322962148548120e+00 2.2445498810430419e+01 -2 2 0
37720 1 5 -4.2999999999999999e-01 3.1800848426288097e+00 3.0280747288635359e+00 2.1440725006870508e+01 -2 2 0
37721 1 6 -3.3000000000000002e-01 4.7580136569692115e+00 3.4981101005850226e+00 2.2933874623971295e+01 -2 2 0
37716 1 1 -1.7999999999999999e-01 2.0260517130937190e+00 9.6165713331475777e-01 2.3025526440856886e+01 -2 2 0
37712 1 2 0.0000000000000000e+00 3.3481107934111516e+00 1.5511413866214236e+00 2.3371794059324777e+01 -2 2 0
37702 1 3 5.9999999999999998e-02 4.0508753950923442e+00 6.8584613705561037e-01 2.0506789345505563e+01 -2 2 0
37722 1 7 1.6000000000000000e-01 5.0154712084628326e+00 4.8042004060397501e+00 2.2451712051624533e+01 -2 2 0
37718 1 3 5.9999999999999998e-02 1.2347189800755294e+00 1.6973731721925382e+00 2.2956035126467455e+01 -2 2 0
37733 1 3 5.9999999999999998e-02 1.7563511237726825e+00 4.2101198926237666e+00 2.3486396851740057e+01 -2 2 0
37723 1 8 2.9999999999999999e-02 4.9925927273546487e+00 4.8383545387188382e+00 2.1303091338338881e+01 -2 2 0
37711 1 9 -1.2000000000000000e-01 4.4624042686925627e+00 4.2130453960135839e-01 2.3377827651134453e+01 -2 2 0
37717 1 3 5.9999999999999998e-02 2.1677077882113700e+00 3.3199809318235579e-01 2.2130976551788571e+01 -2 2 0
37719 1 3 5.9999999999999998e-02 1.7159636357234989e+00 3.7228435954161848e-01 2.3889058405800803e+01 -2 2 0
37725 1 8 2.9999999999999999e-02 4.2908371971708004e+00 5.5392875722956951e+00 2.2776171424078839e+01 -2 2 0
35324 1 8 2.9999999999999999e-02 1.3557490104288252e+00 4.7374860865849104e+00 2.1456003769767943e+01 -2 1 0
37713 1 3 5.9999999999999998e-02 5.1307060721587288e+00 6.2999923317453232e-01 2.4262209318433836e+01 -2 2 0
37734 1 3 5.9999999999999998e-02 2.8915603843176760e+00 5.0632566193647239e+00 2.4286232354802799e+01 -2 2 0
37724 1 8 2.9999999999999999e-02 5.9901297484557015e+00 5.0459828958626050e+00 2.2799168457708475e+01 -2 2 0
37700 1 4 5.1000000000000001e-01 6.4637253013874423e+00 1.0203124951644102e+00 2.1867273306260454e+01 -2 2 0
37706 1 6 -3.3000000000000002e-01 6.8565494520819374e+00 1.1575317327732397e+00 2.0601388503538395e+01 -2 2 0
37710 1 8 2.9999999999999999e-02 8.6728867979922217e+00 1.9154797522121867e+00 2.1159465442853403e+01 -2 2 0
37709 1 8 2.9999999999999999e-02 8.2907484998332066e+00 1.6038965980657363e+00 1.9493991619565154e+01 -2 2 0
37705 1 5 -4.2999999999999999e-01 7.0144363222177510e+00 1.6025641635220533e+00 2.2771375238766474e+01 -2 2 0
37708 1 8 2.9999999999999999e-02 7.5798045421612983e+00 2.9830620222738706e+00 2.0175142274588733e+01 -2 2 0
37707 1 7 1.6000000000000000e-01 7.9326756661651414e+00 2.0065449174289651e+00 2.0387288732302778e+01 -2 2 0
37782 1 7 1.6000000000000000e-01 1.0355946105432807e+01 3.0049494264037016e+00 2.3717545077980699e+01 -2 2 0
37785 1 8 2.9999999999999999e-02 1.0904225173117480e+01 3.4988256969801963e+00 2.2908542961847346e+01 -2 2 0
37783 1 8 2.9999999999999999e-02 9.3613750458298686e+00 2.7238215778745620e+00 2.3436206004395320e+01 -2 2 0
37784 1 8 2.9999999999999999e-02 1.0845552439464123e+01 2.0779640507986610e+00 2.4008050001365341e+01 -2 2 0
37780 1 5 -4.2999999999999999e-01 9.2763234059826978e+00 5.4205475240637204e+00 2.3386561282877700e+01 -2 2 0
10034 1 8 2.9999999999999999e-02 1.1408294918406366e+01 1.4471503863081365e+00 1.8373720335117174e+01 -1 3 0
35385 1 8 2.9999999999999999e-02 1.1700701613221014e+01 5.7035174708209002e+00 1.9236009065435784e+01 -2 1 0
35383 1 8 2.9999999999999999e-02 1.0149350584394446e+01 5.8330126350414870e+00 1.9863886558510966e+01 -2 1 0
37818 1 3 5.9999999999999998e-02 1.3155753307555562e+01 5.8604364348406506e+00 2.3474485061024300e+01 -2 2 0
37354 1 3 5.9999999999999998e-02 1.5291412311995593e+01 1.3946892192925688e+00 2.1805184647584614e+01 -2 2 0
37825 1 5 -4.2999999999999999e-01 1.4359730197816196e+01 4.4385550180180662e+00 2.1875129525504793e+01 -2 2 0
37821 1 1 -1.7999999999999999e-01 1.5624421466995033e+01 5.1629463575840617e+00 2.4253668097005388e+01 -2 2 0
37820 1 4 5.1000000000000001e-01 1.4972470577308004e+01 5.4752744508231581e+00 2.1934795943134667e+01 -2 2 0
37830 1 8 2.9999999999999999e-02 1.4480639750280213e+01 4.9821326522878886e+00 1.9438223646592203e+01 -2 2 0
37351 1 9 -1.2000000000000000e-01 1.6039309860465583e+01 6.4434648723244226e-01 2.2257720994020197e+01 -2 2 0
37827 1 7 1.6000000000000000e-01 1.5385447529697958e+01 5.5828609750474154e+00 1.9631515794157792e+01 -2 2 0
37361 1 6 -3.3000000000000002e-01 1.3935825466111856e+01 1.2130739996029747e+00 2.4224416444807719e+01 -2 2 0
37355 1 4 5.1000000000000001e-01 1.4843121357934645e+01 2.1865596760148556e-01 2.4376277765809256e+01 -2 2 0
37461 1 1 -1.7999999999999999e-01 9.6768132443315835e-02 2.9924440662852563e+00 1.4767267572652313e+01 -2 2 0
35330 1 4 5.1000000000000001e-01 2.9093964425591023e+00 1.1372979933998577e+01 1.8329120655913854e+01 -2 1 0
35305 1 5 -4.2999999999999999e-01 5.8038591422371044e-01 1.1982734375387663e+01 2.2512892707090845e+01 -2 1 0
35316 1 1 -1.7999999999999999e-01 3.2565047788296952e-01 8.8307039521533301e+00 1.8983203652754110e+01 -2 1 0
35321 1 6 -3.3000000000000002e-01 6.4271822359003883e-01 6.4482656517927621e+00 2.0419947578200162e+01 -2 1 0
35320 1 5 -4.2999999999999999e-01 2.9187078971679421e+00 6.7115591536883583e+00 2.0461470647236069e+01 -2 1 0
35343 1 3 5.9999999999999998e-02 5.1277152237809105e+00 1.0131576904400145e+01 1.8476546467637977e+01 -2 1 0
35326 1 9 -1.2000000000000000e-01 2.8860286492822822e+00 8.8963943310811757e+00 1.8756322901498262e+01 -2 1 0
35297 1 2 0.0000000000000000e+00 1.1118486659247564e+00 9.5810208297674944e+00 2.2462452936409843e+01 -2 1 0
35314 1 3 5.9999999999999998e-02 1.3576920129156695e+00 1.0580195214408041e+01 2.0509442845660441e+01 -2 1 0
35328 1 3 5.9999999999999998e-02 3.7039196982599707e+00 8.9915026202843684e+00 1.9482685970902565e+01 -2 1 0
35315 1 4 5.1000000000000001e-01 1.7843118555546558e+00 7.1666178380278476e+00 2.0299111568829463e+01 -2 1 0
35312 1 2 0.0000000000000000e+00 1.6595913964675906e+00 8.6829632205853713e+00 1.9745783037329851e+01 -2 1 0
35311 1 9 -1.2000000000000000e-01 1.7474440017380777e+00 9.7234305395142133e+00 2.0971534897947908e+01 -2 1 0
35313 1 3 5.9999999999999998e-02 2.7413736043338996e+00 1.0101380750119429e+01 2.1056605927071203e+01 -2 1 0
35301 1 1 -1.7999999999999999e-01 2.0773191461385019e+00 8.5845272064775191e+00 2.3175122347202127e+01 -2 1 0
35300 1 4 5.1000000000000001e-01 1.2046904922924992e+00 1.1035752032591809e+01 2.3026268339600655e+01 -2 1 0
35303 1 3 5.9999999999999998e-02 1.7738283908021792e+00 7.5627226419568654e+00 2.2954001981464220e+01 -2 1 0
35302 1 3 5.9999999999999998e-02 3.0766398542321465e+00 8.8251447494342408e+00 2.2740228625577938e+01 -2 1 0
35335 1 5 -4.2999999999999999e-01 3.4901095131223596e+00 1.1878197951332966e+01 1.9266538772358139e+01 -2 1 0
35697 1 7 1.6000000000000000e-01 5.6683658602941192e+00 1.1161621348901106e+01 2.2243686757240667e+01 -2 1 0
35306 1 6 -3.3000000000000002e-01 1.9845411649948070e+00 1.1063660749764956e+01 2.4133376678862579e+01 -2 1 0
35699 1 8 2.9999999999999999e-02 4.6045572578719014e+00 1.0821063375780430e+01 2.2272153864631854e+01 -2 1 0
35304 1 3 5.9999999999999998e-02 2.2394025790096812e+00 8.6425326451828131e+00 2.4292011024959059e+01 -2 1 0
35370 1 8 2.9999999999999999e-02 5.9722075133094350e+00 7.3660366573712297e+00 2.0711804424922917e+01 -2 1 0
35700 1 8 2.9999999999999999e-02 6.0359762001921631e+00 1.1082539990530666e+01 2.3301163519336836e+01 -2 1 0
35384 1 8 2.9999999999999999e-02 1.1367410726106003e+01 6.5645320906979912e+00 2.0819910077597289e+01 -2 1 0
35698 1 8 2.9999999999999999e-02 6.0410404644802753e+00 1.0310756978119461e+01 2.1742769059677958e+01 -2 1 0
35368 1 8 2.9999999999999999e-02 6.9356773458860799e+00 8.4525147100900870e+00 2.1943291889195727e+01 -2 1 0
35382 1 7 1.6000000000000000e-01 1.1119478765039064e+01 6.4190181402654254e+00 1.9770714001823986e+01 -2 1 0
35367 1 7 1.6000000000000000e-01 6.8840030454161658e+00 7.9717702497464975e+00 2.0952175674829380e+01 -2 1 0
35362 1 3 5.9999999999999998e-02 6.6269626953265748e+00 1.1619192793408436e+01 1.9196739961286870e+01 -2 1 0
35369 1 8 2.9999999999999999e-02 7.8130441709435461e+00 7.3990963572558037e+00 2.0967622481618140e+01 -2 1 0
35360 1 4 5.1000000000000001e-01 7.5633964041464541e+00 8.8678610884017193e+00 1.8764189713976879e+01 -2 1 0
35381 1 6 -3.3000000000000002e-01 1.1117776580480106e+01 7.6379478256311266e+00 1.9097984837279231e+01 -2 1 0
35372 1 2 0.0000000000000000e+00 1.0761293585518185e+01 9.9665559462198825e+00 1.8777540442033750e+01 -2 1 0
35366 1 6 -3.3000000000000002e-01 7.0407085914870509e+00 9.0297995576885057e+00 2.0024550825388346e+01 -2 1 0
37804 1 3 5.9999999999999998e-02 1.1338742310611028e+01 7.1207158177264516e+00 2.4046030449570257e+01 -2 2 0
35375 1 4 5.1000000000000001e-01 1.0586451049410227e+01 8.7032502168164747e+00 1.9682623711265681e+01 -2 1 0
35380 1 5 -4.2999999999999999e-01 9.8990075724017750e+00 8.7256263202467217e+00 2.0749876123469594e+01 -2 1 0
35361 1 1 -1.7999999999999999e-01 7.6723616463772375e+00 1.1463490378628746e+01 1.8944615745215859e+01 -2 1 0
35364 1 3 5.9999999999999998e-02 8.1391841676910115e+00 1.1309796049795320e+01 1.9908055913692756e+01 -2 1 0
35376 1 1 -1.7999999999999999e-01 1.0916607195793539e+01 1.1197881024889755e+01 1.9688809506937137e+01 -2 1 0
35378 1 3 5.9999999999999998e-02 1.1794960658753752e+01 1.1171245762818339e+01 2.0288497857658353e+01 -2 1 0
37797 1 7 1.6000000000000000e-01 9.8107149030211520e+00 1.0873747939676633e+01 2.3808777972407334e+01 -2 2 0
35379 1 3 5.9999999999999998e-02 1.0092236954982077e+01 1.1214918520243218e+01 2.0393182296848924e+01 -2 1 0
37798 1 8 2.9999999999999999e-02 1.0592668821073579e+01 1.1326250744563529e+01 2.3205252165927771e+01 -2 2 0
37796 1 6 -3.3000000000000002e-01 1.0185227851287898e+01 9.5453620311765484e+00 2.4277056730419769e+01 -2 2 0
37800 1 8 2.9999999999999999e-02 8.9967571286570838e+00 1.0763512293880412e+01 2.3039417716691567e+01 -2 2 0
35377 1 3 5.9999999999999998e-02 1.0927694947235540e+01 1.2159917451471365e+01 1.9165079197619612e+01 -2 1 0
35387 1 2 0.0000000000000000e+00 1.3612199881619016e+01 9.9962351699759839e+00 1.8438210145695546e+01 -2 1 0
37817 1 2 0.0000000000000000e+00 1.5214776736472237e+01 6.2694756270839873e+00 2.3289625207610950e+01 -2 2 0
37826 1 6 -3.3000000000000002e-01 1.5355131465067672e+01 6.1813255944350178e+00 2.0875143683648560e+01 -2 2 0
37808 1 3 5.9999999999999998e-02 1.2758650709758964e+01 9.1615107016559882e+00 2.3177195380518089e+01 -2 2 0
37829 1 8 2.9999999999999999e-02 1.5430157002669135e+01 6.3367911625359286e+00 1.8802138025972948e+01 -2 2 0
35407 1 3 5.9999999999999998e-02 1.6044691241821393e+01 1.1159008327785534e+01 2.0607859957403925e+01 -2 1 0
37816 1 9 -1.2000000000000000e-01 1.3809229043913563e+01 6.7190269238171538e+00 2.3632355314850088e+01 -2 2 0
37833 1 3 5.9999999999999998e-02 1.6049559473183717e+01 8.0252870568576178e+00 2.4226364373272069e+01 -2 2 0
37819 1 3 5.9999999999999998e-02 1.3490662271971798e+01 7.1650635216365579e+00 2.2678400108232353e+01 -2 2 0
37834 1 3 5.9999999999999998e-02 1.5926559141645013e+01 8.2868487993094462e+00 2.2512044437421235e+01 -2 2 0
35393 1 3 5.9999999999999998e-02 1.3299651100193074e+01 9.4321747647135030e+00 2.0642272983085636e+01 -2 1 0
35392 1 3 5.9999999999999998e-02 1.3481825124312838e+01 8.0829254654623632e+00 1.9389781069275337e+01 -2 1 0
35394 1 3 5.9999999999999998e-02 1.4790079929919589e+01 8.9224605091507474e+00 1.9907405822063662e+01 -2 1 0
35391 1 1 -1.7999999999999999e-01 1.3771806994562496e+01 9.0465117210069135e+00 1.9672305623358653e+01 -2 1 0
35401 1 9 -1.2000000000000000e-01 1.4065898359284999e+01 1.1457553980069603e+01 1.8862696209098466e+01 -2 1 0
35404 1 3 5.9999999999999998e-02 1.3866087369474457e+01 1.1546123083100889e+01 1.9926724606064077e+01 -2 1 0
37809 1 3 5.9999999999999998e-02 1.4391260285743952e+01 9.3532948191409115e+00 2.3865088404429493e+01 -2 2 0
37806 1 1 -1.7999999999999999e-01 1.3358477344058818e+01 9.0644467753775952e+00 2.4092603700800723e+01 -2 2 0
35402 1 2 0.0000000000000000e+00 1.5481736888595503e+01 1.2105734156097476e+01 1.8765187470183108e+01 -2 1 0
35728 1 8 2.9999999999999999e-02 1.6665772570530929e-01 1.6715973363167297e+01 1.8723850966376485e+01 -2 1 0
35712 1 7 1.6000000000000000e-01 3.5938054771752173e+00 1.8325131498187989e+01 1.8397598772232328e+01 -2 1 0
35337 1 7 1.6000000000000000e-01 1.1575427166768180e+00 1.3032147849681264e+01 1.8325067501336417e+01 -2 1 0
35696 1 6 -3.3000000000000002e-01 5.9113489852529488e+00 1.2404947478153769e+01 2.1558021869366744e+01 -2 1 0
35338 1 8 2.9999999999999999e-02 1.1549234244188198e+00 1.2999532606627870e+01 1.9485231834260084e+01 -2 1 0
35724 1 3 5.9999999999999998e-02 5.0861112820504352e-02 1.5757989256835598e+01 2.2978717695951961e+01 -2 1 0
35721 1 1 -1.7999999999999999e-01 1.9008303674800298e-01 1.6715375009368412e+01 2.3423556947167796e+01 -2 1 0
35710 1 5 -4.2999999999999999e-01 2.7693787481268064e+00 1.5769135557796369e+01 1.9116134856232865e+01 -2 1 0
35707 1 3 5.9999999999999998e-02 2.7453127519927341e+00 1.3984629514910958e+01 2.1215767733581160e+01 -2 1 0
35708 1 3 5.9999999999999998e-02 1.3117262650404651e+00 1.4838867519301944e+01 2.1410849625785925e+01 -2 1 0
35706 1 1 -1.7999999999999999e-01 2.3215385532383008e+00 1.4855470396790649e+01 2.1803695595824060e+01 -2 1 0
35702 1 2 0.0000000000000000e+00 3.2000509392415544e+00 1.6154758779059666e+01 2.1545941744040746e+01 -2 1 0
35701 1 9 -1.2000000000000000e-01 4.6964320553186720e+00 1.5994266078765147e+01 2.1921136154269448e+01 -2 1 0
35704 1 3 5.9999999999999998e-02 4.7288224484436920e+00 1.6064368094671448e+01 2.3015406643124795e+01 -2 1 0
35709 1 3 5.9999999999999998e-02 2.2939389636534981e+00 1.4614777630057651e+01 2.2809047224949648e+01 -2 1 0
35705 1 4 5.1000000000000001e-01 3.1661997588140016e+00 1.6591311914422047e+01 1.9968891650691411e+01 -2 1 0
35716 1 9 -1.2000000000000000e-01 2.6197846180391426e+00 1.7303990029960868e+01 2.2502311614388923e+01 -2 1 0
35717 1 2 0.0000000000000000e+00 1.0547490852676935e+00 1.7715980458165046e+01 2.2607908919597254e+01 -2 1 0
35719 1 3 5.9999999999999998e-02 2.8149798312256595e+00 1.6998225030403159e+01 2.3508116870684084e+01 -2 1 0
35693 1 3 5.9999999999999998e-02 4.6062413093708336e+00 1.3992240025305783e+01 1.9765155361620483e+01 -2 1 0
35690 1 4 5.1000000000000001e-01 5.3742268676937783e+00 1.3486383225046719e+01 2.2236324351277968e+01 -2 1 0
35703 1 3 5.9999999999999998e-02 5.2362680419623056e+00 1.6893091089093616e+01 2.1552348208276978e+01 -2 1 0
35695 1 5 -4.2999999999999999e-01 4.7840436826708661e+00 1.3463825431326539e+01 2.3390260801048210e+01 -2 1 0
35711 1 6 -3.3000000000000002e-01 3.6629981961905913e+00 1.7885816575810455e+01 1.9712544654981095e+01 -2 1 0
35720 1 4 5.1000000000000001e-01 5.7323554141401112e-01 1.8023466154496671e+01 2.1147850678378425e+01 -2 1 0
35687 1 2 0.0000000000000000e+00 5.6797966291549100e+00 1.4773422824680654e+01 2.1459165613075353e+01 -2 1 0
35691 1 1 -1.7999999999999999e-01 5.5695844684896700e+00 1.4521245525476990e+01 1.9938678202494152e+01 -2 1 0
35723 1 3 5.9999999999999998e-02 5.7064417523388689e-01 1.6584524193544336e+01 2.4446344613724275e+01 -2 1 0
35692 1 3 5.9999999999999998e-02 5.5454041744343829e+00 1.5413444863180905e+01 1.9349580139576830e+01 -2 1 0
35718 1 3 5.9999999999999998e-02 3.2782878867385716e+00 1.8168051870045140e+01 2.2350709568293588e+01 -2 1 0
35363 1 3 5.9999999999999998e-02 8.0694655227860359e+00 1.2358131657992800e+01 1.8468551510417797e+01 -2 1 0
35430 1 8 2.9999999999999999e-02 1.0097515182929040e+01 1.5782050540129923e+01 1.8925368558149742e+01 -2 1 0
35674 1 3 5.9999999999999998e-02 6.4557634956321266e+00 1.7123857561535626e+01 2.3318110666250298e+01 -2 1 0
35694 1 3 5.9999999999999998e-02 6.4356663564454637e+00 1.3948825267679725e+01 1.9630953332114416e+01 -2 1 0
35429 1 8 2.9999999999999999e-02 1.0252497871835967e+01 1.4063781196198228e+01 1.8869508880713727e+01 -2 1 0
35428 1 8 2.9999999999999999e-02 1.0507690190111839e+01 1.4852967082521458e+01 2.0341128124759180e+01 -2 1 0
35427 1 7 1.6000000000000000e-01 1.0704501009413821e+01 1.4933108023027385e+01 1.9311024708854521e+01 -2 1 0
35686 1 9 -1.2000000000000000e-01 7.2068489544393000e+00 1.5071548524857118e+01 2.1739461734710005e+01 -2 1 0
35688 1 3 5.9999999999999998e-02 7.5411176856150215e+00 1.5697758907236040e+01 2.0966117290177166e+01 -2 1 0
35689 1 3 5.9999999999999998e-02 7.7749361062471145e+00 1.4061056585045524e+01 2.1484339411880814e+01 -2 1 0
35673 1 3 5.9999999999999998e-02 7.5781749500705313e+00 1.7651372380604670e+01 2.2222305269050441e+01 -2 1 0
35680 1 5 -4.2999999999999999e-01 9.9904077432024518e+00 1.6312694468713790e+01 2.2132836343064159e+01 -2 1 0
35426 1 6 -3.3000000000000002e-01 1.2093608988083876e+01 1.4993474665500759e+01 1.8950787268312826e+01 -2 1 0
35671 1 9 -1.2000000000000000e-01 7.4706508471836353e+00 1.7224491616039547e+01 2.3225700509613279e+01 -2 1 0
35672 1 2 0.0000000000000000e+00 7.8082368197196823e+00 1.5636689583647287e+01 2.3069840372228217e+01 -2 1 0
35675 1 4 5.1000000000000001e-01 9.3608281127222863e+00 1.5525096019009828e+01 2.2864380744888511e+01 -2 1 0
35657 1 2 0.0000000000000000e+00 7.9458957359910345e+00 1.8271028303034324e+01 2.4324022700894837e+01 -2 1 0
35681 1 6 -3.3000000000000002e-01 9.9017875067931929e+00 1.4442351476460411e+01 2.3664639480348615e+01 -2 1 0
35682 1 7 1.6000000000000000e-01 1.1183909041189759e+01 1.3928180427210522e+01 2.3340613971701551e+01 -2 1 0
35684 1 8 2.9999999999999999e-02 1.1092064888793983e+01 1.3171454550254557e+01 2.2566082673588916e+01 -2 1 0
35678 1 3 5.9999999999999998e-02 7.7356965588957403e+00 1.3853461394628271e+01 2.4304785448867470e+01 -2 1 0
35676 1 1 -1.7999999999999999e-01 7.3370755404005861e+00 1.4869192818095227e+01 2.4367070103301465e+01 -2 1 0
35683 1 8 2.9999999999999999e-02 1.1897920235042152e+01 1.4777685457524276e+01 2.3143251606033299e+01 -2 1 0
35679 1 3 5.9999999999999998e-02 6.2982265123888403e+00 1.5004871971437801e+01 2.4576906443073224e+01 -2 1 0
35438 1 3 5.9999999999999998e-02 1.2396197034373710e+01 1.6258878181232639e+01 2.1505231937148434e+01 -2 1 0
35425 1 5 -4.2999999999999999e-01 1.2731560965685919e+01 1.3824914249449701e+01 2.0785399258432186e+01 -2 1 0
35416 1 9 -1.2000000000000000e-01 1.5445295785933988e+01 1.3523640519649907e+01 1.9520504920311495e+01 -2 1 0
35434 1 3 5.9999999999999998e-02 1.4980025179044507e+01 1.6849792251424930e+01 1.9471757030060278e+01 -2 1 0
35420 1 4 5.1000000000000001e-01 1.3002051075606962e+01 1.4452317853079869e+01 1.9769519601868019e+01 -2 1 0
35436 1 1 -1.7999999999999999e-01 1.3024061120543935e+01 1.7061154215265724e+01 2.1594611221942181e+01 -2 1 0
35431 1 9 -1.2000000000000000e-01 1.5021309596625263e+01 1.6052262825961201e+01 2.0172398198825768e+01 -2 1 0
35417 1 2 0.0000000000000000e+00 1.4467582952010007e+01 1.4811929959607694e+01 1.9346180349508316e+01 -2 1 0
35432 1 2 0.0000000000000000e+00 1.4521156909769484e+01 1.6569486826662082e+01 2.1606370550501719e+01 -2 1 0
35435 1 4 5.1000000000000001e-01 1.4592729692596741e+01 1.5624749684211075e+01 2.2858659234496479e+01 -2 1 0
35418 1 3 5.9999999999999998e-02 1.5290721759425708e+01 1.3317482533469445e+01 2.0564026595117067e+01 -2 1 0
35441 1 6 -3.3000000000000002e-01 1.5162056357198495e+01 1.4465575046006522e+01 2.2505595499810024e+01 -2 1 0
35446 1 9 -1.2000000000000000e-01 1.5345353051152767e+01 1.8033996605871369e+01 2.1949916947026548e+01 -2 1 0
35439 1 3 5.9999999999999998e-02 1.2889255004699486e+01 1.7569586579596297e+01 2.0658079873578675e+01 -2 1 0
35442 1 7 1.6000000000000000e-01 1.5622744634900684e+01 1.3536747644743080e+01 2.3500142658505755e+01 -2 1 0
35440 1 5 -4.2999999999999999e-01 1.4194192464949619e+01 1.6033875747940506e+01 2.3965704017764345e+01 -2 1 0
35437 1 3 5.9999999999999998e-02 1.2688785601832024e+01 1.7741929800121174e+01 2.2385982114065950e+01 -2 1 0
35445 1 8 2.9999999999999999e-02 1.5428102837322335e+01 1.2478410389998539e+01 2.3330713574236544e+01 -2 1 0
35449 1 3 5.9999999999999998e-02 1.4842536557699205e+01 1.8536628303797166e+01 2.2779399429424732e+01 -2 1 0
35433 1 3 5.9999999999999998e-02 1.6062391844512895e+01 1.5878697297711335e+01 2.0251181068419918e+01 -2 1 0
35725 1 5 -4.2999999999999999e-01 9.1170903656578950e-01 1.9035302342295935e+01 2.0541559740012861e+01 -2 1 0
35731 1 9 -1.2000000000000000e-01 1.0056193874701223e+00 1.9176169003085231e+01 2.3297004635971152e+01 -2 1 0
35734 1 3 5.9999999999999998e-02 1.3854256559573517e+00 1.9924566846312310e+01 2.2539738982203449e+01 -2 1 0
35632 1 3 5.9999999999999998e-02 4.4638861331605799e+00 2.0118603475482196e+01 2.2536694698987265e+01 -2 1 0
35735 1 4 5.1000000000000001e-01 2.6768108438869770e-01 2.1355360019324223e+01 2.3909691640498966e+01 -2 1 0
35733 1 3 5.9999999999999998e-02 1.8571676884357484e+00 1.9082215571755125e+01 2.4009977189776183e+01 -2 1 0
35631 1 1 -1.7999999999999999e-01 4.4036470391556364e+00 2.1163982159188457e+01 2.2698340091863404e+01 -2 1 0
35633 1 3 5.9999999999999998e-02 3.5716077965589061e+00 2.1467452983178692e+01 2.2000286524449535e+01 -2 1 0
35634 1 3 5.9999999999999998e-02 3.8904257232494985e+00 2.1240156796569078e+01 2.3564177481931690e+01 -2 1 0
35659 1 3 5.9999999999999998e-02 6.0940732855785527e+00 1.9306283834649733e+01 2.3651597621016681e+01 -2 1 0
34260 1 8 2.9999999999999999e-02 1.2061933642147714e+01 1.8598546259886145e+01 1.8589433590529325e+01 -2 1 0
35660 1 4 5.1000000000000001e-01 9.5261277567250460e+00 1.8600497161860066e+01 2.4257799647904655e+01 -2 1 0
35639 1 8 2.9999999999999999e-02 6.9030932507640905e+00 2.1034138114872917e+01 1.8648394030251858e+01 -2 1 0
34272 1 7 1.6000000000000000e-01 1.0909027199126950e+01 2.0818922147616497e+01 2.0082256653728791e+01 -2 1 0
34275 1 8 2.9999999999999999e-02 1.0203748253754911e+01 2.0111632585565182e+01 1.9814695898272113e+01 -2 1 0
5592 1 7 1.6000000000000000e-01 4.3026181012237430e-02 1.4400675810263657e+01 7.9664274995799600e+00 0 3 0
35658 1 3 5.9999999999999998e-02 7.6437963677823593e+00 2.0044376133303015e+01 2.3137745771383244e+01 -2 1 0
34271 1 6 -3.3000000000000002e-01 1.1497750084769054e+01 2.1192705902247265e+01 1.8870970090683983e+01 -2 1 0
35656 1 9 -1.2000000000000000e-01 7.1380512110881611e+00 1.9587345688530082e+01 2.3984300639774773e+01 -2 1 0
35665 1 5 -4.2999999999999999e-01 9.9766227682801745e+00 1.9329177863467535e+01 2.3370948036449974e+01 -2 1 0
34274 1 8 2.9999999999999999e-02 1.1471358455407334e+01 2.0437382996725962e+01 2.1029257351594495e+01 -2 1 0
35448 1 3 5.9999999999999998e-02 1.4919336455829054e+01 1.8695973804343730e+01 2.1209932696647595e+01 -2 1 0
36144 1 3 5.9999999999999998e-02 1.2639354960469419e+01 2.1157949181052718e+01 2.3187835492715454e+01 -2 1 0
36143 1 3 5.9999999999999998e-02 1.3984306283873124e+01 2.0855090542834596e+01 2.4082174823390801e+01 -2 1 0
36129 1 3 5.9999999999999998e-02 1.4794686886721857e+01 2.1340635669799063e+01 2.1188144128759753e+01 -2 1 0
37752 1 7 1.6000000000000000e-01 4.5897446902467429e+00 2.9039120297217282e+00 3.0352370305131409e+01 -2 2 0
37754 1 8 2.9999999999999999e-02 3.6761222921390111e+00 2.3901436715795135e+00 3.0678198909447151e+01 -2 2 0
37731 1 1 -1.7999999999999999e-01 2.0378620395334153e+00 4.4488813681038026e+00 2.4492490135755940e+01 -2 2 0
37732 1 3 5.9999999999999998e-02 1.2997152500798859e+00 5.0729478408959867e+00 2.5024195111293302e+01 -2 2 0
37730 1 4 5.1000000000000001e-01 8.5982615254175376e-01 2.4961481424005489e+00 2.5600431048984518e+01 -2 2 0
37726 1 9 -1.2000000000000000e-01 3.3701887772498882e+00 2.1679345199916789e+00 2.4874460936399181e+01 -2 2 0
37729 1 3 5.9999999999999998e-02 4.3731821232002384e+00 2.6181657843923931e+00 2.5060676559250588e+01 -2 2 0
37751 1 6 -3.3000000000000002e-01 4.4663886119523495e+00 3.3481978316627923e+00 2.9031752483692475e+01 -2 2 0
37759 1 3 5.9999999999999998e-02 4.9990456723396104e+00 4.7915236207475207e+00 2.5398996971324841e+01 -2 2 0
37743 1 3 5.9999999999999998e-02 1.7830234204908724e+00 3.8534707654262683e+00 2.7380376665135930e+01 -2 2 0
37727 1 2 0.0000000000000000e+00 2.2670802452765404e+00 3.2038353651527189e+00 2.5382771830495631e+01 -2 2 0
37728 1 3 5.9999999999999998e-02 3.4451867868517940e+00 1.4040761955791254e+00 2.5634323285029954e+01 -2 2 0
37741 1 9 -1.2000000000000000e-01 2.6987735013857685e+00 3.6191335974714067e+00 2.6816787627552674e+01 -2 2 0
37744 1 3 5.9999999999999998e-02 3.0421375330352864e+00 2.6858654094600984e+00 2.7362940983726020e+01 -2 2 0
37756 1 9 -1.2000000000000000e-01 5.1882403698662714e+00 4.7495691751170090e+00 2.6470039829166961e+01 -2 2 0
37742 1 2 0.0000000000000000e+00 3.7065261732796975e+00 4.7494819121440255e+00 2.7176952261377039e+01 -2 2 0
37758 1 3 5.9999999999999998e-02 5.5941925324673738e+00 3.7588298730308281e+00 2.6698196087174516e+01 -2 2 0
37745 1 4 5.1000000000000001e-01 3.8947712232029716e+00 4.5449686327256611e+00 2.8743745685121308e+01 -2 2 0
37735 1 5 -4.2999999999999999e-01 7.7090463616544236e-01 1.6210435641194323e+00 2.6508937099529437e+01 -2 2 0
37750 1 5 -4.2999999999999999e-01 3.4509264720992636e+00 5.3850925677786181e+00 2.9507362634494807e+01 -2 2 0
37747 1 3 5.9999999999999998e-02 1.9135005063234236e+00 5.8700415855831505e+00 2.7182479937468592e+01 -2 2 0
37757 1 2 0.0000000000000000e+00 6.3089595639637830e+00 5.8518538714138337e+00 2.6634054212447936e+01 -2 2 0
37775 1 4 5.1000000000000001e-01 9.5594000692863332e+00 5.0363466417994811e+00 2.4567382090484006e+01 -2 2 0
37781 1 6 -3.3000000000000002e-01 1.0226242949002993e+01 3.8669597294112106e+00 2.4797419600712068e+01 -2 2 0
37774 1 3 5.9999999999999998e-02 7.2090304337359550e+00 5.5650318477458551e+00 2.4653938872781950e+01 -2 2 0
37773 1 3 5.9999999999999998e-02 7.4582422879775567e+00 4.2978888793293830e+00 2.5637387761655241e+01 -2 2 0
37778 1 3 5.9999999999999998e-02 9.2533222528080401e+00 4.1225142340988539e+00 2.7288552175908539e+01 -2 2 0
37776 1 1 -1.7999999999999999e-01 9.6817315488377584e+00 5.0462879695813116e+00 2.7058162135829978e+01 -2 2 0
37777 1 3 5.9999999999999998e-02 1.0702970143684396e+01 4.8445880000798054e+00 2.6995160008213205e+01 -2 2 0
37771 1 9 -1.2000000000000000e-01 7.5082649453453012e+00 5.3625790161790219e+00 2.5693800015789428e+01 -2 2 0
37772 1 2 0.0000000000000000e+00 9.0712706541188695e+00 5.7142521647840816e+00 2.5838249891423676e+01 -2 2 0
37765 1 5 -4.2999999999999999e-01 7.0155613364712544e+00 4.8267192010260276e+00 2.8754384736493439e+01 -2 2 0
37779 1 3 5.9999999999999998e-02 9.6348884110826898e+00 5.6886353527238080e+00 2.7900987837623543e+01 -2 2 0
37695 1 8 2.9999999999999999e-02 8.7345440856910255e+00 8.5554636415685381e-01 2.5612246044376619e+01 -2 2 0
37760 1 4 5.1000000000000001e-01 6.7610264136375973e+00 5.8720349248479708e+00 2.8148554305458269e+01 -2 2 0
37694 1 8 2.9999999999999999e-02 8.6747892678709118e+00 4.2819017840805482e-02 2.7162467468561029e+01 -2 2 0
37824 1 3 5.9999999999999998e-02 1.4727043123138042e+01 4.6266920213404887e+00 2.4642490267970761e+01 -2 2 0
37363 1 8 2.9999999999999999e-02 1.2404258359388622e+01 1.3754161812918713e+00 2.5603366195671178e+01 -2 2 0
37364 1 8 2.9999999999999999e-02 1.2994125751851493e+01 2.8388370564719314e+00 2.4960859261973994e+01 -2 2 0
37362 1 7 1.6000000000000000e-01 1.3394603141596793e+01 1.8573675623535275e+00 2.5346985216160483e+01 -2 2 0
37822 1 3 5.9999999999999998e-02 1.6086745548067601e+01 5.5298829469148130e+00 2.5179454287747067e+01 -2 2 0
37365 1 8 2.9999999999999999e-02 1.4143011923845467e+01 2.0047350581450600e+00 2.6048390578634255e+01 -2 2 0
37746 1 1 -1.7999999999999999e-01 2.9925258459294879e+00 6.0552470441704589e+00 2.6945784429280891e+01 -2 2 0
37748 1 3 5.9999999999999998e-02 3.0067282372635007e+00 6.4480871748823150e+00 2.5929473346052465e+01 -2 2 0
35288 1 3 5.9999999999999998e-02 3.9751848226510178e-02 9.7572567481734680e+00 2.5207467342079944e+01 -2 1 0
37749 1 3 5.9999999999999998e-02 3.3623578937210761e+00 6.9148411612212337e+00 2.7591537028787432e+01 -2 2 0
37763 1 3 5.9999999999999998e-02 4.9856828416645937e+00 7.6734003881369581e+00 2.6701439906801998e+01 -2 2 0
37761 1 1 -1.7999999999999999e-01 5.8022562560062703e+00 7.2084013280495940e+00 2.6091776944822460e+01 -2 2 0
37764 1 3 5.9999999999999998e-02 5.4579043831467251e+00 7.0714083214390859e+00 2.5036328420204423e+01 -2 2 0
35310 1 8 2.9999999999999999e-02 1.0488161231609567e+00 1.2282311403008199e+01 2.5555849013232507e+01 -2 1 0
37799 1 8 2.9999999999999999e-02 9.6054074578305038e+00 1.1588645127603693e+01 2.4618518153656964e+01 -2 2 0
37803 1 3 5.9999999999999998e-02 1.1900837018903285e+01 6.1258102534749792e+00 2.5360382468000136e+01 -2 2 0
37789 1 3 5.9999999999999998e-02 8.7938849045445124e+00 7.6221691172938923e+00 2.5007177539174194e+01 -2 2 0
37762 1 3 5.9999999999999998e-02 6.5433298803889777e+00 7.9122017577504105e+00 2.6214061586403815e+01 -2 2 0
37801 1 9 -1.2000000000000000e-01 1.1830230664059696e+01 7.1777909531688069e+00 2.5038979306534586e+01 -2 2 0
37768 1 8 2.9999999999999999e-02 8.0664889880927593e+00 8.3269060856841275e+00 2.9641299865777214e+01 -2 2 0
37766 1 6 -3.3000000000000002e-01 6.9167578234638727e+00 7.1831525201382904e+00 2.8644214632818244e+01 -2 2 0
37767 1 7 1.6000000000000000e-01 7.5339800954017173e+00 7.4177012169899754e+00 2.9887217505906921e+01 -2 2 0
37792 1 3 5.9999999999999998e-02 1.1609015269210200e+01 7.1390500080354906e+00 2.7976962386441251e+01 -2 2 0
37769 1 8 2.9999999999999999e-02 8.0968693923908361e+00 6.5741779214768945e+00 3.0237468278759259e+01 -2 2 0
37790 1 4 5.1000000000000001e-01 1.0553920129261250e+01 9.4136235952249994e+00 2.5590553444848325e+01 -2 2 0
37786 1 9 -1.2000000000000000e-01 9.3501113066165917e+00 7.2556457749317085e+00 2.5889803130999571e+01 -2 2 0
37793 1 3 5.9999999999999998e-02 1.0628836905316792e+01 8.5084986773244804e+00 2.8172093337017809e+01 -2 2 0
37791 1 1 -1.7999999999999999e-01 1.1253977560562554e+01 8.0630694229669047e+00 2.7498373137525551e+01 -2 2 0
37788 1 3 5.9999999999999998e-02 8.6767927435784493e+00 7.6948758084906030e+00 2.6699464152310696e+01 -2 2 0
37795 1 5 -4.2999999999999999e-01 1.0717908836693534e+01 1.0343975647728703e+01 2.6327148895246111e+01 -2 2 0
37787 1 2 0.0000000000000000e+00 1.0769560423303451e+01 7.8859812140923351e+00 2.5969685019043123e+01 -2 2 0
37794 1 3 5.9999999999999998e-02 1.2077593734149696e+01 8.6922486447135796e+00 2.7646195517529073e+01 -2 2 0
37802 1 2 0.0000000000000000e+00 1.3364142633191591e+01 7.6727785655716225e+00 2.4724585738622817e+01 -2 2 0
37810 1 5 -4.2999999999999999e-01 1.4177605821238737e+01 6.4844627284453829e+00 2.6674371535884415e+01 -2 2 0
37807 1 3 5.9999999999999998e-02 1.3006236845490498e+01 9.8290494393654608e+00 2.4741332029855961e+01 -2 2 0
37805 1 4 5.1000000000000001e-01 1.4166294294603125e+01 7.5693508252392423e+00 2.6096077159045588e+01 -2 2 0
37811 1 6 -3.3000000000000002e-01 1.4745965115196732e+01 8.7343874420862768e+00 2.6468595032375795e+01 -2 2 0
37812 1 7 1.6000000000000000e-01 1.5456566619012747e+01 8.8138772849626204e+00 2.7753542547329552e+01 -2 2 0
37814 1 8 2.9999999999999999e-02 1.4950343241083626e+01 8.2524377357228929e+00 2.8547492275317396e+01 -2 2 0
37815 1 8 2.9999999999999999e-02 1.5478328462669580e+01 9.8128431127829181e+00 2.8065750828120844e+01 -2 2 0
35308 1 8 2.9999999999999999e-02 1.9822755452940701e+00 1.3144393509905820e+01 2.4459482380711773e+01 -2 1 0
35307 1 7 1.6000000000000000e-01 1.9377378719295368e+00 1.2194433419540166e+01 2.4965469684122180e+01 -2 1 0
35309 1 8 2.9999999999999999e-02 2.8427974904965474e+00 1.2211897289805256e+01 2.5554032404357919e+01 -2 1 0
35685 1 8 2.9999999999999999e-02 1.1685052246381701e+01 1.3430132714192069e+01 2.4221513262409577e+01 -2 1 0
35662 1 3 5.9999999999999998e-02 6.4908667764544976e+00 1.7412588188254610e+01 2.5731349600583048e+01 -2 1 0
35677 1 3 5.9999999999999998e-02 7.8560301708363660e+00 1.5389700199205667e+01 2.5147951404397570e+01 -2 1 0
35664 1 3 5.9999999999999998e-02 8.2002316669563697e+00 1.7123888590468194e+01 2.6234288030636122e+01 -2 1 0
35661 1 1 -1.7999999999999999e-01 7.5585587325488177e+00 1.7836594805702180e+01 2.5757967166846797e+01 -2 1 0
35666 1 6 -3.3000000000000002e-01 1.0297100489114682e+01 1.7977425048878207e+01 2.5206968955659494e+01 -2 1 0
35667 1 7 1.6000000000000000e-01 1.1707107377619050e+01 1.7804717823783648e+01 2.5011329913392146e+01 -2 1 0
35669 1 8 2.9999999999999999e-02 1.1951033537504580e+01 1.7321420466229068e+01 2.5945743846736615e+01 -2 1 0
35668 1 8 2.9999999999999999e-02 1.1813353516816942e+01 1.7165368168602079e+01 2.4135256646561587e+01 -2 1 0
44259 1253 10 -8.4760000000000002e-01 1.5715668638990731e+01 1.8516790596225157e+01 2.7283167246177786e+01 0 0 0
35443 1 8 2.9999999999999999e-02 1.5238743217456163e+01 1.3877664460471561e+01 2.4456968384102396e+01 -2 1 0
35739 1 3 5.9999999999999998e-02 5.7948617443972394e-01 1.9335574519249921e+01 2.5839926789881098e+01 -2 1 0
35650 1 5 -4.2999999999999999e-01 4.6235099310158025e+00 2.0090655494646029e+01 2.5468187076878863e+01 -2 1 0
35645 1 4 5.1000000000000001e-01 5.6526281631688082e+00 2.0663627430881213e+01 2.5750281302939932e+01 -2 1 0
35655 1 8 2.9999999999999999e-02 4.6632591144191453e+00 2.0008879981950699e+01 2.7986271320137259e+01 -2 1 0
35652 1 7 1.6000000000000000e-01 4.8740189748160683e+00 2.1062575573787484e+01 2.7932840420872427e+01 -2 1 0
35654 1 8 2.9999999999999999e-02 5.2567789298435175e+00 2.1258447159316116e+01 2.8909312056467620e+01 -2 1 0
35651 1 6 -3.3000000000000002e-01 5.8250763288711793e+00 2.1227457662365101e+01 2.6921851171454321e+01 -2 1 0
5567 1 2 0.0000000000000000e+00 7.7346603964969063e-02 1.0187316493479797e+01 5.2549953099434719e+00 0 3 0
35670 1 8 2.9999999999999999e-02 1.2280211407525721e+01 1.8676746324090836e+01 2.4959289740857290e+01 -2 1 0
35663 1 3 5.9999999999999998e-02 7.4430966260605498e+00 1.8633003631391031e+01 2.6534020975371995e+01 -2 1 0
35642 1 2 0.0000000000000000e+00 6.9257999632764990e+00 2.0820086683177959e+01 2.4803186973471366e+01 -2 1 0
35647 1 3 5.9999999999999998e-02 8.5807775806167967e+00 2.0602882255332823e+01 2.6220371009752476e+01 -2 1 0
36164 1 8 2.9999999999999999e-02 1.2055370882314993e+01 1.9374073622742483e+01 2.8740066430944164e+01 -2 1 0
35646 1 1 -1.7999999999999999e-01 8.2103137836476865e+00 2.1348783376913826e+01 2.5526363161718884e+01 -2 1 0
36160 1 5 -4.2999999999999999e-01 1.4790920609345354e+01 2.1527491671782975e+01 2.7313200353418935e+01 -2 1 0
36165 1 8 2.9999999999999999e-02 1.3677095869242336e+01 1.9882314706414306e+01 2.8749209381851948e+01 -2 1 0
36162 1 7 1.6000000000000000e-01 1.2837979387801830e+01 1.9690209539689562e+01 2.8073922881937108e+01 -2 1 0
36163 1 8 2.9999999999999999e-02 1.3237780619487113e+01 1.9064267415376374e+01 2.7303830801351989e+01 -2 1 0
36161 1 6 -3.3000000000000002e-01 1.2579241554486389e+01 2.0945544713492733e+01 2.7536302010933603e+01 -2 1 0
44260 1253 11 4.2380000000000001e-01 1.5067302227706078e+01 1.9265091770294635e+01 2.7142930190703218e+01 0 0 0
36142 1 3 5.9999999999999998e-02 1.2549911232179156e+01 2.1184844042822604e+01 2.4799662083675699e+01 -2 1 0
37753 1 8 2.9999999999999999e-02 5.3605364356383554e+00 2.0758162367006205e+00 3.0410304689876035e+01 -2 2 0
37755 1 8 2.9999999999999999e-02 4.7953295562057026e+00 3.7569737054069456e+00 3.1074011516913707e+01 -2 2 0
39435 1 8 2.9999999999999999e-02 1.5996096076393009e+01 6.9532524078315623e+00 1.1747685235220910e+01 -2 2 0
5565 1 8 2.9999999999999999e-02 1.2327217045168481e-01 4.6892367357806508e+00 3.4626511514345437e+00 0 3 0
5370 1 8 2.9999999999999999e-02 1.3491516754633224e+01 2.1405863821102201e+01 4.2315515328301379e+00 0 3 0
36141 1 1 -1.7999999999999999e-01 1.3185861446631794e+01 2.1541508652917624e+01 2.4047674562772208e+01 -2 1 0
8828 1 3 5.9999999999999998e-02 5.5200711517050918e+00 3.7815445594333141e-02 7.9044346378405823e+00 -1 3 0
37424 1 8 2.9999999999999999e-02 1.0318055282377342e+01 4.0405972669901757e-02 1.4692782482002626e+01 -2 2 0
37369 1 3 5.9999999999999998e-02 1.3405779176323207e+01 4.9357024363359869e-02 2.1992425328316862e+01 -2 2 0
39560 1 4 5.1000000000000001e-01 2.6712696260520161e+00 2.3435609715793532e+01 3.5611945844126907e+00 -2 2 0
39565 1 5 -4.2999999999999999e-01 1.6452121934034851e+00 2.3156846691621144e+01 2.9971656085254055e+00 -2 2 0
39566 1 6 -3.3000000000000002e-01 3.7984163191804976e+00 2.3987763506678689e+01 2.9650232274151311e+00 -2 2 0
39567 1 7 1.6000000000000000e-01 3.7174543386722290e+00 2.4356073000284258e+01 1.5641504699813771e+00 -2 2 0
39557 1 2 0.0000000000000000e+00 2.7918922486361804e+00 2.3201627182177138e+01 5.1538994453313380e+00 -2 2 0
39569 1 8 2.9999999999999999e-02 3.4156885873369247e+00 2.3389157121522071e+01 1.0277429711773327e+00 -2 2 0
39562 1 3 5.9999999999999998e-02 5.0212246630894670e+00 2.2958934329363586e+01 4.9788755746249889e+00 -2 2 0
39561 1 1 -1.7999999999999999e-01 4.2488451161389635e+00 2.3486473856189821e+01 5.5589943793463972e+00 -2 2 0
39574 1 3 5.9999999999999998e-02 7.4783128422153877e-01 2.3989993663648129e+01 5.3073451425636389e+00 -2 2 0
39564 1 3 5.9999999999999998e-02 4.5752062180516875e+00 2.4504847863235018e+01 5.3088949713011475e+00 -2 2 0
39556 1 9 -1.2000000000000000e-01 2.5563702585893266e+00 2.1666561792796323e+01 5.3439522183264163e+00 -2 2 0
39571 1 9 -1.2000000000000000e-01 1.6985524297905723e+00 2.4187162261963589e+01 5.8192402529361615e+00 -2 2 0
5667 1 7 1.6000000000000000e-01 9.7496832175612074e+00 2.4001897201508264e+01 5.0161033436819613e+00 0 3 0
5669 1 8 2.9999999999999999e-02 8.9169774846894363e+00 2.4100423983457368e+01 4.4310294691838870e+00 0 3 0
5670 1 8 2.9999999999999999e-02 1.0635360369928900e+01 2.4277128231168408e+01 4.3738667537509945e+00 0 3 0
5666 1 6 -3.3000000000000002e-01 9.8943794330737216e+00 2.2773035807940282e+01 5.6252972685672473e+00 0 3 0
5353 1 8 2.9999999999999999e-02 1.5580743177955048e+01 2.4132686240222789e+01 2.9893943481175613e+00 0 3 0
5367 1 7 1.6000000000000000e-01 1.3845581268685354e+01 2.2063055443242991e+01 5.0332740622539403e+00 0 3 0
3148 1 8 2.9999999999999999e-02 2.1973849063499529e-02 4.2788797493527881e+01 1.5941785945913345e+01 0 3 0
5366 1 6 -3.3000000000000002e-01 1.4989511036169464e+01 2.1636095282710738e+01 5.7489404817851621e+00 0 3 0
5368 1 8 2.9999999999999999e-02 1.4053721405651306e+01 2.3035461168916722e+01 4.5396972702818719e+00 0 3 0
5369 1 8 2.9999999999999999e-02 1.3079596490533532e+01 2.2137360282082970e+01 5.7320139314151186e+00 0 3 0
39570 1 8 2.9999999999999999e-02 4.6908837704577415e+00 2.4876786473155168e+01 1.3336322585695335e+00 -2 2 0
39568 1 8 2.9999999999999999e-02 2.9975660420958734e+00 2.5104669674739583e+01 1.3195623420092186e+00 -2 2 0
39577 1 3 5.9999999999999998e-02 3.5155693596696151e+00 2.6051559862377363e+01 4.4982887547194501e+00 -2 2 0
39579 1 3 5.9999999999999998e-02 1.9241906199262400e+00 2.5985896974384012e+01 3.8819854201570991e+00 -2 2 0
5767 1 3 5.9999999999999998e-02 4.2898026418366966e+00 3.0202810396317620e+01 4.4305143074521540e+00 0 3 0
39576 1 1 -1.7999999999999999e-01 2.4826743727184368e+00 2.6359639039002936e+01 4.7384198462234446e+00 -2 2 0
39578 1 3 5.9999999999999998e-02 2.5239222013636433e+00 2.7473895409370794e+01 4.9230839081591267e+00 -2 2 0
5766 1 1 -1.7999999999999999e-01 5.2681075605422283e+00 2.9815598251795247e+01 4.6914834375078236e+00 0 3 0
5769 1 3 5.9999999999999998e-02 5.4496966669993752e+00 2.9104927273751517e+01 3.9443284214130725e+00 0 3 0
5768 1 3 5.9999999999999998e-02 5.2802263032713581e+00 2.9419400935889378e+01 5.6702006435025849e+00 0 3 0
39572 1 2 0.0000000000000000e+00 1.8390465489842240e+00 2.5711497967157335e+01 6.0004171443669039e+00 -2 2 0
39600 1 8 2.9999999999999999e-02 1.8002121806565768e-01 2.9540403392284862e+01 2.7592966248575541e+00 -2 2 0
5770 1 5 -4.2999999999999999e-01 6.0159583748785677e+00 3.0799580834152973e+01 2.2741680113331353e+00 0 3 0
5759 1 8 2.9999999999999999e-02 5.7532892402250644e+00 2.6471682659096420e+01 5.5255901889779366e+00 0 3 0
39599 1 8 2.9999999999999999e-02 5.4354862008934102e-01 2.7985349040470830e+01 2.0088460995004356e+00 -2 2 0
5758 1 8 2.9999999999999999e-02 6.2522815862091488e+00 2.5617354675859222e+01 4.0002520880438190e+00 0 3 0
5668 1 8 2.9999999999999999e-02 9.7360550628201565e+00 2.4759999233014618e+01 5.7923576520557329e+00 0 3 0
5752 1 3 5.9999999999999998e-02 7.7754382567824960e+00 2.8930942472599423e+01 2.7303093890694172e+00 0 3 0
5753 1 3 5.9999999999999998e-02 9.5076534767876382e+00 2.8320004282329567e+01 3.0234360102698465e+00 0 3 0
5751 1 1 -1.7999999999999999e-01 8.7337887682646294e+00 2.9097819852447703e+01 3.3045175188889830e+00 0 3 0
5747 1 2 0.0000000000000000e+00 8.6180213228582261e+00 2.9271457381038498e+01 4.8828355696888126e+00 0 3 0
5756 1 6 -3.3000000000000002e-01 7.5071213259337073e+00 2.7166153008011086e+01 4.5593039460493623e+00 0 3 0
5754 1 3 5.9999999999999998e-02 9.1418059079026808e+00 2.9986899642039212e+01 2.9122997187055084e+00 0 3 0
5757 1 7 1.6000000000000000e-01 6.6007470831445643e+00 2.6106036467463557e+01 4.8793870330559024e+00 0 3 0
5738 1 3 5.9999999999999998e-02 1.1353591032439567e+01 3.0487086279847308e+01 3.4492043278430082e+00 0 3 0
5761 1 9 -1.2000000000000000e-01 7.8167673280803704e+00 3.0619695232343506e+01 5.2601241667634957e+00 0 3 0
5750 1 4 5.1000000000000001e-01 7.9593156560272442e+00 2.8029087651844385e+01 5.5208612847871832e+00 0 3 0
5748 1 3 5.9999999999999998e-02 1.0536903632610905e+01 2.8413023939266502e+01 5.2627366718536788e+00 0 3 0
5732 1 2 0.0000000000000000e+00 1.0976610111848634e+01 3.0531994256587478e+01 5.6594675009480557e+00 0 3 0
5746 1 9 -1.2000000000000000e-01 1.0051690574928646e+01 2.9304127155585398e+01 5.5530527109186822e+00 0 3 0
5760 1 8 2.9999999999999999e-02 7.0579361067048918e+00 2.5220114218409869e+01 5.4067583352549375e+00 0 3 0
5731 1 9 -1.2000000000000000e-01 1.2422002737364297e+01 3.0006298804403734e+01 6.0061045124546908e+00 0 3 0
5355 1 8 2.9999999999999999e-02 1.5916941324422927e+01 2.5311306690279658e+01 4.3791484353064636e+00 0 3 0
5733 1 3 5.9999999999999998e-02 1.2775952938935271e+01 2.9346858491389213e+01 5.2875681290332652e+00 0 3 0
5829 1 3 5.9999999999999998e-02 1.9778071301766686e+00 3.5758384015930346e+01 3.1885396618836945e+00 0 3 0
5824 1 3 5.9999999999999998e-02 3.0954117796966831e+00 3.5836334952876953e+01 5.1523979696090905e+00 0 3 0
5779 1 3 5.9999999999999998e-02 5.0528517706317544e+00 3.2624797157032475e+01 4.5416144562299907e+00 0 3 0
5816 1 6 -3.3000000000000002e-01 5.8026962691007764e+00 3.6273978935089566e+01 5.0215894718953002e+00 0 3 0
5821 1 9 -1.2000000000000000e-01 2.9393801792303784e+00 3.6783374257457979e+01 5.5551839123112359e+00 0 3 0
5826 1 1 -1.7999999999999999e-01 1.4753325477628412e+00 3.6646152496751206e+01 3.5624213049567319e+00 0 3 0
5776 1 9 -1.2000000000000000e-01 5.7301486166392959e+00 3.2348862275381549e+01 5.2338002098393641e+00 0 3 0
5828 1 3 5.9999999999999998e-02 6.8844850129875679e-01 3.6130091608291750e+01 4.2267159331720014e+00 0 3 0
5793 1 3 5.9999999999999998e-02 4.4385812688774298e+00 3.4258053125963649e+01 5.7573940134591561e+00 0 3 0
5833 1 8 2.9999999999999999e-02 5.2857695577156232e+00 3.6266161436944437e+01 1.1510693130079035e+00 0 3 0
5805 1 8 2.9999999999999999e-02 1.4659182402664103e-01 3.3297968171058990e+01 5.2457175412662842e+00 0 3 0
5784 1 3 5.9999999999999998e-02 2.9313804504519374e+00 3.1828022775977232e+01 5.6407336758078648e+00 0 3 0
5831 1 6 -3.3000000000000002e-01 3.9454342411765215e+00 3.6982884043145489e+01 2.5889841861068734e+00 0 3 0
5762 1 2 0.0000000000000000e+00 6.3698082141531147e+00 3.1042564906162809e+01 4.6403280249035266e+00 0 3 0
5778 1 3 5.9999999999999998e-02 6.4430510851282845e+00 3.3095231540849881e+01 5.3809514435801589e+00 0 3 0
5818 1 8 2.9999999999999999e-02 7.1643093160931022e+00 3.5227226899335719e+01 3.8091946219914283e+00 0 3 0
5736 1 1 -1.7999999999999999e-01 1.1076196451086851e+01 3.1189089901462168e+01 4.2406747590441940e+00 0 3 0
5765 1 4 5.1000000000000001e-01 6.6584290841520097e+00 3.1332079869681870e+01 3.1845621968698468e+00 0 3 0
5763 1 3 5.9999999999999998e-02 8.4679548349907403e+00 3.1484363679374962e+01 5.2520595040605196e+00 0 3 0
5737 1 3 5.9999999999999998e-02 1.0232606602972247e+01 3.1710279809318092e+01 3.7978543593475620e+00 0 3 0
5774 1 8 2.9999999999999999e-02 8.3662052572182670e+00 3.2312443855366887e+01 1.0270763818891833e+00 0 3 0
5817 1 7 1.6000000000000000e-01 7.1195873371866210e+00 3.5867471282423011e+01 4.7389851063732324e+00 0 3 0
5775 1 8 2.9999999999999999e-02 8.2654630021085644e+00 3.3807204053330771e+01 1.9565241048080360e+00 0 3 0
5773 1 8 2.9999999999999999e-02 6.7716186368468225e+00 3.3023430898754221e+01 1.2648070099264375e+00 0 3 0
5772 1 7 1.6000000000000000e-01 7.7394480224322786e+00 3.2890885832564443e+01 1.7656003009826009e+00 0 3 0
5771 1 6 -3.3000000000000002e-01 7.5738867630096500e+00 3.2273527085944473e+01 3.0076267206352973e+00 0 3 0
5819 1 8 2.9999999999999999e-02 7.6630595764290996e+00 3.5369443668318219e+01 5.6152885931121261e+00 0 3 0
5739 1 3 5.9999999999999998e-02 1.1846440887986972e+01 3.1945163345079166e+01 4.1319522046179760e+00 0 3 0
5820 1 8 2.9999999999999999e-02 7.8184540237048017e+00 3.6676012085390795e+01 4.4476345380660938e+00 0 3 0
5734 1 3 5.9999999999999998e-02 1.3077372868559555e+01 3.0963828473597875e+01 5.8503571678938062e+00 0 3 0
5827 1 3 5.9999999999999998e-02 1.1387860072443532e+00 3.7079439496713235e+01 2.6535342300083182e+00 0 3 0
5832 1 7 1.6000000000000000e-01 5.1136335031818012e+00 3.7085844883984862e+01 1.8866478297128797e+00 0 3 0
5834 1 8 2.9999999999999999e-02 5.9796502962596403e+00 3.7121479605020177e+01 2.5135396779099421e+00 0 3 0
5835 1 8 2.9999999999999999e-02 5.2652598140014391e+00 3.8015296822088558e+01 1.4019983176591961e+00 0 3 0
5822 1 2 0.0000000000000000e+00 2.4361132861930832e+00 3.7586105523194092e+01 4.3270150246075616e+00 0 3 0
5825 1 4 5.1000000000000001e-01 3.6805168819342797e+00 3.7943668405800615e+01 3.4822855121440499e+00 0 3 0
5836 1 9 -1.2000000000000000e-01 1.6768673693610079e+00 3.8957200244139720e+01 4.8108571932011959e+00 0 3 0
5841 1 1 -1.7999999999999999e-01 1.3143166211855490e+00 3.9980492551388096e+01 2.4671643218730042e+00 0 3 0
5844 1 3 5.9999999999999998e-02 2.3456007339455724e+00 4.0395490573070028e+01 2.5106939525095995e+00 0 3 0
5830 1 5 -4.2999999999999999e-01 4.4232084918134511e+00 3.8900708849652595e+01 3.6410220040789376e+00 0 3 0
5839 1 3 5.9999999999999998e-02 2.5235790212920137e+00 3.9620787972444973e+01 4.9387095976368691e+00 0 3 0
5855 1 4 5.1000000000000001e-01 2.4520926403609571e+00 4.2348383942884205e+01 4.3734268524017823e+00 0 3 0
5852 1 2 0.0000000000000000e+00 1.1532329559176162e+00 4.2193584803303459e+01 5.2668110549478184e+00 0 3 0
5843 1 3 5.9999999999999998e-02 1.3429546750702892e+00 3.9117804032248699e+01 1.8507698517337261e+00 0 3 0
5862 1 7 1.6000000000000000e-01 4.7872700515675568e+00 4.2337288423612307e+01 4.1900797775443612e+00 0 3 0
5865 1 8 2.9999999999999999e-02 4.6317031773649946e+00 4.2231325785241168e+01 3.1117093802498537e+00 0 3 0
5861 1 6 -3.3000000000000002e-01 3.5920994989776087e+00 4.2090746759132564e+01 4.9399336556738405e+00 0 3 0
5837 1 2 0.0000000000000000e+00 6.1645961266151528e-01 3.9761301860577660e+01 3.9268271825052929e+00 0 3 0
5842 1 3 5.9999999999999998e-02 7.0037002834457129e-01 4.0646266179297420e+01 1.8421443718750234e+00 0 3 0
5838 1 3 5.9999999999999998e-02 1.2215457553832116e+00 3.8779945852452705e+01 5.7886780769246489e+00 0 3 0
5860 1 5 -4.2999999999999999e-01 2.3023058504589886e+00 4.2850913531529969e+01 3.2756838176564007e+00 0 3 0
5863 1 8 2.9999999999999999e-02 5.5842534279575142e+00 4.1693276901368257e+01 4.4954153230126019e+00 0 3 0
5851 1 9 -1.2000000000000000e-01 2.4378447861497635e-01 4.1140100013872640e+01 4.5566428535426713e+00 0 3 0
25003 1 8 2.9999999999999999e-02 1.0429977179605070e+01 4.2132317183577776e+01 3.2020564527487099e+00 -2 0 0
25004 1 8 2.9999999999999999e-02 1.2021879415128376e+01 4.2185253794207327e+01 2.4009966397727784e+00 -2 0 0
25002 1 7 1.6000000000000000e-01 1.1029246545658946e+01 4.2712847807513199e+01 2.5128996625383828e+00 -2 0 0
25005 1 8 2.9999999999999999e-02 1.0457096804235418e+01 4.2801225483655905e+01 1.5642542543943760e+00 -2 0 0
24972 1 7 1.6000000000000000e-01 1.4254321610104054e+01 4.0338774875588228e+01 5.1592966552731214e+00 -2 0 0
24971 1 6 -3.3000000000000002e-01 1.4750825596629213e+01 4.1590215538796151e+01 5.6102050152791909e+00 -2 0 0
24974 1 8 2.9999999999999999e-02 1.3286074186717871e+01 4.0682760161269059e+01 4.8925702706511283e+00 -2 0 0
24965 1 4 5.1000000000000001e-01 1.5705429036734630e+01 4.2266968747633385e+01 4.9189083750528564e+00 -2 0 0
24975 1 8 2.9999999999999999e-02 1.4306403111773138e+01 3.9598343955935427e+01 5.9316620003713689e+00 -2 0 0
24973 1 8 2.9999999999999999e-02 1.4694299887790132e+01 3.9984885177676375e+01 4.2027198378970940e+00 -2 0 0
24970 1 5 -4.2999999999999999e-01 1.6167290515596076e+01 4.1929567700255426e+01 3.8502232517551183e+00 -2 0 0
39573 1 3 5.9999999999999998e-02 1.5277324324475208e+00 2.3856967837291652e+01 6.8750843296283533e+00 -2 2 0
39552 1 7 1.6000000000000000e-01 3.4836973281803001e+00 2.2717574344442028e+01 9.9184336900701453e+00 -2 2 0
39554 1 8 2.9999999999999999e-02 3.0350147766547697e+00 2.3624376860838698e+01 1.0237005261377966e+01 -2 2 0
39555 1 8 2.9999999999999999e-02 4.5126361671760957e+00 2.3015190231173808e+01 9.6294297337779877e+00 -2 2 0
39563 1 3 5.9999999999999998e-02 4.5697735797073209e+00 2.3428718773653667e+01 6.5955378868402770e+00 -2 2 0
39551 1 6 -3.3000000000000002e-01 2.7547412791068164e+00 2.2193012142759258e+01 8.8154296545706945e+00 -2 2 0
34350 1 8 2.9999999999999999e-02 7.7759949337687884e-01 2.4081537675517030e+01 9.7713066508885582e+00 -2 1 0
39547 1 3 5.9999999999999998e-02 5.6063508982380050e-01 2.2056662005131184e+01 7.3728760697516087e+00 -2 2 0
34346 1 6 -3.3000000000000002e-01 8.3726707212179652e-01 2.4587868469664372e+01 1.1700576639119069e+01 -2 1 0
39553 1 8 2.9999999999999999e-02 3.5343233260335118e+00 2.2004934706657686e+01 1.0692511591498580e+01 -2 2 0
5665 1 5 -4.2999999999999999e-01 7.7686233386726142e+00 2.2728332234666976e+01 6.4939524770256281e+00 0 3 0
5660 1 4 5.1000000000000001e-01 8.9182911279749000e+00 2.2264971916757208e+01 6.4273694312336653e+00 0 3 0
5680 1 5 -4.2999999999999999e-01 7.6220060641269249e+00 2.3244273081298193e+01 1.0216297548356138e+01 0 3 0
5688 1 3 5.9999999999999998e-02 1.0609973631638438e+01 2.3365489888042561e+01 8.0209788002297255e+00 0 3 0
5686 1 9 -1.2000000000000000e-01 1.0240132986876304e+01 2.3525082087013363e+01 8.9512618704012539e+00 0 3 0
5675 1 4 5.1000000000000001e-01 8.5709843963147438e+00 2.2536052006847857e+01 1.0588329984885522e+01 0 3 0
5689 1 3 5.9999999999999998e-02 9.3063213205006754e+00 2.4100617372510548e+01 8.6392554448991952e+00 0 3 0
5687 1 2 0.0000000000000000e+00 1.1266645234812298e+01 2.4530146364961226e+01 9.5181744201017864e+00 0 3 0
5692 1 3 5.9999999999999998e-02 1.0775912907506237e+01 2.4196241644518064e+01 1.1609423384672436e+01 0 3 0
5672 1 2 0.0000000000000000e+00 9.7756698518969145e+00 2.2119513353236599e+01 9.6494780860165612e+00 0 3 0
5681 1 6 -3.3000000000000002e-01 8.6676434126895696e+00 2.1970518322707424e+01 1.1770871994141825e+01 0 3 0
5679 1 3 5.9999999999999998e-02 1.1445291665769979e+01 2.1920480554530496e+01 1.1134237107797665e+01 0 3 0
5690 1 4 5.1000000000000001e-01 1.2627059381595622e+01 2.3863403529732526e+01 9.6957842972630104e+00 0 3 0
5695 1 5 -4.2999999999999999e-01 1.3334797345290768e+01 2.4053608078293269e+01 1.0662952092375452e+01 0 3 0
5696 1 6 -3.3000000000000002e-01 1.2966674808016393e+01 2.3104626605852506e+01 8.6435141389534635e+00 0 3 0
5698 1 8 2.9999999999999999e-02 1.4960851171106512e+01 2.2853463031166168e+01 8.3402359027336104e+00 0 3 0
5697 1 7 1.6000000000000000e-01 1.4155616095017656e+01 2.2297300952110767e+01 8.6815385556645719e+00 0 3 0
5715 1 8 2.9999999999999999e-02 1.5758148926588191e+01 2.4593303113667162e+01 6.9950938669524234e+00 0 3 0
5700 1 8 2.9999999999999999e-02 1.4561949058605411e+01 2.1980234875196896e+01 9.6897351604909492e+00 0 3 0
34347 1 7 1.6000000000000000e-01 2.0554746798074436e-01 2.4685336361852098e+01 1.0481973894592249e+01 -2 1 0
39587 1 2 0.0000000000000000e+00 1.3437969300814712e-01 2.7925572663853416e+01 6.3382421613739002e+00 -2 2 0
34348 1 8 2.9999999999999999e-02 1.2492306430231528e-01 2.5742532981366772e+01 1.0117952413658037e+01 -2 1 0
39594 1 3 5.9999999999999998e-02 2.2157882740972612e+00 2.8820080687027385e+01 6.5754984649673638e+00 -2 2 0
39589 1 3 5.9999999999999998e-02 3.6438818274761330e-02 2.5955631859974783e+01 7.0750000833373461e+00 -2 2 0
5783 1 3 5.9999999999999998e-02 3.7391736870906329e+00 3.0609375694153258e+01 6.6330696791262049e+00 0 3 0
34320 1 8 2.9999999999999999e-02 6.0331960882582392e+00 2.5617423918870077e+01 1.0528701166996131e+01 -2 1 0
39580 1 5 -4.2999999999999999e-01 2.6002078752481848e+00 2.5475088559867515e+01 8.2897260803948285e+00 -2 2 0
39591 1 1 -1.7999999999999999e-01 1.2296347682479882e+00 2.8687749687974019e+01 7.0866678586073002e+00 -2 2 0
39581 1 6 -3.3000000000000002e-01 3.7400114430489757e+00 2.6869083650157759e+01 6.9884489244603625e+00 -2 2 0
39592 1 3 5.9999999999999998e-02 1.3304395028241869e+00 2.8289562885772366e+01 8.1028050676973411e+00 -2 2 0
39575 1 4 5.1000000000000001e-01 2.7260422331138052e+00 2.6010239922512042e+01 7.1922191948934771e+00 -2 2 0
39582 1 7 1.6000000000000000e-01 4.5863042335620534e+00 2.7138459091902412e+01 8.1061967987536931e+00 -2 2 0
39583 1 8 2.9999999999999999e-02 5.0538928285557070e+00 2.8066218077047449e+01 7.8273300659611618e+00 -2 2 0
39585 1 8 2.9999999999999999e-02 4.1370986761368727e+00 2.7378099050695884e+01 9.0323479144190433e+00 -2 2 0
39584 1 8 2.9999999999999999e-02 5.3337303207314459e+00 2.6324971250410414e+01 8.3818921709344849e+00 -2 2 0
39593 1 3 5.9999999999999998e-02 9.2807723968799383e-01 2.9645593251493516e+01 7.2601966003085385e+00 -2 2 0
39586 1 9 -1.2000000000000000e-01 4.2250744008349539e-01 2.6390495614538779e+01 6.1656080485415625e+00 -2 2 0
5789 1 8 2.9999999999999999e-02 5.1495904304126761e+00 2.9609867329424659e+01 9.9634276839167928e+00 0 3 0
34328 1 3 5.9999999999999998e-02 2.1831159731862839e+00 2.7187509129465671e+01 1.1788978644370289e+01 -2 1 0
5787 1 7 1.6000000000000000e-01 5.9084961685224640e+00 3.0282360405857791e+01 9.5393079822919606e+00 0 3 0
5786 1 6 -3.3000000000000002e-01 5.3908629428806814e+00 3.0729941769423540e+01 8.3139355777000272e+00 0 3 0
34327 1 3 5.9999999999999998e-02 3.8639168737760876e+00 2.7571040091793591e+01 1.2053506389008501e+01 -2 1 0
34329 1 3 5.9999999999999998e-02 3.4604258524142040e+00 2.5895448353681623e+01 1.2250234344129305e+01 -2 1 0
34316 1 6 -3.3000000000000002e-01 6.5097048443162757e+00 2.7008880015686536e+01 1.2036348223067156e+01 -2 1 0
5691 1 1 -1.7999999999999999e-01 1.0700771592496091e+01 2.5037319166299643e+01 1.0896538037206152e+01 0 3 0
5693 1 3 5.9999999999999998e-02 9.6609999919022282e+00 2.5268391542972989e+01 1.0919027164301063e+01 0 3 0
5788 1 8 2.9999999999999999e-02 6.8168048259104479e+00 2.9690905341548735e+01 9.4770585724577909e+00 0 3 0
34319 1 8 2.9999999999999999e-02 6.6703719998743489e+00 2.7184601716372281e+01 1.0022492445235505e+01 -2 1 0
5703 1 3 5.9999999999999998e-02 1.1117338425386629e+01 2.5474058527303910e+01 7.5449663752963012e+00 0 3 0
34317 1 7 1.6000000000000000e-01 6.8061980124496113e+00 2.6426078404068893e+01 1.0753377469012456e+01 -2 1 0
34318 1 8 2.9999999999999999e-02 7.8082258828897828e+00 2.6048224262689658e+01 1.0774370305726165e+01 -2 1 0
5755 1 5 -4.2999999999999999e-01 7.7040798995895052e+00 2.7904830280773201e+01 6.7534015484564804e+00 0 3 0
5701 1 9 -1.2000000000000000e-01 1.1277533284464505e+01 2.5833477827071626e+01 8.5698473883495740e+00 0 3 0
5749 1 3 5.9999999999999998e-02 9.8210689559458118e+00 2.9157732472367453e+01 6.6195823915679677e+00 0 3 0
5704 1 3 5.9999999999999998e-02 1.0350990545238940e+01 2.6371520505732374e+01 8.8118567736545739e+00 0 3 0
5718 1 3 5.9999999999999998e-02 1.1142137419216400e+01 2.8425926832370550e+01 7.9867336447344810e+00 0 3 0
5764 1 3 5.9999999999999998e-02 7.6147053949882251e+00 3.0646788642344568e+01 6.2790158198160384e+00 0 3 0
5719 1 3 5.9999999999999998e-02 1.1810400556466263e+01 2.7653536720018209e+01 6.5675657358471256e+00 0 3 0
5716 1 9 -1.2000000000000000e-01 1.2062281355859115e+01 2.8024687467059490e+01 7.5827971761183708e+00 0 3 0
5694 1 3 5.9999999999999998e-02 1.1156044828922594e+01 2.5909809296056789e+01 1.1295871761120363e+01 0 3 0
5725 1 5 -4.2999999999999999e-01 1.1950410386977511e+01 3.0247803236169315e+01 9.4210802029671310e+00 0 3 0
5708 1 3 5.9999999999999998e-02 1.2310719935109443e+01 2.7744064714843439e+01 1.0458128677665618e+01 0 3 0
5722 1 3 5.9999999999999998e-02 1.4454607124339324e+01 2.8384521327335264e+01 6.2146853678195866e+00 0 3 0
34229 1 8 2.9999999999999999e-02 1.5846372769071076e+01 2.4880405130460030e+01 1.1292675497443026e+01 -2 1 0
5702 1 2 0.0000000000000000e+00 1.2555643600951012e+01 2.6788345694866329e+01 8.4452676187650848e+00 0 3 0
5712 1 7 1.6000000000000000e-01 1.5961395036180363e+01 2.5568519942834111e+01 7.4510166580768757e+00 0 3 0
5710 1 5 -4.2999999999999999e-01 1.3468810231655398e+01 2.5517271776091196e+01 6.4998610469742504e+00 0 3 0
5720 1 4 5.1000000000000001e-01 1.2828616788025426e+01 3.0379749578254234e+01 8.5668893690383197e+00 0 3 0
5706 1 1 -1.7999999999999999e-01 1.3057827684407433e+01 2.7235632400200696e+01 9.8241156870991713e+00 0 3 0
5707 1 3 5.9999999999999998e-02 1.3469066390700954e+01 2.6505235735655550e+01 1.0445050784914011e+01 0 3 0
5724 1 3 5.9999999999999998e-02 1.4976104310942510e+01 2.9961675943691887e+01 6.7460116592979231e+00 0 3 0
5717 1 2 0.0000000000000000e+00 1.2868090889475788e+01 2.9371619732131673e+01 7.3171165141457486e+00 0 3 0
5711 1 6 -3.3000000000000002e-01 1.4854279749736120e+01 2.6004064584274410e+01 8.2153787152594333e+00 0 3 0
5709 1 3 5.9999999999999998e-02 1.3775031759354698e+01 2.8079202080083544e+01 9.7472268135891813e+00 0 3 0
5721 1 1 -1.7999999999999999e-01 1.4369359231241381e+01 2.9071076942941428e+01 7.0293711029075725e+00 0 3 0
5705 1 4 5.1000000000000001e-01 1.3649085175570075e+01 2.6036244929753114e+01 7.6167757121810320e+00 0 3 0
5723 1 3 5.9999999999999998e-02 1.4867136388589950e+01 2.8605248403533256e+01 7.8730076805022424e+00 0 3 0
5170 1 5 -4.2999999999999999e-01 1.4088488975904147e+01 2.9517678639835211e+01 1.1743718563573822e+01 0 3 0
5802 1 7 1.6000000000000000e-01 4.3363692775910190e-01 3.3582572317858904e+01 6.2768565077743865e+00 0 3 0
5823 1 3 5.9999999999999998e-02 2.1302762317344026e+00 3.6655883919912824e+01 6.1541558009878417e+00 0 3 0
5801 1 6 -3.3000000000000002e-01 1.8020812011043685e+00 3.3892826896394212e+01 6.4885345075976275e+00 0 3 0
5781 1 1 -1.7999999999999999e-01 3.5210766781447820e+00 3.1663338402642800e+01 6.5323356119503728e+00 0 3 0
5782 1 3 5.9999999999999998e-02 2.9601557421180646e+00 3.1813734847561655e+01 7.4092252903208591e+00 0 3 0
5777 1 2 0.0000000000000000e+00 4.9510539210121660e+00 3.2409476141055293e+01 6.5874789949704677e+00 0 3 0
5791 1 9 -1.2000000000000000e-01 4.6716266010486338e+00 3.3982937017575594e+01 6.7796230006942286e+00 0 3 0
5800 1 5 -4.2999999999999999e-01 1.4121248879991988e+00 3.4726618216666580e+01 8.5127846040649775e+00 0 3 0
5795 1 4 5.1000000000000001e-01 2.1661885122473361e+00 3.4478297913201025e+01 7.5845869581344036e+00 0 3 0
5792 1 2 0.0000000000000000e+00 3.6857728879152125e+00 3.4662536403793872e+01 7.8385781474081186e+00 0 3 0
5796 1 1 -1.7999999999999999e-01 4.0498125623839041e+00 3.4177169454298600e+01 9.2532507647672233e+00 0 3 0
5798 1 3 5.9999999999999998e-02 3.5549465658343182e+00 3.3167926994501457e+01 9.4250564209351690e+00 0 3 0
5799 1 3 5.9999999999999998e-02 3.6216317123936408e+00 3.4752289832615332e+01 9.9966306787721706e+00 0 3 0
5806 1 9 -1.2000000000000000e-01 4.0527255351553562e+00 3.6187511819024749e+01 7.8973982909755209e+00 0 3 0
5797 1 3 5.9999999999999998e-02 5.0754153701382485e+00 3.4116236985621931e+01 9.5317095152143079e+00 0 3 0
5809 1 3 5.9999999999999998e-02 4.9764119014127255e+00 3.6307976281281718e+01 8.5047881947861459e+00 0 3 0
5794 1 3 5.9999999999999998e-02 5.6370160449236417e+00 3.4352904201897665e+01 7.0090346375595729e+00 0 3 0
5808 1 3 5.9999999999999998e-02 3.3126409643033772e+00 3.6703793831321057e+01 8.5157630638911517e+00 0 3 0
5780 1 4 5.1000000000000001e-01 5.8088709145529496e+00 3.1887756789678797e+01 7.7339798225477967e+00 0 3 0
5067 1 7 1.6000000000000000e-01 2.4190339053746159e+00 3.6310996450537353e+01 1.1755696919065889e+01 0 3 0
5069 1 8 2.9999999999999999e-02 2.1624361870413553e+00 3.5517475756009453e+01 1.0956612977327842e+01 0 3 0
5103 1 3 5.9999999999999998e-02 5.9774327268069660e+00 3.6889499941681322e+01 1.0801320685796089e+01 0 3 0
5068 1 8 2.9999999999999999e-02 3.5606691360706835e+00 3.6214320055835479e+01 1.1777187069596508e+01 0 3 0
5790 1 8 2.9999999999999999e-02 5.9668569249118422e+00 3.1118435003278620e+01 1.0173338075983786e+01 0 3 0
5118 1 3 5.9999999999999998e-02 6.3952731474575071e+00 3.4768244366969547e+01 1.1658970665092522e+01 0 3 0
5741 1 6 -3.3000000000000002e-01 9.8450287429272567e+00 3.1281790013877657e+01 7.7104040097015378e+00 0 3 0
5743 1 8 2.9999999999999999e-02 9.0910270226411818e+00 3.1653374200863031e+01 9.6455212844113767e+00 0 3 0
5745 1 8 2.9999999999999999e-02 1.0790720576696293e+01 3.2417778802715517e+01 9.2665196578272884e+00 0 3 0
5744 1 8 2.9999999999999999e-02 9.2095074069290099e+00 3.3031908250567348e+01 8.6836778969817505e+00 0 3 0
5735 1 4 5.1000000000000001e-01 1.0670315731497988e+01 3.1670047290902840e+01 6.6619013224292187e+00 0 3 0
5742 1 7 1.6000000000000000e-01 9.7566326174292115e+00 3.2132407061983741e+01 8.9092189644748228e+00 0 3 0
5740 1 5 -4.2999999999999999e-01 1.1082004217441943e+01 3.2832244014949147e+01 6.5499753946985066e+00 0 3 0
5785 1 5 -4.2999999999999999e-01 6.8681733553674844e+00 3.2436469261213666e+01 8.0099977232816215e+00 0 3 0
5105 1 4 5.1000000000000001e-01 8.2008415142958579e+00 3.5960464780379063e+01 9.7356066688447402e+00 0 3 0
5110 1 5 -4.2999999999999999e-01 7.2945250308523466e+00 3.5666275602817471e+01 8.9604504251846482e+00 0 3 0
5102 1 2 0.0000000000000000e+00 7.9908318021425400e+00 3.6126623982265791e+01 1.1257738684896998e+01 0 3 0
5112 1 7 1.6000000000000000e-01 1.0046036422479528e+01 3.5699105182454588e+01 7.9766904527886977e+00 0 3 0
5111 1 6 -3.3000000000000002e-01 9.5480497293963964e+00 3.6076000834372024e+01 9.2954085495083572e+00 0 3 0
5119 1 3 5.9999999999999998e-02 7.7847314042281699e+00 3.3974978025096839e+01 1.1193488133614126e+01 0 3 0
5115 1 8 2.9999999999999999e-02 1.1052111844159077e+01 3.5174874922652428e+01 8.1609871642278193e+00 0 3 0
5109 1 3 5.9999999999999998e-02 1.0170144616455927e+01 3.6172308587336190e+01 1.1561403472471756e+01 0 3 0
5106 1 1 -1.7999999999999999e-01 9.3023251146881876e+00 3.6724421251046877e+01 1.1824242600003640e+01 0 3 0
5114 1 8 2.9999999999999999e-02 9.3937563292111115e+00 3.5055154432117440e+01 7.3939504670911607e+00 0 3 0
5116 1 9 -1.2000000000000000e-01 7.4682966393586838e+00 3.4782024572235734e+01 1.1863412731796949e+01 0 3 0
5113 1 8 2.9999999999999999e-02 1.0287951137153261e+01 3.6545470170622437e+01 7.3540771456193834e+00 0 3 0
5104 1 3 5.9999999999999998e-02 6.2765653693062333e+00 3.6813723569443546e+01 1.2440432408596573e+01 0 3 0
5729 1 8 2.9999999999999999e-02 1.4801609156630688e+01 3.2408692935601081e+01 9.7620879595869425e+00 0 3 0
5730 1 8 2.9999999999999999e-02 1.3021320079961017e+01 3.2291043422837667e+01 1.0114497940673376e+01 0 3 0
5726 1 6 -3.3000000000000002e-01 1.3722604152141360e+01 3.1414370027648928e+01 8.4815928517423398e+00 0 3 0
5728 1 8 2.9999999999999999e-02 1.3749698466170981e+01 3.3423627586777435e+01 8.8188122293345206e+00 0 3 0
5727 1 7 1.6000000000000000e-01 1.3830100639577564e+01 3.2432679218552529e+01 9.4021232427047376e+00 0 3 0
3250 1 5 -4.2999999999999999e-01 1.3363469241112833e+01 3.5862150654584511e+01 1.0883333083718375e+01 0 3 0
3252 1 7 1.6000000000000000e-01 1.5493234838865217e+01 3.6118217112430536e+01 9.2538476258153111e+00 0 3 0
5179 1 3 5.9999999999999998e-02 1.5445897688803258e+01 3.1681284027618279e+01 1.1740352119880002e+01 0 3 0
3253 1 8 2.9999999999999999e-02 1.4756685873845999e+01 3.6191022692866966e+01 8.5117817175733688e+00 0 3 0
3245 1 4 5.1000000000000001e-01 1.4170208943121890e+01 3.6787540626869095e+01 1.1054320034168015e+01 0 3 0
3254 1 8 2.9999999999999999e-02 1.5441085213070483e+01 3.5055095344257225e+01 9.5849388537588318e+00 0 3 0
3251 1 6 -3.3000000000000002e-01 1.5307389309744448e+01 3.6948937854550977e+01 1.0330507606529640e+01 0 3 0
5810 1 4 5.1000000000000001e-01 5.6236308203182057e+00 3.7050761949463912e+01 6.0515935499772864e+00 0 3 0
5807 1 2 0.0000000000000000e+00 4.1517869327512651e+00 3.7079925872809213e+01 6.5574058925575152e+00 0 3 0
5857 1 3 5.9999999999999998e-02 5.7217409360965710e-01 4.2095954780869363e+01 7.4707453717935648e+00 0 3 0
5812 1 3 5.9999999999999998e-02 4.3541750720539794e+00 3.9286238768627257e+01 6.4044069261147865e+00 0 3 0
5811 1 1 -1.7999999999999999e-01 3.8926419671051313e+00 3.8489699268430954e+01 7.0098229461868184e+00 0 3 0
5814 1 3 5.9999999999999998e-02 2.8029977679653371e+00 3.8592619666962207e+01 7.1662874087823960e+00 0 3 0
5856 1 1 -1.7999999999999999e-01 1.3656051730273313e+00 4.1733826717881492e+01 6.7823144827075064e+00 0 3 0
5061 1 1 -1.7999999999999999e-01 2.1263957786813896e+00 4.0124933769276673e+01 9.8121245889406801e+00 0 3 0
5063 1 3 5.9999999999999998e-02 2.9161288451347227e+00 3.9573258194848471e+01 9.2783351535330159e+00 0 3 0
5062 1 3 5.9999999999999998e-02 1.3729743850465581e+00 3.9490413795334270e+01 9.4277943893661948e+00 0 3 0
5064 1 3 5.9999999999999998e-02 1.9129166819170413e+00 4.1119134785861036e+01 9.2922801596512912e+00 0 3 0
5089 1 3 5.9999999999999998e-02 4.8188156928734749e+00 3.8664486933607428e+01 1.0833141290988987e+01 0 3 0
5813 1 3 5.9999999999999998e-02 4.3572978111034031e+00 3.8641931281482066e+01 8.0139404545811868e+00 0 3 0
5057 1 2 0.0000000000000000e+00 2.1785439388577346e+00 4.0068450305223678e+01 1.1399518589875251e+01 0 3 0
5075 1 4 5.1000000000000001e-01 5.1927674008487150e+00 4.1360546187688833e+01 1.0081693011256418e+01 0 3 0
5080 1 5 -4.2999999999999999e-01 5.2399789813616566e+00 4.0700124947787479e+01 9.0809667267305265e+00 0 3 0
5072 1 2 0.0000000000000000e+00 4.9413756873288035e+00 4.0703165311420349e+01 1.1392021156725434e+01 0 3 0
5859 1 3 5.9999999999999998e-02 1.5355827336058971e+00 4.0706920418008636e+01 6.8377520079173850e+00 0 3 0
5081 1 6 -3.3000000000000002e-01 5.4191275095398943e+00 4.2684945615971003e+01 1.0090711863775500e+01 0 3 0
5858 1 3 5.9999999999999998e-02 2.3155551623573438e+00 4.2051638518748234e+01 7.1878231246064006e+00 0 3 0
5066 1 6 -3.3000000000000002e-01 2.0140977283542418e+00 3.7607574780884903e+01 1.1226292285935569e+01 0 3 0
5086 1 9 -1.2000000000000000e-01 5.4438162982193186e+00 3.9216850747292511e+01 1.1514934895099335e+01 0 3 0
5059 1 3 5.9999999999999998e-02 9.1393614841892279e-01 4.1904797486025622e+01 1.1299995815056192e+01 0 3 0
5056 1 9 -1.2000000000000000e-01 9.2461729112218638e-01 4.0973721804846534e+01 1.1928426885065473e+01 0 3 0
5060 1 4 5.1000000000000001e-01 2.2554235339847897e+00 3.8636926910537753e+01 1.2023933928827459e+01 0 3 0
5071 1 9 -1.2000000000000000e-01 3.4246587813285676e+00 4.0932077460346456e+01 1.1856571987000132e+01 0 3 0
5074 1 3 5.9999999999999998e-02 3.1627836660915487e+00 4.2003884640794880e+01 1.1732876697402673e+01 0 3 0
5048 1 3 5.9999999999999998e-02 1.1232374170484150e-01 3.8732626230743413e+01 1.3175927187461385e+01 0 3 0
3225 1 8 2.9999999999999999e-02 8.3666651790720792e+00 4.1029026769163536e+01 6.4882591658155473e+00 0 3 0
5815 1 5 -4.2999999999999999e-01 6.5275559480718046e+00 3.7647345676487099e+01 6.6490709838146449e+00 0 3 0
5101 1 9 -1.2000000000000000e-01 6.7560005092338251e+00 3.7122876263612213e+01 1.1531877620003455e+01 0 3 0
5108 1 3 5.9999999999999998e-02 9.4860966338434185e+00 3.7607886717838639e+01 1.1281127479949223e+01 0 3 0
3224 1 8 2.9999999999999999e-02 9.4808692231900835e+00 3.9698635601028784e+01 6.2835366761886524e+00 0 3 0
3220 1 5 -4.2999999999999999e-01 1.1331896741726821e+01 4.1151551297126446e+01 6.6534821295839537e+00 0 3 0
3223 1 8 2.9999999999999999e-02 8.1267820801451105e+00 3.9687043251886159e+01 7.4988395077128596e+00 0 3 0
3234 1 3 5.9999999999999998e-02 1.1557127281066043e+01 3.8370864766407053e+01 8.7421084783685021e+00 0 3 0
5093 1 3 5.9999999999999998e-02 7.0647310561267496e+00 3.9072793257605674e+01 9.3167358690377640e+00 0 3 0
3222 1 7 1.6000000000000000e-01 8.9122233160859050e+00 4.0269945177322604e+01 7.0650904284683982e+00 0 3 0
3221 1 6 -3.3000000000000002e-01 9.6089767059332338e+00 4.0813632831254743e+01 8.0616655663147387e+00 0 3 0
5091 1 1 -1.7999999999999999e-01 7.5638521296469632e+00 3.9252613142636072e+01 1.0279959401209590e+01 0 3 0
5092 1 3 5.9999999999999998e-02 7.8969583842522075e+00 4.0283239284686424e+01 1.0207853993149829e+01 0 3 0
5094 1 3 5.9999999999999998e-02 8.4841683665234591e+00 3.8738441405336111e+01 9.9631462217800344e+00 0 3 0
3215 1 4 5.1000000000000001e-01 1.0835961247359739e+01 4.1273025872782071e+01 7.7662368179407464e+00 0 3 0
3229 1 3 5.9999999999999998e-02 1.0839638515677665e+01 4.0359337263654943e+01 1.0150186947804984e+01 0 3 0
3213 1 3 5.9999999999999998e-02 9.7476731788828026e+00 4.2591522630871729e+01 9.7654721335192818e+00 0 3 0
5087 1 2 0.0000000000000000e+00 6.8785437909073606e+00 3.8729172107682338e+01 1.1520947853070169e+01 0 3 0
3212 1 2 0.0000000000000000e+00 1.1600866043365359e+01 4.1934128277582651e+01 8.9778162645361892e+00 0 3 0
3226 1 9 -1.2000000000000000e-01 1.1841092152490578e+01 4.0851296376398764e+01 1.0098474690268308e+01 0 3 0
3244 1 3 5.9999999999999998e-02 1.1812717046598767e+01 3.8427247563663151e+01 1.1287765893224140e+01 0 3 0
3211 1 9 -1.2000000000000000e-01 1.0764007508765641e+01 4.3093882450366173e+01 9.6862119784779761e+00 0 3 0
3228 1 3 5.9999999999999998e-02 1.2092221341606399e+01 4.1352299487136321e+01 1.1030560494701787e+01 0 3 0
5084 1 8 2.9999999999999999e-02 6.6185160028911545e+00 4.2854642402999133e+01 8.3916133542218674e+00 0 3 0
3243 1 3 5.9999999999999998e-02 1.2559158463968668e+01 3.9676241617917263e+01 1.2200452754211579e+01 0 3 0
3231 1 1 -1.7999999999999999e-01 1.2587901512281473e+01 3.8738298594605425e+01 8.7432823600211815e+00 0 3 0
3233 1 3 5.9999999999999998e-02 1.2827807596966556e+01 3.9211767479054309e+01 7.7637593220232644e+00 0 3 0
3232 1 3 5.9999999999999998e-02 1.3338787298135244e+01 3.7918637277393557e+01 8.8177317953962397e+00 0 3 0
3216 1 1 -1.7999999999999999e-01 1.2926276087936992e+01 4.2577108058223700e+01 8.4525896282727206e+00 0 3 0
3227 1 2 0.0000000000000000e+00 1.2904510399743392e+01 3.9675818623775292e+01 9.9871308666212322e+00 0 3 0
3217 1 3 5.9999999999999998e-02 1.3336899522711285e+01 4.1734605775339126e+01 7.8587737975557950e+00 0 3 0
3230 1 4 5.1000000000000001e-01 1.4363575101543248e+01 4.0300342714479221e+01 9.8973578782811433e+00 0 3 0
3235 1 5 -4.2999999999999999e-01 1.4666552618548980e+01 4.1255865331541465e+01 1.0691707785610394e+01 0 3 0
3241 1 9 -1.2000000000000000e-01 1.2785942227218952e+01 3.8929088212111274e+01 1.1410451371285948e+01 0 3 0
3236 1 6 -3.3000000000000002e-01 1.5190959459332829e+01 3.9667251107891452e+01 9.0947680802323454e+00 0 3 0
3258 1 3 5.9999999999999998e-02 1.5690145721577119e+01 3.8915984324727241e+01 1.1835924071033368e+01 0 3 0
3242 1 2 0.0000000000000000e+00 1.3824296235183690e+01 3.7928969436657447e+01 1.2051247175338423e+01 0 3 0
3218 1 3 5.9999999999999998e-02 1.3529966523834283e+01 4.2858887831072764e+01 9.2605373033791789e+00 0 3 0
34343 1 3 5.9999999999999998e-02 1.8970511462496309e+00 2.3127803244139603e+01 1.3411194527735169e+01 -2 1 0
34341 1 1 -1.7999999999999999e-01 2.2338132194308420e+00 2.3983337400942389e+01 1.3932770595753421e+01 -2 1 0
34344 1 3 5.9999999999999998e-02 2.5810227008847089e+00 2.3647767894034804e+01 1.4931982944536937e+01 -2 1 0
34342 1 3 5.9999999999999998e-02 3.1682528503219896e+00 2.4286079679326665e+01 1.3404610800849214e+01 -2 1 0
34361 1 6 -3.3000000000000002e-01 1.0955637300625694e+00 2.1994290827424496e+01 1.6658938213012906e+01 -2 1 0
34355 1 4 5.1000000000000001e-01 4.1179580074014044e-01 2.1938066951467892e+01 1.5504751169790350e+01 -2 1 0
35623 1 8 2.9999999999999999e-02 4.6629415987359160e+00 2.3774716661336573e+01 1.7959119867589543e+01 -2 1 0
34354 1 3 5.9999999999999998e-02 5.3894275668075076e-01 2.4708068104875913e+01 1.5998278811290296e+01 -2 1 0
35625 1 8 2.9999999999999999e-02 3.2010063602852799e+00 2.4815013254978400e+01 1.8046629429965940e+01 -2 1 0
35638 1 8 2.9999999999999999e-02 5.5760232664214833e+00 2.2010712026386688e+01 1.8002110526134153e+01 -2 1 0
5683 1 8 2.9999999999999999e-02 7.4739676751183799e+00 2.2521214503715914e+01 1.3489776576828756e+01 0 3 0
5682 1 7 1.6000000000000000e-01 7.4940985559756719e+00 2.1776161120818724e+01 1.2644583068583158e+01 0 3 0
34276 1 9 -1.2000000000000000e-01 1.0377219948477805e+01 2.3482891767811108e+01 1.6319709926902519e+01 -2 1 0
34279 1 3 5.9999999999999998e-02 9.4091660831584907e+00 2.2974033125521121e+01 1.6196232281380119e+01 -2 1 0
34278 1 3 5.9999999999999998e-02 1.0484719662434584e+01 2.3840336006891320e+01 1.5358140094978495e+01 -2 1 0
34262 1 2 0.0000000000000000e+00 1.1366387170533919e+01 2.2326439603754558e+01 1.6698912943535650e+01 -2 1 0
34264 1 3 5.9999999999999998e-02 1.1836237885711027e+01 2.2221103914092041e+01 1.4530207714390189e+01 -2 1 0
34294 1 3 5.9999999999999998e-02 7.8590778930061207e+00 2.4321607021094149e+01 1.6960409522076379e+01 -2 1 0
5685 1 8 2.9999999999999999e-02 6.6322838538631679e+00 2.2005540766976484e+01 1.2116693639800639e+01 0 3 0
34238 1 3 5.9999999999999998e-02 1.4725343876387418e+01 2.2281905568684259e+01 1.2218801278768185e+01 -2 1 0
34266 1 1 -1.7999999999999999e-01 1.2680485037661461e+01 2.3015892516635748e+01 1.7282459943898846e+01 -2 1 0
34269 1 3 5.9999999999999998e-02 1.3055780155530480e+01 2.3944066068791656e+01 1.6750661783024739e+01 -2 1 0
34249 1 3 5.9999999999999998e-02 1.3857987508276484e+01 2.2322182218889299e+01 1.4536557011423767e+01 -2 1 0
34267 1 3 5.9999999999999998e-02 1.3606521295597535e+01 2.2420899313712614e+01 1.7339273351086096e+01 -2 1 0
34268 1 3 5.9999999999999998e-02 1.2650057416907632e+01 2.3323292098874720e+01 1.8372335521550287e+01 -2 1 0
36114 1 3 5.9999999999999998e-02 1.5210377003708244e+01 2.4458063428034674e+01 1.8572991790232859e+01 -2 1 0
34234 1 3 5.9999999999999998e-02 1.6074525674731017e+01 2.2870044675592215e+01 1.4459387446212526e+01 -2 1 0
35858 1 3 5.9999999999999998e-02 7.8001400870039386e-02 2.6121821270648912e+01 1.8049536543805377e+01 -2 1 0
34315 1 5 -4.2999999999999999e-01 5.9629579660138745e+00 2.4980223080073124e+01 1.2918857061211490e+01 -2 1 0
34337 1 2 0.0000000000000000e+00 1.0928458992178625e+00 2.4979346411386054e+01 1.4108588171774651e+01 -2 1 0
34340 1 4 5.1000000000000001e-01 3.3608230332211592e-01 2.5277840730660817e+01 1.2782664303860017e+01 -2 1 0
34326 1 1 -1.7999999999999999e-01 3.0366968997157353e+00 2.6917849376078497e+01 1.2429622230354095e+01 -2 1 0
34331 1 6 -3.3000000000000002e-01 2.0535253313232698e+00 2.9189531261577802e+01 1.3139080037698497e+01 -2 1 0
34324 1 3 5.9999999999999998e-02 4.0383899364838394e+00 2.5544264868593899e+01 1.4862825296767433e+01 -2 1 0
34339 1 3 5.9999999999999998e-02 2.0358620527034215e+00 2.6255752879182406e+01 1.5676340763833876e+01 -2 1 0
34336 1 9 -1.2000000000000000e-01 1.7405397126056963e+00 2.6302896665232065e+01 1.4626610211271549e+01 -2 1 0
34338 1 3 5.9999999999999998e-02 8.3841040280032164e-01 2.6995816010096963e+01 1.4531306459528714e+01 -2 1 0
34323 1 3 5.9999999999999998e-02 4.1614720446368905e+00 2.6962831004536639e+01 1.5758431061869004e+01 -2 1 0
34322 1 2 0.0000000000000000e+00 2.9636947070494237e+00 2.7081978303164721e+01 1.3959864762065344e+01 -2 1 0
34321 1 9 -1.2000000000000000e-01 4.2236212672828080e+00 2.6594661734909291e+01 1.4713253657698155e+01 -2 1 0
34325 1 4 5.1000000000000001e-01 2.6964679643761968e+00 2.8598959773314096e+01 1.4250821723507769e+01 -2 1 0
34330 1 5 -4.2999999999999999e-01 3.0584416968850259e+00 2.9183384221224092e+01 1.5266309503232280e+01 -2 1 0
34314 1 3 5.9999999999999998e-02 5.4137787991815944e+00 2.8855048480122406e+01 1.3373546437651379e+01 -2 1 0
34332 1 7 1.6000000000000000e-01 1.8298583228842975e+00 3.0559302198965060e+01 1.3196684079497237e+01 -2 1 0
34307 1 2 0.0000000000000000e+00 5.7411358781750543e+00 2.6865595131375201e+01 1.4338733954423972e+01 -2 1 0
35874 1 3 5.9999999999999998e-02 3.1469544389788999e+00 2.8079079436595922e+01 1.8113211830950533e+01 -2 1 0
34310 1 4 5.1000000000000001e-01 6.1072739304578301e+00 2.6193941710641131e+01 1.3015552687476452e+01 -2 1 0
35890 1 5 -4.2999999999999999e-01 5.0308541975147376e+00 2.9953137969689976e+01 1.8293565792241051e+01 -2 1 0
34311 1 1 -1.7999999999999999e-01 5.9182411026676247e+00 2.8397635225467894e+01 1.4245872411609316e+01 -2 1 0
35875 1 5 -4.2999999999999999e-01 7.4370109653679162e-01 2.8593897167250560e+01 1.7087997857114139e+01 -2 1 0
34313 1 3 5.9999999999999998e-02 5.6701624155458994e+00 2.8874361265221179e+01 1.5107185890080045e+01 -2 1 0
35889 1 3 5.9999999999999998e-02 2.5925732003246034e+00 3.0571994089615593e+01 1.7472970255404739e+01 -2 1 0
35870 1 4 5.1000000000000001e-01 5.8473522031803749e-01 2.9053183723671715e+01 1.8215838787382491e+01 -2 1 0
35624 1 8 2.9999999999999999e-02 4.6976459424476111e+00 2.5491649658991268e+01 1.8085458920039020e+01 -2 1 0
34297 1 3 5.9999999999999998e-02 8.4626970059412052e+00 2.4761338674800008e+01 1.3893509041119053e+01 -2 1 0
34309 1 3 5.9999999999999998e-02 6.3495662682491352e+00 2.6685764132386044e+01 1.6527313375977119e+01 -2 1 0
34277 1 2 0.0000000000000000e+00 9.9897785487664947e+00 2.4729476830467870e+01 1.7226637604081017e+01 -2 1 0
34308 1 3 5.9999999999999998e-02 6.3520628543725914e+00 2.5156006854768911e+01 1.5532352475607741e+01 -2 1 0
34291 1 9 -1.2000000000000000e-01 8.5142401233084293e+00 2.5222947897991080e+01 1.6852767457304211e+01 -2 1 0
34306 1 9 -1.2000000000000000e-01 6.6708675803097757e+00 2.6225051316767114e+01 1.5530345060638949e+01 -2 1 0
34298 1 3 5.9999999999999998e-02 9.9733446036113627e+00 2.5658638790886585e+01 1.4395613918856265e+01 -2 1 0
34312 1 3 5.9999999999999998e-02 6.8778575332176395e+00 2.8722301465602673e+01 1.3950343091077036e+01 -2 1 0
34296 1 1 -1.7999999999999999e-01 8.9110840714387223e+00 2.5605010267973533e+01 1.4302712769535146e+01 -2 1 0
34299 1 3 5.9999999999999998e-02 8.7745975730219943e+00 2.6347755855371506e+01 1.3569119479885536e+01 -2 1 0
34300 1 5 -4.2999999999999999e-01 9.3180760563005194e+00 2.8373567898363163e+01 1.5013767580020074e+01 -2 1 0
34295 1 4 5.1000000000000001e-01 8.7739256477924599e+00 2.7649798310434718e+01 1.5881316502195865e+01 -2 1 0
34292 1 2 0.0000000000000000e+00 8.2089249515257929e+00 2.6182855263958761e+01 1.5572946109570106e+01 -2 1 0
34280 1 4 5.1000000000000001e-01 1.1082301150367801e+01 2.5830276510918587e+01 1.7113288930320092e+01 -2 1 0
34301 1 6 -3.3000000000000002e-01 8.4530877776863935e+00 2.8034259462094511e+01 1.7047530421931370e+01 -2 1 0
5154 1 3 5.9999999999999998e-02 1.1135293484978110e+01 2.9890239636025331e+01 1.5106929810248038e+01 0 3 0
34285 1 5 -4.2999999999999999e-01 1.1661013482100241e+01 2.5982111650223388e+01 1.6028842361916158e+01 -2 1 0
5153 1 3 5.9999999999999998e-02 1.2048057744312619e+01 2.9962306640810912e+01 1.3578907172468734e+01 0 3 0
34303 1 8 2.9999999999999999e-02 8.4955507959857108e+00 3.0050419607508921e+01 1.6949221111722874e+01 -2 1 0
34304 1 8 2.9999999999999999e-02 9.8847219057191715e+00 2.9405317741393997e+01 1.7732334816059769e+01 -2 1 0
34302 1 7 1.6000000000000000e-01 8.8604032271341406e+00 2.9276396433664683e+01 1.7624356456980266e+01 -2 1 0
5151 1 1 -1.7999999999999999e-01 1.2008756216270438e+01 3.0250737972778623e+01 1.4605958709901751e+01 0 3 0
34293 1 3 5.9999999999999998e-02 8.2124627142152633e+00 2.5769189823479859e+01 1.7721692730833691e+01 -2 1 0
34286 1 6 -3.3000000000000002e-01 1.1321252123116214e+01 2.6614832111043832e+01 1.8190644222615738e+01 -2 1 0
34287 1 7 1.6000000000000000e-01 1.2236556677786988e+01 2.7709686626968359e+01 1.7854984983217783e+01 -2 1 0
34290 1 8 2.9999999999999999e-02 1.1773045460730861e+01 2.8250583323785779e+01 1.7050049903991017e+01 -2 1 0
5173 1 8 2.9999999999999999e-02 1.4401295661228295e+01 2.6691943339970777e+01 1.2542785219139589e+01 0 3 0
5152 1 3 5.9999999999999998e-02 1.2779726987242364e+01 2.9698916855745008e+01 1.5139648624376873e+01 0 3 0
5174 1 8 2.9999999999999999e-02 1.2877022729166027e+01 2.7554371423607524e+01 1.2633336468981495e+01 0 3 0
5175 1 8 2.9999999999999999e-02 1.3400186229893476e+01 2.6822100521295649e+01 1.4146739001850337e+01 0 3 0
5172 1 7 1.6000000000000000e-01 1.3743035890780181e+01 2.7260826207693913e+01 1.3180725706186051e+01 0 3 0
5165 1 4 5.1000000000000001e-01 1.4465712301177639e+01 2.9492320601702694e+01 1.2887088724002879e+01 0 3 0
5171 1 6 -3.3000000000000002e-01 1.4519044594133749e+01 2.8388433468902974e+01 1.3636435255480436e+01 0 3 0
36100 1 5 -4.2999999999999999e-01 1.5925476745073521e+01 2.6957316074535076e+01 1.7666041317279699e+01 -2 1 0
5168 1 3 5.9999999999999998e-02 1.4825554469806308e+01 3.0008257122453614e+01 1.5758363109833503e+01 0 3 0
5166 1 1 -1.7999999999999999e-01 1.5502632282618270e+01 3.0507380628565848e+01 1.5067406421013601e+01 0 3 0
34288 1 8 2.9999999999999999e-02 1.3289128120484214e+01 2.7390055452101343e+01 1.7605784172863537e+01 -2 1 0
5162 1 2 0.0000000000000000e+00 1.4933716316825130e+01 3.0785961340565336e+01 1.3664445222624000e+01 0 3 0
34334 1 8 2.9999999999999999e-02 1.5724622621759663e+00 3.0975912057507962e+01 1.4182947062213474e+01 -2 1 0
5070 1 8 2.9999999999999999e-02 1.9348772551943070e+00 3.5989434740487454e+01 1.2666744004015660e+01 0 3 0
34335 1 8 2.9999999999999999e-02 9.9278646380439284e-01 3.0737125273358078e+01 1.2594024621328716e+01 -2 1 0
39683 1 3 5.9999999999999998e-02 2.7762376110912396e-01 3.2576811299871402e+01 1.4621530558806564e+01 -2 2 0
34333 1 8 2.9999999999999999e-02 2.7394193191302914e+00 3.1155529287000430e+01 1.2965799282151568e+01 -2 1 0
5129 1 8 2.9999999999999999e-02 4.4582506090503360e+00 3.1791795694932890e+01 1.5381535513988343e+01 0 3 0
39682 1 3 5.9999999999999998e-02 1.4648517376081555e-01 3.4010157656582294e+01 1.5661384930997245e+01 -2 2 0
5130 1 8 2.9999999999999999e-02 5.9877267515006958e+00 3.0931570972273413e+01 1.5103782916251513e+01 0 3 0
5127 1 7 1.6000000000000000e-01 5.2802641352524287e+00 3.1661500128340037e+01 1.4627460462651099e+01 0 3 0
5128 1 8 2.9999999999999999e-02 4.9931195929399275e+00 3.1100653887289422e+01 1.3795413319099268e+01 0 3 0
5126 1 6 -3.3000000000000002e-01 6.0057728592564414e+00 3.2879708501246377e+01 1.4438320670490137e+01 0 3 0
35887 1 3 5.9999999999999998e-02 3.3844587362360734e+00 3.2062036434279115e+01 1.7880262848686755e+01 -2 1 0
39701 1 6 -3.3000000000000002e-01 1.9701694475951886e-01 3.6281855236016291e+01 1.6251120776269271e+01 -2 2 0
35918 1 3 5.9999999999999998e-02 3.2670005872610250e+00 3.6258568021845008e+01 1.7952351931536047e+01 -2 1 0
35886 1 1 -1.7999999999999999e-01 2.6377673762506602e+00 3.1354761076158436e+01 1.8275711086023069e+01 -2 1 0
5134 1 3 5.9999999999999998e-02 9.4841416530977778e+00 3.3317070015174778e+01 1.2516006481948528e+01 0 3 0
5122 1 3 5.9999999999999998e-02 6.3096132930771871e+00 3.5644412538910508e+01 1.4271366395267458e+01 0 3 0
35910 1 8 2.9999999999999999e-02 6.4624527058208292e+00 3.2923033315372066e+01 1.7025383891830742e+01 -2 1 0
5137 1 3 5.9999999999999998e-02 9.0726465904664977e+00 3.1072587700397538e+01 1.4321934392710556e+01 0 3 0
5125 1 5 -4.2999999999999999e-01 6.8773805445584371e+00 3.2206292369289947e+01 1.2521637493834245e+01 0 3 0
5139 1 3 5.9999999999999998e-02 9.7944277370770845e+00 3.1266791141453083e+01 1.6000629653372535e+01 0 3 0
5133 1 3 5.9999999999999998e-02 9.8628632885523881e+00 3.4759387506798483e+01 1.3279078658777173e+01 0 3 0
5136 1 1 -1.7999999999999999e-01 9.2467154958789095e+00 3.1845414509551688e+01 1.5179882039837258e+01 0 3 0
5138 1 3 5.9999999999999998e-02 8.3653761367777477e+00 3.2153694942109873e+01 1.5551650007682801e+01 0 3 0
5120 1 4 5.1000000000000001e-01 6.8744790393284152e+00 3.3013543623176894e+01 1.3427144553434587e+01 0 3 0
5124 1 3 5.9999999999999998e-02 7.3909526629934836e+00 3.4899833646493597e+01 1.5331714459744799e+01 0 3 0
5131 1 9 -1.2000000000000000e-01 9.2913960450109503e+00 3.3893828294398418e+01 1.3444735175269098e+01 0 3 0
5117 1 2 0.0000000000000000e+00 7.7585126547123879e+00 3.4288168595989148e+01 1.3331331495880201e+01 0 3 0
5132 1 2 0.0000000000000000e+00 9.9984834118161103e+00 3.3117019175577390e+01 1.4639698476300131e+01 0 3 0
5135 1 4 5.1000000000000001e-01 1.0191538073626990e+01 3.4115202144144916e+01 1.5769950336818338e+01 0 3 0
5140 1 5 -4.2999999999999999e-01 9.4502111952874035e+00 3.4048799817370110e+01 1.6776924151085506e+01 0 3 0
5121 1 1 -1.7999999999999999e-01 7.3558085996815610e+00 3.5267458809527746e+01 1.4331244998353931e+01 0 3 0
5123 1 3 5.9999999999999998e-02 7.9905639333931369e+00 3.6136129756713352e+01 1.4375035162321867e+01 0 3 0
5141 1 6 -3.3000000000000002e-01 1.1077441870804341e+01 3.5040896171729628e+01 1.5554111887684209e+01 0 3 0
5149 1 3 5.9999999999999998e-02 1.1225504048303831e+01 3.2153322410322197e+01 1.3182629109167186e+01 0 3 0
5146 1 9 -1.2000000000000000e-01 1.1411220353766977e+01 3.2669105616525421e+01 1.4098545064067675e+01 0 3 0
5142 1 7 1.6000000000000000e-01 1.1213611562368488e+01 3.6159152906233814e+01 1.6412429895635626e+01 0 3 0
5148 1 3 5.9999999999999998e-02 1.1904431364027170e+01 3.3578761409432296e+01 1.3757371317451682e+01 0 3 0
5144 1 8 2.9999999999999999e-02 1.1182874972908804e+01 3.5903742895796121e+01 1.7436177677378083e+01 0 3 0
35907 1 7 1.6000000000000000e-01 6.7554588842032768e+00 3.3273631363156120e+01 1.7990672827330776e+01 -2 1 0
5156 1 6 -3.3000000000000002e-01 1.2029132972023781e+01 3.1291391066406710e+01 1.7088338520065239e+01 0 3 0
35909 1 8 2.9999999999999999e-02 7.1488341941749178e+00 3.4218262831958825e+01 1.7924842209784519e+01 -2 1 0
3247 1 3 5.9999999999999998e-02 1.2109019249466300e+01 3.6951051583077401e+01 1.3119856617527969e+01 0 3 0
5107 1 3 5.9999999999999998e-02 9.2803698855960572e+00 3.6820672317657468e+01 1.2875441876585654e+01 0 3 0
5143 1 8 2.9999999999999999e-02 1.2076485796456691e+01 3.6758537297518366e+01 1.6198078065199734e+01 0 3 0
5147 1 2 0.0000000000000000e+00 1.2447652161803873e+01 3.1723972335408561e+01 1.4760251462460753e+01 0 3 0
5163 1 3 5.9999999999999998e-02 1.3412688475384153e+01 3.1958981394513632e+01 1.2842549198028603e+01 0 3 0
5150 1 4 5.1000000000000001e-01 1.2809963611136739e+01 3.2062471440700868e+01 1.6228875965839890e+01 0 3 0
5161 1 9 -1.2000000000000000e-01 1.3751136319435778e+01 3.1848791593658415e+01 1.3846953512909451e+01 0 3 0
5155 1 5 -4.2999999999999999e-01 1.3540686652738279e+01 3.2997900067478533e+01 1.6646529393309255e+01 0 3 0
5164 1 3 5.9999999999999998e-02 1.4294190205830388e+01 3.2761445585729625e+01 1.4090498225017983e+01 0 3 0
3249 1 3 5.9999999999999998e-02 1.3531237943976128e+01 3.6683570090663068e+01 1.4066435205816084e+01 0 3 0
5176 1 9 -1.2000000000000000e-01 1.5978372065880231e+01 3.1546649491033687e+01 1.2696934766798137e+01 0 3 0
5169 1 3 5.9999999999999998e-02 1.5821106370468300e+01 3.1476977133424850e+01 1.5487219801079668e+01 0 3 0
3269 1 8 2.9999999999999999e-02 1.5473202616862974e+01 3.4301628902634278e+01 1.4406115379548529e+01 0 3 0
36239 1 8 2.9999999999999999e-02 1.3172821429733046e+01 3.6923883691044026e+01 3.1517454098266100e+01 -2 1 0
36060 1 8 2.9999999999999999e-02 1.6114848974933011e+01 3.5946951500319820e+01 1.7512923117049908e+01 -2 1 0
5178 1 3 5.9999999999999998e-02 1.6070105696366355e+01 3.2556201039215949e+01 1.3045611008193394e+01 0 3 0
36069 1 3 5.9999999999999998e-02 1.5882892748637294e+01 3.3512147273399229e+01 1.8398951110352069e+01 -2 1 0
39705 1 8 2.9999999999999999e-02 2.0333029435717669e+00 3.7216936662135531e+01 1.5835163160698512e+01 -2 2 0
5088 1 3 5.9999999999999998e-02 5.0704120861313546e+00 3.8967946900401799e+01 1.2442767115444422e+01 0 3 0
39704 1 8 2.9999999999999999e-02 8.8305928070808670e-01 3.7393816681145616e+01 1.4518807004256194e+01 -2 2 0
5077 1 3 5.9999999999999998e-02 5.2670431110150577e+00 4.2693372655328709e+01 1.2474615360493653e+01 0 3 0
5076 1 1 -1.7999999999999999e-01 5.6292529106277565e+00 4.1658457824373443e+01 1.2475210868384782e+01 0 3 0
39702 1 7 1.6000000000000000e-01 9.8624749956811975e-01 3.7318973426766874e+01 1.5651397439597741e+01 -2 2 0
35938 1 8 2.9999999999999999e-02 5.3237515668549005e+00 3.6981394015636802e+01 1.5557372234719223e+01 -2 1 0
3555 1 8 2.9999999999999999e-02 8.8101942469894723e-01 4.0860517179684933e+01 1.7355826148248873e+01 0 3 0
39703 1 8 2.9999999999999999e-02 7.6980704327846516e-01 3.8270766872542886e+01 1.6111205097094579e+01 -2 2 0
35936 1 6 -3.3000000000000002e-01 5.5131568191101072e+00 3.7437594033930907e+01 1.7577354532547705e+01 -2 1 0
35940 1 8 2.9999999999999999e-02 4.7553162823476258e+00 3.8550198952890021e+01 1.5956712725579715e+01 -2 1 0
3150 1 8 2.9999999999999999e-02 1.4363881210787313e+00 4.2192354337655367e+01 1.5167396049727252e+01 0 3 0
5058 1 3 5.9999999999999998e-02 1.0973511195031753e+00 4.1378272773510204e+01 1.2913846146974581e+01 0 3 0
5073 1 3 5.9999999999999998e-02 3.3942508893662953e+00 4.0910059052961337e+01 1.2979121463545026e+01 0 3 0
5065 1 5 -4.2999999999999999e-01 2.6296854361928608e+00 3.8499622398996898e+01 1.3207508931944892e+01 0 3 0
35937 1 7 1.6000000000000000e-01 5.5292564995430773e+00 3.7805137817155490e+01 1.6243967119441621e+01 -2 1 0
3554 1 8 2.9999999999999999e-02 2.5195448344553939e+00 4.1213497729612776e+01 1.8181066051012131e+01 0 3 0
3553 1 8 2.9999999999999999e-02 1.7259836962236939e+00 3.9502854900478184e+01 1.8125123446788820e+01 0 3 0
3552 1 7 1.6000000000000000e-01 1.5861210020913734e+00 4.0593545357338421e+01 1.8154849688409765e+01 0 3 0
3147 1 7 1.6000000000000000e-01 1.0609612388895859e+00 4.3042655519661039e+01 1.5677262089583857e+01 0 3 0
5079 1 3 5.9999999999999998e-02 5.5750897911972501e+00 4.1062334767429846e+01 1.3414403954185525e+01 0 3 0
3149 1 8 2.9999999999999999e-02 1.6708292169451950e+00 4.3092566374832799e+01 1.6621167869664223e+01 0 3 0
35935 1 5 -4.2999999999999999e-01 4.8429166382911459e+00 3.9546059329691523e+01 1.8411581230208999e+01 -2 1 0
35939 1 8 2.9999999999999999e-02 6.5156504723134558e+00 3.8214296348074299e+01 1.5996072734924713e+01 -2 1 0
5078 1 3 5.9999999999999998e-02 6.6958976172923981e+00 4.1774086140321309e+01 1.2248592334477689e+01 0 3 0
5096 1 6 -3.3000000000000002e-01 8.8649039294836385e+00 3.9521687939650910e+01 1.2564536512857309e+01 0 3 0
5145 1 8 2.9999999999999999e-02 1.0365982649008343e+01 3.6835702446167566e+01 1.6410740279502804e+01 0 3 0
35947 1 3 5.9999999999999998e-02 8.2928706134194190e+00 3.7325097598026808e+01 1.7883897936755975e+01 -2 1 0
5100 1 8 2.9999999999999999e-02 1.0524348114898899e+01 4.0488879604492908e+01 1.3428533164005069e+01 0 3 0
5098 1 8 2.9999999999999999e-02 9.4586270407860908e+00 3.9593100409466743e+01 1.4476278128104788e+01 0 3 0
5090 1 4 5.1000000000000001e-01 7.6693312685648909e+00 3.9033988017122532e+01 1.2811754673856804e+01 0 3 0
5099 1 8 2.9999999999999999e-02 9.0478757802279013e+00 4.1157527700358713e+01 1.3803887627779003e+01 0 3 0
5097 1 7 1.6000000000000000e-01 9.5589764996850590e+00 4.0235356648273196e+01 1.3590019313380260e+01 0 3 0
5095 1 5 -4.2999999999999999e-01 7.1046157500105060e+00 3.9046963500249575e+01 1.3895726120584523e+01 0 3 0
35965 1 5 -4.2999999999999999e-01 9.4541153613321480e+00 4.0991438060697540e+01 1.7164071971779322e+01 -2 1 0
35949 1 3 5.9999999999999998e-02 7.7918787117195913e+00 3.8965787761975037e+01 1.7452356363951132e+01 -2 1 0
35966 1 6 -3.3000000000000002e-01 7.5930476639651356e+00 4.2167332694849804e+01 1.7588538778517318e+01 -2 1 0
35967 1 7 1.6000000000000000e-01 7.3005453940811620e+00 4.2149213116242983e+01 1.6186054641688003e+01 -2 1 0
35968 1 8 2.9999999999999999e-02 6.7638796314147047e+00 4.1227980396518362e+01 1.5866412728854055e+01 -2 1 0
35960 1 4 5.1000000000000001e-01 8.6845203963711644e+00 4.1459630382187711e+01 1.7994115667633380e+01 -2 1 0
35948 1 3 5.9999999999999998e-02 9.4259293393553314e+00 3.8703422057095260e+01 1.7878792819896699e+01 -2 1 0
35946 1 1 -1.7999999999999999e-01 8.4358645114995632e+00 3.8402071300726199e+01 1.8129209275559770e+01 -2 1 0
35970 1 8 2.9999999999999999e-02 6.6581421444442066e+00 4.2919817173201835e+01 1.5812253656864224e+01 -2 1 0
35969 1 8 2.9999999999999999e-02 8.1316047337087856e+00 4.2080976017476210e+01 1.5399087254690135e+01 -2 1 0
35981 1 6 -3.3000000000000002e-01 1.2283830677666094e+01 4.2341000062105067e+01 1.7417297950298497e+01 -2 1 0
35984 1 8 2.9999999999999999e-02 1.2204955246249959e+01 4.1501283685225275e+01 1.5556147483711905e+01 -2 1 0
3246 1 1 -1.7999999999999999e-01 1.3049701054184290e+01 3.7403640310806729e+01 1.3349203268744159e+01 0 3 0
3256 1 9 -1.2000000000000000e-01 1.5037665473348147e+01 3.8693976005664965e+01 1.2663865446835652e+01 0 3 0
3259 1 3 5.9999999999999998e-02 1.4765797536530359e+01 3.9687990214289748e+01 1.2990475901109699e+01 0 3 0
35985 1 8 2.9999999999999999e-02 1.3900984878934112e+01 4.1664481087536089e+01 1.6151650795643356e+01 -2 1 0
3248 1 3 5.9999999999999998e-02 1.2914338400035591e+01 3.8219839007782582e+01 1.4045087813617819e+01 0 3 0
3261 1 1 -1.7999999999999999e-01 1.5395516307072104e+01 3.8605280372152841e+01 1.5184315375252364e+01 0 3 0
3264 1 3 5.9999999999999998e-02 1.4529061045321717e+01 3.8036811531685501e+01 1.5511290683155266e+01 0 3 0
3262 1 3 5.9999999999999998e-02 1.5131373634820031e+01 3.9671572856228920e+01 1.5241921819932706e+01 0 3 0
35982 1 7 1.6000000000000000e-01 1.2858236801673719e+01 4.2051086491963389e+01 1.6143663628914044e+01 -2 1 0
35980 1 5 -4.2999999999999999e-01 1.3061780245532422e+01 4.0426987845356258e+01 1.8378927248450303e+01 -2 1 0
3263 1 3 5.9999999999999998e-02 1.6001755049358678e+01 3.8340817314283179e+01 1.6022577225860189e+01 0 3 0
3430 1 5 -4.2999999999999999e-01 1.5661163531828265e+01 4.3113556349665565e+01 1.6574689099597368e+01 0 3 0
35983 1 8 2.9999999999999999e-02 1.2909514297429032e+01 4.2947740746861136e+01 1.5615646237085080e+01 -2 1 0
3434 1 8 2.9999999999999999e-02 1.5692627175947317e+01 4.2644745684100677e+01 1.3678557096867415e+01 0 3 0
3284 1 8 2.9999999999999999e-02 1.6072191423287887e+01 4.0546639815441672e+01 1.7281840734360486e+01 0 3 0
3257 1 2 0.0000000000000000e+00 1.6052129521166520e+01 3.8207014827701016e+01 1.3817652837157670e+01 0 3 0
35740 1 5 -4.2999999999999999e-01 5.5629798212739091e-02 2.2092974177214295e+01 2.2973772432201557e+01 -2 1 0
35861 1 6 -3.3000000000000002e-01 4.4468033836576532e-01 2.3929559258522996e+01 2.0092646370438285e+01 -2 1 0
35864 1 8 2.9999999999999999e-02 9.2023866120100362e-01 2.1922147261995828e+01 2.0138143116202166e+01 -2 1 0
35862 1 7 1.6000000000000000e-01 1.4241523149152520e+00 2.2871935734516644e+01 2.0168523800354386e+01 -2 1 0
35863 1 8 2.9999999999999999e-02 2.1500458916383414e+00 2.3027434039775752e+01 1.9408430597581940e+01 -2 1 0
35865 1 8 2.9999999999999999e-02 2.0057398665719548e+00 2.2893120771260925e+01 2.1066801548245319e+01 -2 1 0
35626 1 9 -1.2000000000000000e-01 4.8465313268101093e+00 2.3565891355028516e+01 2.2504769766279182e+01 -2 1 0
35629 1 3 5.9999999999999998e-02 3.9691637001488669e+00 2.3441559011839725e+01 2.1918913877568503e+01 -2 1 0
35627 1 2 0.0000000000000000e+00 5.5708163694345263e+00 2.2142183752786725e+01 2.2562602102209219e+01 -2 1 0
35628 1 3 5.9999999999999998e-02 4.3718088040151031e+00 2.3728592349550880e+01 2.3474952746906940e+01 -2 1 0
35636 1 6 -3.3000000000000002e-01 5.6087724756362674e+00 2.1792942441742451e+01 2.0105956915526001e+01 -2 1 0
35744 1 8 2.9999999999999999e-02 2.5229723910161899e+00 2.3125236809483219e+01 2.4491526695059385e+01 -2 1 0
35637 1 7 1.6000000000000000e-01 6.2864511303047577e+00 2.1878207500605157e+01 1.8861492266652082e+01 -2 1 0
35640 1 8 2.9999999999999999e-02 6.8024219991375539e+00 2.2790592192988655e+01 1.8725309689429885e+01 -2 1 0
35641 1 9 -1.2000000000000000e-01 6.6163071539614942e+00 2.2089161822189769e+01 2.3838026781629495e+01 -2 1 0
35630 1 4 5.1000000000000001e-01 6.3613588387886777e+00 2.1920546278872344e+01 2.1237089357243853e+01 -2 1 0
34283 1 3 5.9999999999999998e-02 9.1809933506391879e+00 2.3407686964337927e+01 1.8910788799102985e+01 -2 1 0
34281 1 1 -1.7999999999999999e-01 9.8228207320733940e+00 2.4331148121551944e+01 1.8724885984222379e+01 -2 1 0
36147 1 7 1.6000000000000000e-01 1.0313891126596868e+01 2.4026290349865118e+01 2.2303524697191801e+01 -2 1 0
36146 1 6 -3.3000000000000002e-01 1.1298684504009934e+01 2.3275246635525946e+01 2.2972592718515290e+01 -2 1 0
34282 1 3 5.9999999999999998e-02 1.0738243395488992e+01 2.3961223922325583e+01 1.9130405849541606e+01 -2 1 0
35643 1 3 5.9999999999999998e-02 7.4850473775768505e+00 2.2616652528952304e+01 2.3526915664242782e+01 -2 1 0
36149 1 8 2.9999999999999999e-02 9.4169565939761650e+00 2.3550712026256178e+01 2.1923393241475772e+01 -2 1 0
35618 1 3 5.9999999999999998e-02 7.5009936518700009e+00 2.4165159771843303e+01 2.2041779710957403e+01 -2 1 0
36150 1 8 2.9999999999999999e-02 1.0750717926837837e+01 2.4436598248623230e+01 2.1380262566413606e+01 -2 1 0
36140 1 4 5.1000000000000001e-01 1.2326212629070723e+01 2.3974585737059289e+01 2.3581810698682453e+01 -2 1 0
35635 1 5 -4.2999999999999999e-01 7.6059912968484085e+00 2.1718477558442334e+01 2.1192942691857628e+01 -2 1 0
36112 1 3 5.9999999999999998e-02 1.5863750572150634e+01 2.2750534543046971e+01 1.8286914293679114e+01 -2 1 0
36111 1 1 -1.7999999999999999e-01 1.6126408134706480e+01 2.3789332523411606e+01 1.8463107477714008e+01 -2 1 0
36139 1 3 5.9999999999999998e-02 1.5543569502323651e+01 2.2520516240925964e+01 2.3276247505578393e+01 -2 1 0
36122 1 2 0.0000000000000000e+00 1.4831591180734321e+01 2.3482287732843886e+01 2.1522968371350348e+01 -2 1 0
36126 1 1 -1.7999999999999999e-01 1.4240009160314496e+01 2.2202088172058097e+01 2.0858974700416741e+01 -2 1 0
36136 1 9 -1.2000000000000000e-01 1.4786552969950202e+01 2.3267524532639673e+01 2.3059356229762074e+01 -2 1 0
36128 1 3 5.9999999999999998e-02 1.3165797298003071e+01 2.2084108451428193e+01 2.0943071842562762e+01 -2 1 0
36127 1 3 5.9999999999999998e-02 1.4547143222057498e+01 2.2153430522200836e+01 1.9847902353404024e+01 -2 1 0
36138 1 3 5.9999999999999998e-02 1.5325917693478559e+01 2.4218800317969329e+01 2.3410584410028513e+01 -2 1 0
36137 1 2 0.0000000000000000e+00 1.3540328063154414e+01 2.3062172406209466e+01 2.4033107663859575e+01 -2 1 0
34351 1 9 -1.2000000000000000e-01 3.5229946135473256e-02 2.4479360714078741e+01 1.5075885790873237e+01 -2 1 0
35872 1 3 5.9999999999999998e-02 2.1657116320976906e+00 2.6642462228952223e+01 1.8447782200879708e+01 -2 1 0
35848 1 8 2.9999999999999999e-02 6.6609217639433105e-01 3.0401189936119085e+01 2.4087928145881293e+01 -2 1 0
35621 1 6 -3.3000000000000002e-01 4.3308974265509743e+00 2.4654544719677673e+01 1.9968154939852909e+01 -2 1 0
35622 1 7 1.6000000000000000e-01 4.2085593578005485e+00 2.4614535945334641e+01 1.8464228622494581e+01 -2 1 0
35871 1 1 -1.7999999999999999e-01 2.5568218290410454e+00 2.7575640475887955e+01 1.8844701080599638e+01 -2 1 0
35612 1 2 0.0000000000000000e+00 5.4688758055551494e+00 2.4913294437878442e+01 2.2039043665484005e+01 -2 1 0
35615 1 4 5.1000000000000001e-01 5.4693394149267354e+00 2.4987277608359594e+01 2.0481615979539018e+01 -2 1 0
35873 1 3 5.9999999999999998e-02 3.2624244987862867e+00 2.7261081347490954e+01 1.9658420214202014e+01 -2 1 0
35855 1 4 5.1000000000000001e-01 7.7222307646073562e-01 2.5099893140927961e+01 2.0630901699953007e+01 -2 1 0
35866 1 9 -1.2000000000000000e-01 5.8459435571130269e-01 2.7682007730344992e+01 2.0384587557813298e+01 -2 1 0
35844 1 3 5.9999999999999998e-02 7.9256475673131466e-01 2.6337319408102072e+01 2.3143669987692849e+01 -2 1 0
35860 1 5 -4.2999999999999999e-01 1.8030197050827912e+00 2.5241933438611500e+01 2.1264715198430505e+01 -2 1 0
35869 1 3 5.9999999999999998e-02 1.1642752353594710e+00 2.7625867285133296e+01 2.1280368097399950e+01 -2 1 0
35867 1 2 0.0000000000000000e+00 1.4463025897615926e+00 2.8510091715510388e+01 1.9346838259179613e+01 -2 1 0
35613 1 3 5.9999999999999998e-02 4.7287467081061232e+00 2.7039142710228433e+01 2.1947116791317605e+01 -2 1 0
35611 1 9 -1.2000000000000000e-01 4.6466964899716965e+00 2.6138606841215196e+01 2.2605744427472505e+01 -2 1 0
35614 1 3 5.9999999999999998e-02 3.5786491765062167e+00 2.5930780183435317e+01 2.2434047690465782e+01 -2 1 0
35883 1 3 5.9999999999999998e-02 2.4493306474760850e+00 2.9278705172865553e+01 2.1075623997775303e+01 -2 1 0
35891 1 6 -3.3000000000000002e-01 4.8870713821147618e+00 2.9541139235662140e+01 2.0494535496833979e+01 -2 1 0
35881 1 9 -1.2000000000000000e-01 2.0597192655076406e+00 2.9709574814539113e+01 2.0154331338413034e+01 -2 1 0
35603 1 3 5.9999999999999998e-02 3.4394717866761053e+00 2.8406492795419009e+01 2.3223310605187265e+01 -2 1 0
35601 1 1 -1.7999999999999999e-01 3.5117468025350767e+00 2.7731209345815920e+01 2.4091877499059581e+01 -2 1 0
35602 1 3 5.9999999999999998e-02 2.5685549871051285e+00 2.7227617696921243e+01 2.4041643587186865e+01 -2 1 0
35597 1 2 0.0000000000000000e+00 4.7317937174433613e+00 2.6738655745077185e+01 2.4035877156370663e+01 -2 1 0
35885 1 4 5.1000000000000001e-01 4.4191704953760595e+00 3.0056254626873908e+01 1.9338651863385703e+01 -2 1 0
35884 1 3 5.9999999999999998e-02 1.2843151799761521e+00 3.0327589471853674e+01 2.0505952744339815e+01 -2 1 0
35882 1 2 0.0000000000000000e+00 3.1063496352573052e+00 3.0760321443771904e+01 1.9548207517472530e+01 -2 1 0
35590 1 5 -4.2999999999999999e-01 5.1885107795115770e+00 3.0362418773278772e+01 2.4472786546263997e+01 -2 1 0
35596 1 9 -1.2000000000000000e-01 6.1101236932316780e+00 2.7503306877539433e+01 2.4386861628146871e+01 -2 1 0
36148 1 8 2.9999999999999999e-02 9.9326704373008052e+00 2.4817540408745316e+01 2.2929807081493166e+01 -2 1 0
35894 1 8 2.9999999999999999e-02 6.5308547959651904e+00 2.8351310882673026e+01 1.9683249755465074e+01 -2 1 0
35599 1 3 5.9999999999999998e-02 6.2934525762520890e+00 2.8156057717917207e+01 2.3556519845740780e+01 -2 1 0
35892 1 7 1.6000000000000000e-01 6.2830955299803009e+00 2.9098766521394687e+01 2.0564028269272651e+01 -2 1 0
35895 1 8 2.9999999999999999e-02 6.4394458299191264e+00 2.8590908359100357e+01 2.1525499240862555e+01 -2 1 0
35620 1 5 -4.2999999999999999e-01 6.5215783144343291e+00 2.5135643302413637e+01 1.9825223495476845e+01 -2 1 0
34284 1 3 5.9999999999999998e-02 9.6796397645938921e+00 2.5248067277896116e+01 1.9405227929582971e+01 -2 1 0
34305 1 8 2.9999999999999999e-02 8.3939797937459613e+00 2.9363544527416128e+01 1.8532315799298527e+01 -2 1 0
35616 1 1 -1.7999999999999999e-01 6.9507379378022813e+00 2.5021992343983115e+01 2.2425983153760026e+01 -2 1 0
35893 1 8 2.9999999999999999e-02 6.9248625713820537e+00 3.0035703122037223e+01 2.0493387033150359e+01 -2 1 0
35577 1 7 1.6000000000000000e-01 9.7881599639382895e+00 2.7620731377124873e+01 2.1255241072410453e+01 -2 1 0
35576 1 6 -3.3000000000000002e-01 9.2805877045151011e+00 2.8500724220664328e+01 2.2227832408318466e+01 -2 1 0
35579 1 8 2.9999999999999999e-02 1.0809603172873059e+01 2.7279271798161652e+01 2.1377010084169346e+01 -2 1 0
35580 1 8 2.9999999999999999e-02 9.6540966488731534e+00 2.8011307616523592e+01 2.0248027383798316e+01 -2 1 0
35617 1 3 5.9999999999999998e-02 7.4514795237840739e+00 2.5981812922604913e+01 2.2174863401154877e+01 -2 1 0
35578 1 8 2.9999999999999999e-02 9.2516678097713569e+00 2.6705484372649849e+01 2.1322154550011486e+01 -2 1 0
35570 1 4 5.1000000000000001e-01 9.1728247774157410e+00 2.8164807444981534e+01 2.3585461562480873e+01 -2 1 0
35572 1 3 5.9999999999999998e-02 7.4280384150122361e+00 3.0117547525117018e+01 2.3158073962515225e+01 -2 1 0
35619 1 3 5.9999999999999998e-02 7.1209000779140705e+00 2.4821136702930051e+01 2.3507560438654789e+01 -2 1 0
35569 1 3 5.9999999999999998e-02 1.0788305022509331e+01 2.9939631168541105e+01 2.4252057691367586e+01 -2 1 0
35575 1 5 -4.2999999999999999e-01 9.1449116671711224e+00 2.6993778471722564e+01 2.4041822369451630e+01 -2 1 0
35571 1 1 -1.7999999999999999e-01 8.2671034386474478e+00 3.0548053430422076e+01 2.3758184321907564e+01 -2 1 0
34289 1 8 2.9999999999999999e-02 1.2291792693365716e+01 2.8417550909986591e+01 1.8745042804934226e+01 -2 1 0
36145 1 5 -4.2999999999999999e-01 1.2378054954303854e+01 2.5200168169233571e+01 2.3655352768353719e+01 -2 1 0
35527 1 3 5.9999999999999998e-02 1.5845667912837481e+01 3.0170012683420225e+01 2.3314106240445515e+01 -2 1 0
36130 1 5 -4.2999999999999999e-01 1.3209542577594664e+01 2.4988036316840528e+01 2.0298185850505181e+01 -2 1 0
36125 1 4 5.1000000000000001e-01 1.4159215627045324e+01 2.4853906007538235e+01 2.1093847841305518e+01 -2 1 0
36135 1 8 2.9999999999999999e-02 1.4827532419127927e+01 2.7891031767191823e+01 2.2012352667643857e+01 -2 1 0
36134 1 8 2.9999999999999999e-02 1.3836753203547849e+01 2.7535944892855543e+01 2.0647997489810308e+01 -2 1 0
36133 1 8 2.9999999999999999e-02 1.3301573773709952e+01 2.7137008489249819e+01 2.2370346597596079e+01 -2 1 0
36131 1 6 -3.3000000000000002e-01 1.4707254019943994e+01 2.5874869746526414e+01 2.1673893716742686e+01 -2 1 0
36132 1 7 1.6000000000000000e-01 1.4101970800837426e+01 2.7182828665913387e+01 2.1637963080578391e+01 -2 1 0
35545 1 5 -4.2999999999999999e-01 1.3108247466567081e+01 3.0335022166323036e+01 2.3446771661301476e+01 -2 1 0
5159 1 8 2.9999999999999999e-02 1.2967500094881666e+01 3.0775845075138225e+01 1.8688070831599646e+01 0 3 0
42089 529 11 4.2380000000000001e-01 1.5884909032464648e+01 3.8557194798236019e+01 3.4786396089667669e+01 0 0 0
35888 1 3 5.9999999999999998e-02 1.6237493089492951e+00 3.1848416949665783e+01 1.8294269060132333e+01 -2 1 0
35899 1 3 5.9999999999999998e-02 3.6530457992711605e+00 3.1284543360868920e+01 2.1599608551365137e+01 -2 1 0
35913 1 3 5.9999999999999998e-02 3.1132365437569689e+00 3.4212502987762193e+01 1.8932300480732000e+01 -2 1 0
35898 1 3 5.9999999999999998e-02 2.3082038291172160e+00 3.2088447754107307e+01 2.1115028767488759e+01 -2 1 0
35896 1 9 -1.2000000000000000e-01 3.2635947440639890e+00 3.1821419414548988e+01 2.0685946846538883e+01 -2 1 0
35897 1 2 0.0000000000000000e+00 4.0629508120182880e+00 3.3232619603883037e+01 2.0670800264115165e+01 -2 1 0
35911 1 9 -1.2000000000000000e-01 3.1067146523212918e+00 3.4325106904583684e+01 1.9970869956043366e+01 -2 1 0
35914 1 3 5.9999999999999998e-02 1.9850762399763922e+00 3.4185933546290663e+01 2.0181623195116977e+01 -2 1 0
35901 1 1 -1.7999999999999999e-01 4.0937767849148292e+00 3.3559936898316565e+01 2.2195533354808202e+01 -2 1 0
35902 1 3 5.9999999999999998e-02 3.0785292309750543e+00 3.3566227894033624e+01 2.2680239978808991e+01 -2 1 0
35912 1 2 0.0000000000000000e+00 3.3690964419994667e+00 3.5867124551404750e+01 2.0060273540692048e+01 -2 1 0
35904 1 3 5.9999999999999998e-02 4.6872409654867431e+00 3.2909620600537046e+01 2.2781434400060753e+01 -2 1 0
35903 1 3 5.9999999999999998e-02 4.6376976046352061e+00 3.4482938607386487e+01 2.2257240181126775e+01 -2 1 0
35928 1 3 5.9999999999999998e-02 5.5080199065664850e+00 3.5778687205037109e+01 1.9330089205964711e+01 -2 1 0
35926 1 9 -1.2000000000000000e-01 4.9434380972000955e+00 3.6307118391341952e+01 2.0082959287553795e+01 -2 1 0
35900 1 4 5.1000000000000001e-01 5.4833770523732683e+00 3.3103665063063673e+01 2.0038194072714813e+01 -2 1 0
35906 1 6 -3.3000000000000002e-01 5.5091075053898688e+00 3.3260016107768109e+01 1.8648673438903018e+01 -2 1 0
35929 1 3 5.9999999999999998e-02 5.3026956463107746e+00 3.5868129955186625e+01 2.0948795907098702e+01 -2 1 0
35917 1 3 5.9999999999999998e-02 1.7116853253346702e+00 3.6001705380743992e+01 1.8699020601306781e+01 -2 1 0
35915 1 4 5.1000000000000001e-01 2.7188782782367262e+00 3.6393325005694045e+01 2.1407425013115748e+01 -2 1 0
35925 1 8 2.9999999999999999e-02 5.3809747900995208e-01 3.6362558181263061e+01 2.3030586534871155e+01 -2 1 0
35920 1 5 -4.2999999999999999e-01 3.2969203316159512e+00 3.6449119481908511e+01 2.2506020353715076e+01 -2 1 0
35921 1 6 -3.3000000000000002e-01 1.4078388804183501e+00 3.6746637912258905e+01 2.1191205526053679e+01 -2 1 0
35916 1 1 -1.7999999999999999e-01 2.6917535586174237e+00 3.6450741697917508e+01 1.8866783080769753e+01 -2 1 0
36267 1 7 1.6000000000000000e-01 5.9508117257937005e+00 3.6778085644672466e+01 2.4295066567310585e+01 -2 1 0
35908 1 8 2.9999999999999999e-02 7.4153870322728928e+00 3.2476712613403400e+01 1.8419368248972024e+01 -2 1 0
35573 1 3 5.9999999999999998e-02 8.9849503604246337e+00 3.1063986267231499e+01 2.3049022061379198e+01 -2 1 0
36270 1 8 2.9999999999999999e-02 6.2283379715586342e+00 3.5688848046655366e+01 2.4126320304907658e+01 -2 1 0
5157 1 7 1.6000000000000000e-01 1.2073977635884640e+01 3.1397213302104905e+01 1.8494579317109270e+01 0 3 0
35905 1 5 -4.2999999999999999e-01 6.4165996080546455e+00 3.2756511020235664e+01 2.0710742159218970e+01 -2 1 0
36254 1 8 2.9999999999999999e-02 8.5040301067526709e+00 3.3839407592316455e+01 2.2709184007898468e+01 -2 1 0
36255 1 8 2.9999999999999999e-02 1.0055251727177819e+01 3.4451376577758580e+01 2.2836195457089971e+01 -2 1 0
36253 1 8 2.9999999999999999e-02 8.8160473530140724e+00 3.5685884735360659e+01 2.2945343039111009e+01 -2 1 0
36252 1 7 1.6000000000000000e-01 9.0625586247959209e+00 3.4577810220414293e+01 2.3246899455146188e+01 -2 1 0
35550 1 8 2.9999999999999999e-02 1.1405860149173231e+01 3.2473245039569100e+01 2.2455831282303262e+01 -2 1 0
35943 1 3 5.9999999999999998e-02 7.3337501070356428e+00 3.6613501909954714e+01 2.0154590142893746e+01 -2 1 0
35952 1 7 1.6000000000000000e-01 1.1487126319198255e+01 3.6458351581639988e+01 2.0418095341136528e+01 -2 1 0
35951 1 6 -3.3000000000000002e-01 1.0223844330073415e+01 3.6960322384361191e+01 1.9823800689412330e+01 -2 1 0
35953 1 8 2.9999999999999999e-02 1.1475129747465482e+01 3.6377768741196626e+01 2.1502038434169471e+01 -2 1 0
35955 1 8 2.9999999999999999e-02 1.1753913902300232e+01 3.5493496818454908e+01 1.9991213909799214e+01 -2 1 0
5160 1 8 2.9999999999999999e-02 1.1137120892948220e+01 3.0976772101846766e+01 1.8894832055518183e+01 0 3 0
35549 1 8 2.9999999999999999e-02 1.2616759083536570e+01 3.3958769915944615e+01 2.2696795770194822e+01 -2 1 0
5158 1 8 2.9999999999999999e-02 1.2167336278778238e+01 3.2335324686577692e+01 1.8960719561330524e+01 0 3 0
35574 1 3 5.9999999999999998e-02 7.8492529224033802e+00 3.1397023635295877e+01 2.4379291713511890e+01 -2 1 0
35547 1 7 1.6000000000000000e-01 1.2439298382640064e+01 3.2823152026847744e+01 2.2677117623043046e+01 -2 1 0
35546 1 6 -3.3000000000000002e-01 1.2790097858983605e+01 3.2517707879963254e+01 2.4010295463427529e+01 -2 1 0
35548 1 8 2.9999999999999999e-02 1.3163050944015284e+01 3.2397818852940944e+01 2.1997070837188172e+01 -2 1 0
36066 1 1 -1.7999999999999999e-01 1.6041765144824581e+01 3.2447565723395968e+01 1.8650508236607440e+01 -2 1 0
36053 1 3 5.9999999999999998e-02 1.5824776365260426e+01 3.5575866944611604e+01 2.3012042884583064e+01 -2 1 0
36055 1 5 -4.2999999999999999e-01 1.4837788161409996e+01 3.5433567690741292e+01 2.0126454409465371e+01 -2 1 0
36067 1 3 5.9999999999999998e-02 1.5013082664940312e+01 3.2001447854288948e+01 1.8913998646492455e+01 -2 1 0
36052 1 3 5.9999999999999998e-02 1.4987390017583170e+01 3.4250729918984057e+01 2.2546800868801995e+01 -2 1 0
35540 1 4 5.1000000000000001e-01 1.3087769518802855e+01 3.1251837419126815e+01 2.4308726629373432e+01 -2 1 0
36064 1 3 5.9999999999999998e-02 1.5725860561843849e+01 3.2612134961937812e+01 2.1144934622852553e+01 -2 1 0
36051 1 1 -1.7999999999999999e-01 1.6021554458842701e+01 3.4599288609621240e+01 2.2679296575480887e+01 -2 1 0
35529 1 3 5.9999999999999998e-02 1.5900544838989781e+01 3.1908319515973464e+01 2.4081832106145104e+01 -2 1 0
3539 1 8 2.9999999999999999e-02 5.4558090785826234e+00 4.2138838488845145e+01 1.8963155684457011e+01 0 3 0
3537 1 7 1.6000000000000000e-01 4.6234002381813450e+00 4.2860540103912264e+01 1.8908722807421096e+01 0 3 0
35930 1 4 5.1000000000000001e-01 5.2601911973619560e+00 3.8415196919314170e+01 1.8584074910153255e+01 -2 1 0
35922 1 7 1.6000000000000000e-01 5.8588909097754871e-01 3.7096189177735369e+01 2.2304085993268338e+01 -2 1 0
35924 1 8 2.9999999999999999e-02 1.0427689908855380e+00 3.7912795829425256e+01 2.2794614607170445e+01 -2 1 0
35919 1 3 5.9999999999999998e-02 2.5233895646091389e+00 3.7548186294404161e+01 1.8978306775094619e+01 -2 1 0
3551 1 6 -3.3000000000000002e-01 9.0106384010178098e-01 4.0853598602174266e+01 1.9334135728247748e+01 0 3 0
3534 1 3 5.9999999999999998e-02 2.2952731809965989e+00 4.0633275578633359e+01 2.1675365730953651e+01 0 3 0
3531 1 1 -1.7999999999999999e-01 2.6341631337093507e+00 4.1422552247379159e+01 2.2305420330599873e+01 0 3 0
3532 1 3 5.9999999999999998e-02 2.3637115321095790e+00 4.1129784173072878e+01 2.3246114094598067e+01 0 3 0
3533 1 3 5.9999999999999998e-02 3.7172437393225533e+00 4.1429543936277199e+01 2.2318549745033433e+01 0 3 0
3545 1 4 5.1000000000000001e-01 2.7127544872574133e-01 4.2015059370708038e+01 1.9520399523308487e+01 0 3 0
35932 1 3 5.9999999999999998e-02 3.8781284547334183e+00 3.9165514143008785e+01 2.0817361541268173e+01 -2 1 0
35931 1 1 -1.7999999999999999e-01 4.8725566573242247e+00 3.8818087337280929e+01 2.1023530468095363e+01 -2 1 0
35927 1 2 0.0000000000000000e+00 5.4982424289839678e+00 3.7803503651864304e+01 1.9972610406968389e+01 -2 1 0
35934 1 3 5.9999999999999998e-02 4.9873449947183763e+00 3.8312296808547565e+01 2.2003964695587658e+01 -2 1 0
35933 1 3 5.9999999999999998e-02 5.6148453601951385e+00 3.9683997399274560e+01 2.1101407303699826e+01 -2 1 0
3536 1 6 -3.3000000000000002e-01 4.0078112754953992e+00 4.2646915277957973e+01 2.0179605748120053e+01 0 3 0
3527 1 2 0.0000000000000000e+00 2.3296956890112841e+00 4.2861429972559627e+01 2.1903173737355520e+01 0 3 0
3541 1 9 -1.2000000000000000e-01 7.3521415220801833e-01 4.2958251412004003e+01 2.1838356666490597e+01 0 3 0
3521 1 6 -3.3000000000000002e-01 5.9652030036656258e+00 4.2606908516087202e+01 2.3349340698409200e+01 0 3 0
3544 1 3 5.9999999999999998e-02 4.1181972036397957e-01 4.2800781453972697e+01 2.2884714662427278e+01 0 3 0
36268 1 8 2.9999999999999999e-02 6.4849285340453253e+00 3.7358751088439504e+01 2.3516618770147982e+01 -2 1 0
35954 1 8 2.9999999999999999e-02 1.2350072965044610e+01 3.7072071963302022e+01 2.0207748746319410e+01 -2 1 0
3525 1 8 2.9999999999999999e-02 6.2066203470870729e+00 4.0877090019949001e+01 2.4380850006137965e+01 0 3 0
35944 1 3 5.9999999999999998e-02 7.0704541700698149e+00 3.7653516934718247e+01 2.1401073454771407e+01 -2 1 0
35941 1 9 -1.2000000000000000e-01 7.0651761305427767e+00 3.7722995137015687e+01 2.0318061168283723e+01 -2 1 0
35959 1 3 5.9999999999999998e-02 7.0726632320930181e+00 4.0314384379263174e+01 1.9721795217980954e+01 -2 1 0
35957 1 2 0.0000000000000000e+00 8.9957603574553424e+00 4.1295741880495015e+01 1.9539576196118510e+01 -2 1 0
35973 1 3 5.9999999999999998e-02 1.0685373312023073e+01 4.0035827869614359e+01 1.9788927555090702e+01 -2 1 0
35950 1 5 -4.2999999999999999e-01 9.6831073688468017e+00 3.8180726559423761e+01 2.1646962624873488e+01 -2 1 0
35945 1 4 5.1000000000000001e-01 9.4982513788438787e+00 3.7890466488660664e+01 2.0443096781853221e+01 -2 1 0
35942 1 2 0.0000000000000000e+00 8.3231912896841855e+00 3.8569802842123877e+01 1.9711811897407546e+01 -2 1 0
35956 1 9 -1.2000000000000000e-01 8.0897325272520852e+00 4.0113470889235074e+01 2.0055159207971514e+01 -2 1 0
35971 1 9 -1.2000000000000000e-01 1.0479965413152430e+01 4.1037576738115824e+01 2.0068823994230598e+01 -2 1 0
35958 1 3 5.9999999999999998e-02 8.3516051124948643e+00 4.0096798574198864e+01 2.1117032665436351e+01 -2 1 0
35974 1 3 5.9999999999999998e-02 1.0405608828042960e+01 4.0999401291659424e+01 2.1124368525354424e+01 -2 1 0
35961 1 1 -1.7999999999999999e-01 8.4611935913647969e+00 4.2583915283350400e+01 2.0333063393133639e+01 -2 1 0
35972 1 2 0.0000000000000000e+00 1.1777923461894533e+01 4.1925141843041906e+01 1.9796639298775538e+01 -2 1 0
3522 1 7 1.6000000000000000e-01 6.7671019481166637e+00 4.1617434310294563e+01 2.3839796730967034e+01 0 3 0
3524 1 8 2.9999999999999999e-02 7.3185551665437414e+00 4.1148140926541195e+01 2.2995150278983385e+01 0 3 0
35988 1 3 5.9999999999999998e-02 1.2176965042533993e+01 4.1699265937223792e+01 2.1823175882662731e+01 -2 1 0
35963 1 3 5.9999999999999998e-02 7.4162006400191043e+00 4.2835037542886191e+01 2.0056095767686738e+01 -2 1 0
35962 1 3 5.9999999999999998e-02 8.6221899905346291e+00 4.2439747900049333e+01 2.1416802784137737e+01 -2 1 0
36297 1 7 1.6000000000000000e-01 1.1550259244963677e+01 3.9070991581330993e+01 2.4217279467605398e+01 -2 1 0
36300 1 8 2.9999999999999999e-02 1.1196700259925096e+01 3.9530062529582693e+01 2.3254265278067258e+01 -2 1 0
35975 1 4 5.1000000000000001e-01 1.2445695496020042e+01 4.1497849065547761e+01 1.8457875594916406e+01 -2 1 0
43989 1163 10 -8.4760000000000002e-01 1.5255416092209146e+01 4.2929254185212741e+01 3.1380913597047648e+01 0 0 0
35986 1 9 -1.2000000000000000e-01 1.2763112587959528e+01 4.1459682231339691e+01 2.0983646991779693e+01 -2 1 0
35989 1 3 5.9999999999999998e-02 1.2872259219398698e+01 4.0442112332415604e+01 2.0884825883114271e+01 -2 1 0
36009 1 3 5.9999999999999998e-02 1.3486375866352619e+01 3.8741162327679959e+01 2.1950346871635585e+01 -2 1 0
36001 1 9 -1.2000000000000000e-01 1.4851142632741610e+01 4.1261402498930927e+01 2.2512934126134802e+01 -2 1 0
36006 1 1 -1.7999999999999999e-01 1.4591868097683964e+01 3.8837033976223218e+01 2.1666193454420938e+01 -2 1 0
36003 1 3 5.9999999999999998e-02 1.4016524491873721e+01 4.1326133855338860e+01 2.3220477052521336e+01 -2 1 0
35987 1 2 0.0000000000000000e+00 1.4216013087793458e+01 4.2099132430251004e+01 2.1358155644957542e+01 -2 1 0
36008 1 3 5.9999999999999998e-02 1.4563132154856547e+01 3.9058985306250015e+01 2.0594321637378986e+01 -2 1 0
35991 1 1 -1.7999999999999999e-01 1.5180490458023831e+01 4.2079623679064944e+01 2.0138271578874789e+01 -2 1 0
35992 1 3 5.9999999999999998e-02 1.5182979364522344e+01 4.1260700986449145e+01 1.9421577086778250e+01 -2 1 0
36007 1 3 5.9999999999999998e-02 1.4930681233664370e+01 3.7861329587913900e+01 2.1704439794472329e+01 -2 1 0
36002 1 2 0.0000000000000000e+00 1.5509008770917628e+01 3.9817848755070962e+01 2.2468110312719165e+01 -2 1 0
36004 1 3 5.9999999999999998e-02 1.5635585611982627e+01 4.1895971736180982e+01 2.2932573274837971e+01 -2 1 0
36005 1 4 5.1000000000000001e-01 1.5440463366836298e+01 3.9215166150188345e+01 2.3895559929266565e+01 -2 1 0
35994 1 3 5.9999999999999998e-02 1.4885211551896212e+01 4.2841057072347979e+01 1.9434027322453030e+01 -2 1 0
36010 1 5 -4.2999999999999999e-01 1.5039238699653433e+01 3.8082281048433273e+01 2.4119639767658935e+01 -2 1 0
36299 1 8 2.9999999999999999e-02 1.2336347986504414e+01 3.8286452919422032e+01 2.4086906562902655e+01 -2 1 0
36059 1 8 2.9999999999999999e-02 1.5676405568085531e+01 3.7358001759459277e+01 1.8284775655094670e+01 -2 1 0
35745 1 8 2.9999999999999999e-02 1.6854664432462971e+00 2.3459823725216346e+01 2.6040923789589680e+01 -2 1 0
35742 1 7 1.6000000000000000e-01 1.5974712174859178e+00 2.3031369631101402e+01 2.5032313184779454e+01 -2 1 0
35743 1 8 2.9999999999999999e-02 9.5314859176475841e-01 2.3671668235003576e+01 2.4508191565477404e+01 -2 1 0
35608 1 8 2.9999999999999999e-02 4.5611703698984538e+00 2.3499127638797916e+01 2.6655854108011777e+01 -2 1 0
35607 1 7 1.6000000000000000e-01 5.4298867623632709e+00 2.4207126554280347e+01 2.6757803810929307e+01 -2 1 0
35741 1 6 -3.3000000000000002e-01 9.5607376331518923e-01 2.1736854387426973e+01 2.4980793696320891e+01 -2 1 0
35609 1 8 2.9999999999999999e-02 5.4444348730721295e+00 2.4803834793734932e+01 2.7701277607501495e+01 -2 1 0
35653 1 8 2.9999999999999999e-02 3.9305894190518025e+00 2.1618883845348272e+01 2.7783890405148274e+01 -2 1 0
35644 1 3 5.9999999999999998e-02 6.2331766146152434e+00 2.2768698042380201e+01 2.4570811755510210e+01 -2 1 0
35610 1 8 2.9999999999999999e-02 6.3325332011645381e+00 2.3612880676399453e+01 2.6952287796704137e+01 -2 1 0
36159 1 3 5.9999999999999998e-02 1.1104604667331264e+01 2.2518217015393827e+01 2.5800383337018342e+01 -2 1 0
36156 1 1 -1.7999999999999999e-01 1.1614981265958320e+01 2.3232254213263900e+01 2.6484670083855132e+01 -2 1 0
36158 1 3 5.9999999999999998e-02 1.1016759235772676e+01 2.3023638220055716e+01 2.7445411027346193e+01 -2 1 0
35648 1 3 5.9999999999999998e-02 8.1472174284097694e+00 2.2239226639648958e+01 2.6163391507273278e+01 -2 1 0
36157 1 3 5.9999999999999998e-02 1.1387001844325805e+01 2.4236978745168553e+01 2.6192778922785056e+01 -2 1 0
46315 1938 11 4.2380000000000001e-01 1.5823802101777028e+01 4.2160284776725476e+01 3.3098274269159560e+01 0 0 0
36152 1 2 0.0000000000000000e+00 1.3162434125443738e+01 2.3228363756512046e+01 2.6756010497332994e+01 -2 1 0
36151 1 9 -1.2000000000000000e-01 1.4006154972427494e+01 2.3651208586071739e+01 2.5413876832694513e+01 -2 1 0
36153 1 3 5.9999999999999998e-02 1.4962298780390519e+01 2.3303516055742811e+01 2.5514090931057545e+01 -2 1 0
36155 1 4 5.1000000000000001e-01 1.3632190416415243e+01 2.1809388103790482e+01 2.7217218323208364e+01 -2 1 0
36170 1 4 5.1000000000000001e-01 1.4845799939887339e+01 2.3774526754744706e+01 2.9925148961393045e+01 -2 1 0
36168 1 3 5.9999999999999998e-02 1.2518467720819592e+01 2.4065765787660276e+01 2.8619553650760249e+01 -2 1 0
36166 1 9 -1.2000000000000000e-01 1.3304487960037481e+01 2.4272406994662063e+01 2.7903375312325135e+01 -2 1 0
36175 1 5 -4.2999999999999999e-01 1.4045072615647802e+01 2.3013524434106522e+01 3.0475301907643981e+01 -2 1 0
36176 1 6 -3.3000000000000002e-01 1.6088862442362302e+01 2.3873036564752756e+01 3.0519367406699885e+01 -2 1 0
36154 1 3 5.9999999999999998e-02 1.4011466036422947e+01 2.4737027380924932e+01 2.5405722010549539e+01 -2 1 0
36171 1 1 -1.7999999999999999e-01 1.5916545621770217e+01 2.4483043771169818e+01 2.7780319108787623e+01 -2 1 0
36167 1 2 0.0000000000000000e+00 1.4650197446036332e+01 2.4706064002042670e+01 2.8691072094867057e+01 -2 1 0
35585 1 4 5.1000000000000001e-01 5.6585635430916525e+00 2.9894337738876171e+01 2.5508287495900237e+01 -2 1 0
35849 1 8 2.9999999999999999e-02 5.1453670500279602e-01 2.9505234837157051e+01 2.5396225814868149e+01 -2 1 0
35604 1 3 5.9999999999999998e-02 3.4715719071974789e+00 2.8262126553615055e+01 2.5024872923439428e+01 -2 1 0
35605 1 5 -4.2999999999999999e-01 3.2761382383728352e+00 2.5381049259325493e+01 2.5440130928343514e+01 -2 1 0
35600 1 4 5.1000000000000001e-01 4.4135559333553473e+00 2.5672820460737373e+01 2.5062912648314224e+01 -2 1 0
35587 1 3 5.9999999999999998e-02 4.9921855504398351e+00 2.7854396466883021e+01 2.7103650225555548e+01 -2 1 0
35606 1 6 -3.3000000000000002e-01 5.5827057338473560e+00 2.5112008416188704e+01 2.5675764486378860e+01 -2 1 0
35591 1 6 -3.3000000000000002e-01 5.4230181989012678e+00 3.0497425177706805e+01 2.6721404856244156e+01 -2 1 0
35586 1 1 -1.7999999999999999e-01 6.0867424209545380e+00 2.7930763275523230e+01 2.6907638343104406e+01 -2 1 0
35588 1 3 5.9999999999999998e-02 6.4007369807439920e+00 2.8463898740514090e+01 2.7762145654627371e+01 -2 1 0
35598 1 3 5.9999999999999998e-02 6.9542856104780544e+00 2.6856524297674163e+01 2.4351828456663817e+01 -2 1 0
35567 1 2 0.0000000000000000e+00 8.8648678484111549e+00 2.9352461277510990e+01 2.4567821307137280e+01 -2 1 0
35589 1 3 5.9999999999999998e-02 6.4622233048073587e+00 2.6903327332734264e+01 2.6927027057206843e+01 -2 1 0
35582 1 2 0.0000000000000000e+00 6.3750133299660678e+00 2.8550053133481860e+01 2.5539287636089881e+01 -2 1 0
35566 1 9 -1.2000000000000000e-01 1.0241999087666317e+01 2.9918285513720544e+01 2.5169789085997987e+01 -2 1 0
35583 1 3 5.9999999999999998e-02 8.3582838337118659e+00 2.7923814091841198e+01 2.6096558895379331e+01 -2 1 0
35561 1 6 -3.3000000000000002e-01 1.0380870213441886e+01 2.7553972123563060e+01 2.7694397300208301e+01 -2 1 0
35562 1 7 1.6000000000000000e-01 9.4738785680790905e+00 2.7127404684022583e+01 2.8698228976508094e+01 -2 1 0
35581 1 9 -1.2000000000000000e-01 7.9441686180990407e+00 2.8851804851673862e+01 2.5707597597043378e+01 -2 1 0
35552 1 2 0.0000000000000000e+00 1.1248307677048366e+01 2.9332148692620677e+01 2.6199596029488145e+01 -2 1 0
35555 1 4 5.1000000000000001e-01 1.0559550157687315e+01 2.8904636174512646e+01 2.7532557412184541e+01 -2 1 0
35559 1 3 5.9999999999999998e-02 1.1412875786025333e+01 2.7155565108624153e+01 2.5390876138325922e+01 -2 1 0
35584 1 3 5.9999999999999998e-02 8.0512716361651862e+00 2.9596954974933357e+01 2.6552424088848515e+01 -2 1 0
35563 1 8 2.9999999999999999e-02 8.4356247156922599e+00 2.7225406190899211e+01 2.8402494364356755e+01 -2 1 0
35564 1 8 2.9999999999999999e-02 9.6360626446840154e+00 2.7873055323833754e+01 2.9481944847622891e+01 -2 1 0
35565 1 8 2.9999999999999999e-02 9.8269035562505209e+00 2.6179678313578112e+01 2.9041501206872042e+01 -2 1 0
35556 1 1 -1.7999999999999999e-01 1.1943274056934591e+01 2.8093624103659607e+01 2.5597344649219291e+01 -2 1 0
36189 1 3 5.9999999999999998e-02 1.1970989060126517e+01 2.6153413143194335e+01 2.9480826363942622e+01 -2 1 0
35560 1 5 -4.2999999999999999e-01 1.0123181915310939e+01 2.9729054141859649e+01 2.8294515069178672e+01 -2 1 0
36214 1 3 5.9999999999999998e-02 1.2019355225597376e+01 3.0252578129382790e+01 2.9681064694837495e+01 -2 1 0
35551 1 9 -1.2000000000000000e-01 1.2292160903447124e+01 3.0510338930563560e+01 2.6557433311330772e+01 -2 1 0
35558 1 3 5.9999999999999998e-02 1.2528760386801018e+01 2.8267570523226489e+01 2.4689186456746416e+01 -2 1 0
35557 1 3 5.9999999999999998e-02 1.2626115261474217e+01 2.7689367378519808e+01 2.6280359918607051e+01 -2 1 0
36173 1 3 5.9999999999999998e-02 1.5806319991776915e+01 2.4894920386751657e+01 2.6804455084674345e+01 -2 1 0
36199 1 3 5.9999999999999998e-02 1.2916260550748785e+01 2.8484103226600901e+01 2.9440290500272326e+01 -2 1 0
35538 1 3 5.9999999999999998e-02 1.4425473327690121e+01 2.9160405768234046e+01 2.4955104258777432e+01 -2 1 0
36169 1 3 5.9999999999999998e-02 1.2985369616481753e+01 2.5221180427843446e+01 2.7393736992564609e+01 -2 1 0
36181 1 9 -1.2000000000000000e-01 1.4555854757088783e+01 2.6250204825061580e+01 2.9091562467035214e+01 -2 1 0
36184 1 3 5.9999999999999998e-02 1.3908856254063137e+01 2.6823900757297874e+01 2.8347223513056047e+01 -2 1 0
35539 1 3 5.9999999999999998e-02 1.4502697452175457e+01 2.9309220701348629e+01 2.6668418499291374e+01 -2 1 0
35536 1 9 -1.2000000000000000e-01 1.4696187999040568e+01 2.9937728937833274e+01 2.5738674169143021e+01 -2 1 0
36183 1 3 5.9999999999999998e-02 1.5482846308019537e+01 2.6762013088470162e+01 2.9058232111237114e+01 -2 1 0
36198 1 3 5.9999999999999998e-02 1.4586468924335650e+01 2.8631273904090691e+01 2.9932820989699810e+01 -2 1 0
35553 1 3 5.9999999999999998e-02 1.2816328621292461e+01 3.0280785329097046e+01 2.7470226851209361e+01 -2 1 0
36196 1 9 -1.2000000000000000e-01 1.3559832035237461e+01 2.8299434230636201e+01 3.0251458324056287e+01 -2 1 0
36182 1 2 0.0000000000000000e+00 1.3765852954902641e+01 2.6764388359841298e+01 3.0431956181728619e+01 -2 1 0
36211 1 9 -1.2000000000000000e-01 1.2819802105619960e+01 3.0632397831259134e+01 3.0327265735374489e+01 -2 1 0
36213 1 3 5.9999999999999998e-02 1.3679469610885263e+01 3.0550828408088133e+01 2.9703148725623613e+01 -2 1 0
35595 1 8 2.9999999999999999e-02 3.6175746727838423e+00 3.1317159262948291e+01 2.6460127017455513e+01 -2 1 0
35593 1 8 2.9999999999999999e-02 4.9966256031052092e+00 3.2391251058399931e+01 2.6155447141418158e+01 -2 1 0
35592 1 7 1.6000000000000000e-01 4.6040208613558420e+00 3.1638666685270728e+01 2.6758749251918744e+01 -2 1 0
35594 1 8 2.9999999999999999e-02 4.5943059511532462e+00 3.2062692024435165e+01 2.7756883303181400e+01 -2 1 0
36269 1 8 2.9999999999999999e-02 4.8210550457924377e+00 3.6993893309974091e+01 2.4297090146425354e+01 -2 1 0
35568 1 3 5.9999999999999998e-02 1.0198026404715844e+01 3.1001158292793541e+01 2.5390120445967135e+01 -2 1 0
36251 1 6 -3.3000000000000002e-01 9.0166077905923281e+00 3.4391246577413767e+01 2.4670939818841653e+01 -2 1 0
36250 1 5 -4.2999999999999999e-01 1.1022047359482235e+01 3.5408230764577176e+01 2.5073548171887865e+01 -2 1 0
36246 1 1 -1.7999999999999999e-01 8.1309102683138850e+00 3.4476321082628758e+01 2.7203933933151987e+01 -2 1 0
36242 1 2 0.0000000000000000e+00 9.5364742138771739e+00 3.5071295471588066e+01 2.7029915034716012e+01 -2 1 0
36245 1 4 5.1000000000000001e-01 9.9407589754667356e+00 3.4985807671179174e+01 2.5488969263346817e+01 -2 1 0
36247 1 3 5.9999999999999998e-02 8.1776701056800061e+00 3.3375959136706562e+01 2.6922988115898573e+01 -2 1 0
36243 1 3 5.9999999999999998e-02 1.0418813634040728e+01 3.3074259968303359e+01 2.7508058617169890e+01 -2 1 0
36241 1 9 -1.2000000000000000e-01 1.0606198345406908e+01 3.4097117230706509e+01 2.7818293247130327e+01 -2 1 0
36249 1 3 5.9999999999999998e-02 7.7411506282104350e+00 3.4419238722767460e+01 2.8216246299777893e+01 -2 1 0
36227 1 2 0.0000000000000000e+00 1.0869825219007712e+01 3.4047997186352632e+01 2.9333793976932302e+01 -2 1 0
36248 1 3 5.9999999999999998e-02 7.2644312157679352e+00 3.4710946900354038e+01 2.6579305130719320e+01 -2 1 0
36229 1 3 5.9999999999999998e-02 1.0868824094297207e+01 3.1990480621399406e+01 2.9366195645471031e+01 -2 1 0
36244 1 3 5.9999999999999998e-02 1.1530867808549282e+01 3.4283591002169523e+01 2.7316979772367581e+01 -2 1 0
36226 1 9 -1.2000000000000000e-01 1.1687685529243508e+01 3.2716990197235702e+01 2.9485974068001166e+01 -2 1 0
35554 1 3 5.9999999999999998e-02 1.1717326771763195e+01 3.1394291523453930e+01 2.6823585337284872e+01 -2 1 0
36230 1 4 5.1000000000000001e-01 1.1567897201591368e+01 3.5330304577268308e+01 2.9850210427812854e+01 -2 1 0
36232 1 3 5.9999999999999998e-02 8.8554356397435630e+00 3.3168559957839932e+01 2.9729543851086120e+01 -2 1 0
36231 1 1 -1.7999999999999999e-01 9.5264308434275478e+00 3.3923011374651807e+01 3.0136965991184738e+01 -2 1 0
36256 1 9 -1.2000000000000000e-01 9.5770936619463445e+00 3.6601916203558098e+01 2.7333955180936087e+01 -2 1 0
36259 1 3 5.9999999999999998e-02 9.6448480016148217e+00 3.6623845452578792e+01 2.8425690962523582e+01 -2 1 0
36233 1 3 5.9999999999999998e-02 9.0723564890867383e+00 3.4849548994494924e+01 3.0141390830657233e+01 -2 1 0
36263 1 3 5.9999999999999998e-02 6.7874325379290408e+00 3.6541398683977604e+01 2.7984569660458789e+01 -2 1 0
36258 1 3 5.9999999999999998e-02 1.0562242518954831e+01 3.6992061502714151e+01 2.7032900171033564e+01 -2 1 0
36228 1 3 5.9999999999999998e-02 1.2389678430213372e+01 3.2551884433019083e+01 2.8688983580954783e+01 -2 1 0
36235 1 5 -4.2999999999999999e-01 1.2233303783807983e+01 3.6024832937011944e+01 2.9080713503955639e+01 -2 1 0
41870 456 11 4.2380000000000001e-01 1.4290978505973792e+01 3.6919542928889101e+01 2.5075600835757903e+01 0 0 0
41869 456 11 4.2380000000000001e-01 1.3018802728662031e+01 3.6017392558268973e+01 2.5559667457948212e+01 0 0 0
35537 1 2 0.0000000000000000e+00 1.3557842435614745e+01 3.1014368633312415e+01 2.5716636809781786e+01 -2 1 0
35542 1 3 5.9999999999999998e-02 1.3354458626566382e+01 3.3203038926373765e+01 2.6386945210732932e+01 -2 1 0
35541 1 1 -1.7999999999999999e-01 1.4052191514186056e+01 3.2343388153972597e+01 2.6359156630692159e+01 -2 1 0
35544 1 3 5.9999999999999998e-02 1.4317341256660196e+01 3.2014004910906827e+01 2.7386336514930537e+01 -2 1 0
35543 1 3 5.9999999999999998e-02 1.4935912566827254e+01 3.2612184273554242e+01 2.5884372135758337e+01 -2 1 0
41868 456 10 -8.4760000000000002e-01 1.4002796200040850e+01 3.6162920526172748e+01 2.5662520342716746e+01 0 0 0
36221 1 6 -3.3000000000000002e-01 1.4427541951527511e+01 3.3327884307508945e+01 3.0053753693695935e+01 -2 1 0
36222 1 7 1.6000000000000000e-01 1.5689096457210402e+01 3.3943649393349268e+01 3.0049068192895032e+01 -2 1 0
43670 1056 11 4.2380000000000001e-01 1.4223557981573501e+01 3.6379755047635342e+01 2.8597756154880827e+01 0 0 0
43669 1056 11 4.2380000000000001e-01 1.4645520434051024e+01 3.6723226709252572e+01 2.7058080402671315e+01 0 0 0
43668 1056 10 -8.4760000000000002e-01 1.4822529545312417e+01 3.6933716640040075e+01 2.8019517764449208e+01 0 0 0
3520 1 5 -4.2999999999999999e-01 4.5517928513587504e+00 4.2697465422933902e+01 2.5160774232782309e+01 0 3 0
36298 1 8 2.9999999999999999e-02 1.0762693571698948e+01 3.8527821497655360e+01 2.4676743037533630e+01 -2 1 0
36266 1 6 -3.3000000000000002e-01 6.4429814940106915e+00 3.7252790610389440e+01 2.5513781039549293e+01 -2 1 0
3523 1 8 2.9999999999999999e-02 7.4854266600659489e+00 4.1926225362092758e+01 2.4617949779314770e+01 0 3 0
36295 1 5 -4.2999999999999999e-01 1.0237133632477070e+01 4.1503911169030424e+01 2.4789097433016277e+01 -2 1 0
36296 1 6 -3.3000000000000002e-01 1.1960958795094305e+01 4.0025718535285293e+01 2.5196920586627922e+01 -2 1 0
36264 1 3 5.9999999999999998e-02 6.4790762076287409e+00 3.8238989790095637e+01 2.7791734996177404e+01 -2 1 0
36265 1 5 -4.2999999999999999e-01 8.5659888702143103e+00 3.7417821615941911e+01 2.4629484606207182e+01 -2 1 0
36262 1 3 5.9999999999999998e-02 7.5485847614882333e+00 3.7679250288355639e+01 2.9077384244645152e+01 -2 1 0
36260 1 4 5.1000000000000001e-01 7.8039465307959937e+00 3.7440166029165070e+01 2.5581575178624043e+01 -2 1 0
36261 1 1 -1.7999999999999999e-01 7.2483530841157675e+00 3.7472596681844315e+01 2.8039038885154724e+01 -2 1 0
36273 1 3 5.9999999999999998e-02 8.1954892830161121e+00 3.9689498682099796e+01 2.6470978248294529e+01 -2 1 0
36257 1 2 0.0000000000000000e+00 8.3763163919717805e+00 3.7637808232178429e+01 2.7037038758593013e+01 -2 1 0
36271 1 9 -1.2000000000000000e-01 8.9546193146864788e+00 3.9118694898965792e+01 2.6925333359225522e+01 -2 1 0
36274 1 3 5.9999999999999998e-02 9.6474152269371967e+00 3.9048528709695923e+01 2.6138368787656990e+01 -2 1 0
36272 1 2 0.0000000000000000e+00 9.4949290823757906e+00 3.9984166403194088e+01 2.8121831622568262e+01 -2 1 0
36288 1 3 5.9999999999999998e-02 9.2782301364004063e+00 4.1898790720141079e+01 2.7249202408569626e+01 -2 1 0
36286 1 9 -1.2000000000000000e-01 1.0102909972525914e+01 4.1361365763423798e+01 2.7710082006374162e+01 -2 1 0
36275 1 4 5.1000000000000001e-01 8.2856726510233134e+00 4.0302531487788563e+01 2.9004558268434561e+01 -2 1 0
36280 1 5 -4.2999999999999999e-01 7.4027755865183833e+00 4.1077317654051583e+01 2.8624651976013986e+01 -2 1 0
36276 1 1 -1.7999999999999999e-01 1.0508975192530000e+01 3.9141908927225558e+01 2.8897143896941742e+01 -2 1 0
36289 1 3 5.9999999999999998e-02 1.0191010731497391e+01 4.1891561216908762e+01 2.8614666035236549e+01 -2 1 0
36279 1 3 5.9999999999999998e-02 1.0105809114028762e+01 3.8359105127239808e+01 2.9486557970993207e+01 -2 1 0
36290 1 4 5.1000000000000001e-01 1.1113622611591360e+01 4.1083316956792984e+01 2.5516285506604799e+01 -2 1 0
36287 1 2 0.0000000000000000e+00 1.1425191737308154e+01 4.1674562073748213e+01 2.6906842851658226e+01 -2 1 0
36278 1 3 5.9999999999999998e-02 1.1208685948808840e+01 3.8600499889430701e+01 2.8211454623207651e+01 -2 1 0
36277 1 3 5.9999999999999998e-02 1.1186413522037165e+01 3.9782078028960242e+01 2.9506734830659944e+01 -2 1 0
36281 1 6 -3.3000000000000002e-01 8.2478542080940684e+00 3.9744959861808113e+01 3.0225118934773690e+01 -2 1 0
46030 1843 11 4.2380000000000001e-01 1.5483639807564375e+01 3.8506926183391244e+01 3.0345948126107860e+01 0 0 0
42740 746 11 4.2380000000000001e-01 1.6017585463186865e+01 4.1692768950978305e+01 3.0022849922587856e+01 0 0 0
36012 1 7 1.6000000000000000e-01 1.5974170825022478e+01 3.9508040691299385e+01 2.6215733987381434e+01 -2 1 0
36011 1 6 -3.3000000000000002e-01 1.5930788080850652e+01 4.0015123921757230e+01 2.4848101638696487e+01 -2 1 0
42739 746 11 4.2380000000000001e-01 1.5793308229330995e+01 4.0140726959074627e+01 2.9567337133840521e+01 0 0 0
36014 1 8 2.9999999999999999e-02 1.4916246016054718e+01 3.9326671358598311e+01 2.6468975071056203e+01 -2 1 0
46031 1843 11 4.2380000000000001e-01 1.4541209490855067e+01 3.8366925234226684e+01 2.9019731190615140e+01 0 0 0
36294 1 3 5.9999999999999998e-02 1.2656259786604590e+01 4.1437280278946716e+01 2.8552673466183602e+01 -2 1 0
36293 1 3 5.9999999999999998e-02 1.2954422540852132e+01 4.0135579078364842e+01 2.7419504357618216e+01 -2 1 0
36291 1 1 -1.7999999999999999e-01 1.2780164441031372e+01 4.1202439534510290e+01 2.7483638771899763e+01 -2 1 0
36292 1 3 5.9999999999999998e-02 1.3564310095565444e+01 4.1797397647012431e+01 2.7056006901999321e+01 -2 1 0
46029 1843 10 -8.4760000000000002e-01 1.4840934049525057e+01 3.8984493708664630e+01 2.9746899975284450e+01 0 0 0
36313 1 8 2.9999999999999999e-02 1.5728430080323935e+01 4.2920564151983122e+01 2.7476771439817448e+01 -2 1 0
36180 1 8 2.9999999999999999e-02 1.5833425811834889e+01 2.3204885305903893e+01 3.2493060198185795e+01 -2 1 0
36202 1 3 5.9999999999999998e-02 1.1050727291760763e+01 2.8875725252102399e+01 3.1437424564060393e+01 -2 1 0
36203 1 3 5.9999999999999998e-02 1.1619015896315148e+01 2.9548348664483093e+01 3.3003734029120714e+01 -2 1 0
36187 1 3 5.9999999999999998e-02 1.1743802033094260e+01 2.6307749007809278e+01 3.1249224631890637e+01 -2 1 0
36201 1 1 -1.7999999999999999e-01 1.1908719820913280e+01 2.8994790224283083e+01 3.2154287779071403e+01 -2 1 0
36204 1 3 5.9999999999999998e-02 1.2013099501164364e+01 2.8018784414045740e+01 3.2445942736544545e+01 -2 1 0
36186 1 1 -1.7999999999999999e-01 1.2418139247032279e+01 2.6051749817124069e+01 3.0453713362905081e+01 -2 1 0
36188 1 3 5.9999999999999998e-02 1.2583981429402217e+01 2.4971561732928564e+01 3.0716618960686251e+01 -2 1 0
36210 1 8 2.9999999999999999e-02 1.5934432644147950e+01 2.9522428824294764e+01 3.4318027840588201e+01 -2 1 0
36191 1 6 -3.3000000000000002e-01 1.5926478706444183e+01 2.6631265598340672e+01 3.1368233018429823e+01 -2 1 0
36207 1 7 1.6000000000000000e-01 1.5069829451827195e+01 3.0007891226889107e+01 3.4588530359328360e+01 -2 1 0
36197 1 2 0.0000000000000000e+00 1.3149591801668169e+01 2.9451149256285049e+01 3.1380937311831168e+01 -2 1 0
36190 1 5 -4.2999999999999999e-01 1.4256243238458431e+01 2.6343335143132041e+01 3.2768062229085345e+01 -2 1 0
36185 1 4 5.1000000000000001e-01 1.4674189587681997e+01 2.6596961948430732e+01 3.1679618832233921e+01 -2 1 0
36200 1 4 5.1000000000000001e-01 1.4344713893775495e+01 2.9839309620408642e+01 3.2302105007350185e+01 -2 1 0
36206 1 6 -3.3000000000000002e-01 1.4069191704273219e+01 2.9670747300573925e+01 3.3573489759710107e+01 -2 1 0
36208 1 8 2.9999999999999999e-02 1.4815699905378478e+01 2.9704813075495917e+01 3.5610869488799729e+01 -2 1 0
36205 1 5 -4.2999999999999999e-01 1.5349064206483320e+01 3.0302800475210727e+01 3.1817866497296770e+01 -2 1 0
36237 1 7 1.6000000000000000e-01 1.2088399429548016e+01 3.6929582332990499e+01 3.1607652951564184e+01 -2 1 0
36216 1 1 -1.7999999999999999e-01 1.1656219214962723e+01 3.2212339590386861e+01 3.2022336329569328e+01 -2 1 0
36236 1 6 -3.3000000000000002e-01 1.1425341444805456e+01 3.5762347053790350e+01 3.1159433090923702e+01 -2 1 0
36219 1 3 5.9999999999999998e-02 1.0778982392320948e+01 3.1616291611243813e+01 3.1909593089704018e+01 -2 1 0
36234 1 3 5.9999999999999998e-02 9.6730071368805994e+00 3.3711648686208868e+01 3.1157549767814597e+01 -2 1 0
36217 1 3 5.9999999999999998e-02 1.1367352283186150e+01 3.3198540399818896e+01 3.2296201568733061e+01 -2 1 0
36240 1 8 2.9999999999999999e-02 1.1844362715406735e+01 3.7111343670218567e+01 3.2645983804736524e+01 -2 1 0
36218 1 3 5.9999999999999998e-02 1.2089095215665145e+01 3.1818799376299360e+01 3.2935673414607329e+01 -2 1 0
36224 1 8 2.9999999999999999e-02 1.5766278773443377e+01 3.4937066819334269e+01 3.0449346581018730e+01 -2 1 0
36212 1 2 0.0000000000000000e+00 1.2480816898540610e+01 3.2208564935197963e+01 3.0747603105853759e+01 -2 1 0
36209 1 8 2.9999999999999999e-02 1.5263125364534186e+01 3.1072433287968590e+01 3.4545226995142059e+01 -2 1 0
36220 1 5 -4.2999999999999999e-01 1.4202933410220179e+01 3.3142710250034547e+01 3.2258807592697856e+01 -2 1 0
36215 1 4 5.1000000000000001e-01 1.3813870774988599e+01 3.2965575959080894e+01 3.1058068706398196e+01 -2 1 0
36283 1 8 2.9999999999999999e-02 6.2956354815449496e+00 3.9841881424498460e+01 3.0854807501154450e+01 -2 1 0
36284 1 8 2.9999999999999999e-02 7.2937572656069039e+00 4.1248665759636239e+01 3.1271223228925312e+01 -2 1 0
36238 1 8 2.9999999999999999e-02 1.1796846501256281e+01 3.7763086286544798e+01 3.1010169812118313e+01 -2 1 0
36282 1 7 1.6000000000000000e-01 7.2637040298406079e+00 4.0191369936710409e+01 3.1162974497442242e+01 -2 1 0
36285 1 8 2.9999999999999999e-02 7.3837862082662058e+00 3.9719659611008908e+01 3.2171023567060516e+01 -2 1 0
5714 1 8 2.9999999999999999e-02 1.6060188048651426e+01 2.6277529491087041e+01 6.6763257898667732e+00 0 3 0
36109 1 3 5.9999999999999998e-02 1.6143480960036094e+01 2.5985020098425807e+01 1.9783721742335924e+01 -2 1 0
36050 1 4 5.1000000000000001e-01 1.6101979292708165e+01 3.5321832771788721e+01 2.0205396649059967e+01 -2 1 0
36225 1 8 2.9999999999999999e-02 1.5980623376247944e+01 3.3883680932452613e+01 2.8973745530630197e+01 -2 1 0
46316 1938 11 4.2380000000000001e-01 1.6179489002909953e+01 4.1145355960254157e+01 3.4327108570310152e+01 0 0 0
5804 1 8 2.9999999999999999e-02 5.7439995906236163e-02 3.2896073669592369e+01 6.9650837629118145e+00 0 3 0
3538 1 8 2.9999999999999999e-02 3.9425828332709072e+00 4.2642454640019388e+01 1.8111058491632544e+01 0 3 0
3515 1 4 5.1000000000000001e-01 4.9445826632195322e+00 4.3149018229056693e+01 2.4064765867740647e+01 0 3 0
34248 1 3 5.9999999999999998e-02 1.4514411145431733e+01 2.1592032503024114e+01 1.5719661345059651e+01 -2 1 0
34273 1 8 2.9999999999999999e-02 1.0216090471668853e+01 2.1641190439065451e+01 2.0301959777753154e+01 -2 1 0
35649 1 3 5.9999999999999998e-02 9.0229278579437189e+00 2.1590396524902999e+01 2.4877910016215910e+01 -2 1 0
5871 1 1 -1.7999999999999999e-01 1.6811400354332269e+00 4.5692196772753562e+01 4.5198772616557390e+00 0 3 0
5873 1 3 5.9999999999999998e-02 2.5026143223198658e+00 4.5010053284025084e+01 4.1825767765871200e+00 0 3 0
5874 1 3 5.9999999999999998e-02 2.0243996544499554e+00 4.6595519745538262e+01 4.9263296331784341e+00 0 3 0
5872 1 3 5.9999999999999998e-02 1.1168173481141945e+00 4.5843336205310024e+01 3.6072200814000532e+00 0 3 0
5867 1 2 0.0000000000000000e+00 9.1203294456914874e-01 4.4947278702847591e+01 5.7099686621990653e+00 0 3 0
5866 1 9 -1.2000000000000000e-01 3.6482900040464628e-01 4.3585053748302741e+01 5.2518084744601623e+00 0 3 0
5864 1 8 2.9999999999999999e-02 5.0152999832354102e+00 4.3387600440227551e+01 4.4085717012844512e+00 0 3 0
25024 1 3 5.9999999999999998e-02 7.5144713147791320e+00 4.8114363079321343e+01 3.9047567426216681e+00 -2 0 0
25014 1 3 5.9999999999999998e-02 8.2857891179976502e+00 4.7461167206414018e+01 1.5603191399068310e+00 -2 0 0
25011 1 1 -1.7999999999999999e-01 9.1595788792127824e+00 4.6926073752564193e+01 1.9970657000622820e+00 -2 0 0
25012 1 3 5.9999999999999998e-02 8.9967776935561066e+00 4.5900267644349661e+01 2.1316484773517228e+00 -2 0 0
25013 1 3 5.9999999999999998e-02 9.8854299892247042e+00 4.6956429027383479e+01 1.2652244097176588e+00 -2 0 0
25007 1 2 0.0000000000000000e+00 9.6422928149315492e+00 4.7763384336067837e+01 3.2951740321181280e+00 -2 0 0
25006 1 9 -1.2000000000000000e-01 1.0784602337839681e+01 4.6858233897861609e+01 3.9443247732004565e+00 -2 0 0
25021 1 9 -1.2000000000000000e-01 8.4676934387765019e+00 4.7705458411941024e+01 4.3785533354189186e+00 -2 0 0
25008 1 3 5.9999999999999998e-02 1.1280092476301915e+01 4.7459352127973034e+01 4.6856825237511570e+00 -2 0 0
25009 1 3 5.9999999999999998e-02 1.0407821698809814e+01 4.6061199265150570e+01 4.5267962546123952e+00 -2 0 0
24995 1 4 5.1000000000000001e-01 1.1597122767154213e+01 4.5000493480595871e+01 2.4285279013410634e+00 -2 0 0
25000 1 5 -4.2999999999999999e-01 1.1737049773818496e+01 4.5009732270404520e+01 1.2207797583140561e+00 -2 0 0
25023 1 3 5.9999999999999998e-02 8.1172610348661092e+00 4.6716646965838848e+01 4.5940727855476409e+00 -2 0 0
25001 1 6 -3.3000000000000002e-01 1.1278309142023708e+01 4.3935751624671916e+01 3.1246469920018138e+00 -2 0 0
25022 1 2 0.0000000000000000e+00 8.3218438727303621e+00 4.8506309900253434e+01 5.7528261931439406e+00 -2 0 0
24992 1 2 0.0000000000000000e+00 1.2047693871861371e+01 4.6310701013824001e+01 3.2105364143421342e+00 -2 0 0
24997 1 3 5.9999999999999998e-02 1.2203503536331512e+01 4.7682882681054174e+01 1.4852389326363042e+00 -2 0 0
25010 1 4 5.1000000000000001e-01 1.0171798680359130e+01 4.9185609969479586e+01 2.9899994027946692e+00 -2 0 0
24993 1 3 5.9999999999999998e-02 1.2399613921076392e+01 4.5011854534820067e+01 4.8965556396629086e+00 -2 0 0
24996 1 1 -1.7999999999999999e-01 1.2727367697150751e+01 4.7307532969657977e+01 2.3105339999971117e+00 -2 0 0
24999 1 3 5.9999999999999998e-02 1.3079698525752967e+01 4.8050828017336066e+01 3.0414638801910274e+00 -2 0 0
24991 1 9 -1.2000000000000000e-01 1.2958909904088493e+01 4.5803786069502451e+01 4.3963239711061384e+00 -2 0 0
24994 1 3 5.9999999999999998e-02 1.3084535504585014e+01 4.6594880069491879e+01 5.0676921250738083e+00 -2 0 0
24998 1 3 5.9999999999999998e-02 1.3617070701178365e+01 4.6910106173209705e+01 1.7942908012628738e+00 -2 0 0
24977 1 2 0.0000000000000000e+00 1.4453137629801068e+01 4.5302151877759059e+01 4.1542427793026659e+00 -2 0 0
24976 1 9 -1.2000000000000000e-01 1.4953568833406941e+01 4.4589311533495639e+01 5.4195593799656248e+00 -2 0 0
24984 1 3 5.9999999999999998e-02 1.4256853014338047e+01 4.4880591361983548e+01 2.0085375280321958e+00 -2 0 0
24980 1 4 5.1000000000000001e-01 1.5380054440377458e+01 4.6562471822724802e+01 3.9759980978024307e+00 -2 0 0
24981 1 1 -1.7999999999999999e-01 1.4598819235799956e+01 4.4399754939160729e+01 2.9209126421214537e+00 -2 0 0
24979 1 3 5.9999999999999998e-02 1.4074271110752983e+01 4.4204580849026321e+01 5.9109454458529607e+00 -2 0 0
24983 1 3 5.9999999999999998e-02 1.5618480176230454e+01 4.4121354003508657e+01 2.6207861682273990e+00 -2 0 0
24985 1 5 -4.2999999999999999e-01 1.5653735175528031e+01 4.7299308579508512e+01 4.9137959035948793e+00 -2 0 0
24986 1 6 -3.3000000000000002e-01 1.5915270363515729e+01 4.6791662270339096e+01 2.7741014171238505e+00 -2 0 0
24982 1 3 5.9999999999999998e-02 1.3955325861343908e+01 4.3577589287913220e+01 2.9766893342415970e+00 -2 0 0
24962 1 2 0.0000000000000000e+00 1.6177606224742245e+01 4.3602135296937881e+01 5.6302762744568069e+00 -2 0 0
5894 1 8 2.9999999999999999e-02 2.6433453447939841e+00 4.9897169405055237e+01 5.1069861204864715e+00 0 3 0
25083 1 3 5.9999999999999998e-02 3.2946604429178565e+00 5.4515019696505171e+01 4.6421466596441832e+00 -2 0 0
25110 1 8 2.9999999999999999e-02 1.9004230048995325e+00 5.2757711493468470e+01 1.8732753900104775e+00 -2 0 0
25073 1 3 5.9999999999999998e-02 5.1983523979461319e+00 5.3101627318338608e+01 3.7901747333221074e+00 -2 0 0
25071 1 1 -1.7999999999999999e-01 5.4795285790261818e+00 5.4087759968352863e+01 3.4044570190108927e+00 -2 0 0
25114 1 3 5.9999999999999998e-02 4.9304619504716934e-01 5.4078686247863864e+01 5.0773573437194877e+00 -2 0 0
25072 1 3 5.9999999999999998e-02 4.9652632755585904e+00 5.4362705128121696e+01 2.4915786922295635e+00 -2 0 0
25107 1 7 1.6000000000000000e-01 1.7385071541589407e+00 5.3800931489363307e+01 1.7174834737402525e+00 -2 0 0
25106 1 6 -3.3000000000000002e-01 1.4299213666302903e+00 5.4406512552012551e+01 2.9711629547047327e+00 -2 0 0
25108 1 8 2.9999999999999999e-02 2.6834966523439934e+00 5.4141102238247754e+01 1.2455119855726375e+00 -2 0 0
25109 1 8 2.9999999999999999e-02 9.5332197946574682e-01 5.3884976470213211e+01 1.0402737525261585e+00 -2 0 0
25067 1 2 0.0000000000000000e+00 5.3046072886634343e+00 5.5130565063437352e+01 4.6087110697405906e+00 -2 0 0
5893 1 8 2.9999999999999999e-02 2.0585346270825906e+00 5.1169569194451427e+01 6.0613919789401471e+00 0 3 0
5892 1 7 1.6000000000000000e-01 2.1838810387503220e+00 5.0114372408635006e+01 6.0941340183590489e+00 0 3 0
25066 1 9 -1.2000000000000000e-01 5.7761911710005629e+00 5.4477007490867848e+01 5.9474971446825355e+00 -2 0 0
25054 1 3 5.9999999999999998e-02 6.1803833673611512e+00 5.2003480529478111e+01 5.7198620458668197e+00 -2 0 0
25081 1 9 -1.2000000000000000e-01 3.7840719725250169e+00 5.5432247210590774e+01 4.6980558014182883e+00 -2 0 0
25074 1 3 5.9999999999999998e-02 6.4556509607529780e+00 5.3989977351854193e+01 3.1116533517135498e+00 -2 0 0
25016 1 6 -3.3000000000000002e-01 9.5920927871833381e+00 4.9783243030886538e+01 1.9978124082114033e+00 -2 0 0
25015 1 5 -4.2999999999999999e-01 1.0887259544516626e+01 4.9722631564018336e+01 3.8346201956103538e+00 -2 0 0
25038 1 3 5.9999999999999998e-02 6.9109207726872706e+00 4.9967380377885192e+01 5.1116370620616109e+00 -2 0 0
25036 1 9 -1.2000000000000000e-01 7.9349644911333232e+00 4.9980128141150701e+01 5.4342750333287801e+00 -2 0 0
25039 1 3 5.9999999999999998e-02 8.4895181980691579e+00 5.0307717168594607e+01 4.5869205366449881e+00 -2 0 0
25019 1 8 2.9999999999999999e-02 1.0716265281440370e+01 5.1490538555063942e+01 1.3076984638686040e+00 -2 0 0
25053 1 3 5.9999999999999998e-02 7.3367503940683392e+00 5.2359083276358490e+01 4.6533054943511880e+00 -2 0 0
25018 1 8 2.9999999999999999e-02 9.0401721766100529e+00 5.1496025577163373e+01 1.0853681650969695e+00 -2 0 0
25020 1 8 2.9999999999999999e-02 9.7795706653747754e+00 5.1643504518323581e+01 2.6695191152690949e+00 -2 0 0
25017 1 7 1.6000000000000000e-01 9.8145606637699387e+00 5.1162672483469493e+01 1.7196477403196204e+00 -2 0 0
25060 1 5 -4.2999999999999999e-01 8.7581700076129785e+00 5.4484767908309884e+01 4.4328010124973618e+00 -2 0 0
25043 1 3 5.9999999999999998e-02 9.8459134686044791e+00 5.1821419867019536e+01 5.0989706919883382e+00 -2 0 0
25051 1 9 -1.2000000000000000e-01 7.1525953401833657e+00 5.2358964181434260e+01 5.7317945361191782e+00 -2 0 0
25055 1 4 5.1000000000000001e-01 8.4856118851433333e+00 5.4548825307313685e+01 5.6393754603165442e+00 -2 0 0
25064 1 8 2.9999999999999999e-02 1.0881386290755046e+01 5.4961589515702236e+01 5.5422750879520040e+00 -2 0 0
26473 1 8 2.9999999999999999e-02 1.4007062060962740e+01 4.9937672168972554e+01 5.2427766616543234e+00 -2 0 0
26474 1 8 2.9999999999999999e-02 1.3373553613989394e+01 5.1265846633146239e+01 4.1582623068202214e+00 -2 0 0
26472 1 7 1.6000000000000000e-01 1.3437496911609825e+01 5.0814900567313401e+01 5.1507092181126550e+00 -2 0 0
26475 1 8 2.9999999999999999e-02 1.2423189325241569e+01 5.0595125685031022e+01 5.5293121548003805e+00 -2 0 0
26454 1 3 5.9999999999999998e-02 1.6046653358673712e+01 5.2656708941449175e+01 4.7835267031817699e+00 -2 0 0
26468 1 3 5.9999999999999998e-02 1.5170771742868498e+01 5.4038619731659544e+01 5.8944093448394623e+00 -2 0 0
26471 1 6 -3.3000000000000002e-01 1.4081953580606468e+01 5.1792215835175497e+01 5.8673438194393110e+00 -2 0 0
25097 1 2 0.0000000000000000e+00 4.5895545067836441e-01 5.6121439357887205e+01 4.4216251629263121e+00 -2 0 0
25100 1 4 5.1000000000000001e-01 8.8905818868430153e-01 5.5653802411358825e+01 3.0443122777200804e+00 -2 0 0
25084 1 3 5.9999999999999998e-02 3.4257950558979418e+00 5.5817453002141740e+01 3.7120485356990947e+00 -2 0 0
25099 1 3 5.9999999999999998e-02 2.0354286122639751e+00 5.7672918031966809e+01 4.4327623093336719e+00 -2 0 0
25096 1 9 -1.2000000000000000e-01 1.6669137212667380e+00 5.6859925522407067e+01 5.1017843106758791e+00 -2 0 0
26183 1 3 5.9999999999999998e-02 2.6664568614555693e+00 6.0185546744816499e+01 5.4465242759172314e+00 -2 0 0
25088 1 3 5.9999999999999998e-02 4.1236285879486347e+00 5.8246240871278140e+01 5.6159751176977064e+00 -2 0 0
25105 1 5 -4.2999999999999999e-01 7.9245924750565433e-01 5.6363761386686022e+01 2.0669899728667525e+00 -2 0 0
25082 1 2 0.0000000000000000e+00 2.9308620382566155e+00 5.6237176187584559e+01 5.7709203801078388e+00 -2 0 0
25098 1 3 5.9999999999999998e-02 1.2408859523896707e+00 5.7458523877367497e+01 5.8942090082020968e+00 -2 0 0
26181 1 1 -1.7999999999999999e-01 2.9469243001608620e+00 6.1145705832396217e+01 5.9216213888097871e+00 -2 0 0
25076 1 6 -3.3000000000000002e-01 5.6581717540065721e+00 5.6910759957039993e+01 3.1351307454224147e+00 -2 0 0
25070 1 4 5.1000000000000001e-01 5.9974672513786436e+00 5.6514932602752950e+01 4.3314232583505987e+00 -2 0 0
26186 1 6 -3.3000000000000002e-01 3.8907783359298997e-01 6.1041999603303715e+01 5.0997579447710999e+00 -2 0 0
25078 1 8 2.9999999999999999e-02 5.2279121047454540e+00 5.8578443571620802e+01 2.0917845323785142e+00 -2 0 0
25077 1 7 1.6000000000000000e-01 6.1068454444560656e+00 5.8139365748503018e+01 2.5984063119908516e+00 -2 0 0
26175 1 8 2.9999999999999999e-02 6.1663933035674034e+00 6.1567860139256226e+01 5.3723901144594457e+00 -2 0 0
25080 1 8 2.9999999999999999e-02 6.5825182817380927e+00 5.8801270411091537e+01 3.2614382147588938e+00 -2 0 0
25075 1 5 -4.2999999999999999e-01 6.5839842644347977e+00 5.7101293270353295e+01 5.1513421886529942e+00 -2 0 0
25079 1 8 2.9999999999999999e-02 6.7710899680793890e+00 5.7670451366349397e+01 1.8459897772341247e+00 -2 0 0
25063 1 8 2.9999999999999999e-02 1.0524240315656575e+01 5.6705717227470885e+01 5.6637950015144849e+00 -2 0 0
26639 1 8 2.9999999999999999e-02 1.1571768191084807e+01 6.1152779469670669e+01 4.1509165692775492e+00 -2 0 0
26310 1 8 2.9999999999999999e-02 1.4208727602236861e+01 5.8327976252283534e+01 5.6228384220576553e+00 -2 0 0
26640 1 8 2.9999999999999999e-02 1.3301393716921256e+01 6.0923350019339885e+01 3.5827950639202863e+00 -2 0 0
26182 1 3 5.9999999999999998e-02 3.0292795690653089e+00 6.1788682716428681e+01 5.0550460283503389e+00 -2 0 0
26180 1 4 5.1000000000000001e-01 6.6557814772530677e-01 6.1954553579960994e+01 6.1329269593548572e+00 -2 0 0
26163 1 3 5.9999999999999998e-02 2.8472395610916625e+00 6.4198410378545390e+01 5.5800535073262907e+00 -2 0 0
26171 1 6 -3.3000000000000002e-01 5.2152818438406330e+00 6.3378690117195966e+01 5.8353122361099850e+00 -2 0 0
26174 1 8 2.9999999999999999e-02 6.6805897516959636e+00 6.2861270103540541e+01 4.2667754437699656e+00 -2 0 0
26638 1 8 2.9999999999999999e-02 1.2285004973876385e+01 6.2226183504423737e+01 2.9522089541319256e+00 -2 0 0
26172 1 7 1.6000000000000000e-01 6.3523376811542480e+00 6.2667121096888813e+01 5.2976172003861945e+00 -2 0 0
26173 1 8 2.9999999999999999e-02 7.2175370645644357e+00 6.2905856606856993e+01 5.8521965279697232e+00 -2 0 0
26618 1 3 5.9999999999999998e-02 1.0845505909821826e+01 6.3569939878656562e+01 5.9435775879513084e+00 -2 0 0
26616 1 1 -1.7999999999999999e-01 1.0672134671234920e+01 6.4585210649601066e+01 5.7080741450468837e+00 -2 0 0
3081 1 1 -1.7999999999999999e-01 2.0261299593755666e-03 5.3969262618222942e+01 2.1034547086198000e+01 0 3 0
26637 1 7 1.6000000000000000e-01 1.2502680779148404e+01 6.1618004050606025e+01 3.8516123727872524e+00 -2 0 0
26636 1 6 -3.3000000000000002e-01 1.2893978199583081e+01 6.2402274862034943e+01 4.9874147857947317e+00 -2 0 0
26635 1 5 -4.2999999999999999e-01 1.3670898036728502e+01 6.4149281144782918e+01 3.7146129543572060e+00 -2 0 0
26630 1 4 5.1000000000000001e-01 1.3522764389002390e+01 6.3564423007369228e+01 4.8544682792071798e+00 -2 0 0
26647 1 3 5.9999999999999998e-02 1.6178541588574234e+01 6.2458726173924568e+01 4.3515846057990313e+00 -2 0 0
25031 1 6 -3.3000000000000002e-01 5.8995100123339794e+00 4.8244305966313100e+01 6.3702737100849864e+00 -2 0 0
25034 1 8 2.9999999999999999e-02 5.0558220708033170e+00 4.6912095587868095e+01 7.7922838266278038e+00 -2 0 0
5885 1 4 5.1000000000000001e-01 8.2482899325800263e-01 4.8241027936721416e+01 6.7416804186592261e+00 0 3 0
25035 1 8 2.9999999999999999e-02 4.1000285142500923e+00 4.7228138968051368e+01 6.2611029710890076e+00 -2 0 0
25033 1 8 2.9999999999999999e-02 4.4112778582555157e+00 4.8516844308784925e+01 7.4941157048516542e+00 -2 0 0
25032 1 7 1.6000000000000000e-01 4.7975695981651878e+00 4.7650588178262979e+01 6.9507805678984935e+00 -2 0 0
5875 1 5 -4.2999999999999999e-01 3.1055859128113754e+00 4.5243332346438216e+01 6.8496049509732888e+00 0 3 0
5870 1 4 5.1000000000000001e-01 1.9047997160050745e+00 4.4881430577491138e+01 6.9269409602980270e+00 0 3 0
5876 1 6 -3.3000000000000002e-01 1.3910423313250970e+00 4.4327468419692572e+01 8.0207597339346588e+00 0 3 0
5890 1 5 -4.2999999999999999e-01 1.7776891899753444e+00 4.7873761883721606e+01 7.4861061504275517e+00 0 3 0
3158 1 3 5.9999999999999998e-02 2.9861224153732007e+00 4.7166093918561501e+01 1.1231214948705553e+01 0 3 0
5877 1 7 1.6000000000000000e-01 2.1131646075970449e+00 4.4335756664908601e+01 9.2603440951065483e+00 0 3 0
3168 1 3 5.9999999999999998e-02 5.3381365786277462e+00 4.6590557345204779e+01 1.1152768162590245e+01 0 3 0
5878 1 8 2.9999999999999999e-02 2.0388049690728303e+00 4.5220344249768580e+01 9.8405114273292345e+00 0 3 0
5880 1 8 2.9999999999999999e-02 1.6219053083664512e+00 4.3496064632111306e+01 9.7945753365945247e+00 0 3 0
3169 1 3 5.9999999999999998e-02 5.7394676260021331e+00 4.8142793715039957e+01 1.1198794917611075e+01 0 3 0
5879 1 8 2.9999999999999999e-02 3.1279446919253640e+00 4.4091130789996782e+01 9.0775385228132279e+00 0 3 0
5085 1 8 2.9999999999999999e-02 6.1590843645259064e+00 4.4403572538625212e+01 9.0413501357618173e+00 0 3 0
3156 1 1 -1.7999999999999999e-01 3.1873709523961602e+00 4.8058576081992783e+01 1.1688283214820293e+01 0 3 0
3159 1 3 5.9999999999999998e-02 3.4331060736908263e+00 4.8736307130749729e+01 1.0926411732279023e+01 0 3 0
3166 1 9 -1.2000000000000000e-01 5.5006882095248422e+00 4.7387084298167188e+01 1.1876140021487728e+01 0 3 0
5082 1 7 1.6000000000000000e-01 5.7856526449236441e+00 4.3403911906585172e+01 8.8129771733424818e+00 0 3 0
5902 1 3 5.9999999999999998e-02 1.8889564156933539e-01 4.8031999517556720e+01 9.6733439980345484e+00 0 3 0
5903 1 3 5.9999999999999998e-02 1.3585051611806148e-01 4.6341375688996784e+01 9.0624477573140290e+00 0 3 0
3157 1 3 5.9999999999999998e-02 2.3310089197980712e+00 4.8345045594539094e+01 1.2144690996579337e+01 0 3 0
3143 1 3 5.9999999999999998e-02 1.8287379769814169e+00 4.5561431437243328e+01 1.2203136049319477e+01 0 3 0
25029 1 3 5.9999999999999998e-02 1.0532570773050269e+01 4.8887030908648818e+01 6.1678938244273116e+00 -2 0 0
25026 1 1 -1.7999999999999999e-01 9.6389174035433935e+00 4.8464456165647583e+01 6.5974853994732534e+00 -2 0 0
25027 1 3 5.9999999999999998e-02 9.9406755946010641e+00 4.7421976949445018e+01 6.6138388770188179e+00 -2 0 0
25025 1 4 5.1000000000000001e-01 7.1992006571559033e+00 4.7900410001162790e+01 6.6721091837379625e+00 -2 0 0
3199 1 3 5.9999999999999998e-02 8.8766917475316696e+00 4.5964925996377126e+01 9.0376219417500749e+00 0 3 0
3196 1 9 -1.2000000000000000e-01 9.1554743190770509e+00 4.5154758575914542e+01 9.7498258199560741e+00 0 3 0
25030 1 5 -4.2999999999999999e-01 7.3554481858772487e+00 4.7260299241533012e+01 7.7236298204191076e+00 -2 0 0
3183 1 3 5.9999999999999998e-02 7.5450576372449207e+00 4.7089129873127561e+01 1.0451370020207166e+01 0 3 0
3197 1 2 0.0000000000000000e+00 1.0486440853856903e+01 4.4482681474054637e+01 9.0845021456424107e+00 0 3 0
3203 1 3 5.9999999999999998e-02 9.7289194461231681e+00 4.5236764351605508e+01 7.1923881839832609e+00 0 3 0
3198 1 3 5.9999999999999998e-02 8.3088265084489521e+00 4.4421858170652158e+01 9.6570004375152845e+00 0 3 0
3184 1 3 5.9999999999999998e-02 6.9486204071236441e+00 4.5567138488363184e+01 1.1051826223293663e+01 0 3 0
3182 1 2 0.0000000000000000e+00 9.0806448904390553e+00 4.5676494210363870e+01 1.1217924485842126e+01 0 3 0
3181 1 9 -1.2000000000000000e-01 7.6481846185048878e+00 4.6365423018695175e+01 1.1257845360529773e+01 0 3 0
3201 1 1 -1.7999999999999999e-01 1.0087656689738134e+01 4.4301619704115595e+01 7.5899022074621438e+00 0 3 0
3200 1 4 5.1000000000000001e-01 1.1794589570989382e+01 4.5445231886325388e+01 9.2118765113392858e+00 0 3 0
3206 1 6 -3.3000000000000002e-01 1.1887633208652479e+01 4.6312610444889799e+01 8.2390746389707665e+00 0 3 0
3202 1 3 5.9999999999999998e-02 1.0891290535141419e+01 4.3988744155010096e+01 6.9380195884783253e+00 0 3 0
3190 1 5 -4.2999999999999999e-01 1.0182636098482369e+01 4.7790886617297005e+01 1.0898212266551214e+01 0 3 0
3185 1 4 5.1000000000000001e-01 1.0097289133862880e+01 4.6767997055970980e+01 1.1558087346816686e+01 0 3 0
25028 1 3 5.9999999999999998e-02 9.5253455821804121e+00 4.8790631614822459e+01 7.6094065950444572e+00 -2 0 0
3204 1 3 5.9999999999999998e-02 9.2466396890252902e+00 4.3645622682144740e+01 7.4697206716181856e+00 0 3 0
3189 1 3 5.9999999999999998e-02 8.4656048123049548e+00 4.3667579576028942e+01 1.2028232788094243e+01 0 3 0
3172 1 3 5.9999999999999998e-02 7.8171931107953370e+00 4.8986390476930971e+01 1.2101639483390624e+01 0 3 0
3186 1 1 -1.7999999999999999e-01 9.1399024257428607e+00 4.4499911312948647e+01 1.2253825580983248e+01 0 3 0
3188 1 3 5.9999999999999998e-02 1.0195243524659039e+01 4.4198476779683439e+01 1.2288796204489369e+01 0 3 0
3214 1 3 5.9999999999999998e-02 1.0947932768888093e+01 4.3167500832789358e+01 1.0756171428120101e+01 0 3 0
3205 1 5 -4.2999999999999999e-01 1.2543117344957817e+01 4.5340981815911029e+01 1.0170724730389491e+01 0 3 0
3208 1 8 2.9999999999999999e-02 1.2409681855489410e+01 4.8317993711841503e+01 8.4534235540783058e+00 0 3 0
24978 1 3 5.9999999999999998e-02 1.5044089141553222e+01 4.5326158116134998e+01 6.2355085322803330e+00 -2 0 0
3207 1 7 1.6000000000000000e-01 1.2898225005368985e+01 4.7315650696939670e+01 8.2571708701840496e+00 0 3 0
3209 1 8 2.9999999999999999e-02 1.3325919369554303e+01 4.7369373013195549e+01 7.2530092460313575e+00 0 3 0
3210 1 8 2.9999999999999999e-02 1.3655246111359777e+01 4.7156664269258059e+01 9.0937298424365789e+00 0 3 0
26490 1 8 2.9999999999999999e-02 1.5033876010639585e+01 4.8864945379511781e+01 9.8905264639272108e+00 -2 0 0
26488 1 8 2.9999999999999999e-02 1.3646568288307781e+01 4.8772809701336307e+01 1.1094521802741360e+01 -2 0 0
26487 1 7 1.6000000000000000e-01 1.4613179879796993e+01 4.9159958134376659e+01 1.0822292534083024e+01 -2 0 0
26489 1 8 2.9999999999999999e-02 1.5272625892285863e+01 4.8827378657548437e+01 1.1595193823877622e+01 -2 0 0
3219 1 3 5.9999999999999998e-02 1.2848445993662835e+01 4.3363893622215812e+01 7.6269584602872449e+00 0 3 0
43990 1163 11 4.2380000000000001e-01 1.4535021662309889e+01 4.3251460368840959e+01 3.0766735038955556e+01 0 0 0
24968 1 3 5.9999999999999998e-02 1.5247839653226555e+01 4.3412959511571643e+01 7.6766512522553167e+00 -2 0 0
25069 1 3 5.9999999999999998e-02 5.0302817440243643e+00 5.3656996622595599e+01 6.2520804847771601e+00 -2 0 0
5891 1 6 -3.3000000000000002e-01 9.1979107489492329e-01 4.9476130431540334e+01 6.1539008063178677e+00 0 3 0
5895 1 8 2.9999999999999999e-02 2.8892446752785688e+00 4.9879452678954763e+01 6.8965306198036513e+00 0 3 0
5924 1 8 2.9999999999999999e-02 2.0985875875358206e+00 5.1391504158360192e+01 9.8913734850209458e+00 0 3 0
25090 1 5 -4.2999999999999999e-01 2.7179628154077453e+00 5.4062422522408959e+01 6.8661972673635976e+00 -2 0 0
5922 1 7 1.6000000000000000e-01 1.1997491257435176e+00 5.1287218633348175e+01 9.3595043969839224e+00 0 3 0
5923 1 8 2.9999999999999999e-02 1.4425211479566782e+00 5.0687778491688569e+01 8.4785787307059088e+00 0 3 0
26249 1 8 2.9999999999999999e-02 4.6761272272265124e+00 5.4060784563839654e+01 1.0863548662997443e+01 -2 0 0
5925 1 8 2.9999999999999999e-02 8.9008452037740271e-01 5.2259284251299562e+01 9.0773934217803394e+00 0 3 0
5921 1 6 -3.3000000000000002e-01 2.0044292232156777e-01 5.0575147103196244e+01 1.0081005165551410e+01 0 3 0
25092 1 7 1.6000000000000000e-01 1.3762495327795801e+00 5.5115047151876489e+01 9.1066916370680833e+00 -2 0 0
25093 1 8 2.9999999999999999e-02 2.5898813672229881e-01 5.5178436532720575e+01 9.0559444533244235e+00 -2 0 0
25085 1 4 5.1000000000000001e-01 2.5369351040450780e+00 5.5281033620028261e+01 6.9690980111107885e+00 -2 0 0
26247 1 7 1.6000000000000000e-01 4.8402322197733980e+00 5.3776685526367906e+01 1.1891326731660618e+01 -2 0 0
25068 1 3 5.9999999999999998e-02 5.6599519801347471e+00 5.5295674450778051e+01 6.6048171273873564e+00 -2 0 0
25095 1 8 2.9999999999999999e-02 1.6219761106251329e+00 5.4057246026475006e+01 9.0316318591217168e+00 -2 0 0
26248 1 8 2.9999999999999999e-02 5.8243665376849219e+00 5.3291282294301233e+01 1.2012730778348974e+01 -2 0 0
25049 1 8 2.9999999999999999e-02 7.5051960818852228e+00 5.0291071348153366e+01 1.0295263894967286e+01 -2 0 0
25052 1 2 0.0000000000000000e+00 7.2126576135200375e+00 5.3831024933490717e+01 6.2385688097503529e+00 -2 0 0
25041 1 1 -1.7999999999999999e-01 9.5017492828664185e+00 5.1680401669032790e+01 6.1375596419756269e+00 -2 0 0
25037 1 2 0.0000000000000000e+00 8.0671200084852952e+00 5.1236412705450981e+01 6.3379915283574402e+00 -2 0 0
25058 1 3 5.9999999999999998e-02 6.4622973861188626e+00 5.3345325139576516e+01 8.2430545775146680e+00 -2 0 0
25045 1 5 -4.2999999999999999e-01 6.3412428473596432e+00 5.0707302871942730e+01 8.0534914725092150e+00 -2 0 0
25050 1 8 2.9999999999999999e-02 8.1755929106098506e+00 5.1927924172807352e+01 1.0398353842346209e+01 -2 0 0
25048 1 8 2.9999999999999999e-02 9.1770106706496470e+00 5.0519202953164637e+01 1.0633549875105397e+01 -2 0 0
25059 1 3 5.9999999999999998e-02 7.2533358893901916e+00 5.5040136922780896e+01 7.9900891023951628e+00 -2 0 0
25047 1 7 1.6000000000000000e-01 8.3702857439764902e+00 5.0957268463821677e+01 1.0059414877486548e+01 -2 0 0
25044 1 3 5.9999999999999998e-02 1.0153666829174666e+01 5.0904515805415137e+01 6.4987819040307224e+00 -2 0 0
25042 1 3 5.9999999999999998e-02 9.7670370059544478e+00 5.2550466048879684e+01 6.7381881500196750e+00 -2 0 0
25056 1 1 -1.7999999999999999e-01 7.2421135539623966e+00 5.3981063066658663e+01 7.7910630998395565e+00 -2 0 0
25040 1 4 5.1000000000000001e-01 7.6255376288329098e+00 5.0958304648442365e+01 7.8154516792686417e+00 -2 0 0
25057 1 3 5.9999999999999998e-02 8.2173134096107550e+00 5.3739866673760993e+01 8.1961805591203714e+00 -2 0 0
25046 1 6 -3.3000000000000002e-01 8.7096819863346955e+00 5.1080196970414640e+01 8.6916017862274213e+00 -2 0 0
26484 1 3 5.9999999999999998e-02 1.1475278194907231e+01 5.2921791092692978e+01 9.6023815164998325e+00 -2 0 0
26485 1 5 -4.2999999999999999e-01 1.2358103933909087e+01 5.0669140597202230e+01 1.0589698992415016e+01 -2 0 0
25061 1 6 -3.3000000000000002e-01 9.2106999455525749e+00 5.5322697006437046e+01 6.5881752922707628e+00 -2 0 0
26279 1 8 2.9999999999999999e-02 1.0386769435002059e+01 5.4462986272528575e+01 1.0179221469733079e+01 -2 0 0
26277 1 7 1.6000000000000000e-01 9.5963518145921309e+00 5.5182395028441796e+01 1.0188680216051262e+01 -2 0 0
26278 1 8 2.9999999999999999e-02 8.6994292550969519e+00 5.4570236226792140e+01 1.0315235429313809e+01 -2 0 0
26259 1 3 5.9999999999999998e-02 7.7382217634970587e+00 5.5329081220472695e+01 1.2112630901712976e+01 -2 0 0
26493 1 3 5.9999999999999998e-02 1.2407929347608206e+01 5.4055411719984562e+01 1.1323120629586359e+01 -2 0 0
26481 1 1 -1.7999999999999999e-01 1.2428879390842742e+01 5.3069164384872856e+01 9.0505720480222323e+00 -2 0 0
26483 1 3 5.9999999999999998e-02 1.2413319872961592e+01 5.4094676855656182e+01 8.7107643123310350e+00 -2 0 0
26482 1 3 5.9999999999999998e-02 1.2311178218571236e+01 5.2537997916682073e+01 8.1157968161170722e+00 -2 0 0
26480 1 4 5.1000000000000001e-01 1.3453938961229959e+01 5.1228048072378648e+01 1.0338169460725169e+01 -2 0 0
26467 1 3 5.9999999999999998e-02 1.3704484408559296e+01 5.4195528487105605e+01 6.9700563379608038e+00 -2 0 0
26469 1 3 5.9999999999999998e-02 1.5332908984997136e+01 5.4844149878998216e+01 7.4682498365204877e+00 -2 0 0
26470 1 5 -4.2999999999999999e-01 1.4630271911345620e+01 5.0401232984278828e+01 7.4901706461827420e+00 -2 0 0
26494 1 3 5.9999999999999998e-02 1.3899486546529241e+01 5.4609417814089333e+01 1.0960723595226632e+01 -2 0 0
26491 1 9 -1.2000000000000000e-01 1.3432859448941677e+01 5.3632954565333584e+01 1.1260056378966572e+01 -2 0 0
26486 1 6 -3.3000000000000002e-01 1.4622518480369301e+01 5.0545106686718015e+01 1.0576271027516016e+01 -2 0 0
26477 1 2 0.0000000000000000e+00 1.3575025817327919e+01 5.2690729731708075e+01 9.9704103197838769e+00 -2 0 0
26465 1 4 5.1000000000000001e-01 1.4629138262139328e+01 5.1500006018127472e+01 7.0182047681492321e+00 -2 0 0
26476 1 9 -1.2000000000000000e-01 1.4952200882454333e+01 5.2932262419479535e+01 9.2285853235311119e+00 -2 0 0
26466 1 1 -1.7999999999999999e-01 1.4860481290772466e+01 5.4005060288323563e+01 6.9279256868462138e+00 -2 0 0
26462 1 2 0.0000000000000000e+00 1.5305599231138029e+01 5.2687682391492942e+01 7.6769918824614933e+00 -2 0 0
26479 1 3 5.9999999999999998e-02 1.5148880755386331e+01 5.3987631242510417e+01 9.4528974277729763e+00 -2 0 0
26478 1 3 5.9999999999999998e-02 1.5772558158815867e+01 5.2496037474471763e+01 9.8004091592972031e+00 -2 0 0
26497 1 3 5.9999999999999998e-02 1.5377681415752072e+01 5.2008183288003281e+01 1.2179307473912360e+01 -2 0 0
25094 1 8 2.9999999999999999e-02 1.8512260352798202e+00 5.5550231588571968e+01 9.9930175475039178e+00 -2 0 0
25086 1 1 -1.7999999999999999e-01 3.6528208090069292e+00 5.7510917525089972e+01 6.3418843301921317e+00 -2 0 0
25089 1 3 5.9999999999999998e-02 4.3947828590479805e+00 5.7178460909616568e+01 7.1367185552919130e+00 -2 0 0
25087 1 3 5.9999999999999998e-02 3.0300247128153623e+00 5.8134783444094118e+01 6.9473841241818519e+00 -2 0 0
25091 1 6 -3.3000000000000002e-01 1.8967127233829773e+00 5.5892118000715406e+01 7.9567182252932955e+00 -2 0 0
26194 1 3 5.9999999999999998e-02 1.0601884764366400e+00 5.9593896202972942e+01 7.0713704292691641e+00 -2 0 0
26193 1 3 5.9999999999999998e-02 2.4671758839435531e+00 5.9915132548959342e+01 7.9584736493258417e+00 -2 0 0
26210 1 4 5.1000000000000001e-01 3.6598292956701921e+00 5.9434084520189984e+01 1.0216632735868135e+01 -2 0 0
26215 1 5 -4.2999999999999999e-01 3.6212625868654169e+00 5.8357437808542130e+01 9.6407803633953595e+00 -2 0 0
26207 1 2 0.0000000000000000e+00 2.4850098593627221e+00 5.9916511082032834e+01 1.1116394814888739e+01 -2 0 0
26191 1 9 -1.2000000000000000e-01 1.5169625384234029e+00 6.0300724199718807e+01 7.7760495518450004e+00 -2 0 0
26216 1 6 -3.3000000000000002e-01 4.7161733863037005e+00 6.0225613386017599e+01 1.0239014906631834e+01 -2 0 0
26223 1 3 5.9999999999999998e-02 1.7475990901970511e+00 5.8039977727190660e+01 1.1152137548558901e+01 -2 0 0
26197 1 3 5.9999999999999998e-02 8.1253314984480118e-01 5.8054176685649338e+01 8.9207948394849339e+00 -2 0 0
26192 1 2 0.0000000000000000e+00 5.9984520989998158e-01 6.0303753970433036e+01 9.0312746584784058e+00 -2 0 0
26217 1 7 1.6000000000000000e-01 5.8414214297781868e+00 5.9802885211271288e+01 9.5171389452857618e+00 -2 0 0
26221 1 9 -1.2000000000000000e-01 1.9488019140604131e+00 5.8740661265844608e+01 1.1926160961303287e+01 -2 0 0
26238 1 3 5.9999999999999998e-02 4.5313302704050162e+00 5.7472650946513184e+01 1.2184338963104356e+01 -2 0 0
26206 1 9 -1.2000000000000000e-01 1.3383654008168793e+00 6.0665886431461125e+01 1.0437026161310811e+01 -2 0 0
26218 1 8 2.9999999999999999e-02 5.5413986664457369e+00 5.9582721744488985e+01 8.5097152180685551e+00 -2 0 0
26208 1 3 5.9999999999999998e-02 5.7550393918267118e-01 6.0827887318089338e+01 1.1140904778973617e+01 -2 0 0
26184 1 3 5.9999999999999998e-02 3.9325607356594761e+00 6.0887136577001762e+01 6.3883476099162122e+00 -2 0 0
26211 1 1 -1.7999999999999999e-01 3.0462304178239514e+00 6.0956742418066874e+01 1.2097349181300904e+01 -2 0 0
26177 1 2 0.0000000000000000e+00 1.8955511589044398e+00 6.1632385286973843e+01 6.9560728823875664e+00 -2 0 0
26224 1 3 5.9999999999999998e-02 9.2876142000932227e-01 5.8958988645538447e+01 1.2260721046881853e+01 -2 0 0
26196 1 1 -1.7999999999999999e-01 6.5350196475482528e-02 5.8872277545085552e+01 9.1702664157093281e+00 -2 0 0
25062 1 7 1.6000000000000000e-01 1.0532482291192229e+01 5.5751535788966066e+01 6.2489529472466430e+00 -2 0 0
26280 1 8 2.9999999999999999e-02 9.5348545312970039e+00 5.5703439126393697e+01 9.2409324791124945e+00 -2 0 0
26219 1 8 2.9999999999999999e-02 6.1204593816673381e+00 5.8819428360069111e+01 9.9229984401510016e+00 -2 0 0
25065 1 8 2.9999999999999999e-02 1.1037773753493795e+01 5.5834572282668454e+01 7.2678448731292233e+00 -2 0 0
26276 1 6 -3.3000000000000002e-01 9.7321345410258946e+00 5.6029384760810750e+01 1.1221594846841258e+01 -2 0 0
26275 1 5 -4.2999999999999999e-01 8.3968985740408666e+00 5.7697371282614334e+01 1.0346512034121128e+01 -2 0 0
26285 1 4 5.1000000000000001e-01 1.1439119057210139e+01 5.9017713469529603e+01 9.7620766994323773e+00 -2 0 0
26290 1 5 -4.2999999999999999e-01 1.1428683937052282e+01 5.7919436710140516e+01 9.1751576738576563e+00 -2 0 0
26270 1 4 5.1000000000000001e-01 9.1729300814547052e+00 5.7235680575301423e+01 1.1211644373694826e+01 -2 0 0
26291 1 6 -3.3000000000000002e-01 1.0831202162521492e+01 6.0204325417588670e+01 9.3815888563984267e+00 -2 0 0
26272 1 3 5.9999999999999998e-02 9.2800473074272549e+00 6.0057775662387130e+01 1.1440749925703793e+01 -2 0 0
26282 1 2 0.0000000000000000e+00 1.2127247187348205e+01 5.9077219783322064e+01 1.1225752739013091e+01 -2 0 0
26294 1 8 2.9999999999999999e-02 9.2674494360341111e+00 5.9532346965595544e+01 8.5906163378424019e+00 -2 0 0
26292 1 7 1.6000000000000000e-01 1.0040823284073198e+01 6.0159152804343130e+01 8.2840868668659002e+00 -2 0 0
26295 1 8 2.9999999999999999e-02 1.0481522990761471e+01 5.9743755989290527e+01 7.3832417103040751e+00 -2 0 0
26220 1 8 2.9999999999999999e-02 6.6015520102552818e+00 6.0571353852786174e+01 9.6431401402181525e+00 -2 0 0
26286 1 1 -1.7999999999999999e-01 1.2262627436779825e+01 6.0536760506609170e+01 1.1763381163725207e+01 -2 0 0
26293 1 8 2.9999999999999999e-02 9.5536176561521646e+00 6.1069592475417508e+01 7.9391450234789707e+00 -2 0 0
26287 1 3 5.9999999999999998e-02 1.1436906117847355e+01 6.1155649681945100e+01 1.1932287264520339e+01 -2 0 0
26288 1 3 5.9999999999999998e-02 1.2859349704527153e+01 6.1177468160402896e+01 1.1039592237859555e+01 -2 0 0
26308 1 8 2.9999999999999999e-02 1.2955797861068069e+01 5.7612068527482485e+01 6.4543302696384197e+00 -2 0 0
26309 1 8 2.9999999999999999e-02 1.4532455421955378e+01 5.6817251223972903e+01 6.5234424361590699e+00 -2 0 0
26307 1 7 1.6000000000000000e-01 1.4039915861099200e+01 5.7771046980657765e+01 6.5752787649868578e+00 -2 0 0
26306 1 6 -3.3000000000000002e-01 1.4358298973302601e+01 5.8436966281740858e+01 7.8348930498209723e+00 -2 0 0
26305 1 5 -4.2999999999999999e-01 1.4057124528128929e+01 5.6575219583489819e+01 9.1850007247707950e+00 -2 0 0
26300 1 4 5.1000000000000001e-01 1.4350466860004680e+01 5.7757026512089048e+01 9.0279138364963778e+00 -2 0 0
26297 1 2 0.0000000000000000e+00 1.4730488812989323e+01 5.8607014940639090e+01 1.0258034206158698e+01 -2 0 0
26296 1 9 -1.2000000000000000e-01 1.3619107319387055e+01 5.8540914742117380e+01 1.1357374257304722e+01 -2 0 0
26301 1 1 -1.7999999999999999e-01 1.4970825116697466e+01 6.0063946976381082e+01 9.8121331130512033e+00 -2 0 0
26303 1 3 5.9999999999999998e-02 1.4031018480804413e+01 6.0467295851423415e+01 9.4032707312074724e+00 -2 0 0
26302 1 3 5.9999999999999998e-02 1.5138863176863877e+01 6.0729864240671340e+01 1.0585442890928858e+01 -2 0 0
26298 1 3 5.9999999999999998e-02 1.3377571090616382e+01 5.7474933097703442e+01 1.1516845248653507e+01 -2 0 0
26304 1 3 5.9999999999999998e-02 1.5729594806090248e+01 6.0232973962328948e+01 9.0518774215496816e+00 -2 0 0
26311 1 9 -1.2000000000000000e-01 1.6049571444616038e+01 5.8108057268397253e+01 1.0957345156612623e+01 -2 0 0
26314 1 3 5.9999999999999998e-02 1.5659991114117712e+01 5.7320510884358811e+01 1.1652265446033162e+01 -2 0 0
26209 1 3 5.9999999999999998e-02 1.7315580699479707e+00 6.1641828930721388e+01 1.0335415693224011e+01 -2 0 0
26185 1 5 -4.2999999999999999e-01 2.4510613810078585e-02 6.3003713444570472e+01 6.3177657660840492e+00 -2 0 0
26165 1 4 5.1000000000000001e-01 4.9091353851775716e+00 6.3388550917706546e+01 7.1973798053142994e+00 -2 0 0
26179 1 3 5.9999999999999998e-02 3.0846436972374458e+00 6.2133753137766341e+01 8.5869423215120726e+00 -2 0 0
26176 1 9 -1.2000000000000000e-01 2.4426019570535105e+00 6.2694661180927930e+01 7.9058757669516382e+00 -2 0 0
26178 1 3 5.9999999999999998e-02 1.5539441042615525e+00 6.3147234903585606e+01 8.4390507391431466e+00 -2 0 0
26214 1 3 5.9999999999999998e-02 3.3321629860384427e+00 6.1846299571508268e+01 1.1575918858063277e+01 -2 0 0
26170 1 5 -4.2999999999999999e-01 5.7938262031950671e+00 6.3072098472562026e+01 8.0495478817031820e+00 -2 0 0
26162 1 2 0.0000000000000000e+00 3.5063511580996227e+00 6.3854575385865587e+01 7.5859444787064101e+00 -2 0 0
26167 1 3 5.9999999999999998e-02 3.6568866384338263e+00 6.3865944868572925e+01 9.8821983451307371e+00 -2 0 0
26166 1 1 -1.7999999999999999e-01 3.5610935063669267e+00 6.4548095845903646e+01 9.0091937539898161e+00 -2 0 0
26593 1 8 2.9999999999999999e-02 6.0870958797403238e+00 6.3694940378581677e+01 1.1876716718621331e+01 -2 0 0
26594 1 8 2.9999999999999999e-02 6.5098724551354188e+00 6.2358910376346458e+01 1.0774281466336690e+01 -2 0 0
26599 1 3 5.9999999999999998e-02 1.0309100312183746e+01 6.3993126017161082e+01 1.0188514141569899e+01 -2 0 0
26592 1 7 1.6000000000000000e-01 6.7600750032716848e+00 6.3350431637596657e+01 1.1107007114614818e+01 -2 0 0
26614 1 3 5.9999999999999998e-02 1.1046585870653638e+01 6.4174212288177202e+01 8.1768008312809997e+00 -2 0 0
26591 1 6 -3.3000000000000002e-01 8.0940952704805973e+00 6.3620347695245314e+01 1.1422793931890624e+01 -2 0 0
26595 1 8 2.9999999999999999e-02 6.5451455610889635e+00 6.4036180663306368e+01 1.0209569937561175e+01 -2 0 0
25113 1 3 5.9999999999999998e-02 1.5410238878726545e-01 5.5113062860528558e+01 6.2747142410265342e+00 -2 0 0
26648 1 3 5.9999999999999998e-02 1.5245262657122884e+01 6.1885272806087919e+01 5.6965656272819114e+00 -2 0 0
26633 1 3 5.9999999999999998e-02 1.2600685076856312e+01 6.3092617279227646e+01 7.5687999858913964e+00 -2 0 0
26627 1 2 0.0000000000000000e+00 1.3861512413396870e+01 6.4262524014415291e+01 6.1611986556122771e+00 -2 0 0
26641 1 9 -1.2000000000000000e-01 1.5362221452775080e+01 6.4637789202475602e+01 6.1513661883817052e+00 -2 0 0
26632 1 3 5.9999999999999998e-02 1.4128883366317288e+01 6.2410858702264306e+01 7.4267895970766560e+00 -2 0 0
26631 1 1 -1.7999999999999999e-01 1.3641697480764153e+01 6.3383991213058543e+01 7.4531214567187885e+00 -2 0 0
26634 1 3 5.9999999999999998e-02 1.3930210719109345e+01 6.3893515405120255e+01 8.3920407586115342e+00 -2 0 0
26658 1 3 5.9999999999999998e-02 1.6025014063675982e+01 6.3338678520255669e+01 8.3128551667751509e+00 -2 0 0
26681 1 6 -3.3000000000000002e-01 1.5784268608784966e+01 6.4253541766088304e+01 1.1768473360355731e+01 -2 0 0
26685 1 8 2.9999999999999999e-02 1.3737179671822949e+01 6.4703313014459866e+01 1.1542578857618658e+01 -2 0 0
3121 1 9 -1.2000000000000000e-01 3.0364720267714468e-01 4.8650469377111882e+01 1.6731620695891174e+01 0 3 0
3144 1 3 5.9999999999999998e-02 8.8552620778432045e-01 4.6986393704650546e+01 1.2572847977083711e+01 0 3 0
3122 1 2 0.0000000000000000e+00 7.3795903151734332e-01 4.7240921996676292e+01 1.6348538052380722e+01 0 3 0
3154 1 3 5.9999999999999998e-02 4.0974546716268732e+00 4.5731864351260313e+01 1.3112408875536705e+01 0 3 0
3152 1 2 0.0000000000000000e+00 4.2751309358947029e+00 4.7829996501281002e+01 1.2748541302673960e+01 0 3 0
3141 1 1 -1.7999999999999999e-01 1.3012402834587387e+00 4.6068677700193369e+01 1.3028009014396384e+01 0 3 0
3145 1 5 -4.2999999999999999e-01 3.3056163031026400e+00 4.4455469885747313e+01 1.5382125732524361e+01 0 3 0
3151 1 9 -1.2000000000000000e-01 3.7235253682429952e+00 4.6571373422149655e+01 1.3620946222498212e+01 0 3 0
3137 1 2 0.0000000000000000e+00 2.2685458377787406e+00 4.6273215123849162e+01 1.4218202132890802e+01 0 3 0
3140 1 4 5.1000000000000001e-01 2.2723028867033435e+00 4.4891664494813881e+01 1.4927465553838793e+01 0 3 0
3136 1 9 -1.2000000000000000e-01 1.8494766298197849e+00 4.7325747737284075e+01 1.5221448300892533e+01 0 3 0
3138 1 3 5.9999999999999998e-02 2.7359607700157302e+00 4.7438467586465087e+01 1.5828632459528254e+01 0 3 0
3153 1 3 5.9999999999999998e-02 4.2665181087140285e+00 4.6596605731719279e+01 1.4547138581894192e+01 0 3 0
3139 1 3 5.9999999999999998e-02 1.7417414329077934e+00 4.8266162262312626e+01 1.4610109375176757e+01 0 3 0
3146 1 6 -3.3000000000000002e-01 1.1295202504069590e+00 4.4210014790764220e+01 1.4885015896825429e+01 0 3 0
3161 1 6 -3.3000000000000002e-01 4.7969234385463526e+00 4.8851267976543717e+01 1.4788594070978275e+01 0 3 0
3155 1 4 5.1000000000000001e-01 4.5322451264541135e+00 4.9090362078304707e+01 1.3532913775031428e+01 0 3 0
3129 1 3 5.9999999999999998e-02 1.4213690479499343e+00 4.5379815652316346e+01 1.7515069110636258e+01 0 3 0
3126 1 1 -1.7999999999999999e-01 1.3281212883350140e+00 4.6467172462413338e+01 1.7577101307758642e+01 0 3 0
3179 1 8 2.9999999999999999e-02 5.5600846352997069e+00 4.5258205774084487e+01 1.5923047997902097e+01 0 3 0
3128 1 3 5.9999999999999998e-02 2.2232068686909421e+00 4.6977787298594961e+01 1.7949189456864239e+01 0 3 0
3124 1 3 5.9999999999999998e-02 1.2440384423537538e+00 4.9137988456204425e+01 1.6833369716033008e+01 0 3 0
3142 1 3 5.9999999999999998e-02 4.8414971811977753e-01 4.5413738337775044e+01 1.3126859145053581e+01 0 3 0
5869 1 3 5.9999999999999998e-02 2.3025666027587022e-01 4.3749017486530406e+01 4.2068270387551712e+00 0 3 0
3193 1 8 2.9999999999999999e-02 1.2332492616385817e+01 4.8067788953779115e+01 1.2417246897270338e+01 0 3 0
3175 1 5 -4.2999999999999999e-01 6.3701244326841628e+00 4.4832787154630076e+01 1.3412125067035024e+01 0 3 0
3180 1 8 2.9999999999999999e-02 6.4836474832077480e+00 4.6194721698692163e+01 1.6937155058550594e+01 0 3 0
3177 1 7 1.6000000000000000e-01 6.5645961500533963e+00 4.5653837618862937e+01 1.6031904938419750e+01 0 3 0
3167 1 2 0.0000000000000000e+00 6.9207949018538644e+00 4.6987190464137782e+01 1.2524602789695381e+01 0 3 0
3191 1 6 -3.3000000000000002e-01 1.0872886499373225e+01 4.6455440966874690e+01 1.2557493836561830e+01 0 3 0
3178 1 8 2.9999999999999999e-02 7.1924003528445333e+00 4.4788606933561034e+01 1.6101798056048857e+01 0 3 0
3173 1 3 5.9999999999999998e-02 8.7062712648734646e+00 4.7978792644588317e+01 1.3313697267850969e+01 0 3 0
3170 1 4 5.1000000000000001e-01 6.7347633656958097e+00 4.5948996862063794e+01 1.3656308658460683e+01 0 3 0
3176 1 6 -3.3000000000000002e-01 6.9245855004722143e+00 4.6439668406510521e+01 1.4915333134011963e+01 0 3 0
3171 1 1 -1.7999999999999999e-01 7.6872840047363376e+00 4.8271008633764936e+01 1.2965360683282693e+01 0 3 0
3471 1 1 -1.7999999999999999e-01 9.4102669676300348e+00 4.7613597735641910e+01 1.7175373776442854e+01 0 3 0
3174 1 3 5.9999999999999998e-02 7.2311912315364202e+00 4.8821737407218770e+01 1.3755165063444132e+01 0 3 0
3474 1 3 5.9999999999999998e-02 9.3223588535116484e+00 4.6524000020463205e+01 1.7076434336412966e+01 0 3 0
3187 1 3 5.9999999999999998e-02 8.9758550813256459e+00 4.4870843638722917e+01 1.3301376600056930e+01 0 3 0
3473 1 3 5.9999999999999998e-02 8.3867158946256133e+00 4.7974530420184543e+01 1.6850204479048802e+01 0 3 0
3472 1 3 5.9999999999999998e-02 9.9813470478990798e+00 4.8045878997027359e+01 1.6317325972284422e+01 0 3 0
3192 1 7 1.6000000000000000e-01 1.1618396344508602e+01 4.7591601717250029e+01 1.3068556856764889e+01 0 3 0
3195 1 8 2.9999999999999999e-02 1.0972564883649330e+01 4.8318704891851226e+01 1.3475809413535746e+01 0 3 0
3194 1 8 2.9999999999999999e-02 1.2258725354795001e+01 4.7290967755366808e+01 1.3962329437238235e+01 0 3 0
3457 1 3 5.9999999999999998e-02 1.2183979469842193e+01 4.8084556277829961e+01 1.5979573354129611e+01 0 3 0
3432 1 7 1.6000000000000000e-01 1.5528671485854924e+01 4.3721449217037581e+01 1.3916045068270549e+01 0 3 0
3456 1 1 -1.7999999999999999e-01 1.2493226126220740e+01 4.8747414093584254e+01 1.6805040398559893e+01 0 3 0
3445 1 5 -4.2999999999999999e-01 1.3937366871761643e+01 4.6182837239283771e+01 1.5276572459100471e+01 0 3 0
3440 1 4 5.1000000000000001e-01 1.4772121142195775e+01 4.6956206194971855e+01 1.5782947022250092e+01 0 3 0
3437 1 2 0.0000000000000000e+00 1.5025347802179120e+01 4.6875164335022056e+01 1.7361250911628783e+01 0 3 0
3454 1 3 5.9999999999999998e-02 1.3019827225657203e+01 4.6023969968285627e+01 1.7538195339816713e+01 0 3 0
3447 1 7 1.6000000000000000e-01 1.5793922571608954e+01 4.7913848509164524e+01 1.3742982837556529e+01 0 3 0
3446 1 6 -3.3000000000000002e-01 1.5638737095404009e+01 4.7772819846018116e+01 1.5113935946492042e+01 0 3 0
3438 1 3 5.9999999999999998e-02 1.5235269081110623e+01 4.4878441865716532e+01 1.8147210134065631e+01 0 3 0
3441 1 1 -1.7999999999999999e-01 1.5762656084563217e+01 4.8137625017657307e+01 1.7779341847833280e+01 0 3 0
3436 1 9 -1.2000000000000000e-01 1.5948355781866507e+01 4.5635519481312386e+01 1.7864372444001440e+01 0 3 0
3449 1 8 2.9999999999999999e-02 1.4842358422569266e+01 4.8099829728848256e+01 1.3349406971050449e+01 0 3 0
3451 1 9 -1.2000000000000000e-01 1.3591636752573676e+01 4.6789205867049326e+01 1.8050187941069183e+01 0 3 0
3452 1 2 0.0000000000000000e+00 1.2652043959166848e+01 4.7968157234276617e+01 1.8219172647123450e+01 0 3 0
36329 1 8 2.9999999999999999e-02 1.3458847753189128e+01 4.7351834168359083e+01 3.1204327430005154e+01 -2 1 0
3443 1 3 5.9999999999999998e-02 1.5405157855669611e+01 4.9067566212759971e+01 1.7308896332075040e+01 0 3 0
3433 1 8 2.9999999999999999e-02 1.4595821970773743e+01 4.3787210727807135e+01 1.4358332359744157e+01 0 3 0
3458 1 3 5.9999999999999998e-02 1.3413269195617852e+01 4.9243047399752967e+01 1.6533275671492717e+01 0 3 0
3435 1 8 2.9999999999999999e-02 1.5578511122036920e+01 4.4340087058094738e+01 1.3038707692726552e+01 0 3 0
5938 1 8 2.9999999999999999e-02 5.9126833399817602e-01 5.2905961445691325e+01 1.2487270333885146e+01 0 3 0
26250 1 8 2.9999999999999999e-02 4.0797115872773935e+00 5.3131617109707257e+01 1.2297993314558433e+01 -2 0 0
3162 1 7 1.6000000000000000e-01 5.2501886995600291e+00 4.9944476962593455e+01 1.5559704685751889e+01 0 3 0
26246 1 6 -3.3000000000000002e-01 4.9370862877011064e+00 5.5097507670278716e+01 1.2399525790191777e+01 -2 0 0
3164 1 8 2.9999999999999999e-02 4.2920475727460907e+00 5.0523711112479361e+01 1.5820055740892078e+01 0 3 0
3165 1 8 2.9999999999999999e-02 5.8941641275682555e+00 5.0683268637881284e+01 1.5205386435635047e+01 0 3 0
5939 1 8 2.9999999999999999e-02 1.4725813941603499e-01 5.3561234315431690e+01 1.4060929223698992e+01 0 3 0
3160 1 5 -4.2999999999999999e-01 4.5296029596295906e+00 5.0184281821333705e+01 1.2938255532322806e+01 0 3 0
3101 1 6 -3.3000000000000002e-01 7.5055816652376861e-01 5.1726736547593191e+01 1.5685223375902645e+01 0 3 0
3102 1 7 1.6000000000000000e-01 2.0097939580222977e+00 5.1776255630419854e+01 1.5085882962577362e+01 0 3 0
3104 1 8 2.9999999999999999e-02 2.3437764304161175e+00 5.0759836588475700e+01 1.5349184956709436e+01 0 3 0
3105 1 8 2.9999999999999999e-02 2.6101009707105689e+00 5.2497690441483989e+01 1.5652252052979867e+01 0 3 0
3103 1 8 2.9999999999999999e-02 2.0643083151159765e+00 5.1839936161784216e+01 1.4003024906103724e+01 0 3 0
3095 1 4 5.1000000000000001e-01 7.1698733692108896e-01 5.1633687497199183e+01 1.7058030139974662e+01 0 3 0
3100 1 5 -4.2999999999999999e-01 1.6971600403540008e+00 5.1339982707907808e+01 1.7812198785055177e+01 0 3 0
26245 1 5 -4.2999999999999999e-01 4.3742533769437504e+00 5.4663205619121712e+01 1.4575018378471274e+01 -2 0 0
3090 1 8 2.9999999999999999e-02 3.0017273431886484e+00 5.4127494159353631e+01 1.6973959065544403e+01 0 3 0
3086 1 6 -3.3000000000000002e-01 1.1128834766861522e+00 5.4553645510549579e+01 1.7541229564533328e+01 0 3 0
3087 1 7 1.6000000000000000e-01 2.3255791940641077e+00 5.4990157321440897e+01 1.6926632384638630e+01 0 3 0
3089 1 8 2.9999999999999999e-02 2.2503758087504000e+00 5.5184235008297584e+01 1.5852616102389645e+01 0 3 0
26265 1 8 2.9999999999999999e-02 5.9860415028553220e+00 5.5344769129148673e+01 1.7543342943069455e+01 -2 0 0
3163 1 8 2.9999999999999999e-02 5.6377434184254476e+00 4.9556079083005024e+01 1.6496655053800851e+01 0 3 0
26240 1 4 5.1000000000000001e-01 4.8139945602800163e+00 5.5435635531992432e+01 1.3712284339642871e+01 -2 0 0
26264 1 8 2.9999999999999999e-02 6.4024881874277684e+00 5.3681439919210739e+01 1.7299141738168625e+01 -2 0 0
26504 1 8 2.9999999999999999e-02 9.5280158339394276e+00 5.1697687828330238e+01 1.2904328686080973e+01 -2 0 0
3459 1 3 5.9999999999999998e-02 1.1625315277983665e+01 4.9479572822776973e+01 1.6935750713806200e+01 0 3 0
26517 1 7 1.6000000000000000e-01 1.0779265647555196e+01 5.3036068447869312e+01 1.6434051604236675e+01 -2 0 0
26502 1 7 1.6000000000000000e-01 1.0519048224997292e+01 5.1337740133355204e+01 1.3151861309376224e+01 -2 0 0
26516 1 6 -3.3000000000000002e-01 1.1587011971627955e+01 5.3920136325683053e+01 1.5719166379275649e+01 -2 0 0
26520 1 8 2.9999999999999999e-02 9.7124997508123574e+00 5.3231898649590121e+01 1.6395165012498971e+01 -2 0 0
26518 1 8 2.9999999999999999e-02 1.0887435637741676e+01 5.3115090061906784e+01 1.7528431543304031e+01 -2 0 0
26519 1 8 2.9999999999999999e-02 1.0879240819229837e+01 5.1983206563887904e+01 1.6253550044767806e+01 -2 0 0
3475 1 5 -4.2999999999999999e-01 9.0992541364923110e+00 5.0184757389704373e+01 1.7976009913239178e+01 0 3 0
26505 1 8 2.9999999999999999e-02 1.0452209896653532e+01 5.1057200592913887e+01 1.4182373326305280e+01 -2 0 0
26257 1 3 5.9999999999999998e-02 7.1607659408219817e+00 5.4386244364380190e+01 1.3468407264442012e+01 -2 0 0
26258 1 3 5.9999999999999998e-02 8.8892395472580645e+00 5.4798046624760467e+01 1.3188116854877322e+01 -2 0 0
26501 1 6 -3.3000000000000002e-01 1.1487165589349042e+01 5.2320308167663029e+01 1.2891923716940466e+01 -2 0 0
26503 1 8 2.9999999999999999e-02 1.0760993845604384e+01 5.0450920806583078e+01 1.2641935957197898e+01 -2 0 0
26262 1 7 1.6000000000000000e-01 6.8453050368278729e+00 5.4723758282280833e+01 1.7279066058732464e+01 -2 0 0
26256 1 1 -1.7999999999999999e-01 7.8649520049671882e+00 5.5098515591674449e+01 1.3151327112052851e+01 -2 0 0
26261 1 6 -3.3000000000000002e-01 7.3138487525848923e+00 5.4882688499295661e+01 1.5943150177676205e+01 -2 0 0
26263 1 8 2.9999999999999999e-02 7.6183275591191428e+00 5.4717435494968036e+01 1.8053814808276297e+01 -2 0 0
26499 1 3 5.9999999999999998e-02 1.5795560401250833e+01 5.3590070397497399e+01 1.2671082215855973e+01 -2 0 0
26496 1 1 -1.7999999999999999e-01 1.5135702678170080e+01 5.2787632916747540e+01 1.2891614982126638e+01 -2 0 0
26510 1 4 5.1000000000000001e-01 1.2948961989508533e+01 5.3962715530646584e+01 1.6027916822679270e+01 -2 0 0
26515 1 5 -4.2999999999999999e-01 1.3476817656803052e+01 5.3182107627297846e+01 1.6805643076301127e+01 -2 0 0
26508 1 3 5.9999999999999998e-02 1.2470628410493052e+01 5.4945743487067290e+01 1.3395293975341536e+01 -2 0 0
26495 1 4 5.1000000000000001e-01 1.2740940475409607e+01 5.2145564630714134e+01 1.3357977644145651e+01 -2 0 0
26492 1 2 0.0000000000000000e+00 1.3659225549805100e+01 5.3249326132233904e+01 1.2782776403515456e+01 -2 0 0
26500 1 5 -4.2999999999999999e-01 1.3090561966198800e+01 5.1154088059488714e+01 1.4001779736554871e+01 -2 0 0
26506 1 9 -1.2000000000000000e-01 1.3489126900220741e+01 5.4627253089388915e+01 1.3570563810389789e+01 -2 0 0
26511 1 1 -1.7999999999999999e-01 1.5314676961855348e+01 5.4583913605761545e+01 1.5436998555336761e+01 -2 0 0
26513 1 3 5.9999999999999998e-02 1.5567511077469376e+01 5.3556106701829464e+01 1.5469381611201161e+01 -2 0 0
26514 1 3 5.9999999999999998e-02 1.5601519136657181e+01 5.4991444628130402e+01 1.6380515915312088e+01 -2 0 0
26507 1 2 0.0000000000000000e+00 1.3835145098288930e+01 5.4932623595313977e+01 1.5128604600085097e+01 -2 0 0
26509 1 3 5.9999999999999998e-02 1.4042008118712122e+01 5.5314177269485754e+01 1.2962868657560092e+01 -2 0 0
26498 1 3 5.9999999999999998e-02 1.5424528234096048e+01 5.2358853773762277e+01 1.3835218110342286e+01 -2 0 0
26512 1 3 5.9999999999999998e-02 1.5963123941608702e+01 5.5150358669512407e+01 1.4787884003266496e+01 -2 0 0
26235 1 8 2.9999999999999999e-02 7.4098074295716487e-01 5.9978774015117388e+01 1.5943197373629147e+01 -2 0 0
26228 1 3 5.9999999999999998e-02 2.3439648308363443e+00 5.6111489733967588e+01 1.2222254569725237e+01 -2 0 0
3088 1 8 2.9999999999999999e-02 2.7267928787531241e+00 5.5854308018649789e+01 1.7439600183748500e+01 0 3 0
26233 1 8 2.9999999999999999e-02 1.1800185863100274e+00 5.8725469572970120e+01 1.7039572564393758e+01 -2 0 0
26239 1 3 5.9999999999999998e-02 4.5093734386230491e+00 5.8905716322351182e+01 1.3223247661473433e+01 -2 0 0
26236 1 9 -1.2000000000000000e-01 4.1784263943867028e+00 5.7880286270875175e+01 1.3107368055329774e+01 -2 0 0
26229 1 3 5.9999999999999998e-02 8.5661365696735781e-01 5.6607127036148114e+01 1.2886073714830548e+01 -2 0 0
26222 1 2 0.0000000000000000e+00 2.6629673296076137e+00 5.8057474599077345e+01 1.3145898657683693e+01 -2 0 0
26226 1 1 -1.7999999999999999e-01 1.9488782498259842e+00 5.6609106961229053e+01 1.3035513414990755e+01 -2 0 0
26227 1 3 5.9999999999999998e-02 2.1680895135246989e+00 5.6053947923403832e+01 1.3962810266908564e+01 -2 0 0
26237 1 2 0.0000000000000000e+00 5.0766459869504734e+00 5.6959217002815535e+01 1.3965626408283772e+01 -2 0 0
26225 1 4 5.1000000000000001e-01 2.2153005870164124e+00 5.8733331794979236e+01 1.4488393073888735e+01 -2 0 0
26231 1 6 -3.3000000000000002e-01 1.1573645533830823e+00 5.8171026902250993e+01 1.5098692912799518e+01 -2 0 0
26241 1 1 -1.7999999999999999e-01 4.8038628042332947e+00 5.7307533253904190e+01 1.5431564380745979e+01 -2 0 0
26244 1 3 5.9999999999999998e-02 3.7602868494316559e+00 5.7091485719483671e+01 1.5692663991027860e+01 -2 0 0
26232 1 7 1.6000000000000000e-01 6.5876616031650637e-01 5.8927866665976310e+01 1.6168457806377454e+01 -2 0 0
26230 1 5 -4.2999999999999999e-01 2.7828727358841698e+00 5.9769936671485141e+01 1.4863530510890786e+01 -2 0 0
26242 1 3 5.9999999999999998e-02 4.9523580356692936e+00 5.8418363666889071e+01 1.5563886598069800e+01 -2 0 0
26243 1 3 5.9999999999999998e-02 5.4702578023777955e+00 5.6800308892667104e+01 1.6172235613416365e+01 -2 0 0
26212 1 3 5.9999999999999998e-02 3.7752122452839370e+00 6.0508807243793299e+01 1.2634122248761077e+01 -2 0 0
26213 1 3 5.9999999999999998e-02 2.2699184307502689e+00 6.1319349173219528e+01 1.2808959289763237e+01 -2 0 0
26274 1 3 5.9999999999999998e-02 7.9545056552776696e+00 5.9672830725866561e+01 1.2396125172653401e+01 -2 0 0
26271 1 1 -1.7999999999999999e-01 9.0630810653219172e+00 5.9528682797691111e+01 1.2372779991459771e+01 -2 0 0
26281 1 9 -1.2000000000000000e-01 1.1260864881003339e+01 5.8268555336894408e+01 1.2326138220450332e+01 -2 0 0
26283 1 3 5.9999999999999998e-02 1.1713973910204921e+01 5.7253963709809824e+01 1.2482114533456560e+01 -2 0 0
26267 1 2 0.0000000000000000e+00 9.6421278666356454e+00 5.8068779991335880e+01 1.2452488661122798e+01 -2 0 0
26254 1 3 5.9999999999999998e-02 6.6487693013446911e+00 5.7818373663117306e+01 1.2624915123221852e+01 -2 0 0
26251 1 9 -1.2000000000000000e-01 6.5827472360686397e+00 5.7399041739871990e+01 1.3656659723878599e+01 -2 0 0
26273 1 3 5.9999999999999998e-02 9.4529049715097759e+00 6.0134679009866623e+01 1.3186489881203874e+01 -2 0 0
26253 1 3 5.9999999999999998e-02 6.8106501227065097e+00 5.8322972025571630e+01 1.4236993506373800e+01 -2 0 0
26284 1 3 5.9999999999999998e-02 1.1556487982478860e+01 5.8779211831264796e+01 1.3272448866336481e+01 -2 0 0
26260 1 5 -4.2999999999999999e-01 7.9534316761635839e+00 5.7022308426819755e+01 1.6308288795270105e+01 -2 0 0
26255 1 4 5.1000000000000001e-01 7.7410671006368084e+00 5.6103186285528480e+01 1.5519668757972031e+01 -2 0 0
26252 1 2 0.0000000000000000e+00 7.8132758054812168e+00 5.6425962039654500e+01 1.3975301140865731e+01 -2 0 0
26266 1 9 -1.2000000000000000e-01 9.1441026417877680e+00 5.7378805468699078e+01 1.3814045739365140e+01 -2 0 0
26268 1 3 5.9999999999999998e-02 1.0006508929886326e+01 5.6775987138213608e+01 1.4191042741116810e+01 -2 0 0
26269 1 3 5.9999999999999998e-02 9.1140104536798834e+00 5.8210879614162216e+01 1.4439890910042985e+01 -2 0 0
26541 1 1 -1.7999999999999999e-01 1.1259374303205059e+01 5.8531015814249415e+01 1.6722951660759708e+01 -2 0 0
26543 1 3 5.9999999999999998e-02 1.1169664374093605e+01 5.8120405215314470e+01 1.5734769436506655e+01 -2 0 0
26544 1 3 5.9999999999999998e-02 1.0387525334807941e+01 5.9027441873985509e+01 1.7010862580737452e+01 -2 0 0
26542 1 3 5.9999999999999998e-02 1.1354406497074297e+01 5.7774543658734565e+01 1.7495337842554598e+01 -2 0 0
26560 1 5 -4.2999999999999999e-01 8.8825299957599348e+00 6.1049702610448008e+01 1.5772033693572782e+01 -2 0 0
26555 1 4 5.1000000000000001e-01 9.6199473410655099e+00 6.1495875075226472e+01 1.6639798264105568e+01 -2 0 0
26564 1 8 2.9999999999999999e-02 7.3230759027477932e+00 6.1856292317840193e+01 1.7685718419766026e+01 -2 0 0
26553 1 3 5.9999999999999998e-02 1.1563653987045258e+01 6.0412650567927194e+01 1.4952649873652749e+01 -2 0 0
26551 1 9 -1.2000000000000000e-01 1.2030310451683325e+01 6.0862699482333390e+01 1.5832239867508745e+01 -2 0 0
26561 1 6 -3.3000000000000002e-01 9.3073249718235385e+00 6.1542563050070079e+01 1.7914615283610331e+01 -2 0 0
26562 1 7 1.6000000000000000e-01 7.9966341936167105e+00 6.1319254555700070e+01 1.8265473501229014e+01 -2 0 0
26524 1 3 5.9999999999999998e-02 1.2519075287949544e+01 5.6309391847047635e+01 1.5955700354586481e+01 -2 0 0
26299 1 3 5.9999999999999998e-02 1.4005147294494401e+01 5.8742357970809302e+01 1.2331675096614104e+01 -2 0 0
26289 1 3 5.9999999999999998e-02 1.2813817062841864e+01 6.0655002145129181e+01 1.2669917710070154e+01 -2 0 0
26537 1 2 0.0000000000000000e+00 1.2470617222832580e+01 5.9548644203726326e+01 1.6702901128036469e+01 -2 0 0
26523 1 3 5.9999999999999998e-02 1.3047522506432289e+01 5.6690792028432377e+01 1.4415369736116245e+01 -2 0 0
26539 1 3 5.9999999999999998e-02 1.3335770301248129e+01 5.9046009419458670e+01 1.4855016477737964e+01 -2 0 0
26521 1 9 -1.2000000000000000e-01 1.3439313318747461e+01 5.6383130805368481e+01 1.5340279128636718e+01 -2 0 0
26536 1 9 -1.2000000000000000e-01 1.3652663773670710e+01 5.8988850738015977e+01 1.5869654064854794e+01 -2 0 0
26538 1 3 5.9999999999999998e-02 1.4506303793594522e+01 5.9744333288617376e+01 1.5929001317006078e+01 -2 0 0
26522 1 2 0.0000000000000000e+00 1.4234437553511000e+01 5.7559548491751592e+01 1.6072516108468808e+01 -2 0 0
26526 1 1 -1.7999999999999999e-01 1.4342032869819286e+01 5.7198633819058330e+01 1.7564582590212382e+01 -2 0 0
26554 1 3 5.9999999999999998e-02 1.3000491111012792e+01 6.1306222800063814e+01 1.5641080846700048e+01 -2 0 0
26528 1 3 5.9999999999999998e-02 1.4647032159933635e+01 5.6187804771049706e+01 1.7812073187910912e+01 -2 0 0
26529 1 3 5.9999999999999998e-02 1.3441779707056664e+01 5.7282394693440487e+01 1.8109693584994801e+01 -2 0 0
26540 1 4 5.1000000000000001e-01 1.2951664068273379e+01 6.0030490732914146e+01 1.8097670855953275e+01 -2 0 0
26545 1 5 -4.2999999999999999e-01 1.3868996575722782e+01 6.0812940023046387e+01 1.8230988637641801e+01 -2 0 0
26527 1 3 5.9999999999999998e-02 1.5006643730469554e+01 5.7849864596480089e+01 1.8129536864658856e+01 -2 0 0
26525 1 4 5.1000000000000001e-01 1.5581948972822888e+01 5.7599640274270925e+01 1.5343835892620694e+01 -2 0 0
26530 1 5 -4.2999999999999999e-01 1.5608059581695864e+01 5.7654866086092710e+01 1.4073947074976511e+01 -2 0 0
3028 1 8 2.9999999999999999e-02 3.4385470888739383e-01 6.2301224068664666e+01 1.5705097591014351e+01 0 3 0
3030 1 8 2.9999999999999999e-02 5.6713109140395690e-01 6.2644065912895016e+01 1.4092477539148460e+01 0 3 0
36465 1 8 2.9999999999999999e-02 1.7748843897712878e+00 6.2920386702555994e+01 1.7630301717216827e+01 -2 1 0
36463 1 8 2.9999999999999999e-02 2.6481705352004812e+00 6.2742782908185532e+01 1.6148372233825985e+01 -2 1 0
36462 1 7 1.6000000000000000e-01 2.5139910451055552e+00 6.3396081773929687e+01 1.7024787070345575e+01 -2 1 0
36461 1 6 -3.3000000000000002e-01 3.7282626230982374e+00 6.3636743989683602e+01 1.7662335557732334e+01 -2 1 0
2730 1 8 2.9999999999999999e-02 5.5822891231886933e+00 6.4006118448583194e+01 1.3578130887744667e+01 0 3 0
2728 1 8 2.9999999999999999e-02 3.9962914593909273e+00 6.3747355257430392e+01 1.4486675108147592e+01 0 3 0
2727 1 7 1.6000000000000000e-01 4.7686860137454419e+00 6.4473701300254390e+01 1.4098308853712901e+01 0 3 0
36464 1 8 2.9999999999999999e-02 2.0890669285968073e+00 6.4263751853250696e+01 1.6560564271550042e+01 -2 1 0
36458 1 3 5.9999999999999998e-02 6.4428899711682943e+00 6.3599934101573233e+01 1.7623298116590970e+01 -2 1 0
36456 1 1 -1.7999999999999999e-01 6.2350055400675322e+00 6.4577907251359207e+01 1.8039777564479245e+01 -2 1 0
26583 1 3 5.9999999999999998e-02 1.0268106117425987e+01 6.3192346040515190e+01 1.2368571565329963e+01 -2 0 0
26581 1 9 -1.2000000000000000e-01 1.0431951922828048e+01 6.4186399296006286e+01 1.2857537224571089e+01 -2 0 0
26552 1 2 0.0000000000000000e+00 1.1077247075322257e+01 6.2030252741405242e+01 1.6286450610112961e+01 -2 0 0
26569 1 3 5.9999999999999998e-02 1.0377769933659637e+01 6.2071656995970848e+01 1.4213906956860237e+01 -2 0 0
26566 1 9 -1.2000000000000000e-01 1.0991827523343762e+01 6.2772036747670825e+01 1.4818933728470062e+01 -2 0 0
26574 1 3 5.9999999999999998e-02 8.2154346474509055e+00 6.3328714610314691e+01 1.4415511294927201e+01 -2 0 0
26557 1 3 5.9999999999999998e-02 1.0943650373659592e+01 6.3776696789674851e+01 1.7674059570464436e+01 -2 0 0
26556 1 1 -1.7999999999999999e-01 1.1689703416348291e+01 6.3068540515711206e+01 1.7354404928091380e+01 -2 0 0
26567 1 2 0.0000000000000000e+00 1.0271874571264949e+01 6.4141816770508356e+01 1.4479365254912029e+01 -2 0 0
26571 1 1 -1.7999999999999999e-01 8.7524925230317869e+00 6.4144861734453926e+01 1.4823763265530189e+01 -2 0 0
26584 1 3 5.9999999999999998e-02 1.1516858688758742e+01 6.4186870812120091e+01 1.2681516393501466e+01 -2 0 0
26573 1 3 5.9999999999999998e-02 8.5580707443296742e+00 6.4046247658743340e+01 1.5927445051395436e+01 -2 0 0
26568 1 3 5.9999999999999998e-02 1.1981242948917224e+01 6.2784898997701433e+01 1.4276449684508382e+01 -2 0 0
26559 1 3 5.9999999999999998e-02 1.2081769398946230e+01 6.2640726873917856e+01 1.8314968143532219e+01 -2 0 0
26558 1 3 5.9999999999999998e-02 1.2524048560325888e+01 6.3540125292561292e+01 1.6935919408357055e+01 -2 0 0
26695 1 5 -4.2999999999999999e-01 1.5595063069388569e+01 6.2219060539821427e+01 1.4652810932212079e+01 -2 0 0
26699 1 8 2.9999999999999999e-02 1.4976351909441130e+01 6.4110616692428124e+01 1.6715581630348456e+01 -2 0 0
26697 1 7 1.6000000000000000e-01 1.5280668072398806e+01 6.4691473466085839e+01 1.5832085454776152e+01 -2 0 0
43991 1163 11 4.2380000000000001e-01 1.5961585192976450e+01 4.3632384327259736e+01 3.1464188273342256e+01 0 0 0
3569 1 8 2.9999999999999999e-02 3.0239946150694930e-01 4.6489616927138840e+01 2.3347126149615210e+01 0 3 0
3535 1 5 -4.2999999999999999e-01 2.4472527522672536e+00 4.4370809255385481e+01 2.0008975988847428e+01 0 3 0
3528 1 3 5.9999999999999998e-02 2.2193820058193467e+00 4.4764438479093918e+01 2.2814325436656279e+01 0 3 0
3526 1 9 -1.2000000000000000e-01 2.8070016500704682e+00 4.3881993958494405e+01 2.3045376120888896e+01 0 3 0
3514 1 3 5.9999999999999998e-02 4.2519731509285297e+00 4.5737963488313994e+01 2.1676854922074202e+01 0 3 0
3512 1 2 0.0000000000000000e+00 4.2219913978323964e+00 4.4453072461875784e+01 2.3525139497158420e+01 0 3 0
3543 1 3 5.9999999999999998e-02 4.2787319355035047e-01 4.3892920136501189e+01 2.1462905248441064e+01 0 3 0
3511 1 9 -1.2000000000000000e-01 5.0068807648360245e+00 4.5270463925328301e+01 2.2370927829748261e+01 0 3 0
3503 1 3 5.9999999999999998e-02 5.1663309544028930e+00 4.7406040887765954e+01 2.4021522125854137e+01 0 3 0
3118 1 8 2.9999999999999999e-02 1.8203592965050777e+00 4.8455042376107066e+01 2.1390105620925581e+01 0 3 0
3127 1 3 5.9999999999999998e-02 5.4684239088744757e-01 4.6329974008299082e+01 1.8396860269279678e+01 0 3 0
3501 1 1 -1.7999999999999999e-01 5.6417025221920278e+00 4.7595693888502474e+01 2.3059184584491085e+01 0 3 0
3117 1 7 1.6000000000000000e-01 2.1987457036513147e+00 4.8953740151785482e+01 2.0561710073811238e+01 0 3 0
3116 1 6 -3.3000000000000002e-01 1.4891875882728027e+00 4.8889622988017969e+01 1.9300484485859783e+01 0 3 0
3504 1 3 5.9999999999999998e-02 4.9301860254441898e+00 4.7951446379309388e+01 2.2327629310354592e+01 0 3 0
3120 1 8 2.9999999999999999e-02 3.2859714703420404e+00 4.8671363354715218e+01 2.0498394737329235e+01 0 3 0
3519 1 3 5.9999999999999998e-02 3.4648634982358795e+00 4.6285600106590465e+01 2.4405806803504017e+01 0 3 0
3529 1 3 5.9999999999999998e-02 2.3589035925479624e+00 4.3499522362933789e+01 2.3938098132021807e+01 0 3 0
3110 1 4 5.1000000000000001e-01 1.9171012902327711e-01 4.9145403891923195e+01 1.9357318090876952e+01 0 3 0
3513 1 3 5.9999999999999998e-02 5.1967276183073343e+00 4.4412830320365025e+01 2.1754825739486147e+01 0 3 0
3540 1 8 2.9999999999999999e-02 5.0440714762691972e+00 4.3881775153616459e+01 1.8824452057383940e+01 0 3 0
3497 1 2 0.0000000000000000e+00 6.2195604187194578e+00 4.6298714669975105e+01 2.2501913937757962e+01 0 3 0
3530 1 4 5.1000000000000001e-01 2.9488478293262577e+00 4.3403643333186089e+01 2.0597590326951604e+01 0 3 0
24773 1 3 5.9999999999999998e-02 1.5500847966649856e+01 6.2089409319454859e+01 2.6122822617111598e+01 -2 0 0
3469 1 3 5.9999999999999998e-02 1.1157010965142494e+01 4.6320134764694913e+01 1.8634750118614928e+01 0 3 0
3502 1 3 5.9999999999999998e-02 6.3681854948605103e+00 4.8419923349014219e+01 2.3043437879973748e+01 0 3 0
3467 1 2 0.0000000000000000e+00 9.7911056215490060e+00 4.7948543873968539e+01 1.8614422266444731e+01 0 3 0
3483 1 3 5.9999999999999998e-02 7.7668565057721839e+00 4.6997877734979859e+01 1.8781968827599155e+01 0 3 0
3466 1 9 -1.2000000000000000e-01 1.1287334283672889e+01 4.7374448384267772e+01 1.8852979173975687e+01 0 3 0
3499 1 3 5.9999999999999998e-02 6.1183941460429274e+00 4.6519107534122419e+01 2.0458093867305344e+01 0 3 0
35977 1 3 5.9999999999999998e-02 1.0962838107195669e+01 4.3787098976007051e+01 1.9091199871109737e+01 -2 1 0
3484 1 3 5.9999999999999998e-02 8.9516687658060476e+00 4.6204248679234560e+01 1.9510826496013365e+01 0 3 0
3481 1 9 -1.2000000000000000e-01 8.5901456621340806e+00 4.7285869408710134e+01 1.9397067395172861e+01 0 3 0
3496 1 9 -1.2000000000000000e-01 6.9226831625663712e+00 4.6451157624029094e+01 2.1074161066264814e+01 0 3 0
3498 1 3 5.9999999999999998e-02 7.3398687078023066e+00 4.5483782301013854e+01 2.0844141695135502e+01 0 3 0
3489 1 3 5.9999999999999998e-02 9.7681516684552072e+00 4.6450609026875419e+01 2.1843928022800451e+01 0 3 0
3482 1 2 0.0000000000000000e+00 8.1203269663359681e+00 4.7540620379515019e+01 2.0836179317807012e+01 0 3 0
3486 1 1 -1.7999999999999999e-01 9.2875338515067973e+00 4.7422529861431151e+01 2.1851891831112372e+01 0 3 0
3506 1 6 -3.3000000000000002e-01 8.0347907350597882e+00 4.4919715655416383e+01 2.3083916304084433e+01 0 3 0
3500 1 4 5.1000000000000001e-01 7.2310395606315963e+00 4.5808043646481991e+01 2.3564081390834730e+01 0 3 0
3487 1 3 5.9999999999999998e-02 8.9658492962014691e+00 4.7882778410048516e+01 2.2790837357446616e+01 0 3 0
3507 1 7 1.6000000000000000e-01 9.1519208408539328e+00 4.4454657686443340e+01 2.3825509664162617e+01 0 3 0
3468 1 3 5.9999999999999998e-02 1.1518781729750057e+01 4.7256901564401716e+01 1.9917425614397068e+01 0 3 0
3488 1 3 5.9999999999999998e-02 1.0085743822041071e+01 4.8181543461589818e+01 2.1553813879663618e+01 0 3 0
35979 1 3 5.9999999999999998e-02 1.1295321006487903e+01 4.3825991132100306e+01 2.0791824305150641e+01 -2 1 0
3509 1 8 2.9999999999999999e-02 8.9422072421059600e+00 4.3364133114521373e+01 2.3970734746197142e+01 0 3 0
3485 1 4 5.1000000000000001e-01 7.4990107442872409e+00 4.8912299462866635e+01 2.0797380576522819e+01 0 3 0
35976 1 1 -1.7999999999999999e-01 1.1640317361980893e+01 4.3426903477396486e+01 1.9883720076803495e+01 -2 1 0
3508 1 8 2.9999999999999999e-02 1.0102748751841423e+01 4.4440364098323030e+01 2.3173632113610811e+01 0 3 0
35964 1 3 5.9999999999999998e-02 9.0136367717956620e+00 4.3471581350307481e+01 2.0142359420089811e+01 -2 1 0
35978 1 3 5.9999999999999998e-02 1.2632698060567378e+01 4.3879683366140362e+01 1.9730391626889446e+01 -2 1 0
35998 1 8 2.9999999999999999e-02 1.4654322422367587e+01 4.5992197541600618e+01 2.2867627710284214e+01 -2 1 0
3453 1 3 5.9999999999999998e-02 1.3741308607199423e+01 4.6378018265820522e+01 1.9029069521784450e+01 0 3 0
36000 1 8 2.9999999999999999e-02 1.4068344929232538e+01 4.6462372557792705e+01 2.1317071835055383e+01 -2 1 0
35997 1 7 1.6000000000000000e-01 1.4811909621144043e+01 4.5856267647569311e+01 2.1823829847751156e+01 -2 1 0
35995 1 5 -4.2999999999999999e-01 1.3075526701915818e+01 4.4003195099437882e+01 2.2626209950639815e+01 -2 1 0
35996 1 6 -3.3000000000000002e-01 1.4997591877215832e+01 4.4485057950644993e+01 2.1506806334163926e+01 -2 1 0
35990 1 4 5.1000000000000001e-01 1.4060126223749844e+01 4.3603090769752065e+01 2.1942241136488612e+01 -2 1 0
35999 1 8 2.9999999999999999e-02 1.5783111476750207e+01 4.6220450160799899e+01 2.1553869905383788e+01 -2 1 0
3460 1 5 -4.2999999999999999e-01 1.3893419197196042e+01 4.8493527892730739e+01 2.0256517384958006e+01 0 3 0
3455 1 4 5.1000000000000001e-01 1.3264639951983598e+01 4.8958930444713182e+01 1.9255094606860975e+01 0 3 0
36337 1 3 5.9999999999999998e-02 1.3096992373034919e+01 4.8901102763068394e+01 2.3294355775280657e+01 -2 1 0
3442 1 3 5.9999999999999998e-02 1.5870394148251151e+01 4.8428112891243657e+01 1.8786886913415124e+01 0 3 0
3093 1 3 5.9999999999999998e-02 7.3013069325538027e-02 5.1953282381863723e+01 1.9702500580054533e+01 0 3 0
3083 1 3 5.9999999999999998e-02 3.6245681996852397e-01 5.4897244496628893e+01 2.1351539747214925e+01 0 3 0
3119 1 8 2.9999999999999999e-02 2.1323393298285942e+00 5.0056804844770653e+01 2.0787660841567696e+01 0 3 0
3084 1 3 5.9999999999999998e-02 7.1931932194470216e-01 5.3217007321437272e+01 2.1301908668819429e+01 0 3 0
3080 1 4 5.1000000000000001e-01 1.2033723680213648e+00 5.4354103838188983e+01 1.8882408788460218e+01 0 3 0
3085 1 5 -4.2999999999999999e-01 2.2371845938629411e+00 5.4616199792211354e+01 1.9559959138193019e+01 0 3 0
36420 1 8 2.9999999999999999e-02 3.1961427140938938e+00 5.5578393235517119e+01 2.3765370889898868e+01 -2 1 0
36399 1 3 5.9999999999999998e-02 5.9318422432655593e+00 5.5339620241052351e+01 2.1559848221711476e+01 -2 1 0
3490 1 5 -4.2999999999999999e-01 6.5017033655040333e+00 4.9218404256609112e+01 2.0135247706851171e+01 0 3 0
36397 1 3 5.9999999999999998e-02 6.1930304074144225e+00 5.5025868829347729e+01 2.3330191215336331e+01 -2 1 0
3494 1 8 2.9999999999999999e-02 6.3866593124983018e+00 5.0613808903627699e+01 2.2505284620379321e+01 0 3 0
3470 1 4 5.1000000000000001e-01 9.7741560100484328e+00 4.9498293388531657e+01 1.8750834059353640e+01 0 3 0
3479 1 8 2.9999999999999999e-02 1.1198727307105191e+01 5.1656704883386496e+01 1.9002552642916292e+01 0 3 0
36396 1 1 -1.7999999999999999e-01 6.6446425538459364e+00 5.5075354400885267e+01 2.2384353285055891e+01 -2 1 0
3478 1 8 2.9999999999999999e-02 9.7685292119254665e+00 5.1977641996004060e+01 2.0052052134295526e+01 0 3 0
36398 1 3 5.9999999999999998e-02 6.8534844709009217e+00 5.4028185015562158e+01 2.2216635540732778e+01 -2 1 0
3495 1 8 2.9999999999999999e-02 7.3820439305856764e+00 5.1672277256032181e+01 2.1406834721448224e+01 0 3 0
3493 1 8 2.9999999999999999e-02 7.9507726738987543e+00 5.1121106554135530e+01 2.2982154555180568e+01 0 3 0
3491 1 6 -3.3000000000000002e-01 8.0274653155955633e+00 4.9685382795439388e+01 2.1717114626883632e+01 0 3 0
3480 1 8 2.9999999999999999e-02 1.1343551501614828e+01 5.1554749857071890e+01 2.0808411858487425e+01 0 3 0
3477 1 7 1.6000000000000000e-01 1.0653423035322072e+01 5.1360718490194486e+01 1.9915251002328130e+01 0 3 0
3476 1 6 -3.3000000000000002e-01 1.0451823725339228e+01 4.9956730347086520e+01 1.9780462673511586e+01 0 3 0
3492 1 7 1.6000000000000000e-01 7.3901128242270300e+00 5.0832233520321083e+01 2.2112385453560158e+01 0 3 0
36394 1 3 5.9999999999999998e-02 9.0650201975439941e+00 5.4141120082751833e+01 2.3113836557667231e+01 -2 1 0
36340 1 5 -4.2999999999999999e-01 1.0558289816926690e+01 4.9847388411274785e+01 2.3815070918829232e+01 -2 1 0
36378 1 3 5.9999999999999998e-02 1.1291168016942947e+01 5.4014101228285959e+01 2.3979577910907889e+01 -2 1 0
36391 1 9 -1.2000000000000000e-01 8.8190022624645579e+00 5.5150040201566775e+01 2.3567276796317422e+01 -2 1 0
36400 1 5 -4.2999999999999999e-01 8.8650674718496116e+00 5.5023586694684383e+01 2.0532208055376149e+01 -2 1 0
36393 1 3 5.9999999999999998e-02 8.1410921829116933e+00 5.4822316904485518e+01 2.4404910409531062e+01 -2 1 0
3464 1 8 2.9999999999999999e-02 1.3710951876406348e+01 5.1245986589198942e+01 2.0579709605868384e+01 0 3 0
36339 1 3 5.9999999999999998e-02 1.3118190989951716e+01 5.0656256870110226e+01 2.3518564337291043e+01 -2 1 0
3461 1 6 -3.3000000000000002e-01 1.3324107058662042e+01 5.0296942832030823e+01 1.8851056166101383e+01 0 3 0
3463 1 8 2.9999999999999999e-02 1.5271823795456617e+01 5.0690482300263305e+01 1.9748360574035665e+01 0 3 0
3465 1 8 2.9999999999999999e-02 1.4330368589034034e+01 5.2203857125682497e+01 1.9088763662503371e+01 0 3 0
3462 1 7 1.6000000000000000e-01 1.4196772609307818e+01 5.1179815131997870e+01 1.9560767006450156e+01 0 3 0
24822 1 7 1.6000000000000000e-01 1.4674269679687036e+01 5.3455195040189977e+01 2.2036387187058974e+01 -2 0 0
24824 1 8 2.9999999999999999e-02 1.4490369746713764e+01 5.3931542189587169e+01 2.3013252780606592e+01 -2 0 0
24823 1 8 2.9999999999999999e-02 1.3785825865022076e+01 5.3464785493461505e+01 2.1424662103788631e+01 -2 0 0
24825 1 8 2.9999999999999999e-02 1.4928891482387721e+01 5.2380527423289287e+01 2.2170486389012556e+01 -2 0 0
24821 1 6 -3.3000000000000002e-01 1.5590348521763360e+01 5.4182247314369057e+01 2.1210781455990080e+01 -2 0 0
36336 1 1 -1.7999999999999999e-01 1.3257865245517765e+01 4.9725907889591049e+01 2.4017817100526834e+01 -2 1 0
36338 1 3 5.9999999999999998e-02 1.4339325917414259e+01 4.9645484571612585e+01 2.4303543667039413e+01 -2 1 0
24839 1 8 2.9999999999999999e-02 1.6012135861291146e+01 5.0027488308826584e+01 2.1915746191923336e+01 -2 0 0
36390 1 8 2.9999999999999999e-02 1.2658831035489634e+01 5.5565551964402111e+01 2.0645438618365350e+01 -2 1 0
3073 1 8 2.9999999999999999e-02 2.5281368557994401e+00 5.8604097618336482e+01 1.8597360523386918e+01 0 3 0
3070 1 5 -4.2999999999999999e-01 1.8458371581102542e-01 5.7702910925734329e+01 2.1114860845305682e+01 0 3 0
3071 1 6 -3.3000000000000002e-01 8.1660695450521792e-01 5.7412103388826274e+01 1.9037463342649595e+01 0 3 0
3075 1 8 2.9999999999999999e-02 2.2079372805453108e+00 5.8475632025338882e+01 2.0350676093102717e+01 0 3 0
36418 1 8 2.9999999999999999e-02 2.4842672121224521e+00 5.5623712279569048e+01 2.2097248846279054e+01 -2 1 0
3074 1 8 2.9999999999999999e-02 2.7535802061244645e+00 5.7080286813775807e+01 1.9423005940575347e+01 0 3 0
3072 1 7 1.6000000000000000e-01 2.1073731599391694e+00 5.7952214740397082e+01 1.9368010688183666e+01 0 3 0
36427 1 3 5.9999999999999998e-02 3.6616038789908938e+00 5.9616901224217237e+01 2.2417634539422682e+01 -2 1 0
36416 1 6 -3.3000000000000002e-01 4.0362521437848562e+00 5.7005846169216149e+01 2.2461066844988299e+01 -2 1 0
36413 1 3 5.9999999999999998e-02 5.1827238597244847e+00 5.8643212230831828e+01 2.0803426384609299e+01 -2 1 0
36426 1 1 -1.7999999999999999e-01 3.7375186707362293e+00 6.0237576697032921e+01 2.3238503403851958e+01 -2 1 0
36410 1 4 5.1000000000000001e-01 4.8363267751902477e+00 5.7463326158460049e+01 2.3362215521291073e+01 -2 1 0
36417 1 7 1.6000000000000000e-01 2.8828157535245378e+00 5.6205270740499572e+01 2.2897934843368176e+01 -2 1 0
36422 1 2 0.0000000000000000e+00 5.2005025148703297e+00 6.0802573154842058e+01 2.3258660688497976e+01 -2 1 0
39974 1 8 2.9999999999999999e-02 9.3146800295517285e-01 5.9551239214637128e+01 2.3317561486770721e+01 -2 2 0
36419 1 8 2.9999999999999999e-02 2.2161350021903954e+00 5.7021623135400780e+01 2.3217575458826207e+01 -2 1 0
36445 1 5 -4.2999999999999999e-01 3.7743665819539411e+00 6.0903085825391976e+01 1.9601181712106122e+01 -2 1 0
36428 1 3 5.9999999999999998e-02 2.9277065355373568e+00 6.0949762532346604e+01 2.3111889214858607e+01 -2 1 0
36449 1 8 2.9999999999999999e-02 9.8256912895412729e-01 6.0459873808650734e+01 2.0784639089564813e+01 -2 1 0
36429 1 3 5.9999999999999998e-02 3.5598693703232125e+00 5.9616027346085147e+01 2.4100472614750725e+01 -2 1 0
39972 1 7 1.6000000000000000e-01 4.5607616590410438e-01 5.9347695887652726e+01 2.4296017055695351e+01 -2 2 0
36411 1 1 -1.7999999999999999e-01 6.0875359591400997e+00 5.8294418869051491e+01 2.1216859682290316e+01 -2 1 0
36450 1 8 2.9999999999999999e-02 1.4074949191264050e+00 6.1205178866819651e+01 1.9204588394272719e+01 -2 1 0
36414 1 3 5.9999999999999998e-02 6.2539572706045830e+00 5.7355332806483332e+01 2.0759243572712830e+01 -2 1 0
36447 1 7 1.6000000000000000e-01 1.3222201433338212e+00 6.1341107068217468e+01 2.0269079066314706e+01 -2 1 0
36436 1 9 -1.2000000000000000e-01 5.6106600762634455e+00 6.1550598524911941e+01 2.1948714738865476e+01 -2 1 0
36438 1 3 5.9999999999999998e-02 5.8697004465722191e+00 6.0764715374888077e+01 2.1229143059670289e+01 -2 1 0
36407 1 2 0.0000000000000000e+00 6.0859467914654317e+00 5.8172306023154853e+01 2.2802950851313042e+01 -2 1 0
26563 1 8 2.9999999999999999e-02 7.8274165101791011e+00 6.0222223696440537e+01 1.8171936117336170e+01 -2 0 0
36421 1 9 -1.2000000000000000e-01 6.1820509359757780e+00 5.9598424568010472e+01 2.3470324318312745e+01 -2 1 0
36386 1 6 -3.3000000000000002e-01 1.1698258881399605e+01 5.5698382664908813e+01 2.2427191185316715e+01 -2 1 0
36412 1 3 5.9999999999999998e-02 6.8881524766869617e+00 5.8965543398243035e+01 2.0922701033910784e+01 -2 1 0
36405 1 8 2.9999999999999999e-02 1.0367033005586636e+01 5.7360316048092365e+01 1.9207731716944675e+01 -2 1 0
36403 1 8 2.9999999999999999e-02 9.1601533495099758e+00 5.8582246674100254e+01 1.9225759032803971e+01 -2 1 0
36404 1 8 2.9999999999999999e-02 8.5796769745356407e+00 5.6990298767284727e+01 1.8838489824493472e+01 -2 1 0
36392 1 2 0.0000000000000000e+00 7.8567253664087753e+00 5.5939828235987989e+01 2.2581683522303944e+01 -2 1 0
36395 1 4 5.1000000000000001e-01 8.5941414002350118e+00 5.6027057988092928e+01 2.1161281052050203e+01 -2 1 0
36380 1 4 5.1000000000000001e-01 1.0957613139371896e+01 5.6502789792234601e+01 2.3217183624701111e+01 -2 1 0
36402 1 7 1.6000000000000000e-01 9.3308521591547446e+00 5.7579939957402466e+01 1.9474037849326578e+01 -2 1 0
36401 1 6 -3.3000000000000002e-01 8.9635804310881539e+00 5.7314427879246573e+01 2.0805156188053193e+01 -2 1 0
36409 1 3 5.9999999999999998e-02 8.2629638248028687e+00 5.8048409236923547e+01 2.3150131310803467e+01 -2 1 0
36406 1 9 -1.2000000000000000e-01 7.3973648801022298e+00 5.7330106975476312e+01 2.3211526778305149e+01 -2 1 0
36385 1 5 -4.2999999999999999e-01 1.0801897752113042e+01 5.7741130067456233e+01 2.3045929348644215e+01 -2 1 0
36424 1 3 5.9999999999999998e-02 7.2221981838555562e+00 5.9973855541096292e+01 2.3205566717001602e+01 -2 1 0
36408 1 3 5.9999999999999998e-02 7.2465960125391984e+00 5.7174872331409063e+01 2.4305006580817025e+01 -2 1 0
24779 1 8 2.9999999999999999e-02 1.1485809736298153e+01 6.0902823211015168e+01 2.4164350405880576e+01 -2 0 0
36377 1 2 0.0000000000000000e+00 1.0112948556126005e+01 5.5747583279600057e+01 2.4222478417306810e+01 -2 1 0
26549 1 8 2.9999999999999999e-02 1.1974272489843948e+01 5.9439086917075919e+01 2.1186968134248765e+01 -2 0 0
36389 1 8 2.9999999999999999e-02 1.2003385597329192e+01 5.7204336385690262e+01 2.1012633641372990e+01 -2 1 0
26546 1 6 -3.3000000000000002e-01 1.2185604482958192e+01 5.9563094192661907e+01 1.9105783547072733e+01 -2 0 0
24784 1 3 5.9999999999999998e-02 1.6102961995480808e+01 6.0319036746228790e+01 2.2276590244324140e+01 -2 0 0
36388 1 8 2.9999999999999999e-02 1.3425199439692914e+01 5.6569068107274042e+01 2.1789650763106607e+01 -2 1 0
26550 1 8 2.9999999999999999e-02 1.2573093036870647e+01 6.1022836597541485e+01 2.0485310610774846e+01 -2 0 0
36387 1 7 1.6000000000000000e-01 1.2463581626893014e+01 5.6300747520820480e+01 2.1401279449236242e+01 -2 1 0
26547 1 7 1.6000000000000000e-01 1.2575208216935616e+01 5.9949790179342813e+01 2.0409874983798797e+01 -2 0 0
26548 1 8 2.9999999999999999e-02 1.3633400768210732e+01 5.9627125211066414e+01 2.0499719162926496e+01 -2 0 0
24788 1 3 5.9999999999999998e-02 1.4098693034900942e+01 5.8687287268307564e+01 2.2824020538478379e+01 -2 0 0
24786 1 1 -1.7999999999999999e-01 1.4608104353084313e+01 5.8447797587291404e+01 2.3767851298728605e+01 -2 0 0
24770 1 4 5.1000000000000001e-01 1.4260093756260231e+01 6.1476805890708441e+01 2.3691703465708073e+01 -2 0 0
24767 1 2 0.0000000000000000e+00 1.5818113961129381e+01 6.1395997353554435e+01 2.4059132771716044e+01 -2 0 0
24798 1 3 5.9999999999999998e-02 1.6072060276823201e+01 5.7550354632083859e+01 2.1791236135110999e+01 -2 0 0
24787 1 3 5.9999999999999998e-02 1.4368594525672377e+01 5.7341349275289602e+01 2.3915953151383125e+01 -2 0 0
24775 1 5 -4.2999999999999999e-01 1.3878707007768512e+01 6.1394836561175651e+01 2.2544681282297418e+01 -2 0 0
24782 1 2 0.0000000000000000e+00 1.6109782944124021e+01 5.8637905482115272e+01 2.3668530726006004e+01 -2 0 0
36440 1 4 5.1000000000000001e-01 3.5517502150643416e+00 6.1834114542007377e+01 2.0388281962695494e+01 -2 1 0
39982 1 3 5.9999999999999998e-02 1.9171376005129662e-01 6.3632432247352703e+01 2.2094334515177255e+01 -2 2 0
36448 1 8 2.9999999999999999e-02 3.6912943494303080e-01 6.1874924564156437e+01 2.0333006568291992e+01 -2 1 0
36446 1 6 -3.3000000000000002e-01 2.3580692733393906e+00 6.2133109375070383e+01 2.0844420883473379e+01 -2 1 0
36437 1 2 0.0000000000000000e+00 4.6560276449744862e+00 6.2632465696509819e+01 2.1169652382936960e+01 -2 1 0
36442 1 3 5.9999999999999998e-02 3.6579288120739379e+00 6.3148285998559643e+01 2.2969659891089123e+01 -2 1 0
36441 1 1 -1.7999999999999999e-01 4.0536478365975430e+00 6.3720596325444212e+01 2.2130298863507779e+01 -2 1 0
36451 1 9 -1.2000000000000000e-01 5.5454261554129021e+00 6.3340994009812043e+01 2.0060783864730158e+01 -2 1 0
36454 1 3 5.9999999999999998e-02 5.7013873113239653e+00 6.2625501453689438e+01 1.9245713873533187e+01 -2 1 0
39981 1 1 -1.7999999999999999e-01 5.9937421269503299e-01 6.3795586538164287e+01 2.3067615558768768e+01 -2 2 0
39983 1 3 5.9999999999999998e-02 8.2035546786201208e-01 6.2862787944157645e+01 2.3610899751303695e+01 -2 2 0
36444 1 3 5.9999999999999998e-02 4.8095880633907306e+00 6.4372346144914886e+01 2.2549532423692149e+01 -2 1 0
36443 1 3 5.9999999999999998e-02 3.3021112146629616e+00 6.4367300353781189e+01 2.1668230283598792e+01 -2 1 0
36452 1 2 0.0000000000000000e+00 5.2675264286114638e+00 6.4633358651188189e+01 1.9247812862097046e+01 -2 1 0
36455 1 4 5.1000000000000001e-01 3.7749804847740696e+00 6.4413445963012194e+01 1.8681249475726865e+01 -2 1 0
39984 1 3 5.9999999999999998e-02 1.4263085553720682e+00 6.4509621957047031e+01 2.2795627435524924e+01 -2 2 0
24777 1 7 1.6000000000000000e-01 1.1979229336824792e+01 6.1840229952039117e+01 2.4423241382548582e+01 -2 0 0
26565 1 8 2.9999999999999999e-02 7.8622209523673297e+00 6.1547327374330870e+01 1.9336330743904679e+01 -2 0 0
24776 1 6 -3.3000000000000002e-01 1.3372558538468679e+01 6.1684024093103133e+01 2.4671393903782292e+01 -2 0 0
36439 1 3 5.9999999999999998e-02 6.6002915678232492e+00 6.2040897693180767e+01 2.2164916655449261e+01 -2 1 0
36453 1 3 5.9999999999999998e-02 6.5703183297185870e+00 6.3438254645669858e+01 2.0459052923607860e+01 -2 1 0
24780 1 8 2.9999999999999999e-02 1.1779400838970739e+01 6.2592153327264548e+01 2.3693356709087368e+01 -2 0 0
36430 1 5 -4.2999999999999999e-01 6.4721623893724178e+00 6.2152949912838707e+01 2.4845299113237363e+01 -2 1 0
24769 1 3 5.9999999999999998e-02 1.5842002293389701e+01 6.3272269651583983e+01 2.3073325815436128e+01 -2 0 0
24738 1 3 5.9999999999999998e-02 1.5780382941630473e+01 6.4580708963101827e+01 2.1409903206752361e+01 -2 0 0
3516 1 1 -1.7999999999999999e-01 3.9336515052566479e+00 4.5371967754611802e+01 2.4743394521209908e+01 0 3 0
3518 1 3 5.9999999999999998e-02 3.1195094803659171e+00 4.4969719984773292e+01 2.5303416908642397e+01 0 3 0
3517 1 3 5.9999999999999998e-02 4.6526630418857087e+00 4.5580227778025666e+01 2.5501434978488643e+01 0 3 0
3505 1 5 -4.2999999999999999e-01 7.2433972523739376e+00 4.6167734439706337e+01 2.4768195508995994e+01 0 3 0
3510 1 8 2.9999999999999999e-02 9.3179189923903731e+00 4.4955624096505915e+01 2.4763903250167850e+01 0 3 0
36324 1 3 5.9999999999999998e-02 9.9114532084260176e+00 4.7567944534605282e+01 2.6812267824449858e+01 -2 1 0
36307 1 3 5.9999999999999998e-02 9.9991195469684691e+00 4.4837275106325059e+01 2.8512952653305504e+01 -2 1 0
36319 1 3 5.9999999999999998e-02 1.0734715031209049e+01 4.5621809168436144e+01 2.6219075437358878e+01 -2 1 0
36323 1 3 5.9999999999999998e-02 1.0440919064576576e+01 4.7265331595234684e+01 2.8364434093476628e+01 -2 1 0
36321 1 1 -1.7999999999999999e-01 1.0705072790761571e+01 4.7779327625694648e+01 2.7492963743977985e+01 -2 1 0
36322 1 3 5.9999999999999998e-02 1.0594542601931984e+01 4.8800557242243187e+01 2.7836253899677722e+01 -2 1 0
36306 1 1 -1.7999999999999999e-01 1.1061507807199678e+01 4.4643930367361385e+01 2.8745221829569253e+01 -2 1 0
36304 1 3 5.9999999999999998e-02 1.0488191251747713e+01 4.3415052136205716e+01 2.6154904790208064e+01 -2 1 0
36309 1 3 5.9999999999999998e-02 1.1105306058418332e+01 4.3775357977036272e+01 2.9416391694406254e+01 -2 1 0
36308 1 3 5.9999999999999998e-02 1.1497147660742986e+01 4.5487789652473872e+01 2.9337578641316167e+01 -2 1 0
36317 1 2 0.0000000000000000e+00 1.2012323825980859e+01 4.7203642390875807e+01 2.6909838871171431e+01 -2 1 0
36302 1 2 0.0000000000000000e+00 1.1919683645321120e+01 4.4415498145064355e+01 2.7497461976903768e+01 -2 1 0
36316 1 9 -1.2000000000000000e-01 1.1784601485225719e+01 4.5650454015891235e+01 2.6564767990269939e+01 -2 1 0
36334 1 3 5.9999999999999998e-02 1.1779946419247732e+01 4.7419629509064940e+01 2.4742310794533100e+01 -2 1 0
36303 1 3 5.9999999999999998e-02 1.2039646116130514e+01 4.3468891419373726e+01 2.5728391241193886e+01 -2 1 0
36301 1 9 -1.2000000000000000e-01 1.1460612997288749e+01 4.3190489566867242e+01 2.6587462733229628e+01 -2 1 0
36328 1 8 2.9999999999999999e-02 1.4535843037775344e+01 4.6846505924638038e+01 3.0001146745151409e+01 -2 1 0
36326 1 6 -3.3000000000000002e-01 1.2848004127599648e+01 4.7697712448430828e+01 2.9096299448358845e+01 -2 1 0
36330 1 8 2.9999999999999999e-02 1.4461788883677963e+01 4.8510982014434958e+01 3.0189890597215662e+01 -2 1 0
36312 1 7 1.6000000000000000e-01 1.5599578016070955e+01 4.3987077054588767e+01 2.7163210082860790e+01 -2 1 0
36331 1 9 -1.2000000000000000e-01 1.2347956780712355e+01 4.7956191368809840e+01 2.5542008524129638e+01 -2 1 0
36333 1 3 5.9999999999999998e-02 1.3380139158578467e+01 4.7656052424383503e+01 2.5307736118631208e+01 -2 1 0
36318 1 3 5.9999999999999998e-02 1.2270068583738782e+01 4.5426184960860915e+01 2.5626941362115904e+01 -2 1 0
36327 1 7 1.6000000000000000e-01 1.3797391543012845e+01 4.7632595008082689e+01 3.0221276589729072e+01 -2 1 0
36311 1 6 -3.3000000000000002e-01 1.4306360516624137e+01 4.4285842073547734e+01 2.6869006617927873e+01 -2 1 0
36325 1 5 -4.2999999999999999e-01 1.4366216426774921e+01 4.7290011682646231e+01 2.7403029723480838e+01 -2 1 0
36305 1 4 5.1000000000000001e-01 1.3396024686020700e+01 4.4246252821348044e+01 2.7909358274780377e+01 -2 1 0
36320 1 4 5.1000000000000001e-01 1.3235532695176152e+01 4.7377565901917976e+01 2.7826594607351865e+01 -2 1 0
36310 1 5 -4.2999999999999999e-01 1.3710852897956196e+01 4.3998783102738038e+01 2.9043838051076534e+01 -2 1 0
45967 1822 11 4.2380000000000001e-01 1.5818548556801442e+01 4.8194616034639537e+01 2.7254212998229807e+01 0 0 0
36314 1 8 2.9999999999999999e-02 1.5890830772744943e+01 4.4568453150413639e+01 2.8101852388751624e+01 -2 1 0
36343 1 8 2.9999999999999999e-02 8.2599253329299582e+00 4.9942092824042732e+01 2.5738489653365125e+01 -2 1 0
36344 1 8 2.9999999999999999e-02 8.7921385763100517e+00 5.1533745604984965e+01 2.5144219710414877e+01 -2 1 0
36345 1 8 2.9999999999999999e-02 8.3478724238263151e+00 5.1131570937664186e+01 2.6860703687208503e+01 -2 1 0
36376 1 9 -1.2000000000000000e-01 1.0842202707349237e+01 5.4496867977257665e+01 2.4774477752210085e+01 -2 1 0
36379 1 3 5.9999999999999998e-02 1.0078190739271902e+01 5.3792917378399018e+01 2.5156874053615304e+01 -2 1 0
36335 1 4 5.1000000000000001e-01 1.0901878335386820e+01 4.9938937148308227e+01 2.5023007954307243e+01 -2 1 0
36342 1 7 1.6000000000000000e-01 8.8701000262388963e+00 5.0800907120395969e+01 2.5925019332079202e+01 -2 1 0
36341 1 6 -3.3000000000000002e-01 1.0181329360600815e+01 5.0355682772012869e+01 2.6092155567980477e+01 -2 1 0
36363 1 3 5.9999999999999998e-02 1.1196184705579908e+01 5.2397142432078972e+01 2.6485345582471322e+01 -2 1 0
36370 1 5 -4.2999999999999999e-01 1.0436927348404677e+01 5.4324084802225975e+01 2.7873461395595619e+01 -2 1 0
36362 1 2 0.0000000000000000e+00 1.1894723921586436e+01 5.4345743979756563e+01 2.5911659510539334e+01 -2 1 0
36365 1 4 5.1000000000000001e-01 1.1440628013601318e+01 5.4834766093348911e+01 2.7284671477491976e+01 -2 1 0
36353 1 3 5.9999999999999998e-02 1.2165501442026704e+01 5.2314147673923756e+01 2.8614955149110411e+01 -2 1 0
36361 1 9 -1.2000000000000000e-01 1.2106601446536889e+01 5.2750853091568317e+01 2.6042179224200432e+01 -2 1 0
36364 1 3 5.9999999999999998e-02 1.2069866222483803e+01 5.2435512930402716e+01 2.4963376794874872e+01 -2 1 0
36367 1 3 5.9999999999999998e-02 1.3709101895693617e+01 5.4561454716110298e+01 2.4712809982306194e+01 -2 1 0
36348 1 3 5.9999999999999998e-02 1.2406133812819949e+01 5.0117775552352505e+01 2.7403077347848988e+01 -2 1 0
36351 1 1 -1.7999999999999999e-01 1.3196256936653544e+01 5.2346668655294955e+01 2.8217778728085356e+01 -2 1 0
36354 1 3 5.9999999999999998e-02 1.3473709481356099e+01 5.3394003693454287e+01 2.8384072945059565e+01 -2 1 0
36366 1 1 -1.7999999999999999e-01 1.3306828688494303e+01 5.5024628727320895e+01 2.5524914651415390e+01 -2 1 0
36332 1 2 0.0000000000000000e+00 1.2308848781466082e+01 4.9607825974892755e+01 2.5321012716123242e+01 -2 1 0
36355 1 5 -4.2999999999999999e-01 1.4924934648586376e+01 5.2051768316484910e+01 2.4972649802581692e+01 -2 1 0
36356 1 6 -3.3000000000000002e-01 1.5492250648334483e+01 5.2815081866697838e+01 2.7026392409384371e+01 -2 1 0
36346 1 9 -1.2000000000000000e-01 1.2959453791352960e+01 5.0358185289022572e+01 2.6520979729009408e+01 -2 1 0
36349 1 3 5.9999999999999998e-02 1.3934206807891760e+01 4.9966450439623031e+01 2.6649997730077661e+01 -2 1 0
36350 1 4 5.1000000000000001e-01 1.4614077122144533e+01 5.2299630795217425e+01 2.6126797613850201e+01 -2 1 0
36352 1 3 5.9999999999999998e-02 1.3800706061866475e+01 5.1609535371414580e+01 2.8826368228714479e+01 -2 1 0
36347 1 2 0.0000000000000000e+00 1.3227238654307447e+01 5.1928630518898999e+01 2.6699050240938387e+01 -2 1 0
36368 1 3 5.9999999999999998e-02 1.4056799028573776e+01 5.4995076699829525e+01 2.6405703560130483e+01 -2 1 0
36415 1 5 -4.2999999999999999e-01 4.6941953347648129e+00 5.7345887837557235e+01 2.4583638792434446e+01 -2 1 0
39973 1 8 2.9999999999999999e-02 1.2787402879726699e+00 5.9316467136567624e+01 2.4997357129145588e+01 -2 2 0
36374 1 8 2.9999999999999999e-02 1.1840604735262584e+01 5.5600913039575701e+01 2.9790210540121855e+01 -2 1 0
36423 1 3 5.9999999999999998e-02 6.1966496651370688e+00 5.9474177248377039e+01 2.4622616191582669e+01 -2 1 0
36375 1 8 2.9999999999999999e-02 1.0820341151410521e+01 5.6729684146130325e+01 2.8793238466277536e+01 -2 1 0
36383 1 3 5.9999999999999998e-02 9.1366590734490014e+00 5.7591203776028486e+01 2.5032966692976526e+01 -2 1 0
36382 1 3 5.9999999999999998e-02 9.2859092714930096e+00 5.6249807607443820e+01 2.6242572833934847e+01 -2 1 0
36381 1 1 -1.7999999999999999e-01 9.7991801641515259e+00 5.6716673186922108e+01 2.5372408014750860e+01 -2 1 0
36384 1 3 5.9999999999999998e-02 1.0739641849633562e+01 5.7202146294523352e+01 2.5692778258861019e+01 -2 1 0
36372 1 7 1.6000000000000000e-01 1.1862050082751734e+01 5.6325134032406368e+01 2.8978887274879188e+01 -2 1 0
36371 1 6 -3.3000000000000002e-01 1.2302445352678363e+01 5.5690784520235226e+01 2.7846050813458078e+01 -2 1 0
36373 1 8 2.9999999999999999e-02 1.2370075177446166e+01 5.7231937143380939e+01 2.9322290154911503e+01 -2 1 0
36369 1 3 5.9999999999999998e-02 1.3208045074683888e+01 5.6089500670707174e+01 2.5470806970943634e+01 -2 1 0
24771 1 1 -1.7999999999999999e-01 1.5987324113086117e+01 6.1279867894127378e+01 2.5628377027177066e+01 -2 0 0
24789 1 3 5.9999999999999998e-02 1.4029239498672954e+01 5.8851078978782965e+01 2.4559693908139153e+01 -2 0 0
24772 1 3 5.9999999999999998e-02 1.5406815457410008e+01 6.0488063725326029e+01 2.6033290968103273e+01 -2 0 0
39985 1 5 -4.2999999999999999e-01 1.1354644230238597e+00 6.4113790737391341e+01 2.5824392592919097e+01 -2 2 0
36431 1 6 -3.3000000000000002e-01 4.2683570978915446e+00 6.2028320092774280e+01 2.5157476840810585e+01 -2 1 0
36432 1 7 1.6000000000000000e-01 4.3218766392381287e+00 6.2861465899390026e+01 2.6298582161250085e+01 -2 1 0
36433 1 8 2.9999999999999999e-02 5.0115925057479682e+00 6.2582130212221905e+01 2.7068515590264845e+01 -2 1 0
36425 1 4 5.1000000000000001e-01 5.3831972481004051e+00 6.1765687225907449e+01 2.4450639691470379e+01 -2 1 0
36435 1 8 2.9999999999999999e-02 4.5226349059304818e+00 6.3912799095990067e+01 2.5969025056632752e+01 -2 1 0
36434 1 8 2.9999999999999999e-02 3.3471254277158331e+00 6.2798118944911607e+01 2.6872536858796707e+01 -2 1 0
39980 1 4 5.1000000000000001e-01 1.2879618210071245e-01 6.4712528338936423e+01 2.5431505019626417e+01 -2 2 0
24778 1 8 2.9999999999999999e-02 1.1453391253527343e+01 6.2161854315861916e+01 2.5385685328415377e+01 -2 0 0
26617 1 3 5.9999999999999998e-02 9.5846042384892076e+00 6.4687615285999428e+01 5.8053774191294689e+00 -2 0 0
24733 1 8 2.9999999999999999e-02 1.1872251547585124e+01 6.4631626316983997e+01 1.9735129241595867e+01 -2 0 0
5083 1 8 2.9999999999999999e-02 4.9625436937660288e+00 4.3467455286778794e+01 8.1253173090948287e+00 0 3 0
26154 1 3 5.9999999999999998e-02 2.9590824645826799e+00 6.5615239416979279e+01 3.9868966400376702e+00 -2 0 0
26151 1 1 -1.7999999999999999e-01 2.6631420079319459e+00 6.6454307272726751e+01 4.7315962081266099e+00 -2 0 0
26153 1 3 5.9999999999999998e-02 1.6382231934069043e+00 6.6311543714787859e+01 4.7797795964617276e+00 -2 0 0
26156 1 6 -3.3000000000000002e-01 5.2298860916635226e+00 6.6611498225149944e+01 4.7129109173987169e+00 -2 0 0
26150 1 4 5.1000000000000001e-01 4.8672617850160149e+00 6.6397570389386289e+01 5.9831057071744631e+00 -2 0 0
26152 1 3 5.9999999999999998e-02 2.9567249666353819e+00 6.7395514555663354e+01 4.2330174445905682e+00 -2 0 0
26147 1 2 0.0000000000000000e+00 3.3441090603396444e+00 6.6167621490522407e+01 6.1652813267157294e+00 -2 0 0
26157 1 7 1.6000000000000000e-01 6.4783010331946196e+00 6.7085968112436561e+01 4.3613232250609153e+00 -2 0 0
26620 1 5 -4.2999999999999999e-01 9.6331838260993141e+00 6.7156949313840897e+01 5.9338126785142107e+00 -2 0 0
26159 1 8 2.9999999999999999e-02 7.1773337019208201e+00 6.6387274046711099e+01 4.7863729536685442e+00 -2 0 0
26158 1 8 2.9999999999999999e-02 6.3923981670058971e+00 6.7054174507760237e+01 3.2645825447299393e+00 -2 0 0
40255 1 5 -4.2999999999999999e-01 6.6697533350463800e-03 8.3427491475393794e+01 9.8294791874761387e+00 -2 2 0
26628 1 3 5.9999999999999998e-02 1.3206857366565009e+01 6.6140074925159283e+01 5.3210408320719758e+00 -2 0 0
26643 1 3 5.9999999999999998e-02 1.5397367147947612e+01 6.5241300072179556e+01 5.2622305492129913e+00 -2 0 0
26123 1 3 5.9999999999999998e-02 7.5602092642307794e-01 7.2381242479410872e+01 6.0656547801204530e+00 -2 0 0
26140 1 5 -4.2999999999999999e-01 3.7189410228698243e+00 6.9509992055563785e+01 4.8733898134450513e+00 -2 0 0
26127 1 7 1.6000000000000000e-01 1.0550198680309912e+00 6.9268723248225427e+01 2.1419795151587069e+00 -2 0 0
26126 1 6 -3.3000000000000002e-01 1.0910692227040777e+00 6.9294321100647025e+01 3.5627779603881709e+00 -2 0 0
26120 1 4 5.1000000000000001e-01 6.3845833620515235e-01 7.0370887300068077e+01 4.2311142906979917e+00 -2 0 0
26130 1 8 2.9999999999999999e-02 1.7054225471815077e+00 6.8421665434066270e+01 1.7917029612497180e+00 -2 0 0
26133 1 3 5.9999999999999998e-02 9.7735163851520990e-01 6.8181013821249223e+01 5.5592443355800256e+00 -2 0 0
26128 1 8 2.9999999999999999e-02 1.6726262099771732e+00 7.0087509539915459e+01 1.8130431215032579e+00 -2 0 0
26117 1 2 0.0000000000000000e+00 4.1007411712597741e-01 7.0216107419146851e+01 5.7629920987890664e+00 -2 0 0
26129 1 8 2.9999999999999999e-02 6.4387026230495914e-02 6.9285418686792454e+01 1.6260540170302660e+00 -2 0 0
26125 1 5 -4.2999999999999999e-01 3.8079008068832593e-01 7.1431626042218696e+01 3.6533495383374968e+00 -2 0 0
26143 1 8 2.9999999999999999e-02 5.8454821043242013e+00 7.0574231546515676e+01 5.1573869187618815e+00 -2 0 0
26160 1 8 2.9999999999999999e-02 6.4848033786599384e+00 6.8080360105907715e+01 4.7062047613034537e+00 -2 0 0
26623 1 8 2.9999999999999999e-02 1.1011695320205749e+01 6.9125460894701646e+01 4.5165281146839877e+00 -2 0 0
26622 1 7 1.6000000000000000e-01 1.1376510450181218e+01 6.9188519315261502e+01 5.5528820573296880e+00 -2 0 0
26621 1 6 -3.3000000000000002e-01 1.1744495852003924e+01 6.7895077806582748e+01 5.9931311901995032e+00 -2 0 0
26624 1 8 2.9999999999999999e-02 1.2237937834386605e+01 6.9907256655188988e+01 5.6234791684056686e+00 -2 0 0
2650 1 5 -4.2999999999999999e-01 2.6861841766367962e+00 7.6219922382299160e+01 5.0422627714853441e+00 0 3 0
2635 1 5 -4.2999999999999999e-01 1.3659259298755122e+00 7.9438696651077336e+01 5.2883202622245085e+00 0 3 0
2651 1 6 -3.3000000000000002e-01 5.7454578657939515e-01 7.5893421187106313e+01 5.8154994653069965e+00 0 3 0
2653 1 8 2.9999999999999999e-02 1.5401505988373743e-01 7.5207816869761800e+01 3.9874220485660756e+00 0 3 0
13004 1 8 2.9999999999999999e-02 1.3483204296919638e+01 8.3740550248369530e+01 2.4625315267817250e+01 -1 2 0
2645 1 4 5.1000000000000001e-01 1.8675422371068104e+00 7.6167844232513687e+01 5.9146063778865470e+00 0 3 0
2654 1 8 2.9999999999999999e-02 4.5231283307645975e-01 7.6910716394615974e+01 3.9917249465630591e+00 0 3 0
2609 1 8 2.9999999999999999e-02 4.5770995620847019e+00 7.9848984398812632e+01 3.4836020213724619e+00 0 3 0
2624 1 8 2.9999999999999999e-02 6.0725043072159650e+00 7.8087339843317949e+01 4.6738312836303297e+00 0 3 0
2622 1 7 1.6000000000000000e-01 6.4624735142978071e+00 7.8502529703399631e+01 5.6151904669328223e+00 0 3 0
2623 1 8 2.9999999999999999e-02 7.4241259879006511e+00 7.8953139576686510e+01 5.3102043540963431e+00 0 3 0
13408 1 8 2.9999999999999999e-02 1.3232824157090619e+01 7.8125765948510505e+01 5.2762884569198381e+00 -1 2 0
13405 1 5 -4.2999999999999999e-01 1.3156325128524905e+01 7.5749796385203538e+01 6.1180342174510276e+00 -1 2 0
2608 1 8 2.9999999999999999e-02 3.1579904731883448e+00 8.0740927284683124e+01 3.7743192326272546e+00 0 3 0
2610 1 8 2.9999999999999999e-02 4.1398541205820631e+00 8.1230958207192799e+01 2.4317317354324799e+00 0 3 0
2600 1 4 5.1000000000000001e-01 4.4829311559148799e+00 8.2586386414473537e+01 5.0923385769212937e+00 0 3 0
2605 1 5 -4.2999999999999999e-01 3.4266061241926282e+00 8.3050525544100296e+01 4.9311886307130344e+00 0 3 0
2607 1 7 1.6000000000000000e-01 4.1982152780759669e+00 8.0872103535079560e+01 3.4618116847699074e+00 0 3 0
2606 1 6 -3.3000000000000002e-01 5.0107440599711559e+00 8.1586075286385437e+01 4.3547604713541341e+00 0 3 0
2589 1 3 5.9999999999999998e-02 4.0725675449155183e+00 8.5679042705072646e+01 4.1022816561441324e+00 0 3 0
2586 1 1 -1.7999999999999999e-01 5.1731528527154618e+00 8.5677961575925224e+01 4.2064772057938518e+00 0 3 0
2582 1 2 0.0000000000000000e+00 5.5387362105403977e+00 8.5840251645876393e+01 5.7492272926509855e+00 0 3 0
2587 1 3 5.9999999999999998e-02 5.4568902132624801e+00 8.4815491250901189e+01 3.6819312475836172e+00 0 3 0
2578 1 8 2.9999999999999999e-02 1.3385136982456525e+00 8.4668050357305631e+01 4.7190108215290936e+00 0 3 0
13003 1 8 2.9999999999999999e-02 1.3360053396675033e+01 8.4923159608189835e+01 2.5943616755410194e+01 -1 2 0
2577 1 7 1.6000000000000000e-01 8.7486628438852998e-01 8.4981243332164013e+01 5.6919445357653977e+00 0 3 0
2602 1 3 5.9999999999999998e-02 7.2162064547146088e+00 8.3285133306826069e+01 4.9083639808081587e+00 0 3 0
2585 1 4 5.1000000000000001e-01 7.0955641734547914e+00 8.5856152380251828e+01 5.9343980548450910e+00 0 3 0
2591 1 6 -3.3000000000000002e-01 7.8134767550417568e+00 8.5716705194503447e+01 4.8065097698291392e+00 0 3 0
2592 1 7 1.6000000000000000e-01 9.1205986517723741e+00 8.6124330823912757e+01 4.7379304735455827e+00 0 3 0
2595 1 8 2.9999999999999999e-02 9.9444686706752403e+00 8.5735947121617087e+01 5.3536834780108471e+00 0 3 0
36675 1 8 2.9999999999999999e-02 1.1177282472903453e+01 8.1525878826008139e+01 5.2111029604858592e+00 -2 1 0
2603 1 3 5.9999999999999998e-02 7.0914832439734345e+00 8.1952468912166253e+01 5.8609595636095344e+00 0 3 0
2594 1 8 2.9999999999999999e-02 9.3874752505936918e+00 8.5938887577928455e+01 3.6698629309715058e+00 0 3 0
2601 1 1 -1.7999999999999999e-01 6.9213537783567274e+00 8.2990955872181743e+01 5.8892855715170169e+00 0 3 0
36673 1 8 2.9999999999999999e-02 1.0575584437127159e+01 8.3202051534278098e+01 5.3688335262827529e+00 -2 1 0
36672 1 7 1.6000000000000000e-01 1.0623952948011151e+01 8.2223345840509808e+01 5.8177784017764047e+00 -2 1 0
26155 1 5 -4.2999999999999999e-01 5.6785520731736270e+00 6.6489220151456720e+01 6.8953377146590737e+00 -2 0 0
2722 1 3 5.9999999999999998e-02 3.3297376511273828e+00 6.6534407243148067e+01 1.1293793257168360e+01 0 3 0
26169 1 3 5.9999999999999998e-02 4.3882345523662947e+00 6.5207925726459422e+01 9.1306471497147523e+00 -2 0 0
26168 1 3 5.9999999999999998e-02 2.7034934217891928e+00 6.5073020040711370e+01 9.1660050588705744e+00 -2 0 0
26149 1 3 5.9999999999999998e-02 1.8668015813858116e+00 6.6897083272286096e+01 7.6094855610156609e+00 -2 0 0
2721 1 1 -1.7999999999999999e-01 3.4244922818114492e+00 6.7517141501723870e+01 1.1717672426648654e+01 0 3 0
26146 1 9 -1.2000000000000000e-01 2.8297982596743152e+00 6.7256372719559636e+01 7.2044232970925552e+00 -2 0 0
26148 1 3 5.9999999999999998e-02 3.4388168714103280e+00 6.7066666161860510e+01 8.0846780866784389e+00 -2 0 0
2723 1 3 5.9999999999999998e-02 4.4598340955999740e+00 6.7698007199002333e+01 1.1838152803834998e+01 0 3 0
26164 1 3 5.9999999999999998e-02 1.7418366464248276e+00 6.4897892516962898e+01 6.6882054586022868e+00 -2 0 0
26161 1 9 -1.2000000000000000e-01 2.7884694458171282e+00 6.4806692027994046e+01 6.5152516802832734e+00 -2 0 0
2734 1 3 5.9999999999999998e-02 9.4282497507968344e-01 6.7614977036098409e+01 1.1824145895365247e+01 0 3 0
26615 1 4 5.1000000000000001e-01 1.0780643326736559e+01 6.6979078951090955e+01 6.2209439290701267e+00 -2 0 0
26612 1 2 0.0000000000000000e+00 1.1423942019511506e+01 6.5620121037831794e+01 6.6072698701084711e+00 -2 0 0
26597 1 2 0.0000000000000000e+00 1.0310092488176902e+01 6.5842198938607524e+01 9.2154457302216599e+00 -2 0 0
26601 1 1 -1.7999999999999999e-01 8.7956441208184319e+00 6.5716431520147594e+01 8.7562790387953449e+00 -2 0 0
26603 1 3 5.9999999999999998e-02 8.0973371741512903e+00 6.6423562046872561e+01 9.1610756958120465e+00 -2 0 0
26602 1 3 5.9999999999999998e-02 8.6300970485241333e+00 6.5782143118189623e+01 7.6884410369068732e+00 -2 0 0
26611 1 9 -1.2000000000000000e-01 1.1301619366075176e+01 6.5223918197538765e+01 8.1561736664410880e+00 -2 0 0
26596 1 9 -1.2000000000000000e-01 1.0490220425619752e+01 6.4966526616841094e+01 1.0506594931002983e+01 -2 0 0
26600 1 4 5.1000000000000001e-01 1.0665267448231649e+01 6.7352762487516344e+01 9.3753614544376731e+00 -2 0 0
26585 1 4 5.1000000000000001e-01 8.2797506844589162e+00 6.4911898598675265e+01 1.1859483402443194e+01 -2 0 0
26582 1 2 0.0000000000000000e+00 9.7565284732842272e+00 6.5265265346889322e+01 1.1944125404054841e+01 -2 0 0
26598 1 3 5.9999999999999998e-02 1.1499373324870184e+01 6.5065043838387638e+01 1.0694658575297360e+01 -2 0 0
26588 1 3 5.9999999999999998e-02 9.2366514959551527e+00 6.7387754601792309e+01 1.1856665246544612e+01 -2 0 0
26613 1 3 5.9999999999999998e-02 1.2321353531945830e+01 6.5313020062729777e+01 8.5159898331523145e+00 -2 0 0
26605 1 5 -4.2999999999999999e-01 1.1781154673528363e+01 6.7700004040785785e+01 9.7584589877685826e+00 -2 0 0
26590 1 5 -4.2999999999999999e-01 7.3242962611548030e+00 6.5703896035775799e+01 1.2043893192331449e+01 -2 0 0
26626 1 9 -1.2000000000000000e-01 1.2991639494394173e+01 6.5632005974339833e+01 6.2844034621462530e+00 -2 0 0
26644 1 3 5.9999999999999998e-02 1.5379665305024742e+01 6.5382883777458986e+01 6.9623078090598645e+00 -2 0 0
26629 1 3 5.9999999999999998e-02 1.3581456233058196e+01 6.6209205990382685e+01 7.0016987392424310e+00 -2 0 0
26683 1 8 2.9999999999999999e-02 1.4827637745524035e+01 6.6107085633975032e+01 1.1796709945637097e+01 -2 0 0
26682 1 7 1.6000000000000000e-01 1.4643957529669215e+01 6.5071301420808183e+01 1.2008045187687660e+01 -2 0 0
26124 1 3 5.9999999999999998e-02 2.0753250936022485e+00 7.1461834978482315e+01 6.3490803357621193e+00 -2 0 0
2698 1 8 2.9999999999999999e-02 5.8529064480270865e+00 6.8141661716669418e+01 9.0193736869469685e+00 0 3 0
26135 1 4 5.1000000000000001e-01 3.7325225137836293e+00 6.9410595141817936e+01 6.0733307455741254e+00 -2 0 0
26131 1 9 -1.2000000000000000e-01 1.1691865910196446e+00 6.8893180998776813e+01 6.2957617294201373e+00 -2 0 0
26121 1 1 -1.7999999999999999e-01 1.0289312401056054e+00 7.1429867430297222e+01 6.4256374823465379e+00 -2 0 0
26142 1 7 1.6000000000000000e-01 5.9567539453615845e+00 7.0216744693933762e+01 6.2045110380922708e+00 -2 0 0
2724 1 3 5.9999999999999998e-02 2.9779812789156321e+00 6.8341583332422999e+01 1.1073292695015521e+01 0 3 0
26141 1 6 -3.3000000000000002e-01 4.7169806930865761e+00 6.9828301465109377e+01 6.7923739146969426e+00 -2 0 0
26132 1 2 0.0000000000000000e+00 2.6140778217583729e+00 6.8758068873267234e+01 6.9653225755708936e+00 -2 0 0
26137 1 3 5.9999999999999998e-02 2.6643401725290423e+00 7.0563005045430558e+01 8.2909490454107555e+00 -2 0 0
26139 1 3 5.9999999999999998e-02 3.3612163154013612e+00 6.9190970853260794e+01 8.8990776655022223e+00 -2 0 0
26138 1 3 5.9999999999999998e-02 1.6271868138177257e+00 6.9356765245074854e+01 8.8883004541214081e+00 -2 0 0
26136 1 1 -1.7999999999999999e-01 2.5329689513751381e+00 6.9505392291701000e+01 8.2882464262103976e+00 -2 0 0
2688 1 3 5.9999999999999998e-02 4.3826075057598981e+00 7.2022161005844367e+01 1.0387384996140126e+01 0 3 0
2686 1 9 -1.2000000000000000e-01 5.1056619308481679e+00 7.2488100122006088e+01 1.1083783213394273e+01 0 3 0
2689 1 3 5.9999999999999998e-02 4.4310950090665102e+00 7.3131177758322877e+01 1.1588920451240684e+01 0 3 0
2665 1 5 -4.2999999999999999e-01 2.1530165051935133e+00 7.3046183071930997e+01 8.9343785561303051e+00 0 3 0
26122 1 3 5.9999999999999998e-02 8.3495889757005937e-01 7.1505112134937903e+01 7.4858418147474444e+00 -2 0 0
2673 1 3 5.9999999999999998e-02 4.8694619894161706e+00 7.3027239405132576e+01 8.3653612536244655e+00 0 3 0
2704 1 3 5.9999999999999998e-02 3.8834602229426931e+00 7.0044279605250239e+01 1.1731617929201519e+01 0 3 0
2696 1 6 -3.3000000000000002e-01 5.7985842125544806e+00 6.9720586009316321e+01 1.0259335065732786e+01 0 3 0
26134 1 3 5.9999999999999998e-02 4.9045566050458878e-01 6.8410812853229956e+01 7.0347587463305574e+00 -2 0 0
2668 1 8 2.9999999999999999e-02 4.3400728786764298e-01 7.3147592455135680e+01 1.1325453543132939e+01 0 3 0
2667 1 7 1.6000000000000000e-01 1.4831644438019105e+00 7.3097457745329734e+01 1.1591787535332019e+01 0 3 0
2687 1 2 0.0000000000000000e+00 5.5404423024383158e+00 7.1444443960545698e+01 1.2103523900050295e+01 0 3 0
2670 1 8 2.9999999999999999e-02 2.0205102561171833e+00 7.2200232760225092e+01 1.1361881523397908e+01 0 3 0
2660 1 4 5.1000000000000001e-01 2.6142009130437627e+00 7.3928991507938463e+01 9.6217073972216483e+00 0 3 0
2672 1 2 0.0000000000000000e+00 6.0282366728322367e+00 7.3404927526294429e+01 1.0069269945626980e+01 0 3 0
2671 1 9 -1.2000000000000000e-01 5.1460172860535662e+00 7.3953208912329572e+01 8.8734761948350407e+00 0 3 0
26145 1 8 2.9999999999999999e-02 6.3274565500900879e+00 7.0998181080434492e+01 6.8956442601305898e+00 -2 0 0
26144 1 8 2.9999999999999999e-02 6.6880119974580499e+00 6.9423007492676632e+01 6.3184759148521410e+00 -2 0 0
2699 1 8 2.9999999999999999e-02 7.3171477806342775e+00 6.8199702710892751e+01 9.9979830022772944e+00 0 3 0
2700 1 8 2.9999999999999999e-02 7.1219113610134697e+00 6.9319983789452635e+01 8.7302506238508482e+00 0 3 0
26625 1 8 2.9999999999999999e-02 1.0551456221017910e+01 6.9577997752388413e+01 6.2074147685811321e+00 -2 0 0
2697 1 7 1.6000000000000000e-01 6.5479467181327378e+00 6.8752760765415474e+01 9.4822768668416533e+00 0 3 0
2690 1 4 5.1000000000000001e-01 6.4659813626305702e+00 7.0409160040743146e+01 1.1241549171690110e+01 0 3 0
26606 1 6 -3.3000000000000002e-01 9.6898964070520357e+00 6.8131852197022681e+01 9.1150568925233806e+00 -2 0 0
2677 1 3 5.9999999999999998e-02 7.1318771032927977e+00 7.1716251041633228e+01 8.8727151664698614e+00 0 3 0
26607 1 7 1.6000000000000000e-01 9.8802535232234217e+00 6.9539503289570888e+01 9.0969770744936014e+00 -2 0 0
2678 1 3 5.9999999999999998e-02 8.0547883282355830e+00 7.2597512312299571e+01 1.0160898243159410e+01 0 3 0
26609 1 8 2.9999999999999999e-02 1.0363963110113408e+01 6.9823052298527983e+01 9.9499206748097535e+00 -2 0 0
26608 1 8 2.9999999999999999e-02 1.0599636459845069e+01 6.9693651498643064e+01 8.2579766653160576e+00 -2 0 0
2676 1 1 -1.7999999999999999e-01 7.2877731275801212e+00 7.2699439511656209e+01 9.3961579822424888e+00 0 3 0
26610 1 8 2.9999999999999999e-02 9.0999534570272953e+00 7.0210897247709170e+01 8.9121886951490090e+00 -2 0 0
13420 1 5 -4.2999999999999999e-01 1.0742057471903614e+01 7.2581601596255794e+01 8.2384840025620587e+00 -1 2 0
2679 1 3 5.9999999999999998e-02 7.6009815377018688e+00 7.3340602181585169e+01 8.5976071029885492e+00 0 3 0
13415 1 4 5.1000000000000001e-01 1.1712997211663856e+01 7.3063193780300494e+01 8.7852552589844510e+00 -1 2 0
2695 1 5 -4.2999999999999999e-01 7.6546393367828980e+00 7.0250447812132009e+01 1.1491223452276495e+01 0 3 0
13434 1 3 5.9999999999999998e-02 1.1442828566584261e+01 7.1966869960367447e+01 1.1848003040944665e+01 -1 2 0
13429 1 3 5.9999999999999998e-02 1.0118275945198905e+01 7.4023588123803762e+01 1.0623602869133851e+01 -1 2 0
13425 1 8 2.9999999999999999e-02 1.2728897232311978e+01 7.0762947503415930e+01 7.6667510107965295e+00 -1 2 0
13431 1 1 -1.7999999999999999e-01 1.2231377949354313e+01 7.2627421769954950e+01 1.2092162549625007e+01 -1 2 0
24688 1 8 2.9999999999999999e-02 1.6112027788714943e+01 7.1569451365590126e+01 1.0942981715891630e+01 -2 0 0
13423 1 8 2.9999999999999999e-02 1.2467130980697853e+01 7.0298578037855407e+01 9.4305127004085936e+00 -1 2 0
13424 1 8 2.9999999999999999e-02 1.3953679234864373e+01 7.0568303956699026e+01 8.6904625548108214e+00 -1 2 0
13422 1 7 1.6000000000000000e-01 1.2959087155064347e+01 7.0946239658504808e+01 8.6953608187342173e+00 -1 2 0
13421 1 6 -3.3000000000000002e-01 1.2912790728052000e+01 7.2386561531371598e+01 8.9618919420767522e+00 -1 2 0
13403 1 3 5.9999999999999998e-02 1.4040427923024620e+01 7.3544097452820267e+01 7.2213057622861641e+00 -1 2 0
13404 1 3 5.9999999999999998e-02 1.5334288305869594e+01 7.3581101871690805e+01 8.5122028521465740e+00 -1 2 0
13433 1 3 5.9999999999999998e-02 1.3014361710802595e+01 7.2562720581105850e+01 1.1330671617021432e+01 -1 2 0
2621 1 6 -3.3000000000000002e-01 5.4981156181530366e+00 7.9435686936708422e+01 6.1209227223534759e+00 0 3 0
2643 1 3 5.9999999999999998e-02 3.4018867667795845e+00 7.8044043155745854e+01 6.5396212018637749e+00 0 3 0
2658 1 3 5.9999999999999998e-02 3.2289410038643358e+00 7.4527102468704356e+01 7.0978883488608115e+00 0 3 0
2630 1 4 5.1000000000000001e-01 1.0982976588602065e+00 7.9392210236626426e+01 6.4901546377848858e+00 0 3 0
2641 1 9 -1.2000000000000000e-01 2.8918975608308153e+00 7.7977749730504939e+01 7.4584714014765234e+00 0 3 0
2659 1 3 5.9999999999999998e-02 4.3285205076216782e+00 7.5817208522153976e+01 7.2343320097442687e+00 0 3 0
2642 1 2 0.0000000000000000e+00 2.2733256638348061e+00 7.6495422797996412e+01 7.3762658468350271e+00 0 3 0
2627 1 2 0.0000000000000000e+00 2.1954413507207469e+00 7.9308104738786383e+01 7.5823911256920802e+00 0 3 0
2666 1 6 -3.3000000000000002e-01 2.2132966069442275e+00 7.4125042886429767e+01 1.0904679629210872e+01 0 3 0
2656 1 9 -1.2000000000000000e-01 3.4308543504069080e+00 7.5410231797222579e+01 7.6351119780518140e+00 0 3 0
2657 1 2 0.0000000000000000e+00 3.7876948316509664e+00 7.4842600145037864e+01 9.1108142399683185e+00 0 3 0
2644 1 3 5.9999999999999998e-02 3.7660887597678272e+00 7.7935068141012906e+01 8.1178296961425325e+00 0 3 0
2646 1 1 -1.7999999999999999e-01 1.0440775514001377e+00 7.6232969294745928e+01 8.2969025159018432e+00 0 3 0
2649 1 3 5.9999999999999998e-02 1.3226107430131435e+00 7.6309321131498081e+01 9.3293826100551982e+00 0 3 0
2663 1 3 5.9999999999999998e-02 3.2267411924212874e+00 7.6679412330508626e+01 1.0014490464845947e+01 0 3 0
2661 1 1 -1.7999999999999999e-01 4.0837146405424010e+00 7.6096733945706845e+01 1.0003729423526494e+01 0 3 0
2664 1 3 5.9999999999999998e-02 4.8856049155230634e+00 7.6727055108996808e+01 9.6238834363672616e+00 0 3 0
2662 1 3 5.9999999999999998e-02 4.1842835433831151e+00 7.5792474431383667e+01 1.1017302770753835e+01 0 3 0
2647 1 3 5.9999999999999998e-02 7.8971512215478301e-01 7.5189176834786295e+01 8.2454488214751169e+00 0 3 0
2633 1 3 5.9999999999999998e-02 5.6440403884265444e-01 7.8857844088325493e+01 9.1548855295300626e+00 0 3 0
2648 1 3 5.9999999999999998e-02 7.7567895288248673e-02 7.6807606939686309e+01 8.1659499972869369e+00 0 3 0
2631 1 1 -1.7999999999999999e-01 1.4777572854234706e+00 7.9412069139947889e+01 8.9399939216960664e+00 0 3 0
2632 1 3 5.9999999999999998e-02 2.1481790553486610e+00 7.9083007101490097e+01 9.7223416548374058e+00 0 3 0
2617 1 3 5.9999999999999998e-02 4.5896869611614175e+00 7.9728327402531548e+01 9.5651599070895639e+00 0 3 0
2615 1 4 5.1000000000000001e-01 5.7185974814805709e+00 8.0070923166849354e+01 7.2867160381534015e+00 0 3 0
2674 1 3 5.9999999999999998e-02 5.7092177748844257e+00 7.4662083390929439e+01 8.2449937117393226e+00 0 3 0
2625 1 8 2.9999999999999999e-02 6.7229835536211562e+00 7.7666997895737111e+01 6.2697095282849329e+00 0 3 0
13427 1 2 0.0000000000000000e+00 1.1688302274437598e+01 7.4097071089838352e+01 1.2164755245238821e+01 -1 2 0
13410 1 8 2.9999999999999999e-02 1.1627064891718234e+01 7.8273789475593517e+01 6.0978184248324423e+00 -1 2 0
13418 1 3 5.9999999999999998e-02 9.8320265719964013e+00 7.5263956588219727e+01 8.6127248386255548e+00 -1 2 0
13426 1 9 -1.2000000000000000e-01 1.1044132888127988e+01 7.4561074189304961e+01 1.0770569296936113e+01 -1 2 0
2675 1 4 5.1000000000000001e-01 6.7059083099731183e+00 7.4684642502721204e+01 1.0749560625549437e+01 0 3 0
13419 1 3 5.9999999999999998e-02 1.0880141587576929e+01 7.5042471105747083e+01 7.3823106021969904e+00 -1 2 0
13416 1 1 -1.7999999999999999e-01 1.0847901368868769e+01 7.5386256894014252e+01 8.4161117505608019e+00 -1 2 0
13417 1 3 5.9999999999999998e-02 1.0948162038293782e+01 7.6430816873835013e+01 8.5823075854056956e+00 -1 2 0
2680 1 5 -4.2999999999999999e-01 7.3368128515095776e+00 7.5453788503270914e+01 1.0046149070968069e+01 0 3 0
13428 1 3 5.9999999999999998e-02 1.0717840515344440e+01 7.5589418768635880e+01 1.0889256336595491e+01 -1 2 0
36657 1 7 1.6000000000000000e-01 9.0845434975158170e+00 7.8725312820880006e+01 9.4071079802944126e+00 -2 1 0
36658 1 8 2.9999999999999999e-02 9.3712047300899712e+00 7.7697766778914797e+01 9.5940414382709136e+00 -2 1 0
36660 1 8 2.9999999999999999e-02 8.0387706111678945e+00 7.8674307225296744e+01 9.6497897643479238e+00 -2 1 0
36656 1 6 -3.3000000000000002e-01 9.7786588023365901e+00 7.9684787140051739e+01 1.0103271267759721e+01 -2 1 0
36650 1 4 5.1000000000000001e-01 1.1027410370902089e+01 7.9498656925245044e+01 1.0366131649735832e+01 -2 1 0
36655 1 5 -4.2999999999999999e-01 1.1764087514771660e+01 7.8643635247396190e+01 9.7885293880645801e+00 -2 1 0
13412 1 2 0.0000000000000000e+00 1.1765499208568643e+01 7.4490211656638280e+01 9.3552415235817712e+00 -1 2 0
2620 1 5 -4.2999999999999999e-01 6.7504985079264284e+00 8.0013369475374475e+01 7.9451013964925927e+00 0 3 0
36659 1 8 2.9999999999999999e-02 9.1509776911623035e+00 7.8909634224401515e+01 8.3353593674509412e+00 -2 1 0
2681 1 6 -3.3000000000000002e-01 6.5870765606770325e+00 7.4931317320932351e+01 1.2081009209698134e+01 0 3 0
2684 1 8 2.9999999999999999e-02 7.9442688555371532e+00 7.6633581907768644e+01 1.2075672586456298e+01 0 3 0
13409 1 8 2.9999999999999999e-02 1.2782011702413277e+01 7.9409022082211791e+01 6.5435494551443583e+00 -1 2 0
13388 1 3 5.9999999999999998e-02 1.5832506155804351e+01 7.7868561413132269e+01 6.5369366317367135e+00 -1 2 0
13407 1 7 1.6000000000000000e-01 1.2653255042492139e+01 7.8364608627280703e+01 6.2555960545346041e+00 -1 2 0
13401 1 1 -1.7999999999999999e-01 1.4836328862059535e+01 7.4206903282992883e+01 7.6911579180703606e+00 -1 2 0
13402 1 3 5.9999999999999998e-02 1.5634559488585230e+01 7.4423938394422777e+01 6.9114656375811423e+00 -1 2 0
13406 1 6 -3.3000000000000002e-01 1.3187330142970403e+01 7.7557853715349680e+01 7.3472230138364223e+00 -1 2 0
13413 1 3 5.9999999999999998e-02 1.3840828655994722e+01 7.4486489417724101e+01 1.0045682599899736e+01 -1 2 0
13400 1 4 5.1000000000000001e-01 1.3437413217887952e+01 7.6307852904698152e+01 7.2045959876503876e+00 -1 2 0
13414 1 3 5.9999999999999998e-02 1.3174254865976991e+01 7.6056259034145299e+01 1.0118866144490443e+01 -1 2 0
13411 1 9 -1.2000000000000000e-01 1.3215396933501919e+01 7.5152609570605549e+01 9.5098433550972885e+00 -1 2 0
13397 1 2 0.0000000000000000e+00 1.4182611649202070e+01 7.5484523032446361e+01 8.3080479198705728e+00 -1 2 0
13398 1 3 5.9999999999999998e-02 1.4683093861429976e+01 7.7374959320144811e+01 9.2989241727290430e+00 -1 2 0
13396 1 9 -1.2000000000000000e-01 1.5264320219536843e+01 7.6477367448603800e+01 8.9957078448091909e+00 -1 2 0
13399 1 3 5.9999999999999998e-02 1.5478733891936477e+01 7.5983895053184554e+01 9.9999636224782655e+00 -1 2 0
36651 1 1 -1.7999999999999999e-01 1.2874053034210846e+01 8.0189072624350857e+01 1.1829340443471276e+01 -2 1 0
36653 1 3 5.9999999999999998e-02 1.3640573106035763e+01 8.0338892550790078e+01 1.1016701335266795e+01 -2 1 0
13389 1 3 5.9999999999999998e-02 1.5888476061488930e+01 7.6227526752189902e+01 6.2748740568722789e+00 -1 2 0
2629 1 3 5.9999999999999998e-02 3.1379677055941979e+00 8.0697056456643935e+01 6.1926792897968852e+00 0 3 0
40258 1 8 2.9999999999999999e-02 5.9325818029832988e-01 8.6053583712320517e+01 8.8615483539610818e+00 -2 2 0
2634 1 3 5.9999999999999998e-02 1.3020334927794242e+00 8.0425679765615499e+01 9.3538467186994740e+00 0 3 0
2616 1 1 -1.7999999999999999e-01 4.4634883590604506e+00 8.0737631407658682e+01 9.3107228456515347e+00 0 3 0
2597 1 2 0.0000000000000000e+00 5.3814364411124700e+00 8.3170305296720926e+01 6.2212766733028042e+00 0 3 0
2576 1 6 -3.3000000000000002e-01 1.8832292087300808e+00 8.5671897062409073e+01 6.3918374010870487e+00 0 3 0
2596 1 9 -1.2000000000000000e-01 5.0243379526203942e+00 8.4650474437744208e+01 6.5440071805911186e+00 0 3 0
2598 1 3 5.9999999999999998e-02 3.9544121242776726e+00 8.4691019899877929e+01 6.7267110279461662e+00 0 3 0
2626 1 9 -1.2000000000000000e-01 3.1048596821381547e+00 8.0615049737888171e+01 7.2487520721198750e+00 0 3 0
40250 1 4 5.1000000000000001e-01 7.1840672811877958e-03 8.4154082602827032e+01 1.0849087043566190e+01 -2 2 0
2628 1 3 5.9999999999999998e-02 2.4149890201440209e+00 8.1398703180391166e+01 7.4943721620199124e+00 0 3 0
2611 1 9 -1.2000000000000000e-01 4.9814195232224696e+00 8.2488384595937347e+01 7.6368662996482213e+00 0 3 0
2612 1 2 0.0000000000000000e+00 4.5253577216867491e+00 8.0962286310994898e+01 7.7909257283930646e+00 0 3 0
2618 1 3 5.9999999999999998e-02 3.5114502078786778e+00 8.1018498237645048e+01 9.7902862703785178e+00 0 3 0
2613 1 3 5.9999999999999998e-02 4.2726174336546165e+00 8.3033193598343985e+01 8.2750662013935994e+00 0 3 0
40267 1 3 5.9999999999999998e-02 2.9456133635958315e+00 8.4133759602390285e+01 1.0868593744550903e+01 -2 2 0
40254 1 3 5.9999999999999998e-02 1.6572577128132080e+00 8.2062717446956853e+01 1.1403073226534515e+01 -2 2 0
40266 1 1 -1.7999999999999999e-01 3.2935706621890191e+00 8.4875693352557704e+01 1.1558937220125149e+01 -2 2 0
40268 1 3 5.9999999999999998e-02 4.3634865827862699e+00 8.4872405120787789e+01 1.1508872714242065e+01 -2 2 0
40269 1 3 5.9999999999999998e-02 2.9627298468097187e+00 8.5897196325524874e+01 1.1188382734585113e+01 -2 2 0
2599 1 3 5.9999999999999998e-02 5.4496525700084018e+00 8.4985788177671878e+01 7.4949537131200898e+00 0 3 0
2619 1 3 5.9999999999999998e-02 5.2637026708068504e+00 8.1313272264142142e+01 9.8310594070651032e+00 0 3 0
2614 1 3 5.9999999999999998e-02 6.0052007288789238e+00 8.2495585127289289e+01 8.0754881252133508e+00 0 3 0
2574 1 3 5.9999999999999998e-02 3.8499080237004142e+00 8.5849949632430935e+01 8.3847399729290437e+00 0 3 0
2580 1 8 2.9999999999999999e-02 5.3142922243894197e-01 8.4110419707536465e+01 6.1560789592789122e+00 0 3 0
13002 1 7 1.6000000000000000e-01 1.2792250043358019e+01 8.4455077977095158e+01 2.5114039366969315e+01 -1 2 0
40251 1 1 -1.7999999999999999e-01 7.8613907687347229e-01 8.2105837171979260e+01 1.2054560501043412e+01 -2 2 0
40124 1 8 2.9999999999999999e-02 7.5045350853939716e+00 8.3814322692446595e+01 2.5687534108818717e+01 -2 2 0
36674 1 8 2.9999999999999999e-02 9.6598721396061631e+00 8.1705402389400859e+01 5.8124050917983237e+00 -2 1 0
2604 1 3 5.9999999999999998e-02 7.4809364390172437e+00 8.3318794958249043e+01 6.6557949811087234e+00 0 3 0
2590 1 5 -4.2999999999999999e-01 7.6115290428462208e+00 8.5942835166992012e+01 7.0636415082843662e+00 0 3 0
36647 1 2 0.0000000000000000e+00 1.1420868036312122e+01 8.0598164932190826e+01 1.1363543729983746e+01 -2 1 0
36680 1 4 5.1000000000000001e-01 1.0406401135583188e+01 8.5182011098021832e+01 1.0122093442047515e+01 -2 1 0
36670 1 5 -4.2999999999999999e-01 9.8179334291290843e+00 8.2437509046984260e+01 8.5180557047803163e+00 -2 1 0
36686 1 6 -3.3000000000000002e-01 9.4403537527451977e+00 8.5804786594509736e+01 9.5413406409695707e+00 -2 1 0
36663 1 3 5.9999999999999998e-02 1.0592197888775720e+01 8.2363637703002411e+01 1.0785465594411789e+01 -2 1 0
36665 1 4 5.1000000000000001e-01 1.0980406361868763e+01 8.2395990774599014e+01 8.1769998896933309e+00 -2 1 0
36687 1 7 1.6000000000000000e-01 8.2252584114636100e+00 8.5791640037994853e+01 1.0160892375473486e+01 -2 1 0
36685 1 5 -4.2999999999999999e-01 1.0251147109190574e+01 8.4572861641034606e+01 1.1158003099632401e+01 -2 1 0
36682 1 3 5.9999999999999998e-02 1.0635245447069199e+01 8.4983286886712762e+01 7.4112916912249736e+00 -2 1 0
36661 1 9 -1.2000000000000000e-01 1.1646717328222506e+01 8.2025343275814350e+01 1.0734442836204574e+01 -2 1 0
36690 1 8 2.9999999999999999e-02 7.9343476495099621e+00 8.4794066147564848e+01 1.0524250732081127e+01 -2 1 0
36677 1 2 0.0000000000000000e+00 1.1795284018903867e+01 8.5276387847042486e+01 9.3374194921068820e+00 -2 1 0
36671 1 6 -3.3000000000000002e-01 1.1416811403091868e+01 8.2195353069346268e+01 6.9838951534925426e+00 -2 1 0
36681 1 1 -1.7999999999999999e-01 1.1437256333709875e+01 8.5586281653408832e+01 7.7993127905490525e+00 -2 1 0
36648 1 3 5.9999999999999998e-02 9.3908841237192107e+00 8.0852741821457073e+01 1.2034522197977731e+01 -2 1 0
36662 1 2 0.0000000000000000e+00 1.2105362474569928e+01 8.2443663602399525e+01 9.2250080347973835e+00 -2 1 0
36664 1 3 5.9999999999999998e-02 1.2144031231405254e+01 8.2706307456188952e+01 1.1497684613799340e+01 -2 1 0
36688 1 8 2.9999999999999999e-02 7.4216498456039472e+00 8.6018536280163616e+01 9.4052522373938885e+00 -2 1 0
36683 1 3 5.9999999999999998e-02 1.2265621202518231e+01 8.5498868665295149e+01 7.2223707676594042e+00 -2 1 0
36669 1 3 5.9999999999999998e-02 1.3174060120078563e+01 8.0634633885910404e+01 8.5803152493793799e+00 -2 1 0
36676 1 9 -1.2000000000000000e-01 1.2670764577230091e+01 8.3964846305667237e+01 9.3698084060307121e+00 -2 1 0
36679 1 3 5.9999999999999998e-02 1.3436749871760966e+01 8.4241386355139710e+01 8.5657875124341345e+00 -2 1 0
36666 1 1 -1.7999999999999999e-01 1.3412773689699883e+01 8.1668534683120328e+01 8.6832358432547032e+00 -2 1 0
36678 1 3 5.9999999999999998e-02 1.3346301142928027e+01 8.3854382790613400e+01 1.0241614954870723e+01 -2 1 0
36667 1 3 5.9999999999999998e-02 1.4268444236193284e+01 8.1665595023285391e+01 9.3360873968618741e+00 -2 1 0
36668 1 3 5.9999999999999998e-02 1.3781484400141055e+01 8.2117226848391297e+01 7.6933824319969490e+00 -2 1 0
36698 1 3 5.9999999999999998e-02 1.4021630931196430e+01 8.4985444764207813e+01 1.1686283672806292e+01 -2 1 0
12939 1 3 5.9999999999999998e-02 1.5802442334507170e+01 8.3583329488315727e+01 1.2010243584339500e+01 -1 2 0
2733 1 3 5.9999999999999998e-02 1.3382753319723308e+00 6.6054796406161458e+01 1.2124495391252037e+01 0 3 0
2736 1 1 -1.7999999999999999e-01 1.0636589527526770e-01 6.6269776654448691e+01 1.4802613528366361e+01 0 3 0
2731 1 9 -1.2000000000000000e-01 1.2140828286127583e+00 6.6981943076222947e+01 1.2638677323173715e+01 0 3 0
2726 1 6 -3.3000000000000002e-01 4.1674423060893826e+00 6.5561032319879047e+01 1.3431596097481693e+01 0 3 0
2720 1 4 5.1000000000000001e-01 3.2775132982297350e+00 6.6260435375669402e+01 1.4063741555428951e+01 0 3 0
2725 1 5 -4.2999999999999999e-01 2.9659601714216044e+00 6.6176770983119610e+01 1.5279653745558271e+01 0 3 0
2739 1 3 5.9999999999999998e-02 5.7869171445762801e-01 6.5275144914024452e+01 1.4825768675883760e+01 0 3 0
36473 1 3 5.9999999999999998e-02 4.3486746871718980e+00 6.6939473841964656e+01 1.7722017010316474e+01 -2 1 0
2738 1 3 5.9999999999999998e-02 5.9467556772500696e-01 6.6897122450383321e+01 1.5528717100183171e+01 0 3 0
2717 1 2 0.0000000000000000e+00 2.7005012123278487e+00 6.7420191744066074e+01 1.3119563814646067e+01 0 3 0
36457 1 3 5.9999999999999998e-02 5.8681030117341626e+00 6.5216057868032991e+01 1.7287934277441160e+01 -2 1 0
2729 1 8 2.9999999999999999e-02 5.2609756132758845e+00 6.4902744155464788e+01 1.5001296781478395e+01 0 3 0
26589 1 3 5.9999999999999998e-02 1.0818558451918522e+01 6.7144670282963020e+01 1.2633769747212604e+01 -2 0 0
26586 1 1 -1.7999999999999999e-01 9.8204518552465370e+00 6.6699761626617899e+01 1.2489167265369014e+01 -2 0 0
26576 1 6 -3.3000000000000002e-01 1.0479888777947640e+01 6.6006344359005482e+01 1.6167824638243705e+01 -2 0 0
26587 1 3 5.9999999999999998e-02 9.3299770054220144e+00 6.6764557789811903e+01 1.3483019068661246e+01 -2 0 0
26577 1 7 1.6000000000000000e-01 1.1293100092467709e+01 6.6992610642001324e+01 1.6983880784404359e+01 -2 0 0
26570 1 4 5.1000000000000001e-01 1.1110772163314383e+01 6.5264002204860404e+01 1.5145899909212451e+01 -2 0 0
26572 1 3 5.9999999999999998e-02 8.3653425619522643e+00 6.5119953312670091e+01 1.4533577668054111e+01 -2 0 0
26578 1 8 2.9999999999999999e-02 1.0693852572788462e+01 6.7516864884866621e+01 1.7725022923416525e+01 -2 0 0
26580 1 8 2.9999999999999999e-02 1.2158192227134965e+01 6.6505237469094752e+01 1.7520313966724011e+01 -2 0 0
26575 1 5 -4.2999999999999999e-01 1.2237736844769771e+01 6.5492163384847942e+01 1.4761741028857839e+01 -2 0 0
26579 1 8 2.9999999999999999e-02 1.1798905122901269e+01 6.7719843186770959e+01 1.6349544895809473e+01 -2 0 0
36480 1 8 2.9999999999999999e-02 8.3278210498337462e+00 6.7050262823197329e+01 1.6463992758036159e+01 -2 1 0
26684 1 8 2.9999999999999999e-02 1.4387432620769070e+01 6.4983561736079693e+01 1.3096857895178372e+01 -2 0 0
26698 1 8 2.9999999999999999e-02 1.5437260456326051e+01 6.5698534527198461e+01 1.6190346174137492e+01 -2 0 0
2669 1 8 2.9999999999999999e-02 1.7566651392995003e+00 7.3243412084671917e+01 1.2657330807490460e+01 0 3 0
2707 1 3 5.9999999999999998e-02 5.6268546284828895e+00 6.8447979076166618e+01 1.3133779454112997e+01 0 3 0
2749 1 3 5.9999999999999998e-02 2.6161271382381091e-01 6.9110523231571037e+01 1.4247870102998604e+01 0 3 0
2701 1 9 -1.2000000000000000e-01 4.2016101647134079e+00 7.0620942021820483e+01 1.2564581746008786e+01 0 3 0
2703 1 3 5.9999999999999998e-02 3.4908286754767581e+00 7.1439564732054791e+01 1.2724478600931286e+01 0 3 0
2719 1 3 5.9999999999999998e-02 2.0400307247158103e+00 6.9347505283562583e+01 1.3275490641024247e+01 0 3 0
2708 1 3 5.9999999999999998e-02 5.1565128627873440e+00 6.8158669602270066e+01 1.4783784706179707e+01 0 3 0
2718 1 3 5.9999999999999998e-02 2.5684182130317166e+00 6.8727750692636192e+01 1.4801824918797132e+01 0 3 0
2716 1 9 -1.2000000000000000e-01 2.8046666157399907e+00 6.8821517437564026e+01 1.3777785118872748e+01 0 3 0
2710 1 5 -4.2999999999999999e-01 2.8819908624336104e+00 7.1686598177285077e+01 1.4837946776669792e+01 0 3 0
2705 1 4 5.1000000000000001e-01 3.8237234387246359e+00 7.0891103446645744e+01 1.4942233714615659e+01 0 3 0
2702 1 2 0.0000000000000000e+00 4.1221815172946590e+00 6.9785639264789623e+01 1.3828143371439516e+01 0 3 0
2711 1 6 -3.3000000000000002e-01 4.6740052022222454e+00 7.0745959539989315e+01 1.5936289192599856e+01 0 3 0
2712 1 7 1.6000000000000000e-01 4.5710912530078156e+00 7.1692246153026488e+01 1.7004487640853206e+01 0 3 0
2706 1 1 -1.7999999999999999e-01 5.3364232014981745e+00 6.8928847739901499e+01 1.4065687923291208e+01 0 3 0
2713 1 8 2.9999999999999999e-02 4.6959416386698338e+00 7.2691685326715188e+01 1.6716908856701970e+01 0 3 0
2715 1 8 2.9999999999999999e-02 3.6543848593818455e+00 7.1685523392560839e+01 1.7603702633989286e+01 0 3 0
36474 1 3 5.9999999999999998e-02 4.2063872007245973e+00 6.8614445657675290e+01 1.8212435916047198e+01 -2 1 0
2692 1 3 5.9999999999999998e-02 5.6748692613998477e+00 7.2964574134960813e+01 1.3738699886922102e+01 0 3 0
2714 1 8 2.9999999999999999e-02 5.3887447899431464e+00 7.1420031019332626e+01 1.7672813945228526e+01 0 3 0
13509 1 3 5.9999999999999998e-02 2.6864679936950995e+00 7.4125727749670375e+01 1.7331092083146171e+01 -1 2 0
40018 1 8 2.9999999999999999e-02 5.8107141814298668e-01 7.0141913979131090e+01 1.8252982914533039e+01 -2 2 0
36479 1 8 2.9999999999999999e-02 7.6038191497929102e+00 6.8390726847998380e+01 1.5686689039445337e+01 -2 1 0
2709 1 3 5.9999999999999998e-02 6.2715055051901043e+00 6.9510221987878253e+01 1.4270662461277494e+01 0 3 0
2693 1 3 5.9999999999999998e-02 7.1446542882732906e+00 7.2622781461583841e+01 1.2859685466290697e+01 0 3 0
13453 1 8 2.9999999999999999e-02 1.0899840692190743e+01 6.9561829629938089e+01 1.3549194490363545e+01 -1 2 0
36478 1 8 2.9999999999999999e-02 8.6025669627612071e+00 6.8690392438055596e+01 1.7145903538095759e+01 -2 1 0
13454 1 8 2.9999999999999999e-02 9.2145743562102957e+00 6.9517130787962131e+01 1.3244118766831198e+01 -1 2 0
2691 1 1 -1.7999999999999999e-01 6.3108975082659340e+00 7.2168453796971377e+01 1.3296896009895217e+01 0 3 0
36477 1 7 1.6000000000000000e-01 7.8693267462277419e+00 6.8029339156667035e+01 1.6702171208711249e+01 -2 1 0
13455 1 8 2.9999999999999999e-02 9.7037739441885371e+00 6.9451346139899627e+01 1.4835426197731003e+01 -1 2 0
2694 1 3 5.9999999999999998e-02 6.7954628527113679e+00 7.1558856311170445e+01 1.4046136081591737e+01 0 3 0
13452 1 7 1.6000000000000000e-01 9.9450572698795092e+00 6.9937995830171857e+01 1.3887567521698196e+01 -1 2 0
13451 1 6 -3.3000000000000002e-01 9.8525922104362600e+00 7.1381035228387617e+01 1.3925588595369398e+01 -1 2 0
13445 1 4 5.1000000000000001e-01 1.0645411822307382e+01 7.2051688577926583e+01 1.4792710340113656e+01 -1 2 0
13462 1 3 5.9999999999999998e-02 8.0314945678503609e+00 7.2037865626423084e+01 1.6414747026744710e+01 -1 2 0
13461 1 1 -1.7999999999999999e-01 8.4663118970960944e+00 7.2559734219358972e+01 1.7212812999096819e+01 -1 2 0
13450 1 5 -4.2999999999999999e-01 1.1331432729532418e+01 7.1489969990864537e+01 1.5616827932201357e+01 -1 2 0
13442 1 2 0.0000000000000000e+00 1.0590272400670846e+01 7.3591740645459566e+01 1.4708761761127287e+01 -1 2 0
36476 1 6 -3.3000000000000002e-01 6.7357164049292146e+00 6.7883500155876575e+01 1.7525419274193027e+01 -2 1 0
13464 1 3 5.9999999999999998e-02 9.3870505879432979e+00 7.2057251214244872e+01 1.7395150180471145e+01 -1 2 0
13443 1 3 5.9999999999999998e-02 9.5899542386468593e+00 7.3780401109526082e+01 1.2748899310595947e+01 -1 2 0
13459 1 3 5.9999999999999998e-02 8.4479803458295653e+00 7.3597224056330191e+01 1.4837145485661521e+01 -1 2 0
13463 1 3 5.9999999999999998e-02 7.8961434551978416e+00 7.2519324127176617e+01 1.8178031561119266e+01 -1 2 0
13449 1 3 5.9999999999999998e-02 1.1837143299694842e+01 7.4320361137979205e+01 1.6466974941904766e+01 -1 2 0
24719 1 8 2.9999999999999999e-02 1.2926443996864787e+01 7.0816605041494782e+01 1.7410159206320401e+01 -2 0 0
13432 1 3 5.9999999999999998e-02 1.2829905134871499e+01 7.2276232952661132e+01 1.2932657833854449e+01 -1 2 0
24698 1 3 5.9999999999999998e-02 1.5875266245582360e+01 7.0658666076486710e+01 1.6074921756722798e+01 -2 0 0
24682 1 3 5.9999999999999998e-02 1.5773874720141235e+01 6.9299356356621658e+01 1.4597791610606992e+01 -2 0 0
24715 1 5 -4.2999999999999999e-01 1.4133090583634541e+01 6.8085624552149838e+01 1.7917986234794082e+01 -2 0 0
2803 1 8 2.9999999999999999e-02 3.3481679348257926e-01 7.7040466561972806e+01 1.2815058693745938e+01 0 3 0
13507 1 3 5.9999999999999998e-02 1.0106463814180262e+00 7.4112044173388128e+01 1.6718734814232842e+01 -1 2 0
13513 1 8 2.9999999999999999e-02 4.1739370542601018e+00 7.6498927632598836e+01 1.4099697592255044e+01 -1 2 0
13514 1 8 2.9999999999999999e-02 2.7808925742828530e+00 7.5569894542657551e+01 1.3227586614870146e+01 -1 2 0
13512 1 7 1.6000000000000000e-01 3.4787711950944358e+00 7.5621868787389701e+01 1.4082645131822531e+01 -1 2 0
13515 1 8 2.9999999999999999e-02 4.0765816484179398e+00 7.4737249644398091e+01 1.3923647001709289e+01 -1 2 0
13506 1 1 -1.7999999999999999e-01 1.6882587119968078e+00 7.4579193980531002e+01 1.7452357680789518e+01 -1 2 0
13516 1 9 -1.2000000000000000e-01 2.4689021965640515e-01 7.6598025094539040e+01 1.7184235896072028e+01 -1 2 0
13511 1 6 -3.3000000000000002e-01 2.7543068149489898e+00 7.5458349837731220e+01 1.5317551638139360e+01 -1 2 0
13521 1 1 -1.7999999999999999e-01 5.8156229984879027e-01 7.9132808981623782e+01 1.6826453582875615e+01 -1 2 0
13510 1 5 -4.2999999999999999e-01 2.9337363579957456e+00 7.7640025432729971e+01 1.5872317407325445e+01 -1 2 0
13505 1 4 5.1000000000000001e-01 2.5076803297854773e+00 7.6468945745125609e+01 1.6063177096054350e+01 -1 2 0
13502 1 2 0.0000000000000000e+00 1.7420449313667496e+00 7.6104415672022014e+01 1.7348887281614957e+01 -1 2 0
13488 1 3 5.9999999999999998e-02 4.6601927578013802e+00 7.4966010604625936e+01 1.7333104083996048e+01 -1 2 0
13489 1 3 5.9999999999999998e-02 5.1087241496094791e+00 7.6601948104875106e+01 1.7367493879908746e+01 -1 2 0
13523 1 3 5.9999999999999998e-02 8.7089689649888402e-01 7.8844847385342632e+01 1.5801170263794013e+01 -1 2 0
13524 1 3 5.9999999999999998e-02 1.5454980772856335e+00 7.9291196026581616e+01 1.7377463066745086e+01 -1 2 0
13486 1 9 -1.2000000000000000e-01 5.0641759014438739e+00 7.5716932311769227e+01 1.7947918370535614e+01 -1 2 0
36644 1 8 2.9999999999999999e-02 5.5672527857121610e+00 7.9486397463920113e+01 1.4239442135580864e+01 -2 1 0
13522 1 3 5.9999999999999998e-02 1.9821676085518439e-01 8.0147409837234548e+01 1.6730634371625325e+01 -1 2 0
13005 1 8 2.9999999999999999e-02 1.1961616814437010e+01 8.3976726387872745e+01 2.5602973067887799e+01 -1 2 0
13441 1 9 -1.2000000000000000e-01 1.0566436454905286e+01 7.4134933216249351e+01 1.3185044897110725e+01 -1 2 0
2683 1 8 2.9999999999999999e-02 6.4224240311532084e+00 7.6750431762522595e+01 1.2858002538891117e+01 0 3 0
13474 1 3 5.9999999999999998e-02 6.4521715886821100e+00 7.3962881085690952e+01 1.6582598353669702e+01 -1 2 0
13457 1 2 0.0000000000000000e+00 8.6766093292285369e+00 7.4089393317231568e+01 1.6730789744623934e+01 -1 2 0
2685 1 8 2.9999999999999999e-02 7.6353185484237054e+00 7.5774686499902657e+01 1.3679260990364350e+01 0 3 0
13446 1 1 -1.7999999999999999e-01 1.1881493864378843e+01 7.4237875185976264e+01 1.5390724281344070e+01 -1 2 0
13456 1 9 -1.2000000000000000e-01 9.2455755278169853e+00 7.4144479599016833e+01 1.5297240438467560e+01 -1 2 0
36639 1 3 5.9999999999999998e-02 8.8857096971503395e+00 7.8383993063131996e+01 1.2446386403542189e+01 -2 1 0
36638 1 3 5.9999999999999998e-02 1.0627154881720598e+01 7.7809833239309469e+01 1.2556733523951166e+01 -2 1 0
36636 1 1 -1.7999999999999999e-01 9.8106899638706331e+00 7.8285687220057696e+01 1.3138761336027381e+01 -2 1 0
2682 1 7 1.6000000000000000e-01 7.2217426490187551e+00 7.6078422496156477e+01 1.2623528067678135e+01 0 3 0
13444 1 3 5.9999999999999998e-02 1.0400432382767491e+01 7.5151641885533465e+01 1.3304817473265089e+01 -1 2 0
13458 1 3 5.9999999999999998e-02 9.1698137900818590e+00 7.5173448425852456e+01 1.5003522460496331e+01 -1 2 0
36637 1 3 5.9999999999999998e-02 9.4524084103512944e+00 7.7594164742344333e+01 1.3859316437704566e+01 -2 1 0
13473 1 3 5.9999999999999998e-02 7.1107945861225703e+00 7.5488080338987416e+01 1.6154459847360698e+01 -1 2 0
13471 1 9 -1.2000000000000000e-01 7.1888689497592182e+00 7.4697135364434473e+01 1.6882200759678717e+01 -1 2 0
36634 1 3 5.9999999999999998e-02 1.0988852487208746e+01 7.8730920501094644e+01 1.5388951652540923e+01 -2 1 0
13465 1 5 -4.2999999999999999e-01 1.0035372651226490e+01 7.5943992276102762e+01 1.7454442980715655e+01 -1 2 0
36631 1 9 -1.2000000000000000e-01 1.1245101371009213e+01 7.9579375908052697e+01 1.4813873880216956e+01 -2 1 0
36641 1 6 -3.3000000000000002e-01 7.6105551980852626e+00 7.9559757450464190e+01 1.4155977989636160e+01 -2 1 0
36642 1 7 1.6000000000000000e-01 6.3560263912406434e+00 8.0098624478506693e+01 1.4593285664797996e+01 -2 1 0
36632 1 2 0.0000000000000000e+00 1.0059156560170358e+01 7.9763664641828484e+01 1.3716525589774600e+01 -2 1 0
36622 1 3 5.9999999999999998e-02 1.0683361551822870e+01 7.9558873140916475e+01 1.7439255872476537e+01 -2 1 0
13460 1 4 5.1000000000000001e-01 9.7128186637345735e+00 7.4773091409132689e+01 1.7676043871611157e+01 -1 2 0
13448 1 3 5.9999999999999998e-02 1.1905725802951180e+01 7.5363157819145030e+01 1.5160117555654367e+01 -1 2 0
13480 1 5 -4.2999999999999999e-01 7.2325381583774151e+00 7.7710215830969702e+01 1.7719243905092430e+01 -1 2 0
36633 1 3 5.9999999999999998e-02 1.2054065320664037e+01 7.9148690505191368e+01 1.4320096280406162e+01 -2 1 0
13472 1 2 0.0000000000000000e+00 6.5773904978803968e+00 7.5356567699271807e+01 1.8184935150130791e+01 -1 2 0
36643 1 8 2.9999999999999999e-02 6.4509601230910842e+00 7.9920174876930773e+01 1.5684997274412261e+01 -2 1 0
36607 1 3 5.9999999999999998e-02 1.2096240862858044e+01 7.7772043310925895e+01 1.7210126747020496e+01 -2 1 0
36654 1 3 5.9999999999999998e-02 1.2943626223764598e+01 7.9166597384298171e+01 1.2218711045535956e+01 -2 1 0
13447 1 3 5.9999999999999998e-02 1.2766290746390812e+01 7.3743359758545594e+01 1.5010694081001093e+01 -1 2 0
13438 1 8 2.9999999999999999e-02 1.5966552382143556e+01 7.5048297018387160e+01 1.2834950855025239e+01 -1 2 0
13440 1 8 2.9999999999999999e-02 1.4960930095037067e+01 7.6462018829496671e+01 1.2500019470594721e+01 -1 2 0
36611 1 6 -3.3000000000000002e-01 1.5704606030218875e+01 7.7761269759617633e+01 1.6238489671081876e+01 -2 1 0
13435 1 5 -4.2999999999999999e-01 1.2427309309537947e+01 7.6314980114299033e+01 1.2600205795944635e+01 -1 2 0
36605 1 4 5.1000000000000001e-01 1.5374915754042638e+01 7.8947135740495995e+01 1.6743084240293083e+01 -2 1 0
13430 1 4 5.1000000000000001e-01 1.2761777941389413e+01 7.5168908740379337e+01 1.2585562361950034e+01 -1 2 0
13436 1 6 -3.3000000000000002e-01 1.3950890483141212e+01 7.4688668376652615e+01 1.2928893876761782e+01 -1 2 0
13437 1 7 1.6000000000000000e-01 1.5034827570121976e+01 7.5579019024596207e+01 1.3104027376117230e+01 -1 2 0
13439 1 8 2.9999999999999999e-02 1.4995609181953377e+01 7.5897372577402265e+01 1.4105547227493457e+01 -1 2 0
36609 1 3 5.9999999999999998e-02 1.2984128961676259e+01 7.7731571058520586e+01 1.5726514077800278e+01 -2 1 0
36606 1 1 -1.7999999999999999e-01 1.3103964548089060e+01 7.7821651887127828e+01 1.6808776795495135e+01 -2 1 0
36608 1 3 5.9999999999999998e-02 1.3413887386437331e+01 7.6830200459125237e+01 1.7151032045471101e+01 -2 1 0
36602 1 2 0.0000000000000000e+00 1.3835863585112962e+01 7.9112658945751818e+01 1.7155446057157938e+01 -2 1 0
36610 1 5 -4.2999999999999999e-01 1.6065044236194503e+01 7.9902161985791381e+01 1.6710096943017525e+01 -2 1 0
40247 1 2 0.0000000000000000e+00 2.7077945205157489e-01 8.3544029280974314e+01 1.2275118776209919e+01 -2 2 0
40270 1 5 -4.2999999999999999e-01 4.0884243450455964e+00 8.2352197964477469e+01 1.2937856325107893e+01 -2 2 0
40262 1 2 0.0000000000000000e+00 2.7816013140696816e+00 8.4620234064728450e+01 1.2966134930824762e+01 -2 2 0
40265 1 4 5.1000000000000001e-01 3.3803353949201638e+00 8.3158943446590143e+01 1.3573721514211847e+01 -2 2 0
40253 1 3 5.9999999999999998e-02 8.8952471462262572e-01 8.1543662741429998e+01 1.2963075425176948e+01 -2 2 0
40264 1 3 5.9999999999999998e-02 8.7968118775431947e-01 8.5576172751240904e+01 1.2880079828368130e+01 -2 2 0
40261 1 9 -1.2000000000000000e-01 1.2840135917664184e+00 8.4521702758497781e+01 1.3047268646484325e+01 -2 2 0
40237 1 3 5.9999999999999998e-02 5.7726745789711320e-01 8.2410282951550911e+01 1.5000529062043121e+01 -2 2 0
40274 1 8 2.9999999999999999e-02 4.4326456345955556e+00 8.1933403583371444e+01 1.5663649992751923e+01 -2 2 0
40273 1 8 2.9999999999999999e-02 2.9656450366846610e+00 8.1518967344992475e+01 1.6427416890892612e+01 -2 2 0
40272 1 7 1.6000000000000000e-01 3.3524703642487732e+00 8.1749698272075449e+01 1.5472666257572989e+01 -2 2 0
40271 1 6 -3.3000000000000002e-01 2.8644310423668391e+00 8.2959588840247761e+01 1.4898303602763823e+01 -2 2 0
40263 1 3 5.9999999999999998e-02 1.1025029101545971e+00 8.4543063664649480e+01 1.4121644528044138e+01 -2 2 0
40278 1 3 5.9999999999999998e-02 3.7860424778240671e+00 8.5232249923583666e+01 1.4813874323945779e+01 -2 2 0
40275 1 8 2.9999999999999999e-02 3.2294764172445487e+00 8.0938230630388020e+01 1.4804929153235939e+01 -2 2 0
40301 1 6 -3.3000000000000002e-01 3.5809018758271698e+00 8.5596022939705989e+01 1.7484794829891644e+01 -2 2 0
40276 1 9 -1.2000000000000000e-01 3.3603215215463758e+00 8.5747814287150476e+01 1.3945627880029217e+01 -2 2 0
40302 1 7 1.6000000000000000e-01 2.5199268410199487e+00 8.4720733674899734e+01 1.7740131376424788e+01 -2 2 0
40297 1 3 5.9999999999999998e-02 5.9417383614149539e+00 8.5565355323119277e+01 1.6511341256201622e+01 -2 2 0
40305 1 8 2.9999999999999999e-02 2.7582304666267223e+00 8.3619137151546056e+01 1.7755413321027305e+01 -2 2 0
40303 1 8 2.9999999999999999e-02 1.7797859190342176e+00 8.4861802593838235e+01 1.6872127834546760e+01 -2 2 0
40138 1 8 2.9999999999999999e-02 5.6035826102091963e+00 8.1360841003641227e+01 1.7456000814402515e+01 -2 2 0
36554 1 8 2.9999999999999999e-02 1.6181197213516676e+01 7.0056063253325988e+01 2.4291763240208581e+01 -2 1 0
40280 1 4 5.1000000000000001e-01 6.0388944447693271e+00 8.6234808456302446e+01 1.3325393107825311e+01 -2 2 0
12969 1 3 5.9999999999999998e-02 1.6105229547982550e+01 8.5224298615875597e+01 2.0148492749812412e+01 -1 2 0
40286 1 6 -3.3000000000000002e-01 6.3080557275258560e+00 8.4918192165482424e+01 1.3508685563143656e+01 -2 2 0
36635 1 4 5.1000000000000001e-01 8.7737195570184703e+00 8.0282560018838197e+01 1.4410824837098996e+01 -2 1 0
36645 1 8 2.9999999999999999e-02 6.2311157944468132e+00 8.1151762356253613e+01 1.4424908053209542e+01 -2 1 0
36621 1 1 -1.7999999999999999e-01 1.0926312633691369e+01 8.0557028109769234e+01 1.7171985741099178e+01 -2 1 0
36623 1 3 5.9999999999999998e-02 1.0041261661733850e+01 8.1139168338107169e+01 1.7034437663317743e+01 -2 1 0
40289 1 8 2.9999999999999999e-02 8.1327227960741837e+00 8.3950102969654580e+01 1.4125242196206372e+01 -2 2 0
40290 1 8 2.9999999999999999e-02 8.2343302062184840e+00 8.5393908083405933e+01 1.2945811540882975e+01 -2 2 0
36646 1 9 -1.2000000000000000e-01 1.0372380157468275e+01 8.0735455531282724e+01 1.2567440159852517e+01 -2 1 0
40288 1 8 2.9999999999999999e-02 7.8026925862878285e+00 8.3834363865112891e+01 1.2435584651222422e+01 -2 2 0
40287 1 7 1.6000000000000000e-01 7.6741229077667024e+00 8.4470810859032810e+01 1.3252976519784699e+01 -2 2 0
36649 1 3 5.9999999999999998e-02 1.0598582251938682e+01 8.1723578208869370e+01 1.3044820711397632e+01 -2 1 0
36640 1 5 -4.2999999999999999e-01 8.6780244351223654e+00 8.1336684091203523e+01 1.5058905562177781e+01 -2 1 0
36626 1 6 -3.3000000000000002e-01 1.1228577091932413e+01 8.2973821773628643e+01 1.5983046891990224e+01 -2 1 0
36627 1 7 1.6000000000000000e-01 1.1363668749460953e+01 8.4370890018899630e+01 1.5612728316608143e+01 -2 1 0
36630 1 8 2.9999999999999999e-02 1.0929597091098657e+01 8.4942827015610831e+01 1.6395028593453617e+01 -2 1 0
36628 1 8 2.9999999999999999e-02 1.0771827264227850e+01 8.4431292913702208e+01 1.4655838228727619e+01 -2 1 0
36617 1 2 0.0000000000000000e+00 1.1839811457428800e+01 8.0666003543015748e+01 1.5878531165610797e+01 -2 1 0
36620 1 4 5.1000000000000001e-01 1.1948941572933336e+01 8.2082401822045128e+01 1.5186862162155084e+01 -2 1 0
40140 1 8 2.9999999999999999e-02 7.3186136284802323e+00 8.1757199812204661e+01 1.7191346457916698e+01 -2 2 0
36624 1 3 5.9999999999999998e-02 1.1384764380684199e+01 8.0979456055299167e+01 1.8011824105874783e+01 -2 1 0
40137 1 7 1.6000000000000000e-01 6.5868139982961313e+00 8.1317693500468309e+01 1.7891603923358065e+01 -2 2 0
40139 1 8 2.9999999999999999e-02 7.0294357313618105e+00 8.0356749116958895e+01 1.8150140501700331e+01 -2 2 0
36629 1 8 2.9999999999999999e-02 1.2292828066040466e+01 8.4796526005095757e+01 1.5160728523095102e+01 -2 1 0
36619 1 3 5.9999999999999998e-02 1.3805655875474763e+01 8.0141234979772690e+01 1.5167405425666750e+01 -2 1 0
12937 1 3 5.9999999999999998e-02 1.5872449180478865e+01 8.1989797432127403e+01 1.2305818376611088e+01 -1 2 0
36616 1 9 -1.2000000000000000e-01 1.3293389865144373e+01 8.0236726618589827e+01 1.6159242558926273e+01 -2 1 0
36699 1 3 5.9999999999999998e-02 1.2523220397237663e+01 8.4696037846926501e+01 1.2323701385222734e+01 -2 1 0
36652 1 3 5.9999999999999998e-02 1.3144240583779206e+01 8.0893158776973436e+01 1.2618780365799701e+01 -2 1 0
12964 1 3 5.9999999999999998e-02 1.5186310329433111e+01 8.3173194599757977e+01 1.7077973670842727e+01 -1 2 0
36696 1 1 -1.7999999999999999e-01 1.3309500928234316e+01 8.5470601329553958e+01 1.2268812256527051e+01 -2 1 0
36625 1 5 -4.2999999999999999e-01 1.2659743881603584e+01 8.2359487811769426e+01 1.4248558450336448e+01 -2 1 0
12963 1 3 5.9999999999999998e-02 1.4469162294436492e+01 8.4588739577783528e+01 1.6321151966484781e+01 -1 2 0
36618 1 3 5.9999999999999998e-02 1.3863515737719345e+01 8.1092756608587507e+01 1.6559222949543791e+01 -2 1 0
36697 1 3 5.9999999999999998e-02 1.3653425834343693e+01 8.5724730202897234e+01 1.3272965573063392e+01 -2 1 0
12948 1 3 5.9999999999999998e-02 1.5592104550793527e+01 8.3969970606388145e+01 1.4170184148466873e+01 -1 2 0
12961 1 9 -1.2000000000000000e-01 1.5356251190028711e+01 8.4233298859790281e+01 1.6864775986049516e+01 -1 2 0
12949 1 3 5.9999999999999998e-02 1.5923079529916716e+01 8.2479546890360183e+01 1.4942891953510363e+01 -1 2 0
12979 1 3 5.9999999999999998e-02 1.3001562802499194e+01 8.4319302138416944e+01 1.8163811852185571e+01 -1 2 0
12962 1 2 0.0000000000000000e+00 1.5153093099925398e+01 8.4839906177317559e+01 1.8281747855824246e+01 -1 2 0
36471 1 1 -1.7999999999999999e-01 4.2649695522100437e+00 6.7619763207689772e+01 1.8549401257105366e+01 -2 1 0
39992 1 2 0.0000000000000000e+00 3.1228846433142166e-01 6.7124130001025009e+01 2.2780377075763930e+01 -2 2 0
36460 1 5 -4.2999999999999999e-01 2.7351155703802355e+00 6.4880905441464790e+01 1.9281976212253198e+01 -2 1 0
39997 1 3 5.9999999999999998e-02 1.4607656960644826e+00 6.6031052732775407e+01 2.1242599012737397e+01 -2 2 0
36469 1 3 5.9999999999999998e-02 4.4795804357822506e+00 6.5875330450763855e+01 2.0762372452225417e+01 -2 1 0
39996 1 1 -1.7999999999999999e-01 8.9796015078668856e-01 6.6991597824108325e+01 2.1382756680778360e+01 -2 2 0
36466 1 9 -1.2000000000000000e-01 5.3880732720567934e+00 6.5932894089515187e+01 2.0147363350516486e+01 -2 1 0
40001 1 6 -3.3000000000000002e-01 2.6840149280664614e+00 6.6851015752495925e+01 2.3394792765568429e+01 -2 2 0
39995 1 4 5.1000000000000001e-01 1.4172304397827789e+00 6.7266277851281302e+01 2.3758877621484668e+01 -2 2 0
36467 1 2 0.0000000000000000e+00 5.4864613589030817e+00 6.7391239567985139e+01 1.9494091515063484e+01 -2 1 0
39998 1 3 5.9999999999999998e-02 1.6372592764626082e+00 6.7713745885955120e+01 2.1070643843760401e+01 -2 2 0
36472 1 3 5.9999999999999998e-02 3.4237667359561037e+00 6.7406209379226325e+01 1.9224774786878189e+01 -2 1 0
40004 1 8 2.9999999999999999e-02 4.3301632743494665e+00 6.5926260115631479e+01 2.4027159171549734e+01 -2 2 0
39999 1 3 5.9999999999999998e-02 1.1541888901454861e-01 6.7077999907939841e+01 2.0669262411633827e+01 -2 2 0
36487 1 3 5.9999999999999998e-02 6.5190070884668607e+00 6.7178748559296125e+01 2.3000824450354884e+01 -2 1 0
36468 1 3 5.9999999999999998e-02 6.1491465761656503e+00 6.5794517145126790e+01 2.0880167072834130e+01 -2 1 0
36475 1 5 -4.2999999999999999e-01 7.9261772151206698e+00 6.7273785015518811e+01 1.9400515271951651e+01 -2 1 0
36489 1 3 5.9999999999999998e-02 7.6575190302957203e+00 6.7213145189638993e+01 2.1742654435358734e+01 -2 1 0
24723 1 3 5.9999999999999998e-02 1.6103876380145582e+01 6.6654109997729492e+01 1.8746819388289431e+01 -2 0 0
36470 1 4 5.1000000000000001e-01 6.8502267640220023e+00 6.7538133662089876e+01 1.8813012502650572e+01 -2 1 0
24734 1 8 2.9999999999999999e-02 1.0869018086034279e+01 6.5978196748127019e+01 2.0459706741313969e+01 -2 0 0
24732 1 7 1.6000000000000000e-01 1.1775080591872596e+01 6.5462064654907522e+01 2.0484608206017569e+01 -2 0 0
24730 1 5 -4.2999999999999999e-01 1.4302754118665987e+01 6.4884918605078525e+01 1.9367786771335513e+01 -2 0 0
24731 1 6 -3.3000000000000002e-01 1.2870373239210590e+01 6.6396327282035855e+01 2.0425923230550978e+01 -2 0 0
24725 1 4 5.1000000000000001e-01 1.4132686628817266e+01 6.5914769209148645e+01 1.9972590252144805e+01 -2 0 0
24722 1 2 0.0000000000000000e+00 1.5331870499912453e+01 6.6691845109584136e+01 2.0636263854492491e+01 -2 0 0
24727 1 3 5.9999999999999998e-02 1.4009695768765427e+01 6.7361085161341251e+01 2.2239750621167580e+01 -2 0 0
24746 1 6 -3.3000000000000002e-01 1.4893678392340551e+01 6.5475350721604315e+01 2.3477875627650135e+01 -2 0 0
24740 1 4 5.1000000000000001e-01 1.6122949807144604e+01 6.5861990588816099e+01 2.3727693365679844e+01 -2 0 0
24726 1 1 -1.7999999999999999e-01 1.4737892386563411e+01 6.7820805650373259e+01 2.1571443217922106e+01 -2 0 0
24750 1 8 2.9999999999999999e-02 1.2871658316150596e+01 6.5531224321424148e+01 2.4037573125306753e+01 -2 0 0
36484 1 3 5.9999999999999998e-02 4.4476055415998577e+00 6.8088215246551812e+01 2.1125572038746704e+01 -2 1 0
40019 1 8 2.9999999999999999e-02 1.0555809551576993e+00 7.1789671758480381e+01 1.8434826243865892e+01 -2 2 0
40017 1 7 1.6000000000000000e-01 3.3419592515920710e-01 7.1047783339319693e+01 1.8760369881181806e+01 -2 2 0
13498 1 8 2.9999999999999999e-02 3.8797981939112325e+00 7.2826525777642416e+01 2.1390365657821857e+01 -1 2 0
13499 1 8 2.9999999999999999e-02 4.2218363203602776e+00 7.1791189602813333e+01 1.9896557959596095e+01 -1 2 0
13500 1 8 2.9999999999999999e-02 2.5496693705943625e+00 7.2402863052929959e+01 2.0317703675724733e+01 -1 2 0
13497 1 7 1.6000000000000000e-01 3.6516203343582325e+00 7.2604996225557244e+01 2.0365301117254326e+01 -1 2 0
40014 1 3 5.9999999999999998e-02 1.8709211229843696e+00 6.9552558967380151e+01 2.2150511756854836e+01 -2 2 0
40013 1 3 5.9999999999999998e-02 1.6097506396317696e+00 7.1234709345484731e+01 2.2605535576512537e+01 -2 2 0
40011 1 1 -1.7999999999999999e-01 1.2115384104739841e+00 7.0228945649668802e+01 2.2700278191197150e+01 -2 2 0
36499 1 3 5.9999999999999998e-02 4.5731480986817230e+00 6.9137610323148010e+01 2.2976709850928845e+01 -2 1 0
36481 1 9 -1.2000000000000000e-01 5.3670851385186173e+00 6.8445669727112602e+01 2.0640564792433757e+01 -2 1 0
36496 1 9 -1.2000000000000000e-01 5.3738730476107071e+00 6.9854152635463308e+01 2.2662702966252333e+01 -2 1 0
36483 1 3 5.9999999999999998e-02 5.0391163734354141e+00 6.9318234944545424e+01 2.0052627957553618e+01 -2 1 0
36498 1 3 5.9999999999999998e-02 4.8039432221701723e+00 7.0574167851961249e+01 2.2041167177807580e+01 -2 1 0
36503 1 3 5.9999999999999998e-02 4.4229972104162467e+00 7.2486903341132546e+01 2.3424463417303496e+01 -2 1 0
40012 1 3 5.9999999999999998e-02 1.3642670812951305e+00 7.0040696859778492e+01 2.3769711976101632e+01 -2 2 0
40016 1 6 -3.3000000000000002e-01 4.4672213567815361e-01 7.0788530092181759e+01 2.0100840194118476e+01 -2 2 0
13496 1 6 -3.3000000000000002e-01 3.9238740781332035e+00 7.3789797695101385e+01 1.9576263419574552e+01 -1 2 0
36497 1 2 0.0000000000000000e+00 5.7865266799777144e+00 7.0713686803044567e+01 2.3943428726127298e+01 -2 1 0
36502 1 3 5.9999999999999998e-02 3.6174889683936549e+00 7.1162551045475226e+01 2.4076431924074765e+01 -2 1 0
36501 1 1 -1.7999999999999999e-01 4.5404821619044977e+00 7.1711107580793765e+01 2.4123061718865227e+01 -2 1 0
36482 1 2 0.0000000000000000e+00 6.3883535217231584e+00 6.9035859699052168e+01 2.1697755976445244e+01 -2 1 0
13477 1 3 5.9999999999999998e-02 6.3180204594188787e+00 7.3456728264371122e+01 1.9271227456313273e+01 -1 2 0
36486 1 1 -1.7999999999999999e-01 7.1424537512691950e+00 6.7868139080303266e+01 2.2399527437117488e+01 -2 1 0
36488 1 3 5.9999999999999998e-02 7.9798566414561201e+00 6.8262050178071945e+01 2.3024629143822189e+01 -2 1 0
36495 1 8 2.9999999999999999e-02 9.5272996894237085e+00 7.0649124953012461e+01 1.9420093011099713e+01 -2 1 0
36490 1 5 -4.2999999999999999e-01 6.7797582000084100e+00 7.0911455108632907e+01 2.0272162344975321e+01 -2 1 0
36493 1 8 2.9999999999999999e-02 1.0610102011384225e+01 7.0367646860245301e+01 2.0690325106933454e+01 -2 1 0
36514 1 3 5.9999999999999998e-02 7.0639082824210426e+00 7.1919798355429592e+01 2.2750977835332282e+01 -2 1 0
36494 1 8 2.9999999999999999e-02 9.3028371985401090e+00 7.1670577975462763e+01 2.0895133655486667e+01 -2 1 0
36485 1 4 5.1000000000000001e-01 7.3138079041381516e+00 6.9989896328705825e+01 2.0936483091195782e+01 -2 1 0
36492 1 7 1.6000000000000000e-01 9.5526636577847892e+00 7.0675779736854707e+01 2.0476458979382137e+01 -2 1 0
36491 1 6 -3.3000000000000002e-01 8.6483585727495598e+00 6.9767141295005729e+01 2.1034350201097830e+01 -2 1 0
36528 1 3 5.9999999999999998e-02 9.5405809386958467e+00 7.2138038830436628e+01 2.3512055339525311e+01 -2 1 0
36547 1 3 5.9999999999999998e-02 1.1593147802692471e+01 7.2269549206166545e+01 2.2157608464410732e+01 -2 1 0
36546 1 1 -1.7999999999999999e-01 1.2076899473966296e+01 7.1625519567911695e+01 2.2868780015272499e+01 -2 1 0
36511 1 9 -1.2000000000000000e-01 7.1615129176464771e+00 7.1456906260234561e+01 2.3702873871053946e+01 -2 1 0
36548 1 3 5.9999999999999998e-02 1.1417263280245555e+01 7.0847267748358632e+01 2.3250303928017178e+01 -2 1 0
36513 1 3 5.9999999999999998e-02 7.9104219764815520e+00 7.0691140836597555e+01 2.3572398221486978e+01 -2 1 0
24718 1 8 2.9999999999999999e-02 1.2309210333259848e+01 6.9587494945384051e+01 1.8513090475139620e+01 -2 0 0
13469 1 8 2.9999999999999999e-02 1.1347244796548173e+01 7.3902734551835536e+01 2.0397657535210787e+01 -1 2 0
36516 1 1 -1.7999999999999999e-01 7.1253920047254224e+00 7.3940871339577498e+01 2.3909255289061573e+01 -2 1 0
36519 1 3 5.9999999999999998e-02 6.0907282317525713e+00 7.4061384376900776e+01 2.3720663284201919e+01 -2 1 0
24720 1 8 2.9999999999999999e-02 1.2462392781317115e+01 7.1184176873263837e+01 1.9207204813948522e+01 -2 0 0
36549 1 3 5.9999999999999998e-02 1.2706799065263521e+01 7.0967940929602236e+01 2.2248909478920638e+01 -2 1 0
24717 1 7 1.6000000000000000e-01 1.2939629795023885e+01 7.0466574440201043e+01 1.8475188846378973e+01 -2 0 0
24729 1 3 5.9999999999999998e-02 1.5432134418103004e+01 6.8339958039141223e+01 2.2220216500140545e+01 -2 0 0
24710 1 4 5.1000000000000001e-01 1.4726075655262523e+01 6.9006380556555655e+01 1.8487147231896333e+01 -2 0 0
24716 1 6 -3.3000000000000002e-01 1.4241725887621493e+01 7.0212872471906081e+01 1.8852689223679501e+01 -2 0 0
36562 1 3 5.9999999999999998e-02 1.5271009300732256e+01 7.2818044614039763e+01 2.0373708025123793e+01 -2 1 0
24728 1 3 5.9999999999999998e-02 1.4150805128813385e+01 6.8534440008457054e+01 2.0953511226468226e+01 -2 0 0
36561 1 1 -1.7999999999999999e-01 1.4434951310816359e+01 7.2834876479044738e+01 2.1096051985815485e+01 -2 1 0
36563 1 3 5.9999999999999998e-02 1.3398624871967728e+01 7.2764670573898357e+01 2.0644858750640154e+01 -2 1 0
36564 1 3 5.9999999999999998e-02 1.4587339670706102e+01 7.1808529693777047e+01 2.1507838698641283e+01 -2 1 0
36560 1 4 5.1000000000000001e-01 1.5951187275225617e+01 7.4017520108943359e+01 2.2907877796497385e+01 -2 1 0
36542 1 2 0.0000000000000000e+00 1.2805719341016649e+01 7.2522328859464082e+01 2.3821838319702390e+01 -2 1 0
24707 1 2 0.0000000000000000e+00 1.6159450376921622e+01 6.8768729186216490e+01 1.8987054004457516e+01 -2 0 0
24714 1 3 5.9999999999999998e-02 1.5806616359954006e+01 6.9907086306330655e+01 2.0859253448683294e+01 -2 0 0
36551 1 6 -3.3000000000000002e-01 1.4167744328434614e+01 7.0546039612949812e+01 2.4072515518077857e+01 -2 1 0
36556 1 9 -1.2000000000000000e-01 1.3346119980486792e+01 7.3838060914467889e+01 2.3105874654151844e+01 -2 1 0
36555 1 8 2.9999999999999999e-02 1.4975892085093719e+01 6.8665879337573756e+01 2.4376969179898044e+01 -2 1 0
40049 1 8 2.9999999999999999e-02 2.2307543392549962e+00 7.4700702921902035e+01 2.3608967828989844e+01 -2 2 0
13508 1 3 5.9999999999999998e-02 1.2624126120222225e+00 7.4232389387351503e+01 1.8417686618269425e+01 -1 2 0
13503 1 3 5.9999999999999998e-02 2.5682608814211334e+00 7.7755978550033859e+01 1.8532319373868912e+01 -1 2 0
40047 1 7 1.6000000000000000e-01 1.5440499987130847e+00 7.4108991398443777e+01 2.4195202892473876e+01 -2 2 0
40046 1 6 -3.3000000000000002e-01 1.8891018446527408e-01 7.4173694454702044e+01 2.3750689547271715e+01 -2 2 0
13501 1 9 -1.2000000000000000e-01 2.5390842092618455e+00 7.6657031005707523e+01 1.8645777575938780e+01 -1 2 0
13529 1 8 2.9999999999999999e-02 6.8468222459479833e-01 7.8223344524382853e+01 2.1309182921111884e+01 -1 2 0
13487 1 2 0.0000000000000000e+00 4.0355828362458803e+00 7.6119990536277456e+01 1.9090847027223578e+01 -1 2 0
13504 1 3 5.9999999999999998e-02 1.9025517497088098e+00 7.6510833840855838e+01 1.9499108276832175e+01 -1 2 0
13493 1 3 5.9999999999999998e-02 4.9610613786262325e+00 7.7986208220045540e+01 1.9166844950009203e+01 -1 2 0
13490 1 4 5.1000000000000001e-01 3.7453229144028164e+00 7.4990834430074045e+01 2.0087193804844063e+01 -1 2 0
13495 1 5 -4.2999999999999999e-01 3.3345719124375401e+00 7.5186315405032843e+01 2.1270617071238398e+01 -1 2 0
13491 1 1 -1.7999999999999999e-01 4.6095942773957761e+00 7.7324793345872934e+01 1.9904496756446996e+01 -1 2 0
13492 1 3 5.9999999999999998e-02 3.8172181123330557e+00 7.7704620425996566e+01 2.0511726709796072e+01 -1 2 0
13494 1 3 5.9999999999999998e-02 5.4712543322340155e+00 7.7181504697998434e+01 2.0543037298507205e+01 -1 2 0
40083 1 3 5.9999999999999998e-02 9.5433384431005330e-01 7.7784084647423839e+01 2.4276101916797906e+01 -2 2 0
40103 1 3 5.9999999999999998e-02 5.2711235040719915e+00 7.7504762027918346e+01 2.3101723659998122e+01 -2 2 0
40098 1 3 5.9999999999999998e-02 3.0833492303983117e+00 7.8016302158135076e+01 2.3805969384008360e+01 -2 2 0
40101 1 1 -1.7999999999999999e-01 5.6944816711719213e+00 7.7951586091082419e+01 2.4018297291493617e+01 -2 2 0
40119 1 3 5.9999999999999998e-02 5.3919206725416577e+00 7.9877452231950102e+01 2.0954591514009408e+01 -2 2 0
40114 1 3 5.9999999999999998e-02 3.7785723395401236e+00 7.9957235367733489e+01 2.2990481083929993e+01 -2 2 0
40116 1 1 -1.7999999999999999e-01 6.1373629635618148e+00 8.0107999341142076e+01 2.1706464151738373e+01 -2 2 0
13466 1 6 -3.3000000000000002e-01 1.0064497510893844e+01 7.4027003943479301e+01 1.8713717074149727e+01 -1 2 0
36517 1 3 5.9999999999999998e-02 7.4866633608592945e+00 7.3916470268116655e+01 2.2901737356332820e+01 -2 1 0
40117 1 3 5.9999999999999998e-02 6.2744200861872121e+00 7.9096074447602334e+01 2.1972156075741626e+01 -2 2 0
40102 1 3 5.9999999999999998e-02 6.7648925459742530e+00 7.8154837859258734e+01 2.3897901369600199e+01 -2 2 0
13478 1 3 5.9999999999999998e-02 6.3310975469986017e+00 7.4826985707721548e+01 2.0340311254914017e+01 -1 2 0
13475 1 4 5.1000000000000001e-01 7.3774136674739221e+00 7.6716841201634324e+01 1.8455540305208764e+01 -1 2 0
13483 1 8 2.9999999999999999e-02 9.7102733166448036e+00 7.7455943805541864e+01 2.0492454835877261e+01 -1 2 0
13470 1 8 2.9999999999999999e-02 1.1004559553487459e+01 7.5545209613367945e+01 1.9775383195981998e+01 -1 2 0
13479 1 3 5.9999999999999998e-02 7.8283487926639452e+00 7.4075671213805279e+01 1.9703924405204948e+01 -1 2 0
13476 1 1 -1.7999999999999999e-01 6.7535200641361444e+00 7.4387750053001554e+01 1.9434552477773963e+01 -1 2 0
13467 1 7 1.6000000000000000e-01 1.1135129859417187e+01 7.4459017807154481e+01 1.9534007238431457e+01 -1 2 0
13485 1 8 2.9999999999999999e-02 9.2977692660368394e+00 7.8320722873816763e+01 1.9102128196405918e+01 -1 2 0
13484 1 8 2.9999999999999999e-02 8.3681698991557756e+00 7.8368177379791007e+01 2.0569661148778007e+01 -1 2 0
36535 1 5 -4.2999999999999999e-01 1.0123259542603611e+01 7.4509395923400007e+01 2.2541948792166643e+01 -2 1 0
13481 1 6 -3.3000000000000002e-01 8.0587505007816027e+00 7.6660764404402613e+01 1.9540220941037681e+01 -1 2 0
13482 1 7 1.6000000000000000e-01 8.9241901572258460e+00 7.7767132864716984e+01 1.9921626567402143e+01 -1 2 0
36538 1 8 2.9999999999999999e-02 1.0604967408028932e+01 7.7157621706953279e+01 2.2591360287119898e+01 -2 1 0
36540 1 8 2.9999999999999999e-02 8.9698000021553899e+00 7.7109320445506668e+01 2.3348562556808627e+01 -2 1 0
36537 1 7 1.6000000000000000e-01 1.0046381620035655e+01 7.7135617134396739e+01 2.3565444012490801e+01 -2 1 0
13468 1 8 2.9999999999999999e-02 1.2095005538022477e+01 7.4605971444433635e+01 1.8985768525245678e+01 -1 2 0
36530 1 4 5.1000000000000001e-01 1.0258111267741446e+01 7.4773739173310489e+01 2.3760597833460270e+01 -2 1 0
36539 1 8 2.9999999999999999e-02 1.0256599967121595e+01 7.8073082648705878e+01 2.4162688563117822e+01 -2 1 0
36536 1 6 -3.3000000000000002e-01 1.0399505298870801e+01 7.6013080788631910e+01 2.4268539478895995e+01 -2 1 0
36565 1 5 -4.2999999999999999e-01 1.6147061531581432e+01 7.4672499253465020e+01 2.3920769414483335e+01 -2 1 0
36557 1 2 0.0000000000000000e+00 1.4574795932371140e+01 7.4005951380703763e+01 2.2133193301024502e+01 -2 1 0
40121 1 6 -3.3000000000000002e-01 6.9969581150464828e+00 8.2505925599102753e+01 2.4414653035458581e+01 -2 2 0
36559 1 3 5.9999999999999998e-02 1.2497877263181637e+01 7.4360700044458184e+01 2.2562859079591117e+01 -2 1 0
36579 1 3 5.9999999999999998e-02 1.5574424342540077e+01 7.4609676699018891e+01 1.8862055329083677e+01 -2 1 0
36589 1 3 5.9999999999999998e-02 1.5596101658335241e+01 7.7231618676487969e+01 1.8668616420767478e+01 -2 1 0
36601 1 9 -1.2000000000000000e-01 1.3824351015409842e+01 7.9468110787458798e+01 1.8688702482589807e+01 -2 1 0
36604 1 3 5.9999999999999998e-02 1.2710493825043219e+01 7.9293935252928321e+01 1.8893752117624103e+01 -2 1 0
36588 1 3 5.9999999999999998e-02 1.3912803028330389e+01 7.6853073270961559e+01 1.9165827429446207e+01 -2 1 0
36595 1 5 -4.2999999999999999e-01 1.2754844675854846e+01 7.8213985673902030e+01 2.1308912376139094e+01 -2 1 0
36573 1 3 5.9999999999999998e-02 1.3990620126812816e+01 7.6098112277821997e+01 2.2177526375099319e+01 -2 1 0
36574 1 3 5.9999999999999998e-02 1.3635672634256069e+01 7.5223894823623780e+01 2.0627746397270379e+01 -2 1 0
36571 1 9 -1.2000000000000000e-01 1.4420530757090903e+01 7.5419418171978052e+01 2.1356613948909388e+01 -2 1 0
36587 1 2 0.0000000000000000e+00 1.4728201914780040e+01 7.8715037633785940e+01 1.9804260462872730e+01 -2 1 0
36586 1 9 -1.2000000000000000e-01 1.4888063338192254e+01 7.7198285373384877e+01 1.9539122838560097e+01 -2 1 0
36590 1 4 5.1000000000000001e-01 1.3813619576225966e+01 7.8888411750317545e+01 2.1100819394123221e+01 -2 1 0
36572 1 2 0.0000000000000000e+00 1.5597463292955934e+01 7.6112275202011972e+01 2.0491744518411867e+01 -2 1 0
36596 1 6 -3.3000000000000002e-01 1.4276352695408740e+01 7.9797124638061931e+01 2.2032869497215028e+01 -2 1 0
36598 1 8 2.9999999999999999e-02 1.3376965063935653e+01 7.9566236812375308e+01 2.3986612543566256e+01 -2 1 0
36558 1 3 5.9999999999999998e-02 1.3590075013011457e+01 7.4543337763302034e+01 2.3909761122570011e+01 -2 1 0
36591 1 1 -1.7999999999999999e-01 1.6120501983341860e+01 7.9442105746884835e+01 1.9984965341010202e+01 -2 1 0
40304 1 8 2.9999999999999999e-02 2.0291991722101845e+00 8.5075321804325881e+01 1.8648283408293491e+01 -2 2 0
40111 1 9 -1.2000000000000000e-01 4.5722202656787498e+00 8.0282163594333070e+01 2.3658034707655890e+01 -2 2 0
40196 1 6 -3.3000000000000002e-01 1.4657382468700672e-01 8.3589776139732663e+01 2.0704570906361951e+01 -2 2 0
40090 1 5 -4.2999999999999999e-01 1.6676840739163186e+00 8.0824219981096235e+01 2.3879083440797579e+01 -2 2 0
40198 1 8 2.9999999999999999e-02 1.7425771094205909e+00 8.2527409148107040e+01 1.9959923834747013e+01 -2 2 0
40200 1 8 2.9999999999999999e-02 1.8522998892391940e+00 8.3045542629571429e+01 2.1594075532433077e+01 -2 2 0
40199 1 8 2.9999999999999999e-02 8.3728629292312162e-01 8.1599473132057298e+01 2.1119676848478328e+01 -2 2 0
40197 1 7 1.6000000000000000e-01 1.1803652479684881e+00 8.2627880169744614e+01 2.0889683254274093e+01 -2 2 0
40128 1 3 5.9999999999999998e-02 3.9495765232251747e+00 8.2100811687450985e+01 2.2111567644253945e+01 -2 2 0
40150 1 5 -4.2999999999999999e-01 2.9885173354886181e+00 8.4784092063547519e+01 2.3271624396315204e+01 -2 2 0
40143 1 3 5.9999999999999998e-02 3.7636509237789024e+00 8.4085509868265305e+01 2.0505693381796316e+01 -2 2 0
40141 1 9 -1.2000000000000000e-01 4.8117380345884371e+00 8.4493409322857659e+01 2.0791844307020781e+01 -2 2 0
40126 1 9 -1.2000000000000000e-01 5.0503572529458483e+00 8.2357222109343610e+01 2.2296594142379607e+01 -2 2 0
40145 1 4 5.1000000000000001e-01 4.0696410886313732e+00 8.5350513681075370e+01 2.3086539961405542e+01 -2 2 0
40129 1 3 5.9999999999999998e-02 5.0481695061548466e+00 8.3002758075217528e+01 2.3134221132578755e+01 -2 2 0
40135 1 5 -4.2999999999999999e-01 4.4259495926359698e+00 8.1953605933551870e+01 1.9319985407910604e+01 -2 2 0
40144 1 3 5.9999999999999998e-02 5.1966471482039660e+00 8.4821195789569771e+01 1.9900005404865027e+01 -2 2 0
40127 1 2 0.0000000000000000e+00 5.6196712715554309e+00 8.3121202573402712e+01 2.1094851379417914e+01 -2 2 0
40112 1 2 0.0000000000000000e+00 5.7282007597350324e+00 8.1014375709699266e+01 2.2836529692369940e+01 -2 2 0
40142 1 2 0.0000000000000000e+00 4.5399990045401060e+00 8.5763654953678298e+01 2.1725757759352003e+01 -2 2 0
40130 1 4 5.1000000000000001e-01 5.5074400210169649e+00 8.2343523397514502e+01 1.9737499605089134e+01 -2 2 0
40151 1 6 -3.3000000000000002e-01 4.8639981770018759e+00 8.5733038783503162e+01 2.4139982428702510e+01 -2 2 0
40113 1 3 5.9999999999999998e-02 4.1181162308653372e+00 8.1079968378759958e+01 2.4223319697981079e+01 -2 2 0
40173 1 3 5.9999999999999998e-02 1.1065942095893955e+00 8.6000732507810682e+01 2.1065659463756766e+01 -2 2 0
40158 1 3 5.9999999999999998e-02 3.1658741222596758e+00 8.6327079041977456e+01 2.0175301830520752e+01 -2 2 0
24697 1 3 5.9999999999999998e-02 1.6095584222457489e+01 7.1484353811108392e+01 1.7527015387157601e+01 -2 0 0
12988 1 8 2.9999999999999999e-02 9.0992744782710488e+00 8.4422453992588842e+01 1.8999917707259286e+01 -1 2 0
12990 1 8 2.9999999999999999e-02 9.5035938726045845e+00 8.3125381904114391e+01 1.8176055437480755e+01 -1 2 0
40120 1 5 -4.2999999999999999e-01 7.9574867983744735e+00 8.0507968284063139e+01 2.3833906332216642e+01 -2 2 0
40118 1 3 5.9999999999999998e-02 7.0237151135309199e+00 8.0362179938177889e+01 2.1207858169669297e+01 -2 2 0
12989 1 8 2.9999999999999999e-02 9.2167427225378322e+00 8.2868719978400904e+01 1.9796243862888804e+01 -1 2 0
40136 1 6 -3.3000000000000002e-01 6.6444213692573229e+00 8.2033867808802881e+01 1.9099182600606909e+01 -2 2 0
12987 1 7 1.6000000000000000e-01 9.6849903315877164e+00 8.3551994850694697e+01 1.9139819965904696e+01 -1 2 0
40133 1 3 5.9999999999999998e-02 7.2828333915260703e+00 8.3736369221184745e+01 2.2372977889205764e+01 -2 2 0
40131 1 1 -1.7999999999999999e-01 7.0678939440816855e+00 8.3519733008870674e+01 2.1315526109094236e+01 -2 2 0
40132 1 3 5.9999999999999998e-02 7.7651802805119132e+00 8.2744604136311139e+01 2.1149693017285955e+01 -2 2 0
40134 1 3 5.9999999999999998e-02 7.5092649565798926e+00 8.4310492439177196e+01 2.0690276693779264e+01 -2 2 0
12986 1 6 -3.3000000000000002e-01 1.1003431392495404e+01 8.4155303551480586e+01 1.9359392226349033e+01 -1 2 0
12997 1 3 5.9999999999999998e-02 1.0688708964465389e+01 8.4985881046771297e+01 2.2118474970456496e+01 -1 2 0
12985 1 5 -4.2999999999999999e-01 1.1541062023232648e+01 8.2568233805595469e+01 2.0913027052680210e+01 -1 2 0
12980 1 4 5.1000000000000001e-01 1.1837903094024451e+01 8.3572046599112099e+01 2.0227853801321505e+01 -1 2 0
12996 1 1 -1.7999999999999999e-01 1.0934757359376137e+01 8.6049178973101348e+01 2.1911493458018807e+01 -1 2 0
40115 1 4 5.1000000000000001e-01 7.0171607478565381e+00 8.1286792053415184e+01 2.3763277737843676e+01 -2 2 0
40148 1 3 5.9999999999999998e-02 6.7555468383493231e+00 8.6074378436944471e+01 2.2339141158210978e+01 -2 2 0
13001 1 6 -3.3000000000000002e-01 1.2307336935493696e+01 8.5276887625775544e+01 2.4117157931245536e+01 -1 2 0
12998 1 3 5.9999999999999998e-02 1.0567828091956908e+01 8.6309412908636489e+01 2.0951007095124854e+01 -1 2 0
36597 1 7 1.6000000000000000e-01 1.3371793542312895e+01 8.0263229635359025e+01 2.3093760316036672e+01 -2 1 0
36603 1 3 5.9999999999999998e-02 1.3937867046947115e+01 8.0556993488872322e+01 1.8720315233079766e+01 -2 1 0
36599 1 8 2.9999999999999999e-02 1.2270719818250237e+01 8.0278793258394074e+01 2.2823594198445925e+01 -2 1 0
36600 1 8 2.9999999999999999e-02 1.3572650630433044e+01 8.1282676738307600e+01 2.3386713340470450e+01 -2 1 0
36594 1 3 5.9999999999999998e-02 1.5890222911166680e+01 8.0533856435141217e+01 2.0088837621054076e+01 -2 1 0
12983 1 3 5.9999999999999998e-02 1.4861103341984588e+01 8.4137734898568453e+01 2.1749783564322229e+01 -1 2 0
12978 1 3 5.9999999999999998e-02 1.3904752780545799e+01 8.3089882837469418e+01 1.8515483029516744e+01 -1 2 0
12976 1 9 -1.2000000000000000e-01 1.3848849700343740e+01 8.4125472160562012e+01 1.8820617885885493e+01 -1 2 0
12984 1 3 5.9999999999999998e-02 1.4522062110410102e+01 8.2553588181002681e+01 2.1021080062422907e+01 -1 2 0
12982 1 3 5.9999999999999998e-02 1.3481658166623079e+01 8.3223307325832394e+01 2.2198301815661544e+01 -1 2 0
12977 1 2 0.0000000000000000e+00 1.3246817286552469e+01 8.4187541475992944e+01 2.0259064169447917e+01 -1 2 0
12981 1 1 -1.7999999999999999e-01 1.4084655137353813e+01 8.3475320275572187e+01 2.1363961566452211e+01 -1 2 0
12991 1 9 -1.2000000000000000e-01 1.3075180513065433e+01 8.5720195983806647e+01 2.0658335824981350e+01 -1 2 0
12995 1 4 5.1000000000000001e-01 1.3175734217027385e+01 8.5835297184681167e+01 2.3153317740004827e+01 -1 2 0
13000 1 5 -4.2999999999999999e-01 1.4377474539366910e+01 8.6016447269930339e+01 2.3202816282407330e+01 -1 2 0
12993 1 3 5.9999999999999998e-02 1.3994300456569755e+01 8.6219830836667995e+01 2.0736251295051563e+01 -1 2 0
12994 1 3 5.9999999999999998e-02 1.2557093630671696e+01 8.6215252862844011e+01 1.9789923028999645e+01 -1 2 0
39988 1 8 2.9999999999999999e-02 3.3766438256697362e-01 6.6674077920391511e+01 2.7498893503338266e+01 -2 2 0
39989 1 8 2.9999999999999999e-02 2.4927759458802365e-01 6.4989890410321465e+01 2.7820708802460182e+01 -2 2 0
40005 1 8 2.9999999999999999e-02 3.1226120711233221e+00 6.6082197171221438e+01 2.5214423082168818e+01 -2 2 0
40002 1 7 1.6000000000000000e-01 3.5591030309497498e+00 6.6613613018668744e+01 2.4435226185239976e+01 -2 2 0
40003 1 8 2.9999999999999999e-02 3.9977203120610372e+00 6.7444845818627570e+01 2.4848400904646521e+01 -2 2 0
40000 1 5 -4.2999999999999999e-01 1.1510018932094901e+00 6.7662822230900773e+01 2.4904791070555657e+01 -2 2 0
24748 1 8 2.9999999999999999e-02 1.3866196948534249e+01 6.6725319232120071e+01 2.4743661754291715e+01 -2 0 0
24747 1 7 1.6000000000000000e-01 1.3835411816017356e+01 6.5709723572614095e+01 2.4451942959731877e+01 -2 0 0
24749 1 8 2.9999999999999999e-02 1.3936336684664523e+01 6.5032910548512803e+01 2.5378198924510674e+01 -2 0 0
40050 1 8 2.9999999999999999e-02 1.9445156062500657e+00 7.3119631597752743e+01 2.4181594212249578e+01 -2 2 0
36509 1 8 2.9999999999999999e-02 4.4000044725437926e+00 6.9874411934972613e+01 2.7941206004291050e+01 -2 1 0
36504 1 3 5.9999999999999998e-02 4.3939618733995349e+00 7.2259830672862904e+01 2.5069006374265751e+01 -2 1 0
36506 1 6 -3.3000000000000002e-01 4.9984551033627271e+00 6.9882888277995463e+01 2.6033309302093503e+01 -2 1 0
36507 1 7 1.6000000000000000e-01 5.1161376112083685e+00 6.9404781091737831e+01 2.7345438195376136e+01 -2 1 0
36500 1 4 5.1000000000000001e-01 5.9623300836732556e+00 6.9786369710564742e+01 2.5193001014398558e+01 -2 1 0
36510 1 8 2.9999999999999999e-02 6.1350554642899482e+00 6.9587461090534006e+01 2.7851921444716229e+01 -2 1 0
36508 1 8 2.9999999999999999e-02 4.9446431560617077e+00 6.8321324697416088e+01 2.7422294963469440e+01 -2 1 0
36523 1 8 2.9999999999999999e-02 5.3362195804728314e+00 7.2681521177668387e+01 2.7786915695538333e+01 -2 1 0
36522 1 7 1.6000000000000000e-01 5.7503344951461752e+00 7.3677111484545662e+01 2.7672046273807005e+01 -2 1 0
36525 1 8 2.9999999999999999e-02 6.5190382284144057e+00 7.3765179012171103e+01 2.8441746468518470e+01 -2 1 0
36505 1 5 -4.2999999999999999e-01 6.9841564921052468e+00 6.9128455637027457e+01 2.5354653738073484e+01 -2 1 0
36526 1 9 -1.2000000000000000e-01 9.3131075695899899e+00 7.2516249880973746e+01 2.4493008022097435e+01 -2 1 0
36529 1 3 5.9999999999999998e-02 9.6229369708565446e+00 7.1663011297344212e+01 2.5168966199987072e+01 -2 1 0
36512 1 2 0.0000000000000000e+00 7.6654237784298145e+00 7.2652847104319932e+01 2.4593383779113388e+01 -2 1 0
36520 1 5 -4.2999999999999999e-01 7.6122599034721166e+00 7.1835267184384819e+01 2.6927311661663300e+01 -2 1 0
36515 1 4 5.1000000000000001e-01 7.1832683498614740e+00 7.2695678427224451e+01 2.6115286250702994e+01 -2 1 0
36541 1 9 -1.2000000000000000e-01 1.1854728919921113e+01 7.2998275157830193e+01 2.4963788076913218e+01 -2 1 0
36543 1 3 5.9999999999999998e-02 1.1648039120261235e+01 7.2130441018006380e+01 2.5593874701928911e+01 -2 1 0
36534 1 3 5.9999999999999998e-02 9.9858348097445084e+00 7.3402637295708203e+01 2.6946405208265187e+01 -2 1 0
36527 1 2 0.0000000000000000e+00 1.0385603517959073e+01 7.3613606976266922e+01 2.4840931067716021e+01 -2 1 0
36521 1 6 -3.3000000000000002e-01 6.2775578943393686e+00 7.3746521543753076e+01 2.6429204936931704e+01 -2 1 0
36544 1 3 5.9999999999999998e-02 1.2479169226060325e+01 7.3671480428676048e+01 2.5614561647310467e+01 -2 1 0
36553 1 8 2.9999999999999999e-02 1.5138638249008816e+01 6.9934793919914512e+01 2.5653767661343661e+01 -2 1 0
36552 1 7 1.6000000000000000e-01 1.5184732122864849e+01 6.9746319949253589e+01 2.4601256914897593e+01 -2 1 0
36545 1 4 5.1000000000000001e-01 1.3927628631928508e+01 7.1807714913796957e+01 2.4562176678508614e+01 -2 1 0
36550 1 5 -4.2999999999999999e-01 1.4529645700085789e+01 7.2275971368782436e+01 2.5549649720131946e+01 -2 1 0
40073 1 3 5.9999999999999998e-02 9.8152243959809066e-02 7.7714292072740861e+01 2.7888904103674236e+01 -2 2 0
36524 1 8 2.9999999999999999e-02 4.9845607792642372e+00 7.4440702797993708e+01 2.7734993724718120e+01 -2 1 0
40048 1 8 2.9999999999999999e-02 1.6452493387932647e+00 7.4491582796098342e+01 2.5187114835864847e+01 -2 2 0
40104 1 3 5.9999999999999998e-02 5.8244856031427386e+00 7.7036464879595030e+01 2.4635900488351549e+01 -2 2 0
40097 1 2 0.0000000000000000e+00 4.8084128446341268e+00 7.9056028512555514e+01 2.4593220768444528e+01 -2 2 0
40096 1 9 -1.2000000000000000e-01 3.3630833442291221e+00 7.8353850623388212e+01 2.4842945844658754e+01 -2 2 0
40099 1 3 5.9999999999999998e-02 3.6038734635991241e+00 7.7533594690632853e+01 2.5412449935951621e+01 -2 2 0
40081 1 9 -1.2000000000000000e-01 1.0293511516465612e+00 7.8043266286234342e+01 2.5365732231770668e+01 -2 2 0
40084 1 3 5.9999999999999998e-02 1.3151201424688603e+00 7.7171004894038248e+01 2.5876275657094368e+01 -2 2 0
40082 1 2 0.0000000000000000e+00 2.1801246283909181e+00 7.9068953882829732e+01 2.5618951922624589e+01 -2 2 0
40086 1 1 -1.7999999999999999e-01 2.5248414563274419e+00 7.9184304316047019e+01 2.7110851136410567e+01 -2 2 0
40088 1 3 5.9999999999999998e-02 2.9772462463332987e+00 7.8257823351265088e+01 2.7584358723375011e+01 -2 2 0
40106 1 6 -3.3000000000000002e-01 5.6429710560363340e+00 7.8486528060417882e+01 2.6724136103586751e+01 -2 2 0
40089 1 3 5.9999999999999998e-02 1.6325113113803320e+00 7.9269534167476607e+01 2.7748201734268950e+01 -2 2 0
40087 1 3 5.9999999999999998e-02 3.1523116223674030e+00 8.0117874357965036e+01 2.7346755007773496e+01 -2 2 0
40100 1 4 5.1000000000000001e-01 5.4176143227772346e+00 7.9453798638122123e+01 2.5952277904014380e+01 -2 2 0
40110 1 8 2.9999999999999999e-02 5.6921436337109048e+00 7.8762739595252199e+01 2.8817503611311832e+01 -2 2 0
40109 1 8 2.9999999999999999e-02 6.7886826457726102e+00 7.7680481337588120e+01 2.8185452923307256e+01 -2 2 0
40107 1 7 1.6000000000000000e-01 6.3162183089968194e+00 7.8647642237259447e+01 2.7922249204945789e+01 -2 2 0
40108 1 8 2.9999999999999999e-02 7.0879326858877549e+00 7.9363603582185931e+01 2.7952750364082380e+01 -2 2 0
36531 1 1 -1.7999999999999999e-01 1.0083954040339512e+01 7.4150075338497246e+01 2.6224985714656263e+01 -2 1 0
36518 1 3 5.9999999999999998e-02 7.5332073344069697e+00 7.4895473815912638e+01 2.4394303513583463e+01 -2 1 0
36532 1 3 5.9999999999999998e-02 9.2300796041067610e+00 7.4806853914124289e+01 2.6241698878774287e+01 -2 1 0
36533 1 3 5.9999999999999998e-02 1.0879029071911235e+01 7.4764505683298523e+01 2.6490255306765135e+01 -2 1 0
40094 1 8 2.9999999999999999e-02 1.2583611261689058e+00 8.3008543378443250e+01 2.5162246925405633e+01 -2 2 0
40105 1 5 -4.2999999999999999e-01 5.7099958238554613e+00 8.0651416562305769e+01 2.6209551946950825e+01 -2 2 0
40085 1 4 5.1000000000000001e-01 1.7439405064737270e+00 8.0503570836541130e+01 2.5112150159111408e+01 -2 2 0
40091 1 6 -3.3000000000000002e-01 1.3069739885862612e+00 8.1361869201711968e+01 2.6101728898282079e+01 -2 2 0
40152 1 7 1.6000000000000000e-01 4.7790583699720317e+00 8.5020884262279480e+01 2.5372029529596233e+01 -2 2 0
40095 1 8 2.9999999999999999e-02 6.6285792640736119e-01 8.3116597604068687e+01 2.6835683718873877e+01 -2 2 0
40092 1 7 1.6000000000000000e-01 6.0126713924285202e-01 8.2578886225685565e+01 2.5861697266132644e+01 -2 2 0
40154 1 8 2.9999999999999999e-02 4.7198140227288956e+00 8.3974228598061160e+01 2.5050360645403988e+01 -2 2 0
40155 1 8 2.9999999999999999e-02 3.8790852697702984e+00 8.5403501156339942e+01 2.5951899908266682e+01 -2 2 0
40153 1 8 2.9999999999999999e-02 5.5508228889356781e+00 8.5228725189974597e+01 2.5965328434729543e+01 -2 2 0
40125 1 8 2.9999999999999999e-02 8.8986697973660576e+00 8.3203699670768657e+01 2.4997299192115012e+01 -2 2 0
40122 1 7 1.6000000000000000e-01 7.9347895770405366e+00 8.2880008841758226e+01 2.5412032325261986e+01 -2 2 0
40123 1 8 2.9999999999999999e-02 7.9441121882154890e+00 8.2229198254101036e+01 2.6245330408155116e+01 -2 2 0
12965 1 4 5.1000000000000001e-01 1.4784084238934636e+01 8.6303478579493174e+01 1.7963841531899792e+01 -1 2 0
26619 1 3 5.9999999999999998e-02 1.0795059920443986e+01 6.4785996932814371e+01 4.6222182109167527e+00 -2 0 0
26604 1 3 5.9999999999999998e-02 8.3032576359591541e+00 6.4761048753828234e+01 9.0134283915067250e+00 -2 0 0
26700 1 8 2.9999999999999999e-02 1.4572720921880366e+01 6.4795724828501307e+01 1.5111394931602810e+01 -2 0 0
36459 1 3 5.9999999999999998e-02 7.2157095443370629e+00 6.4962137233859778e+01 1.8275556055709014e+01 -2 1 0
24735 1 8 2.9999999999999999e-02 1.2008797967915958e+01 6.4877730491257196e+01 2.1383951640250483e+01 -2 0 0
2540 1 4 5.1000000000000001e-01 2.3517242110884253e+00 9.1382870034324981e+01 4.6341287553665476e+00 0 3 0
2546 1 6 -3.3000000000000002e-01 1.5000248176969679e+00 9.0569486287061025e+01 3.9283803076433701e+00 0 3 0
2547 1 7 1.6000000000000000e-01 2.0530833720920731e+00 8.9988426934053138e+01 2.7957159253180945e+00 0 3 0
2583 1 3 5.9999999999999998e-02 5.1561028354896967e+00 8.7981819572214690e+01 5.4427651705058100e+00 0 3 0
2568 1 3 5.9999999999999998e-02 3.0056125554376432e+00 8.9137382951662516e+01 5.7061134100864939e+00 0 3 0
2575 1 5 -4.2999999999999999e-01 2.3237103420059886e+00 8.7152025403698019e+01 4.7488296484082575e+00 0 3 0
2550 1 8 2.9999999999999999e-02 2.8451719719735520e+00 8.9352822321841501e+01 3.2020012535720750e+00 0 3 0
2548 1 8 2.9999999999999999e-02 2.4733026802468454e+00 9.0775544146702487e+01 2.1869909974396649e+00 0 3 0
2545 1 5 -4.2999999999999999e-01 3.5423374640687832e+00 9.1540640635708158e+01 4.3403613499742413e+00 0 3 0
2537 1 2 0.0000000000000000e+00 1.7094009340549372e+00 9.2023946080418554e+01 5.8659918629238721e+00 0 3 0
2549 1 8 2.9999999999999999e-02 1.3557625865777883e+00 8.9310175045326673e+01 2.3280446583561960e+00 0 3 0
2536 1 9 -1.2000000000000000e-01 1.0757467685600365e-01 9.1957826981077645e+01 5.9364238651770247e+00 0 3 0
2570 1 4 5.1000000000000001e-01 2.4426306440076990e+00 8.6718663526351563e+01 5.9109533660807454e+00 0 3 0
2588 1 3 5.9999999999999998e-02 5.4745805976603759e+00 8.6567716619286998e+01 3.7109624624837365e+00 0 3 0
1873 1 8 2.9999999999999999e-02 7.2307916879893703e+00 9.0559606628602310e+01 1.1610872026065722e+00 0 3 0
1882 1 3 5.9999999999999998e-02 6.4337260324718324e+00 9.1530695607156531e+01 5.3838581870769326e+00 0 3 0
1872 1 7 1.6000000000000000e-01 7.3208991733173088e+00 9.1364480205870990e+01 1.8369799566670479e+00 0 3 0
1867 1 3 5.9999999999999998e-02 9.5511360962420984e+00 8.9235346635008511e+01 4.2942973015955248e+00 0 3 0
1852 1 3 5.9999999999999998e-02 1.0500751379582077e+01 8.9917743515737783e+01 2.4373342784293524e+00 0 3 0
1871 1 6 -3.3000000000000002e-01 8.1795110722619118e+00 9.1055672265824356e+01 2.9110500596792321e+00 0 3 0
1862 1 2 0.0000000000000000e+00 9.4912521743159424e+00 9.1415225147339100e+01 4.9385776672677864e+00 0 3 0
1861 1 9 -1.2000000000000000e-01 1.1003933992578336e+01 9.1749364799397839e+01 4.6886495353334148e+00 0 3 0
1865 1 4 5.1000000000000001e-01 8.7780784390598736e+00 9.1959436803426769e+01 3.6676597937813145e+00 0 3 0
1866 1 1 -1.7999999999999999e-01 9.2897480236880021e+00 8.9909720258188756e+01 5.1312451805382615e+00 0 3 0
1851 1 1 -1.7999999999999999e-01 1.1425257234257598e+01 9.0492120342089905e+01 2.4367606974025202e+00 0 3 0
1853 1 3 5.9999999999999998e-02 1.2120668902448843e+01 8.9993898311272531e+01 1.7879769118071536e+00 0 3 0
1847 1 2 0.0000000000000000e+00 1.2017096244829014e+01 9.0805920710874119e+01 3.8683434870372304e+00 0 3 0
1868 1 3 5.9999999999999998e-02 8.2731609997316244e+00 8.9743882422957626e+01 5.3163657145792218e+00 0 3 0
1854 1 3 5.9999999999999998e-02 1.1137532427798154e+01 9.1465654674074656e+01 2.0921616147745636e+00 0 3 0
1864 1 3 5.9999999999999998e-02 1.1551062851264245e+01 9.1802102784536075e+01 5.6282934567084109e+00 0 3 0
1874 1 8 2.9999999999999999e-02 7.6698920987733130e+00 9.2288117844563928e+01 1.3541336745484438e+00 0 3 0
1875 1 8 2.9999999999999999e-02 6.2622979250425539e+00 9.1536837010859486e+01 2.1037428007940551e+00 0 3 0
1869 1 3 5.9999999999999998e-02 9.7430641826299951e+00 8.9602398625173905e+01 6.0646714776210819e+00 0 3 0
2593 1 8 2.9999999999999999e-02 9.0263063706887579e+00 8.7238693380601418e+01 4.6400980135368020e+00 0 3 0
1850 1 4 5.1000000000000001e-01 1.2443312770295698e+01 8.9473305096938162e+01 4.5867567222139041e+00 0 3 0
1881 1 1 -1.7999999999999999e-01 6.5363319033230480e+00 9.2433158526043357e+01 6.0209789179979047e+00 0 3 0
1855 1 5 -4.2999999999999999e-01 1.2457364868041852e+01 8.9337951583303933e+01 5.8077091986141447e+00 0 3 0
1856 1 6 -3.3000000000000002e-01 1.2732242561942778e+01 8.8424316091054123e+01 3.7842195606515228e+00 0 3 0
1860 1 8 2.9999999999999999e-02 1.3136128550734989e+01 8.7037711044666921e+01 5.2880751074166570e+00 0 3 0
1859 1 8 2.9999999999999999e-02 1.3581596718064057e+01 8.6451588912303166e+01 3.6410274348758644e+00 0 3 0
1857 1 7 1.6000000000000000e-01 1.3516856380149006e+01 8.7334169604414683e+01 4.2816438921424886e+00 0 3 0
1846 1 9 -1.2000000000000000e-01 1.3361826207552243e+01 9.1785412512167412e+01 3.7152633663917842e+00 0 3 0
1838 1 3 5.9999999999999998e-02 1.4175421152627068e+01 9.1283056448142602e+01 1.0569073574504344e+00 0 3 0
1839 1 3 5.9999999999999998e-02 1.4457143376693832e+01 8.9684904390323069e+01 1.9164400610165666e+00 0 3 0
1836 1 1 -1.7999999999999999e-01 1.4826242787514227e+01 9.0700787050295915e+01 1.8454288449288716e+00 0 3 0
1841 1 6 -3.3000000000000002e-01 1.5053657720945472e+01 9.0469107504276863e+01 5.5194599292060280e+00 0 3 0
1832 1 2 0.0000000000000000e+00 1.4872601875756038e+01 9.1457320457129242e+01 3.2367061421053518e+00 0 3 0
1835 1 4 5.1000000000000001e-01 1.5618986512165982e+01 9.0673982938793571e+01 4.3124794188403879e+00 0 3 0
1837 1 3 5.9999999999999998e-02 1.5848196186510965e+01 9.0669361721181232e+01 1.3764663374805473e+00 0 3 0
1848 1 3 5.9999999999999998e-02 1.3512315450951267e+01 9.2210628934618299e+01 4.6672437808037222e+00 0 3 0
1858 1 8 2.9999999999999999e-02 1.4580253206715428e+01 8.7702192456080965e+01 4.5247939994066870e+00 0 3 0
2542 1 3 5.9999999999999998e-02 2.0856090986687859e+00 9.3844254557363371e+01 4.8224770057323774e+00 0 3 0
2457 1 7 1.6000000000000000e-01 2.5646538717709859e+00 9.6493694026416662e+01 3.1689452664550832e+00 0 3 0
2460 1 8 2.9999999999999999e-02 2.5296273359994870e+00 9.5881737378189442e+01 4.0846485895621747e+00 0 3 0
2458 1 8 2.9999999999999999e-02 2.8679912548237581e+00 9.6006584235968290e+01 2.2234618294088824e+00 0 3 0
2459 1 8 2.9999999999999999e-02 1.6023475390412090e+00 9.7109265722002462e+01 3.0139059155374448e+00 0 3 0
2456 1 6 -3.3000000000000002e-01 3.5488293678256548e+00 9.7474074217547582e+01 3.5190726134370416e+00 0 3 0
2541 1 1 -1.7999999999999999e-01 2.1669146524031730e+00 9.3503387237889442e+01 5.8383704407108192e+00 0 3 0
2530 1 5 -4.2999999999999999e-01 2.0464482280814211e-01 9.3253219694158190e+01 2.9520615310800005e+00 0 3 0
2443 1 8 2.9999999999999999e-02 5.0247498815628600e+00 9.4972525068545565e+01 2.1375085150056736e+00 0 3 0
2442 1 7 1.6000000000000000e-01 5.5125968978133599e+00 9.4560436897010746e+01 3.0033219858342726e+00 0 3 0
2441 1 6 -3.3000000000000002e-01 5.9246693545709093e+00 9.5470145488739817e+01 3.9823090302038384e+00 0 3 0
2523 1 3 5.9999999999999998e-02 1.9380338262604921e-01 9.4847776871816805e+01 5.0031549534945032e+00 0 3 0
2444 1 8 2.9999999999999999e-02 4.7882836669229167e+00 9.3814123733318340e+01 3.4379048257809006e+00 0 3 0
2450 1 4 5.1000000000000001e-01 4.1335824093138900e+00 9.8385848711784689e+01 2.7272385107544106e+00 0 3 0
2494 1 3 5.9999999999999998e-02 1.3285068564756575e+00 9.8344640738952720e+01 5.5104513132961070e+00 0 3 0
2455 1 5 -4.2999999999999999e-01 3.9647420230532044e+00 9.8241047116135690e+01 1.5102508715870793e+00 0 3 0
2448 1 3 5.9999999999999998e-02 5.0627674406040084e+00 9.8432939193457926e+01 5.4510632496011855e+00 0 3 0
2543 1 3 5.9999999999999998e-02 3.1662897632600941e+00 9.3644526325189659e+01 6.1119216043318580e+00 0 3 0
2445 1 8 2.9999999999999999e-02 6.3582864686372504e+00 9.3846703269966312e+01 2.8083009930984431e+00 0 3 0
1863 1 3 5.9999999999999998e-02 1.1015904056065114e+01 9.2815563093312392e+01 4.3476315793859861e+00 0 3 0
1870 1 5 -4.2999999999999999e-01 8.6949466637339565e+00 9.3174409083768381e+01 3.4222167176534959e+00 0 3 0
2435 1 4 5.1000000000000001e-01 6.6839719349011570e+00 9.6583345089762275e+01 3.6349199829173160e+00 0 3 0
2440 1 5 -4.2999999999999999e-01 7.1526236877198190e+00 9.6741590682787418e+01 2.4939004427029805e+00 0 3 0
2432 1 2 0.0000000000000000e+00 6.9264729707555697e+00 9.7716057978466239e+01 4.6841330303371906e+00 0 3 0
2426 1 6 -3.3000000000000002e-01 1.0548120369424920e+01 9.6215819718283598e+01 3.0715026424188294e+00 0 3 0
2427 1 7 1.6000000000000000e-01 1.0976272901090189e+01 9.5692277644265857e+01 1.8086473818282862e+00 0 3 0
2417 1 2 0.0000000000000000e+00 9.7423736078724144e+00 9.7832918935927012e+01 4.6487578530260558e+00 0 3 0
2420 1 4 5.1000000000000001e-01 1.0149904999696664e+01 9.7437597737614141e+01 3.1546892302988319e+00 0 3 0
2423 1 3 5.9999999999999998e-02 9.1723665777422134e+00 9.5684384212230313e+01 5.2393714932596946e+00 0 3 0
2428 1 8 2.9999999999999999e-02 1.1232075219025221e+01 9.4661332359599498e+01 1.8659981098845690e+00 0 3 0
2430 1 8 2.9999999999999999e-02 1.0231798689189276e+01 9.5891701202252108e+01 1.0777702994066487e+00 0 3 0
2429 1 8 2.9999999999999999e-02 1.1880033979343127e+01 9.6259957522412634e+01 1.5167085837755612e+00 0 3 0
2421 1 1 -1.7999999999999999e-01 9.7810798141823305e+00 9.6514087517609369e+01 5.5398033342883570e+00 0 3 0
2431 1 9 -1.2000000000000000e-01 8.3195174033811075e+00 9.8482059011772279e+01 4.4776332003219812e+00 0 3 0
2425 1 5 -4.2999999999999999e-01 1.0077750194164299e+01 9.8227771315949326e+01 2.1662065730955056e+00 0 3 0
1883 1 3 5.9999999999999998e-02 6.6908763856424152e+00 9.3300542333131830e+01 5.3723567589960393e+00 0 3 0
2422 1 3 5.9999999999999998e-02 1.0757430032636343e+01 9.6056031460354561e+01 5.6679594495540906e+00 0 3 0
2418 1 3 5.9999999999999998e-02 1.1718363108473813e+01 9.8458771406593911e+01 4.8423509002801035e+00 0 3 0
1879 1 3 5.9999999999999998e-02 9.3157130082606550e+00 9.3279317447672611e+01 6.0111717872044181e+00 0 3 0
2436 1 1 -1.7999999999999999e-01 6.9002598465507807e+00 9.7075452545609110e+01 6.1564828173954904e+00 0 3 0
1849 1 3 5.9999999999999998e-02 1.2917276237688103e+01 9.2638704936822990e+01 3.2145596684101516e+00 0 3 0
1831 1 9 -1.2000000000000000e-01 1.5689297419221418e+01 9.2796640781589971e+01 2.9740812900096043e+00 0 3 0
1833 1 3 5.9999999999999998e-02 1.4999001108707869e+01 9.3212770221220069e+01 2.1823273193933659e+00 0 3 0
[truncated: 14,489,466 more chars]
