# Supplementary material for: Thermodynamic driving forces in contact electrification between polymeric materials
Source: Nat Commun. 2024 Mar 23;15:2616. doi: 10.1038/s41467-024-46932-2 (PMC10960812; doi:10.1038/s41467-024-46932-2)
Supplement: Supplementary file 6 — Supplementary Dataset 3 [file 41467_2024_46932_MOESM6_ESM.zip › configuration_data/final/PTFE/H3O.data]

LAMMPS data file via write_data, version 3 Mar 2020, timestep = 15000048

45606 atoms
8 atom types
43604 bonds
4 bond types
81203 angles
5 angle types
118791 dihedrals
3 dihedral types

0.0000000000000000e+00 1.2950000000000000e+02 xlo xhi
0.0000000000000000e+00 1.2950000000000000e+02 ylo yhi
0.0000000000000000e+00 1.1000000000000000e+02 zlo zhi

Masses

1 12.011
2 12.011
3 18.998
4 18.998
5 15.9994
6 1.008
7 15.9994
8 1.008

Pair Coeffs # lj/cut/coul/long/intel

1 0.066 3.5
2 0.066 3.5
3 0.053 2.95
4 0.053 2.95
5 0.15535 3.166
6 0 2.058
7 0.1912 3.1
8 0 1

Bond Coeffs # harmonic/intel

1 268 1.529
2 367 1.36
3 600 1
4 600 0.98

Angle Coeffs # harmonic/intel

1 58.35 112.7
2 77 109.1
3 50 109.5
4 75 109.47
5 75 111.4

Dihedral Coeffs # opls/intel

1 0.3 -0.4 0.4 0
2 -2.5 0 0.25 0
3 1.3 -0.05 0.2 0

Atoms # full

4026 1 4 -1.2000000000000000e-01 3.7130934506942066e+00 4.6340586193734836e+00 3.4409758610140044e+00 1 0 0
4035 1 4 -1.2000000000000000e-01 5.0339348774839259e+00 2.4889641083568064e+00 1.1819138845500696e+00 1 0 0
4027 1 4 -1.2000000000000000e-01 5.4531556520019597e+00 5.1530079975411756e+00 4.7647317505306450e+00 1 0 0
4025 1 2 2.3999999999999999e-01 4.8691513188643087e+00 5.3513900715697407e+00 3.5185465919462589e+00 1 0 0
4034 1 2 2.3999999999999999e-01 5.7910330202531188e+00 2.3760351551074286e+00 2.3293728226880104e+00 1 0 0
4030 1 4 -1.2000000000000000e-01 5.2685678874365562e+00 4.9443988415860520e+00 1.1993927083506519e+00 1 0 0
4036 1 4 -1.2000000000000000e-01 4.9088225487310382e+00 2.3050230519414221e+00 3.3434247694277168e+00 1 0 0
4039 1 4 -1.2000000000000000e-01 5.4740347842495147e+00 5.4268264744344999e-02 2.0277666035124260e+00 1 0 0
4028 1 2 2.3999999999999999e-01 5.9449494324525700e+00 4.9824194276448628e+00 2.4274658683151040e+00 1 0 0
4037 1 2 2.3999999999999999e-01 6.4571332510474990e+00 9.9412696792951094e-01 2.1938678985112325e+00 1 0 0
4031 1 2 2.3999999999999999e-01 6.6804683857022420e+00 3.6500273273713346e+00 2.5096440070310311e+00 1 0 0
4038 1 4 -1.2000000000000000e-01 7.1697109982431169e+00 1.1603962466028621e+00 1.0606517678424976e+00 1 0 0
4041 1 4 -1.2000000000000000e-01 6.8735708460870999e+00 9.7734342830517484e-01 4.5999821874481484e+00 1 0 0
4032 1 4 -1.2000000000000000e-01 7.2685328229484911e+00 3.6589871255910227e+00 3.7353448300680423e+00 1 0 0
4033 1 4 -1.2000000000000000e-01 7.5755911962712101e+00 3.7116848172583650e+00 1.4564057476561194e+00 1 0 0
4042 1 4 -1.2000000000000000e-01 8.6806193464217714e+00 1.0965154083063786e+00 3.3214897277500484e+00 1 0 0
4115 1 2 2.3999999999999999e-01 1.1423031642169752e+01 5.6869174563956371e+00 4.0266446594668484e+00 1 0 0
4117 1 4 -1.2000000000000000e-01 1.0453223422315146e+01 4.7256765796392379e+00 3.7888755553913303e+00 1 0 0
4040 1 2 2.3999999999999999e-01 7.4175829975963232e+00 5.6362184276383787e-01 3.4053178102753927e+00 1 0 0
4120 1 4 -1.2000000000000000e-01 1.1761023361817957e+01 5.5839744632578308e+00 1.6969020775255097e+00 1 0 0
4110 1 4 -1.2000000000000000e-01 1.2200179426267484e+01 2.8935711197820013e+00 3.6333299206075100e+00 1 0 0
4029 1 4 -1.2000000000000000e-01 6.9366252538844835e+00 5.9127286364510132e+00 2.2759757091785544e+00 1 0 0
4114 1 4 -1.2000000000000000e-01 1.2218448753912751e+01 4.5365973649934199e+00 5.9918732608184380e+00 1 0 0
4109 1 2 2.3999999999999999e-01 1.3266108858909821e+01 3.6972098166273839e+00 3.9723739725643004e+00 1 0 0
4111 1 4 -1.2000000000000000e-01 1.3859377637491809e+01 4.0467887079006415e+00 2.7579234181205510e+00 1 0 0
4108 1 4 -1.2000000000000000e-01 1.4479770733205923e+01 1.8687807467015396e+00 3.9460178595019153e+00 1 0 0
4104 1 4 -1.2000000000000000e-01 1.5928461498039297e+01 4.6253501463270617e+00 4.5685630805620514e+00 1 0 0
4106 1 2 2.3999999999999999e-01 1.4225143187914666e+01 2.7883315031718481e+00 4.8276914163284506e+00 1 0 0
4112 1 2 2.3999999999999999e-01 1.2607024728540491e+01 4.9200462498137538e+00 4.7358989315735194e+00 1 0 0
4103 1 2 2.3999999999999999e-01 1.5489825745861920e+01 3.5154974128546423e+00 5.3879664754877288e+00 1 0 0
4113 1 4 -1.2000000000000000e-01 1.3652988967914146e+01 5.8075236490857058e+00 4.9988573372406160e+00 1 0 0
4098 1 4 -1.2000000000000000e-01 1.7061251253892578e+01 2.0589386581258782e+00 3.2360166208672263e+00 1 0 0
4100 1 2 2.3999999999999999e-01 1.6679587189919623e+01 2.5786410232656038e+00 5.6810332043177265e+00 1 0 0
4097 1 2 2.3999999999999999e-01 1.7666028439341659e+01 2.4162459362294211e+00 4.4530300087912176e+00 1 0 0
4107 1 4 -1.2000000000000000e-01 1.3591157202037389e+01 2.1904016639976720e+00 5.8676240038382081e+00 1 0 0
4095 1 4 -1.2000000000000000e-01 1.7992035308928276e+01 1.2182347655166684e-01 4.6349981549481862e+00 1 0 0
30106 1 4 -1.2000000000000000e-01 1.7719755612712525e+01 5.9425782755222185e+00 5.8472964029649477e+00 2 0 0
4099 1 4 -1.2000000000000000e-01 1.8337296311201790e+01 3.6081135018541977e+00 4.3381117677030412e+00 1 0 0
4102 1 4 -1.2000000000000000e-01 1.6211598246934123e+01 1.3775904849986371e+00 6.0044206671528482e+00 1 0 0
4094 1 2 2.3999999999999999e-01 1.8750419289849635e+01 1.2777270788269768e+00 4.6795299899852614e+00 1 0 0
4096 1 4 -1.2000000000000000e-01 1.9563748293770434e+01 1.3612263105887776e+00 3.5512330478157539e+00 1 0 0
4092 1 4 -1.2000000000000000e-01 2.0074636679889494e+01 2.6614340857861647e+00 5.8172237245328500e+00 1 0 0
4091 1 2 2.3999999999999999e-01 1.9662178091691409e+01 1.3957276504637133e+00 5.9604695965980792e+00 1 0 0
30096 1 4 -1.2000000000000000e-01 2.0100810896712023e+01 5.5870094165663273e+00 4.9654463674095926e+00 2 0 0
4088 1 2 2.3999999999999999e-01 2.0919517379868687e+01 4.5590455246176814e-01 5.9321254460198398e+00 1 0 0
4022 1 2 2.3999999999999999e-01 4.4409711599348300e+00 6.8345443974879911e+00 3.5941678205967884e+00 1 0 0
4023 1 4 -1.2000000000000000e-01 3.4915820924724770e+00 6.8378899895862189e+00 4.6211534713346385e+00 1 0 0
4021 1 4 -1.2000000000000000e-01 2.9064184090793748e+00 6.4393032100963659e+00 1.8122998120351703e+00 1 0 0
4024 1 4 -1.2000000000000000e-01 5.5755989399529922e+00 7.4660439109548040e+00 4.0497354629477611e+00 1 0 0
4020 1 4 -1.2000000000000000e-01 4.7700810762497907e+00 7.6194414874596870e+00 1.4630721215196840e+00 1 0 0
4019 1 2 2.3999999999999999e-01 3.8014754626454592e+00 7.4024528462384316e+00 2.3278351527943721e+00 1 0 0
4012 1 4 -1.2000000000000000e-01 9.4198945202673068e-01 6.8991624719132227e+00 3.7552757909646406e+00 1 0 0
4016 1 2 2.3999999999999999e-01 3.0715857427993210e+00 8.7799317778057571e+00 2.3901279801125077e+00 1 0 0
4018 1 4 -1.2000000000000000e-01 2.6909181886011146e+00 9.0656886909218937e+00 1.1452017063077398e+00 1 0 0
4017 1 4 -1.2000000000000000e-01 4.0243002674946649e+00 9.7145735932258006e+00 2.6705906892828031e+00 1 0 0
4014 1 4 -1.2000000000000000e-01 2.0475532323105341e+00 9.1451765961138616e+00 4.6318817979380587e+00 1 0 0
4013 1 2 2.3999999999999999e-01 1.7499744390819658e+00 9.0436802560352678e+00 3.2958137743494995e+00 1 0 0
4015 1 4 -1.2000000000000000e-01 1.1839729629235307e+00 1.0229746325039363e+01 2.8874237767481006e+00 1 0 0
4010 1 2 2.3999999999999999e-01 6.2197233409399977e-01 7.9861715994816214e+00 3.0583576137558617e+00 1 0 0
4011 1 4 -1.2000000000000000e-01 5.5885480633767737e-01 7.7093907474737726e+00 1.7059671152471179e+00 1 0 0
32899 1 4 -1.2000000000000000e-01 5.1521974945226141e+00 1.1461597383870924e+01 4.9923686974955004e+00 1 0 0
4118 1 2 2.3999999999999999e-01 1.1566301730714699e+01 6.4539657592941913e+00 2.6892763341034662e+00 1 0 0
4116 1 4 -1.2000000000000000e-01 1.0947014998467456e+01 6.4810526978011023e+00 4.9967547833395880e+00 1 0 0
4119 1 4 -1.2000000000000000e-01 1.0317156121112362e+01 6.9380737901813054e+00 2.3961765605821421e+00 1 0 0
32897 1 2 2.3999999999999999e-01 6.2659116252825591e+00 1.1670988516393908e+01 5.7174532197418504e+00 1 0 0
4126 1 4 -1.2000000000000000e-01 1.1159953660467703e+01 9.2443465603045407e+00 2.8509864530233426e+00 1 0 0
32898 1 4 -1.2000000000000000e-01 6.9644080447015089e+00 1.0526010263923370e+01 5.8842690880279394e+00 1 0 0
32895 1 4 -1.2000000000000000e-01 7.1314558589833306e+00 1.2013293714117887e+01 3.6322862908650286e+00 1 0 0
32893 1 4 -1.2000000000000000e-01 9.0922057761887025e+00 1.2246175478160175e+01 5.7283977865546580e+00 1 0 0
4122 1 4 -1.2000000000000000e-01 1.2795711756291704e+01 7.7841334784733762e+00 1.1526118060630131e+00 1 0 0
4124 1 2 2.3999999999999999e-01 1.2486729153062859e+01 8.9191671984596930e+00 3.1594934166533903e+00 1 0 0
4128 1 4 -1.2000000000000000e-01 1.2564690225436777e+01 1.1200666287904999e+01 3.1030458229832489e+00 1 0 0
4129 1 4 -1.2000000000000000e-01 1.3206390813473355e+01 1.0188239147829762e+01 1.3101498907184161e+00 1 0 0
4121 1 2 2.3999999999999999e-01 1.2709517155686093e+01 7.5813763137329477e+00 2.4696401382632684e+00 1 0 0
4127 1 2 2.3999999999999999e-01 1.3294236736361245e+01 1.0187452668950188e+01 2.6352987056705550e+00 1 0 0
4123 1 4 -1.2000000000000000e-01 1.3935011947673187e+01 7.1513549518790569e+00 2.9488250857871989e+00 1 0 0
4130 1 2 2.3999999999999999e-01 1.4798038003726054e+01 1.0190443454188010e+01 3.1162645476980253e+00 1 0 0
4131 1 4 -1.2000000000000000e-01 1.5443541589891193e+01 9.2431918145463730e+00 2.4125579035111109e+00 1 0 0
4132 1 4 -1.2000000000000000e-01 1.4885632550591291e+01 9.9646438226269485e+00 4.4632536841060091e+00 1 0 0
4138 1 4 -1.2000000000000000e-01 1.6607172266762348e+01 1.1779744511590488e+01 4.8058625052795261e+00 1 0 0
4137 1 4 -1.2000000000000000e-01 1.7637059953091850e+01 1.0499736942091037e+01 3.3809854849453127e+00 1 0 0
4133 1 2 2.3999999999999999e-01 1.5605691181176422e+01 1.1471557699079080e+01 2.7295070885312094e+00 1 0 0
4136 1 2 2.3999999999999999e-01 1.6926294596505834e+01 1.1625474649826455e+01 3.5285514397888282e+00 1 0 0
4135 1 4 -1.2000000000000000e-01 1.5983124932637031e+01 1.1453171294908641e+01 1.4153832794438386e+00 1 0 0
4125 1 4 -1.2000000000000000e-01 1.2652245207605048e+01 8.8083443818561982e+00 4.4906554068468658e+00 1 0 0
30102 1 4 -1.2000000000000000e-01 1.7987460924949588e+01 8.2471439139714029e+00 4.7332959690024934e+00 2 0 0
30111 1 4 -1.2000000000000000e-01 1.5428774632046320e+01 7.3837267080097497e+00 5.8970457686735553e+00 2 0 0
30097 1 4 -1.2000000000000000e-01 1.9861510154212880e+01 7.0035875697382552e+00 3.2057164124383335e+00 2 0 0
30099 1 4 -1.2000000000000000e-01 2.0433893690727885e+01 9.1525388802806766e+00 4.7253386690842998e+00 2 0 0
30095 1 2 2.3999999999999999e-01 2.0561286089296495e+01 6.7295742019817366e+00 4.3559285859344063e+00 2 0 0
30098 1 2 2.3999999999999999e-01 2.0205804307008798e+01 7.9242316657995060e+00 5.3069576252174659e+00 2 0 0
30101 1 2 2.3999999999999999e-01 1.8766266398486831e+01 8.0857499957396453e+00 5.7784039245246435e+00 2 0 0
3754 1 4 -1.2000000000000000e-01 2.0502589710531534e+00 1.3135021032504394e+01 3.5410812346945404e+00 1 0 0
3758 1 2 2.3999999999999999e-01 2.0650447445088895e+00 1.5866204410548894e+01 4.4949899623277245e+00 1 0 0
3755 1 2 2.3999999999999999e-01 1.9513499366514930e+00 1.5402724935486438e+01 2.9689155376077174e+00 1 0 0
3757 1 4 -1.2000000000000000e-01 3.1997862291621963e+00 1.5193481303254819e+01 2.6839727590828879e+00 1 0 0
3752 1 2 2.3999999999999999e-01 1.2839093067415637e+00 1.4027155774050023e+01 2.7390183110996413e+00 1 0 0
3753 1 4 -1.2000000000000000e-01 1.4908712060513578e+00 1.3691981539894742e+01 1.4205048768827129e+00 1 0 0
3759 1 4 -1.2000000000000000e-01 2.7781397020240588e+00 1.5027179337319735e+01 5.3224491539555254e+00 1 0 0
3756 1 4 -1.2000000000000000e-01 1.5779844451216150e+00 1.6472018281871801e+01 2.1965559742951775e+00 1 0 0
3760 1 4 -1.2000000000000000e-01 8.2223791717468275e-01 1.5852950654964072e+01 5.0325625608715221e+00 1 0 0
3766 1 4 -1.2000000000000000e-01 4.9276084437385119e+00 1.6918207670827051e+01 4.8924908308983657e+00 1 0 0
3761 1 2 2.3999999999999999e-01 2.5905896823930776e+00 1.7307863638091664e+01 4.6541324518642888e+00 1 0 0
3765 1 4 -1.2000000000000000e-01 4.2800494399947020e+00 1.7551544548508254e+01 2.8269740923354787e+00 1 0 0
3764 1 2 2.3999999999999999e-01 4.0655010116716221e+00 1.7688402165177468e+01 4.2167818499129162e+00 1 0 0
3763 1 4 -1.2000000000000000e-01 1.6898621255543858e+00 1.8181916820616362e+01 4.0654547753460770e+00 1 0 0
32896 1 4 -1.2000000000000000e-01 6.1278846074120468e+00 1.3746523143896605e+01 4.3752259795007191e+00 1 0 0
3762 1 4 -1.2000000000000000e-01 2.5787152483011462e+00 1.7578811469794442e+01 5.9783127317439577e+00 1 0 0
32894 1 2 2.3999999999999999e-01 6.9311805725213720e+00 1.2712677261733125e+01 4.7733682747966473e+00 1 0 0
32889 1 4 -1.2000000000000000e-01 9.3771479894583010e+00 1.3678118111926029e+01 3.2451290032889153e+00 1 0 0
32888 1 2 2.3999999999999999e-01 9.1249423377607677e+00 1.4329734534417803e+01 4.4349044381416958e+00 1 0 0
32890 1 4 -1.2000000000000000e-01 8.3908217993083998e+00 1.5488698621395901e+01 4.1678147747436167e+00 1 0 0
32887 1 4 -1.2000000000000000e-01 1.0934038617799375e+01 1.5775434237202401e+01 4.0769225998793654e+00 1 0 0
32885 1 2 2.3999999999999999e-01 1.0516137232502826e+01 1.4808394838645080e+01 4.9695937188467711e+00 1 0 0
32886 1 4 -1.2000000000000000e-01 1.1323843070113085e+01 1.3618005255277625e+01 4.7748694367881450e+00 1 0 0
32891 1 2 2.3999999999999999e-01 8.3203103026065417e+00 1.3360125729436245e+01 5.3740926239348514e+00 1 0 0
32875 1 4 -1.2000000000000000e-01 1.0964105332244118e+01 1.8383041052088839e+01 5.1287216806375371e+00 1 0 0
32873 1 2 2.3999999999999999e-01 1.1972787486313671e+01 1.8456726613302916e+01 6.0575287622389409e+00 1 0 0
4134 1 4 -1.2000000000000000e-01 1.4712283923287391e+01 1.2516999647447989e+01 2.9181727897490468e+00 1 0 0
32878 1 4 -1.2000000000000000e-01 1.3323370644237841e+01 1.6547276431594540e+01 5.0987721550836982e+00 1 0 0
4140 1 4 -1.2000000000000000e-01 1.8428982876351316e+01 1.2473727293439669e+01 1.8647318616085757e+00 1 0 0
4139 1 2 2.3999999999999999e-01 1.7815734709082321e+01 1.2811795896911505e+01 3.1198294963119326e+00 1 0 0
4143 1 4 -1.2000000000000000e-01 1.6298837925034398e+01 1.4334293106989547e+01 3.9963408642221112e+00 1 0 0
4144 1 4 -1.2000000000000000e-01 1.6448722571734969e+01 1.4061994062355243e+01 1.7527265967136463e+00 1 0 0
4142 1 2 2.3999999999999999e-01 1.7113515708495601e+01 1.4206806096878775e+01 2.8984639725419128e+00 1 0 0
4150 1 4 -1.2000000000000000e-01 1.6977650639597982e+01 1.6819461410102157e+01 1.0539502259435845e+00 1 0 0
4148 1 2 2.3999999999999999e-01 1.7064774752741400e+01 1.6775340907111527e+01 2.3801711906504979e+00 1 0 0
4145 1 2 2.3999999999999999e-01 1.7907014735383704e+01 1.5524078588526498e+01 2.8835935933594401e+00 1 0 0
4149 1 4 -1.2000000000000000e-01 1.5757901889909220e+01 1.6691142680479544e+01 2.9151274960892235e+00 1 0 0
4151 1 2 2.3999999999999999e-01 1.7506375047680944e+01 1.8197885871085472e+01 2.8294515601194141e+00 1 0 0
4152 1 4 -1.2000000000000000e-01 1.7251866887378050e+01 1.8337345906580975e+01 4.1881253519932429e+00 1 0 0
4147 1 4 -1.2000000000000000e-01 1.8418793510026585e+01 1.5851907571059280e+01 4.0988005119785864e+00 1 0 0
4146 1 4 -1.2000000000000000e-01 1.8944906283948974e+01 1.5255586122230291e+01 2.0744952899517597e+00 1 0 0
4141 1 4 -1.2000000000000000e-01 1.8863264065230005e+01 1.2902395026349428e+01 4.0049468670047101e+00 1 0 0
4156 1 4 -1.2000000000000000e-01 1.9845466582226134e+01 1.7507396214591214e+01 2.8827332909426269e+00 1 0 0
3767 1 2 2.3999999999999999e-01 4.5325864241066531e+00 1.9130897931538268e+01 4.7541017728096779e+00 1 0 0
3774 1 4 -1.2000000000000000e-01 3.2612795313981389e+00 1.9645781056410243e+01 2.1032201686123044e+00 1 0 0
3768 1 4 -1.2000000000000000e-01 5.7926324940984104e+00 1.9308774071100544e+01 4.2760246435597979e+00 1 0 0
3770 1 2 2.3999999999999999e-01 3.8354537852743498e+00 2.0440464306025643e+01 4.3376066055747575e+00 1 0 0
3772 1 4 -1.2000000000000000e-01 2.5308724496938098e+00 2.0579879360387039e+01 4.9041590666785888e+00 1 0 0
3773 1 2 2.3999999999999999e-01 3.6967207396938258e+00 2.0755183472405399e+01 2.8414175709572205e+00 1 0 0
3775 1 4 -1.2000000000000000e-01 4.8536106692254677e+00 2.1192289537299459e+01 2.3290896952854907e+00 1 0 0
3771 1 4 -1.2000000000000000e-01 4.5237284319445887e+00 2.1475676947025967e+01 4.9226664427652009e+00 1 0 0
3777 1 4 -1.2000000000000000e-01 1.5152952486562916e+00 2.1504033062616692e+01 2.7767263643395235e+00 1 0 0
32874 1 4 -1.2000000000000000e-01 1.2834546858529473e+01 1.9260015315827332e+01 5.3965776891418678e+00 1 0 0
4153 1 4 -1.2000000000000000e-01 1.6682969203083562e+01 1.9071229962121510e+01 2.1523716498435146e+00 1 0 0
4161 1 4 -1.2000000000000000e-01 1.7868691887551552e+01 2.1383816924461083e+01 3.1658441813915075e+00 1 0 0
4155 1 4 -1.2000000000000000e-01 1.9026443158254672e+01 1.8528663983387286e+01 1.0377630318148774e+00 1 0 0
4162 1 4 -1.2000000000000000e-01 1.8588109435900300e+01 2.1069773384288613e+01 1.0378751936718991e+00 1 0 0
4154 1 2 2.3999999999999999e-01 1.8980305220139826e+01 1.8522245608198659e+01 2.4272512595859275e+00 1 0 0
4160 1 2 2.3999999999999999e-01 1.8975920804463716e+01 2.1133796599782347e+01 2.3533247090328322e+00 1 0 0
4157 1 2 2.3999999999999999e-01 1.9575253487909517e+01 1.9800350535923634e+01 2.8390944307873576e+00 1 0 0
4159 1 4 -1.2000000000000000e-01 1.9578532297837015e+01 1.9906131979178856e+01 4.1884002484791401e+00 1 0 0
4158 1 4 -1.2000000000000000e-01 2.0860884218216878e+01 1.9832476681891752e+01 2.4427300846464020e+00 1 0 0
30288 1 4 -1.2000000000000000e-01 5.7798977203505260e+00 9.1851195545420372e-01 7.4419731754031986e+00 2 0 0
30294 1 4 -1.2000000000000000e-01 2.9325917984816270e+00 3.1876958021269530e+00 7.5322756294581108e+00 2 0 0
30291 1 4 -1.2000000000000000e-01 4.7170187406793636e+00 4.0113715078144905e+00 9.0262405701340445e+00 2 0 0
30290 1 2 2.3999999999999999e-01 4.7500538499917697e+00 2.6756928861514617e+00 8.7964666735388359e+00 2 0 0
30293 1 2 2.3999999999999999e-01 3.2876802650207528e+00 2.3045301641224487e+00 8.4917956640869185e+00 2 0 0
30289 1 4 -1.2000000000000000e-01 5.2329931591253622e+00 2.8524176507830417e+00 6.5354496188790545e+00 2 0 0
30287 1 2 2.3999999999999999e-01 5.7352947541381738e+00 2.2924929892540793e+00 7.6692246397301567e+00 2 0 0
30292 1 4 -1.2000000000000000e-01 5.0976699043970646e+00 2.0142637606886815e+00 9.9520032477089480e+00 2 0 0
30295 1 4 -1.2000000000000000e-01 2.5544678313312081e+00 2.6425331254835251e+00 9.6756448837561724e+00 2 0 0
32925 1 4 -1.2000000000000000e-01 2.2711484444117072e+00 5.2969483356671700e+00 1.1823520385193021e+01 1 0 0
30298 1 4 -1.2000000000000000e-01 3.3406073533635694e+00 6.0563927278261687e-01 6.7371542702548046e+00 2 0 0
30296 1 2 2.3999999999999999e-01 2.8713991198717372e+00 8.7521420297288166e-01 8.0394255648907809e+00 2 0 0
30299 1 2 2.3999999999999999e-01 1.3274882578886380e+00 7.1688714695604527e-01 7.9524937128728093e+00 2 0 0
30300 1 4 -1.2000000000000000e-01 9.8416706424624345e-01 1.3543203649891127e+00 6.8525206886652343e+00 2 0 0
30301 1 4 -1.2000000000000000e-01 6.4277421129358869e-01 1.2478895103485885e+00 8.9546267012108256e+00 2 0 0
32924 1 2 2.3999999999999999e-01 1.1268279952504439e+00 5.9051298649686288e+00 1.2228091057024891e+01 1 0 0
32926 1 4 -1.2000000000000000e-01 2.8235763876092046e-01 6.0246836401218600e+00 1.1195212237818712e+01 1 0 0
32935 1 4 -1.2000000000000000e-01 1.2895705045460737e-01 3.4652844808053804e+00 1.0602343155427318e+01 1 0 0
30297 1 4 -1.2000000000000000e-01 3.3382865003227851e+00 9.1723042504724600e-02 8.9849755392756112e+00 2 0 0
30282 1 4 -1.2000000000000000e-01 7.1183092303976361e+00 4.8596775558876724e+00 7.3358784206090633e+00 2 0 0
30284 1 2 2.3999999999999999e-01 7.2061326645665993e+00 2.6541478809569008e+00 7.8617307521530257e+00 2 0 0
30283 1 4 -1.2000000000000000e-01 7.3889589677515239e+00 4.4103197841936357e+00 9.5226006536410370e+00 2 0 0
30281 1 2 2.3999999999999999e-01 7.7700295592239659e+00 4.0565674403244687e+00 8.2267071069421540e+00 2 0 0
30286 1 4 -1.2000000000000000e-01 7.7966769736002872e+00 2.2589468568789166e+00 6.6599662862616817e+00 2 0 0
30285 1 4 -1.2000000000000000e-01 7.5950392355152188e+00 1.7676286786393505e+00 8.8167837576522352e+00 2 0 0
30276 1 4 -1.2000000000000000e-01 1.0150287494052632e+01 2.1335847724024575e+00 8.4792745762948609e+00 2 0 0
30275 1 2 2.3999999999999999e-01 1.0214383302187771e+01 3.3969635660156952e+00 9.0134884479916764e+00 2 0 0
30272 1 2 2.3999999999999999e-01 9.9135793059135082e+00 3.2040463640241916e+00 1.0540249893596807e+01 2 0 0
30274 1 4 -1.2000000000000000e-01 8.8643847023350357e+00 2.3127623343727230e+00 1.0670885512382441e+01 2 0 0
30269 1 2 2.3999999999999999e-01 1.1230991910009571e+01 2.8484764270808558e+00 1.1278476015868083e+01 2 0 0
30270 1 4 -1.2000000000000000e-01 1.2011134352845975e+01 2.0104163573749307e+00 1.0549108658069814e+01 2 0 0
30278 1 2 2.3999999999999999e-01 9.3026405607328027e+00 4.3192513150534806e+00 8.2269154183357003e+00 2 0 0
30277 1 4 -1.2000000000000000e-01 1.1508378436104994e+01 3.8447782232564358e+00 8.7879551025697626e+00 2 0 0
30279 1 4 -1.2000000000000000e-01 9.7630604252688826e+00 4.3078921762390463e+00 6.9726862265858216e+00 2 0 0
30261 1 4 -1.2000000000000000e-01 1.0237625687763684e+01 3.3240990145773253e-02 1.0354112172131664e+01 2 0 0
30273 1 4 -1.2000000000000000e-01 9.3941212429524974e+00 4.2725022504260091e+00 1.1067227600306094e+01 2 0 0
30271 1 4 -1.2000000000000000e-01 1.1847229452607694e+01 4.0534821478096967e+00 1.1477229360907021e+01 2 0 0
30280 1 4 -1.2000000000000000e-01 9.5709639406388582e+00 5.6354978420713824e+00 8.6029327757652396e+00 2 0 0
4101 1 4 -1.2000000000000000e-01 1.7296207807357046e+01 3.0862252867886952e+00 6.8242286945817821e+00 1 0 0
4105 1 4 -1.2000000000000000e-01 1.5161946426611710e+01 4.1665861035774476e+00 6.5158628637486791e+00 1 0 0
10710 1 4 -1.2000000000000000e-01 1.6259839528026244e+01 2.7810176935891029e+00 9.3221677218524857e+00 -1 0 0
10713 1 4 -1.2000000000000000e-01 1.4828115452777801e+01 6.1125996167482022e-01 1.0183287145739774e+01 -1 0 0
10717 1 4 -1.2000000000000000e-01 1.7535255378557718e+01 3.6924402385513827e-01 9.4755331512215406e+00 -1 0 0
10715 1 2 2.3999999999999999e-01 1.7074134220191159e+01 5.4003960664241374e-02 1.0697815563089172e+01 -1 0 0
10711 1 4 -1.2000000000000000e-01 1.4754028052014979e+01 3.0647816133708483e+00 1.0729944419516267e+01 -1 0 0
10709 1 2 2.3999999999999999e-01 1.6049151800202292e+01 2.5628480550386143e+00 1.0614109755944510e+01 -1 0 0
10712 1 2 2.3999999999999999e-01 1.5856243682451257e+01 1.0573589091798208e+00 1.0958912236070152e+01 -1 0 0
10708 1 4 -1.2000000000000000e-01 1.7206868878339574e+01 4.6532102613264268e+00 1.0709474687380363e+01 -1 0 0
10706 1 2 2.3999999999999999e-01 1.7095439666024010e+01 3.4209584003738165e+00 1.1272850385268130e+01 -1 0 0
10716 1 4 -1.2000000000000000e-01 1.8079839740651927e+01 3.0112153212406073e-01 1.1630676328024663e+01 -1 0 0
30109 1 4 -1.2000000000000000e-01 1.6524400252704922e+01 6.0444638689466483e+00 8.0878354734204780e+00 2 0 0
10699 1 4 -1.2000000000000000e-01 1.5047096549926755e+01 5.4343814489539772e+00 1.1742095802473887e+01 -1 0 0
10707 1 4 -1.2000000000000000e-01 1.8233848445307583e+01 2.9100444060974620e+00 1.0987091692835419e+01 -1 0 0
4093 1 4 -1.2000000000000000e-01 1.9021219160719120e+01 1.2982247236922742e+00 7.1693063863175510e+00 1 0 0
1194 1 4 -1.2000000000000000e-01 2.1292373189921371e+01 5.4766866527257250e+00 1.1077658746310542e+01 1 0 0
32908 1 4 -1.2000000000000000e-01 5.0712362789938545e+00 9.2357407957994138e+00 6.9689385076083497e+00 1 0 0
32920 1 4 -1.2000000000000000e-01 3.8481528450150337e+00 7.5107982526757464e+00 1.1806324170843357e+01 1 0 0
32916 1 4 -1.2000000000000000e-01 2.5746595821146565e+00 6.7234739248002420e+00 9.6276334513767434e+00 1 0 0
32917 1 4 -1.2000000000000000e-01 1.0956104306465499e+00 8.3289306704925608e+00 1.0066912780906565e+01 1 0 0
32915 1 2 2.3999999999999999e-01 2.3645612815057344e+00 7.9994113764883670e+00 1.0137534348813396e+01 1 0 0
32913 1 4 -1.2000000000000000e-01 2.6393288521077864e+00 8.6453378315560521e+00 8.0190594359527410e+00 1 0 0
32912 1 2 2.3999999999999999e-01 3.1322409280726000e+00 9.0495544197563262e+00 9.2648010656043400e+00 1 0 0
32914 1 4 -1.2000000000000000e-01 2.5688991138743944e+00 1.0251013520394928e+01 9.3590957743734009e+00 1 0 0
32909 1 2 2.3999999999999999e-01 4.6359561751979141e+00 9.0547184086585855e+00 9.2165049635413183e+00 1 0 0
32910 1 4 -1.2000000000000000e-01 5.0499467272255201e+00 9.6023496742774110e+00 1.0393003413923884e+01 1 0 0
32911 1 4 -1.2000000000000000e-01 5.0841953064343128e+00 7.7867849084248570e+00 9.1160678695860788e+00 1 0 0
32904 1 4 -1.2000000000000000e-01 3.6896200250151887e+00 1.1334642245845171e+01 7.2783875891105065e+00 1 0 0
32906 1 2 2.3999999999999999e-01 5.3294432383698105e+00 9.9006485361658498e+00 8.1219913480033288e+00 1 0 0
32903 1 2 2.3999999999999999e-01 4.8609934132257466e+00 1.1420490515781118e+01 7.9622562837830024e+00 1 0 0
32918 1 2 2.3999999999999999e-01 2.6362894951178291e+00 8.0538025111955953e+00 1.1657461514993935e+01 1 0 0
32905 1 4 -1.2000000000000000e-01 4.6326871756271029e+00 1.2026221763030737e+01 9.1462380487467403e+00 1 0 0
32919 1 4 -1.2000000000000000e-01 2.5983822278693944e+00 9.3493574133245474e+00 1.2192263054708617e+01 1 0 0
32900 1 2 2.3999999999999999e-01 5.7929329027222467e+00 1.2306047955913138e+01 7.0874159210551966e+00 1 0 0
20004 1 4 -1.2000000000000000e-01 9.7166972953709807e-01 1.2088558059341494e+01 1.1647685365789627e+01 2 2 0
32907 1 4 -1.2000000000000000e-01 6.6733828848639760e+00 1.0062628870876367e+01 8.3991007345836017e+00 1 0 0
30126 1 4 -1.2000000000000000e-01 1.0040958984669482e+01 1.0420720879673762e+01 9.9207181812435419e+00 2 0 0
30123 1 4 -1.2000000000000000e-01 1.1496564163598583e+01 8.7996113939419551e+00 8.6302996640766647e+00 2 0 0
30125 1 2 2.3999999999999999e-01 1.0944396488060768e+01 9.8064962968898968e+00 1.0725842668230053e+01 2 0 0
30130 1 4 -1.2000000000000000e-01 1.0062753738344121e+01 7.6811691040835983e+00 1.0552878864515142e+01 2 0 0
30132 1 4 -1.2000000000000000e-01 8.2011215253429288e+00 9.6879891975961812e+00 1.1363611021016677e+01 2 0 0
30122 1 2 2.3999999999999999e-01 1.2047103487189149e+01 9.3939697798568318e+00 9.7519702750169621e+00 2 0 0
30128 1 2 2.3999999999999999e-01 1.0342836992093272e+01 8.6353663431269290e+00 1.1466486859630685e+01 2 0 0
30127 1 4 -1.2000000000000000e-01 1.1350359721718259e+01 1.0839257050973485e+01 1.1626007986360881e+01 2 0 0
30135 1 4 -1.2000000000000000e-01 7.6969035493085265e+00 6.9785867766423300e+00 1.1720475098009622e+01 2 0 0
30131 1 2 2.3999999999999999e-01 9.0039716562133947e+00 8.9611030043244160e+00 1.2190264815037823e+01 2 0 0
30124 1 4 -1.2000000000000000e-01 1.2550028056858375e+01 1.0533033723755363e+01 9.2827187827803765e+00 2 0 0
30121 1 4 -1.2000000000000000e-01 1.2715178721464742e+01 7.2772741942287471e+00 1.0485255901274648e+01 2 0 0
30119 1 2 2.3999999999999999e-01 1.3207642105939707e+01 8.5393915568242420e+00 1.0280668910136090e+01 2 0 0
30115 1 4 -1.2000000000000000e-01 1.3589906837724078e+01 8.8539966333875455e+00 7.3533287820932687e+00 2 0 0
30112 1 4 -1.2000000000000000e-01 1.6193446901340931e+01 9.2520003185308308e+00 6.7002025006400512e+00 2 0 0
30114 1 4 -1.2000000000000000e-01 1.3898651975962444e+01 6.7328245608252049e+00 7.9400411859139464e+00 2 0 0
30107 1 2 2.3999999999999999e-01 1.6975592108740077e+01 7.2410777734657481e+00 7.6482406046984082e+00 2 0 0
30118 1 4 -1.2000000000000000e-01 1.5317699342554150e+01 7.8086999439086799e+00 1.0307394387525527e+01 2 0 0
30110 1 2 2.3999999999999999e-01 1.5734800157915735e+01 7.9924564941438945e+00 7.1268820192651310e+00 2 0 0
30113 1 2 2.3999999999999999e-01 1.4452194245957704e+01 8.0028751847762152e+00 8.0124087217745927e+00 2 0 0
30117 1 4 -1.2000000000000000e-01 1.5085240114784108e+01 9.8087768695346540e+00 9.5290028407116463e+00 2 0 0
30116 1 2 2.3999999999999999e-01 1.4567069044642443e+01 8.5423117467421008e+00 9.4791561120036558e+00 2 0 0
30108 1 4 -1.2000000000000000e-01 1.7396203023746629e+01 7.8577781857361533e+00 8.7196955930002087e+00 2 0 0
30120 1 4 -1.2000000000000000e-01 1.3466259522671276e+01 8.9817528821353267e+00 1.1576894397424740e+01 2 0 0
30104 1 2 2.3999999999999999e-01 1.8140473624260544e+01 6.9220544885129369e+00 6.7134339747092628e+00 2 0 0
11977 1 4 -1.2000000000000000e-01 1.6388857892950504e+01 1.1823603612616413e+01 8.1596672392831646e+00 0 0 0
30103 1 4 -1.2000000000000000e-01 1.8800136007690000e+01 9.1775679589035235e+00 6.5386172230904478e+00 2 0 0
30105 1 4 -1.2000000000000000e-01 1.9167376249715563e+01 6.5243566907214783e+00 7.4993047088081672e+00 2 0 0
11998 1 4 -1.2000000000000000e-01 2.0567291218730460e+01 1.0450812068203058e+01 1.0468124838783428e+01 0 0 0
11986 1 4 -1.2000000000000000e-01 1.8870288508027116e+01 1.1726882617387695e+01 9.2735245155098180e+00 0 0 0
11989 1 4 -1.2000000000000000e-01 2.1069932902615317e+01 1.1210308383522488e+01 7.8662526343803449e+00 0 0 0
30100 1 4 -1.2000000000000000e-01 2.0927359190125181e+01 7.8816228813341054e+00 6.5074066862645408e+00 2 0 0
11985 1 4 -1.2000000000000000e-01 1.8895791468305823e+01 1.2033334312745867e+01 7.1294217892327101e+00 0 0 0
11996 1 2 2.3999999999999999e-01 2.1421751780066277e+01 1.1186181836409590e+01 1.1177976577394846e+01 0 0 0
19999 1 4 -1.2000000000000000e-01 3.0633892921494095e+00 1.3598439843520762e+01 1.0842208997186749e+01 2 2 0
19997 1 2 2.3999999999999999e-01 2.2535980613590954e+00 1.4648051032048706e+01 1.0575048550408273e+01 2 2 0
19994 1 2 2.3999999999999999e-01 2.7485098680841711e+00 1.5316699452706626e+01 9.2819635450274305e+00 2 2 0
19995 1 4 -1.2000000000000000e-01 2.8166354990884637e+00 1.4436449632645742e+01 8.2848147191833093e+00 2 2 0
19991 1 2 2.3999999999999999e-01 4.1999276168334987e+00 1.6000633845261792e+01 9.2133326081963354e+00 2 2 0
19996 1 4 -1.2000000000000000e-01 1.8906647389666671e+00 1.6294487322905756e+01 8.8761632977481852e+00 2 2 0
19998 1 4 -1.2000000000000000e-01 2.2013767480986006e+00 1.5555560482381155e+01 1.1604182864135034e+01 2 2 0
19989 1 4 -1.2000000000000000e-01 4.9737751977832305e+00 1.6473618137023934e+01 1.1396764991364394e+01 2 2 0
19993 1 4 -1.2000000000000000e-01 4.3606736613859809e+00 1.6496467777026766e+01 7.9173748641158541e+00 2 2 0
19992 1 4 -1.2000000000000000e-01 5.1807037988932194e+00 1.5062590699146908e+01 9.2854294298638198e+00 2 2 0
19988 1 2 2.3999999999999999e-01 4.7310014186120481e+00 1.7052183227088111e+01 1.0248108171052978e+01 2 2 0
19987 1 4 -1.2000000000000000e-01 2.7231212719244215e+00 1.8053599682867308e+01 1.0885841186431760e+01 2 2 0
19985 1 2 2.3999999999999999e-01 3.9278931754727813e+00 1.8343087036320686e+01 1.0328390618058727e+01 2 2 0
19990 1 4 -1.2000000000000000e-01 5.9834377610778571e+00 1.7340444170305176e+01 9.8239100538378796e+00 2 2 0
20000 1 2 2.3999999999999999e-01 8.6212720513863261e-01 1.4097086875648962e+01 1.0308297431641991e+01 2 2 0
32901 1 4 -1.2000000000000000e-01 5.1330798162890465e+00 1.3510345988773027e+01 6.9061651913799587e+00 1 0 0
20001 1 4 -1.2000000000000000e-01 9.2257625433131807e-01 1.3139927108941382e+01 9.3020539744048403e+00 2 2 0
3388 1 4 -1.2000000000000000e-01 6.0770843424666587e+00 1.3730000938976051e+01 1.1621627344716398e+01 1 0 0
20003 1 2 2.3999999999999999e-01 2.2235308637387557e-01 1.3209866288183621e+01 1.1477155393217002e+01 2 2 0
32902 1 4 -1.2000000000000000e-01 6.8677337128695060e+00 1.2483881095611828e+01 7.8595359250387675e+00 1 0 0
32882 1 2 2.3999999999999999e-01 1.0624222297707638e+01 1.5344217472986397e+01 6.4579357762163543e+00 1 0 0
32892 1 4 -1.2000000000000000e-01 7.9875602745349221e+00 1.4122067240068683e+01 6.4052065157236973e+00 1 0 0
32879 1 2 2.3999999999999999e-01 1.2044173529260963e+01 1.5826101900508963e+01 6.9544050358819618e+00 1 0 0
32883 1 4 -1.2000000000000000e-01 9.6484532477274065e+00 1.6242490826725501e+01 6.7594041022391460e+00 1 0 0
32884 1 4 -1.2000000000000000e-01 1.0338881969267291e+01 1.4262139635671492e+01 7.2204363303037233e+00 1 0 0
3399 1 4 -1.2000000000000000e-01 9.6141438268485384e+00 1.6669162913530052e+01 1.0127765168824913e+01 1 0 0
3393 1 4 -1.2000000000000000e-01 8.3023269480035999e+00 1.4460354945283081e+01 1.0516877359223825e+01 1 0 0
3398 1 2 2.3999999999999999e-01 9.7602446853045084e+00 1.6823264201027261e+01 1.1473733875969963e+01 1 0 0
3401 1 2 2.3999999999999999e-01 9.7662438816984913e+00 1.8349031107539389e+01 1.1621826310467419e+01 1 0 0
3397 1 4 -1.2000000000000000e-01 7.5116798753053846e+00 1.6438067456398848e+01 1.2182822915574967e+01 1 0 0
32880 1 4 -1.2000000000000000e-01 1.2000104317110562e+01 1.5969446592376904e+01 8.3141030455602394e+00 1 0 0
3392 1 2 2.3999999999999999e-01 8.7804382921453890e+00 1.4496831079554649e+01 1.1856996416804201e+01 1 0 0
3400 1 4 -1.2000000000000000e-01 1.1068402091714049e+01 1.6486605900008435e+01 1.1725058378836799e+01 1 0 0
32871 1 4 -1.2000000000000000e-01 1.1026254650533765e+01 1.8249705497148501e+01 8.2842697007676858e+00 1 0 0
3394 1 4 -1.2000000000000000e-01 1.0103247962073542e+01 1.4104755296587289e+01 1.1840776040252971e+01 1 0 0
32876 1 2 2.3999999999999999e-01 1.2741461274883957e+01 1.7025805133746665e+01 6.2414633779932975e+00 1 0 0
32881 1 4 -1.2000000000000000e-01 1.2922911632686276e+01 1.4759943971938764e+01 6.7992560944979834e+00 1 0 0
32877 1 4 -1.2000000000000000e-01 1.3894558474464326e+01 1.7435093651599306e+01 6.9199290506358109e+00 1 0 0
11971 1 4 -1.2000000000000000e-01 1.4474320555445901e+01 1.5312146356862794e+01 9.6447508252685878e+00 0 0 0
11973 1 4 -1.2000000000000000e-01 1.4822471211406949e+01 1.2365012116511320e+01 1.0351125602139845e+01 0 0 0
11974 1 4 -1.2000000000000000e-01 1.6826892512450989e+01 1.2807079337899792e+01 1.0642371434777603e+01 0 0 0
11975 1 2 2.3999999999999999e-01 1.5988508127079101e+01 1.3148130107003331e+01 8.4730086578781894e+00 0 0 0
11972 1 2 2.3999999999999999e-01 1.5804285595560639e+01 1.3255633215272459e+01 9.9806640291453128e+00 0 0 0
11976 1 4 -1.2000000000000000e-01 1.4803997938013739e+01 1.3215300906336031e+01 7.8378528082566925e+00 0 0 0
11969 1 2 2.3999999999999999e-01 1.5347890276600396e+01 1.4693084941479645e+01 1.0484848050485565e+01 0 0 0
11970 1 4 -1.2000000000000000e-01 1.6468265178112411e+01 1.5484572748372251e+01 1.0575692749060291e+01 0 0 0
11979 1 4 -1.2000000000000000e-01 1.6677974096220812e+01 1.5391805555702772e+01 8.2140943150187109e+00 0 0 0
11978 1 2 2.3999999999999999e-01 1.7068079295385786e+01 1.4123676221651206e+01 7.9290001694721184e+00 0 0 0
11980 1 4 -1.2000000000000000e-01 1.7050498428335370e+01 1.4068810035511193e+01 6.6114286917912928e+00 0 0 0
11966 1 2 2.3999999999999999e-01 1.4719480238477482e+01 1.4775300346849079e+01 1.1880027385657799e+01 0 0 0
11968 1 4 -1.2000000000000000e-01 1.3454385837653554e+01 1.4271830895857294e+01 1.1885534921280147e+01 0 0 0
11967 1 4 -1.2000000000000000e-01 1.4775917844263923e+01 1.6106530880743705e+01 1.2175459023867175e+01 0 0 0
11993 1 2 2.3999999999999999e-01 2.1344983479642288e+01 1.2690480860166588e+01 1.0744728253938952e+01 0 0 0
11982 1 4 -1.2000000000000000e-01 1.8703820638710273e+01 1.4412905651685080e+01 9.6549465165064383e+00 0 0 0
11981 1 2 2.3999999999999999e-01 1.8544065267233556e+01 1.4030410539684336e+01 8.4027691453888362e+00 0 0 0
11984 1 2 2.3999999999999999e-01 1.9240089880172174e+01 1.2567769424490985e+01 8.2882194555588491e+00 0 0 0
11994 1 4 -1.2000000000000000e-01 2.0201512832032066e+01 1.3205606773136996e+01 1.1228760519937209e+01 0 0 0
11983 1 4 -1.2000000000000000e-01 1.9155793693381980e+01 1.4884798584591996e+01 7.5302106162400211e+00 0 0 0
11987 1 2 2.3999999999999999e-01 2.0706485341677848e+01 1.2506871595052436e+01 8.1464803189760904e+00 0 0 0
8010 1 4 -1.2000000000000000e-01 2.0521401599293256e+01 1.8190673513171163e+01 9.3360228099461935e+00 0 1 0
11988 1 4 -1.2000000000000000e-01 2.1130745311400421e+01 1.3144538884099896e+01 7.0232490054733452e+00 0 0 0
8011 1 4 -1.2000000000000000e-01 2.0907986400885100e+01 1.8504428033350408e+01 7.2057262836372633e+00 0 1 0
11991 1 4 -1.2000000000000000e-01 2.1448735229126768e+01 1.4407906765542466e+01 9.2813152144013742e+00 0 0 0
11990 1 2 2.3999999999999999e-01 2.1574005615051025e+01 1.3048090967180826e+01 9.3164462313015690e+00 0 0 0
3769 1 4 -1.2000000000000000e-01 4.5919952388553602e+00 1.9034819144927940e+01 6.1167002211109525e+00 1 0 0
19986 1 4 -1.2000000000000000e-01 3.5681392771824578e+00 1.8670994102513841e+01 9.0305694011673445e+00 2 2 0
3714 1 4 -1.2000000000000000e-01 9.9922813505869901e-01 2.0731402946727947e+01 9.9050861081908579e+00 1 0 0
3715 1 4 -1.2000000000000000e-01 8.0544612385821990e-01 1.8984236544701066e+01 8.6139075629613107e+00 1 0 0
19982 1 2 2.3999999999999999e-01 4.5968347661441946e+00 1.9479130705360411e+01 1.1042081800962034e+01 2 2 0
19983 1 4 -1.2000000000000000e-01 5.8138163998963694e+00 1.9857258428616973e+01 1.0468324020503893e+01 2 2 0
19984 1 4 -1.2000000000000000e-01 3.8468429240041977e+00 2.0528503402248678e+01 1.0851563915043108e+01 2 2 0
3713 1 2 2.3999999999999999e-01 1.3393249381228547e-01 2.0095960897889963e+01 8.9582372559263153e+00 1 0 0
3711 1 4 -1.2000000000000000e-01 1.3760600570147834e+00 2.1278649030465040e+01 7.3848615173327925e+00 1 0 0
3710 1 2 2.3999999999999999e-01 8.2384873906883385e-02 2.0928422005383098e+01 7.6643977054626573e+00 1 0 0
32865 1 4 -1.2000000000000000e-01 8.8308929870802526e+00 1.9386123713387757e+01 6.1173800194193033e+00 1 0 0
32869 1 4 -1.2000000000000000e-01 1.1148221994993390e+01 2.1136220416309680e+01 6.3223592888957203e+00 1 0 0
3402 1 4 -1.2000000000000000e-01 8.6929721002581246e+00 1.8799546066464263e+01 1.0945363585107538e+01 1 0 0
3403 1 4 -1.2000000000000000e-01 1.0886579021865757e+01 1.8839095170350166e+01 1.1035708145913294e+01 1 0 0
32864 1 2 2.3999999999999999e-01 9.0649001228043673e+00 2.0149237276245863e+01 7.1918118402834290e+00 1 0 0
32866 1 4 -1.2000000000000000e-01 8.4677159812175091e+00 1.9647234437781560e+01 8.3339191196188036e+00 1 0 0
32867 1 2 2.3999999999999999e-01 1.0653346902935862e+01 2.0406389912627514e+01 7.3410626205874525e+00 1 0 0
32870 1 2 2.3999999999999999e-01 1.1534730136226878e+01 1.9150864727793270e+01 7.4498720656318627e+00 1 0 0
3412 1 4 -1.2000000000000000e-01 9.6932274794419850e+00 2.1338544693002138e+01 1.1180335616410051e+01 1 0 0
32868 1 4 -1.2000000000000000e-01 1.0840023674742289e+01 2.1065563650327618e+01 8.5164551719620807e+00 1 0 0
32863 1 4 -1.2000000000000000e-01 7.0602551741456194e+00 2.1071662675494171e+01 6.6440946898101467e+00 1 0 0
32861 1 2 2.3999999999999999e-01 8.3904957891480443e+00 2.1397886972625482e+01 6.8723775017289706e+00 1 0 0
32872 1 4 -1.2000000000000000e-01 1.2698629993610968e+01 1.9589015356257878e+01 8.0114379245668772e+00 1 0 0
32785 1 4 -1.2000000000000000e-01 1.7607367403523011e+01 1.9009383521062116e+01 1.0360701835515286e+01 1 0 0
32784 1 4 -1.2000000000000000e-01 1.5545527385690400e+01 1.8838056810004321e+01 1.1122262311128161e+01 1 0 0
32783 1 2 2.3999999999999999e-01 1.6776735956459376e+01 1.9456039676379039e+01 1.1330801393120961e+01 1 0 0
32786 1 2 2.3999999999999999e-01 1.6579556742218575e+01 2.1027356861551699e+01 1.1202242872091128e+01 1 0 0
32790 1 4 -1.2000000000000000e-01 1.4888276840769452e+01 2.0929128410793009e+01 9.5745237932836780e+00 1 0 0
32791 1 4 -1.2000000000000000e-01 1.6943359009865141e+01 2.1332574391659644e+01 8.7945549576007167e+00 1 0 0
32789 1 2 2.3999999999999999e-01 1.6065578973006883e+01 2.1575305522910195e+01 9.8408541421040869e+00 1 0 0
32787 1 4 -1.2000000000000000e-01 1.7831440685332712e+01 2.1560398245803544e+01 1.1237737346185824e+01 1 0 0
8009 1 2 2.3999999999999999e-01 2.1116204379519889e+01 1.9034592976892270e+01 8.4612217898185698e+00 0 1 0
8014 1 4 -1.2000000000000000e-01 1.9119643778284011e+01 2.0330139934532376e+01 8.0021839615465069e+00 0 1 0
8013 1 4 -1.2000000000000000e-01 2.0283398353192794e+01 2.0733813808895025e+01 9.8138106391192235e+00 0 1 0
8012 1 2 2.3999999999999999e-01 2.0452274316741491e+01 2.0392361703107248e+01 8.5008181788945478e+00 0 1 0
8016 1 4 -1.2000000000000000e-01 2.1401415321135648e+01 2.1391884145082479e+01 6.5791229147893242e+00 0 1 0
14594 1 2 2.3999999999999999e-01 2.1582743322791330e+01 1.3813715551276754e+01 3.0151688048416315e+01 0 1 0
32930 1 2 2.3999999999999999e-01 6.3721046700311215e-02 3.5963361708936445e+00 1.2966420260414020e+01 1 0 0
32932 1 4 -1.2000000000000000e-01 1.2574730044097977e+00 3.0306039001883653e+00 1.2994765588691799e+01 1 0 0
24162 1 4 -1.2000000000000000e-01 1.1143099862605139e+00 1.5252122547345135e+00 1.6277478598130795e+01 3 2 0
24157 1 4 -1.2000000000000000e-01 3.4246495547627638e+00 3.0946475968535330e+00 1.6896055840616086e+01 3 2 0
32929 1 4 -1.2000000000000000e-01 1.1994104495988611e+00 5.0323339005118299e+00 1.4401357793012590e+01 1 0 0
24154 1 4 -1.2000000000000000e-01 1.0657125658942010e+00 4.6050284240086361e+00 1.6891445854121155e+01 3 2 0
32927 1 2 2.3999999999999999e-01 4.0847583049226727e-01 5.1003408093759539e+00 1.3321982839822166e+01 1 0 0
24161 1 2 2.3999999999999999e-01 8.3270158207709499e-01 1.6354838379243650e+00 1.7587751612043078e+01 3 2 0
24152 1 2 2.3999999999999999e-01 1.9787784670195681e+00 4.7768439001454093e+00 1.7894222978383471e+01 3 2 0
24155 1 2 2.3999999999999999e-01 2.7311894646300874e+00 3.3954436625921516e+00 1.8003859672717915e+01 3 2 0
24153 1 4 -1.2000000000000000e-01 2.8691885065246394e+00 5.7683479816463041e+00 1.7569572776245423e+01 3 2 0
24164 1 2 2.3999999999999999e-01 2.0651955492845420e-01 2.4288638672846705e-01 1.8048844471551863e+01 3 2 0
30144 1 4 -1.2000000000000000e-01 5.9442433036905582e+00 4.8872490387390499e+00 1.5668959434525245e+01 2 0 0
24160 1 4 -1.2000000000000000e-01 3.0090846439852150e+00 1.1543538513979241e+00 1.8247000996875350e+01 3 2 0
30266 1 2 2.3999999999999999e-01 1.1042027115714690e+01 2.2294442769590517e+00 1.2665342716023336e+01 2 0 0
30263 1 2 2.3999999999999999e-01 1.0283323432529862e+01 8.3411864347536091e-01 1.2763775313850292e+01 2 0 0
30265 1 4 -1.2000000000000000e-01 8.9482339683891592e+00 1.0298944091966362e+00 1.2793849643033621e+01 2 0 0
30142 1 4 -1.2000000000000000e-01 7.3311943858692299e+00 4.8642216055518688e+00 1.3376207287839561e+01 2 0 0
30268 1 4 -1.2000000000000000e-01 1.0507496714623729e+01 3.0259925952615383e+00 1.3617751194812465e+01 2 0 0
30141 1 4 -1.2000000000000000e-01 8.7498366095885469e+00 5.0360908176795318e+00 1.5149724073120728e+01 2 0 0
30140 1 2 2.3999999999999999e-01 7.7936566994305725e+00 5.6668920843790769e+00 1.4381716599450957e+01 2 0 0
30264 1 4 -1.2000000000000000e-01 1.0716089683891623e+01 3.1652228003632982e-01 1.3967509072682311e+01 2 0 0
30153 1 4 -1.2000000000000000e-01 7.8522433704660513e+00 4.1331370607704132e+00 1.7476785271815871e+01 2 0 0
30152 1 2 2.3999999999999999e-01 7.3984125666132927e+00 5.1252265541391475e+00 1.8300636932937714e+01 2 0 0
30180 1 4 -1.2000000000000000e-01 1.2204753853416118e+01 8.1603329734215080e-01 1.6981907269694556e+01 2 0 0
30143 1 2 2.3999999999999999e-01 6.5510279438607064e+00 6.0419656112712410e+00 1.5240250969338971e+01 2 0 0
30267 1 4 -1.2000000000000000e-01 1.2261937933185267e+01 1.9970011936713112e+00 1.3099775612052598e+01 2 0 0
30171 1 4 -1.2000000000000000e-01 1.2315811085354865e+01 3.1726937029894438e+00 1.7771778001453203e+01 2 0 0
30178 1 4 -1.2000000000000000e-01 1.4179802893594150e+01 2.5424312894753727e+00 1.6094079099188555e+01 2 0 0
10714 1 4 -1.2000000000000000e-01 1.5354460140944838e+01 1.0245883275896730e+00 1.2212870805515456e+01 -1 0 0
10703 1 2 2.3999999999999999e-01 1.7176750473133819e+01 3.5968041123498868e+00 1.2841711779424532e+01 -1 0 0
10701 1 4 -1.2000000000000000e-01 1.4963434329753319e+01 3.1036225153659771e+00 1.3518021320219384e+01 -1 0 0
10700 1 2 2.3999999999999999e-01 1.5905908987523283e+01 4.1228766569832365e+00 1.3565719466124678e+01 -1 0 0
10702 1 4 -1.2000000000000000e-01 1.6360873904709557e+01 4.2552261143614292e+00 1.4818417915386499e+01 -1 0 0
10704 1 4 -1.2000000000000000e-01 1.7447474034016370e+01 2.3697583773509803e+00 1.3400736488046807e+01 -1 0 0
10705 1 4 -1.2000000000000000e-01 1.8240667942271227e+01 4.3521064017369309e+00 1.3142211626685468e+01 -1 0 0
10693 1 4 -1.2000000000000000e-01 1.4204695686498248e+01 5.1097346015284408e+00 1.6048287532510852e+01 -1 0 0
30179 1 2 2.3999999999999999e-01 1.3533575024335233e+01 5.0395198458265911e-01 1.7080618711066936e+01 2 0 0
30176 1 2 2.3999999999999999e-01 1.4510138946516012e+01 1.7262003550930189e+00 1.7120737454319890e+01 2 0 0
30177 1 4 -1.2000000000000000e-01 1.5857619203981816e+01 1.4133072880253317e+00 1.6863153142832921e+01 2 0 0
30184 1 4 -1.2000000000000000e-01 1.3885057707369876e+01 1.7527605020030754e-01 1.4737914243218057e+01 2 0 0
10696 1 4 -1.2000000000000000e-01 1.3226577317677483e+01 5.0336110786661337e+00 1.3654323128080115e+01 -1 0 0
10697 1 2 2.3999999999999999e-01 1.5362826010714329e+01 5.4760663698637453e+00 1.3080195691048814e+01 -1 0 0
10694 1 2 2.3999999999999999e-01 1.4093878612890315e+01 6.0210303057074208e+00 1.3872169016317063e+01 -1 0 0
30175 1 4 -1.2000000000000000e-01 1.5280465539304579e+01 3.6012835086082573e+00 1.8265717265187622e+01 2 0 0
1176 1 4 -1.2000000000000000e-01 1.9816517781571246e+01 1.7185077199557450e+00 1.6258681498037081e+01 1 0 0
1182 1 4 -1.2000000000000000e-01 2.0564706981816446e+01 2.5167300329069966e+00 1.3900296194433169e+01 1 0 0
1172 1 2 2.3999999999999999e-01 2.0779282028292396e+01 2.0837089562321860e+00 1.8310743086844408e+01 1 0 0
1175 1 2 2.3999999999999999e-01 2.1067557208770463e+01 1.7908910443797548e+00 1.6765391381435872e+01 1 0 0
1180 1 4 -1.2000000000000000e-01 2.1461503056004300e+01 3.9634476744476625e+00 1.6265966472841534e+01 1 0 0
1189 1 4 -1.2000000000000000e-01 2.1186120927951531e+01 5.1751286283555107e+00 1.3618063710017648e+01 1 0 0
1177 1 4 -1.2000000000000000e-01 2.1530854194950329e+01 5.3853435736822530e-01 1.6811764679124277e+01 1 0 0
24141 1 4 -1.2000000000000000e-01 4.8851950232529015e-03 9.6954973934991706e+00 1.7549048512806110e+01 3 2 0
30145 1 4 -1.2000000000000000e-01 5.5832066386190222e+00 6.5927404353236438e+00 1.4526952906514749e+01 2 0 0
3385 1 4 -1.2000000000000000e-01 5.7822726332433856e+00 1.1356798697162358e+01 1.2727898393694121e+01 1 0 0
32921 1 2 2.3999999999999999e-01 1.5746305015475563e+00 7.3494199661113289e+00 1.2594519484862705e+01 1 0 0
32922 1 4 -1.2000000000000000e-01 4.9805469494552784e-01 8.2277121194802874e+00 1.2861639236298018e+01 1 0 0
24145 1 4 -1.2000000000000000e-01 1.2278743308693281e+00 7.5305939393640760e+00 1.7294150978816344e+01 3 2 0
32923 1 4 -1.2000000000000000e-01 2.2098831822885008e+00 7.2025021446079647e+00 1.3721795810970741e+01 1 0 0
3376 1 4 -1.2000000000000000e-01 2.8013629029818135e+00 9.9926704136479323e+00 1.6038670911684509e+01 1 0 0
3378 1 4 -1.2000000000000000e-01 5.2859339581357538e+00 9.8564572147393967e+00 1.4931806174871230e+01 1 0 0
3379 1 4 -1.2000000000000000e-01 5.0814165339332815e+00 1.0599636275466505e+01 1.6918446273588504e+01 1 0 0
3375 1 4 -1.2000000000000000e-01 2.9001348292658400e+00 1.0925950031768034e+01 1.4077767827540180e+01 1 0 0
3374 1 2 2.3999999999999999e-01 3.2384782440616959e+00 1.1082677578008951e+01 1.5400782837712640e+01 1 0 0
3377 1 2 2.3999999999999999e-01 4.8067907818826372e+00 1.0935396775162605e+01 1.5602737075275789e+01 1 0 0
30147 1 4 -1.2000000000000000e-01 5.5299296323385478e+00 7.3293175842478808e+00 1.6918799472969344e+01 2 0 0
3380 1 2 2.3999999999999999e-01 5.6851493721113000e+00 1.2120794178760088e+01 1.5033387894687309e+01 1 0 0
3373 1 4 -1.2000000000000000e-01 1.2454086364024446e+00 1.1982902503430230e+01 1.5734163486438812e+01 1 0 0
3371 1 2 2.3999999999999999e-01 2.5155262185990672e+00 1.2364174678725799e+01 1.6045492007450353e+01 1 0 0
3369 1 4 -1.2000000000000000e-01 2.2617980541278095e+00 1.1428406538729591e+01 1.8248318528504583e+01 1 0 0
30139 1 4 -1.2000000000000000e-01 9.7437334569286147e+00 6.2246361314179470e+00 1.3130613191469559e+01 2 0 0
3390 1 4 -1.2000000000000000e-01 8.2817293908848306e+00 1.2344710962206330e+01 1.2217289014289630e+01 1 0 0
30136 1 4 -1.2000000000000000e-01 7.1611680425226130e+00 8.4846456864232991e+00 1.3272488251036629e+01 2 0 0
30146 1 2 2.3999999999999999e-01 6.7262968173576478e+00 6.9164915563678306e+00 1.6463962286401699e+01 2 0 0
30148 1 4 -1.2000000000000000e-01 7.2966541940103564e+00 8.0519798556971924e+00 1.5982573338734088e+01 2 0 0
30137 1 2 2.3999999999999999e-01 8.7154795177718949e+00 6.8161161235939902e+00 1.3783564501804621e+01 2 0 0
30129 1 4 -1.2000000000000000e-01 1.1275003187015232e+01 8.2379863045004047e+00 1.2367897298642575e+01 2 0 0
30134 1 2 2.3999999999999999e-01 8.1441049726547394e+00 7.7881030803571409e+00 1.2730835539937713e+01 2 0 0
30133 1 4 -1.2000000000000000e-01 9.2871589737541775e+00 9.7927681926583805e+00 1.3204009617030856e+01 2 0 0
30138 1 4 -1.2000000000000000e-01 9.3545371637632844e+00 7.5517685529575020e+00 1.4685768788401571e+01 2 0 0
10678 1 4 -1.2000000000000000e-01 1.0330133175764422e+01 1.0425395158197450e+01 1.6456011917297189e+01 -1 0 0
30151 1 4 -1.2000000000000000e-01 8.9255633076606511e+00 6.7529014516214367e+00 1.7255648325820776e+01 2 0 0
3381 1 4 -1.2000000000000000e-01 6.9459390142600173e+00 1.1874423183240935e+01 1.5452803932958611e+01 1 0 0
30149 1 2 2.3999999999999999e-01 7.6432938265389856e+00 6.5226747145542161e+00 1.7661902063226663e+01 2 0 0
10676 1 2 2.3999999999999999e-01 1.1302121049637545e+01 1.0718505934828098e+01 1.7362669003570836e+01 -1 0 0
10677 1 4 -1.2000000000000000e-01 1.1750736093751083e+01 1.2035735351015731e+01 1.7131776338757415e+01 -1 0 0
10671 1 4 -1.2000000000000000e-01 8.3847485228305221e+00 1.0044161359851552e+01 1.8224119908663447e+01 -1 0 0
10680 1 4 -1.2000000000000000e-01 1.1774249081102349e+01 8.3704862532877478e+00 1.7391723794254595e+01 -1 0 0
10684 1 4 -1.2000000000000000e-01 1.2140621472143255e+01 8.8255882591577475e+00 1.4955410128135339e+01 -1 0 0
10692 1 4 -1.2000000000000000e-01 1.2649424198660110e+01 6.5763884032265505e+00 1.5570616938659304e+01 -1 0 0
10679 1 2 2.3999999999999999e-01 1.2454754072074561e+01 9.5875594200624921e+00 1.7120456448778878e+01 -1 0 0
10691 1 2 2.3999999999999999e-01 1.4005096228557623e+01 6.2809803858136712e+00 1.5384429177974139e+01 -1 0 0
10682 1 2 2.3999999999999999e-01 1.3011735370452621e+01 9.5842900041826589e+00 1.5683172714895324e+01 -1 0 0
10683 1 4 -1.2000000000000000e-01 1.2941320594380823e+01 1.0822894473921565e+01 1.5207284630039863e+01 -1 0 0
10698 1 4 -1.2000000000000000e-01 1.6335417866922811e+01 6.4259724007322738e+00 1.3294688689666097e+01 -1 0 0
10695 1 4 -1.2000000000000000e-01 1.3643347423702304e+01 7.1478692296764601e+00 1.3290452922952705e+01 -1 0 0
10690 1 4 -1.2000000000000000e-01 1.6094170035413860e+01 7.3662321486960796e+00 1.5761845504168816e+01 -1 0 0
10688 1 2 2.3999999999999999e-01 1.4761539573481423e+01 7.5084605591678555e+00 1.5950876299567700e+01 -1 0 0
10687 1 4 -1.2000000000000000e-01 1.4744496742964520e+01 8.9888946045843063e+00 1.4269334074663195e+01 -1 0 0
10685 1 2 2.3999999999999999e-01 1.4389263654467920e+01 8.9606981842070805e+00 1.5535177495782300e+01 -1 0 0
10686 1 4 -1.2000000000000000e-01 1.5255631076835884e+01 9.7817758948224967e+00 1.6196042741515374e+01 -1 0 0
10689 1 4 -1.2000000000000000e-01 1.4538583258014519e+01 7.4616093918799393e+00 1.7316395370747852e+01 -1 0 0
10681 1 4 -1.2000000000000000e-01 1.3449599791681395e+01 9.7898503853495793e+00 1.8077731374162877e+01 -1 0 0
12006 1 4 -1.2000000000000000e-01 1.8349477587373855e+01 9.7844057365942021e+00 1.4798156773128554e+01 0 0 0
12013 1 4 -1.2000000000000000e-01 1.9015938492118202e+01 7.5254083670889367e+00 1.6164604537820455e+01 0 0 0
12003 1 4 -1.2000000000000000e-01 1.9150759649203724e+01 9.8048405196126431e+00 1.2418458320807352e+01 0 0 0
12004 1 4 -1.2000000000000000e-01 1.9261716217074113e+01 1.1818899573337598e+01 1.3160930118762561e+01 0 0 0
12002 1 2 2.3999999999999999e-01 1.9862572496834947e+01 1.0594812269938641e+01 1.3274932314014624e+01 0 0 0
12010 1 4 -1.2000000000000000e-01 2.0587475592228536e+01 7.9924677619136837e+00 1.4203804427396118e+01 0 0 0
11999 1 2 2.3999999999999999e-01 2.1304498117456085e+01 1.0693821967135396e+01 1.2649300711456824e+01 0 0 0
12005 1 2 2.3999999999999999e-01 1.9669401211988202e+01 1.0087168339321472e+01 1.4766690931009871e+01 0 0 0
12007 1 4 -1.2000000000000000e-01 1.9847219696091869e+01 1.1237428623395289e+01 1.5505837263627258e+01 0 0 0
12008 1 2 2.3999999999999999e-01 2.0571293734729970e+01 8.8903893359590977e+00 1.5231070047430732e+01 0 0 0
12011 1 2 2.3999999999999999e-01 2.0176008793113251e+01 8.1942665015521925e+00 1.6480977985563602e+01 0 0 0
12012 1 4 -1.2000000000000000e-01 2.1012763190059029e+01 7.1118572652387444e+00 1.6733174665908081e+01 0 0 0
12015 1 4 -1.2000000000000000e-01 1.8736590199774497e+01 9.8052549986749167e+00 1.7531763264814206e+01 0 0 0
12014 1 2 2.3999999999999999e-01 1.9819767907683989e+01 9.0314386150864312e+00 1.7720578644792287e+01 0 0 0
12016 1 4 -1.2000000000000000e-01 2.0893401186126155e+01 9.9415910125217248e+00 1.7917627061579012e+01 0 0 0
3383 1 2 2.3999999999999999e-01 5.5517720683010614e+00 1.2466866918580534e+01 1.3517765056638753e+01 1 0 0
20007 1 4 -1.2000000000000000e-01 1.3939911260306994e+00 1.4053107114386767e+01 1.3250861028625433e+01 2 2 0
19977 1 4 -1.2000000000000000e-01 3.6312310992540100e+00 1.7697750273605401e+01 1.3234960601670238e+01 2 2 0
3384 1 4 -1.2000000000000000e-01 4.2690318931640396e+00 1.2861009519718843e+01 1.3311554472552226e+01 1 0 0
3372 1 4 -1.2000000000000000e-01 2.8379017822652632e+00 1.3487948140289712e+01 1.5376897297209650e+01 1 0 0
3382 1 4 -1.2000000000000000e-01 5.2957745400458736e+00 1.3228028873670988e+01 1.5674476114434739e+01 1 0 0
3368 1 2 2.3999999999999999e-01 2.6578788128809596e+00 1.2588668392639564e+01 1.7605623924880998e+01 1 0 0
3366 1 4 -1.2000000000000000e-01 2.5604813953863865e+00 1.4974899040623260e+01 1.7835342947043731e+01 1 0 0
3370 1 4 -1.2000000000000000e-01 3.9820859081438527e+00 1.2665536774875685e+01 1.7898957224177838e+01 1 0 0
20013 1 4 -1.2000000000000000e-01 2.9277484784235164e-01 1.6505222968624366e+01 1.4674480003388766e+01 2 2 0
20006 1 2 2.3999999999999999e-01 8.1741125576017426e-02 1.3866364196718786e+01 1.2902825395073869e+01 2 2 0
3367 1 4 -1.2000000000000000e-01 5.7164720657716217e-01 1.3850528985678284e+01 1.7781993132201041e+01 1 0 0
3365 1 2 2.3999999999999999e-01 1.8846529738112057e+00 1.3821244019378579e+01 1.8226485216980418e+01 1 0 0
3387 1 4 -1.2000000000000000e-01 6.0752964776002223e+00 1.4802144107158687e+01 1.3500278562132467e+01 1 0 0
3395 1 2 2.3999999999999999e-01 8.7766705358885471e+00 1.5973959966020523e+01 1.2281821444930769e+01 1 0 0
3386 1 2 2.3999999999999999e-01 6.4899968428168142e+00 1.3643291465968115e+01 1.2906878883051224e+01 1 0 0
10668 1 4 -1.2000000000000000e-01 8.7572216542815600e+00 1.2557476169557175e+01 1.7263566136093818e+01 -1 0 0
10656 1 4 -1.2000000000000000e-01 6.9734075526580117e+00 1.7154204274684609e+01 1.6798785706835499e+01 -1 0 0
10660 1 4 -1.2000000000000000e-01 7.1940303999201216e+00 1.4683385403646774e+01 1.7603907987478397e+01 -1 0 0
3389 1 2 2.3999999999999999e-01 8.0244988234244801e+00 1.3479118170139358e+01 1.2815946607218233e+01 1 0 0
3391 1 4 -1.2000000000000000e-01 8.5075825013303685e+00 1.3477609915168358e+01 1.4125780583161417e+01 1 0 0
3396 1 4 -1.2000000000000000e-01 8.9951364241197709e+00 1.6133665287169823e+01 1.3548064118926712e+01 1 0 0
10659 1 4 -1.2000000000000000e-01 9.2880590451407947e+00 1.5652926952499085e+01 1.7480324304460876e+01 -1 0 0
10655 1 2 2.3999999999999999e-01 7.3303598985743834e+00 1.6942095061461256e+01 1.8085294031072191e+01 -1 0 0
10658 1 2 2.3999999999999999e-01 8.1008270988612896e+00 1.5590681496799185e+01 1.8119283045724725e+01 -1 0 0
3405 1 4 -1.2000000000000000e-01 1.0689390646017801e+01 1.8168135638516727e+01 1.3822810188373744e+01 1 0 0
11955 1 4 -1.2000000000000000e-01 1.2207171854059707e+01 1.5421461720409171e+01 1.6577282979877594e+01 0 0 0
10651 1 4 -1.2000000000000000e-01 9.3791135313297627e+00 1.8241415861813952e+01 1.6678541463980771e+01 -1 0 0
11965 1 4 -1.2000000000000000e-01 1.6814998810736309e+01 1.4338819003997820e+01 1.2823800911903509e+01 0 0 0
11964 1 4 -1.2000000000000000e-01 1.5303735288246227e+01 1.2714695950964355e+01 1.2809827000531216e+01 0 0 0
32782 1 4 -1.2000000000000000e-01 1.7327565196849324e+01 1.7592789215380822e+01 1.2641214430033763e+01 1 0 0
11959 1 4 -1.2000000000000000e-01 1.2771569589731458e+01 1.3824291739363424e+01 1.4550811772243657e+01 0 0 0
11958 1 4 -1.2000000000000000e-01 1.3281883556439634e+01 1.5939412988689581e+01 1.4264875708190015e+01 0 0 0
11963 1 2 2.3999999999999999e-01 1.5461424740891468e+01 1.4023187849377489e+01 1.3008530765019188e+01 0 0 0
11961 1 4 -1.2000000000000000e-01 1.5659121721174966e+01 1.3563416785175095e+01 1.5404664422112997e+01 0 0 0
11960 1 2 2.3999999999999999e-01 1.5147349665620375e+01 1.4461126274670097e+01 1.4472872440246020e+01 0 0 0
11962 1 4 -1.2000000000000000e-01 1.5792162342555155e+01 1.5655817946219083e+01 1.4670320486831018e+01 0 0 0
11957 1 2 2.3999999999999999e-01 1.3654670346592665e+01 1.4797322665362561e+01 1.4894707501222259e+01 0 0 0
11954 1 2 2.3999999999999999e-01 1.3454330582349662e+01 1.4977406540304507e+01 1.6414708250593108e+01 0 0 0
11956 1 4 -1.2000000000000000e-01 1.3583780292852232e+01 1.3732526474721066e+01 1.7083892713071375e+01 0 0 0
11953 1 4 -1.2000000000000000e-01 1.4706156775198313e+01 1.7165117073947915e+01 1.6315304426224539e+01 0 0 0
11951 1 2 2.3999999999999999e-01 1.4369207191787188e+01 1.6106413880139122e+01 1.7091450424438527e+01 0 0 0
11952 1 4 -1.2000000000000000e-01 1.5586596507754487e+01 1.5539544599433725e+01 1.7364466158866364e+01 0 0 0
11950 1 4 -1.2000000000000000e-01 1.3022647726528435e+01 1.7600891365632474e+01 1.8149137406473166e+01 0 0 0
32776 1 4 -1.2000000000000000e-01 1.9059614320868079e+01 1.7578572282976147e+01 1.4629776136732428e+01 1 0 0
32296 1 4 -1.2000000000000000e-01 1.8840902853106620e+01 1.5652909434943709e+01 1.7352014084237307e+01 1 0 0
32286 1 4 -1.2000000000000000e-01 2.0925644418700092e+01 1.4007990101765541e+01 1.5738395903613771e+01 1 0 0
32293 1 4 -1.2000000000000000e-01 1.9421955488176785e+01 1.3079683652724992e+01 1.7911082122040987e+01 1 0 0
32773 1 4 -1.2000000000000000e-01 2.1347089902966204e+01 1.8172016153644140e+01 1.4204002036416101e+01 1 0 0
32288 1 2 2.3999999999999999e-01 2.1542737298758244e+01 1.4207177504858402e+01 1.8077295532672412e+01 1 0 0
32772 1 4 -1.2000000000000000e-01 2.0791888518995524e+01 1.8425335522029346e+01 1.6272477316491432e+01 1 0 0
19980 1 4 -1.2000000000000000e-01 6.1333574667608977e+00 1.8664949936375617e+01 1.2480868057985566e+01 2 2 0
19978 1 4 -1.2000000000000000e-01 4.6094331927934720e+00 1.8810788723190942e+01 1.4823822216552822e+01 2 2 0
19976 1 2 2.3999999999999999e-01 3.9890011959694829e+00 1.8917884332835733e+01 1.3614082718575107e+01 2 2 0
19975 1 4 -1.2000000000000000e-01 2.0941644618223170e+00 1.9092740064207579e+01 1.4784299660533874e+01 2 2 0
19979 1 2 2.3999999999999999e-01 5.0030618274814369e+00 1.9387068446913705e+01 1.2553710381393465e+01 2 2 0
19974 1 4 -1.2000000000000000e-01 1.9178326254717200e+00 1.9765527063813053e+01 1.2680404412856745e+01 2 2 0
19981 1 4 -1.2000000000000000e-01 5.4808667179974853e+00 2.0587959937523120e+01 1.3023775037634614e+01 2 2 0
19973 1 2 2.3999999999999999e-01 2.7080222582433642e+00 1.9714701913636755e+01 1.3812700220235516e+01 2 2 0
19970 1 2 2.3999999999999999e-01 2.8219024306719147e+00 2.1156106365667085e+01 1.4303294290897590e+01 2 2 0
19971 1 4 -1.2000000000000000e-01 3.7299993241865455e+00 2.1190238773014684e+01 1.5357190702047829e+01 2 2 0
3342 1 4 -1.2000000000000000e-01 3.4356647156173552e+00 2.0997566936485406e+01 1.8176159724892297e+01 1 0 0
19968 1 4 -1.2000000000000000e-01 9.7794125219656913e-01 2.1376827301580931e+01 1.5980457394523194e+01 2 2 0
3406 1 4 -1.2000000000000000e-01 8.5832360980773821e+00 1.8656958317584646e+01 1.3639876930128469e+01 1 0 0
3411 1 4 -1.2000000000000000e-01 8.1751217338223441e+00 2.1027509896667311e+01 1.2714502762327625e+01 1 0 0
3410 1 2 2.3999999999999999e-01 9.4612385148182145e+00 2.1366993859162740e+01 1.2521812972845389e+01 1 0 0
3408 1 4 -1.2000000000000000e-01 1.1597472200217258e+01 2.0547301340346383e+01 1.3163390724059353e+01 1 0 0
10649 1 2 2.3999999999999999e-01 9.4291549751446286e+00 1.8525657268085642e+01 1.7993544879718399e+01 -1 0 0
3404 1 2 2.3999999999999999e-01 9.7553078279848240e+00 1.8852769837525226e+01 1.3066093551308906e+01 1 0 0
10648 1 4 -1.2000000000000000e-01 9.1226966447114926e+00 2.0751369668780868e+01 1.7127096819815158e+01 -1 0 0
10647 1 4 -1.2000000000000000e-01 1.1131197166989301e+01 2.0135694589427601e+01 1.7403495202608102e+01 -1 0 0
10646 1 2 2.3999999999999999e-01 9.9338627314579515e+00 2.0061541082748679e+01 1.7967844635048742e+01 -1 0 0
3407 1 2 2.3999999999999999e-01 1.0306680475729143e+01 2.0368717953494144e+01 1.3322399001459090e+01 1 0 0
3409 1 4 -1.2000000000000000e-01 1.0133407388973790e+01 2.0645485587961193e+01 1.4622023906613107e+01 1 0 0
32788 1 4 -1.2000000000000000e-01 1.5797685370582490e+01 2.1479418042059116e+01 1.2266743257027281e+01 1 0 0
32780 1 2 2.3999999999999999e-01 1.7314284033075605e+01 1.8937040095789044e+01 1.2703351600638229e+01 1 0 0
32781 1 4 -1.2000000000000000e-01 1.6315426070412745e+01 1.9247075321744532e+01 1.3545791209971616e+01 1 0 0
32491 1 4 -1.2000000000000000e-01 1.5303792198153422e+01 2.1372651429042172e+01 1.6987041356476407e+01 1 0 0
32775 1 4 -1.2000000000000000e-01 1.8328481802943976e+01 1.9422684255587395e+01 1.5443305346606733e+01 1 0 0
32779 1 4 -1.2000000000000000e-01 1.8686230571699568e+01 2.0797047559589711e+01 1.3396548431056463e+01 1 0 0
32777 1 2 2.3999999999999999e-01 1.8725946199372490e+01 1.9452791144173847e+01 1.3183941567258142e+01 1 0 0
32774 1 2 2.3999999999999999e-01 1.9159061397538586e+01 1.8914106849854431e+01 1.4563920218993523e+01 1 0 0
32778 1 4 -1.2000000000000000e-01 1.9632197561426203e+01 1.9054637528850648e+01 1.2244054830070315e+01 1 0 0
32771 1 2 2.3999999999999999e-01 2.0672577489430932e+01 1.8991476863266122e+01 1.5012410218180959e+01 1 0 0
32768 1 2 2.3999999999999999e-01 2.1276066635457529e+01 2.0453222322931634e+01 1.5003355163418524e+01 1 0 0
32769 1 4 -1.2000000000000000e-01 2.1203986266597312e+01 2.0813696174819832e+01 1.3679556800795016e+01 1 0 0
32770 1 4 -1.2000000000000000e-01 2.0428685802644200e+01 2.1229682437399248e+01 1.5649692729538945e+01 1 0 0
30154 1 4 -1.2000000000000000e-01 6.0657596374571829e+00 4.9133898757095578e+00 1.8351002937374293e+01 2 0 0
24158 1 2 2.3999999999999999e-01 2.0632406836415274e+00 2.0789991867880548e+00 1.8404968709248049e+01 3 2 0
24156 1 4 -1.2000000000000000e-01 3.6190189087793994e+00 3.5796623077560827e+00 1.9000167401580434e+01 3 2 0
24159 1 4 -1.2000000000000000e-01 1.8559020986057413e+00 2.0946143091629366e+00 1.9746717867630988e+01 3 2 0
12270 1 4 -1.2000000000000000e-01 4.4970400390770582e+00 3.2847300819540131e+00 2.2676676033676141e+01 0 0 0
12273 1 4 -1.2000000000000000e-01 4.2092286139842292e+00 5.9715740979586300e+00 2.2385709836662613e+01 0 0 0
12272 1 2 2.3999999999999999e-01 4.2906966027353688e+00 5.4534592238179700e+00 2.3655947205936304e+01 0 0 0
12269 1 2 2.3999999999999999e-01 5.1197434277950524e+00 4.1362358765777643e+00 2.3503382050030957e+01 0 0 0
24149 1 2 2.3999999999999999e-01 1.0460543460428642e+00 5.1135870976164437e+00 1.9077426176033001e+01 3 2 0
24151 1 4 -1.2000000000000000e-01 1.8957303609783229e+00 5.5054545501114012e+00 2.0069877261607775e+01 3 2 0
24150 1 4 -1.2000000000000000e-01 3.4166221217829101e-01 4.0504595640670198e+00 1.9548304902195255e+01 3 2 0
12208 1 4 -1.2000000000000000e-01 2.1913075854923720e+00 1.5310384231829643e-01 2.2194532058107697e+01 0 0 0
12277 1 4 -1.2000000000000000e-01 2.1931742189971195e+00 4.2227737195571926e+00 2.3643188825017774e+01 0 0 0
12207 1 4 -1.2000000000000000e-01 1.8046383358034732e+00 3.6647404322433283e-02 2.4232968049487603e+01 0 0 0
12275 1 2 2.3999999999999999e-01 2.8352936969500613e+00 5.2581679726821591e+00 2.4197500371896830e+01 0 0 0
12271 1 4 -1.2000000000000000e-01 6.4038982745577746e+00 4.3390869942794712e+00 2.3020113722776323e+01 0 0 0
30156 1 4 -1.2000000000000000e-01 7.7074864251973745e+00 3.5388445179624739e+00 2.0032138151276211e+01 2 0 0
30163 1 4 -1.2000000000000000e-01 1.0331680360078741e+01 3.5284496462915067e+00 1.9064050286841827e+01 2 0 0
30155 1 2 2.3999999999999999e-01 7.8265162681615985e+00 4.8238554611859534e+00 1.9799363637933329e+01 2 0 0
30158 1 2 2.3999999999999999e-01 9.2359612114031666e+00 5.2356661445833659e+00 2.0288035306250094e+01 2 0 0
30159 1 4 -1.2000000000000000e-01 9.3789884026758905e+00 4.8431039165228631e+00 2.1541065162735819e+01 2 0 0
30161 1 2 2.3999999999999999e-01 1.0556184243528952e+01 4.7809701485261042e+00 1.9566443281375044e+01 2 0 0
30162 1 4 -1.2000000000000000e-01 1.0888905227639967e+01 5.5427777763770676e+00 1.8535026331336297e+01 2 0 0
30164 1 2 2.3999999999999999e-01 1.1791316835957939e+01 4.7634073549785452e+00 2.0522738797243033e+01 2 0 0
30165 1 4 -1.2000000000000000e-01 1.1578495209427055e+01 3.9467597704270090e+00 2.1565084815364511e+01 2 0 0
10830 1 4 -1.2000000000000000e-01 1.0220725541418950e+01 1.1617972985610185e+00 2.3722913246668838e+01 -1 0 0
30166 1 4 -1.2000000000000000e-01 1.1892283552707010e+01 5.9545423139905607e+00 2.1047188931794114e+01 2 0 0
30157 1 4 -1.2000000000000000e-01 6.9643136817746241e+00 5.5649353342419721e+00 2.0510843143575446e+01 2 0 0
12268 1 4 -1.2000000000000000e-01 6.3003376045585400e+00 2.3407050034622396e+00 2.4373709935643497e+01 0 0 0
10829 1 2 2.3999999999999999e-01 1.1346265898827193e+01 5.3248396379403906e-01 2.4234213809264698e+01 -1 0 0
30172 1 4 -1.2000000000000000e-01 1.2454668554994525e+01 2.0439984078371309e+00 1.9644987338757442e+01 2 0 0
10831 1 4 -1.2000000000000000e-01 1.2354229341886763e+01 1.0836590568451296e+00 2.3517468885182421e+01 -1 0 0
30170 1 2 2.3999999999999999e-01 1.3059355933456485e+01 3.0093578284228411e+00 1.8913459257610469e+01 2 0 0
30167 1 2 2.3999999999999999e-01 1.3079697652098865e+01 4.3153990135743800e+00 1.9732217853474509e+01 2 0 0
30169 1 4 -1.2000000000000000e-01 1.3530230912627408e+01 5.3178569225257553e+00 1.8949851860566930e+01 2 0 0
30173 1 2 2.3999999999999999e-01 1.4494596595459907e+01 2.5126273921518130e+00 1.8457415523167121e+01 2 0 0
30168 1 4 -1.2000000000000000e-01 1.4009784050826172e+01 4.1577991513417727e+00 2.0715705612851327e+01 2 0 0
30174 1 4 -1.2000000000000000e-01 1.5064623325090837e+01 1.8447563972008940e+00 1.9514943756857740e+01 2 0 0
10849 1 4 -1.2000000000000000e-01 1.5221044897399816e+01 4.3447640292032963e+00 2.4100669188356811e+01 -1 0 0
10803 1 4 -1.2000000000000000e-01 1.7036896126764681e+01 1.1206165614314554e+00 2.2261039296777891e+01 -1 0 0
10854 1 4 -1.2000000000000000e-01 1.7895951554312582e+01 4.5133761826199912e+00 2.4230253134425272e+01 -1 0 0
1173 1 4 -1.2000000000000000e-01 1.9856130005532659e+01 3.0991861993490959e+00 1.8409094805143109e+01 1 0 0
1171 1 4 -1.2000000000000000e-01 2.1461030156963588e+01 2.5458092911090717e+00 2.0422570527128357e+01 1 0 0
10863 1 4 -1.2000000000000000e-01 2.0079970368984693e+01 4.9139711797788896e+00 2.2725223285057826e+01 -1 0 0
1174 1 4 -1.2000000000000000e-01 2.0125188452520376e+01 1.0117415638086502e+00 1.8785382358867363e+01 1 0 0
10862 1 2 2.3999999999999999e-01 2.0715889427895153e+01 4.7207718763998647e+00 2.3946792389132529e+01 -1 0 0
24143 1 2 2.3999999999999999e-01 4.6183108671548528e-01 7.6369294091082152e+00 1.8397394829883559e+01 3 2 0
12287 1 2 2.3999999999999999e-01 3.2312253626755344e-01 9.3303496093641698e+00 2.3737525424767135e+01 0 0 0
12280 1 4 -1.2000000000000000e-01 1.5077161810723207e+00 6.6984072682793290e+00 2.2629762238248595e+01 0 0 0
24146 1 2 2.3999999999999999e-01 4.9448293430676950e-02 6.2011084994077388e+00 1.8903659928647258e+01 3 2 0
12289 1 4 -1.2000000000000000e-01 1.1363503481712467e+00 9.5424104880049132e+00 2.2689927654846787e+01 0 0 0
24144 1 4 -1.2000000000000000e-01 1.2117420304475242e+00 8.2993221378770468e+00 1.9282371963466783e+01 3 2 0
12282 1 4 -1.2000000000000000e-01 3.1485765759806799e+00 8.4521956449681230e+00 2.3903746630226042e+01 0 0 0
12060 1 4 -1.2000000000000000e-01 5.5755003439896429e+00 9.9252228142332530e+00 2.3147305638545301e+01 0 0 0
12278 1 2 2.3999999999999999e-01 1.8715536187465251e+00 6.4350852937701486e+00 2.3991113930676363e+01 0 0 0
12274 1 4 -1.2000000000000000e-01 4.9120776029365825e+00 6.4195454990492857e+00 2.4329746793610376e+01 0 0 0
30160 1 4 -1.2000000000000000e-01 9.3897458942696375e+00 6.5609449513065412e+00 2.0303330418803235e+01 2 0 0
30150 1 4 -1.2000000000000000e-01 7.3177443761650043e+00 7.4868976024382246e+00 1.8608834178705159e+01 2 0 0
10673 1 2 2.3999999999999999e-01 1.0703654907878743e+01 1.0722604391795983e+01 1.8785898582498607e+01 -1 0 0
10670 1 2 2.3999999999999999e-01 9.1108620118986625e+00 1.0983712816270446e+01 1.8935777773804169e+01 -1 0 0
10674 1 4 -1.2000000000000000e-01 1.0913490212623477e+01 9.5439027113844883e+00 1.9395803280421852e+01 -1 0 0
12058 1 4 -1.2000000000000000e-01 7.7346582446170347e+00 8.6486624409607149e+00 2.2124191710537445e+01 0 0 0
10672 1 4 -1.2000000000000000e-01 8.7294722375802518e+00 1.0611324333277523e+01 2.0213398668495561e+01 -1 0 0
12051 1 4 -1.2000000000000000e-01 1.0204845216842974e+01 9.7175014771808090e+00 2.2236552904028194e+01 0 0 0
10675 1 4 -1.2000000000000000e-01 1.1455348991283973e+01 1.1652177801821104e+01 1.9419998119283754e+01 -1 0 0
12043 1 4 -1.2000000000000000e-01 1.1846067788460749e+01 1.1850161305379617e+01 2.2160330001392236e+01 0 0 0
12061 1 4 -1.2000000000000000e-01 7.4837429184504147e+00 1.1005675445120382e+01 2.2827600911012272e+01 0 0 0
12056 1 2 2.3999999999999999e-01 7.6384156313308704e+00 8.8529988896835672e+00 2.3458209213512564e+01 0 0 0
12050 1 2 2.3999999999999999e-01 1.0184492695679422e+01 9.7291285272353161e+00 2.3589801708594013e+01 0 0 0
12059 1 2 2.3999999999999999e-01 6.8097792160211332e+00 1.0135217130585749e+01 2.3625222526498309e+01 0 0 0
12047 1 2 2.3999999999999999e-01 1.1650679583663907e+01 9.4431756398059612e+00 2.4081358829163396e+01 0 0 0
12055 1 4 -1.2000000000000000e-01 9.4685983195914396e+00 7.4531628198054927e+00 2.3685308332031113e+01 0 0 0
12052 1 4 -1.2000000000000000e-01 9.9721931091169278e+00 1.0972331098260911e+01 2.4001323046051358e+01 0 0 0
12053 1 2 2.3999999999999999e-01 9.0946355183613026e+00 8.7261671750374230e+00 2.4066541631259174e+01 0 0 0
12057 1 4 -1.2000000000000000e-01 6.9997997489562698e+00 7.7815248230926537e+00 2.3845563811814788e+01 0 0 0
12049 1 4 -1.2000000000000000e-01 1.2082283375013951e+01 8.4028978457832295e+00 2.3405887313788334e+01 0 0 0
10669 1 4 -1.2000000000000000e-01 7.2056669631147532e+00 1.2238903324003141e+01 1.8927061841006012e+01 -1 0 0
12042 1 4 -1.2000000000000000e-01 1.3117679653641893e+01 1.0175504073928257e+01 2.1534293513112583e+01 0 0 0
12041 1 2 2.3999999999999999e-01 1.2975363212144549e+01 1.1108803656145035e+01 2.2409569306099691e+01 0 0 0
12037 1 4 -1.2000000000000000e-01 1.5735689155912752e+01 1.0281559618634555e+01 2.1985247741801590e+01 0 0 0
12024 1 4 -1.2000000000000000e-01 1.7660832222268972e+01 9.8966837061308688e+00 2.0307463176092043e+01 0 0 0
12035 1 2 2.3999999999999999e-01 1.5613524627754906e+01 1.1498181561854464e+01 2.2595154607282268e+01 0 0 0
12038 1 2 2.3999999999999999e-01 1.4159557338845536e+01 1.2125597719777980e+01 2.2328410298296181e+01 0 0 0
12029 1 2 2.3999999999999999e-01 1.8273068962436493e+01 1.1792277924630238e+01 2.2607757741361134e+01 0 0 0
12036 1 4 -1.2000000000000000e-01 1.5797989340057942e+01 1.1417183046747908e+01 2.3931908014973374e+01 0 0 0
12044 1 2 2.3999999999999999e-01 1.2663318649627030e+01 1.0558078573372592e+01 2.3877403616068172e+01 0 0 0
12031 1 4 -1.2000000000000000e-01 1.8482789479078015e+01 1.2121022570018077e+01 2.3921962398268541e+01 0 0 0
12028 1 4 -1.2000000000000000e-01 1.7957109643868989e+01 9.4621671437793609e+00 2.2819593569093815e+01 0 0 0
10852 1 4 -1.2000000000000000e-01 1.6069487890637756e+01 6.8169111626632892e+00 2.4229940084388623e+01 -1 0 0
12019 1 4 -1.2000000000000000e-01 1.8166391334380510e+01 7.5639947626314203e+00 1.8852851789905028e+01 0 0 0
12046 1 4 -1.2000000000000000e-01 1.3797353230636126e+01 9.9249045759285686e+00 2.4225686540432484e+01 0 0 0
12032 1 2 2.3999999999999999e-01 1.6837546985737589e+01 1.2298621007190599e+01 2.2068895186267479e+01 0 0 0
12033 1 4 -1.2000000000000000e-01 1.6742101391861745e+01 1.2214351817079164e+01 2.0706980272360692e+01 0 0 0
10858 1 4 -1.2000000000000000e-01 1.8575164318851293e+01 6.8528990487697286e+00 2.3579716173141197e+01 -1 0 0
12026 1 2 2.3999999999999999e-01 1.8767754508724000e+01 1.0395583362845215e+01 2.2274684805878262e+01 0 0 0
12023 1 2 2.3999999999999999e-01 1.8926796957247493e+01 1.0074810544940187e+01 2.0794133745170260e+01 0 0 0
12025 1 4 -1.2000000000000000e-01 1.9581339810449713e+01 1.1088801221313433e+01 2.0122352777443471e+01 0 0 0
12018 1 4 -1.2000000000000000e-01 2.0376557353800283e+01 7.1422581398719514e+00 1.8971933158859631e+01 0 0 0
12021 1 4 -1.2000000000000000e-01 2.0981147905833438e+01 8.7942703123516210e+00 2.0588436968272106e+01 0 0 0
12017 1 2 2.3999999999999999e-01 1.9438382947404367e+01 8.1365295908986432e+00 1.8980423758762125e+01 0 0 0
12022 1 4 -1.2000000000000000e-01 1.9163135572458366e+01 7.8073079366428244e+00 2.1242021390572809e+01 0 0 0
12020 1 2 2.3999999999999999e-01 1.9646273249886757e+01 8.7182550258760418e+00 2.0365738150361924e+01 0 0 0
12027 1 4 -1.2000000000000000e-01 2.0052736017555219e+01 1.0243726000225829e+01 2.2748984314444822e+01 0 0 0
3359 1 2 2.3999999999999999e-01 9.3446163301933749e-01 1.4895823681050233e+01 2.0360538832893141e+01 1 0 0
3355 1 4 -1.2000000000000000e-01 3.3020760639339675e+00 1.6757361431499675e+01 1.9582746243545436e+01 1 0 0
3362 1 2 2.3999999999999999e-01 1.8517208339070697e+00 1.3837299050771559e+01 1.9760426161261702e+01 1 0 0
3364 1 4 -1.2000000000000000e-01 3.0890608783873859e+00 1.3912726083335508e+01 2.0286157488854240e+01 1 0 0
3354 1 4 -1.2000000000000000e-01 2.5874612052687893e+00 1.7022334686818400e+01 2.1745827979108348e+01 1 0 0
3353 1 2 2.3999999999999999e-01 2.3166569220990150e+00 1.7245588146520866e+01 2.0394147555696488e+01 1 0 0
3363 1 4 -1.2000000000000000e-01 1.3224744219884830e+00 1.2646240442576588e+01 2.0203752456303746e+01 1 0 0
3356 1 2 2.3999999999999999e-01 9.6504976955921029e-01 1.6388403586196354e+01 1.9999408699992621e+01 1 0 0
3361 1 4 -1.2000000000000000e-01 1.0520850151100321e+00 1.4872177535952254e+01 2.1698025051184388e+01 1 0 0
3357 1 4 -1.2000000000000000e-01 8.1262784414458000e-01 1.6419469914971206e+01 1.8643841101854186e+01 1 0 0
10657 1 4 -1.2000000000000000e-01 6.1512300329593268e+00 1.6842974853562186e+01 1.8768621810088405e+01 -1 0 0
10667 1 2 2.3999999999999999e-01 8.5483503710002040e+00 1.2360162123898501e+01 1.8629613143746948e+01 -1 0 0
10650 1 4 -1.2000000000000000e-01 1.0406408651132070e+01 1.7826740175780174e+01 1.8662382023441776e+01 -1 0 0
10652 1 2 2.3999999999999999e-01 8.0380370856165975e+00 1.8210284706703263e+01 1.8646560748184800e+01 -1 0 0
10666 1 4 -1.2000000000000000e-01 1.0328016557951765e+01 1.3814633404497295e+01 1.9069505778046473e+01 -1 0 0
11884 1 4 -1.2000000000000000e-01 6.7286459461350345e+00 1.7749352229611066e+01 2.2771520692086348e+01 0 0 0
10662 1 4 -1.2000000000000000e-01 7.0572942980129696e+00 1.4789090175562254e+01 2.0092288591374640e+01 -1 0 0
10665 1 4 -1.2000000000000000e-01 9.2175976597924336e+00 1.3073259862851002e+01 2.0700894659017951e+01 -1 0 0
10664 1 2 2.3999999999999999e-01 9.0954878262122936e+00 1.3559861026462134e+01 1.9479877046039949e+01 -1 0 0
10661 1 2 2.3999999999999999e-01 8.2727945683280542e+00 1.4916673304449439e+01 1.9537907589678429e+01 -1 0 0
10663 1 4 -1.2000000000000000e-01 8.9131042348142611e+00 1.5711905840299865e+01 2.0398523758177458e+01 -1 0 0
11889 1 4 -1.2000000000000000e-01 9.6288247688951181e+00 1.6731658665681067e+01 2.2944548152618513e+01 0 0 0
11890 1 4 -1.2000000000000000e-01 8.2555320740740967e+00 1.5224184806694447e+01 2.3327230580727409e+01 0 0 0
11888 1 2 2.3999999999999999e-01 8.9861986928197926e+00 1.6219951569612089e+01 2.3968495433521365e+01 0 0 0
11893 1 4 -1.2000000000000000e-01 1.0676799753671208e+01 1.4464209042980952e+01 2.4265400029905511e+01 0 0 0
10654 1 4 -1.2000000000000000e-01 8.2526287532041636e+00 1.8084495482131565e+01 1.9980134971561597e+01 -1 0 0
11882 1 2 2.3999999999999999e-01 7.3860653703165235e+00 1.8378457371678397e+01 2.3725972247010429e+01 0 0 0
11943 1 4 -1.2000000000000000e-01 1.2334342380585749e+01 1.7216977707158293e+01 2.0676528311424910e+01 0 0 0
12039 1 4 -1.2000000000000000e-01 1.4227609294229802e+01 1.2689596937508323e+01 2.1124166249010106e+01 0 0 0
32302 1 4 -1.2000000000000000e-01 1.8117274718319642e+01 1.7992725750935339e+01 1.8554857969741455e+01 1 0 0
11937 1 4 -1.2000000000000000e-01 1.2931943770645500e+01 1.8387148145262984e+01 2.3187237458392840e+01 0 0 0
12040 1 4 -1.2000000000000000e-01 1.3999926321639698e+01 1.3172656157012071e+01 2.3221353344308348e+01 0 0 0
11948 1 2 2.3999999999999999e-01 1.4069874825725057e+01 1.6795466264474737e+01 1.8408799633480903e+01 0 0 0
11946 1 4 -1.2000000000000000e-01 1.2768845962024843e+01 1.4953831980614552e+01 1.9204213815266300e+01 0 0 0
11944 1 4 -1.2000000000000000e-01 1.2868111921847937e+01 1.5354009982173535e+01 2.1736723201856524e+01 0 0 0
12034 1 4 -1.2000000000000000e-01 1.6771458636600219e+01 1.3614385728991364e+01 2.2373157765853541e+01 0 0 0
11942 1 2 2.3999999999999999e-01 1.3374080935858931e+01 1.6386797489123165e+01 2.0960691349375033e+01 0 0 0
11945 1 2 2.3999999999999999e-01 1.3800340735560308e+01 1.5772498125709935e+01 1.9587834363275213e+01 0 0 0
11947 1 4 -1.2000000000000000e-01 1.4953461483887251e+01 1.5015957798412847e+01 1.9704644088385436e+01 0 0 0
11939 1 2 2.3999999999999999e-01 1.4476059086999676e+01 1.7116850098932783e+01 2.1765275535734570e+01 0 0 0
11940 1 4 -1.2000000000000000e-01 1.5319485598910948e+01 1.6128785746948505e+01 2.1868533692557879e+01 0 0 0
32295 1 4 -1.2000000000000000e-01 1.8018161669300650e+01 1.4966213868816663e+01 1.9272664677763789e+01 1 0 0
32301 1 4 -1.2000000000000000e-01 1.7967485514556124e+01 1.7114327118952680e+01 2.0665548791421532e+01 1 0 0
11949 1 4 -1.2000000000000000e-01 1.5083167805696865e+01 1.7604513264629507e+01 1.8755444211828404e+01 0 0 0
11936 1 2 2.3999999999999999e-01 1.4093885551824334e+01 1.7633641783626210e+01 2.3266004462231887e+01 0 0 0
11938 1 4 -1.2000000000000000e-01 1.3820099861199042e+01 1.6517091294457799e+01 2.3943661090476034e+01 0 0 0
11930 1 2 2.3999999999999999e-01 1.6540841806962156e+01 1.7928456785487665e+01 2.4148341767601085e+01 0 0 0
11941 1 4 -1.2000000000000000e-01 1.4991545664915447e+01 1.8215474355832235e+01 2.1098377695220726e+01 0 0 0
11932 1 4 -1.2000000000000000e-01 1.7109642883763588e+01 1.8069857109466906e+01 2.2891316266148024e+01 0 0 0
11933 1 2 2.3999999999999999e-01 1.5118050688909317e+01 1.8515496458783041e+01 2.4032871495110918e+01 0 0 0
11931 1 4 -1.2000000000000000e-01 1.6560335505633304e+01 1.6600188255963729e+01 2.4381615755580214e+01 0 0 0
32291 1 2 2.3999999999999999e-01 2.0047344693189697e+01 1.4087544650031719e+01 1.8596956390880642e+01 1 0 0
32294 1 2 2.3999999999999999e-01 1.9142548024706649e+01 1.5334986594302809e+01 1.8650312172931638e+01 1 0 0
12030 1 4 -1.2000000000000000e-01 1.9151041092685961e+01 1.2638306398405023e+01 2.2001617386773489e+01 0 0 0
32300 1 2 2.3999999999999999e-01 1.8765305886190443e+01 1.7689612865674096e+01 1.9755105664320993e+01 1 0 0
32298 1 4 -1.2000000000000000e-01 2.0839967645663982e+01 1.7111689661159083e+01 1.8713749236951870e+01 1 0 0
32292 1 4 -1.2000000000000000e-01 2.0166292951794862e+01 1.3663706323520199e+01 1.9889287676431199e+01 1 0 0
32297 1 2 2.3999999999999999e-01 1.9767016415053124e+01 1.6569918109763588e+01 1.9374767287268089e+01 1 0 0
32299 1 4 -1.2000000000000000e-01 2.0160338911619263e+01 1.6108766809471160e+01 2.0599569816007655e+01 1 0 0
1008 1 4 -1.2000000000000000e-01 2.1138767476057840e+01 1.4160687818953699e+01 2.3219215617911004e+01 1 0 0
32308 1 4 -1.2000000000000000e-01 1.9737167300932025e+01 1.8277239409685684e+01 2.2589845920703258e+01 1 0 0
32307 1 4 -1.2000000000000000e-01 2.1483802611012987e+01 1.8400533552005164e+01 2.1200084185067549e+01 1 0 0
3351 1 4 -1.2000000000000000e-01 1.9110777244170787e+00 1.8881214394186646e+01 1.8812079105681921e+01 1 0 0
3349 1 4 -1.2000000000000000e-01 4.5473680726150683e+00 1.9216850944905385e+01 1.9656758125377806e+01 1 0 0
3348 1 4 -1.2000000000000000e-01 3.9803813571564293e+00 1.9099102901986228e+01 2.1752050053958403e+01 1 0 0
3350 1 2 2.3999999999999999e-01 2.2226483263599195e+00 1.8810162851258603e+01 2.0146482619107754e+01 1 0 0
3352 1 4 -1.2000000000000000e-01 1.1920138651135774e+00 1.9322940565509214e+01 2.0778526063664525e+01 1 0 0
3347 1 2 2.3999999999999999e-01 3.5608442793063819e+00 1.9498031352683558e+01 2.0551235477722059e+01 1 0 0
11874 1 4 -1.2000000000000000e-01 3.4842697595311911e+00 2.0183519296203013e+01 2.4382638197395568e+01 0 0 0
3344 1 2 2.3999999999999999e-01 3.6281941704288116e+00 2.0981614653549649e+01 2.0590451498562913e+01 1 0 0
3345 1 4 -1.2000000000000000e-01 2.9894722475372868e+00 2.1349630628560828e+01 2.1697104209909146e+01 1 0 0
3346 1 4 -1.2000000000000000e-01 4.8988836550749619e+00 2.1352868609065098e+01 2.0753486225985775e+01 1 0 0
11881 1 4 -1.2000000000000000e-01 5.9400781960705569e+00 2.0261043191723004e+01 2.3278493616004635e+01 0 0 0
10653 1 4 -1.2000000000000000e-01 7.1558340866397216e+00 1.9245676230606502e+01 1.8413848057240823e+01 -1 0 0
11879 1 2 2.3999999999999999e-01 6.5043336789799779e+00 1.9512221579692199e+01 2.4305952155929326e+01 0 0 0
11883 1 4 -1.2000000000000000e-01 8.4635477967022208e+00 1.8938378365245232e+01 2.3109176779875437e+01 0 0 0
10645 1 4 -1.2000000000000000e-01 1.0295688165035978e+01 1.9817463218847077e+01 2.0323441548110285e+01 -1 0 0
10643 1 2 2.3999999999999999e-01 9.8668076329576948e+00 2.0701422956523189e+01 1.9380766889129990e+01 -1 0 0
10644 1 4 -1.2000000000000000e-01 8.5625107183488094e+00 2.0907905616419914e+01 1.9705005067164439e+01 -1 0 0
32304 1 4 -1.2000000000000000e-01 1.8113368272684543e+01 1.9584253205924227e+01 2.0782358884217508e+01 1 0 0
11934 1 4 -1.2000000000000000e-01 1.5171513215919495e+01 1.9698428552815884e+01 2.3360312434207668e+01 0 0 0
32487 1 4 -1.2000000000000000e-01 1.5034016857764609e+01 2.1570838206800843e+01 1.9902693581934606e+01 1 0 0
32310 1 4 -1.2000000000000000e-01 1.9425862002983042e+01 2.1073417289601416e+01 2.2290364134762243e+01 1 0 0
32303 1 2 2.3999999999999999e-01 1.9276924839094949e+01 1.8940365308463107e+01 2.0464803247223056e+01 1 0 0
32306 1 2 2.3999999999999999e-01 2.0339989960090278e+01 1.8983059037262546e+01 2.1568624156325225e+01 1 0 0
32305 1 4 -1.2000000000000000e-01 1.9797224380342918e+01 1.9709708496630913e+01 1.9481880633105849e+01 1 0 0
32309 1 2 2.3999999999999999e-01 2.0615430719634517e+01 2.0502632189872138e+01 2.1976277678634005e+01 1 0 0
32314 1 4 -1.2000000000000000e-01 2.1388606961732076e+01 1.9867200272743347e+01 2.4144187517221972e+01 1 0 0
32311 1 4 -1.2000000000000000e-01 2.1079384752362753e+01 2.1220333607112515e+01 2.0913732123937343e+01 1 0 0
32312 1 2 2.3999999999999999e-01 2.1549318337145021e+01 2.0731955836997660e+01 2.3121951003687908e+01 1 0 0
12101 1 2 2.3999999999999999e-01 1.8014490121064919e-01 5.3994515485601802e-01 2.9342741186525849e+01 0 0 0
12089 1 2 2.3999999999999999e-01 9.3285894574897477e-01 5.3547025292395638e+00 2.9949814209762160e+01 0 0 0
12266 1 2 2.3999999999999999e-01 5.4046808569484233e+00 3.2985713041222287e+00 2.4812873371358087e+01 0 0 0
12267 1 4 -1.2000000000000000e-01 4.3234585283919529e+00 2.6877918141243531e+00 2.5359162769426423e+01 0 0 0
12276 1 4 -1.2000000000000000e-01 2.9811703749167240e+00 4.9740157371193821e+00 2.5519600433922562e+01 0 0 0
12258 1 4 -1.2000000000000000e-01 4.5925819762615321e+00 2.8585681431115604e+00 2.7881722194089907e+01 0 0 0
12257 1 2 2.3999999999999999e-01 5.8303942988816582e+00 2.1768210013693130e+00 2.7840428812808163e+01 0 0 0
12265 1 4 -1.2000000000000000e-01 5.1740765564922526e+00 4.7839975429132009e+00 2.6540705241797017e+01 0 0 0
12099 1 4 -1.2000000000000000e-01 1.9361170163209440e+00 1.4554902302988106e+00 2.7820101416145157e+01 0 0 0
12082 1 4 -1.2000000000000000e-01 4.1202038051580896e+00 5.7426156843099720e+00 2.9286193568868239e+01 0 0 0
12094 1 4 -1.2000000000000000e-01 2.3361439807142932e+00 3.4391653520031804e+00 2.9718520767813363e+01 0 0 0
12090 1 4 -1.2000000000000000e-01 1.5763601150026512e+00 5.8170598653733645e+00 2.8867013676572686e+01 0 0 0
12092 1 2 2.3999999999999999e-01 1.0346488800168636e+00 3.7782620476977766e+00 2.9884316633475709e+01 0 0 0
12259 1 4 -1.2000000000000000e-01 5.5909885120331175e+00 1.0854193005405641e+00 2.7050939648721627e+01 0 0 0
12256 1 4 -1.2000000000000000e-01 5.3456506655699680e+00 1.0514415947144742e+00 2.9784080183640480e+01 0 0 0
12103 1 4 -1.2000000000000000e-01 9.6697418213249964e-01 5.6133489147534998e-01 3.0457629386728158e+01 0 0 0
12098 1 2 2.3999999999999999e-01 6.5003298733402815e-01 1.6058576265950104e+00 2.8263265968676230e+01 0 0 0
12096 1 4 -1.2000000000000000e-01 8.2443703009015346e-01 3.8139727861319339e+00 2.7500589944278659e+01 0 0 0
12095 1 2 2.3999999999999999e-01 3.5434882513239768e-01 3.1426653071754607e+00 2.8594172133030373e+01 0 0 0
12279 1 4 -1.2000000000000000e-01 6.9455353688733090e-01 6.1265707357919643e+00 2.4673307772380614e+01 0 0 0
12263 1 2 2.3999999999999999e-01 6.1333940947947614e+00 4.0569470730159587e+00 2.6008731784339439e+01 0 0 0
12255 1 4 -1.2000000000000000e-01 6.2578401461130548e+00 2.9370281500884450e+00 2.9967614691951010e+01 0 0 0
12254 1 2 2.3999999999999999e-01 6.3455264541079623e+00 1.8161053922245627e+00 2.9244015816385534e+01 0 0 0
12260 1 2 2.3999999999999999e-01 6.7306412956291304e+00 3.1375167158526067e+00 2.7027569242354154e+01 0 0 0
12264 1 4 -1.2000000000000000e-01 6.9862406202617739e+00 4.9575277323436460e+00 2.5406883966099347e+01 0 0 0
12262 1 4 -1.2000000000000000e-01 7.3736730769810768e+00 4.0295014007877032e+00 2.7852843195808990e+01 0 0 0
12251 1 2 2.3999999999999999e-01 7.6279969254540445e+00 1.0537111444982683e+00 2.9413053575475427e+01 0 0 0
12261 1 4 -1.2000000000000000e-01 7.6393927299141930e+00 2.3565547595722869e+00 2.6518350456913193e+01 0 0 0
10837 1 4 -1.2000000000000000e-01 1.0092701139519178e+01 2.9312971091873976e+00 2.5967866466030372e+01 -1 0 0
10835 1 2 2.3999999999999999e-01 1.1233663325935876e+01 2.3354036126518314e+00 2.6336589809249062e+01 -1 0 0
10836 1 4 -1.2000000000000000e-01 1.1024640104847892e+01 2.0805060643163991e+00 2.7633936505684009e+01 -1 0 0
10832 1 2 2.3999999999999999e-01 1.1323434028388247e+01 8.1404363622254450e-01 2.5819173564189114e+01 -1 0 0
12252 1 4 -1.2000000000000000e-01 8.6879048275895272e+00 1.7075370804303733e+00 2.8801172982018258e+01 0 0 0
10834 1 4 -1.2000000000000000e-01 1.0261294766938450e+01 1.7392952683607071e-01 2.6318291741032265e+01 -1 0 0
10839 1 4 -1.2000000000000000e-01 1.2106686463955805e+01 4.4400581638531582e+00 2.6929760533923258e+01 -1 0 0
14425 1 4 -1.2000000000000000e-01 1.2117252845459646e+01 3.6959808254238236e+00 2.9798967444446578e+01 0 1 0
14431 1 4 -1.2000000000000000e-01 1.0401594629089367e+01 5.7106491028634530e+00 2.9544585679428689e+01 0 1 0
10840 1 4 -1.2000000000000000e-01 1.2292452691523003e+01 3.7491700659898228e+00 2.4792260042157501e+01 -1 0 0
10833 1 4 -1.2000000000000000e-01 1.2337438919254799e+01 5.8230102226011785e-02 2.6367103538453829e+01 -1 0 0
10838 1 2 2.3999999999999999e-01 1.2431152103565529e+01 3.3824312984373104e+00 2.6114826216657242e+01 -1 0 0
14419 1 4 -1.2000000000000000e-01 1.3209538088405235e+01 1.2218134350727858e+00 3.0357239667799977e+01 0 1 0
10847 1 2 2.3999999999999999e-01 1.5113384808583577e+01 4.9827213638858323e+00 2.5279163062940711e+01 -1 0 0
10843 1 4 -1.2000000000000000e-01 1.3956204509002008e+01 2.1995243949525372e+00 2.7587282861633227e+01 -1 0 0
10842 1 4 -1.2000000000000000e-01 1.4259754736590557e+01 1.9759812688789207e+00 2.5439569791945129e+01 -1 0 0
10841 1 2 2.3999999999999999e-01 1.3935632447574257e+01 2.8684194581040265e+00 2.6386795961803745e+01 -1 0 0
10845 1 4 -1.2000000000000000e-01 1.6111294616735456e+01 3.3182348071720731e+00 2.6678804100454478e+01 -1 0 0
10844 1 2 2.3999999999999999e-01 1.4976204471891815e+01 4.0054708068194094e+00 2.6493158975332641e+01 -1 0 0
10846 1 4 -1.2000000000000000e-01 1.4801212665070285e+01 4.6935235398712729e+00 2.7637277333766196e+01 -1 0 0
10853 1 2 2.3999999999999999e-01 1.7756479292125491e+01 5.3976140399394863e+00 2.5189949699709739e+01 -1 0 0
10855 1 4 -1.2000000000000000e-01 1.8056107219534915e+01 4.8683664022528292e+00 2.6422548523978101e+01 -1 0 0
10848 1 4 -1.2000000000000000e-01 1.4053517719852307e+01 5.8187999977422171e+00 2.5352732230307790e+01 -1 0 0
10798 1 4 -1.2000000000000000e-01 1.6717885607411752e+01 1.0279131411475912e+00 2.5124248085510306e+01 -1 0 0
10850 1 2 2.3999999999999999e-01 1.6305254901604965e+01 5.9334360280861551e+00 2.5278296482166976e+01 -1 0 0
10796 1 2 2.3999999999999999e-01 1.7945030491916807e+01 4.9609213268083568e-01 2.4935565153671146e+01 -1 0 0
10788 1 4 -1.2000000000000000e-01 1.5760362668011339e+01 1.9547107394282756e-01 2.7311838296689714e+01 -1 0 0
10795 1 4 -1.2000000000000000e-01 1.8824017075018130e+01 7.6497620224503138e-01 2.7278842928082749e+01 -1 0 0
10797 1 4 -1.2000000000000000e-01 1.8776387281654593e+01 1.5888871483876086e+00 2.4550613463360992e+01 -1 0 0
10864 1 4 -1.2000000000000000e-01 2.0282567073074198e+01 3.6079462488256357e+00 2.4605576002158674e+01 -1 0 0
10860 1 4 -1.2000000000000000e-01 2.0657259422598226e+01 5.5064242613187835e+00 2.6122951219145104e+01 -1 0 0
10859 1 2 2.3999999999999999e-01 2.0360759103297219e+01 5.9123647447169274e+00 2.4867447200433542e+01 -1 0 0
12080 1 2 2.3999999999999999e-01 4.2175198142779866e+00 6.4510586044759162e+00 3.0390073178537023e+01 0 0 0
12281 1 2 2.3999999999999999e-01 2.2622614179606617e+00 7.8040023951981112e+00 2.4706932226995857e+01 0 0 0
12285 1 4 -1.2000000000000000e-01 1.8012568893324639e+00 9.9449493419282664e+00 2.5446917809460853e+01 0 0 0
12284 1 2 2.3999999999999999e-01 1.1687633425648816e+00 8.8470259202535253e+00 2.4975484635674537e+01 0 0 0
12283 1 4 -1.2000000000000000e-01 2.7814811005811286e+00 7.6077195292057977e+00 2.5981706674069464e+01 0 0 0
12072 1 4 -1.2000000000000000e-01 3.5480278929315108e+00 1.0284490135047168e+01 2.8232254904008133e+01 0 0 0
12076 1 4 -1.2000000000000000e-01 4.6628197038597774e+00 7.9279710432689390e+00 2.7867411063879924e+01 0 0 0
12067 1 4 -1.2000000000000000e-01 4.5595339538459312e+00 9.8413919396180365e+00 2.5679615355105778e+01 0 0 0
12074 1 2 2.3999999999999999e-01 4.9852566123621713e+00 8.5542702344568617e+00 2.8998471703050523e+01 0 0 0
12071 1 2 2.3999999999999999e-01 4.8738158880176341e+00 1.0079543380705568e+01 2.8665764279352505e+01 0 0 0
12078 1 4 -1.2000000000000000e-01 2.8179708586528038e+00 8.1026055031169424e+00 2.9536901672775240e+01 0 0 0
12069 1 4 -1.2000000000000000e-01 5.2973776145959928e+00 1.1959761077054829e+01 2.7346064935682769e+01 0 0 0
12068 1 2 2.3999999999999999e-01 5.8138819822827346e+00 1.0724565939759701e+01 2.7616199504215672e+01 0 0 0
12286 1 4 -1.2000000000000000e-01 4.0425481329016738e-01 8.3109270204314853e+00 2.5948038390658628e+01 0 0 0
12073 1 4 -1.2000000000000000e-01 5.1858303801700503e+00 1.0697169275502112e+01 2.9839944026274118e+01 0 0 0
12077 1 2 2.3999999999999999e-01 4.0910818513885170e+00 7.9848724244444931e+00 3.0070714090304975e+01 0 0 0
12065 1 2 2.3999999999999999e-01 5.8212283321483342e+00 1.0015022910181180e+01 2.6152768214979655e+01 0 0 0
12063 1 4 -1.2000000000000000e-01 6.0721642624487844e+00 1.2058629629112200e+01 2.4793926806447665e+01 0 0 0
12075 1 4 -1.2000000000000000e-01 6.2051255164046131e+00 8.3864361145332982e+00 2.9408909556653796e+01 0 0 0
12070 1 4 -1.2000000000000000e-01 7.0647080249092937e+00 1.0773684941340640e+01 2.8136240986885088e+01 0 0 0
12066 1 4 -1.2000000000000000e-01 6.4086034398444438e+00 8.8112356547120232e+00 2.6300715483993329e+01 0 0 0
12062 1 2 2.3999999999999999e-01 6.6540721795042730e+00 1.0814596665478598e+01 2.5047101892366985e+01 0 0 0
12054 1 4 -1.2000000000000000e-01 8.9069115020307681e+00 8.7156694023390244e+00 2.5420013369663437e+01 0 0 0
12064 1 4 -1.2000000000000000e-01 7.9754171144704946e+00 1.1021679267722766e+01 2.5439904837939153e+01 0 0 0
14433 1 4 -1.2000000000000000e-01 9.1453736716311038e+00 7.8664061499851918e+00 3.0466335708509561e+01 0 1 0
12048 1 4 -1.2000000000000000e-01 1.1721044431667600e+01 9.1087369652391690e+00 2.5430836646592393e+01 0 0 0
12045 1 4 -1.2000000000000000e-01 1.2620057993563222e+01 1.1611491712364321e+01 2.4733956407422799e+01 0 0 0
10851 1 4 -1.2000000000000000e-01 1.6162652442106449e+01 6.6074869728190055e+00 2.6497754290400366e+01 -1 0 0
10861 1 4 -1.2000000000000000e-01 2.1241659792962594e+01 6.9213403370558275e+00 2.4683434652203225e+01 -1 0 0
10857 1 4 -1.2000000000000000e-01 1.8781785054153708e+01 7.3876161418499366e+00 2.5708451056825936e+01 -1 0 0
10856 1 2 2.3999999999999999e-01 1.8909409772099480e+01 6.3844455058809109e+00 2.4796370672499762e+01 -1 0 0
14574 1 4 -1.2000000000000000e-01 2.0322371528630310e+01 9.6511083758227940e+00 2.9739769329136205e+01 0 1 0
14573 1 2 2.3999999999999999e-01 2.0635113941135728e+01 8.3507022153106263e+00 2.9719706635482279e+01 0 1 0
14575 1 4 -1.2000000000000000e-01 1.9683821395468648e+01 7.7520441878262787e+00 2.9009051084837544e+01 0 1 0
14586 1 4 -1.2000000000000000e-01 2.1535350948406748e+01 1.1302866913975830e+01 2.8268882403384129e+01 0 1 0
11877 1 4 -1.2000000000000000e-01 4.7445322607845037e+00 1.7911769134713435e+01 2.4548539724584938e+01 0 0 0
11836 1 4 -1.2000000000000000e-01 4.5985514174809106e-01 1.6906516456891080e+01 2.5753037662070266e+01 0 0 0
11833 1 4 -1.2000000000000000e-01 1.0938536028331238e+00 1.4343864042935403e+01 2.8231731682258715e+01 0 0 0
11831 1 2 2.3999999999999999e-01 1.3498591769029169e+00 1.5429946098725663e+01 2.7436772669075420e+01 0 0 0
11832 1 4 -1.2000000000000000e-01 1.2644386723743115e+00 1.6439452727433533e+01 2.8300707977712580e+01 0 0 0
11829 1 4 -1.2000000000000000e-01 2.6670884750892760e+00 1.4411031706399507e+01 2.5726641558251604e+01 0 0 0
11828 1 2 2.3999999999999999e-01 2.6986500055546805e+00 1.5269495141699123e+01 2.6783103067250025e+01 0 0 0
11826 1 4 -1.2000000000000000e-01 3.9328706322824094e+00 1.3738864126858946e+01 2.8108437085318680e+01 0 0 0
11825 1 2 2.3999999999999999e-01 3.9255444441976386e+00 1.4980421729695108e+01 2.7697622194787773e+01 0 0 0
11827 1 4 -1.2000000000000000e-01 5.0683817365703039e+00 1.5130080498030733e+01 2.7009921640032154e+01 0 0 0
11830 1 4 -1.2000000000000000e-01 2.9300354544584137e+00 1.6563460839302792e+01 2.6390670922998861e+01 0 0 0
11823 1 4 -1.2000000000000000e-01 3.6597404205544848e+00 1.7164406879477898e+01 2.8763029014651359e+01 0 0 0
11822 1 2 2.3999999999999999e-01 4.0227368332532256e+00 1.5831625935302188e+01 2.9003407614862951e+01 0 0 0
11819 1 2 2.3999999999999999e-01 5.5066003246982032e+00 1.5818818183855768e+01 2.9641820560332434e+01 0 0 0
11835 1 4 -1.2000000000000000e-01 2.7825352139374548e-01 1.4718166494278870e+01 2.5592160604847525e+01 0 0 0
11834 1 2 2.3999999999999999e-01 2.2656747292230656e-01 1.5743837734415839e+01 2.6438919872129286e+01 0 0 0
11824 1 4 -1.2000000000000000e-01 3.0774641435604275e+00 1.5392383285363739e+01 2.9887310969012997e+01 0 0 0
11814 1 4 -1.2000000000000000e-01 4.5837693505983825e+00 1.3103939762695060e+01 3.0475335278718102e+01 0 0 0
11904 1 4 -1.2000000000000000e-01 1.2006601283862285e+01 1.2372521818891542e+01 2.8365628858368492e+01 0 0 0
11885 1 2 2.3999999999999999e-01 7.9959161766590050e+00 1.7269630904357886e+01 2.4663847996514615e+01 0 0 0
11891 1 2 2.3999999999999999e-01 1.0010483769853945e+01 1.5492562951971440e+01 2.4910188568396784e+01 0 0 0
11817 1 4 -1.2000000000000000e-01 6.6685428146009622e+00 1.3743766642921067e+01 2.9022139780905075e+01 0 0 0
11886 1 4 -1.2000000000000000e-01 7.0023581503789707e+00 1.6520947487545875e+01 2.5105756950819323e+01 0 0 0
11816 1 2 2.3999999999999999e-01 6.3540999374755920e+00 1.4522916943026685e+01 3.0137496558807122e+01 0 0 0
11820 1 4 -1.2000000000000000e-01 6.3631884551534963e+00 1.6446882281029545e+01 2.8728522247091714e+01 0 0 0
11898 1 4 -1.2000000000000000e-01 1.0472406317700910e+01 1.2804751489429517e+01 2.6137203179067754e+01 0 0 0
11892 1 4 -1.2000000000000000e-01 1.0961605732507239e+01 1.6393067053497816e+01 2.5227850054253199e+01 0 0 0
11897 1 2 2.3999999999999999e-01 1.0178354034234573e+01 1.3874804088558060e+01 2.7016864267677828e+01 0 0 0
11895 1 4 -1.2000000000000000e-01 8.2543628565764546e+00 1.4174823620287768e+01 2.5773646628931026e+01 0 0 0
11894 1 2 2.3999999999999999e-01 9.3261272003075781e+00 1.4904469301159546e+01 2.6242142960016665e+01 0 0 0
11896 1 4 -1.2000000000000000e-01 8.9513552531604788e+00 1.5868921087283239e+01 2.7161080682908921e+01 0 0 0
11899 1 4 -1.2000000000000000e-01 9.4857295764040686e+00 1.3378113191698358e+01 2.8022412428062921e+01 0 0 0
11901 1 4 -1.2000000000000000e-01 1.1218370773568168e+01 1.5703332757964537e+01 2.8097511908566410e+01 0 0 0
11900 1 2 2.3999999999999999e-01 1.1442926800032058e+01 1.4460672774199026e+01 2.7584010984979294e+01 0 0 0
11905 1 4 -1.2000000000000000e-01 1.1369199720962465e+01 1.3897547496367766e+01 2.9823008709309715e+01 0 0 0
11903 1 2 2.3999999999999999e-01 1.2149161981895690e+01 1.3705019470740956e+01 2.8693072155813265e+01 0 0 0
11887 1 4 -1.2000000000000000e-01 8.5622413058726927e+00 1.7982894706787103e+01 2.5748954722367969e+01 0 0 0
11902 1 4 -1.2000000000000000e-01 1.2346096957121393e+01 1.4603199069742669e+01 2.6605388776435156e+01 0 0 0
11908 1 4 -1.2000000000000000e-01 1.4037331867704216e+01 1.3026819673575231e+01 2.9871403233110129e+01 0 0 0
11910 1 4 -1.2000000000000000e-01 1.3495866247367108e+01 1.5760095684143700e+01 3.0357230585940105e+01 0 0 0
11906 1 2 2.3999999999999999e-01 1.3714677461562346e+01 1.3910535139908159e+01 2.8865238557765011e+01 0 0 0
11907 1 4 -1.2000000000000000e-01 1.4302621994950998e+01 1.3498988420770608e+01 2.7674009541562647e+01 0 0 0
11911 1 4 -1.2000000000000000e-01 1.3960068538423993e+01 1.6116518014572911e+01 2.8206546348131031e+01 0 0 0
11913 1 4 -1.2000000000000000e-01 1.6240868784824116e+01 1.4907523346969418e+01 2.8400649486862346e+01 0 0 0
11909 1 2 2.3999999999999999e-01 1.4142065632687926e+01 1.5337422847243580e+01 2.9286982698146009e+01 0 0 0
11912 1 2 2.3999999999999999e-01 1.5682504045202517e+01 1.5402352978814969e+01 2.9522736777271533e+01 0 0 0
11922 1 4 -1.2000000000000000e-01 1.5973629969861010e+01 1.6860827256641553e+01 2.6852535463443761e+01 0 0 0
11915 1 2 2.3999999999999999e-01 1.6322765171940492e+01 1.6730404480011380e+01 2.9921420327240831e+01 0 0 0
11916 1 4 -1.2000000000000000e-01 1.7612908926855667e+01 1.6380605633640450e+01 3.0155732915866810e+01 0 0 0
11921 1 2 2.3999999999999999e-01 1.6898788381002511e+01 1.7642404139827917e+01 2.7463743005074800e+01 0 0 0
11923 1 4 -1.2000000000000000e-01 1.8079114118351271e+01 1.6978769335086167e+01 2.7567931484093720e+01 0 0 0
11918 1 2 2.3999999999999999e-01 1.6389800524100618e+01 1.7957089519702606e+01 2.8890270390735452e+01 0 0 0
11914 1 4 -1.2000000000000000e-01 1.5946303203982554e+01 1.4560712715981149e+01 3.0543373135619120e+01 0 0 0
11928 1 4 -1.2000000000000000e-01 1.8662202459566476e+01 1.7936860628293246e+01 2.5230114401735044e+01 0 0 0
14596 1 4 -1.2000000000000000e-01 2.0870840227523068e+01 1.3967784218925155e+01 2.9050767991684229e+01 0 1 0
1012 1 4 -1.2000000000000000e-01 2.1577149227900449e+01 1.6457690269193147e+01 2.4700914952095225e+01 1 0 0
11878 1 4 -1.2000000000000000e-01 5.7474759665204536e+00 1.8532772669933109e+01 2.6366198888377745e+01 0 0 0
11856 1 4 -1.2000000000000000e-01 5.4167777560070951e-01 2.0995745339464357e+01 2.8128667449662334e+01 0 0 0
11873 1 2 2.3999999999999999e-01 4.2015181805483754e+00 1.9937136402053120e+01 2.5534344083307612e+01 0 0 0
11876 1 2 2.3999999999999999e-01 5.3736103311273684e+00 1.8912088553794568e+01 2.5165812506472886e+01 0 0 0
11875 1 4 -1.2000000000000000e-01 3.4191395782029934e+00 1.9273106609852217e+01 2.6395979371953633e+01 0 0 0
11866 1 4 -1.2000000000000000e-01 1.5700463399134317e+00 2.1390163032600860e+01 2.5876805396406745e+01 0 0 0
11871 1 4 -1.2000000000000000e-01 5.3850622214217871e+00 2.1071769314713414e+01 2.7202636098293205e+01 0 0 0
11870 1 2 2.3999999999999999e-01 4.5838282990600758e+00 2.1305861362825478e+01 2.6137538795406773e+01 0 0 0
11880 1 4 -1.2000000000000000e-01 7.2172145944507617e+00 2.0427881349090626e+01 2.4946416886156932e+01 0 0 0
11920 1 4 -1.2000000000000000e-01 1.5191436954769735e+01 1.8586408720492102e+01 2.8910904103931621e+01 0 0 0
11935 1 4 -1.2000000000000000e-01 1.4586849040030591e+01 1.8620960446443458e+01 2.5273566346860420e+01 0 0 0
11919 1 4 -1.2000000000000000e-01 1.7282595240444049e+01 1.8801881612841175e+01 2.9435950835053688e+01 0 0 0
11929 1 4 -1.2000000000000000e-01 1.7920450501299957e+01 1.9820443218826750e+01 2.4601562968831526e+01 0 0 0
11924 1 2 2.3999999999999999e-01 1.7131204707656575e+01 1.8936725256159477e+01 2.6645519354445124e+01 0 0 0
11927 1 2 2.3999999999999999e-01 1.7535873324422294e+01 1.8644148819834591e+01 2.5119352957496709e+01 0 0 0
11926 1 4 -1.2000000000000000e-01 1.6192068177638202e+01 1.9836008543354289e+01 2.6789236885200243e+01 0 0 0
11925 1 4 -1.2000000000000000e-01 1.8257005898097162e+01 1.9554168754873817e+01 2.7097359310313550e+01 0 0 0
14609 1 2 2.3999999999999999e-01 2.1232642277487685e+01 1.9531929692048475e+01 2.9535412658085683e+01 0 1 0
14612 1 2 2.3999999999999999e-01 2.1061500792308291e+01 2.1049367605276188e+01 2.9202404424485355e+01 0 1 0
14610 1 4 -1.2000000000000000e-01 2.0175272860955218e+01 1.8929820965779950e+01 2.9018049779842666e+01 0 1 0
14614 1 4 -1.2000000000000000e-01 2.0999777867681221e+01 2.1159717217231272e+01 2.7855555539972155e+01 0 1 0
14613 1 4 -1.2000000000000000e-01 1.9897209250737770e+01 2.1500080624223155e+01 2.9707348243160620e+01 0 1 0
12093 1 4 -1.2000000000000000e-01 5.7731055755509819e-01 3.2650000819951042e+00 3.1085217696778674e+01 0 0 0
12346 1 4 -1.2000000000000000e-01 1.2196244486641754e-01 1.4379086984266101e+00 3.5298657671975846e+01 0 0 0
12086 1 2 2.3999999999999999e-01 1.6304500186021686e+00 6.0250923612491105e+00 3.1194055328517461e+01 0 0 0
12085 1 4 -1.2000000000000000e-01 3.5422292376066884e+00 4.5623791459894472e+00 3.1787178884836720e+01 0 0 0
12083 1 2 2.3999999999999999e-01 3.1578049264756438e+00 5.8604440678120824e+00 3.1476734332444416e+01 0 0 0
12088 1 4 -1.2000000000000000e-01 9.5201146699816097e-01 5.5473287093480605e+00 3.2233936178885692e+01 0 0 0
12081 1 4 -1.2000000000000000e-01 5.4912571258492635e+00 6.1750828650416665e+00 3.0866192426498905e+01 0 0 0
14430 1 4 -1.2000000000000000e-01 9.1589440857643325e+00 5.2748563550080938e+00 3.1233045555382912e+01 0 1 0
14424 1 4 -1.2000000000000000e-01 1.0711534695583882e+01 2.8374445538273187e+00 3.1298034290388099e+01 0 1 0
12253 1 4 -1.2000000000000000e-01 7.8961911224117056e+00 9.6677683295414141e-01 3.0766602939580238e+01 0 0 0
14410 1 4 -1.2000000000000000e-01 1.1965797299071683e+01 5.7570293949963647e-01 3.4521721839985958e+01 0 1 0
14418 1 4 -1.2000000000000000e-01 1.1802332013389062e+01 8.0288044891553789e-01 3.1890347718179086e+01 0 1 0
14423 1 2 2.3999999999999999e-01 1.1736082853188494e+01 3.6593407125240436e+00 3.1075960094317864e+01 0 1 0
14426 1 2 2.3999999999999999e-01 1.1355111177991670e+01 5.0847459924660585e+00 3.1544799043814656e+01 0 1 0
14428 1 4 -1.2000000000000000e-01 1.0974803204072375e+01 5.0144161352555727e+00 3.2882914468490270e+01 0 1 0
14429 1 2 2.3999999999999999e-01 1.0290795681133639e+01 5.9073186039871226e+00 3.0906598274496151e+01 0 1 0
14439 1 4 -1.2000000000000000e-01 8.8344978461118480e+00 5.9443038988280623e+00 3.3812378656896307e+01 0 1 0
14422 1 4 -1.2000000000000000e-01 1.2707972600861869e+01 2.9685412967510771e+00 3.3310714594208065e+01 0 1 0
14420 1 2 2.3999999999999999e-01 1.2870030563559402e+01 2.9798405099879921e+00 3.1963593996322555e+01 0 1 0
14417 1 2 2.3999999999999999e-01 1.2997300151867632e+01 1.4117703030031079e+00 3.1677488308279869e+01 0 1 0
14413 1 4 -1.2000000000000000e-01 1.4380095893027491e+01 1.5137648578479264e+00 3.4348663780674990e+01 0 1 0
14411 1 2 2.3999999999999999e-01 1.4117213264002245e+01 3.3943077363402069e-01 3.3810544942614250e+01 0 1 0
14414 1 2 2.3999999999999999e-01 1.4177944133784306e+01 6.1282990199144416e-01 3.2313095186349940e+01 0 1 0
14421 1 4 -1.2000000000000000e-01 1.4030909599988341e+01 3.6743983899734025e+00 3.1561469533148887e+01 0 1 0
14416 1 4 -1.2000000000000000e-01 1.5393017345218880e+01 1.2626249196616071e+00 3.2108388399592947e+01 0 1 0
14427 1 4 -1.2000000000000000e-01 1.2465537864437843e+01 5.7779119919260769e+00 3.1491944398584106e+01 0 1 0
12084 1 4 -1.2000000000000000e-01 3.3497080388655256e+00 6.6472680117272134e+00 3.2578204397328044e+01 0 0 0
12087 1 4 -1.2000000000000000e-01 1.1583856962904606e+00 7.3072753296915618e+00 3.1190507502293244e+01 0 0 0
11799 1 4 -1.2000000000000000e-01 1.4162871020638472e+00 1.0925486498793706e+01 3.2587123310344765e+01 0 0 0
11798 1 2 2.3999999999999999e-01 1.2645419847362542e+00 1.1930116493774291e+01 3.3459947294449037e+01 0 0 0
11800 1 4 -1.2000000000000000e-01 1.3046046007191867e+00 1.1503812836423110e+01 3.4767065602148847e+01 0 0 0
12079 1 4 -1.2000000000000000e-01 4.0523165286257727e+00 8.8845705381198794e+00 3.1155418787815950e+01 0 0 0
11805 1 4 -1.2000000000000000e-01 4.2306816420472337e+00 1.1578547989021237e+01 3.2543549174635459e+01 0 0 0
11806 1 4 -1.2000000000000000e-01 3.8527808772291872e+00 1.1500431647052768e+01 3.4635711027935237e+01 0 0 0
14434 1 4 -1.2000000000000000e-01 1.1168370706497772e+01 8.1474088556407303e+00 3.0639876905975452e+01 0 1 0
14432 1 2 2.3999999999999999e-01 1.0131650289688030e+01 7.4512698598392539e+00 3.1212192303107422e+01 0 1 0
14440 1 4 -1.2000000000000000e-01 7.7323610260230193e+00 7.2936658652940691e+00 3.2413910398079580e+01 0 1 0
14436 1 4 -1.2000000000000000e-01 9.8561353977753878e+00 9.2442550509228649e+00 3.2576364223015993e+01 0 1 0
14442 1 4 -1.2000000000000000e-01 6.9589761497365439e+00 7.4923440941961310e+00 3.5044361442752859e+01 0 1 0
14438 1 2 2.3999999999999999e-01 8.6454968904763110e+00 7.2267558580864115e+00 3.3400826702886356e+01 0 1 0
14441 1 2 2.3999999999999999e-01 8.0752371732166601e+00 8.1880878941751796e+00 3.4545188850810732e+01 0 1 0
14435 1 2 2.3999999999999999e-01 9.9478279187742853e+00 7.8430199487860772e+00 3.2701985473033396e+01 0 1 0
14444 1 2 2.3999999999999999e-01 9.0799719128669452e+00 8.6031904872632765e+00 3.5699389821467555e+01 0 1 0
14446 1 4 -1.2000000000000000e-01 9.6711704480899616e+00 7.4416393282892530e+00 3.6072485285139749e+01 0 1 0
14445 1 4 -1.2000000000000000e-01 1.0037933166063837e+01 9.3574589996980766e+00 3.5255426039165023e+01 0 1 0
14437 1 4 -1.2000000000000000e-01 1.1038796123796777e+01 7.4520616593068674e+00 3.3410313350978896e+01 0 1 0
14443 1 4 -1.2000000000000000e-01 7.5388976056829069e+00 9.3037106949271138e+00 3.4032860721215073e+01 0 1 0
14449 1 4 -1.2000000000000000e-01 7.7813168920088263e+00 1.0470032299543597e+01 3.6523327849153603e+01 0 1 0
14541 1 4 -1.2000000000000000e-01 1.1511996643155003e+01 1.1858504542283297e+01 3.4709498275507258e+01 0 1 0
14565 1 4 -1.2000000000000000e-01 1.8018402631764246e+01 8.6806083630391520e+00 3.0605072654320086e+01 0 1 0
14559 1 4 -1.2000000000000000e-01 1.5521648858671625e+01 9.1689875399876204e+00 3.0943461226011003e+01 0 1 0
14560 1 4 -1.2000000000000000e-01 1.5588812427744044e+01 7.1422531644836909e+00 3.1761671970183293e+01 0 1 0
14556 1 4 -1.2000000000000000e-01 1.3390244701523262e+01 8.6408864053079881e+00 3.2264074183067528e+01 0 1 0
14555 1 2 2.3999999999999999e-01 1.4464863882972070e+01 8.7523003104178336e+00 3.3083492866609582e+01 0 1 0
14552 1 2 2.3999999999999999e-01 1.4297575037381772e+01 1.0037943389658524e+01 3.4012689758188756e+01 0 1 0
14557 1 4 -1.2000000000000000e-01 1.4466840938553929e+01 7.6789621738525895e+00 3.3841622332658019e+01 0 1 0
14558 1 2 2.3999999999999999e-01 1.5671843580094023e+01 8.4670765357674451e+00 3.2081114526801876e+01 0 1 0
14561 1 2 2.3999999999999999e-01 1.7087924709979834e+01 8.6161482696752039e+00 3.2680054239489245e+01 0 1 0
14554 1 4 -1.2000000000000000e-01 1.5379768622390570e+01 1.0013165629410626e+01 3.4864158501399444e+01 0 1 0
14553 1 4 -1.2000000000000000e-01 1.3198054638998199e+01 9.8397563430359689e+00 3.4810612637011090e+01 0 1 0
14562 1 4 -1.2000000000000000e-01 1.7102988907330360e+01 7.9374323372993070e+00 3.3898771391419437e+01 0 1 0
14563 1 4 -1.2000000000000000e-01 1.7189032520025666e+01 9.9467881608859798e+00 3.2922040622672476e+01 0 1 0
14549 1 2 2.3999999999999999e-01 1.4161242479602620e+01 1.1341896533206066e+01 3.3165289860110121e+01 0 1 0
14544 1 4 -1.2000000000000000e-01 1.3994539922491404e+01 1.2035513392229079e+01 3.6075232915320449e+01 0 1 0
14550 1 4 -1.2000000000000000e-01 1.5164173989526386e+01 1.1407593193374097e+01 3.2190697767670542e+01 0 1 0
14566 1 4 -1.2000000000000000e-01 1.8243875520580993e+01 6.6359379606634716e+00 3.1575978396418055e+01 0 1 0
14564 1 2 2.3999999999999999e-01 1.8244314254223582e+01 8.0132977668914354e+00 3.1719531898455728e+01 0 1 0
14551 1 4 -1.2000000000000000e-01 1.3037425592484761e+01 1.1330852567768753e+01 3.2454570011832963e+01 0 1 0
14570 1 2 2.3999999999999999e-01 2.0843840541455837e+01 7.8345888523891363e+00 3.1170196670192535e+01 0 1 0
14568 1 4 -1.2000000000000000e-01 1.9976171266866629e+01 7.8476534314206550e+00 3.3384704109345925e+01 0 1 0
14567 1 2 2.3999999999999999e-01 1.9701240984847630e+01 8.3063199205513651e+00 3.2110830399977829e+01 0 1 0
14569 1 4 -1.2000000000000000e-01 1.9879500290312073e+01 9.6302040019708617e+00 3.2168331169592562e+01 0 1 0
14571 1 4 -1.2000000000000000e-01 2.1065110325362618e+01 6.4823649437372524e+00 3.1250314559414790e+01 0 1 0
11804 1 2 2.3999999999999999e-01 3.8281142791275173e+00 1.2408907606418994e+01 3.3603177507037806e+01 0 0 0
14488 1 4 -1.2000000000000000e-01 1.5466295493891521e-02 1.8198887860165364e+01 3.6598301621568972e+01 0 1 0
11821 1 4 -1.2000000000000000e-01 5.6396857528424800e+00 1.6706014509651890e+01 3.0681140803607974e+01 0 0 0
11813 1 2 2.3999999999999999e-01 5.7014064115309457e+00 1.3612041476188908e+01 3.1182142056862514e+01 0 0 0
11801 1 2 2.3999999999999999e-01 2.4510535316998214e+00 1.2978699372187123e+01 3.3347199914024493e+01 0 0 0
11807 1 2 2.3999999999999999e-01 4.9743491921996759e+00 1.3376668840532409e+01 3.3822455549514068e+01 0 0 0
11809 1 4 -1.2000000000000000e-01 4.7697708252973481e+00 1.4141162786971906e+01 3.4910330533645933e+01 0 0 0
11802 1 4 -1.2000000000000000e-01 2.2333566891855412e+00 1.3875884892580654e+01 3.4352354438859223e+01 0 0 0
11803 1 4 -1.2000000000000000e-01 2.4343464448103340e+00 1.3567534057472839e+01 3.2123873988300907e+01 0 0 0
11810 1 2 2.3999999999999999e-01 5.3882017773675264e+00 1.4328619891621111e+01 3.2592126950098901e+01 0 0 0
11812 1 4 -1.2000000000000000e-01 4.4130958921660213e+00 1.5202026512986494e+01 3.2353422161038033e+01 0 0 0
14484 1 4 -1.2000000000000000e-01 2.2615077145987623e+00 1.7452275720538200e+01 3.4907686885502706e+01 0 1 0
14483 1 2 2.3999999999999999e-01 2.3783758610215284e+00 1.7950984507446556e+01 3.6153348232630819e+01 0 1 0
11808 1 4 -1.2000000000000000e-01 6.0673598009937013e+00 1.2564546035563184e+01 3.3941045887178838e+01 0 0 0
11818 1 4 -1.2000000000000000e-01 7.5748420088375505e+00 1.4888135831509752e+01 3.0637183396429002e+01 0 0 0
14527 1 4 -1.2000000000000000e-01 8.9320637849967497e+00 1.7739216847218227e+01 3.0986985785267404e+01 0 1 0
11815 1 4 -1.2000000000000000e-01 6.4767099364553369e+00 1.2525695514656721e+01 3.1366499416406803e+01 0 0 0
11811 1 4 -1.2000000000000000e-01 6.4377738493263195e+00 1.5069961665878671e+01 3.3037324729347723e+01 0 0 0
14530 1 4 -1.2000000000000000e-01 9.5510334753480741e+00 1.5617683491525705e+01 3.2499498349951743e+01 0 1 0
14528 1 2 2.3999999999999999e-01 1.0271933384859919e+01 1.6763429586593599e+01 3.2656912356234344e+01 0 1 0
14531 1 2 2.3999999999999999e-01 1.0860361558076667e+01 1.6812378607240927e+01 3.4126497156526526e+01 0 1 0
14532 1 4 -1.2000000000000000e-01 9.7833056945498278e+00 1.6647388554539923e+01 3.4944291312994267e+01 0 1 0
14539 1 4 -1.2000000000000000e-01 1.0205989311532147e+01 1.4077346671030064e+01 3.4552418085350169e+01 0 1 0
14537 1 2 2.3999999999999999e-01 1.1469228830175350e+01 1.4189299885839857e+01 3.4204530746624116e+01 0 1 0
14535 1 4 -1.2000000000000000e-01 1.2187871142281230e+01 1.5840006955882179e+01 3.5801395920233013e+01 0 1 0
14534 1 2 2.3999999999999999e-01 1.1924628120247307e+01 1.5698946436808447e+01 3.4433040759803482e+01 0 1 0
14523 1 4 -1.2000000000000000e-01 7.6187479910567477e+00 1.7624930798368311e+01 3.3831274420097607e+01 0 1 0
14538 1 4 -1.2000000000000000e-01 1.1507158166145341e+01 1.3824214720374158e+01 3.2868852527919316e+01 0 1 0
14542 1 4 -1.2000000000000000e-01 1.1567610411292243e+01 1.3289758316153865e+01 3.6433346741552562e+01 0 1 0
14529 1 4 -1.2000000000000000e-01 1.1299714178492888e+01 1.6590479229777937e+01 3.1847903332068391e+01 0 1 0
14540 1 2 2.3999999999999999e-01 1.2043913746760733e+01 1.3088788486641093e+01 3.5161527394942013e+01 0 1 0
14533 1 4 -1.2000000000000000e-01 1.1478248676020719e+01 1.7994896216629542e+01 3.4357961537536433e+01 0 1 0
14525 1 2 2.3999999999999999e-01 9.4337018534643597e+00 1.8008369060797872e+01 3.2200940935179531e+01 0 1 0
14545 1 4 -1.2000000000000000e-01 1.4150202698648419e+01 1.4203496864279973e+01 3.5630100854496995e+01 0 1 0
14547 1 4 -1.2000000000000000e-01 1.5756874298139701e+01 1.2850210567854432e+01 3.4143259356152257e+01 0 1 0
14548 1 4 -1.2000000000000000e-01 1.4117651833309003e+01 1.3647895778184896e+01 3.2956435804515088e+01 0 1 0
14546 1 2 2.3999999999999999e-01 1.4428030357201056e+01 1.2706534991864007e+01 3.3849477915595415e+01 0 1 0
14536 1 4 -1.2000000000000000e-01 1.3060659655506193e+01 1.5997029513322310e+01 3.3878012500685273e+01 0 1 0
14543 1 2 2.3999999999999999e-01 1.3611957062951443e+01 1.3007914357017908e+01 3.5182892668473919e+01 0 1 0
11917 1 4 -1.2000000000000000e-01 1.5724076527719241e+01 1.7180752890852400e+01 3.1113636798916364e+01 0 0 0
14595 1 4 -1.2000000000000000e-01 2.1045321557550249e+01 1.2681828493468126e+01 3.0733777915253988e+01 0 1 0
14605 1 4 -1.2000000000000000e-01 1.9592305226232781e+01 1.7583218667753886e+01 3.1060984359619354e+01 0 1 0
14599 1 4 -1.2000000000000000e-01 1.9957083477648617e+01 1.4943613216346867e+01 3.1063100077558065e+01 0 1 0
14603 1 2 2.3999999999999999e-01 2.0916980583293036e+01 1.7582607900372455e+01 3.1325949506278228e+01 0 1 0
14604 1 4 -1.2000000000000000e-01 2.1167374406968804e+01 1.7452891754474532e+01 3.2628212901344035e+01 0 1 0
14597 1 2 2.3999999999999999e-01 2.1264893399737691e+01 1.5001315532788306e+01 3.1112159090380228e+01 0 1 0
14485 1 4 -1.2000000000000000e-01 3.5735220334907725e+00 1.8648614301116829e+01 3.6160834564370731e+01 0 1 0
14489 1 2 2.3999999999999999e-01 6.3714065016092392e-01 1.9855548724523967e+01 3.5205548430895945e+01 0 1 0
14486 1 2 2.3999999999999999e-01 1.1381864447920780e+00 1.8889050612508978e+01 3.6295656316321789e+01 0 1 0
14493 1 4 -1.2000000000000000e-01 2.5697567520057047e+00 2.0289943059896984e+01 3.3999180093463252e+01 0 1 0
14492 1 2 2.3999999999999999e-01 1.6356639019171662e+00 2.0945524893890223e+01 3.4729921822632114e+01 0 1 0
14512 1 4 -1.2000000000000000e-01 5.0845342507362563e+00 2.1061821646711852e+01 3.1655986764155148e+01 0 1 0
14491 1 4 -1.2000000000000000e-01 5.1866875312740063e-02 1.9083149868644220e+01 3.4235890522202503e+01 0 1 0
14494 1 4 -1.2000000000000000e-01 2.2694329329852656e+00 2.1446450704320888e+01 3.5853043782568676e+01 0 1 0
14522 1 2 2.3999999999999999e-01 8.3416055031513867e+00 1.8621281359653921e+01 3.3248027307442335e+01 0 1 0
14518 1 4 -1.2000000000000000e-01 8.4735789771580787e+00 2.0749600947069915e+01 3.0787370726799125e+01 0 1 0
14520 1 4 -1.2000000000000000e-01 6.8101397620796078e+00 1.9014276075203131e+01 3.1484542088904881e+01 0 1 0
14521 1 4 -1.2000000000000000e-01 6.4141956829084323e+00 1.9757871113996984e+01 3.3545877426261185e+01 0 1 0
14526 1 4 -1.2000000000000000e-01 1.0350148591678712e+01 1.8972847779601778e+01 3.1973882700788497e+01 0 1 0
14524 1 4 -1.2000000000000000e-01 9.1134306644023155e+00 1.9197941528733011e+01 3.4261803943542766e+01 0 1 0
14519 1 2 2.3999999999999999e-01 7.3783737852579971e+00 1.9593362996256907e+01 3.2612084902771237e+01 0 1 0
14516 1 2 2.3999999999999999e-01 7.9879048223136175e+00 2.0894956386130300e+01 3.2072849035415480e+01 0 1 0
14517 1 4 -1.2000000000000000e-01 9.0745034523287220e+00 2.1241760453956225e+01 3.2726275028925464e+01 0 1 0
14606 1 2 2.3999999999999999e-01 2.1250214917238115e+01 1.9118754964123262e+01 3.1052626252552880e+01 0 1 0
14608 1 4 -1.2000000000000000e-01 2.0468993981761635e+01 1.9968335847451954e+01 3.1782531503914097e+01 0 1 0
14464 1 4 -1.2000000000000000e-01 4.8687304154247970e+00 1.2088746938224528e+01 4.0250164077784611e+01 0 1 0
14459 1 2 2.3999999999999999e-01 7.1389387471403705e+00 1.1769020736369379e+01 4.0531520213597588e+01 0 1 0
14447 1 2 2.3999999999999999e-01 8.3841174981367725e+00 9.3256788062339062e+00 3.6868805233468827e+01 0 1 0
14451 1 4 -1.2000000000000000e-01 1.0183317506147301e+01 1.0624918980643642e+01 3.7531085352246386e+01 0 1 0
14448 1 4 -1.2000000000000000e-01 7.3036311084028611e+00 8.5954577926174487e+00 3.7362589370496885e+01 0 1 0
14454 1 4 -1.2000000000000000e-01 9.6667032617546891e+00 1.0583870402465703e+01 3.9980594526030842e+01 0 1 0
14450 1 2 2.3999999999999999e-01 9.3415967208090898e+00 9.7012077978338258e+00 3.7984371006778311e+01 0 1 0
14455 1 4 -1.2000000000000000e-01 8.1680489379664554e+00 9.1607466925328609e+00 3.9925741400517900e+01 0 1 0
14452 1 4 -1.2000000000000000e-01 1.0194923306138454e+01 8.6344026990832816e+00 3.8375468405844821e+01 0 1 0
14453 1 2 2.3999999999999999e-01 8.6770396705478632e+00 1.0221073578170241e+01 3.9245366148897162e+01 0 1 0
14461 1 4 -1.2000000000000000e-01 6.7088940307477580e+00 1.0748840134474884e+01 4.1351850037577563e+01 0 1 0
14457 1 4 -1.2000000000000000e-01 6.4498643314948128e+00 1.0940795459815872e+01 3.8543403624114710e+01 0 1 0
14456 1 2 2.3999999999999999e-01 7.6005210950394781e+00 1.1321328806997867e+01 3.9197732281676394e+01 0 1 0
14465 1 2 2.3999999999999999e-01 6.0790909404781317e+00 1.3971533852388673e+01 3.9570798360599952e+01 0 1 0
14482 1 4 -1.2000000000000000e-01 3.7510814944400828e+00 1.6163198331404491e+01 3.6901979584269988e+01 0 1 0
14470 1 4 -1.2000000000000000e-01 5.5895736580224655e+00 1.5705551310462107e+01 4.1011246452601284e+01 0 1 0
14463 1 4 -1.2000000000000000e-01 5.8831129879802679e+00 1.3214847646776187e+01 4.1807311386504175e+01 0 1 0
14466 1 4 -1.2000000000000000e-01 5.9301453320959272e+00 1.3467413363930731e+01 3.8298377061043475e+01 0 1 0
14478 1 4 -1.2000000000000000e-01 3.8475620662909931e+00 1.7947341819961682e+01 3.8866186879735466e+01 0 1 0
14479 1 4 -1.2000000000000000e-01 1.6247832514583609e+00 1.7982161453875513e+01 3.8934811103174603e+01 0 1 0
14480 1 2 2.3999999999999999e-01 2.5766120258524219e+00 1.6758532029136337e+01 3.7160967024444432e+01 0 1 0
14481 1 4 -1.2000000000000000e-01 1.4793357564330945e+00 1.5863211985550199e+01 3.7114964828831276e+01 0 1 0
14477 1 2 2.3999999999999999e-01 2.6555678154819242e+00 1.7216369490599316e+01 3.8636417628346301e+01 0 1 0
14475 1 4 -1.2000000000000000e-01 3.0679116756558988e+00 1.6697651701108093e+01 4.0936494451719248e+01 0 1 0
14476 1 4 -1.2000000000000000e-01 1.4083412761601481e+00 1.5696624044807882e+01 3.9972120901729447e+01 0 1 0
14469 1 4 -1.2000000000000000e-01 5.4733546262847330e+00 1.6065418701678116e+01 3.8780623663630408e+01 0 1 0
14471 1 2 2.3999999999999999e-01 3.5452656391313395e+00 1.4869002150569777e+01 3.9685366362130516e+01 0 1 0
14474 1 2 2.3999999999999999e-01 2.6766859050924552e+00 1.6126821051025086e+01 3.9784018307809234e+01 0 1 0
14473 1 4 -1.2000000000000000e-01 3.1092533714536428e+00 1.4160960655736364e+01 3.8612014821413979e+01 0 1 0
14468 1 2 2.3999999999999999e-01 5.1576610758302275e+00 1.5160773399640259e+01 3.9831655501032444e+01 0 1 0
14472 1 4 -1.2000000000000000e-01 3.2016517704195810e+00 1.4167850285704777e+01 4.0837956292505723e+01 0 1 0
14462 1 2 2.3999999999999999e-01 5.9742539597299542e+00 1.2828240281788464e+01 4.0554201237931331e+01 0 1 0
14467 1 4 -1.2000000000000000e-01 7.3645867204505082e+00 1.4508133985853270e+01 3.9681837754929184e+01 0 1 0
14460 1 4 -1.2000000000000000e-01 8.1576614856135627e+00 1.2328670869287958e+01 4.1149883421052913e+01 0 1 0
14458 1 4 -1.2000000000000000e-01 8.0909071090130400e+00 1.2373448700625545e+01 3.8500120991488238e+01 0 1 0
14487 1 4 -1.2000000000000000e-01 1.3060268868489033e+00 1.9664997018958093e+01 3.7397985956304254e+01 0 1 0
3776 1 2 2.3999999999999999e-01 2.7700126718006546e+00 2.1937980784361216e+01 2.4834134043863196e+00 1 0 0
3778 1 4 -1.2000000000000000e-01 2.8906645937189355e+00 2.2044275600494483e+01 1.1490575187890693e+00 1 0 0
3781 1 4 -1.2000000000000000e-01 2.3643658967761914e+00 2.3275541208495209e+01 4.3683192432183615e+00 1 0 0
3779 1 2 2.3999999999999999e-01 2.8867311989494557e+00 2.3317083450883995e+01 3.1024660666832782e+00 1 0 0
3780 1 4 -1.2000000000000000e-01 4.2734494001507795e+00 2.3659195387531295e+01 3.1423774682757930e+00 1 0 0
3786 1 4 -1.2000000000000000e-01 2.6378357262467172e-01 2.3773711909746837e+01 1.1806395950135220e+00 1 0 0
3782 1 2 2.3999999999999999e-01 2.2779753342118836e+00 2.4478618621104619e+01 2.3692613518849104e+00 1 0 0
3785 1 2 2.3999999999999999e-01 7.4517131492254396e-01 2.4634646767050217e+01 2.1492983888685093e+00 1 0 0
32854 1 4 -1.2000000000000000e-01 7.1881012022695874e+00 2.3641662278939169e+01 5.3794239397957355e+00 1 0 0
32862 1 4 -1.2000000000000000e-01 8.8416393096966246e+00 2.1731370094497699e+01 5.5927777482068040e+00 1 0 0
32805 1 4 -1.2000000000000000e-01 1.5931408644153159e+01 2.3066160254120000e+01 4.9432976819559089e+00 1 0 0
32808 1 4 -1.2000000000000000e-01 1.4104800556928211e+01 2.3456082380187706e+01 3.2101934112762507e+00 1 0 0
32803 1 4 -1.2000000000000000e-01 1.3132056209406937e+01 2.2907579533417547e+01 5.6122638225683428e+00 1 0 0
32804 1 2 2.3999999999999999e-01 1.5102852269416820e+01 2.4172003141883359e+01 5.2925907057442920e+00 1 0 0
4168 1 4 -1.2000000000000000e-01 1.8212004928507561e+01 2.3754044580951298e+01 1.1929035810758357e+00 1 0 0
4167 1 4 -1.2000000000000000e-01 1.8198180364899194e+01 2.3787797485656458e+01 3.4263736759443262e+00 1 0 0
32807 1 2 2.3999999999999999e-01 1.4574974209839636e+01 2.4556456331587480e+01 3.8511789948855397e+00 1 0 0
4166 1 2 2.3999999999999999e-01 1.8997879580698882e+01 2.3822245473729875e+01 2.3376548906810579e+00 1 0 0
4163 1 2 2.3999999999999999e-01 1.9800936716829710e+01 2.2400829466709428e+01 2.3278250655521338e+00 1 0 0
4165 1 4 -1.2000000000000000e-01 2.0408360369384482e+01 2.2443407464342620e+01 3.5362428322856694e+00 1 0 0
4164 1 4 -1.2000000000000000e-01 2.0735624814721483e+01 2.2231408196902201e+01 1.2889901780646418e+00 1 0 0
8022 1 4 -1.2000000000000000e-01 2.1232458941272135e+01 2.3993042031148764e+01 6.0827888880243091e+00 0 1 0
3783 1 4 -1.2000000000000000e-01 2.8727994701198192e+00 2.4726761144549531e+01 1.1793746974208059e+00 1 0 0
3784 1 4 -1.2000000000000000e-01 2.6075620653941427e+00 2.5516687519331111e+01 3.1401523367317323e+00 1 0 0
32844 1 4 -1.2000000000000000e-01 4.0870430594997478e+00 2.7208704582475818e+01 4.8072549413246168e+00 1 0 0
32841 1 4 -1.2000000000000000e-01 4.9898035318948022e+00 2.7918252131065902e+01 2.4865836936780981e+00 1 0 0
3787 1 4 -1.2000000000000000e-01 5.1606424326001554e-01 2.5903174042829253e+01 1.5763043004255963e+00 1 0 0
3789 1 4 -1.2000000000000000e-01 4.2436741482267687e-01 2.5141361157179301e+01 4.5415911226980867e+00 1 0 0
32840 1 2 2.3999999999999999e-01 5.2726162264151348e+00 2.8653438639482236e+01 3.5242400430869942e+00 1 0 0
32843 1 2 2.3999999999999999e-01 5.3240196743427006e+00 2.7752492732101981e+01 4.8443213545282209e+00 1 0 0
32842 1 4 -1.2000000000000000e-01 4.2463856072261166e+00 2.9555500188378787e+01 3.7546609181092818e+00 1 0 0
3612 1 4 -1.2000000000000000e-01 1.2425443723992684e+00 2.9655766379509469e+01 5.3641183793573068e+00 1 0 0
32845 1 4 -1.2000000000000000e-01 5.4198689847907815e+00 2.8577660591758942e+01 5.9334139514061590e+00 1 0 0
32839 1 4 -1.2000000000000000e-01 6.1017169622517153e+00 3.0187763427289209e+01 2.0353913209004566e+00 1 0 0
32848 1 4 -1.2000000000000000e-01 6.2934287414569017e+00 2.5668520519025140e+01 3.8673370355685606e+00 1 0 0
32846 1 2 2.3999999999999999e-01 6.3706240344792242e+00 2.6522821999976625e+01 4.9017043236735747e+00 1 0 0
32837 1 2 2.3999999999999999e-01 6.5765058710071411e+00 2.9525398360473734e+01 3.1352329845526419e+00 1 0 0
32827 1 4 -1.2000000000000000e-01 9.8728802688206017e+00 2.9263212683103646e+01 3.6860923669035599e+00 1 0 0
32847 1 4 -1.2000000000000000e-01 7.5672977682554272e+00 2.7117058950953087e+01 4.8428048820765834e+00 1 0 0
32838 1 4 -1.2000000000000000e-01 7.6025697117011068e+00 2.8805922729739631e+01 2.6746306561786199e+00 1 0 0
32822 1 2 2.3999999999999999e-01 1.1629027947886177e+01 3.0139897427271212e+01 2.4898695751458906e+00 1 0 0
32823 1 4 -1.2000000000000000e-01 1.1279594917740374e+01 3.0191345831584982e+01 1.1857755352289037e+00 1 0 0
32820 1 4 -1.2000000000000000e-01 1.1363213159752114e+01 2.7812517227810400e+01 2.0565105316016781e+00 1 0 0
32825 1 2 2.3999999999999999e-01 1.0395701169648332e+01 3.0467410891760945e+01 3.3887604214359257e+00 1 0 0
32836 1 4 -1.2000000000000000e-01 7.7322734435380207e+00 2.9918296924986361e+01 5.0648129617309472e+00 1 0 0
32834 1 2 2.3999999999999999e-01 7.0552705091615762e+00 3.0612240259191051e+01 4.0719089015718755e+00 1 0 0
32818 1 4 -1.2000000000000000e-01 1.1674328166403274e+01 2.7908379754287182e+01 4.6401460913693233e+00 1 0 0
32819 1 2 2.3999999999999999e-01 1.2308502616226239e+01 2.8707856710135452e+01 2.5253942980862920e+00 1 0 0
32811 1 4 -1.2000000000000000e-01 1.2247566344695816e+01 2.5415900299789243e+01 4.0977034991695218e+00 1 0 0
32809 1 4 -1.2000000000000000e-01 1.5728721226959285e+01 2.4772581018821615e+01 3.1919763708812385e+00 1 0 0
32812 1 4 -1.2000000000000000e-01 1.3202205956669559e+01 2.5949968505770283e+01 2.2339607335081419e+00 1 0 0
32816 1 2 2.3999999999999999e-01 1.2788758044752775e+01 2.8295837618386045e+01 3.9581851884406820e+00 1 0 0
32810 1 2 2.3999999999999999e-01 1.3457898744070134e+01 2.5739714909398010e+01 3.5728504238625587e+00 1 0 0
32813 1 2 2.3999999999999999e-01 1.3838900839228090e+01 2.7135686911000814e+01 4.0712796642444831e+00 1 0 0
32814 1 4 -1.2000000000000000e-01 1.4980486048001799e+01 2.7528758885293616e+01 3.5120535307623992e+00 1 0 0
32821 1 4 -1.2000000000000000e-01 1.3364913219332268e+01 2.8620127610162871e+01 1.5671863287721783e+00 1 0 0
32817 1 4 -1.2000000000000000e-01 1.3318330153935818e+01 2.9393808702240971e+01 4.5812609342403281e+00 1 0 0
32815 1 4 -1.2000000000000000e-01 1.3953475308013237e+01 2.7144208808360670e+01 5.3880721886412211e+00 1 0 0
32806 1 4 -1.2000000000000000e-01 1.5835805175540591e+01 2.5114974836360165e+01 5.9687179493411984e+00 1 0 0
4180 1 4 -1.2000000000000000e-01 1.8131660003007386e+01 2.9019355748329264e+01 1.5055289581255442e+00 1 0 0
4174 1 4 -1.2000000000000000e-01 1.8298395123484550e+01 2.6474911629567874e+01 1.1701939597497513e+00 1 0 0
4173 1 4 -1.2000000000000000e-01 1.8080295798303677e+01 2.6398710681054862e+01 3.3278652645369360e+00 1 0 0
4179 1 4 -1.2000000000000000e-01 1.8564345266266802e+01 2.9143614201715877e+01 3.6905362819410512e+00 1 0 0
4171 1 4 -1.2000000000000000e-01 2.0688419140998711e+01 2.5093255812400471e+01 3.3529407402229001e+00 1 0 0
4170 1 4 -1.2000000000000000e-01 2.0670817518173386e+01 2.5108055532807061e+01 1.1205295704384357e+00 1 0 0
4169 1 2 2.3999999999999999e-01 1.9908580116297447e+01 2.5120925036114638e+01 2.2666537446945916e+00 1 0 0
4178 1 2 2.3999999999999999e-01 1.9177731447702076e+01 2.9042906711201724e+01 2.4697505986692354e+00 1 0 0
4172 1 2 2.3999999999999999e-01 1.9060029106503887e+01 2.6469023985017344e+01 2.3351202790921524e+00 1 0 0
4175 1 2 2.3999999999999999e-01 1.9951180750843132e+01 2.7708823173603626e+01 2.4859186437204270e+00 1 0 0
4181 1 2 2.3999999999999999e-01 1.9924080550961847e+01 3.0420381497464284e+01 2.3750376205437855e+00 1 0 0
4177 1 4 -1.2000000000000000e-01 2.0642147049045466e+01 2.7597984062787962e+01 3.6523169050345445e+00 1 0 0
4176 1 4 -1.2000000000000000e-01 2.0961286212846517e+01 2.7816737541360578e+01 1.5876676307162763e+00 1 0 0
4183 1 4 -1.2000000000000000e-01 2.0363290648348922e+01 3.0549202686587073e+01 1.1303390161670330e+00 1 0 0
4186 1 4 -1.2000000000000000e-01 2.0752429449657175e+01 3.0349409335628554e+01 4.5886865965689294e+00 1 0 0
4184 1 2 2.3999999999999999e-01 2.1102464126501939e+01 3.0786315822033508e+01 3.3281123319814947e+00 1 0 0
3611 1 2 2.3999999999999999e-01 8.9990138570529832e-01 3.0962209191825892e+01 5.4305538655252139e+00 1 0 0
3616 1 4 -1.2000000000000000e-01 3.1419402398742493e+00 3.1336427727955787e+01 5.4807690122809731e+00 1 0 0
3615 1 4 -1.2000000000000000e-01 2.1143879193920561e+00 3.1538628818172629e+01 3.5765649624429563e+00 1 0 0
3614 1 2 2.3999999999999999e-01 2.0203618335816529e+00 3.1853570339190714e+01 4.8517386146550709e+00 1 0 0
3621 1 4 -1.2000000000000000e-01 3.1331085384416206e+00 3.4156366264163374e+01 3.1209918651533894e+00 1 0 0
3630 1 4 -1.2000000000000000e-01 1.2478463551485515e+00 3.5879928791703279e+01 2.3511049325202467e+00 1 0 0
3620 1 2 2.3999999999999999e-01 3.1439700474577172e+00 3.4231823424444173e+01 4.5133948957700039e+00 1 0 0
3617 1 2 2.3999999999999999e-01 1.9364998301628706e+00 3.3342550216367329e+01 5.1526084555782896e+00 1 0 0
3619 1 4 -1.2000000000000000e-01 7.2874934754698839e-01 3.3724005013656317e+01 4.7174446967767691e+00 1 0 0
3626 1 2 2.3999999999999999e-01 2.2799358333418955e+00 3.6728796399758338e+01 4.4303619127506328e+00 1 0 0
3628 1 4 -1.2000000000000000e-01 1.0899672326680101e+00 3.6504146693545827e+01 5.0431198426386379e+00 1 0 0
3631 1 4 -1.2000000000000000e-01 3.2019877274063284e+00 3.6691337964144161e+01 2.2403093615369314e+00 1 0 0
3629 1 2 2.3999999999999999e-01 2.0404773999133869e+00 3.6870392521201666e+01 2.9428533451234946e+00 1 0 0
3623 1 2 2.3999999999999999e-01 3.2762643492251891e+00 3.5711956299181438e+01 4.9221497236435976e+00 1 0 0
3624 1 4 -1.2000000000000000e-01 4.4020398796531648e+00 3.6173819965556980e+01 4.3113523302678516e+00 1 0 0
3622 1 4 -1.2000000000000000e-01 4.2299152872366124e+00 3.3617721582099811e+01 5.0358233852803922e+00 1 0 0
32835 1 4 -1.2000000000000000e-01 5.9905047569060255e+00 3.1163345491018273e+01 4.7448635862972450e+00 1 0 0
32826 1 4 -1.2000000000000000e-01 1.0919701111483960e+01 3.1008418728467415e+01 4.5479357465177248e+00 1 0 0
32829 1 4 -1.2000000000000000e-01 8.8488029111001030e+00 3.0838098992708627e+01 1.5873149107341447e+00 1 0 0
32828 1 2 2.3999999999999999e-01 9.3345556394101497e+00 3.1362130714240365e+01 2.7537670162820049e+00 1 0 0
32831 1 2 2.3999999999999999e-01 8.0641658941334793e+00 3.1725600887506978e+01 3.6322881402152842e+00 1 0 0
32832 1 4 -1.2000000000000000e-01 7.3901402384705364e+00 3.2673050618259957e+01 2.8686816614863710e+00 1 0 0
32833 1 4 -1.2000000000000000e-01 8.5504207085521049e+00 3.2521703017987655e+01 4.6741943348236648e+00 1 0 0
32830 1 4 -1.2000000000000000e-01 1.0024110093035228e+01 3.2515667389722928e+01 2.4400358747456936e+00 1 0 0
8079 1 4 -1.2000000000000000e-01 1.2078526345463954e+01 3.6399170530466314e+01 3.4483129349767694e+00 0 1 0
3454 1 4 -1.2000000000000000e-01 7.7981142082981343e+00 3.5597452608881859e+01 5.8884881865231353e+00 1 0 0
8080 1 4 -1.2000000000000000e-01 1.2686419603310689e+01 3.4974945732763942e+01 1.9172362735900690e+00 0 1 0
32824 1 4 -1.2000000000000000e-01 1.2654016219543763e+01 3.1010659936189686e+01 2.7499416319069794e+00 1 0 0
8077 1 4 -1.2000000000000000e-01 1.3369520881615658e+01 3.4143360308682297e+01 4.1907522654845506e+00 0 1 0
8075 1 2 2.3999999999999999e-01 1.4110265221566763e+01 3.5191924112422875e+01 3.7522824907095313e+00 0 1 0
8073 1 4 -1.2000000000000000e-01 1.5260026758500256e+01 3.4239707198170905e+01 1.9282799259401173e+00 0 1 0
8070 1 4 -1.2000000000000000e-01 1.5335744644815099e+01 3.2332913869838620e+01 3.7126921795728554e+00 0 1 0
8069 1 2 2.3999999999999999e-01 1.6108644404721378e+01 3.3533352555243788e+01 3.8353496367045374e+00 0 1 0
8072 1 2 2.3999999999999999e-01 1.5430379192560274e+01 3.4749803169945551e+01 3.1636698327798052e+00 0 1 0
8066 1 2 2.3999999999999999e-01 1.6414990678350669e+01 3.3638656136526194e+01 5.3116174618409504e+00 0 1 0
8063 1 2 2.3999999999999999e-01 1.7406600013041537e+01 3.4752169261393441e+01 5.6615182922139393e+00 0 1 0
8067 1 4 -1.2000000000000000e-01 1.5285766831181649e+01 3.3709903763179838e+01 5.9938198279816826e+00 0 1 0
8068 1 4 -1.2000000000000000e-01 1.6885947393840326e+01 3.2415776909345269e+01 5.5405299249193902e+00 0 1 0
8076 1 4 -1.2000000000000000e-01 1.4271424859131729e+01 3.6040266487910813e+01 4.7666318183871565e+00 0 1 0
8065 1 4 -1.2000000000000000e-01 1.6764560950737245e+01 3.5988008402427269e+01 5.6718385064079246e+00 0 1 0
8071 1 4 -1.2000000000000000e-01 1.7287500614697006e+01 3.3402699488124540e+01 3.1180878443729667e+00 0 1 0
8074 1 4 -1.2000000000000000e-01 1.6256226147951661e+01 3.5816332316253124e+01 3.1617841187749658e+00 0 1 0
8078 1 2 2.3999999999999999e-01 1.3184881286133720e+01 3.5932923043043175e+01 2.7734155565137288e+00 0 1 0
8083 1 4 -1.2000000000000000e-01 1.4586732588217949e+01 3.6896804454610511e+01 1.1202170320967921e+00 0 1 0
8064 1 4 -1.2000000000000000e-01 1.8475417988815561e+01 3.4651896184891676e+01 4.7969693172583998e+00 0 1 0
4182 1 4 -1.2000000000000000e-01 1.8951423577491031e+01 3.1400847923757009e+01 2.5789223881891870e+00 1 0 0
4189 1 4 -1.2000000000000000e-01 2.0535898844334923e+01 3.2882980879088869e+01 4.0271809658401514e+00 1 0 0
4198 1 4 -1.2000000000000000e-01 2.0843422908623250e+01 3.5507322792296591e+01 1.5909723641090900e+00 1 0 0
4191 1 4 -1.2000000000000000e-01 2.1242311037758057e+01 3.2852967004913495e+01 1.1555336688368150e+00 1 0 0
4197 1 4 -1.2000000000000000e-01 2.1175851724474455e+01 3.5215924981544262e+01 3.6692213477420510e+00 1 0 0
3633 1 4 -1.2000000000000000e-01 1.3136664149753756e+00 3.8302280751418522e+01 1.0892651944382363e+00 1 0 0
3632 1 2 2.3999999999999999e-01 1.3861177670758993e+00 3.8266995294441443e+01 2.4601284282094591e+00 1 0 0
3634 1 4 -1.2000000000000000e-01 2.3438938351550331e+00 3.9163304013413835e+01 2.8275569948764567e+00 1 0 0
3474 1 4 -1.2000000000000000e-01 2.8645159228639065e+00 4.0788467155822410e+01 5.4879092221334869e+00 1 0 0
3636 1 4 -1.2000000000000000e-01 1.1220750144567690e-01 4.0061455625151758e+01 2.4612977504288533e+00 1 0 0
3635 1 2 2.3999999999999999e-01 8.6489541515969409e-02 3.8796506865680925e+01 3.0091738041122560e+00 1 0 0
3475 1 4 -1.2000000000000000e-01 3.9647073540087603e+00 4.1069476998456381e+01 3.6868928536572341e+00 1 0 0
3637 1 4 -1.2000000000000000e-01 1.0619227260859115e-01 3.8970350694184013e+01 4.3832981286352553e+00 1 0 0
3473 1 2 2.3999999999999999e-01 3.6553999613751440e+00 4.1723311693893365e+01 4.8692091554412249e+00 1 0 0
3470 1 2 2.3999999999999999e-01 4.8350399441613563e+00 4.1901203121383261e+01 5.8884223006079024e+00 1 0 0
3627 1 4 -1.2000000000000000e-01 2.7391329839556149e+00 3.7915132098156704e+01 4.8678974888862374e+00 1 0 0
3478 1 4 -1.2000000000000000e-01 1.8247656075724439e+00 4.2588127142765686e+01 3.7723973495430640e+00 1 0 0
3476 1 2 2.3999999999999999e-01 2.8927165786432161e+00 4.2964048800013266e+01 4.5502854496097838e+00 1 0 0
3471 1 4 -1.2000000000000000e-01 5.7486928102448678e+00 4.2848934124916006e+01 5.5112131980792380e+00 1 0 0
3469 1 4 -1.2000000000000000e-01 6.0262505871933412e+00 4.0266823703086104e+01 5.1808856621727148e+00 1 0 0
3459 1 4 -1.2000000000000000e-01 7.3057125935632792e+00 3.8075093691855898e+01 5.7104031440025773e+00 1 0 0
3460 1 4 -1.2000000000000000e-01 9.2112582579732809e+00 3.9083426676826150e+01 5.9845944802277140e+00 1 0 0
8082 1 4 -1.2000000000000000e-01 1.2471899031355639e+01 3.7564796756856467e+01 1.1182933854356474e+00 0 1 0
8081 1 2 2.3999999999999999e-01 1.3544939209621742e+01 3.7215468572084802e+01 1.9503200100637930e+00 0 1 0
8088 1 4 -1.2000000000000000e-01 1.3529320018010106e+01 4.0030381207842595e+01 1.0334005271021560e+00 0 1 0
8086 1 4 -1.2000000000000000e-01 1.3002701923786699e+01 3.8801050319101883e+01 3.5300001116755491e+00 0 1 0
8087 1 2 2.3999999999999999e-01 1.4519310065693801e+01 3.9632136290086727e+01 1.9088637332188081e+00 0 1 0
8085 1 4 -1.2000000000000000e-01 1.5085562760825049e+01 3.8169076021890092e+01 3.5459387851794313e+00 0 1 0
8084 1 2 2.3999999999999999e-01 1.4037637920645519e+01 3.8434695629890435e+01 2.7249263102299737e+00 0 1 0
8089 1 4 -1.2000000000000000e-01 1.5576326910290604e+01 3.9254568368371963e+01 1.1007220680077541e+00 0 1 0
8092 1 4 -1.2000000000000000e-01 1.6299029515064721e+01 4.0738818491944691e+01 3.1480643082705506e+00 0 1 0
8090 1 2 2.3999999999999999e-01 1.5022562113715852e+01 4.0961644620504075e+01 2.5687658713000525e+00 0 1 0
8093 1 2 2.3999999999999999e-01 1.4057565872847915e+01 4.1662205304296251e+01 3.6306510116336983e+00 0 1 0
8095 1 4 -1.2000000000000000e-01 1.2837078336196152e+01 4.1573619063216412e+01 2.9607383428170624e+00 0 1 0
8094 1 4 -1.2000000000000000e-01 1.3926004397529967e+01 4.1061647772317663e+01 4.8196505611547087e+00 0 1 0
8091 1 4 -1.2000000000000000e-01 1.5150331277463721e+01 4.1798511869182171e+01 1.4883358054940279e+00 0 1 0
8102 1 2 2.3999999999999999e-01 1.6015412861933786e+01 4.3152996355674361e+01 5.8521439860683753e+00 0 1 0
8103 1 4 -1.2000000000000000e-01 1.6022376230224957e+01 4.1798350154673386e+01 5.8998401020009608e+00 0 1 0
8107 1 4 -1.2000000000000000e-01 1.8398412393266632e+01 4.2965460004057320e+01 5.6697560333132042e+00 0 1 0
8096 1 2 2.3999999999999999e-01 1.4290457532384295e+01 4.3146626009835593e+01 3.8997786211772603e+00 0 1 0
4207 1 4 -1.2000000000000000e-01 2.1467944437114909e+01 4.0055353637464599e+01 3.8339615740363175e+00 1 0 0
4218 1 4 -1.2000000000000000e-01 2.0943355969796521e+01 4.2563812365359176e+01 2.6096904828439400e+00 1 0 0
4204 1 4 -1.2000000000000000e-01 2.0745966111018667e+01 3.8427779112778310e+01 1.8753741652604212e+00 1 0 0
4203 1 4 -1.2000000000000000e-01 2.0756734953912119e+01 3.7821875900653929e+01 4.0085620025746556e+00 1 0 0
4202 1 2 2.3999999999999999e-01 2.1581122547083986e+01 3.8074356940896358e+01 2.9412437593181395e+00 1 0 0
3706 1 4 -1.2000000000000000e-01 1.2517647574978157e+00 2.3625227511522745e+01 8.6505230587741160e+00 1 0 0
32856 1 4 -1.2000000000000000e-01 6.1949867139920114e+00 2.3186818718054436e+01 7.9701306046374851e+00 1 0 0
32859 1 4 -1.2000000000000000e-01 8.2787523107984118e+00 2.1959118868995947e+01 9.1407383688838184e+00 1 0 0
32858 1 2 2.3999999999999999e-01 8.4399376794390673e+00 2.2520201983598675e+01 7.8959668033764530e+00 1 0 0
32860 1 4 -1.2000000000000000e-01 9.5759873132698026e+00 2.3209855439040332e+01 7.8010489507037235e+00 1 0 0
3415 1 4 -1.2000000000000000e-01 8.7258270966317841e+00 2.3392799919778867e+01 1.1708233373486834e+01 1 0 0
32855 1 2 2.3999999999999999e-01 7.3888223206137722e+00 2.3657192727115564e+01 7.6965955640322354e+00 1 0 0
3417 1 4 -1.2000000000000000e-01 1.1644310609772726e+01 2.3564448543561571e+01 1.1570697549454517e+01 1 0 0
32852 1 2 2.3999999999999999e-01 7.3692784714805155e+00 2.4483101217221630e+01 6.3709173544662878e+00 1 0 0
32857 1 4 -1.2000000000000000e-01 7.5621771645833382e+00 2.4415583368155783e+01 8.7947308186499722e+00 1 0 0
32801 1 2 2.3999999999999999e-01 1.3964212459488790e+01 2.3706393250150299e+01 6.2535890992347909e+00 1 0 0
32792 1 2 2.3999999999999999e-01 1.5697879737294377e+01 2.3120238482364261e+01 9.8478313215653444e+00 1 0 0
32798 1 2 2.3999999999999999e-01 1.4343376495256056e+01 2.2991764409326777e+01 7.5527612094470484e+00 1 0 0
32793 1 4 -1.2000000000000000e-01 1.6635521594357591e+01 2.3882306432077872e+01 1.0366777636422363e+01 1 0 0
32796 1 4 -1.2000000000000000e-01 1.6621973562586582e+01 2.3630569429157738e+01 7.8458281435024828e+00 1 0 0
32799 1 4 -1.2000000000000000e-01 1.3223562642596077e+01 2.2671106760289547e+01 8.3129643148339714e+00 1 0 0
32794 1 4 -1.2000000000000000e-01 1.4610202842571391e+01 2.3309258433798441e+01 1.0594326878602443e+01 1 0 0
32795 1 2 2.3999999999999999e-01 1.5442130371031499e+01 2.3693587744429180e+01 8.4553581719860418e+00 1 0 0
32800 1 4 -1.2000000000000000e-01 1.4834029782907132e+01 2.1757987774802039e+01 7.2396708098046103e+00 1 0 0
8020 1 4 -1.2000000000000000e-01 1.9179051976588976e+01 2.2740604348216689e+01 7.2181388723527480e+00 0 1 0
8018 1 2 2.3999999999999999e-01 2.0307354441749403e+01 2.2915872693309126e+01 7.9791749739336195e+00 0 1 0
8019 1 4 -1.2000000000000000e-01 1.9995519052005040e+01 2.3247451258658486e+01 9.2938210870505085e+00 0 1 0
8021 1 2 2.3999999999999999e-01 2.0927217007368579e+01 2.4207667757258427e+01 7.4134498483465636e+00 0 1 0
3315 1 4 -1.2000000000000000e-01 5.1836969914577340e+00 2.4674281411686252e+01 1.0991642285526595e+01 1 0 0
32850 1 4 -1.2000000000000000e-01 5.0317480255041183e+00 2.5214232170671703e+01 6.3599320902101955e+00 1 0 0
3316 1 4 -1.2000000000000000e-01 3.1096987489717449e+00 2.5139327414870046e+01 1.0784454670398265e+01 1 0 0
3308 1 2 2.3999999999999999e-01 3.9581035969137282e+00 2.8286462320254856e+01 1.0811849921447273e+01 1 0 0
3307 1 4 -1.2000000000000000e-01 3.7191747366606829e+00 2.8886069910814925e+01 8.5378019706680988e+00 1 0 0
3305 1 2 2.3999999999999999e-01 4.0681279122771850e+00 2.9377959991013885e+01 9.7274882795409798e+00 1 0 0
3309 1 4 -1.2000000000000000e-01 2.6396710959296845e+00 2.8027845468928522e+01 1.1085643571115913e+01 1 0 0
3311 1 2 2.3999999999999999e-01 4.7266016627617073e+00 2.6965681804516077e+01 1.0563117576035138e+01 1 0 0
3313 1 4 -1.2000000000000000e-01 4.7063134880587416e+00 2.6640748112962779e+01 9.1983645535663534e+00 1 0 0
3306 1 4 -1.2000000000000000e-01 5.4097505599933067e+00 2.9657637875072592e+01 9.6411882919665448e+00 1 0 0
3314 1 2 2.3999999999999999e-01 4.2797065485241470e+00 2.5623804213599584e+01 1.1307081110962118e+01 1 0 0
3312 1 4 -1.2000000000000000e-01 6.0573267245393998e+00 2.7169083074610214e+01 1.0857072998622851e+01 1 0 0
3310 1 4 -1.2000000000000000e-01 4.4845490042750829e+00 2.8796305417871437e+01 1.1951215969471678e+01 1 0 0
3301 1 4 -1.2000000000000000e-01 1.7266475982320757e+00 3.0447224651593089e+01 1.1589067591269208e+01 1 0 0
3300 1 4 -1.2000000000000000e-01 1.0882676239972124e+00 3.0268339696433493e+01 9.3912266851671777e+00 1 0 0
3302 1 2 2.3999999999999999e-01 3.3767245489639124e+00 3.0799308337136079e+01 9.9905490212484089e+00 1 0 0
32853 1 4 -1.2000000000000000e-01 8.5975375298654342e+00 2.5060418123207150e+01 6.2404683539507575e+00 1 0 0
32849 1 2 2.3999999999999999e-01 6.2766061168884910e+00 2.5609865081229657e+01 6.2172309288145220e+00 1 0 0
32851 1 4 -1.2000000000000000e-01 6.5331792083798268e+00 2.6450137008973936e+01 7.2654990366499401e+00 1 0 0
3426 1 4 -1.2000000000000000e-01 1.0389015413445867e+01 2.5375027511773190e+01 1.0177521681700156e+01 1 0 0
3431 1 2 2.3999999999999999e-01 9.8173862286411904e+00 2.8338297493527573e+01 9.7887552795698713e+00 1 0 0
3428 1 2 2.3999999999999999e-01 1.1146710958576547e+01 2.7615968295639163e+01 1.0128282059879112e+01 1 0 0
3429 1 4 -1.2000000000000000e-01 1.1755694304442532e+01 2.7393280598433076e+01 8.9456679322761641e+00 1 0 0
3425 1 2 2.3999999999999999e-01 1.1123512508425803e+01 2.6236536000591432e+01 1.0901296470025743e+01 1 0 0
3433 1 4 -1.2000000000000000e-01 9.1057195393829637e+00 2.7440041651025826e+01 8.9969578156030376e+00 1 0 0
3436 1 4 -1.2000000000000000e-01 1.0689313315953589e+01 2.9539049868686696e+01 8.1394288297974757e+00 1 0 0
3434 1 2 2.3999999999999999e-01 9.8476543603861764e+00 2.9736746809770334e+01 9.1845911038861363e+00 1 0 0
3435 1 4 -1.2000000000000000e-01 8.5405268451061449e+00 2.9944424464520008e+01 8.8467120829954347e+00 1 0 0
3432 1 4 -1.2000000000000000e-01 9.1665315726068020e+00 2.8523349514019966e+01 1.0938140076082222e+01 1 0 0
3430 1 4 -1.2000000000000000e-01 1.1973036931406090e+01 2.8461413805709817e+01 1.0851202337850134e+01 1 0 0
3438 1 4 -1.2000000000000000e-01 1.1806399268687548e+01 3.0774200349714494e+01 9.8353628533912580e+00 1 0 0
3427 1 4 -1.2000000000000000e-01 1.2428255500999134e+01 2.5821635175988916e+01 1.0979581968138044e+01 1 0 0
32797 1 4 -1.2000000000000000e-01 1.5195431749525049e+01 2.5004768865334295e+01 8.6076623934147918e+00 1 0 0
32802 1 4 -1.2000000000000000e-01 1.3252125134147073e+01 2.4846528856940704e+01 6.5566051829449865e+00 1 0 0
8041 1 4 -1.2000000000000000e-01 1.8359062063565450e+01 2.7613505621948157e+01 1.1078169179293814e+01 0 1 0
8044 1 4 -1.2000000000000000e-01 1.6622236152384851e+01 2.9480586200979076e+01 1.0062892802309387e+01 0 1 0
8042 1 2 2.3999999999999999e-01 1.7631683021189936e+01 2.9791265811208874e+01 1.0960628353853103e+01 0 1 0
8034 1 4 -1.2000000000000000e-01 1.8104056309833254e+01 2.7587078107124853e+01 8.7261892866614819e+00 0 1 0
8043 1 4 -1.2000000000000000e-01 1.7093552888176255e+01 2.9675006941439168e+01 1.2189559210963631e+01 0 1 0
8031 1 4 -1.2000000000000000e-01 1.9365187154843483e+01 2.8035516310178096e+01 6.2814521102739258e+00 0 1 0
8035 1 4 -1.2000000000000000e-01 1.8558593774918716e+01 2.9634333327468564e+01 7.9051673013276060e+00 0 1 0
8039 1 2 2.3999999999999999e-01 1.8894816726311099e+01 2.8821454744455306e+01 1.1058284359771710e+01 0 1 0
8026 1 4 -1.2000000000000000e-01 1.9180186005131489e+01 2.5581758783638865e+01 6.6092087912614161e+00 0 1 0
8033 1 2 2.3999999999999999e-01 1.9146516997770355e+01 2.8523648180388008e+01 8.4923507113201158e+00 0 1 0
8036 1 2 2.3999999999999999e-01 1.9844332285944429e+01 2.8835482993705959e+01 9.9036719083670803e+00 0 1 0
8038 1 4 -1.2000000000000000e-01 2.0811492988873756e+01 2.7879194235970562e+01 1.0184365273778274e+01 0 1 0
8025 1 4 -1.2000000000000000e-01 1.9473057744153685e+01 2.5544881234262309e+01 8.7680077616573300e+00 0 1 0
8037 1 4 -1.2000000000000000e-01 2.0521198435368756e+01 2.9963869575691113e+01 9.9607517552807447e+00 0 1 0
8024 1 2 2.3999999999999999e-01 2.0118855225258443e+01 2.5536888745622090e+01 7.5982597680132047e+00 0 1 0
8030 1 2 2.3999999999999999e-01 2.0087264226715284e+01 2.8104868551326685e+01 7.3395048967994043e+00 0 1 0
8027 1 2 2.3999999999999999e-01 2.0960809360954787e+01 2.6791453589914436e+01 7.4914976450754862e+00 0 1 0
8032 1 4 -1.2000000000000000e-01 2.0903897654653157e+01 2.9156484477641069e+01 7.1915285733561713e+00 0 1 0
8040 1 4 -1.2000000000000000e-01 1.9600360015281073e+01 2.9009940297562245e+01 1.2205795754194984e+01 0 1 0
3618 1 4 -1.2000000000000000e-01 1.9806715312612000e+00 3.3593625302811937e+01 6.5086415822580665e+00 1 0 0
3299 1 2 2.3999999999999999e-01 1.8546583650386930e+00 3.0897193408222158e+01 1.0297229651156911e+01 1 0 0
3613 1 4 -1.2000000000000000e-01 8.1219204248864474e-01 3.1240860316797495e+01 6.7791591335309036e+00 1 0 0
3303 1 4 -1.2000000000000000e-01 4.1217160457724402e+00 3.1421047705017294e+01 1.0946492088087810e+01 1 0 0
3304 1 4 -1.2000000000000000e-01 3.5818052249173116e+00 3.1499364532208428e+01 8.8439218309498511e+00 1 0 0
3625 1 4 -1.2000000000000000e-01 3.3600342055226897e+00 3.5785925036765441e+01 6.3151670935983484e+00 1 0 0
3298 1 4 -1.2000000000000000e-01 1.7703316274035079e+00 3.3224912510356702e+01 9.4426879582497083e+00 1 0 0
3296 1 2 2.3999999999999999e-01 1.3706599217394830e+00 3.2420397949156282e+01 1.0453921957502127e+01 1 0 0
3288 1 4 -1.2000000000000000e-01 9.2018444399654553e-01 3.5532207613819637e+01 1.0283873222895249e+01 1 0 0
3297 1 4 -1.2000000000000000e-01 1.9824302927719155e+00 3.2778506763509810e+01 1.1607028388233939e+01 1 0 0
8172 1 4 -1.2000000000000000e-01 4.5698822502441585e+00 3.3756700893659513e+01 1.1936165508780764e+01 0 1 0
8170 1 4 -1.2000000000000000e-01 5.7020323408659488e+00 3.5829106831964715e+01 1.1257122430937983e+01 0 1 0
3439 1 4 -1.2000000000000000e-01 1.0269620135708394e+01 3.0834094890862396e+01 1.1340864710351747e+01 1 0 0
3437 1 2 2.3999999999999999e-01 1.0429492054850062e+01 3.0878917541593697e+01 9.9702653609126735e+00 1 0 0
3447 1 4 -1.2000000000000000e-01 1.0172843852755095e+01 3.4308597248975218e+01 6.3085493589756023e+00 1 0 0
3451 1 4 -1.2000000000000000e-01 7.6598240921000986e+00 3.3645835099439793e+01 7.4612987245682296e+00 1 0 0
3444 1 4 -1.2000000000000000e-01 9.6522055118406698e+00 3.1840495243758841e+01 7.2001876727402596e+00 1 0 0
3448 1 4 -1.2000000000000000e-01 1.0675644515751651e+01 3.5126786586934507e+01 8.3152297162685773e+00 1 0 0
3445 1 4 -1.2000000000000000e-01 1.1643564808168623e+01 3.2576032071872405e+01 7.9292684763719956e+00 1 0 0
3449 1 2 2.3999999999999999e-01 8.4382606380556560e+00 3.4684783310973344e+01 7.9092998762848961e+00 1 0 0
3440 1 2 2.3999999999999999e-01 9.9512569881885309e+00 3.2352980586842541e+01 9.5562641591636464e+00 1 0 0
3442 1 4 -1.2000000000000000e-01 8.6719604939965436e+00 3.2417487180115948e+01 9.9398316537638767e+00 1 0 0
3443 1 2 2.3999999999999999e-01 1.0285432017157273e+01 3.2744364737574408e+01 8.0357722279428732e+00 1 0 0
3446 1 2 2.3999999999999999e-01 9.9004673116361346e+00 3.4215787127087587e+01 7.6470870965603313e+00 1 0 0
3450 1 4 -1.2000000000000000e-01 8.2036701031535628e+00 3.4751311686175754e+01 9.2783481420873013e+00 1 0 0
3452 1 2 2.3999999999999999e-01 7.9642956576480781e+00 3.5940900506657286e+01 7.1994680242200415e+00 1 0 0
3453 1 4 -1.2000000000000000e-01 6.7682298666568244e+00 3.6222040978299901e+01 7.6423501220655865e+00 1 0 0
8169 1 4 -1.2000000000000000e-01 7.2023943590814676e+00 3.4592688633730468e+01 1.2081309929809185e+01 0 1 0
3441 1 4 -1.2000000000000000e-01 1.0609777903342213e+01 3.3197402360004787e+01 1.0401459969114583e+01 1 0 0
3456 1 4 -1.2000000000000000e-01 9.9610116095041281e+00 3.6853264454509947e+01 6.5777756666347864e+00 1 0 0
8060 1 2 2.3999999999999999e-01 1.8137152856120260e+01 3.4613793841193512e+01 7.0040201184020052e+00 0 1 0
8045 1 2 2.3999999999999999e-01 1.8026105658051151e+01 3.1287030174198570e+01 1.0847530854045027e+01 0 1 0
8050 1 4 -1.2000000000000000e-01 1.5803824896521002e+01 3.1937934954687456e+01 1.0114784246432080e+01 0 1 0
8048 1 2 2.3999999999999999e-01 1.6749770298875745e+01 3.2277221278901223e+01 1.1020607510546505e+01 0 1 0
8058 1 4 -1.2000000000000000e-01 1.6070853734337753e+01 3.5252371703683885e+01 8.2214166921062404e+00 0 1 0
8053 1 4 -1.2000000000000000e-01 1.5725535117971740e+01 3.4453610484884756e+01 1.1167589057338489e+01 0 1 0
8059 1 4 -1.2000000000000000e-01 1.6701593743658222e+01 3.3130501106316309e+01 8.0339980169299512e+00 0 1 0
8051 1 2 2.3999999999999999e-01 1.6919737039913169e+01 3.3852772006977503e+01 1.0961022517638089e+01 0 1 0
8057 1 2 2.3999999999999999e-01 1.7103264390940971e+01 3.4381462480130871e+01 8.2289839347254929e+00 0 1 0
8054 1 2 2.3999999999999999e-01 1.7687185498137239e+01 3.4461915180822167e+01 9.7138197460292250e+00 0 1 0
8056 1 4 -1.2000000000000000e-01 1.7735236980800362e+01 3.5777880620637099e+01 1.0058871153544796e+01 0 1 0
20455 1 4 -1.2000000000000000e-01 1.2750197921986098e+01 3.6538510169725960e+01 1.1305640102864208e+01 2 2 0
8052 1 4 -1.2000000000000000e-01 1.7650999337004396e+01 3.4245722688807689e+01 1.2079888652624119e+01 0 1 0
8062 1 4 -1.2000000000000000e-01 1.8759803478126241e+01 3.5814151754112444e+01 7.1927812842681282e+00 0 1 0
8046 1 4 -1.2000000000000000e-01 1.8495172495769395e+01 3.1490674734213542e+01 9.6438855688543192e+00 0 1 0
8047 1 4 -1.2000000000000000e-01 1.8928591850600956e+01 3.1718959341212898e+01 1.1800020760774359e+01 0 1 0
8055 1 4 -1.2000000000000000e-01 1.9030764303188871e+01 3.3981415279561304e+01 9.6771198865440553e+00 0 1 0
8061 1 4 -1.2000000000000000e-01 1.9083583722008491e+01 3.3651212358472179e+01 6.8982942516245558e+00 0 1 0
3280 1 4 -1.2000000000000000e-01 1.2504509490587967e+00 3.7360263049690197e+01 8.8539166517603167e+00 1 0 0
3467 1 2 2.3999999999999999e-01 5.6021990131267811e+00 4.0587316789025287e+01 6.3327461732740984e+00 1 0 0
3275 1 2 2.3999999999999999e-01 6.3846382816067926e-01 3.9270526088496936e+01 8.1251513932063215e+00 1 0 0
3468 1 4 -1.2000000000000000e-01 4.6896835220119746e+00 3.9665983341762775e+01 6.8101704431321304e+00 1 0 0
3472 1 4 -1.2000000000000000e-01 4.3824339825411815e+00 4.2314499073828920e+01 7.1104724109545474e+00 1 0 0
3276 1 4 -1.2000000000000000e-01 1.8696336499164503e+00 3.9682970861337878e+01 8.4076178321230710e+00 1 0 0
3279 1 4 -1.2000000000000000e-01 5.8782228375785295e-01 3.8700038061787389e+01 1.0442342775543793e+01 1 0 0
20323 1 4 -1.2000000000000000e-01 4.7533293684593119e+00 4.1319123052538636e+01 1.1055387835237676e+01 2 2 0
20322 1 4 -1.2000000000000000e-01 2.6515326786239406e+00 4.1613953997689620e+01 1.1025630714053689e+01 2 2 0
20321 1 2 2.3999999999999999e-01 3.7568353860120922e+00 4.2050408091132930e+01 1.1613356037393887e+01 2 2 0
3270 1 4 -1.2000000000000000e-01 1.5580155626281702e+00 4.2211103743000010e+01 8.3699671480027416e+00 1 0 0
3278 1 2 2.3999999999999999e-01 3.0052166438688738e-01 3.8238702053323713e+01 9.1251420027966326e+00 1 0 0
3271 1 4 -1.2000000000000000e-01 5.6106015078927662e-01 4.1751331262054642e+01 6.3534439631825288e+00 1 0 0
3269 1 2 2.3999999999999999e-01 3.6962460360632360e-01 4.1969710233212822e+01 7.6612394997076843e+00 1 0 0
3277 1 4 -1.2000000000000000e-01 6.1932845592810570e-01 3.8776547898860812e+01 6.8697902033311022e+00 1 0 0
3455 1 2 2.3999999999999999e-01 8.8298860962876020e+00 3.7178249737092280e+01 7.2732625974417200e+00 1 0 0
3463 1 4 -1.2000000000000000e-01 6.5228171446238337e+00 3.8819519093313424e+01 8.5349265351494328e+00 1 0 0
3466 1 4 -1.2000000000000000e-01 6.4154229001635468e+00 4.1417933917971482e+01 8.4093445037549053e+00 1 0 0
3464 1 2 2.3999999999999999e-01 6.8595936911774391e+00 4.0767564033553349e+01 7.2539542060589097e+00 1 0 0
3465 1 4 -1.2000000000000000e-01 7.8814408225013661e+00 4.1546481343260488e+01 6.8247362429672611e+00 1 0 0
3461 1 2 2.3999999999999999e-01 7.4994579794537373e+00 3.9429283222595046e+01 7.8088327511706010e+00 1 0 0
3462 1 4 -1.2000000000000000e-01 8.4221968820130986e+00 3.9843098850944585e+01 8.7510817127482667e+00 1 0 0
3458 1 2 2.3999999999999999e-01 8.2224773456031262e+00 3.8474907263785504e+01 6.7025802037791475e+00 1 0 0
3457 1 4 -1.2000000000000000e-01 9.1127708250247146e+00 3.7365770798986077e+01 8.5815451564969472e+00 1 0 0
20464 1 4 -1.2000000000000000e-01 1.1127462100261992e+01 3.9423490747410803e+01 8.6503621091491567e+00 2 2 0
20465 1 2 2.3999999999999999e-01 1.1635338053768674e+01 4.1777871595531934e+01 8.6909923452827744e+00 2 2 0
20466 1 4 -1.2000000000000000e-01 1.0328753656334186e+01 4.1806110706770461e+01 8.3446613618550547e+00 2 2 0
20463 1 4 -1.2000000000000000e-01 1.0939178038485720e+01 4.0594089349399106e+01 1.0459447611729503e+01 2 2 0
8164 1 4 -1.2000000000000000e-01 7.1752100235764740e+00 3.7895297444885045e+01 1.1387610319230079e+01 0 1 0
20454 1 4 -1.2000000000000000e-01 1.1299537667464175e+01 3.8000931941170926e+01 1.0953171893203168e+01 2 2 0
20462 1 2 2.3999999999999999e-01 1.1730120372332919e+01 4.0409262613134459e+01 9.3658868699813578e+00 2 2 0
20470 1 4 -1.2000000000000000e-01 1.1619971462972048e+01 4.3094058079434753e+01 1.0699385491971926e+01 2 2 0
20468 1 2 2.3999999999999999e-01 1.2107026664832176e+01 4.3086695488406761e+01 9.3929201810046496e+00 2 2 0
20467 1 4 -1.2000000000000000e-01 1.2242164368384651e+01 4.1831063141591244e+01 7.4273945044970207e+00 2 2 0
20453 1 2 2.3999999999999999e-01 1.2585773740271314e+01 3.7904625325380565e+01 1.1366081046066510e+01 2 2 0
20457 1 4 -1.2000000000000000e-01 1.3038273786207700e+01 3.7584433467393090e+01 9.1505437642548628e+00 2 2 0
20459 1 2 2.3999999999999999e-01 1.3158803343288140e+01 3.9952197243226294e+01 9.7251455062780359e+00 2 2 0
20456 1 2 2.3999999999999999e-01 1.3409709849462839e+01 3.8440995095548509e+01 1.0189111177034720e+01 2 2 0
20460 1 4 -1.2000000000000000e-01 1.3872181336207415e+01 3.9997685049852123e+01 8.5489509273652384e+00 2 2 0
20461 1 4 -1.2000000000000000e-01 1.3634468071709790e+01 4.0878169431898677e+01 1.0612147817777011e+01 2 2 0
20458 1 4 -1.2000000000000000e-01 1.4716830234208127e+01 3.8421749724336664e+01 1.0273286907245435e+01 2 2 0
8113 1 4 -1.2000000000000000e-01 1.6262929511605176e+01 4.1536245223305158e+01 8.6232524909239618e+00 0 1 0
8111 1 2 2.3999999999999999e-01 1.7549533563338848e+01 4.1918748858823882e+01 8.4683508487635581e+00 0 1 0
8112 1 4 -1.2000000000000000e-01 1.8099595946050528e+01 4.1143333432508705e+01 7.4482208484266357e+00 0 1 0
8120 1 2 2.3999999999999999e-01 1.7138815763723020e+01 4.2628277153155679e+01 1.1861689039366013e+01 0 1 0
8116 1 4 -1.2000000000000000e-01 1.7971574368848660e+01 4.0146588747601818e+01 9.9811405661354762e+00 0 1 0
8117 1 2 2.3999999999999999e-01 1.8348195876466722e+01 4.2373652065924496e+01 1.1033551308062963e+01 0 1 0
8114 1 2 2.3999999999999999e-01 1.8335639451852668e+01 4.1448385203104294e+01 9.6693337332099052e+00 0 1 0
8122 1 4 -1.2000000000000000e-01 1.6220669861980308e+01 4.3030213614680392e+01 1.0926519142479433e+01 0 1 0
20469 1 4 -1.2000000000000000e-01 1.3444230540282380e+01 4.3008290489861032e+01 9.2506930073161442e+00 2 2 0
1438 1 4 -1.2000000000000000e-01 2.0510569001393616e+01 3.7061044984647815e+01 9.9820342590473565e+00 1 0 0
1436 1 2 2.3999999999999999e-01 2.1526716016375122e+01 3.7934340861191480e+01 9.9627626289602311e+00 1 0 0
8115 1 4 -1.2000000000000000e-01 1.9638488456841444e+01 4.1445869854570077e+01 9.2183816215779686e+00 0 1 0
1437 1 4 -1.2000000000000000e-01 2.0948149601923408e+01 3.9210720479409829e+01 9.8279910974131006e+00 1 0 0
1435 1 4 -1.2000000000000000e-01 2.1090970184584108e+01 3.8311006467080539e+01 1.2203393728720084e+01 1 0 0
8119 1 4 -1.2000000000000000e-01 1.9199281539640261e+01 4.1724543792359974e+01 1.1924124935215989e+01 0 1 0
19965 1 4 -1.2000000000000000e-01 9.4568303434629242e-01 2.2190683260527955e+01 1.2533895676315080e+01 2 2 0
19969 1 4 -1.2000000000000000e-01 1.8391179817313161e+00 2.3108956039734359e+01 1.5099512855401590e+01 2 2 0
3337 1 4 -1.2000000000000000e-01 4.6485218367538677e+00 2.2816044295859982e+01 1.7109843476671060e+01 1 0 0
3335 1 2 2.3999999999999999e-01 4.9440967996072533e+00 2.3307877840438721e+01 1.8304999851697879e+01 1 0 0
3325 1 4 -1.2000000000000000e-01 5.7083424970834713e+00 2.4163508103974461e+01 1.5201350942287227e+01 1 0 0
3339 1 4 -1.2000000000000000e-01 2.6525496821589543e+00 2.3743381912613930e+01 1.8259392567924511e+01 1 0 0
19967 1 2 2.3999999999999999e-01 1.4826784125525287e+00 2.1860152616718018e+01 1.4798947384476199e+01 2 2 0
19964 1 2 2.3999999999999999e-01 3.8814796695588077e-01 2.1987981587493536e+01 1.3718071621788358e+01 2 2 0
19972 1 4 -1.2000000000000000e-01 3.3155969491979285e+00 2.1903807151213730e+01 1.3294928506542306e+01 2 2 0
3318 1 4 -1.2000000000000000e-01 3.8965713482373947e+00 2.4418347072520007e+01 1.3209456047669034e+01 1 0 0
3413 1 2 2.3999999999999999e-01 9.5022150653420514e+00 2.2895257181812507e+01 1.2762789909696702e+01 1 0 0
3416 1 2 2.3999999999999999e-01 1.1007910343029494e+01 2.3577932692559152e+01 1.2820033900238361e+01 1 0 0
10638 1 4 -1.2000000000000000e-01 1.0758858309011618e+01 2.3236631938818743e+01 1.7368551482089185e+01 -1 0 0
3414 1 4 -1.2000000000000000e-01 8.8108393110569629e+00 2.3187477250666078e+01 1.3928074248505990e+01 1 0 0
3334 1 4 -1.2000000000000000e-01 6.7914470824390243e+00 2.4571198413245977e+01 1.7746817339460218e+01 1 0 0
3418 1 4 -1.2000000000000000e-01 1.1779500332722249e+01 2.2948223395652377e+01 1.3731443368604001e+01 1 0 0
32489 1 2 2.3999999999999999e-01 1.5262608781223198e+01 2.2544752596730952e+01 1.7709384459621425e+01 1 0 0
32497 1 4 -1.2000000000000000e-01 1.6089596565151631e+01 2.2576860487671333e+01 1.4582841061430715e+01 1 0 0
32493 1 4 -1.2000000000000000e-01 1.7367115142429643e+01 2.3210389939090526e+01 1.6884784481378016e+01 1 0 0
32492 1 2 2.3999999999999999e-01 1.6071310546779017e+01 2.3538986726474267e+01 1.6864563878905571e+01 1 0 0
32490 1 4 -1.2000000000000000e-01 1.3919660665756599e+01 2.2858392328902863e+01 1.7763382168963016e+01 1 0 0
32495 1 2 2.3999999999999999e-01 1.5773907831551371e+01 2.3603790645598703e+01 1.5342789044814042e+01 1 0 0
32505 1 4 -1.2000000000000000e-01 1.8361016156197110e+01 2.3841262529367345e+01 1.2869970383276138e+01 1 0 0
32496 1 4 -1.2000000000000000e-01 1.4444065945175277e+01 2.3789533432869540e+01 1.5140364682383368e+01 1 0 0
32506 1 4 -1.2000000000000000e-01 1.9023587476681783e+01 2.3320018442705489e+01 1.4927017559849078e+01 1 0 0
32509 1 4 -1.2000000000000000e-01 2.1109173476496785e+01 2.3669348525761869e+01 1.3260256436098723e+01 1 0 0
32504 1 2 2.3999999999999999e-01 1.8848515562635324e+01 2.4354825236053973e+01 1.4029214838755413e+01 1 0 0
3332 1 2 2.3999999999999999e-01 5.5931596356057325e+00 2.4696718116507832e+01 1.8310256284464909e+01 1 0 0
3317 1 2 2.3999999999999999e-01 4.2044007675047803e+00 2.5673861162367633e+01 1.2829463699734815e+01 1 0 0
3327 1 4 -1.2000000000000000e-01 3.2844000726881695e+00 2.5160045553668695e+01 1.5857859804871579e+01 1 0 0
3320 1 2 2.3999999999999999e-01 5.4395593222791332e+00 2.6029030880020937e+01 1.3675441034336014e+01 1 0 0
3319 1 4 -1.2000000000000000e-01 3.1423087521743480e+00 2.6419452408599060e+01 1.3195892766316160e+01 1 0 0
8190 1 4 -1.2000000000000000e-01 2.0413474078463620e+00 2.8450463633060544e+01 1.6712805172532811e+01 0 1 0
3326 1 2 2.3999999999999999e-01 4.3948567879264866e+00 2.5947993368966308e+01 1.6121661537331949e+01 1 0 0
3328 1 4 -1.2000000000000000e-01 4.1660458749782503e+00 2.7243351570852798e+01 1.5796290043568176e+01 1 0 0
8187 1 4 -1.2000000000000000e-01 3.4871761202561542e+00 2.9587939567524767e+01 1.4662964752771440e+01 0 1 0
3329 1 2 2.3999999999999999e-01 4.9233699383906888e+00 2.5991527262795429e+01 1.7629088672135232e+01 1 0 0
8189 1 2 2.3999999999999999e-01 1.4289913523638103e+00 2.9294202432477828e+01 1.5832756979960100e+01 0 1 0
8191 1 4 -1.2000000000000000e-01 1.1683941158076754e+00 2.8424841839570092e+01 1.4762713488121475e+01 0 1 0
3323 1 2 2.3999999999999999e-01 5.5550785198857611e+00 2.5506252825253561e+01 1.5174314431390025e+01 1 0 0
3321 1 4 -1.2000000000000000e-01 5.6789610412284750e+00 2.7377610765815266e+01 1.3773293054105531e+01 1 0 0
8186 1 2 2.3999999999999999e-01 2.5234248360728597e+00 3.0309075070004937e+01 1.5321510025940091e+01 0 1 0
8193 1 4 -1.2000000000000000e-01 2.8182711363053209e-01 3.0198190109387507e+01 1.7778630874647330e+01 0 1 0
3331 1 4 -1.2000000000000000e-01 5.8407913167420880e+00 2.6986671421092854e+01 1.7703946025365084e+01 1 0 0
8185 1 4 -1.2000000000000000e-01 3.7408070059499270e+00 3.0348784572228023e+01 1.7429519012820091e+01 0 1 0
8192 1 2 2.3999999999999999e-01 8.5432883469578683e-02 2.9662063852493414e+01 1.6575658106142562e+01 0 1 0
3424 1 4 -1.2000000000000000e-01 9.1677319664593853e+00 2.6195452307511179e+01 1.2393199114669210e+01 1 0 0
3422 1 2 2.3999999999999999e-01 1.0575671292466074e+01 2.6194824266933349e+01 1.2411431456628684e+01 1 0 0
3322 1 4 -1.2000000000000000e-01 6.5179932528493474e+00 2.5499038394493002e+01 1.3047208775556593e+01 1 0 0
3419 1 2 2.3999999999999999e-01 1.1097088582582250e+01 2.5041300976444369e+01 1.3297535598644169e+01 1 0 0
3421 1 4 -1.2000000000000000e-01 1.0417623722532804e+01 2.5142672823717682e+01 1.4451749279710715e+01 1 0 0
10632 1 4 -1.2000000000000000e-01 1.1338542615624439e+01 2.5717910370352921e+01 1.7265639663811402e+01 -1 0 0
3324 1 4 -1.2000000000000000e-01 6.7523960961236673e+00 2.6036648655939892e+01 1.5507588035061037e+01 1 0 0
10619 1 2 2.3999999999999999e-01 9.6497574324038666e+00 3.0148006085585770e+01 1.5789990168602936e+01 -1 0 0
10623 1 4 -1.2000000000000000e-01 9.2281513247775599e+00 2.7977876675491881e+01 1.6013006286833477e+01 -1 0 0
10622 1 2 2.3999999999999999e-01 9.4105620020221838e+00 2.8978134496219905e+01 1.6825779154834127e+01 -1 0 0
10620 1 4 -1.2000000000000000e-01 1.0424471512957806e+01 2.9687529023921350e+01 1.4775310785347388e+01 -1 0 0
10621 1 4 -1.2000000000000000e-01 8.4784217440570089e+00 3.0445438814653354e+01 1.5219278249260920e+01 -1 0 0
10625 1 2 2.3999999999999999e-01 1.0530169416040579e+01 2.8651210423256998e+01 1.7810394493652513e+01 -1 0 0
10624 1 4 -1.2000000000000000e-01 8.2579061733382595e+00 2.9227938012660349e+01 1.7465163260263445e+01 -1 0 0
10627 1 4 -1.2000000000000000e-01 1.1669155443967975e+01 2.8552376401432817e+01 1.7045695374745094e+01 -1 0 0
3423 1 4 -1.2000000000000000e-01 1.0986388146147409e+01 2.7333930674425844e+01 1.3055248348378901e+01 1 0 0
10631 1 2 2.3999999999999999e-01 1.0326780916891254e+01 2.5954929918070651e+01 1.8148531191773682e+01 -1 0 0
10633 1 4 -1.2000000000000000e-01 9.1380814101114751e+00 2.5840921148714937e+01 1.7521586513958646e+01 -1 0 0
3420 1 4 -1.2000000000000000e-01 1.2406459313156835e+01 2.5320533797369063e+01 1.3598362776033078e+01 1 0 0
32500 1 4 -1.2000000000000000e-01 1.5827791806843068e+01 2.4823605352040250e+01 1.3387981870262788e+01 1 0 0
32494 1 4 -1.2000000000000000e-01 1.5776696093089145e+01 2.4741210842901641e+01 1.7384007349042790e+01 1 0 0
32498 1 2 2.3999999999999999e-01 1.6362941168954407e+01 2.4946347334079586e+01 1.4636854305955580e+01 1 0 0
32499 1 4 -1.2000000000000000e-01 1.5686886926133566e+01 2.5991736141159961e+01 1.5179659680710605e+01 1 0 0
10089 1 4 -1.2000000000000000e-01 1.7930230463298074e+01 2.8750983816415090e+01 1.6448085533616617e+01 -1 0 0
10087 1 4 -1.2000000000000000e-01 1.5225193863621259e+01 3.0011653417340241e+01 1.6602461543813547e+01 -1 0 0
32501 1 2 2.3999999999999999e-01 1.7878306417153695e+01 2.5319019734930293e+01 1.4727801801668244e+01 1 0 0
32503 1 4 -1.2000000000000000e-01 1.7869877880767731e+01 2.6587059289153565e+01 1.4107050044647425e+01 1 0 0
10085 1 2 2.3999999999999999e-01 1.6469313135616101e+01 3.0611749637455762e+01 1.6891347234910370e+01 -1 0 0
32502 1 4 -1.2000000000000000e-01 1.8299832796493003e+01 2.5485195257247522e+01 1.6058658148035896e+01 1 0 0
10088 1 2 2.3999999999999999e-01 1.7579391161877094e+01 2.9581486538379064e+01 1.7504531944662286e+01 -1 0 0
10090 1 4 -1.2000000000000000e-01 1.6879765628678989e+01 2.8730030583634932e+01 1.8310453703370626e+01 -1 0 0
32508 1 4 -1.2000000000000000e-01 2.0205292701240548e+01 2.5485894817919473e+01 1.2415341373787994e+01 1 0 0
32510 1 2 2.3999999999999999e-01 2.1207698938285400e+01 2.5530169819633944e+01 1.4614099622522970e+01 1 0 0
32512 1 4 -1.2000000000000000e-01 2.0547084478953892e+01 2.6695388209079162e+01 1.4913859688158171e+01 1 0 0
32507 1 2 2.3999999999999999e-01 2.0325053159025412e+01 2.4736718614370542e+01 1.3578970655282440e+01 1 0 0
32511 1 4 -1.2000000000000000e-01 2.1336428744876567e+01 2.4786148971516209e+01 1.5724476078317045e+01 1 0 0
10095 1 4 -1.2000000000000000e-01 2.0524537202363035e+01 2.8414637350671295e+01 1.7957423605729119e+01 -1 0 0
10091 1 2 2.3999999999999999e-01 1.8843504947090796e+01 3.0178083901748490e+01 1.8304429460774209e+01 -1 0 0
8188 1 4 -1.2000000000000000e-01 1.7662842563614336e+00 3.1061076926296348e+01 1.4481099513253714e+01 0 1 0
8182 1 4 -1.2000000000000000e-01 5.5405471647969353e+00 3.1277495507631944e+01 1.6001730270844920e+01 0 1 0
8183 1 2 2.3999999999999999e-01 3.2042907615174410e+00 3.1197322110371115e+01 1.6490360680828985e+01 0 1 0
8184 1 4 -1.2000000000000000e-01 2.1732126395866613e+00 3.1970631872621361e+01 1.7075759759738819e+01 0 1 0
8173 1 4 -1.2000000000000000e-01 3.9114581497196479e+00 3.5519683584171858e+01 1.2984615581763906e+01 0 1 0
8180 1 2 2.3999999999999999e-01 4.3662791298343890e+00 3.2011788696055113e+01 1.5918273630463734e+01 0 1 0
8178 1 4 -1.2000000000000000e-01 4.2301819557094493e+00 3.1895954540941265e+01 1.3527981628762298e+01 0 1 0
8179 1 4 -1.2000000000000000e-01 2.8192488717985613e+00 3.3293126287573983e+01 1.4463014319748289e+01 0 1 0
8177 1 2 2.3999999999999999e-01 4.1205664708261454e+00 3.2779697410516334e+01 1.4522650458091716e+01 0 1 0
8174 1 2 2.3999999999999999e-01 5.0908413084659196e+00 3.3863277806854555e+01 1.4245402671594894e+01 0 1 0
8171 1 2 2.3999999999999999e-01 4.9727283132164590e+00 3.4598067399402161e+01 1.2846796454615994e+01 0 1 0
8175 1 4 -1.2000000000000000e-01 5.0784438953695101e+00 3.4956790127666665e+01 1.5125183057368492e+01 0 1 0
8181 1 4 -1.2000000000000000e-01 4.4099907323796117e+00 3.2959939582260475e+01 1.6867965039637149e+01 0 1 0
10030 1 4 -1.2000000000000000e-01 6.0681428897549627e-01 3.5711066334123743e+01 1.7091805148317953e+01 -1 0 0
10036 1 4 -1.2000000000000000e-01 3.1166185709965686e+00 3.5576851507068007e+01 1.7374787801504883e+01 -1 0 0
8168 1 2 2.3999999999999999e-01 6.1732198882633709e+00 3.5380069445817973e+01 1.2414361381088082e+01 0 1 0
8176 1 4 -1.2000000000000000e-01 6.3839765623738494e+00 3.3326056377868241e+01 1.4243497302027375e+01 0 1 0
10618 1 4 -1.2000000000000000e-01 1.1512089477880245e+01 3.1397566386431755e+01 1.6627599729309608e+01 -1 0 0
10616 1 2 2.3999999999999999e-01 1.0169388441617061e+01 3.1516070675494976e+01 1.6338284055172053e+01 -1 0 0
10614 1 4 -1.2000000000000000e-01 1.0049400848845854e+01 3.2467229063496823e+01 1.4047589115482587e+01 -1 0 0
10615 1 4 -1.2000000000000000e-01 8.6006898159883054e+00 3.2940849923392641e+01 1.5680522091115179e+01 -1 0 0
10613 1 2 2.3999999999999999e-01 9.9371207161735846e+00 3.2760530482114177e+01 1.5405710459173440e+01 -1 0 0
10610 1 2 2.3999999999999999e-01 1.0805334153862523e+01 3.4000012056460783e+01 1.5697201856879630e+01 -1 0 0
10612 1 4 -1.2000000000000000e-01 1.0375112576053896e+01 3.4938962560019235e+01 1.4748824301307861e+01 -1 0 0
10607 1 2 2.3999999999999999e-01 1.0676315883458656e+01 3.4712316505660986e+01 1.7124950059252054e+01 -1 0 0
10608 1 4 -1.2000000000000000e-01 9.4037953340017193e+00 3.5108123004745998e+01 1.7299521317368068e+01 -1 0 0
10617 1 4 -1.2000000000000000e-01 9.5410237861269103e+00 3.1762475149073911e+01 1.7509361344090816e+01 -1 0 0
8167 1 4 -1.2000000000000000e-01 7.1272297787273837e+00 3.6124918761835758e+01 1.4407875097156166e+01 0 1 0
8165 1 2 2.3999999999999999e-01 6.6299201917185817e+00 3.6567384076316458e+01 1.3278356766017893e+01 0 1 0
10609 1 4 -1.2000000000000000e-01 1.0932328385341401e+01 3.3802450913352857e+01 1.8129536080491309e+01 -1 0 0
10604 1 2 2.3999999999999999e-01 1.1652604453186964e+01 3.5949243332572458e+01 1.7208856095848009e+01 -1 0 0
10606 1 4 -1.2000000000000000e-01 1.1566638693369873e+01 3.6822469317912351e+01 1.6220960684190999e+01 -1 0 0
8163 1 4 -1.2000000000000000e-01 8.8502311549338639e+00 3.6740093730197621e+01 1.2247312231266188e+01 0 1 0
10611 1 4 -1.2000000000000000e-01 1.2130522972229796e+01 3.3759898903891916e+01 1.5321022023938944e+01 -1 0 0
10086 1 4 -1.2000000000000000e-01 1.6987983741287625e+01 3.0884390443668156e+01 1.5705479370285349e+01 -1 0 0
8049 1 4 -1.2000000000000000e-01 1.6230595802945189e+01 3.2175040483744809e+01 1.2244191769058427e+01 0 1 0
10605 1 4 -1.2000000000000000e-01 1.2951379065620799e+01 3.5456933824506635e+01 1.7188937733301596e+01 -1 0 0
10084 1 4 -1.2000000000000000e-01 1.5219884014729255e+01 3.2474063078358881e+01 1.6503462131843936e+01 -1 0 0
20445 1 4 -1.2000000000000000e-01 1.3801782953061581e+01 3.6055050091834239e+01 1.3593678697760717e+01 2 2 0
20443 1 4 -1.2000000000000000e-01 1.6100217782812514e+01 3.5321804226776045e+01 1.4471359291047902e+01 2 2 0
20441 1 2 2.3999999999999999e-01 1.5727659369782980e+01 3.6623421621340086e+01 1.4776279132331728e+01 2 2 0
20442 1 4 -1.2000000000000000e-01 1.5007387762515084e+01 3.6681080095536508e+01 1.5900093786424792e+01 2 2 0
20446 1 4 -1.2000000000000000e-01 1.5447983413715129e+01 3.6742549749312971e+01 1.2393478999335272e+01 2 2 0
10082 1 2 2.3999999999999999e-01 1.6077403531567725e+01 3.1978195421366028e+01 1.7500902579415055e+01 -1 0 0
20444 1 2 2.3999999999999999e-01 1.4769917292196657e+01 3.6992930169941090e+01 1.3591269167701014e+01 2 2 0
20436 1 4 -1.2000000000000000e-01 1.7548079520940895e+01 3.6177090295372132e+01 1.7019855336956450e+01 2 2 0
10083 1 4 -1.2000000000000000e-01 1.7211776186626327e+01 3.2713144217313292e+01 1.7677115946460514e+01 -1 0 0
20435 1 2 2.3999999999999999e-01 1.8252273949830531e+01 3.6812402161202115e+01 1.6020269281944611e+01 2 2 0
10093 1 4 -1.2000000000000000e-01 1.9475388737419831e+01 3.1099479491200995e+01 1.7480653400020021e+01 -1 0 0
1428 1 4 -1.2000000000000000e-01 2.0459234041638251e+01 3.5705927360878036e+01 1.2422224609028598e+01 1 0 0
20437 1 4 -1.2000000000000000e-01 1.8817708566199563e+01 3.5838253428446059e+01 1.5292651232439647e+01 2 2 0
1426 1 4 -1.2000000000000000e-01 2.1041886936983115e+01 3.3393325174378496e+01 1.3329647103607014e+01 1 0 0
20433 1 4 -1.2000000000000000e-01 2.0097932914476264e+01 3.6937347690542900e+01 1.7316096074539470e+01 2 2 0
20319 1 4 -1.2000000000000000e-01 3.6649892937934885e+00 4.0414134829836634e+01 1.2972466252794097e+01 2 2 0
20318 1 2 2.3999999999999999e-01 3.7354868215702064e+00 4.1737891300725245e+01 1.3133389682793391e+01 2 2 0
20311 1 4 -1.2000000000000000e-01 1.3527567056529717e+00 4.0190258668143002e+01 1.5445783404703000e+01 2 2 0
20312 1 2 2.3999999999999999e-01 1.1434441094875178e+00 4.2171689052188420e+01 1.4003267291622263e+01 2 2 0
20309 1 2 2.3999999999999999e-01 7.1695155726795434e-01 4.0704563190676886e+01 1.4294078659679435e+01 2 2 0
20310 1 4 -1.2000000000000000e-01 1.0180439856440611e+00 3.9941804711515637e+01 1.3219543919223563e+01 2 2 0
20316 1 4 -1.2000000000000000e-01 3.0442108790184075e+00 4.1990981437354563e+01 1.5488806993658232e+01 2 2 0
20320 1 4 -1.2000000000000000e-01 4.9438623686458358e+00 4.1965009543822049e+01 1.3681520626848807e+01 2 2 0
20315 1 2 2.3999999999999999e-01 2.7341771317155641e+00 4.2360713484231972e+01 1.4166598608720157e+01 2 2 0
8166 1 4 -1.2000000000000000e-01 5.4983458582577702e+00 3.7270325816119730e+01 1.3603203325917461e+01 0 1 0
20313 1 4 -1.2000000000000000e-01 5.7110793508241720e-01 4.3079967670143020e+01 1.4851230268449552e+01 2 2 0
20314 1 4 -1.2000000000000000e-01 6.8285611016781333e-01 4.2466021131518829e+01 1.2786595000134870e+01 2 2 0
10035 1 4 -1.2000000000000000e-01 2.4314242721464527e+00 3.7635464492104454e+01 1.7760543411398466e+01 -1 0 0
10039 1 4 -1.2000000000000000e-01 4.8335885753133976e+00 3.7630250271993276e+01 1.8298733818587376e+01 -1 0 0
8161 1 4 -1.2000000000000000e-01 7.1140674699924169e+00 3.9706382088845963e+01 1.3152383550691773e+01 0 1 0
8162 1 2 2.3999999999999999e-01 7.7303935380148223e+00 3.7469983855505802e+01 1.2583019681193166e+01 0 1 0
8151 1 4 -1.2000000000000000e-01 7.0224370569045416e+00 4.1058903594110760e+01 1.5387134220804173e+01 0 1 0
8157 1 4 -1.2000000000000000e-01 7.3343082102071717e+00 3.8443335917040010e+01 1.5543451131615518e+01 0 1 0
8158 1 4 -1.2000000000000000e-01 9.4067276475344883e+00 3.7763260177334395e+01 1.5018471456539777e+01 0 1 0
8160 1 4 -1.2000000000000000e-01 9.2866211248980139e+00 3.9336703240482592e+01 1.2676668867746036e+01 0 1 0
8159 1 2 2.3999999999999999e-01 8.1847333802337818e+00 3.8800253295143875e+01 1.3308697525785458e+01 0 1 0
8156 1 2 2.3999999999999999e-01 8.4715072348095184e+00 3.8763516174836816e+01 1.4829690408772514e+01 0 1 0
8153 1 2 2.3999999999999999e-01 9.1331949925518785e+00 3.9999058825568333e+01 1.5543719033940233e+01 0 1 0
8155 1 4 -1.2000000000000000e-01 1.0361019353855150e+01 4.0128592747469611e+01 1.5057533951202368e+01 0 1 0
8150 1 2 2.3999999999999999e-01 8.3738786031827992e+00 4.1377821583687883e+01 1.5546063999025757e+01 0 1 0
8154 1 4 -1.2000000000000000e-01 9.3065669669847750e+00 3.9602137723214739e+01 1.6882165677428318e+01 0 1 0
8148 1 4 -1.2000000000000000e-01 8.4348047207367181e+00 4.1966244908312689e+01 1.3288141926298314e+01 0 1 0
8147 1 2 2.3999999999999999e-01 8.6927261131437206e+00 4.2465249440546515e+01 1.4518365369862815e+01 0 1 0
8145 1 4 -1.2000000000000000e-01 1.0952940363438245e+01 4.2229466157065033e+01 1.4011054866170310e+01 0 1 0
8152 1 4 -1.2000000000000000e-01 8.5058711759513272e+00 4.1998288965689376e+01 1.6722432342618429e+01 0 1 0
8143 1 4 -1.2000000000000000e-01 1.0850084341942992e+01 4.2671417602194062e+01 1.6579067324045958e+01 0 1 0
20452 1 4 -1.2000000000000000e-01 1.1874037366198598e+01 3.7758535104669285e+01 1.3560534798675249e+01 2 2 0
20451 1 4 -1.2000000000000000e-01 1.2348926105868690e+01 3.9812677267727373e+01 1.2888701990841774e+01 2 2 0
10600 1 4 -1.2000000000000000e-01 1.2109215775386746e+01 3.8845216146929872e+01 1.7811423834620360e+01 -1 0 0
8121 1 4 -1.2000000000000000e-01 1.6747226625993818e+01 4.1425977779398174e+01 1.2420098822059462e+01 0 1 0
20450 1 2 2.3999999999999999e-01 1.2718037459788505e+01 3.8460607209168884e+01 1.2828973661584385e+01 2 2 0
20438 1 2 2.3999999999999999e-01 1.7105669585291775e+01 3.7414382864508951e+01 1.4999197757628812e+01 2 2 0
8134 1 4 -1.2000000000000000e-01 1.3123863046283525e+01 4.2161681675664830e+01 1.5517536897901120e+01 0 1 0
20448 1 4 -1.2000000000000000e-01 1.4920292752507773e+01 3.9207889057555036e+01 1.2775409041567659e+01 2 2 0
20447 1 2 2.3999999999999999e-01 1.4133422400224370e+01 3.8374689826893217e+01 1.3498041522444938e+01 2 2 0
20449 1 4 -1.2000000000000000e-01 1.4009855319857646e+01 3.8854387143985868e+01 1.4780365042306347e+01 2 2 0
20440 1 4 -1.2000000000000000e-01 1.6786431909145744e+01 3.8671408084710755e+01 1.5325737706081970e+01 2 2 0
8130 1 4 -1.2000000000000000e-01 1.5778635748186069e+01 4.2037113373065928e+01 1.4895684736928116e+01 0 1 0
8131 1 4 -1.2000000000000000e-01 1.4326660332395420e+01 4.2178302917790162e+01 1.3294617388937384e+01 0 1 0
20439 1 4 -1.2000000000000000e-01 1.7595565940524484e+01 3.7493978770200400e+01 1.3822581555572103e+01 2 2 0
8129 1 2 2.3999999999999999e-01 1.4947531690580071e+01 4.2846511895736008e+01 1.4271286172475742e+01 0 1 0
20431 1 4 -1.2000000000000000e-01 1.7828733605832831e+01 3.8591419965689411e+01 1.7944897902223559e+01 2 2 0
20430 1 4 -1.2000000000000000e-01 1.8681622035511026e+01 3.9988908272439375e+01 1.6523300559064825e+01 2 2 0
20423 1 2 2.3999999999999999e-01 2.1436733518283628e+01 3.9888858373861815e+01 1.7904754056941719e+01 2 2 0
20420 1 2 2.3999999999999999e-01 2.1533296368503620e+01 4.1209364343731238e+01 1.7123660552452694e+01 2 2 0
20421 1 4 -1.2000000000000000e-01 2.0963172425501838e+01 4.1099215004450784e+01 1.5942021582104253e+01 2 2 0
20429 1 2 2.3999999999999999e-01 1.8938556203581062e+01 3.8965514965221175e+01 1.7329377666804255e+01 2 2 0
20432 1 2 2.3999999999999999e-01 1.9411410804270165e+01 3.7739966118918893e+01 1.6504556581107817e+01 2 2 0
20434 1 4 -1.2000000000000000e-01 2.0117241995917954e+01 3.7951633754742190e+01 1.5316992820087275e+01 2 2 0
20422 1 4 -1.2000000000000000e-01 2.0645705660602886e+01 4.2026476851628210e+01 1.7753591440354725e+01 2 2 0
19845 1 4 -1.2000000000000000e-01 1.7508381112397126e-01 2.2453302776586426e+01 2.1697261881029675e+01 2 2 0
3336 1 4 -1.2000000000000000e-01 5.8862801351314324e+00 2.2403181424575685e+01 1.8754183049278865e+01 1 0 0
3338 1 2 2.3999999999999999e-01 3.5829761848785626e+00 2.3151052598562483e+01 1.9047597300534914e+01 1 0 0
3340 1 4 -1.2000000000000000e-01 3.5841619084819452e+00 2.3828130591109556e+01 2.0220527896700155e+01 1 0 0
3341 1 2 2.3999999999999999e-01 3.0486051160803620e+00 2.1659759167561283e+01 1.9289989155356523e+01 1 0 0
3343 1 4 -1.2000000000000000e-01 1.6948505163402023e+00 2.1757177747096517e+01 1.9414275648041382e+01 1 0 0
10639 1 4 -1.2000000000000000e-01 8.8254878941410180e+00 2.3190979248596246e+01 1.8664849159005431e+01 -1 0 0
10637 1 2 2.3999999999999999e-01 1.0184717480806224e+01 2.3342081015842439e+01 1.8668231163415228e+01 -1 0 0
10641 1 4 -1.2000000000000000e-01 1.0485837927509824e+01 2.2368877312183518e+01 2.0909339135191860e+01 -1 0 0
10640 1 2 2.3999999999999999e-01 1.0645066291598287e+01 2.2064247454314128e+01 1.9582084556198275e+01 -1 0 0
14670 1 4 -1.2000000000000000e-01 7.9667624941473774e+00 2.4249619942236237e+01 2.3358306103473073e+01 0 1 0
10642 1 4 -1.2000000000000000e-01 1.1978292508966145e+01 2.1948850258333152e+01 1.9440203165399279e+01 -1 0 0
32486 1 2 2.3999999999999999e-01 1.5923703835905451e+01 2.2383244756557286e+01 1.9146010155795540e+01 1 0 0
32483 1 2 2.3999999999999999e-01 1.6440431517321343e+01 2.3549215691079276e+01 2.0075896339718167e+01 1 0 0
32482 1 4 -1.2000000000000000e-01 1.4560778959032925e+01 2.3762636805473083e+01 2.1498418120140055e+01 1 0 0
32484 1 4 -1.2000000000000000e-01 1.7163991185637176e+01 2.2947734565256635e+01 2.1062072786659396e+01 1 0 0
32480 1 2 2.3999999999999999e-01 1.5371184112961080e+01 2.4505429745018692e+01 2.0644849840395135e+01 1 0 0
32485 1 4 -1.2000000000000000e-01 1.7406334182490308e+01 2.4219967491603054e+01 1.9350392425076681e+01 1 0 0
32475 1 4 -1.2000000000000000e-01 1.6567685358593472e+01 2.4339680949204780e+01 2.3025592475297309e+01 1 0 0
32488 1 4 -1.2000000000000000e-01 1.7014677394422069e+01 2.1611188068417714e+01 1.8929848045116650e+01 1 0 0
32319 1 4 -1.2000000000000000e-01 2.0712379527150553e+01 2.3750421511875402e+01 2.2333981105466588e+01 1 0 0
32315 1 2 2.3999999999999999e-01 2.1419240038449619e+01 2.2053530808390548e+01 2.3889882080157140e+01 1 0 0
3330 1 4 -1.2000000000000000e-01 3.8397358044364442e+00 2.6339085485346789e+01 1.8362556993837234e+01 1 0 0
3333 1 4 -1.2000000000000000e-01 5.9165726184482708e+00 2.4933248390158283e+01 1.9617041996820475e+01 1 0 0
14686 1 4 -1.2000000000000000e-01 2.1385576441781771e+00 2.8668059824032529e+01 2.0988179981966375e+01 0 1 0
14681 1 2 2.3999999999999999e-01 4.3184269114385208e+00 2.8052424319530139e+01 2.1962450605308174e+01 0 1 0
14684 1 2 2.3999999999999999e-01 2.7805177489412101e+00 2.8525151382138191e+01 2.2141479769652346e+01 0 1 0
14682 1 4 -1.2000000000000000e-01 4.1589069616890990e+00 2.7096701867790554e+01 2.1014138748355908e+01 0 1 0
14683 1 4 -1.2000000000000000e-01 5.1106437649565528e+00 2.9014910485257992e+01 2.1363137541923599e+01 0 1 0
14678 1 2 2.3999999999999999e-01 5.0425371129345677e+00 2.7520262815025266e+01 2.3242185858282426e+01 0 1 0
14685 1 4 -1.2000000000000000e-01 2.2313181819440877e+00 2.7346948351357074e+01 2.2711521178528713e+01 0 1 0
14679 1 4 -1.2000000000000000e-01 5.3596992438639655e+00 2.8688453041916247e+01 2.3882319729034425e+01 0 1 0
14687 1 2 2.3999999999999999e-01 2.4895971722607815e+00 2.9720601920431260e+01 2.3024324658756591e+01 0 1 0
14680 1 4 -1.2000000000000000e-01 4.2207331547841180e+00 2.6729561970224335e+01 2.4057191094019760e+01 0 1 0
14688 1 4 -1.2000000000000000e-01 2.8399393250551013e+00 2.9404657278418735e+01 2.4280772985328870e+01 0 1 0
14689 1 4 -1.2000000000000000e-01 1.1251250297770037e+00 2.9744427432343024e+01 2.3022091554153896e+01 0 1 0
14676 1 4 -1.2000000000000000e-01 6.1167262996920186e+00 2.5678710817143600e+01 2.2318077614300890e+01 0 1 0
10636 1 4 -1.2000000000000000e-01 1.1832165241539514e+01 2.4820439265261651e+01 1.9607345384554968e+01 -1 0 0
10634 1 2 2.3999999999999999e-01 1.0515760969524797e+01 2.4863859704138861e+01 1.9262026284640164e+01 -1 0 0
10626 1 4 -1.2000000000000000e-01 1.0740044650319977e+01 2.9725325519054017e+01 1.8573193022152310e+01 -1 0 0
14675 1 2 2.3999999999999999e-01 6.3366907243597996e+00 2.6753172296760891e+01 2.3029442760935549e+01 0 1 0
10628 1 2 2.3999999999999999e-01 1.0437309488753865e+01 2.7455331640312398e+01 1.8753344984115778e+01 -1 0 0
10635 1 4 -1.2000000000000000e-01 9.6092462626212445e+00 2.5118062740466449e+01 2.0262403059341860e+01 -1 0 0
14677 1 4 -1.2000000000000000e-01 7.1118065537969795e+00 2.7562929018469358e+01 2.2306689756790700e+01 0 1 0
14672 1 2 2.3999999999999999e-01 7.0691341179168985e+00 2.6248661773939972e+01 2.4351964623849540e+01 0 1 0
10629 1 4 -1.2000000000000000e-01 9.4052783042047263e+00 2.7847054837329260e+01 1.9529210613245525e+01 -1 0 0
14669 1 2 2.3999999999999999e-01 8.2498390680227924e+00 2.5367850604279262e+01 2.4079202823907259e+01 0 1 0
14671 1 4 -1.2000000000000000e-01 9.0944957301370550e+00 2.6124275899767024e+01 2.3321745350630849e+01 0 1 0
10063 1 4 -1.2000000000000000e-01 1.1233787747802364e+01 2.9896895844839182e+01 2.2863618719677493e+01 -1 0 0
10059 1 4 -1.2000000000000000e-01 8.7039484871809254e+00 3.0013787464250207e+01 2.2191395778338450e+01 -1 0 0
10630 1 4 -1.2000000000000000e-01 1.1580917835721060e+01 2.7489395530035765e+01 1.9532037369584842e+01 -1 0 0
32481 1 4 -1.2000000000000000e-01 1.4539850656693901e+01 2.4978991504818907e+01 1.9562008974724250e+01 1 0 0
10071 1 4 -1.2000000000000000e-01 1.3690022471872336e+01 3.0609559605418507e+01 2.1374920527144045e+01 -1 0 0
32476 1 4 -1.2000000000000000e-01 1.8101979112558844e+01 2.5333198026632182e+01 2.1832423337950651e+01 1 0 0
32474 1 2 2.3999999999999999e-01 1.6893918573192959e+01 2.5530379700724140e+01 2.2442781360095342e+01 1 0 0
32477 1 2 2.3999999999999999e-01 1.5834694699866487e+01 2.5770882992668259e+01 2.1413287147719998e+01 1 0 0
32479 1 4 -1.2000000000000000e-01 1.4712016166973836e+01 2.6312081864729535e+01 2.1946104022918803e+01 1 0 0
32478 1 4 -1.2000000000000000e-01 1.6282483719151461e+01 2.6697961648935241e+01 2.0511638273241342e+01 1 0 0
32470 1 4 -1.2000000000000000e-01 1.6096651433214934e+01 2.8435990389516654e+01 2.2447095880872773e+01 1 0 0
32468 1 2 2.3999999999999999e-01 1.7355483752931200e+01 2.8000090556514319e+01 2.2938089257869684e+01 1 0 0
32469 1 4 -1.2000000000000000e-01 1.8358091182776850e+01 2.7965156924951835e+01 2.2073476230030234e+01 1 0 0
32467 1 4 -1.2000000000000000e-01 1.8146414649968268e+01 3.0179308335562094e+01 2.3315881078402278e+01 1 0 0
32471 1 2 2.3999999999999999e-01 1.7038868215171327e+01 2.6595011794585691e+01 2.3563626014782617e+01 1 0 0
32465 1 2 2.3999999999999999e-01 1.7914668497282079e+01 2.8998656627066691e+01 2.4004336732269060e+01 1 0 0
32472 1 4 -1.2000000000000000e-01 1.5845554755208868e+01 2.6748841734646984e+01 2.4269474046043484e+01 1 0 0
10068 1 4 -1.2000000000000000e-01 1.3425526593029561e+01 3.0823263797653588e+01 2.4070205414617242e+01 -1 0 0
10096 1 4 -1.2000000000000000e-01 1.9302421535656954e+01 2.8332252449421397e+01 1.9777990119113582e+01 -1 0 0
10094 1 2 2.3999999999999999e-01 1.9932150473667669e+01 2.9165271491964795e+01 1.8857708477917715e+01 -1 0 0
10097 1 2 2.3999999999999999e-01 2.1131702492493851e+01 2.9784992413823545e+01 1.9740258255029797e+01 -1 0 0
32326 1 4 -1.2000000000000000e-01 2.0552730109555448e+01 2.6199107873265664e+01 2.3080921967322013e+01 1 0 0
10099 1 4 -1.2000000000000000e-01 2.0681681098893439e+01 3.0015825123833231e+01 2.0993571903239438e+01 -1 0 0
32466 1 4 -1.2000000000000000e-01 1.9159267913387460e+01 2.8485608988579912e+01 2.4245832393638707e+01 1 0 0
10041 1 4 -1.2000000000000000e-01 4.7995285963563052e+00 3.4670233408502263e+01 1.8765918552732980e+01 -1 0 0
10028 1 2 2.3999999999999999e-01 2.7974864795863363e-01 3.5879376767370665e+01 1.8353235586832412e+01 -1 0 0
14692 1 4 -1.2000000000000000e-01 4.4242963723704740e+00 3.1056807248764997e+01 2.2885522590297235e+01 0 1 0
10031 1 2 2.3999999999999999e-01 1.6820280278527271e+00 3.5798258327503952e+01 1.9141475798875117e+01 -1 0 0
10032 1 4 -1.2000000000000000e-01 1.9101168816610570e+00 3.4469880843557746e+01 1.9461317767300820e+01 -1 0 0
14691 1 4 -1.2000000000000000e-01 3.0470934689686819e+00 3.1112814143595724e+01 2.1112167161966809e+01 0 1 0
14690 1 2 2.3999999999999999e-01 3.0981600696703575e+00 3.1020173074794798e+01 2.2469082148330799e+01 0 1 0
14695 1 4 -1.2000000000000000e-01 3.2931055131696545e+00 3.3303994544376238e+01 2.2684674359442624e+01 0 1 0
14693 1 2 2.3999999999999999e-01 2.3485065870466770e+00 3.2371003901928596e+01 2.2962444992396350e+01 0 1 0
14703 1 4 -1.2000000000000000e-01 1.5873808723097926e+00 3.5358116765496220e+01 2.2723167503397921e+01 0 1 0
10042 1 4 -1.2000000000000000e-01 4.0136583150898462e+00 3.5186507473709952e+01 2.0790261815599997e+01 -1 0 0
14694 1 4 -1.2000000000000000e-01 1.2672160235352958e+00 3.2460383577531758e+01 2.2171260127820638e+01 0 1 0
10040 1 2 2.3999999999999999e-01 4.8240581109303760e+00 3.5634527694619720e+01 1.9765610249806500e+01 -1 0 0
14702 1 2 2.3999999999999999e-01 1.7429228388892275e+00 3.5195550556601532e+01 2.4109020641680655e+01 0 1 0
14696 1 2 2.3999999999999999e-01 1.8543324322951265e+00 3.2512668424191638e+01 2.4449371159756296e+01 0 1 0
10033 1 4 -1.2000000000000000e-01 1.5427377950906351e+00 3.6377334731778184e+01 2.0320550166542457e+01 -1 0 0
10034 1 2 2.3999999999999999e-01 2.8149253228505509e+00 3.6451061087129439e+01 1.8372292097353846e+01 -1 0 0
10037 1 2 2.3999999999999999e-01 4.0513287388272277e+00 3.6893380415965524e+01 1.9150468687311097e+01 -1 0 0
10051 1 4 -1.2000000000000000e-01 6.0917344684776422e+00 3.2670373271814874e+01 2.0176869043208303e+01 -1 0 0
14704 1 4 -1.2000000000000000e-01 3.0943171724828691e+00 3.5017779755389363e+01 2.4384743579705923e+01 0 1 0
10060 1 4 -1.2000000000000000e-01 9.0566774143673054e+00 3.1076241947214317e+01 2.4038779397182235e+01 -1 0 0
10062 1 4 -1.2000000000000000e-01 1.0963307729800732e+01 3.1080615763560910e+01 2.1064907617879420e+01 -1 0 0
10047 1 4 -1.2000000000000000e-01 6.2672736450563393e+00 3.4479979706261950e+01 2.2013213537615595e+01 -1 0 0
10050 1 4 -1.2000000000000000e-01 7.3013557743819897e+00 3.3879545711167836e+01 1.8800754937101907e+01 -1 0 0
10043 1 2 2.3999999999999999e-01 6.2678235599684440e+00 3.6011219049963294e+01 2.0269309903974701e+01 -1 0 0
10056 1 4 -1.2000000000000000e-01 7.0938942293754828e+00 3.2163323424550697e+01 2.2586932243433566e+01 -1 0 0
10601 1 2 2.3999999999999999e-01 1.1510109363027851e+01 3.6692270176387687e+01 1.8558432085390404e+01 -1 0 0
10061 1 2 2.3999999999999999e-01 1.0823675615705142e+01 3.1053796022974634e+01 2.2431249051425670e+01 -1 0 0
10046 1 2 2.3999999999999999e-01 6.9635944966962873e+00 3.4810459894402925e+01 2.0967791466531075e+01 -1 0 0
10058 1 2 2.3999999999999999e-01 9.2505845578489936e+00 3.1134365166956677e+01 2.2699820575843557e+01 -1 0 0
10049 1 2 2.3999999999999999e-01 7.1764233776802309e+00 3.3510051918751536e+01 2.0102449585584786e+01 -1 0 0
10054 1 4 -1.2000000000000000e-01 8.2950881159476797e+00 3.1373411596013927e+01 1.9927953451187747e+01 -1 0 0
10064 1 2 2.3999999999999999e-01 1.1698314409596879e+01 3.2107531353333123e+01 2.3234578518761957e+01 -1 0 0
10055 1 2 2.3999999999999999e-01 8.3658026473417451e+00 3.2317967878927227e+01 2.2145219332712792e+01 -1 0 0
10057 1 4 -1.2000000000000000e-01 8.9069065143132580e+00 3.3360871031951731e+01 2.2843409792918262e+01 -1 0 0
10052 1 2 2.3999999999999999e-01 8.2866405826698788e+00 3.2541480790992615e+01 2.0584840500610387e+01 -1 0 0
10053 1 4 -1.2000000000000000e-01 9.3937443761685646e+00 3.3222230331177215e+01 2.0298581932720769e+01 -1 0 0
10066 1 4 -1.2000000000000000e-01 1.1392995969381586e+01 3.3321617290494061e+01 2.2703746616618716e+01 -1 0 0
10048 1 4 -1.2000000000000000e-01 8.1906815655164849e+00 3.5266119036116855e+01 2.1376707148473407e+01 -1 0 0
10603 1 4 -1.2000000000000000e-01 1.1819017159892878e+01 3.5733430445443183e+01 1.9502135641959395e+01 -1 0 0
10045 1 4 -1.2000000000000000e-01 6.8464586930876665e+00 3.6487627284264910e+01 1.9144990959181474e+01 -1 0 0
10081 1 4 -1.2000000000000000e-01 1.5893142326081367e+01 3.0978229802726048e+01 1.9598562835920706e+01 -1 0 0
10080 1 4 -1.2000000000000000e-01 1.4055406889483038e+01 3.1268977768723961e+01 1.8485582851285379e+01 -1 0 0
10092 1 4 -1.2000000000000000e-01 1.8409588965248830e+01 3.0850870182847959e+01 1.9425457595635486e+01 -1 0 0
10075 1 4 -1.2000000000000000e-01 1.2716174397700046e+01 3.2914883996576869e+01 2.0116976175967153e+01 -1 0 0
10067 1 2 2.3999999999999999e-01 1.3248265420447641e+01 3.1960674187686106e+01 2.3265956383265774e+01 -1 0 0
10140 1 4 -1.2000000000000000e-01 1.3170513406811683e+01 3.6276554945443181e+01 2.3715668349618536e+01 -1 0 0
10069 1 4 -1.2000000000000000e-01 1.3708178201224088e+01 3.3030962292780060e+01 2.3949311562652987e+01 -1 0 0
10079 1 2 2.3999999999999999e-01 1.5249874513403702e+01 3.1871790869637945e+01 1.8834475128518363e+01 -1 0 0
10072 1 4 -1.2000000000000000e-01 1.5378718360762310e+01 3.1728913864542868e+01 2.2268254017220780e+01 -1 0 0
10070 1 2 2.3999999999999999e-01 1.4090406650526283e+01 3.1821667598382348e+01 2.1889688157369520e+01 -1 0 0
10074 1 4 -1.2000000000000000e-01 1.3978665625260746e+01 3.4121565373407179e+01 2.1602752992074890e+01 -1 0 0
10073 1 2 2.3999999999999999e-01 1.3890288650872257e+01 3.2998548481614492e+01 2.0871749113759446e+01 -1 0 0
10078 1 4 -1.2000000000000000e-01 1.4588256938193306e+01 3.4181092103601593e+01 1.8984548306071680e+01 -1 0 0
10076 1 2 2.3999999999999999e-01 1.4975711837559464e+01 3.3113068838304272e+01 1.9749593614779396e+01 -1 0 0
10077 1 4 -1.2000000000000000e-01 1.6186199951743088e+01 3.3435228394975482e+01 2.0296508361518377e+01 -1 0 0
10124 1 2 2.3999999999999999e-01 1.8104717934386702e+01 3.5853346807663208e+01 2.2708871781774160e+01 -1 0 0
10125 1 4 -1.2000000000000000e-01 1.7880415569822894e+01 3.4736721382457965e+01 2.3421251668519126e+01 -1 0 0
10126 1 4 -1.2000000000000000e-01 1.7089406265297306e+01 3.5936079635288486e+01 2.1822621316451560e+01 -1 0 0
10135 1 4 -1.2000000000000000e-01 1.5468049575545939e+01 3.5120481359589945e+01 2.4003991613337075e+01 -1 0 0
10122 1 4 -1.2000000000000000e-01 1.9298925306128229e+01 3.4521326285463310e+01 2.1236478816021712e+01 -1 0 0
10121 1 2 2.3999999999999999e-01 1.9378002382339982e+01 3.5720434125833002e+01 2.1861392079877877e+01 -1 0 0
10101 1 4 -1.2000000000000000e-01 2.0945326273573205e+01 3.2130483077451842e+01 1.9172107607872586e+01 -1 0 0
10111 1 4 -1.2000000000000000e-01 2.1105436740242236e+01 3.2506982251826102e+01 2.1964040241233494e+01 -1 0 0
10118 1 2 2.3999999999999999e-01 2.0725649150231543e+01 3.5826200810608320e+01 2.2643431918820422e+01 -1 0 0
10120 1 4 -1.2000000000000000e-01 2.0939667520476622e+01 3.5073378320550304e+01 2.3756247069961717e+01 -1 0 0
10123 1 4 -1.2000000000000000e-01 1.9319593046309148e+01 3.6646244755004737e+01 2.0879440905090824e+01 -1 0 0
14720 1 2 2.3999999999999999e-01 2.1211475444539177e-01 4.0654759761717500e+01 2.1458286075375643e+01 0 1 0
10038 1 4 -1.2000000000000000e-01 3.8424685683365558e+00 3.7791946656953392e+01 2.0217147581398063e+01 -1 0 0
14727 1 4 -1.2000000000000000e-01 2.9511711115488501e+00 4.0897011011620492e+01 2.0292356858298842e+01 0 1 0
14728 1 4 -1.2000000000000000e-01 2.9373267843272828e+00 4.0356844232433275e+01 2.2396366524637759e+01 0 1 0
14726 1 2 2.3999999999999999e-01 2.7556640480042085e+00 4.1336651110473504e+01 2.1533869958422883e+01 0 1 0
14723 1 2 2.3999999999999999e-01 1.2943816656062406e+00 4.1767265891517141e+01 2.1679293016842550e+01 0 1 0
14730 1 4 -1.2000000000000000e-01 5.0910346421185277e+00 4.1577950126478100e+01 2.1862630304589906e+01 0 1 0
14719 1 4 -1.2000000000000000e-01 1.1898791689229307e+00 3.8620154117347845e+01 2.2228807622913756e+01 0 1 0
14729 1 2 2.3999999999999999e-01 3.9552631016291167e+00 4.2310758584942441e+01 2.1936717515396367e+01 0 1 0
14724 1 4 -1.2000000000000000e-01 1.1893045802138886e+00 4.2172775660804625e+01 2.2932969920604073e+01 0 1 0
14715 1 4 -1.2000000000000000e-01 1.3343385737150517e+00 3.9745685434762628e+01 2.4380906248953508e+01 0 1 0
14731 1 4 -1.2000000000000000e-01 3.8710321826728555e+00 4.2756460220764751e+01 2.3249791917838682e+01 0 1 0
14737 1 4 -1.2000000000000000e-01 5.8048264872577660e+00 4.2983578881187988e+01 1.9664089457795605e+01 0 1 0
14725 1 4 -1.2000000000000000e-01 9.4826058642533140e-01 4.2759671986459381e+01 2.0797648874151253e+01 0 1 0
14736 1 4 -1.2000000000000000e-01 3.7500824941661719e+00 4.3045612283046005e+01 1.8885277931123387e+01 0 1 0
14706 1 4 -1.2000000000000000e-01 2.1681489355719132e+00 3.7305076728108077e+01 2.4177085721321227e+01 0 1 0
14714 1 2 2.3999999999999999e-01 2.9799874867501366e-02 3.9571858729787657e+01 2.3950062606804519e+01 0 1 0
14717 1 2 2.3999999999999999e-01 8.6367875308147130e-02 3.9434006618249185e+01 2.2424697295926194e+01 0 1 0
14722 1 4 -1.2000000000000000e-01 2.7263818434713583e-01 4.0165199114054701e+01 2.0162908440906754e+01 0 1 0
10602 1 4 -1.2000000000000000e-01 1.0203662214467387e+01 3.7109775046084692e+01 1.8771749246706374e+01 -1 0 0
9790 1 4 -1.2000000000000000e-01 6.1763213289463952e+00 3.9461644757338625e+01 2.3675466136278292e+01 -1 0 0
10044 1 4 -1.2000000000000000e-01 6.2195874594764273e+00 3.7101551108319498e+01 2.1198014315064320e+01 -1 0 0
9786 1 4 -1.2000000000000000e-01 6.7962038824303530e+00 4.2143509270235498e+01 2.4076655207754751e+01 -1 0 0
9784 1 4 -1.2000000000000000e-01 7.7961917378178027e+00 4.0658684024081893e+01 2.1886960509967988e+01 -1 0 0
9782 1 2 2.3999999999999999e-01 8.6831391109279537e+00 4.0989155604974727e+01 2.2898950961993389e+01 -1 0 0
9783 1 4 -1.2000000000000000e-01 9.4969387677115531e+00 3.9889331374554693e+01 2.3073389022340049e+01 -1 0 0
9781 1 4 -1.2000000000000000e-01 1.0260905879808446e+01 4.1504435683676142e+01 2.1323224635007655e+01 -1 0 0
9779 1 2 2.3999999999999999e-01 9.6808574442687316e+00 4.2088682708483013e+01 2.2456450321005832e+01 -1 0 0
10596 1 4 -1.2000000000000000e-01 1.1273165365717041e+01 3.9108757816958459e+01 2.0414687717709796e+01 -1 0 0
9780 1 4 -1.2000000000000000e-01 1.0680135726236523e+01 4.2179007601442017e+01 2.3351510246834220e+01 -1 0 0
9785 1 2 2.3999999999999999e-01 7.8149083789081857e+00 4.1180417796250723e+01 2.4223152414695821e+01 -1 0 0
10127 1 2 2.3999999999999999e-01 1.7818648833982273e+01 3.7132254314005870e+01 2.3591170937412869e+01 -1 0 0
10599 1 4 -1.2000000000000000e-01 1.3727348587186466e+01 3.7466932454927665e+01 1.8386701851064476e+01 -1 0 0
10130 1 2 2.3999999999999999e-01 1.6369103116947020e+01 3.7346117338987618e+01 2.4221199548638168e+01 -1 0 0
10597 1 4 -1.2000000000000000e-01 1.2491718996525636e+01 3.7548210572660203e+01 2.1064220596396485e+01 -1 0 0
10131 1 4 -1.2000000000000000e-01 1.5701215747071995e+01 3.7659969280639174e+01 2.3127577647765740e+01 -1 0 0
10595 1 2 2.3999999999999999e-01 1.2449983453698751e+01 3.8495272949403592e+01 2.0115632995089232e+01 -1 0 0
10590 1 4 -1.2000000000000000e-01 1.4461208072575205e+01 4.0130237261008240e+01 1.8471025625275313e+01 -1 0 0
10591 1 4 -1.2000000000000000e-01 1.2693443933397223e+01 4.1158235204709975e+01 1.9026121883374500e+01 -1 0 0
10598 1 2 2.3999999999999999e-01 1.2454606432664503e+01 3.7900617224979996e+01 1.8684643072804285e+01 -1 0 0
10588 1 4 -1.2000000000000000e-01 1.4848547887449273e+01 4.2605356522971057e+01 1.8864865718878239e+01 -1 0 0
10593 1 4 -1.2000000000000000e-01 1.3227621599300081e+01 4.0022195499719970e+01 2.1689260556939018e+01 -1 0 0
10589 1 2 2.3999999999999999e-01 1.3879587758761572e+01 4.0648031857259909e+01 1.9467271795695002e+01 -1 0 0
10586 1 2 2.3999999999999999e-01 1.4714337918113733e+01 4.1792433283764190e+01 1.9951806259606901e+01 -1 0 0
10594 1 4 -1.2000000000000000e-01 1.4803815483004714e+01 3.8829301889570452e+01 2.0682322674752680e+01 -1 0 0
10592 1 2 2.3999999999999999e-01 1.3593950782217817e+01 3.9487297105178015e+01 2.0493562831724780e+01 -1 0 0
10587 1 4 -1.2000000000000000e-01 1.5957127562810181e+01 4.1263671539576507e+01 2.0202756421123834e+01 -1 0 0
10585 1 4 -1.2000000000000000e-01 1.4471464921312366e+01 4.2154702383640490e+01 2.2294608291571873e+01 -1 0 0
10583 1 2 2.3999999999999999e-01 1.4274989420636334e+01 4.2761351005302807e+01 2.1109192130576243e+01 -1 0 0
10584 1 4 -1.2000000000000000e-01 1.2931446649154427e+01 4.2813987338848015e+01 2.1000170127566733e+01 -1 0 0
10128 1 4 -1.2000000000000000e-01 1.8236274102099205e+01 3.8258267999055697e+01 2.2927456220208889e+01 -1 0 0
10575 1 4 -1.2000000000000000e-01 1.7030777971875601e+01 4.2361193268033070e+01 2.2198345063692475e+01 -1 0 0
20426 1 2 2.3999999999999999e-01 1.9973770880002373e+01 3.9503102338112740e+01 1.8391747047308236e+01 2 2 0
10119 1 4 -1.2000000000000000e-01 2.0873374065258055e+01 3.7108021162270852e+01 2.3007128440233046e+01 -1 0 0
20427 1 4 -1.2000000000000000e-01 1.9466595907123970e+01 4.0547186424650604e+01 1.9019141772716448e+01 2 2 0
20428 1 4 -1.2000000000000000e-01 2.0079675656727982e+01 3.8561871325158549e+01 1.9383526607936417e+01 2 2 0
11863 1 4 -1.2000000000000000e-01 2.5193603331232645e-01 2.3846493288811935e+01 2.5668122790576557e+01 0 0 0
11865 1 4 -1.2000000000000000e-01 2.5302454731695443e+00 2.2968875984851799e+01 2.4652029017703725e+01 0 0 0
11872 1 4 -1.2000000000000000e-01 5.2698322188961830e+00 2.2032460291540648e+01 2.5264920952587232e+01 0 0 0
11861 1 2 2.3999999999999999e-01 1.2759911828838788e+00 2.3627659143192876e+01 2.6552040701907369e+01 0 0 0
11864 1 2 2.3999999999999999e-01 2.2436959895002730e+00 2.2582188820105415e+01 2.5931233189681105e+01 0 0 0
11867 1 2 2.3999999999999999e-01 3.5126113645322641e+00 2.2194966818519649e+01 2.6758709432110184e+01 0 0 0
11869 1 4 -1.2000000000000000e-01 4.1622770069386252e+00 2.3369925517086489e+01 2.7151382556550409e+01 0 0 0
14509 1 4 -1.2000000000000000e-01 3.8967859774626694e+00 2.3137452792186046e+01 3.0310625736866157e+01 0 1 0
14508 1 4 -1.2000000000000000e-01 5.7047131061201037e+00 2.4380338671860429e+01 3.0579935637228552e+01 0 1 0
11859 1 4 -1.2000000000000000e-01 1.5466242221867061e+00 2.3335564414183786e+01 2.8862786876956662e+01 0 0 0
11858 1 2 2.3999999999999999e-01 6.4707952288833814e-01 2.3366167030189683e+01 2.7942715555343209e+01 0 0 0
11868 1 4 -1.2000000000000000e-01 3.2639870314722086e+00 2.1591845151199021e+01 2.7928175703417832e+01 0 0 0
14511 1 4 -1.2000000000000000e-01 6.1983093678230690e+00 2.1722513692613131e+01 2.9925309814772696e+01 0 1 0
14667 1 4 -1.2000000000000000e-01 1.0107922376216269e+01 2.4150722424296163e+01 2.4683703272854608e+01 0 1 0
14665 1 4 -1.2000000000000000e-01 7.4423276183764973e+00 2.3080565849705525e+01 2.5487289796723875e+01 0 1 0
14663 1 2 2.3999999999999999e-01 8.3163903796964522e+00 2.3780936449982974e+01 2.6188192160924309e+01 0 1 0
14660 1 2 2.3999999999999999e-01 9.1572445743558220e+00 2.2769591674936613e+01 2.6848802022808435e+01 0 1 0
14657 1 2 2.3999999999999999e-01 1.0482272841935877e+01 2.3125088589857981e+01 2.7618280894739016e+01 0 1 0
14656 1 4 -1.2000000000000000e-01 9.5973139190941392e+00 2.3296753241414926e+01 2.9744282882755535e+01 0 1 0
14654 1 2 2.3999999999999999e-01 1.0287887854877736e+01 2.4014016528716269e+01 2.8798226817656236e+01 0 1 0
14651 1 2 2.3999999999999999e-01 1.1568495386971902e+01 2.4567143344057541e+01 2.9522757018447496e+01 0 1 0
14661 1 4 -1.2000000000000000e-01 8.4070537525829874e+00 2.2130032697162406e+01 2.7824882679844190e+01 0 1 0
14659 1 4 -1.2000000000000000e-01 1.1450817300332718e+01 2.3564013614256513e+01 2.6689720504396401e+01 0 1 0
14658 1 4 -1.2000000000000000e-01 1.0970194686936564e+01 2.1960376914996782e+01 2.8168134614087879e+01 0 1 0
14662 1 4 -1.2000000000000000e-01 9.4824954832115953e+00 2.1876561885775381e+01 2.5860953079973083e+01 0 1 0
14664 1 4 -1.2000000000000000e-01 7.5898088702420594e+00 2.4371854145665345e+01 2.7135221133141812e+01 0 1 0
14648 1 2 2.3999999999999999e-01 1.2447291764422006e+01 2.3470180350807510e+01 3.0129885795694303e+01 0 1 0
14640 1 4 -1.2000000000000000e-01 1.5839520767521233e+01 2.3429086280849173e+01 2.9657477225712590e+01 0 1 0
14650 1 4 -1.2000000000000000e-01 1.3235374754342908e+01 2.2766259834758653e+01 2.9195712856487120e+01 0 1 0
14634 1 4 -1.2000000000000000e-01 1.8201169079748219e+01 2.4239052583576790e+01 2.8628568631090193e+01 0 1 0
32317 1 4 -1.2000000000000000e-01 2.0195360352004712e+01 2.2016316984451706e+01 2.4485667017251703e+01 1 0 0
32323 1 4 -1.2000000000000000e-01 2.0681366578448753e+01 2.4362822051606102e+01 2.5293389649459463e+01 1 0 0
14622 1 4 -1.2000000000000000e-01 2.0743659822150601e+01 2.3911283155454061e+01 2.8059478315950464e+01 0 1 0
14626 1 4 -1.2000000000000000e-01 1.9925051698476615e+01 2.4050921942408518e+01 3.0563358706985326e+01 0 1 0
13233 1 4 -1.2000000000000000e-01 4.2156608092425396e-01 2.8318049020876447e+01 2.9418486177271177e+01 0 0 0
11862 1 4 -1.2000000000000000e-01 1.9080144655171583e+00 2.4843875157228418e+01 2.6760367823526483e+01 0 0 0
13237 1 4 -1.2000000000000000e-01 1.3152992662981517e+00 2.7964334893140087e+01 2.6711257018297278e+01 0 0 0
13238 1 2 2.3999999999999999e-01 3.1575582405068521e+00 2.7985384366438740e+01 2.8102628011564274e+01 0 0 0
13235 1 2 2.3999999999999999e-01 1.9553430199940451e+00 2.8824513116784210e+01 2.7611847854841002e+01 0 0 0
13239 1 4 -1.2000000000000000e-01 3.8577865372286118e+00 2.7616781586796204e+01 2.6996317966220051e+01 0 0 0
13240 1 4 -1.2000000000000000e-01 2.7134536419768294e+00 2.6825856060160120e+01 2.8581540505454413e+01 0 0 0
13244 1 2 2.3999999999999999e-01 5.1215101574241331e+00 2.9707884881197192e+01 2.8765166398814404e+01 0 0 0
13241 1 2 2.3999999999999999e-01 4.1914857257510780e+00 2.8504225270987259e+01 2.9151461827277423e+01 0 0 0
13242 1 4 -1.2000000000000000e-01 4.9511437583079170e+00 2.7523710941802793e+01 2.9721849303279470e+01 0 0 0
13232 1 2 2.3999999999999999e-01 9.0600912902757724e-01 2.9388752132675783e+01 2.8712713337786745e+01 0 0 0
13248 1 4 -1.2000000000000000e-01 5.2021955649028122e+00 2.9667162268269372e+01 2.6322824429239652e+01 0 0 0
13247 1 2 2.3999999999999999e-01 5.9377349217247302e+00 2.9506744551543427e+01 2.7447251461689582e+01 0 0 0
13245 1 4 -1.2000000000000000e-01 6.0743421089869942e+00 2.9761919464757696e+01 2.9752926621074995e+01 0 0 0
13243 1 4 -1.2000000000000000e-01 3.5643924999719592e+00 2.8984219862654214e+01 3.0288175291214756e+01 0 0 0
13234 1 4 -1.2000000000000000e-01 1.7795961335375361e+00 3.0059756100155582e+01 2.9470860572477246e+01 0 0 0
13236 1 4 -1.2000000000000000e-01 2.3694335925060193e+00 2.9889642507991578e+01 2.6810203030425729e+01 0 0 0
14674 1 4 -1.2000000000000000e-01 6.1981629009677848e+00 2.5605715677731961e+01 2.5128138177086331e+01 0 1 0
14666 1 2 2.3999999999999999e-01 9.0991532620877216e+00 2.4789501801708642e+01 2.5291192250661311e+01 0 1 0
13249 1 4 -1.2000000000000000e-01 6.3356853036418919e+00 2.8181779209982874e+01 2.7551044535163268e+01 0 0 0
14673 1 4 -1.2000000000000000e-01 7.4054337092051750e+00 2.7315958782261319e+01 2.5083099423277631e+01 0 1 0
14655 1 4 -1.2000000000000000e-01 9.6100393690321635e+00 2.5095581980717860e+01 2.8401960975577495e+01 0 1 0
14668 1 4 -1.2000000000000000e-01 9.7167644903541746e+00 2.5814571750171712e+01 2.5924391574780604e+01 0 1 0
13252 1 4 -1.2000000000000000e-01 8.1931592626090470e+00 2.9974609710135255e+01 2.8235583206610372e+01 0 0 0
13250 1 2 2.3999999999999999e-01 7.2526147154259517e+00 3.0332248680549228e+01 2.7250390399682438e+01 0 0 0
13251 1 4 -1.2000000000000000e-01 7.7653175421437455e+00 2.9944485489026277e+01 2.6023194392941072e+01 0 0 0
14653 1 4 -1.2000000000000000e-01 1.1158513564741124e+01 2.5397215276813732e+01 3.0456221580869709e+01 0 1 0
14652 1 4 -1.2000000000000000e-01 1.2363046825664496e+01 2.5210027757927183e+01 2.8622241597312737e+01 0 1 0
32473 1 4 -1.2000000000000000e-01 1.8002599125120319e+01 2.6132892749635470e+01 2.4440527097825637e+01 1 0 0
14639 1 2 2.3999999999999999e-01 1.5565429335974542e+01 2.4733609065689176e+01 2.9853887993729352e+01 0 1 0
14641 1 4 -1.2000000000000000e-01 1.4931841180592448e+01 2.5182869173052524e+01 2.8725722823482780e+01 0 1 0
14636 1 2 2.3999999999999999e-01 1.6800587857664425e+01 2.5610569497411689e+01 2.9947000294575535e+01 0 1 0
32463 1 4 -1.2000000000000000e-01 1.5859788600598591e+01 2.9254364468230477e+01 2.5068385425673593e+01 1 0 0
32462 1 2 2.3999999999999999e-01 1.7216399823999279e+01 2.9232087052240843e+01 2.5359623628481692e+01 1 0 0
32464 1 4 -1.2000000000000000e-01 1.7569070302483297e+01 2.8204673947386862e+01 2.6137262427628418e+01 1 0 0
14635 1 4 -1.2000000000000000e-01 1.7292530596748922e+01 2.5881769388157469e+01 2.7567459601283304e+01 0 1 0
14633 1 2 2.3999999999999999e-01 1.7815557694366706e+01 2.5557815968064254e+01 2.8728634435871125e+01 0 1 0
14637 1 4 -1.2000000000000000e-01 1.6513074983272990e+01 2.6956459430503632e+01 3.0074447015426347e+01 0 1 0
32461 1 4 -1.2000000000000000e-01 1.6915007239051707e+01 3.0396921455903414e+01 2.7318031199224485e+01 1 0 0
32459 1 2 2.3999999999999999e-01 1.7611944632092616e+01 3.0472735235912364e+01 2.6201843481623740e+01 1 0 0
32325 1 4 -1.2000000000000000e-01 2.1235627188728927e+01 2.6800845002898683e+01 2.4984191611406910e+01 1 0 0
14632 1 4 -1.2000000000000000e-01 1.8589163850492170e+01 2.7778241694601078e+01 2.8794012627695299e+01 0 1 0
32457 1 4 -1.2000000000000000e-01 1.9679596386133500e+01 2.9627402694514977e+01 2.7159898158377132e+01 1 0 0
14630 1 2 2.3999999999999999e-01 1.9049539671684535e+01 2.6510614747682336e+01 2.8813686044979367e+01 0 1 0
14631 1 4 -1.2000000000000000e-01 1.9719020718837417e+01 2.6406595635448674e+01 2.7617011673628394e+01 0 1 0
14627 1 2 2.3999999999999999e-01 2.0117983249033138e+01 2.6317973001762482e+01 3.0015153374922328e+01 0 1 0
14628 1 4 -1.2000000000000000e-01 2.1017298868150480e+01 2.7288811148637606e+01 2.9751960492493101e+01 0 1 0
14624 1 2 2.3999999999999999e-01 2.0864530581439858e+01 2.4995926897122203e+01 3.0157565662323691e+01 0 1 0
32458 1 4 -1.2000000000000000e-01 1.9771469895372679e+01 3.0589154519702053e+01 2.5349547312980167e+01 1 0 0
32456 1 2 2.3999999999999999e-01 1.9129111378099662e+01 3.0624694257890386e+01 2.6471621620926722e+01 1 0 0
13246 1 4 -1.2000000000000000e-01 4.5228338807414667e+00 3.0917097851418664e+01 2.8777661926401962e+01 0 0 0
14698 1 4 -1.2000000000000000e-01 1.0931744131683951e+00 3.1441294208820942e+01 2.4705948247260089e+01 0 1 0
14699 1 2 2.3999999999999999e-01 1.0932680967834905e+00 3.3877713340916472e+01 2.4634390666114463e+01 0 1 0
14705 1 2 2.3999999999999999e-01 1.2948573659964659e+00 3.6497841904174450e+01 2.4787849575849705e+01 0 1 0
13231 1 4 -1.2000000000000000e-01 3.2424654179636120e-01 3.1593134924494574e+01 2.8030861414727223e+01 0 0 0
14697 1 4 -1.2000000000000000e-01 2.9810784342869483e+00 3.2472735235099215e+01 2.5218049296890495e+01 0 1 0
13257 1 4 -1.2000000000000000e-01 5.1257685021272508e+00 3.2272691776676830e+01 2.6583172614448198e+01 0 0 0
14700 1 4 -1.2000000000000000e-01 8.9286968027786484e-01 3.3968817582977820e+01 2.5997741998684941e+01 0 1 0
13267 1 4 -1.2000000000000000e-01 3.8470774723963195e+00 3.5053215769988071e+01 2.7413742592636755e+01 0 0 0
13265 1 2 2.3999999999999999e-01 4.8118931320727141e+00 3.4841196464569713e+01 2.8318352118232326e+01 0 0 0
13266 1 4 -1.2000000000000000e-01 4.5249847165954193e+00 3.3667963951058113e+01 2.8953062071744640e+01 0 0 0
13268 1 2 2.3999999999999999e-01 4.5793577164846724e+00 3.5975930288267186e+01 2.9400447371337140e+01 0 0 0
13269 1 4 -1.2000000000000000e-01 3.2832995164837961e+00 3.5811199759041699e+01 2.9736808900613394e+01 0 0 0
14707 1 4 -1.2000000000000000e-01 1.5347316388981125e+00 3.6464988935509588e+01 2.6100091139508482e+01 0 1 0
13260 1 4 -1.2000000000000000e-01 5.6337357028204611e+00 3.4502080183295433e+01 2.5294872062742485e+01 0 0 0
10065 1 4 -1.2000000000000000e-01 1.1325067061479428e+01 3.2253027438057593e+01 2.4512886582880967e+01 -1 0 0
13256 1 2 2.3999999999999999e-01 6.3573979505145637e+00 3.2610889804517456e+01 2.6360442199230864e+01 0 0 0
13258 1 4 -1.2000000000000000e-01 6.6957568852769693e+00 3.2230650708960795e+01 2.5129150176473040e+01 0 0 0
13255 1 4 -1.2000000000000000e-01 6.8545644089500959e+00 3.2137064438427601e+01 2.8612370625941878e+01 0 0 0
13253 1 2 2.3999999999999999e-01 7.2438275413348849e+00 3.1863194587942967e+01 2.7385962977692625e+01 0 0 0
13262 1 2 2.3999999999999999e-01 6.2369162519443178e+00 3.4927275140112670e+01 2.7753428714227308e+01 0 0 0
13259 1 2 2.3999999999999999e-01 6.4358823589527869e+00 3.4148281868031624e+01 2.6356661809106569e+01 0 0 0
13263 1 4 -1.2000000000000000e-01 6.5493695809027583e+00 3.6253950045246512e+01 2.7537674209442713e+01 0 0 0
10143 1 4 -1.2000000000000000e-01 1.1491500751419425e+01 3.5628614421121490e+01 2.5527990779670489e+01 -1 0 0
13264 1 4 -1.2000000000000000e-01 7.2324483244291189e+00 3.4462609017902899e+01 2.8618621148089257e+01 0 0 0
13254 1 4 -1.2000000000000000e-01 8.5664176284911075e+00 3.2220416376802440e+01 2.7300168481297792e+01 0 0 0
13261 1 4 -1.2000000000000000e-01 7.6872219083805202e+00 3.4525416640551555e+01 2.5990365139456109e+01 0 0 0
13272 1 4 -1.2000000000000000e-01 6.7545366782084972e+00 3.6394571880107904e+01 3.0299444300584749e+01 0 0 0
10146 1 4 -1.2000000000000000e-01 1.2175425766544430e+01 3.6859429724012905e+01 2.7730551082548249e+01 -1 0 0
10142 1 2 2.3999999999999999e-01 1.1753247295076935e+01 3.6969007434429670e+01 2.5414224577981830e+01 -1 0 0
10133 1 2 2.3999999999999999e-01 1.5671402894148800e+01 3.6170275862651032e+01 2.4950063667949678e+01 -1 0 0
32460 1 4 -1.2000000000000000e-01 1.7133350094666497e+01 3.1553810623130460e+01 2.5497056377040039e+01 1 0 0
10138 1 4 -1.2000000000000000e-01 1.3829784317232367e+01 3.5230045515107143e+01 2.6139430400496597e+01 -1 0 0
10134 1 4 -1.2000000000000000e-01 1.6549642153412666e+01 3.5680597403865548e+01 2.5891886256183561e+01 -1 0 0
10136 1 2 2.3999999999999999e-01 1.4315669863893858e+01 3.6434213028962354e+01 2.5715958459052999e+01 -1 0 0
10129 1 4 -1.2000000000000000e-01 1.8628147417667559e+01 3.6955770587251791e+01 2.4634716076621732e+01 -1 0 0
32455 1 4 -1.2000000000000000e-01 1.8791944909264906e+01 3.1968409801406292e+01 2.8517503480977307e+01 1 0 0
32454 1 4 -1.2000000000000000e-01 1.9203360765873970e+01 3.3055884119816817e+01 2.6671578505153803e+01 1 0 0
32453 1 2 2.3999999999999999e-01 1.9539787243673146e+01 3.1894372463573102e+01 2.7371400328290612e+01 1 0 0
32452 1 4 -1.2000000000000000e-01 2.1048419606449364e+01 3.1148017197890102e+01 2.8897867733550452e+01 1 0 0
32451 1 4 -1.2000000000000000e-01 2.1189301117313715e+01 3.3257367953053333e+01 2.8254746538263696e+01 1 0 0
32450 1 2 2.3999999999999999e-01 2.1030935090858133e+01 3.1968921527404014e+01 2.7834880496165908e+01 1 0 0
9795 1 4 -1.2000000000000000e-01 4.5071173135251312e+00 4.1284151515706036e+01 2.5019057918394360e+01 -1 0 0
13270 1 4 -1.2000000000000000e-01 4.6759638646778248e+00 3.7251921828087731e+01 2.8802441388228868e+01 0 0 0
9793 1 4 -1.2000000000000000e-01 5.6376502480591357e+00 3.8707772319836742e+01 2.6127643253537112e+01 -1 0 0
9802 1 4 -1.2000000000000000e-01 2.3282935406205141e+00 4.1949997370788807e+01 2.6424296607503290e+01 -1 0 0
9800 1 2 2.3999999999999999e-01 3.1426484754596054e+00 4.2115254146198403e+01 2.7502500549625633e+01 -1 0 0
9801 1 4 -1.2000000000000000e-01 2.3984260157206236e+00 4.1760966388356010e+01 2.8585328217921695e+01 -1 0 0
9799 1 4 -1.2000000000000000e-01 3.4473411178890276e+00 3.9801545113064428e+01 2.7156462568429614e+01 -1 0 0
9797 1 2 2.3999999999999999e-01 4.1901917377618556e+00 4.0933955604811466e+01 2.7350213692891334e+01 -1 0 0
9794 1 2 2.3999999999999999e-01 5.2291650452917411e+00 4.1146254283267758e+01 2.6188138998545330e+01 -1 0 0
9798 1 4 -1.2000000000000000e-01 4.8324770777645130e+00 4.0719616225381671e+01 2.8593693555214305e+01 -1 0 0
9796 1 4 -1.2000000000000000e-01 5.9940029721540933e+00 4.2262700014624109e+01 2.6529278695768916e+01 -1 0 0
10144 1 4 -1.2000000000000000e-01 1.0740604494284170e+01 3.7456634571170333e+01 2.4560995249932436e+01 -1 0 0
9788 1 2 2.3999999999999999e-01 7.0522077576497448e+00 3.9867320076118446e+01 2.4656874398471512e+01 -1 0 0
9789 1 4 -1.2000000000000000e-01 8.0367106779143747e+00 3.8852738871076134e+01 2.4784528527779980e+01 -1 0 0
9791 1 2 2.3999999999999999e-01 6.2936419158406682e+00 3.9904058354240235e+01 2.5977343988051214e+01 -1 0 0
9787 1 4 -1.2000000000000000e-01 8.5742354712208950e+00 4.1437590413887001e+01 2.5286202338522049e+01 -1 0 0
10147 1 4 -1.2000000000000000e-01 1.0210618095661491e+01 3.7612636586251952e+01 2.6995231053883359e+01 -1 0 0
10145 1 2 2.3999999999999999e-01 1.1554891047418760e+01 3.7621322669023748e+01 2.6782167234035832e+01 -1 0 0
10155 1 4 -1.2000000000000000e-01 1.1150067877228686e+01 3.8412621933788785e+01 2.9702822071491852e+01 -1 0 0
10154 1 2 2.3999999999999999e-01 1.1677990624106901e+01 3.9595643035334930e+01 2.9388757138741202e+01 -1 0 0
10152 1 4 -1.2000000000000000e-01 9.9479529582003963e+00 4.0106942703356566e+01 2.7850957530969662e+01 -1 0 0
10148 1 2 2.3999999999999999e-01 1.1838993134125767e+01 3.9191737372957412e+01 2.6800518998209693e+01 -1 0 0
10151 1 2 2.3999999999999999e-01 1.1303674553552810e+01 4.0038078493465370e+01 2.7922622380921471e+01 -1 0 0
9792 1 4 -1.2000000000000000e-01 7.1414297368595188e+00 3.9947290314540730e+01 2.6954893308567495e+01 -1 0 0
10149 1 4 -1.2000000000000000e-01 1.1360284434914666e+01 3.9866011253664325e+01 2.5715772403334693e+01 -1 0 0
10153 1 4 -1.2000000000000000e-01 1.1683828469684268e+01 4.1261040984255175e+01 2.7718332864397038e+01 -1 0 0
13287 1 4 -1.2000000000000000e-01 7.3557303355312991e+00 4.1675694915875177e+01 2.9943646801260670e+01 0 0 0
13281 1 4 -1.2000000000000000e-01 6.5179633363270666e+00 3.9001367628138638e+01 3.0159645349985066e+01 0 0 0
10156 1 4 -1.2000000000000000e-01 1.1068703816127956e+01 4.0423596641134921e+01 3.0264027516899688e+01 -1 0 0
10141 1 4 -1.2000000000000000e-01 1.3458029731984665e+01 3.8319176949998010e+01 2.4543453391748152e+01 -1 0 0
10139 1 2 2.3999999999999999e-01 1.3178407125178003e+01 3.7004543556176259e+01 2.4845283041874247e+01 -1 0 0
10137 1 4 -1.2000000000000000e-01 1.4447114781584839e+01 3.7292924995120558e+01 2.6765800789937291e+01 -1 0 0
10157 1 2 2.3999999999999999e-01 1.3196864013901914e+01 3.9414291121842346e+01 2.9758862863080882e+01 -1 0 0
10150 1 4 -1.2000000000000000e-01 1.3151775793859301e+01 3.9421130080553041e+01 2.6766417549439456e+01 -1 0 0
10158 1 4 -1.2000000000000000e-01 1.3613088937788937e+01 3.8319720289474297e+01 2.9041619272494756e+01 -1 0 0
10132 1 4 -1.2000000000000000e-01 1.6513831040480955e+01 3.8409929733170856e+01 2.4988091618035099e+01 -1 0 0
10167 1 4 -1.2000000000000000e-01 1.6295109970626861e+01 3.9945881861917513e+01 2.8114665669669400e+01 -1 0 0
10162 1 4 -1.2000000000000000e-01 1.4000465710782363e+01 4.1361502625820158e+01 2.8406403876800521e+01 -1 0 0
10166 1 2 2.3999999999999999e-01 1.6574177223769961e+01 3.9774984771045126e+01 2.9432670816859517e+01 -1 0 0
10170 1 4 -1.2000000000000000e-01 1.8355289897479164e+01 4.1306124853914149e+01 2.9099811046303564e+01 -1 0 0
10169 1 2 2.3999999999999999e-01 1.8062099131177469e+01 4.0092703824987922e+01 2.9655424331699098e+01 -1 0 0
10160 1 2 2.3999999999999999e-01 1.4069918357681605e+01 4.0770191682975209e+01 2.9651658369756415e+01 -1 0 0
10168 1 4 -1.2000000000000000e-01 1.6314711652535259e+01 3.8456302091339502e+01 2.9701502104633850e+01 -1 0 0
10165 1 4 -1.2000000000000000e-01 1.5986335951411798e+01 4.1954884093439439e+01 3.0003549046743139e+01 -1 0 0
10163 1 2 2.3999999999999999e-01 1.5507874912028205e+01 4.0659841384353449e+01 3.0169043531515726e+01 -1 0 0
10569 1 4 -1.2000000000000000e-01 1.7829183928963804e+01 4.2236709343459154e+01 2.4709053577218128e+01 -1 0 0
10161 1 4 -1.2000000000000000e-01 1.3475610838772560e+01 4.1700039641433492e+01 3.0489090660977642e+01 -1 0 0
10171 1 4 -1.2000000000000000e-01 1.8848765631379276e+01 3.9131829943536502e+01 2.9010682462448482e+01 -1 0 0
10180 1 4 -1.2000000000000000e-01 2.0822014742249724e+01 4.0924912550508367e+01 2.9156915692869426e+01 -1 0 0
10178 1 2 2.3999999999999999e-01 2.0828334799942461e+01 4.1356434751936817e+01 3.0410279409967604e+01 -1 0 0
14507 1 2 2.3999999999999999e-01 4.9619628235463162e+00 2.3407584392071705e+01 3.1123771330667889e+01 0 1 0
14510 1 2 2.3999999999999999e-01 5.7864005097965929e+00 2.2041846804126447e+01 3.1230593712177850e+01 0 1 0
14496 1 4 -1.2000000000000000e-01 6.8738579622867491e-01 2.3204304551719289e+01 3.4433803940339864e+01 0 1 0
14499 1 4 -1.2000000000000000e-01 1.5517113607383977e+00 2.3603181201728592e+01 3.1939207243932245e+01 0 1 0
14498 1 2 2.3999999999999999e-01 2.1534633656237410e+00 2.2674310174396151e+01 3.2710457552297655e+01 0 1 0
14501 1 2 2.3999999999999999e-01 3.5168755387771586e+00 2.3254796552676972e+01 3.3353500649330755e+01 0 1 0
14502 1 4 -1.2000000000000000e-01 4.3190824691537939e+00 2.2401543471776673e+01 3.3989136598196538e+01 0 1 0
14504 1 2 2.3999999999999999e-01 4.4484087224562536e+00 2.4022979765764784e+01 3.2423750337898646e+01 0 1 0
14495 1 2 2.3999999999999999e-01 1.0955478096084077e+00 2.2106013598962335e+01 3.3727311263514380e+01 0 1 0
14500 1 4 -1.2000000000000000e-01 2.4445140625529276e+00 2.1715657873407086e+01 3.1773151348325332e+01 0 1 0
14503 1 4 -1.2000000000000000e-01 3.0425606066767910e+00 2.4193979633176170e+01 3.4318291897491058e+01 0 1 0
14505 1 4 -1.2000000000000000e-01 5.4783893295830142e+00 2.4447675298035609e+01 3.3191834110400258e+01 0 1 0
14649 1 4 -1.2000000000000000e-01 1.1657249263575283e+01 2.2534403802687201e+01 3.0778090818448401e+01 0 1 0
14514 1 4 -1.2000000000000000e-01 6.8837598915893166e+00 2.2351920662037561e+01 3.3354490818214892e+01 0 1 0
14515 1 4 -1.2000000000000000e-01 7.8862718357930639e+00 2.3114654197596497e+01 3.1428233721513834e+01 0 1 0
14513 1 2 2.3999999999999999e-01 7.1021897866702570e+00 2.2173025725287154e+01 3.2013241536828367e+01 0 1 0
14645 1 2 2.3999999999999999e-01 1.3478260086008669e+01 2.3871820615271421e+01 3.1228678669162310e+01 0 1 0
14646 1 4 -1.2000000000000000e-01 1.2893362364052077e+01 2.4306068026743063e+01 3.2376225373506855e+01 0 1 0
14647 1 4 -1.2000000000000000e-01 1.4106041257529730e+01 2.2706629542015907e+01 3.1604799003952905e+01 0 1 0
14506 1 4 -1.2000000000000000e-01 3.9225004586834533e+00 2.5243047436598339e+01 3.2063188364458611e+01 0 1 0
14642 1 2 2.3999999999999999e-01 1.4613364101379615e+01 2.4989452796986630e+01 3.1033747511827997e+01 0 1 0
14644 1 4 -1.2000000000000000e-01 1.5282929063941472e+01 2.4849864849868567e+01 3.2164661916991740e+01 0 1 0
14638 1 4 -1.2000000000000000e-01 1.7386234309907582e+01 2.5039968186532281e+01 3.1067686418330723e+01 0 1 0
14643 1 4 -1.2000000000000000e-01 1.4069508861512254e+01 2.6224847255472355e+01 3.1041941116555847e+01 0 1 0
14629 1 4 -1.2000000000000000e-01 1.9454726397700600e+01 2.6696864680100244e+01 3.1171388943396167e+01 0 1 0
13271 1 2 2.3999999999999999e-01 5.5150300956728966e+00 3.5956100105882506e+01 3.0664948297826207e+01 0 0 0
13273 1 4 -1.2000000000000000e-01 5.6182733547294896e+00 3.4652917857856323e+01 3.1132374459927867e+01 0 0 0
13275 1 4 -1.2000000000000000e-01 5.7752536785751056e+00 3.6415128593267049e+01 3.2905931879744784e+01 0 0 0
13276 1 4 -1.2000000000000000e-01 3.7762997364772022e+00 3.6150753629415220e+01 3.2130901103377589e+01 0 0 0
13274 1 2 2.3999999999999999e-01 5.0016998549138059e+00 3.6723065738946389e+01 3.1864260848713950e+01 0 0 0
13279 1 4 -1.2000000000000000e-01 3.8090520436686828e+00 3.8603240158598325e+01 3.0968338878983687e+01 0 0 0
9966 1 4 -1.2000000000000000e-01 2.1011571547297436e-01 3.8452521682600370e+01 3.0678667013446251e+01 -1 0 0
13285 1 4 -1.2000000000000000e-01 5.0107794897010303e+00 4.0980720771857193e+01 3.1310423227397106e+01 0 0 0
13278 1 4 -1.2000000000000000e-01 4.4468511944033766e+00 3.8626076818141613e+01 3.2993242809529967e+01 0 0 0
13277 1 2 2.3999999999999999e-01 4.8575243985117673e+00 3.8292012603413703e+01 3.1793526081613891e+01 0 0 0
13280 1 2 2.3999999999999999e-01 6.1694416230264384e+00 3.9020040453394287e+01 3.1444136859744184e+01 0 0 0
13284 1 4 -1.2000000000000000e-01 6.1892724008371873e+00 4.0587699709753309e+01 3.3186240063358987e+01 0 0 0
13283 1 2 2.3999999999999999e-01 6.1745806496728273e+00 4.0522882994030908e+01 3.1770858370815173e+01 0 0 0
13282 1 4 -1.2000000000000000e-01 7.1463049185447760e+00 3.8547449722330612e+01 3.2156642865508317e+01 0 0 0
13286 1 2 2.3999999999999999e-01 7.4287051567084870e+00 4.1332909963444827e+01 3.1279083756553714e+01 0 0 0
13288 1 4 -1.2000000000000000e-01 8.5194511927073648e+00 4.0547138654019960e+01 3.1465801515198340e+01 0 0 0
13291 1 4 -1.2000000000000000e-01 8.1857298592409826e+00 4.2387190364209083e+01 3.3285833805960849e+01 0 0 0
13289 1 2 2.3999999999999999e-01 7.7926652331292559e+00 4.2700555769713489e+01 3.2041044440035144e+01 0 0 0
10173 1 4 -1.2000000000000000e-01 1.8104200804477024e+01 3.9134843024917188e+01 3.1897281397680359e+01 -1 0 0
10174 1 4 -1.2000000000000000e-01 1.8158074869396174e+01 4.1362848768872027e+01 3.1727140567779387e+01 -1 0 0
10159 1 4 -1.2000000000000000e-01 1.3101554199947948e+01 3.9011279240300823e+01 3.1066724491429088e+01 -1 0 0
10164 1 4 -1.2000000000000000e-01 1.5414964605628214e+01 4.0420255002023609e+01 3.1496224772191884e+01 -1 0 0
10176 1 4 -1.2000000000000000e-01 2.0645896928850796e+01 3.9077347387295504e+01 3.1087864583930969e+01 -1 0 0
10177 1 4 -1.2000000000000000e-01 2.0294827585377540e+01 4.0580458311319319e+01 3.2682142684434616e+01 -1 0 0
10179 1 4 -1.2000000000000000e-01 2.0172532709235767e+01 4.2530515926816882e+01 3.0641018819227515e+01 -1 0 0
10175 1 2 2.3999999999999999e-01 2.0095134054765573e+01 4.0276359190509169e+01 3.1276518653842061e+01 -1 0 0
10172 1 2 2.3999999999999999e-01 1.8576153665080291e+01 4.0215230130934543e+01 3.1115042400893799e+01 -1 0 0
14497 1 4 -1.2000000000000000e-01 3.6977528803930682e-02 2.1584809749039888e+01 3.3110795306058002e+01 0 1 0
13290 1 4 -1.2000000000000000e-01 8.8698179750397923e+00 4.3144965782978247e+01 3.1316521219892607e+01 0 0 0
8015 1 2 2.3999999999999999e-01 2.1105397463031480e+01 2.1613077703261215e+01 7.8686664704748637e+00 0 1 0
3482 1 2 2.3999999999999999e-01 2.8603474359584711e+00 4.5059279424837968e+01 3.0401497205198318e+00 1 0 0
3485 1 2 2.3999999999999999e-01 3.4810483172814881e+00 4.6318046747719869e+01 2.3579220798441507e+00 1 0 0
3484 1 4 -1.2000000000000000e-01 2.1511496727695696e+00 4.4501097696723235e+01 1.9620086316799770e+00 1 0 0
3483 1 4 -1.2000000000000000e-01 1.9868219607646160e+00 4.5574815832400276e+01 3.9290742623605666e+00 1 0 0
3479 1 2 2.3999999999999999e-01 3.7096473238730372e+00 4.4065036196850649e+01 3.8372383758754141e+00 1 0 0
3487 1 4 -1.2000000000000000e-01 3.8547066376569705e+00 4.6014599365849726e+01 1.0442938002135385e+00 1 0 0
3486 1 4 -1.2000000000000000e-01 2.5242223047486694e+00 4.7344526889793215e+01 2.2680390895077531e+00 1 0 0
3481 1 4 -1.2000000000000000e-01 4.2615075874220549e+00 4.4697060236681182e+01 4.9383809631101672e+00 1 0 0
3480 1 4 -1.2000000000000000e-01 4.7055277087728804e+00 4.3448485291649405e+01 3.0939054458903281e+00 1 0 0
3488 1 2 2.3999999999999999e-01 4.6815318094329132e+00 4.6981859339982314e+01 3.0712739378820153e+00 1 0 0
3490 1 4 -1.2000000000000000e-01 4.3006060682879594e+00 4.7267215023848905e+01 4.3222017115866977e+00 1 0 0
3491 1 2 2.3999999999999999e-01 5.2351581222369443e+00 4.8319004289034851e+01 2.5062133778301643e+00 1 0 0
3489 1 4 -1.2000000000000000e-01 5.6613300069368409e+00 4.6097922949310060e+01 3.1176841225378507e+00 1 0 0
3492 1 4 -1.2000000000000000e-01 5.7855985263835077e+00 4.8003110049864411e+01 1.3379519328489318e+00 1 0 0
3477 1 4 -1.2000000000000000e-01 2.3490885734677889e+00 4.3362096784456895e+01 5.7178768709723169e+00 1 0 0
3493 1 4 -1.2000000000000000e-01 6.3686273598631455e+00 4.8492501943009614e+01 3.2346555543918254e+00 1 0 0
20353 1 4 -1.2000000000000000e-01 8.0048606937301638e+00 4.6148396707091187e+01 3.4733572424192278e+00 2 2 0
20354 1 2 2.3999999999999999e-01 1.0202727080602919e+01 4.6678963831426657e+01 3.4773014747203628e+00 2 2 0
20351 1 2 2.3999999999999999e-01 8.9594913190706986e+00 4.6655350067190128e+01 4.3517927619050214e+00 2 2 0
20356 1 4 -1.2000000000000000e-01 1.0441774042447605e+01 4.5501872349763310e+01 2.8790409664139922e+00 2 2 0
20349 1 4 -1.2000000000000000e-01 9.3115150793875898e+00 4.4403851685060403e+01 5.3097913476131637e+00 2 2 0
20352 1 4 -1.2000000000000000e-01 8.6576226318267473e+00 4.7892557164460804e+01 4.6860251534379822e+00 2 2 0
20355 1 4 -1.2000000000000000e-01 9.8486334395339679e+00 4.7584326431413352e+01 2.4989454806424236e+00 2 2 0
20357 1 2 2.3999999999999999e-01 1.1562036168474940e+01 4.7323806462886324e+01 3.9430619178816517e+00 2 2 0
20360 1 2 2.3999999999999999e-01 1.1505084564300764e+01 4.8721022886185892e+01 4.5784161861054331e+00 2 2 0
20361 1 4 -1.2000000000000000e-01 1.0865097093648613e+01 4.8710547810414923e+01 5.7725065848130832e+00 2 2 0
20348 1 2 2.3999999999999999e-01 9.0711521407694899e+00 4.5727024936023398e+01 5.5884075032713243e+00 2 2 0
20346 1 4 -1.2000000000000000e-01 6.8384985300626360e+00 4.5021214212713758e+01 5.7301989808495088e+00 2 2 0
20359 1 4 -1.2000000000000000e-01 1.2108283259832533e+01 4.6519496196361288e+01 4.7678111810381134e+00 2 2 0
20358 1 4 -1.2000000000000000e-01 1.2455332591568364e+01 4.7293720167006299e+01 2.9346622644786642e+00 2 2 0
20367 1 4 -1.2000000000000000e-01 1.4449792592161060e+01 4.7647450869468649e+01 4.7680459039476375e+00 2 2 0
8098 1 4 -1.2000000000000000e-01 1.4103167320488822e+01 4.3933829752607423e+01 2.7885134993473519e+00 0 1 0
20366 1 2 2.3999999999999999e-01 1.3981668462631912e+01 4.8710730261356439e+01 5.4776805967527080e+00 2 2 0
8100 1 4 -1.2000000000000000e-01 1.5540377970412834e+01 4.4952817341138761e+01 4.4957810069115309e+00 0 1 0
8099 1 2 2.3999999999999999e-01 1.5695377081691808e+01 4.3638998009471379e+01 4.4639876798746227e+00 0 1 0
8097 1 4 -1.2000000000000000e-01 1.3251290122332417e+01 4.3575645833577035e+01 4.7485998800983120e+00 0 1 0
20373 1 4 -1.2000000000000000e-01 1.6908329723662881e+01 4.8069072189893269e+01 5.4528253008793994e+00 2 2 0
8101 1 4 -1.2000000000000000e-01 1.6647931157431003e+01 4.3341058000734080e+01 3.5187126862985356e+00 0 1 0
4228 1 4 -1.2000000000000000e-01 2.1205510391628405e+01 4.7338915900181398e+01 2.1200208277395833e+00 1 0 0
4227 1 4 -1.2000000000000000e-01 2.0950516685192529e+01 4.7210735128099699e+01 4.3194233004434839e+00 1 0 0
4221 1 4 -1.2000000000000000e-01 2.1224907494987914e+01 4.4305147895428597e+01 4.4024282454813157e+00 1 0 0
4222 1 4 -1.2000000000000000e-01 2.0521120106416948e+01 4.4957196267907058e+01 2.4651363039892100e+00 1 0 0
3495 1 4 -1.2000000000000000e-01 3.6256367761360857e+00 4.9445123158330098e+01 1.2032463393730712e+00 1 0 0
3504 1 4 -1.2000000000000000e-01 2.0157446766820222e+00 5.3539348202978708e+01 3.9823862413205391e+00 1 0 0
3503 1 2 2.3999999999999999e-01 2.1114205289963079e+00 5.2264098201622183e+01 4.4351616834055347e+00 1 0 0
3499 1 4 -1.2000000000000000e-01 2.5788668907773356e+00 4.9455961734867273e+01 3.9369605619459684e+00 1 0 0
3494 1 2 2.3999999999999999e-01 4.4290065407077739e+00 4.9648055386903714e+01 2.3017844369320448e+00 1 0 0
3500 1 2 2.3999999999999999e-01 3.1342891532804549e+00 5.1712344023708773e+01 3.4253202868493604e+00 1 0 0
3501 1 4 -1.2000000000000000e-01 2.6538625563901874e+00 5.1842027831600760e+01 2.2209119206689003e+00 1 0 0
3497 1 2 2.3999999999999999e-01 3.6398647131752697e+00 5.0233235548356689e+01 3.5517546398280762e+00 1 0 0
3502 1 4 -1.2000000000000000e-01 4.2913656536064826e+00 5.2401683641802734e+01 3.5095079995233798e+00 1 0 0
3498 1 4 -1.2000000000000000e-01 4.4654959007568369e+00 5.0324649576290938e+01 4.6525338852347371e+00 1 0 0
3505 1 4 -1.2000000000000000e-01 2.7622662097383111e+00 5.2416625913605550e+01 5.6630431174295044e+00 1 0 0
3508 1 4 -1.2000000000000000e-01 6.6311395832352837e-01 5.0639666313006821e+01 5.2659035448477569e+00 1 0 0
3506 1 2 2.3999999999999999e-01 6.2223262686407554e-01 5.1716169397218387e+01 4.5037186367770428e+00 1 0 0
3496 1 4 -1.2000000000000000e-01 5.3666168206629425e+00 5.0567417707630703e+01 1.8267029685436647e+00 1 0 0
3510 1 4 -1.2000000000000000e-01 5.3360196087270362e-01 5.0626551790886211e+01 2.3886172923288180e+00 1 0 0
44014 1472 6 4.2380000000000001e-01 1.8666495828549177e+01 6.2006197980002284e+01 5.5738467396214702e+01 0 0 0
20362 1 4 -1.2000000000000000e-01 1.0793149358439145e+01 4.9469088961370019e+01 3.7316295365520928e+00 2 2 0
20363 1 2 2.3999999999999999e-01 1.2822058192929003e+01 4.9505193894336493e+01 4.6475125212065027e+00 2 2 0
20365 1 4 -1.2000000000000000e-01 1.3266524557198474e+01 4.9850284740490785e+01 3.4198886193848712e+00 2 2 0
20369 1 2 2.3999999999999999e-01 1.5219113283855570e+01 4.9620039905446120e+01 5.8309271675496364e+00 2 2 0
20364 1 4 -1.2000000000000000e-01 1.2569709644262954e+01 5.0639499641706365e+01 5.3704444157039655e+00 2 2 0
20371 1 4 -1.2000000000000000e-01 1.5516555700678254e+01 5.0133027403921325e+01 4.6792967768639668e+00 2 2 0
20377 1 4 -1.2000000000000000e-01 1.8003613074319130e+01 5.0522930858853613e+01 5.7549584929200206e+00 2 2 0
4353 1 4 -1.2000000000000000e-01 1.6530589204619031e+00 5.8508042275847487e+01 3.8067978689843480e+00 1 0 0
4344 1 4 -1.2000000000000000e-01 1.6654670448236533e+00 6.1108000107498519e+01 3.8925881119679846e+00 1 0 0
4324 1 4 -1.2000000000000000e-01 5.8436345485693337e+00 6.0704577176414709e+01 3.6648917564997241e+00 1 0 0
4352 1 2 2.3999999999999999e-01 1.0884663675326403e+00 5.8337655866341422e+01 4.9959512298937589e+00 1 0 0
4359 1 4 -1.2000000000000000e-01 3.4528730331631170e+00 5.6986484015754002e+01 4.7678545787288344e+00 1 0 0
4362 1 4 -1.2000000000000000e-01 5.2800057404873382e+00 5.8327635173340596e+01 5.9180789580331705e+00 1 0 0
4358 1 2 2.3999999999999999e-01 3.1703902571574418e+00 5.7209216251725685e+01 6.0261401631953486e+00 1 0 0
4355 1 2 2.3999999999999999e-01 2.1985988568444141e+00 5.8383151259401998e+01 6.0654991195182619e+00 1 0 0
4357 1 4 -1.2000000000000000e-01 2.8956052359852618e+00 5.9520631339779804e+01 5.8523863737318615e+00 1 0 0
4354 1 4 -1.2000000000000000e-01 5.0232176085841818e-01 5.7103534385149040e+01 5.0513477322480007e+00 1 0 0
4323 1 4 -1.2000000000000000e-01 5.9107818053381997e+00 6.1513980730869420e+01 5.6779259512080493e+00 1 0 0
4322 1 2 2.3999999999999999e-01 6.5211046450104169e+00 6.1464567001983006e+01 4.4661946207036545e+00 1 0 0
4319 1 2 2.3999999999999999e-01 7.9431259550194122e+00 6.0766801505264013e+01 4.7722282329309991e+00 1 0 0
4321 1 4 -1.2000000000000000e-01 8.5600902499351879e+00 6.0399211163369550e+01 3.7024100841931396e+00 1 0 0
4315 1 4 -1.2000000000000000e-01 1.0855198462907167e+01 6.0325187103652453e+01 5.1011152489465106e+00 1 0 0
4320 1 4 -1.2000000000000000e-01 7.5743546928411511e+00 5.9704033200490819e+01 5.4764417596326744e+00 1 0 0
4282 1 4 -1.2000000000000000e-01 1.8175155463453883e+01 6.0624305249480628e+01 4.8065380429671620e+00 1 0 0
4281 1 4 -1.2000000000000000e-01 1.8841113606984234e+01 5.8707568377018397e+01 4.3282156074029450e+00 1 0 0
4280 1 2 2.3999999999999999e-01 1.9099257205776457e+01 5.9710600067615040e+01 5.1577709925634281e+00 1 0 0
4279 1 4 -1.2000000000000000e-01 2.0443570292198316e+01 6.0506144978676616e+01 3.4295966572024312e+00 1 0 0
4277 1 2 2.3999999999999999e-01 2.0497143349366247e+01 6.0177865251905374e+01 4.7363880627864141e+00 1 0 0
4274 1 2 2.3999999999999999e-01 2.1157199928143203e+01 6.1363461490562919e+01 5.4990933730730571e+00 1 0 0
4278 1 4 -1.2000000000000000e-01 2.1402205755130176e+01 5.9130327758436174e+01 4.8300554143418939e+00 1 0 0
4343 1 2 2.3999999999999999e-01 6.0000620283397044e-01 6.1694752680842448e+01 4.5992095767028154e+00 1 0 0
4333 1 4 -1.2000000000000000e-01 3.8144658030159846e+00 6.2211109125833239e+01 4.5113237451137103e+00 1 0 0
4335 1 4 -1.2000000000000000e-01 2.4918653880766271e+00 6.3077511131587578e+01 2.5120619742734749e+00 1 0 0
4329 1 4 -1.2000000000000000e-01 5.2083690249554229e+00 6.2731184410573789e+01 2.0345386816678532e+00 1 0 0
4328 1 2 2.3999999999999999e-01 5.3018406827409397e+00 6.3444785673726301e+01 3.2213918032529318e+00 1 0 0
4331 1 2 2.3999999999999999e-01 4.0291735387906105e+00 6.3511389779107354e+01 4.1507735795241363e+00 1 0 0
4334 1 2 2.3999999999999999e-01 2.7991851689782092e+00 6.4021236708939441e+01 3.4104950372824878e+00 1 0 0
4332 1 4 -1.2000000000000000e-01 4.4011841061647514e+00 6.4222961171178540e+01 5.1722653188976384e+00 1 0 0
4337 1 2 2.3999999999999999e-01 1.6192392729186325e+00 6.4230090038503249e+01 4.3230484849419506e+00 1 0 0
4330 1 4 -1.2000000000000000e-01 5.6532610651167206e+00 6.4690331578383208e+01 2.7625960331723345e+00 1 0 0
4340 1 2 2.3999999999999999e-01 1.1798300130605950e+00 6.3090392563297655e+01 5.2847114499579471e+00 1 0 0
4338 1 4 -1.2000000000000000e-01 5.8381636871030285e-01 6.4686262005453528e+01 3.5801590858624035e+00 1 0 0
4341 1 4 -1.2000000000000000e-01 1.3598681122826461e-01 6.3602021451433409e+01 6.0447919193229458e+00 1 0 0
4316 1 2 2.3999999999999999e-01 8.9327798315222413e+00 6.1688900606403848e+01 5.5435658016135649e+00 1 0 0
4325 1 2 2.3999999999999999e-01 6.6169546530240160e+00 6.2930503173355284e+01 3.8227649228499669e+00 1 0 0
4327 1 4 -1.2000000000000000e-01 6.9823800499014546e+00 6.3694766642997379e+01 4.8472761428022206e+00 1 0 0
4317 1 4 -1.2000000000000000e-01 9.3986273845983490e+00 6.2691516588196279e+01 4.7378985922876504e+00 1 0 0
4326 1 4 -1.2000000000000000e-01 7.6074659447902730e+00 6.2933997232871931e+01 2.8685961750187143e+00 1 0 0
4311 1 4 -1.2000000000000000e-01 1.1763703725335436e+01 6.2582977786080455e+01 5.9099263332391265e+00 1 0 0
5869 1 4 -1.2000000000000000e-01 1.5548876161293657e+01 6.3945871049357692e+01 5.5761351566696193e+00 1 0 0
5868 1 4 -1.2000000000000000e-01 1.7239485540999162e+01 6.4673975875236550e+01 4.3137441687179612e+00 1 0 0
4275 1 4 -1.2000000000000000e-01 2.0138493758650437e+01 6.2133363026062284e+01 5.8202120403817839e+00 1 0 0
4272 1 4 -1.2000000000000000e-01 2.1465005985403103e+01 6.2786389935049002e+01 3.6269779919255565e+00 1 0 0
20337 1 4 -1.2000000000000000e-01 4.5084291829895919e+00 4.6505998908728500e+01 7.2656219689435462e+00 2 2 0
20335 1 4 -1.2000000000000000e-01 2.9416666722320159e+00 4.5837255527223903e+01 9.4001308258325356e+00 2 2 0
20333 1 2 2.3999999999999999e-01 4.1538974843699377e+00 4.6433910547922238e+01 9.6910855119519486e+00 2 2 0
20334 1 4 -1.2000000000000000e-01 3.8848960931556293e+00 4.7798195955474931e+01 9.8051179852897334e+00 2 2 0
20330 1 2 2.3999999999999999e-01 4.5871641004315986e+00 4.6090092128786800e+01 1.1145095023942327e+01 2 2 0
20327 1 2 2.3999999999999999e-01 4.8457240041457164e+00 4.4520067681677418e+01 1.1486368689581441e+01 2 2 0
20336 1 2 2.3999999999999999e-01 5.1020315449938884e+00 4.6235062012435826e+01 8.4532472898094984e+00 2 2 0
20325 1 4 -1.2000000000000000e-01 2.5706499226938551e+00 4.4037038881574993e+01 1.1600546926854735e+01 2 2 0
5287 1 4 -1.2000000000000000e-01 8.3592852895802594e-01 4.7724867486204914e+01 1.1447056970659165e+01 1 0 0
20332 1 4 -1.2000000000000000e-01 3.5773999255581335e+00 4.6485860870888565e+01 1.1890439813549696e+01 2 2 0
20324 1 2 2.3999999999999999e-01 3.7348277091308870e+00 4.3486392112871094e+01 1.1071683964812264e+01 2 2 0
20338 1 4 -1.2000000000000000e-01 5.3636237193562808e+00 4.4913693552590459e+01 8.5016226342252512e+00 2 2 0
20326 1 4 -1.2000000000000000e-01 3.6545349062299386e+00 4.3516621929375347e+01 9.7727899923887076e+00 2 2 0
5285 1 2 2.3999999999999999e-01 7.3123749840541552e-01 4.8851112844392823e+01 1.2107843910504535e+01 1 0 0
20328 1 4 -1.2000000000000000e-01 5.9795960980049632e+00 4.4234893606251710e+01 1.0800700732919296e+01 2 2 0
20331 1 4 -1.2000000000000000e-01 5.6614264757828598e+00 4.6952877537903127e+01 1.1445833947610957e+01 2 2 0
3265 1 4 -1.2000000000000000e-01 2.6906800895921795e-01 4.3826190844829704e+01 1.0020776381329879e+01 1 0 0
3267 1 4 -1.2000000000000000e-01 5.7104331743316494e-01 4.4198767307359553e+01 7.3038744420448003e+00 1 0 0
5281 1 4 -1.2000000000000000e-01 1.1777327664306416e+00 4.9177940562196667e+01 9.3224368962163133e+00 1 0 0
20344 1 4 -1.2000000000000000e-01 6.5515943896096021e+00 4.7672065611882196e+01 6.1744988932540350e+00 2 2 0
20341 1 4 -1.2000000000000000e-01 6.3045818448359112e+00 4.8416402177152371e+01 8.6145922804521060e+00 2 2 0
20350 1 4 -1.2000000000000000e-01 1.0078341772110395e+01 4.6171789425562203e+01 6.3438106994090049e+00 2 2 0
20345 1 2 2.3999999999999999e-01 7.7806694177638729e+00 4.5618569207659775e+01 6.4970984263452749e+00 2 2 0
20339 1 2 2.3999999999999999e-01 6.4863563821994763e+00 4.7039660111961823e+01 8.4233995310321834e+00 2 2 0
20340 1 4 -1.2000000000000000e-01 7.3128269404261781e+00 4.6528200910185461e+01 9.3553577011133644e+00 2 2 0
20342 1 2 2.3999999999999999e-01 7.2567930152779461e+00 4.6970652489211140e+01 7.0516974915920807e+00 2 2 0
20343 1 4 -1.2000000000000000e-01 8.3775083137472723e+00 4.7668761117298715e+01 7.4055617726058500e+00 2 2 0
20347 1 4 -1.2000000000000000e-01 8.0768716110565624e+00 4.4745045817322776e+01 7.5114016716913685e+00 2 2 0
20488 1 4 -1.2000000000000000e-01 1.0269233681989204e+01 4.8174782727014104e+01 1.0655548604677461e+01 2 2 0
20472 1 4 -1.2000000000000000e-01 1.0228850033714519e+01 4.4376201324414367e+01 9.1290903358438591e+00 2 2 0
20486 1 2 2.3999999999999999e-01 1.1196514452474199e+01 4.8921488615063453e+01 1.1368955621504286e+01 2 2 0
20479 1 4 -1.2000000000000000e-01 1.1393824861111504e+01 4.5663469618784696e+01 1.1341175713919855e+01 2 2 0
20471 1 2 2.3999999999999999e-01 1.1527143691101051e+01 4.4397378631871334e+01 8.7409763939755223e+00 2 2 0
20475 1 4 -1.2000000000000000e-01 1.1287266194931158e+01 4.6732203741274731e+01 8.6671781405210631e+00 2 2 0
20473 1 4 -1.2000000000000000e-01 1.1512137401093398e+01 4.4325466096316831e+01 7.3784309857269266e+00 2 2 0
20474 1 2 2.3999999999999999e-01 1.2102712249559932e+01 4.5757318469949965e+01 9.1307245862090323e+00 2 2 0
8106 1 4 -1.2000000000000000e-01 1.7480254055602455e+01 4.4882960239645143e+01 6.3106313822020041e+00 0 1 0
20483 1 2 2.3999999999999999e-01 1.2624216457996372e+01 4.8639419708040066e+01 1.0870690078363943e+01 2 2 0
20477 1 2 2.3999999999999999e-01 1.2503289050961154e+01 4.5862667701015006e+01 1.0586447842219640e+01 2 2 0
20368 1 4 -1.2000000000000000e-01 1.3407910291115886e+01 4.8268344408280413e+01 6.6178754949846148e+00 2 2 0
20476 1 4 -1.2000000000000000e-01 1.3291567790607459e+01 4.5810194304444330e+01 8.4519700013209782e+00 2 2 0
20480 1 2 2.3999999999999999e-01 1.3198118349933337e+01 4.7217358412549352e+01 1.1153018181029994e+01 2 2 0
20481 1 4 -1.2000000000000000e-01 1.4440506323194201e+01 4.7233997826966622e+01 1.0629714837234703e+01 2 2 0
20372 1 2 2.3999999999999999e-01 1.6427846691418129e+01 4.8829211322623948e+01 6.4321424094329229e+00 2 2 0
20374 1 4 -1.2000000000000000e-01 1.5916702636119549e+01 4.8026795798812323e+01 7.4101722306670439e+00 2 2 0
20383 1 4 -1.2000000000000000e-01 1.7842442545931515e+01 4.8973500107342673e+01 9.4804121287687586e+00 2 2 0
8109 1 4 -1.2000000000000000e-01 1.6900962310437805e+01 4.4135920158477738e+01 8.6948986396551842e+00 0 1 0
20478 1 4 -1.2000000000000000e-01 1.3441157646402973e+01 4.4892757044211507e+01 1.0776587981297654e+01 2 2 0
20382 1 4 -1.2000000000000000e-01 1.8076508391814901e+01 4.6989407501975954e+01 8.4125560589054196e+00 2 2 0
20484 1 4 -1.2000000000000000e-01 1.2740657306422326e+01 4.8747749416581009e+01 9.5213193696779612e+00 2 2 0
8104 1 4 -1.2000000000000000e-01 1.5075941324772767e+01 4.3684355892269600e+01 6.7227407600451645e+00 0 1 0
8108 1 2 2.3999999999999999e-01 1.7692390401901331e+01 4.3341294385988760e+01 7.9280474510114436e+00 0 1 0
8105 1 2 2.3999999999999999e-01 1.7388936716170093e+01 4.3576433323480025e+01 6.4344019431295285e+00 0 1 0
20381 1 2 2.3999999999999999e-01 1.8650896246227592e+01 4.8184520392699312e+01 8.6903196112789143e+00 2 2 0
20385 1 4 -1.2000000000000000e-01 1.9682819080433461e+01 4.7260618858578887e+01 1.0616347747011995e+01 2 2 0
20389 1 4 -1.2000000000000000e-01 2.0371594619332182e+01 4.6452783007424607e+01 7.8094759616562923e+00 2 2 0
20384 1 2 2.3999999999999999e-01 1.9932281078664946e+01 4.7978978142665738e+01 9.5610658814533327e+00 2 2 0
20387 1 2 2.3999999999999999e-01 2.1043629198128460e+01 4.7275284147178482e+01 8.7170968298203153e+00 2 2 0
20380 1 4 -1.2000000000000000e-01 1.9231214006098838e+01 4.8328381080786727e+01 6.3603100725587591e+00 2 2 0
20386 1 4 -1.2000000000000000e-01 2.0414764293141960e+01 4.9142199383052194e+01 9.9714130630005133e+00 2 2 0
8118 1 4 -1.2000000000000000e-01 1.8869974301355288e+01 4.3517731304535381e+01 1.0612665461616716e+01 0 1 0
8110 1 4 -1.2000000000000000e-01 1.8952964900160250e+01 4.3779478477201145e+01 8.0873316579596288e+00 0 1 0
20392 1 4 -1.2000000000000000e-01 2.1262426931569028e+01 4.5287313175050890e+01 9.8567130791097668e+00 2 2 0
20378 1 2 2.3999999999999999e-01 1.8805364288931980e+01 4.9052911979667222e+01 7.4278955519283310e+00 2 2 0
5271 1 4 -1.2000000000000000e-01 7.9734951062993775e-02 5.3604383368696908e+01 1.0587334227418927e+01 1 0 0
5286 1 4 -1.2000000000000000e-01 1.9543517989216794e+00 4.9335314264468778e+01 1.2228692911716195e+01 1 0 0
5272 1 4 -1.2000000000000000e-01 6.1845296040099185e-01 5.3864345309882012e+01 8.5262607653403855e+00 1 0 0
5280 1 4 -1.2000000000000000e-01 1.7373543511981537e+00 5.1073693543892986e+01 1.0303933811232701e+01 1 0 0
20508 1 4 -1.2000000000000000e-01 5.5390721276226262e+00 5.4298605953252711e+01 9.7225622045260742e+00 2 2 0
20506 1 4 -1.2000000000000000e-01 5.2452042534705852e+00 5.1502003063627697e+01 1.0047166073557783e+01 2 2 0
20507 1 2 2.3999999999999999e-01 5.5936763900240223e+00 5.3681895699670015e+01 1.0926490656704681e+01 2 2 0
20511 1 4 -1.2000000000000000e-01 3.2674064602162241e+00 5.3090236151926099e+01 1.0779700623970708e+01 2 2 0
20510 1 2 2.3999999999999999e-01 4.1604420144070433e+00 5.3838999724033116e+01 1.1523416329836365e+01 2 2 0
20512 1 4 -1.2000000000000000e-01 3.7732371468745676e+00 5.5052511027477813e+01 1.1235701866894960e+01 2 2 0
20504 1 2 2.3999999999999999e-01 6.1209914323372949e+00 5.2174668681794110e+01 1.0837762472698451e+01 2 2 0
5279 1 2 2.3999999999999999e-01 6.5835169547384587e-01 5.0291924958750322e+01 9.9133325115971953e+00 1 0 0
5277 1 4 -1.2000000000000000e-01 8.2688660407583825e-01 5.1320696521196616e+01 7.9050420238651213e+00 1 0 0
20509 1 4 -1.2000000000000000e-01 6.4534623697873545e+00 5.4483502948093928e+01 1.1591866167863714e+01 2 2 0
20503 1 4 -1.2000000000000000e-01 7.1960053279824878e+00 5.2334925362934086e+01 8.8201458713809711e+00 2 2 0
20493 1 4 -1.2000000000000000e-01 1.0185057324638896e+01 5.0392592772551097e+01 8.8989569805377453e+00 2 2 0
20501 1 2 2.3999999999999999e-01 7.4477594381298973e+00 5.2006648883254016e+01 1.0084144677386472e+01 2 2 0
20502 1 4 -1.2000000000000000e-01 7.7578534191408268e+00 5.0639863031028618e+01 1.0032494439864019e+01 2 2 0
20492 1 2 2.3999999999999999e-01 1.0717068671770299e+01 5.1121180964992114e+01 9.9328760723929932e+00 2 2 0
20496 1 4 -1.2000000000000000e-01 1.0005663477792544e+01 5.2916561546983999e+01 8.6131515732557222e+00 2 2 0
20495 1 2 2.3999999999999999e-01 1.0089846466955873e+01 5.2579265584209253e+01 9.8885624140136965e+00 2 2 0
20497 1 4 -1.2000000000000000e-01 1.0969944045374426e+01 5.3398754839995043e+01 1.0402702625725682e+01 2 2 0
20494 1 4 -1.2000000000000000e-01 1.1983018995723857e+01 5.1328694699482696e+01 9.4093788616038463e+00 2 2 0
20489 1 2 2.3999999999999999e-01 1.0608733391479278e+01 5.0361152949757397e+01 1.1311235894049913e+01 2 2 0
20498 1 2 2.3999999999999999e-01 8.6745453905109873e+00 5.2794936561458357e+01 1.0559613177544938e+01 2 2 0
20499 1 4 -1.2000000000000000e-01 8.4174141491642889e+00 5.4090001965726913e+01 1.0224440272876386e+01 2 2 0
20500 1 4 -1.2000000000000000e-01 8.8404533949762136e+00 5.2813098515071943e+01 1.1909991097616871e+01 2 2 0
20491 1 4 -1.2000000000000000e-01 9.3356661801521437e+00 5.0223055685058704e+01 1.1790873953222432e+01 2 2 0
20505 1 4 -1.2000000000000000e-01 6.2473214975599261e+00 5.1518853340587320e+01 1.2020488102389399e+01 2 2 0
20375 1 2 2.3999999999999999e-01 1.7605133742964309e+01 4.9801582067148743e+01 6.8620311860088377e+00 2 2 0
20370 1 4 -1.2000000000000000e-01 1.4840433732512190e+01 5.0585849861765297e+01 6.7174159577683268e+00 2 2 0
20376 1 4 -1.2000000000000000e-01 1.7149602599293225e+01 5.0735485507325592e+01 7.7633372022236316e+00 2 2 0
20485 1 4 -1.2000000000000000e-01 1.3506842610251113e+01 4.9587060103988790e+01 1.1428931359097346e+01 2 2 0
20379 1 4 -1.2000000000000000e-01 1.9759538182864205e+01 5.0046330931940176e+01 7.6349871142899097e+00 2 2 0
4360 1 4 -1.2000000000000000e-01 2.6844120826032780e+00 5.6071846147999125e+01 6.5529430756764899e+00 1 0 0
4363 1 4 -1.2000000000000000e-01 5.2806424536240408e+00 5.6297686813219357e+01 6.6001387565208089e+00 1 0 0
5263 1 4 -1.2000000000000000e-01 1.0197998728655802e+00 5.6286130874140127e+01 1.0970186744574637e+01 1 0 0
4361 1 2 2.3999999999999999e-01 4.6063714898643155e+00 5.7451959829569837e+01 6.6426476410653388e+00 1 0 0
4348 1 4 -1.2000000000000000e-01 5.5454980623963190e-01 6.0845610695760001e+01 6.7936263824201646e+00 1 0 0
4356 1 4 -1.2000000000000000e-01 1.6289522709289186e+00 5.8378798157865845e+01 7.2893796101738753e+00 1 0 0
4365 1 4 -1.2000000000000000e-01 4.0204203933226470e+00 5.7016497693351901e+01 8.9022614916433795e+00 1 0 0
5256 1 4 -1.2000000000000000e-01 1.7274013686958736e+00 5.8679067016924613e+01 1.0073343513374184e+01 1 0 0
4364 1 2 2.3999999999999999e-01 4.6413066290246334e+00 5.7923283632138499e+01 8.1399523386223187e+00 1 0 0
4366 1 4 -1.2000000000000000e-01 3.9241410687515974e+00 5.9076479824169112e+01 8.3003410313674184e+00 1 0 0
4375 1 4 -1.2000000000000000e-01 4.3847765799664762e+00 5.9666344443105032e+01 1.0650680245494016e+01 1 0 0
5254 1 4 -1.2000000000000000e-01 1.0528685176511536e+00 6.1338080194991200e+01 9.8697798530617593e+00 1 0 0
4373 1 2 2.3999999999999999e-01 5.7710122577408596e+00 5.9681053973129373e+01 1.0821858470984813e+01 1 0 0
4372 1 4 -1.2000000000000000e-01 5.7968940427624531e+00 5.7390757793001470e+01 1.1055401612528492e+01 1 0 0
5252 1 2 2.3999999999999999e-01 7.3643749947640547e-01 6.0616861469284274e+01 1.0987631185966226e+01 1 0 0
5255 1 2 2.3999999999999999e-01 4.5266987817631871e-01 5.9148921050476964e+01 1.0355191246776247e+01 1 0 0
4367 1 2 2.3999999999999999e-01 6.0977045585980783e+00 5.7970994354471536e+01 8.7857700384844080e+00 1 0 0
4377 1 4 -1.2000000000000000e-01 5.7408861261020432e+00 6.1128593969897842e+01 8.9267742865073441e+00 1 0 0
4374 1 4 -1.2000000000000000e-01 5.9114289263161695e+00 5.9622661995842819e+01 1.2175565329310759e+01 1 0 0
5253 1 4 -1.2000000000000000e-01 1.8686691677857012e+00 6.0687443085476161e+01 1.1734644381192927e+01 1 0 0
5265 1 4 -1.2000000000000000e-01 1.3603330799890359e-01 5.6756886547091703e+01 8.5512702075662563e+00 1 0 0
4313 1 2 2.3999999999999999e-01 1.0157560643095374e+01 6.0864175019083390e+01 6.0994061424450230e+00 1 0 0
4370 1 2 2.3999999999999999e-01 6.2846539029484667e+00 5.8332354044918873e+01 1.0286092217790944e+01 1 0 0
4376 1 2 2.3999999999999999e-01 6.3155159908935605e+00 6.1009390522709253e+01 1.0160555727581560e+01 1 0 0
4369 1 4 -1.2000000000000000e-01 6.5463980858665192e+00 5.6695848985036044e+01 8.8378389288282619e+00 1 0 0
4314 1 4 -1.2000000000000000e-01 9.7178281873362735e+00 5.9913085104820141e+01 7.0178415996589223e+00 1 0 0
4368 1 4 -1.2000000000000000e-01 6.8822102308192816e+00 5.8729453259775610e+01 7.9488969816447153e+00 1 0 0
4371 1 4 -1.2000000000000000e-01 7.6345350284615092e+00 5.8381565207071432e+01 1.0473255088281864e+01 1 0 0
4305 1 4 -1.2000000000000000e-01 1.0924478366349206e+01 6.0630882502181436e+01 9.2911888781302601e+00 1 0 0
4306 1 4 -1.2000000000000000e-01 1.1797442094324975e+01 5.8982628899089924e+01 8.2735306769236292e+00 1 0 0
4304 1 2 2.3999999999999999e-01 1.2065791123917048e+01 6.0243515340715916e+01 8.6863317535174005e+00 1 0 0
4378 1 4 -1.2000000000000000e-01 7.6744508526293789e+00 6.0843505522585360e+01 1.0068236439012319e+01 1 0 0
20545 1 4 -1.2000000000000000e-01 1.0539801052459088e+01 6.1663644183470481e+01 1.2105447575687085e+01 2 2 0
4287 1 4 -1.2000000000000000e-01 1.7165791319273644e+01 5.7600639403900843e+01 6.1961041242387180e+00 1 0 0
4308 1 4 -1.2000000000000000e-01 1.3222897580200948e+01 6.0486519001984746e+01 6.6182075253607806e+00 1 0 0
4288 1 4 -1.2000000000000000e-01 1.6554649592333043e+01 5.9603240305014019e+01 6.6640637970136227e+00 1 0 0
4286 1 2 2.3999999999999999e-01 1.7455331451143326e+01 5.8669898079843279e+01 6.9952655576698559e+00 1 0 0
4307 1 2 2.3999999999999999e-01 1.2444290612841581e+01 6.1162339204638876e+01 7.5547973129671133e+00 1 0 0
4294 1 4 -1.2000000000000000e-01 1.6051492683370398e+01 5.6376776831273716e+01 8.3290308210962500e+00 1 0 0
4293 1 4 -1.2000000000000000e-01 1.6295046979182583e+01 5.7397395517706222e+01 1.0280396159562814e+01 1 0 0
4303 1 4 -1.2000000000000000e-01 1.2473728348028354e+01 5.9416465674709578e+01 1.0782073236875274e+01 1 0 0
4296 1 4 -1.2000000000000000e-01 1.3759127895285518e+01 5.7428989127033979e+01 9.1905013906723543e+00 1 0 0
4301 1 2 2.3999999999999999e-01 1.3069770700960072e+01 6.0186844439166933e+01 9.8486712214621974e+00 1 0 0
4302 1 4 -1.2000000000000000e-01 1.3102547181154652e+01 6.1385779300401921e+01 1.0444979354460912e+01 1 0 0
4292 1 2 2.3999999999999999e-01 1.6105459742391666e+01 5.7574571099413468e+01 8.9457161364326510e+00 1 0 0
4289 1 2 2.3999999999999999e-01 1.7340435146405913e+01 5.8371783255779945e+01 8.5168475020714531e+00 1 0 0
4295 1 2 2.3999999999999999e-01 1.4732166093398453e+01 5.8266071171801670e+01 8.7688524384495583e+00 1 0 0
4297 1 4 -1.2000000000000000e-01 1.4391306055419605e+01 5.8233296734878813e+01 7.4617830593994690e+00 1 0 0
4300 1 4 -1.2000000000000000e-01 1.5366760706095892e+01 5.9746845805310741e+01 1.0611859400676403e+01 1 0 0
4298 1 2 2.3999999999999999e-01 1.4550469662814592e+01 5.9712817501391335e+01 9.4820628582089661e+00 1 0 0
4299 1 4 -1.2000000000000000e-01 1.5034408581347391e+01 6.0621386372214879e+01 8.5719634500464750e+00 1 0 0
4290 1 4 -1.2000000000000000e-01 1.7514658662099258e+01 5.9425686243310579e+01 9.3264593526784214e+00 1 0 0
15124 1 4 -1.2000000000000000e-01 1.8228702485504929e+01 5.8998450845541512e+01 1.1766332858933493e+01 0 1 0
4291 1 4 -1.2000000000000000e-01 1.8284607144954553e+01 5.7467108372592051e+01 8.9650063092819288e+00 1 0 0
4283 1 2 2.3999999999999999e-01 1.8849287575462704e+01 5.9300674493990954e+01 6.6088890184802409e+00 1 0 0
4285 1 4 -1.2000000000000000e-01 1.9786272620251136e+01 5.8377921596858855e+01 6.8446900336069199e+00 1 0 0
4284 1 4 -1.2000000000000000e-01 1.9024354956614321e+01 6.0369197688236049e+01 7.4421427814741978e+00 1 0 0
15118 1 4 -1.2000000000000000e-01 2.0295616394213443e+01 5.9193676631411890e+01 1.0058907560331303e+01 0 1 0
15116 1 2 2.3999999999999999e-01 2.1050818396965784e+01 5.8710182754970731e+01 1.1105638638844242e+01 0 1 0
15117 1 4 -1.2000000000000000e-01 2.1092400176831511e+01 5.7325911834185916e+01 1.1032173313086457e+01 0 1 0
4381 1 4 -1.2000000000000000e-01 4.6710715978552759e+00 6.2016859468367528e+01 1.1356672800793685e+01 1 0 0
4342 1 4 -1.2000000000000000e-01 2.0773210499325283e+00 6.2770502522487718e+01 6.2452256722909949e+00 1 0 0
4384 1 4 -1.2000000000000000e-01 5.1523317438872303e+00 6.3708356093147820e+01 9.2807294529819480e+00 1 0 0
5244 1 4 -1.2000000000000000e-01 1.6156654760935656e+00 6.3340280889052764e+01 1.1128639820719002e+01 1 0 0
5243 1 2 2.3999999999999999e-01 3.2829949269549885e-01 6.3773621633799280e+01 1.1310119725637943e+01 1 0 0
4379 1 2 2.3999999999999999e-01 5.9645288976192310e+00 6.2252996597605701e+01 1.0989886494706754e+01 1 0 0
4383 1 4 -1.2000000000000000e-01 5.5619650658777466e+00 6.4498245925546982e+01 1.1232373528104592e+01 1 0 0
4382 1 2 2.3999999999999999e-01 6.0653032154746045e+00 6.3646169739933775e+01 1.0256970438512463e+01 1 0 0
4318 1 4 -1.2000000000000000e-01 8.2426137644882314e+00 6.2257351264220176e+01 6.5938965589139205e+00 1 0 0
4310 1 2 2.3999999999999999e-01 1.1176429241466968e+01 6.1769998707845104e+01 6.8691431060322099e+00 1 0 0
4312 1 4 -1.2000000000000000e-01 1.0588627520861172e+01 6.2606861259750914e+01 7.8568633646433286e+00 1 0 0
4386 1 4 -1.2000000000000000e-01 8.1058328074922485e+00 6.3106035287316217e+01 9.0958430922671116e+00 1 0 0
4387 1 4 -1.2000000000000000e-01 8.2474790744265452e+00 6.4036460113593321e+01 1.1077938180688472e+01 1 0 0
4385 1 2 2.3999999999999999e-01 7.5317386559802291e+00 6.4032787476414271e+01 9.8950827100744316e+00 1 0 0
4396 1 4 -1.2000000000000000e-01 1.0499634274294294e+01 6.4508280281525785e+01 9.4922694932498146e+00 1 0 0
4380 1 4 -1.2000000000000000e-01 6.7584792373095572e+00 6.2371005720574296e+01 1.2140599719574729e+01 1 0 0
4309 1 4 -1.2000000000000000e-01 1.3184030401607924e+01 6.2202666685662422e+01 7.9749637526878319e+00 1 0 0
5295 1 4 -1.2000000000000000e-01 1.1581890904294863e+00 4.5999490709127947e+01 1.5900679775286298e+01 1 0 0
20329 1 4 -1.2000000000000000e-01 5.0072962248518351e+00 4.4507781001922410e+01 1.2859141815287412e+01 2 2 0
5292 1 4 -1.2000000000000000e-01 2.1471051350179917e+00 4.7957875396025564e+01 1.4630733938664294e+01 1 0 0
14742 1 4 -1.2000000000000000e-01 4.0809842057690648e+00 4.4885030941274451e+01 1.6833591190071857e+01 0 1 0
14749 1 4 -1.2000000000000000e-01 4.1017512667867981e+00 4.7411128790821586e+01 1.6029153526714580e+01 0 1 0
14741 1 2 2.3999999999999999e-01 5.1932802515030438e+00 4.5066824630962984e+01 1.7599398274868523e+01 0 1 0
14747 1 2 2.3999999999999999e-01 5.2675214815123512e+00 4.7565019629805469e+01 1.6773003397506454e+01 0 1 0
14743 1 4 -1.2000000000000000e-01 5.9483994567161691e+00 4.3998124857437595e+01 1.7311132161313385e+01 0 1 0
20317 1 4 -1.2000000000000000e-01 2.9406067105722480e+00 4.3744419930587100e+01 1.4177503918126574e+01 2 2 0
14744 1 2 2.3999999999999999e-01 5.9608695103836977e+00 4.6216353081143993e+01 1.7002858112470150e+01 0 1 0
5300 1 2 2.3999999999999999e-01 7.7765901314399699e-01 4.8759504025059478e+01 1.7309516845730172e+01 1 0 0
14748 1 4 -1.2000000000000000e-01 5.0450901929932641e+00 4.8008605247109394e+01 1.8022604799314500e+01 0 1 0
5302 1 4 -1.2000000000000000e-01 1.8279813914770098e+00 4.8006297336220690e+01 1.7614026600281079e+01 1 0 0
5291 1 2 2.3999999999999999e-01 8.7007640095873173e-01 4.7506341305542755e+01 1.4261580149555028e+01 1 0 0
5293 1 4 -1.2000000000000000e-01 8.9672672334922621e-01 4.6339491107163028e+01 1.3472048394944981e+01 1 0 0
14752 1 4 -1.2000000000000000e-01 6.0105140417538241e+00 4.8360497332126599e+01 1.4687589908326112e+01 0 1 0
5294 1 2 2.3999999999999999e-01 2.3273628949063863e-01 4.6917820272875261e+01 1.5515040997685306e+01 1 0 0
5288 1 2 2.3999999999999999e-01 5.9820438775818746e-02 4.8584715321340418e+01 1.3462799803390725e+01 1 0 0
14750 1 2 2.3999999999999999e-01 6.1627292724220313e+00 4.8611354509411257e+01 1.6006137853734323e+01 0 1 0
14745 1 4 -1.2000000000000000e-01 6.2279342408744327e+00 4.5715694045843804e+01 1.5799787794841457e+01 0 1 0
20487 1 4 -1.2000000000000000e-01 1.1046046998319268e+01 4.8491839381934412e+01 1.2648916377649147e+01 2 2 0
14754 1 4 -1.2000000000000000e-01 8.4233946480156536e+00 4.7797945293599874e+01 1.6062328108785092e+01 0 1 0
8146 1 4 -1.2000000000000000e-01 9.9361269210726313e+00 4.4248949081705433e+01 1.3558168028118523e+01 0 1 0
8139 1 4 -1.2000000000000000e-01 1.1115134716870026e+01 4.6036948541095299e+01 1.5632451799860343e+01 0 1 0
14746 1 4 -1.2000000000000000e-01 7.1182634269351546e+00 4.6219784047068856e+01 1.7691548813315226e+01 0 1 0
8138 1 2 2.3999999999999999e-01 1.1683463681194008e+01 4.4779550506424243e+01 1.5795406009671265e+01 0 1 0
8142 1 4 -1.2000000000000000e-01 9.4505381776258481e+00 4.4399481453119058e+01 1.6331136464930832e+01 0 1 0
14753 1 2 2.3999999999999999e-01 7.6166184520975850e+00 4.8919860572940983e+01 1.6405046836210552e+01 0 1 0
8141 1 2 2.3999999999999999e-01 1.0494206678000443e+01 4.3735992735109676e+01 1.5834821480705923e+01 0 1 0
8149 1 4 -1.2000000000000000e-01 7.6533189156683203e+00 4.3362439057477623e+01 1.4662931597389925e+01 0 1 0
14755 1 4 -1.2000000000000000e-01 7.6234222408041541e+00 4.9025282405529957e+01 1.7745916533955395e+01 0 1 0
8140 1 4 -1.2000000000000000e-01 1.2244307707361596e+01 4.4855880647533326e+01 1.7068471072525860e+01 0 1 0
8144 1 2 2.3999999999999999e-01 1.0054344048407806e+01 4.3183595345664386e+01 1.4455428989913617e+01 0 1 0
8136 1 4 -1.2000000000000000e-01 1.2397654930716309e+01 4.4232662744002944e+01 1.3468178046140581e+01 0 1 0
20482 1 4 -1.2000000000000000e-01 1.3367651396528114e+01 4.7010585200096479e+01 1.2515993183170020e+01 2 2 0
8135 1 2 2.3999999999999999e-01 1.2881164037172560e+01 4.4459162924279482e+01 1.4767859497606539e+01 0 1 0
8127 1 4 -1.2000000000000000e-01 1.5085505400929472e+01 4.4584833065809327e+01 1.2639761699317015e+01 0 1 0
8137 1 4 -1.2000000000000000e-01 1.3640510832889166e+01 4.5531068543928804e+01 1.4726734546452224e+01 0 1 0
15157 1 4 -1.2000000000000000e-01 1.6068373886786922e+01 4.8569831474811757e+01 1.6072714985940454e+01 0 1 0
8128 1 4 -1.2000000000000000e-01 1.6109434940817273e+01 4.5054493252130733e+01 1.4591392008820089e+01 0 1 0
8126 1 2 2.3999999999999999e-01 1.5834236240004889e+01 4.4062078225252826e+01 1.3682870328735870e+01 0 1 0
8123 1 2 2.3999999999999999e-01 1.7159794765779186e+01 4.3691154394932909e+01 1.2975838521889715e+01 0 1 0
8124 1 4 -1.2000000000000000e-01 1.7559951508316395e+01 4.4863147016634301e+01 1.2332594780387133e+01 0 1 0
15156 1 4 -1.2000000000000000e-01 1.7225606222599318e+01 4.9126562276136369e+01 1.4193828762029444e+01 0 1 0
15165 1 4 -1.2000000000000000e-01 1.8494307129982101e+01 4.7291758347701368e+01 1.6508243212101601e+01 0 1 0
8133 1 4 -1.2000000000000000e-01 1.4484263944175442e+01 4.3610115700490326e+01 1.6364262529256873e+01 0 1 0
8132 1 2 2.3999999999999999e-01 1.3857108743729796e+01 4.3294672029189165e+01 1.5185323322158473e+01 0 1 0
15166 1 4 -1.2000000000000000e-01 1.7823053200774439e+01 4.8456088607889043e+01 1.8195241866350703e+01 0 1 0
8125 1 4 -1.2000000000000000e-01 1.7977207158219603e+01 4.3294312657045111e+01 1.3958814920498229e+01 0 1 0
15164 1 2 2.3999999999999999e-01 1.8857998503495683e+01 4.8266932554891390e+01 1.7321616311441851e+01 0 1 0
15171 1 4 -1.2000000000000000e-01 1.9929093129174309e+01 4.5486780571902806e+01 1.7599537850535143e+01 0 1 0
15169 1 4 -1.2000000000000000e-01 2.1224924323328242e+01 4.8034806808746026e+01 1.7544273125717009e+01 0 1 0
15163 1 4 -1.2000000000000000e-01 1.9633650171184993e+01 4.9303892155888747e+01 1.5410820689607235e+01 0 1 0
15167 1 2 2.3999999999999999e-01 2.0049761738390075e+01 4.7858393319421801e+01 1.8238753067512452e+01 0 1 0
40264 222 6 4.2380000000000001e-01 2.0232978492955127e+01 6.4154785980498957e+01 5.6805041592875355e+01 0 0 0
5301 1 4 -1.2000000000000000e-01 1.1101994373884674e+00 4.9803227439661839e+01 1.6446866979772317e+01 1 0 0
20515 1 4 -1.2000000000000000e-01 2.6489114375359373e+00 5.3615869916011704e+01 1.3261494409296832e+01 2 2 0
20513 1 2 2.3999999999999999e-01 3.9669730376582506e+00 5.3615124229582619e+01 1.3049324045302564e+01 2 2 0
20514 1 4 -1.2000000000000000e-01 4.2793136192322585e+00 5.2325942560353717e+01 1.3337240720826683e+01 2 2 0
20516 1 2 2.3999999999999999e-01 4.5603847604709413e+00 5.4671396003947002e+01 1.4056531584086764e+01 2 2 0
20521 1 4 -1.2000000000000000e-01 5.0110450446618557e+00 5.2951464155271651e+01 1.5526854101774891e+01 2 2 0
20519 1 2 2.3999999999999999e-01 5.6616754932907849e+00 5.3970549693290316e+01 1.4926530479950445e+01 2 2 0
14751 1 4 -1.2000000000000000e-01 5.4980689123299884e+00 4.9811927919825408e+01 1.6307881448928701e+01 0 1 0
5313 1 4 -1.2000000000000000e-01 7.8236943307402151e-01 5.2189525939410842e+01 1.7274451142944955e+01 1 0 0
5310 1 4 -1.2000000000000000e-01 3.0963380060611563e+00 5.0749589366453513e+01 1.7917806876487425e+01 1 0 0
5314 1 4 -1.2000000000000000e-01 2.4950090478004099e+00 5.3423243952429708e+01 1.7724517776036350e+01 1 0 0
5312 1 2 2.3999999999999999e-01 1.5812259364806447e+00 5.2502342844963785e+01 1.8235319013295754e+01 1 0 0
20517 1 4 -1.2000000000000000e-01 3.6377935692527363e+00 5.5068992724064927e+01 1.4967527854278298e+01 2 2 0
20524 1 4 -1.2000000000000000e-01 5.3912963111815548e+00 5.5383362286105530e+01 1.6889790994614142e+01 2 2 0
20490 1 4 -1.2000000000000000e-01 1.1228206756605633e+01 5.1017008604126239e+01 1.2286073803453196e+01 2 2 0
14761 1 4 -1.2000000000000000e-01 1.0366711211061249e+01 4.9477338763067827e+01 1.5530016734065830e+01 0 1 0
20522 1 2 2.3999999999999999e-01 6.3160153399357073e+00 5.4904512435503051e+01 1.5981321648385778e+01 2 2 0
20520 1 4 -1.2000000000000000e-01 6.6391837880022901e+00 5.3453369017928530e+01 1.4079378121670601e+01 2 2 0
20523 1 4 -1.2000000000000000e-01 7.0931709711950823e+00 5.4062120471680949e+01 1.6651498693981139e+01 2 2 0
14758 1 4 -1.2000000000000000e-01 8.0672275462819307e+00 5.0144173342686038e+01 1.4400584246281721e+01 0 1 0
14759 1 2 2.3999999999999999e-01 9.7176477148321609e+00 5.0551088764663106e+01 1.6015364245478107e+01 0 1 0
14756 1 2 2.3999999999999999e-01 8.1767065398652008e+00 5.0247955286126150e+01 1.5766796668632038e+01 0 1 0
14757 1 4 -1.2000000000000000e-01 7.4356037704002400e+00 5.1368757149958014e+01 1.5961064453091407e+01 0 1 0
14760 1 4 -1.2000000000000000e-01 1.0115304472070015e+01 5.1564478787493101e+01 1.5191567525891299e+01 0 1 0
20530 1 4 -1.2000000000000000e-01 9.0392151782266890e+00 5.4815598815902590e+01 1.4827237042424089e+01 2 2 0
14767 1 4 -1.2000000000000000e-01 1.0506231147047599e+01 5.3261777363007106e+01 1.7287807446698256e+01 0 1 0
14762 1 2 2.3999999999999999e-01 1.0275823434214164e+01 5.0790352482288469e+01 1.7478675960222589e+01 0 1 0
14763 1 4 -1.2000000000000000e-01 1.1626422014922793e+01 5.0640470065665454e+01 1.7362116295673800e+01 0 1 0
14765 1 2 2.3999999999999999e-01 9.9883652639513301e+00 5.2239840866692923e+01 1.8095901933138904e+01 0 1 0
14766 1 4 -1.2000000000000000e-01 8.6829247409907850e+00 5.2354368239507252e+01 1.8226103497658201e+01 0 1 0
15155 1 2 2.3999999999999999e-01 1.6549416848488288e+01 4.9599083634470460e+01 1.5300021768377629e+01 0 1 0
15154 1 4 -1.2000000000000000e-01 1.4513271173532511e+01 4.9761967258354737e+01 1.4164903552663576e+01 0 1 0
15142 1 4 -1.2000000000000000e-01 1.4711532351184673e+01 5.5348518091303795e+01 1.2437480313212049e+01 0 1 0
15145 1 4 -1.2000000000000000e-01 1.2555863562180434e+01 5.3858144720831675e+01 1.3361570992231734e+01 0 1 0
15144 1 4 -1.2000000000000000e-01 1.4189863275201175e+01 5.2669625271929561e+01 1.2540107311885370e+01 0 1 0
15153 1 4 -1.2000000000000000e-01 1.6023001216266103e+01 5.1123797622145254e+01 1.3576047476055264e+01 0 1 0
15152 1 2 2.3999999999999999e-01 1.5473359222281918e+01 5.0545308141548539e+01 1.4667849192787466e+01 0 1 0
15150 1 4 -1.2000000000000000e-01 1.4410313554165690e+01 5.1070942795978297e+01 1.6605320449174521e+01 0 1 0
15147 1 4 -1.2000000000000000e-01 1.2669012522719028e+01 5.1526029196728928e+01 1.4565594047048650e+01 0 1 0
15140 1 2 2.3999999999999999e-01 1.4754689442953710e+01 5.4679194323514544e+01 1.3601110039533850e+01 0 1 0
15141 1 4 -1.2000000000000000e-01 1.5972743403718708e+01 5.4134101610615048e+01 1.3668601725842748e+01 0 1 0
15143 1 2 2.3999999999999999e-01 1.3800667621300322e+01 5.3443526941073621e+01 1.3571826457901643e+01 0 1 0
15148 1 4 -1.2000000000000000e-01 1.3128743491310136e+01 5.3216001597742384e+01 1.5883394046447950e+01 0 1 0
15149 1 2 2.3999999999999999e-01 1.4819561829823384e+01 5.1680524803182735e+01 1.5481545604996956e+01 0 1 0
15146 1 2 2.3999999999999999e-01 1.3570954455582983e+01 5.2463100359618615e+01 1.4837829183617362e+01 0 1 0
15151 1 4 -1.2000000000000000e-01 1.5773306892167158e+01 5.2646449550152106e+01 1.5825530613166750e+01 0 1 0
15139 1 4 -1.2000000000000000e-01 1.5013358059506682e+01 5.5078075439327854e+01 1.5907355307942661e+01 0 1 0
15159 1 4 -1.2000000000000000e-01 1.7102295077932418e+01 5.0928931778893052e+01 1.7271622682303789e+01 0 1 0
15158 1 2 2.3999999999999999e-01 1.7627369367811514e+01 5.0335787545729829e+01 1.6108320145319563e+01 0 1 0
15160 1 4 -1.2000000000000000e-01 1.7989646263372880e+01 5.1398420746017024e+01 1.5259300176185977e+01 0 1 0
10438 1 4 -1.2000000000000000e-01 1.8574693749479895e+01 5.3692546391467047e+01 1.7493312524061842e+01 -1 0 0
15161 1 2 2.3999999999999999e-01 1.9020972475685991e+01 4.9592126089669961e+01 1.6561782577588573e+01 0 1 0
10425 1 4 -1.2000000000000000e-01 2.0929064390744426e+01 5.3513528060937546e+01 1.3239733073338517e+01 -1 0 0
15162 1 4 -1.2000000000000000e-01 1.9781516872812947e+01 5.0426451114478176e+01 1.7302215194472119e+01 0 1 0
10429 1 4 -1.2000000000000000e-01 1.9493513274431873e+01 5.4542814908731344e+01 1.5019036160486531e+01 -1 0 0
10427 1 2 2.3999999999999999e-01 2.0802531382107031e+01 5.4314085334502067e+01 1.5324663334832545e+01 -1 0 0
10436 1 2 2.3999999999999999e-01 1.9595487477647961e+01 5.4163596388862224e+01 1.8300328266689498e+01 -1 0 0
10428 1 4 -1.2000000000000000e-01 2.0915996184183641e+01 5.3052622540935658e+01 1.5754473901195761e+01 -1 0 0
10424 1 2 2.3999999999999999e-01 2.1521342022051236e+01 5.4411015402276576e+01 1.4007684977820006e+01 -1 0 0
10430 1 2 2.3999999999999999e-01 2.1242727211597252e+01 5.5290356888110075e+01 1.6424086083986989e+01 -1 0 0
10433 1 2 2.3999999999999999e-01 2.0207590337442397e+01 5.5370164084591764e+01 1.7648869229095094e+01 -1 0 0
5326 1 4 -1.2000000000000000e-01 1.9351958114117678e+00 5.5875842996396180e+01 1.7856837467731602e+01 1 0 0
20518 1 4 -1.2000000000000000e-01 4.9424801137058045e+00 5.5827159751149750e+01 1.3357558024506702e+01 2 2 0
5334 1 4 -1.2000000000000000e-01 2.6458929823392032e+00 5.7482641555305115e+01 1.6054938158452369e+01 1 0 0
5336 1 2 2.3999999999999999e-01 2.7315356708876628e+00 5.9800036001140668e+01 1.5518095542048806e+01 1 0 0
5333 1 2 2.3999999999999999e-01 3.1479446138280855e+00 5.8641614702067798e+01 1.6532999199802145e+01 1 0 0
5338 1 4 -1.2000000000000000e-01 2.9632287240874802e+00 5.9287546025061268e+01 1.4292350809907187e+01 1 0 0
5335 1 4 -1.2000000000000000e-01 4.5419439439502316e+00 5.8402301277698129e+01 1.6543306145173332e+01 1 0 0
5344 1 4 -1.2000000000000000e-01 5.5243609063717258e+00 6.0692626870214937e+01 1.6688022117734924e+01 1 0 0
5339 1 2 2.3999999999999999e-01 3.5055244674621733e+00 6.1179477199304124e+01 1.5670345266407489e+01 1 0 0
5342 1 2 2.3999999999999999e-01 5.0109956376923623e+00 6.1276587565268620e+01 1.5579530368015130e+01 1 0 0
5343 1 4 -1.2000000000000000e-01 5.4929647173735949e+00 6.0643769530135685e+01 1.4408079982271680e+01 1 0 0
5337 1 4 -1.2000000000000000e-01 1.4047642201557622e+00 6.0158848122382693e+01 1.5617823259817024e+01 1 0 0
5330 1 2 2.3999999999999999e-01 2.6703775921352473e+00 5.8810702970420948e+01 1.8026972176171931e+01 1 0 0
5332 1 4 -1.2000000000000000e-01 1.3924459221359080e+00 5.9274887426565442e+01 1.8046296769733871e+01 1 0 0
5260 1 4 -1.2000000000000000e-01 3.3949519637729669e-01 5.8138761499286183e+01 1.2479778040599273e+01 1 0 0
20529 1 4 -1.2000000000000000e-01 7.8915463307261557e+00 5.5622935256054191e+01 1.3385506181958391e+01 2 2 0
20527 1 4 -1.2000000000000000e-01 6.4245678404345501e+00 5.7083898097885282e+01 1.5129487402540377e+01 2 2 0
20528 1 2 2.3999999999999999e-01 8.3520664567030742e+00 5.5918863468184284e+01 1.4589256664546101e+01 2 2 0
20525 1 2 2.3999999999999999e-01 7.2631373742258853e+00 5.6101460435525119e+01 1.5634609031828447e+01 2 2 0
20532 1 4 -1.2000000000000000e-01 1.0212582469565454e+01 5.6612930171137698e+01 1.3319684097765769e+01 2 2 0
20538 1 4 -1.2000000000000000e-01 1.0598507956553432e+01 5.9186627219096628e+01 1.2777851385150878e+01 2 2 0
20533 1 4 -1.2000000000000000e-01 1.0352782450802238e+01 5.6912297767185059e+01 1.5562553110640232e+01 2 2 0
20531 1 2 2.3999999999999999e-01 9.5136584924025982e+00 5.6958922102631874e+01 1.4450761027669621e+01 2 2 0
20536 1 4 -1.2000000000000000e-01 8.0467517987296606e+00 5.8427268034825865e+01 1.3533462862702763e+01 2 2 0
20534 1 2 2.3999999999999999e-01 9.0474196525282018e+00 5.8399313938780345e+01 1.4386802945230643e+01 2 2 0
20535 1 4 -1.2000000000000000e-01 8.5854330821177598e+00 5.8835876343736615e+01 1.5603261150598595e+01 2 2 0
20537 1 2 2.3999999999999999e-01 1.0149013898162057e+01 5.9424683061512248e+01 1.4005354921440286e+01 2 2 0
20540 1 2 2.3999999999999999e-01 9.6917585572594724e+00 6.0923895038394377e+01 1.4148719862454236e+01 2 2 0
20541 1 4 -1.2000000000000000e-01 9.5866998129633032e+00 6.1199128058712162e+01 1.5452134738725766e+01 2 2 0
20542 1 4 -1.2000000000000000e-01 8.4522212915444790e+00 6.1016555665950690e+01 1.3617231629759864e+01 2 2 0
20539 1 4 -1.2000000000000000e-01 1.1155998556257629e+01 5.9310016718234962e+01 1.4920739446785275e+01 2 2 0
20526 1 4 -1.2000000000000000e-01 7.8162516608194146e+00 5.6566212712560421e+01 1.6837271302667279e+01 2 2 0
14781 1 4 -1.2000000000000000e-01 1.1836034356999706e+01 5.7041687763446433e+01 1.7776531711680132e+01 0 1 0
20551 1 4 -1.2000000000000000e-01 1.1986584123041254e+01 6.1422360792338750e+01 1.6192065125234226e+01 2 2 0
15138 1 4 -1.2000000000000000e-01 1.3048898811078748e+01 5.5711592152710885e+01 1.5003387154295973e+01 0 1 0
15137 1 2 2.3999999999999999e-01 1.4450902350942441e+01 5.5627807892838220e+01 1.4782796097660267e+01 0 1 0
15129 1 4 -1.2000000000000000e-01 1.6092898665014687e+01 5.9323363937149196e+01 1.3329123366386488e+01 0 1 0
15133 1 4 -1.2000000000000000e-01 1.6699213995395645e+01 5.6786393308452084e+01 1.2971497104928236e+01 0 1 0
20548 1 4 -1.2000000000000000e-01 1.2679866900741477e+01 6.0775472190745319e+01 1.3453969475666437e+01 2 2 0
15132 1 4 -1.2000000000000000e-01 1.7296510571019464e+01 5.6468713294080921e+01 1.5038021617737886e+01 0 1 0
15135 1 4 -1.2000000000000000e-01 1.4233676846899048e+01 5.7807611213452269e+01 1.3810525278904979e+01 0 1 0
15128 1 2 2.3999999999999999e-01 1.6904608131317534e+01 5.8755113133722290e+01 1.4283493146333218e+01 0 1 0
15134 1 2 2.3999999999999999e-01 1.5024399828465251e+01 5.7099899545485663e+01 1.4656509074911545e+01 0 1 0
15131 1 2 2.3999999999999999e-01 1.6519361900388578e+01 5.7234468914925138e+01 1.4236567959571641e+01 0 1 0
15136 1 4 -1.2000000000000000e-01 1.4935279843834740e+01 5.7611953352020706e+01 1.5902900170367062e+01 0 1 0
15130 1 4 -1.2000000000000000e-01 1.6557198645096751e+01 5.9359603216228805e+01 1.5480512840585753e+01 0 1 0
15125 1 2 2.3999999999999999e-01 1.8413865513289458e+01 5.9106154655091814e+01 1.4118894563792431e+01 0 1 0
15126 1 4 -1.2000000000000000e-01 1.8429620416306012e+01 6.0457427910666610e+01 1.4193827835614211e+01 0 1 0
10318 1 4 -1.2000000000000000e-01 1.8798985119653164e+01 6.1218860673933939e+01 1.7175365706916644e+01 -1 0 0
10426 1 4 -1.2000000000000000e-01 2.1325942147944673e+01 5.5567692262234765e+01 1.3383723408755902e+01 -1 0 0
15120 1 4 -1.2000000000000000e-01 2.0403431202122334e+01 6.0403182510898532e+01 1.2622753333970060e+01 0 1 0
15119 1 2 2.3999999999999999e-01 2.0456625417101471e+01 5.9085111413315381e+01 1.2471640894506274e+01 0 1 0
15122 1 2 2.3999999999999999e-01 1.9022872190317290e+01 5.8593505161658513e+01 1.2782974592436402e+01 0 1 0
15127 1 4 -1.2000000000000000e-01 1.9052361783053993e+01 5.8628488527972017e+01 1.5155143668177544e+01 0 1 0
10434 1 4 -1.2000000000000000e-01 1.9199159902530035e+01 5.6201149028496808e+01 1.7249675987124863e+01 -1 0 0
15123 1 4 -1.2000000000000000e-01 1.9049636025426146e+01 5.7259582934073791e+01 1.2746976379553162e+01 0 1 0
15121 1 4 -1.2000000000000000e-01 2.1272018268522974e+01 5.8617276370259624e+01 1.3478823469796156e+01 0 1 0
10316 1 2 2.3999999999999999e-01 1.9760132334969960e+01 6.1447777904299997e+01 1.8049762475328148e+01 -1 0 0
10321 1 4 -1.2000000000000000e-01 2.0808256358168819e+01 5.9342052791993090e+01 1.7434839271927903e+01 -1 0 0
10319 1 2 2.3999999999999999e-01 2.1025669312772152e+01 6.0710745704497086e+01 1.7470529539071816e+01 -1 0 0
10431 1 4 -1.2000000000000000e-01 2.1379438003837219e+01 5.6508098285307106e+01 1.5700726028831031e+01 -1 0 0
10320 1 4 -1.2000000000000000e-01 2.1011173271419072e+01 6.1103304500346610e+01 1.6180020328690986e+01 -1 0 0
5340 1 4 -1.2000000000000000e-01 3.1231777538963987e+00 6.1748299169311629e+01 1.6829024798717800e+01 1 0 0
5248 1 4 -1.2000000000000000e-01 5.6821932231631223e-01 6.2768220119781880e+01 1.3375419922894821e+01 1 0 0
6786 1 4 -1.2000000000000000e-01 6.7056155236729120e-01 6.3819061129146775e+01 1.6778123352310022e+01 1 1 0
5341 1 4 -1.2000000000000000e-01 3.0070552721246635e+00 6.1830301622037382e+01 1.4568432185731071e+01 1 0 0
5348 1 2 2.3999999999999999e-01 5.1151535140737785e+00 6.3814508117677228e+01 1.6373194134330568e+01 1 0 0
5349 1 4 -1.2000000000000000e-01 5.1169996767027586e+00 6.3295555342997389e+01 1.7649940857665296e+01 1 0 0
5350 1 4 -1.2000000000000000e-01 3.8147944231619819e+00 6.4237489471799293e+01 1.6119865840301664e+01 1 0 0
5345 1 2 2.3999999999999999e-01 5.5742722960022961e+00 6.2711394525116290e+01 1.5452285267382335e+01 1 0 0
5346 1 4 -1.2000000000000000e-01 5.3033424593508629e+00 6.3002604748324394e+01 1.4180318079825906e+01 1 0 0
20543 1 2 2.3999999999999999e-01 1.0600194728745272e+01 6.1929090590565337e+01 1.3459968061646141e+01 2 2 0
5347 1 4 -1.2000000000000000e-01 6.9271004463704919e+00 6.2475623370286435e+01 1.5491007286943201e+01 1 0 0
20544 1 4 -1.2000000000000000e-01 1.0093043657781877e+01 6.3182226676932999e+01 1.3613211611310053e+01 2 2 0
20553 1 4 -1.2000000000000000e-01 1.1249382420927484e+01 6.4000918074803337e+01 1.5625906612017856e+01 2 2 0
20565 1 4 -1.2000000000000000e-01 1.0046892446403598e+01 6.4567645519166462e+01 1.7925588548970808e+01 2 2 0
20557 1 4 -1.2000000000000000e-01 1.2102441582936082e+01 6.3057958263898762e+01 1.8118560003484447e+01 2 2 0
20546 1 2 2.3999999999999999e-01 1.2229127520546566e+01 6.1961010494181188e+01 1.3822205863989490e+01 2 2 0
20550 1 4 -1.2000000000000000e-01 1.4052886821766100e+01 6.1944977132961313e+01 1.5269466015766000e+01 2 2 0
20549 1 2 2.3999999999999999e-01 1.2702707057148173e+01 6.2252373763759358e+01 1.5325222711570911e+01 2 2 0
20547 1 4 -1.2000000000000000e-01 1.2852776113153917e+01 6.2884851594407692e+01 1.3035598344635718e+01 2 2 0
20552 1 2 2.3999999999999999e-01 1.2566566805052394e+01 6.3738366335829063e+01 1.5807672286678578e+01 2 2 0
20555 1 2 2.3999999999999999e-01 1.2904698990570648e+01 6.3864172500788364e+01 1.7386840120429600e+01 2 2 0
20554 1 4 -1.2000000000000000e-01 1.3350126575392094e+01 6.4492134627841281e+01 1.4993560714990748e+01 2 2 0
20556 1 4 -1.2000000000000000e-01 1.4193941515335545e+01 6.3450161845506528e+01 1.7657934106613553e+01 2 2 0
10317 1 4 -1.2000000000000000e-01 1.9928715310865194e+01 6.2759790432050558e+01 1.7984171145353422e+01 -1 0 0
21894 1 4 -1.2000000000000000e-01 1.9231275032091720e+01 6.4080077371488542e+01 1.4913816809431511e+01 2 2 0
21901 1 4 -1.2000000000000000e-01 2.1450741924158336e+01 6.3703471146069248e+01 1.3319753383535314e+01 2 2 0
14738 1 2 2.3999999999999999e-01 4.8043690013231846e+00 4.5120774628837765e+01 1.9082771900512281e+01 0 1 0
14740 1 4 -1.2000000000000000e-01 3.6351265933463646e+00 4.5789047037268638e+01 1.9228844051196283e+01 0 1 0
14734 1 4 -1.2000000000000000e-01 2.9738469107607259e+00 4.4356325782521608e+01 2.1354938498272350e+01 0 1 0
14733 1 4 -1.2000000000000000e-01 5.0604246231491929e+00 4.4266693884942349e+01 2.1976582158183174e+01 0 1 0
9759 1 4 -1.2000000000000000e-01 5.0819121494571764e+00 4.8014563979599949e+01 2.1439996608984632e+01 -1 0 0
14735 1 2 2.3999999999999999e-01 4.6641917675959688e+00 4.3691740482447535e+01 1.9732315982343515e+01 0 1 0
14732 1 2 2.3999999999999999e-01 4.1593158500507350e+00 4.3659219607037379e+01 2.1179851157003188e+01 0 1 0
9755 1 2 2.3999999999999999e-01 4.6074323931559391e+00 4.9111928329686741e+01 2.3503580852287190e+01 -1 0 0
9757 1 4 -1.2000000000000000e-01 3.5789178323118844e+00 4.8315770348272522e+01 2.3749994510995705e+01 -1 0 0
9817 1 4 -1.2000000000000000e-01 2.4685628709649485e-01 4.5584791703902859e+01 2.4017764777930989e+01 -1 0 0
5307 1 4 -1.2000000000000000e-01 2.3247589272622347e+00 4.9160002883618084e+01 1.9857629883071017e+01 1 0 0
9758 1 2 2.3999999999999999e-01 5.6359217201368708e+00 4.8269083129769925e+01 2.2717397337774155e+01 -1 0 0
14739 1 4 -1.2000000000000000e-01 5.8373324836036105e+00 4.5744601019533029e+01 1.9712137342683544e+01 0 1 0
9760 1 4 -1.2000000000000000e-01 5.7745212626811053e+00 4.7083504729241021e+01 2.3431216628289416e+01 -1 0 0
9768 1 4 -1.2000000000000000e-01 7.1948036170258529e+00 4.6005133235976309e+01 2.1920055231085456e+01 -1 0 0
9770 1 2 2.3999999999999999e-01 9.2959626119029721e+00 4.5825304584948654e+01 2.0767465957595768e+01 -1 0 0
9767 1 2 2.3999999999999999e-01 8.3474855006119419e+00 4.6674299891409156e+01 2.1786369239099532e+01 -1 0 0
9772 1 4 -1.2000000000000000e-01 8.5719111664173866e+00 4.5444704458007571e+01 1.9678056746737948e+01 -1 0 0
9769 1 4 -1.2000000000000000e-01 8.9653749612364262e+00 4.6667166955837267e+01 2.2969597472456478e+01 -1 0 0
9764 1 2 2.3999999999999999e-01 7.9750014865295835e+00 4.8137777823787196e+01 2.1314004128713655e+01 -1 0 0
9766 1 4 -1.2000000000000000e-01 7.3791215751718813e+00 4.8088475888756392e+01 2.0086994693149396e+01 -1 0 0
9771 1 4 -1.2000000000000000e-01 1.0367277697872510e+01 4.6520096945768870e+01 2.0313635898037813e+01 -1 0 0
9761 1 2 2.3999999999999999e-01 7.0088931696744812e+00 4.8906970539042952e+01 2.2321208927895263e+01 -1 0 0
9765 1 4 -1.2000000000000000e-01 9.1043300465147112e+00 4.8807604892989666e+01 2.1210572788931675e+01 -1 0 0
9773 1 2 2.3999999999999999e-01 9.9815869702650275e+00 4.4518530145939387e+01 2.1326091265385433e+01 -1 0 0
9774 1 4 -1.2000000000000000e-01 1.0900271518636993e+01 4.4855627130208035e+01 2.2206441598998207e+01 -1 0 0
9778 1 4 -1.2000000000000000e-01 8.4997074288081933e+00 4.4110807859023531e+01 2.3138495619751421e+01 -1 0 0
9775 1 4 -1.2000000000000000e-01 1.0613188971284405e+01 4.3795293300272910e+01 2.0351638445359704e+01 -1 0 0
9762 1 4 -1.2000000000000000e-01 7.6827772158434922e+00 4.9164580528096195e+01 2.3439159531327377e+01 -1 0 0
13330 1 4 -1.2000000000000000e-01 1.0755783680655544e+01 4.9093921655059127e+01 2.3485617670596387e+01 0 0 0
9776 1 2 2.3999999999999999e-01 9.0262609625811550e+00 4.3490074101944295e+01 2.2030829159469810e+01 -1 0 0
9777 1 4 -1.2000000000000000e-01 8.0336558425288036e+00 4.3263795657050728e+01 2.1095564520809301e+01 -1 0 0
10582 1 4 -1.2000000000000000e-01 1.4247532154192431e+01 4.4789862757774578e+01 2.2158383327078603e+01 -1 0 0
10581 1 4 -1.2000000000000000e-01 1.4326588390049537e+01 4.4954713656436859e+01 2.0069725774628701e+01 -1 0 0
13323 1 4 -1.2000000000000000e-01 1.2759343324778460e+01 4.7241327724810979e+01 2.3585149974596153e+01 0 0 0
10580 1 2 2.3999999999999999e-01 1.4813944597613878e+01 4.4216742283631376e+01 2.1074285241608077e+01 -1 0 0
10579 1 4 -1.2000000000000000e-01 1.6662625179702747e+01 4.5632678478799477e+01 2.1223504859207630e+01 -1 0 0
10577 1 2 2.3999999999999999e-01 1.6389798349505668e+01 4.4328275828032510e+01 2.1103351442684882e+01 -1 0 0
10572 1 4 -1.2000000000000000e-01 1.7609954158537438e+01 4.5627376182205253e+01 2.3326743098002591e+01 -1 0 0
10574 1 2 2.3999999999999999e-01 1.7216979321948120e+01 4.3669852700023114e+01 2.2197617282134260e+01 -1 0 0
10578 1 4 -1.2000000000000000e-01 1.6824404810152455e+01 4.3957990012209684e+01 1.9898099945096387e+01 -1 0 0
10571 1 2 2.3999999999999999e-01 1.7132580400093694e+01 4.4302860234933497e+01 2.3550616717653615e+01 -1 0 0
10573 1 4 -1.2000000000000000e-01 1.5821085561085281e+01 4.4466413113089423e+01 2.4060433769337447e+01 -1 0 0
10576 1 4 -1.2000000000000000e-01 1.8448250687356278e+01 4.3928451864375830e+01 2.1641212245481189e+01 -1 0 0
15170 1 2 2.3999999999999999e-01 1.9927227361782027e+01 4.6328276626291128e+01 1.8652340641588978e+01 0 1 0
15168 1 4 -1.2000000000000000e-01 2.0121041058423820e+01 4.8589206334516362e+01 1.9420148658575787e+01 0 1 0
15172 1 4 -1.2000000000000000e-01 1.8764640641568036e+01 4.5986672965762416e+01 1.9328493197623882e+01 0 1 0
15175 1 4 -1.2000000000000000e-01 2.0733984760097606e+01 4.4542390691671557e+01 1.9806111654275288e+01 0 1 0
15177 1 4 -1.2000000000000000e-01 2.0146284836516408e+01 4.6736450130046912e+01 2.1441665242704310e+01 0 1 0
15173 1 2 2.3999999999999999e-01 2.1089674997468837e+01 4.5819852326678394e+01 1.9534855096507520e+01 0 1 0
15176 1 2 2.3999999999999999e-01 2.1324025863597278e+01 4.6454176575720737e+01 2.0922946517695241e+01 0 1 0
15180 1 4 -1.2000000000000000e-01 2.1381977451803639e+01 4.4622054870174154e+01 2.2439232602153613e+01 0 1 0
5303 1 2 2.3999999999999999e-01 2.1077957613724960e-01 4.9431672266784396e+01 1.8679986204914712e+01 1 0 0
5309 1 2 2.3999999999999999e-01 2.2928281725437705e+00 5.1215269047269381e+01 1.8849033919632507e+01 1 0 0
9756 1 4 -1.2000000000000000e-01 4.2078080865110676e+00 5.0109017455265359e+01 2.2618082583797211e+01 -1 0 0
5315 1 2 2.3999999999999999e-01 5.9604520756181956e-01 5.3307191848992971e+01 1.9182401684296650e+01 1 0 0
5308 1 4 -1.2000000000000000e-01 8.4103626640261431e-01 5.0488186939537258e+01 2.0765933769968299e+01 1 0 0
5306 1 2 2.3999999999999999e-01 1.4029320312977229e+00 5.0073569118016046e+01 1.9550420600131790e+01 1 0 0
5311 1 4 -1.2000000000000000e-01 3.1029106994797204e+00 5.1794652305743298e+01 1.9802141404066234e+01 1 0 0
5318 1 2 2.3999999999999999e-01 1.1841089163708916e+00 5.4217967878694054e+01 2.0332425732944493e+01 1 0 0
5319 1 4 -1.2000000000000000e-01 1.7811614844753745e+00 5.3330577745364884e+01 2.1225765849238346e+01 1 0 0
5322 1 4 -1.2000000000000000e-01 3.4873455186776376e+00 5.4690333971744323e+01 1.9642420374621544e+01 1 0 0
5321 1 2 2.3999999999999999e-01 2.3102202471733095e+00 5.5301590692964297e+01 2.0119075892483952e+01 1 0 0
5320 1 4 -1.2000000000000000e-01 9.6557449710692494e-02 5.4834682977180748e+01 2.1029343235306047e+01 1 0 0
20598 1 4 -1.2000000000000000e-01 5.1938480200181534e+00 5.4553815997743044e+01 2.2906268761023767e+01 2 2 0
20597 1 2 2.3999999999999999e-01 5.1633094989258135e+00 5.5422511844742282e+01 2.3984663148599459e+01 2 2 0
14764 1 4 -1.2000000000000000e-01 9.8727646962067634e+00 4.9872637427165948e+01 1.8343184533760823e+01 0 1 0
14776 1 4 -1.2000000000000000e-01 9.9139398251415063e+00 5.5439409244923517e+01 1.8622789591040487e+01 0 1 0
9763 1 4 -1.2000000000000000e-01 6.6561664170256218e+00 5.0075106638047700e+01 2.1681788167497086e+01 -1 0 0
14773 1 4 -1.2000000000000000e-01 8.8097105140670742e+00 5.3700391007289163e+01 2.0525351259462578e+01 0 1 0
14771 1 2 2.3999999999999999e-01 1.0201271271441128e+01 5.3710307900562725e+01 2.0303885572849850e+01 0 1 0
14770 1 4 -1.2000000000000000e-01 1.0076512409010901e+01 5.1409207283747854e+01 2.0269801460254506e+01 0 1 0
14768 1 2 2.3999999999999999e-01 1.0553314981043833e+01 5.2455443109501090e+01 1.9490666833880024e+01 0 1 0
13332 1 4 -1.2000000000000000e-01 9.5354363802525786e+00 5.1281100005050106e+01 2.3968343996752392e+01 0 0 0
14772 1 4 -1.2000000000000000e-01 1.0788439298562844e+01 5.3571919916074407e+01 2.1506779867840731e+01 0 1 0
14769 1 4 -1.2000000000000000e-01 1.1862387268040035e+01 5.2251950691208080e+01 1.9343475816880655e+01 0 1 0
13331 1 2 2.3999999999999999e-01 1.0845194376780800e+01 5.1223304879565696e+01 2.4293039726898726e+01 0 0 0
14774 1 2 2.3999999999999999e-01 1.0634986670779856e+01 5.5201751919841143e+01 1.9772491086854693e+01 0 1 0
13333 1 4 -1.2000000000000000e-01 1.1590251633466558e+01 5.1624297119252013e+01 2.3221489222087168e+01 0 0 0
14777 1 2 2.3999999999999999e-01 1.2148201486050160e+01 5.5444028255073874e+01 1.9405380475346135e+01 0 1 0
14778 1 4 -1.2000000000000000e-01 1.2491143226649527e+01 5.4530457392153323e+01 1.8456244989444460e+01 0 1 0
13326 1 4 -1.2000000000000000e-01 1.3415286369047214e+01 4.9844986085085857e+01 2.4118360501248564e+01 0 0 0
10443 1 4 -1.2000000000000000e-01 1.6693164667685309e+01 5.4897791216831763e+01 1.9311081183482642e+01 -1 0 0
10453 1 4 -1.2000000000000000e-01 1.5016715397259571e+01 5.4925675725439618e+01 2.3322181642100343e+01 -1 0 0
10451 1 2 2.3999999999999999e-01 1.6260857224646905e+01 5.4534223566292781e+01 2.3576816871704391e+01 -1 0 0
10445 1 2 2.3999999999999999e-01 1.7378585242422403e+01 5.5484682456196452e+01 2.1414700730947597e+01 -1 0 0
10452 1 4 -1.2000000000000000e-01 1.6167868797099867e+01 5.3317274631168907e+01 2.4143586795449821e+01 -1 0 0
10450 1 4 -1.2000000000000000e-01 1.6264608703731621e+01 5.3453743102725824e+01 2.1393423730918357e+01 -1 0 0
10448 1 2 2.3999999999999999e-01 1.7048834866788710e+01 5.4237116393103314e+01 2.2224982889780293e+01 -1 0 0
10442 1 2 2.3999999999999999e-01 1.7832645513631839e+01 5.5351943554133385e+01 1.9947573710454733e+01 -1 0 0
14779 1 4 -1.2000000000000000e-01 1.2929582791933282e+01 5.5244904305324610e+01 2.0479213888500624e+01 0 1 0
10449 1 4 -1.2000000000000000e-01 1.8202360881752330e+01 5.3461561211008110e+01 2.2493850094953654e+01 -1 0 0
10441 1 4 -1.2000000000000000e-01 1.8534335804088180e+01 5.3044218803845666e+01 1.9935190094413759e+01 -1 0 0
10437 1 4 -1.2000000000000000e-01 2.0642738490549679e+01 5.3289677653255239e+01 1.8487943860272225e+01 -1 0 0
10439 1 2 2.3999999999999999e-01 1.8997780885801312e+01 5.4319890517091267e+01 1.9656628484274488e+01 -1 0 0
10440 1 4 -1.2000000000000000e-01 1.9991481098006524e+01 5.4520454897324846e+01 2.0530148197423042e+01 -1 0 0
5323 1 4 -1.2000000000000000e-01 2.6525037337700366e+00 5.5762666812220061e+01 2.1336738761523044e+01 1 0 0
5325 1 4 -1.2000000000000000e-01 7.2097879904552775e-01 5.6841011559150054e+01 1.9402859940941070e+01 1 0 0
5331 1 4 -1.2000000000000000e-01 3.5262869776644687e+00 5.9816832761048950e+01 1.8494145798429578e+01 1 0 0
5328 1 4 -1.2000000000000000e-01 4.1556161033440766e+00 5.7080028351317019e+01 1.8802024725674272e+01 1 0 0
5324 1 2 2.3999999999999999e-01 1.9405398071507822e+00 5.6422094179140885e+01 1.9079431111960744e+01 1 0 0
5327 1 2 2.3999999999999999e-01 2.9118448562629911e+00 5.7651712706509919e+01 1.9057118478773909e+01 1 0 0
5329 1 4 -1.2000000000000000e-01 2.8613785902764270e+00 5.8236527526940392e+01 2.0230333158851590e+01 1 0 0
20634 1 4 -1.2000000000000000e-01 1.4351933845331526e+00 5.9530089176122225e+01 2.2035294596578321e+01 2 2 0
20593 1 4 -1.2000000000000000e-01 4.6948434517141022e+00 5.7986056074235336e+01 2.2738441886364903e+01 2 2 0
20637 1 4 -1.2000000000000000e-01 1.8793269709168534e-01 5.7687309252118219e+01 2.3421176887338035e+01 2 2 0
20633 1 2 2.3999999999999999e-01 3.1924205343033368e-01 5.9947894778916208e+01 2.2656354859502525e+01 2 2 0
20587 1 4 -1.2000000000000000e-01 5.3265555423134696e+00 6.0343214565518672e+01 2.1504887784251622e+01 2 2 0
20630 1 2 2.3999999999999999e-01 6.6400999038821873e-01 6.0909296111540364e+01 2.3840490125769836e+01 2 2 0
20629 1 4 -1.2000000000000000e-01 2.9283322342981961e+00 6.0471019357011031e+01 2.4213139797945882e+01 2 2 0
20599 1 4 -1.2000000000000000e-01 3.9100210370172164e+00 5.6025549377074832e+01 2.4023133292227001e+01 2 2 0
20591 1 2 2.3999999999999999e-01 5.8136212624918144e+00 5.7385700603097767e+01 2.2406073353119183e+01 2 2 0
20592 1 4 -1.2000000000000000e-01 5.5530298298694030e+00 5.6674555406696129e+01 2.1278038181316493e+01 2 2 0
20586 1 4 -1.2000000000000000e-01 5.6730679478687041e+00 5.8771588586432173e+01 1.9961921094074249e+01 2 2 0
20596 1 4 -1.2000000000000000e-01 7.3290103431034153e+00 5.5634356282772409e+01 2.3223298711958076e+01 2 2 0
20585 1 2 2.3999999999999999e-01 6.2764953263348682e+00 5.9471431145034948e+01 2.0992852929485259e+01 2 2 0
14775 1 4 -1.2000000000000000e-01 1.0303523055459161e+01 5.6088981519041312e+01 2.0744245795016507e+01 0 1 0
20590 1 4 -1.2000000000000000e-01 7.9857111023889953e+00 5.7991629078467263e+01 2.1802269962855398e+01 2 2 0
20588 1 2 2.3999999999999999e-01 6.7620640234475680e+00 5.8512798530717525e+01 2.2091409610703835e+01 2 2 0
20583 1 4 -1.2000000000000000e-01 8.2425624410121472e+00 5.9754234677297568e+01 1.9588927285692403e+01 2 2 0
20589 1 4 -1.2000000000000000e-01 6.8259563105198824e+00 5.9296547635106272e+01 2.3243598346639981e+01 2 2 0
20581 1 4 -1.2000000000000000e-01 8.9977634816006216e+00 6.0497658276371808e+01 2.1867117108746225e+01 2 2 0
20582 1 2 2.3999999999999999e-01 7.3422073262710974e+00 6.0470065896262895e+01 2.0371793561613686e+01 2 2 0
14784 1 4 -1.2000000000000000e-01 1.1154353037989937e+01 5.8340020463912801e+01 2.0145153552741331e+01 0 1 0
20579 1 2 2.3999999999999999e-01 8.0542324342447014e+00 6.1297651070280715e+01 2.1344949684011894e+01 2 2 0
20584 1 4 -1.2000000000000000e-01 6.6830053243251033e+00 6.1300779069912608e+01 1.9473504401078078e+01 2 2 0
14790 1 4 -1.2000000000000000e-01 1.2148961295775477e+01 6.0413661006316403e+01 2.1536555766111114e+01 0 1 0
20594 1 2 2.3999999999999999e-01 6.2987879210990156e+00 5.6404797127789827e+01 2.3589698486513431e+01 2 2 0
14783 1 2 2.3999999999999999e-01 1.2484545352173187e+01 5.8127797856996281e+01 1.9782096475304854e+01 0 1 0
14788 1 4 -1.2000000000000000e-01 1.2728028248481836e+01 5.7481729749965893e+01 2.2086895156775793e+01 0 1 0
14782 1 4 -1.2000000000000000e-01 1.3876300525613887e+01 5.6874216586780946e+01 1.8514512493696717e+01 0 1 0
14794 1 4 -1.2000000000000000e-01 1.2813234601258273e+01 5.9401402528518418e+01 2.4051471991056214e+01 0 1 0
10446 1 4 -1.2000000000000000e-01 1.6320795564970997e+01 5.6331122051179548e+01 2.1364466212852790e+01 -1 0 0
10444 1 4 -1.2000000000000000e-01 1.8233984377613659e+01 5.6570466228759869e+01 1.9527859928517529e+01 -1 0 0
10455 1 4 -1.2000000000000000e-01 1.6720722797737217e+01 5.6837874935820317e+01 2.4075182640198069e+01 -1 0 0
10311 1 4 -1.2000000000000000e-01 1.6900207570884810e+01 6.0669335338050232e+01 1.9121937205871738e+01 -1 0 0
14780 1 2 2.3999999999999999e-01 1.2578303867541429e+01 5.6829953886171879e+01 1.8905746299488772e+01 0 1 0
14785 1 4 -1.2000000000000000e-01 1.2912635745177292e+01 5.9171537454436020e+01 1.9050105447926718e+01 0 1 0
14786 1 2 2.3999999999999999e-01 1.3262348080686376e+01 5.8238138731024570e+01 2.1166285707108791e+01 0 1 0
14789 1 2 2.3999999999999999e-01 1.3353710490194599e+01 5.9770330123550963e+01 2.1729173860685769e+01 0 1 0
14787 1 4 -1.2000000000000000e-01 1.4508371956360499e+01 5.7788705235570106e+01 2.0948968750053346e+01 0 1 0
14792 1 2 2.3999999999999999e-01 1.3809114749613506e+01 5.9838297489390186e+01 2.3259201831018533e+01 0 1 0
14791 1 4 -1.2000000000000000e-01 1.4258491726987890e+01 6.0492109732685677e+01 2.0901958034171777e+01 0 1 0
14793 1 4 -1.2000000000000000e-01 1.4799196279861777e+01 5.8891897236864779e+01 2.3483214072056867e+01 0 1 0
10312 1 4 -1.2000000000000000e-01 1.7734520418959715e+01 6.0860359245717333e+01 2.1052329513245468e+01 -1 0 0
14795 1 2 2.3999999999999999e-01 1.4259016273263077e+01 6.1234140724975667e+01 2.3760518306195976e+01 0 1 0
10310 1 2 2.3999999999999999e-01 1.7791546950343552e+01 6.1348755036349822e+01 1.9817103739865122e+01 -1 0 0
14796 1 4 -1.2000000000000000e-01 1.5397720549503491e+01 6.1632758016610445e+01 2.3140955224710716e+01 0 1 0
10447 1 4 -1.2000000000000000e-01 1.8371874350204408e+01 5.6093030073467581e+01 2.2149346953322940e+01 -1 0 0
10435 1 4 -1.2000000000000000e-01 2.0810865868094478e+01 5.6058367087002622e+01 1.8580739446143017e+01 -1 0 0
10314 1 4 -1.2000000000000000e-01 1.9288535420983337e+01 5.9605197163868887e+01 1.9394599842139176e+01 -1 0 0
10233 1 4 -1.2000000000000000e-01 2.0773805496325625e+01 5.6216519552282783e+01 2.2826970910267917e+01 -1 0 0
10313 1 2 2.3999999999999999e-01 1.9230623104359623e+01 6.0981943509374126e+01 1.9390842214525069e+01 -1 0 0
10246 1 4 -1.2000000000000000e-01 1.9692998856828769e+01 6.1315685329627215e+01 2.3181241119430926e+01 -1 0 0
10243 1 4 -1.2000000000000000e-01 1.9479553217198141e+01 5.8771640425079198e+01 2.2573203253753437e+01 -1 0 0
10241 1 2 2.3999999999999999e-01 2.0332407387322576e+01 5.9101201086666073e+01 2.3580585522035843e+01 -1 0 0
10244 1 2 2.3999999999999999e-01 1.9712921229380026e+01 6.0409524817264341e+01 2.4167654224341888e+01 -1 0 0
10315 1 4 -1.2000000000000000e-01 2.0138651298923172e+01 6.1409813390401787e+01 2.0383492339824663e+01 -1 0 0
6789 1 4 -1.2000000000000000e-01 5.4490241890815427e-01 6.2648819055829257e+01 1.9038535291019276e+01 1 1 0
6799 1 4 -1.2000000000000000e-01 1.9814365751675020e+00 6.4207105423810702e+01 2.1071135812829574e+01 1 1 0
20631 1 4 -1.2000000000000000e-01 1.1819616997525511e+00 6.2025301309121254e+01 2.3256424459289988e+01 2 2 0
6798 1 4 -1.2000000000000000e-01 2.5445060471492944e+00 6.4048020397524880e+01 1.8974898264339455e+01 1 1 0
14799 1 4 -1.2000000000000000e-01 1.2070846003015658e+01 6.1961289888504652e+01 2.3875076740092215e+01 0 1 0
20580 1 4 -1.2000000000000000e-01 7.2894312337058720e+00 6.1712232617413591e+01 2.2411166411932001e+01 2 2 0
20578 1 4 -1.2000000000000000e-01 9.9689747722384645e+00 6.2177997116415867e+01 2.0154729807292753e+01 2 2 0
20576 1 2 2.3999999999999999e-01 8.8506883195867641e+00 6.2529270202276571e+01 2.0920330603073864e+01 2 2 0
20577 1 4 -1.2000000000000000e-01 9.4588150736236951e+00 6.3009270687311115e+01 2.2086504805354462e+01 2 2 0
20574 1 4 -1.2000000000000000e-01 7.9362269417316282e+00 6.3519529675417672e+01 1.8934152242175387e+01 2 2 0
20575 1 4 -1.2000000000000000e-01 6.8692868324662228e+00 6.3758255891669954e+01 2.0827060895613311e+01 2 2 0
20573 1 2 2.3999999999999999e-01 8.1082471953665571e+00 6.3774033302261685e+01 2.0236360302223552e+01 2 2 0
14805 1 4 -1.2000000000000000e-01 1.1345134452280309e+01 6.4537309300597713e+01 2.4369852714889259e+01 0 1 0
20569 1 4 -1.2000000000000000e-01 1.1058231030495373e+01 6.4550557505611252e+01 2.0408918293899209e+01 2 2 0
10308 1 4 -1.2000000000000000e-01 1.7337480396816613e+01 6.3303464809155166e+01 1.8498366748278215e+01 -1 0 0
14798 1 2 2.3999999999999999e-01 1.3317104754068884e+01 6.2406048867504538e+01 2.3609177518909686e+01 0 1 0
14800 1 4 -1.2000000000000000e-01 1.3332751917126267e+01 6.2807325995789903e+01 2.2368539931554423e+01 0 1 0
10307 1 2 2.3999999999999999e-01 1.7401922576524164e+01 6.2875676196489501e+01 1.9812338652783787e+01 -1 0 0
10309 1 4 -1.2000000000000000e-01 1.6163580931792058e+01 6.2808379914646828e+01 2.0456128005487219e+01 -1 0 0
14802 1 4 -1.2000000000000000e-01 1.4929496779121875e+01 6.4115699694244071e+01 2.4097623160459591e+01 0 1 0
10304 1 2 2.3999999999999999e-01 1.8250754286474841e+01 6.3807295882447633e+01 2.0689174516305044e+01 -1 0 0
10305 1 4 -1.2000000000000000e-01 1.8406748538647218e+01 6.3386071622653596e+01 2.1946333838927934e+01 -1 0 0
14801 1 2 2.3999999999999999e-01 1.3666621372161574e+01 6.3722802380501612e+01 2.4400872032641193e+01 0 1 0
10306 1 4 -1.2000000000000000e-01 1.9485127612178278e+01 6.4003131892031760e+01 2.0085265906844967e+01 -1 0 0
10255 1 4 -1.2000000000000000e-01 1.9951423150967170e+01 6.3945677541924518e+01 2.4417224301084705e+01 -1 0 0
9812 1 2 2.3999999999999999e-01 1.2339826680191726e+00 4.5014425039684937e+01 2.6074711372039864e+01 -1 0 0
9814 1 4 -1.2000000000000000e-01 2.0077797330045901e+00 4.6109239063660937e+01 2.5773397346962273e+01 -1 0 0
9750 1 4 -1.2000000000000000e-01 4.6700756975060456e+00 4.7840731297332468e+01 2.6113763597655279e+01 -1 0 0
9810 1 4 -1.2000000000000000e-01 6.8570932956742825e-01 4.5662699478167248e+01 2.8220515774954702e+01 -1 0 0
9807 1 4 -1.2000000000000000e-01 3.2652600276168000e+00 4.5799951395129924e+01 2.8035627515658593e+01 -1 0 0
9809 1 2 2.3999999999999999e-01 1.2533243721719687e+00 4.4613429688899572e+01 2.7561565701721669e+01 -1 0 0
9806 1 2 2.3999999999999999e-01 2.6972845091334041e+00 4.4571691630512291e+01 2.8178363164642565e+01 -1 0 0
9749 1 2 2.3999999999999999e-01 5.5126066587479903e+00 4.8850841113483497e+01 2.5949637761962201e+01 -1 0 0
9813 1 4 -1.2000000000000000e-01 1.8305020681409963e+00 4.4057119326054725e+01 2.5314433892242452e+01 -1 0 0
9804 1 4 -1.2000000000000000e-01 4.0563534280046172e+00 4.3888148284008913e+01 2.6365151509719848e+01 -1 0 0
9808 1 4 -1.2000000000000000e-01 2.6815563992170937e+00 4.4388957785005601e+01 2.9551512724479355e+01 -1 0 0
9741 1 4 -1.2000000000000000e-01 4.9846065925491114e+00 4.9051787775853398e+01 3.0230899609369828e+01 -1 0 0
9803 1 2 2.3999999999999999e-01 3.7096203586128254e+00 4.3513419436230855e+01 2.7595007097378879e+01 -1 0 0
9811 1 4 -1.2000000000000000e-01 5.0032546414995416e-01 4.3513119672795042e+01 2.7822615050134523e+01 -1 0 0
9805 1 4 -1.2000000000000000e-01 4.8488336702975836e+00 4.3487946327215560e+01 2.8360783915856729e+01 -1 0 0
9747 1 4 -1.2000000000000000e-01 6.3444043394505707e+00 4.8367854739229394e+01 2.8018729992659384e+01 -1 0 0
9751 1 4 -1.2000000000000000e-01 6.6899305427556879e+00 4.8270334652571542e+01 2.5566408041791611e+01 -1 0 0
13306 1 4 -1.2000000000000000e-01 9.4556755234370158e+00 4.7834077386049614e+01 2.9078613991034516e+01 0 0 0
13314 1 4 -1.2000000000000000e-01 1.0354513434640852e+01 4.5754770209504429e+01 2.7812133642550329e+01 0 0 0
13303 1 4 -1.2000000000000000e-01 8.5625787884060323e+00 4.5357957070899197e+01 2.9786587027482060e+01 0 0 0
13304 1 2 2.3999999999999999e-01 9.6184258745880538e+00 4.7463178752884140e+01 3.0373058545771464e+01 0 0 0
13320 1 4 -1.2000000000000000e-01 1.0777510561993875e+01 4.6775197487110894e+01 2.5429009845483016e+01 0 0 0
13311 1 4 -1.2000000000000000e-01 1.1537970721831172e+01 4.4680501054155073e+01 3.0107757082131727e+01 0 0 0
13309 1 4 -1.2000000000000000e-01 1.1828215892363129e+01 4.8182945628512812e+01 3.0319544502570871e+01 0 0 0
13307 1 2 2.3999999999999999e-01 1.1134921090075549e+01 4.7038414997486818e+01 3.0499216334911381e+01 0 0 0
13318 1 4 -1.2000000000000000e-01 1.1604851271078854e+01 4.8180585801885854e+01 2.7600009380858108e+01 0 0 0
13310 1 2 2.3999999999999999e-01 1.1902506067397674e+01 4.5937819433372319e+01 2.9666737402605300e+01 0 0 0
13313 1 2 2.3999999999999999e-01 1.1661392235983294e+01 4.5941936454557968e+01 2.8137418436843515e+01 0 0 0
13315 1 4 -1.2000000000000000e-01 1.2272592302936941e+01 4.4735699568386750e+01 2.7735663282954057e+01 0 0 0
13316 1 2 2.3999999999999999e-01 1.2293189478983294e+01 4.7041750874089139e+01 2.7259656967152964e+01 0 0 0
13319 1 2 2.3999999999999999e-01 1.2110154881402964e+01 4.6717551716373166e+01 2.5810467213887552e+01 0 0 0
13302 1 4 -1.2000000000000000e-01 7.3383104330510260e+00 4.7026381098197561e+01 3.0300416251281291e+01 0 0 0
13321 1 4 -1.2000000000000000e-01 1.2477749578646872e+01 4.5453704156815448e+01 2.5450423402413097e+01 0 0 0
13322 1 2 2.3999999999999999e-01 1.2886190331256348e+01 4.7719101472165363e+01 2.4889508979937599e+01 0 0 0
13325 1 2 2.3999999999999999e-01 1.2550375880857928e+01 4.9253931334082637e+01 2.5000651219333424e+01 0 0 0
13324 1 4 -1.2000000000000000e-01 1.4264387942020008e+01 4.7667598544976364e+01 2.5072868060187041e+01 0 0 0
13317 1 4 -1.2000000000000000e-01 1.3611056353945326e+01 4.7095943368149442e+01 2.7593519938409500e+01 0 0 0
10556 1 2 2.3999999999999999e-01 1.7316713316242939e+01 4.5522704498314887e+01 2.8973145984357384e+01 -1 0 0
10564 1 4 -1.2000000000000000e-01 1.7061098621854153e+01 4.6255532677573399e+01 2.5861632625230378e+01 -1 0 0
10557 1 4 -1.2000000000000000e-01 1.6075150063653656e+01 4.5820161039780452e+01 2.8432096182980782e+01 -1 0 0
10558 1 4 -1.2000000000000000e-01 1.7487002400953287e+01 4.4166857562461821e+01 2.9165982731760387e+01 -1 0 0
13312 1 4 -1.2000000000000000e-01 1.3221524315255850e+01 4.6052741071765325e+01 2.9945898593216672e+01 0 0 0
10562 1 2 2.3999999999999999e-01 1.8092596912125984e+01 4.5553790677322297e+01 2.6427832185843982e+01 -1 0 0
10565 1 2 2.3999999999999999e-01 1.7814560736754942e+01 4.4058437251495704e+01 2.6178069391686552e+01 -1 0 0
10559 1 2 2.3999999999999999e-01 1.8331872741242488e+01 4.6001206520080203e+01 2.7920076202500333e+01 -1 0 0
10566 1 4 -1.2000000000000000e-01 1.6581889433325017e+01 4.3711741400727789e+01 2.6639342921268241e+01 -1 0 0
10568 1 2 2.3999999999999999e-01 1.7997944164342499e+01 4.3591549467976620e+01 2.4686639171916230e+01 -1 0 0
10561 1 4 -1.2000000000000000e-01 1.8394025901060758e+01 4.7340563826307005e+01 2.7880739308120106e+01 -1 0 0
10554 1 4 -1.2000000000000000e-01 1.6676847209221055e+01 4.7482395765777632e+01 2.9963675441038578e+01 -1 0 0
10553 1 2 2.3999999999999999e-01 1.7258714072605663e+01 4.6284069719955397e+01 3.0273776507478171e+01 -1 0 0
10570 1 4 -1.2000000000000000e-01 1.9297978362170177e+01 4.3725774433635998e+01 2.4412828531727474e+01 -1 0 0
10563 1 4 -1.2000000000000000e-01 1.9159947922975146e+01 4.6032263261538212e+01 2.5742319536788855e+01 -1 0 0
10560 1 4 -1.2000000000000000e-01 1.9552531949751700e+01 4.5509852845236949e+01 2.8258318869964302e+01 -1 0 0
10567 1 4 -1.2000000000000000e-01 1.8717054679212151e+01 4.3351251468765540e+01 2.6914063042934007e+01 -1 0 0
10212 1 4 -1.2000000000000000e-01 2.1243875493299374e+01 4.8267837481651370e+01 2.6913029076997706e+01 -1 0 0
10552 1 4 -1.2000000000000000e-01 1.9093486767339471e+01 4.7761041660222823e+01 3.0504223534688069e+01 -1 0 0
9838 1 4 -1.2000000000000000e-01 7.9492742790865961e-02 5.0755558128199226e+01 2.6595554916033613e+01 -1 0 0
9746 1 2 2.3999999999999999e-01 5.8137182092406663e+00 4.9464011330350225e+01 2.7345186112004228e+01 -1 0 0
9745 1 4 -1.2000000000000000e-01 3.5004400791389729e+00 4.9470990742738657e+01 2.7900157468834671e+01 -1 0 0
9753 1 4 -1.2000000000000000e-01 5.9167444628834884e+00 5.0783261210970636e+01 2.4602755579864791e+01 -1 0 0
9752 1 2 2.3999999999999999e-01 5.0128006074772680e+00 4.9800201981239823e+01 2.4859004219480532e+01 -1 0 0
9743 1 2 2.3999999999999999e-01 4.6382907862905149e+00 5.0170678820776772e+01 2.8091853325293901e+01 -1 0 0
9837 1 4 -1.2000000000000000e-01 5.2937577463199814e-01 5.1059060931529089e+01 2.4525951902765865e+01 -1 0 0
20602 1 4 -1.2000000000000000e-01 4.0879734842320721e+00 5.4115849786560190e+01 2.5575110024328019e+01 2 2 0
9839 1 2 2.3999999999999999e-01 1.7214344503046225e-01 5.2878792072502144e+01 2.5842684499069318e+01 -1 0 0
9740 1 2 2.3999999999999999e-01 4.9441242324540520e+00 5.0258821797534729e+01 2.9606949887912343e+01 -1 0 0
9754 1 4 -1.2000000000000000e-01 3.8340461522367031e+00 5.0405694936402490e+01 2.5213249732014791e+01 -1 0 0
9841 1 4 -1.2000000000000000e-01 1.4837951599689043e+00 5.2735876135139087e+01 2.6095757468832332e+01 -1 0 0
9847 1 4 -1.2000000000000000e-01 1.2346518592002600e+00 5.4365348507564235e+01 2.8246128175472755e+01 -1 0 0
9744 1 4 -1.2000000000000000e-01 4.5273805020114484e+00 5.1458303603636296e+01 2.7641536015632717e+01 -1 0 0
9735 1 4 -1.2000000000000000e-01 1.7524300800753607e+00 5.0887368250789031e+01 2.9257989474765548e+01 -1 0 0
9845 1 2 2.3999999999999999e-01 1.6936802745597590e-01 5.4780893906717004e+01 2.7605327237825179e+01 -1 0 0
9739 1 4 -1.2000000000000000e-01 4.0316641938685223e+00 5.2338296607704521e+01 3.0271473921206713e+01 -1 0 0
20600 1 2 2.3999999999999999e-01 5.3059743214525028e+00 5.4518731870927681e+01 2.5262241481536986e+01 2 2 0
9734 1 2 2.3999999999999999e-01 2.4022163791248627e+00 5.0571178136409891e+01 3.0388681786376335e+01 -1 0 0
20603 1 2 2.3999999999999999e-01 5.8290339293856626e+00 5.5093243748214896e+01 2.6585439736033816e+01 2 2 0
20605 1 4 -1.2000000000000000e-01 5.8491241135019454e+00 5.4096115639166015e+01 2.7526407331766528e+01 2 2 0
9737 1 2 2.3999999999999999e-01 3.9253579154143989e+00 5.0998390259488815e+01 3.0480214528146885e+01 -1 0 0
9742 1 4 -1.2000000000000000e-01 6.1068387379059166e+00 5.0954017409983692e+01 2.9654468203205770e+01 -1 0 0
20601 1 4 -1.2000000000000000e-01 6.1169967091977506e+00 5.3432547123181330e+01 2.4906537092065729e+01 2 2 0
13328 1 2 2.3999999999999999e-01 1.1141861633347443e+01 4.9720986149870491e+01 2.4642242016797347e+01 0 0 0
13335 1 4 -1.2000000000000000e-01 1.1024854888411095e+01 5.3417398222236095e+01 2.4757864542839783e+01 0 0 0
13329 1 4 -1.2000000000000000e-01 1.0259949792533224e+01 4.9344209225608765e+01 2.5610565518815417e+01 0 0 0
9748 1 4 -1.2000000000000000e-01 6.7367045585963865e+00 5.0403785125778846e+01 2.7171925241680793e+01 -1 0 0
13339 1 4 -1.2000000000000000e-01 9.1340081286950667e+00 5.2142642535220531e+01 2.6344953874807025e+01 0 0 0
13342 1 4 -1.2000000000000000e-01 9.8153015783461246e+00 5.4354144506150526e+01 2.7109307979013039e+01 0 0 0
13341 1 4 -1.2000000000000000e-01 9.8027855263008892e+00 5.3022554780619387e+01 2.8815604678673072e+01 0 0 0
13340 1 2 2.3999999999999999e-01 1.0511108539283471e+01 5.3370113096423637e+01 2.7695556502582154e+01 0 0 0
13337 1 2 2.3999999999999999e-01 1.0427793790961374e+01 5.2202772904672884e+01 2.6693731245334831e+01 0 0 0
13338 1 4 -1.2000000000000000e-01 1.0822858491253536e+01 5.1063353536954821e+01 2.7422093418353072e+01 0 0 0
13348 1 4 -1.2000000000000000e-01 1.1810084384537319e+01 5.4558177482476275e+01 3.0342964587633322e+01 0 0 0
13346 1 2 2.3999999999999999e-01 1.2260339688505944e+01 5.5032988110553127e+01 2.9126567623842270e+01 0 0 0
13334 1 2 2.3999999999999999e-01 1.1275598861010405e+01 5.2263002452551191e+01 2.5348028805081753e+01 0 0 0
13343 1 2 2.3999999999999999e-01 1.2038851366357473e+01 5.3839049274552224e+01 2.8058854618459641e+01 0 0 0
20604 1 4 -1.2000000000000000e-01 7.1220544090001567e+00 5.5462731936333171e+01 2.6420987859840437e+01 2 2 0
10456 1 4 -1.2000000000000000e-01 1.8333958756692088e+01 5.5305641896033499e+01 2.4511352090582562e+01 -1 0 0
13327 1 4 -1.2000000000000000e-01 1.2894009597146088e+01 4.9607650984045748e+01 2.6270639732455273e+01 0 0 0
13344 1 4 -1.2000000000000000e-01 1.2740640643776485e+01 5.4256467851078057e+01 2.6931118977072334e+01 0 0 0
13345 1 4 -1.2000000000000000e-01 1.2688250488425941e+01 5.2786403470707540e+01 2.8545690861560150e+01 0 0 0
13336 1 4 -1.2000000000000000e-01 1.2641317934309845e+01 5.2132084927468178e+01 2.5632336411712515e+01 0 0 0
10457 1 2 2.3999999999999999e-01 1.6684274014714486e+01 5.5468426994980092e+01 2.6010735713381276e+01 -1 0 0
10464 1 4 -1.2000000000000000e-01 1.8493956022759090e+01 5.5447407088497243e+01 2.8563960059135010e+01 -1 0 0
10458 1 4 -1.2000000000000000e-01 1.7150959091991766e+01 5.4262999283455237e+01 2.6412434110753551e+01 -1 0 0
13347 1 4 -1.2000000000000000e-01 1.3644865111670992e+01 5.5357161955449946e+01 2.9289877715857646e+01 0 0 0
10465 1 4 -1.2000000000000000e-01 1.6343379416362623e+01 5.5398244944398563e+01 2.8774329897305826e+01 -1 0 0
10219 1 4 -1.2000000000000000e-01 2.0091179123008029e+01 5.2320036418478118e+01 2.4915798343846845e+01 -1 0 0
10216 1 4 -1.2000000000000000e-01 2.0377175255414546e+01 4.9702893915872011e+01 2.4966232913373169e+01 -1 0 0
10210 1 4 -1.2000000000000000e-01 2.0590126533205254e+01 4.9814919928554055e+01 2.8923504064313320e+01 -1 0 0
10217 1 2 2.3999999999999999e-01 2.1109350064093348e+01 5.1849978253963634e+01 2.5666806859634697e+01 -1 0 0
10214 1 2 2.3999999999999999e-01 2.0679856021449243e+01 5.0397561244946260e+01 2.6085489626112661e+01 -1 0 0
10215 1 4 -1.2000000000000000e-01 1.9518080042499701e+01 5.0498742791053601e+01 2.6823382124400968e+01 -1 0 0
10218 1 4 -1.2000000000000000e-01 2.1152679916406573e+01 5.2639277370630033e+01 2.6793410289856979e+01 -1 0 0
10228 1 4 -1.2000000000000000e-01 2.1121149756717230e+01 5.4900602899042845e+01 2.5305839366443784e+01 -1 0 0
9846 1 4 -1.2000000000000000e-01 5.9358719573797092e-01 5.5677436987410324e+01 2.6593647439610468e+01 -1 0 0
20607 1 4 -1.2000000000000000e-01 3.7394303166598735e+00 5.5601671304571894e+01 2.7553255865528705e+01 2 2 0
9849 1 4 -1.2000000000000000e-01 4.3132834835097567e-01 5.6458251406986314e+01 2.9239263573860939e+01 -1 0 0
20606 1 2 2.3999999999999999e-01 4.8434834183670850e+00 5.6198652764966496e+01 2.7069995965326299e+01 2 2 0
20614 1 4 -1.2000000000000000e-01 3.4553955179491935e+00 5.7282454380390249e+01 2.9608018657087101e+01 2 2 0
20609 1 2 2.3999999999999999e-01 5.3998484734457985e+00 5.7117207780913034e+01 2.8202312112864639e+01 2 2 0
20608 1 4 -1.2000000000000000e-01 4.4942207736038915e+00 5.7130452252449942e+01 2.6103459312309713e+01 2 2 0
20627 1 2 2.3999999999999999e-01 1.7389921294181847e+00 6.0468025570953898e+01 2.4874674547734845e+01 2 2 0
20628 1 4 -1.2000000000000000e-01 1.5671883835977494e+00 5.9163593132877942e+01 2.5206194747497275e+01 2 2 0
20626 1 4 -1.2000000000000000e-01 7.5611340872738364e-01 6.0863277949821963e+01 2.6980750708565722e+01 2 2 0
20612 1 2 2.3999999999999999e-01 4.2907529936017346e+00 5.8007797988107178e+01 2.8917473719759546e+01 2 2 0
20617 1 4 -1.2000000000000000e-01 2.5028470017099962e+00 5.8313912705682228e+01 2.7416759231202327e+01 2 2 0
20615 1 2 2.3999999999999999e-01 3.4125254136556649e+00 5.9042578308515857e+01 2.8105368510933495e+01 2 2 0
20618 1 2 2.3999999999999999e-01 4.0633516709559778e+00 6.0107157154916813e+01 2.7223449122156783e+01 2 2 0
20621 1 2 2.3999999999999999e-01 3.1977760838682361e+00 6.1388618761024901e+01 2.6865238790412153e+01 2 2 0
20619 1 4 -1.2000000000000000e-01 4.4946597446788337e+00 5.9681187947083671e+01 2.6056673503778409e+01 2 2 0
20624 1 2 2.3999999999999999e-01 1.7868131044211919e+00 6.1359640989661997e+01 2.6140939047561126e+01 2 2 0
20616 1 4 -1.2000000000000000e-01 2.7100254358749942e+00 5.9756594144211768e+01 2.9024236855404244e+01 2 2 0
20613 1 4 -1.2000000000000000e-01 4.9326368111207328e+00 5.8754522788133137e+01 2.9883588674166013e+01 2 2 0
20620 1 4 -1.2000000000000000e-01 5.1721129200174687e+00 6.0515920746629575e+01 2.8012490132632927e+01 2 2 0
20611 1 4 -1.2000000000000000e-01 6.0489873643820138e+00 5.6389547525067243e+01 2.9135043040402845e+01 2 2 0
20595 1 4 -1.2000000000000000e-01 6.6565151741640030e+00 5.7235166619051540e+01 2.4631232878680819e+01 2 2 0
20610 1 4 -1.2000000000000000e-01 6.3098651166251161e+00 5.8014147056349806e+01 2.7715691333490479e+01 2 2 0
13351 1 4 -1.2000000000000000e-01 1.0146858512298605e+01 5.6004042318034159e+01 2.9001587925503156e+01 0 0 0
13349 1 2 2.3999999999999999e-01 1.1466833447833292e+01 5.6370961960104282e+01 2.8993027872814611e+01 0 0 0
13363 1 4 -1.2000000000000000e-01 9.1772196793235228e+00 6.0145487029120510e+01 2.6144765689452331e+01 0 0 0
13362 1 4 -1.2000000000000000e-01 7.9122120552393778e+00 6.0112815161969699e+01 2.7983475378723664e+01 0 0 0
13360 1 4 -1.2000000000000000e-01 9.1650860573189910e+00 5.7943076671861853e+01 2.7355462199317639e+01 0 0 0
13361 1 2 2.3999999999999999e-01 9.2047730538368189e+00 6.0192786839898403e+01 2.7543442113518154e+01 0 0 0
13358 1 2 2.3999999999999999e-01 9.8770355126143077e+00 5.8891249056625796e+01 2.8029391570730660e+01 0 0 0
13359 1 4 -1.2000000000000000e-01 9.6566787624783270e+00 5.8787071854987353e+01 2.9338965367813959e+01 0 0 0
13355 1 2 2.3999999999999999e-01 1.1384955903443794e+01 5.8653944427450668e+01 2.7624697619098662e+01 0 0 0
13357 1 4 -1.2000000000000000e-01 1.2183560557163435e+01 5.9361642140813558e+01 2.8490312537459143e+01 0 0 0
13366 1 4 -1.2000000000000000e-01 9.9584933891138014e+00 6.1613522504818363e+01 2.9346741900925576e+01 0 0 0
13350 1 4 -1.2000000000000000e-01 1.1637827307775968e+01 5.7140598124929156e+01 3.0108723100980392e+01 0 0 0
13353 1 4 -1.2000000000000000e-01 1.1231293923082429e+01 5.6361149640091909e+01 2.6668432136960533e+01 0 0 0
13356 1 4 -1.2000000000000000e-01 1.1596085768789637e+01 5.9038713509149567e+01 2.6318915236107685e+01 0 0 0
13352 1 2 2.3999999999999999e-01 1.1758837721075409e+01 5.7149214408125715e+01 2.7667862836183364e+01 0 0 0
13364 1 2 2.3999999999999999e-01 9.8566933329927693e+00 6.1497841695244077e+01 2.7989541999238725e+01 0 0 0
10454 1 2 2.3999999999999999e-01 1.6987140827726328e+01 5.5563128769852931e+01 2.4476737550177617e+01 -1 0 0
10459 1 4 -1.2000000000000000e-01 1.5318077987191266e+01 5.5529099154110433e+01 2.6067098402533691e+01 -1 0 0
10463 1 2 2.3999999999999999e-01 1.7360780870979532e+01 5.6216889036039099e+01 2.8406464334021752e+01 -1 0 0
10460 1 2 2.3999999999999999e-01 1.7134444127179965e+01 5.6612756186033991e+01 2.6927595649582091e+01 -1 0 0
14797 1 4 -1.2000000000000000e-01 1.4552039024313640e+01 6.1034440420091506e+01 2.5060146776279332e+01 0 1 0
10466 1 2 2.3999999999999999e-01 1.7439400280639720e+01 5.7358090824726247e+01 2.9443384947669440e+01 -1 0 0
10461 1 4 -1.2000000000000000e-01 1.6257504824748423e+01 5.7649429399772835e+01 2.6857154019758244e+01 -1 0 0
13354 1 4 -1.2000000000000000e-01 1.3157638341470534e+01 5.7210010538973087e+01 2.7610703488317995e+01 0 0 0
10468 1 4 -1.2000000000000000e-01 1.6239813043390683e+01 5.7910457972001261e+01 2.9596420655921687e+01 -1 0 0
10470 1 4 -1.2000000000000000e-01 1.8262116217320866e+01 5.9120209903292576e+01 2.8129306366786089e+01 -1 0 0
10462 1 4 -1.2000000000000000e-01 1.8395089947182292e+01 5.6974563813609450e+01 2.6427152811830123e+01 -1 0 0
10474 1 4 -1.2000000000000000e-01 1.7343059153961029e+01 6.0152230830527614e+01 3.0428455950014392e+01 -1 0 0
10245 1 4 -1.2000000000000000e-01 1.8427777077780977e+01 6.0037773557326680e+01 2.4497628329486339e+01 -1 0 0
10469 1 2 2.3999999999999999e-01 1.8512311625097432e+01 5.8414696976930770e+01 2.9259343180087175e+01 -1 0 0
10242 1 4 -1.2000000000000000e-01 2.0112452898317397e+01 5.8137224453657701e+01 2.4522068658997522e+01 -1 0 0
10471 1 4 -1.2000000000000000e-01 1.9683609038465089e+01 5.7716954539247496e+01 2.9093131582096202e+01 -1 0 0
10476 1 4 -1.2000000000000000e-01 1.9695413370815416e+01 6.1275960512859569e+01 2.9333097560680041e+01 -1 0 0
10249 1 4 -1.2000000000000000e-01 2.0897121065798874e+01 6.0259533115127113e+01 2.6306191218366653e+01 -1 0 0
10247 1 2 2.3999999999999999e-01 2.0477524909811240e+01 6.1157315403439853e+01 2.5353160766289452e+01 -1 0 0
10477 1 4 -1.2000000000000000e-01 2.0829722343546059e+01 5.9576260164249973e+01 3.0262452917484421e+01 -1 0 0
10475 1 2 2.3999999999999999e-01 1.9770706239421170e+01 6.0388176213871517e+01 3.0374331336760413e+01 -1 0 0
10252 1 4 -1.2000000000000000e-01 1.8682420587696189e+01 6.1621779418179884e+01 2.6898833115154840e+01 -1 0 0
10472 1 2 2.3999999999999999e-01 1.8517498731438575e+01 5.9427955921040457e+01 3.0451676770218352e+01 -1 0 0
20623 1 4 -1.2000000000000000e-01 3.0279544780642733e+00 6.2039846537687048e+01 2.8068929111217169e+01 2 2 0
20622 1 4 -1.2000000000000000e-01 4.0013829334087818e+00 6.2196866317380355e+01 2.6078217125867933e+01 2 2 0
20625 1 4 -1.2000000000000000e-01 1.4786513752684185e+00 6.2673443963330072e+01 2.5894025576576620e+01 2 2 0
13378 1 4 -1.2000000000000000e-01 6.1340307491235890e+00 6.4213724511702992e+01 2.7193621814860286e+01 0 0 0
13365 1 4 -1.2000000000000000e-01 1.1110490310698214e+01 6.1718188282168860e+01 2.7425449617656607e+01 0 0 0
13371 1 4 -1.2000000000000000e-01 7.3451257452386240e+00 6.1892617128351944e+01 2.6117864233995455e+01 0 0 0
13374 1 4 -1.2000000000000000e-01 7.2875748573670425e+00 6.4011748955112111e+01 2.4569470851713124e+01 0 0 0
13369 1 4 -1.2000000000000000e-01 8.0377458976990912e+00 6.2674132393732705e+01 2.8561947362869983e+01 0 0 0
13372 1 4 -1.2000000000000000e-01 9.4135590082840714e+00 6.2482010609975816e+01 2.5306556610852233e+01 0 0 0
13367 1 2 2.3999999999999999e-01 9.0160891122517590e+00 6.2745253495704404e+01 2.7651593177389969e+01 0 0 0
13370 1 2 2.3999999999999999e-01 8.3925514702278381e+00 6.2800242234124994e+01 2.6188994803252491e+01 0 0 0
13368 1 4 -1.2000000000000000e-01 9.7658654810158012e+00 6.3853962507159579e+01 2.7875054996415631e+01 0 0 0
13373 1 2 2.3999999999999999e-01 7.9661528259664580e+00 6.4157153486469568e+01 2.5789553236218719e+01 0 0 0
10254 1 4 -1.2000000000000000e-01 1.7918648111738712e+01 6.2914884652875784e+01 2.4460113705000996e+01 -1 0 0
10485 1 4 -1.2000000000000000e-01 1.7628601299797115e+01 6.2610513074443894e+01 3.0198596870061483e+01 -1 0 0
14803 1 4 -1.2000000000000000e-01 1.3614760497430385e+01 6.3318007241512014e+01 2.5701441186837712e+01 0 1 0
10257 1 4 -1.2000000000000000e-01 1.7378455068930510e+01 6.3870895879057848e+01 2.6781993782658034e+01 -1 0 0
10256 1 2 2.3999999999999999e-01 1.8303076126415807e+01 6.4545005491124599e+01 2.5989991019580767e+01 -1 0 0
10253 1 2 2.3999999999999999e-01 1.8999865923764251e+01 6.3406222064098465e+01 2.5206416915166500e+01 -1 0 0
10250 1 2 2.3999999999999999e-01 1.9632971932130733e+01 6.2244562442078056e+01 2.6092986087852271e+01 -1 0 0
10251 1 4 -1.2000000000000000e-01 2.0512193442880807e+01 6.2814884258268037e+01 2.6941478294292427e+01 -1 0 0
9736 1 4 -1.2000000000000000e-01 2.3168577559657200e+00 4.9260254386598554e+01 3.0562065594666031e+01 -1 0 0
13293 1 4 -1.2000000000000000e-01 5.8357793667642346e+00 4.3248802733250635e+01 3.2905675832438114e+01 0 0 0
13297 1 4 -1.2000000000000000e-01 5.9672931463590260e+00 4.6076606161385371e+01 3.2592687718617711e+01 0 0 0
13294 1 4 -1.2000000000000000e-01 6.1982855533951380e+00 4.4046360786111336e+01 3.0790361323533290e+01 0 0 0
13301 1 2 2.3999999999999999e-01 8.4652062592481645e+00 4.6379680002181210e+01 3.0714517301288350e+01 0 0 0
13305 1 4 -1.2000000000000000e-01 9.4023416374642537e+00 4.8561194832675469e+01 3.1126570536843797e+01 0 0 0
13296 1 4 -1.2000000000000000e-01 7.3661552681780682e+00 4.5029915817003328e+01 3.4025171709431945e+01 0 0 0
13295 1 2 2.3999999999999999e-01 7.0381083678870322e+00 4.5220307586700216e+01 3.2658909546512682e+01 0 0 0
13300 1 4 -1.2000000000000000e-01 8.6978476855545832e+00 4.6911000413967066e+01 3.2883977627492627e+01 0 0 0
13298 1 2 2.3999999999999999e-01 8.3939772890122359e+00 4.5846476934130983e+01 3.2169722513229182e+01 0 0 0
13299 1 4 -1.2000000000000000e-01 9.4923188751217928e+00 4.5083571618604140e+01 3.2448857152977176e+01 0 0 0
13308 1 4 -1.2000000000000000e-01 1.1350524613056004e+01 4.6645542489562487e+01 3.1810452424562001e+01 0 0 0
13292 1 2 2.3999999999999999e-01 6.6932025312243306e+00 4.3794903507441141e+01 3.2069702046810484e+01 0 0 0
3262 1 4 -1.2000000000000000e-01 1.4886900029750905e-02 4.6104729142091614e+01 8.8727321679299145e+00 1 0 0
10555 1 4 -1.2000000000000000e-01 1.6455594862507844e+01 4.5573898884856597e+01 3.0964692546498508e+01 -1 0 0
10546 1 4 -1.2000000000000000e-01 1.6123632151746289e+01 4.7546066749794711e+01 3.2792770780827219e+01 -1 0 0
10543 1 4 -1.2000000000000000e-01 1.6966286720298356e+01 4.7006558925976414e+01 3.5157483832332709e+01 -1 0 0
10541 1 2 2.3999999999999999e-01 1.7400358145610291e+01 4.8169458192086275e+01 3.4640122353438066e+01 -1 0 0
10544 1 2 2.3999999999999999e-01 1.7461262873784086e+01 4.7874608472124287e+01 3.3085650565186540e+01 -1 0 0
10548 1 4 -1.2000000000000000e-01 1.7893799859871180e+01 4.5419040407418123e+01 3.3056662653303022e+01 -1 0 0
10545 1 4 -1.2000000000000000e-01 1.7769750739579248e+01 4.8941834305173877e+01 3.2364812418337486e+01 -1 0 0
10542 1 4 -1.2000000000000000e-01 1.6346840282898583e+01 4.9067021498068918e+01 3.4806747142863458e+01 -1 0 0
10547 1 2 2.3999999999999999e-01 1.8384198241963695e+01 4.6669243137043246e+01 3.2610100361266895e+01 -1 0 0
10550 1 2 2.3999999999999999e-01 1.8611419885519268e+01 4.6580769357655456e+01 3.1083216615970745e+01 -1 0 0
10540 1 4 -1.2000000000000000e-01 1.9593283467520934e+01 4.7700657787820468e+01 3.5499990174924086e+01 -1 0 0
10549 1 4 -1.2000000000000000e-01 1.9586706674548971e+01 4.6912904780405839e+01 3.3053043260271700e+01 -1 0 0
10551 1 4 -1.2000000000000000e-01 1.9546348612199118e+01 4.5620287581711494e+01 3.0852355137346155e+01 -1 0 0
10538 1 2 2.3999999999999999e-01 1.8614270957033831e+01 4.8658049016496115e+01 3.5411946322233788e+01 -1 0 0
9721 1 4 -1.2000000000000000e-01 3.5408873324210954e-01 5.4229412343760636e+01 3.5838843561692066e+01 -1 0 0
9726 1 4 -1.2000000000000000e-01 5.5399982272402448e-01 5.4427199734613048e+01 3.3093335547709394e+01 -1 0 0
9733 1 4 -1.2000000000000000e-01 1.9041565033072669e+00 5.0269897681839822e+01 3.2633536315397478e+01 -1 0 0
9732 1 4 -1.2000000000000000e-01 1.7470561175806137e-01 5.0611809405366479e+01 3.1281772918205213e+01 -1 0 0
9725 1 2 2.3999999999999999e-01 4.2006970088225382e-01 5.3062191139059856e+01 3.2961830317167014e+01 -1 0 0
9722 1 2 2.3999999999999999e-01 4.2745370136516131e-01 5.2436406887249120e+01 3.4362810857063685e+01 -1 0 0
9738 1 4 -1.2000000000000000e-01 4.3034935660486058e+00 5.0802256178615124e+01 3.1781884636278871e+01 -1 0 0
9731 1 2 2.3999999999999999e-01 1.4885728587203211e+00 5.1037145884968972e+01 3.1553083000357955e+01 -1 0 0
9730 1 4 -1.2000000000000000e-01 1.3060346865408903e+00 5.3164686646195975e+01 3.0808100017498333e+01 -1 0 0
9724 1 4 -1.2000000000000000e-01 1.7533986938660651e+00 5.2323135595063398e+01 3.4756820822382537e+01 -1 0 0
9728 1 2 2.3999999999999999e-01 1.4955970519770370e+00 5.2568412843817583e+01 3.1965816965165871e+01 -1 0 0
9729 1 4 -1.2000000000000000e-01 2.6485457507237506e+00 5.3030819129254638e+01 3.2441408302600948e+01 -1 0 0
14868 1 4 -1.2000000000000000e-01 4.0222876268783807e+00 5.5119280643375802e+01 3.5261365650398083e+01 0 1 0
10534 1 4 -1.2000000000000000e-01 1.7562322305488003e+01 5.1086738522685735e+01 3.3755671915600551e+01 -1 0 0
10519 1 4 -1.2000000000000000e-01 1.4202350829636943e+01 5.4827057065943464e+01 3.4918271263561429e+01 -1 0 0
10527 1 4 -1.2000000000000000e-01 1.5694087043180179e+01 5.2562100072937788e+01 3.4945118875641533e+01 -1 0 0
10518 1 4 -1.2000000000000000e-01 1.5343970059673719e+01 5.4532489994785692e+01 3.3083271055472366e+01 -1 0 0
10523 1 2 2.3999999999999999e-01 1.7314506562694689e+01 5.4376449797447748e+01 3.4951346448948215e+01 -1 0 0
10526 1 2 2.3999999999999999e-01 1.6776446622740803e+01 5.3080608801132350e+01 3.5624217057453109e+01 -1 0 0
10525 1 4 -1.2000000000000000e-01 1.7650723633898821e+01 5.4020540246575997e+01 3.3672016353576723e+01 -1 0 0
10517 1 2 2.3999999999999999e-01 1.5096594721518995e+01 5.5394522315736026e+01 3.4094450542247337e+01 -1 0 0
10529 1 2 2.3999999999999999e-01 1.7758514726175910e+01 5.1909634039908077e+01 3.5972599929533494e+01 -1 0 0
10524 1 4 -1.2000000000000000e-01 1.8385246106116480e+01 5.4790218624825293e+01 3.5631670726463241e+01 -1 0 0
10530 1 4 -1.2000000000000000e-01 1.7077885933643010e+01 5.0917744277051113e+01 3.6559111338216084e+01 -1 0 0
10532 1 2 2.3999999999999999e-01 1.8541362769024726e+01 5.1314271593323006e+01 3.4727551971374460e+01 -1 0 0
10533 1 4 -1.2000000000000000e-01 1.9425274987497421e+01 5.2261697263361398e+01 3.4231259425350473e+01 -1 0 0
10535 1 2 2.3999999999999999e-01 1.9301119693426973e+01 4.9957206632533058e+01 3.4953980226754936e+01 -1 0 0
10537 1 4 -1.2000000000000000e-01 2.0025222551393473e+01 4.9542574556012916e+01 3.3907000665691100e+01 -1 0 0
10536 1 4 -1.2000000000000000e-01 2.0210055697875948e+01 5.0289537983445257e+01 3.5864330884974379e+01 -1 0 0
14869 1 4 -1.2000000000000000e-01 5.2866804974839869e+00 5.5583760682459250e+01 3.3670919052706864e+01 0 1 0
14878 1 4 -1.2000000000000000e-01 3.7749147929314070e-01 5.7107524402213613e+01 3.3783796951665522e+01 0 1 0
14877 1 4 -1.2000000000000000e-01 3.0021959381131302e-01 5.8664746031209404e+01 3.5309409008190777e+01 0 1 0
14867 1 2 2.3999999999999999e-01 4.5862824012155157e+00 5.6198794666815907e+01 3.4633078531793501e+01 0 1 0
14871 1 4 -1.2000000000000000e-01 2.7894610818745296e+00 5.6103193949197021e+01 3.3166043199149520e+01 0 1 0
14875 1 4 -1.2000000000000000e-01 1.8659496209393032e+00 5.6605507790852386e+01 3.5668649453899434e+01 0 1 0
14870 1 2 2.3999999999999999e-01 3.4211677703663272e+00 5.7000195365216790e+01 3.4005397913891670e+01 0 1 0
14873 1 2 2.3999999999999999e-01 2.3645662883591316e+00 5.7671486895097530e+01 3.4918208847406554e+01 0 1 0
14884 1 4 -1.2000000000000000e-01 1.1245503050995143e+00 6.0981103976809543e+01 3.4749055664867520e+01 0 1 0
14879 1 2 2.3999999999999999e-01 9.5681452302810610e-01 5.9241414981339240e+01 3.3152993309363140e+01 0 1 0
14876 1 2 2.3999999999999999e-01 1.0191029676871837e+00 5.8124801699637999e+01 3.4252984360469569e+01 0 1 0
14881 1 4 -1.2000000000000000e-01 1.5650132896657944e+00 5.8802299879021639e+01 3.2027912895143103e+01 0 1 0
14882 1 2 2.3999999999999999e-01 1.6564346718961767e+00 6.0511928207392707e+01 3.3616191351383158e+01 0 1 0
14872 1 4 -1.2000000000000000e-01 3.9924324672342633e+00 5.7897279462838661e+01 3.3198661443511455e+01 0 1 0
14883 1 4 -1.2000000000000000e-01 2.9153924257698280e+00 6.0291308004182405e+01 3.3986830455232905e+01 0 1 0
14874 1 4 -1.2000000000000000e-01 2.8732446361567345e+00 5.8673666806539892e+01 3.5705702852382437e+01 0 1 0
14862 1 4 -1.2000000000000000e-01 5.4898204473555268e+00 5.9121763554559820e+01 3.5008842435018131e+01 0 1 0
14864 1 2 2.3999999999999999e-01 5.6109758521148425e+00 5.6802697625047067e+01 3.5682057191174643e+01 0 1 0
14851 1 4 -1.2000000000000000e-01 5.8782255874768250e+00 6.0230115154902734e+01 3.2748933461076717e+01 0 1 0
14860 1 4 -1.2000000000000000e-01 6.6165746746310878e+00 5.7844325245085329e+01 3.2787246963417090e+01 0 1 0
14861 1 2 2.3999999999999999e-01 6.3654816681246595e+00 5.8146727348548751e+01 3.5232613420843471e+01 0 1 0
14866 1 4 -1.2000000000000000e-01 6.4843783617111859e+00 5.5832932295758354e+01 3.6138448151686880e+01 0 1 0
14863 1 4 -1.2000000000000000e-01 7.2315910046364893e+00 5.8548822058796610e+01 3.6237443611463434e+01 0 1 0
14850 1 4 -1.2000000000000000e-01 7.5083255917726008e+00 6.0897770796280604e+01 3.1409434715948461e+01 0 1 0
14859 1 4 -1.2000000000000000e-01 8.0125880000105703e+00 5.6713715467075609e+01 3.4107182364102442e+01 0 1 0
14858 1 2 2.3999999999999999e-01 7.2422346067126231e+00 5.7900390740728646e+01 3.3987444281250554e+01 0 1 0
14849 1 2 2.3999999999999999e-01 6.9595806410633498e+00 6.1021552156816519e+01 3.2688363001539699e+01 0 1 0
14853 1 4 -1.2000000000000000e-01 7.6420270275903119e+00 6.1010936141342782e+01 3.4977794311556707e+01 0 1 0
14857 1 4 -1.2000000000000000e-01 9.0393374356613467e+00 5.8689202828616374e+01 3.2649412792941305e+01 0 1 0
14855 1 2 2.3999999999999999e-01 8.3321936511249248e+00 5.8984674052272148e+01 3.3807463314449613e+01 0 1 0
14852 1 2 2.3999999999999999e-01 7.9802195901426405e+00 6.0455078636108965e+01 3.3760293123242469e+01 0 1 0
14856 1 4 -1.2000000000000000e-01 9.2091285020968670e+00 5.8758038357906159e+01 3.4805442466147369e+01 0 1 0
10504 1 4 -1.2000000000000000e-01 1.1388267832922345e+01 6.0411603660938432e+01 3.1696795641381492e+01 -1 0 0
10509 1 4 -1.2000000000000000e-01 1.1726220526217372e+01 5.8475299289193529e+01 3.3719256112348397e+01 -1 0 0
14854 1 4 -1.2000000000000000e-01 9.1448451573299110e+00 6.1078500083336088e+01 3.3347618903006669e+01 0 1 0
10467 1 4 -1.2000000000000000e-01 1.7653519242234516e+01 5.6795645487268558e+01 3.0650012323935915e+01 -1 0 0
10510 1 4 -1.2000000000000000e-01 1.2973348486949426e+01 5.9924895806461059e+01 3.4643823911005121e+01 -1 0 0
10503 1 4 -1.2000000000000000e-01 1.3010092040515829e+01 6.1079626880181067e+01 3.0589783223509976e+01 -1 0 0
10502 1 2 2.3999999999999999e-01 1.2631747968716970e+01 6.0795758627884865e+01 3.1898335423086429e+01 -1 0 0
10516 1 4 -1.2000000000000000e-01 1.3146668652592099e+01 5.5907526209148756e+01 3.2957579273602924e+01 -1 0 0
10520 1 2 2.3999999999999999e-01 1.6371499518410012e+01 5.5682348917698512e+01 3.4905522859272871e+01 -1 0 0
10507 1 4 -1.2000000000000000e-01 1.3272009304112888e+01 5.8548382536860899e+01 3.1352999438940657e+01 -1 0 0
10521 1 4 -1.2000000000000000e-01 1.6103330607507566e+01 5.6244701910910265e+01 3.6136255996497930e+01 -1 0 0
10508 1 2 2.3999999999999999e-01 1.3050080093114641e+01 5.8896913593396469e+01 3.3789616510205470e+01 -1 0 0
10512 1 4 -1.2000000000000000e-01 1.3488367223877514e+01 5.7397997846175905e+01 3.5516695734900580e+01 -1 0 0
10522 1 4 -1.2000000000000000e-01 1.6961005871300333e+01 5.6701376234009849e+01 3.4149255088230142e+01 -1 0 0
10514 1 2 2.3999999999999999e-01 1.4278670413276339e+01 5.6549152037879601e+01 3.3454440342616962e+01 -1 0 0
10515 1 4 -1.2000000000000000e-01 1.4974230075274992e+01 5.6904069167893788e+01 3.2429263966222635e+01 -1 0 0
10505 1 2 2.3999999999999999e-01 1.3458774922231777e+01 5.9467950292355418e+01 3.2375611211652583e+01 -1 0 0
10511 1 2 2.3999999999999999e-01 1.3999160390585267e+01 5.7844353773402062e+01 3.4355378939059364e+01 -1 0 0
10513 1 4 -1.2000000000000000e-01 1.5135843305194784e+01 5.8455137100074410e+01 3.4677561953358513e+01 -1 0 0
10506 1 4 -1.2000000000000000e-01 1.4809012551983813e+01 5.9755888618459601e+01 3.2534256403851430e+01 -1 0 0
10483 1 4 -1.2000000000000000e-01 1.8021478275358760e+01 6.1394670269450181e+01 3.2836399112289421e+01 -1 0 0
10473 1 4 -1.2000000000000000e-01 1.8483774140183801e+01 5.8768224212960519e+01 3.1665432749070714e+01 -1 0 0
10478 1 2 2.3999999999999999e-01 2.0100393033002891e+01 6.1249164450820544e+01 3.1653256702233076e+01 -1 0 0
10480 1 4 -1.2000000000000000e-01 2.0364031718607770e+01 6.0383853183405144e+01 3.2637014581621145e+01 -1 0 0
43669 1357 6 4.2380000000000001e-01 2.1397644722998326e+01 5.7810597076724392e+01 3.5843592993557230e+01 0 0 0
14886 1 4 -1.2000000000000000e-01 2.5593495863773730e+00 6.1675315531976914e+01 3.1877917319693751e+01 0 1 0
14885 1 2 2.3999999999999999e-01 1.5821319486162853e+00 6.1861891903919421e+01 3.2777264570887944e+01 0 1 0
14888 1 2 2.3999999999999999e-01 2.3515483475733104e-01 6.2198971453398570e+01 3.2013619880269580e+01 0 1 0
14890 1 4 -1.2000000000000000e-01 5.8855068442889635e-01 6.3218112306759977e+01 3.1236546962627152e+01 0 1 0
14847 1 4 -1.2000000000000000e-01 5.8517746943922582e+00 6.2688873050036207e+01 3.1742814807913550e+01 0 1 0
14848 1 4 -1.2000000000000000e-01 5.6486947320910428e+00 6.2545236635634012e+01 3.3905462345328367e+01 0 1 0
14887 1 4 -1.2000000000000000e-01 1.8962908839350718e+00 6.2966223103299555e+01 3.3541109755289263e+01 0 1 0
14846 1 2 2.3999999999999999e-01 6.5139178020775406e+00 6.2520348516432357e+01 3.2886923952577952e+01 0 1 0
10501 1 4 -1.2000000000000000e-01 1.1872886711062765e+01 6.1927594540477443e+01 3.3813267260895849e+01 -1 0 0
14845 1 4 -1.2000000000000000e-01 8.4557636597342967e+00 6.3426803699338222e+01 3.1947815800477080e+01 0 1 0
14843 1 2 2.3999999999999999e-01 7.5904854786031359e+00 6.3588584634858215e+01 3.3039739089207927e+01 0 1 0
14844 1 4 -1.2000000000000000e-01 8.3036754594599600e+00 6.3383105816901875e+01 3.4183421050775344e+01 0 1 0
10500 1 4 -1.2000000000000000e-01 1.1967716909305290e+01 6.3092128152390885e+01 3.2117090521525938e+01 -1 0 0
10498 1 4 -1.2000000000000000e-01 1.4497797049497217e+01 6.1870421583182463e+01 3.3960498417433641e+01 -1 0 0
10494 1 4 -1.2000000000000000e-01 1.5555575923691839e+01 6.2090998360271364e+01 3.1519561940256349e+01 -1 0 0
10499 1 2 2.3999999999999999e-01 1.2676610693984028e+01 6.2111834112678338e+01 3.2708479584075150e+01 -1 0 0
10495 1 4 -1.2000000000000000e-01 1.4285598788403412e+01 6.3965987431293705e+01 3.1286767479724350e+01 -1 0 0
10484 1 2 2.3999999999999999e-01 1.8280260845232064e+01 6.3153914814970726e+01 3.1253972039614887e+01 -1 0 0
10487 1 2 2.3999999999999999e-01 1.7383178896981441e+01 6.4287010060600963e+01 3.1807664169922649e+01 -1 0 0
10496 1 2 2.3999999999999999e-01 1.4021341843434701e+01 6.2778003626508102e+01 3.3101950798889767e+01 -1 0 0
10492 1 4 -1.2000000000000000e-01 1.6663728291039153e+01 6.3414566355116598e+01 3.3823719382108649e+01 -1 0 0
10493 1 2 2.3999999999999999e-01 1.5036538781965067e+01 6.3237310808534374e+01 3.2120032012277349e+01 -1 0 0
10497 1 4 -1.2000000000000000e-01 1.3555290501502464e+01 6.3740882180001620e+01 3.3893327844562677e+01 -1 0 0
10490 1 2 2.3999999999999999e-01 1.6182900959171892e+01 6.4043875333140193e+01 3.2740697099258611e+01 -1 0 0
10486 1 4 -1.2000000000000000e-01 1.9396726736848080e+01 6.3876064171454246e+01 3.0882829737879856e+01 -1 0 0
10479 1 4 -1.2000000000000000e-01 2.1225422010289492e+01 6.1921519068248998e+01 3.1318003168702120e+01 -1 0 0
10481 1 2 2.3999999999999999e-01 1.8949115402155975e+01 6.2214442721863293e+01 3.2200083315981750e+01 -1 0 0
10482 1 4 -1.2000000000000000e-01 1.9605346412744591e+01 6.2990016762397424e+01 3.3191097432928764e+01 -1 0 0
10539 1 4 -1.2000000000000000e-01 1.8322768810262374e+01 4.8821776932285111e+01 3.6784720711131733e+01 -1 0 0
10528 1 4 -1.2000000000000000e-01 1.6327146511857372e+01 5.3527808952373341e+01 3.6810099592529077e+01 -1 0 0
10531 1 4 -1.2000000000000000e-01 1.8680220131969762e+01 5.2447928631042622e+01 3.6908414565183605e+01 -1 0 0
14865 1 4 -1.2000000000000000e-01 4.9572945421127077e+00 5.7186675523129729e+01 3.6837770648842081e+01 0 1 0
45169 1857 6 4.2380000000000001e-01 2.0943310708527964e+01 6.0706982915108320e+01 3.8443327003334367e+01 0 0 0
44712 1705 5 -8.4760000000000002e-01 2.0220992151182756e+01 5.9120359809256151e+01 3.9159115080017550e+01 0 0 0
45200 1867 6 4.2380000000000001e-01 1.9586330687239503e+01 6.0062961661796116e+01 4.0855435228456166e+01 0 0 0
44714 1705 6 4.2380000000000001e-01 2.0373524643368075e+01 5.8572442459366918e+01 3.8336606418285783e+01 0 0 0
45198 1867 5 -8.4760000000000002e-01 1.9816073513562809e+01 6.0484853853279816e+01 4.1732490535449259e+01 0 0 0
45199 1867 6 4.2380000000000001e-01 1.9463010959701691e+01 5.9918698833950991e+01 4.2477349938041669e+01 0 0 0
44713 1705 6 4.2380000000000001e-01 2.0958930083940096e+01 5.8952770682446491e+01 3.9812844068963727e+01 0 0 0
43018 1140 6 4.2380000000000001e-01 2.1467677970907591e+01 6.0899115737652309e+01 4.1789720565514351e+01 0 0 0
43668 1357 5 -8.4760000000000002e-01 2.1130894270490671e+01 5.7818442827944175e+01 3.6807327059479938e+01 0 0 0
43670 1357 6 4.2380000000000001e-01 2.1267478546957051e+01 5.6908272790067087e+01 3.7198397118432204e+01 0 0 0
45168 1857 5 -8.4760000000000002e-01 2.1045296610660021e+01 6.1683592946884964e+01 3.8254032687495211e+01 0 0 0
45170 1857 6 4.2380000000000001e-01 2.0234026103179634e+01 6.2016439277079314e+01 3.7773352182066773e+01 0 0 0
45352 1918 6 4.2380000000000001e-01 1.9817021223486126e+01 6.2624808177169612e+01 4.2656079864323338e+01 0 0 0
41476 626 6 4.2380000000000001e-01 1.9119787886100898e+01 4.8596467682227143e+01 4.7072263120409261e+01 0 0 0
43195 1199 6 4.2380000000000001e-01 2.0261876706054736e+01 4.5980868104512837e+01 4.7637014536695567e+01 0 0 0
43194 1199 5 -8.4760000000000002e-01 2.0863375414650022e+01 4.5317170581391579e+01 4.8081654889266780e+01 0 0 0
41475 626 5 -8.4760000000000002e-01 1.9669691845958734e+01 4.7761250931681701e+01 4.7076648847002701e+01 0 0 0
41477 626 6 4.2380000000000001e-01 2.0637966740140030e+01 4.8000072534675397e+01 4.7150189167799091e+01 0 0 0
44477 1626 6 4.2380000000000001e-01 2.1347816444942413e+01 4.3611250011745533e+01 4.8398005036270000e+01 0 0 0
44375 1592 6 4.2380000000000001e-01 1.8002732760124456e+01 5.0990927917904656e+01 4.6710534002781074e+01 0 0 0
45109 1837 6 4.2380000000000001e-01 2.0928054658001365e+01 4.9844872605399189e+01 4.5070985485242829e+01 0 2 0
44373 1592 5 -8.4760000000000002e-01 1.8784227181441221e+01 5.0529468963057752e+01 4.7130441318066666e+01 0 0 0
40951 451 6 4.2380000000000001e-01 2.0263321078640114e+01 5.4614759904609571e+01 4.4947685843573019e+01 0 0 0
45236 1879 6 4.2380000000000001e-01 2.0758921341065889e+01 5.4797592545031250e+01 4.7716883211297450e+01 0 0 0
44374 1592 6 4.2380000000000001e-01 1.9412984646478503e+01 5.1211630852013684e+01 4.7503696317125623e+01 0 0 0
45234 1879 5 -8.4760000000000002e-01 2.0889643603345171e+01 5.4500640416401154e+01 4.8662785522254801e+01 0 0 0
40950 451 5 -8.4760000000000002e-01 2.1095861747775359e+01 5.4134607789312987e+01 4.4671405275658138e+01 0 0 0
40952 451 6 4.2380000000000001e-01 2.1387544604201960e+01 5.3523006870233125e+01 4.5406841179298162e+01 0 0 0
44351 1584 6 4.2380000000000001e-01 1.8205782144937402e+01 5.5594496222063214e+01 4.6124510543208672e+01 0 0 0
43023 1142 5 -8.4760000000000002e-01 1.5737383456525617e+01 6.0018205262482809e+01 4.7980382399840707e+01 0 0 0
43025 1142 6 4.2380000000000001e-01 1.6419007038858570e+01 5.9353031169404296e+01 4.8285231144700205e+01 0 0 0
43024 1142 6 4.2380000000000001e-01 1.4914022872108099e+01 5.9537398131249169e+01 4.7678883016385193e+01 0 0 0
41635 679 6 4.2380000000000001e-01 1.8281132045652566e+01 5.8609870970626922e+01 4.8805005008586761e+01 0 0 0
44349 1584 5 -8.4760000000000002e-01 1.9196554349902247e+01 5.5705192980380041e+01 4.6046300567703355e+01 0 0 0
44852 1751 6 4.2380000000000001e-01 1.9112498940843366e+01 5.9433643134373774e+01 4.5503248927591208e+01 -1 -1 0
44350 1584 6 4.2380000000000001e-01 1.9406642836498985e+01 5.6644672527478086e+01 4.5775669745126599e+01 0 0 0
44851 1751 6 4.2380000000000001e-01 2.0348277992460734e+01 5.8417808144181329e+01 4.5175291588862891e+01 -1 -1 0
44850 1751 5 -8.4760000000000002e-01 1.9359228024102588e+01 5.8484666832259045e+01 4.5306859555185262e+01 -1 -1 0
42390 931 5 -8.4760000000000002e-01 1.9978785299455346e+01 5.9370840771415786e+01 4.8736532408320606e+01 0 4 0
42392 931 6 4.2380000000000001e-01 2.0901221894556201e+01 5.8984800934365190e+01 4.8727356345457856e+01 0 4 0
42391 931 6 4.2380000000000001e-01 2.0031380156001173e+01 6.0362690425346493e+01 4.8620479833729554e+01 0 4 0
45427 1943 6 4.2380000000000001e-01 2.1491562511074306e+01 5.5810378974684916e+01 4.3162246921474008e+01 0 0 0
40265 222 6 4.2380000000000001e-01 2.0101345193092921e+01 6.2628406551593983e+01 5.7370254004672098e+01 0 0 0
45560 1987 6 4.2380000000000001e-01 2.1494020152808716e+01 6.1883309643612108e+01 4.5662026229604898e+01 0 0 0
45351 1918 5 -8.4760000000000002e-01 2.0456543106581176e+01 6.3257223990735206e+01 4.3093186295349270e+01 0 0 0
45353 1918 6 4.2380000000000001e-01 2.0982144549464234e+01 6.2770504643070964e+01 4.3790930837094841e+01 0 0 0
40691 364 6 4.2380000000000001e-01 2.0253933106542558e+01 6.3122576247564801e+01 4.6970964765233198e+01 0 0 0
40689 364 5 -8.4760000000000002e-01 2.0964119317380653e+01 6.2426624348217246e+01 4.7077206555089248e+01 0 0 0
43196 1199 6 4.2380000000000001e-01 2.0870694579861169e+01 4.5482323662098921e+01 4.9067895708844006e+01 0 0 0
43277 1226 6 4.2380000000000001e-01 2.0866169174046014e+01 4.8542502732374246e+01 5.0194109323953960e+01 0 0 0
45129 1844 5 -8.4760000000000002e-01 2.1266311665451333e+01 4.5725969182183348e+01 5.0560537224675684e+01 0 0 0
45131 1844 6 4.2380000000000001e-01 2.0539955981204642e+01 4.6350300678535532e+01 5.0847971530462324e+01 0 0 0
44536 1646 6 4.2380000000000001e-01 2.0339744561658105e+01 4.8508499387360267e+01 5.2221711871425576e+01 0 0 0
44537 1646 6 4.2380000000000001e-01 1.8949311931896016e+01 4.8207109911132200e+01 5.1420157454928351e+01 0 0 0
44535 1646 5 -8.4760000000000002e-01 1.9934427088973269e+01 4.8036245818855470e+01 5.1438962738678271e+01 0 0 0
40609 337 6 4.2380000000000001e-01 1.8503547720160196e+01 5.3616801150935657e+01 5.0392868692112579e+01 0 0 0
39874 92 6 4.2380000000000001e-01 1.9937283497889347e+01 5.5252845480877603e+01 5.1708397951101539e+01 0 0 0
40610 337 6 4.2380000000000001e-01 2.0012065901648171e+01 5.3559754585342830e+01 4.9770176775244579e+01 0 0 0
40608 337 5 -8.4760000000000002e-01 1.9403719185529631e+01 5.3188447158457656e+01 5.0471636049455746e+01 0 0 0
44242 1548 6 4.2380000000000001e-01 2.0401843219560707e+01 5.1952839173041220e+01 5.1670025085618349e+01 0 0 0
44508 1637 5 -8.4760000000000002e-01 2.0977074471700718e+01 5.5029469468722922e+01 5.4589547167627238e+01 0 0 0
44241 1548 5 -8.4760000000000002e-01 2.1067673240436797e+01 5.1651352398388632e+01 5.2352503836585875e+01 0 0 0
44243 1548 6 4.2380000000000001e-01 2.1080788798809088e+01 5.2299106514188807e+01 5.3114240683856401e+01 0 0 0
41634 679 5 -8.4760000000000002e-01 1.7424700456093326e+01 5.8144464590657272e+01 4.9028437070314638e+01 0 0 0
41810 737 6 4.2380000000000001e-01 1.5960066842471406e+01 6.1252645617437949e+01 4.9025396687700820e+01 -2 2 0
41636 679 6 4.2380000000000001e-01 1.7272490549149282e+01 5.8182515470810451e+01 5.0016052612003250e+01 0 0 0
41459 620 6 4.2380000000000001e-01 1.7706041748138325e+01 5.9218945148927247e+01 5.2479957765034605e+01 0 0 0
44875 1759 6 4.2380000000000001e-01 1.8226323831470850e+01 6.0663054588577992e+01 5.4284367324669418e+01 0 0 0
41457 620 5 -8.4760000000000002e-01 1.7572855435096816e+01 5.8461301157526805e+01 5.1841023415443999e+01 0 0 0
41458 620 6 4.2380000000000001e-01 1.8090639823887624e+01 5.7665512474788578e+01 5.2155061184604925e+01 0 0 0
44874 1759 5 -8.4760000000000002e-01 1.8544268957997431e+01 6.0287614831270481e+01 5.3413760669581315e+01 0 0 0
39875 92 6 4.2380000000000001e-01 2.0001863897057721e+01 5.6136679621769638e+01 5.3080000421411413e+01 0 0 0
39873 92 5 -8.4760000000000002e-01 1.9752484589361021e+01 5.6149070277881719e+01 5.2111673286783507e+01 0 0 0
44876 1759 6 4.2380000000000001e-01 1.9044319441316606e+01 6.0991882357345816e+01 5.2909819350073001e+01 0 0 0
44962 1788 6 4.2380000000000001e-01 2.0622228083965396e+01 5.7624389663997022e+01 5.1287281623179574e+01 0 0 0
44961 1788 5 -8.4760000000000002e-01 2.1158018135267898e+01 5.8459568162346038e+01 5.1163155711855410e+01 0 0 0
44963 1788 6 4.2380000000000001e-01 2.0605207620850379e+01 5.9142291708620760e+01 5.0685359055445844e+01 0 0 0
44317 1573 6 4.2380000000000001e-01 1.9532205041133352e+01 5.8797237367029282e+01 5.3950115824563845e+01 0 0 0
44316 1573 5 -8.4760000000000002e-01 2.0435313313093594e+01 5.8368333056497690e+01 5.3929203521941901e+01 0 0 0
44318 1573 6 4.2380000000000001e-01 2.0773163286554460e+01 5.8348470559401697e+01 5.2988212703276545e+01 0 0 0
40263 222 5 -8.4760000000000002e-01 2.0018318960726454e+01 6.3209216729789681e+01 5.6560460058964189e+01 0 0 0
41809 737 6 4.2380000000000001e-01 1.5392839117581010e+01 6.2768714478077129e+01 4.9240836885962658e+01 -2 2 0
41808 737 5 -8.4760000000000002e-01 1.6089320728125113e+01 6.2109547705610773e+01 4.9524407996209483e+01 -2 2 0
44989 1797 6 4.2380000000000001e-01 1.7619069134685780e+01 6.2606428450442422e+01 5.0136801940661670e+01 0 0 0
44988 1797 5 -8.4760000000000002e-01 1.8441913547854064e+01 6.2966194470430267e+01 5.0576683218010785e+01 0 0 0
44990 1797 6 4.2380000000000001e-01 1.8707711455856810e+01 6.2364151500179439e+01 5.1329608020433938e+01 0 0 0
43291 1231 6 4.2380000000000001e-01 2.0896806652290334e+01 6.2181076164688342e+01 5.2053980274477659e+01 0 0 0
43290 1231 5 -8.4760000000000002e-01 2.0376743265891193e+01 6.2052437249093359e+01 5.2898365987629134e+01 0 0 0
42436 946 6 4.2380000000000001e-01 2.0460428707537112e+01 6.4354707028254865e+01 5.4615003744914780e+01 0 0 0
43292 1231 6 4.2380000000000001e-01 2.0389348006954872e+01 6.2899382218977436e+01 5.3429897749447690e+01 0 0 0
45344 1915 6 4.2380000000000001e-01 1.9445458347353032e+01 6.4392105477777605e+01 5.0146493707390491e+01 0 0 0
44509 1637 6 4.2380000000000001e-01 2.0789183056721800e+01 5.4256787409865211e+01 5.5195896427745737e+01 0 0 0
44416 1606 6 4.2380000000000001e-01 1.9370137729540922e+01 6.1510864323436657e+01 5.9435397381014489e+01 0 0 0
44415 1606 5 -8.4760000000000002e-01 2.0160583615481755e+01 6.1548663506972588e+01 5.8824032845589159e+01 0 0 0
40568 323 6 4.2380000000000001e-01 2.0234270683161245e+01 5.8389224533047361e+01 5.7248570056295627e+01 0 0 0
40566 323 5 -8.4760000000000002e-01 1.9568469230882137e+01 5.8943184488320952e+01 5.7748407314854290e+01 0 0 0
40567 323 6 4.2380000000000001e-01 1.8672969728019137e+01 5.8499437607627513e+01 5.7714208541965967e+01 0 0 0
44417 1606 6 4.2380000000000001e-01 2.0165589378777941e+01 6.0740328092540757e+01 5.8235331811520787e+01 0 0 0
43463 1288 6 4.2380000000000001e-01 2.1319028760018995e+01 5.7883956461399833e+01 5.5559709091597846e+01 0 0 0
44013 1472 5 -8.4760000000000002e-01 1.7735705597115100e+01 6.1753368305399377e+01 5.5474445888941588e+01 0 0 0
44015 1472 6 4.2380000000000001e-01 1.7168448997681985e+01 6.2575401910680760e+01 5.5424637469422287e+01 0 0 0
40729 377 6 4.2380000000000001e-01 2.1546992585885885e+01 6.0191439804026452e+01 5.4952950684264664e+01 0 0 0
4346 1 2 2.3999999999999999e-01 8.9693195882603050e-03 6.0723369190068070e+01 5.5444264465024089e+00 1 0 0
4339 1 4 -1.2000000000000000e-01 1.8599379468682418e+00 6.5318122681180725e+01 5.0929076229749413e+00 1 0 0
4336 1 4 -1.2000000000000000e-01 3.0177454334633582e+00 6.5210549228725682e+01 2.7842714324515883e+00 1 0 0
5857 1 4 -1.2000000000000000e-01 1.2519798128062314e+01 6.7346233766666671e+01 2.8392784393556409e+00 1 0 0
5860 1 4 -1.2000000000000000e-01 1.4614020041793951e+01 6.6680287729053575e+01 1.1330584410991347e+00 1 0 0
5864 1 2 2.3999999999999999e-01 1.5131267697883734e+01 6.5834860437711129e+01 4.0928149499206405e+00 1 0 0
5866 1 4 -1.2000000000000000e-01 1.4196669651915553e+01 6.6373876346843133e+01 4.8679598427677639e+00 1 0 0
5863 1 4 -1.2000000000000000e-01 1.6749536913819359e+01 6.6444407238396607e+01 2.4967462957982178e+00 1 0 0
5861 1 2 2.3999999999999999e-01 1.5683342912881514e+01 6.7017746856067674e+01 3.1735905315015867e+00 1 0 0
5858 1 2 2.3999999999999999e-01 1.4860285715488398e+01 6.7710560209099171e+01 2.0627827334448825e+00 1 0 0
5871 1 4 -1.2000000000000000e-01 1.7802237548044261e+01 6.6726096396035047e+01 5.6833867456654188e+00 1 0 0
5867 1 2 2.3999999999999999e-01 1.6159146214035772e+01 6.5066039150389926e+01 5.0536573820219992e+00 1 0 0
5865 1 4 -1.2000000000000000e-01 1.4585719885995870e+01 6.4925671065959662e+01 3.2503611786289350e+00 1 0 0
5592 1 4 -1.2000000000000000e-01 2.0344505856879469e+01 6.7502919181359886e+01 3.6138163306956415e+00 1 0 0
38113 1 4 -1.2000000000000000e-01 1.2007637085668557e+00 7.1954513144980183e+01 4.8927117007127841e+00 0 0 0
38111 1 2 2.3999999999999999e-01 4.9203364559660245e-01 7.2276184982294694e+01 6.0066022790814282e+00 0 0 0
5853 1 4 -1.2000000000000000e-01 1.2129345162560423e+01 6.9963571429770653e+01 3.2382361365679309e+00 1 0 0
5847 1 4 -1.2000000000000000e-01 1.2734445195466517e+01 7.1924019275468623e+01 4.4957090646209554e+00 1 0 0
5862 1 4 -1.2000000000000000e-01 1.6199440080384289e+01 6.7966141180432189e+01 4.0403278568779335e+00 1 0 0
5859 1 4 -1.2000000000000000e-01 1.5619324978189823e+01 6.8678801558916675e+01 1.3871987332361444e+00 1 0 0
5855 1 2 2.3999999999999999e-01 1.3482363842339218e+01 6.8299136057866974e+01 2.4515771483027038e+00 1 0 0
5856 1 4 -1.2000000000000000e-01 1.3047046088938215e+01 6.8859563149217209e+01 1.2685566731759077e+00 1 0 0
5854 1 4 -1.2000000000000000e-01 1.3280759458954103e+01 6.8889738421023182e+01 4.7622275863249106e+00 1 0 0
5852 1 2 2.3999999999999999e-01 1.3355527780096716e+01 6.9478500468657188e+01 3.5037920408265162e+00 1 0 0
5851 1 4 -1.2000000000000000e-01 1.3984835706712156e+01 7.1172854870460128e+01 2.0934685654508836e+00 1 0 0
5849 1 2 2.3999999999999999e-01 1.4281700000067140e+01 7.0712340879926103e+01 3.3462624514578563e+00 1 0 0
5846 1 2 2.3999999999999999e-01 1.4121581944189890e+01 7.1809134960017090e+01 4.3666355266253865e+00 1 0 0
5850 1 4 -1.2000000000000000e-01 1.5608627691740370e+01 7.0307263355466191e+01 3.4753444193590326e+00 1 0 0
5848 1 4 -1.2000000000000000e-01 1.4680484256375891e+01 7.1443297649884087e+01 5.5674868061460581e+00 1 0 0
5844 1 4 -1.2000000000000000e-01 1.5751043043645506e+01 7.3043889238391344e+01 3.2595693435985647e+00 1 0 0
5843 1 2 2.3999999999999999e-01 1.4619173078711805e+01 7.3212081435847111e+01 3.8741205897870983e+00 1 0 0
5845 1 4 -1.2000000000000000e-01 1.3720423194974202e+01 7.3540180583253246e+01 2.8733745643000121e+00 1 0 0
5590 1 4 -1.2000000000000000e-01 1.9012104237146751e+01 6.9849164000624910e+01 3.2633811241680757e+00 1 0 0
5583 1 4 -1.2000000000000000e-01 1.9273118898951711e+01 7.1489600196636161e+01 5.3971517236663020e+00 1 0 0
5593 1 4 -1.2000000000000000e-01 2.0677968413461095e+01 6.8765487258229555e+01 5.2459533498250170e+00 1 0 0
5591 1 2 2.3999999999999999e-01 2.0983897139333781e+01 6.8647323244118724e+01 3.9094588046853458e+00 1 0 0
5580 1 4 -1.2000000000000000e-01 1.9472643403012611e+01 7.3797833142690067e+01 4.9564045239244692e+00 1 0 0
5579 1 2 2.3999999999999999e-01 2.0572875922395625e+01 7.3283203650612663e+01 5.5479823436137190e+00 1 0 0
5582 1 2 2.3999999999999999e-01 2.0579885779657928e+01 7.1799503282665526e+01 5.1538288243289720e+00 1 0 0
5587 1 4 -1.2000000000000000e-01 2.0102000335919648e+01 7.2177941899321397e+01 2.8745006068382017e+00 1 0 0
5588 1 2 2.3999999999999999e-01 2.0354847737724306e+01 6.9881377771788920e+01 3.1795222378283490e+00 1 0 0
5585 1 2 2.3999999999999999e-01 2.0807314811477717e+01 7.1343859010846259e+01 3.6798464008672789e+00 1 0 0
5589 1 4 -1.2000000000000000e-01 2.0644943957663504e+01 6.9570449181560875e+01 1.8963948266595001e+00 1 0 0
5584 1 4 -1.2000000000000000e-01 2.1507268250885495e+01 7.1200770068329305e+01 5.9509578304176474e+00 1 0 0
5392 1 4 -1.2000000000000000e-01 5.8949612713703461e+00 7.4481970154540917e+01 5.7858339168571620e+00 1 0 0
5488 1 4 -1.2000000000000000e-01 5.5494881485572209e+00 7.8420565839397810e+01 2.2160366679125740e+00 1 0 0
5484 1 4 -1.2000000000000000e-01 3.3612262427690909e+00 7.9635002628145543e+01 3.0043543733505067e+00 1 0 0
5485 1 4 -1.2000000000000000e-01 4.8248727047870679e+00 7.9737005384464595e+01 4.6553129219614959e+00 1 0 0
5486 1 2 2.3999999999999999e-01 5.6009842734815170e+00 7.9831572272344033e+01 2.3073563746833070e+00 1 0 0
38109 1 4 -1.2000000000000000e-01 1.0866763274572688e+00 7.4415670001764326e+01 5.4849330024427134e+00 0 0 0
38094 1 4 -1.2000000000000000e-01 1.6011234536986521e+00 7.9545823035547414e+01 6.0651102888739361e+00 0 0 0
5493 1 4 -1.2000000000000000e-01 7.4678330364565619e+00 7.8429522237201923e+01 3.8849593437680041e+00 1 0 0
5496 1 4 -1.2000000000000000e-01 9.6218402150279374e+00 7.9007132396080252e+01 2.5120062652849668e+00 1 0 0
5497 1 4 -1.2000000000000000e-01 9.9896236781311174e+00 7.9037118134255039e+01 4.6419304800836461e+00 1 0 0
5495 1 2 2.3999999999999999e-01 9.4195576159859957e+00 7.9737571160478581e+01 3.6346217872446176e+00 1 0 0
5491 1 4 -1.2000000000000000e-01 7.7060979305826605e+00 7.9909693522468814e+01 1.4892238120310004e+00 1 0 0
5492 1 2 2.3999999999999999e-01 7.8376063559051330e+00 7.9723797774621815e+01 3.8733015469711711e+00 1 0 0
5838 1 4 -1.2000000000000000e-01 1.2206981608181456e+01 7.4674253441921877e+01 4.7121501626467674e+00 1 0 0
5398 1 4 -1.2000000000000000e-01 6.8859501409541304e+00 7.6906273485441631e+01 5.9905281238586721e+00 1 0 0
5841 1 4 -1.2000000000000000e-01 1.5620317637120191e+01 7.4214924795598847e+01 5.8035882162027637e+00 1 0 0
5840 1 2 2.3999999999999999e-01 1.4591984631337978e+01 7.4364640586738901e+01 4.9116872070444844e+00 1 0 0
5842 1 4 -1.2000000000000000e-01 1.4961471660806817e+01 7.5404064078094194e+01 4.1098852805749662e+00 1 0 0
5562 1 4 -1.2000000000000000e-01 1.6828666394979017e+01 7.8847403200107578e+01 4.3062242058961839e+00 1 0 0
5837 1 2 2.3999999999999999e-01 1.3194966030529391e+01 7.4597330630790452e+01 5.6446121713042752e+00 1 0 0
5835 1 4 -1.2000000000000000e-01 1.3292328616311419e+01 7.7046050158457959e+01 5.7890157936573985e+00 1 0 0
5566 1 4 -1.2000000000000000e-01 1.7658250389092675e+01 7.6457646549838572e+01 4.1649749305075998e+00 1 0 0
5565 1 4 -1.2000000000000000e-01 1.8402647003551937e+01 7.7747396952395405e+01 2.4462893235884176e+00 1 0 0
5563 1 4 -1.2000000000000000e-01 1.8301296471957365e+01 7.8510708992970152e+01 5.9517461514050005e+00 1 0 0
5561 1 2 2.3999999999999999e-01 1.8132480531724806e+01 7.8660037004846728e+01 4.6246893206444151e+00 1 0 0
5564 1 2 2.3999999999999999e-01 1.8577621641829726e+01 7.7394675993123215e+01 3.7955743489138327e+00 1 0 0
5569 1 4 -1.2000000000000000e-01 1.9961457052971895e+01 7.5773326586519460e+01 3.2377643478701410e+00 1 0 0
5567 1 2 2.3999999999999999e-01 1.9992029162915134e+01 7.6875087082895405e+01 4.0237974083990169e+00 1 0 0
5556 1 4 -1.2000000000000000e-01 1.9636680504185207e+01 7.9838962903124639e+01 1.9859532968716589e+00 1 0 0
5560 1 4 -1.2000000000000000e-01 2.0085058475124431e+01 7.9993519954341721e+01 4.8253052112416652e+00 1 0 0
5570 1 2 2.3999999999999999e-01 2.0513325360036305e+01 7.6525546624374982e+01 5.4978292211238360e+00 1 0 0
5568 1 4 -1.2000000000000000e-01 2.0862994166414815e+01 7.7808457217693643e+01 3.5312874201066582e+00 1 0 0
5558 1 2 2.3999999999999999e-01 1.8844414700673230e+01 8.0047059229927598e+01 4.2438692553520889e+00 1 0 0
5487 1 4 -1.2000000000000000e-01 5.1268791163592260e+00 8.0136198571115301e+01 1.0876979345669395e+00 1 0 0
5483 1 2 2.3999999999999999e-01 4.5274713009486200e+00 8.0269830688474656e+01 3.3915200021678849e+00 1 0 0
5481 1 4 -1.2000000000000000e-01 3.0266582250148737e+00 8.1714378019475433e+01 4.4684014309149385e+00 1 0 0
5480 1 2 2.3999999999999999e-01 4.2380329241961681e+00 8.1766778769497776e+01 3.6843147628858905e+00 1 0 0
5477 1 2 2.3999999999999999e-01 3.8357575795134267e+00 8.2669781788708036e+01 2.5053393180368824e+00 1 0 0
5474 1 2 2.3999999999999999e-01 3.0149212838851347e+00 8.3925049803808690e+01 2.8739872286287622e+00 1 0 0
5475 1 4 -1.2000000000000000e-01 2.6459824914731982e+00 8.4419515499430418e+01 1.6952941826443686e+00 1 0 0
5479 1 4 -1.2000000000000000e-01 3.0444563411971468e+00 8.1848292845431985e+01 1.7571408884968329e+00 1 0 0
5476 1 4 -1.2000000000000000e-01 1.8313028674207561e+00 8.3629472020673447e+01 3.4325647764798530e+00 1 0 0
5473 1 4 -1.2000000000000000e-01 3.8155363487996792e+00 8.4454618240535339e+01 5.0529979771151368e+00 1 0 0
5471 1 2 2.3999999999999999e-01 3.6883604050296870e+00 8.4971063827575037e+01 3.7918501893469494e+00 1 0 0
5478 1 4 -1.2000000000000000e-01 5.0078864455824021e+00 8.2966339546544788e+01 1.7865528332749592e+00 1 0 0
5482 1 4 -1.2000000000000000e-01 5.3125947834751495e+00 8.2333808998436851e+01 4.3439984219056536e+00 1 0 0
5470 1 4 -1.2000000000000000e-01 5.9181894875812153e+00 8.4914876742888808e+01 3.1489122301105561e+00 1 0 0
5468 1 2 2.3999999999999999e-01 4.9303977005306514e+00 8.5767122252996330e+01 3.4787708331821601e+00 1 0 0
5472 1 4 -1.2000000000000000e-01 2.6742834550498991e+00 8.5910868808960615e+01 3.9761010700843742e+00 1 0 0
5466 1 4 -1.2000000000000000e-01 4.3633405085604124e+00 8.6275928853283034e+01 1.2303572079035123e+00 1 0 0
5500 1 4 -1.2000000000000000e-01 1.1576644464730601e+01 8.0885197289377857e+01 3.2315830337218676e+00 1 0 0
5498 1 2 2.3999999999999999e-01 1.0247033051372258e+01 8.1062575686518642e+01 3.5062306695698320e+00 1 0 0
5502 1 4 -1.2000000000000000e-01 1.0420067570024131e+01 8.1450990073320312e+01 5.8471648039138282e+00 1 0 0
5494 1 4 -1.2000000000000000e-01 7.5424437940867906e+00 8.0347153006911242e+01 5.0622648477776631e+00 1 0 0
5489 1 2 2.3999999999999999e-01 7.0393958486658947e+00 8.0288747414185224e+01 2.6457081743600677e+00 1 0 0
5499 1 4 -1.2000000000000000e-01 9.5478717606150276e+00 8.1608496181744670e+01 2.4536558785808902e+00 1 0 0
5490 1 4 -1.2000000000000000e-01 7.1079115166013906e+00 8.1597012069040389e+01 2.7025663636968873e+00 1 0 0
5501 1 2 2.3999999999999999e-01 1.0114504223769147e+01 8.2020796325895390e+01 4.6549820665673964e+00 1 0 0
5503 1 4 -1.2000000000000000e-01 8.8054389002009383e+00 8.2518660275341972e+01 4.7756487604632927e+00 1 0 0
5508 1 4 -1.2000000000000000e-01 9.9974543897211721e+00 8.4754753328032535e+01 3.1544390242000286e+00 1 0 0
5504 1 2 2.3999999999999999e-01 1.1032132570853655e+01 8.3221051715115152e+01 4.6082035025637431e+00 1 0 0
5507 1 2 2.3999999999999999e-01 1.1155153291420456e+01 8.4107259006757275e+01 3.3558553601557231e+00 1 0 0
5509 1 4 -1.2000000000000000e-01 1.1273136144174353e+01 8.3434453340758296e+01 2.2007238800779994e+00 1 0 0
5506 1 4 -1.2000000000000000e-01 1.0565419582667491e+01 8.4142892584016181e+01 5.4990210724258111e+00 1 0 0
5505 1 4 -1.2000000000000000e-01 1.2241244401450869e+01 8.2872549282530542e+01 5.0087359201412607e+00 1 0 0
5510 1 2 2.3999999999999999e-01 1.2233949018050774e+01 8.5223468029907522e+01 3.4656272107799877e+00 1 0 0
5512 1 4 -1.2000000000000000e-01 1.1825689826154596e+01 8.6288482278197847e+01 2.7041161826754032e+00 1 0 0
5511 1 4 -1.2000000000000000e-01 1.2366990728063552e+01 8.5640750296654772e+01 4.6865101672887040e+00 1 0 0
5513 1 2 2.3999999999999999e-01 1.3611639862190788e+01 8.4852192415963884e+01 2.8146919637533525e+00 1 0 0
5515 1 4 -1.2000000000000000e-01 1.4096164750452239e+01 8.3800264228467185e+01 3.4679155242669366e+00 1 0 0
5514 1 4 -1.2000000000000000e-01 1.3532073637483624e+01 8.4559856215225849e+01 1.4869539775245559e+00 1 0 0
5517 1 4 -1.2000000000000000e-01 1.5839542125976070e+01 8.5409103975920630e+01 2.3370225593263299e+00 1 0 0
5557 1 4 -1.2000000000000000e-01 1.7603048987105179e+01 8.0524444585532365e+01 2.3370727314596857e+00 1 0 0
5516 1 2 2.3999999999999999e-01 1.4743222871461001e+01 8.5946523369422295e+01 2.8684453629459465e+00 1 0 0
5518 1 4 -1.2000000000000000e-01 1.4909109535372673e+01 8.6175682868430755e+01 4.2266973192957886e+00 1 0 0
5559 1 4 -1.2000000000000000e-01 1.8107978085886444e+01 8.0920861850531892e+01 4.9510991513439242e+00 1 0 0
5554 1 4 -1.2000000000000000e-01 1.8380999301081705e+01 8.2827493446521984e+01 3.1576523219153185e+00 1 0 0
5555 1 2 2.3999999999999999e-01 1.8873709892239539e+01 8.0671560900655550e+01 2.8292379022477001e+00 1 0 0
5552 1 2 2.3999999999999999e-01 1.9341316857454526e+01 8.2042958512732980e+01 2.6741662039470731e+00 1 0 0
5553 1 4 -1.2000000000000000e-01 1.9426904073043527e+01 8.2300221657496067e+01 1.3631678326753627e+00 1 0 0
5544 1 4 -1.2000000000000000e-01 1.9428379116223876e+01 8.5173111554153522e+01 2.5691363043226412e+00 1 0 0
5545 1 4 -1.2000000000000000e-01 2.0235419940458637e+01 8.4976694097721676e+01 4.6585672067862731e+00 1 0 0
5543 1 2 2.3999999999999999e-01 2.0543925136615197e+01 8.5101793545992336e+01 3.3518762063592882e+00 1 0 0
5549 1 2 2.3999999999999999e-01 2.0668872737076025e+01 8.2445490338164731e+01 3.2934728437197700e+00 1 0 0
5550 1 4 -1.2000000000000000e-01 2.0696455219925735e+01 8.2400015324869344e+01 4.6843123225457211e+00 1 0 0
5546 1 2 2.3999999999999999e-01 2.1245826911620210e+01 8.3815494902978230e+01 2.9145137732529696e+00 1 0 0
5548 1 4 -1.2000000000000000e-01 2.1447645190661788e+01 8.3899381348102906e+01 1.6026662761184778e+00 1 0 0
5551 1 4 -1.2000000000000000e-01 2.1542099093455349e+01 8.1476305885556840e+01 2.7914609187116231e+00 1 0 0
5241 1 4 -1.2000000000000000e-01 9.5917115810689779e-01 6.5833855759987642e+01 1.0658376698733736e+01 1 0 0
5240 1 2 2.3999999999999999e-01 3.7031581108468614e-01 6.5255846825186353e+01 1.1744504031710441e+01 1 0 0
5236 1 4 -1.2000000000000000e-01 2.4106078406711680e+00 6.7654577160711071e+01 1.2139026097599853e+01 1 0 0
4392 1 4 -1.2000000000000000e-01 8.7383749574209251e+00 6.7131767597782641e+01 8.1645386397949764e+00 1 0 0
4397 1 2 2.3999999999999999e-01 1.0443483905890984e+01 6.6668307230607738e+01 1.0592814300701244e+01 1 0 0
4389 1 4 -1.2000000000000000e-01 7.4017571480347977e+00 6.6382280283519307e+01 1.0311810932439554e+01 1 0 0
4395 1 4 -1.2000000000000000e-01 1.1253798423537326e+01 6.6176495705917517e+01 8.3621602625363423e+00 1 0 0
4391 1 2 2.3999999999999999e-01 8.9669849565489272e+00 6.5827926173655214e+01 8.5279094822612382e+00 1 0 0
4394 1 2 2.3999999999999999e-01 1.0281325852660984e+01 6.5800832356341360e+01 9.2608616396567722e+00 1 0 0
4399 1 4 -1.2000000000000000e-01 9.5277551096743434e+00 6.6136049190111777e+01 1.1511780734180743e+01 1 0 0
4398 1 4 -1.2000000000000000e-01 1.1683196786108184e+01 6.6439114125164423e+01 1.1117633258134878e+01 1 0 0
4390 1 4 -1.2000000000000000e-01 6.5992478998089839e+00 6.5607909736514827e+01 8.4698882065471164e+00 1 0 0
4388 1 2 2.3999999999999999e-01 7.6451696156562701e+00 6.5419639095696738e+01 9.3079511128604260e+00 1 0 0
4393 1 4 -1.2000000000000000e-01 9.0768362054402125e+00 6.5081619804158422e+01 7.5139254700328140e+00 1 0 0
5870 1 2 2.3999999999999999e-01 1.6861352925838691e+01 6.5889263112644386e+01 6.2017003721220609e+00 1 0 0
5873 1 2 2.3999999999999999e-01 1.6084352715086219e+01 6.6664010596420795e+01 7.2249920288220197e+00 1 0 0
5876 1 2 2.3999999999999999e-01 1.6883467396018911e+01 6.7089053875985130e+01 8.4710392346467192e+00 1 0 0
5874 1 4 -1.2000000000000000e-01 1.5125230326822312e+01 6.5873219606826396e+01 7.6395057663460575e+00 1 0 0
5877 1 4 -1.2000000000000000e-01 1.7452500308484570e+01 6.5969410091058307e+01 9.1300950077297465e+00 1 0 0
5872 1 4 -1.2000000000000000e-01 1.7576524701430429e+01 6.4981066018489770e+01 6.9458178294009620e+00 1 0 0
5878 1 4 -1.2000000000000000e-01 1.5931987863296248e+01 6.7674235802490969e+01 9.3287215767201399e+00 1 0 0
5875 1 4 -1.2000000000000000e-01 1.5518178561641443e+01 6.7797498357509326e+01 6.6037124440104371e+00 1 0 0
5880 1 4 -1.2000000000000000e-01 1.9108005601547752e+01 6.7375586040554268e+01 7.7637152943214671e+00 1 0 0
15091 1 4 -1.2000000000000000e-01 2.1504596067003291e+01 6.7055341535988816e+01 8.6051394331374027e+00 0 1 0
5389 1 4 -1.2000000000000000e-01 3.6221382131913038e+00 7.3098472138182188e+01 6.1814161041360762e+00 1 0 0
38119 1 4 -1.2000000000000000e-01 1.2328134504067110e+00 6.9584466480927063e+01 6.2206042458804633e+00 0 0 0
38112 1 4 -1.2000000000000000e-01 1.3851387664731858e+00 7.2354750397304628e+01 6.9587294106177300e+00 0 0 0
5383 1 4 -1.2000000000000000e-01 4.6476121604554486e+00 7.0615197331095530e+01 6.5985752650719274e+00 1 0 0
5379 1 4 -1.2000000000000000e-01 4.6454767011539362e+00 6.8779057339730414e+01 8.4523731301178859e+00 1 0 0
5381 1 2 2.3999999999999999e-01 4.7052798097796176e+00 7.1001496683621852e+01 7.8997904498619596e+00 1 0 0
5382 1 4 -1.2000000000000000e-01 3.5031774400924207e+00 7.1205557425054039e+01 8.4004666104081878e+00 1 0 0
5372 1 2 2.3999999999999999e-01 4.7995837235153624e+00 7.0330475018721785e+01 1.1152234750913982e+01 1 0 0
5384 1 2 2.3999999999999999e-01 5.3531765897764076e+00 7.2459560977164998e+01 7.9308912228725523e+00 1 0 0
5378 1 2 2.3999999999999999e-01 5.4762346137946372e+00 6.9898233797757015e+01 8.6609345020469970e+00 1 0 0
5386 1 4 -1.2000000000000000e-01 5.6239935622516990e+00 7.2896473834070108e+01 9.2133495047336158e+00 1 0 0
5374 1 4 -1.2000000000000000e-01 3.6315004834547508e+00 6.9844630814486948e+01 1.0644029624799789e+01 1 0 0
5373 1 4 -1.2000000000000000e-01 4.7248260824781791e+00 7.1646236091409435e+01 1.1292140156448848e+01 1 0 0
5375 1 2 2.3999999999999999e-01 5.8873667568959149e+00 6.9987871661556255e+01 1.0151887394004854e+01 1 0 0
5387 1 2 2.3999999999999999e-01 4.4102346848689535e+00 7.3523923649988362e+01 7.2821912199529883e+00 1 0 0
38118 1 4 -1.2000000000000000e-01 3.8205231596870998e-01 7.0038909782175395e+01 8.1439874013803433e+00 0 0 0
5388 1 4 -1.2000000000000000e-01 3.4941842870302775e+00 7.3920993147513613e+01 8.2072556894179876e+00 1 0 0
38117 1 2 2.3999999999999999e-01 4.2091590669674321e-02 6.9856390281032432e+01 6.8477664608460200e+00 0 0 0
5376 1 4 -1.2000000000000000e-01 6.3011338362986971e+00 6.8715286643060992e+01 1.0412770165717735e+01 1 0 0
5385 1 4 -1.2000000000000000e-01 6.5561496499852643e+00 7.2495004501007855e+01 7.2822132516621778e+00 1 0 0
5380 1 4 -1.2000000000000000e-01 6.6929066324251663e+00 6.9665206979453899e+01 8.0087094896122029e+00 1 0 0
4400 1 2 2.3999999999999999e-01 1.0296531752441846e+01 6.8250930361592864e+01 1.0514601583257758e+01 1 0 0
4402 1 4 -1.2000000000000000e-01 8.9764162177418765e+00 6.8604284265955272e+01 1.0359245056392862e+01 1 0 0
5377 1 4 -1.2000000000000000e-01 6.9405004582399066e+00 7.0824497296878874e+01 1.0464673924878124e+01 1 0 0
4411 1 4 -1.2000000000000000e-01 9.4362780980852019e+00 7.0649087835081119e+01 8.4848890294559567e+00 1 0 0
4409 1 2 2.3999999999999999e-01 1.0203786604138845e+01 7.1261331655995448e+01 9.4591559437744568e+00 1 0 0
4410 1 4 -1.2000000000000000e-01 9.5172026169431039e+00 7.1132972323180923e+01 1.0600483761850571e+01 1 0 0
4412 1 2 2.3999999999999999e-01 1.0323577719292590e+01 7.2751973966526819e+01 9.2020682056846983e+00 1 0 0
4413 1 4 -1.2000000000000000e-01 9.0933697824090505e+00 7.3156062361573390e+01 8.9165703440538788e+00 1 0 0
4414 1 4 -1.2000000000000000e-01 1.0908272348341665e+01 7.3075985450394725e+01 8.0550660043955880e+00 1 0 0
4404 1 4 -1.2000000000000000e-01 1.0719120528366416e+01 6.8722085099899445e+01 8.2854450621829656e+00 1 0 0
4403 1 2 2.3999999999999999e-01 1.1248567021840636e+01 6.9002526877578518e+01 9.4951773222298872e+00 1 0 0
4406 1 2 2.3999999999999999e-01 1.1528574244365894e+01 7.0519738001690172e+01 9.5104704137727332e+00 1 0 0
4415 1 2 2.3999999999999999e-01 1.0944443729904648e+01 7.3676526204565945e+01 1.0256956756205891e+01 1 0 0
4418 1 2 2.3999999999999999e-01 1.0486866982559192e+01 7.3671414303412178e+01 1.1741785446657776e+01 1 0 0
4420 1 4 -1.2000000000000000e-01 9.1508567547510822e+00 7.3696853610238804e+01 1.1863526606565349e+01 1 0 0
4401 1 4 -1.2000000000000000e-01 1.0678697569604262e+01 6.8698029768677074e+01 1.1729243559856881e+01 1 0 0
4407 1 4 -1.2000000000000000e-01 1.2334853581693713e+01 7.0717024569310425e+01 8.4195845796992668e+00 1 0 0
4408 1 4 -1.2000000000000000e-01 1.2230384255022813e+01 7.0912831597928943e+01 1.0610015392412015e+01 1 0 0
4417 1 4 -1.2000000000000000e-01 1.2286976916649040e+01 7.3258381767018022e+01 1.0304445975489298e+01 1 0 0
5839 1 4 -1.2000000000000000e-01 1.2897599400292627e+01 7.3533513899548723e+01 6.4406900087986552e+00 1 0 0
5879 1 2 2.3999999999999999e-01 1.8076379203768095e+01 6.8050066129136042e+01 8.3552388826886990e+00 1 0 0
4405 1 4 -1.2000000000000000e-01 1.2476316019611954e+01 6.8402360270390005e+01 9.4460912327157853e+00 1 0 0
5883 1 4 -1.2000000000000000e-01 1.7476807910249576e+01 6.9402411764721620e+01 6.5748932329629737e+00 1 0 0
5882 1 2 2.3999999999999999e-01 1.7909382929596379e+01 6.9502014927332979e+01 7.8615070134099732e+00 1 0 0
5890 1 4 -1.2000000000000000e-01 1.6627421898149525e+01 6.9643531204331822e+01 1.0678186184446584e+01 1 0 0
5886 1 4 -1.2000000000000000e-01 1.5647386635815627e+01 6.9960018878214797e+01 8.2865501905924699e+00 1 0 0
5893 1 4 -1.2000000000000000e-01 1.4929585632651728e+01 7.1751505745046217e+01 1.0413391801628705e+01 1 0 0
5891 1 2 2.3999999999999999e-01 1.6215164335693355e+01 7.2008497887270366e+01 1.0698792350929230e+01 1 0 0
5894 1 2 2.3999999999999999e-01 1.6541794686023238e+01 7.3501171479996998e+01 1.0189175273822860e+01 1 0 0
5885 1 2 2.3999999999999999e-01 1.6911448255153573e+01 7.0438824156167783e+01 8.5426746091148047e+00 1 0 0
5888 1 2 2.3999999999999999e-01 1.7079149466786856e+01 7.0788096685235445e+01 1.0078656599791827e+01 1 0 0
5896 1 4 -1.2000000000000000e-01 1.6164456863215911e+01 7.3862634445915717e+01 8.9182611239874721e+00 1 0 0
5887 1 4 -1.2000000000000000e-01 1.7053633818985109e+01 7.1601577273740986e+01 7.8411272245380514e+00 1 0 0
5892 1 4 -1.2000000000000000e-01 1.6334819277450915e+01 7.1848866040842680e+01 1.2019239677666469e+01 1 0 0
5897 1 2 2.3999999999999999e-01 1.8027716895882083e+01 7.3821879516543035e+01 1.0289674824788294e+01 1 0 0
5889 1 4 -1.2000000000000000e-01 1.8340104423090761e+01 7.1001735291526771e+01 1.0426616134493699e+01 1 0 0
5899 1 4 -1.2000000000000000e-01 1.8494443429592952e+01 7.3346059436781985e+01 1.1465903239916136e+01 1 0 0
5881 1 4 -1.2000000000000000e-01 1.8579895355857929e+01 6.8110217235179519e+01 9.6667735442131644e+00 1 0 0
5581 1 4 -1.2000000000000000e-01 2.0419133693263721e+01 7.3366538998280049e+01 6.9093029437280542e+00 1 0 0
5898 1 4 -1.2000000000000000e-01 1.8766096767204498e+01 7.3219088607217302e+01 9.2730391416745839e+00 1 0 0
5884 1 4 -1.2000000000000000e-01 1.9107201618661314e+01 7.0088936154953814e+01 7.9041762675890448e+00 1 0 0
38101 1 4 -1.2000000000000000e-01 1.1734924607985502e+00 7.6876618338482530e+01 6.1959595832241918e+00 0 0 0
4450 1 4 -1.2000000000000000e-01 1.7858676192055807e+00 7.4797564321616790e+01 1.1014972720586050e+01 1 0 0
5391 1 4 -1.2000000000000000e-01 4.1358400699318407e+00 7.5506749954206128e+01 6.2544330643517068e+00 1 0 0
5390 1 2 2.3999999999999999e-01 5.1339056546417705e+00 7.4854132228523184e+01 6.8393476016121406e+00 1 0 0
5397 1 4 -1.2000000000000000e-01 5.2049105420412554e+00 7.7832573078448888e+01 6.9906703180433496e+00 1 0 0
38092 1 4 -1.2000000000000000e-01 2.6471506085016099e+00 7.8647687457786873e+01 8.0612097742786002e+00 0 0 0
5395 1 4 -1.2000000000000000e-01 5.1167472883499716e+00 7.5848061492494509e+01 8.9382133536158754e+00 1 0 0
38090 1 2 2.3999999999999999e-01 1.6740628931282067e+00 7.9556408492592553e+01 8.3683027813406543e+00 0 0 0
38091 1 4 -1.2000000000000000e-01 9.4664469389703088e-01 7.8985854674349412e+01 9.3824289040152600e+00 0 0 0
38093 1 2 2.3999999999999999e-01 7.7476752709656582e-01 7.9634794994997094e+01 7.1205163671741847e+00 0 0 0
38100 1 4 -1.2000000000000000e-01 3.7960561200408521e-01 7.6671529682487986e+01 8.1931081648183604e+00 0 0 0
5393 1 2 2.3999999999999999e-01 5.9165329084366434e+00 7.5667027661765445e+01 7.8673592164754726e+00 1 0 0
5404 1 4 -1.2000000000000000e-01 5.8107589664984403e+00 7.8788363425476831e+01 9.6780024145798329e+00 1 0 0
4446 1 4 -1.2000000000000000e-01 4.1243286897767923e+00 7.5300360489467707e+01 1.2170973857440179e+01 1 0 0
38099 1 2 2.3999999999999999e-01 7.3035054615001843e-02 7.7011438398011336e+01 6.9240546212372278e+00 0 0 0
5836 1 4 -1.2000000000000000e-01 1.1764462800566609e+01 7.5874386705105508e+01 6.9468364989358431e+00 1 0 0
5396 1 2 2.3999999999999999e-01 6.2749021906596028e+00 7.7062377005835131e+01 7.1930047041705869e+00 1 0 0
4416 1 4 -1.2000000000000000e-01 1.0917660200952033e+01 7.4916140734106207e+01 9.7667914386646242e+00 1 0 0
5394 1 4 -1.2000000000000000e-01 7.0049229140655713e+00 7.4979835980275325e+01 8.2615424125362455e+00 1 0 0
5399 1 2 2.3999999999999999e-01 7.2936514101463921e+00 7.7857244828826083e+01 8.0520745596550647e+00 1 0 0
5402 1 2 2.3999999999999999e-01 7.0610269088560598e+00 7.8310948338038273e+01 9.5676650749527763e+00 1 0 0
5403 1 4 -1.2000000000000000e-01 7.1412388239201556e+00 7.7281674750650311e+01 1.0391454456436016e+01 1 0 0
5405 1 2 2.3999999999999999e-01 7.9238071249672837e+00 7.9446359062133354e+01 1.0164582170214993e+01 1 0 0
5401 1 4 -1.2000000000000000e-01 8.4613592843050167e+00 7.7090359238054560e+01 8.0355707331357760e+00 1 0 0
5408 1 2 2.3999999999999999e-01 9.4434068824913275e+00 7.9279380863691358e+01 1.0126010952045087e+01 1 0 0
5410 1 4 -1.2000000000000000e-01 9.8035059571258802e+00 7.8011946579692008e+01 1.0453438675774615e+01 1 0 0
5409 1 4 -1.2000000000000000e-01 9.9022656880255866e+00 7.9472821756994094e+01 8.8707875292238789e+00 1 0 0
5400 1 4 -1.2000000000000000e-01 7.5318192293404973e+00 7.9012738009154575e+01 7.3690136217601063e+00 1 0 0
5406 1 4 -1.2000000000000000e-01 7.6003067197333731e+00 7.9616689377443578e+01 1.1492417813696010e+01 1 0 0
5412 1 4 -1.2000000000000000e-01 1.1589201127943969e+01 7.9781735614295059e+01 1.0789787774443443e+01 1 0 0
5411 1 2 2.3999999999999999e-01 1.0308519593406350e+01 8.0064570602678671e+01 1.1080091885532198e+01 1 0 0
4422 1 4 -1.2000000000000000e-01 1.0721248835445422e+01 7.6073257223579091e+01 1.2118627807701056e+01 1 0 0
5895 1 4 -1.2000000000000000e-01 1.5906355164120434e+01 7.4220408601597754e+01 1.1162897225332722e+01 1 0 0
5834 1 2 2.3999999999999999e-01 1.3064330315582234e+01 7.5943515604152992e+01 6.5198548577580775e+00 1 0 0
5829 1 4 -1.2000000000000000e-01 1.2537264295704858e+01 7.6825574726369780e+01 9.4404538531590667e+00 1 0 0
5832 1 4 -1.2000000000000000e-01 1.3549146665179382e+01 7.4811178904048774e+01 8.3525566585148407e+00 1 0 0
5824 1 4 -1.2000000000000000e-01 1.5449533188604155e+01 7.8698775640133206e+01 6.5153163096601627e+00 1 0 0
5826 1 4 -1.2000000000000000e-01 1.3123414492128408e+01 7.8945205156767926e+01 7.6373665985672314e+00 1 0 0
5833 1 4 -1.2000000000000000e-01 1.5286798791468675e+01 7.5970289497820374e+01 7.4576870829248056e+00 1 0 0
5831 1 2 2.3999999999999999e-01 1.3938199320310847e+01 7.5949088620221275e+01 7.7693941250944620e+00 1 0 0
5822 1 2 2.3999999999999999e-01 1.5417467756031195e+01 7.8907593882441660e+01 7.8448372615802420e+00 1 0 0
5830 1 4 -1.2000000000000000e-01 1.4610725613561725e+01 7.6786421856821136e+01 9.8322126760664705e+00 1 0 0
5828 1 2 2.3999999999999999e-01 1.3709715071621213e+01 7.7080321457761642e+01 8.8543883234935343e+00 1 0 0
5825 1 2 2.3999999999999999e-01 1.4054910262409019e+01 7.8541974364647231e+01 8.4939145628549646e+00 1 0 0
5823 1 4 -1.2000000000000000e-01 1.6458906413726087e+01 7.8183706169698709e+01 8.4114654090165004e+00 1 0 0
5827 1 4 -1.2000000000000000e-01 1.3831891478536379e+01 7.9332585888282438e+01 9.6151894920351975e+00 1 0 0
5901 1 4 -1.2000000000000000e-01 1.7518548071430455e+01 7.6087775791898366e+01 1.1088413809939812e+01 1 0 0
5902 1 4 -1.2000000000000000e-01 1.8007193679321180e+01 7.5773916951317389e+01 8.9661809379012123e+00 1 0 0
15042 1 4 -1.2000000000000000e-01 1.5851918883607990e+01 7.8680219122220947e+01 1.1965343207865848e+01 0 1 0
5900 1 2 2.3999999999999999e-01 1.8322192915919793e+01 7.5376460135910946e+01 1.0235395549742789e+01 1 0 0
5572 1 4 -1.2000000000000000e-01 2.0889452978365224e+01 7.7664276642517351e+01 6.1144260497420477e+00 1 0 0
5571 1 4 -1.2000000000000000e-01 1.9481996992966852e+01 7.6118867485663756e+01 6.2247738842937386e+00 1 0 0
5908 1 4 -1.2000000000000000e-01 1.9440500192037735e+01 7.7809759187845756e+01 9.5003461087017165e+00 1 0 0
5903 1 2 2.3999999999999999e-01 1.9851388927252305e+01 7.5690689400115374e+01 1.0366329813204800e+01 1 0 0
5906 1 2 2.3999999999999999e-01 2.0057771565482792e+01 7.7190631158751870e+01 1.0520751824903574e+01 1 0 0
5904 1 4 -1.2000000000000000e-01 2.0583173994664929e+01 7.5221815987390059e+01 9.2495010132359834e+00 1 0 0
5905 1 4 -1.2000000000000000e-01 2.0233213251428314e+01 7.5119398148639036e+01 1.1514996954487003e+01 1 0 0
5907 1 4 -1.2000000000000000e-01 1.9504503588843473e+01 7.7622917403233018e+01 1.1695006958571964e+01 1 0 0
5917 1 4 -1.2000000000000000e-01 2.0078611681913831e+01 8.0116349516786372e+01 1.0473833625122031e+01 1 0 0
5915 1 2 2.3999999999999999e-01 2.1438896011241887e+01 8.0122614955540286e+01 1.0381338776796229e+01 1 0 0
5909 1 2 2.3999999999999999e-01 2.1571421607951642e+01 7.7498488381139737e+01 1.0452912673794518e+01 1 0 0
38089 1 4 -1.2000000000000000e-01 3.0942022154493043e+00 8.0285292903894032e+01 9.9503776479052490e+00 0 0 0
38085 1 4 -1.2000000000000000e-01 4.0413025330327725e+00 8.0846544322676692e+01 7.4816397609657628e+00 0 0 0
38088 1 4 -1.2000000000000000e-01 1.2183383996359656e+00 8.1402913576760326e+01 9.6226540396900671e+00 0 0 0
38087 1 2 2.3999999999999999e-01 2.2852547297621522e+00 8.0840629042179557e+01 8.9778465186347578e+00 0 0 0
38084 1 2 2.3999999999999999e-01 3.1457929983665407e+00 8.1717701293496432e+01 8.0578663581250876e+00 0 0 0
38086 1 4 -1.2000000000000000e-01 2.3684043334938765e+00 8.2150654368617637e+01 7.0218203494165952e+00 0 0 0
38081 1 2 2.3999999999999999e-01 3.9580794453837389e+00 8.2915199700202024e+01 8.7194933108215213e+00 0 0 0
38083 1 4 -1.2000000000000000e-01 4.6758031953122492e+00 8.3499765717375254e+01 7.7242869974653372e+00 0 0 0
38078 1 2 2.3999999999999999e-01 3.0369020287683344e+00 8.3935339102520885e+01 9.4934244988730150e+00 0 0 0
38075 1 2 2.3999999999999999e-01 3.7078140873679852e+00 8.5284901830852831e+01 9.9263503373629813e+00 0 0 0
38082 1 4 -1.2000000000000000e-01 4.8543746991785701e+00 8.2440429822409229e+01 9.5030279244853713e+00 0 0 0
38076 1 4 -1.2000000000000000e-01 3.9691697175439420e+00 8.6054252898007789e+01 8.8310941576625090e+00 0 0 0
38079 1 4 -1.2000000000000000e-01 1.9221878844771092e+00 8.4299417958491588e+01 8.7414780126075780e+00 0 0 0
38072 1 2 2.3999999999999999e-01 5.0427327768094248e+00 8.5152708815117848e+01 1.0716855519316029e+01 0 0 0
38080 1 4 -1.2000000000000000e-01 2.6958844420258337e+00 8.3276665149961090e+01 1.0685543495355040e+01 0 0 0
38077 1 4 -1.2000000000000000e-01 2.8963753669713324e+00 8.6099422551217856e+01 1.0691001124714219e+01 0 0 0
38073 1 4 -1.2000000000000000e-01 4.9763342367226890e+00 8.4104764742777846e+01 1.1628288230296903e+01 0 0 0
38095 1 4 -1.2000000000000000e-01 2.1587967415089138e-01 8.0868855881993071e+01 7.0963602103675676e+00 0 0 0
38074 1 4 -1.2000000000000000e-01 5.9607511663742789e+00 8.4733620296543066e+01 9.8050434266927216e+00 0 0 0
5407 1 4 -1.2000000000000000e-01 7.5811781989128244e+00 8.0643535273773907e+01 9.5670701323669292e+00 1 0 0
5416 1 4 -1.2000000000000000e-01 1.0017219840361996e+01 8.2056374913866634e+01 9.6863469462840506e+00 1 0 0
5414 1 2 2.3999999999999999e-01 1.0193070905258391e+01 8.1689852874946340e+01 1.1011335533357490e+01 1 0 0
5427 1 4 -1.2000000000000000e-01 1.1636010361882423e+01 8.4248414524725860e+01 8.9503375649856665e+00 1 0 0
5425 1 4 -1.2000000000000000e-01 9.3676448681782762e+00 8.4339773874906669e+01 1.0532844356330456e+01 1 0 0
5426 1 2 2.3999999999999999e-01 1.1512057048292331e+01 8.5290509382370729e+01 9.8360292282258523e+00 1 0 0
5423 1 2 2.3999999999999999e-01 1.0507438456136699e+01 8.4844334269276885e+01 1.1031330539850142e+01 1 0 0
5417 1 2 2.3999999999999999e-01 1.1447160222813316e+01 8.2323505776622724e+01 1.1669299134095377e+01 1 0 0
5415 1 4 -1.2000000000000000e-01 9.0812344468793604e+00 8.1984170573527109e+01 1.1699441212754753e+01 1 0 0
5424 1 4 -1.2000000000000000e-01 1.0115600056966116e+01 8.5897142915085922e+01 1.1751263877909217e+01 1 0 0
5420 1 2 2.3999999999999999e-01 1.1142594288475570e+01 8.3802767354082803e+01 1.2087023178246785e+01 1 0 0
38071 1 4 -1.2000000000000000e-01 6.7256549446744893e+00 8.6022120406948758e+01 1.2093248193094290e+01 0 0 0
5418 1 4 -1.2000000000000000e-01 1.2451073477298195e+01 8.2403525055920483e+01 1.0842600859181594e+01 1 0 0
5817 1 4 -1.2000000000000000e-01 1.4424062524337085e+01 8.1228442215976912e+01 6.3360174676408070e+00 1 0 0
5428 1 4 -1.2000000000000000e-01 1.2773878688440284e+01 8.5434354494353641e+01 1.0388575935232586e+01 1 0 0
5819 1 2 2.3999999999999999e-01 1.5990583602208314e+01 8.0371350474385522e+01 7.9498794279626948e+00 1 0 0
5821 1 4 -1.2000000000000000e-01 1.7243684483857880e+01 8.0393875988202566e+01 7.4603403445403975e+00 1 0 0
5820 1 4 -1.2000000000000000e-01 1.6232267787601113e+01 8.0566819274918998e+01 9.2893869329086360e+00 1 0 0
5814 1 4 -1.2000000000000000e-01 1.6320326783935389e+01 8.3162897873367967e+01 6.4335151011896627e+00 1 0 0
5815 1 4 -1.2000000000000000e-01 1.4411025682002620e+01 8.3731646814270690e+01 7.0988862703619233e+00 1 0 0
5818 1 4 -1.2000000000000000e-01 1.3886237591002223e+01 8.1534561746710111e+01 8.3963223322728222e+00 1 0 0
5816 1 2 2.3999999999999999e-01 1.4934692050886266e+01 8.1512085632394118e+01 7.5340282445599840e+00 1 0 0
5811 1 4 -1.2000000000000000e-01 1.5486058960921600e+01 8.3213213492180344e+01 9.9286998291207968e+00 1 0 0
5813 1 2 2.3999999999999999e-01 1.5496391913060128e+01 8.2990153420087822e+01 7.5083299613332297e+00 1 0 0
5810 1 2 2.3999999999999999e-01 1.6199187524577585e+01 8.3577205224960565e+01 8.7354187212193430e+00 1 0 0
5807 1 2 2.3999999999999999e-01 1.6272138834609830e+01 8.5101173034720730e+01 8.7524843451224434e+00 1 0 0
5812 1 4 -1.2000000000000000e-01 1.7435667298363686e+01 8.3063974558709873e+01 8.9385490445565541e+00 1 0 0
5808 1 4 -1.2000000000000000e-01 1.5008203264890783e+01 8.5570963328862149e+01 8.8613700912228826e+00 1 0 0
5809 1 4 -1.2000000000000000e-01 1.6993560388682496e+01 8.5387551152946685e+01 9.8518966610546048e+00 1 0 0
5806 1 4 -1.2000000000000000e-01 1.5960967629246442e+01 8.5711694739117391e+01 6.5293437207100569e+00 1 0 0
5804 1 2 2.3999999999999999e-01 1.6874193628041496e+01 8.5837568328760199e+01 7.5676603079762739e+00 1 0 0
5805 1 4 -1.2000000000000000e-01 1.8079961262271599e+01 8.5281770795555957e+01 7.3080978746125007e+00 1 0 0
15034 1 4 -1.2000000000000000e-01 1.7724963408514480e+01 8.2342260461559036e+01 1.2095113267507029e+01 0 1 0
5922 1 4 -1.2000000000000000e-01 2.0012040743691252e+01 8.1374007460714608e+01 7.8804609931456167e+00 1 0 0
5925 1 4 -1.2000000000000000e-01 2.0240737581967593e+01 8.3017535481824680e+01 9.9665988812300590e+00 1 0 0
5926 1 4 -1.2000000000000000e-01 2.0660664668356482e+01 8.3845919178436660e+01 8.0413604099210261e+00 1 0 0
5921 1 2 2.3999999999999999e-01 2.1299138046016118e+01 8.1736837265051093e+01 8.2360212749699411e+00 1 0 0
5924 1 2 2.3999999999999999e-01 2.1184677019023145e+01 8.3116313218313834e+01 8.9972213873183122e+00 1 0 0
5934 1 4 -1.2000000000000000e-01 2.0110684103773728e+01 8.5763416858939195e+01 9.9306081193652211e+00 1 0 0
5933 1 2 2.3999999999999999e-01 2.1454952606170355e+01 8.6117235941992803e+01 9.9878491256166484e+00 1 0 0
5234 1 2 2.3999999999999999e-01 1.4598682397645810e+00 6.7203069531592703e+01 1.3038255002150406e+01 1 0 0
5235 1 4 -1.2000000000000000e-01 2.1186461836839428e+00 6.7290113563311650e+01 1.4244532723724243e+01 1 0 0
5355 1 4 -1.2000000000000000e-01 5.1398333129129385e+00 6.5514546660772581e+01 1.4022150935033576e+01 1 0 0
5353 1 4 -1.2000000000000000e-01 5.2214993292767522e+00 6.6040516888620019e+01 1.6938850826270304e+01 1 0 0
5237 1 2 2.3999999999999999e-01 1.2580901464006371e+00 6.5707563856842043e+01 1.2943853436833630e+01 1 0 0
5238 1 4 -1.2000000000000000e-01 7.5789705249707440e-01 6.5219740143311014e+01 1.4092164922942843e+01 1 0 0
5239 1 4 -1.2000000000000000e-01 2.5419856921833670e+00 6.5123890341307302e+01 1.2790926213477496e+01 1 0 0
5351 1 2 2.3999999999999999e-01 5.9660639375318789e+00 6.5102244813487602e+01 1.6202430057823854e+01 1 0 0
5354 1 2 2.3999999999999999e-01 6.2284039411131742e+00 6.5670988631239396e+01 1.4779510434681763e+01 1 0 0
5357 1 2 2.3999999999999999e-01 6.7489157517335281e+00 6.7104183595531865e+01 1.4719778686763707e+01 1 0 0
5358 1 4 -1.2000000000000000e-01 6.9953419660861158e+00 6.7395846163898440e+01 1.3420954845464797e+01 1 0 0
5359 1 4 -1.2000000000000000e-01 7.9892174139900352e+00 6.7155442647606691e+01 1.5350685559945246e+01 1 0 0
20562 1 4 -1.2000000000000000e-01 1.1474535534509085e+01 6.6416590221919606e+01 1.6724533611905734e+01 2 2 0
20561 1 2 2.3999999999999999e-01 1.1707758695343871e+01 6.6137390258226461e+01 1.8041371467659282e+01 2 2 0
20566 1 4 -1.2000000000000000e-01 9.5035359048603301e+00 6.6690377339327284e+01 1.8148729702202736e+01 2 2 0
5356 1 4 -1.2000000000000000e-01 7.2095045747037050e+00 6.4997021804427746e+01 1.4086718902870007e+01 1 0 0
5352 1 4 -1.2000000000000000e-01 7.1798804473892073e+00 6.4922205023128228e+01 1.6726387385695368e+01 1 0 0
21883 1 4 -1.2000000000000000e-01 1.4847976536833471e+01 6.6666760419136864e+01 1.4228203608333025e+01 2 2 0
21892 1 4 -1.2000000000000000e-01 1.7304800602265708e+01 6.5666029738820967e+01 1.5864845076983803e+01 2 2 0
21891 1 4 -1.2000000000000000e-01 1.7432653243445493e+01 6.5320788865616763e+01 1.3779407649556576e+01 2 2 0
21890 1 2 2.3999999999999999e-01 1.7988500530510684e+01 6.6001604871194644e+01 1.4790280341876784e+01 2 2 0
21887 1 2 2.3999999999999999e-01 1.8037019209369024e+01 6.7539508144254071e+01 1.4629921178932861e+01 2 2 0
20559 1 4 -1.2000000000000000e-01 1.4083053801391650e+01 6.5829021445399647e+01 1.7514226360408646e+01 2 2 0
20558 1 2 2.3999999999999999e-01 1.2994841587174594e+01 6.5216378502025634e+01 1.8072165308583934e+01 2 2 0
21882 1 4 -1.2000000000000000e-01 1.6040860947095101e+01 6.7464645053359192e+01 1.2645777414572709e+01 2 2 0
21881 1 2 2.3999999999999999e-01 1.5451001031201594e+01 6.7789192525100674e+01 1.3836449751650701e+01 2 2 0
21898 1 4 -1.2000000000000000e-01 2.0069082346636062e+01 6.5958118749863118e+01 1.2788995598683988e+01 2 2 0
21896 1 2 2.3999999999999999e-01 2.0534763593718804e+01 6.5819098103640201e+01 1.4037570899735149e+01 2 2 0
21895 1 4 -1.2000000000000000e-01 1.9754628768137419e+01 6.5743828313771161e+01 1.6332861934988692e+01 2 2 0
21893 1 2 2.3999999999999999e-01 1.9393242029000405e+01 6.5435627337648654e+01 1.5005238068810073e+01 2 2 0
21897 1 4 -1.2000000000000000e-01 2.0915349952086235e+01 6.7106603810280902e+01 1.4436475910459276e+01 2 2 0
5371 1 4 -1.2000000000000000e-01 4.7650351566494784e+00 6.8535877685755125e+01 1.2474252899838980e+01 1 0 0
5231 1 2 2.3999999999999999e-01 3.1023565021058502e-01 6.8190838409101417e+01 1.2944426302675659e+01 1 0 0
5362 1 4 -1.2000000000000000e-01 4.6211979319702392e+00 6.8095324654552059e+01 1.5103582645562637e+01 1 0 0
4449 1 4 -1.2000000000000000e-01 2.5827824379827842e+00 7.3185159791395293e+01 1.2357943641686543e+01 1 0 0
5369 1 2 2.3999999999999999e-01 5.0066305017159927e+00 6.9871203065551853e+01 1.2589901009781832e+01 1 0 0
5232 1 4 -1.2000000000000000e-01 7.3921549151723598e-01 6.9522156393903046e+01 1.2966393808969432e+01 1 0 0
5370 1 4 -1.2000000000000000e-01 3.9066474203382699e+00 7.0398575621297141e+01 1.3288723863007405e+01 1 0 0
6832 1 4 -1.2000000000000000e-01 1.4402404309218324e+00 7.2367070735854583e+01 1.6744096957981984e+01 1 1 0
6828 1 4 -1.2000000000000000e-01 3.9648832330878898e+00 7.2925599179380939e+01 1.6911270300485114e+01 1 1 0
6827 1 2 2.3999999999999999e-01 3.1976384821581716e+00 7.3376611753156382e+01 1.7946205431200532e+01 1 1 0
6819 1 4 -1.2000000000000000e-01 4.9167233158220665e+00 7.0692826717185454e+01 1.7959507301823567e+01 1 1 0
5365 1 4 -1.2000000000000000e-01 5.8818520517791280e+00 7.0637913888798522e+01 1.5565017030405969e+01 1 0 0
6830 1 2 2.3999999999999999e-01 1.9300226068158739e+00 7.2406809899935098e+01 1.8004857307102167e+01 1 1 0
4452 1 4 -1.2000000000000000e-01 6.7499729993881585e-01 7.3979408849041675e+01 1.4275187282145215e+01 1 0 0
5360 1 2 2.3999999999999999e-01 5.9681695336425715e+00 6.8314598448038893e+01 1.5343030526984048e+01 1 0 0
4453 1 4 -1.2000000000000000e-01 7.3905330310246849e-03 7.3211712709244864e+01 1.2322423174132821e+01 1 0 0
5361 1 4 -1.2000000000000000e-01 6.1224883826483927e+00 6.8363836769777308e+01 1.6748517954643965e+01 1 0 0
4419 1 4 -1.2000000000000000e-01 1.0874589475469966e+01 7.2512963246406912e+01 1.2394601963154548e+01 1 0 0
5367 1 4 -1.2000000000000000e-01 7.3849094498822874e+00 6.9755201600394983e+01 1.2592372657196590e+01 1 0 0
5366 1 2 2.3999999999999999e-01 6.3110219517399981e+00 7.0192514071240737e+01 1.3302611001747488e+01 1 0 0
5363 1 2 2.3999999999999999e-01 6.5136410655812975e+00 6.9708088504796478e+01 1.4792484678173725e+01 1 0 0
5368 1 4 -1.2000000000000000e-01 6.4036088737605956e+00 7.1535149998836374e+01 1.3255296509758258e+01 1 0 0
21871 1 4 -1.2000000000000000e-01 1.1138189286576075e+01 6.9454978625977390e+01 1.6648098437156328e+01 2 2 0
5364 1 4 -1.2000000000000000e-01 7.7991010771786273e+00 6.9771860467626880e+01 1.5116811433876112e+01 1 0 0
21870 1 4 -1.2000000000000000e-01 1.0431481783446957e+01 7.1326650461844039e+01 1.5676134039294109e+01 2 2 0
21864 1 4 -1.2000000000000000e-01 1.0953237254675683e+01 7.3026872721153310e+01 1.7389724023994358e+01 2 2 0
21869 1 2 2.3999999999999999e-01 1.1531303933646944e+01 7.0626835931603040e+01 1.6099874495676040e+01 2 2 0
21874 1 4 -1.2000000000000000e-01 1.1333510432680859e+01 6.9511328062136045e+01 1.4189634308110071e+01 2 2 0
4429 1 4 -1.2000000000000000e-01 8.7137595587112049e+00 7.3460590075996208e+01 1.4301184199772976e+01 1 0 0
4426 1 4 -1.2000000000000000e-01 1.1280828566795334e+01 7.3855836336371468e+01 1.4673555900092556e+01 1 0 0
21863 1 2 2.3999999999999999e-01 1.1418394528237981e+01 7.2030563481943702e+01 1.8196055881925886e+01 2 2 0
6820 1 4 -1.2000000000000000e-01 6.3499215407662950e+00 7.2356973056908089e+01 1.8076139837260524e+01 1 1 0
21872 1 2 2.3999999999999999e-01 1.2298645988549485e+01 7.0207842997604232e+01 1.4814997571844467e+01 2 2 0
21866 1 2 2.3999999999999999e-01 1.2386161936436748e+01 7.1360107643403197e+01 1.7186658221269663e+01 2 2 0
21885 1 4 -1.2000000000000000e-01 1.6349707222691574e+01 6.8034844779275389e+01 1.6159056424441463e+01 2 2 0
21876 1 4 -1.2000000000000000e-01 1.3500437904565160e+01 6.8279628710499097e+01 1.5862986506002558e+01 2 2 0
21873 1 4 -1.2000000000000000e-01 1.2456970831728595e+01 7.1366370435413941e+01 1.4182047630378396e+01 2 2 0
21880 1 4 -1.2000000000000000e-01 1.3300089459751430e+01 6.8019114692072066e+01 1.2915171477563527e+01 2 2 0
21884 1 2 2.3999999999999999e-01 1.6645336409549710e+01 6.8202371385556290e+01 1.4783899689321037e+01 2 2 0
21878 1 2 2.3999999999999999e-01 1.4247850831406105e+01 6.8745141922228967e+01 1.3662409896145135e+01 2 2 0
21879 1 4 -1.2000000000000000e-01 1.4602235336446238e+01 6.9815615456419096e+01 1.2944630536207645e+01 2 2 0
21868 1 4 -1.2000000000000000e-01 1.3155084911328768e+01 7.2335582894925508e+01 1.6672934255935111e+01 2 2 0
21875 1 2 2.3999999999999999e-01 1.3617419243635505e+01 6.9298433842189866e+01 1.4939611681717766e+01 2 2 0
21886 1 4 -1.2000000000000000e-01 1.6918379043490511e+01 6.9526386895469443e+01 1.4584760856121024e+01 2 2 0
21877 1 4 -1.2000000000000000e-01 1.4615704242752050e+01 7.0077499088351416e+01 1.5429796362991990e+01 2 2 0
15057 1 4 -1.2000000000000000e-01 1.5679688372203836e+01 7.2494737139393834e+01 1.5123592024985546e+01 0 1 0
15056 1 2 2.3999999999999999e-01 1.6347120288841580e+01 7.3396134991012829e+01 1.5958280465637570e+01 0 1 0
15058 1 4 -1.2000000000000000e-01 1.5704228901824171e+01 7.3427617736172337e+01 1.7173642224077405e+01 0 1 0
15060 1 4 -1.2000000000000000e-01 1.7318064357269336e+01 7.1543458163389104e+01 1.6646960515104329e+01 0 1 0
15059 1 2 2.3999999999999999e-01 1.7704819507391644e+01 7.2778126906668916e+01 1.6290744288703504e+01 0 1 0
15064 1 4 -1.2000000000000000e-01 1.8065946099685931e+01 7.2369868438289942e+01 1.4058783948030195e+01 0 1 0
21867 1 4 -1.2000000000000000e-01 1.3167823403548764e+01 7.0505028457101162e+01 1.7849002628215544e+01 2 2 0
15061 1 4 -1.2000000000000000e-01 1.8147211349650192e+01 7.3409454696918601e+01 1.7373609824552137e+01 0 1 0
21889 1 4 -1.2000000000000000e-01 1.8518557664030599e+01 6.7911161503190144e+01 1.3374270066348609e+01 2 2 0
21888 1 4 -1.2000000000000000e-01 1.8853003723969668e+01 6.8063801740308691e+01 1.5599489324945660e+01 2 2 0
15062 1 2 2.3999999999999999e-01 1.8737588401557296e+01 7.2805043309593145e+01 1.5139937405018632e+01 0 1 0
15070 1 4 -1.2000000000000000e-01 2.0072522259050587e+01 7.0866508925571011e+01 1.3164648986016164e+01 0 1 0
15065 1 2 2.3999999999999999e-01 1.9963088623420653e+01 7.1885434410719711e+01 1.5367887176421901e+01 0 1 0
15066 1 4 -1.2000000000000000e-01 1.9649690869377370e+01 7.0675508314527036e+01 1.5807530537670315e+01 0 1 0
15068 1 2 2.3999999999999999e-01 2.0795019795905286e+01 7.1594313132606146e+01 1.4027056879344462e+01 0 1 0
15067 1 4 -1.2000000000000000e-01 2.0740375678992667e+01 7.2446868241016787e+01 1.6307223381063682e+01 0 1 0
15069 1 4 -1.2000000000000000e-01 2.0832060187749981e+01 7.2797475928219654e+01 1.3388337745264137e+01 0 1 0
4447 1 4 -1.2000000000000000e-01 2.3083155926595098e+00 7.6708866463863430e+01 1.2424266321816765e+01 1 0 0
4451 1 2 2.3999999999999999e-01 5.4495507009736377e-01 7.4281964830474237e+01 1.2976619387681872e+01 1 0 0
4448 1 2 2.3999999999999999e-01 1.9681604203657181e+00 7.4399275421707657e+01 1.2287990659514247e+01 1 0 0
4444 1 4 -1.2000000000000000e-01 3.7311478029172913e+00 7.4417602307981895e+01 1.4854676889888603e+01 1 0 0
4445 1 2 2.3999999999999999e-01 2.9537558486436408e+00 7.5542996952108723e+01 1.2818514404434943e+01 1 0 0
4442 1 2 2.3999999999999999e-01 3.3140769955509395e+00 7.5659644843254682e+01 1.4368145473587616e+01 1 0 0
4443 1 4 -1.2000000000000000e-01 2.1231658530170101e+00 7.5830414546904890e+01 1.5049261208462624e+01 1 0 0
4440 1 4 -1.2000000000000000e-01 3.7307572887345248e+00 7.8004495063786337e+01 1.4460823163261811e+01 1 0 0
4439 1 2 2.3999999999999999e-01 4.2889685113522775e+00 7.6837090065955636e+01 1.4836568388508274e+01 1 0 0
4441 1 4 -1.2000000000000000e-01 4.3479047110920970e+00 7.6879120144401043e+01 1.6230086893025494e+01 1 0 0
4437 1 4 -1.2000000000000000e-01 5.8560066670762252e+00 7.7194592750958932e+01 1.2945535703212041e+01 1 0 0
4436 1 2 2.3999999999999999e-01 5.8049945685065660e+00 7.6877142873234988e+01 1.4267434033268605e+01 1 0 0
6829 1 4 -1.2000000000000000e-01 2.6754107402680245e+00 7.4587906007455118e+01 1.7575412146601490e+01 1 1 0
14982 1 4 -1.2000000000000000e-01 4.0281598568310741e+00 7.9584164099608657e+01 1.8105068051673058e+01 0 1 0
4456 1 4 -1.2000000000000000e-01 1.5329623517838051e-01 7.6625517114767845e+01 1.3735222032816836e+01 1 0 0
4435 1 4 -1.2000000000000000e-01 6.1917331572560013e+00 7.4682793499270474e+01 1.3641135275536657e+01 1 0 0
5413 1 4 -1.2000000000000000e-01 1.0107536264650513e+01 7.9596753715154577e+01 1.2415329190197912e+01 1 0 0
4438 1 4 -1.2000000000000000e-01 6.3566748091273277e+00 7.7883733714516623e+01 1.4987478070444363e+01 1 0 0
4421 1 2 2.3999999999999999e-01 1.1013261502908298e+01 7.4874520009924197e+01 1.2554726599790337e+01 1 0 0
4428 1 4 -1.2000000000000000e-01 9.1536099982808405e+00 7.4969933529301443e+01 1.5954791244157370e+01 1 0 0
4427 1 2 2.3999999999999999e-01 9.1576739871648858e+00 7.4744377241148172e+01 1.4588731081322582e+01 1 0 0
4424 1 2 2.3999999999999999e-01 1.0643738789424104e+01 7.4880295300413991e+01 1.4048562655466057e+01 1 0 0
4431 1 4 -1.2000000000000000e-01 8.2194109128235677e+00 7.5849830564524254e+01 1.2762675142433523e+01 1 0 0
4434 1 4 -1.2000000000000000e-01 6.5822932138770645e+00 7.5141039559077058e+01 1.5796499024044079e+01 1 0 0
4432 1 4 -1.2000000000000000e-01 8.5889120152393090e+00 7.6981854827391459e+01 1.4649186632282287e+01 1 0 0
4433 1 2 2.3999999999999999e-01 6.6654686831585295e+00 7.5602669843127714e+01 1.4474498030173420e+01 1 0 0
4430 1 2 2.3999999999999999e-01 8.2012379970654443e+00 7.5803778912769090e+01 1.4080017037156987e+01 1 0 0
4425 1 4 -1.2000000000000000e-01 1.1247543818354867e+01 7.6004703985810806e+01 1.4566748456598358e+01 1 0 0
21844 1 4 -1.2000000000000000e-01 1.2111563057140650e+01 7.8132931799983282e+01 1.7883799263948656e+01 2 2 0
21852 1 4 -1.2000000000000000e-01 1.1875123944457611e+01 7.5311729918569554e+01 1.8316507122491824e+01 2 2 0
14983 1 4 -1.2000000000000000e-01 6.1280054809897937e+00 7.8763006528470001e+01 1.8223908031981832e+01 0 1 0
4423 1 4 -1.2000000000000000e-01 1.2356828979731315e+01 7.4841449627880493e+01 1.2561916719820545e+01 1 0 0
15051 1 4 -1.2000000000000000e-01 1.4153624202143014e+01 7.4383778136818137e+01 1.4657455323530316e+01 0 1 0
15055 1 4 -1.2000000000000000e-01 1.6860116765865957e+01 7.4741592719322867e+01 1.4058088127355106e+01 0 1 0
15043 1 4 -1.2000000000000000e-01 1.3958648486708528e+01 7.9120862066380766e+01 1.3147868660887424e+01 0 1 0
15053 1 2 2.3999999999999999e-01 1.6351471069625742e+01 7.4786108315441155e+01 1.5309238937497096e+01 0 1 0
15048 1 4 -1.2000000000000000e-01 1.4771476850279234e+01 7.6221122996720226e+01 1.2796827354026680e+01 0 1 0
15041 1 2 2.3999999999999999e-01 1.5316942260411547e+01 7.8991872710301479e+01 1.3185628897954857e+01 0 1 0
15050 1 2 2.3999999999999999e-01 1.4898127819214773e+01 7.5412730221237368e+01 1.5146123645985064e+01 0 1 0
15052 1 4 -1.2000000000000000e-01 1.4401946738598969e+01 7.5694677397609553e+01 1.6377734034450206e+01 0 1 0
15049 1 4 -1.2000000000000000e-01 1.3419188744767506e+01 7.6959757377469003e+01 1.4390635772052718e+01 0 1 0
15047 1 2 2.3999999999999999e-01 1.4693345711464511e+01 7.6603473418886438e+01 1.4131886000674692e+01 0 1 0
15045 1 4 -1.2000000000000000e-01 1.5431126639359869e+01 7.8427234777817802e+01 1.5451166923357265e+01 0 1 0
15044 1 2 2.3999999999999999e-01 1.5630021892383578e+01 7.7860866985665197e+01 1.4246969205065216e+01 0 1 0
15046 1 4 -1.2000000000000000e-01 1.6919105030222465e+01 7.7474337006740228e+01 1.4101064811866557e+01 0 1 0
15054 1 4 -1.2000000000000000e-01 1.7086976346360732e+01 7.5606691219674175e+01 1.6143399486085510e+01 0 1 0
15037 1 4 -1.2000000000000000e-01 1.7976976962689793e+01 7.9767274465794372e+01 1.2910559597113949e+01 0 1 0
15063 1 4 -1.2000000000000000e-01 1.9174916822447177e+01 7.4109324112229928e+01 1.4920814962075271e+01 0 1 0
22785 1 4 -1.2000000000000000e-01 2.0083271695678349e+01 8.0048472886378505e+01 1.8044011013907291e+01 2 2 0
22792 1 4 -1.2000000000000000e-01 2.0116030422625755e+01 7.7225310617625979e+01 1.8325419442309084e+01 2 2 0
5914 1 4 -1.2000000000000000e-01 2.1532894275430742e+01 7.8962656476921580e+01 1.2373931455546298e+01 1 0 0
4507 1 4 -1.2000000000000000e-01 7.2401781912797514e-01 8.4706484186663161e+01 1.7440994328376178e+01 1 0 0
4498 1 4 -1.2000000000000000e-01 6.2544486371389896e-01 8.3675147271059316e+01 1.2946008177512061e+01 1 0 0
4493 1 2 2.3999999999999999e-01 4.0863481971874949e-01 8.1601190941054256e+01 1.3910684980994434e+01 1 0 0
4495 1 4 -1.2000000000000000e-01 2.3183966696123998e-01 8.0763737570132122e+01 1.4999170620101747e+01 1 0 0
14986 1 4 -1.2000000000000000e-01 5.4962576533867864e+00 8.1382933353984569e+01 1.6708473867089683e+01 0 1 0
4494 1 4 -1.2000000000000000e-01 1.6733056074972055e+00 8.1232634726189346e+01 1.3416421422539825e+01 1 0 0
[truncated: 14,595,480 more chars]
