# Supplementary material for: Thermodynamic driving forces in contact electrification between polymeric materials
Source: Nat Commun. 2024 Mar 23;15:2616. doi: 10.1038/s41467-024-46932-2 (PMC10960812; doi:10.1038/s41467-024-46932-2)
Supplement: Supplementary file 6 — Supplementary Dataset 3 [file 41467_2024_46932_MOESM6_ESM.zip › configuration_data/final/PTFE/OH.data]

LAMMPS data file via write_data, version 3 Mar 2020, timestep = 15000034

45604 atoms
8 atom types
43602 bonds
4 bond types
81200 angles
4 angle types
118791 dihedrals
3 dihedral types

0.0000000000000000e+00 1.2950000000000000e+02 xlo xhi
0.0000000000000000e+00 1.2950000000000000e+02 ylo yhi
0.0000000000000000e+00 1.1000000000000000e+02 zlo zhi

Masses

1 12.011
2 12.011
3 18.998
4 18.998
5 15.9994
6 1.008
7 15.9994
8 1.008

Pair Coeffs # lj/cut/coul/long/intel

1 0.066 3.5
2 0.066 3.5
3 0.053 2.95
4 0.053 2.95
5 0.15535 3.166
6 0 2.058
7 0.01195 3.81
8 0 1

Bond Coeffs # harmonic/intel

1 268 1.529
2 367 1.36
3 600 1
4 600 1

Angle Coeffs # harmonic/intel

1 58.35 112.7
2 77 109.1
3 50 109.5
4 75 109.47

Dihedral Coeffs # opls/intel

1 0.3 -0.4 0.4 0
2 -2.5 0 0.25 0
3 1.3 -0.05 0.2 0

Atoms # full

4025 1 2 2.3999999999999999e-01 3.6525645527914894e+00 2.6143495245500943e+00 4.0942324007322268e+00 1 0 0
4026 1 4 -1.2000000000000000e-01 3.0776810827319254e+00 1.4780930753786719e+00 4.3753324317456759e+00 1 0 0
4022 1 2 2.3999999999999999e-01 2.4999231178376284e+00 3.6750142718569379e+00 3.9986322321438035e+00 1 0 0
4024 1 4 -1.2000000000000000e-01 1.8118513390020357e+00 3.4661500447034652e+00 2.8704401374166744e+00 1 0 0
4027 1 4 -1.2000000000000000e-01 4.4263879371008690e+00 2.9061570766334461e+00 5.1493147671059836e+00 1 0 0
4030 1 4 -1.2000000000000000e-01 3.5765433995315563e+00 1.9004588342106183e+00 1.8396580481344136e+00 1 0 0
4028 1 2 2.3999999999999999e-01 4.4488824194858756e+00 2.3366199823088309e+00 2.8161275974165796e+00 1 0 0
4019 1 2 2.3999999999999999e-01 1.6973311390184878e+00 4.0060580466293674e+00 5.2359921846229804e+00 1 0 0
4023 1 4 -1.2000000000000000e-01 3.0795976503808942e+00 4.8332882706686782e+00 3.8226219470408842e+00 1 0 0
4029 1 4 -1.2000000000000000e-01 5.0016235188838465e+00 3.5301452369375341e+00 2.4446083914293926e+00 1 0 0
4031 1 2 2.3999999999999999e-01 5.6485948002195308e+00 1.3237608681986115e+00 3.0440273380078136e+00 1 0 0
4016 1 2 2.3999999999999999e-01 2.8320798900494931e-01 4.5213073542004221e+00 5.0252392413584070e+00 1 0 0
4021 1 4 -1.2000000000000000e-01 2.4842744998492918e+00 4.7641085452301217e+00 6.0330140597090907e+00 1 0 0
4020 1 4 -1.2000000000000000e-01 1.5097751154871948e+00 2.8088689104185454e+00 5.8761591443936778e+00 1 0 0
4013 1 2 2.3999999999999999e-01 1.2298435202575356e-01 6.0158529951481086e+00 4.5606839130111583e+00 1 0 0
4015 1 4 -1.2000000000000000e-01 9.0902152869588959e-01 6.0806714679128637e+00 3.4616808482487942e+00 1 0 0
4032 1 4 -1.2000000000000000e-01 6.4994378981554020e+00 1.7357020850191793e+00 4.0426416080373464e+00 1 0 0
4033 1 4 -1.2000000000000000e-01 6.2992657960926248e+00 1.1703017321977103e+00 1.8366515225448419e+00 1 0 0
4117 1 4 -1.2000000000000000e-01 9.9317690445534090e+00 3.5823080661383822e+00 4.1339215311927759e+00 1 0 0
4115 1 2 2.3999999999999999e-01 1.0724207723003431e+01 4.6843870359082684e+00 3.9966497626048509e+00 1 0 0
4120 1 4 -1.2000000000000000e-01 9.4708778561741660e+00 4.9175521368276440e+00 1.9861398617260049e+00 1 0 0
4116 1 4 -1.2000000000000000e-01 1.0899013456851126e+01 5.2174524079747009e+00 5.2748646992069776e+00 1 0 0
4113 1 4 -1.2000000000000000e-01 1.1829521048940620e+01 3.9478690348052661e+00 2.0841711166210968e+00 1 0 0
4110 1 4 -1.2000000000000000e-01 1.1901127764446850e+01 1.9515819401931196e+00 4.0015574887448802e+00 1 0 0
4112 1 2 2.3999999999999999e-01 1.2046596097316780e+01 4.2145810553001883e+00 3.4023723357213140e+00 1 0 0
4118 1 2 2.3999999999999999e-01 9.8322362976137843e+00 5.5540300708252177e+00 3.1281193378710532e+00 1 0 0
4119 1 4 -1.2000000000000000e-01 8.6567745926889330e+00 5.6892817550609154e+00 3.7485496796931610e+00 1 0 0
4109 1 2 2.3999999999999999e-01 1.2759873592710735e+01 2.9686256322586475e+00 4.1032998463206942e+00 1 0 0
4111 1 4 -1.2000000000000000e-01 1.3880528804615329e+01 2.7299645255558285e+00 3.4342820655569448e+00 1 0 0
4098 1 4 -1.2000000000000000e-01 1.5770725768984539e+01 4.1563441008689370e+00 4.6876201182056203e+00 1 0 0
4102 1 4 -1.2000000000000000e-01 1.5632933874203669e+01 1.4848963500812571e+00 4.6483498753854491e+00 1 0 0
4106 1 2 2.3999999999999999e-01 1.2988661717014509e+01 3.2750970543048781e+00 5.6181196621499900e+00 1 0 0
4100 1 2 2.3999999999999999e-01 1.5549323178356671e+01 2.1415519659785551e+00 5.8751067354429480e+00 1 0 0
4107 1 4 -1.2000000000000000e-01 1.3388172935317419e+01 4.5088066517172685e+00 5.8119475908271818e+00 1 0 0
4097 1 2 2.3999999999999999e-01 1.6288668474068082e+01 3.4373446707930997e+00 5.7341202590572609e+00 1 0 0
4094 1 2 2.3999999999999999e-01 1.7839211947600347e+01 3.2284378475778963e+00 5.4582307662799732e+00 1 0 0
4095 1 4 -1.2000000000000000e-01 1.7912090568117083e+01 2.3724942419233686e+00 4.4140870723500107e+00 1 0 0
4114 1 4 -1.2000000000000000e-01 1.2892140252151615e+01 5.2960917488742245e+00 3.2917162977337062e+00 1 0 0
4096 1 4 -1.2000000000000000e-01 1.8295514788551134e+01 4.4390016404967865e+00 4.8999304246924007e+00 1 0 0
4086 1 4 -1.2000000000000000e-01 2.0364034237524333e+01 1.9365242624192656e+00 3.9399565895268394e+00 1 0 0
4085 1 2 2.3999999999999999e-01 2.0789926567045100e+01 1.6355699131055128e+00 5.1313655492752934e+00 1 0 0
4082 1 2 2.3999999999999999e-01 2.0354461279270748e+01 1.5336985247442472e-01 5.4458504033049353e+00 1 0 0
4089 1 4 -1.2000000000000000e-01 2.0681032353728586e+01 3.8637390100415203e+00 5.6566617091091222e+00 1 0 0
4084 1 4 -1.2000000000000000e-01 1.9013306906868284e+01 7.0386015004657188e-02 5.1215155828128527e+00 1 0 0
3750 1 4 -1.2000000000000000e-01 7.9570717789959244e-01 1.1610667026094283e+01 3.2184737644695067e+00 1 0 0
4014 1 4 -1.2000000000000000e-01 5.7375124291423485e-01 6.9296592216855011e+00 5.4943273426165771e+00 1 0 0
32899 1 4 -1.2000000000000000e-01 4.9398995302530881e+00 8.8366895790362747e+00 5.5073733298840866e+00 1 0 0
32895 1 4 -1.2000000000000000e-01 5.0173819712906678e+00 1.1001717506852673e+01 4.2615908823241808e+00 1 0 0
32894 1 2 2.3999999999999999e-01 5.1452517534432758e+00 1.1070481316513105e+01 5.6085043684575346e+00 1 0 0
32897 1 2 2.3999999999999999e-01 5.8062134024955929e+00 9.7655523854629234e+00 5.9631441184224645e+00 1 0 0
32896 1 4 -1.2000000000000000e-01 3.9272726054539673e+00 1.1188771311664697e+01 6.1984038523596183e+00 1 0 0
32898 1 4 -1.2000000000000000e-01 6.9842228161011848e+00 9.4673104698096431e+00 5.3768974614490306e+00 1 0 0
4126 1 4 -1.2000000000000000e-01 9.7806812636429363e+00 7.8865959377487158e+00 4.8790325265319892e+00 1 0 0
4122 1 4 -1.2000000000000000e-01 9.5534473232241748e+00 7.6740293422127035e+00 1.9126338697481315e+00 1 0 0
4121 1 2 2.3999999999999999e-01 1.0362692476484934e+01 6.9928216557465799e+00 2.7672128071307953e+00 1 0 0
4129 1 4 -1.2000000000000000e-01 1.0097437870889216e+01 1.0008339832832146e+01 3.1243621823819527e+00 1 0 0
4124 1 2 2.3999999999999999e-01 1.0807759548088983e+01 7.8524830758148427e+00 3.9559891605463471e+00 1 0 0
4127 1 2 2.3999999999999999e-01 1.1213978056702297e+01 9.3292316467197143e+00 3.5883039907971646e+00 1 0 0
4128 1 4 -1.2000000000000000e-01 1.1565241233747340e+01 9.8935827339078148e+00 4.7810727504929336e+00 1 0 0
32890 1 4 -1.2000000000000000e-01 7.3596303813833241e+00 1.2011095599089426e+01 4.0954645849541018e+00 1 0 0
4123 1 4 -1.2000000000000000e-01 1.1433141139752443e+01 6.6931481792139431e+00 1.9654016750381229e+00 1 0 0
4131 1 4 -1.2000000000000000e-01 1.1877325971625552e+01 9.1387990296424011e+00 1.2940876023751564e+00 1 0 0
32889 1 4 -1.2000000000000000e-01 8.3366262206714374e+00 1.1449053284350628e+01 5.9010376095931827e+00 1 0 0
4134 1 4 -1.2000000000000000e-01 1.2004773748725844e+01 1.1758031755481067e+01 1.9863828952207008e+00 1 0 0
4125 1 4 -1.2000000000000000e-01 1.1923741225957000e+01 7.4030017966682955e+00 4.6637617918010399e+00 1 0 0
4130 1 2 2.3999999999999999e-01 1.2388533106041308e+01 9.5267369460849842e+00 2.5281659794570950e+00 1 0 0
4132 1 4 -1.2000000000000000e-01 1.3399055736005142e+01 8.6203774875029371e+00 2.8619757975713989e+00 1 0 0
30111 1 4 -1.2000000000000000e-01 1.6241339592595999e+01 8.1845321717265360e+00 5.3491485038661724e+00 2 0 0
4137 1 4 -1.2000000000000000e-01 1.4399383713183331e+01 1.0530652613083621e+01 4.1514769426730247e+00 1 0 0
4133 1 2 2.3999999999999999e-01 1.3014211278639880e+01 1.0906104510360469e+01 2.3253904933593379e+00 1 0 0
4135 1 4 -1.2000000000000000e-01 1.3928578083060074e+01 1.0843701325217005e+01 1.2704365977473306e+00 1 0 0
4136 1 2 2.3999999999999999e-01 1.3738881639336206e+01 1.1552190648593745e+01 3.5924356440364207e+00 1 0 0
4138 1 4 -1.2000000000000000e-01 1.2841451819175935e+01 1.2001505041755063e+01 4.5124515838243271e+00 1 0 0
4140 1 4 -1.2000000000000000e-01 1.5720244816506282e+01 1.2144739841203114e+01 2.4325290463105533e+00 1 0 0
30106 1 4 -1.2000000000000000e-01 1.8582289509856036e+01 6.8635153288695046e+00 5.9213588821326928e+00 2 0 0
30102 1 4 -1.2000000000000000e-01 1.8555413642139062e+01 9.5648551346279760e+00 4.6973844451943796e+00 2 0 0
30096 1 4 -1.2000000000000000e-01 2.0823000099169537e+01 6.6141200175584816e+00 4.8632424324811412e+00 2 0 0
30097 1 4 -1.2000000000000000e-01 2.0173057086439780e+01 7.9528153247759228e+00 3.0945722452366966e+00 2 0 0
30101 1 2 2.3999999999999999e-01 1.9412820683630784e+01 9.2235421137553857e+00 5.6859788997121345e+00 2 0 0
30098 1 2 2.3999999999999999e-01 2.0898139005821712e+01 9.0267658148177663e+00 5.1893034597731873e+00 2 0 0
30095 1 2 2.3999999999999999e-01 2.1064423682053210e+01 7.8433182791217080e+00 4.1869326500714914e+00 2 0 0
30099 1 4 -1.2000000000000000e-01 2.1290781567936470e+01 1.0166582832498067e+01 4.4389776005710129e+00 2 0 0
32891 1 2 2.3999999999999999e-01 6.0204390826733674e+00 1.2336311411756846e+01 5.8630252058612511e+00 1 0 0
3751 1 4 -1.2000000000000000e-01 3.4724891577238365e-01 1.3150055843883395e+01 4.8052529036397127e+00 1 0 0
3754 1 4 -1.2000000000000000e-01 2.6739238669266614e+00 1.3097446739006982e+01 3.6945041615482404e+00 1 0 0
3752 1 2 2.3999999999999999e-01 1.6958538502408989e+00 1.3630799134767173e+01 2.9009390699134063e+00 1 0 0
3757 1 4 -1.2000000000000000e-01 3.1739387789514257e+00 1.5201962633098766e+01 2.5915893589241259e+00 1 0 0
3755 1 2 2.3999999999999999e-01 1.8999238477297771e+00 1.5167236518362431e+01 2.9615011619943714e+00 1 0 0
3758 1 2 2.3999999999999999e-01 1.5340363860537560e+00 1.5979241782298663e+01 4.2055594353384169e+00 1 0 0
3759 1 4 -1.2000000000000000e-01 2.3188980125471179e+00 1.5610790492773200e+01 5.2688409612361307e+00 1 0 0
3766 1 4 -1.2000000000000000e-01 4.2552655559837254e+00 1.7462456031496114e+01 4.0567756866472582e+00 1 0 0
3761 1 2 2.3999999999999999e-01 1.7826934147701663e+00 1.7509558129822597e+01 3.9695025926521117e+00 1 0 0
3764 1 2 2.3999999999999999e-01 3.1930209700613590e+00 1.8008018411777492e+01 3.4871415845566016e+00 1 0 0
3765 1 4 -1.2000000000000000e-01 3.3330645840980040e+00 1.7615452871299723e+01 2.2181146768910240e+00 1 0 0
3763 1 4 -1.2000000000000000e-01 7.4320172348164859e-01 1.7919855935400371e+01 3.1730023382918029e+00 1 0 0
3762 1 4 -1.2000000000000000e-01 1.6059188497080032e+00 1.8022826121302799e+01 5.2543034689294288e+00 1 0 0
3753 1 4 -1.2000000000000000e-01 1.9108389101355705e+00 1.3226163544991657e+01 1.5768769629334669e+00 1 0 0
3760 1 4 -1.2000000000000000e-01 2.1993137100335475e-01 1.5825348182624131e+01 4.5204816839616297e+00 1 0 0
3756 1 4 -1.2000000000000000e-01 1.0423650064942414e+00 1.5587182755062651e+01 2.0065652519900290e+00 1 0 0
3749 1 2 2.3999999999999999e-01 4.6490644643002488e-01 1.2917835928709245e+01 3.4204445746939589e+00 1 0 0
32892 1 4 -1.2000000000000000e-01 5.3601418234903591e+00 1.3363990236555447e+01 5.2835889582029996e+00 1 0 0
32888 1 2 2.3999999999999999e-01 7.5250082529489442e+00 1.2381447361593422e+01 5.3543557903166983e+00 1 0 0
32886 1 4 -1.2000000000000000e-01 9.5646742057651686e+00 1.3298302322470382e+01 4.8863848608391347e+00 1 0 0
32885 1 2 2.3999999999999999e-01 8.3363353218350049e+00 1.3783822605446920e+01 5.3630053781046465e+00 1 0 0
32887 1 4 -1.2000000000000000e-01 7.8215078932188904e+00 1.4634944428991693e+01 4.3681668763522365e+00 1 0 0
32878 1 4 -1.2000000000000000e-01 1.0240152845390563e+01 1.6116319507386052e+01 4.7720727175185198e+00 1 0 0
32875 1 4 -1.2000000000000000e-01 7.8100559443597630e+00 1.6982100705767351e+01 5.4401238031988628e+00 1 0 0
32873 1 2 2.3999999999999999e-01 8.9260144762225657e+00 1.7631607414809967e+01 5.8735296866792064e+00 1 0 0
32876 1 2 2.3999999999999999e-01 1.0005484821836877e+01 1.6575781841722225e+01 6.0200693243393646e+00 1 0 0
4143 1 4 -1.2000000000000000e-01 1.3427456188669860e+01 1.4640137197147334e+01 3.4690092359818427e+00 1 0 0
4139 1 2 2.3999999999999999e-01 1.4785516769097217e+01 1.2644246679148520e+01 3.2787944195658842e+00 1 0 0
4144 1 4 -1.2000000000000000e-01 1.3725031469695235e+01 1.3864469028634534e+01 1.4999827693888159e+00 1 0 0
4141 1 4 -1.2000000000000000e-01 1.5421436266745186e+01 1.2802385972414681e+01 4.5262029202341676e+00 1 0 0
4142 1 2 2.3999999999999999e-01 1.4342893599437234e+01 1.4019211584322077e+01 2.6936053779785007e+00 1 0 0
4145 1 2 2.3999999999999999e-01 1.5447014215012887e+01 1.5187387359782754e+01 2.4607606052711355e+00 1 0 0
4148 1 2 2.3999999999999999e-01 1.6272656159658265e+01 1.5611989238321010e+01 3.7264650835049662e+00 1 0 0
4146 1 4 -1.2000000000000000e-01 1.4762711175431793e+01 1.6218305118567169e+01 1.9851016153503731e+00 1 0 0
4147 1 4 -1.2000000000000000e-01 1.6215025155092736e+01 1.4643564990783014e+01 1.4462110399889805e+00 1 0 0
4150 1 4 -1.2000000000000000e-01 1.5445949204624300e+01 1.5604160972056867e+01 4.8083972841379978e+00 1 0 0
4151 1 2 2.3999999999999999e-01 1.6818799882969163e+01 1.7015994173806622e+01 3.6473354312746737e+00 1 0 0
4149 1 4 -1.2000000000000000e-01 1.7310618397805669e+01 1.4693501302926844e+01 3.9786828973356987e+00 1 0 0
4155 1 4 -1.2000000000000000e-01 1.7083837586299278e+01 1.7401632468915487e+01 1.2915251550498252e+00 1 0 0
4152 1 4 -1.2000000000000000e-01 1.7331782141193841e+01 1.7232429946875030e+01 4.8517178118091628e+00 1 0 0
4154 1 2 2.3999999999999999e-01 1.7760563995147766e+01 1.7333398351452676e+01 2.3989341647448703e+00 1 0 0
4153 1 4 -1.2000000000000000e-01 1.5757509283859552e+01 1.7838592825737308e+01 3.5184159007438591e+00 1 0 0
4156 1 4 -1.2000000000000000e-01 1.8682869436590970e+01 1.6256895210067267e+01 2.1922572488929362e+00 1 0 0
4159 1 4 -1.2000000000000000e-01 1.9575908802767547e+01 1.8284998683467403e+01 3.6358197607998277e+00 1 0 0
3768 1 4 -1.2000000000000000e-01 4.6240821555056835e+00 1.9747163033215763e+01 2.9764306984265771e+00 1 0 0
3767 1 2 2.3999999999999999e-01 3.4279546208489267e+00 1.9595540339099582e+01 3.5668338177499255e+00 1 0 0
3769 1 4 -1.2000000000000000e-01 3.4761845072369195e+00 1.9868997482737417e+01 4.9118182030533246e+00 1 0 0
3772 1 4 -1.2000000000000000e-01 2.3525431261637992e+00 2.0070819858847347e+01 1.5938498083429664e+00 1 0 0
3770 1 2 2.3999999999999999e-01 2.3982103222888931e+00 2.0460412769606442e+01 2.8757918257970796e+00 1 0 0
3771 1 4 -1.2000000000000000e-01 1.1538245514823651e+00 2.0320651944134251e+01 3.4531177843434420e+00 1 0 0
32874 1 4 -1.2000000000000000e-01 9.4564945168817776e+00 1.8517458835489460e+01 4.9919673507419571e+00 1 0 0
32865 1 4 -1.2000000000000000e-01 7.1743909452091081e+00 1.9761410696574991e+01 5.0184513742386549e+00 1 0 0
32808 1 4 -1.2000000000000000e-01 1.2096065109309540e+01 2.0233232216841106e+01 5.6493703190680682e+00 1 0 0
4162 1 4 -1.2000000000000000e-01 1.7064593131234670e+01 1.9955238960727666e+01 1.9143292701719739e+00 1 0 0
32809 1 4 -1.2000000000000000e-01 1.4027128624088650e+01 2.0506480703864515e+01 4.5762588680961187e+00 1 0 0
4161 1 4 -1.2000000000000000e-01 1.7626991194386484e+01 2.0002621180862711e+01 4.1244311626790031e+00 1 0 0
32807 1 2 2.3999999999999999e-01 1.3264594384366276e+01 2.0994641633383861e+01 5.6476584623388373e+00 1 0 0
4160 1 2 2.3999999999999999e-01 1.8091762626405178e+01 1.9902373830726205e+01 2.7852038061480511e+00 1 0 0
4157 1 2 2.3999999999999999e-01 1.8753913139332386e+01 1.8519306819255380e+01 2.6101192629453203e+00 1 0 0
4158 1 4 -1.2000000000000000e-01 1.9514541866283583e+01 1.8612095913814180e+01 1.4477526216423180e+00 1 0 0
4163 1 2 2.3999999999999999e-01 1.8952099419749981e+01 2.1196179593441386e+01 2.4775517436926613e+00 1 0 0
4165 1 4 -1.2000000000000000e-01 2.0078490951835605e+01 2.1150475911684776e+01 3.1430754580044176e+00 1 0 0
4164 1 4 -1.2000000000000000e-01 1.9326426698758794e+01 2.1087992656760481e+01 1.2083182949482045e+00 1 0 0
8016 1 4 -1.2000000000000000e-01 2.0638048782293822e+01 1.9894298588191319e+01 5.6876740425223176e+00 0 1 0
30301 1 4 -1.2000000000000000e-01 1.9114566023726260e+00 3.1104142614060193e-01 7.6807298794656322e+00 2 0 0
30294 1 4 -1.2000000000000000e-01 3.8774942126425378e+00 1.7831129023934558e+00 8.6469772795186035e+00 2 0 0
30293 1 2 2.3999999999999999e-01 4.2394336759312781e+00 8.1050912190765101e-01 9.4802476787873147e+00 2 0 0
30303 1 4 -1.2000000000000000e-01 1.2623691902955414e+00 1.5724824392858252e+00 9.8204544387471557e+00 2 0 0
30290 1 2 2.3999999999999999e-01 5.8179745094222417e+00 8.2762044290218117e-01 9.6649306064327973e+00 2 0 0
30295 1 4 -1.2000000000000000e-01 3.7397478139919738e+00 1.1724205636209959e+00 1.0678005570773248e+01 2 0 0
30302 1 2 2.3999999999999999e-01 1.0764957059424629e+00 2.0656564294460816e-01 9.8238074651871869e+00 2 0 0
30291 1 4 -1.2000000000000000e-01 6.1018478150972664e+00 1.6040851751817937e+00 1.0746571388652118e+01 2 0 0
30288 1 4 -1.2000000000000000e-01 6.1210936807643028e+00 6.0050880593434941e-01 7.2469707167520943e+00 2 0 0
30289 1 4 -1.2000000000000000e-01 6.5005373385306662e+00 2.5531551899191540e+00 8.2252592895839545e+00 2 0 0
4108 1 4 -1.2000000000000000e-01 1.1870767194774526e+01 3.0544040440850546e+00 6.3047290849455351e+00 1 0 0
30287 1 2 2.3999999999999999e-01 6.6253294816506445e+00 1.2193777165615458e+00 8.3681485598766852e+00 2 0 0
30286 1 4 -1.2000000000000000e-01 8.7112146522078788e+00 1.6740760195699305e+00 7.4517501254419853e+00 2 0 0
30284 1 2 2.3999999999999999e-01 8.1815753720915616e+00 9.3638883326633526e-01 8.5094820468556556e+00 2 0 0
30282 1 4 -1.2000000000000000e-01 8.3530843952174685e+00 2.5515549131454560e+00 1.0216074117899428e+01 2 0 0
30281 1 2 2.3999999999999999e-01 8.9018327172663216e+00 1.3482909593714880e+00 9.8808572869584772e+00 2 0 0
30278 1 2 2.3999999999999999e-01 1.0426013222212054e+01 1.6418735374122488e+00 9.7601716859000174e+00 2 0 0
30275 1 2 2.3999999999999999e-01 1.1372278684914056e+01 6.0871618680359929e-01 8.9868562757237083e+00 2 0 0
30276 1 4 -1.2000000000000000e-01 1.0989470865818911e+01 5.7485530799905038e-01 7.6654397209283731e+00 2 0 0
30280 1 4 -1.2000000000000000e-01 1.0889021807388071e+01 1.7676116324319309e+00 1.1057534470109234e+01 2 0 0
30283 1 4 -1.2000000000000000e-01 8.6190824247818103e+00 4.6235296445490043e-01 1.0867739027941404e+01 2 0 0
30279 1 4 -1.2000000000000000e-01 1.0601303500483501e+01 2.8713936909780995e+00 9.2116902684492281e+00 2 0 0
30277 1 4 -1.2000000000000000e-01 1.2653843482197773e+01 1.1266882480798923e+00 9.0928631190273990e+00 2 0 0
4105 1 4 -1.2000000000000000e-01 1.3550762936944487e+01 1.1246088536770147e+00 6.3467194212616205e+00 1 0 0
4103 1 2 2.3999999999999999e-01 1.4095936964518378e+01 2.3617291268856300e+00 6.3636642480285754e+00 1 0 0
4101 1 4 -1.2000000000000000e-01 1.6098331543809358e+01 1.3747858193520475e+00 6.9060848382332436e+00 1 0 0
4099 1 4 -1.2000000000000000e-01 1.6164092912929739e+01 4.2394583132009318e+00 6.8806504466360252e+00 1 0 0
4104 1 4 -1.2000000000000000e-01 1.4136130308562112e+01 2.7194099906072000e+00 7.5630675179582356e+00 1 0 0
10715 1 2 2.3999999999999999e-01 1.6645061262078425e+01 2.2641107121763340e+00 1.0942819847187584e+01 -1 0 0
10709 1 2 2.3999999999999999e-01 1.4829383388022707e+01 4.1314600383127091e+00 1.1085164657537121e+01 -1 0 0
10710 1 4 -1.2000000000000000e-01 1.4110086306025936e+01 3.9921191178447817e+00 9.9300496126446731e+00 -1 0 0
10713 1 4 -1.2000000000000000e-01 1.4316952417264543e+01 1.8713512917768358e+00 1.1513863255332812e+01 -1 0 0
10712 1 2 2.3999999999999999e-01 1.5381093200827346e+01 2.7898161200840446e+00 1.1642490402826802e+01 -1 0 0
10706 1 2 2.3999999999999999e-01 1.5733213358922148e+01 5.4111148039740495e+00 1.0958689667019549e+01 -1 0 0
10718 1 2 2.3999999999999999e-01 1.7020812059425687e+01 8.2605376827478805e-01 1.1201110743966064e+01 -1 0 0
10717 1 4 -1.2000000000000000e-01 1.6488215075896534e+01 2.3802149198035925e+00 9.6525205423608895e+00 -1 0 0
10707 1 4 -1.2000000000000000e-01 1.6797800753733419e+01 5.2915420418149539e+00 1.0138518852476254e+01 -1 0 0
10716 1 4 -1.2000000000000000e-01 1.7665613773427591e+01 3.0947842499231752e+00 1.1278289083558100e+01 -1 0 0
10711 1 4 -1.2000000000000000e-01 1.3854010346530982e+01 4.4269224166879688e+00 1.1936237109970923e+01 -1 0 0
10719 1 4 -1.2000000000000000e-01 1.8070811484853877e+01 6.4806095171156763e-01 1.0319360244453915e+01 -1 0 0
4093 1 4 -1.2000000000000000e-01 1.8417924311353556e+01 1.5553369699018100e+00 7.2880804924771088e+00 1 0 0
4088 1 2 2.3999999999999999e-01 2.0308649531370950e+01 2.6823782214579297e+00 6.2304416817651713e+00 1 0 0
4091 1 2 2.3999999999999999e-01 1.8813907861378457e+01 2.7429182862002368e+00 6.6354429539436453e+00 1 0 0
4092 1 4 -1.2000000000000000e-01 1.8747504402349648e+01 3.6530339280084916e+00 7.6196741463618523e+00 1 0 0
4090 1 4 -1.2000000000000000e-01 2.1166334138114546e+01 2.6330197989623221e+00 7.3433170532545979e+00 1 0 0
1189 1 4 -1.2000000000000000e-01 2.1201498945940589e+01 4.0418855818782671e+00 1.1395768152630952e+01 1 0 0
32910 1 4 -1.2000000000000000e-01 4.0181799866206100e+00 6.6593307336025358e+00 9.8589780749023888e+00 1 0 0
32907 1 4 -1.2000000000000000e-01 4.5747553933635503e+00 6.9761856682684655e+00 7.4296458314079548e+00 1 0 0
32911 1 4 -1.2000000000000000e-01 2.3539128206686262e+00 6.3738066030409142e+00 8.4572630301783533e+00 1 0 0
32917 1 4 -1.2000000000000000e-01 1.2127034555119629e+00 6.2411511971340143e+00 1.0869391864872364e+01 1 0 0
32908 1 4 -1.2000000000000000e-01 2.8911514119496191e+00 8.4315766080470027e+00 7.0274120439515650e+00 1 0 0
32906 1 2 2.3999999999999999e-01 3.8383162634332040e+00 8.0462326505327635e+00 7.9571955119993367e+00 1 0 0
32915 1 2 2.3999999999999999e-01 1.5991776653348975e+00 7.4766708851775379e+00 1.1271317646223482e+01 1 0 0
32909 1 2 2.3999999999999999e-01 3.0651903214745682e+00 7.3175385289255530e+00 9.1182177387364192e+00 1 0 0
32912 1 2 2.3999999999999999e-01 2.0855761203195509e+00 8.2336399173077410e+00 1.0015475917572930e+01 1 0 0
32914 1 4 -1.2000000000000000e-01 2.6592842598363839e+00 9.4098884569543788e+00 1.0455256615039175e+01 1 0 0
32913 1 4 -1.2000000000000000e-01 1.0175925457478647e+00 8.6078321317832351e+00 9.2599495380747712e+00 1 0 0
32904 1 4 -1.2000000000000000e-01 4.1598328246348570e+00 1.0382339898275287e+01 8.5192853260312873e+00 1 0 0
32903 1 2 2.3999999999999999e-01 4.7951288324811721e+00 9.2113134564857848e+00 8.3766549503238483e+00 1 0 0
32905 1 4 -1.2000000000000000e-01 5.2989825963559021e+00 8.8686644063897031e+00 9.6158237160039413e+00 1 0 0
32900 1 2 2.3999999999999999e-01 6.0384952779182415e+00 9.4236175423776167e+00 7.5017713186210147e+00 1 0 0
32918 1 2 2.3999999999999999e-01 3.4815667839221809e-01 8.1062955135788801e+00 1.2006631899057835e+01 1 0 0
20004 1 4 -1.2000000000000000e-01 1.0835191821964150e+00 1.1966255513674229e+01 1.1323182958254693e+01 2 2 0
32920 1 4 -1.2000000000000000e-01 6.9352611849668688e-01 9.3823542681226062e+00 1.2253501527204417e+01 1 0 0
32902 1 4 -1.2000000000000000e-01 6.8787530729339954e+00 8.3465400343123228e+00 7.5347206255861163e+00 1 0 0
32901 1 4 -1.2000000000000000e-01 6.7829557476017861e+00 1.0307008788788449e+01 8.1307759132068984e+00 1 0 0
30135 1 4 -1.2000000000000000e-01 7.5306972574415099e+00 7.7071171551189508e+00 1.0564663029978277e+01 2 0 0
30130 1 4 -1.2000000000000000e-01 1.0035963441765277e+01 8.1744842744780648e+00 9.7769794412231903e+00 2 0 0
30128 1 2 2.3999999999999999e-01 1.0202307848472232e+01 9.4208551895399992e+00 1.0355296394084128e+01 2 0 0
30132 1 4 -1.2000000000000000e-01 7.9947393520101713e+00 1.0402505259098279e+01 1.0242533810351613e+01 2 0 0
30125 1 2 2.3999999999999999e-01 1.0792673446781331e+01 1.0436156555248768e+01 9.3916533669462225e+00 2 0 0
30131 1 2 2.3999999999999999e-01 8.8254125075156722e+00 9.7112494475119995e+00 1.1079161882951833e+01 2 0 0
30126 1 4 -1.2000000000000000e-01 9.8670313287788201e+00 1.0734957268792174e+01 8.4330014347790669e+00 2 0 0
30127 1 4 -1.2000000000000000e-01 1.1034505393073472e+01 1.1571858679425917e+01 1.0116747954741298e+01 2 0 0
30134 1 2 2.3999999999999999e-01 8.0027082177208779e+00 8.4733045905546369e+00 1.1654957517779222e+01 2 0 0
30133 1 4 -1.2000000000000000e-01 9.2027491116887425e+00 1.0454776088374356e+01 1.2159326713246418e+01 2 0 0
30129 1 4 -1.2000000000000000e-01 1.1125223912214070e+01 9.3787807854598402e+00 1.1317739875767289e+01 2 0 0
30123 1 4 -1.2000000000000000e-01 1.1654986274617384e+01 9.0000356219067807e+00 7.6904013238998008e+00 2 0 0
30122 1 2 2.3999999999999999e-01 1.2019923737837258e+01 9.9897707479501765e+00 8.6070000986252158e+00 2 0 0
30139 1 4 -1.2000000000000000e-01 9.6437713186607930e+00 6.8970803533241272e+00 1.1980965743879024e+01 2 0 0
30136 1 4 -1.2000000000000000e-01 6.9056382368905131e+00 9.0464631481572280e+00 1.2270672680227376e+01 2 0 0
30124 1 4 -1.2000000000000000e-01 1.2339362976128660e+01 1.1138370272609865e+01 7.9063337462507457e+00 2 0 0
30112 1 4 -1.2000000000000000e-01 1.6409337583074791e+01 1.0200287450036944e+01 6.0606728760331423e+00 2 0 0
30115 1 4 -1.2000000000000000e-01 1.3973647416083237e+01 9.2414739988932570e+00 6.6638193823828056e+00 2 0 0
30110 1 2 2.3999999999999999e-01 1.6325762597303790e+01 8.9022415849113337e+00 6.5027600302822890e+00 2 0 0
30109 1 4 -1.2000000000000000e-01 1.7163523768135029e+01 7.2669671967833169e+00 7.8756919772049745e+00 2 0 0
10708 1 4 -1.2000000000000000e-01 1.4943947585274707e+01 6.3374277878877114e+00 1.0409154268099845e+01 -1 0 0
30119 1 2 2.3999999999999999e-01 1.3361768652097380e+01 9.6495624303240177e+00 9.3418231771954368e+00 2 0 0
30121 1 4 -1.2000000000000000e-01 1.3227367715426544e+01 8.4914617988748144e+00 1.0038618836801829e+01 2 0 0
30120 1 4 -1.2000000000000000e-01 1.3493307026465585e+01 1.0588925037921053e+01 1.0344055560666712e+01 2 0 0
30113 1 2 2.3999999999999999e-01 1.4995347460999483e+01 8.8029320752625200e+00 7.3820772784094455e+00 2 0 0
30114 1 4 -1.2000000000000000e-01 1.4728611019045871e+01 7.5390343400813995e+00 7.7527803873470056e+00 2 0 0
30118 1 4 -1.2000000000000000e-01 1.5707354786489017e+01 9.1794691382830056e+00 9.6163918564438866e+00 2 0 0
30116 1 2 2.3999999999999999e-01 1.4779301316659549e+01 9.5916248816822023e+00 8.6867471945161103e+00 2 0 0
30117 1 4 -1.2000000000000000e-01 1.4998269373987096e+01 1.0901795300857700e+01 8.4621939994945485e+00 2 0 0
30107 1 2 2.3999999999999999e-01 1.7583329779228606e+01 8.4453022287099202e+00 7.3382562817946875e+00 2 0 0
30108 1 4 -1.2000000000000000e-01 1.7936930561740965e+01 9.3418817384491586e+00 8.3507093351614188e+00 2 0 0
10705 1 4 -1.2000000000000000e-01 1.7256773133754397e+01 6.9391699723545130e+00 1.1885539843277289e+01 -1 0 0
10699 1 4 -1.2000000000000000e-01 1.3412709424722046e+01 6.9391219839779952e+00 1.2153933407233213e+01 -1 0 0
11989 1 4 -1.2000000000000000e-01 1.7973492992076793e+01 1.2239501044411336e+01 7.8514135029510861e+00 0 0 0
11994 1 4 -1.2000000000000000e-01 1.8938544137765806e+01 1.1091865243260772e+01 1.0017267465256433e+01 0 0 0
30104 1 2 2.3999999999999999e-01 1.8842141162964914e+01 8.0767612234638104e+00 6.5851461972433558e+00 2 0 0
30103 1 4 -1.2000000000000000e-01 1.9480864840985816e+01 1.0309114785933826e+01 6.4431912887966183e+00 2 0 0
30105 1 4 -1.2000000000000000e-01 1.9717602644512642e+01 7.8137578653431046e+00 7.5745045271303022e+00 2 0 0
11996 1 2 2.3999999999999999e-01 2.0340417246168098e+01 1.2267954533281852e+01 1.1405732692336541e+01 0 0 0
12003 1 4 -1.2000000000000000e-01 2.0321074924452891e+01 9.4819602099397908e+00 1.1497179907021899e+01 0 0 0
11998 1 4 -1.2000000000000000e-01 2.1331486996349216e+01 1.1688254217164635e+01 1.0702462567879969e+01 0 0 0
11993 1 2 2.3999999999999999e-01 1.9085252996378284e+01 1.2307868958884638e+01 1.0562866896604419e+01 0 0 0
32893 1 4 -1.2000000000000000e-01 6.0011687996749528e+00 1.2525407209646859e+01 7.2146748874424755e+00 1 0 0
19999 1 4 -1.2000000000000000e-01 2.8496389318100661e+00 1.3630890224758129e+01 1.0441259207076891e+01 2 2 0
19995 1 4 -1.2000000000000000e-01 2.0820704428059176e+00 1.4608261822075065e+01 7.8409201040632768e+00 2 2 0
19997 1 2 2.3999999999999999e-01 1.9712074498053656e+00 1.4612687454866039e+01 1.0199705538579000e+01 2 2 0
19994 1 2 2.3999999999999999e-01 2.2438379609363142e+00 1.5460327078248634e+01 8.9302108725986500e+00 2 2 0
19991 1 2 2.3999999999999999e-01 3.6536424345644027e+00 1.6119473170148318e+01 8.7299363496498703e+00 2 2 0
19996 1 4 -1.2000000000000000e-01 1.3565240176098423e+00 1.6454254917750813e+01 8.7253224430264105e+00 2 2 0
19998 1 4 -1.2000000000000000e-01 1.9528142371882866e+00 1.5459727082695897e+01 1.1275309019110335e+01 2 2 0
19988 1 2 2.3999999999999999e-01 4.2305856815023954e+00 1.7200555494698964e+01 9.7272655616396904e+00 2 2 0
19989 1 4 -1.2000000000000000e-01 4.4009076675218264e+00 1.6524746888559925e+01 1.0858527184905130e+01 2 2 0
19993 1 4 -1.2000000000000000e-01 3.6469580555679877e+00 1.6702147273359778e+01 7.5172233333242513e+00 2 2 0
19992 1 4 -1.2000000000000000e-01 4.6138957053666827e+00 1.5171744889507739e+01 8.6589744816757381e+00 2 2 0
19987 1 4 -1.2000000000000000e-01 2.3163566330555883e+00 1.7867387444645971e+01 1.0622379870004263e+01 2 2 0
20000 1 2 2.3999999999999999e-01 5.4037575611069444e-01 1.3928648968368893e+01 1.0177705351116998e+01 2 2 0
19990 1 4 -1.2000000000000000e-01 5.4037623229698486e+00 1.7739819936974417e+01 9.2062004221776323e+00 2 2 0
19985 1 2 2.3999999999999999e-01 3.3519106885753192e+00 1.8367746253164913e+01 1.0002771055681954e+01 2 2 0
20001 1 4 -1.2000000000000000e-01 4.1822705259184489e-01 1.3179285756936904e+01 9.0739096276478595e+00 2 2 0
20003 1 2 2.3999999999999999e-01 1.2400991803717712e-01 1.2952715124176271e+01 1.1373599001829566e+01 2 2 0
32877 1 4 -1.2000000000000000e-01 1.1190647960524085e+01 1.7149690614268653e+01 6.2946279648917942e+00 1 0 0
32881 1 4 -1.2000000000000000e-01 1.0943739301546614e+01 1.4631456265388522e+01 6.6244946319071465e+00 1 0 0
32882 1 2 2.3999999999999999e-01 8.5609803554157597e+00 1.4373402248313736e+01 6.7401946235104369e+00 1 0 0
32879 1 2 2.3999999999999999e-01 9.8192421288020473e+00 1.5370536612622804e+01 6.8665333032963876e+00 1 0 0
32884 1 4 -1.2000000000000000e-01 8.7985869366216765e+00 1.3359758771479392e+01 7.6026496506241470e+00 1 0 0
32883 1 4 -1.2000000000000000e-01 7.4475971885598629e+00 1.5110755661550101e+01 7.0631488983020736e+00 1 0 0
32880 1 4 -1.2000000000000000e-01 9.7939135579497663e+00 1.5709180454090466e+01 8.1936529636891606e+00 1 0 0
3399 1 4 -1.2000000000000000e-01 9.7513387201437105e+00 1.5334904324328763e+01 1.1071575741465557e+01 1 0 0
3393 1 4 -1.2000000000000000e-01 7.6646266869323396e+00 1.3399701229709471e+01 1.1681506217075267e+01 1 0 0
32871 1 4 -1.2000000000000000e-01 7.4184325637784125e+00 1.7602059633892789e+01 7.5917334241607399e+00 1 0 0
3401 1 2 2.3999999999999999e-01 9.7690762531135409e+00 1.7508017508446546e+01 1.1995552043668605e+01 1 0 0
3403 1 4 -1.2000000000000000e-01 1.1045333173466316e+01 1.7696938219635815e+01 1.1527418572249722e+01 1 0 0
3402 1 4 -1.2000000000000000e-01 8.9744397267189555e+00 1.7799920840292646e+01 1.0904282231040890e+01 1 0 0
32872 1 4 -1.2000000000000000e-01 9.5455176711794323e+00 1.8280591101139134e+01 8.0980596315230642e+00 1 0 0
32870 1 2 2.3999999999999999e-01 8.4798840449402721e+00 1.8371878183195314e+01 7.1951309574085878e+00 1 0 0
3397 1 4 -1.2000000000000000e-01 7.3048409822018661e+00 1.6152215114501715e+01 1.2322002788997008e+01 1 0 0
11986 1 4 -1.2000000000000000e-01 1.6203217668210936e+01 1.2914337183705484e+01 9.7634354013876479e+00 0 0 0
11976 1 4 -1.2000000000000000e-01 1.2801089075977956e+01 1.5596237445738801e+01 1.0490004777775612e+01 0 0 0
11977 1 4 -1.2000000000000000e-01 1.3751937904834582e+01 1.3684877314100245e+01 1.0020918532376188e+01 0 0 0
11985 1 4 -1.2000000000000000e-01 1.5864865185816019e+01 1.3875303119126698e+01 7.8030440898405065e+00 0 0 0
11978 1 2 2.3999999999999999e-01 1.5056354334335634e+01 1.5731995843888901e+01 9.7329289272720043e+00 0 0 0
11980 1 4 -1.2000000000000000e-01 1.4475607855320805e+01 1.5906511301708463e+01 8.4985008699303659e+00 0 0 0
11975 1 2 2.3999999999999999e-01 1.4027266230302178e+01 1.4972811586182891e+01 1.0610415808877734e+01 0 0 0
11981 1 2 2.3999999999999999e-01 1.6521176670273473e+01 1.5282810189380857e+01 9.5066343798890660e+00 0 0 0
11984 1 2 2.3999999999999999e-01 1.6645877235732161e+01 1.3827185191536069e+01 8.8893936259913904e+00 0 0 0
11979 1 4 -1.2000000000000000e-01 1.5131771612513484e+01 1.6979237137723249e+01 1.0296783034845097e+01 0 0 0
11982 1 4 -1.2000000000000000e-01 1.7088247716245043e+01 1.5266843658821296e+01 1.0684048281316869e+01 0 0 0
11983 1 4 -1.2000000000000000e-01 1.7142754311864209e+01 1.6256831385413005e+01 8.7368516869764683e+00 0 0 0
11987 1 2 2.3999999999999999e-01 1.8068386672106460e+01 1.3479496306909750e+01 8.4007551821454864e+00 0 0 0
11995 1 4 -1.2000000000000000e-01 1.8057083807333768e+01 1.2470539318968624e+01 1.1372530880609419e+01 0 0 0
11972 1 2 2.3999999999999999e-01 1.4246685196966251e+01 1.4887461364971786e+01 1.2183252041771269e+01 0 0 0
11988 1 4 -1.2000000000000000e-01 1.8489563174603212e+01 1.4297543122182049e+01 7.4108782872131966e+00 0 0 0
11992 1 4 -1.2000000000000000e-01 2.0304075814768716e+01 1.3149868342018383e+01 8.6626734012576634e+00 0 0 0
11990 1 2 2.3999999999999999e-01 1.9183403620997655e+01 1.3400516734640730e+01 9.4305877037334085e+00 0 0 0
11991 1 4 -1.2000000000000000e-01 1.9345289987904877e+01 1.4668076854384573e+01 9.9431017882294963e+00 0 0 0
8008 1 4 -1.2000000000000000e-01 2.0413070933073222e+01 1.7552619745526854e+01 9.8160556221757833e+00 0 1 0
11997 1 4 -1.2000000000000000e-01 2.0783819865472957e+01 1.3544779707289564e+01 1.1686108147442683e+01 0 0 0
8010 1 4 -1.2000000000000000e-01 2.1461467270330495e+01 1.7941191582564887e+01 7.1295487776427091e+00 0 1 0
3715 1 4 -1.2000000000000000e-01 2.6422824514320165e-01 1.9336464592991572e+01 8.3533134647348692e+00 1 0 0
19980 1 4 -1.2000000000000000e-01 5.4423410041036675e+00 1.8419203248423944e+01 1.2011950742110864e+01 2 2 0
19986 1 4 -1.2000000000000000e-01 2.9284983981588790e+00 1.8801538729737032e+01 8.7567382985965398e+00 2 2 0
19982 1 2 2.3999999999999999e-01 3.8811954411732086e+00 1.9637972487629163e+01 1.0766242519320588e+01 2 2 0
19984 1 4 -1.2000000000000000e-01 2.8314490680040891e+00 2.0587884178198721e+01 1.0775557942770748e+01 2 2 0
19983 1 4 -1.2000000000000000e-01 4.8934536285931518e+00 2.0085744353178573e+01 9.9536892055760937e+00 2 2 0
32866 1 4 -1.2000000000000000e-01 5.7402611944411968e+00 1.9934280359517938e+01 6.7465590082037270e+00 1 0 0
19979 1 2 2.3999999999999999e-01 4.4395629291248779e+00 1.9340652346675977e+01 1.2189243787845761e+01 2 2 0
32864 1 2 2.3999999999999999e-01 6.9619016130926692e+00 2.0310506026712162e+01 6.2690509428166896e+00 1 0 0
32869 1 4 -1.2000000000000000e-01 9.2794555328586306e+00 2.0497478066230517e+01 6.7648486604052547e+00 1 0 0
32867 1 2 2.3999999999999999e-01 8.1027033126994912e+00 1.9880486313520713e+01 7.2206756013901314e+00 1 0 0
32868 1 4 -1.2000000000000000e-01 7.8258086376458769e+00 2.0146993690500935e+01 8.5286589569763027e+00 1 0 0
3411 1 4 -1.2000000000000000e-01 7.9976108669840951e+00 2.0192005361384567e+01 1.1981269902340571e+01 1 0 0
3410 1 2 2.3999999999999999e-01 9.2889413575368280e+00 2.0695049028017092e+01 1.2090919728110828e+01 1 0 0
3412 1 4 -1.2000000000000000e-01 9.9067723678867399e+00 2.0363144383148171e+01 1.0929417643797271e+01 1 0 0
32803 1 4 -1.2000000000000000e-01 1.2143168229940004e+01 2.0893874333464595e+01 8.1451744461247024e+00 1 0 0
32805 1 4 -1.2000000000000000e-01 1.4147214116525646e+01 1.9201569451661310e+01 6.9286507197117384e+00 1 0 0
32800 1 4 -1.2000000000000000e-01 1.3653378221882637e+01 1.9088766883119675e+01 9.5258439952897014e+00 1 0 0
32796 1 4 -1.2000000000000000e-01 1.6134463238321224e+01 1.9525904830864206e+01 9.0807515084472747e+00 1 0 0
32792 1 2 2.3999999999999999e-01 1.5964001760478236e+01 2.0675074286526616e+01 1.1301462792620343e+01 1 0 0
32804 1 2 2.3999999999999999e-01 1.4080680108979978e+01 2.0628750553036742e+01 6.8824869377890812e+00 1 0 0
32798 1 2 2.3999999999999999e-01 1.4045793524162622e+01 2.0402705554625580e+01 9.5163253622517257e+00 1 0 0
32789 1 2 2.3999999999999999e-01 1.7542478530669836e+01 2.0645491104116815e+01 1.1560623031517206e+01 1 0 0
32795 1 2 2.3999999999999999e-01 1.5568849360610958e+01 2.0613912157425329e+01 9.7938908733374657e+00 1 0 0
32794 1 4 -1.2000000000000000e-01 1.5427101772525063e+01 1.9611282828618009e+01 1.1983283502568922e+01 1 0 0
32790 1 4 -1.2000000000000000e-01 1.7964452797267271e+01 1.9568772861491542e+01 1.0889267206001206e+01 1 0 0
32806 1 4 -1.2000000000000000e-01 1.5383228334515076e+01 2.1136164526365491e+01 6.6653388566777121e+00 1 0 0
32801 1 2 2.3999999999999999e-01 1.3481132090628899e+01 2.1149252163977042e+01 8.2231442916128703e+00 1 0 0
32799 1 4 -1.2000000000000000e-01 1.3314494051694526e+01 2.0940310548998394e+01 1.0562171064428625e+01 1 0 0
8019 1 4 -1.2000000000000000e-01 1.8592664506234868e+01 2.1370304779973477e+01 6.6526339455967438e+00 0 1 0
8014 1 4 -1.2000000000000000e-01 1.9467442216440332e+01 1.9585233177106957e+01 8.4148604493820276e+00 0 1 0
8012 1 2 2.3999999999999999e-01 2.0786074498210262e+01 1.9904693123138259e+01 8.2037199061253894e+00 0 1 0
8015 1 2 2.3999999999999999e-01 2.0853709554349152e+01 2.0650659907827372e+01 6.8089382966861454e+00 0 1 0
8013 1 4 -1.2000000000000000e-01 2.1091381151848523e+01 2.0686001241141398e+01 9.2469887724484146e+00 0 1 0
24171 1 4 -1.2000000000000000e-01 9.0428906707075185e-01 6.8744838108008754e-01 1.6735061180621145e+01 3 2 0
24162 1 4 -1.2000000000000000e-01 3.5629134784102172e+00 2.4126391338575703e+00 1.7367887335856945e+01 3 2 0
24154 1 4 -1.2000000000000000e-01 1.8019213536162417e+00 4.7034452273312422e+00 1.7663486208310083e+01 3 2 0
32925 1 4 -1.2000000000000000e-01 5.3725284119702532e-01 5.2403548215559885e+00 1.3234735575206216e+01 1 0 0
24157 1 4 -1.2000000000000000e-01 4.7068798844492461e+00 4.6423190285260505e+00 1.8030017167794583e+01 3 2 0
30144 1 4 -1.2000000000000000e-01 6.1154791961958459e+00 5.9209071891520564e+00 1.4948092949189016e+01 2 0 0
30142 1 4 -1.2000000000000000e-01 7.4961606364037738e+00 5.6447611474757666e+00 1.2472032748520283e+01 2 0 0
30153 1 4 -1.2000000000000000e-01 8.1916157918266919e+00 5.4074165612909724e+00 1.7318266794889958e+01 2 0 0
30141 1 4 -1.2000000000000000e-01 8.8989178510980480e+00 5.8273583925598693e+00 1.4168199865309262e+01 2 0 0
30162 1 4 -1.2000000000000000e-01 1.0931467779736629e+01 5.8590215038862699e+00 1.7574157003404121e+01 2 0 0
10703 1 2 2.3999999999999999e-01 1.6326588541342353e+01 5.9577655360991049e+00 1.2280454496884735e+01 -1 0 0
30189 1 4 -1.2000000000000000e-01 1.2732403448715381e+01 9.5979291557645885e-01 1.4905083156051303e+01 2 0 0
10704 1 4 -1.2000000000000000e-01 1.7107088407406113e+01 5.0131403848006633e+00 1.2950493415765576e+01 -1 0 0
10721 1 2 2.3999999999999999e-01 1.7332064755948156e+01 2.9874452644280941e-01 1.2573162309588284e+01 -1 0 0
10722 1 4 -1.2000000000000000e-01 1.6084576565949295e+01 1.8802044264698209e-01 1.3120324726512667e+01 -1 0 0
10714 1 4 -1.2000000000000000e-01 1.5682312598958969e+01 2.9894014412352021e+00 1.2912164397401041e+01 -1 0 0
30181 1 4 -1.2000000000000000e-01 1.3515737389646945e+01 2.9045677159099919e+00 1.6262576160581514e+01 2 0 0
30180 1 4 -1.2000000000000000e-01 1.5427869694449210e+01 1.9563743911547249e+00 1.5769579827607155e+01 2 0 0
30179 1 2 2.3999999999999999e-01 1.4587254363454932e+01 2.2468553127550712e+00 1.6831166792111123e+01 2 0 0
30182 1 2 2.3999999999999999e-01 1.4246361705561746e+01 8.2703404565024097e-01 1.7392263735117780e+01 2 0 0
10701 1 4 -1.2000000000000000e-01 1.4998288026572521e+01 5.5211943082131318e+00 1.4182852945516688e+01 -1 0 0
10723 1 4 -1.2000000000000000e-01 1.8110340398526624e+01 1.1642910758529723e+00 1.3301848182228046e+01 -1 0 0
30169 1 4 -1.2000000000000000e-01 1.3357288440214448e+01 5.4835621540692854e+00 1.7316067929465280e+01 2 0 0
30178 1 4 -1.2000000000000000e-01 1.5766142791880386e+01 4.3756338438142102e+00 1.6956359151614596e+01 2 0 0
30176 1 2 2.3999999999999999e-01 1.5458666225187098e+01 3.2622431225190400e+00 1.7690080227515526e+01 2 0 0
30177 1 4 -1.2000000000000000e-01 1.6643868845234973e+01 2.6500446202234946e+00 1.7936513701921868e+01 2 0 0
30184 1 4 -1.2000000000000000e-01 1.5331053095366508e+01 3.5520787563142675e-01 1.8070507597960155e+01 2 0 0
30183 1 4 -1.2000000000000000e-01 1.3242615972801458e+01 8.7767422532167327e-01 1.8312780251355417e+01 2 0 0
32916 1 4 -1.2000000000000000e-01 2.6215078869287791e+00 7.2932089486534117e+00 1.2205433565398572e+01 1 0 0
32923 1 4 -1.2000000000000000e-01 1.1357966374233186e+00 7.6474063304868549e+00 1.4173795570958243e+01 1 0 0
3378 1 4 -1.2000000000000000e-01 3.2576196014384324e+00 1.0330062457806481e+01 1.6091872567270514e+01 1 0 0
3376 1 4 -1.2000000000000000e-01 1.3562652843211109e+00 1.1446910592046002e+01 1.7721721163969370e+01 1 0 0
3379 1 4 -1.2000000000000000e-01 3.7506176922965175e+00 1.1270178646407601e+01 1.7969301940516797e+01 1 0 0
3377 1 2 2.3999999999999999e-01 3.3816956836022691e+00 1.1578302163233875e+01 1.6694126392111141e+01 1 0 0
3385 1 4 -1.2000000000000000e-01 4.7503826562698075e+00 1.1181207143172225e+01 1.3813985031802314e+01 1 0 0
3381 1 4 -1.2000000000000000e-01 5.7664393393302795e+00 1.1536020185316374e+01 1.6300873065022220e+01 1 0 0
24145 1 4 -1.2000000000000000e-01 8.7442777795235793e-01 7.9268959849707823e+00 1.7530144795161451e+01 3 2 0
30147 1 4 -1.2000000000000000e-01 5.8246077039680983e+00 8.3169714903327723e+00 1.6082942513617944e+01 2 0 0
24153 1 4 -1.2000000000000000e-01 3.0695101743756679e+00 6.5535970723255748e+00 1.8049740578044556e+01 3 2 0
30145 1 4 -1.2000000000000000e-01 5.7237512489515812e+00 7.3953934500889984e+00 1.3596786654080143e+01 2 0 0
3375 1 4 -1.2000000000000000e-01 1.4517063316698018e+00 1.2023001573419622e+01 1.5585593864445700e+01 1 0 0
3380 1 2 2.3999999999999999e-01 4.6368247698345453e+00 1.2275727392891202e+01 1.6074036612775096e+01 1 0 0
3374 1 2 2.3999999999999999e-01 2.0032782653517609e+00 1.2250750472195312e+01 1.6802955957080904e+01 1 0 0
30137 1 2 2.3999999999999999e-01 8.6872380791400676e+00 7.4625714613326180e+00 1.2669085378705239e+01 2 0 0
30140 1 2 2.3999999999999999e-01 7.8876003897349634e+00 6.4177101750534451e+00 1.3493850592787618e+01 2 0 0
30152 1 2 2.3999999999999999e-01 7.7010062256923257e+00 6.6823858423286779e+00 1.7612309453770006e+01 2 0 0
30143 1 2 2.3999999999999999e-01 6.7354940979322544e+00 6.9507963469853014e+00 1.4413438830528436e+01 2 0 0
30146 1 2 2.3999999999999999e-01 7.0100267295659906e+00 8.0650543455786536e+00 1.5437112732770471e+01 2 0 0
30148 1 4 -1.2000000000000000e-01 7.4553256254562035e+00 9.2448156358582096e+00 1.4832443418014597e+01 2 0 0
30149 1 2 2.3999999999999999e-01 8.0184095301863429e+00 7.7493041342933875e+00 1.6572795684758113e+01 2 0 0
30138 1 4 -1.2000000000000000e-01 9.3533977390689955e+00 8.2596483132914837e+00 1.3560908866049182e+01 2 0 0
30151 1 4 -1.2000000000000000e-01 9.2935217121274150e+00 7.6322177659228254e+00 1.6084176879830686e+01 2 0 0
30150 1 4 -1.2000000000000000e-01 7.9485392433282405e+00 8.9507283832646589e+00 1.7281480206426295e+01 2 0 0
10678 1 4 -1.2000000000000000e-01 1.0130782225324280e+01 1.0975506066249205e+01 1.7008723109790015e+01 -1 0 0
10684 1 4 -1.2000000000000000e-01 1.1629121474147135e+01 1.0793785592641081e+01 1.4928544314638632e+01 -1 0 0
3390 1 4 -1.2000000000000000e-01 7.1301203926589372e+00 1.1821386966510026e+01 1.3683907640061198e+01 1 0 0
10679 1 2 2.3999999999999999e-01 1.2273338452975294e+01 1.1910035366436555e+01 1.7050780934395547e+01 -1 0 0
30154 1 4 -1.2000000000000000e-01 6.3223025096801937e+00 6.5885377773796678e+00 1.7952176587946393e+01 2 0 0
10676 1 2 2.3999999999999999e-01 1.0811464114648389e+01 1.2146324183292638e+01 1.7334513578842092e+01 -1 0 0
12004 1 4 -1.2000000000000000e-01 1.8397717908220585e+01 9.9752821147853012e+00 1.2297831515227410e+01 0 0 0
10682 1 2 2.3999999999999999e-01 1.2496243679421408e+01 1.1650486274696192e+01 1.5522866814580091e+01 -1 0 0
10680 1 4 -1.2000000000000000e-01 1.2782634828533107e+01 1.0912415654057458e+01 1.7726023667866176e+01 -1 0 0
10695 1 4 -1.2000000000000000e-01 1.2375383444264529e+01 8.7069275292217938e+00 1.3608874916708766e+01 -1 0 0
10696 1 4 -1.2000000000000000e-01 1.2711776608434024e+01 6.9054292760839644e+00 1.4651400033661769e+01 -1 0 0
10698 1 4 -1.2000000000000000e-01 1.4675266565336251e+01 8.7739570718266346e+00 1.2446756205877316e+01 -1 0 0
10700 1 2 2.3999999999999999e-01 1.5426498792750456e+01 6.6262867224030488e+00 1.3397008006049804e+01 -1 0 0
10702 1 4 -1.2000000000000000e-01 1.6362724954693611e+01 7.3122918831673269e+00 1.4122953419950671e+01 -1 0 0
10692 1 4 -1.2000000000000000e-01 1.2853348155574267e+01 8.9477136121796370e+00 1.6207524228613579e+01 -1 0 0
10697 1 2 2.3999999999999999e-01 1.4289713934240110e+01 7.5713615457381396e+00 1.3015690033119149e+01 -1 0 0
10693 1 4 -1.2000000000000000e-01 1.4677408276907691e+01 7.8568090925423837e+00 1.6224985060327420e+01 -1 0 0
10694 1 2 2.3999999999999999e-01 1.3372501351574989e+01 7.9767317517525180e+00 1.4216557358343541e+01 -1 0 0
10691 1 2 2.3999999999999999e-01 1.3942261661742672e+01 8.7071644625024422e+00 1.5466684264737568e+01 -1 0 0
10690 1 4 -1.2000000000000000e-01 1.5772112579710088e+01 9.9924960663468401e+00 1.4537108887026770e+01 -1 0 0
10688 1 2 2.3999999999999999e-01 1.4713286343225450e+01 1.0048108285958945e+01 1.5337555455417965e+01 -1 0 0
10689 1 4 -1.2000000000000000e-01 1.5260650829807153e+01 1.0234687324513889e+01 1.6573161980181165e+01 -1 0 0
10685 1 2 2.3999999999999999e-01 1.3956634651852301e+01 1.1416817370030664e+01 1.5022793007956061e+01 -1 0 0
10687 1 4 -1.2000000000000000e-01 1.3948508207666972e+01 1.1424504615019581e+01 1.3669875929457724e+01 -1 0 0
12015 1 4 -1.2000000000000000e-01 1.8175715192218863e+01 1.0134155149637142e+01 1.7589563910017038e+01 0 0 0
12009 1 4 -1.2000000000000000e-01 1.8431915664269880e+01 1.0238707898437278e+01 1.4984045214320021e+01 0 0 0
12013 1 4 -1.2000000000000000e-01 1.8337445130107351e+01 7.7998039514025690e+00 1.5806637956855647e+01 0 0 0
12019 1 4 -1.2000000000000000e-01 1.7228165297306209e+01 7.6593951423594362e+00 1.8336363085625315e+01 0 0 0
12002 1 2 2.3999999999999999e-01 1.9739213379963694e+01 9.9560109981501714e+00 1.2575715504385183e+01 0 0 0
11999 1 2 2.3999999999999999e-01 2.0261383850840186e+01 1.1486139490587439e+01 1.2717338051510223e+01 0 0 0
12005 1 2 2.3999999999999999e-01 2.0068043177777714e+01 9.0850454337767310e+00 1.3820874654676389e+01 0 0 0
12007 1 4 -1.2000000000000000e-01 1.9586893054030323e+01 7.9149885706146703e+00 1.3691849260557028e+01 0 0 0
12011 1 2 2.3999999999999999e-01 1.9393832652506063e+01 8.5258705834965145e+00 1.6240622197905619e+01 0 0 0
12008 1 2 2.3999999999999999e-01 1.9624910797173225e+01 9.5873848094076610e+00 1.5175622678286583e+01 0 0 0
12010 1 4 -1.2000000000000000e-01 2.0458361119885929e+01 1.0514771045103865e+01 1.5728425822499929e+01 0 0 0
12012 1 4 -1.2000000000000000e-01 2.0489565002324031e+01 7.8190450364083741e+00 1.6183998437581092e+01 0 0 0
12006 1 4 -1.2000000000000000e-01 2.1447251824352634e+01 8.8648776988903126e+00 1.3883389679553117e+01 0 0 0
12000 1 4 -1.2000000000000000e-01 1.9424280162769115e+01 1.2106610665282549e+01 1.3553737317592509e+01 0 0 0
12014 1 2 2.3999999999999999e-01 1.9094395635820483e+01 9.0883345178290948e+00 1.7654617368514995e+01 0 0 0
12016 1 4 -1.2000000000000000e-01 2.0202224082034544e+01 9.5731801701154726e+00 1.8192958962059414e+01 0 0 0
12018 1 4 -1.2000000000000000e-01 1.9197902384878677e+01 6.7975427267551796e+00 1.8248088629037813e+01 0 0 0
12001 1 4 -1.2000000000000000e-01 2.1559468275790813e+01 1.1566282039396343e+01 1.3244679678816542e+01 0 0 0
3388 1 4 -1.2000000000000000e-01 5.2030334157125404e+00 1.3325608900541821e+01 1.2451384058321409e+01 1 0 0
19977 1 4 -1.2000000000000000e-01 3.3249062600368937e+00 1.7478703287701343e+01 1.3260413201052122e+01 2 2 0
20007 1 4 -1.2000000000000000e-01 1.0994395948653310e+00 1.3856934912360900e+01 1.3310538438125890e+01 2 2 0
3383 1 2 2.3999999999999999e-01 4.6174156878958001e+00 1.2382852577423332e+01 1.4501734132413940e+01 1 0 0
3373 1 4 -1.2000000000000000e-01 6.7904786922172211e-01 1.3976070258377867e+01 1.7106615437191792e+01 1 0 0
3371 1 2 2.3999999999999999e-01 2.0021836533616511e+00 1.3766633899227502e+01 1.7168055339806934e+01 1 0 0
3384 1 4 -1.2000000000000000e-01 3.4049261852596731e+00 1.2922418268713445e+01 1.4142249347047212e+01 1 0 0
3372 1 4 -1.2000000000000000e-01 2.5325514074999456e+00 1.4552852984072040e+01 1.6246706166559200e+01 1 0 0
3382 1 4 -1.2000000000000000e-01 4.9091555519371983e+00 1.3552772116004958e+01 1.6530354398696872e+01 1 0 0
3387 1 4 -1.2000000000000000e-01 5.3725727272280990e+00 1.4713182713448134e+01 1.4141506892922754e+01 1 0 0
3386 1 2 2.3999999999999999e-01 5.5849854441588116e+00 1.3407697322727360e+01 1.3713008948333719e+01 1 0 0
3366 1 4 -1.2000000000000000e-01 1.9335954698957993e+00 1.6444985453595432e+01 1.8197948576276669e+01 1 0 0
3398 1 2 2.3999999999999999e-01 9.5581690007286397e+00 1.6013762775620560e+01 1.2335836506451482e+01 1 0 0
10683 1 4 -1.2000000000000000e-01 1.2245393457959223e+01 1.2865993665438044e+01 1.4919782613699875e+01 -1 0 0
3400 1 4 -1.2000000000000000e-01 1.0620041845979356e+01 1.5613433308345702e+01 1.3135075282240924e+01 1 0 0
3392 1 2 2.3999999999999999e-01 8.0469428752781980e+00 1.3889664034475087e+01 1.2872772559071409e+01 1 0 0
3394 1 4 -1.2000000000000000e-01 9.2878613614437828e+00 1.3426191913262263e+01 1.3291898422351736e+01 1 0 0
3395 1 2 2.3999999999999999e-01 8.2348373255732810e+00 1.5474767990493838e+01 1.2956454575133190e+01 1 0 0
3389 1 2 2.3999999999999999e-01 7.1042074978389635e+00 1.3189723402469733e+01 1.3873423570409429e+01 1 0 0
10677 1 4 -1.2000000000000000e-01 1.0375918723241062e+01 1.3231603930447976e+01 1.6562068277347056e+01 -1 0 0
3391 1 4 -1.2000000000000000e-01 7.4951338583309770e+00 1.3388065062781855e+01 1.5201146527449959e+01 1 0 0
3396 1 4 -1.2000000000000000e-01 8.2732423331212246e+00 1.5910501808181987e+01 1.4208393066393121e+01 1 0 0
10659 1 4 -1.2000000000000000e-01 8.2150205749429688e+00 1.7160186390987803e+01 1.7574502543119248e+01 -1 0 0
10668 1 4 -1.2000000000000000e-01 8.0350915155183227e+00 1.4141269732742783e+01 1.7747417845032839e+01 -1 0 0
3405 1 4 -1.2000000000000000e-01 1.0244139353485181e+01 1.7854856549677290e+01 1.4260454101176165e+01 1 0 0
10655 1 2 2.3999999999999999e-01 6.5133729726513403e+00 1.8492581081568407e+01 1.8291339871554495e+01 -1 0 0
10658 1 2 2.3999999999999999e-01 7.1263684269513590e+00 1.7045880403479810e+01 1.8290667607382840e+01 -1 0 0
10660 1 4 -1.2000000000000000e-01 6.2474650772943514e+00 1.6248747874422055e+01 1.7684979955172359e+01 -1 0 0
3404 1 2 2.3999999999999999e-01 9.5005061194832230e+00 1.8395849143078383e+01 1.3236185114377815e+01 1 0 0
3406 1 4 -1.2000000000000000e-01 8.1958879117568788e+00 1.8343747598451849e+01 1.3645120141600430e+01 1 0 0
11958 1 4 -1.2000000000000000e-01 1.2199293808336305e+01 1.8513126512707050e+01 1.7078994282141295e+01 0 0 0
11959 1 4 -1.2000000000000000e-01 1.2544188298126441e+01 1.6360243807356607e+01 1.7174961695300365e+01 0 0 0
10686 1 4 -1.2000000000000000e-01 1.4676868776645073e+01 1.2432367405878939e+01 1.5467581628845616e+01 -1 0 0
10681 1 4 -1.2000000000000000e-01 1.2992334639247677e+01 1.3054391464987534e+01 1.7299600982495580e+01 -1 0 0
11974 1 4 -1.2000000000000000e-01 1.5309057033714303e+01 1.3982440807534159e+01 1.2474490897281196e+01 0 0 0
11971 1 4 -1.2000000000000000e-01 1.3695965418399343e+01 1.7219366948754043e+01 1.2449996330896251e+01 0 0 0
11973 1 4 -1.2000000000000000e-01 1.3099013565853818e+01 1.4301700262744083e+01 1.2632237198718856e+01 0 0 0
11970 1 4 -1.2000000000000000e-01 1.5740856485039972e+01 1.6586526035096231e+01 1.2736726776729848e+01 0 0 0
11969 1 2 2.3999999999999999e-01 1.4467786090692103e+01 1.6269946876644443e+01 1.2960591711236482e+01 0 0 0
11967 1 4 -1.2000000000000000e-01 1.2957566743030133e+01 1.5905887562513991e+01 1.4783219772827257e+01 0 0 0
11966 1 2 2.3999999999999999e-01 1.4271965811751015e+01 1.6186881669218845e+01 1.4461170442462862e+01 0 0 0
11968 1 4 -1.2000000000000000e-01 1.5028647890152572e+01 1.5169642022173965e+01 1.4999750980064409e+01 0 0 0
11961 1 4 -1.2000000000000000e-01 1.5409376232108563e+01 1.6746002365944264e+01 1.7076788626129783e+01 0 0 0
11963 1 2 2.3999999999999999e-01 1.4550227052963592e+01 1.7531668943455330e+01 1.5150421013691220e+01 0 0 0
11960 1 2 2.3999999999999999e-01 1.4493601462143415e+01 1.7736938833736577e+01 1.6737863790591764e+01 0 0 0
32293 1 4 -1.2000000000000000e-01 1.7520422836834019e+01 1.5333910605958426e+01 1.7424001274506573e+01 1 0 0
11957 1 2 2.3999999999999999e-01 1.3059637673838669e+01 1.7559853670866175e+01 1.7549081747230996e+01 0 0 0
11964 1 4 -1.2000000000000000e-01 1.5762648244905778e+01 1.7879518966280266e+01 1.4806834326484177e+01 0 0 0
32290 1 4 -1.2000000000000000e-01 1.8930882558415597e+01 1.2980359707015845e+01 1.7000415446015179e+01 1 0 0
32288 1 2 2.3999999999999999e-01 1.9357651990383793e+01 1.3937479539534126e+01 1.7858709873822697e+01 1 0 0
32286 1 4 -1.2000000000000000e-01 1.9625685555954934e+01 1.5686187837003951e+01 1.6126370391346619e+01 1 0 0
32285 1 2 2.3999999999999999e-01 2.0328489449005239e+01 1.4899906652226012e+01 1.7058515175885553e+01 1 0 0
32287 1 4 -1.2000000000000000e-01 2.0730276012961696e+01 1.5771792514262039e+01 1.8042533712074832e+01 1 0 0
32284 1 4 -1.2000000000000000e-01 2.1176756593819494e+01 1.3393056482336373e+01 1.5364069515817896e+01 1 0 0
32282 1 2 2.3999999999999999e-01 2.1565526581241045e+01 1.4123000031569262e+01 1.6427389914281946e+01 1 0 0
32773 1 4 -1.2000000000000000e-01 2.1295956135470146e+01 1.8334296865190545e+01 1.7088819983184049e+01 1 0 0
19981 1 4 -1.2000000000000000e-01 5.0393913314268408e+00 2.0498866698218158e+01 1.2673177774082859e+01 2 2 0
19974 1 4 -1.2000000000000000e-01 1.2351934445594945e+00 1.9055615761296298e+01 1.2970063803581663e+01 2 2 0
19975 1 4 -1.2000000000000000e-01 1.8841980192102159e+00 1.8832601388696936e+01 1.5025525735675455e+01 2 2 0
19976 1 2 2.3999999999999999e-01 3.5710924096122532e+00 1.8788703562436204e+01 1.3419675525593426e+01 2 2 0
19978 1 4 -1.2000000000000000e-01 4.3502498846411157e+00 1.8910329098323693e+01 1.4518937718559112e+01 2 2 0
19973 1 2 2.3999999999999999e-01 2.2118940582982987e+00 1.9391696098045532e+01 1.3818685427965177e+01 2 2 0
19970 1 2 2.3999999999999999e-01 2.3177550557769671e+00 2.0891640904519910e+01 1.4266735326908572e+01 2 2 0
19971 1 4 -1.2000000000000000e-01 2.9421895697112141e+00 2.0971797900397103e+01 1.5441702430234375e+01 2 2 0
19966 1 4 -1.2000000000000000e-01 3.7768002385586175e-01 2.1456912098021785e+01 1.6673478742610801e+01 2 2 0
3349 1 4 -1.2000000000000000e-01 2.8814952580487398e+00 2.1495424026999054e+01 1.8059730411267594e+01 1 0 0
10656 1 4 -1.2000000000000000e-01 6.0033079625884413e+00 1.8745067800658937e+01 1.7105998599867846e+01 -1 0 0
32921 1 2 2.3999999999999999e-01 4.3635035693966984e-02 7.5566033533144363e+00 1.3403428928909186e+01 1 0 0
14477 1 2 2.3999999999999999e-01 1.8321670649417616e+00 2.0896645389255433e+01 3.8352577409092838e+01 0 1 0
3408 1 4 -1.2000000000000000e-01 1.1305866253288706e+01 1.9811521922763713e+01 1.3184101753074851e+01 1 0 0
3407 1 2 2.3999999999999999e-01 9.9548863300567856e+00 1.9876116643767975e+01 1.3220535150009043e+01 1 0 0
10650 1 4 -1.2000000000000000e-01 9.5353154361839287e+00 1.9003496990501933e+01 1.8413623401217549e+01 -1 0 0
10651 1 4 -1.2000000000000000e-01 8.4342011575644431e+00 1.9544298387817832e+01 1.6620430184126711e+01 -1 0 0
10649 1 2 2.3999999999999999e-01 8.7286379058266998e+00 1.9898923672040155e+01 1.7905210656225986e+01 -1 0 0
3409 1 4 -1.2000000000000000e-01 9.7142407073502852e+00 2.0585919695277216e+01 1.4345087534032642e+01 1 0 0
10646 1 2 2.3999999999999999e-01 9.3800463729974339e+00 2.1338178797443099e+01 1.7924895536514473e+01 -1 0 0
10647 1 4 -1.2000000000000000e-01 1.0590805629011790e+01 2.1102235403398158e+01 1.7368638270461975e+01 -1 0 0
11965 1 4 -1.2000000000000000e-01 1.3773492978122880e+01 1.8488371158277996e+01 1.4612917861552006e+01 0 0 0
11962 1 4 -1.2000000000000000e-01 1.4997613690519056e+01 1.9014609902055913e+01 1.6982454542422062e+01 0 0 0
32788 1 4 -1.2000000000000000e-01 1.7496912099651812e+01 1.9209150637682296e+01 1.3436530619769275e+01 1 0 0
32786 1 2 2.3999999999999999e-01 1.7911622589360935e+01 2.0447383448663953e+01 1.3039041186674808e+01 1 0 0
32787 1 4 -1.2000000000000000e-01 1.7226374245627753e+01 2.1359810389042231e+01 1.3724045218061136e+01 1 0 0
32779 1 4 -1.2000000000000000e-01 1.8513640415969860e+01 2.1505603706123381e+01 1.5908559540119185e+01 1 0 0
32784 1 4 -1.2000000000000000e-01 2.0176933425175125e+01 1.9985360698576379e+01 1.2443255234809644e+01 1 0 0
32781 1 4 -1.2000000000000000e-01 1.9805070951926599e+01 1.8776676971488136e+01 1.4874702368970762e+01 1 0 0
32783 1 2 2.3999999999999999e-01 1.9461958733771219e+01 2.0630184659890162e+01 1.3386732285747803e+01 1 0 0
32776 1 4 -1.2000000000000000e-01 1.8738583553470612e+01 1.9357485546574779e+01 1.7469616676436090e+01 1 0 0
32780 1 2 2.3999999999999999e-01 2.0054308742889958e+01 2.0108883403309481e+01 1.4753082180713060e+01 1 0 0
32774 1 2 2.3999999999999999e-01 1.9741728132210874e+01 2.0266009151725033e+01 1.7423260259576161e+01 1 0 0
32777 1 2 2.3999999999999999e-01 1.9689657042872032e+01 2.0972529691295993e+01 1.6042036315205078e+01 1 0 0
32782 1 4 -1.2000000000000000e-01 2.1389909820056584e+01 2.0232098448095098e+01 1.4583376325167171e+01 1 0 0
32771 1 2 2.3999999999999999e-01 2.1042748342239516e+01 1.9491038508682184e+01 1.7744711511914556e+01 1 0 0
32775 1 4 -1.2000000000000000e-01 1.9534303744433565e+01 2.1257522182223468e+01 1.8339716281648140e+01 1 0 0
24163 1 4 -1.2000000000000000e-01 1.7701486136391080e+00 2.4144097817882368e+00 1.8692325959885356e+01 3 2 0
24161 1 2 2.3999999999999999e-01 3.0908081763047339e+00 2.1190270880303537e+00 1.8589718117979146e+01 3 2 0
24152 1 2 2.3999999999999999e-01 2.5499173883141886e+00 5.4370431693023429e+00 1.8627869267228792e+01 3 2 0
24155 1 2 2.3999999999999999e-01 3.8523967201261451e+00 4.6608855099697575e+00 1.9096374045433304e+01 3 2 0
24164 1 2 2.3999999999999999e-01 3.2922936127910694e+00 6.2771465739951804e-01 1.8880379724525618e+01 3 2 0
24166 1 4 -1.2000000000000000e-01 4.6414760336006440e+00 3.0911424325007913e-01 1.9072935184526976e+01 3 2 0
24160 1 4 -1.2000000000000000e-01 5.1647673568155552e+00 2.6905463078431757e+00 1.9630381626510800e+01 3 2 0
24158 1 2 2.3999999999999999e-01 3.8501372178800635e+00 3.1202930143032899e+00 1.9539976737295827e+01 3 2 0
24159 1 4 -1.2000000000000000e-01 3.2515855741270618e+00 3.1037786797452034e+00 2.0795233350202576e+01 3 2 0
12271 1 4 -1.2000000000000000e-01 3.4308030047769971e+00 4.4251979825339314e+00 2.3865490326750798e+01 0 0 0
24165 1 4 -1.2000000000000000e-01 2.7293048127878765e+00 4.8934268066819719e-01 2.0122365560884820e+01 3 2 0
24150 1 4 -1.2000000000000000e-01 1.2394872621967918e+00 4.8296865525490293e+00 2.0522048681857875e+01 3 2 0
24156 1 4 -1.2000000000000000e-01 4.4385147588938860e+00 5.3816343019409434e+00 2.0078730115296064e+01 3 2 0
24149 1 2 2.3999999999999999e-01 1.5351995079313587e+00 5.9338392030916101e+00 1.9797154672836097e+01 3 2 0
30163 1 4 -1.2000000000000000e-01 1.0620955222474997e+01 5.1643027997016313e+00 1.9687342778502561e+01 2 0 0
10854 1 4 -1.2000000000000000e-01 9.7296423055288663e+00 2.7397150539902588e+00 2.3997381983799759e+01 -1 0 0
10848 1 4 -1.2000000000000000e-01 9.0846330273717477e+00 3.3977866881076491e-01 2.4320957108526375e+01 -1 0 0
30156 1 4 -1.2000000000000000e-01 8.0623817178829835e+00 5.7915377046975340e+00 1.9770476366401265e+01 2 0 0
10855 1 4 -1.2000000000000000e-01 1.1774605741743198e+01 2.4185552125852965e+00 2.3337139927187568e+01 -1 0 0
10858 1 4 -1.2000000000000000e-01 1.1324846542168881e+01 4.7893589374984007e+00 2.4433977635091701e+01 -1 0 0
30167 1 2 2.3999999999999999e-01 1.3572848702218511e+01 5.6924101594111116e+00 1.8654063650008652e+01 2 0 0
30171 1 4 -1.2000000000000000e-01 1.2623668219788231e+01 3.5948930388527551e+00 1.8876335449752695e+01 2 0 0
30172 1 4 -1.2000000000000000e-01 1.3511271984982079e+01 4.4965406393246816e+00 2.0648586832240259e+01 2 0 0
30170 1 2 2.3999999999999999e-01 1.3651559167018414e+01 4.3674262907124293e+00 1.9313941302331411e+01 2 0 0
30173 1 2 2.3999999999999999e-01 1.5031253527109897e+01 3.6787733862112795e+00 1.9110282443313054e+01 2 0 0
30174 1 4 -1.2000000000000000e-01 1.4846355633174857e+01 2.5878666203238989e+00 1.9983449492734568e+01 2 0 0
30175 1 4 -1.2000000000000000e-01 1.6127593986169973e+01 4.2970586752914048e+00 1.9667964009832339e+01 2 0 0
11053 1 4 -1.2000000000000000e-01 2.0905092148381353e+01 2.0577223257770516e+00 2.2792194194259508e+01 -1 0 0
12277 1 4 -1.2000000000000000e-01 1.7665595552254658e+00 6.3117492119719758e+00 2.3030819827152374e+01 0 0 0
24146 1 2 2.3999999999999999e-01 2.6108393163797600e-01 6.6819702089427970e+00 1.9411888155823604e+01 3 2 0
24143 1 2 2.3999999999999999e-01 4.2505993457332986e-01 8.0494198464830511e+00 1.8757305165189692e+01 3 2 0
24151 1 4 -1.2000000000000000e-01 2.1933234594880719e+00 6.8512804814249977e+00 2.0623088268690271e+01 3 2 0
24144 1 4 -1.2000000000000000e-01 1.1423999463777519e+00 8.9077624720654605e+00 1.9534574944514969e+01 3 2 0
12280 1 4 -1.2000000000000000e-01 1.6848743195215508e+00 8.8556967868192444e+00 2.3767589868469848e+01 0 0 0
12060 1 4 -1.2000000000000000e-01 5.0336516877776898e+00 1.1818165620307109e+01 2.4075998477870822e+01 0 0 0
12275 1 2 2.3999999999999999e-01 1.6152206909433400e+00 6.5726938322539015e+00 2.4381492479816995e+01 0 0 0
12057 1 4 -1.2000000000000000e-01 5.6259719774792574e+00 9.2020181637797460e+00 2.4330516219848317e+01 0 0 0
30161 1 2 2.3999999999999999e-01 1.0952863475658880e+01 6.2231461457672825e+00 1.8865378688432916e+01 2 0 0
30160 1 4 -1.2000000000000000e-01 1.0115497281364956e+01 8.4344686911602906e+00 1.8383325147150870e+01 2 0 0
10671 1 4 -1.2000000000000000e-01 8.2936909577192495e+00 1.1620188478520712e+01 1.8592612111705918e+01 -1 0 0
30155 1 2 2.3999999999999999e-01 8.3694438986646293e+00 6.9383636200529644e+00 1.9009316978492084e+01 2 0 0
30159 1 4 -1.2000000000000000e-01 1.0141759575866244e+01 7.6384612304281116e+00 2.0421355375614397e+01 2 0 0
30157 1 4 -1.2000000000000000e-01 7.6668548033782811e+00 7.9258985585785862e+00 1.9617917597465972e+01 2 0 0
30158 1 2 2.3999999999999999e-01 9.8486589701537604e+00 7.3028133795743990e+00 1.9117320919187915e+01 2 0 0
12058 1 4 -1.2000000000000000e-01 6.5556447719622577e+00 1.0173499497516543e+01 2.2573028122359460e+01 0 0 0
12051 1 4 -1.2000000000000000e-01 9.3202068365363804e+00 1.0533743131060804e+01 2.2450064955127594e+01 0 0 0
10674 1 4 -1.2000000000000000e-01 1.0810500142156901e+01 1.1271233400868786e+01 1.9452028850752637e+01 -1 0 0
12050 1 2 2.3999999999999999e-01 9.3730885828204844e+00 1.0225175267862468e+01 2.3800156971926931e+01 0 0 0
12056 1 2 2.3999999999999999e-01 6.6400996749988366e+00 1.0083212292730053e+01 2.3915406897083336e+01 0 0 0
12055 1 4 -1.2000000000000000e-01 8.0091551380120247e+00 8.2148730405091399e+00 2.3680266574551940e+01 0 0 0
12049 1 4 -1.2000000000000000e-01 1.0638043913701152e+01 8.1677349134704418e+00 2.3858471192237328e+01 0 0 0
12053 1 2 2.3999999999999999e-01 8.0552626006843671e+00 9.4703810216904376e+00 2.4226248049228463e+01 0 0 0
12047 1 2 2.3999999999999999e-01 1.0768859551986782e+01 9.4630816011801251e+00 2.4181297187800048e+01 0 0 0
12044 1 2 2.3999999999999999e-01 1.2050781265207519e+01 9.9616960208076488e+00 2.3504688699162969e+01 0 0 0
12046 1 4 -1.2000000000000000e-01 1.1898773245335150e+01 9.8647340279509095e+00 2.2141703954763905e+01 0 0 0
12061 1 4 -1.2000000000000000e-01 7.1871977681423456e+00 1.2486354142106787e+01 2.3975631461080354e+01 0 0 0
12052 1 4 -1.2000000000000000e-01 9.4028172792708098e+00 1.1457845904078360e+01 2.4475703929494465e+01 0 0 0
30168 1 4 -1.2000000000000000e-01 1.4779740361171839e+01 6.3886773432494612e+00 1.8793157675783828e+01 2 0 0
30166 1 4 -1.2000000000000000e-01 1.2614951581815985e+01 7.7948949751823120e+00 1.8441845991032395e+01 2 0 0
12041 1 2 2.3999999999999999e-01 1.2492402951584946e+01 1.1468263804553732e+01 2.3731701755346698e+01 0 0 0
30164 1 2 2.3999999999999999e-01 1.2393218333829378e+01 6.6524514239454380e+00 1.9138937893071066e+01 2 0 0
30165 1 4 -1.2000000000000000e-01 1.2641846997392605e+01 7.0281577471869561e+00 2.0456407628491476e+01 2 0 0
12024 1 4 -1.2000000000000000e-01 1.6944174413677192e+01 9.7886300693866168e+00 2.0145739574260105e+01 0 0 0
12037 1 4 -1.2000000000000000e-01 1.4722188847773875e+01 1.0059645539160266e+01 2.1833106653821787e+01 0 0 0
12035 1 2 2.3999999999999999e-01 1.5007583450649292e+01 1.0906213411685341e+01 2.2854711385620796e+01 0 0 0
12028 1 4 -1.2000000000000000e-01 1.6922823328532179e+01 8.4860665422162658e+00 2.2460209660587086e+01 0 0 0
12029 1 2 2.3999999999999999e-01 1.7606828533332433e+01 1.0573401202614230e+01 2.2922528288238475e+01 0 0 0
12039 1 4 -1.2000000000000000e-01 1.3409301013533668e+01 1.2410243471046872e+01 2.1711245088722873e+01 0 0 0
12023 1 2 2.3999999999999999e-01 1.8161510373052455e+01 9.3963022250482258e+00 2.0668713398149034e+01 0 0 0
12038 1 2 2.3999999999999999e-01 1.3824814152753643e+01 1.1944115962629986e+01 2.2994215186747674e+01 0 0 0
12032 1 2 2.3999999999999999e-01 1.6394921569556978e+01 1.1513468714365427e+01 2.2527488446680895e+01 0 0 0
12026 1 2 2.3999999999999999e-01 1.7967147751715199e+01 9.3317045418520603e+00 2.2194542165329146e+01 0 0 0
12045 1 4 -1.2000000000000000e-01 1.3008983727590026e+01 9.0971991060674657e+00 2.3824603741295494e+01 0 0 0
12033 1 4 -1.2000000000000000e-01 1.6491510553530031e+01 1.1892002753159920e+01 2.1231776108023560e+01 0 0 0
12022 1 4 -1.2000000000000000e-01 1.8159145198988277e+01 6.9974887224607887e+00 2.0574364994980954e+01 0 0 0
12036 1 4 -1.2000000000000000e-01 1.5097845790138688e+01 1.0204343881407688e+01 2.3987062975525909e+01 0 0 0
12031 1 4 -1.2000000000000000e-01 1.7643043719462522e+01 1.0337636166372931e+01 2.4303665655687915e+01 0 0 0
12025 1 4 -1.2000000000000000e-01 1.9039766658991844e+01 1.0362348861213563e+01 2.0375014868069123e+01 0 0 0
12017 1 2 2.3999999999999999e-01 1.8530695897497875e+01 7.9084074418548997e+00 1.8550078765643072e+01 0 0 0
12020 1 2 2.3999999999999999e-01 1.8710362946226201e+01 8.1060869874528905e+00 2.0065246169769683e+01 0 0 0
12027 1 4 -1.2000000000000000e-01 1.9025670627184056e+01 8.8292732519517720e+00 2.2893321519710874e+01 0 0 0
12021 1 4 -1.2000000000000000e-01 2.0015898418386787e+01 8.1719916956535723e+00 2.0336047338869133e+01 0 0 0
12030 1 4 -1.2000000000000000e-01 1.8667992239140649e+01 1.1383450892760171e+01 2.2706166312858294e+01 0 0 0
3369 1 4 -1.2000000000000000e-01 2.3134721988772751e+00 1.3187645605196568e+01 1.9530906277714742e+01 1 0 0
3370 1 4 -1.2000000000000000e-01 3.8605961126003536e+00 1.4345352185857125e+01 1.8535427827635658e+01 1 0 0
3368 1 2 2.3999999999999999e-01 2.4953521967363868e+00 1.4122452649199596e+01 1.8601994696196101e+01 1 0 0
3367 1 4 -1.2000000000000000e-01 5.5757077514879438e-01 1.5207996892810634e+01 1.9491462321784290e+01 1 0 0
3365 1 2 2.3999999999999999e-01 1.8431130482692653e+00 1.5495162310494260e+01 1.9158136352193715e+01 1 0 0
3361 1 4 -1.2000000000000000e-01 2.5603271960193963e+00 1.7198671198155751e+01 2.2466069851300595e+01 1 0 0
3363 1 4 -1.2000000000000000e-01 2.6540477356144625e+00 1.4880302167369745e+01 2.1405134759221269e+01 1 0 0
3362 1 2 2.3999999999999999e-01 2.5018672843845100e+00 1.5968701815216317e+01 2.0546504358462034e+01 1 0 0
3364 1 4 -1.2000000000000000e-01 3.6995050915453493e+00 1.6465569922861739e+01 2.0214545247755890e+01 1 0 0
3359 1 2 2.3999999999999999e-01 1.7541178450572485e+00 1.7054124649007694e+01 2.1353930969819437e+01 1 0 0
3360 1 4 -1.2000000000000000e-01 6.4282773001200788e-01 1.6358197796557537e+01 2.1699757481378512e+01 1 0 0
3357 1 4 -1.2000000000000000e-01 2.5382386013821001e-01 1.8185768598331727e+01 1.9726604547554054e+01 1 0 0
3356 1 2 2.3999999999999999e-01 1.2472541177040017e+00 1.8372179896249929e+01 2.0661489762517331e+01 1 0 0
12042 1 4 -1.2000000000000000e-01 1.1604592365514474e+01 1.2256026956344654e+01 2.3112483232732437e+01 0 0 0
10673 1 2 2.3999999999999999e-01 1.0501383333527272e+01 1.2412400684671939e+01 1.8815329305026019e+01 -1 0 0
10666 1 4 -1.2000000000000000e-01 9.7903580058772715e+00 1.5747172009707519e+01 1.9052646484874348e+01 -1 0 0
10661 1 2 2.3999999999999999e-01 7.6811032920899818e+00 1.6490853511763110e+01 1.9682190560266037e+01 -1 0 0
10667 1 2 2.3999999999999999e-01 8.1933687801513226e+00 1.3995084699636770e+01 1.9041852128089705e+01 -1 0 0
10672 1 4 -1.2000000000000000e-01 8.8795215991371048e+00 1.2262647410085370e+01 2.0604380393262026e+01 -1 0 0
10669 1 4 -1.2000000000000000e-01 6.9059791332138385e+00 1.3648445740886919e+01 1.9451820687523927e+01 -1 0 0
10670 1 2 2.3999999999999999e-01 8.9857729756086613e+00 1.2672071479194898e+01 1.9260273015952571e+01 -1 0 0
10664 1 2 2.3999999999999999e-01 8.6326540029193435e+00 1.5292945860880332e+01 1.9703234126046787e+01 -1 0 0
11884 1 4 -1.2000000000000000e-01 7.1416318289855738e+00 1.8071154913869574e+01 2.3009820016379376e+01 0 0 0
10662 1 4 -1.2000000000000000e-01 6.5881324705019555e+00 1.6154351147767333e+01 2.0380035855881353e+01 -1 0 0
10665 1 4 -1.2000000000000000e-01 8.9806960980138673e+00 1.5082919846677765e+01 2.0986476224036860e+01 -1 0 0
10663 1 4 -1.2000000000000000e-01 8.4132189471502343e+00 1.7441562718544546e+01 2.0357788590709326e+01 -1 0 0
11889 1 4 -1.2000000000000000e-01 1.0002100752731856e+01 1.7297862216889914e+01 2.3585581212195976e+01 0 0 0
11890 1 4 -1.2000000000000000e-01 8.3822577973627030e+00 1.5905524546263928e+01 2.4207915933773560e+01 0 0 0
10675 1 4 -1.2000000000000000e-01 1.1262982495561848e+01 1.3407143035041846e+01 1.9273178850393954e+01 -1 0 0
11955 1 4 -1.2000000000000000e-01 1.1768620777408412e+01 1.7843172144807660e+01 1.9578159961503921e+01 0 0 0
32292 1 4 -1.2000000000000000e-01 1.7108035477450308e+01 1.3624875435342821e+01 1.8791448974383837e+01 1 0 0
11946 1 4 -1.2000000000000000e-01 1.2600680535552572e+01 1.7290112756942001e+01 2.2020248665809955e+01 0 0 0
11954 1 2 2.3999999999999999e-01 1.3014746502221522e+01 1.7678721300313562e+01 1.9161806793252861e+01 0 0 0
11956 1 4 -1.2000000000000000e-01 1.3461455459691374e+01 1.6475022223167741e+01 1.9514565170373512e+01 0 0 0
32295 1 4 -1.2000000000000000e-01 1.6922968713923705e+01 1.5792463144818603e+01 1.9999849171795738e+01 1 0 0
12034 1 4 -1.2000000000000000e-01 1.6658301324762544e+01 1.2670645650395919e+01 2.3164364092443062e+01 0 0 0
12040 1 4 -1.2000000000000000e-01 1.4269439760117454e+01 1.3055404366195075e+01 2.3602926885548431e+01 0 0 0
11947 1 4 -1.2000000000000000e-01 1.4707385805263710e+01 1.7022330497650358e+01 2.2324815762046757e+01 0 0 0
11945 1 2 2.3999999999999999e-01 1.3699262728224832e+01 1.7959695455836719e+01 2.2350985756553161e+01 0 0 0
32302 1 4 -1.2000000000000000e-01 1.7396598143682866e+01 1.5408981399170022e+01 2.2481454988301198e+01 1 0 0
11942 1 2 2.3999999999999999e-01 1.3468055609378087e+01 1.8232302818272021e+01 2.3930751942964704e+01 0 0 0
32305 1 4 -1.2000000000000000e-01 1.8430874146003621e+01 1.8068221672581398e+01 2.1562290484190257e+01 1 0 0
32291 1 2 2.3999999999999999e-01 1.8061941605662781e+01 1.4577002174623672e+01 1.8419486579343733e+01 1 0 0
32294 1 2 2.3999999999999999e-01 1.8208846401419105e+01 1.5607013552112875e+01 1.9631213453082633e+01 1 0 0
11952 1 4 -1.2000000000000000e-01 1.5196050366576562e+01 1.8149702594766094e+01 1.9678082170203556e+01 0 0 0
32304 1 4 -1.2000000000000000e-01 1.8435972188849483e+01 1.7603081043545902e+01 2.3794015706336832e+01 1 0 0
32299 1 4 -1.2000000000000000e-01 1.8696502105369387e+01 1.3767579434588052e+01 2.1026260171381999e+01 1 0 0
32300 1 2 2.3999999999999999e-01 1.8664488338409601e+01 1.5748664919277218e+01 2.2226477735514763e+01 1 0 0
32289 1 4 -1.2000000000000000e-01 2.0084715271603731e+01 1.3220942372372583e+01 1.8855059003302603e+01 1 0 0
32296 1 4 -1.2000000000000000e-01 1.8749871551346732e+01 1.6776702030966575e+01 1.9183674260793094e+01 1 0 0
32301 1 4 -1.2000000000000000e-01 1.9293940812189287e+01 1.5056315774405675e+01 2.3217937246389347e+01 1 0 0
32303 1 2 2.3999999999999999e-01 1.8949974090858390e+01 1.7281662987461992e+01 2.2550092940552013e+01 1 0 0
32307 1 4 -1.2000000000000000e-01 2.0996511749708716e+01 1.7374473638583300e+01 2.1403904160508301e+01 1 0 0
32298 1 4 -1.2000000000000000e-01 2.0376227595284718e+01 1.5150845400227569e+01 2.0707158287637810e+01 1 0 0
32297 1 2 2.3999999999999999e-01 1.9006923685633510e+01 1.5078539583297205e+01 2.0874831306247597e+01 1 0 0
32306 1 2 2.3999999999999999e-01 2.0408436443977880e+01 1.7690151914191979e+01 2.2612025284402776e+01 1 0 0
32308 1 4 -1.2000000000000000e-01 2.1086138303877760e+01 1.6972902832030115e+01 2.3521904746337441e+01 1 0 0
10657 1 4 -1.2000000000000000e-01 5.4269432315544561e+00 1.8467321991749536e+01 1.9128755610860864e+01 -1 0 0
3355 1 4 -1.2000000000000000e-01 2.5649372517513793e+00 1.9022620587750936e+01 1.8908609595621428e+01 1 0 0
3358 1 4 -1.2000000000000000e-01 6.8165769847027202e-01 1.9068087424629411e+01 2.1656502740604321e+01 1 0 0
3353 1 2 2.3999999999999999e-01 2.3420086404330958e+00 1.9371136373851307e+01 2.0198339527029312e+01 1 0 0
3354 1 4 -1.2000000000000000e-01 3.5090886123629677e+00 1.9098417531668513e+01 2.0898155008684814e+01 1 0 0
3350 1 2 2.3999999999999999e-01 1.9110624247408818e+00 2.0863298257070973e+01 2.0171126213448748e+01 1 0 0
11874 1 4 -1.2000000000000000e-01 3.8825485881281132e+00 2.0664778763178806e+01 2.4003804768073156e+01 0 0 0
3351 1 4 -1.2000000000000000e-01 6.0314067538380722e-01 2.0925655278733554e+01 1.9776430769396736e+01 1 0 0
3352 1 4 -1.2000000000000000e-01 1.9274299271270570e+00 2.1207554026626269e+01 2.1457587244930661e+01 1 0 0
10653 1 4 -1.2000000000000000e-01 6.6422043316369752e+00 2.0902288946029000e+01 1.8365615494466894e+01 -1 0 0
10652 1 2 2.3999999999999999e-01 7.3557320723493316e+00 1.9780920085077685e+01 1.8644253481962572e+01 -1 0 0
11882 1 2 2.3999999999999999e-01 7.7424541126050235e+00 1.8916339253577764e+01 2.3884187725262120e+01 0 0 0
11881 1 4 -1.2000000000000000e-01 6.1848166519030929e+00 2.0438756076292890e+01 2.3009392219508410e+01 0 0 0
10654 1 4 -1.2000000000000000e-01 7.5970750966772638e+00 1.9760448197529893e+01 1.9936471014493765e+01 -1 0 0
11883 1 4 -1.2000000000000000e-01 8.7461680953728980e+00 1.9455550159391425e+01 2.3089900128135604e+01 0 0 0
10645 1 4 -1.2000000000000000e-01 1.0383257248822181e+01 2.0986210233041028e+01 2.0062490971735226e+01 -1 0 0
11879 1 2 2.3999999999999999e-01 6.8254452039121283e+00 2.0147092309569647e+01 2.4207345357636765e+01 0 0 0
11943 1 4 -1.2000000000000000e-01 1.2215933246654739e+01 1.8796495369044642e+01 2.4094632380884725e+01 0 0 0
11940 1 4 -1.2000000000000000e-01 1.5857786301107721e+01 1.8646301654713803e+01 2.4251058696691089e+01 0 0 0
11950 1 4 -1.2000000000000000e-01 1.2723173658785207e+01 1.9960418713088707e+01 2.1645265685722489e+01 0 0 0
11953 1 4 -1.2000000000000000e-01 1.3904713334677124e+01 1.9910271103695852e+01 1.9256762188652736e+01 0 0 0
11951 1 2 2.3999999999999999e-01 1.3985009592515883e+01 1.8723317555298742e+01 1.9923299279335811e+01 0 0 0
11948 1 2 2.3999999999999999e-01 1.3844435455805632e+01 1.9135664447905022e+01 2.1417383486336000e+01 0 0 0
11949 1 4 -1.2000000000000000e-01 1.4954771434607727e+01 1.9873526735104829e+01 2.1612621725790731e+01 0 0 0
11941 1 4 -1.2000000000000000e-01 1.4368090124614156e+01 2.0343568337979772e+01 2.4178390659485824e+01 0 0 0
32313 1 4 -1.2000000000000000e-01 1.8730106742867296e+01 2.0387784282815794e+01 2.2762532524850446e+01 1 0 0
32772 1 4 -1.2000000000000000e-01 2.0851015363656643e+01 1.9014414512369907e+01 1.9017851111862331e+01 1 0 0
32314 1 4 -1.2000000000000000e-01 2.0025497068442270e+01 2.0218589861622920e+01 2.1087893026317325e+01 1 0 0
32312 1 2 2.3999999999999999e-01 2.0046614233537380e+01 2.0355245933508879e+01 2.2383936112906259e+01 1 0 0
32309 1 2 2.3999999999999999e-01 2.0752326502369172e+01 1.9145200956755456e+01 2.3085812125075567e+01 1 0 0
32311 1 4 -1.2000000000000000e-01 2.0628983877094100e+01 1.9086932716702059e+01 2.4453786851295487e+01 1 0 0
12276 1 4 -1.2000000000000000e-01 7.6136174848565241e-01 5.6339895212025501e+00 2.4883119442820114e+01 0 0 0
12100 1 4 -1.2000000000000000e-01 3.5698221515837381e-01 1.9612390726211317e+00 2.7689616703437654e+01 0 0 0
12269 1 2 2.3999999999999999e-01 3.4981877372324055e+00 4.9692754847533278e+00 2.5112463358662129e+01 0 0 0
12270 1 4 -1.2000000000000000e-01 2.6198393509062687e+00 4.3059268020906742e+00 2.5919877509758361e+01 0 0 0
12096 1 4 -1.2000000000000000e-01 8.2552534963105595e-01 4.4099731161383451e+00 2.8229647340383622e+01 0 0 0
12099 1 4 -1.2000000000000000e-01 2.4446381447651646e+00 2.2719382477205032e+00 2.8209153511436533e+01 0 0 0
12265 1 4 -1.2000000000000000e-01 4.5101624117193611e+00 4.6544956759010647e+00 2.7889970617716092e+01 0 0 0
12098 1 2 2.3999999999999999e-01 1.1953950308012242e+00 2.1846449412762672e+00 2.8698245189242634e+01 0 0 0
12101 1 2 2.3999999999999999e-01 1.0477323697652119e+00 1.0125423374231688e+00 2.9657419550504805e+01 0 0 0
12095 1 2 2.3999999999999999e-01 7.5012006636561313e-01 3.5706252516041106e+00 2.9304951067619601e+01 0 0 0
12247 1 4 -1.2000000000000000e-01 4.7749248553475434e+00 4.1001866036878326e-01 2.9756513845914871e+01 0 0 0
12266 1 2 2.3999999999999999e-01 4.9393783116806818e+00 4.6694822350230680e+00 2.5510721985384098e+01 0 0 0
12094 1 4 -1.2000000000000000e-01 2.9447199787084632e+00 3.8953063506525876e+00 3.0060966235044717e+01 0 0 0
12263 1 2 2.3999999999999999e-01 5.3437325533806339e+00 5.1178791395710403e+00 2.6924526145144704e+01 0 0 0
12092 1 2 2.3999999999999999e-01 1.6366350405000292e+00 4.1411100221423922e+00 3.0463721101403873e+01 0 0 0
12256 1 4 -1.2000000000000000e-01 5.4617931705967138e+00 1.8972548950644406e+00 2.7237063041688835e+01 0 0 0
12267 1 4 -1.2000000000000000e-01 5.1205935337871722e+00 3.3413923425872585e+00 2.5195661959368977e+01 0 0 0
12268 1 4 -1.2000000000000000e-01 5.7897770483734190e+00 5.3993136118545584e+00 2.4620444964518253e+01 0 0 0
12255 1 4 -1.2000000000000000e-01 6.0606657153419761e+00 2.6439661050598708e+00 2.9236093641742606e+01 0 0 0
10853 1 2 2.3999999999999999e-01 1.1049234530850320e+01 2.4170417625945704e+00 2.4457616027623317e+01 -1 0 0
10856 1 2 2.3999999999999999e-01 1.1429929647063320e+01 3.7078993524267276e+00 2.5225184874917019e+01 -1 0 0
10850 1 2 2.3999999999999999e-01 1.1167716677338348e+01 1.0032179457271428e+00 2.5174362072770506e+01 -1 0 0
10857 1 4 -1.2000000000000000e-01 1.0440511322971817e+01 3.8493286133291567e+00 2.6197932047642119e+01 -1 0 0
12254 1 2 2.3999999999999999e-01 6.5221895288811220e+00 2.1494032223635533e+00 2.8074513301986144e+01 0 0 0
12260 1 2 2.3999999999999999e-01 6.7681904761489893e+00 4.7527124922183512e+00 2.7393431313929245e+01 0 0 0
12257 1 2 2.3999999999999999e-01 7.3365513017647137e+00 3.2460293061679977e+00 2.7325424409678597e+01 0 0 0
12258 1 4 -1.2000000000000000e-01 7.4589452017857019e+00 2.9244730141918298e+00 2.6004909142974672e+01 0 0 0
12259 1 4 -1.2000000000000000e-01 8.6157582896363092e+00 3.3827088231929414e+00 2.7803579617432153e+01 0 0 0
10852 1 4 -1.2000000000000000e-01 1.0824450460495409e+01 1.1756131556696938e+00 2.6453656472654448e+01 -1 0 0
12262 1 4 -1.2000000000000000e-01 6.8731903991492382e+00 5.0630856244298679e+00 2.8697247498788617e+01 0 0 0
12261 1 4 -1.2000000000000000e-01 7.4868560004549050e+00 5.5932361034106446e+00 2.6596755321817518e+01 0 0 0
12251 1 2 2.3999999999999999e-01 7.4232888811345621e+00 8.8042684439322760e-01 2.8369993616180288e+01 0 0 0
12252 1 4 -1.2000000000000000e-01 7.9774362411288244e+00 5.2479949599013986e-01 2.7234494161220372e+01 0 0 0
14416 1 4 -1.2000000000000000e-01 1.1855658078474816e+01 2.7929714787250015e+00 2.9298942116194262e+01 0 1 0
12253 1 4 -1.2000000000000000e-01 8.3529262295233835e+00 1.2774511399917043e+00 2.9338072787375051e+01 0 0 0
10863 1 4 -1.2000000000000000e-01 1.2060985881674277e+01 5.6631123347190444e+00 2.7161214954984441e+01 -1 0 0
14415 1 4 -1.2000000000000000e-01 1.1188343937131769e+01 1.0950408580103126e+00 3.0524776662805323e+01 0 1 0
14414 1 2 2.3999999999999999e-01 1.2078012827075264e+01 2.1212560551675907e+00 3.0525370295063496e+01 0 1 0
10851 1 4 -1.2000000000000000e-01 1.2504865068932927e+01 5.9686477441717156e-01 2.5146346209779210e+01 -1 0 0
10860 1 4 -1.2000000000000000e-01 1.3675489708550405e+01 3.2986460655479712e+00 2.4950629764718727e+01 -1 0 0
10861 1 4 -1.2000000000000000e-01 1.2749430201853965e+01 2.7140695425822869e+00 2.6852122436755280e+01 -1 0 0
10859 1 2 2.3999999999999999e-01 1.2823199247402750e+01 3.6792287924103881e+00 2.5948441847649931e+01 -1 0 0
10870 1 4 -1.2000000000000000e-01 1.5637006197120682e+01 3.6876944161206948e+00 2.6487908446630623e+01 -1 0 0
10868 1 2 2.3999999999999999e-01 1.5670671630250878e+01 4.8200666597485489e+00 2.7242323087288085e+01 -1 0 0
10871 1 2 2.3999999999999999e-01 1.6657108282637129e+01 4.5971318063441906e+00 2.8397651560461625e+01 -1 0 0
10862 1 2 2.3999999999999999e-01 1.3236669284707512e+01 5.0991508772669647e+00 2.6642515766407843e+01 -1 0 0
10873 1 4 -1.2000000000000000e-01 1.6062997166780590e+01 3.5177287991459578e+00 2.8916860371626644e+01 -1 0 0
10866 1 4 -1.2000000000000000e-01 1.3789690999740154e+01 4.4699864938314908e+00 2.8619478500398657e+01 -1 0 0
10865 1 2 2.3999999999999999e-01 1.4284503667219813e+01 5.1952518409804354e+00 2.7636688282685039e+01 -1 0 0
10872 1 4 -1.2000000000000000e-01 1.7904132005957795e+01 4.2297155746449819e+00 2.7914306780703395e+01 -1 0 0
14412 1 4 -1.2000000000000000e-01 1.3723126116167061e+01 1.1101369468646436e+00 2.9219611141524830e+01 0 1 0
14411 1 2 2.3999999999999999e-01 1.3507331245202339e+01 1.5267916076801309e+00 3.0511801574478135e+01 0 1 0
14413 1 4 -1.2000000000000000e-01 1.4350183854426756e+01 2.5130882784109252e+00 3.0593299772937836e+01 0 1 0
10875 1 4 -1.2000000000000000e-01 1.7765258913248893e+01 4.9425901282020241e+00 3.0384373440186486e+01 -1 0 0
10869 1 4 -1.2000000000000000e-01 1.6250481423614247e+01 5.6942720609536632e+00 2.6366725747451742e+01 -1 0 0
10874 1 2 2.3999999999999999e-01 1.6928404977032422e+01 5.5973454852881286e+00 2.9486023911229449e+01 -1 0 0
10876 1 4 -1.2000000000000000e-01 1.5752386061644643e+01 5.7084973945477406e+00 3.0144908880698498e+01 -1 0 0
10864 1 4 -1.2000000000000000e-01 1.3556763760339155e+01 6.0062224572651228e+00 2.5640269935984268e+01 -1 0 0
11040 1 4 -1.2000000000000000e-01 1.8716152040126023e+01 1.2053757668979712e+00 2.7303985471639297e+01 -1 0 0
11038 1 4 -1.2000000000000000e-01 1.9226332544163306e+01 2.0657439053817468e+00 2.9770856105373252e+01 -1 0 0
11047 1 4 -1.2000000000000000e-01 1.9806772772099350e+01 2.7905761280618222e+00 2.5273323260473518e+01 -1 0 0
11045 1 2 2.3999999999999999e-01 2.1008110141592748e+01 2.3064234985070762e+00 2.5663047461164332e+01 -1 0 0
11042 1 2 2.3999999999999999e-01 2.0993169001226910e+01 2.1455840273665197e+00 2.7278161468614538e+01 -1 0 0
11044 1 4 -1.2000000000000000e-01 2.0590929271498869e+01 3.3801328284989252e+00 2.7657776992071408e+01 -1 0 0
11036 1 2 2.3999999999999999e-01 1.9839911502544478e+01 9.4294066232566154e-01 2.9317732345374491e+01 -1 0 0
11039 1 2 2.3999999999999999e-01 1.9992122226685037e+01 1.0756932158182957e+00 2.7742708545021387e+01 -1 0 0
11048 1 2 2.3999999999999999e-01 2.1392126020856374e+01 1.0262817849608246e+00 2.4839648751454074e+01 -1 0 0
11037 1 4 -1.2000000000000000e-01 2.1086957489902229e+01 8.7263327627039611e-01 2.9813420991489526e+01 -1 0 0
11049 1 4 -1.2000000000000000e-01 2.0324943683051924e+01 1.6226705818601506e-01 2.4751023668227756e+01 -1 0 0
12278 1 2 2.3999999999999999e-01 9.7562119940780034e-01 7.9377465482606562e+00 2.4411783814497838e+01 0 0 0
12082 1 4 -1.2000000000000000e-01 4.5296034407579437e+00 6.4144016201600067e+00 2.9973018066473127e+01 0 0 0
12274 1 4 -1.2000000000000000e-01 2.9541353219366497e+00 6.8418398728711836e+00 2.6380985443451486e+01 0 0 0
12272 1 2 2.3999999999999999e-01 2.9800666925815960e+00 6.4305963514182762e+00 2.5052495059788740e+01 0 0 0
12273 1 4 -1.2000000000000000e-01 3.9339072600127531e+00 7.1181761537595039e+00 2.4413237469628054e+01 0 0 0
12264 1 4 -1.2000000000000000e-01 5.3958991132757426e+00 6.4619515123454478e+00 2.7035176727883595e+01 0 0 0
12090 1 4 -1.2000000000000000e-01 1.8744327074712008e+00 6.3089465909568165e+00 2.9657859941701439e+01 0 0 0
12283 1 4 -1.2000000000000000e-01 3.0384190726664145e-01 7.2850917695414781e+00 2.6747950573213032e+01 0 0 0
12289 1 4 -1.2000000000000000e-01 9.7136181143602962e-01 1.1175394201488505e+01 2.5684024038365866e+01 0 0 0
12281 1 2 2.3999999999999999e-01 7.1030814600121228e-01 8.4209645060662872e+00 2.5941130459540584e+01 0 0 0
12282 1 4 -1.2000000000000000e-01 1.7579053566183118e+00 8.8717363093379653e+00 2.6621982028412756e+01 0 0 0
12067 1 4 -1.2000000000000000e-01 4.3129238827224414e+00 1.0699514231085534e+01 2.6317861694827933e+01 0 0 0
12076 1 4 -1.2000000000000000e-01 4.7263981421331396e+00 8.5184109918596711e+00 2.8576267681908725e+01 0 0 0
12072 1 4 -1.2000000000000000e-01 3.0874947281288732e+00 1.0499869209909040e+01 2.8928055328874468e+01 0 0 0
12074 1 2 2.3999999999999999e-01 4.8555443185680991e+00 9.1554979725186723e+00 2.9739308674069601e+01 0 0 0
12071 1 2 2.3999999999999999e-01 4.4005767922573726e+00 1.0557032796269615e+01 2.9420225930225588e+01 0 0 0
12065 1 2 2.3999999999999999e-01 5.4904319347459447e+00 1.0910603903580810e+01 2.6945631248069088e+01 0 0 0
12068 1 2 2.3999999999999999e-01 5.2656979862351738e+00 1.1411003236064410e+01 2.8403002695379378e+01 0 0 0
12078 1 4 -1.2000000000000000e-01 2.7675525987726544e+00 8.6945266511426276e+00 3.0605179719651044e+01 0 0 0
12066 1 4 -1.2000000000000000e-01 6.1087652998677537e+00 9.6716908607177192e+00 2.6928661075257406e+01 0 0 0
12075 1 4 -1.2000000000000000e-01 6.1762956189965266e+00 9.2364498290506702e+00 3.0047751054084024e+01 0 0 0
12059 1 2 2.3999999999999999e-01 6.3191997918187832e+00 1.1522977427886890e+01 2.4446126041103643e+01 0 0 0
12070 1 4 -1.2000000000000000e-01 6.4801320500235855e+00 1.1702582636243319e+01 2.8947529914512700e+01 0 0 0
12062 1 2 2.3999999999999999e-01 6.3440398570961651e+00 1.1829419672575227e+01 2.5986893723612710e+01 0 0 0
12054 1 4 -1.2000000000000000e-01 8.1341049856896142e+00 9.2633907745089648e+00 2.5531406604523351e+01 0 0 0
12064 1 4 -1.2000000000000000e-01 7.6116541598616756e+00 1.1949325517529216e+01 2.6461251488673824e+01 0 0 0
12048 1 4 -1.2000000000000000e-01 1.0953586157137625e+01 9.5304141878480024e+00 2.5545057426014200e+01 0 0 0
11908 1 4 -1.2000000000000000e-01 1.2131141915971602e+01 1.1648968447594905e+01 3.0478157514109746e+01 0 0 0
11904 1 4 -1.2000000000000000e-01 1.0167722425035654e+01 1.2304242180028956e+01 2.9300122856646205e+01 0 0 0
12043 1 4 -1.2000000000000000e-01 1.2472512810068531e+01 1.1751718724975998e+01 2.5055311348931177e+01 0 0 0
10867 1 4 -1.2000000000000000e-01 1.4298023472185823e+01 6.4694565416789400e+00 2.8077424592575195e+01 -1 0 0
10879 1 4 -1.2000000000000000e-01 1.6509256090562257e+01 7.6708177723107314e+00 2.8397063782693277e+01 -1 0 0
10877 1 2 2.3999999999999999e-01 1.7497666775355817e+01 7.0069890254890952e+00 2.9151412827709876e+01 -1 0 0
10878 1 4 -1.2000000000000000e-01 1.7670701529103610e+01 7.5934382466282040e+00 3.0294024131256265e+01 -1 0 0
10885 1 4 -1.2000000000000000e-01 1.8214598376881515e+01 9.3931314314584000e+00 2.7805511193501950e+01 -1 0 0
14472 1 4 -1.2000000000000000e-01 4.8014378079097675e+00 1.8696255450701578e+01 3.7728147772511967e+01 0 1 0
10880 1 2 2.3999999999999999e-01 1.8837895017092809e+01 7.0932677530736390e+00 2.8404713258943012e+01 -1 0 0
10881 1 4 -1.2000000000000000e-01 1.8755031990516922e+01 6.5367222764280317e+00 2.7142179675588061e+01 -1 0 0
10883 1 2 2.3999999999999999e-01 1.9227902835627393e+01 8.6217004265912394e+00 2.8246187041663617e+01 -1 0 0
10882 1 4 -1.2000000000000000e-01 1.9719790730243950e+01 6.4340163577266649e+00 2.9190076996720755e+01 -1 0 0
10884 1 4 -1.2000000000000000e-01 1.9535623424796878e+01 9.0415890927656974e+00 2.9531594334606023e+01 -1 0 0
10888 1 4 -1.2000000000000000e-01 1.9972875799488335e+01 8.7208515984349546e+00 2.6047609105296576e+01 -1 0 0
10886 1 2 2.3999999999999999e-01 2.0454409950833245e+01 8.9287827288812043e+00 2.7336135379127587e+01 -1 0 0
10887 1 4 -1.2000000000000000e-01 2.0684481532547299e+01 1.0310188248274937e+01 2.7376408877760579e+01 -1 0 0
11836 1 4 -1.2000000000000000e-01 7.8803785132849680e-01 1.7517115430724420e+01 2.4618925187870982e+01 0 0 0
12069 1 4 -1.2000000000000000e-01 4.5375076557061229e+00 1.2559965719570808e+01 2.8307455237568238e+01 0 0 0
11835 1 4 -1.2000000000000000e-01 6.0692643129628199e-01 1.5385173378481447e+01 2.4976108715191575e+01 0 0 0
11834 1 2 2.3999999999999999e-01 4.6811132414437318e-01 1.6534601076377019e+01 2.5598503669496566e+01 0 0 0
11833 1 4 -1.2000000000000000e-01 1.0986050329595165e+00 1.5791726260792363e+01 2.7859624783459800e+01 0 0 0
11829 1 4 -1.2000000000000000e-01 2.9234883714132023e+00 1.4904757683034918e+01 2.5802571066400926e+01 0 0 0
11831 1 2 2.3999999999999999e-01 1.4693531241449129e+00 1.6603141932392248e+01 2.6742198038170500e+01 0 0 0
11828 1 2 2.3999999999999999e-01 2.9531910958138008e+00 1.6143969598854557e+01 2.6291757984759251e+01 0 0 0
11825 1 2 2.3999999999999999e-01 3.9937249224157028e+00 1.6000795228036328e+01 2.7532954115918262e+01 0 0 0
11826 1 4 -1.2000000000000000e-01 3.5069710945247015e+00 1.4993177785729674e+01 2.8300634550116438e+01 0 0 0
11832 1 4 -1.2000000000000000e-01 1.4555705936752046e+00 1.7957204827575854e+01 2.7057580644461535e+01 0 0 0
11822 1 2 2.3999999999999999e-01 4.0941856304016033e+00 1.7190871771486236e+01 2.8444163714962155e+01 0 0 0
11830 1 4 -1.2000000000000000e-01 3.3608530873470475e+00 1.7003984787289340e+01 2.5332180339921941e+01 0 0 0
11824 1 4 -1.2000000000000000e-01 2.8497621790706753e+00 1.7200670114364396e+01 2.9063269953585937e+01 0 0 0
11827 1 4 -1.2000000000000000e-01 5.2589656090493451e+00 1.5715804476280519e+01 2.7049534239151921e+01 0 0 0
11819 1 2 2.3999999999999999e-01 5.2449372105514689e+00 1.7285143557459772e+01 2.9469954966327673e+01 0 0 0
11817 1 4 -1.2000000000000000e-01 5.7170133002759256e+00 1.5024099810876233e+01 3.0058466705171902e+01 0 0 0
11823 1 4 -1.2000000000000000e-01 4.1530186532379441e+00 1.8376342370983995e+01 2.7756635757828839e+01 0 0 0
12063 1 4 -1.2000000000000000e-01 5.8840083756607449e+00 1.3059732501820973e+01 2.5999495217654516e+01 0 0 0
11820 1 4 -1.2000000000000000e-01 6.4984957618000898e+00 1.7300717005570046e+01 2.8925726614338060e+01 0 0 0
11906 1 2 2.3999999999999999e-01 1.2116824122357935e+01 1.2961831626297258e+01 3.0099677175901839e+01 0 0 0
11888 1 2 2.3999999999999999e-01 9.2288683085096803e+00 1.6911425786897816e+01 2.4652209586475973e+01 0 0 0
11893 1 4 -1.2000000000000000e-01 1.0759899425340560e+01 1.5265289532085577e+01 2.5217108693983548e+01 0 0 0
11903 1 2 2.3999999999999999e-01 1.0624244165164553e+01 1.3346026909376333e+01 3.0086519731168593e+01 0 0 0
11885 1 2 2.3999999999999999e-01 8.4479451478460543e+00 1.8222930738650440e+01 2.5076970135739138e+01 0 0 0
11899 1 4 -1.2000000000000000e-01 1.0434179368651206e+01 1.3803365887575959e+01 2.7234906936734475e+01 0 0 0
11891 1 2 2.3999999999999999e-01 1.0163127438919425e+01 1.6380399505392887e+01 2.5718287890196098e+01 0 0 0
11886 1 4 -1.2000000000000000e-01 7.5223618009904838e+00 1.7713306644274610e+01 2.5967080208141564e+01 0 0 0
11892 1 4 -1.2000000000000000e-01 1.1213816012060956e+01 1.7272207273568490e+01 2.5859675693676074e+01 0 0 0
11901 1 4 -1.2000000000000000e-01 8.8091372306505633e+00 1.4697806005079753e+01 2.9469376484886865e+01 0 0 0
11895 1 4 -1.2000000000000000e-01 8.4417467351759381e+00 1.5469703351082567e+01 2.7035691184470071e+01 0 0 0
11894 1 2 2.3999999999999999e-01 9.6825412430974929e+00 1.6024107337062972e+01 2.7161979433609247e+01 0 0 0
11896 1 4 -1.2000000000000000e-01 9.5761215930444763e+00 1.7121753143201801e+01 2.8056640255960421e+01 0 0 0
11897 1 2 2.3999999999999999e-01 1.0566111002405938e+01 1.5003089552343599e+01 2.7994618976682382e+01 0 0 0
11900 1 2 2.3999999999999999e-01 1.0176763340207506e+01 1.4751527873496206e+01 2.9420351406604706e+01 0 0 0
11902 1 4 -1.2000000000000000e-01 1.0463774598168930e+01 1.5850613661550987e+01 3.0161980399916963e+01 0 0 0
11898 1 4 -1.2000000000000000e-01 1.1843855873539404e+01 1.5546006741888705e+01 2.7954601820041411e+01 0 0 0
11944 1 4 -1.2000000000000000e-01 1.3493897957828406e+01 1.7001923368380154e+01 2.4430034659055085e+01 0 0 0
11907 1 4 -1.2000000000000000e-01 1.2643159294352076e+01 1.3192680355862741e+01 2.8878085725810205e+01 0 0 0
11913 1 4 -1.2000000000000000e-01 1.4936879273886673e+01 1.3100909830216676e+01 3.0267276919989097e+01 0 0 0
11922 1 4 -1.2000000000000000e-01 1.4720916796467964e+01 1.5532555331658999e+01 2.9074861344149109e+01 0 0 0
11923 1 4 -1.2000000000000000e-01 1.6734005135505694e+01 1.4719484444903436e+01 2.9530535937776278e+01 0 0 0
11921 1 2 2.3999999999999999e-01 1.5856235695813492e+01 1.5756775497395308e+01 2.9749733916718423e+01 0 0 0
11925 1 4 -1.2000000000000000e-01 1.6723936995508389e+01 1.6651550008278342e+01 2.7714797195547632e+01 0 0 0
11924 1 2 2.3999999999999999e-01 1.6544247382133779e+01 1.6990998997274055e+01 2.9039924029336948e+01 0 0 0
11929 1 4 -1.2000000000000000e-01 1.4375569297769500e+01 1.8133090392683588e+01 2.9092812168106832e+01 0 0 0
11938 1 4 -1.2000000000000000e-01 1.4897131210940351e+01 1.7600477066624300e+01 2.6423261166683830e+01 0 0 0
11926 1 4 -1.2000000000000000e-01 1.7780078880015235e+01 1.7336309777068706e+01 2.9547234629275362e+01 0 0 0
11927 1 2 2.3999999999999999e-01 1.5724095034768176e+01 1.8342846271251368e+01 2.9206963776904384e+01 0 0 0
14596 1 4 -1.2000000000000000e-01 2.1100602701715417e+01 1.4241576556814870e+01 3.0029344092827412e+01 0 1 0
11821 1 4 -1.2000000000000000e-01 5.1175050486748290e+00 1.8476714000074612e+01 3.0074059490443311e+01 0 0 0
11877 1 4 -1.2000000000000000e-01 5.1578717794520301e+00 1.8698042162291692e+01 2.5198838976433127e+01 0 0 0
11873 1 2 2.3999999999999999e-01 4.5364603919597064e+00 2.0996459598839120e+01 2.5121552077811177e+01 0 0 0
11875 1 4 -1.2000000000000000e-01 3.7903859492833671e+00 2.0837696965414185e+01 2.6272171712950467e+01 0 0 0
14509 1 4 -1.2000000000000000e-01 5.3154120416398127e+00 2.0926236517105313e+01 2.9062673846796635e+01 0 1 0
11876 1 2 2.3999999999999999e-01 5.6744023927244012e+00 1.9977732808038397e+01 2.5216779573886100e+01 0 0 0
11880 1 4 -1.2000000000000000e-01 7.6268433329065797e+00 2.1193578932921191e+01 2.4548156083817734e+01 0 0 0
11878 1 4 -1.2000000000000000e-01 6.3208073617401084e+00 2.0098949351184448e+01 2.6399143593873980e+01 0 0 0
11887 1 4 -1.2000000000000000e-01 9.3264154894530567e+00 1.9088459710698746e+01 2.5626080359323048e+01 0 0 0
14511 1 4 -1.2000000000000000e-01 7.6554983890673185e+00 1.9732342408414404e+01 3.0099221573609366e+01 0 1 0
11939 1 2 2.3999999999999999e-01 1.4580854431173622e+01 1.9039983420314510e+01 2.4619671761940531e+01 0 0 0
11934 1 4 -1.2000000000000000e-01 1.7195238181706049e+01 1.9117151735510038e+01 2.6385520809835096e+01 0 0 0
11936 1 2 2.3999999999999999e-01 1.4740699334861599e+01 1.8980703172772234e+01 2.6161750547515595e+01 0 0 0
11937 1 4 -1.2000000000000000e-01 1.3594452250748269e+01 1.9532529848033050e+01 2.6690679459276360e+01 0 0 0
11930 1 2 2.3999999999999999e-01 1.6121697706433576e+01 1.9614085240570205e+01 2.8398925586860223e+01 0 0 0
11931 1 4 -1.2000000000000000e-01 1.7325267850245869e+01 2.0061011722503757e+01 2.8833949615563405e+01 0 0 0
11933 1 2 2.3999999999999999e-01 1.6032040398142769e+01 1.9634047681152605e+01 2.6826175484601997e+01 0 0 0
11932 1 4 -1.2000000000000000e-01 1.5181381715781704e+01 2.0592093832437406e+01 2.8858169722165915e+01 0 0 0
11935 1 4 -1.2000000000000000e-01 1.6036003708391114e+01 2.0946776104636065e+01 2.6460108486450537e+01 0 0 0
14610 1 4 -1.2000000000000000e-01 2.1039312013812022e+01 1.9808200892179499e+01 2.9351121668527114e+01 0 1 0
14474 1 2 2.3999999999999999e-01 3.1365427331590303e+00 2.0247657446494124e+01 3.7863261902775079e+01 0 1 0
12103 1 4 -1.2000000000000000e-01 1.9616548363550290e+00 1.1016577802001286e+00 3.0687959946888590e+01 0 0 0
12344 1 2 2.3999999999999999e-01 2.3073066222713601e-01 1.3574064654732398e+00 3.6123732903012232e+01 0 0 0
12343 1 4 -1.2000000000000000e-01 6.1418157842234955e-01 1.5058679857439250e+00 3.3723877971032394e+01 0 0 0
12089 1 2 2.3999999999999999e-01 1.3243783679460459e+00 5.6703666154077839e+00 3.0719374384686333e+01 0 0 0
12346 1 4 -1.2000000000000000e-01 1.5060380303485563e+00 1.8902865883340407e+00 3.6426068573996730e+01 0 0 0
12093 1 4 -1.2000000000000000e-01 1.4999735918465420e+00 3.4074094349472328e+00 3.1578466913773195e+01 0 0 0
12085 1 4 -1.2000000000000000e-01 3.9440300288684425e+00 5.0196623501132533e+00 3.2157726767655205e+01 0 0 0
12088 1 4 -1.2000000000000000e-01 1.4254600420460692e+00 5.5711168404797249e+00 3.3007331541518241e+01 0 0 0
14422 1 4 -1.2000000000000000e-01 9.7937817357367791e+00 3.7684493825235719e+00 3.0916732911910675e+01 0 1 0
14421 1 4 -1.2000000000000000e-01 9.7772744439909562e+00 2.3057062623451370e+00 3.2470275352649402e+01 0 1 0
14420 1 2 2.3999999999999999e-01 1.0385060195898648e+01 3.4260382003523362e+00 3.2079831036761185e+01 0 1 0
14423 1 2 2.3999999999999999e-01 1.0004710562481021e+01 4.4719487145906864e+00 3.3107502732841660e+01 0 1 0
14425 1 4 -1.2000000000000000e-01 8.6386513982869513e+00 4.6214107018867105e+00 3.2997996493885509e+01 0 1 0
14426 1 2 2.3999999999999999e-01 1.0602064310493375e+01 5.8577168461057729e+00 3.3100853046908298e+01 0 1 0
14424 1 4 -1.2000000000000000e-01 1.0288576531178064e+01 4.0197585076691418e+00 3.4295953585333706e+01 0 1 0
14417 1 2 2.3999999999999999e-01 1.1848221257181056e+01 3.0859080914719379e+00 3.1742162897481826e+01 0 1 0
14427 1 4 -1.2000000000000000e-01 1.1881688712889073e+01 5.6980231519141302e+00 3.3424761462519363e+01 0 1 0
12246 1 4 -1.2000000000000000e-01 6.4864143407488735e+00 1.7561600237820416e-01 3.1062888462505192e+01 0 0 0
14408 1 2 2.3999999999999999e-01 1.4113143916520995e+01 4.7683152997526079e-01 3.1459565446478916e+01 0 1 0
14419 1 4 -1.2000000000000000e-01 1.2378968413869160e+01 2.6037627208651726e+00 3.2905671628067871e+01 0 1 0
14418 1 4 -1.2000000000000000e-01 1.2481019745459143e+01 4.2297563381426144e+00 3.1496500245685557e+01 0 1 0
14410 1 4 -1.2000000000000000e-01 1.4240874624355296e+01 1.0683470143391411e+00 3.2747133164856969e+01 0 1 0
11032 1 4 -1.2000000000000000e-01 1.8403026721832596e+01 6.6651208372396709e-01 3.1832098237850310e+01 -1 0 0
14566 1 4 -1.2000000000000000e-01 1.8294255346878177e+01 5.6435388788871119e+00 3.4837092796506830e+01 0 1 0
14409 1 4 -1.2000000000000000e-01 1.5341786517651895e+01 1.7798182307329807e-01 3.1075991408721730e+01 0 1 0
14562 1 4 -1.2000000000000000e-01 1.5727621213981545e+01 6.1415323858611437e+00 3.5188118301267878e+01 0 1 0
12073 1 4 -1.2000000000000000e-01 4.3918085609444422e+00 1.1340721721733196e+01 3.0565329216353000e+01 0 0 0
12077 1 2 2.3999999999999999e-01 4.0527697543170316e+00 8.5394870173783666e+00 3.0966132636370226e+01 0 0 0
12086 1 2 2.3999999999999999e-01 1.9117581118838565e+00 6.2496705389575427e+00 3.1995982889391613e+01 0 0 0
12083 1 2 2.3999999999999999e-01 3.4816175139346761e+00 6.2333505752963356e+00 3.2169224471611031e+01 0 0 0
12080 1 2 2.3999999999999999e-01 4.3639418486167365e+00 7.0886245173692277e+00 3.1123868669466503e+01 0 0 0
12084 1 4 -1.2000000000000000e-01 3.8992524909341775e+00 6.7396566909897180e+00 3.3374357872110899e+01 0 0 0
12087 1 4 -1.2000000000000000e-01 1.4040318941934127e+00 7.5277994593476611e+00 3.2161315701857141e+01 0 0 0
12079 1 4 -1.2000000000000000e-01 4.1710189000952784e+00 9.2853829581975411e+00 3.2140709109911761e+01 0 0 0
12081 1 4 -1.2000000000000000e-01 5.5708266928725676e+00 7.1303858990321585e+00 3.1598175309992214e+01 0 0 0
14431 1 4 -1.2000000000000000e-01 1.0973353908154273e+01 6.3742618542825982e+00 3.0827130790186541e+01 0 1 0
14433 1 4 -1.2000000000000000e-01 1.0470454087370866e+01 8.6222737482842877e+00 3.0603561027610709e+01 0 1 0
14430 1 4 -1.2000000000000000e-01 8.8493216779387431e+00 6.7715717566447324e+00 3.1532140285270671e+01 0 1 0
14428 1 4 -1.2000000000000000e-01 1.0029815147155769e+01 6.5977177471642428e+00 3.4052783258837202e+01 0 1 0
14429 1 2 2.3999999999999999e-01 1.0244828542216514e+01 6.8046767453869599e+00 3.1881295635778095e+01 0 1 0
14440 1 4 -1.2000000000000000e-01 8.1069905173838617e+00 9.4654560908218848e+00 3.1584570102408179e+01 0 1 0
14442 1 4 -1.2000000000000000e-01 6.5460375029494928e+00 1.0129358321014713e+01 3.3686984801829922e+01 0 1 0
14441 1 2 2.3999999999999999e-01 7.8320624456531132e+00 1.0528097555456574e+01 3.3550159941891685e+01 0 1 0
14439 1 4 -1.2000000000000000e-01 7.9057278334484566e+00 8.2743795727704565e+00 3.3405942914251000e+01 0 1 0
14438 1 2 2.3999999999999999e-01 8.5272912096879665e+00 9.3530890195815957e+00 3.2897700966600176e+01 0 1 0
14435 1 2 2.3999999999999999e-01 1.0086771307683838e+01 9.2355080654090873e+00 3.2875035381839588e+01 0 1 0
14444 1 2 2.3999999999999999e-01 8.4031418729685701e+00 1.0995792227687355e+01 3.4929394271990027e+01 0 1 0
14445 1 4 -1.2000000000000000e-01 9.6433849156594960e+00 1.1496365484052539e+01 3.4818652496759640e+01 0 1 0
14443 1 4 -1.2000000000000000e-01 7.8181136835853859e+00 1.1565534300645028e+01 3.2674011513880103e+01 0 1 0
14446 1 4 -1.2000000000000000e-01 8.4439758169183250e+00 9.8353510337682746e+00 3.5674468102237320e+01 0 1 0
14447 1 2 2.3999999999999999e-01 7.6823034228094995e+00 1.2012921742712862e+01 3.5738734920711025e+01 0 1 0
14436 1 4 -1.2000000000000000e-01 1.0539280730091715e+01 1.0451720091859578e+01 3.2485525689190858e+01 0 1 0
14432 1 2 2.3999999999999999e-01 1.0768558198418294e+01 8.2501838244847931e+00 3.1889116291371540e+01 0 1 0
14437 1 4 -1.2000000000000000e-01 1.0502316955013963e+01 8.9443282868000384e+00 3.4224607176822978e+01 0 1 0
14434 1 4 -1.2000000000000000e-01 1.2082532501483387e+01 8.2397620820446029e+00 3.2108138872826430e+01 0 1 0
14449 1 4 -1.2000000000000000e-01 6.6197805167559611e+00 1.1307817774615794e+01 3.6239830562352324e+01 0 1 0
14560 1 4 -1.2000000000000000e-01 1.4583042095600344e+01 7.4870834247560998e+00 3.3564401029529719e+01 0 1 0
14558 1 2 2.3999999999999999e-01 1.5479080865585626e+01 8.2833980953612745e+00 3.4239873246693222e+01 0 1 0
14557 1 4 -1.2000000000000000e-01 1.4230235283864028e+01 8.5693209476963599e+00 3.6139454018187507e+01 0 1 0
14556 1 4 -1.2000000000000000e-01 1.3581175941170518e+01 9.6277834372431546e+00 3.4364832420664499e+01 0 1 0
14555 1 2 2.3999999999999999e-01 1.4656956517868126e+01 9.3576077371562665e+00 3.5113700112481240e+01 0 1 0
14552 1 2 2.3999999999999999e-01 1.5304901578023163e+01 1.0746115873212931e+01 3.5508000901531872e+01 0 1 0
14550 1 4 -1.2000000000000000e-01 1.3158612344540549e+01 1.1548765592407298e+01 3.6005209112650313e+01 0 1 0
14554 1 4 -1.2000000000000000e-01 1.5401976685329430e+01 1.1506622225747563e+01 3.4434816238155584e+01 0 1 0
14559 1 4 -1.2000000000000000e-01 1.6102891605508809e+01 8.9532344486549533e+00 3.3225255151734473e+01 0 1 0
14553 1 4 -1.2000000000000000e-01 1.6593809057637976e+01 1.0531271197999310e+01 3.5925075683928178e+01 0 1 0
14561 1 2 2.3999999999999999e-01 1.6426115432517271e+01 7.2344549469075083e+00 3.4953679804178755e+01 0 1 0
14563 1 4 -1.2000000000000000e-01 1.6804345612718404e+01 7.7372700759648483e+00 3.6189942755494734e+01 0 1 0
14565 1 4 -1.2000000000000000e-01 1.7516466965327464e+01 6.6416682827233631e+00 3.2900209853413017e+01 0 1 0
14564 1 2 2.3999999999999999e-01 1.7790119595501658e+01 6.8436485502841524e+00 3.4265444724776884e+01 0 1 0
14549 1 2 2.3999999999999999e-01 1.4428447265960042e+01 1.1517232516568447e+01 3.6516039121401001e+01 0 1 0
14569 1 4 -1.2000000000000000e-01 1.8530855499538308e+01 9.1703125737237894e+00 3.3968796857544660e+01 0 1 0
14575 1 4 -1.2000000000000000e-01 2.0696082088832188e+01 9.8332337993906851e+00 3.3132223951554614e+01 0 1 0
14570 1 2 2.3999999999999999e-01 2.0229743529388760e+01 7.5050434003277617e+00 3.3679834763833014e+01 0 1 0
14571 1 4 -1.2000000000000000e-01 1.9846570909672053e+01 7.3269537260613555e+00 3.2372591328278148e+01 0 1 0
14567 1 2 2.3999999999999999e-01 1.8943903122939670e+01 7.9618332499060696e+00 3.4483110616242961e+01 0 1 0
14568 1 4 -1.2000000000000000e-01 1.9206270919595333e+01 8.1719499174082646e+00 3.5829301261305552e+01 0 1 0
14572 1 4 -1.2000000000000000e-01 2.0728762200234236e+01 6.3692638328925089e+00 3.4282421463247381e+01 0 1 0
14573 1 2 2.3999999999999999e-01 2.1323975368515441e+01 8.7078579737325477e+00 3.3586285307271758e+01 0 1 0
11816 1 2 2.3999999999999999e-01 5.4376772758587624e+00 1.6198840007842815e+01 3.0621160580605736e+01 0 0 0
11814 1 4 -1.2000000000000000e-01 3.3391502169852210e+00 1.5235274101898677e+01 3.1057879505563097e+01 0 0 0
11805 1 4 -1.2000000000000000e-01 2.0007475704008311e+00 1.4461701578219532e+01 3.3377817879759867e+01 0 0 0
11806 1 4 -1.2000000000000000e-01 6.9867557691065862e-01 1.5862125849195325e+01 3.4384429331913623e+01 0 0 0
11808 1 4 -1.2000000000000000e-01 3.3593135190267773e+00 1.6510177757766783e+01 3.4511101499388090e+01 0 0 0
11801 1 2 2.3999999999999999e-01 4.2497064736613560e-01 1.5932247429674185e+01 3.2122146543329912e+01 0 0 0
11804 1 2 2.3999999999999999e-01 1.4255429969374629e+00 1.5701243322986295e+01 3.3296751012095804e+01 0 0 0
11803 1 4 -1.2000000000000000e-01 1.0685928609278392e+00 1.6116148949577251e+01 3.0940679132733379e+01 0 0 0
11813 1 2 2.3999999999999999e-01 4.3118918935109933e+00 1.5869998428919574e+01 3.1675450920331194e+01 0 0 0
11809 1 4 -1.2000000000000000e-01 1.9464908256740490e+00 1.7911396537462448e+01 3.3727984738742435e+01 0 0 0
11812 1 4 -1.2000000000000000e-01 2.8566797081497937e+00 1.7726679832197586e+01 3.1490528842881911e+01 0 0 0
11810 1 2 2.3999999999999999e-01 3.6747071273101679e+00 1.7108020826164154e+01 3.2341045633989303e+01 0 0 0
11807 1 2 2.3999999999999999e-01 2.6020544095341420e+00 1.6800145363228694e+01 3.3464603292212907e+01 0 0 0
11811 1 4 -1.2000000000000000e-01 4.6135090396095260e+00 1.7936475724966684e+01 3.2868892820704652e+01 0 0 0
11815 1 4 -1.2000000000000000e-01 4.8822608873199655e+00 1.5078699048007193e+01 3.2629653464408044e+01 0 0 0
11799 1 4 -1.2000000000000000e-01 2.7897971272817690e-01 1.3653667017747152e+01 3.1675676715607597e+01 0 0 0
14451 1 4 -1.2000000000000000e-01 5.9939859938194919e+00 1.3101739431005315e+01 3.4293755051604215e+01 0 1 0
14458 1 4 -1.2000000000000000e-01 4.5908153419751807e+00 1.3599958051175761e+01 3.6576262059895420e+01 0 1 0
14454 1 4 -1.2000000000000000e-01 6.2908893208817869e+00 1.5478484195970758e+01 3.5259704599011386e+01 0 1 0
11818 1 4 -1.2000000000000000e-01 6.4508001242852195e+00 1.6737878958422961e+01 3.1235194512951288e+01 0 0 0
11905 1 4 -1.2000000000000000e-01 1.0064002801981497e+01 1.3146311823109990e+01 3.1293867598047981e+01 0 0 0
14450 1 2 2.3999999999999999e-01 7.1056892220561796e+00 1.3287494462021279e+01 3.5068739458114123e+01 0 1 0
14452 1 4 -1.2000000000000000e-01 8.0947986856883816e+00 1.3751367898811774e+01 3.4244128237437202e+01 0 1 0
14527 1 4 -1.2000000000000000e-01 1.0060342774923241e+01 1.7336861896629578e+01 3.2724082835103374e+01 0 1 0
14530 1 4 -1.2000000000000000e-01 1.0078792441571860e+01 1.5766557496940187e+01 3.4639733151168308e+01 0 1 0
14523 1 4 -1.2000000000000000e-01 8.3135689738216154e+00 1.7849600176810572e+01 3.5027056276129642e+01 0 1 0
14525 1 2 2.3999999999999999e-01 1.0447794443594175e+01 1.7904205841759335e+01 3.3813657141899931e+01 0 1 0
14528 1 2 2.3999999999999999e-01 1.0976139824903431e+01 1.6794184749271498e+01 3.4699593686611209e+01 0 1 0
14453 1 2 2.3999999999999999e-01 6.7637733213978120e+00 1.4459814504198718e+01 3.6051452677474650e+01 0 1 0
14531 1 2 2.3999999999999999e-01 1.1369824178233552e+01 1.7234807693259370e+01 3.6131607197882808e+01 0 1 0
14529 1 4 -1.2000000000000000e-01 1.2006063415732413e+01 1.6293944941620055e+01 3.3955249024084701e+01 0 1 0
14455 1 4 -1.2000000000000000e-01 7.8380471950357729e+00 1.5027509469282645e+01 3.6596647264592129e+01 0 1 0
14533 1 4 -1.2000000000000000e-01 1.2013586211135751e+01 1.8383513269990697e+01 3.6124470245639110e+01 0 1 0
14538 1 4 -1.2000000000000000e-01 1.2019795744561696e+01 1.4182975880380017e+01 3.5681614784414634e+01 0 1 0
14520 1 4 -1.2000000000000000e-01 7.7708581611331100e+00 1.8382145652744232e+01 3.2749617264503826e+01 0 1 0
11914 1 4 -1.2000000000000000e-01 1.4432634013777513e+01 1.2333716667667483e+01 3.2168637409426303e+01 0 0 0
11910 1 4 -1.2000000000000000e-01 1.2206818182594212e+01 1.3898878888002304e+01 3.2300711368004613e+01 0 0 0
11911 1 4 -1.2000000000000000e-01 1.2899858651093803e+01 1.5077168340432877e+01 3.0698710800641518e+01 0 0 0
11909 1 2 2.3999999999999999e-01 1.2881517215219535e+01 1.3781519143667547e+01 3.1176031675985822e+01 0 0 0
11912 1 2 2.3999999999999999e-01 1.4329767412657800e+01 1.3451643626387987e+01 3.1422058652026262e+01 0 0 0
11918 1 2 2.3999999999999999e-01 1.5596293209297857e+01 1.5827459463280302e+01 3.1299885761297308e+01 0 0 0
11920 1 4 -1.2000000000000000e-01 1.4633553651988352e+01 1.6691067822956008e+01 3.1605810616721069e+01 0 0 0
11916 1 4 -1.2000000000000000e-01 1.6386176855814167e+01 1.3958581945978514e+01 3.2400911299229534e+01 0 0 0
11915 1 2 2.3999999999999999e-01 1.5222195552651463e+01 1.4511033362324902e+01 3.2089328232028400e+01 0 0 0
11919 1 4 -1.2000000000000000e-01 1.6696490927450782e+01 1.6416443930887020e+01 3.1838450849241319e+01 0 0 0
11917 1 4 -1.2000000000000000e-01 1.4668092677368604e+01 1.4850314022639415e+01 3.3254042340843604e+01 0 0 0
14548 1 4 -1.2000000000000000e-01 1.4820899048069139e+01 1.3538471295924506e+01 3.5561812788673407e+01 0 1 0
14536 1 4 -1.2000000000000000e-01 1.3554517662867509e+01 1.6297206474163783e+01 3.6411523787424301e+01 0 1 0
14595 1 4 -1.2000000000000000e-01 2.0935890993718985e+01 1.3295676950583042e+01 3.2025879302031221e+01 0 1 0
14597 1 2 2.3999999999999999e-01 2.1032508986044824e+01 1.5623274692397599e+01 3.1845135033512975e+01 0 1 0
14604 1 4 -1.2000000000000000e-01 2.0610772197546087e+01 1.8233395770637660e+01 3.3125533883139134e+01 0 1 0
14605 1 4 -1.2000000000000000e-01 1.9765103513907771e+01 1.8300995455830488e+01 3.1089011937966589e+01 0 1 0
14599 1 4 -1.2000000000000000e-01 1.9726718736240770e+01 1.5540799039977085e+01 3.1477835220596937e+01 0 1 0
14603 1 2 2.3999999999999999e-01 2.0862626508359657e+01 1.8275774966741572e+01 3.1818434781172954e+01 0 1 0
14598 1 4 -1.2000000000000000e-01 2.1117393659878477e+01 1.5618355039373279e+01 3.3155881001353869e+01 0 1 0
14594 1 2 2.3999999999999999e-01 2.1566431395441818e+01 1.4304084243910566e+01 3.1343261260736302e+01 0 1 0
14500 1 4 -1.2000000000000000e-01 3.4364818437844393e+00 2.0873917246378753e+01 3.0812800930993717e+01 0 1 0
14488 1 4 -1.2000000000000000e-01 1.1671984852149833e+00 2.0476324608163466e+01 3.5424861752337485e+01 0 1 0
14493 1 4 -1.2000000000000000e-01 2.7043699212036505e+00 2.0996609237614571e+01 3.3327407776493040e+01 0 1 0
14475 1 4 -1.2000000000000000e-01 3.0836413213933764e+00 1.9964460181252090e+01 3.6503033089827582e+01 0 1 0
14497 1 4 -1.2000000000000000e-01 1.0455757760427853e+00 2.1376897139989978e+01 3.1012769192056869e+01 0 1 0
14512 1 4 -1.2000000000000000e-01 6.1353664723136738e+00 2.0149761697010337e+01 3.1620185499036875e+01 0 1 0
14522 1 2 2.3999999999999999e-01 9.2492656985296318e+00 1.8687021918249442e+01 3.4418834247104662e+01 0 1 0
14526 1 4 -1.2000000000000000e-01 1.1497138610204939e+01 1.8692172798723700e+01 3.3424638577179898e+01 0 1 0
14510 1 2 2.3999999999999999e-01 6.9973108568757159e+00 2.0714186186288075e+01 3.0767743669351624e+01 0 1 0
14518 1 4 -1.2000000000000000e-01 9.8692330217938835e+00 1.9761984401195036e+01 3.1616404497891487e+01 0 1 0
14519 1 2 2.3999999999999999e-01 8.3549044376560655e+00 1.9431143846549244e+01 3.3379951671321784e+01 0 1 0
14524 1 4 -1.2000000000000000e-01 9.6978882164134994e+00 1.9698406174693183e+01 3.5295461372917657e+01 0 1 0
14521 1 4 -1.2000000000000000e-01 7.3554880569161813e+00 1.9943838833535029e+01 3.4151625234756132e+01 0 1 0
14516 1 2 2.3999999999999999e-01 9.0497939407876142e+00 2.0462211798776679e+01 3.2407103058842253e+01 0 1 0
14517 1 4 -1.2000000000000000e-01 9.8698343913707411e+00 2.1227160571986374e+01 3.3146734667922196e+01 0 1 0
14513 1 2 2.3999999999999999e-01 8.0892299743546694e+00 2.1453866091333968e+01 3.1550597330049762e+01 0 1 0
11928 1 4 -1.2000000000000000e-01 1.5969051343336876e+01 1.8773958343647038e+01 3.0483633258512342e+01 0 0 0
14606 1 2 2.3999999999999999e-01 2.1515281084582554e+01 1.9604058853978092e+01 3.1717726864243815e+01 0 1 0
14608 1 4 -1.2000000000000000e-01 2.0528374217761474e+01 2.0445854637014456e+01 3.2133920303290928e+01 0 1 0
14551 1 4 -1.2000000000000000e-01 1.4522219125934139e+01 1.0796948795559558e+01 3.7682555759176978e+01 0 1 0
14460 1 4 -1.2000000000000000e-01 4.4449326119903692e+00 1.6184191166579058e+01 3.6770702828246769e+01 0 1 0
14469 1 4 -1.2000000000000000e-01 2.0593283628411880e+00 1.8402093878153920e+01 3.9986643447674105e+01 0 1 0
14470 1 4 -1.2000000000000000e-01 2.1842250210146332e+00 1.7430329789628235e+01 3.8005557358883429e+01 0 1 0
14464 1 4 -1.2000000000000000e-01 2.9135662805895040e+00 1.4737464881172560e+01 3.8496515258019102e+01 0 1 0
14467 1 4 -1.2000000000000000e-01 2.5412886003024209e+00 1.6061967555082937e+01 4.0415353989802107e+01 0 1 0
14465 1 2 2.3999999999999999e-01 3.5290171808276276e+00 1.6580890391566175e+01 3.9699362383078380e+01 0 1 0
14462 1 2 2.3999999999999999e-01 4.0351988042814977e+00 1.5406193616625838e+01 3.8920085521716082e+01 0 1 0
14468 1 2 2.3999999999999999e-01 2.9250865262752357e+00 1.7816533346945370e+01 3.9029506918102570e+01 0 1 0
14463 1 4 -1.2000000000000000e-01 4.6917471774282609e+00 1.4519605825758667e+01 3.9808701987952489e+01 0 1 0
14466 1 4 -1.2000000000000000e-01 4.4662288863811161e+00 1.6922437855667848e+01 4.0589982817075231e+01 0 1 0
14459 1 2 2.3999999999999999e-01 5.0775472353122098e+00 1.5549003102933419e+01 3.7777589500175665e+01 0 1 0
14456 1 2 2.3999999999999999e-01 5.6410351219079731e+00 1.4227285223268112e+01 3.7158104932734616e+01 0 1 0
14461 1 4 -1.2000000000000000e-01 6.0543831358021825e+00 1.6355722387650815e+01 3.8279727171770375e+01 0 1 0
14448 1 4 -1.2000000000000000e-01 8.5522582805357068e+00 1.2363229498565968e+01 3.6785553285221496e+01 0 1 0
14532 1 4 -1.2000000000000000e-01 1.0285534631030362e+01 1.7452333024949084e+01 3.6978981242167833e+01 0 1 0
14539 1 4 -1.2000000000000000e-01 1.0616459554403397e+01 1.4620843956243638e+01 3.7245828575423374e+01 0 1 0
14457 1 4 -1.2000000000000000e-01 6.2188434882714008e+00 1.3433873779631664e+01 3.8142382302223098e+01 0 1 0
14537 1 2 2.3999999999999999e-01 1.1922906855200980e+01 1.4711918812130918e+01 3.6900696900492967e+01 0 1 0
14541 1 4 -1.2000000000000000e-01 1.2036973775108192e+01 1.2603220664362519e+01 3.7957162221973732e+01 0 1 0
14542 1 4 -1.2000000000000000e-01 1.2178747737896630e+01 1.4356842864148597e+01 3.9145365513383346e+01 0 1 0
14534 1 2 2.3999999999999999e-01 1.2333743743226078e+01 1.6202812871422477e+01 3.6907237556116378e+01 0 1 0
14546 1 2 2.3999999999999999e-01 1.4895659749428416e+01 1.2981844397316173e+01 3.6805881340719921e+01 0 1 0
14535 1 4 -1.2000000000000000e-01 1.2475228550192480e+01 1.6656214074400207e+01 3.8168149596559196e+01 0 1 0
14540 1 2 2.3999999999999999e-01 1.2578281590789409e+01 1.3850535627068185e+01 3.7989431048194291e+01 0 1 0
14547 1 4 -1.2000000000000000e-01 1.6272018610488033e+01 1.2987794518181909e+01 3.7064971191407373e+01 0 1 0
14544 1 4 -1.2000000000000000e-01 1.4396865152261554e+01 1.3114592938451059e+01 3.9182455214064781e+01 0 1 0
14543 1 2 2.3999999999999999e-01 1.4183594812404056e+01 1.3726874095629642e+01 3.8008213450909480e+01 0 1 0
14545 1 4 -1.2000000000000000e-01 1.4690825253933687e+01 1.4932884023719973e+01 3.8204916377579572e+01 0 1 0
14476 1 4 -1.2000000000000000e-01 4.0968868543536470e+00 2.1237577300521362e+01 3.8092310540163361e+01 0 1 0
14471 1 2 2.3999999999999999e-01 3.7796147265775208e+00 1.9045997324296259e+01 3.8577339830330750e+01 0 1 0
14478 1 4 -1.2000000000000000e-01 1.9122086104209215e+00 2.1063068527598269e+01 3.9685012271227919e+01 0 1 0
14479 1 4 -1.2000000000000000e-01 7.1467795370935006e-01 2.0106968764257960e+01 3.8196732163668486e+01 0 1 0
14473 1 4 -1.2000000000000000e-01 4.4239978898140491e+00 1.9568215049473555e+01 3.9643008836039066e+01 0 1 0
3711 1 4 -1.2000000000000000e-01 4.6134885396309422e-01 2.1577991007933093e+01 7.3713247779884199e+00 1 0 0
3776 1 2 2.3999999999999999e-01 1.7051189612890971e+00 2.2972687006338674e+01 2.4052542804174597e+00 1 0 0
3778 1 4 -1.2000000000000000e-01 1.9155097500347336e+00 2.3082227726514422e+01 1.0186763171079698e+00 1 0 0
3777 1 4 -1.2000000000000000e-01 5.1865687759540757e-01 2.2385491316973095e+01 2.4618128401683945e+00 1 0 0
3779 1 2 2.3999999999999999e-01 1.7386143975838717e+00 2.4357669077058990e+01 3.0585053498978994e+00 1 0 0
3781 1 4 -1.2000000000000000e-01 1.5159891175531544e+00 2.4245236445025881e+01 4.3920369140648656e+00 1 0 0
3775 1 4 -1.2000000000000000e-01 3.1240372805686727e+00 2.2390112286037393e+01 4.1765370603545708e+00 1 0 0
3774 1 4 -1.2000000000000000e-01 3.8559941153868289e+00 2.2143390354877933e+01 2.0338798204098856e+00 1 0 0
3773 1 2 2.3999999999999999e-01 2.8174330609315650e+00 2.1999066914605784e+01 2.8943647902821437e+00 1 0 0
32863 1 4 -1.2000000000000000e-01 5.9598326224033711e+00 2.2070274003669038e+01 4.9671239248888739e+00 1 0 0
32862 1 4 -1.2000000000000000e-01 7.9892837294176795e+00 2.2356426500798801e+01 5.5125162698006811e+00 1 0 0
32812 1 4 -1.2000000000000000e-01 1.2073636937930948e+01 2.2398411224812204e+01 4.2358600321366220e+00 1 0 0
32861 1 2 2.3999999999999999e-01 6.8154170894556048e+00 2.1844299911591058e+01 5.9816556068809339e+00 1 0 0
32854 1 4 -1.2000000000000000e-01 6.6843031556066013e+00 2.4443286125116256e+01 4.7771265501318085e+00 1 0 0
32814 1 4 -1.2000000000000000e-01 1.4655522102682250e+01 2.2837946694312620e+01 4.0010104720294564e+00 1 0 0
32821 1 4 -1.2000000000000000e-01 1.3253601277479270e+01 2.4328606132921387e+01 2.3399080714528409e+00 1 0 0
32813 1 2 2.3999999999999999e-01 1.4011480886108071e+01 2.3435273046800120e+01 5.0559392045935292e+00 1 0 0
4168 1 4 -1.2000000000000000e-01 1.7123013962908558e+01 2.2355809753379432e+01 1.7350135938410460e+00 1 0 0
32810 1 2 2.3999999999999999e-01 1.2806981503268673e+01 2.2482319704639853e+01 5.3320712888163726e+00 1 0 0
4167 1 4 -1.2000000000000000e-01 1.7532241744623377e+01 2.2614223903417692e+01 3.8364826282576758e+00 1 0 0
32815 1 4 -1.2000000000000000e-01 1.4776464757709357e+01 2.3539583952209426e+01 6.1344464996699566e+00 1 0 0
4166 1 2 2.3999999999999999e-01 1.8099584990148788e+01 2.2543311160050855e+01 2.6458357783027946e+00 1 0 0
8020 1 4 -1.2000000000000000e-01 1.9995773342193218e+01 2.2298274512489836e+01 5.4406954107049597e+00 0 1 0
4169 1 2 2.3999999999999999e-01 1.8846187238396023e+01 2.3892158794244235e+01 2.4463392321338495e+00 1 0 0
4171 1 4 -1.2000000000000000e-01 1.9760778760841863e+01 2.4148020225157186e+01 3.4570798174585344e+00 1 0 0
4170 1 4 -1.2000000000000000e-01 1.9541336439985230e+01 2.3759833606676313e+01 1.3359658816530482e+00 1 0 0
8026 1 4 -1.2000000000000000e-01 1.9203801607584538e+01 2.4472892409995385e+01 5.9107724856526600e+00 0 1 0
3780 1 4 -1.2000000000000000e-01 3.0469655327064795e+00 2.4755614385139388e+01 2.9113114313836550e+00 1 0 0
3782 1 2 2.3999999999999999e-01 8.7078680771833461e-01 2.5425336059292931e+01 2.3237094908953222e+00 1 0 0
3783 1 4 -1.2000000000000000e-01 1.3895927121271261e+00 2.5562759169838174e+01 1.0481953053857098e+00 1 0 0
3784 1 4 -1.2000000000000000e-01 1.1681296395205036e+00 2.6588854455932641e+01 2.9388490556677507e+00 1 0 0
3612 1 4 -1.2000000000000000e-01 3.1663420753734530e+00 2.9419830095934575e+01 2.3733355940642138e+00 1 0 0
3609 1 4 -1.2000000000000000e-01 9.7074541063269870e-01 2.9163331288357217e+01 4.1069302728690023e+00 1 0 0
3607 1 4 -1.2000000000000000e-01 8.3563540082309851e-01 2.8996012336195097e+01 1.3765696419790212e+00 1 0 0
32844 1 4 -1.2000000000000000e-01 5.5229265636304845e+00 2.8971409691951163e+01 4.6747458142447362e+00 1 0 0
32850 1 4 -1.2000000000000000e-01 5.1593983567333943e+00 2.6711183658280579e+01 5.5175456649543424e+00 1 0 0
3605 1 2 2.3999999999999999e-01 3.5987471765906554e-01 3.0019004558816359e+01 2.0790920906922374e+00 1 0 0
3608 1 2 2.3999999999999999e-01 1.2379007680141902e+00 3.0270432004396778e+01 3.3668320098927089e+00 1 0 0
3613 1 4 -1.2000000000000000e-01 3.3247290375146203e+00 3.0238058507431720e+01 4.3495133872247882e+00 1 0 0
3611 1 2 2.3999999999999999e-01 2.8204119772878431e+00 3.0472768630566815e+01 3.1233707097152741e+00 1 0 0
32820 1 4 -1.2000000000000000e-01 1.1504267862208806e+01 2.4853378202467873e+01 3.5587354934668647e+00 1 0 0
32848 1 4 -1.2000000000000000e-01 6.9401332044639288e+00 2.6859565740755226e+01 3.5752173323098098e+00 1 0 0
32841 1 4 -1.2000000000000000e-01 6.7037868152531503e+00 2.9346285016643005e+01 2.5190776659536458e+00 1 0 0
32849 1 2 2.3999999999999999e-01 6.4794973521462484e+00 2.6644316799505020e+01 5.8307247262896800e+00 1 0 0
32840 1 2 2.3999999999999999e-01 7.4745740539785634e+00 2.9758390357187277e+01 3.5710130927720742e+00 1 0 0
32838 1 4 -1.2000000000000000e-01 9.1445640592143747e+00 2.8242880775200700e+01 2.7091901093119404e+00 1 0 0
32837 1 2 2.3999999999999999e-01 8.9606999041595650e+00 2.9578030078747116e+01 3.0655007622652501e+00 1 0 0
32834 1 2 2.3999999999999999e-01 9.9995246336575221e+00 3.0002389922846650e+01 4.1574217245449310e+00 1 0 0
32846 1 2 2.3999999999999999e-01 7.1918783098810692e+00 2.7434499530763695e+01 4.8002184602183089e+00 1 0 0
32847 1 4 -1.2000000000000000e-01 8.5092833360713165e+00 2.7284372837064272e+01 5.0456975548217944e+00 1 0 0
32836 1 4 -1.2000000000000000e-01 1.0005261960458457e+01 2.9326053604806255e+01 5.3394060198851570e+00 1 0 0
32843 1 2 2.3999999999999999e-01 6.8839463634215532e+00 2.8956972338811763e+01 4.7624031357414580e+00 1 0 0
32829 1 4 -1.2000000000000000e-01 1.1380536767686033e+01 2.9055797410974442e+01 1.6409571942207271e+00 1 0 0
32827 1 4 -1.2000000000000000e-01 1.1214181911002504e+01 2.7247459272582301e+01 4.0590018004755777e+00 1 0 0
32831 1 2 2.3999999999999999e-01 1.1402316739837714e+01 3.0250526183131210e+01 3.7039916615486259e+00 1 0 0
32828 1 2 2.3999999999999999e-01 1.2123321726170005e+01 2.9112963026451329e+01 2.8339005075841017e+00 1 0 0
32823 1 4 -1.2000000000000000e-01 1.2058363324843132e+01 2.6423472757529069e+01 1.5512789610465036e+00 1 0 0
32845 1 4 -1.2000000000000000e-01 7.3131991027023835e+00 2.9551475223485696e+01 5.8801703733936650e+00 1 0 0
32839 1 4 -1.2000000000000000e-01 9.1817358269878540e+00 3.0444668223568510e+01 2.0779309510200856e+00 1 0 0
32852 1 2 2.3999999999999999e-01 6.9187530349539328e+00 2.5141363163927487e+01 5.9322853861996716e+00 1 0 0
32833 1 4 -1.2000000000000000e-01 1.2209362172430065e+01 3.0461502106600101e+01 4.8124573773777071e+00 1 0 0
32825 1 2 2.3999999999999999e-01 1.2356733689044649e+01 2.7761850203861613e+01 3.5154416918522307e+00 1 0 0
32826 1 4 -1.2000000000000000e-01 1.3254318010761072e+01 2.7983060056870343e+01 4.4784914782654601e+00 1 0 0
32822 1 2 2.3999999999999999e-01 1.2879714348152605e+01 2.6556308901921906e+01 2.6414241516461701e+00 1 0 0
32830 1 4 -1.2000000000000000e-01 1.3378760322781570e+01 2.9607896555420112e+01 2.3874817218992330e+00 1 0 0
32816 1 2 2.3999999999999999e-01 1.3631209935204451e+01 2.4922001386335346e+01 4.6729130865930744e+00 1 0 0
32819 1 2 2.3999999999999999e-01 1.2835378311280470e+01 2.5140632514099060e+01 3.3426985042527364e+00 1 0 0
32818 1 4 -1.2000000000000000e-01 1.3021410119987685e+01 2.5485862801509139e+01 5.7298217411080801e+00 1 0 0
32817 1 4 -1.2000000000000000e-01 1.4870719282444451e+01 2.5439466441605493e+01 4.3833340200010023e+00 1 0 0
32824 1 4 -1.2000000000000000e-01 1.4140927626939472e+01 2.6743875348885570e+01 2.1026916404224516e+00 1 0 0
4179 1 4 -1.2000000000000000e-01 1.7026818679515422e+01 2.7721612418494480e+01 3.2009907656048147e+00 1 0 0
4180 1 4 -1.2000000000000000e-01 1.7237871673248787e+01 2.7606078140002964e+01 1.0469969966792290e+00 1 0 0
4174 1 4 -1.2000000000000000e-01 1.7269011347294388e+01 2.5091103925197814e+01 1.3408475467589898e+00 1 0 0
4173 1 4 -1.2000000000000000e-01 1.7224940378632962e+01 2.5255686931963808e+01 3.6142260220436717e+00 1 0 0
4182 1 4 -1.2000000000000000e-01 1.7570885767439613e+01 3.0022299583006554e+01 1.6579494321139161e+00 1 0 0
4178 1 2 2.3999999999999999e-01 1.7951536958851939e+01 2.7748969917315247e+01 2.2009524670843597e+00 1 0 0
4172 1 2 2.3999999999999999e-01 1.7994362167551852e+01 2.5170561810144441e+01 2.4624041248202193e+00 1 0 0
4186 1 4 -1.2000000000000000e-01 1.8179906518714780e+01 2.9612419555545479e+01 4.4063755741213351e+00 1 0 0
4181 1 2 2.3999999999999999e-01 1.8551172547649259e+01 2.9206438326922605e+01 2.1362437913174950e+00 1 0 0
4175 1 2 2.3999999999999999e-01 1.8819520951324325e+01 2.6503701863579312e+01 2.2851773887103097e+00 1 0 0
4176 1 4 -1.2000000000000000e-01 1.9514462867676407e+01 2.6433248934707994e+01 1.1329952443521969e+00 1 0 0
4177 1 4 -1.2000000000000000e-01 1.9666730277137379e+01 2.6574325645982178e+01 3.3406222377535868e+00 1 0 0
4183 1 4 -1.2000000000000000e-01 1.9445738800300585e+01 2.9267127335181357e+01 1.1138509633317992e+00 1 0 0
4184 1 2 2.3999999999999999e-01 1.9142000963527632e+01 2.9793475747188570e+01 3.4815419846514906e+00 1 0 0
4185 1 4 -1.2000000000000000e-01 2.0215295402933840e+01 2.9046102435458234e+01 3.9289469392889766e+00 1 0 0
3615 1 4 -1.2000000000000000e-01 2.6808412191453916e+00 3.1779303129407133e+01 1.1201204775119475e+00 1 0 0
3614 1 2 2.3999999999999999e-01 3.2820919846748344e+00 3.1726261109536022e+01 2.3874603307488895e+00 1 0 0
3621 1 4 -1.2000000000000000e-01 3.2811987391557671e+00 3.4499009199540161e+01 1.1605821678357093e+00 1 0 0
3620 1 2 2.3999999999999999e-01 3.6844884755725125e+00 3.4371013549089639e+01 2.5007699074300236e+00 1 0 0
3617 1 2 2.3999999999999999e-01 2.9294311296587763e+00 3.3150605349799953e+01 3.0331513279878592e+00 1 0 0
3616 1 4 -1.2000000000000000e-01 4.6334845240080602e+00 3.1602881699265325e+01 2.2685207425845659e+00 1 0 0
3618 1 4 -1.2000000000000000e-01 3.1702768654550892e+00 3.2978646626469711e+01 4.3716143236925404e+00 1 0 0
3619 1 4 -1.2000000000000000e-01 1.5805833678474479e+00 3.3262767458041083e+01 2.7898161506136279e+00 1 0 0
3622 1 4 -1.2000000000000000e-01 5.0312461877069357e+00 3.4092772508817461e+01 2.4882002933199177e+00 1 0 0
3630 1 4 -1.2000000000000000e-01 9.3937964749870195e-01 3.5459659817921484e+01 1.6084045158867777e+00 1 0 0
3610 1 4 -1.2000000000000000e-01 7.3661252305908764e-01 3.1343269785258808e+01 4.0821009116544671e+00 1 0 0
3623 1 2 2.3999999999999999e-01 3.5856519993181970e+00 3.5672980345356407e+01 3.2047826673863615e+00 1 0 0
3625 1 4 -1.2000000000000000e-01 4.2082529629093237e+00 3.5575880694717355e+01 4.4028493795082024e+00 1 0 0
3628 1 4 -1.2000000000000000e-01 1.4771781274690479e+00 3.5425106974033802e+01 4.0923389061554518e+00 1 0 0
3606 1 4 -1.2000000000000000e-01 3.9722163853310954e-01 3.1050411789871983e+01 1.2524533891373502e+00 1 0 0
3626 1 2 2.3999999999999999e-01 2.1988618377746354e+00 3.6362795125130809e+01 3.3763669991736509e+00 1 0 0
3624 1 4 -1.2000000000000000e-01 4.3037119207260410e+00 3.6562233210795924e+01 2.4628195902735732e+00 1 0 0
3629 1 2 2.3999999999999999e-01 1.3284359579460445e+00 3.6588213151163707e+01 2.1507855346359985e+00 1 0 0
32842 1 4 -1.2000000000000000e-01 7.2487201144776519e+00 3.1110782948165728e+01 3.8000342047192786e+00 1 0 0
32832 1 4 -1.2000000000000000e-01 1.1462228327259776e+01 3.1424189177951249e+01 2.9690311990607978e+00 1 0 0
32835 1 4 -1.2000000000000000e-01 9.5633899061581875e+00 3.1177782927889162e+01 4.5477503418219172e+00 1 0 0
3456 1 4 -1.2000000000000000e-01 6.9800004203899153e+00 3.6367026045294139e+01 5.7937640625674733e+00 1 0 0
8080 1 4 -1.2000000000000000e-01 1.1847852092515103e+01 3.6228697695277461e+01 1.7401293326377849e+00 0 1 0
8078 1 2 2.3999999999999999e-01 1.2052468688147339e+01 3.6697150042376300e+01 3.0371978970226490e+00 0 1 0
8079 1 4 -1.2000000000000000e-01 1.0823651210074093e+01 3.6698716943576528e+01 3.7327135401849065e+00 0 1 0
8077 1 4 -1.2000000000000000e-01 1.2437687906192711e+01 3.4508369509546213e+01 3.4823495483942510e+00 0 1 0
8075 1 2 2.3999999999999999e-01 1.3064256251612122e+01 3.5690956837329573e+01 3.8257950173368669e+00 0 1 0
8076 1 4 -1.2000000000000000e-01 1.2907422875542071e+01 3.5897643440039325e+01 5.2052307878307413e+00 0 1 0
8070 1 4 -1.2000000000000000e-01 1.4711344864400491e+01 3.3367613007665504e+01 3.0528144957256251e+00 0 1 0
8073 1 4 -1.2000000000000000e-01 1.4570200604847605e+01 3.5632421244634486e+01 2.0584111604030682e+00 0 1 0
8069 1 2 2.3999999999999999e-01 1.5343249131487054e+01 3.4355327807375112e+01 3.7550731003970381e+00 0 1 0
8068 1 4 -1.2000000000000000e-01 1.6021146315123477e+01 3.2613549973831653e+01 5.1485080480003962e+00 0 1 0
8071 1 4 -1.2000000000000000e-01 1.6594019730309881e+01 3.4335583503612213e+01 3.2726049768272900e+00 0 1 0
8072 1 2 2.3999999999999999e-01 1.4553196880525258e+01 3.5674583377080722e+01 3.4101248793861756e+00 0 1 0
8066 1 2 2.3999999999999999e-01 1.5334036312760851e+01 3.3829664156575106e+01 5.2432353085255929e+00 0 1 0
8067 1 4 -1.2000000000000000e-01 1.4081512429853994e+01 3.3720164809492836e+01 5.7202425364677527e+00 0 1 0
8064 1 4 -1.2000000000000000e-01 1.7125532270599319e+01 3.5153306934272905e+01 5.5926298830115062e+00 0 1 0
8074 1 4 -1.2000000000000000e-01 1.5286389383203590e+01 3.6709904000879881e+01 3.8042113744644785e+00 0 1 0
4204 1 4 -1.2000000000000000e-01 1.7831989158076585e+01 3.6562891791566905e+01 2.2032610969127044e+00 1 0 0
4189 1 4 -1.2000000000000000e-01 1.8177737159386407e+01 3.1961751973528305e+01 3.4323186304663578e+00 1 0 0
4203 1 4 -1.2000000000000000e-01 1.8643997507028967e+01 3.6968016042068513e+01 4.2356562356440399e+00 1 0 0
4198 1 4 -1.2000000000000000e-01 1.8903005303744518e+01 3.4365377096828858e+01 1.9338250246545081e+00 1 0 0
4190 1 2 2.3999999999999999e-01 2.0365534480216557e+01 3.2010586071876219e+01 2.4221456635641467e+00 1 0 0
4197 1 4 -1.2000000000000000e-01 1.9478644863257049e+01 3.4424564329270794e+01 4.1928686332921465e+00 1 0 0
4191 1 4 -1.2000000000000000e-01 1.9820646142143854e+01 3.2032537929958799e+01 1.1918119937341687e+00 1 0 0
4196 1 2 2.3999999999999999e-01 1.9819409304584816e+01 3.4564883726683256e+01 2.8674407374341744e+00 1 0 0
4187 1 2 2.3999999999999999e-01 1.9388767818090546e+01 3.1399069845108322e+01 3.5710144255669602e+00 1 0 0
4193 1 2 2.3999999999999999e-01 2.0909980382061903e+01 3.3476244772151070e+01 2.6435898047788364e+00 1 0 0
4199 1 2 2.3999999999999999e-01 2.0123480957801409e+01 3.6045364112544803e+01 2.5220298256366931e+00 1 0 0
4200 1 4 -1.2000000000000000e-01 2.0341298668098901e+01 3.6129292716498931e+01 1.1563010639803899e+00 1 0 0
4188 1 4 -1.2000000000000000e-01 1.9777021795674749e+01 3.1779477449751717e+01 4.8083111165155374e+00 1 0 0
4201 1 4 -1.2000000000000000e-01 2.1311951812102301e+01 3.6220659267539332e+01 3.1574990369873919e+00 1 0 0
4192 1 4 -1.2000000000000000e-01 2.1486216875923471e+01 3.1139868604564413e+01 2.3416145843320333e+00 1 0 0
4202 1 2 2.3999999999999999e-01 1.8889636865327844e+01 3.6985145989634837e+01 2.9524350062199747e+00 1 0 0
3631 1 4 -1.2000000000000000e-01 2.0307892665161047e+00 3.7239126504326599e+01 1.1786291293818085e+00 1 0 0
3469 1 4 -1.2000000000000000e-01 3.9870582717029666e+00 4.0299586273002433e+01 5.1470539271811386e+00 1 0 0
3627 1 4 -1.2000000000000000e-01 2.4176669175308794e+00 3.7479593032071726e+01 4.1249842373851378e+00 1 0 0
3636 1 4 -1.2000000000000000e-01 1.1867491037643088e+00 3.9548286962121210e+01 1.8570029462564883e+00 1 0 0
3637 1 4 -1.2000000000000000e-01 6.6098804391906385e-01 3.9254175899933898e+01 4.0414117817610027e+00 1 0 0
3474 1 4 -1.2000000000000000e-01 4.3393798818493945e+00 4.2917050704532492e+01 3.9590060733092858e+00 1 0 0
3472 1 4 -1.2000000000000000e-01 1.9705985414221971e+00 4.2080354476727464e+01 5.8047967281751562e+00 1 0 0
3635 1 2 2.3999999999999999e-01 1.9031683774314762e-01 3.9104693370530384e+01 2.7408932292575248e+00 1 0 0
3632 1 2 2.3999999999999999e-01 8.3563529394588942e-02 3.7556825021778046e+01 2.3668545220254473e+00 1 0 0
3465 1 4 -1.2000000000000000e-01 6.4427804236203121e+00 4.1616027877637350e+01 5.4101729628188258e+00 1 0 0
3460 1 4 -1.2000000000000000e-01 6.5419399607386408e+00 3.8916607173826286e+01 4.8164313544376780e+00 1 0 0
8086 1 4 -1.2000000000000000e-01 1.1700989385037287e+01 3.8953438651511803e+01 4.9060723128021486e+00 0 1 0
8082 1 4 -1.2000000000000000e-01 1.1452863672912311e+01 3.8749582244881630e+01 2.2424645074386342e+00 0 1 0
8088 1 4 -1.2000000000000000e-01 1.2269179615423887e+01 4.1105940527798246e+01 3.4697769720688831e+00 0 1 0
8081 1 2 2.3999999999999999e-01 1.2510715302229100e+01 3.8106345030356671e+01 2.8056242160271965e+00 0 1 0
8083 1 4 -1.2000000000000000e-01 1.3540443681986446e+01 3.7995977865129760e+01 1.9121347288813668e+00 0 1 0
8084 1 2 2.3999999999999999e-01 1.2836649802495652e+01 3.8861652230631663e+01 4.1531906516177868e+00 0 1 0
8087 1 2 2.3999999999999999e-01 1.3281461495364391e+01 4.0347179230018817e+01 3.9516685170983603e+00 0 1 0
8085 1 4 -1.2000000000000000e-01 1.3819188011043760e+01 3.8207694389710241e+01 4.8234195742290309e+00 0 1 0
8089 1 4 -1.2000000000000000e-01 1.4224078804666519e+01 4.0386773818504203e+01 2.9081536004345914e+00 0 1 0
4210 1 4 -1.2000000000000000e-01 1.6861071738234770e+01 3.8950505363599511e+01 2.9944016860920284e+00 1 0 0
4212 1 4 -1.2000000000000000e-01 1.6843459129134821e+01 4.1355094708697990e+01 3.2127879373587560e+00 1 0 0
8092 1 4 -1.2000000000000000e-01 1.5181636181637698e+01 4.0334053015385940e+01 5.2457187420781688e+00 0 1 0
8091 1 4 -1.2000000000000000e-01 1.4092664276057752e+01 4.2293062270531678e+01 4.7383299552770071e+00 0 1 0
8090 1 2 2.3999999999999999e-01 1.4019430855003289e+01 4.1002387644132732e+01 5.1973690378689170e+00 0 1 0
4209 1 4 -1.2000000000000000e-01 1.8176729608159768e+01 3.9423939155111533e+01 4.6982892811929355e+00 1 0 0
4211 1 2 2.3999999999999999e-01 1.8082727999290448e+01 4.0922593818722035e+01 2.8600022557623048e+00 1 0 0
4208 1 2 2.3999999999999999e-01 1.8047280325105223e+01 3.9443787915448212e+01 3.3300795427313545e+00 1 0 0
4213 1 4 -1.2000000000000000e-01 1.8043458658187216e+01 4.0908675981416053e+01 1.5179540990218749e+00 1 0 0
4206 1 4 -1.2000000000000000e-01 1.9127806909304869e+01 3.8734002673636063e+01 1.3079041716928967e+00 1 0 0
4218 1 4 -1.2000000000000000e-01 1.8550083278421535e+01 4.1683010567606900e+01 5.7567298987305593e+00 1 0 0
4214 1 2 2.3999999999999999e-01 1.9072364535656082e+01 4.2038632664506601e+01 3.3952649406071784e+00 1 0 0
4205 1 2 2.3999999999999999e-01 1.9128391535106768e+01 3.8555724852322378e+01 2.6738144113314850e+00 1 0 0
4207 1 4 -1.2000000000000000e-01 2.0378088085737545e+01 3.8942416355330138e+01 3.1746213031172390e+00 1 0 0
4216 1 4 -1.2000000000000000e-01 2.0318817919338009e+01 4.1523396586472181e+01 3.4553997056220878e+00 1 0 0
4217 1 2 2.3999999999999999e-01 1.8878132396304682e+01 4.2583655950303992e+01 4.7967250899190512e+00 1 0 0
1450 1 4 -1.2000000000000000e-01 2.1285214046086832e+01 3.9517306272198596e+01 5.5443893195915930e+00 1 0 0
4221 1 4 -1.2000000000000000e-01 2.1084033628711428e+01 4.2441363152328115e+01 5.7417176898562445e+00 1 0 0
4215 1 4 -1.2000000000000000e-01 1.9143585518782000e+01 4.3108098037786014e+01 2.5196754167407671e+00 1 0 0
1447 1 4 -1.2000000000000000e-01 2.0801199814741572e+01 3.6947820427563038e+01 6.0968491863792647e+00 1 0 0
32856 1 4 -1.2000000000000000e-01 4.7861870638791242e+00 2.4302698203416426e+01 6.3638934562732512e+00 1 0 0
32859 1 4 -1.2000000000000000e-01 5.2550188038694952e+00 2.2215644349453108e+01 7.6950539590943459e+00 1 0 0
32855 1 2 2.3999999999999999e-01 6.0551964283016915e+00 2.4246866670759168e+01 6.8573788994967897e+00 1 0 0
14708 1 2 2.3999999999999999e-01 1.9039220235015364e-03 3.5550441749975981e+01 2.7301728114401424e+01 0 1 0
32811 1 4 -1.2000000000000000e-01 1.2024613129987266e+01 2.2968878787297896e+01 6.3352890734432270e+00 1 0 0
3415 1 4 -1.2000000000000000e-01 8.5775513115123463e+00 2.2568164757478208e+01 1.0981249504164239e+01 1 0 0
32860 1 4 -1.2000000000000000e-01 7.3249689962428963e+00 2.2717821498249108e+01 8.1130087132421238e+00 1 0 0
3417 1 4 -1.2000000000000000e-01 1.1295761452078034e+01 2.2670865415638055e+01 1.0866835736618544e+01 1 0 0
32858 1 2 2.3999999999999999e-01 6.4075045941678503e+00 2.2771708904774400e+01 7.1438873646399985e+00 1 0 0
3413 1 2 2.3999999999999999e-01 9.2850587561746565e+00 2.2237126188709343e+01 1.2128575605114657e+01 1 0 0
3416 1 2 2.3999999999999999e-01 1.0686571360913076e+01 2.2939662684389432e+01 1.2066102216422331e+01 1 0 0
32802 1 4 -1.2000000000000000e-01 1.3573933360784626e+01 2.2525732142146492e+01 8.3212951669885609e+00 1 0 0
32797 1 4 -1.2000000000000000e-01 1.5891372000736171e+01 2.1827666967541958e+01 9.2705204318076575e+00 1 0 0
32793 1 4 -1.2000000000000000e-01 1.5576398526072438e+01 2.1852736047748138e+01 1.1811195748551105e+01 1 0 0
8025 1 4 -1.2000000000000000e-01 1.7602613932543392e+01 2.3734229879559784e+01 7.2300163738619005e+00 0 1 0
32791 1 4 -1.2000000000000000e-01 1.8161017222071504e+01 2.1697170042538094e+01 1.0996282545179016e+01 1 0 0
8023 1 4 -1.2000000000000000e-01 1.9729900553169522e+01 2.2697574008282462e+01 8.8048054181046567e+00 0 1 0
8021 1 2 2.3999999999999999e-01 1.9947007318453750e+01 2.3015786496914686e+01 7.5465768431613975e+00 0 1 0
8018 1 2 2.3999999999999999e-01 1.9859800978932576e+01 2.1823931855502678e+01 6.6745797003875191e+00 0 1 0
8024 1 2 2.3999999999999999e-01 1.8916861151522696e+01 2.4174109132694465e+01 7.2140460846300760e+00 0 1 0
8022 1 4 -1.2000000000000000e-01 2.1207489113237404e+01 2.3630791342168237e+01 7.4118169272456349e+00 0 1 0
3318 1 4 -1.2000000000000000e-01 1.9591192790904481e+00 2.5133663209545503e+01 1.0880614469108561e+01 1 0 0
3315 1 4 -1.2000000000000000e-01 3.0258886408071195e+00 2.5622810430978561e+01 8.5890966392535919e+00 1 0 0
3322 1 4 -1.2000000000000000e-01 4.5220181390531948e+00 2.5161369227997518e+01 1.0695116414723280e+01 1 0 0
3316 1 4 -1.2000000000000000e-01 9.5949237825481803e-01 2.6341995709197892e+01 8.8625760070717465e+00 1 0 0
3313 1 4 -1.2000000000000000e-01 2.2640435174022149e+00 2.8038452724712158e+01 7.3101521415874791e+00 1 0 0
3311 1 2 2.3999999999999999e-01 2.7663106045012693e+00 2.7961006398292618e+01 8.5232459288767739e+00 1 0 0
3309 1 4 -1.2000000000000000e-01 9.8032109851883886e-01 2.9221890851443884e+01 9.3137865589125752e+00 1 0 0
3308 1 2 2.3999999999999999e-01 2.3221856959038281e+00 2.9262725115452419e+01 9.2254228796764792e+00 1 0 0
3314 1 2 2.3999999999999999e-01 2.2610815896117891e+00 2.6596193958034320e+01 9.1429844668378362e+00 1 0 0
3312 1 4 -1.2000000000000000e-01 4.1228412159165568e+00 2.7915185923041623e+01 8.3625942219080880e+00 1 0 0
3310 1 4 -1.2000000000000000e-01 2.9368541135067256e+00 2.9348074992296329e+01 1.0516779521892458e+01 1 0 0
3317 1 2 2.3999999999999999e-01 2.4924781938342706e+00 2.6348620927410956e+01 1.0686252540684224e+01 1 0 0
3319 1 4 -1.2000000000000000e-01 1.6885167726723562e+00 2.7263486725494033e+01 1.1362009551405874e+01 1 0 0
3320 1 2 2.3999999999999999e-01 4.0353308863960855e+00 2.6278282387650510e+01 1.1159237507673174e+01 1 0 0
3321 1 4 -1.2000000000000000e-01 4.7239638970421627e+00 2.7419928202649427e+01 1.0808502592155818e+01 1 0 0
3307 1 4 -1.2000000000000000e-01 2.0001503579527258e+00 3.0558841146103706e+01 7.2057522727728021e+00 1 0 0
3305 1 2 2.3999999999999999e-01 2.7072014200899672e+00 3.0535064048069099e+01 8.3767956742898004e+00 1 0 0
3306 1 4 -1.2000000000000000e-01 3.9891906332221585e+00 3.0386544152087215e+01 8.1239781714257049e+00 1 0 0
32857 1 4 -1.2000000000000000e-01 6.1086097124670600e+00 2.4883273915714700e+01 8.1063917828413921e+00 1 0 0
32853 1 4 -1.2000000000000000e-01 8.1985009867292202e+00 2.5095692784201709e+01 6.4135949646144113e+00 1 0 0
32851 1 4 -1.2000000000000000e-01 6.7986279308328736e+00 2.7361063519177815e+01 6.9379366358898524e+00 1 0 0
3424 1 4 -1.2000000000000000e-01 1.0365483831292346e+01 2.5352815795723025e+01 1.0002165182508325e+01 1 0 0
3430 1 4 -1.2000000000000000e-01 1.0236810624620665e+01 2.7999909620670540e+01 9.6980753244045843e+00 1 0 0
3428 1 2 2.3999999999999999e-01 9.4822010216135322e+00 2.7969603911677371e+01 1.0850291979144853e+01 1 0 0
3429 1 4 -1.2000000000000000e-01 8.2603723128233408e+00 2.7499197706982141e+01 1.0474376847698464e+01 1 0 0
3423 1 4 -1.2000000000000000e-01 8.6231596791083192e+00 2.5195538307520152e+01 1.1463730291227632e+01 1 0 0
3422 1 2 2.3999999999999999e-01 9.9225614362709909e+00 2.5469252580611478e+01 1.1324745228994432e+01 1 0 0
3431 1 2 2.3999999999999999e-01 9.3651281386387453e+00 2.9405788381246612e+01 1.1489228058606303e+01 1 0 0
3438 1 4 -1.2000000000000000e-01 8.9336600644756672e+00 3.0249546003794492e+01 8.3338568686197902e+00 1 0 0
3436 1 4 -1.2000000000000000e-01 7.4739892193324922e+00 3.0188273520885904e+01 1.0401486387719981e+01 1 0 0
3434 1 2 2.3999999999999999e-01 8.7517406047878872e+00 3.0601812364082534e+01 1.0645096480375598e+01 1 0 0
3425 1 2 2.3999999999999999e-01 1.0078674274213943e+01 2.6990035070225886e+01 1.1777633966396294e+01 1 0 0
3432 1 4 -1.2000000000000000e-01 1.0569192074380110e+01 2.9923946805382716e+01 1.1860273680525037e+01 1 0 0
3426 1 4 -1.2000000000000000e-01 1.1427870087270243e+01 2.7211640918356682e+01 1.1914635045688096e+01 1 0 0
8049 1 4 -1.2000000000000000e-01 1.3186580481558742e+01 3.0515517311039559e+01 1.1059976760627194e+01 0 1 0
8043 1 4 -1.2000000000000000e-01 1.2882040790687341e+01 2.8186389483311100e+01 9.6456031777511431e+00 0 1 0
8034 1 4 -1.2000000000000000e-01 1.6116134405320238e+01 2.5889340833477128e+01 6.6687581442953405e+00 0 1 0
8038 1 4 -1.2000000000000000e-01 1.6023692935385863e+01 2.5157718343304982e+01 9.3023934054838300e+00 0 1 0
8041 1 4 -1.2000000000000000e-01 1.3644299607784550e+01 2.6108492271573816e+01 8.5798178943455454e+00 0 1 0
8044 1 4 -1.2000000000000000e-01 1.3983070728425849e+01 2.8844377880229352e+01 7.7735441239783496e+00 0 1 0
8039 1 2 2.3999999999999999e-01 1.4507605440261775e+01 2.6899360424872903e+01 9.2514193999028933e+00 0 1 0
8033 1 2 2.3999999999999999e-01 1.6665806091653319e+01 2.6708370813899545e+01 7.6434119832585585e+00 0 1 0
8036 1 2 2.3999999999999999e-01 1.6031532311249819e+01 2.6493379986408236e+01 9.0595666613884642e+00 0 1 0
8042 1 2 2.3999999999999999e-01 1.4096741193019499e+01 2.8363111657612077e+01 9.0984759268384590e+00 0 1 0
8040 1 4 -1.2000000000000000e-01 1.4285294665084175e+01 2.6498076028178541e+01 1.0541844078812044e+01 0 1 0
8037 1 4 -1.2000000000000000e-01 1.6761055466522546e+01 2.7007976335999807e+01 1.0104384856261024e+01 0 1 0
8035 1 4 -1.2000000000000000e-01 1.6395246890738711e+01 2.7985341123458362e+01 7.1951251418958906e+00 0 1 0
8045 1 2 2.3999999999999999e-01 1.4858286597455685e+01 2.9395398748318524e+01 9.9655570840867167e+00 0 1 0
8046 1 4 -1.2000000000000000e-01 1.5926922577059047e+01 2.9627896589492273e+01 9.2586925157631939e+00 0 1 0
8047 1 4 -1.2000000000000000e-01 1.5141156870568024e+01 2.8851217929006303e+01 1.1204767197845648e+01 0 1 0
8048 1 2 2.3999999999999999e-01 1.4042764428916353e+01 3.0722214761331898e+01 1.0135843270814972e+01 0 1 0
8030 1 2 2.3999999999999999e-01 1.8176023281078159e+01 2.6672143129578028e+01 7.5936403358391056e+00 0 1 0
8031 1 4 -1.2000000000000000e-01 1.8642107420951564e+01 2.6987509380789604e+01 6.3049028424583229e+00 0 1 0
8032 1 4 -1.2000000000000000e-01 1.8596511535658529e+01 2.7661409900277835e+01 8.3952814529916555e+00 0 1 0
8029 1 4 -1.2000000000000000e-01 1.8687400324197682e+01 2.5124185482587169e+01 9.3485257570518492e+00 0 1 0
8027 1 2 2.3999999999999999e-01 1.9010400628078141e+01 2.5406863990948732e+01 8.0682773146224296e+00 0 1 0
8028 1 4 -1.2000000000000000e-01 2.0323960772911054e+01 2.5846673479489180e+01 8.1377843262662370e+00 0 1 0
3288 1 4 -1.2000000000000000e-01 3.7763838074974709e-01 3.6723825686846240e+01 9.9824725199075495e+00 1 0 0
3301 1 4 -1.2000000000000000e-01 8.2894097250243737e-01 3.1234316371014952e+01 1.0587647389068193e+01 1 0 0
3296 1 2 2.3999999999999999e-01 6.2596617038117142e-01 3.3591146404700517e+01 9.9332123444742919e+00 1 0 0
3299 1 2 2.3999999999999999e-01 9.8348161245807419e-01 3.2121660362873321e+01 9.5124966340458759e+00 1 0 0
3304 1 4 -1.2000000000000000e-01 2.9433480762389643e+00 3.2924649061863668e+01 8.3127136011834750e+00 1 0 0
3302 1 2 2.3999999999999999e-01 2.4899584903133736e+00 3.1875110862293731e+01 9.1238641240696605e+00 1 0 0
3303 1 4 -1.2000000000000000e-01 3.2373948602541947e+00 3.1900606972018426e+01 1.0209666473653902e+01 1 0 0
3297 1 4 -1.2000000000000000e-01 1.5074231370821376e+00 3.3865360997018840e+01 1.0918126055900249e+01 1 0 0
3298 1 4 -1.2000000000000000e-01 9.2559408553605149e-01 3.4444722500268668e+01 8.8375874805200851e+00 1 0 0
8173 1 4 -1.2000000000000000e-01 5.3935891517281060e+00 3.4433277595895909e+01 1.1645142790676717e+01 0 1 0
3454 1 4 -1.2000000000000000e-01 6.1263951755337329e+00 3.6857792161256221e+01 8.6315210721131503e+00 1 0 0
3447 1 4 -1.2000000000000000e-01 6.0834856239336244e+00 3.4489243668479489e+01 7.6658968806106049e+00 1 0 0
3300 1 4 -1.2000000000000000e-01 1.7198783391646738e-01 3.1743651359636441e+01 8.5238229602869158e+00 1 0 0
3439 1 4 -1.2000000000000000e-01 1.0841803293745814e+01 3.0854023461604275e+01 9.3077497226366166e+00 1 0 0
3437 1 2 2.3999999999999999e-01 9.4618620894287435e+00 3.1114610982369850e+01 9.3118612472863909e+00 1 0 0
3444 1 4 -1.2000000000000000e-01 7.0454488887890481e+00 3.3226876699813346e+01 9.9067792184687402e+00 1 0 0
3445 1 4 -1.2000000000000000e-01 6.9472397405320967e+00 3.1981001487650548e+01 8.1536192109703958e+00 1 0 0
3448 1 4 -1.2000000000000000e-01 7.8076788158077974e+00 3.3984320959510441e+01 6.5225446656234629e+00 1 0 0
3451 1 4 -1.2000000000000000e-01 8.3885629698588762e+00 3.5607939401821817e+01 9.7140954320288468e+00 1 0 0
3446 1 2 2.3999999999999999e-01 7.4036497278686149e+00 3.4248711376563634e+01 7.8178969256623834e+00 1 0 0
3449 1 2 2.3999999999999999e-01 8.0575949581528548e+00 3.5562009243304587e+01 8.3792309740380215e+00 1 0 0
3443 1 2 2.3999999999999999e-01 7.6191354227687311e+00 3.3046358921342971e+01 8.7042075802401406e+00 1 0 0
3440 1 2 2.3999999999999999e-01 9.1087293278194146e+00 3.2604048867240465e+01 8.8581892559549793e+00 1 0 0
3441 1 4 -1.2000000000000000e-01 9.6291380936675299e+00 3.2830492558847780e+01 7.6299963406862394e+00 1 0 0
3442 1 4 -1.2000000000000000e-01 9.7661320811677506e+00 3.3460254636171264e+01 9.6912384180161641e+00 1 0 0
3450 1 4 -1.2000000000000000e-01 9.2688961288955465e+00 3.5691990502200902e+01 7.7398766723009231e+00 1 0 0
3435 1 4 -1.2000000000000000e-01 8.5802350361416106e+00 3.1613847300168413e+01 1.1520724373172119e+01 1 0 0
3452 1 2 2.3999999999999999e-01 7.3703575087628073e+00 3.6944959917467521e+01 8.1142873598261787e+00 1 0 0
8063 1 2 2.3999999999999999e-01 1.6014529266977632e+01 3.4688447998002957e+01 6.2617985626007435e+00 0 1 0
8050 1 4 -1.2000000000000000e-01 1.3360629477352537e+01 3.1002072690120684e+01 8.9652962759761756e+00 0 1 0
8065 1 4 -1.2000000000000000e-01 1.5252107795351716e+01 3.5830108578729735e+01 6.5865854478399628e+00 0 1 0
8053 1 4 -1.2000000000000000e-01 1.3906637262983928e+01 3.2872384553126842e+01 1.0933413972393478e+01 0 1 0
8061 1 4 -1.2000000000000000e-01 1.7674389506749939e+01 3.3149350828925556e+01 7.2379564440367883e+00 0 1 0
8059 1 4 -1.2000000000000000e-01 1.5275331792780808e+01 3.1936884470668677e+01 7.5155587002631785e+00 0 1 0
8060 1 2 2.3999999999999999e-01 1.6540321390771897e+01 3.3967631932858225e+01 7.5534363503139659e+00 0 1 0
8062 1 4 -1.2000000000000000e-01 1.6899855645450117e+01 3.4951385645574341e+01 8.3974764442911383e+00 0 1 0
8051 1 2 2.3999999999999999e-01 1.4792442016463255e+01 3.1908911348240000e+01 1.0676142990836054e+01 0 1 0
8057 1 2 2.3999999999999999e-01 1.5539898956099641e+01 3.2991012495643147e+01 8.3168690993971168e+00 0 1 0
8055 1 4 -1.2000000000000000e-01 1.7010909046477206e+01 3.1661277548012087e+01 9.7741980588678032e+00 0 1 0
8058 1 4 -1.2000000000000000e-01 1.4411623569110874e+01 3.3680541013340708e+01 8.5097317658492209e+00 0 1 0
8054 1 2 2.3999999999999999e-01 1.5927160522995589e+01 3.2475461376920215e+01 9.7511543016006783e+00 0 1 0
8056 1 4 -1.2000000000000000e-01 1.6331581253871160e+01 3.3472059151702133e+01 1.0516769989603947e+01 0 1 0
20445 1 4 -1.2000000000000000e-01 1.3222679757656611e+01 3.5868889031025418e+01 1.1725500430444473e+01 2 2 0
8052 1 4 -1.2000000000000000e-01 1.5376217638308258e+01 3.1651296871585760e+01 1.1892730190385480e+01 0 1 0
1435 1 4 -1.2000000000000000e-01 1.8619594447824753e+01 3.5837857126453471e+01 1.0995676608800121e+01 1 0 0
1429 1 4 -1.2000000000000000e-01 2.1226134799998828e+01 3.2897646922759449e+01 1.1173221301523769e+01 1 0 0
1437 1 4 -1.2000000000000000e-01 1.9166922633744345e+01 3.5984317858262322e+01 8.5041756871979270e+00 1 0 0
1438 1 4 -1.2000000000000000e-01 1.9632763152756183e+01 3.3954565977257467e+01 9.2726075108216293e+00 1 0 0
1436 1 2 2.3999999999999999e-01 2.0031002882246803e+01 3.5306461867568714e+01 9.2888441318627457e+00 1 0 0
1433 1 2 2.3999999999999999e-01 1.9941745356325526e+01 3.5883298453720215e+01 1.0688640574619312e+01 1 0 0
1439 1 2 2.3999999999999999e-01 2.1336613300208452e+01 3.5429557398897586e+01 8.4862364063662366e+00 1 0 0
1440 1 4 -1.2000000000000000e-01 2.1258724806225516e+01 3.4726813406308729e+01 7.2858137258579001e+00 1 0 0
1430 1 2 2.3999999999999999e-01 2.0808572580214118e+01 3.5278638185888809e+01 1.1870721614182447e+01 1 0 0
1427 1 2 2.3999999999999999e-01 2.0623169729303623e+01 3.3700399850498790e+01 1.2137706921871487e+01 1 0 0
8169 1 4 -1.2000000000000000e-01 5.1242494402469045e+00 3.7070916892095511e+01 1.1597567609909014e+01 0 1 0
3470 1 2 2.3999999999999999e-01 3.3114488941630489e+00 4.2428849783730868e+01 6.1062501152869944e+00 1 0 0
3459 1 4 -1.2000000000000000e-01 5.1144856397859648e+00 3.8121216979384542e+01 6.2788938917818946e+00 1 0 0
3467 1 2 2.3999999999999999e-01 4.1996277495911984e+00 4.1116994802461257e+01 6.2718182542573659e+00 1 0 0
3464 1 2 2.3999999999999999e-01 5.7645271237848617e+00 4.1157150870235093e+01 6.5382542234423644e+00 1 0 0
3468 1 4 -1.2000000000000000e-01 3.6920712399649522e+00 4.0333786089793044e+01 7.2663747370343863e+00 1 0 0
3276 1 4 -1.2000000000000000e-01 7.8122057782598842e-01 4.1645513795496868e+01 8.3986277807203589e+00 1 0 0
3466 1 4 -1.2000000000000000e-01 5.8244053766825798e+00 4.2117744535873953e+01 7.5514184230652548e+00 1 0 0
3471 1 4 -1.2000000000000000e-01 3.2759486259211563e+00 4.3076897091251624e+01 7.3087414240867847e+00 1 0 0
3280 1 4 -1.2000000000000000e-01 6.0522699323303064e-01 3.8826123379559391e+01 8.5460098109055771e+00 1 0 0
3463 1 4 -1.2000000000000000e-01 6.0057144485897673e+00 3.9686990718415288e+01 8.2064362733724803e+00 1 0 0
3279 1 4 -1.2000000000000000e-01 2.1226556134119051e-01 4.0016358989922523e+01 1.0329202209734522e+01 1 0 0
20323 1 4 -1.2000000000000000e-01 3.7817012299986046e+00 4.2996945338309253e+01 1.0431833257835363e+01 2 2 0
3457 1 4 -1.2000000000000000e-01 8.5947243790104810e+00 3.7967308765727893e+01 6.2261645888122077e+00 1 0 0
3458 1 2 2.3999999999999999e-01 6.3615166812971129e+00 3.8566408348761414e+01 6.1490235965020874e+00 1 0 0
3461 1 2 2.3999999999999999e-01 6.4736842905184115e+00 3.9843317506702959e+01 7.0234686717245358e+00 1 0 0
20457 1 4 -1.2000000000000000e-01 9.1618158550476689e+00 3.7812462316802737e+01 1.1103785321459942e+01 2 2 0
8095 1 4 -1.2000000000000000e-01 1.2104252663076604e+01 4.1555700527842617e+01 6.1445439102205883e+00 0 1 0
20458 1 4 -1.2000000000000000e-01 1.1312210526268315e+01 3.7647539790551008e+01 1.0575488381273827e+01 2 2 0
20456 1 2 2.3999999999999999e-01 1.0468182965265449e+01 3.8242140009968132e+01 1.1456152052693618e+01 2 2 0
3455 1 2 2.3999999999999999e-01 7.3655131384411261e+00 3.7458754427341518e+01 6.5924663343606378e+00 1 0 0
3462 1 4 -1.2000000000000000e-01 7.8257530964415478e+00 4.0130803814122551e+01 7.1366093269935575e+00 1 0 0
3453 1 4 -1.2000000000000000e-01 8.0437408576548144e+00 3.7938450287534728e+01 8.7917351010755311e+00 1 0 0
20460 1 4 -1.2000000000000000e-01 9.9356883035281545e+00 3.9736399889031382e+01 9.8912908118815448e+00 2 2 0
20459 1 2 2.3999999999999999e-01 1.0309233942895178e+01 3.9728307652074598e+01 1.1167949050592355e+01 2 2 0
20467 1 4 -1.2000000000000000e-01 8.0199855905508777e+00 4.1810008469384485e+01 1.0546494539647060e+01 2 2 0
20469 1 4 -1.2000000000000000e-01 1.0619069577526052e+01 4.2746687731431919e+01 1.0425006680478264e+01 2 2 0
20461 1 4 -1.2000000000000000e-01 1.1574626322281606e+01 4.0291444248054127e+01 1.1263162917228160e+01 2 2 0
20465 1 2 2.3999999999999999e-01 8.7611317144492276e+00 4.1978064620099943e+01 1.1704388726118367e+01 2 2 0
20468 1 2 2.3999999999999999e-01 9.8686511646644419e+00 4.3077744096530786e+01 1.1547744766282676e+01 2 2 0
20462 1 2 2.3999999999999999e-01 9.2616815658247162e+00 4.0624615444826588e+01 1.2079377408994183e+01 2 2 0
8097 1 4 -1.2000000000000000e-01 1.3100432537612383e+01 4.1685942933297191e+01 8.7498557776381034e+00 0 1 0
8094 1 4 -1.2000000000000000e-01 1.3135343947055048e+01 3.9720036150795146e+01 7.0604456312685722e+00 0 1 0
8093 1 2 2.3999999999999999e-01 1.3293971306255493e+01 4.1005275718963659e+01 6.5649930673384365e+00 0 1 0
8096 1 2 2.3999999999999999e-01 1.3887218510174003e+01 4.1912708960777181e+01 7.6521342630035827e+00 0 1 0
8101 1 4 -1.2000000000000000e-01 1.6396417086279310e+01 4.2021485871174399e+01 7.1292147620771864e+00 0 1 0
8103 1 4 -1.2000000000000000e-01 1.5062666644833719e+01 3.9441768514872706e+01 8.5646696264437701e+00 0 1 0
8102 1 2 2.3999999999999999e-01 1.5665993326488836e+01 4.0599757111326639e+01 9.0136999771826307e+00 0 1 0
8104 1 4 -1.2000000000000000e-01 1.5184398398589572e+01 4.0832497397486591e+01 1.0267763669344209e+01 0 1 0
8105 1 2 2.3999999999999999e-01 1.7182450267869431e+01 4.0113332358420543e+01 9.1080700382316824e+00 0 1 0
8099 1 2 2.3999999999999999e-01 1.5406060351180269e+01 4.1794672471647608e+01 8.0648962310972934e+00 0 1 0
8100 1 4 -1.2000000000000000e-01 1.5501653405693279e+01 4.2824167861959815e+01 8.9021717377473149e+00 0 1 0
8112 1 4 -1.2000000000000000e-01 1.7232811792256619e+01 4.2367417552587156e+01 1.1376435778206604e+01 0 1 0
8106 1 4 -1.2000000000000000e-01 1.7506058807590286e+01 3.9791278318996483e+01 7.7931821369689338e+00 0 1 0
8107 1 4 -1.2000000000000000e-01 1.7164529267967467e+01 3.8935752675707050e+01 9.8071579504026989e+00 0 1 0
20448 1 4 -1.2000000000000000e-01 1.3650680977197915e+01 3.8648806915326304e+01 1.1804283517296318e+01 2 2 0
8111 1 2 2.3999999999999999e-01 1.8280184592746743e+01 4.1497163484396417e+01 1.1218219448080534e+01 0 1 0
8109 1 4 -1.2000000000000000e-01 1.8183759266203960e+01 4.2329928129233387e+01 8.9984558775347825e+00 0 1 0
8108 1 2 2.3999999999999999e-01 1.8193758788324143e+01 4.1105607097693010e+01 9.7096998206268861e+00 0 1 0
1434 1 4 -1.2000000000000000e-01 2.0148688407553433e+01 3.7267436614087224e+01 1.0618843876937104e+01 1 0 0
8110 1 4 -1.2000000000000000e-01 1.9395440025014075e+01 4.0537772557433478e+01 9.4527866025829681e+00 0 1 0
8115 1 4 -1.2000000000000000e-01 1.9246909641081913e+01 3.9283212203730344e+01 1.2010903163721379e+01 0 1 0
1446 1 4 -1.2000000000000000e-01 2.0195852504664927e+01 3.8368320160496410e+01 7.6969179065500519e+00 1 0 0
8113 1 4 -1.2000000000000000e-01 1.9378452138006956e+01 4.2323797143443180e+01 1.1398674507503374e+01 0 1 0
1445 1 2 2.3999999999999999e-01 2.1273695991264407e+01 3.7776067318306822e+01 7.1326818629553230e+00 1 0 0
19968 1 4 -1.2000000000000000e-01 1.3397938523170363e+00 2.3065282989218034e+01 1.4602836400186744e+01 2 2 0
3333 1 4 -1.2000000000000000e-01 5.0510387614650609e+00 2.4087288954018973e+01 1.5261194415619187e+01 1 0 0
3342 1 4 -1.2000000000000000e-01 2.6584605004893991e+00 2.3867575418851821e+01 1.7094767007022995e+01 1 0 0
3340 1 4 -1.2000000000000000e-01 5.1795018139823146e+00 2.3005416211908642e+01 1.7909536271526189e+01 1 0 0
19967 1 2 2.3999999999999999e-01 1.0001810679304166e+00 2.1707253019129759e+01 1.4320260229369186e+01 2 2 0
3338 1 2 2.3999999999999999e-01 4.8353730490111646e+00 2.4300694411010404e+01 1.8205979009261007e+01 1 0 0
3341 1 2 2.3999999999999999e-01 3.2548562367770115e+00 2.4226709865371920e+01 1.8229508895963789e+01 1 0 0
3418 1 4 -1.2000000000000000e-01 1.1484844041020214e+01 2.2417958503378625e+01 1.3096226881792601e+01 1 0 0
3414 1 4 -1.2000000000000000e-01 8.4432715820077053e+00 2.2687870203444383e+01 1.3083665409631168e+01 1 0 0
10638 1 4 -1.2000000000000000e-01 1.0512484934385087e+01 2.4287659312172647e+01 1.7366633968561832e+01 -1 0 0
10648 1 4 -1.2000000000000000e-01 8.6110896758408213e+00 2.2283927991734704e+01 1.7249936277480366e+01 -1 0 0
3421 1 4 -1.2000000000000000e-01 1.0207516742310251e+01 2.4635093421676522e+01 1.3620701086363907e+01 1 0 0
3419 1 2 2.3999999999999999e-01 1.0693013458483298e+01 2.4494964182150262e+01 1.2327294376442147e+01 1 0 0
32497 1 4 -1.2000000000000000e-01 1.6641277923758910e+01 2.3369785268420511e+01 1.5930177599339917e+01 1 0 0
32496 1 4 -1.2000000000000000e-01 1.4637298850653760e+01 2.3596664642834099e+01 1.6683185577946237e+01 1 0 0
32495 1 2 2.3999999999999999e-01 1.5824864533706295e+01 2.4274066259576973e+01 1.6554623928426203e+01 1 0 0
32492 1 2 2.3999999999999999e-01 1.6430715464856462e+01 2.4483395891403365e+01 1.7945759825522167e+01 1 0 0
32493 1 4 -1.2000000000000000e-01 1.7774078154927142e+01 2.4554418545177285e+01 1.7835311028197989e+01 1 0 0
32491 1 4 -1.2000000000000000e-01 1.6776037750634330e+01 2.2216265758103070e+01 1.8232852175836626e+01 1 0 0
32778 1 4 -1.2000000000000000e-01 2.0609172550477297e+01 2.1955257984797999e+01 1.6059280454924345e+01 1 0 0
32785 1 4 -1.2000000000000000e-01 1.9778199435100028e+01 2.1972325045952186e+01 1.3368818775229059e+01 1 0 0
32506 1 4 -1.2000000000000000e-01 1.8728381604479811e+01 2.4578078774567899e+01 1.5529522191601128e+01 1 0 0
3335 1 2 2.3999999999999999e-01 5.4602756440850024e+00 2.5361918899568941e+01 1.7273095533282532e+01 1 0 0
3324 1 4 -1.2000000000000000e-01 3.4962336523733129e+00 2.4881040839530520e+01 1.3002528638515640e+01 1 0 0
3334 1 4 -1.2000000000000000e-01 3.8130498649291846e+00 2.5790435151039045e+01 1.5831343474933853e+01 1 0 0
3332 1 2 2.3999999999999999e-01 5.0938174907545077e+00 2.5366405306843067e+01 1.5771062542384119e+01 1 0 0
3323 1 2 2.3999999999999999e-01 4.1806361701791417e+00 2.6108989765787580e+01 1.2670346235406729e+01 1 0 0
3325 1 4 -1.2000000000000000e-01 3.5465029009162947e+00 2.7146045199276621e+01 1.3289954512137616e+01 1 0 0
8190 1 4 -1.2000000000000000e-01 1.3470768236798030e+00 2.8806343643583244e+01 1.4974353253418565e+01 0 1 0
8189 1 2 2.3999999999999999e-01 6.5407757906574915e-01 2.9918251890901995e+01 1.4456012840030173e+01 0 1 0
8187 1 4 -1.2000000000000000e-01 2.5592325690674276e+00 3.0539676977670645e+01 1.3301151040917011e+01 0 1 0
3326 1 2 2.3999999999999999e-01 5.6605410809189793e+00 2.6051549011640212e+01 1.3217204541516786e+01 1 0 0
3330 1 4 -1.2000000000000000e-01 5.5597258141681882e+00 2.7594706156166779e+01 1.5113900896471387e+01 1 0 0
3329 1 2 2.3999999999999999e-01 5.8920156801169590e+00 2.6283638297057980e+01 1.4741488652531638e+01 1 0 0
8191 1 4 -1.2000000000000000e-01 1.3478024947547720e-01 2.9453345766281966e+01 1.3288610250374932e+01 0 1 0
3336 1 4 -1.2000000000000000e-01 5.1717678771276159e+00 2.6641254822840015e+01 1.7611247147232195e+01 1 0 0
8185 1 4 -1.2000000000000000e-01 3.0161473220477069e+00 3.0457094708704155e+01 1.6187069833893997e+01 0 1 0
3328 1 4 -1.2000000000000000e-01 6.2106334040710296e+00 2.4916514882954139e+01 1.2865987451270295e+01 1 0 0
3327 1 4 -1.2000000000000000e-01 6.3083698611894476e+00 2.7087800948263887e+01 1.2571437599158104e+01 1 0 0
3337 1 4 -1.2000000000000000e-01 6.7722050301850070e+00 2.5269350372499709e+01 1.7492978839894896e+01 1 0 0
3420 1 4 -1.2000000000000000e-01 1.2044974947406875e+01 2.4742486628544373e+01 1.2366367901234945e+01 1 0 0
3433 1 4 -1.2000000000000000e-01 8.5752499784888911e+00 2.9321100753770423e+01 1.2627128700454954e+01 1 0 0
3331 1 4 -1.2000000000000000e-01 7.2367710077641556e+00 2.6151166427681549e+01 1.4867969001023065e+01 1 0 0
3427 1 4 -1.2000000000000000e-01 9.5724002374436630e+00 2.7064211821734478e+01 1.3044001258264979e+01 1 0 0
10627 1 4 -1.2000000000000000e-01 9.8434231302454318e+00 2.8928678416683741e+01 1.6224008631428646e+01 -1 0 0
10625 1 2 2.3999999999999999e-01 9.8089660378338408e+00 2.8971391916001927e+01 1.7619216837733347e+01 -1 0 0
10629 1 4 -1.2000000000000000e-01 9.0199756032296587e+00 2.6650394827628048e+01 1.7475437843940149e+01 -1 0 0
10623 1 4 -1.2000000000000000e-01 7.4331160707979427e+00 2.8897838609458788e+01 1.7805063415364874e+01 -1 0 0
10622 1 2 2.3999999999999999e-01 8.5214862867133547e+00 2.9664626098139468e+01 1.8056855339146985e+01 -1 0 0
10633 1 4 -1.2000000000000000e-01 1.1667548709399895e+01 2.6586016357750289e+01 1.6877168667581806e+01 -1 0 0
10631 1 2 2.3999999999999999e-01 1.1282152468682897e+01 2.6792686160889744e+01 1.8154120488567450e+01 -1 0 0
10620 1 4 -1.2000000000000000e-01 7.8969815174746190e+00 3.0852997651170607e+01 1.6059633700223785e+01 -1 0 0
10626 1 4 -1.2000000000000000e-01 1.0870433249934919e+01 2.9678116678752950e+01 1.8149704662933186e+01 -1 0 0
10628 1 2 2.3999999999999999e-01 9.8842129889145269e+00 2.7494502662833536e+01 1.8187884060600936e+01 -1 0 0
32505 1 4 -1.2000000000000000e-01 1.7635480813568822e+01 2.4861018807126978e+01 1.3667554957197586e+01 1 0 0
32500 1 4 -1.2000000000000000e-01 1.5200652655412835e+01 2.5331484769179173e+01 1.4478871328111161e+01 1 0 0
32498 1 2 2.3999999999999999e-01 1.5724948010405134e+01 2.5601493557290539e+01 1.5666016652446418e+01 1 0 0
32499 1 4 -1.2000000000000000e-01 1.4799659205876823e+01 2.6461579688093540e+01 1.6252686983097863e+01 1 0 0
10089 1 4 -1.2000000000000000e-01 1.5803678979728369e+01 2.9374098547485090e+01 1.6703842604129111e+01 -1 0 0
32503 1 4 -1.2000000000000000e-01 1.6789487565495957e+01 2.7300653518536709e+01 1.4373787840884166e+01 1 0 0
32501 1 2 2.3999999999999999e-01 1.7074271573423051e+01 2.6389758768645624e+01 1.5341315566741612e+01 1 0 0
32502 1 4 -1.2000000000000000e-01 1.7681677653764563e+01 2.7014029037984059e+01 1.6447670716175942e+01 1 0 0
32504 1 2 2.3999999999999999e-01 1.8231680046673119e+01 2.5520627657951405e+01 1.4683680428985914e+01 1 0 0
10088 1 2 2.3999999999999999e-01 1.5475680816865802e+01 2.9888301988826090e+01 1.7901318810745920e+01 -1 0 0
10087 1 4 -1.2000000000000000e-01 1.3350748344678777e+01 3.0195233386086894e+01 1.7066970055648763e+01 -1 0 0
10095 1 4 -1.2000000000000000e-01 1.8372466987237644e+01 2.9363573731202674e+01 1.7303421383785270e+01 -1 0 0
32509 1 4 -1.2000000000000000e-01 2.0158660836188172e+01 2.5319139028811673e+01 1.3249147095685307e+01 1 0 0
32508 1 4 -1.2000000000000000e-01 1.8860215783513748e+01 2.6978099974990776e+01 1.3071795738162713e+01 1 0 0
32515 1 4 -1.2000000000000000e-01 2.0317760329361338e+01 2.6406266297325626e+01 1.7078393725360062e+01 1 0 0
32507 1 2 2.3999999999999999e-01 1.9412148865984864e+01 2.6166223872307455e+01 1.3974072066543823e+01 1 0 0
32511 1 4 -1.2000000000000000e-01 1.9680173927570230e+01 2.8296909148945350e+01 1.5115248025395099e+01 1 0 0
32510 1 2 2.3999999999999999e-01 2.0326778280725783e+01 2.7145833389924277e+01 1.4791629860034867e+01 1 0 0
32513 1 2 2.3999999999999999e-01 2.1127302982155765e+01 2.6504537916463274e+01 1.5999476644214761e+01 1 0 0
32512 1 4 -1.2000000000000000e-01 2.1287572087716494e+01 2.7480903691648159e+01 1.3884111456412462e+01 1 0 0
8186 1 2 2.3999999999999999e-01 1.7303114031577178e+00 3.1056276815397059e+01 1.4253604384816443e+01 0 1 0
8182 1 4 -1.2000000000000000e-01 4.8197010881974354e+00 3.1205636035253189e+01 1.4565645741216041e+01 0 1 0
8183 1 2 2.3999999999999999e-01 2.6903165097171069e+00 3.1542188369048208e+01 1.5419632143360605e+01 0 1 0
8188 1 4 -1.2000000000000000e-01 1.2334694377627362e+00 3.2216844832907995e+01 1.3737952471390622e+01 0 1 0
8180 1 2 2.3999999999999999e-01 4.0043613676199579e+00 3.2245058465519890e+01 1.5081377462222958e+01 0 1 0
8178 1 4 -1.2000000000000000e-01 3.6484243775204268e+00 3.3101495820837108e+01 1.2884324977392719e+01 0 1 0
8177 1 2 2.3999999999999999e-01 4.0521426848870590e+00 3.3456674500856295e+01 1.4146471479994384e+01 0 1 0
8179 1 4 -1.2000000000000000e-01 3.1678013361087185e+00 3.4283111425135800e+01 1.4649587541390357e+01 0 1 0
8174 1 2 2.3999999999999999e-01 5.4596614647391570e+00 3.4072597717325031e+01 1.3969200221001657e+01 0 1 0
8181 1 4 -1.2000000000000000e-01 4.4866835011759205e+00 3.2622907420254535e+01 1.6277751938587119e+01 0 1 0
8184 1 4 -1.2000000000000000e-01 2.1107945458310291e+00 3.2435432598889186e+01 1.6268911905411073e+01 0 1 0
8170 1 4 -1.2000000000000000e-01 3.7228950400787504e+00 3.6385126332853147e+01 1.2959515408279382e+01 0 1 0
8168 1 2 2.3999999999999999e-01 5.0808622504732934e+00 3.6521710509818831e+01 1.2834360130807156e+01 0 1 0
8171 1 2 2.3999999999999999e-01 5.8004936039863644e+00 3.5110837217418421e+01 1.2777326335819119e+01 0 1 0
8175 1 4 -1.2000000000000000e-01 5.9690110595442301e+00 3.4645662378786987e+01 1.5045318929248189e+01 0 1 0
10036 1 4 -1.2000000000000000e-01 1.2408613016332855e+00 3.6155676229848687e+01 1.8139124547734415e+01 -1 0 0
10619 1 2 2.3999999999999999e-01 8.1303022638900408e+00 3.1000879720809635e+01 1.7364433928337021e+01 -1 0 0
8176 1 4 -1.2000000000000000e-01 6.3475959351390863e+00 3.3073418831028739e+01 1.3618390452485896e+01 0 1 0
8172 1 4 -1.2000000000000000e-01 7.1260247849373366e+00 3.5333096099789330e+01 1.2744444399885149e+01 0 1 0
20455 1 4 -1.2000000000000000e-01 1.0656416610209089e+01 3.6383641724722629e+01 1.2729280615375748e+01 2 2 0
10618 1 4 -1.2000000000000000e-01 1.0309149385238184e+01 3.1809840886076454e+01 1.7115374787814364e+01 -1 0 0
10614 1 4 -1.2000000000000000e-01 8.5366449959365891e+00 3.3068263599166812e+01 1.5450055190382047e+01 -1 0 0
10610 1 2 2.3999999999999999e-01 9.7898350705170198e+00 3.4616443243309959e+01 1.6662552377374443e+01 -1 0 0
10613 1 2 2.3999999999999999e-01 8.7695617398381227e+00 3.3473482770991666e+01 1.6710924132441754e+01 -1 0 0
10615 1 4 -1.2000000000000000e-01 7.5836208076915455e+00 3.4023381124719336e+01 1.7188893482711194e+01 -1 0 0
10616 1 2 2.3999999999999999e-01 9.0689847307333231e+00 3.2135193291648122e+01 1.7539900755731072e+01 -1 0 0
10607 1 2 2.3999999999999999e-01 1.0295948749662433e+01 3.5330313157899418e+01 1.8031902911704581e+01 -1 0 0
10612 1 4 -1.2000000000000000e-01 9.3354699201549902e+00 3.5565077900401661e+01 1.5834218709691656e+01 -1 0 0
10611 1 4 -1.2000000000000000e-01 1.0867426874495745e+01 3.4140953208793221e+01 1.6085361703585335e+01 -1 0 0
10609 1 4 -1.2000000000000000e-01 1.1255603095209082e+01 3.6215802951714004e+01 1.7601643314968072e+01 -1 0 0
10621 1 4 -1.2000000000000000e-01 7.0441665917215666e+00 3.1373489997941356e+01 1.8021786859299553e+01 -1 0 0
20446 1 4 -1.2000000000000000e-01 1.5244526464133218e+01 3.6493598172880041e+01 1.2211384299486525e+01 2 2 0
20444 1 2 2.3999999999999999e-01 1.3995296834401737e+01 3.6422898179540418e+01 1.2723168604995468e+01 2 2 0
10085 1 2 2.3999999999999999e-01 1.4431049104157616e+01 3.0914783694519681e+01 1.7503610781496679e+01 -1 0 0
10086 1 4 -1.2000000000000000e-01 1.4984724460995011e+01 3.1578805766900878e+01 1.6388926819977161e+01 -1 0 0
20442 1 4 -1.2000000000000000e-01 1.2732849488563103e+01 3.5340209595818976e+01 1.4343113093498609e+01 2 2 0
20443 1 4 -1.2000000000000000e-01 1.4495295594677581e+01 3.4251853305698418e+01 1.3523948174627408e+01 2 2 0
20441 1 2 2.3999999999999999e-01 1.4022307981647934e+01 3.5412856324746450e+01 1.3940728543696059e+01 2 2 0
20440 1 4 -1.2000000000000000e-01 1.4785358058110086e+01 3.4696281308252203e+01 1.6021649162643072e+01 2 2 0
20438 1 2 2.3999999999999999e-01 1.4864510223443222e+01 3.5789241766809077e+01 1.5224838071647230e+01 2 2 0
20435 1 2 2.3999999999999999e-01 1.6379125038756751e+01 3.5995121661770177e+01 1.5035224943848316e+01 2 2 0
20431 1 4 -1.2000000000000000e-01 1.5632899100895820e+01 3.6105004531720070e+01 1.8100514179808361e+01 2 2 0
20436 1 4 -1.2000000000000000e-01 1.6829966312831036e+01 3.4976943811806052e+01 1.4257769070271939e+01 2 2 0
20432 1 2 2.3999999999999999e-01 1.7319028990363485e+01 3.5925408592285308e+01 1.6310101012358739e+01 2 2 0
20429 1 2 2.3999999999999999e-01 1.6763804671400184e+01 3.6705785171099514e+01 1.7558402748043431e+01 2 2 0
20433 1 4 -1.2000000000000000e-01 1.7641872216602945e+01 3.4604882525421665e+01 1.6659136378618349e+01 2 2 0
10084 1 4 -1.2000000000000000e-01 1.3014306928475019e+01 3.2679097962411284e+01 1.7958529613346027e+01 -1 0 0
10093 1 4 -1.2000000000000000e-01 1.7166629586028389e+01 3.1565062513882999e+01 1.7904542532844747e+01 -1 0 0
20439 1 4 -1.2000000000000000e-01 1.4243740144712262e+01 3.6780751539179136e+01 1.5881350310488290e+01 2 2 0
20434 1 4 -1.2000000000000000e-01 1.8476699914377832e+01 3.6436819037254558e+01 1.5991184945265429e+01 2 2 0
1428 1 4 -1.2000000000000000e-01 1.9285690477477885e+01 3.3450572262135680e+01 1.2139368486450072e+01 1 0 0
1426 1 4 -1.2000000000000000e-01 2.0940183727249003e+01 3.1766719246204591e+01 1.3298540821789143e+01 1 0 0
1432 1 4 -1.2000000000000000e-01 2.0411630010531269e+01 3.6005067889762792e+01 1.2917886295347710e+01 1 0 0
1424 1 2 2.3999999999999999e-01 2.1090013684718901e+01 3.3133726131566540e+01 1.3515412838360495e+01 1 0 0
1425 1 4 -1.2000000000000000e-01 2.0214739297298770e+01 3.3462897076702603e+01 1.4445988847501491e+01 1 0 0
20425 1 4 -1.2000000000000000e-01 1.9936376978365431e+01 3.6919213957765322e+01 1.7854856603043640e+01 2 2 0
10102 1 4 -1.2000000000000000e-01 1.9637095507195014e+01 3.1830526479707924e+01 1.7731450744669115e+01 -1 0 0
8166 1 4 -1.2000000000000000e-01 4.9430661585773352e+00 3.7110715769814909e+01 1.4978875317414921e+01 0 1 0
8165 1 2 2.3999999999999999e-01 5.4977773699385111e+00 3.7613514132897400e+01 1.3855013176495600e+01 0 1 0
20319 1 4 -1.2000000000000000e-01 3.1193990587064229e+00 4.2036286947145520e+01 1.2730583135894706e+01 2 2 0
8164 1 4 -1.2000000000000000e-01 3.6437875233839239e+00 3.9119017724121704e+01 1.3601002755748814e+01 0 1 0
8162 1 2 2.3999999999999999e-01 4.9582358575983534e+00 3.9038543454569385e+01 1.3668033015357164e+01 0 1 0
8161 1 4 -1.2000000000000000e-01 4.7858509604219517e+00 4.1142224586070746e+01 1.4384121043500375e+01 0 1 0
8157 1 4 -1.2000000000000000e-01 4.2579668821286791e+00 3.9196732232502008e+01 1.6663608125085940e+01 0 1 0
20311 1 4 -1.2000000000000000e-01 9.6613335804284795e-01 4.1572552903678975e+01 1.4613743610186908e+01 2 2 0
8163 1 4 -1.2000000000000000e-01 5.3834983870366724e+00 3.9499088987579270e+01 1.2424493185997120e+01 0 1 0
8159 1 2 2.3999999999999999e-01 5.4288451674372604e+00 4.0026027371100710e+01 1.4706858195141033e+01 0 1 0
8156 1 2 2.3999999999999999e-01 5.4580086344418941e+00 3.9737983432245102e+01 1.6220666857108572e+01 0 1 0
8154 1 4 -1.2000000000000000e-01 4.7288155097370437e+00 4.1900815666024769e+01 1.7068920403775454e+01 0 1 0
8153 1 2 2.3999999999999999e-01 5.6808656199459993e+00 4.0897414117501732e+01 1.7262861520078260e+01 0 1 0
20310 1 4 -1.2000000000000000e-01 1.1543342320832189e-01 4.1834234944785983e+01 1.2662076963421287e+01 2 2 0
20309 1 2 2.3999999999999999e-01 1.3862045004810081e-01 4.2387624113365064e+01 1.3879581849970700e+01 2 2 0
20464 1 4 -1.2000000000000000e-01 8.0959105886620488e+00 3.9924047644863720e+01 1.2113913689833295e+01 2 2 0
10605 1 4 -1.2000000000000000e-01 8.5875956947876659e+00 3.7110912107430494e+01 1.8196753076479791e+01 -1 0 0
8158 1 4 -1.2000000000000000e-01 6.4373685960072642e+00 3.8834547681146958e+01 1.6410805518139327e+01 0 1 0
8167 1 4 -1.2000000000000000e-01 6.8048655849788391e+00 3.7571828265772012e+01 1.3999565053472425e+01 0 1 0
20466 1 4 -1.2000000000000000e-01 7.9219160755496150e+00 4.2349501224296596e+01 1.2693056484318300e+01 2 2 0
20452 1 4 -1.2000000000000000e-01 1.2117951860080939e+01 3.7701151936586555e+01 1.4756012989192998e+01 2 2 0
8160 1 4 -1.2000000000000000e-01 6.6651848419350275e+00 4.0309387283714734e+01 1.4387935578256926e+01 0 1 0
8152 1 4 -1.2000000000000000e-01 7.0763203768801120e+00 4.2306901237334486e+01 1.6040735326546319e+01 0 1 0
20453 1 2 2.3999999999999999e-01 1.0732246401423478e+01 3.7706669376430057e+01 1.2882395498225080e+01 2 2 0
20454 1 4 -1.2000000000000000e-01 9.6671269803121049e+00 3.8134625235329985e+01 1.3737786300883094e+01 2 2 0
20450 1 2 2.3999999999999999e-01 1.2129205344352345e+01 3.8132520281048578e+01 1.3525604563220940e+01 2 2 0
8150 1 2 2.3999999999999999e-01 7.0857821747714720e+00 4.1494770193331185e+01 1.7144122720873380e+01 0 1 0
20463 1 4 -1.2000000000000000e-01 9.6867902940501907e+00 4.0741039560922147e+01 1.3328292512174157e+01 2 2 0
8151 1 4 -1.2000000000000000e-01 8.0845126647430927e+00 4.0475349614477352e+01 1.6939860607274053e+01 0 1 0
8143 1 4 -1.2000000000000000e-01 9.5977478587212826e+00 4.2561510957113292e+01 1.6258077743824551e+01 0 1 0
8141 1 2 2.3999999999999999e-01 1.0046884456489552e+01 4.2836480548605657e+01 1.7555191367056334e+01 0 1 0
20451 1 4 -1.2000000000000000e-01 1.2118266300996101e+01 3.9548434816043041e+01 1.3559204123510453e+01 2 2 0
8142 1 4 -1.2000000000000000e-01 1.0393182349304377e+01 4.1742827781766842e+01 1.8295908923673661e+01 0 1 0
8134 1 4 -1.2000000000000000e-01 1.1740299951707417e+01 4.1039816202951727e+01 1.6413785406305614e+01 0 1 0
20470 1 4 -1.2000000000000000e-01 1.0720313132561603e+01 4.3038483053863850e+01 1.2614870688156788e+01 2 2 0
8116 1 4 -1.2000000000000000e-01 1.7169174962348894e+01 3.9627567808912850e+01 1.2398471560737468e+01 0 1 0
8114 1 2 2.3999999999999999e-01 1.8378181311709124e+01 4.0309901302086821e+01 1.2296699689435599e+01 0 1 0
20437 1 4 -1.2000000000000000e-01 1.6713418374594095e+01 3.7187234048567113e+01 1.4393334271199183e+01 2 2 0
20430 1 4 -1.2000000000000000e-01 1.6479061242738055e+01 3.8007827407508657e+01 1.7181215356295645e+01 2 2 0
20447 1 2 2.3999999999999999e-01 1.3541070032339972e+01 3.7867325885151303e+01 1.2963803039472856e+01 2 2 0
8131 1 4 -1.2000000000000000e-01 1.3419838876208768e+01 4.1510675246339432e+01 1.4417431497491936e+01 0 1 0
8132 1 2 2.3999999999999999e-01 1.2859057932547046e+01 4.1837077567359202e+01 1.6707131467833840e+01 0 1 0
8125 1 4 -1.2000000000000000e-01 1.5719783400355372e+01 4.1210393602151598e+01 1.3395909723621294e+01 0 1 0
8130 1 4 -1.2000000000000000e-01 1.3927460436311293e+01 3.9963502773016607e+01 1.5866250378170736e+01 0 1 0
20449 1 4 -1.2000000000000000e-01 1.4330827491922568e+01 3.8443183188718983e+01 1.3859419817078166e+01 2 2 0
8124 1 4 -1.2000000000000000e-01 1.6345933512430570e+01 3.9850488992741994e+01 1.4993411313493988e+01 0 1 0
8129 1 2 2.3999999999999999e-01 1.3913003275252967e+01 4.1299974751126079e+01 1.5671144384834951e+01 0 1 0
8123 1 2 2.3999999999999999e-01 1.6261666017977500e+01 4.1169675462795681e+01 1.4673893067799259e+01 0 1 0
8126 1 2 2.3999999999999999e-01 1.5341722631029880e+01 4.1843242052791020e+01 1.5742368005598014e+01 0 1 0
8120 1 2 2.3999999999999999e-01 1.7735680350481204e+01 4.1650671840765263e+01 1.4603763428541630e+01 0 1 0
8128 1 4 -1.2000000000000000e-01 1.5763643284996299e+01 4.1498349342244730e+01 1.6949093664959058e+01 0 1 0
8133 1 4 -1.2000000000000000e-01 1.3244838272298916e+01 4.1454602957407374e+01 1.7942320183587274e+01 0 1 0
8121 1 4 -1.2000000000000000e-01 1.7783897742031808e+01 4.2883890262857193e+01 1.4099947837455032e+01 0 1 0
8122 1 4 -1.2000000000000000e-01 1.8245194880973610e+01 4.1736746819619704e+01 1.5857887895265369e+01 0 1 0
8117 1 2 2.3999999999999999e-01 1.8667420302935216e+01 4.0651912499436925e+01 1.3755024292585757e+01 0 1 0
20410 1 4 -1.2000000000000000e-01 2.0977611785814450e+01 4.1314695201977344e+01 1.6217030754839854e+01 2 2 0
8119 1 4 -1.2000000000000000e-01 1.8878700573689091e+01 3.9479562299628675e+01 1.4524907926895899e+01 0 1 0
8118 1 4 -1.2000000000000000e-01 1.9835954717759535e+01 4.1184724801925931e+01 1.3808311930277283e+01 0 1 0
20421 1 4 -1.2000000000000000e-01 1.8964553463030317e+01 3.9416987546515685e+01 1.7137157059712258e+01 2 2 0
3346 1 4 -1.2000000000000000e-01 2.6413816222925242e+00 2.3813773706419330e+01 2.0579600931858725e+01 1 0 0
11865 1 4 -1.2000000000000000e-01 3.1453665826287383e+00 2.3524608852578481e+01 2.3372934083070021e+01 0 0 0
11872 1 4 -1.2000000000000000e-01 5.4591080181632350e+00 2.3087095364464993e+01 2.3991027430229131e+01 0 0 0
3344 1 2 2.3999999999999999e-01 2.4646548164992463e+00 2.3371586265124069e+01 1.9377820857974086e+01 1 0 0
3345 1 4 -1.2000000000000000e-01 1.1034421501115412e+00 2.3537837389151036e+01 1.9286663310394164e+01 1 0 0
3347 1 2 2.3999999999999999e-01 2.8804937517391767e+00 2.1867290802806149e+01 1.9344565177172431e+01 1 0 0
3348 1 4 -1.2000000000000000e-01 4.1005713705725828e+00 2.1691635583404501e+01 1.9824750531384709e+01 1 0 0
3339 1 4 -1.2000000000000000e-01 5.1729393277047935e+00 2.4586945321563622e+01 1.9515546593993346e+01 1 0 0
10637 1 2 2.3999999999999999e-01 1.0391342604147630e+01 2.4458983668401746e+01 1.8703580114376411e+01 -1 0 0
10642 1 4 -1.2000000000000000e-01 1.1915439007763622e+01 2.2528965610287717e+01 1.9064816740962751e+01 -1 0 0
10640 1 2 2.3999999999999999e-01 1.0718868672607504e+01 2.3109268626054099e+01 1.9394700105306583e+01 -1 0 0
10641 1 4 -1.2000000000000000e-01 1.0969105277604937e+01 2.3357327075135302e+01 2.0745650570385372e+01 -1 0 0
10644 1 4 -1.2000000000000000e-01 8.5221832965611632e+00 2.2279911287085138e+01 1.9930466139676959e+01 -1 0 0
14662 1 4 -1.2000000000000000e-01 1.1216272913853764e+01 2.2556930882813340e+01 2.4267817556199116e+01 0 1 0
10643 1 2 2.3999999999999999e-01 9.7145368066803499e+00 2.1996678424082255e+01 1.9336156948093560e+01 -1 0 0
14665 1 4 -1.2000000000000000e-01 8.8188495841994143e+00 2.3476385822164350e+01 2.4010092329945916e+01 0 1 0
32489 1 2 2.3999999999999999e-01 1.6242545731740094e+01 2.3255881364790415e+01 1.8908469820788010e+01 1 0 0
32490 1 4 -1.2000000000000000e-01 1.4977210569109792e+01 2.2972316395020766e+01 1.9263850356573929e+01 1 0 0
32486 1 2 2.3999999999999999e-01 1.7083923734232478e+01 2.3328198557046992e+01 2.0255080014821793e+01 1 0 0
32487 1 4 -1.2000000000000000e-01 1.6757427800089495e+01 2.2130079345297347e+01 2.0919753611749499e+01 1 0 0
32482 1 4 -1.2000000000000000e-01 1.5337544922429629e+01 2.3631756195262067e+01 2.2710547547205721e+01 1 0 0
32484 1 4 -1.2000000000000000e-01 1.7819777653962721e+01 2.4205562417880884e+01 2.2186001945112611e+01 1 0 0
32488 1 4 -1.2000000000000000e-01 1.8403948068164908e+01 2.3261274380021046e+01 1.9871539029320179e+01 1 0 0
32483 1 2 2.3999999999999999e-01 1.6916994165355568e+01 2.4535238052105594e+01 2.1168354940927522e+01 1 0 0
32318 1 2 2.3999999999999999e-01 2.0886427858933320e+01 2.2418763298511092e+01 2.3928879639248631e+01 1 0 0
32316 1 4 -1.2000000000000000e-01 1.9927123778801185e+01 2.2618340667003633e+01 2.1807326058770354e+01 1 0 0
32315 1 2 2.3999999999999999e-01 2.0731714382682767e+01 2.1765454811713720e+01 2.2517749730795202e+01 1 0 0
11863 1 4 -1.2000000000000000e-01 8.5929265192083915e-01 2.4715190385228698e+01 2.3779881727800525e+01 0 0 0
3343 1 4 -1.2000000000000000e-01 2.8798903855122888e+00 2.5510562596859323e+01 1.8576702550783647e+01 1 0 0
14686 1 4 -1.2000000000000000e-01 2.2964952446484865e+00 2.8575955302089170e+01 2.1170696906085343e+01 0 1 0
14684 1 2 2.3999999999999999e-01 2.7974515560919926e+00 2.8139537707642624e+01 2.2269669111712670e+01 0 1 0
14681 1 2 2.3999999999999999e-01 4.3609357536233944e+00 2.8024088229316046e+01 2.1885137737017107e+01 0 1 0
14685 1 4 -1.2000000000000000e-01 2.2044284584217313e+00 2.6868909214038410e+01 2.2496285229396804e+01 0 1 0
14687 1 2 2.3999999999999999e-01 2.3785259946510640e+00 2.9117344764624640e+01 2.3396682737025419e+01 0 1 0
14690 1 2 2.3999999999999999e-01 2.8898620687692049e+00 3.0554623534174297e+01 2.3286679943053503e+01 0 1 0
14692 1 4 -1.2000000000000000e-01 4.2476386131263997e+00 3.0578608511794503e+01 2.3318468144280054e+01 0 1 0
14689 1 4 -1.2000000000000000e-01 1.0058791144078412e+00 2.9203209670425366e+01 2.3462398148972724e+01 0 1 0
14682 1 4 -1.2000000000000000e-01 4.3444196312464145e+00 2.7167271808943084e+01 2.0850743881205332e+01 0 1 0
14680 1 4 -1.2000000000000000e-01 4.5942348135900328e+00 2.6259712844185625e+01 2.3433752932891817e+01 0 1 0
14683 1 4 -1.2000000000000000e-01 5.0826732647991930e+00 2.9153843651779248e+01 2.1551469691432938e+01 0 1 0
14678 1 2 2.3999999999999999e-01 5.3000919273216054e+00 2.7388481535442967e+01 2.2957795163209894e+01 0 1 0
14679 1 4 -1.2000000000000000e-01 5.5004232840169296e+00 2.8249847018081933e+01 2.3983049275880358e+01 0 1 0
10639 1 4 -1.2000000000000000e-01 9.1383397756470846e+00 2.4859549721110749e+01 1.9113057863221215e+01 -1 0 0
14670 1 4 -1.2000000000000000e-01 8.9712931785043626e+00 2.4986869405968253e+01 2.1981167025832008e+01 0 1 0
10632 1 4 -1.2000000000000000e-01 1.2238079200545830e+01 2.7593996689883905e+01 1.8669204646820305e+01 -1 0 0
10634 1 2 2.3999999999999999e-01 1.1450195260322705e+01 2.5529701929263808e+01 1.8998639172828440e+01 -1 0 0
14667 1 4 -1.2000000000000000e-01 1.1171497358773133e+01 2.5046978186611717e+01 2.3271135384489760e+01 0 1 0
14666 1 2 2.3999999999999999e-01 1.0038000671169351e+01 2.5441330593697650e+01 2.3975488294211498e+01 0 1 0
10624 1 4 -1.2000000000000000e-01 8.6151847322662380e+00 2.9889794341522499e+01 1.9440395573427956e+01 -1 0 0
14669 1 2 2.3999999999999999e-01 8.9873604054442087e+00 2.5934976435858680e+01 2.2900121014958287e+01 0 1 0
14676 1 4 -1.2000000000000000e-01 6.2551297070770575e+00 2.5896656840690277e+01 2.1551292972586342e+01 0 1 0
14675 1 2 2.3999999999999999e-01 6.6077402492085726e+00 2.6859599286854433e+01 2.2439724678094496e+01 0 1 0
14677 1 4 -1.2000000000000000e-01 7.2038940321285612e+00 2.7874908223851556e+01 2.1768492231368569e+01 0 1 0
10630 1 4 -1.2000000000000000e-01 9.5077746478947329e+00 2.7521773846176735e+01 1.9482077112216487e+01 -1 0 0
14672 1 2 2.3999999999999999e-01 7.5565981222945000e+00 2.6299028388854875e+01 2.3469640825141081e+01 0 1 0
14671 1 4 -1.2000000000000000e-01 9.4150678289023055e+00 2.7038633921457873e+01 2.2226348003544423e+01 0 1 0
10059 1 4 -1.2000000000000000e-01 6.9081360186913257e+00 3.0610664273552437e+01 2.3726525326313361e+01 -1 0 0
10635 1 4 -1.2000000000000000e-01 1.1373691254660663e+01 2.5919900228112695e+01 2.0345685200463382e+01 -1 0 0
10071 1 4 -1.2000000000000000e-01 1.1600386510292925e+01 3.0700877696959783e+01 2.2396928696510745e+01 -1 0 0
14674 1 4 -1.2000000000000000e-01 6.9460200514141066e+00 2.5201566054005081e+01 2.3982723592759800e+01 0 1 0
32480 1 2 2.3999999999999999e-01 1.5525348036261697e+01 2.4716120234388118e+01 2.1880027743029899e+01 1 0 0
10094 1 2 2.3999999999999999e-01 1.7962749553814213e+01 2.9469385072778010e+01 1.8616018672708346e+01 -1 0 0
10636 1 4 -1.2000000000000000e-01 1.2651876400299242e+01 2.4946105991289670e+01 1.8738091822131722e+01 -1 0 0
32494 1 4 -1.2000000000000000e-01 1.5919895471150133e+01 2.5667951870960096e+01 1.8483248293254444e+01 1 0 0
32481 1 4 -1.2000000000000000e-01 1.4513950188901283e+01 2.4902992955864281e+01 2.0978474011819038e+01 1 0 0
10090 1 4 -1.2000000000000000e-01 1.4875956998303939e+01 2.8908803946353014e+01 1.8723248247357834e+01 -1 0 0
32485 1 4 -1.2000000000000000e-01 1.7196103861735814e+01 2.5718910289851333e+01 2.0569592622631095e+01 1 0 0
32479 1 4 -1.2000000000000000e-01 1.4168862130316668e+01 2.6041869792507669e+01 2.3251643641388902e+01 1 0 0
32474 1 2 2.3999999999999999e-01 1.6504032870750141e+01 2.6139565246624958e+01 2.3927861000642380e+01 1 0 0
32477 1 2 2.3999999999999999e-01 1.5412040137636389e+01 2.5991693993841402e+01 2.2785935907517967e+01 1 0 0
32478 1 4 -1.2000000000000000e-01 1.5512123151251481e+01 2.7149634504762503e+01 2.2033130374709568e+01 1 0 0
32469 1 4 -1.2000000000000000e-01 1.6696242974668355e+01 2.9098636954406697e+01 2.3553205116326843e+01 1 0 0
32476 1 4 -1.2000000000000000e-01 1.7714307305347067e+01 2.6536382217436955e+01 2.3368606063438651e+01 1 0 0
10096 1 4 -1.2000000000000000e-01 1.7629948476871942e+01 2.8242996928565301e+01 1.9081541674291493e+01 -1 0 0
10091 1 2 2.3999999999999999e-01 1.6740249106615231e+01 3.0460850013461048e+01 1.8565101376745766e+01 -1 0 0
10092 1 4 -1.2000000000000000e-01 1.6564225420653862e+01 3.0798432558763100e+01 1.9897851985336555e+01 -1 0 0
32470 1 4 -1.2000000000000000e-01 1.4566844460927234e+01 2.8757682255534533e+01 2.4302588936112151e+01 1 0 0
10081 1 4 -1.2000000000000000e-01 1.4077103759014785e+01 3.0517738675270987e+01 2.0541827544049251e+01 -1 0 0
32322 1 4 -1.2000000000000000e-01 2.0903958252337791e+01 2.4700663498783527e+01 2.3048896307975802e+01 1 0 0
14480 1 2 2.3999999999999999e-01 1.5534724959957065e+00 2.2302927748148019e+01 3.7910814301188005e+01 0 1 0
10099 1 4 -1.2000000000000000e-01 1.8986877375403513e+01 2.9855521513276031e+01 2.0647641385337025e+01 -1 0 0
10097 1 2 2.3999999999999999e-01 1.9239784599567692e+01 3.0010238627811638e+01 1.9405105883475233e+01 -1 0 0
10098 1 4 -1.2000000000000000e-01 2.0213792365309459e+01 2.9101569193890718e+01 1.8956531309976860e+01 -1 0 0
14691 1 4 -1.2000000000000000e-01 2.5535836813761645e+00 3.1004635942724146e+01 2.2060773646613629e+01 0 1 0
14694 1 4 -1.2000000000000000e-01 9.3000902224696302e-01 3.1773067474006311e+01 2.3885267311732807e+01 0 1 0
14693 1 2 2.3999999999999999e-01 2.2995117103823226e+00 3.1705106052768951e+01 2.4218591615779015e+01 0 1 0
10034 1 2 2.3999999999999999e-01 1.1845203964997872e+00 3.6666795095198928e+01 1.9408105627102699e+01 -1 0 0
10041 1 4 -1.2000000000000000e-01 3.3484653903194599e+00 3.4899789974184770e+01 1.9790968847676929e+01 -1 0 0
10042 1 4 -1.2000000000000000e-01 2.9080743630829464e+00 3.5737635398548406e+01 2.1670126577114488e+01 -1 0 0
10051 1 4 -1.2000000000000000e-01 4.6618553298700656e+00 3.3274394631783828e+01 2.1442304244544712e+01 -1 0 0
10040 1 2 2.3999999999999999e-01 3.4739214837216985e+00 3.5955816639917579e+01 2.0508572455437459e+01 -1 0 0
14695 1 4 -1.2000000000000000e-01 2.8234906175569336e+00 3.2855686896387191e+01 2.3725735471412808e+01 0 1 0
10032 1 4 -1.2000000000000000e-01 9.3385307079611946e-01 3.4529371859056830e+01 2.0404106364622955e+01 -1 0 0
10033 1 4 -1.2000000000000000e-01 4.8716335311414609e-02 3.6407881337996095e+01 2.1413751406382811e+01 -1 0 0
10031 1 2 2.3999999999999999e-01 3.0729470943179393e-01 3.5717043929782051e+01 2.0269490055638105e+01 -1 0 0
10043 1 2 2.3999999999999999e-01 4.9333790917632436e+00 3.6250396480579113e+01 2.0718672746619543e+01 -1 0 0
10047 1 4 -1.2000000000000000e-01 5.0630605190058615e+00 3.5327669575882091e+01 2.2895701792932385e+01 -1 0 0
10045 1 4 -1.2000000000000000e-01 5.6242384979732174e+00 3.6221839770681107e+01 1.9515948407555765e+01 -1 0 0
10056 1 4 -1.2000000000000000e-01 5.5529532497992085e+00 3.2894138360552951e+01 2.4110478857938340e+01 -1 0 0
10046 1 2 2.3999999999999999e-01 5.7368789740283717e+00 3.5337799804927805e+01 2.1702230262003170e+01 -1 0 0
10049 1 2 2.3999999999999999e-01 5.8759482116774517e+00 3.3820267414279350e+01 2.1295446254487047e+01 -1 0 0
10050 1 4 -1.2000000000000000e-01 6.3182876002823543e+00 3.3591443136070232e+01 2.0006499818059552e+01 -1 0 0
10062 1 4 -1.2000000000000000e-01 9.0885945357458606e+00 3.1407445359320903e+01 2.2594134571146277e+01 -1 0 0
10604 1 2 2.3999999999999999e-01 9.2315069461997474e+00 3.6120944809956960e+01 1.8914920417454766e+01 -1 0 0
10617 1 4 -1.2000000000000000e-01 9.0213179399687071e+00 3.2460678591449749e+01 1.8868646053064943e+01 -1 0 0
10608 1 4 -1.2000000000000000e-01 1.0829792642618338e+01 3.4381749886330411e+01 1.8807353416079756e+01 -1 0 0
10061 1 2 2.3999999999999999e-01 9.0021500521673659e+00 3.1443572431331219e+01 2.3922444485322199e+01 -1 0 0
10054 1 4 -1.2000000000000000e-01 6.7063468038176328e+00 3.1732366342979383e+01 2.1551583309495125e+01 -1 0 0
10606 1 4 -1.2000000000000000e-01 8.2026027704933480e+00 3.5271156585031747e+01 1.9183105226214003e+01 -1 0 0
10048 1 4 -1.2000000000000000e-01 6.9132205102958366e+00 3.5913761441927775e+01 2.1864693235395563e+01 -1 0 0
10052 1 2 2.3999999999999999e-01 6.8592300714369179e+00 3.2991940215844210e+01 2.2060215869592795e+01 -1 0 0
10053 1 4 -1.2000000000000000e-01 8.1167385163073735e+00 3.3445948456348184e+01 2.1571317214968751e+01 -1 0 0
10603 1 4 -1.2000000000000000e-01 9.8214787509971480e+00 3.5843586250444091e+01 2.1259551306893705e+01 -1 0 0
10055 1 2 2.3999999999999999e-01 6.8386982174930546e+00 3.2942126249656702e+01 2.3677466276622845e+01 -1 0 0
10066 1 4 -1.2000000000000000e-01 9.7717449836657693e+00 3.3618131429011136e+01 2.3716517638331137e+01 -1 0 0
10075 1 4 -1.2000000000000000e-01 1.1017653362308478e+01 3.2916572453696638e+01 2.1193017098368415e+01 -1 0 0
10601 1 2 2.3999999999999999e-01 9.6070385503032600e+00 3.6754457140097429e+01 2.0326482064182418e+01 -1 0 0
10073 1 2 2.3999999999999999e-01 1.2232252347019394e+01 3.2921726622961472e+01 2.1871451482424177e+01 -1 0 0
10080 1 4 -1.2000000000000000e-01 1.2076228484024410e+01 3.1159593212883834e+01 1.9854929186093802e+01 -1 0 0
10057 1 4 -1.2000000000000000e-01 7.3530343179863706e+00 3.4051209395422070e+01 2.4219609608954787e+01 -1 0 0
10067 1 2 2.3999999999999999e-01 1.1527516461510434e+01 3.2087751702969257e+01 2.4336518397481377e+01 -1 0 0
10058 1 2 2.3999999999999999e-01 7.5520617782757036e+00 3.1668814183331861e+01 2.4225051960334810e+01 -1 0 0
10064 1 2 2.3999999999999999e-01 9.9939834288602896e+00 3.2462041000421294e+01 2.4406306875895556e+01 -1 0 0
10070 1 2 2.3999999999999999e-01 1.2193581205241868e+01 3.1775220038068969e+01 2.3005729921986045e+01 -1 0 0
10074 1 4 -1.2000000000000000e-01 1.2288408255940423e+01 3.4130402471375533e+01 2.2389751866629638e+01 -1 0 0
20426 1 2 2.3999999999999999e-01 1.7729604408087617e+01 3.6783711483625282e+01 1.8744817524258686e+01 2 2 0
20428 1 4 -1.2000000000000000e-01 1.8069391586342324e+01 3.5474554248368563e+01 1.9134704938862317e+01 2 2 0
10082 1 2 2.3999999999999999e-01 1.4003283234908276e+01 3.1949941794281077e+01 1.8572056403762314e+01 -1 0 0
10083 1 4 -1.2000000000000000e-01 1.5104278639084223e+01 3.2691925379949431e+01 1.8708842308283721e+01 -1 0 0
10072 1 4 -1.2000000000000000e-01 1.3511276308933978e+01 3.1488943376809974e+01 2.3203049797936302e+01 -1 0 0
10079 1 2 2.3999999999999999e-01 1.3405258712244105e+01 3.1542102200224658e+01 1.9924482033200171e+01 -1 0 0
10078 1 4 -1.2000000000000000e-01 1.3250148321928458e+01 3.3961174988857728e+01 2.0179541267492635e+01 -1 0 0
10076 1 2 2.3999999999999999e-01 1.3411859603333522e+01 3.2815801363607370e+01 2.0832321516472341e+01 -1 0 0
10077 1 4 -1.2000000000000000e-01 1.4592486462706837e+01 3.2976205514391218e+01 2.1448759780700787e+01 -1 0 0
10132 1 4 -1.2000000000000000e-01 1.4272200137251930e+01 3.5076651759945840e+01 2.4074933330935618e+01 -1 0 0
10128 1 4 -1.2000000000000000e-01 1.6384091130405270e+01 3.5259169915094169e+01 2.2647096577628492e+01 -1 0 0
10127 1 2 2.3999999999999999e-01 1.6548136663280903e+01 3.5706302091854880e+01 2.3886347635214339e+01 -1 0 0
10123 1 4 -1.2000000000000000e-01 1.8338521923557007e+01 3.3485870592411750e+01 2.3460081827737664e+01 -1 0 0
10124 1 2 2.3999999999999999e-01 1.8061833733669054e+01 3.5623842136436089e+01 2.4351223341912114e+01 -1 0 0
10125 1 4 -1.2000000000000000e-01 1.8732345812384846e+01 3.6225297248647799e+01 2.3311835898028075e+01 -1 0 0
10109 1 2 2.3999999999999999e-01 2.1263294896732258e+01 3.2102251368798896e+01 2.2251128077595396e+01 -1 0 0
10100 1 2 2.3999999999999999e-01 1.9685660568628954e+01 3.1480194570673032e+01 1.9111621862441929e+01 -1 0 0
10111 1 4 -1.2000000000000000e-01 1.9941406869468775e+01 3.1764005341379608e+01 2.2412429069747439e+01 -1 0 0
10101 1 4 -1.2000000000000000e-01 1.8856380822537883e+01 3.2312475945379560e+01 1.9758933346643499e+01 -1 0 0
10113 1 4 -1.2000000000000000e-01 2.0377494344752243e+01 3.4330020574599907e+01 2.1570534840224543e+01 -1 0 0
10112 1 2 2.3999999999999999e-01 2.1293410504812407e+01 3.3630870701655489e+01 2.2299762470375107e+01 -1 0 0
10116 1 4 -1.2000000000000000e-01 2.1341835881851061e+01 3.5750322838222459e+01 2.3483016992549562e+01 -1 0 0
10115 1 2 2.3999999999999999e-01 2.1301215810098391e+01 3.4425711661783218e+01 2.3719030795256707e+01 -1 0 0
10103 1 2 2.3999999999999999e-01 2.1220049834209359e+01 3.1789890770537106e+01 1.9497941428245571e+01 -1 0 0
10104 1 4 -1.2000000000000000e-01 2.1540993432292716e+01 3.3100121497003528e+01 1.9300128819054574e+01 -1 0 0
10037 1 2 2.3999999999999999e-01 2.6189532066906298e+00 3.7054629762733548e+01 1.9923746204907420e+01 -1 0 0
10044 1 4 -1.2000000000000000e-01 5.0045480448776631e+00 3.7534489258236221e+01 2.1283541484175476e+01 -1 0 0
10039 1 4 -1.2000000000000000e-01 3.3721526064174174e+00 3.7660194467663302e+01 1.8954637720318903e+01 -1 0 0
10035 1 4 -1.2000000000000000e-01 5.0415253653854220e-01 3.7846990255255420e+01 1.9204489563944719e+01 -1 0 0
10038 1 4 -1.2000000000000000e-01 2.4060624248297904e+00 3.7882855378989895e+01 2.0991250277954070e+01 -1 0 0
14727 1 4 -1.2000000000000000e-01 5.8129673670420368e-01 3.9915994464474274e+01 2.2677075748987235e+01 0 1 0
14737 1 4 -1.2000000000000000e-01 2.4754198453785610e+00 4.1223301925080960e+01 2.0897057862746951e+01 0 1 0
14732 1 2 2.3999999999999999e-01 2.4237010227605720e+00 4.2157182469265777e+01 2.3085776494404300e+01 0 1 0
14735 1 2 2.3999999999999999e-01 2.0429613147215204e+00 4.2312370921251919e+01 2.1591593422105543e+01 0 1 0
14736 1 4 -1.2000000000000000e-01 6.6587243440762045e-01 4.2438432302292398e+01 2.1526072808333094e+01 0 1 0
14730 1 4 -1.2000000000000000e-01 3.3201872372009467e+00 3.9928196470322000e+01 2.3161570532072258e+01 0 1 0
14733 1 4 -1.2000000000000000e-01 3.7604489040668438e+00 4.2482648132393038e+01 2.3268620986502146e+01 0 1 0
14729 1 2 2.3999999999999999e-01 2.4739223029997945e+00 4.0802645362695777e+01 2.3741640619510243e+01 0 1 0
14726 1 2 2.3999999999999999e-01 1.1666193697485929e+00 4.0047032426051146e+01 2.3919495174736966e+01 0 1 0
8155 1 4 -1.2000000000000000e-01 5.4279411118083054e+00 4.0276332421412754e+01 1.8504074336738803e+01 0 1 0
14734 1 4 -1.2000000000000000e-01 1.6903656776910903e+00 4.3066422342527545e+01 2.3800941134946790e+01 0 1 0
14728 1 4 -1.2000000000000000e-01 1.5223439826254894e+00 3.8809133380672137e+01 2.4242744303280364e+01 0 1 0
10599 1 4 -1.2000000000000000e-01 1.1835152393071340e+01 3.7037409505143572e+01 2.0089825182356741e+01 -1 0 0
8147 1 2 2.3999999999999999e-01 7.6157989344223358e+00 4.2286086830072485e+01 1.8427921353230943e+01 0 1 0
10602 1 4 -1.2000000000000000e-01 8.5516444302702883e+00 3.7496363630311130e+01 2.0725242449348872e+01 -1 0 0
10597 1 4 -1.2000000000000000e-01 1.0730948436651005e+01 3.7757893384701589e+01 2.2738385996831067e+01 -1 0 0
10598 1 2 2.3999999999999999e-01 1.0769495237798422e+01 3.7768093999009324e+01 2.0376810247331647e+01 -1 0 0
10596 1 4 -1.2000000000000000e-01 1.0169152531419938e+01 3.9658169738592584e+01 2.1807998834607783e+01 -1 0 0
8149 1 4 -1.2000000000000000e-01 8.0355242708257180e+00 4.1258571279456099e+01 1.9306047624326748e+01 0 1 0
9778 1 4 -1.2000000000000000e-01 7.0095599216075959e+00 4.1021749238890436e+01 2.2699361736581931e+01 -1 0 0
10600 1 4 -1.2000000000000000e-01 1.0540688900085982e+01 3.8765057006825614e+01 1.9413406125535687e+01 -1 0 0
10595 1 2 2.3999999999999999e-01 1.1031170277080035e+01 3.8601615761705901e+01 2.1733282435986567e+01 -1 0 0
9776 1 2 2.3999999999999999e-01 7.6805323565461707e+00 4.1074026497705532e+01 2.3856369766958860e+01 -1 0 0
9775 1 4 -1.2000000000000000e-01 9.4102603124750193e+00 4.2158335700388406e+01 2.2916577815468710e+01 -1 0 0
9777 1 4 -1.2000000000000000e-01 8.5224852570110823e+00 3.9977517339301514e+01 2.3881339515873904e+01 -1 0 0
9773 1 2 2.3999999999999999e-01 8.5775484602341336e+00 4.2290785902513115e+01 2.3979124833968250e+01 -1 0 0
8148 1 4 -1.2000000000000000e-01 6.6436910730893084e+00 4.3054762736868845e+01 1.8872142892285790e+01 0 1 0
10593 1 4 -1.2000000000000000e-01 1.2236097488991092e+01 3.9786314707699312e+01 2.3162067993846751e+01 -1 0 0
10591 1 4 -1.2000000000000000e-01 1.2528623161431824e+01 4.0843249824385211e+01 2.0502145815219485e+01 -1 0 0
20427 1 4 -1.2000000000000000e-01 1.6914654611223622e+01 3.7275222099666834e+01 1.9732706471366104e+01 2 2 0
20422 1 4 -1.2000000000000000e-01 1.8157590826304283e+01 3.9555323570754673e+01 1.9213297644674789e+01 2 2 0
10594 1 4 -1.2000000000000000e-01 1.3196040667873026e+01 3.8004832387931963e+01 2.2405546117725681e+01 -1 0 0
10592 1 2 2.3999999999999999e-01 1.2454652585103052e+01 3.9055660228370748e+01 2.2057486211657295e+01 -1 0 0
10589 1 2 2.3999999999999999e-01 1.3236955546239376e+01 3.9844288855255641e+01 2.0967039852673238e+01 -1 0 0
10590 1 4 -1.2000000000000000e-01 1.3402401592454309e+01 3.9095407195613490e+01 1.9874747951729244e+01 -1 0 0
10588 1 4 -1.2000000000000000e-01 1.4808990902792665e+01 4.1389218383520046e+01 2.0204806071796664e+01 -1 0 0
10587 1 4 -1.2000000000000000e-01 1.5580555986260586e+01 3.9576439661072811e+01 2.1213846841511764e+01 -1 0 0
10586 1 2 2.3999999999999999e-01 1.4619016645837876e+01 4.0517663461968830e+01 2.1209201170978666e+01 -1 0 0
10585 1 4 -1.2000000000000000e-01 1.4629680311770935e+01 4.0755898332790800e+01 2.3654779668766679e+01 -1 0 0
10583 1 2 2.3999999999999999e-01 1.4745693945672638e+01 4.1498385109429222e+01 2.2477247249450269e+01 -1 0 0
10577 1 2 2.3999999999999999e-01 1.7405004842491685e+01 4.2086714090801600e+01 2.2451523512820874e+01 -1 0 0
10580 1 2 2.3999999999999999e-01 1.5924155646877384e+01 4.2526595376331272e+01 2.2612941634446432e+01 -1 0 0
10584 1 4 -1.2000000000000000e-01 1.3625782973446340e+01 4.2236241370899741e+01 2.2468439111715917e+01 -1 0 0
10575 1 4 -1.2000000000000000e-01 1.7349016640456906e+01 3.9762676489301448e+01 2.3182558411749909e+01 -1 0 0
10578 1 4 -1.2000000000000000e-01 1.7590726406592779e+01 4.1626996644316037e+01 2.1203270167899440e+01 -1 0 0
10574 1 2 2.3999999999999999e-01 1.8028523850473743e+01 4.0951649057306163e+01 2.3358673739717531e+01 -1 0 0
10129 1 4 -1.2000000000000000e-01 1.6072152910776047e+01 3.7004446978204491e+01 2.3962451347792129e+01 -1 0 0
8193 1 4 -1.2000000000000000e-01 9.2545188162489467e-03 3.0390085643995160e+01 1.6684929157497749e+01 0 1 0
20420 1 2 2.3999999999999999e-01 1.9200994824392676e+01 3.9073596447368267e+01 1.8456517616933112e+01 2 2 0
20418 1 4 -1.2000000000000000e-01 2.0224004246576207e+01 4.1091311295544742e+01 1.9160089435019771e+01 2 2 0
20424 1 4 -1.2000000000000000e-01 1.9677059412898043e+01 3.7232815401408551e+01 1.9917241442929139e+01 2 2 0
20423 1 2 2.3999999999999999e-01 1.9131861062165214e+01 3.7513479203716827e+01 1.8707756393243542e+01 2 2 0
20417 1 2 2.3999999999999999e-01 2.0493133440182888e+01 3.9758545180976441e+01 1.9040369827832286e+01 2 2 0
10576 1 4 -1.2000000000000000e-01 1.9309872075803153e+01 4.0638119387677428e+01 2.2880076520116255e+01 -1 0 0
20419 1 4 -1.2000000000000000e-01 2.0513998956730305e+01 3.9307575400973604e+01 2.0339408764200591e+01 2 2 0
11866 1 4 -1.2000000000000000e-01 2.0893175427486397e+00 2.2254293028352592e+01 2.4833844154265751e+01 0 0 0
11864 1 2 2.3999999999999999e-01 2.7145994126451973e+00 2.3496977513610794e+01 2.4694118755091864e+01 0 0 0
11861 1 2 2.3999999999999999e-01 1.6919139972486126e+00 2.4682944400932069e+01 2.4884438372628114e+01 0 0 0
11867 1 2 2.3999999999999999e-01 3.9428196480909703e+00 2.3491446153239142e+01 2.5663630463114746e+01 0 0 0
11868 1 4 -1.2000000000000000e-01 3.4805313584273749e+00 2.3269571011442672e+01 2.6919736314660849e+01 0 0 0
14506 1 4 -1.2000000000000000e-01 5.1334358399150606e+00 2.3567155682727545e+01 2.9089225652708148e+01 0 1 0
11856 1 4 -1.2000000000000000e-01 8.0346206494068939e-01 2.2445258437237449e+01 2.6980917188242671e+01 0 0 0
11858 1 2 2.3999999999999999e-01 6.8781895906143875e-01 2.4615526964202076e+01 2.6157121789162023e+01 0 0 0
11870 1 2 2.3999999999999999e-01 5.0213665261874860e+00 2.2520611347199122e+01 2.5217177036786797e+01 0 0 0
14504 1 2 2.3999999999999999e-01 5.6310690204685505e+00 2.2969326991536832e+01 3.0204318892789271e+01 0 1 0
14499 1 4 -1.2000000000000000e-01 2.9827801486690824e+00 2.2516217914422523e+01 2.9636878673725843e+01 0 1 0
11871 1 4 -1.2000000000000000e-01 5.9790558894337780e+00 2.2564864873186565e+01 2.6139361621970775e+01 0 0 0
14663 1 2 2.3999999999999999e-01 9.6319796711039078e+00 2.4261655745326188e+01 2.4846373331005417e+01 0 1 0
14660 1 2 2.3999999999999999e-01 1.0667134189410200e+01 2.3190349373410175e+01 2.5370197592452950e+01 0 1 0
14656 1 4 -1.2000000000000000e-01 1.0519833390465335e+01 2.4138252178610145e+01 2.8084806783690759e+01 0 1 0
14657 1 2 2.3999999999999999e-01 1.1775150556270191e+01 2.3714493107017546e+01 2.6254710056127433e+01 0 1 0
14508 1 4 -1.2000000000000000e-01 7.2732951392442047e+00 2.1910495385393233e+01 2.8843613834930917e+01 0 1 0
14661 1 4 -1.2000000000000000e-01 9.9635003637973281e+00 2.2226977819358225e+01 2.6070531262704510e+01 0 1 0
14507 1 2 2.3999999999999999e-01 6.2479824159735093e+00 2.1668421901836545e+01 2.9737869151952466e+01 0 1 0
14664 1 4 -1.2000000000000000e-01 8.8427337398981098e+00 2.4640019823393310e+01 2.5924757026660608e+01 0 1 0
14649 1 4 -1.2000000000000000e-01 1.2418574836193413e+01 2.2632357597382459e+01 2.9365280162394313e+01 0 1 0
14658 1 4 -1.2000000000000000e-01 1.2321477958230775e+01 2.2565681072978769e+01 2.6712724956012650e+01 0 1 0
14650 1 4 -1.2000000000000000e-01 1.4206174850359519e+01 2.3245981898688370e+01 2.8386115820828238e+01 0 1 0
14640 1 4 -1.2000000000000000e-01 1.6596242233296906e+01 2.3846838609668222e+01 2.9643652698370925e+01 0 1 0
14648 1 2 2.3999999999999999e-01 1.3239270456512948e+01 2.3716614086571202e+01 2.9310059509779538e+01 0 1 0
14659 1 4 -1.2000000000000000e-01 1.2704828734687638e+01 2.4384714881904248e+01 2.5430030327006762e+01 0 1 0
32320 1 4 -1.2000000000000000e-01 1.9720439944339496e+01 2.2487150506377322e+01 2.4535441070522413e+01 1 0 0
14613 1 4 -1.2000000000000000e-01 2.0940825767164601e+01 2.2178560933711637e+01 2.9980549988873765e+01 0 1 0
32326 1 4 -1.2000000000000000e-01 2.0344306758629649e+01 2.4577699540218706e+01 2.5913628657339533e+01 1 0 0
11859 1 4 -1.2000000000000000e-01 1.3903537560956536e+00 2.4966811501777403e+01 2.7292414574343841e+01 0 0 0
11869 1 4 -1.2000000000000000e-01 4.5130175281017966e+00 2.4700941303498919e+01 2.5608267518294905e+01 0 0 0
14688 1 4 -1.2000000000000000e-01 2.7885294481937315e+00 2.8543783247079997e+01 2.4539220335789000e+01 0 1 0
14698 1 4 -1.2000000000000000e-01 1.8440459865929533e+00 3.0402254117094991e+01 2.6154794046031260e+01 0 1 0
11862 1 4 -1.2000000000000000e-01 2.3806134610156628e+00 2.5860391290503525e+01 2.4872667063387066e+01 0 0 0
13225 1 4 -1.2000000000000000e-01 1.0416451943705387e+00 2.6883964259563061e+01 2.9175717826871519e+01 0 0 0
13223 1 2 2.3999999999999999e-01 1.2973855174929825e+00 2.8245062717706329e+01 2.9107327118594160e+01 0 0 0
13224 1 4 -1.2000000000000000e-01 1.9690112369418953e+00 2.8571525579434894e+01 2.7920136790250183e+01 0 0 0
13233 1 4 -1.2000000000000000e-01 3.8405653765809302e+00 2.6919270877942022e+01 2.8474280575643036e+01 0 0 0
13235 1 2 2.3999999999999999e-01 5.3004770081946830e+00 2.8687310115867319e+01 2.8944206343515869e+01 0 0 0
13232 1 2 2.3999999999999999e-01 4.5078019077054012e+00 2.7498000999843679e+01 2.9506091886238487e+01 0 0 0
13237 1 4 -1.2000000000000000e-01 4.4386483782490478e+00 2.9508814540317999e+01 2.8337289796170420e+01 0 0 0
13240 1 4 -1.2000000000000000e-01 5.9181223980888094e+00 2.7814851591007592e+01 2.6873078701636636e+01 0 0 0
13226 1 2 2.3999999999999999e-01 2.2433710179169859e+00 2.8700981622558412e+01 3.0319815467297317e+01 0 0 0
13236 1 4 -1.2000000000000000e-01 5.7488473288293243e+00 2.9441371228291306e+01 2.9938083138182840e+01 0 0 0
13228 1 4 -1.2000000000000000e-01 2.7439202886478151e+00 2.9918660223247347e+01 3.0041777679767222e+01 0 0 0
13234 1 4 -1.2000000000000000e-01 5.4235656785144197e+00 2.6700873950257773e+01 3.0031253642255770e+01 0 0 0
13222 1 4 -1.2000000000000000e-01 1.9123413044071369e-01 3.0306484749585799e+01 2.9091608484478556e+01 0 0 0
10063 1 4 -1.2000000000000000e-01 9.4091713331741129e+00 3.0214195146363984e+01 2.4376921356771188e+01 -1 0 0
14654 1 2 2.3999999999999999e-01 1.1499419548856590e+01 2.4705098087107800e+01 2.7421920224096269e+01 0 1 0
14673 1 4 -1.2000000000000000e-01 7.8590591118890423e+00 2.7209366041179265e+01 2.4469269948519351e+01 0 1 0
13238 1 2 2.3999999999999999e-01 6.4741124223081341e+00 2.8430062718392421e+01 2.7902049899150736e+01 0 0 0
13239 1 4 -1.2000000000000000e-01 6.9372183471239266e+00 2.9638638696078274e+01 2.7563644774970236e+01 0 0 0
14653 1 4 -1.2000000000000000e-01 1.2081261692924626e+01 2.5876546076478906e+01 2.9395609217542898e+01 0 1 0
14668 1 4 -1.2000000000000000e-01 1.0371465930648560e+01 2.6534891347355607e+01 2.4668090471484639e+01 0 1 0
13243 1 4 -1.2000000000000000e-01 7.3213832303402029e+00 2.6303824222976750e+01 2.8497002011171901e+01 0 0 0
14655 1 4 -1.2000000000000000e-01 1.1116332420691995e+01 2.5947701002372149e+01 2.7027687912943499e+01 0 1 0
13241 1 2 2.3999999999999999e-01 7.7506249036957904e+00 2.7588456323550901e+01 2.8306197502790166e+01 0 0 0
13242 1 4 -1.2000000000000000e-01 8.6603249479302828e+00 2.7624976423677893e+01 2.7217480487300950e+01 0 0 0
13244 1 2 2.3999999999999999e-01 8.5410061588577264e+00 2.7983484960049850e+01 2.9556393316401437e+01 0 0 0
13245 1 4 -1.2000000000000000e-01 9.3771094392510452e+00 2.6909714884122181e+01 2.9680643391241293e+01 0 0 0
13247 1 2 2.3999999999999999e-01 9.3004759944408608e+00 2.9283979130418476e+01 2.9551913829899625e+01 0 0 0
13250 1 2 2.3999999999999999e-01 1.0630117842925909e+01 2.9318697829695537e+01 3.0372794195041692e+01 0 0 0
13251 1 4 -1.2000000000000000e-01 1.1490525251738095e+01 2.8509061655754984e+01 2.9713026618287824e+01 0 0 0
13248 1 4 -1.2000000000000000e-01 8.4579744221731534e+00 3.0228769855738758e+01 3.0118815485864818e+01 0 0 0
13249 1 4 -1.2000000000000000e-01 9.5363287731156845e+00 2.9609014529123449e+01 2.8256168251573442e+01 0 0 0
32475 1 4 -1.2000000000000000e-01 1.6711196748073224e+01 2.4967668651822851e+01 2.4631561255744693e+01 1 0 0
14639 1 2 2.3999999999999999e-01 1.6154566955140162e+01 2.5087898828407678e+01 2.9957731189609522e+01 0 1 0
14651 1 2 2.3999999999999999e-01 1.2591443505993956e+01 2.4942699124373640e+01 2.8556185118682432e+01 0 1 0
14641 1 4 -1.2000000000000000e-01 1.5775378717827602e+01 2.5796999514267871e+01 2.8876806692070982e+01 0 1 0
32468 1 2 2.3999999999999999e-01 1.5880660751705324e+01 2.8654620474328041e+01 2.4590292967975831e+01 1 0 0
32471 1 2 2.3999999999999999e-01 1.6211221922302403e+01 2.7219969616609621e+01 2.5021945201345936e+01 1 0 0
32472 1 4 -1.2000000000000000e-01 1.5236159302196935e+01 2.6711751303141416e+01 2.5790989277838896e+01 1 0 0
32473 1 4 -1.2000000000000000e-01 1.7365986776610914e+01 2.7162761297492185e+01 2.5675592732922166e+01 1 0 0
14652 1 4 -1.2000000000000000e-01 1.3621946463693556e+01 2.5523286010919026e+01 2.7893077772978643e+01 0 1 0
32465 1 2 2.3999999999999999e-01 1.6168544441533630e+01 2.9760153762863744e+01 2.5661694089537285e+01 1 0 0
32463 1 4 -1.2000000000000000e-01 1.4278032083484025e+01 2.9089605644253187e+01 2.7060604121715127e+01 1 0 0
32464 1 4 -1.2000000000000000e-01 1.6190210286028556e+01 2.8457986534452839e+01 2.7772197867009730e+01 1 0 0
32462 1 2 2.3999999999999999e-01 1.5616880164405558e+01 2.9483030311251252e+01 2.7119596088780312e+01 1 0 0
32461 1 4 -1.2000000000000000e-01 1.5118426697162302e+01 3.0372315179309961e+01 2.9285369268987900e+01 1 0 0
32457 1 4 -1.2000000000000000e-01 1.7805631617283684e+01 2.9966571661940076e+01 2.8813736899370113e+01 1 0 0
32466 1 4 -1.2000000000000000e-01 1.7496057145314769e+01 2.9932753439335691e+01 2.5561305408055837e+01 1 0 0
14636 1 2 2.3999999999999999e-01 1.7411717961703623e+01 2.5987501106425324e+01 3.0516304163107836e+01 0 1 0
14635 1 4 -1.2000000000000000e-01 1.8291785063740434e+01 2.6562973184469243e+01 2.8396730866255545e+01 0 1 0
32459 1 2 2.3999999999999999e-01 1.5712751875721290e+01 3.0733149792745802e+01 2.8128229007164339e+01 1 0 0
14634 1 4 -1.2000000000000000e-01 1.9061885660085100e+01 2.4710794068764471e+01 2.9246426770378324e+01 0 1 0
32329 1 4 -1.2000000000000000e-01 2.1082099682150410e+01 2.6822451083065417e+01 2.5352083157445534e+01 1 0 0
14633 1 2 2.3999999999999999e-01 1.8632154394651593e+01 2.5977627309455141e+01 2.9547906179278296e+01 0 1 0
14632 1 4 -1.2000000000000000e-01 1.9316079550915365e+01 2.8120145777076882e+01 3.0208509681144605e+01 0 1 0
14631 1 4 -1.2000000000000000e-01 2.0669793442874017e+01 2.6934327523956249e+01 2.8972748504804532e+01 0 1 0
14630 1 2 2.3999999999999999e-01 1.9849935814092355e+01 2.6872039983888264e+01 3.0050232474112921e+01 0 1 0
32440 1 4 -1.2000000000000000e-01 2.1560003691719555e+01 3.0101497800376062e+01 3.0286165942228525e+01 1 0 0
14697 1 4 -1.2000000000000000e-01 3.6060851251528705e+00 3.1631226283159279e+01 2.6142405695823538e+01 0 1 0
14703 1 4 -1.2000000000000000e-01 1.6638011586988306e+00 3.4610805116247370e+01 2.5043257174516928e+01 0 1 0
14696 1 2 2.3999999999999999e-01 2.3721494279297244e+00 3.1621472042909378e+01 2.5767566146098989e+01 0 1 0
14700 1 4 -1.2000000000000000e-01 1.8158419598621716e+00 3.2623234482197041e+01 2.7896037198879306e+01 0 1 0
14704 1 4 -1.2000000000000000e-01 3.3166624035532437e+00 3.4238791698365198e+01 2.6249379378219356e+01 0 1 0
14702 1 2 2.3999999999999999e-01 1.9865663747558189e+00 3.4219161850106680e+01 2.6254226046483591e+01 0 1 0
14706 1 4 -1.2000000000000000e-01 1.8484835968150783e+00 3.6625342970844237e+01 2.6356535355987450e+01 0 1 0
14707 1 4 -1.2000000000000000e-01 2.1811852445019175e+00 3.5424348620433719e+01 2.8269926344909887e+01 0 1 0
14699 1 2 2.3999999999999999e-01 1.5434673306856135e+00 3.2774452410478851e+01 2.6489104250884214e+01 0 1 0
14705 1 2 2.3999999999999999e-01 1.5197598786231594e+00 3.5469503559427537e+01 2.7066451322730696e+01 0 1 0
14701 1 4 -1.2000000000000000e-01 2.4826529040539297e-01 3.2542759044672749e+01 2.6293271736754026e+01 0 1 0
10068 1 4 -1.2000000000000000e-01 1.1896258671525926e+01 3.1123433148655426e+01 2.5191367217009365e+01 -1 0 0
13258 1 4 -1.2000000000000000e-01 1.2121535219996963e+01 3.1135826159122459e+01 2.8516185160842181e+01 0 0 0
10060 1 4 -1.2000000000000000e-01 7.3321726444499102e+00 3.1756913392830381e+01 2.5597484368346215e+01 -1 0 0
13256 1 2 2.3999999999999999e-01 1.1399772428527143e+01 3.1717295630156251e+01 2.9512076633523208e+01 0 0 0
13257 1 4 -1.2000000000000000e-01 1.0154996774304989e+01 3.2093832021105470e+01 2.8980600206361203e+01 0 0 0
10065 1 4 -1.2000000000000000e-01 9.8644870693351869e+00 3.2749120588807244e+01 2.5735830226747566e+01 -1 0 0
13267 1 4 -1.2000000000000000e-01 1.0173445501481321e+01 3.5112203044528322e+01 2.9533905187157824e+01 0 0 0
13259 1 2 2.3999999999999999e-01 1.2215147671928269e+01 3.2990279176912580e+01 2.9726897745110026e+01 0 0 0
13260 1 4 -1.2000000000000000e-01 1.2297113091639922e+01 3.3693652616419826e+01 2.8583393836017827e+01 0 0 0
10069 1 4 -1.2000000000000000e-01 1.2106304764738535e+01 3.3280093014295723e+01 2.4857720787751571e+01 -1 0 0
10131 1 4 -1.2000000000000000e-01 1.5798927743087789e+01 3.3649506420939041e+01 2.4515024986819224e+01 -1 0 0
10130 1 2 2.3999999999999999e-01 1.5464160701286744e+01 3.4933643265248428e+01 2.4693637209763601e+01 -1 0 0
10140 1 4 -1.2000000000000000e-01 1.2683978553600745e+01 3.6312491512235255e+01 2.5640669313392792e+01 -1 0 0
32467 1 4 -1.2000000000000000e-01 1.5570835700641336e+01 3.0918753316335224e+01 2.5310081292392265e+01 1 0 0
32456 1 2 2.3999999999999999e-01 1.7180289333801692e+01 3.1148655914766174e+01 2.8505899171037058e+01 1 0 0
32460 1 4 -1.2000000000000000e-01 1.5136445298436149e+01 3.1881005337405089e+01 2.7581279129215478e+01 1 0 0
32458 1 4 -1.2000000000000000e-01 1.7669101179152818e+01 3.1745403205257816e+01 2.7383337100069536e+01 1 0 0
13261 1 4 -1.2000000000000000e-01 1.3484028262723330e+01 3.2539890666586096e+01 2.9921407962440018e+01 0 0 0
32453 1 2 2.3999999999999999e-01 1.7327896653137671e+01 3.2108240147360426e+01 2.9685445054598933e+01 1 0 0
10135 1 4 -1.2000000000000000e-01 1.4316129009644058e+01 3.4442449644729365e+01 2.6666833640492623e+01 -1 0 0
10133 1 2 2.3999999999999999e-01 1.5221424335628294e+01 3.5318533892980852e+01 2.6200799744723916e+01 -1 0 0
10134 1 4 -1.2000000000000000e-01 1.6394216470039943e+01 3.5077886006447244e+01 2.6793596642583960e+01 -1 0 0
32454 1 4 -1.2000000000000000e-01 1.6632158852844000e+01 3.3281629063633211e+01 2.9463995371084959e+01 1 0 0
10122 1 4 -1.2000000000000000e-01 1.8108537264467685e+01 3.3713712615507433e+01 2.5537759457808612e+01 -1 0 0
10126 1 4 -1.2000000000000000e-01 1.8350831409043778e+01 3.6464626366958626e+01 2.5401191148510200e+01 -1 0 0
10138 1 4 -1.2000000000000000e-01 1.4557563833094253e+01 3.6509062191658742e+01 2.7911369150974600e+01 -1 0 0
10136 1 2 2.3999999999999999e-01 1.4800817024249916e+01 3.6759862928379746e+01 2.6631607433084017e+01 -1 0 0
10121 1 2 2.3999999999999999e-01 1.8704321471274401e+01 3.4262360064948837e+01 2.4494942103659895e+01 -1 0 0
32449 1 4 -1.2000000000000000e-01 1.9304391317003155e+01 3.3991867853998279e+01 2.8677129968380555e+01 1 0 0
32447 1 2 2.3999999999999999e-01 1.9834906935595669e+01 3.2928298755338560e+01 2.9294118404048763e+01 1 0 0
32448 1 4 -1.2000000000000000e-01 2.0178265245388342e+01 3.2020131464070317e+01 2.8344820073771121e+01 1 0 0
10118 1 2 2.3999999999999999e-01 2.0215745503186152e+01 3.4134173107886589e+01 2.4845196827435942e+01 -1 0 0
10120 1 4 -1.2000000000000000e-01 2.0503286361930432e+01 3.2911173050797331e+01 2.5294263581291581e+01 -1 0 0
10119 1 4 -1.2000000000000000e-01 2.0314266751327718e+01 3.4884944371032582e+01 2.5988945580751967e+01 -1 0 0
32444 1 2 2.3999999999999999e-01 2.1131993221647431e+01 3.3414880720932352e+01 2.9998750134573832e+01 1 0 0
10174 1 4 -1.2000000000000000e-01 1.8987472259553492e+01 3.6797773002189146e+01 3.0437671450055223e+01 -1 0 0
32450 1 2 2.3999999999999999e-01 1.8754239155780887e+01 3.2356700077246998e+01 3.0228786116304459e+01 1 0 0
14712 1 4 -1.2000000000000000e-01 1.9889665233233789e-01 3.7194436900933717e+01 2.9018410717679910e+01 0 1 0
14715 1 4 -1.2000000000000000e-01 7.9696924524217483e-01 3.8655281723535431e+01 2.6776671219573373e+01 0 1 0
14724 1 4 -1.2000000000000000e-01 4.7879240173033011e-01 4.1110871537151979e+01 2.6068943872399654e+01 0 1 0
14731 1 4 -1.2000000000000000e-01 2.9664459554373588e+00 4.1035681179244051e+01 2.5024547453680196e+01 0 1 0
9804 1 4 -1.2000000000000000e-01 2.0666668689896133e+00 4.2355499631329813e+01 2.8421180341721612e+01 -1 0 0
9796 1 4 -1.2000000000000000e-01 4.5153763904773907e+00 4.1643594123170459e+01 2.8465595967150122e+01 -1 0 0
9794 1 2 2.3999999999999999e-01 4.6862135055140177e+00 4.1244315445658657e+01 2.9762586318459746e+01 -1 0 0
9795 1 4 -1.2000000000000000e-01 3.8842273590765637e+00 4.0274134632676095e+01 3.0126666021918961e+01 -1 0 0
9787 1 4 -1.2000000000000000e-01 5.1646290212784320e+00 3.9806753038968871e+01 2.7085378839621850e+01 -1 0 0
9781 1 4 -1.2000000000000000e-01 5.7463690243030250e+00 4.1835768634691156e+01 2.5125826369827436e+01 -1 0 0
9780 1 4 -1.2000000000000000e-01 5.9997471005452514e+00 3.9746346614280945e+01 2.4642561089937466e+01 -1 0 0
14723 1 2 2.3999999999999999e-01 7.2030598820395142e-02 4.0584969218593130e+01 2.4905420464728667e+01 0 1 0
9791 1 2 2.3999999999999999e-01 6.1475396366395394e+00 4.0823647926865917e+01 2.9921853139623405e+01 -1 0 0
9790 1 4 -1.2000000000000000e-01 6.2493925705370064e+00 3.8432900696108987e+01 2.9541456548973663e+01 -1 0 0
9786 1 4 -1.2000000000000000e-01 6.7562588993685520e+00 3.8344383661341283e+01 2.6959937100291473e+01 -1 0 0
9779 1 2 2.3999999999999999e-01 6.6839582633036594e+00 4.0816453097355591e+01 2.5068261443828785e+01 -1 0 0
9789 1 4 -1.2000000000000000e-01 8.1335781191987842e+00 3.9614931725417854e+01 2.9129173488269885e+01 -1 0 0
9788 1 2 2.3999999999999999e-01 6.7263538785155284e+00 3.9580892849390999e+01 2.9015823935804274e+01 -1 0 0
9785 1 2 2.3999999999999999e-01 6.4569332476876058e+00 3.9633564051532268e+01 2.7421675472364537e+01 -1 0 0
9792 1 4 -1.2000000000000000e-01 6.8613841077634854e+00 4.1926270963319254e+01 2.9709977785110329e+01 -1 0 0
9782 1 2 2.3999999999999999e-01 7.2676543127174176e+00 4.0559022323340137e+01 2.6506702448477977e+01 -1 0 0
9783 1 4 -1.2000000000000000e-01 7.3823733033461370e+00 4.1676955868676032e+01 2.7228810565090274e+01 -1 0 0
9784 1 4 -1.2000000000000000e-01 8.5026724585375817e+00 3.9895829288005430e+01 2.6458680463471136e+01 -1 0 0
9774 1 4 -1.2000000000000000e-01 9.4536859632207477e+00 4.2045811823422724e+01 2.4981738709798588e+01 -1 0 0
10152 1 4 -1.2000000000000000e-01 1.0961057516898965e+01 3.9323396986172305e+01 2.9336881471883434e+01 -1 0 0
10144 1 4 -1.2000000000000000e-01 1.1853308873336779e+01 3.8815555147781104e+01 2.5913701095263050e+01 -1 0 0
10153 1 4 -1.2000000000000000e-01 1.1664904211871267e+01 4.1157650793956300e+01 3.0281404505365273e+01 -1 0 0
10143 1 4 -1.2000000000000000e-01 1.2118460000516714e+01 3.7721838744519609e+01 2.7846164055787266e+01 -1 0 0
10151 1 2 2.3999999999999999e-01 1.2088284517640451e+01 4.0034337551432898e+01 2.9644657101791694e+01 -1 0 0
10149 1 4 -1.2000000000000000e-01 1.1695251420085235e+01 4.1023811249569341e+01 2.7496319344987473e+01 -1 0 0
10571 1 2 2.3999999999999999e-01 1.7999126472049966e+01 4.1193778701668670e+01 2.4892028559199606e+01 -1 0 0
10572 1 4 -1.2000000000000000e-01 1.6761519674644941e+01 4.1157008870479054e+01 2.5417648501277519e+01 -1 0 0
10141 1 4 -1.2000000000000000e-01 1.3941931670276594e+01 3.7928721350648537e+01 2.4835187240636767e+01 -1 0 0
10139 1 2 2.3999999999999999e-01 1.3543460852031641e+01 3.7327681022457334e+01 2.5988673508609541e+01 -1 0 0
10137 1 4 -1.2000000000000000e-01 1.5887549219782542e+01 3.7518081813906875e+01 2.6446603458078762e+01 -1 0 0
10142 1 2 2.3999999999999999e-01 1.2733271229746734e+01 3.8325688549346772e+01 2.6801307067884281e+01 -1 0 0
10148 1 2 2.3999999999999999e-01 1.2675591060083276e+01 4.0568225312593057e+01 2.8281422682899805e+01 -1 0 0
10145 1 2 2.3999999999999999e-01 1.3500652781975697e+01 3.9576564474877088e+01 2.7378633694767998e+01 -1 0 0
10146 1 4 -1.2000000000000000e-01 1.3863721199949198e+01 4.0362182271710410e+01 2.6334822752591652e+01 -1 0 0
10147 1 4 -1.2000000000000000e-01 1.4652854649579632e+01 3.9273761221171092e+01 2.8021549708204073e+01 -1 0 0
10150 1 4 -1.2000000000000000e-01 1.3535185600150671e+01 4.1618420378741767e+01 2.8546738049033081e+01 -1 0 0
10564 1 4 -1.2000000000000000e-01 1.6894244095078051e+01 4.1626448287383091e+01 2.8019891922223934e+01 -1 0 0
10173 1 4 -1.2000000000000000e-01 1.8224379340408362e+01 3.8569075101007350e+01 2.9435568941324174e+01 -1 0 0
10155 1 4 -1.2000000000000000e-01 1.3474079155283821e+01 3.8046306022817959e+01 3.0038133398640099e+01 -1 0 0
10167 1 4 -1.2000000000000000e-01 1.6005202352327714e+01 3.7704775185068812e+01 3.0311104612053253e+01 -1 0 0
10562 1 2 2.3999999999999999e-01 1.7446662374750964e+01 4.2877593481859265e+01 2.7733749214957015e+01 -1 0 0
10556 1 2 2.3999999999999999e-01 1.8025949750614760e+01 4.3035224451885057e+01 3.0261400071021438e+01 -1 0 0
10172 1 2 2.3999999999999999e-01 1.8719169211613757e+01 3.8087690213406439e+01 3.0618308255341155e+01 -1 0 0
10573 1 4 -1.2000000000000000e-01 1.8741959465497530e+01 4.0023393342280265e+01 2.5227204475394970e+01 -1 0 0
10568 1 2 2.3999999999999999e-01 1.8762425768123247e+01 4.2493453079708516e+01 2.5453165274976268e+01 -1 0 0
10569 1 4 -1.2000000000000000e-01 2.0093275963192337e+01 4.2394681187701522e+01 2.5094193862805099e+01 -1 0 0
10566 1 4 -1.2000000000000000e-01 1.9594972971050847e+01 4.1745038720442452e+01 2.7428045754539333e+01 -1 0 0
10177 1 4 -1.2000000000000000e-01 2.0767006100744965e+01 3.8634013239406066e+01 2.9611179324847456e+01 -1 0 0
10565 1 2 2.3999999999999999e-01 1.8804351637643734e+01 4.2735566053561534e+01 2.6934160932388245e+01 -1 0 0
10558 1 4 -1.2000000000000000e-01 1.9237551193359387e+01 4.2581712676095187e+01 2.9825949972845759e+01 -1 0 0
14498 1 2 2.3999999999999999e-01 3.1839458718700571e+00 2.2194658042057323e+01 3.0876689671263556e+01 0 1 0
14503 1 4 -1.2000000000000000e-01 4.0919962953729270e+00 2.4219770857551620e+01 3.1600352975166501e+01 0 1 0
14496 1 4 -1.2000000000000000e-01 1.4776917970592081e+00 2.3611241822791115e+01 3.1371144128601554e+01 0 1 0
14501 1 2 2.3999999999999999e-01 4.4578481090744564e+00 2.2960540835522142e+01 3.1284960417187296e+01 0 1 0
14485 1 4 -1.2000000000000000e-01 1.3105940192912726e+00 2.3929330350777352e+01 3.6215233239551225e+01 0 1 0
14494 1 4 -1.2000000000000000e-01 2.6995643121570843e+00 2.3056735358902362e+01 3.3638940139244966e+01 0 1 0
14502 1 4 -1.2000000000000000e-01 4.8444171798059337e+00 2.2423517462108720e+01 3.2463495230536537e+01 0 1 0
14483 1 2 2.3999999999999999e-01 1.6015415276914915e+00 2.2623030323393476e+01 3.6358737533862531e+01 0 1 0
14495 1 2 2.3999999999999999e-01 1.8222288990895259e+00 2.2311724246287522e+01 3.1640619417683634e+01 0 1 0
14484 1 4 -1.2000000000000000e-01 2.8680912421591875e+00 2.2480436152207684e+01 3.5908899553320722e+01 0 1 0
14492 1 2 2.3999999999999999e-01 1.8844266613085985e+00 2.2101032109955163e+01 3.3123845508201356e+01 0 1 0
14489 1 2 2.3999999999999999e-01 5.0247396737695538e-01 2.2053005829024546e+01 3.3883111413281426e+01 0 1 0
14486 1 2 2.3999999999999999e-01 6.5541529881335725e-01 2.1787507082607217e+01 3.5399855810852273e+01 0 1 0
14515 1 4 -1.2000000000000000e-01 8.9141680436786519e+00 2.2138186483600776e+01 3.0809931022500482e+01 0 1 0
14505 1 4 -1.2000000000000000e-01 6.4932727353475581e+00 2.3956075433870076e+01 3.0707957269351045e+01 0 1 0
14514 1 4 -1.2000000000000000e-01 7.5553844213081769e+00 2.2307530631684713e+01 3.2461876088747694e+01 0 1 0
14645 1 2 2.3999999999999999e-01 1.3884001010341301e+01 2.3954813460879240e+01 3.0670093239502506e+01 0 1 0
14647 1 4 -1.2000000000000000e-01 1.4389072139750111e+01 2.2817250540292310e+01 3.1137023861341412e+01 0 1 0
14646 1 4 -1.2000000000000000e-01 1.2854452296687356e+01 2.4328990905606364e+01 3.1495091835410634e+01 0 1 0
14626 1 4 -1.2000000000000000e-01 2.0536710698563812e+01 2.4206093297158883e+01 3.1532977621501473e+01 0 1 0
13229 1 2 2.3999999999999999e-01 3.4074423820753013e+00 2.7746380480381461e+01 3.0644711091014116e+01 0 0 0
13230 1 4 -1.2000000000000000e-01 2.8239145474841969e+00 2.6503040925560828e+01 3.0946804738835695e+01 0 0 0
13231 1 4 -1.2000000000000000e-01 4.0262934910107262e+00 2.8113477030852934e+01 3.1788480483111282e+01 0 0 0
13227 1 4 -1.2000000000000000e-01 1.5469721595236046e+00 2.8846689548130175e+01 3.1487219444383875e+01 0 0 0
13246 1 4 -1.2000000000000000e-01 7.7925331264308477e+00 2.7980080436439611e+01 3.0673382315138173e+01 0 0 0
13252 1 4 -1.2000000000000000e-01 1.0382229355601183e+01 2.8688522469696487e+01 3.1515292754401582e+01 0 0 0
13253 1 2 2.3999999999999999e-01 1.1282987660057316e+01 3.0690151948546898e+01 3.0668668549558422e+01 0 0 0
14643 1 4 -1.2000000000000000e-01 1.4262718301323494e+01 2.6305738475638748e+01 3.0745074063063054e+01 0 1 0
13254 1 4 -1.2000000000000000e-01 1.2524160314648974e+01 3.0381316941056387e+01 3.1188735660348449e+01 0 0 0
14637 1 4 -1.2000000000000000e-01 1.6937613121214820e+01 2.7235704403186997e+01 3.0580445677617671e+01 0 1 0
14644 1 4 -1.2000000000000000e-01 1.5256038681697122e+01 2.5017884001303351e+01 3.2199555667748569e+01 0 1 0
14642 1 2 2.3999999999999999e-01 1.4898699432498892e+01 2.5086251085539132e+01 3.0852474703706658e+01 0 1 0
14638 1 4 -1.2000000000000000e-01 1.7711433919791386e+01 2.5600286131408993e+01 3.1780675538158334e+01 0 1 0
14628 1 4 -1.2000000000000000e-01 2.1498130401208066e+01 2.7557801481935513e+01 3.1500519185061517e+01 0 1 0
14627 1 2 2.3999999999999999e-01 2.0596677794966098e+01 2.6621511954635945e+01 3.1392799656398449e+01 0 1 0
14629 1 4 -1.2000000000000000e-01 1.9638321222248475e+01 2.6891224248195929e+01 3.2371929468597564e+01 0 1 0
14624 1 2 2.3999999999999999e-01 2.1411965808915976e+01 2.5251078433282192e+01 3.1597863662347617e+01 0 1 0
13265 1 2 2.3999999999999999e-01 1.0275615643790987e+01 3.4534342319599979e+01 3.0750583787929916e+01 0 0 0
13262 1 2 2.3999999999999999e-01 1.1779709073619854e+01 3.4036592654070837e+01 3.0809502595824007e+01 0 0 0
13266 1 4 -1.2000000000000000e-01 9.3994171771213395e+00 3.3501694549699586e+01 3.0798193284146745e+01 0 0 0
13269 1 4 -1.2000000000000000e-01 8.3136194703132187e+00 3.5642829880914682e+01 3.1648913919135502e+01 0 0 0
13255 1 4 -1.2000000000000000e-01 1.0493938614909837e+01 3.1157763549068150e+01 3.1661778204483102e+01 0 0 0
13268 1 2 2.3999999999999999e-01 9.7554628398659951e+00 3.5621994490885484e+01 3.1708700152277686e+01 0 0 0
13276 1 4 -1.2000000000000000e-01 8.0433630668585607e+00 3.6132217578093389e+01 3.4036001318466688e+01 0 0 0
13273 1 4 -1.2000000000000000e-01 9.7100102997945772e+00 3.4313721535919790e+01 3.3643130819239545e+01 0 0 0
13271 1 2 2.3999999999999999e-01 1.0138410073924632e+01 3.5505498504098135e+01 3.3228270065894868e+01 0 0 0
13275 1 4 -1.2000000000000000e-01 9.6638434132684576e+00 3.6250622878946764e+01 3.5390149384989456e+01 0 0 0
13272 1 4 -1.2000000000000000e-01 1.1445258043345076e+01 3.5695065346960682e+01 3.3564479147180037e+01 0 0 0
13274 1 2 2.3999999999999999e-01 9.3548499446678299e+00 3.6529202633094052e+01 3.4082203116341262e+01 0 0 0
13264 1 4 -1.2000000000000000e-01 1.2049188213779999e+01 3.3594203902911573e+01 3.2065160838714569e+01 0 0 0
13270 1 4 -1.2000000000000000e-01 1.0214593894977567e+01 3.6785602711328316e+01 3.1171857445306348e+01 0 0 0
13263 1 4 -1.2000000000000000e-01 1.2513135039827274e+01 3.5119118135723738e+01 3.0582505470384575e+01 0 0 0
32455 1 4 -1.2000000000000000e-01 1.6614966382481285e+01 3.1509317955838675e+01 3.0737579426198650e+01 1 0 0
10168 1 4 -1.2000000000000000e-01 1.6466206384144730e+01 3.6084791852377279e+01 3.1672690053913147e+01 -1 0 0
10164 1 4 -1.2000000000000000e-01 1.4240254131931492e+01 3.6704419819426214e+01 3.2162125993093056e+01 -1 0 0
32451 1 4 -1.2000000000000000e-01 1.8646081268420406e+01 3.3263146636839458e+01 3.1232877704029150e+01 1 0 0
32452 1 4 -1.2000000000000000e-01 1.9144812018714987e+01 3.1179869515888303e+01 3.0701770445978728e+01 1 0 0
32446 1 4 -1.2000000000000000e-01 2.0814674868142809e+01 3.4400393884157147e+01 3.0851837806580644e+01 1 0 0
32443 1 4 -1.2000000000000000e-01 2.1186053401003843e+01 3.2254941958943121e+01 3.2007990448268465e+01 1 0 0
9800 1 2 2.3999999999999999e-01 2.6164500803528612e+00 4.2689490878328556e+01 3.0672008512518115e+01 -1 0 0
9797 1 2 2.3999999999999999e-01 4.1621257527725009e+00 4.2447450599916685e+01 3.0722254809793903e+01 -1 0 0
9802 1 4 -1.2000000000000000e-01 1.9602777281047652e+00 4.1523027210880187e+01 3.0960245332140246e+01 -1 0 0
9799 1 4 -1.2000000000000000e-01 4.6375192056374015e+00 4.2249047866270153e+01 3.1943449436479572e+01 -1 0 0
9793 1 4 -1.2000000000000000e-01 6.3696144901314327e+00 4.0447952960736899e+01 3.1206974560365595e+01 -1 0 0
13293 1 4 -1.2000000000000000e-01 7.1907938315536155e+00 4.2937599400376911e+01 3.4909482676640380e+01 0 0 0
13285 1 4 -1.2000000000000000e-01 7.7683468953841439e+00 4.0355216595926272e+01 3.3898666902689342e+01 0 0 0
13282 1 4 -1.2000000000000000e-01 7.9774394625014322e+00 3.8209620129743556e+01 3.5605408424238533e+01 0 0 0
13277 1 2 2.3999999999999999e-01 9.5177805420239441e+00 3.8059028582878113e+01 3.3877661583608095e+01 0 0 0
13279 1 4 -1.2000000000000000e-01 1.0829867298559499e+01 3.8312519490061469e+01 3.3806311874702857e+01 0 0 0
13281 1 4 -1.2000000000000000e-01 1.0012908723971197e+01 3.8753517819743450e+01 3.6145833129788237e+01 0 0 0
13278 1 4 -1.2000000000000000e-01 8.7835300429996988e+00 3.8416592518273923e+01 3.2772605920493675e+01 0 0 0
13280 1 2 2.3999999999999999e-01 9.0732312133673396e+00 3.8818193896853252e+01 3.5071429029584081e+01 0 0 0
13284 1 4 -1.2000000000000000e-01 8.1144381421063727e+00 4.0801722005493389e+01 3.5955706473908563e+01 0 0 0
13283 1 2 2.3999999999999999e-01 8.7210542255956600e+00 4.0357126119458215e+01 3.4844238882122575e+01 0 0 0
13288 1 4 -1.2000000000000000e-01 1.0976573868196356e+01 4.1052399092072022e+01 3.5135075649798047e+01 0 0 0
13287 1 4 -1.2000000000000000e-01 1.0008783183853939e+01 4.1181020555821931e+01 3.3109822426766115e+01 0 0 0
13286 1 2 2.3999999999999999e-01 9.8087979334154412e+00 4.1344210717420410e+01 3.4480379113956133e+01 0 0 0
13289 1 2 2.3999999999999999e-01 9.6308849055095269e+00 4.2866742118858106e+01 3.4793585905433936e+01 0 0 0
10156 1 4 -1.2000000000000000e-01 1.2127170656682459e+01 3.8563030977843908e+01 3.1540457859276081e+01 -1 0 0
13294 1 4 -1.2000000000000000e-01 8.1944544385101707e+00 4.3074752330329737e+01 3.2932705753030632e+01 0 0 0
10557 1 4 -1.2000000000000000e-01 1.7193607625814252e+01 4.1986837554072451e+01 3.0460645794202247e+01 -1 0 0
10159 1 4 -1.2000000000000000e-01 1.5124534193612494e+01 4.0127912612228393e+01 3.0724092156374699e+01 -1 0 0
10162 1 4 -1.2000000000000000e-01 1.5559094851690551e+01 3.9853596439735000e+01 3.3319207430419098e+01 -1 0 0
10160 1 2 2.3999999999999999e-01 1.4536563712165242e+01 3.9044539247301955e+01 3.2734336790210897e+01 -1 0 0
10165 1 4 -1.2000000000000000e-01 1.5620784173981308e+01 3.7288771711471952e+01 3.3790745367740747e+01 -1 0 0
10154 1 2 2.3999999999999999e-01 1.2976991613690512e+01 3.9131708269117588e+01 3.0664695075563166e+01 -1 0 0
10161 1 4 -1.2000000000000000e-01 1.3519008342430718e+01 3.8765636206204832e+01 3.3674615571141963e+01 -1 0 0
10166 1 2 2.3999999999999999e-01 1.6332643664161758e+01 3.7438264161233732e+01 3.1574811454213965e+01 -1 0 0
10170 1 4 -1.2000000000000000e-01 1.8270455682502927e+01 3.7795630068633699e+01 3.2847220165309068e+01 -1 0 0
10163 1 2 2.3999999999999999e-01 1.5195109840173908e+01 3.7620372914657743e+01 3.2568393532298600e+01 -1 0 0
10169 1 2 2.3999999999999999e-01 1.7703483691547287e+01 3.8249738279445694e+01 3.1712978594310812e+01 -1 0 0
10171 1 4 -1.2000000000000000e-01 1.7434615854302596e+01 3.9570440563688912e+01 3.1859575735199456e+01 -1 0 0
10158 1 4 -1.2000000000000000e-01 1.3610574615380825e+01 4.1062639894560327e+01 3.1961007518057563e+01 -1 0 0
10157 1 2 2.3999999999999999e-01 1.4054499417459748e+01 3.9844868214783567e+01 3.1492235963532828e+01 -1 0 0
10180 1 4 -1.2000000000000000e-01 2.0273013488803951e+01 3.9234666603055096e+01 3.3101406100070186e+01 -1 0 0
10178 1 2 2.3999999999999999e-01 2.0859872853164600e+01 3.8625192696231935e+01 3.2041422605570268e+01 -1 0 0
10179 1 4 -1.2000000000000000e-01 2.0665027592185620e+01 3.7255708685472065e+01 3.2146246674054083e+01 -1 0 0
10554 1 4 -1.2000000000000000e-01 1.9023862309650362e+01 4.3023404064927654e+01 3.2440143205713916e+01 -1 0 0
10175 1 2 2.3999999999999999e-01 2.0061967595240489e+01 3.8964283245706589e+01 3.0751824454833539e+01 -1 0 0
10176 1 4 -1.2000000000000000e-01 1.9645489892759429e+01 4.0282315527382778e+01 3.0664417537692046e+01 -1 0 0
14482 1 4 -1.2000000000000000e-01 3.1415572699958511e-01 2.2471251702443190e+01 3.8373975776133769e+01 0 1 0
14481 1 4 -1.2000000000000000e-01 2.4460642407495654e+00 2.3103271104296375e+01 3.8552205158107860e+01 0 1 0
32514 1 4 -1.2000000000000000e-01 2.1514574146137537e+01 2.5238209877722337e+01 1.5600285102274228e+01 1 0 0
32321 1 2 2.3999999999999999e-01 2.1567751308558144e+01 2.3842067924362848e+01 2.3973592377155359e+01 1 0 0
19969 1 4 -1.2000000000000000e-01 5.5505149199806847e-01 2.1585666264420283e+01 1.3044796948212463e+01 2 2 0
19972 1 4 -1.2000000000000000e-01 3.0637363231429995e+00 2.1603021749125464e+01 1.3399788205336897e+01 2 2 0
3482 1 2 2.3999999999999999e-01 2.5849927577187857e+00 4.6741372580015337e+01 3.2538657687541144e+00 1 0 0
3484 1 4 -1.2000000000000000e-01 2.0699584974232570e+00 4.5989922894919374e+01 2.2543854743206668e+00 1 0 0
3479 1 2 2.3999999999999999e-01 3.5617480087748761e+00 4.5790907265953543e+01 4.0321803383844754e+00 1 0 0
3476 1 2 2.3999999999999999e-01 2.8586499960293388e+00 4.4513975104896986e+01 4.6156947188375339e+00 1 0 0
3483 1 4 -1.2000000000000000e-01 1.5425258350896971e+00 4.7090778116492288e+01 4.0603085164446213e+00 1 0 0
3481 1 4 -1.2000000000000000e-01 4.1047225374766549e+00 4.6589745865820660e+01 5.0259491791025308e+00 1 0 0
3480 1 4 -1.2000000000000000e-01 4.5762540130608569e+00 4.5437798809826852e+01 3.1266196133698694e+00 1 0 0
3478 1 4 -1.2000000000000000e-01 2.0373024267571540e+00 4.3980907322261714e+01 3.6614109996116770e+00 1 0 0
3487 1 4 -1.2000000000000000e-01 4.1202443857077391e+00 4.7879230690825594e+01 1.6135945967189465e+00 1 0 0
3485 1 2 2.3999999999999999e-01 3.1803209780270714e+00 4.8073119252001057e+01 2.6624319395825027e+00 1 0 0
3477 1 4 -1.2000000000000000e-01 2.1360734889472450e+00 4.4904519868750327e+01 5.6265163906059135e+00 1 0 0
3486 1 4 -1.2000000000000000e-01 2.0648396295200211e+00 4.8662356110755113e+01 2.1635540527032808e+00 1 0 0
3489 1 4 -1.2000000000000000e-01 5.0340389646725709e+00 4.8661076051615524e+01 4.0603049203024346e+00 1 0 0
3488 1 2 2.3999999999999999e-01 3.8511695062997631e+00 4.9114563185582668e+01 3.6783347959586727e+00 1 0 0
3490 1 4 -1.2000000000000000e-01 3.0451534098635031e+00 4.9273058883536066e+01 4.7232862253147667e+00 1 0 0
3475 1 4 -1.2000000000000000e-01 5.0157601955039892e+00 4.3952979099128456e+01 5.6930241936286166e+00 1 0 0
3473 1 2 2.3999999999999999e-01 3.8937035295118925e+00 4.3427306474695285e+01 5.1105795431543868e+00 1 0 0
20353 1 4 -1.2000000000000000e-01 9.0163068474436052e+00 4.8136798136759012e+01 3.8587018404718463e+00 2 2 0
20351 1 2 2.3999999999999999e-01 9.9664586276331733e+00 4.8027257049179596e+01 4.8248798203189827e+00 2 2 0
20354 1 2 2.3999999999999999e-01 1.1361626805304605e+01 4.7777899595285369e+01 4.1750603890050533e+00 2 2 0
20356 1 4 -1.2000000000000000e-01 1.1171125987770111e+01 4.6680417957463483e+01 3.3996469870323058e+00 2 2 0
20355 1 4 -1.2000000000000000e-01 1.1585035325142178e+01 4.8756182865537561e+01 3.2556616166417269e+00 2 2 0
20346 1 4 -1.2000000000000000e-01 7.1309679278654512e+00 4.6611579717853978e+01 5.5660080421260814e+00 2 2 0
20349 1 4 -1.2000000000000000e-01 9.7754337178845745e+00 4.5677912756649981e+01 5.5250502822697714e+00 2 2 0
20348 1 2 2.3999999999999999e-01 9.5178315555167412e+00 4.6974292622273204e+01 5.9400148892762124e+00 2 2 0
20344 1 4 -1.2000000000000000e-01 7.1061455376394775e+00 4.9213296205290504e+01 5.9434147950316065e+00 2 2 0
20357 1 2 2.3999999999999999e-01 1.2464139956245150e+01 4.7558080248221238e+01 5.2548979148272021e+00 2 2 0
20362 1 4 -1.2000000000000000e-01 1.3942686450340068e+01 4.6563771687022047e+01 3.8596715017987537e+00 2 2 0
20361 1 4 -1.2000000000000000e-01 1.4148031443088430e+01 4.8664904510286547e+01 3.8142370990962129e+00 2 2 0
20360 1 2 2.3999999999999999e-01 1.3877098762319440e+01 4.7645103106578240e+01 4.6461929832391213e+00 2 2 0
20364 1 4 -1.2000000000000000e-01 1.6202291204677962e+01 4.7359063587189723e+01 4.7996936799135401e+00 2 2 0
20363 1 2 2.3999999999999999e-01 1.5113454984007339e+01 4.7458791213247217e+01 5.6601972611588609e+00 2 2 0
4219 1 4 -1.2000000000000000e-01 1.7783900285813992e+01 4.3416619384582006e+01 4.7549581887764329e+00 1 0 0
20358 1 4 -1.2000000000000000e-01 1.2354291875466062e+01 4.6368281433027789e+01 5.8591111726575127e+00 2 2 0
4227 1 4 -1.2000000000000000e-01 1.9124520000476714e+01 4.5831789038649724e+01 5.6515836425046206e+00 1 0 0
4228 1 4 -1.2000000000000000e-01 1.9178146885278522e+01 4.5675681365472890e+01 3.4077206379675520e+00 1 0 0
4226 1 2 2.3999999999999999e-01 1.9901869954196012e+01 4.5844563995971882e+01 4.5655347322910940e+00 1 0 0
4229 1 2 2.3999999999999999e-01 2.0622205328968970e+01 4.7204922508699653e+01 4.5391657735076141e+00 1 0 0
4231 1 4 -1.2000000000000000e-01 1.9572453035659862e+01 4.8091108463430707e+01 4.5162938526032974e+00 1 0 0
4233 1 4 -1.2000000000000000e-01 2.0843515791765885e+01 4.7232372816011960e+01 2.2214820353418863e+00 1 0 0
4223 1 2 2.3999999999999999e-01 2.0861347755372023e+01 4.4611611995181647e+01 4.6973499053347307e+00 1 0 0
4230 1 4 -1.2000000000000000e-01 2.1344073939122737e+01 4.7445312571624022e+01 5.6888097023495030e+00 1 0 0
4224 1 4 -1.2000000000000000e-01 2.1408591599010876e+01 4.4389591228775053e+01 3.4839682892143462e+00 1 0 0
4220 1 2 2.3999999999999999e-01 2.0165060982190379e+01 4.3345660447727994e+01 5.3808934565340509e+00 1 0 0
4232 1 2 2.3999999999999999e-01 2.1536138665933528e+01 4.7520992151603828e+01 3.3364896705270621e+00 1 0 0
3491 1 2 2.3999999999999999e-01 4.1600193301007193e+00 5.0575683978061384e+01 3.1652662036923154e+00 1 0 0
3495 1 4 -1.2000000000000000e-01 2.7392356965898603e+00 5.1158483381360703e+01 1.4788642974278630e+00 1 0 0
3499 1 4 -1.2000000000000000e-01 9.6561781147648051e-01 5.0633789461218761e+01 3.2211878206989493e+00 1 0 0
3494 1 2 2.3999999999999999e-01 2.9829372740914479e+00 5.1536544015331714e+01 2.7762879100158098e+00 1 0 0
3497 1 2 2.3999999999999999e-01 1.6530611278029281e+00 5.1739357155286548e+01 3.4732928042913520e+00 1 0 0
3498 1 4 -1.2000000000000000e-01 1.8404006309326564e+00 5.1720032503676002e+01 4.8002247940542411e+00 1 0 0
3500 1 2 2.3999999999999999e-01 8.4657876823054801e-01 5.3054024201197890e+01 3.0306903900914466e+00 1 0 0
3501 1 4 -1.2000000000000000e-01 4.9140280490036942e-01 5.2810877624990944e+01 1.7326896868756307e+00 1 0 0
3496 1 4 -1.2000000000000000e-01 3.5503820428976249e+00 5.2716215944282411e+01 2.6376883070963015e+00 1 0 0
3502 1 4 -1.2000000000000000e-01 1.6459911947095722e+00 5.4174681123502459e+01 2.9892054669242238e+00 1 0 0
3492 1 4 -1.2000000000000000e-01 5.0831765216994134e+00 5.0551465929556642e+01 2.1360530242051112e+00 1 0 0
3493 1 4 -1.2000000000000000e-01 4.7820237418103968e+00 5.1234962109468135e+01 4.2033231243081506e+00 1 0 0
20352 1 4 -1.2000000000000000e-01 1.0073195448576429e+01 4.9291984784827854e+01 5.4216164874274435e+00 2 2 0
4240 1 4 -1.2000000000000000e-01 2.0316587075745016e+01 5.0097327226155620e+01 3.0464221731926875e+00 1 0 0
4239 1 4 -1.2000000000000000e-01 2.1079689300965157e+01 5.0359396593237534e+01 5.1049662843963635e+00 1 0 0
4242 1 4 -1.2000000000000000e-01 2.1248827677752889e+01 5.2478466665955260e+01 3.4038950652788902e+00 1 0 0
4238 1 2 2.3999999999999999e-01 2.1445959447877666e+01 5.0177772711925428e+01 3.7641247106165134e+00 1 0 0
4359 1 4 -1.2000000000000000e-01 2.6208759412568998e+00 5.7533838984980100e+01 4.4794956829632184e+00 1 0 0
4353 1 4 -1.2000000000000000e-01 1.4626520970489298e+00 5.9229580336494308e+01 3.0964668601541701e+00 1 0 0
4352 1 2 2.3999999999999999e-01 7.2562178431341862e-01 5.9482769303330322e+01 4.2040925776947295e+00 1 0 0
4344 1 4 -1.2000000000000000e-01 2.7803983122264695e+00 6.1311261493933586e+01 3.0291450021146038e+00 1 0 0
4332 1 4 -1.2000000000000000e-01 5.4254217667111657e+00 6.1426988442357249e+01 4.0136390081781155e+00 1 0 0
4357 1 4 -1.2000000000000000e-01 2.6526173155365282e+00 6.0268987925679852e+01 5.2342236285778174e+00 1 0 0
4355 1 2 2.3999999999999999e-01 1.6791085321614090e+00 5.9410549471843318e+01 5.4694391863929317e+00 1 0 0
4358 1 2 2.3999999999999999e-01 2.2705186347722099e+00 5.8024227165877200e+01 5.7305536319084061e+00 1 0 0
4362 1 4 -1.2000000000000000e-01 4.5807778303572233e+00 5.8393526117280949e+01 5.4006757036985711e+00 1 0 0
4315 1 4 -1.2000000000000000e-01 1.0490727416275591e+01 5.8639855636130804e+01 5.1401585209775371e+00 1 0 0
4323 1 4 -1.2000000000000000e-01 8.7611424265255273e+00 6.0623746677177202e+01 4.0009342682542206e+00 1 0 0
4320 1 4 -1.2000000000000000e-01 1.1320154677273674e+01 6.1183199196074099e+01 4.0644636279811248e+00 1 0 0
4319 1 2 2.3999999999999999e-01 1.0540745084962639e+01 6.1606391137616576e+01 5.1406429672584766e+00 1 0 0
4282 1 4 -1.2000000000000000e-01 1.7121384766054824e+01 5.9768620026781058e+01 4.2586331178155721e+00 1 0 0
4281 1 4 -1.2000000000000000e-01 1.7439779716382123e+01 5.7785251029621023e+01 3.3447928751030864e+00 1 0 0
4280 1 2 2.3999999999999999e-01 1.8052264590082189e+01 5.8762010911148771e+01 4.0281874260431874e+00 1 0 0
4287 1 4 -1.2000000000000000e-01 1.7070265532253526e+01 5.6216179734347556e+01 5.4596123759852704e+00 1 0 0
4283 1 2 2.3999999999999999e-01 1.8379369283056754e+01 5.8149842128943746e+01 5.4481722435907027e+00 1 0 0
4288 1 4 -1.2000000000000000e-01 1.6112734366789816e+01 5.8091803448234742e+01 6.1157343351096296e+00 1 0 0
4279 1 4 -1.2000000000000000e-01 1.8680900260250613e+01 5.9282259166005318e+01 1.8842129620301016e+00 1 0 0
4277 1 2 2.3999999999999999e-01 1.9217024940717607e+01 5.9218073525549414e+01 3.1626845469162048e+00 1 0 0
4274 1 2 2.3999999999999999e-01 1.9955081740401415e+01 6.0559471792028482e+01 3.4382178820851705e+00 1 0 0
4278 1 4 -1.2000000000000000e-01 2.0147971967482292e+01 5.8223658108230850e+01 3.2196757849732052e+00 1 0 0
4271 1 2 2.3999999999999999e-01 2.1150696386561613e+01 6.0977897209442013e+01 2.4835364325295619e+00 1 0 0
4276 1 4 -1.2000000000000000e-01 2.0344207715728899e+01 6.0685917439260656e+01 4.6909985907236917e+00 1 0 0
4272 1 4 -1.2000000000000000e-01 2.0564950828560622e+01 6.0944769367997004e+01 1.2498067509082513e+00 1 0 0
4285 1 4 -1.2000000000000000e-01 1.9509842743701668e+01 5.7368242333486457e+01 5.4842714256594487e+00 1 0 0
4335 1 4 -1.2000000000000000e-01 4.5195995550189778e+00 6.2561211067055517e+01 1.6462894491554856e+00 1 0 0
4346 1 2 2.3999999999999999e-01 8.6867540226152495e-01 6.2207428852296296e+01 4.2419979150883460e+00 1 0 0
4343 1 2 2.3999999999999999e-01 2.0686023884324882e+00 6.2415847460907514e+01 3.3548046630070676e+00 1 0 0
4342 1 4 -1.2000000000000000e-01 3.4195359592729466e+00 6.3284943079244435e+01 5.1917838886906047e+00 1 0 0
4340 1 2 2.3999999999999999e-01 2.8712642449538226e+00 6.3598819587436687e+01 3.9742690087597579e+00 1 0 0
4334 1 2 2.3999999999999999e-01 5.1772173922584077e+00 6.3375512471408804e+01 2.5844331799680962e+00 1 0 0
4345 1 4 -1.2000000000000000e-01 1.5913971502210937e+00 6.2797545761527374e+01 2.1737653089993954e+00 1 0 0
4337 1 2 2.3999999999999999e-01 4.0129186909166803e+00 6.4276618593197341e+01 3.2250768237400464e+00 1 0 0
4336 1 4 -1.2000000000000000e-01 5.9373146307015991e+00 6.4178236716819967e+01 1.8173360368042326e+00 1 0 0
4348 1 4 -1.2000000000000000e-01 1.2664896723839427e+00 6.2289209261447645e+01 5.5238561502645283e+00 1 0 0
4341 1 4 -1.2000000000000000e-01 1.9770456070509750e+00 6.4609736889377317e+01 4.2355688735002257e+00 1 0 0
4330 1 4 -1.2000000000000000e-01 5.9749248152960117e+00 6.3646010171492819e+01 5.4159685850558548e+00 1 0 0
4331 1 2 2.3999999999999999e-01 6.1194209717565879e+00 6.2419239581768480e+01 3.4697726403491034e+00 1 0 0
4322 1 2 2.3999999999999999e-01 9.1764614953644976e+00 6.1778149680465539e+01 4.5400607609453001e+00 1 0 0
4333 1 4 -1.2000000000000000e-01 6.9086422215353238e+00 6.1909323543974118e+01 2.5209500202986144e+00 1 0 0
4328 1 2 2.3999999999999999e-01 6.9102944069923300e+00 6.3164690802227341e+01 4.5589506114234943e+00 1 0 0
4325 1 2 2.3999999999999999e-01 8.0161156226932615e+00 6.2395070283595267e+01 5.3559064358083344e+00 1 0 0
4324 1 4 -1.2000000000000000e-01 9.2743012555108084e+00 6.2593567479042058e+01 3.4878434064131163e+00 1 0 0
4321 1 4 -1.2000000000000000e-01 1.1025054404315748e+01 6.2788278797159393e+01 5.4850296615417031e+00 1 0 0
4329 1 4 -1.2000000000000000e-01 7.6432245059591777e+00 6.4197758644330776e+01 4.1591567788353290e+00 1 0 0
5865 1 4 -1.2000000000000000e-01 1.2827018820638152e+01 6.3812000856097427e+01 3.2127393419645864e+00 1 0 0
5868 1 4 -1.2000000000000000e-01 1.5098633916836224e+01 6.2546225789136351e+01 3.6442994409606686e+00 1 0 0
5867 1 2 2.3999999999999999e-01 1.4488276322114961e+01 6.3265366284567307e+01 4.6412061065810750e+00 1 0 0
5869 1 4 -1.2000000000000000e-01 1.3567923224803216e+01 6.2481257721857830e+01 5.2255345332379655e+00 1 0 0
5864 1 2 2.3999999999999999e-01 1.3696567008275913e+01 6.4481589794046414e+01 4.0469844498851471e+00 1 0 0
5870 1 2 2.3999999999999999e-01 1.5542728796677244e+01 6.3507820077871450e+01 5.6868390995684637e+00 1 0 0
5872 1 4 -1.2000000000000000e-01 1.6030246283080189e+01 6.2222540830043940e+01 5.9445797900491160e+00 1 0 0
5871 1 4 -1.2000000000000000e-01 1.6553624380827461e+01 6.4197525718159355e+01 4.9492723127653431e+00 1 0 0
4275 1 4 -1.2000000000000000e-01 1.8903223296725724e+01 6.1495297625548240e+01 3.2894764712169930e+00 1 0 0
5592 1 4 -1.2000000000000000e-01 2.0964870376699718e+01 6.4708028519282735e+01 2.7408465157043285e+00 1 0 0
20337 1 4 -1.2000000000000000e-01 4.7238787813843093e+00 4.8284093319512664e+01 6.8697134252000582e+00 2 2 0
20335 1 4 -1.2000000000000000e-01 2.8980943141560118e+00 4.7880270533900436e+01 8.5217145699072869e+00 2 2 0
20326 1 4 -1.2000000000000000e-01 2.7331641805979143e+00 4.5080835866287011e+01 9.3724712844158731e+00 2 2 0
20324 1 2 2.3999999999999999e-01 3.0006521616408515e+00 4.5210363767713964e+01 1.0703349385010494e+01 2 2 0
20330 1 2 2.3999999999999999e-01 4.2869122844103194e+00 4.7645233650291253e+01 1.0589022279253015e+01 2 2 0
20333 1 2 2.3999999999999999e-01 4.1228815115953390e+00 4.8203969492254636e+01 9.1112042935239668e+00 2 2 0
20327 1 2 2.3999999999999999e-01 4.2846931990660853e+00 4.6046518443160394e+01 1.0869590876701126e+01 2 2 0
20328 1 4 -1.2000000000000000e-01 5.1575388681946714e+00 4.5545327836310662e+01 1.0084654262564792e+01 2 2 0
20336 1 2 2.3999999999999999e-01 5.2159814808003508e+00 4.7834576868775095e+01 8.0480916856551854e+00 2 2 0
20331 1 4 -1.2000000000000000e-01 5.4544410669692303e+00 4.8108850277624704e+01 1.1132764937868245e+01 2 2 0
20332 1 4 -1.2000000000000000e-01 3.2769465641837785e+00 4.8274512882668809e+01 1.1250057942729702e+01 2 2 0
20338 1 4 -1.2000000000000000e-01 5.2241697564132306e+00 4.6544586198726670e+01 7.8665421135401230e+00 2 2 0
20321 1 2 2.3999999999999999e-01 2.9379135914330474e+00 4.3798102976809567e+01 1.1184031637087990e+01 2 2 0
20325 1 4 -1.2000000000000000e-01 1.9536672583846670e+00 4.6063279632070433e+01 1.1103927385106346e+01 2 2 0
20322 1 4 -1.2000000000000000e-01 1.7080132283291252e+00 4.3344899752099330e+01 1.0915485597042203e+01 2 2 0
5272 1 4 -1.2000000000000000e-01 9.5190837784116411e-02 5.4521106526826216e+01 8.9313390534466013e+00 1 0 0
20339 1 2 2.3999999999999999e-01 6.6162893832307041e+00 4.8504343772220111e+01 8.1745632301316551e+00 2 2 0
20345 1 2 2.3999999999999999e-01 8.0481112725583390e+00 4.7026252940019297e+01 6.4821060759364419e+00 2 2 0
20340 1 4 -1.2000000000000000e-01 7.3141241788094531e+00 4.8150896141759688e+01 9.2440510618263954e+00 2 2 0
20350 1 4 -1.2000000000000000e-01 1.0233529742111589e+01 4.7160123516356684e+01 7.0200420122697151e+00 2 2 0
20342 1 2 2.3999999999999999e-01 7.6048771060424052e+00 4.8431059304662696e+01 7.0135479274419108e+00 2 2 0
20347 1 4 -1.2000000000000000e-01 7.9531491940053138e+00 4.6252805752518313e+01 7.5545108148762887e+00 2 2 0
20343 1 4 -1.2000000000000000e-01 8.7004354851785770e+00 4.9125373042786350e+01 7.4214982342207110e+00 2 2 0
20474 1 2 2.3999999999999999e-01 1.0418169220363037e+01 4.5593799592035481e+01 1.1096609169523054e+01 2 2 0
20475 1 4 -1.2000000000000000e-01 9.8600921051904589e+00 4.6431145963295528e+01 1.0195027840342954e+01 2 2 0
20476 1 4 -1.2000000000000000e-01 1.1554119163621930e+01 4.5086931792464569e+01 1.0572466462702035e+01 2 2 0
20471 1 2 2.3999999999999999e-01 9.3251099366049814e+00 4.4570027258381458e+01 1.1442008582999648e+01 2 2 0
20473 1 4 -1.2000000000000000e-01 8.3606781402432162e+00 4.4580974253788604e+01 1.0465416419479011e+01 2 2 0
20480 1 2 2.3999999999999999e-01 1.1980941617700218e+01 4.7498558896340498e+01 1.2121712756776077e+01 2 2 0
20488 1 4 -1.2000000000000000e-01 9.8128186639940207e+00 4.9253781635891180e+01 1.0550720731302505e+01 2 2 0
20483 1 2 2.3999999999999999e-01 1.2071189319050941e+01 4.8505450473022393e+01 1.0983846566890330e+01 2 2 0
20484 1 4 -1.2000000000000000e-01 1.1999267488765753e+01 4.7874335590046826e+01 9.7684221449953785e+00 2 2 0
20359 1 4 -1.2000000000000000e-01 1.2378462729029696e+01 4.8566654693433577e+01 6.2562657816670182e+00 2 2 0
20365 1 4 -1.2000000000000000e-01 1.4957435321493540e+01 4.6206856203864405e+01 6.1616937178049831e+00 2 2 0
20370 1 4 -1.2000000000000000e-01 1.7574605860498941e+01 4.8946874776616319e+01 6.2510080363630198e+00 2 2 0
20371 1 4 -1.2000000000000000e-01 1.7217582196209342e+01 4.7464094199184473e+01 7.8746956991998385e+00 2 2 0
20367 1 4 -1.2000000000000000e-01 1.4569012882008579e+01 4.8264702542608376e+01 7.9098418729853508e+00 2 2 0
20366 1 2 2.3999999999999999e-01 1.5364369962301868e+01 4.8532709119519730e+01 6.8309278175659225e+00 2 2 0
20369 1 2 2.3999999999999999e-01 1.6869863184492516e+01 4.8665151332633556e+01 7.3778682551901849e+00 2 2 0
20382 1 4 -1.2000000000000000e-01 1.7488533045135387e+01 4.7508355341571310e+01 1.0583245132958467e+01 2 2 0
20485 1 4 -1.2000000000000000e-01 1.3369215802527082e+01 4.8946360750484118e+01 1.0999248505887191e+01 2 2 0
20481 1 4 -1.2000000000000000e-01 1.3083868475087385e+01 4.6723517510553862e+01 1.2149786090166128e+01 2 2 0
20383 1 4 -1.2000000000000000e-01 1.7997517740125478e+01 4.9362345635660930e+01 1.1790492032225004e+01 2 2 0
8098 1 4 -1.2000000000000000e-01 1.3550218787191874e+01 4.3211143777174300e+01 7.2288425269033061e+00 0 1 0
20381 1 2 2.3999999999999999e-01 1.8502646281324932e+01 4.8342596063278386e+01 1.0985727468231866e+01 2 2 0
4222 1 4 -1.2000000000000000e-01 1.9598980191673714e+01 4.3702742708432801e+01 6.5828325981298219e+00 1 0 0
20389 1 4 -1.2000000000000000e-01 1.9359886230246826e+01 4.5605029748786862e+01 1.0540820971057762e+01 2 2 0
20378 1 2 2.3999999999999999e-01 1.9171468086913428e+01 4.8896604986467679e+01 9.6894344531709429e+00 2 2 0
20380 1 4 -1.2000000000000000e-01 1.9506711561981966e+01 4.7862188727355168e+01 8.8565504264061463e+00 2 2 0
20387 1 2 2.3999999999999999e-01 2.0271280099546953e+01 4.6273350529838986e+01 1.1312969347836656e+01 2 2 0
20384 1 2 2.3999999999999999e-01 1.9429020631406321e+01 4.7471871233275891e+01 1.1929857888838905e+01 2 2 0
20388 1 4 -1.2000000000000000e-01 2.1132482789035876e+01 4.6804414196694836e+01 1.0386396928743716e+01 2 2 0
20334 1 4 -1.2000000000000000e-01 4.1073423829136413e+00 4.9580697367212991e+01 9.1736627894297254e+00 2 2 0
5280 1 4 -1.2000000000000000e-01 4.3330157519876811e-01 5.2059471828667590e+01 1.0257046853131545e+01 1 0 0
20508 1 4 -1.2000000000000000e-01 4.1480954232490959e+00 5.3033292721629955e+01 9.4280846794284283e+00 2 2 0
20507 1 2 2.3999999999999999e-01 4.6086628588939904e+00 5.3143606836625686e+01 1.0726934139286440e+01 2 2 0
20509 1 4 -1.2000000000000000e-01 4.4884570476580548e+00 5.4459995544937136e+01 1.1053051823219629e+01 2 2 0
20511 1 4 -1.2000000000000000e-01 3.7398553070565130e+00 5.1122914294214361e+01 1.1209710958995423e+01 2 2 0
20512 1 4 -1.2000000000000000e-01 2.5131918474074837e+00 5.2813449351499280e+01 1.1820062671409794e+01 2 2 0
20510 1 2 2.3999999999999999e-01 3.7502818911478037e+00 5.2335864008699168e+01 1.1754581971101620e+01 2 2 0
20504 1 2 2.3999999999999999e-01 6.1308906783889912e+00 5.2750251181353853e+01 1.0659342584475624e+01 2 2 0
20506 1 4 -1.2000000000000000e-01 6.1809569080566673e+00 5.1445298901018333e+01 1.0293448303214570e+01 2 2 0
20341 1 4 -1.2000000000000000e-01 6.3861330663174920e+00 4.9848847856110297e+01 8.1993858907284949e+00 2 2 0
20486 1 2 2.3999999999999999e-01 1.1061344967764990e+01 4.9743757673420632e+01 1.0941805357067619e+01 2 2 0
20490 1 4 -1.2000000000000000e-01 1.1022912766884856e+01 5.0388421452599644e+01 8.6758708418833876e+00 2 2 0
20489 1 2 2.3999999999999999e-01 1.1533223278711169e+01 5.0818572536289381e+01 9.8511603153197065e+00 2 2 0
20502 1 4 -1.2000000000000000e-01 6.6443599648947238e+00 5.3088882925081300e+01 8.3448084566328404e+00 2 2 0
20497 1 4 -1.2000000000000000e-01 8.8147108048784482e+00 5.1298910655429744e+01 9.0810288499082894e+00 2 2 0
20503 1 4 -1.2000000000000000e-01 6.4735144365004764e+00 5.4751238557501175e+01 9.7197472702610792e+00 2 2 0
20501 1 2 2.3999999999999999e-01 6.9724750406087326e+00 5.3495095479619778e+01 9.5865376794894406e+00 2 2 0
20495 1 2 2.3999999999999999e-01 9.1799798722194783e+00 5.2114585799805120e+01 1.0025431326968437e+01 2 2 0
20498 1 2 2.3999999999999999e-01 8.4792284735979031e+00 5.3494984952056612e+01 9.8552708594130198e+00 2 2 0
20499 1 4 -1.2000000000000000e-01 9.0889421287557113e+00 5.4162861222213543e+01 8.8541015398731489e+00 2 2 0
20492 1 2 2.3999999999999999e-01 1.0775468924153946e+01 5.2149378257631611e+01 9.9368352690962585e+00 2 2 0
20496 1 4 -1.2000000000000000e-01 8.8904821707788582e+00 5.1555472472967892e+01 1.1224937191637951e+01 2 2 0
20500 1 4 -1.2000000000000000e-01 8.8364988703952907e+00 5.4104715517375233e+01 1.1066847291990651e+01 2 2 0
20494 1 4 -1.2000000000000000e-01 1.1261593840634470e+01 5.2766459342337320e+01 1.1014066960455679e+01 2 2 0
20493 1 4 -1.2000000000000000e-01 1.1117816789318010e+01 5.2853938258444813e+01 8.8569758588850274e+00 2 2 0
20505 1 4 -1.2000000000000000e-01 6.7328894684142719e+00 5.2921396578921346e+01 1.1826826673025129e+01 2 2 0
20487 1 4 -1.2000000000000000e-01 1.0903773631307139e+01 5.0394991367537344e+01 1.2156208127111217e+01 2 2 0
20368 1 4 -1.2000000000000000e-01 1.5065097544156945e+01 4.9710496145860255e+01 6.2747432753105841e+00 2 2 0
20373 1 4 -1.2000000000000000e-01 1.6048583390905474e+01 4.9648876618146261e+01 9.3893962035952381e+00 2 2 0
20372 1 2 2.3999999999999999e-01 1.7005943432605608e+01 4.9850121450645709e+01 8.4408147666479749e+00 2 2 0
20491 1 4 -1.2000000000000000e-01 1.2817568715916925e+01 5.1018374393825454e+01 9.6705268157985387e+00 2 2 0
20374 1 4 -1.2000000000000000e-01 1.6736871588294647e+01 5.1006374720367113e+01 7.7427585838973876e+00 2 2 0
4296 1 4 -1.2000000000000000e-01 1.4657941745807216e+01 5.5040693711282131e+01 9.0570882762154241e+00 1 0 0
4294 1 4 -1.2000000000000000e-01 1.6719122416911429e+01 5.4673912485610749e+01 7.5721586377764618e+00 1 0 0
20376 1 4 -1.2000000000000000e-01 1.8126048140412113e+01 5.1073814962656023e+01 9.9371221484364494e+00 2 2 0
20375 1 2 2.3999999999999999e-01 1.8370427918641202e+01 5.0091466732031492e+01 9.0815165103488216e+00 2 2 0
20379 1 4 -1.2000000000000000e-01 2.0399111880403137e+01 4.9428850965656537e+01 1.0147134834468842e+01 2 2 0
20377 1 4 -1.2000000000000000e-01 1.9185068488778793e+01 5.0579596310040628e+01 8.1536458118520176e+00 2 2 0
5257 1 4 -1.2000000000000000e-01 2.5891065566297483e-01 5.9544024939353996e+01 1.0513151359522192e+01 1 0 0
4363 1 4 -1.2000000000000000e-01 3.8539722912391334e+00 5.6638303578896398e+01 6.4780825526106884e+00 1 0 0
4369 1 4 -1.2000000000000000e-01 5.6922929534260938e+00 5.6992440446046515e+01 8.0359876735952334e+00 1 0 0
4360 1 4 -1.2000000000000000e-01 1.4189323155205213e+00 5.7225744480999673e+01 6.4355624901852151e+00 1 0 0
4361 1 2 2.3999999999999999e-01 3.6789648200795706e+00 5.7995325033235510e+01 6.3444016365837799e+00 1 0 0
4356 1 4 -1.2000000000000000e-01 9.0215171587662812e-01 5.9806225402600539e+01 6.5996760741597313e+00 1 0 0
4365 1 4 -1.2000000000000000e-01 3.0538714885860094e+00 5.8295516034882141e+01 8.6000221666046315e+00 1 0 0
4364 1 2 2.3999999999999999e-01 3.9716353298396387e+00 5.8684075863170577e+01 7.7025321530933999e+00 1 0 0
4366 1 4 -1.2000000000000000e-01 3.8332877624073487e+00 6.0028285034701774e+01 7.4786663318195155e+00 1 0 0
4375 1 4 -1.2000000000000000e-01 4.0618731184735291e+00 6.0656071505589978e+01 9.9346495110739035e+00 1 0 0
4373 1 2 2.3999999999999999e-01 5.3136871108198882e+00 6.0153207610317345e+01 1.0320632369856412e+01 1 0 0
4372 1 4 -1.2000000000000000e-01 4.7009563056597949e+00 5.7781148321132214e+01 1.0468890782797015e+01 1 0 0
4367 1 2 2.3999999999999999e-01 5.3422454661125123e+00 5.8327548690636242e+01 8.2828769651416483e+00 1 0 0
4370 1 2 2.3999999999999999e-01 5.4544519305244741e+00 5.8670051955939989e+01 9.7642290103672114e+00 1 0 0
4374 1 4 -1.2000000000000000e-01 5.3922085968137177e+00 6.0064187891920902e+01 1.1705682378773306e+01 1 0 0
4377 1 4 -1.2000000000000000e-01 6.1696040527849867e+00 6.1435053565027388e+01 8.6597414591441133e+00 1 0 0
45386 1929 6 4.2380000000000001e-01 2.0044458614683116e+01 6.3100067191008556e+01 5.2641605253307198e+01 0 0 0
5255 1 2 2.3999999999999999e-01 2.1698208295343405e-01 5.9498180399802614e+01 1.1859374375081474e+01 1 0 0
5263 1 4 -1.2000000000000000e-01 5.6066072336085615e-01 5.6714655569478765e+01 1.1700072325383235e+01 1 0 0
4327 1 4 -1.2000000000000000e-01 7.3280375216501925e+00 6.1327673509029026e+01 5.9705646064658175e+00 1 0 0
4314 1 4 -1.2000000000000000e-01 8.8055930003528076e+00 5.9323225553284388e+01 6.2714587693812600e+00 1 0 0
4368 1 4 -1.2000000000000000e-01 6.2241587756034384e+00 5.9103328241548468e+01 7.5892312379144959e+00 1 0 0
4313 1 2 2.3999999999999999e-01 1.0158098626440969e+01 5.9254313774908589e+01 6.2939092610120611e+00 1 0 0
4376 1 2 2.3999999999999999e-01 6.4419325085842116e+00 6.1137741162289174e+01 9.9605578569943436e+00 1 0 0
4316 1 2 2.3999999999999999e-01 1.0745287236497340e+01 6.0668518205794037e+01 6.3602761482681762e+00 1 0 0
4317 1 4 -1.2000000000000000e-01 1.2045172471528042e+01 6.0629165915619744e+01 6.4461456630269067e+00 1 0 0
4371 1 4 -1.2000000000000000e-01 6.7370412751225528e+00 5.8309973547492760e+01 1.0194699255666595e+01 1 0 0
4318 1 4 -1.2000000000000000e-01 1.0288114068684290e+01 6.1250543248390372e+01 7.4633154663022534e+00 1 0 0
4312 1 4 -1.2000000000000000e-01 1.0257776524895061e+01 5.6968084102106118e+01 7.1096387141176383e+00 1 0 0
4310 1 2 2.3999999999999999e-01 1.0447640879335642e+01 5.8303230129255091e+01 7.5359575038238438e+00 1 0 0
4311 1 4 -1.2000000000000000e-01 9.4235951441237873e+00 5.8637906391621854e+01 8.4650359080982245e+00 1 0 0
4307 1 2 2.3999999999999999e-01 1.1919234148762097e+01 5.8295167600934725e+01 8.1382510170438653e+00 1 0 0
4304 1 2 2.3999999999999999e-01 1.2084358496461991e+01 5.7276062113812515e+01 9.2768524286848475e+00 1 0 0
4305 1 4 -1.2000000000000000e-01 1.1076808290876777e+01 5.7349845110198814e+01 1.0183941026088947e+01 1 0 0
4378 1 4 -1.2000000000000000e-01 7.6907483749269492e+00 6.0570586295485988e+01 1.0105716718774614e+01 1 0 0
4309 1 4 -1.2000000000000000e-01 1.2199333432614083e+01 5.9552003101228152e+01 8.5817357959378686e+00 1 0 0
4306 1 4 -1.2000000000000000e-01 1.2025845435373025e+01 5.5996155338805089e+01 8.7200982093972641e+00 1 0 0
4286 1 2 2.3999999999999999e-01 1.7272646505182106e+01 5.7354230869962784e+01 6.1551633127851870e+00 1 0 0
4302 1 4 -1.2000000000000000e-01 1.3310575219735966e+01 5.8576423652431714e+01 1.0763473231758164e+01 1 0 0
4308 1 4 -1.2000000000000000e-01 1.2721575958451167e+01 5.7863042511254868e+01 7.0994383419763682e+00 1 0 0
4303 1 4 -1.2000000000000000e-01 1.3522626666602088e+01 5.6398031118247147e+01 1.0835962876158026e+01 1 0 0
4301 1 2 2.3999999999999999e-01 1.3387222970612783e+01 5.7486744916297965e+01 9.9709142792080279e+00 1 0 0
4293 1 4 -1.2000000000000000e-01 1.6945748900309447e+01 5.5460804153171686e+01 9.5452815376436586e+00 1 0 0
4292 1 2 2.3999999999999999e-01 1.6576879427860650e+01 5.5838235482367672e+01 8.2930031531267776e+00 1 0 0
4297 1 4 -1.2000000000000000e-01 1.4657335852947675e+01 5.6117071033351401e+01 7.0938788949264762e+00 1 0 0
4298 1 2 2.3999999999999999e-01 1.4727679694378340e+01 5.7516543261544086e+01 9.1310784432447232e+00 1 0 0
4299 1 4 -1.2000000000000000e-01 1.4834980517135788e+01 5.8554808532577972e+01 8.2279956397353313e+00 1 0 0
4300 1 4 -1.2000000000000000e-01 1.5627014478901621e+01 5.7812286745022938e+01 1.0096017624916394e+01 1 0 0
4295 1 2 2.3999999999999999e-01 1.5104692193249122e+01 5.6142613758517875e+01 8.3882939809231853e+00 1 0 0
4289 1 2 2.3999999999999999e-01 1.7557724681198966e+01 5.6878758339276160e+01 7.6348876239946790e+00 1 0 0
4290 1 4 -1.2000000000000000e-01 1.7716407525255775e+01 5.7925668336724691e+01 8.4087042762223199e+00 1 0 0
4284 1 4 -1.2000000000000000e-01 1.8551280701301629e+01 5.9275073843934386e+01 6.1818018673376276e+00 1 0 0
4291 1 4 -1.2000000000000000e-01 1.8728892374793208e+01 5.6313068280663295e+01 7.5973104123586754e+00 1 0 0
15118 1 4 -1.2000000000000000e-01 1.9748619423321809e+01 5.7610572690549141e+01 1.0509423748704620e+01 0 1 0
15116 1 2 2.3999999999999999e-01 2.0360570010977010e+01 5.7128443347310288e+01 1.1634642657299414e+01 0 1 0
15117 1 4 -1.2000000000000000e-01 2.0153652633999613e+01 5.5740505884064667e+01 1.1569432216358607e+01 0 1 0
5251 1 4 -1.2000000000000000e-01 8.3227257779243380e-01 6.2130598521043751e+01 1.0623123301252040e+01 1 0 0
4381 1 4 -1.2000000000000000e-01 5.1859552261584483e+00 6.2827434690987388e+01 1.1015111285775989e+01 1 0 0
5245 1 4 -1.2000000000000000e-01 2.1492571146255908e+00 6.4329936922902064e+01 1.1044961428188335e+01 1 0 0
5249 1 2 2.3999999999999999e-01 9.7256212583624135e-01 6.1961117886897320e+01 1.1997343979695904e+01 1 0 0
38124 1 4 -1.2000000000000000e-01 1.4504595099617465e-01 6.4523958136819701e+01 8.7279823440846425e+00 0 0 0
4326 1 4 -1.2000000000000000e-01 8.5201010831537527e+00 6.3244707692824569e+01 6.2406667229124571e+00 1 0 0
4379 1 2 2.3999999999999999e-01 6.4467149874138387e+00 6.2453741805817046e+01 1.0652919698925645e+01 1 0 0
4384 1 4 -1.2000000000000000e-01 6.4538681130087934e+00 6.3859705748253731e+01 8.8726041637839774e+00 1 0 0
4380 1 4 -1.2000000000000000e-01 7.1195305263333921e+00 6.2306840479513973e+01 1.1832570035961568e+01 1 0 0
4382 1 2 2.3999999999999999e-01 7.0493347263886470e+00 6.3693420110926446e+01 1.0061000946703592e+01 1 0 0
4386 1 4 -1.2000000000000000e-01 9.0140797009670450e+00 6.2594808343425193e+01 9.3003777670161867e+00 1 0 0
4387 1 4 -1.2000000000000000e-01 9.1522563079117614e+00 6.3491302078685273e+01 1.1299300974851009e+01 1 0 0
4385 1 2 2.3999999999999999e-01 8.6338032442202586e+00 6.3695351063260098e+01 1.0033466071800026e+01 1 0 0
4396 1 4 -1.2000000000000000e-01 1.1707585345184498e+01 6.3602239719872912e+01 1.0910715621290358e+01 1 0 0
4393 1 4 -1.2000000000000000e-01 1.0903743127955490e+01 6.4021229119658557e+01 8.3675259300571270e+00 1 0 0
4383 1 4 -1.2000000000000000e-01 6.6704021049105995e+00 6.4685724187388431e+01 1.0955385113194057e+01 1 0 0
5877 1 4 -1.2000000000000000e-01 1.6299544760557030e+01 6.2828411482757637e+01 8.5852164838570317e+00 1 0 0
5874 1 4 -1.2000000000000000e-01 1.4038106490251948e+01 6.3646715793395735e+01 7.6456232680805787e+00 1 0 0
5873 1 2 2.3999999999999999e-01 1.5137154635823572e+01 6.4188577502327036e+01 7.0727688799918864e+00 1 0 0
5876 1 2 2.3999999999999999e-01 1.6245210068982981e+01 6.4123601350019513e+01 8.1722079852581739e+00 1 0 0
5880 1 4 -1.2000000000000000e-01 1.8127920616701424e+01 6.3772390745590847e+01 6.8544884694201667e+00 1 0 0
5879 1 2 2.3999999999999999e-01 1.7675613359660719e+01 6.4673256266217876e+01 7.8083248833318537e+00 1 0 0
5881 1 4 -1.2000000000000000e-01 1.8600549498844543e+01 6.4347286048673638e+01 8.7790352180812601e+00 1 0 0
20329 1 4 -1.2000000000000000e-01 4.6321521812722537e+00 4.6033209148700976e+01 1.2157297847043250e+01 2 2 0
20317 1 4 -1.2000000000000000e-01 2.5738573639703994e+00 4.5285631596734866e+01 1.3959198004997550e+01 2 2 0
14758 1 4 -1.2000000000000000e-01 5.2396756248914000e+00 4.8108160741766028e+01 1.5240403637246416e+01 0 1 0
14756 1 2 2.3999999999999999e-01 6.0192992066368749e+00 4.8298140160406803e+01 1.6355117392566068e+01 0 1 0
20315 1 2 2.3999999999999999e-01 2.3115028663585551e+00 4.3967519711399660e+01 1.3867891288609211e+01 2 2 0
20312 1 2 2.3999999999999999e-01 7.7633444894429160e-01 4.3882403504320465e+01 1.3880149919682845e+01 2 2 0
20313 1 4 -1.2000000000000000e-01 4.5122239907737893e-01 4.4490262888885617e+01 1.5034144421206703e+01 2 2 0
20320 1 4 -1.2000000000000000e-01 4.4844447205943947e+00 4.3675005407068412e+01 1.2951201223068679e+01 2 2 0
20316 1 4 -1.2000000000000000e-01 2.7698031937030332e+00 4.3402462839817517e+01 1.5021697345915458e+01 2 2 0
14752 1 4 -1.2000000000000000e-01 3.6034580180567337e+00 4.6485893584346258e+01 1.6317897390714613e+01 0 1 0
20318 1 2 2.3999999999999999e-01 3.1758102178609975e+00 4.3384384851874501e+01 1.2709261183995846e+01 2 2 0
14753 1 2 2.3999999999999999e-01 5.7545054291463771e+00 4.7026842391515196e+01 1.7280421831084720e+01 0 1 0
14746 1 4 -1.2000000000000000e-01 1.6662538925440988e+00 4.5597086891705871e+01 1.7744049013077543e+01 0 1 0
5302 1 4 -1.2000000000000000e-01 5.2365012116058518e-01 4.9024747611879533e+01 1.7661477127286904e+01 1 0 0
14750 1 2 2.3999999999999999e-01 4.1938342164653308e+00 4.6864786648595711e+01 1.7505260845970213e+01 0 1 0
5292 1 4 -1.2000000000000000e-01 4.2634828216373677e-01 4.8730435606099370e+01 1.4738431894808190e+01 1 0 0
20314 1 4 -1.2000000000000000e-01 3.0795977688502635e-01 4.4667136391284643e+01 1.2918167937714225e+01 2 2 0
14748 1 4 -1.2000000000000000e-01 4.4847354091969356e+00 4.4544054578524126e+01 1.7994868767198650e+01 0 1 0
14751 1 4 -1.2000000000000000e-01 3.5586516575084461e+00 4.7976871314292033e+01 1.8029346918734817e+01 0 1 0
20477 1 2 2.3999999999999999e-01 1.0747373559653981e+01 4.6529395136203561e+01 1.2273799804142261e+01 2 2 0
14754 1 4 -1.2000000000000000e-01 6.2463185249981112e+00 4.5954311464076028e+01 1.6619035303103679e+01 0 1 0
20472 1 4 -1.2000000000000000e-01 8.6719891098108359e+00 4.4859458039267565e+01 1.2652383895123197e+01 2 2 0
20479 1 4 -1.2000000000000000e-01 9.5817420159282651e+00 4.7312233591169367e+01 1.2471114748891056e+01 2 2 0
14759 1 2 2.3999999999999999e-01 7.4806369605700151e+00 4.8556475206756289e+01 1.5848528115489140e+01 0 1 0
14761 1 4 -1.2000000000000000e-01 7.7097111556900968e+00 4.7674768295478465e+01 1.4879968877941232e+01 0 1 0
20478 1 4 -1.2000000000000000e-01 1.0847195032425013e+01 4.5799971470630666e+01 1.3451092314029118e+01 2 2 0
8139 1 4 -1.2000000000000000e-01 1.1091901455581020e+01 4.5057787355506477e+01 1.7084480761762403e+01 0 1 0
14762 1 2 2.3999999999999999e-01 8.7332674056340824e+00 4.8416935553227489e+01 1.6788204267753290e+01 0 1 0
14763 1 4 -1.2000000000000000e-01 9.8154801764579851e+00 4.8606256005712574e+01 1.5964366959168867e+01 0 1 0
8138 1 2 2.3999999999999999e-01 1.1258058340970445e+01 4.3804521502876092e+01 1.7534895953584552e+01 0 1 0
8145 1 4 -1.2000000000000000e-01 8.2731485781350891e+00 4.4417192761010199e+01 1.7791646334814903e+01 0 1 0
14764 1 4 -1.2000000000000000e-01 8.7901645480570050e+00 4.7076694327420412e+01 1.7165814157313974e+01 0 1 0
20482 1 4 -1.2000000000000000e-01 1.1927332790509110e+01 4.8284857107008712e+01 1.3273532686986593e+01 2 2 0
8136 1 4 -1.2000000000000000e-01 1.1901700529172061e+01 4.3505806612403639e+01 1.5314066051977358e+01 0 1 0
8144 1 2 2.3999999999999999e-01 8.7890524213981465e+00 4.3300100921872492e+01 1.8350869384722376e+01 0 1 0
14765 1 2 2.3999999999999999e-01 8.8129579902404931e+00 4.9472166321593079e+01 1.8025837596439985e+01 0 1 0
8137 1 4 -1.2000000000000000e-01 1.3383546089007531e+01 4.4193848035029973e+01 1.6759406042136838e+01 0 1 0
15160 1 4 -1.2000000000000000e-01 1.6142829843289402e+01 4.6423474565310080e+01 1.5440112854570247e+01 0 1 0
15158 1 2 2.3999999999999999e-01 1.6947378116482668e+01 4.7039526019229562e+01 1.6379069235082532e+01 0 1 0
15153 1 4 -1.2000000000000000e-01 1.3906464908404248e+01 4.7432382407422423e+01 1.6049421071597965e+01 0 1 0
15152 1 2 2.3999999999999999e-01 1.4614600039495217e+01 4.8364016878772553e+01 1.6743320899850875e+01 0 1 0
15159 1 4 -1.2000000000000000e-01 1.7668704535399872e+01 4.8020668712633416e+01 1.5720653475643136e+01 0 1 0
15161 1 2 2.3999999999999999e-01 1.7841411614760027e+01 4.5968366369014994e+01 1.7091337055782457e+01 0 1 0
15155 1 2 2.3999999999999999e-01 1.5920014535766359e+01 4.7726940157741055e+01 1.7334718135826581e+01 0 1 0
15163 1 4 -1.2000000000000000e-01 1.7030533430958194e+01 4.4933189801029833e+01 1.7291019131995352e+01 0 1 0
15156 1 4 -1.2000000000000000e-01 1.5347179979681803e+01 4.6855101801625999e+01 1.8175587725136463e+01 0 1 0
8135 1 2 2.3999999999999999e-01 1.2376678120391043e+01 4.3296060267876605e+01 1.6558244293376280e+01 0 1 0
15154 1 4 -1.2000000000000000e-01 1.3868632751811663e+01 4.8785126924497391e+01 1.7835877844873060e+01 0 1 0
15157 1 4 -1.2000000000000000e-01 1.6580015662915397e+01 4.8652656390573519e+01 1.8089091363404428e+01 0 1 0
15151 1 4 -1.2000000000000000e-01 1.5006025306325920e+01 4.9303111888069957e+01 1.4557171215522700e+01 0 1 0
8127 1 4 -1.2000000000000000e-01 1.5423611169345095e+01 4.3231877964597594e+01 1.5653328358365021e+01 0 1 0
20385 1 4 -1.2000000000000000e-01 1.8594415966686984e+01 4.6945521696329308e+01 1.2853234596193074e+01 2 2 0
15162 1 4 -1.2000000000000000e-01 1.8747157829135269e+01 4.5600666306641486e+01 1.6118360894038716e+01 0 1 0
20386 1 4 -1.2000000000000000e-01 2.0221652628502486e+01 4.8422379034802958e+01 1.2499209223179195e+01 2 2 0
20392 1 4 -1.2000000000000000e-01 1.9965663489510753e+01 4.4690490688484076e+01 1.2989216213542722e+01 2 2 0
20394 1 4 -1.2000000000000000e-01 2.0916706648280186e+01 4.6547707426523857e+01 1.4249440124038712e+01 2 2 0
15169 1 4 -1.2000000000000000e-01 2.0815633275467970e+01 4.6726020469472004e+01 1.7619252404210204e+01 0 1 0
15168 1 4 -1.2000000000000000e-01 1.9400092019191121e+01 4.8299357534652081e+01 1.7804160411726770e+01 0 1 0
20401 1 4 -1.2000000000000000e-01 2.1238337475588526e+01 4.4328119908457928e+01 1.5754844537904134e+01 2 2 0
20390 1 2 2.3999999999999999e-01 2.0997198160418360e+01 4.5345447586661756e+01 1.2344414284148588e+01 2 2 0
14757 1 4 -1.2000000000000000e-01 5.6525869219713609e+00 4.9390243869192751e+01 1.7023773811683803e+01 0 1 0
5286 1 4 -1.2000000000000000e-01 6.8696820089849142e-01 4.9956852704022090e+01 1.2337001623427694e+01 1 0 0
20513 1 2 2.3999999999999999e-01 4.1828085281793808e+00 5.2060023334333643e+01 1.3230254219529742e+01 2 2 0
20517 1 4 -1.2000000000000000e-01 3.2940891019141434e+00 5.4100046224718071e+01 1.4176550070155818e+01 2 2 0
20515 1 4 -1.2000000000000000e-01 3.1616500606158131e+00 5.1434510518556849e+01 1.3753187689550140e+01 2 2 0
20521 1 4 -1.2000000000000000e-01 4.0030615595599848e+00 5.2272226791714544e+01 1.6170517701220593e+01 2 2 0
20516 1 2 2.3999999999999999e-01 4.3986554929003301e+00 5.3336432849388835e+01 1.4162120914611538e+01 2 2 0
20519 1 2 2.3999999999999999e-01 4.9200078728896575e+00 5.3005689028743291e+01 1.5591367054248320e+01 2 2 0
20522 1 2 2.3999999999999999e-01 5.0228096276243095e+00 5.4233490519726416e+01 1.6535588079828962e+01 2 2 0
20514 1 4 -1.2000000000000000e-01 5.2630714101131648e+00 5.1239286715529587e+01 1.3282488488253748e+01 2 2 0
20523 1 4 -1.2000000000000000e-01 5.1726954948898083e+00 5.3824503891464829e+01 1.7809784464941995e+01 2 2 0
20524 1 4 -1.2000000000000000e-01 3.8693012170040020e+00 5.4786540643622573e+01 1.6527193950035130e+01 2 2 0
20518 1 4 -1.2000000000000000e-01 5.3481731672321295e+00 5.4067484864102838e+01 1.3610772303476509e+01 2 2 0
5310 1 4 -1.2000000000000000e-01 1.9137491482628970e+00 5.1658480381117741e+01 1.7922303355229733e+01 1 0 0
20520 1 4 -1.2000000000000000e-01 6.0977672268570577e+00 5.2378956213275394e+01 1.5602137222271585e+01 2 2 0
5314 1 4 -1.2000000000000000e-01 1.5917301597781122e+00 5.4401623542903224e+01 1.8014810121191772e+01 1 0 0
20525 1 2 2.3999999999999999e-01 6.1101738352488706e+00 5.5287473001394162e+01 1.6167652582029213e+01 2 2 0
14760 1 4 -1.2000000000000000e-01 7.5558137983325260e+00 4.9776360761222023e+01 1.5176336276580843e+01 0 1 0
14769 1 4 -1.2000000000000000e-01 1.1228362713878814e+01 4.9812377073258787e+01 1.8101969665557345e+01 0 1 0
20530 1 4 -1.2000000000000000e-01 7.7078337095357945e+00 5.3851319732158949e+01 1.6987672726135155e+01 2 2 0
20529 1 4 -1.2000000000000000e-01 7.6434351730086867e+00 5.4184474491876109e+01 1.4730221000792602e+01 2 2 0
20528 1 2 2.3999999999999999e-01 7.5734324744941377e+00 5.4768020194174404e+01 1.6006687737450154e+01 2 2 0
20532 1 4 -1.2000000000000000e-01 9.8636415308731067e+00 5.5021266003850904e+01 1.5684617708034180e+01 2 2 0
14767 1 4 -1.2000000000000000e-01 8.5912870068420926e+00 5.0691269964884533e+01 1.7496849522735189e+01 0 1 0
14778 1 4 -1.2000000000000000e-01 1.0558399936336176e+01 5.2271289248119253e+01 1.7920411562807526e+01 0 1 0
15145 1 4 -1.2000000000000000e-01 1.1975680800003547e+01 5.2069053391057281e+01 1.4547808186120013e+01 0 1 0
15147 1 4 -1.2000000000000000e-01 1.2276882610075594e+01 4.9794983888461331e+01 1.5534874033619220e+01 0 1 0
15149 1 2 2.3999999999999999e-01 1.4703920128510312e+01 4.9579437853697435e+01 1.5798097165444362e+01 0 1 0
15138 1 4 -1.2000000000000000e-01 1.2981259033862809e+01 5.3886791553907081e+01 1.6324856187231759e+01 0 1 0
15146 1 2 2.3999999999999999e-01 1.3452476291417158e+01 5.0510295454204481e+01 1.5705096386445474e+01 0 1 0
15144 1 4 -1.2000000000000000e-01 1.3565313943066828e+01 5.0924208461307089e+01 1.3381774638226474e+01 0 1 0
15150 1 4 -1.2000000000000000e-01 1.5600857985635638e+01 5.0415705476840813e+01 1.6312445176376720e+01 0 1 0
15148 1 4 -1.2000000000000000e-01 1.3250675099505417e+01 5.1179624144118741e+01 1.6880731321309018e+01 0 1 0
15142 1 4 -1.2000000000000000e-01 1.3743729096570155e+01 5.3681344073739432e+01 1.3554883304312089e+01 0 1 0
15143 1 2 2.3999999999999999e-01 1.3323775900364879e+01 5.1613561738220604e+01 1.4559750603155731e+01 0 1 0
15140 1 2 2.3999999999999999e-01 1.4250737209198670e+01 5.2871885925896152e+01 1.4567078134755457e+01 0 1 0
15141 1 4 -1.2000000000000000e-01 1.5578385817478544e+01 5.2579393152752587e+01 1.4442510867393958e+01 0 1 0
15137 1 2 2.3999999999999999e-01 1.4253921329617580e+01 5.3885905543860254e+01 1.5786323800331969e+01 0 1 0
15139 1 4 -1.2000000000000000e-01 1.5168172553700234e+01 5.3469837463519745e+01 1.6645165902793718e+01 0 1 0
15132 1 4 -1.2000000000000000e-01 1.6863968075498587e+01 5.5050708966893083e+01 1.5703405403150271e+01 0 1 0
10434 1 4 -1.2000000000000000e-01 1.8099020383211805e+01 5.3362418572477495e+01 1.7594551460781272e+01 -1 0 0
15133 1 4 -1.2000000000000000e-01 1.6026505750167690e+01 5.5311099044282685e+01 1.3619242443433889e+01 0 1 0
15134 1 2 2.3999999999999999e-01 1.4523463620056740e+01 5.5376190030432639e+01 1.5527470745707024e+01 0 1 0
10432 1 4 -1.2000000000000000e-01 2.1547778395887782e+01 5.3159074781368453e+01 1.7098210865803043e+01 -1 0 0
10429 1 4 -1.2000000000000000e-01 1.8719640413340802e+01 5.1767137829267313e+01 1.5369712529267851e+01 -1 0 0
10425 1 4 -1.2000000000000000e-01 2.0283240045084138e+01 5.0925593391388276e+01 1.3613802430402592e+01 -1 0 0
10428 1 4 -1.2000000000000000e-01 2.0301287264254700e+01 5.0604165006525839e+01 1.6447104030623699e+01 -1 0 0
10427 1 2 2.3999999999999999e-01 2.0027856097346529e+01 5.1831211530129465e+01 1.5876076536794738e+01 -1 0 0
10430 1 2 2.3999999999999999e-01 2.0238685428597169e+01 5.3052084746019190e+01 1.6762790736337468e+01 -1 0 0
10431 1 4 -1.2000000000000000e-01 1.9910255902543984e+01 5.4172000956625574e+01 1.6086086879735614e+01 -1 0 0
10426 1 4 -1.2000000000000000e-01 2.0504929522940706e+01 5.3030868897947038e+01 1.3849682418999528e+01 -1 0 0
10433 1 2 2.3999999999999999e-01 1.9340852317839630e+01 5.3074242982124950e+01 1.8028649385303854e+01 -1 0 0
10424 1 2 2.3999999999999999e-01 2.0791401640961183e+01 5.1871738505248608e+01 1.4492980599893746e+01 -1 0 0
5256 1 4 -1.2000000000000000e-01 1.4369728724451902e+00 5.9010969896330792e+01 1.2382817156552152e+01 1 0 0
5250 1 4 -1.2000000000000000e-01 2.2460725546778924e+00 6.1553386351534307e+01 1.2374503354645244e+01 1 0 0
20527 1 4 -1.2000000000000000e-01 5.6294607114745974e+00 5.6074925410533531e+01 1.5182956398676101e+01 2 2 0
5337 1 4 -1.2000000000000000e-01 2.5033410466558927e+00 5.9209549036575190e+01 1.5976533416613904e+01 1 0 0
5336 1 2 2.3999999999999999e-01 3.7456748773220920e+00 5.9517132869324904e+01 1.6448196554199431e+01 1 0 0
5338 1 4 -1.2000000000000000e-01 4.6196414389281548e+00 5.8756313786238266e+01 1.5661946354217102e+01 1 0 0
5339 1 2 2.3999999999999999e-01 3.9629692555666201e+00 6.1086731809103860e+01 1.6305762428019939e+01 1 0 0
5334 1 4 -1.2000000000000000e-01 3.7092364575885193e+00 5.7584363474654261e+01 1.7722747613259695e+01 1 0 0
5333 1 2 2.3999999999999999e-01 3.8124755197259268e+00 5.8932828358116097e+01 1.7897755828244726e+01 1 0 0
5341 1 4 -1.2000000000000000e-01 3.8057367383024183e+00 6.1369167836680852e+01 1.4944587163822783e+01 1 0 0
5342 1 2 2.3999999999999999e-01 5.4654400315760325e+00 6.1547892886996451e+01 1.6731349963054832e+01 1 0 0
20526 1 4 -1.2000000000000000e-01 6.1631507193005035e+00 5.6105979719260830e+01 1.7204702057741329e+01 2 2 0
20531 1 2 2.3999999999999999e-01 8.7310209478081582e+00 5.5779225450896860e+01 1.6082844597280456e+01 2 2 0
20533 1 4 -1.2000000000000000e-01 8.9525365182045888e+00 5.6227877861269114e+01 1.7420032408888346e+01 2 2 0
5343 1 4 -1.2000000000000000e-01 6.2673470394248589e+00 6.0530721384381152e+01 1.6439085741599094e+01 1 0 0
20536 1 4 -1.2000000000000000e-01 8.2130778739282650e+00 5.6789708193489851e+01 1.3939169144832682e+01 2 2 0
20534 1 2 2.3999999999999999e-01 8.5811021412934583e+00 5.7031553739188361e+01 1.5206455884284829e+01 2 2 0
20535 1 4 -1.2000000000000000e-01 7.5903917732683954e+00 5.7779688229984650e+01 1.5770379453187997e+01 2 2 0
20537 1 2 2.3999999999999999e-01 9.9144630152553663e+00 5.7781179474684414e+01 1.5158287414959812e+01 2 2 0
20542 1 4 -1.2000000000000000e-01 8.6566117587628764e+00 5.9419053565016171e+01 1.3974059456569382e+01 2 2 0
20540 1 2 2.3999999999999999e-01 9.7283670562413196e+00 5.9256967020686467e+01 1.4842148387039073e+01 2 2 0
20541 1 4 -1.2000000000000000e-01 9.3839257983770565e+00 5.9843964774272841e+01 1.6046245650588215e+01 2 2 0
20539 1 4 -1.2000000000000000e-01 1.0730490776139687e+01 5.7708977922935823e+01 1.6249698205480424e+01 2 2 0
20538 1 4 -1.2000000000000000e-01 1.0722883969139001e+01 5.7252599503032172e+01 1.4077741692330758e+01 2 2 0
20543 1 2 2.3999999999999999e-01 1.0985473705207221e+01 6.0135168322975424e+01 1.4312347953331429e+01 2 2 0
20544 1 4 -1.2000000000000000e-01 1.0472524898786775e+01 6.1454203324594644e+01 1.4390352626168252e+01 2 2 0
20551 1 4 -1.2000000000000000e-01 1.1782168939311124e+01 5.9735685195955476e+01 1.7263396451456565e+01 2 2 0
20545 1 4 -1.2000000000000000e-01 1.1183189953212670e+01 5.9700878101195094e+01 1.3040992153027581e+01 2 2 0
20546 1 2 2.3999999999999999e-01 1.2297506827677644e+01 6.0172196167289442e+01 1.5017030520136784e+01 2 2 0
20549 1 2 2.3999999999999999e-01 1.2449370322134630e+01 6.0651923233250564e+01 1.6551430474496680e+01 2 2 0
15124 1 4 -1.2000000000000000e-01 1.7460137637834499e+01 5.7234304301880684e+01 1.2306925771455168e+01 0 1 0
15135 1 4 -1.2000000000000000e-01 1.3532467425395911e+01 5.5872451363945139e+01 1.4654164018615109e+01 0 1 0
15131 1 2 2.3999999999999999e-01 1.5949837308756008e+01 5.5742818576954107e+01 1.4942797554454897e+01 0 1 0
15136 1 4 -1.2000000000000000e-01 1.4423067103186556e+01 5.6044109139234166e+01 1.6717784913744730e+01 0 1 0
20548 1 4 -1.2000000000000000e-01 1.2915287574810190e+01 5.8975273554181783e+01 1.4874218337818901e+01 2 2 0
15128 1 2 2.3999999999999999e-01 1.6248410289298636e+01 5.7303692754117478e+01 1.4918817551254353e+01 0 1 0
15130 1 4 -1.2000000000000000e-01 1.5996267964016974e+01 5.7968958522200694e+01 1.6041582812149315e+01 0 1 0
15129 1 4 -1.2000000000000000e-01 1.5465707411095277e+01 5.7879072844835392e+01 1.3937947099174879e+01 0 1 0
15125 1 2 2.3999999999999999e-01 1.7704657760733760e+01 5.7785090649851746e+01 1.4650814301323528e+01 0 1 0
15126 1 4 -1.2000000000000000e-01 1.7590741495301057e+01 5.9135274013950301e+01 1.4450328018656180e+01 0 1 0
20550 1 4 -1.2000000000000000e-01 1.3813109419877600e+01 6.0625593408433076e+01 1.6840730357056259e+01 2 2 0
20547 1 4 -1.2000000000000000e-01 1.3168427476444924e+01 6.0949205506502700e+01 1.4272972169396814e+01 2 2 0
15122 1 2 2.3999999999999999e-01 1.8322802587914829e+01 5.7084944320885320e+01 1.3369881074545143e+01 0 1 0
15127 1 4 -1.2000000000000000e-01 1.8481757964556664e+01 5.7459683619477353e+01 1.5737360804590830e+01 0 1 0
15123 1 4 -1.2000000000000000e-01 1.8571140504198173e+01 5.5791412914943201e+01 1.3674210096240973e+01 0 1 0
15121 1 4 -1.2000000000000000e-01 2.0526988997505455e+01 5.7315467598302455e+01 1.3884918511089115e+01 0 1 0
15119 1 2 2.3999999999999999e-01 1.9712319102164610e+01 5.7696405727750204e+01 1.2894558844256871e+01 0 1 0
15120 1 4 -1.2000000000000000e-01 1.9756911034852472e+01 5.9059447639765523e+01 1.2767334386291715e+01 0 1 0
10318 1 4 -1.2000000000000000e-01 2.0094056005714108e+01 6.0100345752999864e+01 1.7384066852683599e+01 -1 0 0
5340 1 4 -1.2000000000000000e-01 2.9444487132648258e+00 6.1746599551597356e+01 1.6954006297008338e+01 1 0 0
5344 1 4 -1.2000000000000000e-01 5.5060023112299241e+00 6.1920426901146222e+01 1.8012093116671181e+01 1 0 0
5243 1 2 2.3999999999999999e-01 1.7461090326643440e+00 6.4428832513537571e+01 1.2328391087114577e+01 1 0 0
5248 1 4 -1.2000000000000000e-01 8.0988567571542647e-01 6.3173177628431610e+01 1.4151396026949403e+01 1 0 0
5246 1 2 2.3999999999999999e-01 7.5445519281046647e-01 6.3322901312136828e+01 1.2763011432264884e+01 1 0 0
5244 1 4 -1.2000000000000000e-01 2.8191826003413021e+00 6.4157131854326806e+01 1.3083956231074781e+01 1 0 0
5350 1 4 -1.2000000000000000e-01 3.8665388605669420e+00 6.3741279945405829e+01 1.5168287615456004e+01 1 0 0
5348 1 2 2.3999999999999999e-01 5.0488948337859743e+00 6.4039728245831128e+01 1.5781190928517642e+01 1 0 0
5349 1 4 -1.2000000000000000e-01 4.6321172913242705e+00 6.4355084434073561e+01 1.7063788123341507e+01 1 0 0
5345 1 2 2.3999999999999999e-01 5.9669929763395020e+00 6.2793230307628001e+01 1.5904989119095561e+01 1 0 0
5346 1 4 -1.2000000000000000e-01 6.0987480673474401e+00 6.2340550203898722e+01 1.4671485614156223e+01 1 0 0
20553 1 4 -1.2000000000000000e-01 1.0582637044083160e+01 6.1861192505702142e+01 1.6946966968288120e+01 2 2 0
5347 1 4 -1.2000000000000000e-01 7.1906386669217426e+00 6.3053254585200385e+01 1.6408253075487618e+01 1 0 0
20552 1 2 2.3999999999999999e-01 1.1958011062771547e+01 6.2066258344465140e+01 1.6909077179648037e+01 2 2 0
20562 1 4 -1.2000000000000000e-01 1.0141607789393710e+01 6.4463190470693746e+01 1.7247529475799372e+01 2 2 0
20555 1 2 2.3999999999999999e-01 1.2389494692697900e+01 6.2611052509271403e+01 1.8331664912025207e+01 2 2 0
20554 1 4 -1.2000000000000000e-01 1.2353772857881266e+01 6.2877971861932991e+01 1.5894317669691491e+01 2 2 0
21891 1 4 -1.2000000000000000e-01 1.8270859068413234e+01 6.4520115026739120e+01 1.5357470076071564e+01 2 2 0
20556 1 4 -1.2000000000000000e-01 1.3748006550746046e+01 6.2625161620511498e+01 1.8272449567138104e+01 2 2 0
21894 1 4 -1.2000000000000000e-01 1.9869895173702194e+01 6.2962091311805949e+01 1.6271244745287682e+01 2 2 0
21893 1 2 2.3999999999999999e-01 2.0253159288636603e+01 6.4262742786760313e+01 1.6442201090344707e+01 2 2 0
21898 1 4 -1.2000000000000000e-01 2.0852306628039130e+01 6.4494840741573583e+01 1.4177021263662404e+01 2 2 0
21896 1 2 2.3999999999999999e-01 2.1383932340648055e+01 6.4554424583595960e+01 1.5374319507893773e+01 2 2 0
21895 1 4 -1.2000000000000000e-01 2.0678214949298599e+01 6.4431334208476031e+01 1.7692677721689559e+01 2 2 0
14747 1 2 2.3999999999999999e-01 3.9493122607478930e+00 4.5689518848098118e+01 1.8484187641797014e+01 0 1 0
14744 1 2 2.3999999999999999e-01 2.4219702659755238e+00 4.5548342362193146e+01 1.8875505240578118e+01 0 1 0
14749 1 4 -1.2000000000000000e-01 4.5448989119579268e+00 4.6080454245402194e+01 1.9612594645433060e+01 0 1 0
14745 1 4 -1.2000000000000000e-01 2.0558197536784264e+00 4.6632042243280452e+01 1.9651780531144368e+01 0 1 0
14740 1 4 -1.2000000000000000e-01 2.5996724358991825e+00 4.4585581208128467e+01 2.1942486929316981e+01 0 1 0
9759 1 4 -1.2000000000000000e-01 4.3094906086850218e+00 4.6360057242546517e+01 2.2855632034028059e+01 -1 0 0
9756 1 4 -1.2000000000000000e-01 4.0611188475832938e+00 4.8510992372731529e+01 2.4234157339238021e+01 -1 0 0
14741 1 2 2.3999999999999999e-01 1.9367890465194428e+00 4.4191632329273610e+01 1.9643127479127696e+01 0 1 0
9758 1 2 2.3999999999999999e-01 5.0748514969854535e+00 4.6433374060393447e+01 2.3987379429731529e+01 -1 0 0
14738 1 2 2.3999999999999999e-01 2.6188811520241773e+00 4.3652218733072331e+01 2.0936119320216072e+01 0 1 0
14739 1 4 -1.2000000000000000e-01 3.9291568267234740e+00 4.3501218548787215e+01 2.0673593462206451e+01 0 1 0
14742 1 4 -1.2000000000000000e-01 6.1324648577982277e-01 4.4507699687879231e+01 1.9748355648026347e+01 0 1 0
9769 1 4 -1.2000000000000000e-01 5.8774498775452413e+00 4.3749056212601808e+01 2.2798585125617453e+01 -1 0 0
14743 1 4 -1.2000000000000000e-01 1.9742133769245176e+00 4.3180881597655336e+01 1.8684073961453649e+01 0 1 0
14755 1 4 -1.2000000000000000e-01 6.4480668813658610e+00 4.7097434667091200e+01 1.8475164811237669e+01 0 1 0
8140 1 4 -1.2000000000000000e-01 1.1821817722497457e+01 4.3941860140018477e+01 1.8811741060263547e+01 0 1 0
9766 1 4 -1.2000000000000000e-01 6.3678728140689342e+00 4.5836471862740595e+01 2.1310202446603238e+01 -1 0 0
9763 1 4 -1.2000000000000000e-01 6.3574734243267104e+00 4.8040841236129737e+01 2.2970213386289412e+01 -1 0 0
9761 1 2 2.3999999999999999e-01 6.5065656075105007e+00 4.6809613234610289e+01 2.3541703396675931e+01 -1 0 0
14770 1 4 -1.2000000000000000e-01 1.0416313487438298e+01 4.8089901192888433e+01 1.9173243419270836e+01 0 1 0
9764 1 2 2.3999999999999999e-01 7.0786087630296750e+00 4.5816068262544682e+01 2.2489727952289627e+01 -1 0 0
9765 1 4 -1.2000000000000000e-01 8.3216823724249345e+00 4.6274003734549147e+01 2.2314112604852081e+01 -1 0 0
14766 1 4 -1.2000000000000000e-01 7.7645406974017188e+00 4.9104492706781642e+01 1.8861358601205346e+01 0 1 0
9767 1 2 2.3999999999999999e-01 7.2268945608996198e+00 4.4292877490067426e+01 2.2783631782441482e+01 -1 0 0
9768 1 4 -1.2000000000000000e-01 7.7114589233098974e+00 4.3653011849273483e+01 2.1663615091350188e+01 -1 0 0
8146 1 4 -1.2000000000000000e-01 9.2813059748064877e+00 4.3659557788222884e+01 1.9555810059355458e+01 0 1 0
9770 1 2 2.3999999999999999e-01 8.0997986979246352e+00 4.3821995468460152e+01 2.3999856687504042e+01 -1 0 0
9772 1 4 -1.2000000000000000e-01 9.2384811440751786e+00 4.4534583558771381e+01 2.4019186437417424e+01 -1 0 0
14768 1 2 2.3999999999999999e-01 1.0148152439407571e+01 4.9418480129407570e+01 1.8851892383778555e+01 0 1 0
15166 1 4 -1.2000000000000000e-01 1.7689161405338634e+01 4.6584448361939977e+01 1.9283705492383309e+01 0 1 0
10581 1 4 -1.2000000000000000e-01 1.5812265621349871e+01 4.3459858944541601e+01 2.1621731016131108e+01 -1 0 0
13326 1 4 -1.2000000000000000e-01 1.3622040040375317e+01 4.7999993188131150e+01 2.4473623762302548e+01 0 0 0
10582 1 4 -1.2000000000000000e-01 1.5763285208917429e+01 4.3211347801804649e+01 2.3783520094308756e+01 -1 0 0
15164 1 2 2.3999999999999999e-01 1.8631281964898843e+01 4.6156568054530737e+01 1.8405690418647708e+01 0 1 0
15167 1 2 2.3999999999999999e-01 1.9801238702998109e+01 4.7187661766859279e+01 1.8383334579284227e+01 0 1 0
15165 1 4 -1.2000000000000000e-01 1.9053782141922326e+01 4.4877302587277114e+01 1.8661318492232539e+01 0 1 0
15172 1 4 -1.2000000000000000e-01 2.1443973790281561e+01 4.8503766939848674e+01 1.9654411757832435e+01 0 1 0
15174 1 4 -1.2000000000000000e-01 1.9858407586642898e+01 4.5629131847384699e+01 2.1094086344732588e+01 0 1 0
15171 1 4 -1.2000000000000000e-01 1.9447234847170062e+01 4.8221844264386718e+01 2.0510414947698809e+01 0 1 0
15170 1 2 2.3999999999999999e-01 2.0389863286594935e+01 4.7600301440558006e+01 1.9800829580637995e+01 0 1 0
15173 1 2 2.3999999999999999e-01 2.0890912539806656e+01 4.6447191748273227e+01 2.0770335167758802e+01 0 1 0
15175 1 4 -1.2000000000000000e-01 2.1258339809870211e+01 4.7096367637792326e+01 2.1921937126081833e+01 0 1 0
5312 1 2 2.3999999999999999e-01 5.9156023576561323e-01 5.3581963839195559e+01 1.8478527420969741e+01 1 0 0
5307 1 4 -1.2000000000000000e-01 1.2686741310569480e+00 5.0211116545099451e+01 2.0013170767202222e+01 1 0 0
5309 1 2 2.3999999999999999e-01 1.2324273078880152e+00 5.2251158002721091e+01 1.8979181476793340e+01 1 0 0
5319 1 4 -1.2000000000000000e-01 7.1326424546712941e-01 5.4086244424970289e+01 2.1457928825028677e+01 1 0 0
5311 1 4 -1.2000000000000000e-01 2.2514390989418427e+00 5.2561216404199556e+01 1.9810971123358765e+01 1 0 0
5306 1 2 2.3999999999999999e-01 3.5478862594433058e-01 5.1137366944490829e+01 1.9754582801763295e+01 1 0 0
20593 1 4 -1.2000000000000000e-01 5.2852316900073211e+00 5.4769222089548940e+01 2.2427841774520246e+01 2 2 0
5318 1 2 2.3999999999999999e-01 3.3015298297066809e-01 5.5102835974984458e+01 2.0700051815171353e+01 1 0 0
20596 1 4 -1.2000000000000000e-01 5.9899157663560310e+00 5.2772936029215082e+01 2.3932534000334122e+01 2 2 0
5322 1 4 -1.2000000000000000e-01 2.6811139905032797e+00 5.5518002286653079e+01 2.0040362153795289e+01 1 0 0
14773 1 4 -1.2000000000000000e-01 9.4047363962503603e+00 4.9593543538547202e+01 2.1164090729861030e+01 0 1 0
20591 1 2 2.3999999999999999e-01 6.4766559984207648e+00 5.4828952728808616e+01 2.3064898977563047e+01 2 2 0
14772 1 4 -1.2000000000000000e-01 1.1527128849317160e+01 4.9974837308425116e+01 2.0540579211881461e+01 0 1 0
14771 1 2 2.3999999999999999e-01 1.0204770012994507e+01 5.0172957735596938e+01 2.0205623389884469e+01 0 1 0
14781 1 4 -1.2000000000000000e-01 9.6294180820740749e+00 5.4521213797047892e+01 1.9328292579208988e+01 0 1 0
20592 1 4 -1.2000000000000000e-01 7.5116936478222147e+00 5.4268064865208800e+01 2.2353029967124655e+01 2 2 0
14776 1 4 -1.2000000000000000e-01 8.6426908756263412e+00 5.1911921847726923e+01 1.9821234767772214e+01 0 1 0
14774 1 2 2.3999999999999999e-01 9.9602495501886583e+00 5.1703480140855703e+01 2.0131802830534117e+01 0 1 0
14775 1 4 -1.2000000000000000e-01 1.0110560729231759e+01 5.2126072815705399e+01 2.1456773145084007e+01 0 1 0
14785 1 4 -1.2000000000000000e-01 1.0597596841272289e+01 5.4660802610464373e+01 2.1672638208821709e+01 0 1 0
14777 1 2 2.3999999999999999e-01 1.0975174321109570e+01 5.2500157800460009e+01 1.9199482787017182e+01 0 1 0
14780 1 2 2.3999999999999999e-01 1.0908983396211626e+01 5.4047388779791149e+01 1.9399353599666497e+01 0 1 0
14783 1 2 2.3999999999999999e-01 1.1529009473526067e+01 5.4645185333505999e+01 2.0698609084527789e+01 0 1 0
14782 1 4 -1.2000000000000000e-01 1.1575300150240929e+01 5.4619140923869722e+01 1.8317651586015835e+01 0 1 0
13333 1 4 -1.2000000000000000e-01 1.1980887487761185e+01 4.9707024691243454e+01 2.3642994732098529e+01 0 0 0
14779 1 4 -1.2000000000000000e-01 1.2221726071743557e+01 5.2053127888230279e+01 1.9435332181060808e+01 0 1 0
13332 1 4 -1.2000000000000000e-01 9.8905779241459850e+00 4.9598312622009658e+01 2.4190111756679588e+01 0 0 0
20594 1 2 2.3999999999999999e-01 6.3626773844052575e+00 5.3981513391077435e+01 2.4345534575816433e+01 2 2 0
10438 1 4 -1.2000000000000000e-01 1.8500772465472132e+01 5.0901893230821393e+01 1.8391525072828255e+01 -1 0 0
14784 1 4 -1.2000000000000000e-01 1.2575898151304280e+01 5.3886971594824743e+01 2.1137997048306843e+01 0 1 0
10450 1 4 -1.2000000000000000e-01 1.6345042043572874e+01 5.0485079819981230e+01 2.2300747350576692e+01 -1 0 0
10443 1 4 -1.2000000000000000e-01 1.6219834400396241e+01 5.2295089237894103e+01 1.9878966026150401e+01 -1 0 0
10445 1 2 2.3999999999999999e-01 1.6686718887586345e+01 5.2943470096097244e+01 2.2104674846198783e+01 -1 0 0
10448 1 2 2.3999999999999999e-01 1.6620219022084569e+01 5.1622507420563188e+01 2.3022630168741028e+01 -1 0 0
10446 1 4 -1.2000000000000000e-01 1.5433660787007728e+01 5.3455452573614615e+01 2.1985048296117416e+01 -1 0 0
10442 1 2 2.3999999999999999e-01 1.7211224250268629e+01 5.2807845347138667e+01 2.0657595081278359e+01 -1 0 0
10447 1 4 -1.2000000000000000e-01 1.7404548377743929e+01 5.3925066278982797e+01 2.2725681519571889e+01 -1 0 0
10444 1 4 -1.2000000000000000e-01 1.7446994980658442e+01 5.4096671451127513e+01 2.0203303076027812e+01 -1 0 0
10453 1 4 -1.2000000000000000e-01 1.4328813055260097e+01 5.1746169974639649e+01 2.3638537132578996e+01 -1 0 0
10451 1 2 2.3999999999999999e-01 1.5615236271018004e+01 5.1702143409253999e+01 2.4208656523998972e+01 -1 0 0
10449 1 4 -1.2000000000000000e-01 1.7831786828051381e+01 5.1357977228103366e+01 2.3587528123517199e+01 -1 0 0
10456 1 4 -1.2000000000000000e-01 1.5462976141450989e+01 5.4148977462994800e+01 2.4439294033541969e+01 -1 0 0
10439 1 2 2.3999999999999999e-01 1.8656820969402155e+01 5.2146997379236687e+01 2.0495828100166442e+01 -1 0 0
10441 1 4 -1.2000000000000000e-01 1.8619163991293430e+01 5.1024593274500255e+01 2.1198440447739024e+01 -1 0 0
10435 1 4 -1.2000000000000000e-01 1.9723180177703565e+01 5.4204032871689890e+01 1.8715964159883711e+01 -1 0 0
10436 1 2 2.3999999999999999e-01 1.9248848082634030e+01 5.1859969715788345e+01 1.9032298358098643e+01 -1 0 0
10440 1 4 -1.2000000000000000e-01 1.9623157934462672e+01 5.3013387787415823e+01 2.1083461277189823e+01 -1 0 0
10437 1 4 -1.2000000000000000e-01 2.0485861082453447e+01 5.1399940831627177e+01 1.9116164355431870e+01 -1 0 0
10233 1 4 -1.2000000000000000e-01 2.1194010679119991e+01 5.2774658331485071e+01 2.3134935916887301e+01 -1 0 0
10224 1 4 -1.2000000000000000e-01 2.1538144711679887e+01 5.0081360010698845e+01 2.3693282489650084e+01 -1 0 0
10243 1 4 -1.2000000000000000e-01 2.0133240062514396e+01 5.5330265999456564e+01 2.2545526956458037e+01 -1 0 0
5332 1 4 -1.2000000000000000e-01 1.5601420864228956e+00 5.9680556578138869e+01 1.8412586060347564e+01 1 0 0
5335 1 4 -1.2000000000000000e-01 5.0587445083546871e+00 5.9240421598098891e+01 1.8382822854447433e+01 1 0 0
5321 1 2 2.3999999999999999e-01 1.5669771575460700e+00 5.5982228363529977e+01 2.0552926898230901e+01 1 0 0
5326 1 4 -1.2000000000000000e-01 1.4020478127440459e+00 5.7092547838383112e+01 1.8408303590924412e+01 1 0 0
5330 1 2 2.3999999999999999e-01 2.7953246479169405e+00 5.9401170264758875e+01 1.8937384604898995e+01 1 0 0
5323 1 4 -1.2000000000000000e-01 1.7803552413460917e+00 5.6467563826741760e+01 2.1816078157537248e+01 1 0 0
5331 1 4 -1.2000000000000000e-01 3.2227440726249332e+00 6.0541268618269285e+01 1.9581327199554565e+01 1 0 0
5324 1 2 2.3999999999999999e-01 1.3336017234181763e+00 5.7349503110832515e+01 1.9741827025334374e+01 1 0 0
5328 1 4 -1.2000000000000000e-01 3.5783471383769418e+00 5.7720405477752600e+01 2.0536269922077281e+01 1 0 0
5327 1 2 2.3999999999999999e-01 2.4317798763330507e+00 5.8469438086969525e+01 2.0100541181594046e+01 1 0 0
5329 1 4 -1.2000000000000000e-01 2.0235660513066476e+00 5.9210393980061326e+01 2.1101879509110269e+01 1 0 0
20587 1 4 -1.2000000000000000e-01 6.0273451440003258e+00 5.7004572872961383e+01 2.1026087052850222e+01 2 2 0
5325 1 4 -1.2000000000000000e-01 8.6118637716376109e-02 5.7903080413251999e+01 2.0063361923020882e+01 1 0 0
20589 1 4 -1.2000000000000000e-01 5.8176959557784489e+00 5.6974931227156695e+01 2.3853877079721290e+01 2 2 0
20584 1 4 -1.2000000000000000e-01 6.1815300637803077e+00 5.9362503575391358e+01 2.2540495901412950e+01 2 2 0
14786 1 2 2.3999999999999999e-01 1.1981425415260899e+01 5.6130218594931833e+01 2.0619232852407425e+01 0 1 0
20590 1 4 -1.2000000000000000e-01 7.9283231666622243e+00 5.6372565585198181e+01 2.3989782508614809e+01 2 2 0
20586 1 4 -1.2000000000000000e-01 8.1148727380200132e+00 5.6724894778333109e+01 2.1073406980443735e+01 2 2 0
20588 1 2 2.3999999999999999e-01 6.8433474662406439e+00 5.6337790628279848e+01 2.3189498740393347e+01 2 2 0
20585 1 2 2.3999999999999999e-01 7.0569494344678247e+00 5.7173504100595366e+01 2.1839400694843093e+01 2 2 0
20582 1 2 2.3999999999999999e-01 7.2231398113300749e+00 5.8781312874087710e+01 2.1907752623153602e+01 2 2 0
20583 1 4 -1.2000000000000000e-01 7.1764222721422435e+00 5.9201386725548964e+01 2.0634410492242747e+01 2 2 0
20581 1 4 -1.2000000000000000e-01 9.3561305776372947e+00 5.8464237695284361e+01 2.2655010082297881e+01 2 2 0
20579 1 2 2.3999999999999999e-01 8.3891181578711453e+00 5.9404234052547551e+01 2.2738810789949831e+01 2 2 0
20580 1 4 -1.2000000000000000e-01 8.1306393077214789e+00 5.9635919602502412e+01 2.4051438870039558e+01 2 2 0
20578 1 4 -1.2000000000000000e-01 9.5098340523147069e+00 6.0533488219270033e+01 2.0878697902738445e+01 2 2 0
14787 1 4 -1.2000000000000000e-01 1.0827473288537728e+01 5.6825816115300306e+01 2.0384198382406943e+01 0 1 0
14791 1 4 -1.2000000000000000e-01 1.1648763848474836e+01 5.6509959644481860e+01 2.2951409787721250e+01 0 1 0
20576 1 2 2.3999999999999999e-01 8.9093929714097513e+00 6.0722586591213670e+01 2.2087672017768519e+01 2 2 0
20577 1 4 -1.2000000000000000e-01 9.9769651682705351e+00 6.1039516188726857e+01 2.2860782621973264e+01 2 2 0
14793 1 4 -1.2000000000000000e-01 1.1893354493101892e+01 5.9030492142092143e+01 2.1792324803430937e+01 0 1 0
10311 1 4 -1.2000000000000000e-01 1.7879159436667866e+01 5.8893115100745518e+01 1.8429396684711705e+01 -1 0 0
14790 1 4 -1.2000000000000000e-01 1.3645217566523570e+01 5.6010461536241593e+01 2.2312460570988982e+01 0 1 0
14788 1 4 -1.2000000000000000e-01 1.2918622059959851e+01 5.6240506887099045e+01 1.9631530429543240e+01 0 1 0
14789 1 2 2.3999999999999999e-01 1.2579545340374116e+01 5.6720399419702424e+01 2.1951224583847360e+01 0 1 0
14792 1 2 2.3999999999999999e-01 1.2970874669033519e+01 5.8218749005595889e+01 2.1988287299830450e+01 0 1 0
14794 1 4 -1.2000000000000000e-01 1.3813879764571949e+01 5.8333650666324424e+01 2.0956337567156492e+01 0 1 0
14795 1 2 2.3999999999999999e-01 1.3773186182168098e+01 5.8690088300321413e+01 2.3142508381232489e+01 0 1 0
14796 1 4 -1.2000000000000000e-01 1.3932962327002532e+01 6.0000297778589335e+01 2.2788907981261705e+01 0 1 0
14797 1 4 -1.2000000000000000e-01 1.5025862565981415e+01 5.8111025886429495e+01 2.3133612080847378e+01 0 1 0
10312 1 4 -1.2000000000000000e-01 1.7777608236761409e+01 5.8819060465219984e+01 2.0562140006594351e+01 -1 0 0
10307 1 2 2.3999999999999999e-01 1.7750313754895817e+01 6.0975773568900166e+01 1.9456077435393663e+01 -1 0 0
10309 1 4 -1.2000000000000000e-01 1.6410117678518571e+01 6.0849643655266490e+01 1.9291801299233281e+01 -1 0 0
10305 1 4 -1.2000000000000000e-01 1.7190440518385962e+01 6.1152348912964676e+01 2.1776746848799448e+01 -1 0 0
10310 1 2 2.3999999999999999e-01 1.8346530883099380e+01 5.9517026971998938e+01 1.9529716583937912e+01 -1 0 0
10308 1 4 -1.2000000000000000e-01 1.8300513540688510e+01 6.1680863913874290e+01 1.8413206832485518e+01 -1 0 0
10316 1 2 2.3999999999999999e-01 2.0827355969425156e+01 6.0011186465289967e+01 1.8524171429106406e+01 -1 0 0
10317 1 4 -1.2000000000000000e-01 2.1090039151675111e+01 6.1229259526247759e+01 1.8967115984578790e+01 -1 0 0
10314 1 4 -1.2000000000000000e-01 1.9993095237597657e+01 5.7936919348440377e+01 1.9446519057609493e+01 -1 0 0
10313 1 2 2.3999999999999999e-01 1.9877436218388372e+01 5.9265900100960685e+01 1.9524423213690778e+01 -1 0 0
10241 1 2 2.3999999999999999e-01 2.0912097579580447e+01 5.5766459540783131e+01 2.3575363156272950e+01 -1 0 0
10246 1 4 -1.2000000000000000e-01 2.0589659761973873e+01 5.7961489440661559e+01 2.2906208358181402e+01 -1 0 0
10315 1 4 -1.2000000000000000e-01 2.0430541923092115e+01 5.9627173015395876e+01 2.0669487464231395e+01 -1 0 0
10244 1 2 2.3999999999999999e-01 2.0523413039870839e+01 5.7254187160201596e+01 2.4001989876826663e+01 -1 0 0
10306 1 4 -1.2000000000000000e-01 1.9292089065938399e+01 6.1517191796847321e+01 2.1219240343869863e+01 -1 0 0
10254 1 4 -1.2000000000000000e-01 1.9179758306933319e+01 5.9983265708028199e+01 2.4063374674837409e+01 -1 0 0
10245 1 4 -1.2000000000000000e-01 1.9159913178509388e+01 5.7172369198012085e+01 2.4333397546542518e+01 -1 0 0
10255 1 4 -1.2000000000000000e-01 2.1109918131402381e+01 6.1025417103661603e+01 2.4229582466800831e+01 -1 0 0
6799 1 4 -1.2000000000000000e-01 1.2072079461269676e+00 6.2725683463349959e+01 2.0912001421941632e+01 1 1 0
6798 1 4 -1.2000000000000000e-01 1.1690627237361386e+00 6.2689108570292547e+01 1.8791488115733834e+01 1 1 0
6797 1 2 2.3999999999999999e-01 1.0829570001686053e+00 6.3521559217125983e+01 1.9845940677728276e+01 1 1 0
6802 1 4 -1.2000000000000000e-01 3.3928442342287108e+00 6.3741152214860676e+01 1.9754071351440430e+01 1 1 0
6800 1 2 2.3999999999999999e-01 2.3008896417209321e+00 6.4529740090636835e+01 1.9798181457085864e+01 1 1 0
20574 1 4 -1.2000000000000000e-01 7.1264029621702969e+00 6.1984242743504659e+01 2.0959395888050786e+01 2 2 0
20575 1 4 -1.2000000000000000e-01 7.2609186388649345e+00 6.2032766523150073e+01 2.3135956478397080e+01 2 2 0
20573 1 2 2.3999999999999999e-01 8.0758360306570669e+00 6.1976805031431823e+01 2.2006904424765914e+01 2 2 0
20557 1 4 -1.2000000000000000e-01 1.2067277072128515e+01 6.1763289859261320e+01 1.9299677833658770e+01 2 2 0
20561 1 2 2.3999999999999999e-01 1.0591976293159084e+01 6.4470642261716293e+01 1.8542592374385521e+01 2 2 0
20565 1 4 -1.2000000000000000e-01 9.2241031918801788e+00 6.2571399178677183e+01 1.9163361992437594e+01 2 2 0
20564 1 2 2.3999999999999999e-01 9.5348195716574935e+00 6.3830379468670444e+01 1.9525883608533476e+01 2 2 0
20569 1 4 -1.2000000000000000e-01 1.0958921063997645e+01 6.3233435196655712e+01 2.1298453261083814e+01 2 2 0
20570 1 2 2.3999999999999999e-01 8.6559535185009633e+00 6.3377492393167771e+01 2.2115092509745946e+01 2 2 0
20567 1 2 2.3999999999999999e-01 9.7529060480628473e+00 6.3843234091740896e+01 2.1064536881386463e+01 2 2 0
20572 1 4 -1.2000000000000000e-01 9.1492998085479940e+00 6.3568717234881390e+01 2.3377333542942370e+01 2 2 0
20571 1 4 -1.2000000000000000e-01 7.7279744410490059e+00 6.4313153865942581e+01 2.2085505743588115e+01 2 2 0
20558 1 2 2.3999999999999999e-01 1.2039765981269476e+01 6.4116222126680967e+01 1.8702136546265049e+01 2 2 0
20566 1 4 -1.2000000000000000e-01 8.4358052888285311e+00 6.4677446859810189e+01 1.9227650306691555e+01 2 2 0
10304 1 2 2.3999999999999999e-01 1.8004681834864275e+01 6.1708174217429949e+01 2.0875456831128687e+01 -1 0 0
20560 1 4 -1.2000000000000000e-01 1.2476317977602998e+01 6.4476276500232458e+01 1.9923459991128912e+01 2 2 0
10300 1 4 -1.2000000000000000e-01 1.5642885571404653e+01 6.3233999356869418e+01 2.1370886714925895e+01 -1 0 0
10299 1 4 -1.2000000000000000e-01 1.6123178575559766e+01 6.3672581559310785e+01 1.9183108642682313e+01 -1 0 0
10298 1 2 2.3999999999999999e-01 1.6506120868542148e+01 6.3842828562528197e+01 2.0507994567234817e+01 -1 0 0
10301 1 2 2.3999999999999999e-01 1.7897040700094767e+01 6.3282801094555062e+01 2.0884834148572846e+01 -1 0 0
10302 1 4 -1.2000000000000000e-01 1.8117801142560477e+01 6.3468367682400476e+01 2.2234503298655905e+01 -1 0 0
14811 1 4 -1.2000000000000000e-01 1.4836790973538108e+01 6.3183415626139436e+01 2.4411255964097538e+01 0 1 0
10303 1 4 -1.2000000000000000e-01 1.8866947728063856e+01 6.4040516175843777e+01 2.0206287140364033e+01 -1 0 0
9757 1 4 -1.2000000000000000e-01 3.1173096920173555e+00 4.6849126474617215e+01 2.5135980265620525e+01 -1 0 0
9755 1 2 2.3999999999999999e-01 4.3012538088759555e+00 4.7397052403792749e+01 2.4922320564140126e+01 -1 0 0
9812 1 2 2.3999999999999999e-01 3.0233346765235825e-01 4.5340527473411825e+01 2.7362180568906172e+01 -1 0 0
9741 1 4 -1.2000000000000000e-01 2.8584917658835916e+00 4.7679100907971268e+01 2.9079692107531450e+01 -1 0 0
9750 1 4 -1.2000000000000000e-01 4.1801508630767250e+00 4.6033893512255680e+01 2.7687373096719039e+01 -1 0 0
9752 1 2 2.3999999999999999e-01 4.9002994112666478e+00 4.7823780258367087e+01 2.6315489310798174e+01 -1 0 0
9740 1 2 2.3999999999999999e-01 3.8348469832778607e+00 4.8053704167490743e+01 2.9974931552068931e+01 -1 0 0
9814 1 4 -1.2000000000000000e-01 6.3157320118569271e-01 4.6405352482402286e+01 2.8089499504778111e+01 -1 0 0
9749 1 2 2.3999999999999999e-01 5.2980142735643403e+00 4.6810846363137941e+01 2.7365020837692875e+01 -1 0 0
9807 1 4 -1.2000000000000000e-01 6.8720938077220817e-01 4.4960263623586307e+01 3.0466856811921545e+01 -1 0 0
9805 1 4 -1.2000000000000000e-01 2.8439972084072598e+00 4.4311062019352626e+01 2.8791041024238311e+01 -1 0 0
9813 1 4 -1.2000000000000000e-01 1.3645560906740033e+00 4.4817924009378466e+01 2.6684990410771402e+01 -1 0 0
9754 1 4 -1.2000000000000000e-01 3.8339476742606657e+00 4.8469339999862484e+01 2.6910703096517580e+01 -1 0 0
9806 1 2 2.3999999999999999e-01 6.4682452460765649e-01 4.3858679367229577e+01 2.9577799527446448e+01 -1 0 0
9743 1 2 2.3999999999999999e-01 5.1524853330089213e+00 4.8609356862957348e+01 2.9275853997721207e+01 -1 0 0
9760 1 4 -1.2000000000000000e-01 5.1668099332767330e+00 4.5220269500456574e+01 2.4708911776556967e+01 -1 0 0
9746 1 2 2.3999999999999999e-01 6.0183260143265338e+00 4.7446967264786608e+01 2.8528260471417745e+01 -1 0 0
9753 1 4 -1.2000000000000000e-01 5.9400809380826294e+00 4.8672430724182668e+01 2.6123052973913104e+01 -1 0 0
9803 1 2 2.3999999999999999e-01 2.0889380402547633e+00 4.3348025597740659e+01 2.9337649623519987e+01 -1 0 0
9744 1 4 -1.2000000000000000e-01 5.9130064408599816e+00 4.8974926825080864e+01 3.0303018059193558e+01 -1 0 0
9817 1 4 -1.2000000000000000e-01 1.3438919563957732e-01 4.6933431840349826e+01 2.5577450843698230e+01 -1 0 0
9798 1 4 -1.2000000000000000e-01 4.7003834653910967e+00 4.3631177888886235e+01 3.0360051815196936e+01 -1 0 0
13330 1 4 -1.2000000000000000e-01 1.0868247732454202e+01 4.7301013608778739e+01 2.4445657386546305e+01 0 0 0
9751 1 4 -1.2000000000000000e-01 6.1625767179220645e+00 4.5916562026088933e+01 2.6866591240986850e+01 -1 0 0
9747 1 4 -1.2000000000000000e-01 6.2850291302500683e+00 4.6479558651276328e+01 2.9378038875842787e+01 -1 0 0
9762 1 4 -1.2000000000000000e-01 7.4098415010026057e+00 4.6852067198037311e+01 2.4535192149441439e+01 -1 0 0
13329 1 4 -1.2000000000000000e-01 1.0735895328414312e+01 4.8085611307505978e+01 2.6479039399918740e+01 0 0 0
13314 1 4 -1.2000000000000000e-01 1.1541279299960888e+01 4.5076376124599840e+01 2.9794521754281689e+01 0 0 0
9771 1 4 -1.2000000000000000e-01 7.4700255224333834e+00 4.3977943346846949e+01 2.5215140969348798e+01 -1 0 0
13328 1 2 2.3999999999999999e-01 1.1437509080611402e+01 4.8167160449385122e+01 2.5302652112936649e+01 0 0 0
13306 1 4 -1.2000000000000000e-01 9.5489329115785839e+00 4.6509016629100898e+01 2.9758111165846547e+01 0 0 0
9748 1 4 -1.2000000000000000e-01 7.3395216639831640e+00 4.7793640888133552e+01 2.8101327514119234e+01 -1 0 0
13320 1 4 -1.2000000000000000e-01 1.1416546078923719e+01 4.5534623537451985e+01 2.7231220397576287e+01 0 0 0
13318 1 4 -1.2000000000000000e-01 1.2267961812648656e+01 4.7682267697906617e+01 2.8563732621393761e+01 0 0 0
10570 1 4 -1.2000000000000000e-01 1.8247670511069391e+01 4.3592989163621191e+01 2.4873054041230890e+01 -1 0 0
13313 1 2 2.3999999999999999e-01 1.2650303717207544e+01 4.5802114409507290e+01 2.9932880144956485e+01 0 0 0
13319 1 2 2.3999999999999999e-01 1.2791021344811307e+01 4.5744831805235187e+01 2.7356780669780061e+01 0 0 0
13316 1 2 2.3999999999999999e-01 1.3001910951538186e+01 4.6570312196640508e+01 2.8655314264384110e+01 0 0 0
13323 1 4 -1.2000000000000000e-01 1.2760637343030913e+01 4.5440258114332146e+01 2.4992874325859869e+01 0 0 0
13325 1 2 2.3999999999999999e-01 1.2901147358686075e+01 4.7773922465174167e+01 2.5583649987499829e+01 0 0 0
13324 1 4 -1.2000000000000000e-01 1.4684217546863307e+01 4.6243433002460819e+01 2.5938147777595631e+01 0 0 0
13322 1 2 2.3999999999999999e-01 1.3305933397086605e+01 4.6275136195014404e+01 2.5968416336010005e+01 0 0 0
13317 1 4 -1.2000000000000000e-01 1.4340753663448915e+01 4.6873019076748903e+01 2.8744702990303480e+01 0 0 0
13321 1 4 -1.2000000000000000e-01 1.3393103796324157e+01 4.4572956989944693e+01 2.7551257751880346e+01 0 0 0
10560 1 4 -1.2000000000000000e-01 1.8050727142474493e+01 4.4958636869907984e+01 2.8813168967156535e+01 -1 0 0
10559 1 2 2.3999999999999999e-01 1.7436903713155534e+01 4.3761385851456723e+01 2.9014187441947858e+01 -1 0 0
10563 1 4 -1.2000000000000000e-01 1.6534716001764373e+01 4.3419769335242108e+01 2.6771435645344898e+01 -1 0 0
10561 1 4 -1.2000000000000000e-01 1.6139359952341504e+01 4.4064391027297958e+01 2.9264292837534072e+01 -1 0 0
13315 1 4 -1.2000000000000000e-01 1.3582438639858847e+01 4.4887718519954888e+01 3.0226138546974440e+01 0 0 0
13327 1 4 -1.2000000000000000e-01 1.3353882937257646e+01 4.8602135454500349e+01 2.6570358232836647e+01 0 0 0
10211 1 2 2.3999999999999999e-01 2.1494321900573695e+01 4.6943894185887373e+01 2.8146599023987818e+01 -1 0 0
10214 1 2 2.3999999999999999e-01 2.0562733660117701e+01 4.7559187732498138e+01 2.7066167186866888e+01 -1 0 0
10215 1 4 -1.2000000000000000e-01 1.9233853287613748e+01 4.7631356721554873e+01 2.7613544139512495e+01 -1 0 0
10216 1 4 -1.2000000000000000e-01 2.0449224650515486e+01 4.6638225759341893e+01 2.6096901819849439e+01 -1 0 0
10212 1 4 -1.2000000000000000e-01 2.0910289104611998e+01 4.5819045061383953e+01 2.8695532892099891e+01 -1 0 0
10567 1 4 -1.2000000000000000e-01 1.9482768506161630e+01 4.3902099257467235e+01 2.7099337137017208e+01 -1 0 0
10210 1 4 -1.2000000000000000e-01 2.0730133121377431e+01 4.8319983970211410e+01 2.9932976580839920e+01 -1 0 0
10217 1 2 2.3999999999999999e-01 2.0939069286511366e+01 4.8898810862171331e+01 2.6455735273798012e+01 -1 0 0
10219 1 4 -1.2000000000000000e-01 1.9935259128328870e+01 4.9019675932739808e+01 2.5543449413991851e+01 -1 0 0
9736 1 4 -1.2000000000000000e-01 2.6179058111340430e+00 5.0399483690148038e+01 2.8961207114735323e+01 -1 0 0
9745 1 4 -1.2000000000000000e-01 4.9479749471175802e+00 4.9744123863103582e+01 2.8514030244546056e+01 -1 0 0
9841 1 4 -1.2000000000000000e-01 1.6117320385323949e-01 5.4209975775918736e+01 2.7777855273402050e+01 -1 0 0
20602 1 4 -1.2000000000000000e-01 4.3292812614592586e+00 5.2800772881162700e+01 2.6503886453530008e+01 2 2 0
20605 1 4 -1.2000000000000000e-01 5.0018004580651212e+00 5.3216046492075144e+01 2.8864415084757681e+01 2 2 0
20600 1 2 2.3999999999999999e-01 5.3477360956576696e+00 5.3595400367164771e+01 2.6787668068066125e+01 2 2 0
20597 1 2 2.3999999999999999e-01 5.5279843749460342e+00 5.4502254590505018e+01 2.5492795008770809e+01 2 2 0
20603 1 2 2.3999999999999999e-01 5.1911251678477957e+00 5.4351622531481979e+01 2.8139104982526160e+01 2 2 0
20598 1 4 -1.2000000000000000e-01 4.2457331700043257e+00 5.4683745394862001e+01 2.4985506513724193e+01 2 2 0
20607 1 4 -1.2000000000000000e-01 2.8285513289749584e+00 5.4771540908150619e+01 2.8082135013592342e+01 2 2 0
9732 1 4 -1.2000000000000000e-01 1.4408398163298111e+00 5.2250560166873200e+01 3.0221818891930027e+01 -1 0 0
9734 1 2 2.3999999999999999e-01 2.8153505304877364e+00 5.0395672642904785e+01 3.0321878218537105e+01 -1 0 0
20606 1 2 2.3999999999999999e-01 4.0237838852856722e+00 5.5377723301809041e+01 2.8371415938392772e+01 2 2 0
13331 1 2 2.3999999999999999e-01 1.1157603197533989e+01 4.9561051929047231e+01 2.4681815309785176e+01 0 0 0
20595 1 4 -1.2000000000000000e-01 7.6031660082349335e+00 5.3803977030673089e+01 2.4803852122917654e+01 2 2 0
13338 1 4 -1.2000000000000000e-01 1.1017539195315832e+01 5.0026133211792484e+01 2.7872957730004032e+01 0 0 0
13339 1 4 -1.2000000000000000e-01 9.1865961037430370e+00 5.0548900266324885e+01 2.6614884466752422e+01 0 0 0
13335 1 4 -1.2000000000000000e-01 1.0856880301127635e+01 5.1891406358018401e+01 2.4897053392360128e+01 0 0 0
13337 1 2 2.3999999999999999e-01 1.0473511097765918e+01 5.0901971290008099e+01 2.6927502523767568e+01 0 0 0
13334 1 2 2.3999999999999999e-01 1.1294825962296533e+01 5.0834817246850882e+01 2.5613645264133805e+01 0 0 0
20601 1 4 -1.2000000000000000e-01 6.4835211338870495e+00 5.2814717787422012e+01 2.6902075605753343e+01 2 2 0
13342 1 4 -1.2000000000000000e-01 9.4550637247558260e+00 5.2984876123354816e+01 2.6941278118215216e+01 0 0 0
13340 1 2 2.3999999999999999e-01 1.0407211531059879e+01 5.2317340469266718e+01 2.7616213956308826e+01 0 0 0
13341 1 4 -1.2000000000000000e-01 9.8746496678558007e+00 5.1983944036586863e+01 2.8835974205447780e+01 0 0 0
13351 1 4 -1.2000000000000000e-01 9.2143109756269546e+00 5.4869366710169501e+01 2.8752962625752346e+01 0 0 0
13346 1 2 2.3999999999999999e-01 1.1586089804910101e+01 5.4111531955124171e+01 2.9006439054166428e+01 0 0 0
13343 1 2 2.3999999999999999e-01 1.1689796716184567e+01 5.3109259759913513e+01 2.7815808616959551e+01 0 0 0
13344 1 4 -1.2000000000000000e-01 1.2083903682722511e+01 5.3672248517936275e+01 2.6650299286635789e+01 0 0 0
13348 1 4 -1.2000000000000000e-01 1.1373433168782508e+01 5.3521859913450747e+01 3.0207563352257065e+01 0 0 0
20604 1 4 -1.2000000000000000e-01 6.4594143411027467e+00 5.4851919104050083e+01 2.8495497497594055e+01 2 2 0
13353 1 4 -1.2000000000000000e-01 1.0297489795504273e+01 5.5384847613282673e+01 2.6396823817195422e+01 0 0 0
13349 1 2 2.3999999999999999e-01 1.0546138354072166e+01 5.5241693727885107e+01 2.8758924661162681e+01 0 0 0
10452 1 4 -1.2000000000000000e-01 1.5719952263624020e+01 5.0578835151601233e+01 2.5013620396720800e+01 -1 0 0
13345 1 4 -1.2000000000000000e-01 1.2648381312396772e+01 5.2143522306501140e+01 2.8138445396359092e+01 0 0 0
10458 1 4 -1.2000000000000000e-01 1.8294816773260994e+01 5.3310217474393809e+01 2.4977166392948565e+01 -1 0 0
13336 1 4 -1.2000000000000000e-01 1.2645738208597173e+01 5.1181169590508311e+01 2.5749379517286169e+01 0 0 0
10454 1 2 2.3999999999999999e-01 1.5789444624283281e+01 5.3010631700465794e+01 2.5104951154425262e+01 -1 0 0
10455 1 4 -1.2000000000000000e-01 1.4851448403522657e+01 5.2816672917700281e+01 2.6070103452324705e+01 -1 0 0
10457 1 2 2.3999999999999999e-01 1.7152713987376710e+01 5.3156534936210676e+01 2.5830258319168646e+01 -1 0 0
10464 1 4 -1.2000000000000000e-01 1.5818813411192789e+01 5.3445562995107061e+01 2.8545363017284306e+01 -1 0 0
13347 1 4 -1.2000000000000000e-01 1.2808750111673749e+01 5.4701942985071106e+01 2.9200353522202118e+01 0 0 0
10463 1 2 2.3999999999999999e-01 1.6323488014580146e+01 5.4600534139118530e+01 2.7953595414571975e+01 -1 0 0
10459 1 4 -1.2000000000000000e-01 1.7404554752314354e+01 5.1973762595822677e+01 2.6463947231027682e+01 -1 0 0
10460 1 2 2.3999999999999999e-01 1.7335637011124977e+01 5.4318531105581080e+01 2.6853004140158244e+01 -1 0 0
10466 1 2 2.3999999999999999e-01 1.6875108811737530e+01 5.5381291662342200e+01 2.9207398718323230e+01 -1 0 0
10467 1 4 -1.2000000000000000e-01 1.7483646745440236e+01 5.4410482380123845e+01 2.9960785460681969e+01 -1 0 0
10461 1 4 -1.2000000000000000e-01 1.7715927212184070e+01 5.5469503930872520e+01 2.6095249407397226e+01 -1 0 0
10465 1 4 -1.2000000000000000e-01 1.5262960108228492e+01 5.5259369561264279e+01 2.7380156919906877e+01 -1 0 0
10462 1 4 -1.2000000000000000e-01 1.8459688587083310e+01 5.3928495809988185e+01 2.7502714707020885e+01 -1 0 0
10242 1 4 -1.2000000000000000e-01 2.0722992546960960e+01 5.5107743310238483e+01 2.4731915556441901e+01 -1 0 0
10218 1 4 -1.2000000000000000e-01 2.0759372474153739e+01 4.9873204683677514e+01 2.7397374682145720e+01 -1 0 0
10228 1 4 -1.2000000000000000e-01 2.0988258428147500e+01 5.1835069577377773e+01 2.5507722790449709e+01 -1 0 0
20629 1 4 -1.2000000000000000e-01 3.2966020879386820e-01 6.1145261748472663e+01 2.5945622702915891e+01 2 2 0
20628 1 4 -1.2000000000000000e-01 1.7212697485948971e+00 6.0172741495339181e+01 2.4663042138697410e+01 2 2 0
20623 1 4 -1.2000000000000000e-01 5.8133505408128550e-01 6.0313899581859097e+01 2.8640999375676731e+01 2 2 0
20614 1 4 -1.2000000000000000e-01 1.8019292757953240e+00 5.5593725035178672e+01 3.0213485353379369e+01 2 2 0
20609 1 2 2.3999999999999999e-01 4.0715726660058573e+00 5.6215502273561746e+01 2.9708271463145863e+01 2 2 0
20632 1 4 -1.2000000000000000e-01 1.1583646083654022e+00 5.7670997649943871e+01 2.5681485747781952e+01 2 2 0
20608 1 4 -1.2000000000000000e-01 4.1718818429364157e+00 5.6407801330150861e+01 2.7495279646397389e+01 2 2 0
20612 1 2 2.3999999999999999e-01 2.6457365348791164e+00 5.6668246194260981e+01 3.0130885909029978e+01 2 2 0
20617 1 4 -1.2000000000000000e-01 1.8487998910122263e+00 5.7603248418211969e+01 2.8027766573928304e+01 2 2 0
20630 1 2 2.3999999999999999e-01 2.2881313398078737e-01 5.8727494648837201e+01 2.5851345091181653e+01 2 2 0
20627 1 2 2.3999999999999999e-01 1.0953934273253869e+00 6.0018701954149684e+01 2.5893444457008030e+01 2 2 0
20625 1 4 -1.2000000000000000e-01 3.1555323763848082e+00 5.9234981692646322e+01 2.6672739714601498e+01 2 2 0
20615 1 2 2.3999999999999999e-01 1.8847569191745484e+00 5.7880076674495221e+01 2.9353254543974895e+01 2 2 0
20624 1 2 2.3999999999999999e-01 2.2314350193305108e+00 6.0177624253140195e+01 2.6900641666358013e+01 2 2 0
20619 1 4 -1.2000000000000000e-01 3.8867938489290448e+00 5.9381448935926571e+01 2.9187839352896063e+01 2 2 0
20618 1 2 2.3999999999999999e-01 2.5489227780463501e+00 5.9283878299666618e+01 2.9420296449410387e+01 2 2 0
20621 1 2 2.3999999999999999e-01 1.9017067813738042e+00 6.0312860317258661e+01 2.8441893195519196e+01 2 2 0
20616 1 4 -1.2000000000000000e-01 5.8714500301966788e-01 5.7881963815203505e+01 2.9794717425013737e+01 2 2 0
13369 1 4 -1.2000000000000000e-01 5.6375655085653102e+00 6.0972824740918369e+01 2.7084735972173146e+01 0 0 0
20622 1 4 -1.2000000000000000e-01 2.3558712971754203e+00 6.1490986504905628e+01 2.8880782004792106e+01 2 2 0
20626 1 4 -1.2000000000000000e-01 2.8373433751723476e+00 6.1388319871630877e+01 2.6650941030404706e+01 2 2 0
20610 1 4 -1.2000000000000000e-01 4.9635491023837996e+00 5.7246387858624992e+01 2.9870977182975267e+01 2 2 0
20599 1 4 -1.2000000000000000e-01 6.0219894923688564e+00 5.5682749454223440e+01 2.5942787929426093e+01 2 2 0
13352 1 2 2.3999999999999999e-01 1.0575138450979711e+01 5.6133410658756340e+01 2.7514628627136801e+01 0 0 0
13356 1 4 -1.2000000000000000e-01 8.2967354007255381e+00 5.6771367064308109e+01 2.7195346915935556e+01 0 0 0
13365 1 4 -1.2000000000000000e-01 6.7891846956750150e+00 5.9169496943979283e+01 2.8719897514109636e+01 0 0 0
13366 1 4 -1.2000000000000000e-01 7.5374283899327184e+00 5.9287544784793042e+01 2.6613649636817165e+01 0 0 0
13355 1 2 2.3999999999999999e-01 9.5529876852700060e+00 5.7338214722150333e+01 2.7397427381787033e+01 0 0 0
13358 1 2 2.3999999999999999e-01 9.5354927860658147e+00 5.8367002041305881e+01 2.8549589212799528e+01 0 0 0
13361 1 2 2.3999999999999999e-01 9.0041951266260121e+00 5.9808289883856411e+01 2.8282709735256862e+01 0 0 0
13364 1 2 2.3999999999999999e-01 7.5275407483580468e+00 5.9909403680333988e+01 2.7851063877528780e+01 0 0 0
13357 1 4 -1.2000000000000000e-01 9.8585395191520568e+00 5.7899371177062179e+01 2.6135771555530020e+01 0 0 0
13362 1 4 -1.2000000000000000e-01 9.6879885023183974e+00 6.0357865538585465e+01 2.7233858242740503e+01 0 0 0
13359 1 4 -1.2000000000000000e-01 1.0848772656453056e+01 5.8603118375939715e+01 2.8727980565903582e+01 0 0 0
13360 1 4 -1.2000000000000000e-01 8.9685526605035957e+00 5.7831704082505368e+01 2.9713770785794487e+01 0 0 0
13363 1 4 -1.2000000000000000e-01 9.2647311686046212e+00 6.0525043809405318e+01 2.9371542600752484e+01 0 0 0
13367 1 2 2.3999999999999999e-01 6.8332843497123212e+00 6.1290641796714944e+01 2.7710644458394714e+01 0 0 0
13350 1 4 -1.2000000000000000e-01 1.0766552895785221e+01 5.6010623880212293e+01 2.9888092095842719e+01 0 0 0
13354 1 4 -1.2000000000000000e-01 1.1884193022851260e+01 5.6429319069735641e+01 2.7314502555907023e+01 0 0 0
14800 1 4 -1.2000000000000000e-01 1.1883165913576635e+01 5.9118335580422603e+01 2.4656631550925997e+01 0 1 0
10468 1 4 -1.2000000000000000e-01 1.5760165076807096e+01 5.5766456080280527e+01 2.9877673963352137e+01 -1 0 0
14809 1 4 -1.2000000000000000e-01 1.2767464862777089e+01 6.1477452098742475e+01 2.4653873845999126e+01 0 1 0
14798 1 2 2.3999999999999999e-01 1.3147229247736361e+01 5.8582479304512894e+01 2.4574823719297999e+01 0 1 0
14805 1 4 -1.2000000000000000e-01 1.5597649788658895e+01 6.0605265122097116e+01 2.4837451620940541e+01 0 1 0
14799 1 4 -1.2000000000000000e-01 1.3054163188980109e+01 5.7217274898897649e+01 2.4804207917450363e+01 0 1 0
14802 1 4 -1.2000000000000000e-01 1.5189636594662447e+01 5.8212622291139802e+01 2.5845449934866721e+01 0 1 0
14801 1 2 2.3999999999999999e-01 1.4072442854061711e+01 5.9050095326686638e+01 2.5771064545342050e+01 0 1 0
14803 1 4 -1.2000000000000000e-01 1.3417998316871682e+01 5.8777336016562174e+01 2.6938092834316009e+01 0 1 0
10470 1 4 -1.2000000000000000e-01 1.6972984392329465e+01 5.7590475629135000e+01 2.8274223308664517e+01 -1 0 0
14804 1 2 2.3999999999999999e-01 1.4638246944603123e+01 6.0470034207094415e+01 2.5763022699301821e+01 0 1 0
14806 1 4 -1.2000000000000000e-01 1.5252910499353208e+01 6.0605527450041620e+01 2.6960923527472339e+01 0 1 0
10469 1 2 2.3999999999999999e-01 1.7804960594711329e+01 5.6712641981349556e+01 2.8918441362588627e+01 -1 0 0
10257 1 4 -1.2000000000000000e-01 1.8191231516347607e+01 6.0914717333150911e+01 2.6198360789521622e+01 -1 0 0
10472 1 2 2.3999999999999999e-01 1.8389532818817163e+01 5.7483885361727751e+01 3.0187128330800519e+01 -1 0 0
14807 1 2 2.3999999999999999e-01 1.3618147697167991e+01 6.1603309024392836e+01 2.5674068718446335e+01 0 1 0
14808 1 4 -1.2000000000000000e-01 1.2861221480780715e+01 6.1408918799962123e+01 2.6803661282780144e+01 0 1 0
10485 1 4 -1.2000000000000000e-01 1.7265035454355338e+01 6.0803476859372765e+01 3.0322135801816778e+01 -1 0 0
10249 1 4 -1.2000000000000000e-01 2.1325007503369321e+01 5.7106763144068566e+01 2.6191920639160696e+01 -1 0 0
10251 1 4 -1.2000000000000000e-01 2.1404378738875405e+01 5.9532634429790129e+01 2.6782604935436350e+01 -1 0 0
10476 1 4 -1.2000000000000000e-01 1.9029970547193528e+01 5.9487034772665659e+01 2.9068283896668934e+01 -1 0 0
10471 1 4 -1.2000000000000000e-01 1.8867966124254558e+01 5.6439071475118887e+01 2.8113126028500510e+01 -1 0 0
10252 1 4 -1.2000000000000000e-01 1.9513157649515783e+01 5.8663025066303412e+01 2.6524840273294011e+01 -1 0 0
10253 1 2 2.3999999999999999e-01 2.0081683312860008e+01 6.0461974337501168e+01 2.4944599800020850e+01 -1 0 0
10250 1 2 2.3999999999999999e-01 2.0508793982927774e+01 5.9177325270192064e+01 2.5839183532448654e+01 -1 0 0
10247 1 2 2.3999999999999999e-01 2.1235068340520556e+01 5.7972080097656395e+01 2.5169512557565053e+01 -1 0 0
10477 1 4 -1.2000000000000000e-01 2.0656924237235586e+01 5.8053873992671306e+01 2.9481198222491528e+01 -1 0 0
10475 1 2 2.3999999999999999e-01 1.9449788642823382e+01 5.8581794976677187e+01 2.9938443202627134e+01 -1 0 0
10256 1 2 2.3999999999999999e-01 1.9287969817715823e+01 6.1537125536241554e+01 2.5709375768936109e+01 -1 0 0
13378 1 4 -1.2000000000000000e-01 5.3867774605494390e+00 6.3565882174657354e+01 2.8587591163621234e+01 0 0 0
13376 1 2 2.3999999999999999e-01 6.0798406327020684e+00 6.4474727834237413e+01 2.7815758400230202e+01 0 0 0
13374 1 4 -1.2000000000000000e-01 5.6565453606064677e+00 6.3307637366359756e+01 2.5777378891335545e+01 0 0 0
13368 1 4 -1.2000000000000000e-01 6.7582553450686751e+00 6.1674706184539424e+01 2.9023147023426503e+01 0 0 0
13373 1 2 2.3999999999999999e-01 6.6559355808822209e+00 6.3658684607414223e+01 2.6614417133461664e+01 0 0 0
13371 1 4 -1.2000000000000000e-01 7.9059550101353953e+00 6.1897054758034010e+01 2.5673280457549470e+01 0 0 0
13370 1 2 2.3999999999999999e-01 7.5177833451837115e+00 6.2405733556394786e+01 2.6907400603888760e+01 0 0 0
13372 1 4 -1.2000000000000000e-01 8.6769024196035396e+00 6.2772715067717705e+01 2.7567043031469844e+01 0 0 0
13375 1 4 -1.2000000000000000e-01 7.5422014636410761e+00 6.4487721267677557e+01 2.5970042630660100e+01 0 0 0
14825 1 2 2.3999999999999999e-01 1.1186936554587493e+01 6.4609598535285187e+01 2.9818652808603648e+01 0 1 0
14826 1 4 -1.2000000000000000e-01 1.1172287889433473e+01 6.3221441255545948e+01 2.9694272263853776e+01 0 1 0
14817 1 4 -1.2000000000000000e-01 1.1499535611861424e+01 6.3513697280745482e+01 2.6972728041929773e+01 0 1 0
14814 1 4 -1.2000000000000000e-01 1.2369744832164196e+01 6.4029513452512830e+01 2.4777944978706358e+01 0 1 0
14816 1 2 2.3999999999999999e-01 1.2493344122448992e+01 6.4466530230023778e+01 2.7015599524194457e+01 0 1 0
14813 1 2 2.3999999999999999e-01 1.3304323548101694e+01 6.4247514097941689e+01 2.5737527833238076e+01 0 1 0
14810 1 2 2.3999999999999999e-01 1.4246126742671127e+01 6.3021572519497717e+01 2.5637234267096382e+01 0 1 0
14812 1 4 -1.2000000000000000e-01 1.5292949646724047e+01 6.3136108759792627e+01 2.6527473526545130e+01 0 1 0
14821 1 4 -1.2000000000000000e-01 1.3725760466031833e+01 6.3305740911696759e+01 2.8652043674232324e+01 0 1 0
14819 1 2 2.3999999999999999e-01 1.3321536706130862e+01 6.4554265754733919e+01 2.8396548089757893e+01 0 1 0
10260 1 4 -1.2000000000000000e-01 2.0041747254680551e+01 6.1662971352746482e+01 2.7957469862330996e+01 -1 0 0
10258 1 4 -1.2000000000000000e-01 1.8789493164156582e+01 6.2460983230661171e+01 2.4781549018871583e+01 -1 0 0
10261 1 4 -1.2000000000000000e-01 1.9062890858418704e+01 6.3371807623797707e+01 2.6970251822330397e+01 -1 0 0
10259 1 2 2.3999999999999999e-01 1.9910997861557323e+01 6.2367440129967953e+01 2.6779050968761219e+01 -1 0 0
10262 1 2 2.3999999999999999e-01 2.1277617944225749e+01 6.3078781663140283e+01 2.6471018039279997e+01 -1 0 0
10263 1 4 -1.2000000000000000e-01 2.1125619848470691e+01 6.3619758115579522e+01 2.5216203300643585e+01 -1 0 0
9742 1 4 -1.2000000000000000e-01 4.1621068471623044e+00 4.6921734119213767e+01 3.0651476419219509e+01 -1 0 0
9737 1 2 2.3999999999999999e-01 3.1546224939997898e+00 4.9026466470908389e+01 3.0961135402140474e+01 -1 0 0
9738 1 4 -1.2000000000000000e-01 2.0142260912694954e+00 4.8317116099198657e+01 3.1384492705917207e+01 -1 0 0
9801 1 4 -1.2000000000000000e-01 2.3562120480293212e+00 4.3475062199059536e+01 3.1749825447910030e+01 -1 0 0
9739 1 4 -1.2000000000000000e-01 3.9820206656912798e+00 4.9133385897774431e+01 3.2069988931118679e+01 -1 0 0
13297 1 4 -1.2000000000000000e-01 6.7660047628347932e+00 4.5300469722046898e+01 3.3735404642765978e+01 0 0 0
13304 1 2 2.3999999999999999e-01 9.7617398166892535e+00 4.6982697910998731e+01 3.1113732346543856e+01 0 0 0
13302 1 4 -1.2000000000000000e-01 8.0059442504037257e+00 4.5674373554976356e+01 3.1560762087742468e+01 0 0 0
13305 1 4 -1.2000000000000000e-01 8.9358132653849562e+00 4.8072392929085730e+01 3.1193764510939996e+01 0 0 0
13301 1 2 2.3999999999999999e-01 9.2361304526951216e+00 4.5764106299575189e+01 3.2077478782112095e+01 0 0 0
13300 1 4 -1.2000000000000000e-01 8.7733632431180073e+00 4.7309257988207030e+01 3.3827163759665922e+01 0 0 0
13298 1 2 2.3999999999999999e-01 9.1162888941843931e+00 4.5983571667886729e+01 3.3655534067671155e+01 0 0 0
13299 1 4 -1.2000000000000000e-01 1.0280357103749211e+01 4.5711603937649080e+01 3.4191196758677933e+01 0 0 0
13307 1 2 2.3999999999999999e-01 1.1205235487479897e+01 4.7602359883433095e+01 3.1423026245008401e+01 0 0 0
13296 1 4 -1.2000000000000000e-01 7.9444972130032125e+00 4.5408270878192674e+01 3.5598373053523162e+01 0 0 0
13295 1 2 2.3999999999999999e-01 7.9905981828380517e+00 4.5026513770582419e+01 3.4316045009016293e+01 0 0 0
13303 1 4 -1.2000000000000000e-01 9.7997632463831454e+00 4.4594633359372949e+01 3.1817888977478830e+01 0 0 0
13308 1 4 -1.2000000000000000e-01 1.1232898267254672e+01 4.7986183248034919e+01 3.2696152069395950e+01 0 0 0
13309 1 4 -1.2000000000000000e-01 1.1579735673329818e+01 4.8723166543315351e+01 3.0673744427420765e+01 0 0 0
13292 1 2 2.3999999999999999e-01 8.2662074000550589e+00 4.3458479322745738e+01 3.4241196126882699e+01 0 0 0
13290 1 4 -1.2000000000000000e-01 1.0711716834524212e+01 4.3361360692612145e+01 3.4081257093118680e+01 0 0 0
13311 1 4 -1.2000000000000000e-01 1.2284263774169572e+01 4.5679693720360902e+01 3.2204961122883162e+01 0 0 0
13291 1 4 -1.2000000000000000e-01 9.8160412888426762e+00 4.3272945215943331e+01 3.6080272820086293e+01 0 0 0
13310 1 2 2.3999999999999999e-01 1.2412131554330548e+01 4.6628439514861434e+01 3.1253819586444649e+01 0 0 0
13312 1 4 -1.2000000000000000e-01 1.3583743093877533e+01 4.7339661945356589e+01 3.1515928243149805e+01 0 0 0
10551 1 4 -1.2000000000000000e-01 1.6756578018472116e+01 4.5652878964350350e+01 3.1651324085836617e+01 -1 0 0
10542 1 4 -1.2000000000000000e-01 1.7114574576456672e+01 4.7253945167461090e+01 3.5475441979423465e+01 -1 0 0
10548 1 4 -1.2000000000000000e-01 1.6083102277619503e+01 4.5159884189132065e+01 3.4170791706369698e+01 -1 0 0
10547 1 2 2.3999999999999999e-01 1.7325707967587832e+01 4.4786687841183699e+01 3.3818127835478890e+01 -1 0 0
10550 1 2 2.3999999999999999e-01 1.7110433887781120e+01 4.4493626127686042e+01 3.2274430979124418e+01 -1 0 0
10549 1 4 -1.2000000000000000e-01 1.7620603784600675e+01 4.3599230855599956e+01 3.4403242393051627e+01 -1 0 0
10552 1 4 -1.2000000000000000e-01 1.6058139848468539e+01 4.3610380878549847e+01 3.2204983995656661e+01 -1 0 0
10543 1 4 -1.2000000000000000e-01 1.7866035274714932e+01 4.5456159004320746e+01 3.6452705170169999e+01 -1 0 0
10541 1 2 2.3999999999999999e-01 1.8186887346720038e+01 4.6410321643910727e+01 3.5593302751290466e+01 -1 0 0
10553 1 2 2.3999999999999999e-01 1.8305797681661911e+01 4.3835610689839442e+01 3.1555615197628281e+01 -1 0 0
10546 1 4 -1.2000000000000000e-01 1.8463284299677980e+01 4.6844139626585516e+01 3.3381705527046876e+01 -1 0 0
10544 1 2 2.3999999999999999e-01 1.8417356168477884e+01 4.5801258952371420e+01 3.4194877719960878e+01 -1 0 0
10555 1 4 -1.2000000000000000e-01 1.9068861260936977e+01 4.4856923810174528e+01 3.1160938830974622e+01 -1 0 0
10538 1 2 2.3999999999999999e-01 1.9437167706960029e+01 4.7010242899535321e+01 3.6326601263104884e+01 -1 0 0
10535 1 2 2.3999999999999999e-01 2.0191584487114874e+01 4.8316250971844070e+01 3.5790131552746999e+01 -1 0 0
10537 1 4 -1.2000000000000000e-01 2.1070414528579512e+01 4.7930908031471184e+01 3.4761583305392797e+01 -1 0 0
10545 1 4 -1.2000000000000000e-01 1.9647269208277628e+01 4.5280287064877065e+01 3.4052534484065085e+01 -1 0 0
10540 1 4 -1.2000000000000000e-01 2.0458193716127720e+01 4.6095600361639967e+01 3.6529370231960193e+01 -1 0 0
9735 1 4 -1.2000000000000000e-01 3.8765289021759468e+00 5.1173248483107237e+01 3.0533997370056706e+01 -1 0 0
9733 1 4 -1.2000000000000000e-01 4.8337260224808737e-01 5.0273724770784753e+01 3.0630606971409058e+01 -1 0 0
9729 1 4 -1.2000000000000000e-01 2.0706674615466807e+00 5.0409249061322988e+01 3.3157412762916685e+01 -1 0 0
9725 1 2 2.3999999999999999e-01 3.0993967141971968e-01 5.1969086207255785e+01 3.3184333939320339e+01 -1 0 0
9726 1 4 -1.2000000000000000e-01 7.3597003565944841e-01 5.2338837078120413e+01 3.4376091417546277e+01 -1 0 0
9728 1 2 2.3999999999999999e-01 1.5660393776567028e+00 5.1432091098894510e+01 3.2436193095829658e+01 -1 0 0
9731 1 2 2.3999999999999999e-01 1.5161412265830831e+00 5.1070915208345319e+01 3.0912476206499221e+01 -1 0 0
9730 1 4 -1.2000000000000000e-01 2.4575324852909257e+00 5.2498888070172498e+01 3.2567647812391222e+01 -1 0 0
14869 1 4 -1.2000000000000000e-01 4.4367847042735225e+00 5.4132004615448679e+01 3.5096168858673991e+01 0 1 0
14871 1 4 -1.2000000000000000e-01 2.0758102493345785e+00 5.4851029958998360e+01 3.4985745123080925e+01 0 1 0
14867 1 2 2.3999999999999999e-01 3.9649667658030103e+00 5.4852220185383011e+01 3.6132414943190945e+01 0 1 0
20611 1 4 -1.2000000000000000e-01 4.4373723329110293e+00 5.5285196210763210e+01 3.0588622127184632e+01 2 2 0
14859 1 4 -1.2000000000000000e-01 7.6574765136202076e+00 5.5189088906499819e+01 3.5613424784653894e+01 0 1 0
10516 1 4 -1.2000000000000000e-01 1.3820435352431714e+01 5.4120596771869501e+01 3.3098994710736363e+01 -1 0 0
10527 1 4 -1.2000000000000000e-01 1.6788421772599673e+01 5.0714570967796917e+01 3.5239700287510203e+01 -1 0 0
10519 1 4 -1.2000000000000000e-01 1.5178690739632573e+01 5.2639626249481999e+01 3.4859161517480736e+01 -1 0 0
10518 1 4 -1.2000000000000000e-01 1.6025076800098290e+01 5.2595807425019856e+01 3.2816959410180154e+01 -1 0 0
10517 1 2 2.3999999999999999e-01 1.5907143145989581e+01 5.3331017869625498e+01 3.3907482239529379e+01 -1 0 0
10520 1 2 2.3999999999999999e-01 1.7310681122212618e+01 5.3675263045291182e+01 3.4544020926905510e+01 -1 0 0
10522 1 4 -1.2000000000000000e-01 1.8034110592535537e+01 5.4412491437106880e+01 3.3683367100476509e+01 -1 0 0
10526 1 2 2.3999999999999999e-01 1.7732963434921199e+01 5.1377314685137961e+01 3.5925234894346168e+01 -1 0 0
10514 1 2 2.3999999999999999e-01 1.5025038652423993e+01 5.4535925402220755e+01 3.3511859792445627e+01 -1 0 0
10523 1 2 2.3999999999999999e-01 1.8251400299778709e+01 5.2438015241557814e+01 3.5000139817947293e+01 -1 0 0
10521 1 4 -1.2000000000000000e-01 1.7206211123352944e+01 5.4389335281797351e+01 3.5647940273546460e+01 -1 0 0
10515 1 4 -1.2000000000000000e-01 1.5590841747230554e+01 5.5088053496121823e+01 3.2409982173801545e+01 -1 0 0
10512 1 4 -1.2000000000000000e-01 1.4206620471308943e+01 5.4912564748967498e+01 3.5679087347185465e+01 -1 0 0
10534 1 4 -1.2000000000000000e-01 1.8660959165652343e+01 4.9314644174085601e+01 3.4127027038789272e+01 -1 0 0
10525 1 4 -1.2000000000000000e-01 1.8624382753480170e+01 5.1897512596333087e+01 3.3783088576123703e+01 -1 0 0
10532 1 2 2.3999999999999999e-01 1.9455134482067848e+01 4.9594756218179121e+01 3.5229873289092076e+01 -1 0 0
10529 1 2 2.3999999999999999e-01 1.8719025881626511e+01 5.0263152549666579e+01 3.6359164546834926e+01 -1 0 0
10524 1 4 -1.2000000000000000e-01 1.9510089498062250e+01 5.2766029783840821e+01 3.5512209915069462e+01 -1 0 0
10533 1 4 -1.2000000000000000e-01 2.0435143358246773e+01 5.0433827786881224e+01 3.4853441062871624e+01 -1 0 0
20620 1 4 -1.2000000000000000e-01 2.4056940295127984e+00 5.9722160345327588e+01 3.0708001130782282e+01 2 2 0
14870 1 2 2.3999999999999999e-01 2.8374756979666360e+00 5.5768695258727384e+01 3.5639213631398547e+01 0 1 0
14888 1 2 2.3999999999999999e-01 3.9638707301438802e-01 6.1365613961527529e+01 3.3602028861615260e+01 0 1 0
14876 1 2 2.3999999999999999e-01 6.5227622176956401e-01 5.7169683606949008e+01 3.6080592550237967e+01 0 1 0
14879 1 2 2.3999999999999999e-01 7.6016155129640506e-01 5.8346797854131623e+01 3.5124575420202845e+01 0 1 0
14872 1 4 -1.2000000000000000e-01 3.2512833984390497e+00 5.6766324080434714e+01 3.4793290143282519e+01 0 1 0
20613 1 4 -1.2000000000000000e-01 2.7937839023730402e+00 5.7100506885738248e+01 3.1359601666398959e+01 2 2 0
14881 1 4 -1.2000000000000000e-01 1.0002077727034273e+00 5.7829808333798603e+01 3.3854887364973976e+01 0 1 0
14882 1 2 2.3999999999999999e-01 1.5681440809576102e+00 5.9642416567226661e+01 3.5408554372775271e+01 0 1 0
14885 1 2 2.3999999999999999e-01 1.6679647895600171e+00 6.0678450687538728e+01 3.4247826290162713e+01 0 1 0
14883 1 4 -1.2000000000000000e-01 2.8787069136353640e+00 5.9306008995859685e+01 3.5598912913900442e+01 0 1 0
14886 1 4 -1.2000000000000000e-01 2.2673918116174709e+00 6.0046136027707178e+01 3.3197701497851078e+01 0 1 0
14862 1 4 -1.2000000000000000e-01 5.2634417003901328e+00 5.7676777828543905e+01 3.5884552106889259e+01 0 1 0
14848 1 4 -1.2000000000000000e-01 5.2186548880680466e+00 6.0632010738331459e+01 3.3986631061637155e+01 0 1 0
14851 1 4 -1.2000000000000000e-01 5.5405727924795292e+00 5.8162945691419424e+01 3.3156516415696842e+01 0 1 0
14847 1 4 -1.2000000000000000e-01 5.3836528072011340e+00 6.0586444743759280e+01 3.1723425325295313e+01 0 1 0
14884 1 4 -1.2000000000000000e-01 1.2168780100856929e+00 6.0260430001775667e+01 3.6548674194947566e+01 0 1 0
14846 1 2 2.3999999999999999e-01 6.0979571702345066e+00 6.0447737429157719e+01 3.2947008611984685e+01 0 1 0
14887 1 4 -1.2000000000000000e-01 2.5960138574727845e+00 6.1614174415582745e+01 3.4550751333349787e+01 0 1 0
14861 1 2 2.3999999999999999e-01 6.0166361322000759e+00 5.6610066002154824e+01 3.6221507966419367e+01 0 1 0
14873 1 2 2.3999999999999999e-01 1.9157949083701864e+00 5.6411924508028932e+01 3.6651088315031721e+01 0 1 0
14860 1 4 -1.2000000000000000e-01 6.3005535907072678e+00 5.5659078013672513e+01 3.4088370542585388e+01 0 1 0
14849 1 2 2.3999999999999999e-01 6.6548020717649212e+00 5.8950712386076667e+01 3.3109500366632361e+01 0 1 0
14858 1 2 2.3999999999999999e-01 7.0070446447317876e+00 5.6226439942052139e+01 3.5063511637080957e+01 0 1 0
14856 1 4 -1.2000000000000000e-01 8.9727020746300319e+00 5.7400550092197761e+01 3.5602222817043284e+01 0 1 0
14857 1 4 -1.2000000000000000e-01 8.5142564702169370e+00 5.6705301654268567e+01 3.3544997185525311e+01 0 1 0
14850 1 4 -1.2000000000000000e-01 7.2130749384243993e+00 5.8646682955350713e+01 3.1896634313508297e+01 0 1 0
14855 1 2 2.3999999999999999e-01 8.0348297037629184e+00 5.7281737091186820e+01 3.4657425217231179e+01 0 1 0
14853 1 4 -1.2000000000000000e-01 7.2722136278577718e+00 5.9474730818640964e+01 3.5387546310859499e+01 0 1 0
14852 1 2 2.3999999999999999e-01 7.6652199820624025e+00 5.8729989369457840e+01 3.4290999863565062e+01 0 1 0
10504 1 4 -1.2000000000000000e-01 1.1525400487797659e+01 5.8259307466340246e+01 3.2338784557602054e+01 -1 0 0
14854 1 4 -1.2000000000000000e-01 8.8503401620543904e+00 5.9197395108471000e+01 3.3843239712494778e+01 0 1 0
14845 1 4 -1.2000000000000000e-01 8.1360370617561752e+00 6.1266956409385038e+01 3.2180790867325570e+01 0 1 0
10500 1 4 -1.2000000000000000e-01 1.2085459193822270e+01 6.0880057151483435e+01 3.2899341826092332e+01 -1 0 0
10501 1 4 -1.2000000000000000e-01 1.2059051051602154e+01 5.9500214909957364e+01 3.4489539874319490e+01 -1 0 0
14843 1 2 2.3999999999999999e-01 7.1474696963303783e+00 6.1603103694906252e+01 3.3013774957050728e+01 0 1 0
10509 1 4 -1.2000000000000000e-01 1.2366283561808670e+01 5.5900385764889535e+01 3.4003604895462821e+01 -1 0 0
10474 1 4 -1.2000000000000000e-01 1.7311582866510030e+01 5.8042192268240242e+01 3.0732408640315036e+01 -1 0 0
10511 1 2 2.3999999999999999e-01 1.4666891933231971e+01 5.5618322446852353e+01 3.4563475356850176e+01 -1 0 0
10499 1 2 2.3999999999999999e-01 1.2810597877268536e+01 5.9895269115421527e+01 3.3429458119816907e+01 -1 0 0
10502 1 2 2.3999999999999999e-01 1.2814841605147922e+01 5.8632725257804317e+01 3.2488487179154212e+01 -1 0 0
10503 1 4 -1.2000000000000000e-01 1.3301134910137087e+01 5.9104128958616180e+01 3.1272885576738073e+01 -1 0 0
10508 1 2 2.3999999999999999e-01 1.3537520056059856e+01 5.6573851627196795e+01 3.4103114781480407e+01 -1 0 0
10507 1 4 -1.2000000000000000e-01 1.3406453589397135e+01 5.6621536766353309e+01 3.1776014688832593e+01 -1 0 0
10510 1 4 -1.2000000000000000e-01 1.3391754057856119e+01 5.7441596898576691e+01 3.5107820886531144e+01 -1 0 0
10513 1 4 -1.2000000000000000e-01 1.5737811243766469e+01 5.6343495576216171e+01 3.4880607090370411e+01 -1 0 0
10505 1 2 2.3999999999999999e-01 1.3742479847658220e+01 5.7418247971709484e+01 3.2792076789419269e+01 -1 0 0
10498 1 4 -1.2000000000000000e-01 1.4898153886955550e+01 5.9560927246600635e+01 3.4597180365563986e+01 -1 0 0
10506 1 4 -1.2000000000000000e-01 1.5011548554159234e+01 5.7777176849883780e+01 3.2574253399971859e+01 -1 0 0
10494 1 4 -1.2000000000000000e-01 1.5514161617280610e+01 6.0051699447891451e+01 3.2162056477244491e+01 -1 0 0
10496 1 2 2.3999999999999999e-01 1.4178416249558836e+01 6.0490085772677197e+01 3.3957792235051997e+01 -1 0 0
10493 1 2 2.3999999999999999e-01 1.5099414220391830e+01 6.1177167979627818e+01 3.2871241827708396e+01 -1 0 0
10483 1 4 -1.2000000000000000e-01 1.8036365621899350e+01 5.9580287133257130e+01 3.2748925152571069e+01 -1 0 0
10484 1 2 2.3999999999999999e-01 1.8083339798804346e+01 6.1400856294436160e+01 3.1217531105954695e+01 -1 0 0
10492 1 4 -1.2000000000000000e-01 1.7076083907509329e+01 6.1563429171810220e+01 3.4230362446662369e+01 -1 0 0
10497 1 4 -1.2000000000000000e-01 1.3713168962437669e+01 6.1355880633908768e+01 3.4944674803173143e+01 -1 0 0
10479 1 4 -1.2000000000000000e-01 2.1055275793425533e+01 6.0069211234309570e+01 3.0887840279392350e+01 -1 0 0
10473 1 4 -1.2000000000000000e-01 1.8842013786148293e+01 5.6581398827846762e+01 3.1117302169995046e+01 -1 0 0
10481 1 2 2.3999999999999999e-01 1.8913202475768195e+01 6.0331985649086640e+01 3.2036380682101843e+01 -1 0 0
10482 1 4 -1.2000000000000000e-01 1.9590300628161604e+01 6.1082162287995047e+01 3.2930390904018253e+01 -1 0 0
10478 1 2 2.3999999999999999e-01 1.9871567757868476e+01 5.9361975477682876e+01 3.1238262795546760e+01 -1 0 0
10480 1 4 -1.2000000000000000e-01 2.0321412412077379e+01 5.8474034616267915e+01 3.2154600927559223e+01 -1 0 0
14890 1 4 -1.2000000000000000e-01 8.7754887139763171e-01 6.2293150681921439e+01 3.2734812129588271e+01 0 1 0
14892 1 4 -1.2000000000000000e-01 4.3621110820577713e-01 6.2880240903568669e+01 3.5383623178373227e+01 0 1 0
14842 1 4 -1.2000000000000000e-01 5.2040776577336940e+00 6.3026553413395469e+01 3.2952675817492491e+01 0 1 0
9567 1 4 -1.2000000000000000e-01 2.3408831256986395e-02 6.4437280863196776e+01 3.0947538402472308e+01 -1 0 0
14844 1 4 -1.2000000000000000e-01 7.5494733035533228e+00 6.1755983350668657e+01 3.4355980376796730e+01 0 1 0
14841 1 4 -1.2000000000000000e-01 6.4146937590895154e+00 6.2997214146275631e+01 3.1125364503204196e+01 0 1 0
14832 1 4 -1.2000000000000000e-01 8.8820174705595250e+00 6.3537979586467138e+01 3.0647087512251428e+01 0 1 0
14840 1 2 2.3999999999999999e-01 6.4838203053414176e+00 6.2895332878447213e+01 3.2508273778760170e+01 0 1 0
14836 1 4 -1.2000000000000000e-01 9.2414652215511932e+00 6.3392867796672427e+01 3.3663213757959937e+01 0 1 0
14839 1 4 -1.2000000000000000e-01 6.8204787727936829e+00 6.4319241397197743e+01 3.4338034114032773e+01 0 1 0
14837 1 2 2.3999999999999999e-01 7.1475490900349952e+00 6.4212362315866798e+01 3.3038509664446714e+01 0 1 0
14834 1 2 2.3999999999999999e-01 8.6617459938085979e+00 6.4356979623705357e+01 3.2909113109039623e+01 0 1 0
14831 1 2 2.3999999999999999e-01 9.1744223048742750e+00 6.4517878405109002e+01 3.1500640714083225e+01 0 1 0
14830 1 4 -1.2000000000000000e-01 1.1341042212227828e+01 6.3880661868706852e+01 3.2013654363129604e+01 0 1 0
10495 1 4 -1.2000000000000000e-01 1.4230524710320941e+01 6.1852438630235078e+01 3.2066234194082583e+01 -1 0 0
10488 1 4 -1.2000000000000000e-01 1.6492250607207819e+01 6.3162263538381509e+01 3.1168995436337575e+01 -1 0 0
10490 1 2 2.3999999999999999e-01 1.6305582230539997e+01 6.2105035747252700e+01 3.3216775020393449e+01 -1 0 0
10487 1 2 2.3999999999999999e-01 1.7264069389884387e+01 6.2497241490255917e+01 3.2028582804039154e+01 -1 0 0
10491 1 4 -1.2000000000000000e-01 1.5799549029733338e+01 6.3262161759171086e+01 3.3679174606748084e+01 -1 0 0
10489 1 4 -1.2000000000000000e-01 1.8145195214624408e+01 6.3417537955564676e+01 3.2598877366035069e+01 -1 0 0
10486 1 4 -1.2000000000000000e-01 1.8995892005210194e+01 6.2094291999953604e+01 3.0520232631036723e+01 -1 0 0
10536 1 4 -1.2000000000000000e-01 2.1120039980173011e+01 4.8718371407267767e+01 3.6787917815841219e+01 -1 0 0
10539 1 4 -1.2000000000000000e-01 1.9021276224534219e+01 4.7297369759398393e+01 3.7538754047598594e+01 -1 0 0
14868 1 4 -1.2000000000000000e-01 3.4351961505137991e+00 5.3892472491346155e+01 3.6902316149434391e+01 0 1 0
14864 1 2 2.3999999999999999e-01 5.1597398079000998e+00 5.5496327931649105e+01 3.6852956333253488e+01 0 1 0
14866 1 4 -1.2000000000000000e-01 5.9193186541156084e+00 5.4433876871103934e+01 3.7241276872011220e+01 0 1 0
14875 1 4 -1.2000000000000000e-01 1.5063874027910411e+00 5.5338087654591817e+01 3.7382428033807294e+01 0 1 0
10530 1 4 -1.2000000000000000e-01 1.7852270413388393e+01 4.9427756258937258e+01 3.6975385788698190e+01 -1 0 0
10528 1 4 -1.2000000000000000e-01 1.7219022804671141e+01 5.2012296730244422e+01 3.7028328955003296e+01 -1 0 0
10531 1 4 -1.2000000000000000e-01 1.9601959369129638e+01 5.0835608644832732e+01 3.7293648688793603e+01 -1 0 0
14877 1 4 -1.2000000000000000e-01 1.6558019179257279e-02 5.7652222840318373e+01 3.7163648144825132e+01 0 1 0
14865 1 4 -1.2000000000000000e-01 4.5294886506430387e+00 5.5908568383118926e+01 3.8018471351783710e+01 0 1 0
14874 1 4 -1.2000000000000000e-01 2.5874590112378941e+00 5.7344094894636370e+01 3.7422694896180339e+01 0 1 0
14863 1 4 -1.2000000000000000e-01 6.7419294369786300e+00 5.6981814131522533e+01 3.7238556834172662e+01 0 1 0
42005 802 6 4.2380000000000001e-01 1.8669002761107752e+01 6.1653846870684461e+01 4.2713705166712984e+01 0 0 0
40062 155 5 -8.4760000000000002e-01 1.6385429896370809e+01 6.1106201924492439e+01 4.6201206379367747e+01 0 0 0
45442 1948 6 4.2380000000000001e-01 1.7469414500234279e+01 6.1307437866139850e+01 4.7537740198611750e+01 0 0 0
40063 155 6 4.2380000000000001e-01 1.5433084273934298e+01 6.0909343006200395e+01 4.5968216220430925e+01 0 0 0
40064 155 6 4.2380000000000001e-01 1.6844846396989407e+01 6.1511972839126130e+01 4.5411088307256648e+01 0 0 0
45441 1948 5 -8.4760000000000002e-01 1.8003018774355919e+01 6.1275628051856657e+01 4.8382877099788622e+01 0 0 0
42003 802 5 -8.4760000000000002e-01 1.8678826142608404e+01 6.1546850790702841e+01 4.3707916167352742e+01 0 0 0
42004 802 6 4.2380000000000001e-01 1.9515979443179798e+01 6.1074723214844887e+01 4.3984088262434419e+01 0 0 0
40524 309 5 -8.4760000000000002e-01 2.1159155214600101e+01 6.0321174415145649e+01 4.4573234288894085e+01 -1 0 0
39904 102 6 4.2380000000000001e-01 2.0311716599846324e+01 5.8745136451501516e+01 4.7814347288843585e+01 0 0 0
39903 102 5 -8.4760000000000002e-01 2.0783195676528010e+01 5.9308969068883755e+01 4.7136261565941311e+01 0 0 0
40526 309 6 4.2380000000000001e-01 2.1032725230299320e+01 6.0032244636996111e+01 4.5522199516119805e+01 -1 0 0
42730 1044 6 4.2380000000000001e-01 2.0617114639318014e+01 6.0972948061767191e+01 4.7123107105636976e+01 0 0 0
43237 1213 6 4.2380000000000001e-01 2.0426053829309215e+01 6.3706315557953900e+01 4.4883609268515478e+01 0 0 0
43238 1213 6 4.2380000000000001e-01 1.8921190943266993e+01 6.3229087654607120e+01 4.4466154976331595e+01 0 0 0
43236 1213 5 -8.4760000000000002e-01 1.9450637102698025e+01 6.3905146655367943e+01 4.4978630791405628e+01 0 0 0
42729 1044 5 -8.4760000000000002e-01 2.0691363263187593e+01 6.1962025086409469e+01 4.7250445412464444e+01 0 0 0
42731 1044 6 4.2380000000000001e-01 2.0066198207307291e+01 6.2426685736418236e+01 4.6623341633003278e+01 0 0 0
45443 1948 6 4.2380000000000001e-01 1.8875872261377996e+01 6.1743362523867184e+01 4.8243767306998841e+01 0 0 0
41156 519 6 4.2380000000000001e-01 1.8822035957451714e+01 5.9853519901079885e+01 4.9069426544290195e+01 0 0 0
43215 1206 5 -8.4760000000000002e-01 2.1530254005599073e+01 5.9317696471358119e+01 5.0606436081128734e+01 0 0 0
41155 519 6 4.2380000000000001e-01 1.8304603348527412e+01 5.8517199394381734e+01 4.9852457405061585e+01 0 0 0
42030 811 5 -8.4760000000000002e-01 2.1350263263162649e+01 6.0460603913228795e+01 5.2936148720709127e+01 0 0 0
41154 519 5 -8.4760000000000002e-01 1.9110270697394014e+01 5.9013410584836755e+01 4.9528923023857182e+01 0 0 0
43216 1206 6 4.2380000000000001e-01 2.0612035822500008e+01 5.9117052713263384e+01 5.0264943179515164e+01 0 0 0
42031 811 6 4.2380000000000001e-01 2.0984647919121223e+01 6.1385540116489608e+01 5.3040162767167779e+01 0 0 0
43217 1206 6 4.2380000000000001e-01 2.1469872697540485e+01 5.9971464977487379e+01 5.1360717723537824e+01 0 0 0
40416 273 5 -8.4760000000000002e-01 1.8456261204774453e+01 6.3498059312085857e+01 5.1745828325671916e+01 0 0 0
42250 884 6 4.2380000000000001e-01 1.6938616376274918e+01 6.1673923408529916e+01 4.9867327762622779e+01 0 1 0
42251 884 6 4.2380000000000001e-01 1.5383906017229680e+01 6.1948081554865105e+01 5.0284867882692751e+01 0 1 0
42249 884 5 -8.4760000000000002e-01 1.6336021112159997e+01 6.2039979962160572e+01 5.0576469703396342e+01 0 1 0
40418 273 6 4.2380000000000001e-01 1.7748706632062376e+01 6.2836895270660854e+01 5.1496369405926060e+01 0 0 0
45384 1929 5 -8.4760000000000002e-01 2.1036817319964946e+01 6.3124723344566732e+01 5.2762502940837322e+01 0 0 0
40417 273 6 4.2380000000000001e-01 1.8926881276348322e+01 6.3809962241272338e+01 5.0920459470841799e+01 0 0 0
45385 1929 6 4.2380000000000001e-01 2.1269397482190215e+01 6.3786177834273914e+01 5.3475513776991384e+01 0 0 0
10321 1 4 -1.2000000000000000e-01 2.1554667211934181e+01 5.8113032787462195e+01 1.7539915560181761e+01 -1 0 0
4349 1 2 2.3999999999999999e-01 2.2483019415744820e-02 6.0866569569680443e+01 4.0174127144460163e+00 1 0 0
5878 1 4 -1.2000000000000000e-01 1.5746048846697468e+01 6.4745996271264076e+01 9.1636901383903790e+00 1 0 0
10579 1 4 -1.2000000000000000e-01 1.8124383375527078e+01 4.3284169090897144e+01 2.2420153478795356e+01 -1 0 0
4339 1 4 -1.2000000000000000e-01 4.5967594266049421e+00 6.5118756335476448e+01 4.1140265267073266e+00 1 0 0
4338 1 4 -1.2000000000000000e-01 3.4691746347051824e+00 6.4956107708810379e+01 2.1754241213067478e+00 1 0 0
5857 1 4 -1.2000000000000000e-01 1.1664133427475980e+01 6.6482523193703557e+01 3.4497296745864001e+00 1 0 0
5860 1 4 -1.2000000000000000e-01 1.3081875486745229e+01 6.5964032219248722e+01 1.2852363387014925e+00 1 0 0
5861 1 2 2.3999999999999999e-01 1.4484885109792549e+01 6.5563409902037364e+01 3.1932502939133505e+00 1 0 0
5862 1 4 -1.2000000000000000e-01 1.5240539429570106e+01 6.6288504750286307e+01 4.0660451511107700e+00 1 0 0
5858 1 2 2.3999999999999999e-01 1.3674031207709447e+01 6.6618069407374151e+01 2.3458967592692099e+00 1 0 0
5855 1 2 2.3999999999999999e-01 1.2521981067296377e+01 6.7344198642097410e+01 2.9893038642657617e+00 1 0 0
5854 1 4 -1.2000000000000000e-01 1.3293386315647952e+01 6.7796613862537015e+01 5.2253051653524967e+00 1 0 0
5859 1 4 -1.2000000000000000e-01 1.4506105739104758e+01 6.7577633553069816e+01 1.8470321548101516e+00 1 0 0
5866 1 4 -1.2000000000000000e-01 1.2965796326793580e+01 6.5072431579646405e+01 5.0796305722525368e+00 1 0 0
5863 1 4 -1.2000000000000000e-01 1.5246364460590470e+01 6.4891064512806764e+01 2.2370454489682485e+00 1 0 0
5590 1 4 -1.2000000000000000e-01 1.9550828692330295e+01 6.6772195477354856e+01 2.2492052425532685e+00 1 0 0
5593 1 4 -1.2000000000000000e-01 2.1014546113505844e+01 6.5952715740369911e+01 4.4182509843271704e+00 1 0 0
5591 1 2 2.3999999999999999e-01 2.1491685804746741e+01 6.5923062885179419e+01 3.1746830194709825e+00 1 0 0
5589 1 4 -1.2000000000000000e-01 2.1288720409631765e+01 6.6943838725698910e+01 1.1013666576759324e+00 1 0 0
5588 1 2 2.3999999999999999e-01 2.0888744929030622e+01 6.7055986410582378e+01 2.3492904368763914e+00 1 0 0
5388 1 4 -1.2000000000000000e-01 6.0433898366616585e+00 7.3165581985123922e+01 4.8637569568042212e+00 1 0 0
5383 1 4 -1.2000000000000000e-01 6.3830489049713082e+00 7.0171770970947449e+01 4.7028985528884082e+00 1 0 0
5389 1 4 -1.2000000000000000e-01 7.6746171448821450e+00 7.2241611770228857e+01 3.9648545592133919e+00 1 0 0
5387 1 2 2.3999999999999999e-01 7.2895258402894720e+00 7.2767024660326456e+01 5.1089489635826073e+00 1 0 0
5392 1 4 -1.2000000000000000e-01 9.4672246517533338e+00 7.3526347910657577e+01 5.0163259113313359e+00 1 0 0
5390 1 2 2.3999999999999999e-01 8.1914895406610277e+00 7.3977961314376671e+01 5.2104753058650726e+00 1 0 0
5856 1 4 -1.2000000000000000e-01 1.1888130778564983e+01 6.8011587980852397e+01 1.9872866801153348e+00 1 0 0
5853 1 4 -1.2000000000000000e-01 1.1615471583383883e+01 6.8978940859217701e+01 4.5339660548821712e+00 1 0 0
5381 1 2 2.3999999999999999e-01 6.3686329706380693e+00 7.0508837652497448e+01 5.9679251414551038e+00 1 0 0
5380 1 4 -1.2000000000000000e-01 7.8909396357373325e+00 6.8615398312032397e+01 5.9891794096317472e+00 1 0 0
5852 1 2 2.3999999999999999e-01 1.2825910075996267e+01 6.8382364943536857e+01 4.1201414554462490e+00 1 0 0
5851 1 4 -1.2000000000000000e-01 1.3424073004145301e+01 7.0105194281513491e+01 2.5906036109119852e+00 1 0 0
5849 1 2 2.3999999999999999e-01 1.3759050945305168e+01 6.9474547553625499e+01 3.7870809794691223e+00 1 0 0
5846 1 2 2.3999999999999999e-01 1.3756282417313473e+01 7.0642662082883746e+01 4.8718881144248547e+00 1 0 0
5850 1 4 -1.2000000000000000e-01 1.5084349982915191e+01 6.9094634678355888e+01 3.7453712354080095e+00 1 0 0
5843 1 2 2.3999999999999999e-01 1.4721628407934039e+01 7.1892989099458745e+01 4.6541652469128012e+00 1 0 0
5845 1 4 -1.2000000000000000e-01 1.4473813334022525e+01 7.2507889812590534e+01 3.4389766087322839e+00 1 0 0
5844 1 4 -1.2000000000000000e-01 1.6023324947856700e+01 7.1340893523752001e+01 4.6520248615356312e+00 1 0 0
5847 1 4 -1.2000000000000000e-01 1.2567013223660382e+01 7.1202301261442670e+01 4.8564749324899452e+00 1 0 0
5839 1 4 -1.2000000000000000e-01 1.2590361021705080e+01 7.3892702152803651e+01 5.4020635527482801e+00 1 0 0
5842 1 4 -1.2000000000000000e-01 1.6068686599845236e+01 7.3443839563316473e+01 5.6927792719445849e+00 1 0 0
5840 1 2 2.3999999999999999e-01 1.4763558707216788e+01 7.2972667332572826e+01 5.7217006599578273e+00 1 0 0
5848 1 4 -1.2000000000000000e-01 1.4109415827485467e+01 7.0151489615963769e+01 6.0992239320600081e+00 1 0 0
5583 1 4 -1.2000000000000000e-01 1.9364391987902700e+01 6.8357225913393520e+01 4.3850530555936640e+00 1 0 0
5580 1 4 -1.2000000000000000e-01 1.9723520975308780e+01 7.0921480575730783e+01 3.6162097758864631e+00 1 0 0
5587 1 4 -1.2000000000000000e-01 2.0611126316563990e+01 6.9264895603225895e+01 1.8774696667587840e+00 1 0 0
5582 1 2 2.3999999999999999e-01 2.0559601826158836e+01 6.8911371083100263e+01 4.2493467597034291e+00 1 0 0
5579 1 2 2.3999999999999999e-01 2.0523808281507993e+01 7.0407064084298881e+01 4.5919833739972766e+00 1 0 0
5585 1 2 2.3999999999999999e-01 2.1088039815578309e+01 6.8504406496362094e+01 2.8470556132647267e+00 1 0 0
5569 1 4 -1.2000000000000000e-01 2.0415446128120070e+01 7.3222500724281630e+01 2.7560509611730364e+00 1 0 0
5571 1 4 -1.2000000000000000e-01 1.9569442431480628e+01 7.2904273664741851e+01 5.3411735308521431e+00 1 0 0
5570 1 2 2.3999999999999999e-01 2.0708331760615277e+01 7.3555361025932356e+01 5.0630963670536291e+00 1 0 0
5584 1 4 -1.2000000000000000e-01 2.1352858348026533e+01 6.8419448840410766e+01 5.2771051104517941e+00 1 0 0
5581 1 4 -1.2000000000000000e-01 1.9961964534434994e+01 7.0596062880330862e+01 5.8433846865128771e+00 1 0 0
38101 1 4 -1.2000000000000000e-01 2.3410711678323755e+00 7.4149829253306351e+01 5.6475709650791890e+00 0 0 0
5488 1 4 -1.2000000000000000e-01 3.7875639794235387e+00 7.7874619752863467e+01 2.3763062836094138e+00 1 0 0
5492 1 2 2.3999999999999999e-01 5.3958270878002415e+00 7.9001689893374262e+01 4.7351391330256662e+00 1 0 0
5485 1 4 -1.2000000000000000e-01 2.3053185908614182e+00 7.8905148376161165e+01 4.3114230198919916e+00 1 0 0
5493 1 4 -1.2000000000000000e-01 5.2886454698479710e+00 7.7640446332470106e+01 4.7045713805126557e+00 1 0 0
5486 1 2 2.3999999999999999e-01 3.8444423046005491e+00 7.9266108837099353e+01 2.5675921151529217e+00 1 0 0
5489 1 2 2.3999999999999999e-01 5.2052234446385555e+00 7.9577084100700816e+01 3.2365819665253457e+00 1 0 0
5484 1 4 -1.2000000000000000e-01 1.6619262179433048e+00 7.9450375430172485e+01 2.3789411764099717e+00 1 0 0
5483 1 2 2.3999999999999999e-01 2.6099393230090340e+00 7.9757853300058542e+01 3.3159798882605780e+00 1 0 0
5487 1 4 -1.2000000000000000e-01 3.7847897173506451e+00 7.9840523003138884e+01 1.3272999223241200e+00 1 0 0
5494 1 4 -1.2000000000000000e-01 4.5228529192857847e+00 7.9488388567855537e+01 5.6533537064509680e+00 1 0 0
5491 1 4 -1.2000000000000000e-01 6.2446325909989646e+00 7.9042375236519575e+01 2.4908860377436586e+00 1 0 0
5391 1 4 -1.2000000000000000e-01 7.8134674581857979e+00 7.4674446497200378e+01 4.0742559109850394e+00 1 0 0
5496 1 4 -1.2000000000000000e-01 7.5675871469867166e+00 7.8418641793944516e+01 4.5125038341027164e+00 1 0 0
5508 1 4 -1.2000000000000000e-01 1.0047048858803834e+01 7.9868265654744263e+01 3.8038712362627258e+00 1 0 0
5495 1 2 2.3999999999999999e-01 6.8404209643285441e+00 7.9298351759921445e+01 5.2478577759205649e+00 1 0 0
5509 1 4 -1.2000000000000000e-01 1.1651094495372092e+01 7.9172185773733602e+01 5.1559561713616686e+00 1 0 0
5395 1 4 -1.2000000000000000e-01 8.4629579410589404e+00 7.6154196463770703e+01 5.8916361383338920e+00 1 0 0
5507 1 2 2.3999999999999999e-01 1.0788385741961363e+01 8.0191307668496648e+01 4.9360521256848386e+00 1 0 0
5566 1 4 -1.2000000000000000e-01 1.8113133883041069e+01 7.4093005223147330e+01 3.4946101360658552e+00 1 0 0
5837 1 2 2.3999999999999999e-01 1.3869635315573102e+01 7.4215685924849112e+01 5.5925393481134922e+00 1 0 0
5838 1 4 -1.2000000000000000e-01 1.4210825766553956e+01 7.4992354549123533e+01 4.4700568513470014e+00 1 0 0
5562 1 4 -1.2000000000000000e-01 1.7540053066308094e+01 7.6585913095027394e+01 3.8877870107446468e+00 1 0 0
5515 1 4 -1.2000000000000000e-01 1.3448257538846745e+01 8.0009116721625489e+01 4.0484795574353356e+00 1 0 0
5818 1 4 -1.2000000000000000e-01 1.6931491348387407e+01 8.0090707991890966e+01 5.7761949900370864e+00 1 0 0
5559 1 4 -1.2000000000000000e-01 1.8965683589802964e+01 7.8354587864472450e+01 4.7990834484105518e+00 1 0 0
5563 1 4 -1.2000000000000000e-01 1.8663285857546903e+01 7.5839740289347134e+01 5.5498666188777559e+00 1 0 0
5561 1 2 2.3999999999999999e-01 1.8833158683045010e+01 7.6127166245595092e+01 4.2407933221625784e+00 1 0 0
5557 1 4 -1.2000000000000000e-01 1.8575626711369242e+01 7.7889645703949952e+01 2.0718897307890130e+00 1 0 0
5567 1 2 2.3999999999999999e-01 2.0476690041916484e+01 7.4204152103377766e+01 3.6282762469744516e+00 1 0 0
5565 1 4 -1.2000000000000000e-01 1.9113035837879618e+01 7.5282810089018994e+01 2.0178557338895069e+00 1 0 0
5564 1 2 2.3999999999999999e-01 1.9142905298603953e+01 7.4932762323121537e+01 3.3853243712436054e+00 1 0 0
5558 1 2 2.3999999999999999e-01 1.9676757620908688e+01 7.7423829676603759e+01 4.0909736360288118e+00 1 0 0
5555 1 2 2.3999999999999999e-01 1.9783590979794898e+01 7.8015189332069795e+01 2.6415338874732504e+00 1 0 0
5560 1 4 -1.2000000000000000e-01 2.0895934248388802e+01 7.7129752984028883e+01 4.7133024401934502e+00 1 0 0
5572 1 4 -1.2000000000000000e-01 2.0906598486951793e+01 7.4636796697197724e+01 5.9120706931649432e+00 1 0 0
5556 1 4 -1.2000000000000000e-01 2.0688390598658781e+01 7.7169417541241828e+01 1.9665581662463607e+00 1 0 0
5552 1 2 2.3999999999999999e-01 2.0072809594880095e+01 7.9561649433728363e+01 2.4729133778006647e+00 1 0 0
5553 1 4 -1.2000000000000000e-01 2.0419301975194490e+01 7.9740594918555857e+01 1.2171501878234030e+00 1 0 0
5549 1 2 2.3999999999999999e-01 2.1310835824762275e+01 8.0044850780308607e+01 3.3453537763850387e+00 1 0 0
5568 1 4 -1.2000000000000000e-01 2.1503460260374592e+01 7.5004789047342200e+01 3.3308813790210547e+00 1 0 0
5480 1 2 2.3999999999999999e-01 2.3419527927380042e+00 8.1264177308195229e+01 3.7446093856535829e+00 1 0 0
5477 1 2 2.3999999999999999e-01 2.0620766216974915e+00 8.2319132836532432e+01 2.5723202871599002e+00 1 0 0
5478 1 4 -1.2000000000000000e-01 3.1340285947958986e+00 8.2389561050187808e+01 1.7181605861004388e+00 1 0 0
5470 1 4 -1.2000000000000000e-01 4.4698967577233670e+00 8.3653715507195329e+01 3.6181877016601343e+00 1 0 0
5474 1 2 2.3999999999999999e-01 1.5955793318283131e+00 8.3722137826832380e+01 3.0211894808429323e+00 1 0 0
5471 1 2 2.3999999999999999e-01 2.4200100944925311e+00 8.4630918897064817e+01 3.9109415915833563e+00 1 0 0
5468 1 2 2.3999999999999999e-01 3.8538888825626030e+00 8.4898106929705548e+01 3.6248429019197852e+00 1 0 0
5475 1 4 -1.2000000000000000e-01 1.3793648708238115e+00 8.4291414623741062e+01 1.8249764939288633e+00 1 0 0
5479 1 4 -1.2000000000000000e-01 1.0619159020689697e+00 8.1878833279393675e+01 1.8059308040842696e+00 1 0 0
5473 1 4 -1.2000000000000000e-01 2.2622003563698336e+00 8.4147411174170671e+01 5.1673489002570143e+00 1 0 0
5476 1 4 -1.2000000000000000e-01 3.1549601574286218e-01 8.3626020074099543e+01 3.4448750203032468e+00 1 0 0
5490 1 4 -1.2000000000000000e-01 5.2909709109419634e+00 8.0919451020920206e+01 3.1247484632083560e+00 1 0 0
5469 1 4 -1.2000000000000000e-01 4.3094090638149538e+00 8.5461551683139433e+01 4.7706793088863737e+00 1 0 0
5482 1 4 -1.2000000000000000e-01 3.3593244233980113e+00 8.1744260202527371e+01 4.5082715059625915e+00 1 0 0
5481 1 4 -1.2000000000000000e-01 1.2222729077484979e+00 8.1206712035481388e+01 4.5720513102097007e+00 1 0 0
5466 1 4 -1.2000000000000000e-01 3.6738373998048686e+00 8.5258256692455177e+01 1.2889309369966513e+00 1 0 0
5465 1 2 2.3999999999999999e-01 4.2002108348973444e+00 8.5754759629333194e+01 2.3986155189194744e+00 1 0 0
5472 1 4 -1.2000000000000000e-01 1.7332894097638705e+00 8.5786930131069383e+01 4.0072580644875107e+00 1 0 0
5462 1 2 2.3999999999999999e-01 5.7628475182936274e+00 8.5816537706305212e+01 2.0253420067414689e+00 1 0 0
5463 1 4 -1.2000000000000000e-01 6.0389101537296348e+00 8.4740097132524284e+01 1.3270005732073971e+00 1 0 0
5498 1 2 2.3999999999999999e-01 7.3405554567115470e+00 8.0816555506370975e+01 5.2413488623493310e+00 1 0 0
5461 1 4 -1.2000000000000000e-01 6.9486997828942965e+00 8.4737109406779012e+01 3.7482240322056275e+00 1 0 0
5500 1 4 -1.2000000000000000e-01 7.6577389225745023e+00 8.1294572237890435e+01 4.0181799643195673e+00 1 0 0
5512 1 4 -1.2000000000000000e-01 1.0858422380057588e+01 8.2365906412131523e+01 3.9634944245228696e+00 1 0 0
5454 1 4 -1.2000000000000000e-01 9.4804666554710320e+00 8.5316158076053227e+01 4.1236004290517538e+00 1 0 0
5499 1 4 -1.2000000000000000e-01 6.2711294134682856e+00 8.1658206644361044e+01 5.6620981029156727e+00 1 0 0
5510 1 2 2.3999999999999999e-01 1.1588649973960722e+01 8.1442211613731232e+01 4.6095762257368618e+00 1 0 0
5457 1 4 -1.2000000000000000e-01 8.6355462260927833e+00 8.5311199302790087e+01 1.5840387924014858e+00 1 0 0
5459 1 2 2.3999999999999999e-01 6.8846695810286196e+00 8.5958714869102323e+01 3.1340165569815936e+00 1 0 0
5503 1 4 -1.2000000000000000e-01 9.0043963038140351e+00 8.2471940001436423e+01 5.9393487914150409e+00 1 0 0
5511 1 4 -1.2000000000000000e-01 1.1938948740842763e+01 8.2143415862811565e+01 5.7295083675880267e+00 1 0 0
5456 1 2 2.3999999999999999e-01 8.2702976869990543e+00 8.6292422833027473e+01 2.4243284284963798e+00 1 0 0
5514 1 4 -1.2000000000000000e-01 1.2329692806256787e+01 8.0851024086854437e+01 2.3134658883603199e+00 1 0 0
5521 1 4 -1.2000000000000000e-01 1.3410357022315997e+01 8.2929240971878912e+01 1.3312112601093018e+00 1 0 0
5513 1 2 2.3999999999999999e-01 1.2777008365326438e+01 8.1162689612407746e+01 3.6069253149300695e+00 1 0 0
5520 1 4 -1.2000000000000000e-01 1.2799116093206655e+01 8.4131147072878591e+01 3.0497674124027361e+00 1 0 0
5519 1 2 2.3999999999999999e-01 1.3810416012579715e+01 8.3342478442988877e+01 2.5243633136667145e+00 1 0 0
5517 1 4 -1.2000000000000000e-01 1.4966313770068256e+01 8.1396420405294649e+01 2.9864457708093295e+00 1 0 0
5516 1 2 2.3999999999999999e-01 1.3975091077946956e+01 8.2113485829592790e+01 3.4505701154747093e+00 1 0 0
5518 1 4 -1.2000000000000000e-01 1.4285690976677561e+01 8.2512617375385062e+01 4.6756020756549228e+00 1 0 0
5526 1 4 -1.2000000000000000e-01 1.6433612451890411e+01 8.3889410193387874e+01 4.1294854734581952e+00 1 0 0
5524 1 4 -1.2000000000000000e-01 1.5955995700637132e+01 8.3528177158629560e+01 1.5621198086279757e+00 1 0 0
5522 1 2 2.3999999999999999e-01 1.5046823865759832e+01 8.4211873575027525e+01 2.2592675243253337e+00 1 0 0
5525 1 2 2.3999999999999999e-01 1.5728021352246790e+01 8.4884941998285726e+01 3.5074913487248298e+00 1 0 0
5527 1 4 -1.2000000000000000e-01 1.4809545261474135e+01 8.5311035042972236e+01 4.3596436388309732e+00 1 0 0
5523 1 4 -1.2000000000000000e-01 1.4530018100329201e+01 8.5183548042674346e+01 1.3710135302248543e+00 1 0 0
5536 1 4 -1.2000000000000000e-01 1.8182510902913247e+01 8.3528016896798064e+01 2.3245363457354364e+00 1 0 0
5531 1 2 2.3999999999999999e-01 1.7806678472011974e+01 8.5981604566081018e+01 2.2940566190029892e+00 1 0 0
5533 1 4 -1.2000000000000000e-01 1.7318833791835271e+01 8.5855285631311247e+01 1.0594060365655198e+00 1 0 0
5528 1 2 2.3999999999999999e-01 1.6581180426742062e+01 8.6089879218887617e+01 3.2484527662124654e+00 1 0 0
5554 1 4 -1.2000000000000000e-01 1.8959464015102970e+01 8.0220444344335334e+01 2.8452784136702940e+00 1 0 0
5550 1 4 -1.2000000000000000e-01 2.0914491315268858e+01 8.0120755142573856e+01 4.5909733871657465e+00 1 0 0
5534 1 2 2.3999999999999999e-01 1.8833403538373009e+01 8.4732629942262349e+01 2.4725753331638773e+00 1 0 0
5538 1 4 -1.2000000000000000e-01 1.9016977179287597e+01 8.4997953104770076e+01 4.9273462421521073e+00 1 0 0
5541 1 4 -1.2000000000000000e-01 1.9272276324231512e+01 8.2310296998380366e+01 4.2790625120535344e+00 1 0 0
5537 1 2 2.3999999999999999e-01 1.9704228158342435e+01 8.4597845877962214e+01 3.7559617627828983e+00 1 0 0
5540 1 2 2.3999999999999999e-01 2.0300870205769222e+01 8.3136299761478924e+01 3.9131351573882216e+00 1 0 0
5545 1 4 -1.2000000000000000e-01 2.0306698603692524e+01 8.2377152281086794e+01 1.6902682563177314e+00 1 0 0
5535 1 4 -1.2000000000000000e-01 1.9691507575928711e+01 8.4987854398995452e+01 1.4660371612191054e+00 1 0 0
5543 1 2 2.3999999999999999e-01 2.1137591119497809e+01 8.2644340957163635e+01 2.7053454271337700e+00 1 0 0
5539 1 4 -1.2000000000000000e-01 2.0753952802064028e+01 8.5418552026862258e+01 3.6054902517516378e+00 1 0 0
5542 1 4 -1.2000000000000000e-01 2.1164211112632689e+01 8.3338570819839546e+01 4.9689095939565684e+00 1 0 0
5242 1 4 -1.2000000000000000e-01 3.6939239203496876e-01 6.6192052345856482e+01 1.1626632942068934e+01 1 0 0
38118 1 4 -1.2000000000000000e-01 6.9792896406107163e-01 6.7322058110081528e+01 8.3802836100585640e+00 0 0 0
5371 1 4 -1.2000000000000000e-01 6.0653918547148722e+00 6.7793179401435410e+01 1.0681375280945170e+01 1 0 0
4392 1 4 -1.2000000000000000e-01 1.1008287633951396e+01 6.6232045743073300e+01 8.5772102289574388e+00 1 0 0
4389 1 4 -1.2000000000000000e-01 8.8869551024920277e+00 6.6110332124907202e+01 1.0211346100039206e+01 1 0 0
4400 1 2 2.3999999999999999e-01 1.1676891385705947e+01 6.7334710804052051e+01 1.1475490381362919e+01 1 0 0
4397 1 2 2.3999999999999999e-01 1.1640162080513264e+01 6.5804044100440322e+01 1.1657648871531313e+01 1 0 0
4390 1 4 -1.2000000000000000e-01 8.5156328149878355e+00 6.5156244680741182e+01 8.2600012324944103e+00 1 0 0
4391 1 2 2.3999999999999999e-01 1.0701239387000236e+01 6.5046472404664343e+01 9.2158038781404219e+00 1 0 0
4388 1 2 2.3999999999999999e-01 9.1869301007872366e+00 6.5029114458590868e+01 9.4609986805689861e+00 1 0 0
4394 1 2 2.3999999999999999e-01 1.1734683446832515e+01 6.4823389094034482e+01 1.0369489148577761e+01 1 0 0
4402 1 4 -1.2000000000000000e-01 1.0686453731246477e+01 6.7650045695193540e+01 1.0651298237970618e+01 1 0 0
5883 1 4 -1.2000000000000000e-01 1.7274248575810855e+01 6.6448134855369133e+01 6.1766464515522692e+00 1 0 0
4404 1 4 -1.2000000000000000e-01 1.3083131236759490e+01 6.7608320501630232e+01 9.6257727401793485e+00 1 0 0
5875 1 4 -1.2000000000000000e-01 1.4869916668499441e+01 6.5433670504195078e+01 6.8131315569344135e+00 1 0 0
5885 1 2 2.3999999999999999e-01 1.7542806102003080e+01 6.7245749562334879e+01 8.2863004796204081e+00 1 0 0
4405 1 4 -1.2000000000000000e-01 1.4073115291910442e+01 6.7407715350743743e+01 1.1501978024655040e+01 1 0 0
5890 1 4 -1.2000000000000000e-01 1.7902594566564620e+01 6.6052697984808361e+01 1.0335362959769073e+01 1 0 0
21786 1 4 -1.2000000000000000e-01 3.4229251931606086e-02 8.0930114010520995e+01 2.5616262850567598e+01 2 2 0
5886 1 4 -1.2000000000000000e-01 1.6224531410247966e+01 6.7226931456243349e+01 8.6866993572574973e+00 1 0 0
4395 1 4 -1.2000000000000000e-01 1.2926711474503673e+01 6.4995625477191524e+01 9.8319779764752067e+00 1 0 0
5882 1 2 2.3999999999999999e-01 1.7849245802391223e+01 6.6140003596388667e+01 7.3130367157633014e+00 1 0 0
5888 1 2 2.3999999999999999e-01 1.8370757035664059e+01 6.7155336460970531e+01 9.6563825679664959e+00 1 0 0
5884 1 4 -1.2000000000000000e-01 1.9207560696012759e+01 6.6272919437355796e+01 6.9863373755306535e+00 1 0 0
5889 1 4 -1.2000000000000000e-01 1.9658667026915758e+01 6.7208766975442416e+01 9.3423047284898164e+00 1 0 0
5382 1 4 -1.2000000000000000e-01 5.0582394051629658e+00 7.0775532629175473e+01 6.3550237863562122e+00 1 0 0
38104 1 4 -1.2000000000000000e-01 2.2621239827361759e+00 7.1733945217839150e+01 6.7368935631304669e+00 0 0 0
5374 1 4 -1.2000000000000000e-01 4.8130450013752073e+00 6.9182707708650042e+01 8.7638756555257444e+00 1 0 0
38112 1 4 -1.2000000000000000e-01 1.1914059069143963e+00 6.9873413687055731e+01 8.2764774553985543e+00 0 0 0
38103 1 4 -1.2000000000000000e-01 2.1616099073981219e+00 7.2353869579599461e+01 8.8372991025866980e+00 0 0 0
5370 1 4 -1.2000000000000000e-01 4.9451553967789836e+00 6.9581898754472647e+01 1.1268610864583456e+01 1 0 0
38102 1 2 2.3999999999999999e-01 1.7718406225484895e+00 7.2734559697614003e+01 7.5864093941233550e+00 0 0 0
5372 1 2 2.3999999999999999e-01 6.0998806461778070e+00 6.9630050142708996e+01 9.1747350805080430e+00 1 0 0
5369 1 2 2.3999999999999999e-01 6.0623524026615767e+00 6.9108077673589847e+01 1.0636492836697505e+01 1 0 0
5373 1 4 -1.2000000000000000e-01 6.0204082304666837e+00 7.0999735218565448e+01 9.2196617867765891e+00 1 0 0
38105 1 2 2.3999999999999999e-01 2.0003955507276247e-01 7.2651393496761912e+01 7.4974336889395765e+00 0 0 0
4450 1 4 -1.2000000000000000e-01 2.4865846937423255e+00 7.2322818109936890e+01 1.1645004961170915e+01 1 0 0
38100 1 4 -1.2000000000000000e-01 3.8804908127362947e+00 7.3514064693432516e+01 7.1738946287681822e+00 0 0 0
5379 1 4 -1.2000000000000000e-01 5.6882517475439789e+00 6.8350576280142874e+01 6.4052748551336718e+00 1 0 0
38099 1 2 2.3999999999999999e-01 2.6061695594714638e+00 7.3983155119972309e+01 7.0211693131140214e+00 0 0 0
38113 1 4 -1.2000000000000000e-01 1.4747536498985997e-01 6.9875232573756563e+01 6.3135326355562666e+00 0 0 0
5376 1 4 -1.2000000000000000e-01 7.5476345092888115e+00 6.7854190477641538e+01 8.4308586230485894e+00 1 0 0
5385 1 4 -1.2000000000000000e-01 8.7485694629390736e+00 7.1192743126442210e+01 6.1327231763768308e+00 1 0 0
5378 1 2 2.3999999999999999e-01 6.7511230510647007e+00 6.9151910680064447e+01 6.6274987846589379e+00 1 0 0
5375 1 2 2.3999999999999999e-01 7.1981904816899061e+00 6.9129130248547213e+01 8.1799804779052856e+00 1 0 0
5366 1 2 2.3999999999999999e-01 7.3430178896083849e+00 6.9479905171100810e+01 1.1423136534805517e+01 1 0 0
5384 1 2 2.3999999999999999e-01 7.4321530673374747e+00 7.1621382115297649e+01 6.1490592537859046e+00 1 0 0
5386 1 4 -1.2000000000000000e-01 7.0380163257422605e+00 7.1982863927870994e+01 7.4295129639667543e+00 1 0 0
5368 1 4 -1.2000000000000000e-01 7.5610074907386613e+00 7.0834597873454427e+01 1.1495911839080065e+01 1 0 0
5367 1 4 -1.2000000000000000e-01 8.4191605448771938e+00 6.8837734695727306e+01 1.0956161435470088e+01 1 0 0
5377 1 4 -1.2000000000000000e-01 8.3048378969964194e+00 6.9957907346595874e+01 8.4816722682272694e+00 1 0 0
4411 1 4 -1.2000000000000000e-01 1.2063250748045718e+01 7.0022038025580329e+01 9.2257366612510499e+00 1 0 0
4413 1 4 -1.2000000000000000e-01 1.1199916412890090e+01 7.2515307079293109e+01 9.9187281507339851e+00 1 0 0
4409 1 2 2.3999999999999999e-01 1.2055686849532211e+01 7.0398111896560081e+01 1.0502279776280689e+01 1 0 0
5398 1 4 -1.2000000000000000e-01 8.5545659235699993e+00 7.3631535889930646e+01 8.4027380541133994e+00 1 0 0
4410 1 4 -1.2000000000000000e-01 1.0829252470646123e+01 7.0185454896157836e+01 1.1155939247374578e+01 1 0 0
4412 1 2 2.3999999999999999e-01 1.2248639504641186e+01 7.1869857122944723e+01 1.0445233685128329e+01 1 0 0
4403 1 2 2.3999999999999999e-01 1.3029198811687067e+01 6.7938654721030460e+01 1.0940425005804309e+01 1 0 0
4414 1 4 -1.2000000000000000e-01 1.3184791137228407e+01 7.2131232948701822e+01 9.5551533185676920e+00 1 0 0
4406 1 2 2.3999999999999999e-01 1.3182703082311638e+01 6.9494675045576315e+01 1.1157720148903973e+01 1 0 0
4407 1 4 -1.2000000000000000e-01 1.4365110706422435e+01 6.9763297802178812e+01 1.0480875214577310e+01 1 0 0
5893 1 4 -1.2000000000000000e-01 1.6797849324676498e+01 6.8092506842028456e+01 1.1276784722357711e+01 1 0 0
5896 1 4 -1.2000000000000000e-01 1.7141101883666316e+01 7.0254909665941554e+01 9.3187013367668268e+00 1 0 0
5841 1 4 -1.2000000000000000e-01 1.4427033618017935e+01 7.2409810105265379e+01 6.9174858512218957e+00 1 0 0
5895 1 4 -1.2000000000000000e-01 1.7822614869111309e+01 7.0624764063745957e+01 1.1303550918147549e+01 1 0 0
5891 1 2 2.3999999999999999e-01 1.7994053333783587e+01 6.8356602259550414e+01 1.0644753989824173e+01 1 0 0
5894 1 2 2.3999999999999999e-01 1.8129862710445803e+01 6.9967507976963489e+01 1.0188215415022169e+01 1 0 0
5905 1 4 -1.2000000000000000e-01 1.7856729265713295e+01 7.3094906045783731e+01 1.0394402058263607e+01 1 0 0
5887 1 4 -1.2000000000000000e-01 1.7944144136111536e+01 6.8391900194955340e+01 7.6849433678833270e+00 1 0 0
4415 1 2 2.3999999999999999e-01 1.2470979105299001e+01 7.2650052138606924e+01 1.1721818483666139e+01 1 0 0
4416 1 4 -1.2000000000000000e-01 1.2413691423375207e+01 7.3963645577745737e+01 1.1344086855148396e+01 1 0 0
5892 1 4 -1.2000000000000000e-01 1.8892756456732204e+01 6.8303051881087924e+01 1.1658023389133890e+01 1 0 0
5901 1 4 -1.2000000000000000e-01 1.8993863292701302e+01 7.1896540887987726e+01 7.9675408938252863e+00 1 0 0
5897 1 2 2.3999999999999999e-01 1.9555493787769269e+01 7.0442178029601905e+01 9.7440567269229224e+00 1 0 0
5900 1 2 2.3999999999999999e-01 1.9646318473424891e+01 7.1877866852694027e+01 9.1911473613638695e+00 1 0 0
5898 1 4 -1.2000000000000000e-01 2.0019534293820456e+01 6.9669696745115644e+01 8.6913145318671692e+00 1 0 0
5899 1 4 -1.2000000000000000e-01 2.0505866452455631e+01 7.0281621434180607e+01 1.0795377730095302e+01 1 0 0
5902 1 4 -1.2000000000000000e-01 2.0960822806958603e+01 7.2069191718930938e+01 9.0033347837084463e+00 1 0 0
5904 1 4 -1.2000000000000000e-01 1.9685322762437853e+01 7.2736051653374133e+01 1.1483032754179467e+01 1 0 0
5903 1 2 2.3999999999999999e-01 1.9222851261369662e+01 7.3072089500151833e+01 1.0200422393311312e+01 1 0 0
38097 1 4 -1.2000000000000000e-01 3.2825937336903914e+00 7.6032900692675739e+01 7.1082005338580609e+00 0 0 0
38098 1 4 -1.2000000000000000e-01 1.1248977428582660e+00 7.5708306041866564e+01 7.4445349797739730e+00 0 0 0
38096 1 2 2.3999999999999999e-01 2.3955526177903383e+00 7.5295651401270106e+01 7.7061481719671212e+00 0 0 0
38095 1 4 -1.2000000000000000e-01 4.0213503820970873e+00 7.5381969393196115e+01 9.6486140236098503e+00 0 0 0
38093 1 2 2.3999999999999999e-01 2.7043197816916464e+00 7.5408816280528896e+01 9.2269503245864239e+00 0 0 0
38090 1 2 2.3999999999999999e-01 1.9480636615531033e+00 7.6630458527839949e+01 9.8701162512182936e+00 0 0 0
38085 1 4 -1.2000000000000000e-01 4.2631723459513022e+00 7.8190091206813932e+01 1.0927506811574148e+01 0 0 0
38087 1 2 2.3999999999999999e-01 2.2799252435983326e+00 7.8089910856952869e+01 9.5568453065970527e+00 0 0 0
38086 1 4 -1.2000000000000000e-01 4.4937864950283037e+00 7.8368863020132295e+01 8.7346766724217932e+00 0 0 0
38084 1 2 2.3999999999999999e-01 3.7032806515093184e+00 7.8726307012135010e+01 9.7980147728113494e+00 0 0 0
38088 1 4 -1.2000000000000000e-01 1.9059094088547475e+00 7.8306685271248128e+01 8.2774687658902195e+00 0 0 0
38094 1 4 -1.2000000000000000e-01 2.0888681332907320e+00 7.4398071584836046e+01 9.9074022458102071e+00 0 0 0
38089 1 4 -1.2000000000000000e-01 1.3853422636023198e+00 7.8835435185897069e+01 1.0309705495723668e+01 0 0 0
38091 1 4 -1.2000000000000000e-01 6.2421554785761335e-01 7.6602713494074067e+01 9.7517855809929923e+00 0 0 0
38092 1 4 -1.2000000000000000e-01 2.2098869882441652e+00 7.6499016613036659e+01 1.1213050084438223e+01 0 0 0
4455 1 4 -1.2000000000000000e-01 8.5596103147295355e-01 7.4379183228274314e+01 1.1963438177210476e+01 1 0 0
5397 1 4 -1.2000000000000000e-01 1.0440176573198881e+01 7.4125612166783185e+01 7.2964236209985414e+00 1 0 0
5497 1 4 -1.2000000000000000e-01 6.8624185955862034e+00 7.8827163484327031e+01 6.5237488458876758e+00 1 0 0
5505 1 4 -1.2000000000000000e-01 9.4685070921533114e+00 7.8917280049205388e+01 6.4240986225247010e+00 1 0 0
5396 1 2 2.3999999999999999e-01 9.2019508976991258e+00 7.4629847348022764e+01 7.6615866019486312e+00 1 0 0
5393 1 2 2.3999999999999999e-01 8.1935691418890588e+00 7.4944591018132328e+01 6.4633249822007537e+00 1 0 0
5401 1 4 -1.2000000000000000e-01 1.0434996051242484e+01 7.5202221640993713e+01 9.6149295799088197e+00 1 0 0
5394 1 4 -1.2000000000000000e-01 6.9583706787110406e+00 7.5071112773037356e+01 6.9953094739240615e+00 1 0 0
5403 1 4 -1.2000000000000000e-01 7.7323738042595327e+00 7.5599060680769142e+01 9.9053614670557764e+00 1 0 0
5406 1 4 -1.2000000000000000e-01 7.8177869154494584e+00 7.8273595252447038e+01 1.0829851266948920e+01 1 0 0
5404 1 4 -1.2000000000000000e-01 7.7277979018650074e+00 7.7224032613409804e+01 8.5832935278043418e+00 1 0 0
5402 1 2 2.3999999999999999e-01 8.5140820319228574e+00 7.6556229444713040e+01 9.3482881485879403e+00 1 0 0
5400 1 4 -1.2000000000000000e-01 1.0313957342814410e+01 7.6630350812289336e+01 7.8389896631509668e+00 1 0 0
5405 1 2 2.3999999999999999e-01 8.9682323414013272e+00 7.7645680687002809e+01 1.0449753780731880e+01 1 0 0
5399 1 2 2.3999999999999999e-01 9.6322126653767075e+00 7.5773582155217795e+01 8.6563638012909294e+00 1 0 0
5407 1 4 -1.2000000000000000e-01 9.7823449292389508e+00 7.8457290619591106e+01 9.8105101611315337e+00 1 0 0
5408 1 2 2.3999999999999999e-01 9.6641489253469288e+00 7.7120467597911457e+01 1.1753810082620685e+01 1 0 0
5418 1 4 -1.2000000000000000e-01 1.1890514193511347e+01 7.9327754220128512e+01 1.1019543478648842e+01 1 0 0
5409 1 4 -1.2000000000000000e-01 1.0961931253480422e+01 7.6833281782654169e+01 1.1537641130979944e+01 1 0 0
5410 1 4 -1.2000000000000000e-01 9.1722064498818305e+00 7.5916751434646429e+01 1.2185071195031838e+01 1 0 0
5835 1 4 -1.2000000000000000e-01 1.3155328572921551e+01 7.6377726652610264e+01 6.4751550419205950e+00 1 0 0
5823 1 4 -1.2000000000000000e-01 1.4685987670722827e+01 7.8848885667830643e+01 6.3325923434920890e+00 1 0 0
5836 1 4 -1.2000000000000000e-01 1.2927751849937085e+01 7.4555078211656351e+01 7.7891846771053723e+00 1 0 0
5832 1 4 -1.2000000000000000e-01 1.5766826649891632e+01 7.4544603355691748e+01 7.9498082512749857e+00 1 0 0
5826 1 4 -1.2000000000000000e-01 1.3124075865957726e+01 7.7938445050762027e+01 8.3890772629277457e+00 1 0 0
5833 1 4 -1.2000000000000000e-01 1.5862772577261586e+01 7.6123928508896327e+01 6.5028139895118855e+00 1 0 0
5829 1 4 -1.2000000000000000e-01 1.4264962513467184e+01 7.5897617843964440e+01 9.7218035554326327e+00 1 0 0
5834 1 2 2.3999999999999999e-01 1.3744267318433995e+01 7.5163323830167982e+01 6.8856286937136275e+00 1 0 0
5831 1 2 2.3999999999999999e-01 1.5096797228183647e+01 7.5605189762174589e+01 7.4499134971359142e+00 1 0 0
5825 1 2 2.3999999999999999e-01 1.4458785826884466e+01 7.7925052987878104e+01 8.6649840190206078e+00 1 0 0
5828 1 2 2.3999999999999999e-01 1.5036650800740558e+01 7.6477395922390471e+01 8.7404715692216737e+00 1 0 0
5830 1 4 -1.2000000000000000e-01 1.6298122325776827e+01 7.6558651956671213e+01 9.3202780266271930e+00 1 0 0
5821 1 4 -1.2000000000000000e-01 1.7137477250894634e+01 7.8005702537937765e+01 7.4646857754746998e+00 1 0 0
5827 1 4 -1.2000000000000000e-01 1.4590932477465740e+01 7.8534277072090816e+01 9.8763213640914351e+00 1 0 0
5822 1 2 2.3999999999999999e-01 1.5012393505826644e+01 7.8961378109565757e+01 7.6672336863125885e+00 1 0 0
5819 1 2 2.3999999999999999e-01 1.6533850356489729e+01 7.9138183547027154e+01 7.8686255763581485e+00 1 0 0
5820 1 4 -1.2000000000000000e-01 1.6873819421292517e+01 7.9409414792941234e+01 9.1460838821382904e+00 1 0 0
15048 1 4 -1.2000000000000000e-01 1.6321367282693199e+01 7.5744229358334067e+01 1.2189219670373566e+01 0 1 0
5824 1 4 -1.2000000000000000e-01 1.4319404946801395e+01 8.0092662575480048e+01 8.1086772401936820e+00 1 0 0
5817 1 4 -1.2000000000000000e-01 1.8653531709185593e+01 8.0171581368397256e+01 7.1278965326537067e+00 1 0 0
5908 1 4 -1.2000000000000000e-01 1.9170820841468664e+01 7.4731650972302518e+01 8.6400620796837266e+00 1 0 0
5907 1 4 -1.2000000000000000e-01 1.8885343606432087e+01 7.5351129939858282e+01 1.0748974286357546e+01 1 0 0
5916 1 4 -1.2000000000000000e-01 1.9308604501045089e+01 7.7374416825002612e+01 9.5040257597575568e+00 1 0 0
5906 1 2 2.3999999999999999e-01 1.9615461260002984e+01 7.4573805716663031e+01 9.9031405311819150e+00 1 0 0
5909 1 2 2.3999999999999999e-01 2.1108590545868044e+01 7.5006612913372493e+01 9.9680968979835072e+00 1 0 0
5915 1 2 2.3999999999999999e-01 2.0661228693730497e+01 7.7633818128243973e+01 9.7262107618689946e+00 1 0 0
5919 1 4 -1.2000000000000000e-01 2.0013585144332630e+01 7.9821473934977277e+01 9.4191430523979776e+00 1 0 0
5921 1 2 2.3999999999999999e-01 2.0772839662767872e+01 7.9414472294296715e+01 1.1581854847299102e+01 1 0 0
5918 1 2 2.3999999999999999e-01 2.0883808701742119e+01 7.9091716584163365e+01 1.0127273703737773e+01 1 0 0
5912 1 2 2.3999999999999999e-01 2.1338382961061345e+01 7.6420536165768596e+01 1.0480626479993068e+01 1 0 0
5917 1 4 -1.2000000000000000e-01 2.1152492977512786e+01 7.7520224020310422e+01 8.4988706570939634e+00 1 0 0
5914 1 4 -1.2000000000000000e-01 2.0917025013816570e+01 7.6418408477849709e+01 1.1750068247277815e+01 1 0 0
5923 1 4 -1.2000000000000000e-01 1.9614143033400783e+01 7.8861228572804748e+01 1.2079388234025993e+01 1 0 0
38079 1 4 -1.2000000000000000e-01 5.8055198936166441e+00 8.0408413149626071e+01 1.0747248900427833e+01 0 0 0
38081 1 2 2.3999999999999999e-01 3.6747716495401725e+00 8.0299844421129023e+01 9.8979096477312130e+00 0 0 0
38082 1 4 -1.2000000000000000e-01 2.9828009833004918e+00 8.0769733198265072e+01 8.8130079502084904e+00 0 0 0
38078 1 2 2.3999999999999999e-01 5.1003442471044229e+00 8.0934163708754767e+01 9.8139947697746734e+00 0 0 0
38073 1 4 -1.2000000000000000e-01 3.1459715911454986e+00 8.3241254473863236e+01 1.0920673818153100e+01 0 0 0
38072 1 2 2.3999999999999999e-01 4.4531861184579782e+00 8.3249220554465012e+01 1.1253790769643345e+01 0 0 0
38077 1 4 -1.2000000000000000e-01 4.6584270600681243e+00 8.3041477833209569e+01 8.9031280121637106e+00 0 0 0
38083 1 4 -1.2000000000000000e-01 3.1252365180081654e+00 8.0583138514462064e+01 1.1137679448774675e+01 0 0 0
38075 1 2 2.3999999999999999e-01 5.2211429223594523e+00 8.2519398889704803e+01 1.0055807710738884e+01 0 0 0
38069 1 2 2.3999999999999999e-01 4.9840451995959452e+00 8.4626947644024696e+01 1.1803352545026284e+01 0 0 0
38080 1 4 -1.2000000000000000e-01 5.7425065276161087e+00 8.0666670594439623e+01 8.6404250840544226e+00 0 0 0
38066 1 2 2.3999999999999999e-01 4.9025500592271909e+00 8.5769524846512894e+01 1.0767584375126139e+01 0 0 0
38068 1 4 -1.2000000000000000e-01 3.6414076394667205e+00 8.5879994772437257e+01 1.0420536598553436e+01 0 0 0
38067 1 4 -1.2000000000000000e-01 5.5312215816521801e+00 8.5370141185600076e+01 9.6139271630717538e+00 0 0 0
5501 1 2 2.3999999999999999e-01 8.5979519571263125e+00 8.1178716402029423e+01 6.0910137332985812e+00 1 0 0
5504 1 2 2.3999999999999999e-01 9.8164064266199418e+00 8.0203070567948828e+01 6.1863965015890425e+00 1 0 0
5416 1 4 -1.2000000000000000e-01 9.4492811958499434e+00 8.0355132044339925e+01 1.1958932691790444e+01 1 0 0
5506 1 4 -1.2000000000000000e-01 1.0551500945519996e+01 8.0545918052638214e+01 7.3244196113604279e+00 1 0 0
5502 1 4 -1.2000000000000000e-01 8.0082786324020745e+00 8.1179524822126112e+01 7.3197977976909465e+00 1 0 0
38076 1 4 -1.2000000000000000e-01 6.5771180186647271e+00 8.2756865022140403e+01 1.0069467309460185e+01 0 0 0
5427 1 4 -1.2000000000000000e-01 1.0676846763027235e+01 8.1710485325101217e+01 1.0128408755605953e+01 1 0 0
5434 1 4 -1.2000000000000000e-01 9.3063249074906960e+00 8.3845894734405348e+01 9.2385079584541590e+00 1 0 0
5429 1 2 2.3999999999999999e-01 1.1575454114433441e+01 8.3909570214799999e+01 9.6999790171697438e+00 1 0 0
5426 1 2 2.3999999999999999e-01 1.1830709485207837e+01 8.2434062307574209e+01 1.0326002274901899e+01 1 0 0
5432 1 2 2.3999999999999999e-01 1.0205284454731936e+01 8.4617947865104156e+01 9.9042815458828617e+00 1 0 0
5433 1 4 -1.2000000000000000e-01 9.7751421963673284e+00 8.4536865002606632e+01 1.1215515895853679e+01 1 0 0
5439 1 4 -1.2000000000000000e-01 1.0021496524171381e+01 8.5830659794029103e+01 7.1765650431613812e+00 1 0 0
5435 1 2 2.3999999999999999e-01 1.0009825350154387e+01 8.6143336624949683e+01 9.4294387036786311e+00 1 0 0
5423 1 2 2.3999999999999999e-01 1.1934109742109253e+01 8.2301833278385061e+01 1.1861217265798365e+01 1 0 0
5430 1 4 -1.2000000000000000e-01 1.1759968222168421e+01 8.3851877885930875e+01 8.3607004912450567e+00 1 0 0
38071 1 4 -1.2000000000000000e-01 6.3076652552713837e+00 8.4435483822903123e+01 1.2165328989317940e+01 0 0 0
5431 1 4 -1.2000000000000000e-01 1.2502370514072320e+01 8.4761761736040611e+01 1.0182884438024818e+01 1 0 0
5428 1 4 -1.2000000000000000e-01 1.2872449050043858e+01 8.1889820407250781e+01 9.6263154380443954e+00 1 0 0
5814 1 4 -1.2000000000000000e-01 1.7743778622187143e+01 8.2511522717448713e+01 6.5165556975909844e+00 1 0 0
5816 1 2 2.3999999999999999e-01 1.7242290016881135e+01 8.0298137239943998e+01 7.0987402837697378e+00 1 0 0
5815 1 4 -1.2000000000000000e-01 1.5659128196459635e+01 8.1967952224549606e+01 7.0734068030626984e+00 1 0 0
5813 1 2 2.3999999999999999e-01 1.6962858299467296e+01 8.1827067509211787e+01 7.4554023161678815e+00 1 0 0
5807 1 2 2.3999999999999999e-01 1.7447204394018836e+01 8.3852729359917831e+01 9.0815428375594767e+00 1 0 0
5810 1 2 2.3999999999999999e-01 1.7371625145947934e+01 8.2333504847007006e+01 8.8279644445680354e+00 1 0 0
5811 1 4 -1.2000000000000000e-01 1.6550499341884397e+01 8.1904819321854973e+01 9.7883350068335879e+00 1 0 0
5808 1 4 -1.2000000000000000e-01 1.7407734339668330e+01 8.4060722736547646e+01 1.0467221424452507e+01 1 0 0
5806 1 4 -1.2000000000000000e-01 1.5031705827431191e+01 8.4311533969570675e+01 8.7940996533096172e+00 1 0 0
5805 1 4 -1.2000000000000000e-01 1.6489625436202381e+01 8.4732267589304399e+01 7.1905892403135754e+00 1 0 0
5804 1 2 2.3999999999999999e-01 1.6290552694416615e+01 8.4736179824285884e+01 8.5131917160576283e+00 1 0 0
5800 1 4 -1.2000000000000000e-01 1.5791061386469151e+01 8.5718316474701268e+01 1.1204541292590637e+01 1 0 0
5801 1 2 2.3999999999999999e-01 1.6287024169402976e+01 8.6213433637967341e+01 8.9437305553009523e+00 1 0 0
5812 1 4 -1.2000000000000000e-01 1.8617015581615053e+01 8.1803304791727896e+01 9.0685534740112690e+00 1 0 0
5809 1 4 -1.2000000000000000e-01 1.8613124196207476e+01 8.4279587975698988e+01 8.6286233667139545e+00 1 0 0
5926 1 4 -1.2000000000000000e-01 1.9445952576893518e+01 8.1497758809469232e+01 1.1863789916291422e+01 1 0 0
5935 1 4 -1.2000000000000000e-01 2.0281600542799687e+01 8.4026543367849939e+01 1.1576000809361469e+01 1 0 0
5924 1 2 2.3999999999999999e-01 2.0701397369633948e+01 8.0916500598243431e+01 1.2024472756699545e+01 1 0 0
5241 1 4 -1.2000000000000000e-01 2.4867087835700072e+00 6.6555444962038422e+01 1.2227349612839005e+01 1 0 0
5234 1 2 2.3999999999999999e-01 4.8884524456143369e-01 6.7740067507668968e+01 1.4418888138021822e+01 1 0 0
5352 1 4 -1.2000000000000000e-01 4.6221831265402527e+00 6.6269470678293828e+01 1.5271983855380439e+01 1 0 0
5237 1 2 2.3999999999999999e-01 7.8821808278204974e-01 6.6248224243645225e+01 1.4053872327642877e+01 1 0 0
5240 1 2 2.3999999999999999e-01 1.3489732283437905e+00 6.5957490746232764e+01 1.2611150342178753e+01 1 0 0
5351 1 2 2.3999999999999999e-01 5.5871557716160591e+00 6.5306924379236378e+01 1.5033739840183285e+01 1 0 0
5239 1 4 -1.2000000000000000e-01 1.8406355784688093e+00 6.5932810541357270e+01 1.4848740534229323e+01 1 0 0
5361 1 4 -1.2000000000000000e-01 5.7667214903258275e+00 6.7496095690094805e+01 1.3056428675761873e+01 1 0 0
5235 1 4 -1.2000000000000000e-01 1.3400088505453495e-01 6.7570851418494968e+01 1.5685573008955112e+01 1 0 0
5353 1 4 -1.2000000000000000e-01 5.6750095463890924e+00 6.5060098310861221e+01 1.3726967425617701e+01 1 0 0
4399 1 4 -1.2000000000000000e-01 1.0526605814423414e+01 6.5518227305812644e+01 1.2379003410063472e+01 1 0 0
5354 1 2 2.3999999999999999e-01 6.9394726941410481e+00 6.5945288962693624e+01 1.5490099567655086e+01 1 0 0
5362 1 4 -1.2000000000000000e-01 7.8363081842061533e+00 6.6893178150471130e+01 1.2647515310935226e+01 1 0 0
5356 1 4 -1.2000000000000000e-01 7.0379680120289567e+00 6.5957121418314927e+01 1.6851086249833589e+01 1 0 0
5357 1 2 2.3999999999999999e-01 7.2708630123412314e+00 6.7402817531686452e+01 1.4936162296321033e+01 1 0 0
5360 1 2 2.3999999999999999e-01 7.0944533618737520e+00 6.7728077824594493e+01 1.3409956107271491e+01 1 0 0
5358 1 4 -1.2000000000000000e-01 8.5379254502769513e+00 6.7564092631490297e+01 1.5327356193171122e+01 1 0 0
5355 1 4 -1.2000000000000000e-01 7.8357838678405702e+00 6.5115733466535701e+01 1.4953422063517090e+01 1 0 0
21874 1 4 -1.2000000000000000e-01 1.2212551824035227e+01 6.7453834157234851e+01 1.6463911563687429e+01 2 2 0
20559 1 4 -1.2000000000000000e-01 1.2709787353738712e+01 6.4967098195212500e+01 1.7841619881274678e+01 2 2 0
21881 1 2 2.3999999999999999e-01 1.6508999606045112e+01 6.6955567085648184e+01 1.5484550777225390e+01 2 2 0
21880 1 4 -1.2000000000000000e-01 1.4404224445405161e+01 6.7123598750120792e+01 1.4649885251015128e+01 2 2 0
21876 1 4 -1.2000000000000000e-01 1.4510201791381760e+01 6.7221377946601805e+01 1.7672318054718829e+01 2 2 0
21882 1 4 -1.2000000000000000e-01 1.6798464919433851e+01 6.6766699883864732e+01 1.4183380183023557e+01 2 2 0
21884 1 2 2.3999999999999999e-01 1.7819938148000297e+01 6.7569439195142962e+01 1.6258478203971759e+01 2 2 0
21883 1 4 -1.2000000000000000e-01 1.6130871243961074e+01 6.5713128976423135e+01 1.5942302299284149e+01 2 2 0
21885 1 4 -1.2000000000000000e-01 1.7606812068609269e+01 6.7816915838645883e+01 1.7535467767623505e+01 2 2 0
4398 1 4 -1.2000000000000000e-01 1.2568931759254104e+01 6.5570354466775470e+01 1.2574895499618869e+01 1 0 0
21892 1 4 -1.2000000000000000e-01 1.8221516239101899e+01 6.4902348685693880e+01 1.7581580368847174e+01 2 2 0
21887 1 2 2.3999999999999999e-01 1.9136181740284130e+01 6.6654512743690148e+01 1.6214883316295282e+01 2 2 0
21889 1 4 -1.2000000000000000e-01 1.9726844214148713e+01 6.6941624837532004e+01 1.5038459723384845e+01 2 2 0
21888 1 4 -1.2000000000000000e-01 1.9953779906796075e+01 6.7010027363840095e+01 1.7232677711173594e+01 2 2 0
21890 1 2 2.3999999999999999e-01 1.8929014684577350e+01 6.5104081330718316e+01 1.6386551631578531e+01 2 2 0
5236 1 4 -1.2000000000000000e-01 1.7666294018171624e+00 6.8319264752868420e+01 1.4495470708848661e+01 1 0 0
4446 1 4 -1.2000000000000000e-01 4.7345588468028197e+00 7.2869538999482089e+01 1.3059457335184030e+01 1 0 0
4448 1 2 2.3999999999999999e-01 2.4656255826956865e+00 7.2342547309668106e+01 1.3059641849043762e+01 1 0 0
4449 1 4 -1.2000000000000000e-01 2.6675235843076774e+00 7.1094743130281088e+01 1.3517243092102511e+01 1 0 0
4452 1 4 -1.2000000000000000e-01 6.8670264151269911e-01 7.2294503431702978e+01 1.4724567485702952e+01 1 0 0
4451 1 2 2.3999999999999999e-01 9.6526036201204857e-01 7.2624545385814486e+01 1.3460618643788392e+01 1 0 0
6832 1 4 -1.2000000000000000e-01 8.5467792530567244e-01 7.1805654387474377e+01 1.7655016184266405e+01 1 1 0
4444 1 4 -1.2000000000000000e-01 4.3257448565936585e+00 7.2569123890454179e+01 1.5586408008977916e+01 1 0 0
4445 1 2 2.3999999999999999e-01 3.5728327188179065e+00 7.3373939470112006e+01 1.3558007450619206e+01 1 0 0
4453 1 4 -1.2000000000000000e-01 3.1914072589956460e-01 7.1645190197994424e+01 1.2715980409945303e+01 1 0 0
6828 1 4 -1.2000000000000000e-01 3.2062447728595491e+00 7.2328749833747878e+01 1.7758001437680036e+01 1 1 0
4442 1 2 2.3999999999999999e-01 3.7385591511733351e+00 7.3690787777712345e+01 1.5086044538294109e+01 1 0 0
4443 1 4 -1.2000000000000000e-01 2.5428127631242492e+00 7.3906619428427248e+01 1.5746521618891055e+01 1 0 0
6819 1 4 -1.2000000000000000e-01 4.3779317528155151e+00 6.9848070648848221e+01 1.8231846006592448e+01 1 1 0
5233 1 4 -1.2000000000000000e-01 1.5680323228980209e-01 6.8662961948600255e+01 1.2376165569108483e+01 1 0 0
4401 1 4 -1.2000000000000000e-01 1.1481374063367028e+01 6.7943956740744227e+01 1.2631731101257904e+01 1 0 0
5365 1 4 -1.2000000000000000e-01 6.3032258645283203e+00 7.0010836402361633e+01 1.3567410280612364e+01 1 0 0
5359 1 4 -1.2000000000000000e-01 6.5212419904016627e+00 6.8240272411662119e+01 1.5577509886973585e+01 1 0 0
4435 1 4 -1.2000000000000000e-01 6.7276971861862549e+00 7.2537311242995401e+01 1.5008751147808768e+01 1 0 0
4420 1 4 -1.2000000000000000e-01 1.0238912059005104e+01 7.2704379705888556e+01 1.2358398711966803e+01 1 0 0
4418 1 2 2.3999999999999999e-01 1.1477940294435250e+01 7.2522151443955892e+01 1.2952104072157208e+01 1 0 0
5363 1 2 2.3999999999999999e-01 7.2398363163238111e+00 6.9217308223752795e+01 1.2988688928667314e+01 1 0 0
4421 1 2 2.3999999999999999e-01 1.1588124992774853e+01 7.3593918531032884e+01 1.4094466601955689e+01 1 0 0
4419 1 4 -1.2000000000000000e-01 1.1565901390040237e+01 7.1265817342369644e+01 1.3484770425869911e+01 1 0 0
5364 1 4 -1.2000000000000000e-01 8.4680224298455560e+00 6.9480086674185259e+01 1.3386449738569048e+01 1 0 0
4429 1 4 -1.2000000000000000e-01 9.2672844946209505e+00 7.1686343727797976e+01 1.5028338831993787e+01 1 0 0
4427 1 2 2.3999999999999999e-01 9.4658640523221607e+00 7.2830768975909024e+01 1.5734746695084242e+01 1 0 0
4428 1 4 -1.2000000000000000e-01 9.3184413412577491e+00 7.2704896845904699e+01 1.7026212515885788e+01 1 0 0
4424 1 2 2.3999999999999999e-01 1.1024306452080992e+01 7.3227175264474212e+01 1.5537131544160991e+01 1 0 0
21871 1 4 -1.2000000000000000e-01 1.1015824819615323e+01 6.9279277100001224e+01 1.7666017344165308e+01 2 2 0
4426 1 4 -1.2000000000000000e-01 1.1749106080656546e+01 7.2165946724755983e+01 1.6085802054582313e+01 1 0 0
4433 1 2 2.3999999999999999e-01 7.0425781654324462e+00 7.3757316589439171e+01 1.5508834841500871e+01 1 0 0
4431 1 4 -1.2000000000000000e-01 8.6700199399797135e+00 7.3750176827816830e+01 1.3787000192350668e+01 1 0 0
4434 1 4 -1.2000000000000000e-01 6.9397399154862658e+00 7.3743755540732820e+01 1.6858094022881357e+01 1 0 0
4430 1 2 2.3999999999999999e-01 8.5157641584041919e+00 7.3868173468320961e+01 1.5119149938160366e+01 1 0 0
21878 1 2 2.3999999999999999e-01 1.5246865160154023e+01 6.7846773992361179e+01 1.5467714087178146e+01 2 2 0
21875 1 2 2.3999999999999999e-01 1.4459969756640032e+01 6.8244410886386390e+01 1.6748247692132288e+01 2 2 0
4408 1 4 -1.2000000000000000e-01 1.3504431689735771e+01 6.9756742621025140e+01 1.2505891169564309e+01 1 0 0
4417 1 4 -1.2000000000000000e-01 1.3699131693344450e+01 7.2306114223502291e+01 1.2259556965573104e+01 1 0 0
21869 1 2 2.3999999999999999e-01 1.2368178919443926e+01 6.9299095586880696e+01 1.7870848808112044e+01 2 2 0
21873 1 4 -1.2000000000000000e-01 1.2847527485352837e+01 6.9407828171351355e+01 1.5499627649420466e+01 2 2 0
21879 1 4 -1.2000000000000000e-01 1.5638901667503543e+01 6.9010215009788197e+01 1.4784688165114728e+01 2 2 0
21872 1 2 2.3999999999999999e-01 1.2997404415155462e+01 6.8573962351272868e+01 1.6618591519132320e+01 2 2 0
21870 1 4 -1.2000000000000000e-01 1.2784589647893419e+01 7.0516985610245527e+01 1.7844807405750736e+01 2 2 0
15057 1 4 -1.2000000000000000e-01 1.6764042463751874e+01 7.2253608677578228e+01 1.4972768011893146e+01 0 1 0
21877 1 4 -1.2000000000000000e-01 1.5243567731765285e+01 6.9265108348882976e+01 1.7201054512696992e+01 2 2 0
15056 1 2 2.3999999999999999e-01 1.7493210130109134e+01 7.3189562261745920e+01 1.5620539470319837e+01 0 1 0
15058 1 4 -1.2000000000000000e-01 1.6797485937263769e+01 7.3353031585563656e+01 1.6727937361340242e+01 0 1 0
21886 1 4 -1.2000000000000000e-01 1.8242950612881760e+01 6.8767316275753259e+01 1.5711781987141217e+01 2 2 0
4423 1 4 -1.2000000000000000e-01 1.2901744199803577e+01 7.3688295685295699e+01 1.4386164591073005e+01 1 0 0
15060 1 4 -1.2000000000000000e-01 1.8537925582541217e+01 7.1443501395381702e+01 1.6549675309698895e+01 0 1 0
15059 1 2 2.3999999999999999e-01 1.8904483272608257e+01 7.2582356236265611e+01 1.5936171714090746e+01 0 1 0
15064 1 4 -1.2000000000000000e-01 1.9151666981597891e+01 7.1379190222301204e+01 1.3881212094043619e+01 0 1 0
15061 1 4 -1.2000000000000000e-01 1.9515127961470316e+01 7.3399307046984859e+01 1.6858249131620344e+01 0 1 0
15062 1 2 2.3999999999999999e-01 1.9796161971685159e+01 7.2134951773506970e+01 1.4741551174856919e+01 0 1 0
15063 1 4 -1.2000000000000000e-01 2.0253654925019642e+01 7.3262010793606507e+01 1.4135257232807760e+01 0 1 0
15066 1 4 -1.2000000000000000e-01 2.0725149438512343e+01 7.0313227833003253e+01 1.6116281511406058e+01 0 1 0
15065 1 2 2.3999999999999999e-01 2.1069718840618616e+01 7.1415711815973069e+01 1.5370969522993576e+01 0 1 0
15070 1 4 -1.2000000000000000e-01 2.1443634524380609e+01 6.9930084074568157e+01 1.3732909805302363e+01 0 1 0
4454 1 2 2.3999999999999999e-01 5.1945205287553609e-01 7.4033395375257456e+01 1.3200243058272401e+01 1 0 0
4492 1 4 -1.2000000000000000e-01 1.8414258177175452e-01 7.9060769549494680e+01 1.3165443129146432e+01 1 0 0
4456 1 4 -1.2000000000000000e-01 9.4555227698688604e-01 7.5002708436446980e+01 1.4088696360022890e+01 1 0 0
4447 1 4 -1.2000000000000000e-01 3.3160555195855110e+00 7.4582963769058992e+01 1.2984689515096173e+01 1 0 0
4439 1 2 2.3999999999999999e-01 4.6621461267431785e+00 7.4907636455020267e+01 1.5451534903491982e+01 1 0 0
4441 1 4 -1.2000000000000000e-01 4.5675125662069247e+00 7.4940191118801309e+01 1.6788227284281376e+01 1 0 0
4440 1 4 -1.2000000000000000e-01 4.0646723754904954e+00 7.6035698361929136e+01 1.4992240373118083e+01 1 0 0
4436 1 2 2.3999999999999999e-01 6.0914421366658473e+00 7.4933662387203782e+01 1.4955192861537494e+01 1 0 0
4437 1 4 -1.2000000000000000e-01 6.2344105544875728e+00 7.4998623106291234e+01 1.3567770180495655e+01 1 0 0
5417 1 2 2.3999999999999999e-01 1.1681383330221818e+01 7.9671701119241177e+01 1.2325566917376017e+01 1 0 0
4425 1 4 -1.2000000000000000e-01 1.1304614897135934e+01 7.4284936478936160e+01 1.6331026473637795e+01 1 0 0
4422 1 4 -1.2000000000000000e-01 1.1182752391896827e+01 7.4778874477239270e+01 1.3679330366557894e+01 1 0 0
4438 1 4 -1.2000000000000000e-01 6.5113530272475746e+00 7.6061794015455945e+01 1.5508204033654371e+01 1 0 0
5414 1 2 2.3999999999999999e-01 1.0222320094036638e+01 7.9615846346398428e+01 1.2799728842717556e+01 1 0 0
5411 1 2 2.3999999999999999e-01 9.5746581381845868e+00 7.8185809138666016e+01 1.2979153926792108e+01 1 0 0
5413 1 4 -1.2000000000000000e-01 8.3216057169179312e+00 7.8284193442363332e+01 1.3438661106546476e+01 1 0 0
5412 1 4 -1.2000000000000000e-01 1.0232065408201793e+01 7.7584699249241709e+01 1.4030137190948256e+01 1 0 0
4432 1 4 -1.2000000000000000e-01 8.8837975600108532e+00 7.5119623816783445e+01 1.5503573208049280e+01 1 0 0
5415 1 4 -1.2000000000000000e-01 1.0117132663461064e+01 8.0098754395849383e+01 1.4088292675392260e+01 1 0 0
15055 1 4 -1.2000000000000000e-01 1.8236618523410172e+01 7.4395395354682407e+01 1.3665596822594409e+01 0 1 0
15051 1 4 -1.2000000000000000e-01 1.5442653977458486e+01 7.4010624871834295e+01 1.3959549258110775e+01 0 1 0
15053 1 2 2.3999999999999999e-01 1.7578600156288701e+01 7.4538122340466899e+01 1.4836928287263289e+01 0 1 0
5419 1 4 -1.2000000000000000e-01 1.2376547128943118e+01 7.8691655410405886e+01 1.3076793798546413e+01 1 0 0
15050 1 2 2.3999999999999999e-01 1.6145547262107684e+01 7.5075735938415562e+01 1.4442873152419873e+01 0 1 0
[truncated: 14,594,852 more chars]
