# Supplementary material for: Thermodynamic driving forces in contact electrification between polymeric materials
Source: Nat Commun. 2024 Mar 23;15:2616. doi: 10.1038/s41467-024-46932-2 (PMC10960812; doi:10.1038/s41467-024-46932-2)
Supplement: Supplementary file 6 — Supplementary Dataset 3 [file 41467_2024_46932_MOESM6_ESM.zip › configuration_data/final/PVA/H3O.data]

LAMMPS data file via write_data, version 3 Mar 2020, timestep = 20000193

52209 atoms
10 atom types
50207 bonds
9 bond types
87809 angles
15 angle types
138600 dihedrals
14 dihedral types

0.0000000000000000e+00 1.2950000000000000e+02 xlo xhi
0.0000000000000000e+00 1.2950000000000000e+02 ylo yhi
0.0000000000000000e+00 1.1000000000000000e+02 zlo zhi

Masses

1 12.011
2 12.011
3 1.008
4 15.999
5 1.008
6 12.011
7 15.9994
8 1.008
9 15.9994
10 1.008

Pair Coeffs # lj/cut/coul/long/intel

1 0.066 3.5
2 0.066 3.5
3 0.03 2.5
4 0.17 3.12
5 0 0
6 0.066 3.5
7 0.15535 3.166
8 0 2.058
9 0.1912 3.1
10 0 1

Bond Coeffs # harmonic/intel

1 320 1.41
2 553 0.945
3 340 1.09
4 340 1.09
5 268 1.529
6 340 1.09
7 268 1.529
8 600 1
9 600 0.98

Angle Coeffs # harmonic/intel

1 37.5 110.7
2 35 109.5
3 33 107.8
4 50 109.5
5 58.35 112.7
6 55 108.5
7 58.35 112.7
8 37.5 110.7
9 33 107.8
10 37.5 110.7
11 37.5 110.7
12 50 109.5
13 58.35 112.7
14 75 109.47
15 75 111.4

Dihedral Coeffs # opls/intel

1 0 0 0.3 0
2 0 0 0.352 0
3 -1.552 0 0 0
4 1.3 -0.05 0.2 0
5 0 0 0.468 0
6 1.3 -0.05 0.2 0
7 0 0 0.3 0
8 -0.356 -0.174 0.492 0
9 0 0 0.3 0
10 0 0 0.3 0
11 0 0 0.3 0
12 0 0 0.3 0
13 0 0 0.468 0
14 -0.356 -0.174 0.492 0

Atoms # full

17810 1 2 2.0499999999999999e-01 2.7885577693630261e+00 3.4240935541193220e+00 2.8338570311274953e+00 1 0 0
17813 1 3 5.9999999999999998e-02 2.6375359514930126e+00 2.5128899629438815e+00 2.2159977434749396e+00 1 0 0
17815 1 5 4.1799999999999998e-01 3.6673073437741381e+00 2.3713692497771954e+00 4.2214707125475330e+00 1 0 0
17814 1 4 -6.8300000000000005e-01 3.8736237099678137e+00 3.1258484910291320e+00 3.7100942969303734e+00 1 0 0
17818 1 3 5.9999999999999998e-02 1.8942392041517360e+00 4.3139970870346165e+00 4.5788836433773126e+00 1 0 0
17816 1 6 -1.2000000000000000e-01 1.5750470470967270e+00 3.7450213858624850e+00 3.6525116828126909e+00 1 0 0
17817 1 2 2.0499999999999999e-01 8.2397727517962094e-01 2.4896932494852488e+00 4.2390272025062332e+00 1 0 0
17809 1 6 -1.2000000000000000e-01 3.1975168866223216e+00 4.6466361283631477e+00 1.9777503162895915e+00 1 0 0
17811 1 3 5.9999999999999998e-02 2.2847798937019195e+00 4.8969647900744597e+00 1.4330079191673732e+00 1 0 0
17819 1 3 5.9999999999999998e-02 8.9722168792761314e-01 4.3775534844302149e+00 3.0219962840910934e+00 1 0 0
17812 1 3 5.9999999999999998e-02 3.9442960784238674e+00 4.3063355225235513e+00 1.1793002727832902e+00 1 0 0
17821 1 4 -6.8300000000000005e-01 1.1350996097870505e+00 2.0665065740158566e+00 5.4991935677411075e+00 1 0 0
17803 1 2 2.0499999999999999e-01 4.0018365523491486e+00 5.7944721529389946e+00 2.8435590894944416e+00 1 0 0
17822 1 5 4.1799999999999998e-01 8.5938260264429611e-01 1.1501569693844509e+00 5.5198920891625516e+00 1 0 0
17820 1 3 5.9999999999999998e-02 9.5899351289088453e-01 1.6021865030563578e+00 3.7189934414759356e+00 1 0 0
17806 1 3 5.9999999999999998e-02 3.5177422791012147e+00 5.9817377373057425e+00 3.8000259085052024e+00 1 0 0
17807 1 4 -6.8300000000000005e-01 5.3735874568895818e+00 5.3647246058509408e+00 3.0120625777676615e+00 1 0 0
17808 1 5 4.1799999999999998e-01 5.2786298859545573e+00 4.4484500512901679e+00 3.2683760765651066e+00 1 0 0
17958 1 3 5.9999999999999998e-02 7.6850103726863779e+00 2.1043119937386923e+00 2.4940201813156153e+00 1 0 0
17959 1 3 5.9999999999999998e-02 8.5885373949235149e+00 1.8452604589439023e+00 1.0462351906110938e+00 1 0 0
17951 1 3 5.9999999999999998e-02 8.3470547536049704e+00 4.4234663939183481e+00 3.1485805390079871e+00 1 0 0
17956 1 6 -1.2000000000000000e-01 8.6912646103144340e+00 1.7660056258342904e+00 2.1623968080191682e+00 1 0 0
17952 1 3 5.9999999999999998e-02 8.6760425952708484e+00 4.3110566396723531e+00 1.4330853442825167e+00 1 0 0
17949 1 6 -1.2000000000000000e-01 9.1342158563061382e+00 4.2561293276926326e+00 2.4211348682915670e+00 1 0 0
17950 1 2 2.0499999999999999e-01 9.7189889890210761e+00 2.7815180323142186e+00 2.5715936635111123e+00 1 0 0
17957 1 2 2.0499999999999999e-01 9.1517822688153814e+00 3.4433781122940410e-01 2.5551160284389143e+00 1 0 0
15287 1 4 -6.8300000000000005e-01 9.1412341371683468e+00 2.0030575129997348e+00 5.9038167055297732e+00 1 0 0
15281 1 5 4.1799999999999998e-01 7.1566543596266676e+00 4.9168540531542417e+00 5.5471559524634344e+00 1 0 0
15280 1 4 -6.8300000000000005e-01 7.7505258379271957e+00 4.2405102829514139e+00 5.8809858005112119e+00 1 0 0
17943 1 2 2.0499999999999999e-01 1.0154682196631821e+01 5.5045005203945454e+00 2.5645567473710207e+00 1 0 0
15279 1 3 5.9999999999999998e-02 9.5436423855248727e+00 5.1019955031658819e+00 5.6654416313915830e+00 1 0 0
15295 1 5 4.1799999999999998e-01 1.0250655739947785e+01 6.0423102418797103e-01 5.8110540989600583e+00 1 0 0
17960 1 3 5.9999999999999998e-02 9.4616034489300525e+00 3.3388548516643191e-01 3.6036854295998619e+00 1 0 0
17953 1 3 5.9999999999999998e-02 9.9440549046257019e+00 2.6416270249888703e+00 3.6116582430431250e+00 1 0 0
15288 1 5 4.1799999999999998e-01 8.4386278757113438e+00 2.6771052182849999e+00 5.9441278523673988e+00 1 0 0
17961 1 4 -6.8300000000000005e-01 1.0295117563580616e+01 8.2439376640650167e-02 1.7388598847959864e+00 1 0 0
17946 1 3 5.9999999999999998e-02 1.0767955730719571e+01 5.4067277402459517e+00 1.6671046878396163e+00 1 0 0
18008 1 3 5.9999999999999998e-02 1.8830549869364595e+00 6.9625517368312879e+00 6.0416418798894593e+00 1 0 0
17805 1 3 5.9999999999999998e-02 4.4373482226911660e+00 6.9959632785007466e+00 1.0521859407583292e+00 1 0 0
17802 1 6 -1.2000000000000000e-01 4.0298413966468365e+00 7.1262558808794028e+00 2.0623350483101750e+00 1 0 0
17804 1 3 5.9999999999999998e-02 2.9995269420967841e+00 7.3948202982298170e+00 1.9332426700141678e+00 1 0 0
17789 1 2 2.0499999999999999e-01 3.0596926526889923e+00 1.0113613305865552e+01 3.2562912573686753e+00 1 0 0
17792 1 3 5.9999999999999998e-02 3.4065486108951513e+00 9.9651999390270660e+00 4.2582930338721150e+00 1 0 0
17795 1 6 -1.2000000000000000e-01 4.2679912114391341e+00 9.6753440784013431e+00 2.3634391903149128e+00 1 0 0
17796 1 2 2.0499999999999999e-01 4.6919517261553700e+00 8.2339765783475087e+00 2.8314458675278185e+00 1 0 0
17799 1 3 5.9999999999999998e-02 4.3088202467043315e+00 8.1048213641205535e+00 3.8746550602925027e+00 1 0 0
17785 1 3 5.9999999999999998e-02 9.7193818817562072e-01 1.1537660966959217e+01 4.3770507874034266e+00 1 0 0
17788 1 6 -1.2000000000000000e-01 2.6923461038439136e+00 1.1610393367822024e+01 3.1045876284114491e+00 1 0 0
17793 1 4 -6.8300000000000005e-01 1.8565116334768117e+00 9.3775607046460863e+00 3.0574503495000376e+00 1 0 0
17797 1 3 5.9999999999999998e-02 3.9411862920070972e+00 9.8502415799373946e+00 1.3535053955905560e+00 1 0 0
17794 1 5 4.1799999999999998e-01 1.6690796122850278e+00 8.8759453654243359e+00 3.8229171936478985e+00 1 0 0
17798 1 3 5.9999999999999998e-02 5.0457033174182060e+00 1.0396532384489673e+01 2.5221765725466088e+00 1 0 0
17782 1 2 2.0499999999999999e-01 1.7622169619006489e+00 1.2191494566020884e+01 4.2682129704435461e+00 1 0 0
17790 1 3 5.9999999999999998e-02 2.1973885647641018e+00 1.1772423502596709e+01 2.1192085909200546e+00 1 0 0
17791 1 3 5.9999999999999998e-02 3.6088046093932356e+00 1.2241424594455317e+01 3.0520774302793074e+00 1 0 0
17786 1 4 -6.8300000000000005e-01 2.2605632727628362e+00 1.2150069528545608e+01 5.6200584496264314e+00 1 0 0
18015 1 3 5.9999999999999998e-02 8.6685367393273538e-01 9.7699683838018814e+00 5.9094817934700616e+00 1 0 0
15274 1 5 4.1799999999999998e-01 5.7849129282392671e+00 7.2814049746584590e+00 5.7475476922046571e+00 1 0 0
17800 1 4 -6.8300000000000005e-01 6.0928423305148520e+00 8.0847866524335377e+00 2.7347315101096759e+00 1 0 0
17787 1 5 4.1799999999999998e-01 3.2181991915860322e+00 1.2106818156331713e+01 5.6449957712457923e+00 1 0 0
15267 1 5 4.1799999999999998e-01 4.8065853069930835e+00 9.9210777040114326e+00 5.7975382883387496e+00 1 0 0
17801 1 5 4.1799999999999998e-01 6.2831731213804174e+00 7.1857107956730344e+00 2.8680456849219951e+00 1 0 0
15265 1 3 5.9999999999999998e-02 6.9944244150101635e+00 9.7868612935763331e+00 5.5773523197224568e+00 1 0 0
17944 1 3 5.9999999999999998e-02 8.5168477334534369e+00 6.8025436991339943e+00 2.9633254150519974e+00 1 0 0
17945 1 3 5.9999999999999998e-02 9.0326826954714701e+00 6.8575166659798290e+00 1.3771941992656205e+00 1 0 0
17942 1 6 -1.2000000000000000e-01 9.4795815324060584e+00 6.8522873396556374e+00 2.3469612019922321e+00 1 0 0
17937 1 3 5.9999999999999998e-02 8.5991958080312862e+00 9.3632339006080922e+00 2.7721784151905222e+00 1 0 0
17935 1 6 -1.2000000000000000e-01 9.5230690663144628e+00 9.4452939529088891e+00 2.3149305965442206e+00 1 0 0
17925 1 3 5.9999999999999998e-02 7.5019275094339521e+00 1.1689051663048355e+01 2.7761749686172505e+00 1 0 0
17938 1 3 5.9999999999999998e-02 9.2793537890374562e+00 9.5210393053150586e+00 1.2185542677209815e+00 1 0 0
15272 1 3 5.9999999999999998e-02 8.0552723575348519e+00 7.5794035097483183e+00 5.4818439706477706e+00 1 0 0
17928 1 6 -1.2000000000000000e-01 9.5959618595124745e+00 1.2042346467112754e+01 2.1485229421998580e+00 1 0 0
17930 1 3 5.9999999999999998e-02 9.4577460023335629e+00 1.1932882252468978e+01 1.0690711475291992e+00 1 0 0
17927 1 5 4.1799999999999998e-01 9.1727117577552288e+00 1.1883945297513559e+01 4.3849498684792234e+00 1 0 0
17929 1 2 2.0499999999999999e-01 1.0236860465380728e+01 1.0758012149579669e+01 2.6618469526711168e+00 1 0 0
17936 1 2 2.0499999999999999e-01 1.0316854295825268e+01 8.1068961948182690e+00 2.5337848164997436e+00 1 0 0
17933 1 4 -6.8300000000000005e-01 1.0418589206790440e+01 1.0724503580357299e+01 4.0614244293722432e+00 1 0 0
17940 1 4 -6.8300000000000005e-01 1.0790460907416032e+01 8.0740072725697072e+00 3.9313931374894096e+00 1 0 0
15273 1 4 -6.8300000000000005e-01 6.4100374195125687e+00 6.6605269566925678e+00 6.0643143385720357e+00 1 0 0
17934 1 5 4.1799999999999998e-01 1.0749556552724364e+01 9.8450792528047835e+00 4.3093411623344897e+00 1 0 0
15258 1 3 5.9999999999999998e-02 6.6405202521951541e+00 1.2185443515017518e+01 5.6222765966860644e+00 1 0 0
17783 1 3 5.9999999999999998e-02 1.3138888179412846e+00 1.3921267898465890e+01 2.8999792423760327e+00 1 0 0
17920 1 5 4.1799999999999998e-01 4.7226173356162295e+00 1.3570399283181331e+01 1.4287038930496874e+00 1 0 0
17781 1 6 -1.2000000000000000e-01 1.2083138250072694e+00 1.3564516292936389e+01 3.9074635264510236e+00 1 0 0
17784 1 3 5.9999999999999998e-02 1.8047571397879032e+00 1.4321187479189526e+01 4.4047666563718497e+00 1 0 0
17912 1 4 -6.8300000000000005e-01 3.6266516228625805e+00 1.4983216813212106e+01 1.5346020180077664e+00 1 0 0
17911 1 3 5.9999999999999998e-02 4.1776775815460976e+00 1.5186886379943573e+01 3.4975868364993623e+00 1 0 0
17908 1 2 2.0499999999999999e-01 4.3227140847288110e+00 1.5628592513894615e+01 2.5508470815070803e+00 1 0 0
17913 1 5 4.1799999999999998e-01 2.7327917144338500e+00 1.5374079419543987e+01 1.5513329634860098e+00 1 0 0
17919 1 4 -6.8300000000000005e-01 5.5249514357358880e+00 1.3107311618904847e+01 1.5601739531129466e+00 1 0 0
17914 1 6 -1.2000000000000000e-01 5.8316181323336123e+00 1.5392054396973720e+01 2.2814527394252160e+00 1 0 0
15251 1 3 5.9999999999999998e-02 5.5393996594957100e+00 1.4923453434389907e+01 5.8312723926466674e+00 1 0 0
17918 1 3 5.9999999999999998e-02 5.9946346588493213e+00 1.3719404645890336e+01 3.4974016305493025e+00 1 0 0
17916 1 3 5.9999999999999998e-02 6.1030301865729850e+00 1.5753087987453750e+01 1.3012531134007286e+00 1 0 0
17917 1 3 5.9999999999999998e-02 6.4363434123524632e+00 1.5821962721872023e+01 3.0281073260779681e+00 1 0 0
17915 1 2 2.0499999999999999e-01 6.2235730343309461e+00 1.3926579767481785e+01 2.4159021644654306e+00 1 0 0
17922 1 2 2.0499999999999999e-01 8.2950311490825577e+00 1.2439268818068273e+01 2.8626596650597440e+00 1 0 0
17926 1 4 -6.8300000000000005e-01 8.4887627903858878e+00 1.2548258473866111e+01 4.2494993757523485e+00 1 0 0
15252 1 4 -6.8300000000000005e-01 7.5338031646485737e+00 1.4983639370442976e+01 5.3181735700950989e+00 1 0 0
15253 1 5 4.1799999999999998e-01 7.5558018968674068e+00 1.4162769210547577e+01 4.7681410234751542e+00 1 0 0
17923 1 3 5.9999999999999998e-02 8.0027819519730663e+00 1.3838077629164017e+01 1.1676419842858599e+00 1 0 0
17921 1 6 -1.2000000000000000e-01 7.7530973620329027e+00 1.3796631234877610e+01 2.2157267593613712e+00 1 0 0
17924 1 3 5.9999999999999998e-02 8.1491675216608606e+00 1.4647856802472173e+01 2.7472241074358030e+00 1 0 0
17931 1 3 5.9999999999999998e-02 1.0388120751613831e+01 1.2835229823210691e+01 2.2849842667515188e+00 1 0 0
635 1 3 5.9999999999999998e-02 1.0685686578177785e+01 1.5659083160330406e+01 3.8379977928825202e+00 1 -1 0
18001 1 3 5.9999999999999998e-02 3.1797449573379351e+00 5.1954977634363333e+00 6.4053148857541027e+00 1 0 0
17987 1 3 5.9999999999999998e-02 6.1120624158969035e+00 1.0520825489300496e+00 6.3525234976980665e+00 1 0 0
17994 1 3 5.9999999999999998e-02 4.8739716380685438e+00 3.3056135659995545e+00 6.4276832790730190e+00 1 0 0
17997 1 5 4.1799999999999998e-01 2.5771874069009577e+00 3.0563626614734538e+00 6.8132365255637213e+00 1 0 0
17998 1 6 -1.2000000000000000e-01 3.2739512828341422e+00 5.3191835983180029e+00 7.4720049439845226e+00 1 0 0
17996 1 4 -6.8300000000000005e-01 2.5200566482157112e+00 3.0560119929537448e+00 7.7665220529010073e+00 1 0 0
17992 1 2 2.0499999999999999e-01 3.6066133541912104e+00 3.9473596776712347e+00 8.0939873980390065e+00 1 0 0
17995 1 3 5.9999999999999998e-02 3.6693488417470514e+00 4.0347503977093204e+00 9.1450469685579350e+00 1 0 0
5513 1 3 5.9999999999999998e-02 1.4224354922834961e+00 1.6203409357080789e+00 1.0719986485828279e+01 1 -1 0
17991 1 6 -1.2000000000000000e-01 4.9743055374544696e+00 3.3630397356355486e+00 7.5010162285525279e+00 1 0 0
17985 1 2 2.0499999999999999e-01 5.0658853207947807e+00 1.9156712701912264e+00 8.0581308028781020e+00 1 0 0
5507 1 3 5.9999999999999998e-02 9.9071437917538863e-01 4.0943342101333737e+00 9.9351661663703297e+00 1 -1 0
17988 1 3 5.9999999999999998e-02 4.1967543628572397e+00 1.3007952356856178e+00 7.9178321664630031e+00 1 0 0
5510 1 6 -1.2000000000000000e-01 1.1400707745144172e+00 2.4281044730676427e+00 1.1356413315721525e+01 1 -1 0
17990 1 5 4.1799999999999998e-01 4.5047367569331112e+00 2.3757062723816369e+00 9.8369470615088570e+00 1 0 0
18002 1 3 5.9999999999999998e-02 1.2199114458310309e+00 5.3270055702621653e+00 7.9985829793835590e+00 1 0 0
5504 1 2 2.0499999999999999e-01 3.2945841572719459e-01 3.4501259098228609e+00 1.0537266041314020e+01 1 -1 0
5509 1 5 4.1799999999999998e-01 1.9179585631761709e-01 2.5774634521571325e+00 8.8270174199424840e+00 1 -1 0
17989 1 4 -6.8300000000000005e-01 5.2618579107900381e+00 1.8673886423270643e+00 9.4833399915427048e+00 1 0 0
18000 1 3 5.9999999999999998e-02 4.1969282789128082e+00 5.8670360794351533e+00 7.6466026810401511e+00 1 0 0
5514 1 3 5.9999999999999998e-02 2.7949449561126127e+00 4.1315058018298618e+00 1.1671476086676794e+01 1 -1 0
5515 1 4 -6.8300000000000005e-01 3.5606060542488316e+00 2.3675844074867816e+00 1.1899472649433919e+01 1 -1 0
7689 1 3 5.9999999999999998e-02 5.7414895642572796e+00 4.8486410881986917e+00 1.1448947923649330e+01 0 -1 0
17993 1 3 5.9999999999999998e-02 5.8589506802670801e+00 3.9415903999838973e+00 7.8404256143417426e+00 1 0 0
5512 1 3 5.9999999999999998e-02 3.6932451538201433e-01 2.0570116373447878e+00 1.2108345916192702e+01 1 -1 0
5511 1 2 2.0499999999999999e-01 2.3798793659602162e+00 3.1396052179089668e+00 1.2081323630766143e+01 1 -1 0
17999 1 2 2.0499999999999999e-01 2.0297287090921983e+00 6.0911234386703299e+00 7.9802936474818180e+00 1 0 0
5516 1 5 4.1799999999999998e-01 3.4152148489185890e+00 1.4322000009744511e+00 1.2111653405041494e+01 1 -1 0
5253 1 3 5.9999999999999998e-02 5.8397736018534552e+00 2.2812395267958255e-01 1.1974768318258095e+01 1 -1 0
17984 1 6 -1.2000000000000000e-01 6.2095241502729319e+00 1.0881331909572010e+00 7.4391679331501033e+00 1 0 0
15276 1 2 2.0499999999999999e-01 8.8543786292921567e+00 4.8586086029218247e+00 6.4273010947752498e+00 1 0 0
7687 1 6 -1.2000000000000000e-01 6.6739113348342611e+00 5.3906697646725750e+00 1.1462020408956118e+01 0 -1 0
7684 1 3 5.9999999999999998e-02 7.1490338557335429e+00 3.9937389109652321e+00 1.0140753893675692e+01 0 -1 0
17986 1 3 5.9999999999999998e-02 7.1547303615003335e+00 1.6987766783149993e+00 7.5976896261373170e+00 1 0 0
7681 1 2 2.0499999999999999e-01 7.7174876874496219e+00 4.3716632254830428e+00 1.1018833821878589e+01 0 -1 0
7674 1 2 2.0499999999999999e-01 8.6158187399527222e+00 1.9329628038887869e+00 1.1376303846500024e+01 0 -1 0
7677 1 3 5.9999999999999998e-02 7.8929646093040446e+00 1.2873695056350278e+00 1.0803182320681099e+01 0 -1 0
15285 1 3 5.9999999999999998e-02 8.8413028161222655e+00 3.5219810607086011e+00 8.1601402201128543e+00 1 0 0
15282 1 6 -1.2000000000000000e-01 9.5024733881267984e+00 3.8210050406188105e+00 7.3783357148621898e+00 1 0 0
7685 1 4 -6.8300000000000005e-01 8.9449492668558506e+00 5.0301760104911342e+00 1.0711341650724249e+01 0 -1 0
7686 1 5 4.1799999999999998e-01 9.4493279358152051e+00 4.3321870223250256e+00 1.0321749788412420e+01 0 -1 0
7678 1 4 -6.8300000000000005e-01 9.6031533444869037e+00 2.2872692982861893e+00 1.0455105828173924e+01 0 -1 0
15292 1 3 5.9999999999999998e-02 1.0142541309508587e+01 1.1043694090697262e+00 8.0795263874447851e+00 1 0 0
15284 1 3 5.9999999999999998e-02 1.0267976984222647e+01 4.4358280415160056e+00 7.8420533572658488e+00 1 0 0
7680 1 6 -1.2000000000000000e-01 8.0497108177391450e+00 3.1562734614063559e+00 1.2010628368451899e+01 0 -1 0
15283 1 2 2.0499999999999999e-01 1.0170057175321448e+01 2.6316342815610061e+00 6.6886267848928158e+00 1 0 0
15278 1 3 5.9999999999999998e-02 7.9235354822941586e+00 5.8862704351164306e+00 8.1073293867336211e+00 1 0 0
17983 1 5 4.1799999999999998e-01 6.1756764140942746e+00 3.5595758434808683e-01 9.7652250920758465e+00 1 0 0
15275 1 6 -1.2000000000000000e-01 8.3929458111670652e+00 6.1372798667647128e+00 7.1780485193036778e+00 1 0 0
7679 1 5 4.1799999999999998e-01 9.9869912242484347e+00 1.4511545562939792e+00 1.0245008118257172e+01 0 -1 0
1253 1 5 4.1799999999999998e-01 1.0458917300554317e+01 6.1394262711332601e+00 1.0923343617521720e+01 1 -1 0
18003 1 4 -6.8300000000000005e-01 2.2165604726756993e+00 6.5713399703719828e+00 9.2655402540636036e+00 1 0 0
18012 1 6 -1.2000000000000000e-01 4.3473802827463515e-01 9.5535709934689166e+00 6.8963719314960006e+00 1 0 0
15266 1 4 -6.8300000000000005e-01 5.2754123255588325e+00 9.3026856211167566e+00 6.3553089550425961e+00 1 0 0
18014 1 3 5.9999999999999998e-02 1.1667492137689539e+00 9.9331477061787385e+00 7.6367590849461022e+00 1 0 0
18007 1 3 5.9999999999999998e-02 2.5662936235005485e+00 7.9688115732254676e+00 7.1285008978411080e+00 1 0 0
18006 1 2 2.0499999999999999e-01 4.0752057172281597e-01 7.9868944562042907e+00 7.1482966052568422e+00 1 0 0
18005 1 6 -1.2000000000000000e-01 1.7597022650968639e+00 7.2555272638210457e+00 7.0757660861107254e+00 1 0 0
7696 1 3 5.9999999999999998e-02 4.3355540377334121e+00 6.7176907293015935e+00 1.0914173837854369e+01 0 -1 0
5495 1 5 4.1799999999999998e-01 8.2360633072382117e-01 6.9715890512546759e+00 1.0802579651471911e+01 1 -1 0
18004 1 5 4.1799999999999998e-01 2.9389175414382844e+00 7.1830134958498109e+00 9.1327105109896678e+00 1 0 0
7710 1 3 5.9999999999999998e-02 3.0290925493324212e+00 1.1067203956689253e+01 8.5937343636618984e+00 0 -1 0
7702 1 2 2.0499999999999999e-01 3.7884649509182884e+00 1.1005539242828565e+01 1.0653094459600432e+01 0 -1 0
7699 1 4 -6.8300000000000005e-01 4.5312594486754501e+00 8.2195278562726468e+00 8.8715993236719104e+00 0 -1 0
7695 1 2 2.0499999999999999e-01 4.9694274198163386e+00 8.6330655039251205e+00 1.0132194022482185e+01 0 -1 0
7711 1 3 5.9999999999999998e-02 1.8602579470369736e+00 1.1022003360157584e+01 9.9749680048632499e+00 0 -1 0
7700 1 5 4.1799999999999998e-01 5.1107123202479388e+00 8.5939931646031180e+00 8.1720065695544442e+00 0 -1 0
7705 1 3 5.9999999999999998e-02 4.8059820850001707e+00 1.1376875364595707e+01 1.0396937074699057e+01 0 -1 0
7708 1 6 -1.2000000000000000e-01 2.7971965431297550e+00 1.1513512372472313e+01 9.5558712746108654e+00 0 -1 0
7694 1 6 -1.2000000000000000e-01 5.2129440279433776e+00 7.3700965815908202e+00 1.0988007824983294e+01 0 -1 0
7701 1 6 -1.2000000000000000e-01 3.7651715713507006e+00 9.4469884289457564e+00 1.0745670467277225e+01 0 -1 0
7703 1 3 5.9999999999999998e-02 2.8113726086116366e+00 8.9961296809940272e+00 1.0384941005252976e+01 0 -1 0
7698 1 3 5.9999999999999998e-02 5.8321639859717287e+00 9.2348350440212794e+00 9.9571710511349423e+00 0 -1 0
5494 1 4 -6.8300000000000005e-01 6.1802492335438619e-01 7.4733126557693028e+00 1.1527907364000047e+01 1 -1 0
7706 1 4 -6.8300000000000005e-01 3.3000549699345987e+00 1.1407364524716513e+01 1.1903477155425124e+01 0 -1 0
15259 1 4 -6.8300000000000005e-01 4.8334314719906413e+00 1.2254670510346180e+01 6.5343335660134194e+00 1 0 0
7697 1 3 5.9999999999999998e-02 5.3484472944997048e+00 7.6683571374246506e+00 1.1991287143948034e+01 0 -1 0
7704 1 3 5.9999999999999998e-02 3.6365555652521593e+00 9.0816883318127601e+00 1.1745953715225745e+01 0 -1 0
15264 1 3 5.9999999999999998e-02 6.1300668651334567e+00 1.0797443065484361e+01 8.2007841788017508e+00 1 0 0
7707 1 5 4.1799999999999998e-01 2.4818730450769650e+00 1.0932451246483344e+01 1.2173039183091724e+01 0 -1 0
5488 1 5 4.1799999999999998e-01 1.2160170203456468e+00 9.1785592819594566e+00 1.2170787512172941e+01 1 -1 0
7691 1 3 5.9999999999999998e-02 6.6232454635467368e+00 6.2389738473152541e+00 9.5726349586258976e+00 0 -1 0
7688 1 2 2.0499999999999999e-01 6.5241450980951754e+00 6.6003246408468392e+00 1.0630689333674219e+01 0 -1 0
15262 1 2 2.0499999999999999e-01 6.6226946218542873e+00 9.6263405944516904e+00 6.5489270574323113e+00 1 0 0
15269 1 2 2.0499999999999999e-01 7.6267182272655294e+00 7.1970657742150497e+00 6.4146048203617667e+00 1 0 0
15277 1 3 5.9999999999999998e-02 9.3297557056165399e+00 6.5889911201947235e+00 7.5244469324185177e+00 1 0 0
15261 1 6 -1.2000000000000000e-01 6.7491988315514924e+00 1.0971614935356897e+01 7.3373514348698068e+00 1 0 0
15271 1 3 5.9999999999999998e-02 6.6816715887196443e+00 8.1954873873674785e+00 8.1636518960833104e+00 1 0 0
15263 1 3 5.9999999999999998e-02 7.8055095580931910e+00 1.1143160477845067e+01 7.5515063331224423e+00 1 0 0
7693 1 5 4.1799999999999998e-01 8.4873906690176337e+00 6.9073431072803517e+00 1.0634690733666554e+01 0 -1 0
15270 1 3 5.9999999999999998e-02 8.3395201534823009e+00 8.6478344616952345e+00 7.6586671229035250e+00 1 0 0
15268 1 6 -1.2000000000000000e-01 7.3264787184994713e+00 8.4451403137253482e+00 7.3026568903946343e+00 1 0 0
7692 1 4 -6.8300000000000005e-01 7.6604244989278207e+00 7.3837192132806333e+00 1.0792646991839250e+01 0 -1 0
573 1 4 -6.8300000000000005e-01 1.0091282362633139e+01 1.0562712516467592e+01 8.7455531314983634e+00 1 -1 0
574 1 5 4.1799999999999998e-01 1.0398600079180264e+01 1.0198504210991860e+01 9.5830070008249688e+00 1 -1 0
1245 1 4 -6.8300000000000005e-01 1.0552062532447810e+01 9.2967853890844925e+00 1.1010163861937105e+01 1 -1 0
1237 1 3 5.9999999999999998e-02 1.0500178393360585e+01 1.2083591024171172e+01 1.1435986831453478e+01 1 -1 0
570 1 3 5.9999999999999998e-02 9.8345034428649978e+00 1.2104153519066553e+01 6.7451698766849360e+00 1 -1 0
15255 1 2 2.0499999999999999e-01 6.2535689942889681e+00 1.2242918428820039e+01 6.6107931116155045e+00 1 0 0
567 1 5 4.1799999999999998e-01 9.6369495931545703e+00 1.2194783650147691e+01 8.9313411049676699e+00 1 -1 0
1246 1 5 4.1799999999999998e-01 1.0638847511028855e+01 8.4908193281944868e+00 1.0500262603069791e+01 1 -1 0
577 1 3 5.9999999999999998e-02 1.0622728150945274e+01 9.3820389198281084e+00 6.6497604467557725e+00 1 -1 0
7721 1 5 4.1799999999999998e-01 9.5322978099577821e-02 1.4428900097796339e+01 1.0471786174058263e+01 0 -1 0
15260 1 5 4.1799999999999998e-01 4.4421667733644128e+00 1.2697292556382024e+01 7.2931297440432621e+00 1 0 0
7724 1 3 5.9999999999999998e-02 1.0456687902765331e+00 1.5295709340245354e+01 6.6640464509955066e+00 0 -1 0
7718 1 3 5.9999999999999998e-02 6.3412956644155893e-01 1.2647874727022893e+01 8.6971947278417474e+00 0 -1 0
7717 1 3 5.9999999999999998e-02 1.7772905723655346e+00 1.3282920119303061e+01 7.5323611755243292e+00 0 -1 0
7709 1 2 2.0499999999999999e-01 2.5019172335045674e+00 1.3018469246040796e+01 9.5352609500542140e+00 0 -1 0
7714 1 5 4.1799999999999998e-01 3.7506952524151003e+00 1.4536633337340669e+01 9.6134099830064663e+00 0 -1 0
7713 1 4 -6.8300000000000005e-01 3.7363392174643426e+00 1.3707446468923903e+01 9.2905396775656079e+00 0 -1 0
7712 1 3 5.9999999999999998e-02 2.2142149684298271e+00 1.3212329329259703e+01 1.0513954220917684e+01 0 -1 0
7715 1 6 -1.2000000000000000e-01 1.3769091355874707e+00 1.3446390285804757e+01 8.5195735241090205e+00 0 -1 0
7716 1 2 2.0499999999999999e-01 9.2175647357258450e-01 1.4867552960376971e+01 8.7535748757734702e+00 0 -1 0
7719 1 3 5.9999999999999998e-02 1.6870120420182617e+00 1.5418109451323669e+01 9.2171137333729316e+00 0 -1 0
7722 1 6 -1.2000000000000000e-01 4.0785896816051131e-01 1.5581180014495184e+01 7.4788938819308877e+00 0 -1 0
15244 1 3 5.9999999999999998e-02 4.7741658950250105e+00 1.5777419875421201e+01 7.9576181203754492e+00 1 0 0
15229 1 3 5.9999999999999998e-02 5.8219775470878226e+00 1.2971983185649773e+01 1.1333898447880639e+01 1 0 0
15236 1 3 5.9999999999999998e-02 5.9437214722295879e+00 1.4762481334384477e+01 9.9281441569562272e+00 1 0 0
15257 1 3 5.9999999999999998e-02 6.0783621259695408e+00 1.3711315383744205e+01 8.0402753595663672e+00 1 0 0
15227 1 2 2.0499999999999999e-01 6.1373157666737566e+00 1.5077788575428132e+01 1.1988639839728584e+01 1 0 0
15248 1 2 2.0499999999999999e-01 6.5387151268285164e+00 1.4897149203872601e+01 6.3362934309262098e+00 1 0 0
15233 1 6 -1.2000000000000000e-01 6.2424926018090643e+00 1.5628707271533008e+01 1.0543828761260395e+01 1 0 0
15254 1 6 -1.2000000000000000e-01 6.7435875859077044e+00 1.3622627742231092e+01 7.2143107122147869e+00 1 0 0
15256 1 3 5.9999999999999998e-02 7.7652926898189136e+00 1.3367136033398815e+01 7.4515594538674019e+00 1 0 0
566 1 4 -6.8300000000000005e-01 9.7381303292031482e+00 1.3172032743258304e+01 8.9923500807174239e+00 1 -1 0
560 1 5 4.1799999999999998e-01 9.6725829157994063e+00 1.4728668861606845e+01 9.4148194020946807e+00 1 -1 0
15228 1 3 5.9999999999999998e-02 7.4346280774108910e+00 1.3460816857750244e+01 1.1572831877605125e+01 1 0 0
559 1 4 -6.8300000000000005e-01 9.7544414573539679e+00 1.5723957729339153e+01 9.5039999046035391e+00 1 -1 0
563 1 3 5.9999999999999998e-02 9.3047859341290806e+00 1.4729578121753638e+01 7.2586655362278414e+00 1 -1 0
15226 1 6 -1.2000000000000000e-01 6.4184581014636981e+00 1.3557387593669256e+01 1.1966177566433952e+01 1 0 0
555 1 2 2.0499999999999999e-01 1.0577792603647922e+01 1.6001928253324689e+01 8.4082118399878389e+00 1 -1 0
561 1 6 -1.2000000000000000e-01 1.0364610440939947e+01 1.4744946221046494e+01 7.5245651550010217e+00 1 -1 0
15250 1 3 5.9999999999999998e-02 7.4878219962428725e+00 1.6048160621498269e+01 7.9247422016619877e+00 1 0 0
15235 1 3 5.9999999999999998e-02 7.3089646445263812e+00 1.5804905464345609e+01 1.0299045451303959e+01 1 0 0
562 1 2 2.0499999999999999e-01 1.0744576227029640e+01 1.3375627450064924e+01 8.1145875675479129e+00 1 -1 0
1232 1 5 4.1799999999999998e-01 1.0637705435591366e+01 1.5199117682142809e+01 1.0982034960356447e+01 1 -1 0
15247 1 6 -1.2000000000000000e-01 6.7133764081351401e+00 1.6144338177324645e+01 7.1943358212435387e+00 1 0 0
6167 1 5 4.1799999999999998e-01 1.3426026430394238e+00 2.6220954017441431e+00 1.6330875105160388e+01 1 -1 0
5519 1 3 5.9999999999999998e-02 1.0333320400600710e+00 3.3008026341431735e+00 1.3835396046043776e+01 1 -1 0
5517 1 6 -1.2000000000000000e-01 2.1248157786792841e+00 3.1928896142236431e+00 1.3613917413219429e+01 1 -1 0
5521 1 3 5.9999999999999998e-02 3.9781434750916391e+00 4.2778727199719242e+00 1.4081197240038334e+01 1 -1 0
5518 1 2 2.0499999999999999e-01 2.8983404528689207e+00 4.1835393720585294e+00 1.4449877476777264e+01 1 -1 0
5522 1 4 -6.8300000000000005e-01 2.8401573656500081e+00 3.6974297261669031e+00 1.5724966966772399e+01 1 -1 0
5523 1 5 4.1799999999999998e-01 3.6738221746714301e+00 3.9417678424621454e+00 1.6153185846135120e+01 1 -1 0
5520 1 3 5.9999999999999998e-02 2.3253503442452135e+00 2.1960158389316651e+00 1.3980908513232150e+01 1 -1 0
5228 1 4 -6.8300000000000005e-01 4.8794611821515028e+00 4.3725860522756443e+00 1.7492626666862769e+01 1 -1 0
5246 1 3 5.9999999999999998e-02 4.4166409501153758e+00 4.8120353879277711e-01 1.4473892946221488e+01 1 -1 0
5524 1 6 -1.2000000000000000e-01 2.2569158418435813e+00 5.5808190548224701e+00 1.4464586236435284e+01 1 -1 0
5239 1 3 5.9999999999999998e-02 4.8253707184674814e+00 1.8927122207511320e+00 1.6988189970724392e+01 1 -1 0
5527 1 3 5.9999999999999998e-02 1.2840114899289286e+00 5.7390154466949275e+00 1.4940057384984600e+01 1 -1 0
5526 1 3 5.9999999999999998e-02 2.0860217590193342e+00 5.8282457287923135e+00 1.3386364946774522e+01 1 -1 0
6166 1 4 -6.8300000000000005e-01 7.8724299532448383e-01 1.9852120719093487e+00 1.6801286207928811e+01 1 -1 0
6163 1 3 5.9999999999999998e-02 5.3276818550553451e-01 4.5671634631934266e+00 1.7874245479144605e+01 1 -1 0
5229 1 5 4.1799999999999998e-01 5.7543726788299612e+00 4.6992069947495505e+00 1.7199840731759984e+01 1 -1 0
5237 1 6 -1.2000000000000000e-01 5.8867806314723463e+00 1.6943534115040648e+00 1.6995876011107327e+01 1 -1 0
5222 1 5 4.1799999999999998e-01 3.0991484230965720e+00 5.0101732704060966e+00 1.8094447200398704e+01 1 -1 0
5244 1 6 -1.2000000000000000e-01 5.5180528705536940e+00 4.7296649895213205e-01 1.4631683586826965e+01 1 -1 0
6162 1 2 2.0499999999999999e-01 6.4921226700598633e-01 2.3905790993342535e+00 1.8161456746162063e+01 1 -1 0
5238 1 2 2.0499999999999999e-01 6.0634019990921173e+00 4.0229373939037111e-01 1.6091801597126882e+01 1 -1 0
5247 1 3 5.9999999999999998e-02 6.0250363727720320e+00 1.3401199153541554e+00 1.4207931186095045e+01 1 -1 0
7682 1 3 5.9999999999999998e-02 7.0983071355473459e+00 2.8953196730483177e+00 1.2538054429807245e+01 0 -1 0
7673 1 6 -1.2000000000000000e-01 9.3431338702483639e+00 9.5895402959934217e-01 1.2370696633982440e+01 0 -1 0
7675 1 3 5.9999999999999998e-02 8.6097189973505142e+00 7.9523423426215334e-01 1.3197155592796086e+01 0 -1 0
7690 1 3 5.9999999999999998e-02 6.9060180551117929e+00 5.6277721740101425e+00 1.2528086403020373e+01 0 -1 0
15185 1 2 2.0499999999999999e-01 1.0458735149523784e+01 1.1456703230975682e+00 1.6639459603059972e+01 1 0 0
5240 1 3 5.9999999999999998e-02 6.4563943629419240e+00 2.4123004749326418e+00 1.6368470371045539e+01 1 -1 0
7676 1 3 5.9999999999999998e-02 1.0290821973951594e+01 1.3603830402626413e+00 1.2770387880684183e+01 0 -1 0
15194 1 3 5.9999999999999998e-02 9.3138073721149635e+00 2.1795097385527713e+00 1.5072171030716516e+01 1 0 0
7683 1 3 5.9999999999999998e-02 8.7362626671781243e+00 3.5969224820916956e+00 1.2762956842569606e+01 0 -1 0
15201 1 3 5.9999999999999998e-02 8.4061194856058670e+00 4.1446831118104024e+00 1.4901962542016781e+01 1 0 0
15198 1 6 -1.2000000000000000e-01 9.1166446217234824e+00 4.6969171487958263e+00 1.5556024737637099e+01 1 0 0
15192 1 2 2.0499999999999999e-01 9.6945120617341090e+00 3.6454326817560601e+00 1.6577967618547774e+01 1 0 0
15195 1 3 5.9999999999999998e-02 8.8053891493774810e+00 3.3070233299042600e+00 1.7181179618243775e+01 1 0 0
15200 1 3 5.9999999999999998e-02 9.9002839868020818e+00 5.1057212128930303e+00 1.4906479270230873e+01 1 0 0
15189 1 4 -6.8300000000000005e-01 9.4614392996264289e+00 9.4451635705525519e-02 1.6480927301861783e+01 1 0 0
15203 1 4 -6.8300000000000005e-01 7.2364896600728326e+00 5.4959229557498377e+00 1.6769624335305210e+01 1 0 0
15196 1 4 -6.8300000000000005e-01 1.0770086146050852e+01 4.1978237049392551e+00 1.7359393459385913e+01 1 0 0
15197 1 5 4.1799999999999998e-01 1.0387540424257368e+01 4.4682739350272689e+00 1.8235235693578559e+01 1 0 0
15191 1 6 -1.2000000000000000e-01 1.0067721131990632e+01 2.3920860839905282e+00 1.5774764646514353e+01 1 0 0
15199 1 2 2.0499999999999999e-01 8.4667784369514578e+00 5.8670676393417596e+00 1.6253658270492096e+01 1 0 0
15188 1 3 5.9999999999999998e-02 1.0353981297823555e+01 1.4426388339654179e+00 1.7709738199404413e+01 1 0 0
5241 1 3 5.9999999999999998e-02 7.1402761955325200e+00 3.3295346335824538e-01 1.5955623201020927e+01 1 -1 0
5234 1 3 5.9999999999999998e-02 7.6150027503405457e+00 1.5607395737159619e+00 1.8277432671726924e+01 1 -1 0
5231 1 2 2.0499999999999999e-01 6.5870797349735541e+00 1.7872283708135139e+00 1.8326502108514223e+01 1 -1 0
5528 1 3 5.9999999999999998e-02 3.4648551753568677e+00 6.4938594514668928e+00 1.6130119952200921e+01 1 -1 0
5525 1 2 2.0499999999999999e-01 3.1701223778123873e+00 6.7462243763759187e+00 1.5054294943064525e+01 1 -1 0
5487 1 4 -6.8300000000000005e-01 1.0793043787400796e+00 1.0016889596824372e+01 1.2625787659036682e+01 1 -1 0
5529 1 4 -6.8300000000000005e-01 4.4045775960258657e+00 6.8597329730476755e+00 1.4339793811921375e+01 1 -1 0
5530 1 5 4.1799999999999998e-01 4.9726233459767375e+00 7.5160981728327965e+00 1.4789386016380305e+01 1 -1 0
5538 1 6 -1.2000000000000000e-01 5.2521541494222568e-01 9.4520606082575558e+00 1.6101643170188769e+01 1 -1 0
5540 1 3 5.9999999999999998e-02 1.0954711594921223e+00 1.0355839538114930e+01 1.5907823025406527e+01 1 -1 0
5534 1 3 5.9999999999999998e-02 1.8064636344870015e+00 8.1622393515622331e+00 1.4125950357647071e+01 1 -1 0
5531 1 6 -1.2000000000000000e-01 2.4556127534778089e+00 8.1196528003227009e+00 1.4992103527313668e+01 1 -1 0
5533 1 3 5.9999999999999998e-02 3.0882460683013080e+00 8.9366456905924441e+00 1.4864918556521493e+01 1 -1 0
5532 1 2 2.0499999999999999e-01 1.5112763541902274e+00 8.3798776315115955e+00 1.6134046396268783e+01 1 -1 0
5535 1 3 5.9999999999999998e-02 8.9276751493340634e-01 7.4428822003792385e+00 1.6411466116229910e+01 1 -1 0
5536 1 4 -6.8300000000000005e-01 2.2761802024609126e+00 8.5397397560224313e+00 1.7333694541541647e+01 1 -1 0
39108 1 4 -6.8300000000000005e-01 4.6861804722489575e+00 9.8951683244912854e+00 1.7222908716700186e+01 0 1 0
39109 1 5 4.1799999999999998e-01 3.8117054105219763e+00 9.5442701931166720e+00 1.7194334726063925e+01 0 1 0
5537 1 5 4.1799999999999998e-01 2.4607716492238243e+00 7.6868058654202844e+00 1.7656013165532791e+01 1 -1 0
15216 1 3 5.9999999999999998e-02 5.7691212354055690e+00 1.0515546294182567e+01 1.4893883127267102e+01 1 0 0
15211 1 5 4.1799999999999998e-01 5.7912135382474803e+00 8.8181134472605525e+00 1.6483386276188444e+01 1 0 0
5542 1 3 5.9999999999999998e-02 2.2373151870193889e-01 1.0122303375603778e+01 1.8233735499933879e+01 1 -1 0
15210 1 4 -6.8300000000000005e-01 6.0364689121169981e+00 8.0251221657012390e+00 1.5988853907247178e+01 1 0 0
39112 1 3 5.9999999999999998e-02 3.2351703376595489e+00 1.1912282844818698e+01 1.8313302641090431e+01 0 1 0
15222 1 3 5.9999999999999998e-02 6.3202443756456477e+00 1.0906526389629256e+01 1.2570518556062588e+01 1 0 0
15215 1 3 5.9999999999999998e-02 6.8766666054734111e+00 8.6675647640501872e+00 1.3512067585195735e+01 1 0 0
15204 1 5 4.1799999999999998e-01 6.7497222259409471e+00 6.3119327170648960e+00 1.6730356701145734e+01 1 0 0
15202 1 3 5.9999999999999998e-02 9.0631958237091101e+00 6.2493652182501540e+00 1.7081315257905526e+01 1 0 0
15208 1 3 5.9999999999999998e-02 7.7167327579562688e+00 6.4748498758804862e+00 1.4352955200209326e+01 1 0 0
15213 1 2 2.0499999999999999e-01 6.8422646500104021e+00 1.0577849188261419e+01 1.4580587256218532e+01 1 0 0
15221 1 3 5.9999999999999998e-02 7.9329839265714304e+00 1.1390497438243134e+01 1.2871883341751305e+01 1 0 0
15219 1 6 -1.2000000000000000e-01 6.9253820449549153e+00 1.1401361634086269e+01 1.3286624300953696e+01 1 0 0
15212 1 6 -1.2000000000000000e-01 7.4048011492389154e+00 9.1193604345998907e+00 1.4350666825157461e+01 1 0 0
15207 1 3 5.9999999999999998e-02 9.1905686672068772e+00 7.3002894239204617e+00 1.4879189559112884e+01 1 0 0
15205 1 6 -1.2000000000000000e-01 8.2372881131145714e+00 6.9446702159686042e+00 1.5196425047515397e+01 1 0 0
15214 1 3 5.9999999999999998e-02 8.4682162406584656e+00 9.1267707177373865e+00 1.4059596981089523e+01 1 0 0
15206 1 2 2.0499999999999999e-01 7.3806644325111597e+00 8.2377675593142676e+00 1.5597564088784519e+01 1 0 0
15209 1 3 5.9999999999999998e-02 8.0471336678575014e+00 8.6636702899614324e+00 1.6313816453580618e+01 1 0 0
15217 1 4 -6.8300000000000005e-01 7.4746480169336724e+00 1.1166173375711676e+01 1.5663194117978088e+01 1 0 0
308 1 5 4.1799999999999998e-01 1.0451779580544661e+01 1.0718150487833251e+01 1.6253054976651637e+01 1 -1 0
307 1 4 -6.8300000000000005e-01 1.0530718362790964e+01 1.1634444875903323e+01 1.6231923006987600e+01 1 -1 0
1243 1 3 5.9999999999999998e-02 1.0487142875246038e+01 1.0443400599886719e+01 1.3538252754113019e+01 1 -1 0
15218 1 5 4.1799999999999998e-01 7.8776830651594896e+00 1.2011401213288218e+01 1.5462742282745586e+01 1 0 0
1250 1 3 5.9999999999999998e-02 1.0630377242704503e+01 7.8125485641332588e+00 1.3085039105977403e+01 1 -1 0
39116 1 5 4.1799999999999998e-01 6.6311925178661317e+00 1.2109224517224359e+01 1.7196100235863788e+01 0 1 0
15231 1 4 -6.8300000000000005e-01 4.8750880659137126e+00 1.5284677512199528e+01 1.2524752936010962e+01 1 0 0
5481 1 5 4.1799999999999998e-01 7.8097902420016452e-01 1.3016686061860650e+01 1.2321300769733769e+01 1 -1 0
39114 1 3 5.9999999999999998e-02 4.6295279117809844e+00 1.2394265957167278e+01 1.6429438103512975e+01 0 1 0
46553 117 8 4.2380000000000001e-01 2.8209451286610476e+00 1.2592420947684007e+01 1.3784218154500207e+01 0 0 0
46552 117 8 4.2380000000000001e-01 2.9424574340707954e+00 1.4188130518067457e+01 1.3459299355674839e+01 0 0 0
46551 117 7 -8.4760000000000002e-01 2.3203969302321035e+00 1.3456967526791885e+01 1.3739373917060272e+01 0 0 0
39121 1 3 5.9999999999999998e-02 4.2291821380362853e+00 1.4752199864818060e+01 1.5407915414037834e+01 0 1 0
39117 1 6 -1.2000000000000000e-01 4.2431756296317769e+00 1.4309239866256572e+01 1.7467912849520655e+01 0 1 0
39111 1 2 2.0499999999999999e-01 4.8549621885549934e+00 1.2874519419823436e+01 1.7456133651363103e+01 0 1 0
39118 1 2 2.0499999999999999e-01 4.6956020470362692e+00 1.5239092984095970e+01 1.6314411746061026e+01 0 1 0
15223 1 3 5.9999999999999998e-02 5.5542475355812453e+00 1.2981180715736860e+01 1.3953362194444997e+01 1 0 0
39119 1 3 5.9999999999999998e-02 3.1641632001650168e+00 1.4165683617753698e+01 1.7406816808876489e+01 0 1 0
39122 1 4 -6.8300000000000005e-01 6.0048184685873185e+00 1.5263042508796845e+01 1.5965116749361350e+01 0 1 0
1229 1 3 5.9999999999999998e-02 1.0773028656940362e+01 1.5320649526751817e+01 1.4813729182107778e+01 1 -1 0
1230 1 3 5.9999999999999998e-02 9.4662428501408069e+00 1.4507726061194793e+01 1.2630015126260769e+01 1 -1 0
15230 1 3 5.9999999999999998e-02 6.7311010563988711e+00 1.5634333282374627e+01 1.2669675294980840e+01 1 0 0
15220 1 2 2.0499999999999999e-01 6.4416005749949790e+00 1.2880820522854142e+01 1.3357894055643182e+01 1 0 0
39115 1 4 -6.8300000000000005e-01 6.2588898909194342e+00 1.2831589315430810e+01 1.7725264181061640e+01 0 1 0
39123 1 5 4.1799999999999998e-01 6.4732711180164371e+00 1.4405829032565146e+01 1.6220051784815382e+01 0 1 0
15225 1 5 4.1799999999999998e-01 7.3988848260861531e+00 1.4477625848175718e+01 1.4310957254944794e+01 1 0 0
15224 1 4 -6.8300000000000005e-01 7.4804982558139974e+00 1.3565373694649823e+01 1.4148294803846285e+01 1 0 0
1236 1 3 5.9999999999999998e-02 1.0238272471017103e+01 1.2791016740242949e+01 1.3995966428833251e+01 1 -1 0
1227 1 2 2.0499999999999999e-01 1.0573437133954373e+01 1.4475545306470845e+01 1.2779203588818859e+01 1 -1 0
6173 1 4 -6.8300000000000005e-01 3.2608565667039802e+00 4.7276676257710026e-01 1.8372462593166269e+01 1 -1 0
6174 1 5 4.1799999999999998e-01 4.0437862204348152e+00 8.5188446050340205e-01 1.8696303418732182e+01 1 -1 0
6170 1 3 5.9999999999999998e-02 2.5068617677328664e+00 2.7931872229708770e+00 1.9166316415636420e+01 1 -1 0
5227 1 3 5.9999999999999998e-02 4.3578790845830557e+00 3.1926511901813761e+00 1.8939620910878801e+01 1 -1 0
5224 1 2 2.0499999999999999e-01 5.1141563866848410e+00 3.9301433469964611e+00 1.8813556585157304e+01 1 -1 0
6168 1 6 -1.2000000000000000e-01 1.6542708299885056e+00 2.0576993737743088e+00 1.9266736124293384e+01 1 -1 0
6169 1 2 2.0499999999999999e-01 2.2656150494232894e+00 5.9471876163990900e-01 1.9326150009011901e+01 1 -1 0
6171 1 3 5.9999999999999998e-02 1.2312132997826994e+00 2.3980202538458766e+00 2.0199803058120018e+01 1 -1 0
5220 1 3 5.9999999999999998e-02 2.6897508507212016e+00 4.4539789211059952e+00 2.0514842700011201e+01 1 -1 0
5223 1 6 -1.2000000000000000e-01 4.6859770245907297e+00 5.1206054616723042e+00 1.9788883383147681e+01 1 -1 0
2897 1 4 -6.8300000000000005e-01 5.0931610508996297e+00 1.8762590311301264e+00 2.3467604606029589e+01 1 -1 0
50227 1342 8 4.2380000000000001e-01 2.1613064313635229e+00 3.0711352677773984e+00 2.3150781497477414e+01 0 0 0
50226 1342 7 -8.4760000000000002e-01 3.0099429196125103e+00 3.3836228049946326e+00 2.2723970249236604e+01 0 0 0
6178 1 3 5.9999999999999998e-02 2.3149812566347348e+00 7.2264657847227154e-01 2.1446899813427351e+01 1 -1 0
5217 1 2 2.0499999999999999e-01 3.1760020726924285e+00 5.3340929946618862e+00 2.0051433953475563e+01 1 -1 0
5226 1 3 5.9999999999999998e-02 5.2227747551096311e+00 4.8906153072822498e+00 2.0696416405224969e+01 1 -1 0
6177 1 3 5.9999999999999998e-02 3.9078867585849104e+00 5.9428177793654546e-01 2.0881807291747009e+01 1 -1 0
50228 1342 8 4.2380000000000001e-01 3.7565052759314463e+00 2.7682597105453430e+00 2.2976901697520198e+01 0 0 0
2898 1 5 4.1799999999999998e-01 5.7214210790253057e+00 1.8110485364765405e+00 2.2723708444650725e+01 1 -1 0
5213 1 3 5.9999999999999998e-02 1.1818022703048920e+00 5.5615857566875242e+00 2.2029299505583001e+01 1 -1 0
5221 1 4 -6.8300000000000005e-01 2.5412986594783833e+00 5.5394301286838523e+00 1.8713986578161563e+01 1 -1 0
5225 1 3 5.9999999999999998e-02 5.0014960995270137e+00 6.0533272343453275e+00 1.9395502678433061e+01 1 -1 0
6175 1 6 -1.2000000000000000e-01 2.8957494472344396e+00 2.4141670072537511e-01 2.0671717563514058e+01 1 -1 0
5235 1 4 -6.8300000000000005e-01 6.0968200968744819e+00 8.5747359684748881e-01 1.9209175355417351e+01 1 -1 0
51560 1786 8 4.2380000000000001e-01 2.7951365321716777e+00 5.0396582782600214e+00 2.3666516545605759e+01 0 0 0
2896 1 3 5.9999999999999998e-02 5.3197921452052164e+00 1.5161446169980050e-01 2.4348309397694113e+01 1 -1 0
51558 1786 7 -8.4760000000000002e-01 2.5653672296868932e+00 5.6896722910339292e+00 2.4390870329719124e+01 0 0 0
6164 1 3 5.9999999999999998e-02 6.1020591256576572e-02 4.1563506826323815e+00 1.9329490560298755e+01 1 -1 0
5236 1 5 4.1799999999999998e-01 6.5148863060454447e+00 9.9627041121488424e-01 2.0123836680591541e+01 1 -1 0
48232 677 8 4.2380000000000001e-01 1.0303636447996604e+01 4.3016919501796407e+00 2.1192017876672445e+01 0 0 0
5232 1 3 5.9999999999999998e-02 7.1839727415992645e+00 3.9352036029606321e+00 1.8589699265041716e+01 1 -1 0
5230 1 6 -1.2000000000000000e-01 6.4818753185961251e+00 3.2093514156770864e+00 1.9003134365048879e+01 1 -1 0
5233 1 3 5.9999999999999998e-02 6.6186294725409525e+00 3.1956027703728895e+00 2.0145144635073866e+01 1 -1 0
2888 1 3 5.9999999999999998e-02 9.7494389939969981e+00 8.7265279722386790e-01 2.3529927880562447e+01 1 -1 0
2890 1 4 -6.8300000000000005e-01 7.3339302513647198e+00 1.1437338589885224e+00 2.1986401133691771e+01 1 -1 0
48231 677 7 -8.4760000000000002e-01 1.0093978952895473e+01 4.5920881393419748e+00 2.0258361662427415e+01 0 0 0
2891 1 5 4.1799999999999998e-01 8.1413899482390075e+00 1.0689458563431264e+00 2.1476579641130837e+01 1 -1 0
2886 1 2 2.0499999999999999e-01 7.6073609873426120e+00 3.3991248460719081e-01 2.3109332932980664e+01 1 -1 0
48233 677 8 4.2380000000000001e-01 9.3024984354023417e+00 5.2031873331658751e+00 2.0269166175501763e+01 0 0 0
2883 1 4 -6.8300000000000005e-01 9.9610002341055761e+00 3.6179675463921646e-01 2.0990438699488866e+01 1 -1 0
2895 1 3 5.9999999999999998e-02 7.6168216592639668e+00 2.0758235582320634e+00 2.4205772373419794e+01 1 -1 0
2892 1 6 -1.2000000000000000e-01 7.1662637027711824e+00 1.1314493918702668e+00 2.4387847573177950e+01 1 -1 0
2885 1 6 -1.2000000000000000e-01 9.1211512624068298e+00 2.2837275468814668e-02 2.3158309901033441e+01 1 -1 0
2884 1 5 4.1799999999999998e-01 1.0573972499336953e+01 2.0644674083567151e-02 2.0357738877556855e+01 1 -1 0
5215 1 5 4.1799999999999998e-01 1.1007527217895847e+00 6.2208915699483152e+00 1.9686802886299038e+01 1 -1 0
39107 1 3 5.9999999999999998e-02 5.9364401921689023e+00 1.0553452752526276e+01 1.8504164527984930e+01 0 1 0
5219 1 3 5.9999999999999998e-02 3.4025405897975345e+00 6.4160076399295587e+00 2.1869467222648041e+01 1 -1 0
5216 1 6 -1.2000000000000000e-01 2.7958731200005573e+00 6.4453816038698566e+00 2.0949525292936773e+01 1 -1 0
39104 1 2 2.0499999999999999e-01 4.8711337574039115e+00 1.0555252563280979e+01 1.8427357186260856e+01 0 1 0
5210 1 2 2.0499999999999999e-01 1.3937613846869836e+00 6.4874403108147733e+00 2.1463751785857813e+01 1 -1 0
5214 1 4 -6.8300000000000005e-01 5.3307014704439093e-01 6.5782025747968813e+00 2.0386094876017765e+01 1 -1 0
39105 1 3 5.9999999999999998e-02 4.7978045124148458e+00 8.5934514261170456e+00 1.9375894759282069e+01 0 1 0
5218 1 3 5.9999999999999998e-02 3.1275682350798344e+00 7.3428714887252067e+00 2.0496023994243586e+01 1 -1 0
5209 1 6 -1.2000000000000000e-01 1.0071473603722856e+00 7.7835321377575255e+00 2.2242128690395941e+01 1 -1 0
5211 1 3 5.9999999999999998e-02 1.1421885443569093e+00 8.5681894633013904e+00 2.1535204680843723e+01 1 -1 0
39106 1 3 5.9999999999999998e-02 3.3781295226831278e+00 9.6380008591530064e+00 1.9904815421072701e+01 0 1 0
39098 1 3 5.9999999999999998e-02 3.5292456723173071e+00 9.9897506793392878e+00 2.2374782607715876e+01 0 1 0
39096 1 6 -1.2000000000000000e-01 4.2355835374942297e+00 1.0665034305124141e+01 2.1937644412796136e+01 0 1 0
39103 1 6 -1.2000000000000000e-01 4.4553036518695768e+00 9.6412668110126578e+00 1.9610061823392211e+01 0 1 0
5212 1 3 5.9999999999999998e-02 1.8074836691496727e+00 7.8549030048424999e+00 2.3008930908242625e+01 1 -1 0
39097 1 2 2.0499999999999999e-01 5.1482243157285108e+00 9.9023789781697342e+00 2.0947021618198150e+01 0 1 0
39090 1 2 2.0499999999999999e-01 4.9921513957247585e+00 1.1403049081093421e+01 2.3042889642448049e+01 0 1 0
39099 1 3 5.9999999999999998e-02 3.6991284314785990e+00 1.1463034272607562e+01 2.1441788808499151e+01 0 1 0
39089 1 6 -1.2000000000000000e-01 4.1109735587171912e+00 1.2213670668624646e+01 2.4027044175034433e+01 0 1 0
39110 1 6 -1.2000000000000000e-01 4.2820302524999683e+00 1.1981174652100560e+01 1.8534487994009027e+01 0 1 0
39094 1 4 -6.8300000000000005e-01 5.7475782762986496e+00 1.0428962919859559e+01 2.3913800971868152e+01 0 1 0
39101 1 4 -6.8300000000000005e-01 5.5554713829386175e+00 8.6919540795632848e+00 2.1532035453683690e+01 0 1 0
39093 1 3 5.9999999999999998e-02 5.7478956679708002e+00 1.1890678162689452e+01 2.2496417711497177e+01 0 1 0
39102 1 5 4.1799999999999998e-01 6.0295297549040399e+00 9.0648498778109996e+00 2.2239471986156666e+01 0 1 0
39100 1 3 5.9999999999999998e-02 6.0770251877447850e+00 1.0418318334317961e+01 2.0773517416221896e+01 0 1 0
39095 1 5 4.1799999999999998e-01 5.1422391863965498e+00 9.8212515939959246e+00 2.4407078787474141e+01 0 1 0
39092 1 3 5.9999999999999998e-02 3.2352136830229368e+00 1.1618259723758511e+01 2.4262236140009776e+01 0 1 0
47909 569 8 4.2380000000000001e-01 3.4945582656968104e+00 7.6291540579302666e+00 2.4345350227852695e+01 0 0 0
954 1 2 2.0499999999999999e-01 1.0636372979738255e+01 8.9179302688933149e+00 2.1653385053437930e+01 1 -1 0
960 1 6 -1.2000000000000000e-01 1.0496698145988542e+01 1.0120856225467559e+01 2.0745483539355263e+01 1 -1 0
48413 737 8 4.2380000000000001e-01 6.6066196652117322e+00 6.8368549023794101e+00 2.0305162553326021e+01 1 -2 0
48412 737 8 4.2380000000000001e-01 8.1468314062451483e+00 7.1064260460151765e+00 2.0776018935425856e+01 1 -2 0
48411 737 7 -8.4760000000000002e-01 7.5344635174768584e+00 6.4640211526820650e+00 2.0315234146424732e+01 1 -2 0
964 1 3 5.9999999999999998e-02 8.5601962979625394e+00 1.0685053528672800e+01 2.1266129753403373e+01 1 -1 0
958 1 4 -6.8300000000000005e-01 9.4124727781849362e+00 8.2002361311031322e+00 2.1732800378732744e+01 1 -1 0
959 1 5 4.1799999999999998e-01 9.5974267197749281e+00 7.5127275432793921e+00 2.2325500000156101e+01 1 -1 0
961 1 2 2.0499999999999999e-01 9.5481530770134544e+00 1.1184472241668482e+01 2.1184535174723191e+01 1 -1 0
963 1 3 5.9999999999999998e-02 1.0290817574849443e+01 9.7205137579382832e+00 1.9712861558895071e+01 1 -1 0
965 1 4 -6.8300000000000005e-01 9.9814019467703954e+00 1.1685597616491014e+01 2.2473100806752743e+01 1 -1 0
966 1 5 4.1799999999999998e-01 9.2424034690950698e+00 1.1924550864449527e+01 2.2977907153561816e+01 1 -1 0
970 1 3 5.9999999999999998e-02 9.2841658309218307e+00 1.1980276012450279e+01 1.9214270424425976e+01 1 -1 0
50453 1417 8 4.2380000000000001e-01 7.0407762788275923e+00 1.1487155601711931e+01 2.4349231885403984e+01 0 0 0
50451 1417 7 -8.4760000000000002e-01 7.8205543522755141e+00 1.2100698710467629e+01 2.4224685518886723e+01 0 0 0
39113 1 3 5.9999999999999998e-02 4.3879729720573275e+00 1.2451566147072498e+01 1.9480768957920890e+01 0 1 0
39120 1 3 5.9999999999999998e-02 4.4886361291144654e+00 1.4786236395493610e+01 1.8391881679587037e+01 0 1 0
39088 1 5 4.1799999999999998e-01 2.2851293214786326e+00 1.4250340807806477e+01 2.2142847092979668e+01 0 1 0
39087 1 4 -6.8300000000000005e-01 2.4878978358590813e+00 1.3460376522520825e+01 2.2645832476642529e+01 0 1 0
39086 1 3 5.9999999999999998e-02 4.5388341315116909e+00 1.3916709547544286e+01 2.2658692348405065e+01 0 1 0
39083 1 2 2.0499999999999999e-01 3.7138765983682633e+00 1.3590337532173697e+01 2.3386962229001433e+01 0 1 0
5383 1 5 4.1799999999999998e-01 6.0288140848238447e-01 1.3332216064049227e+01 2.3899016485737906e+01 1 -1 0
5375 1 4 -6.8300000000000005e-01 1.9621379350699686e+00 1.5401212825903610e+01 2.0844661251767878e+01 1 -1 0
5381 1 3 5.9999999999999998e-02 5.9550644498818350e-01 1.5607024139682114e+01 2.3858734351834194e+01 1 -1 0
5371 1 2 2.0499999999999999e-01 5.4287724514357505e-01 1.5825069768314654e+01 2.0948723751846472e+01 1 -1 0
978 1 3 5.9999999999999998e-02 6.0211903882967128e+00 1.5091691724574490e+01 2.0228267586456489e+01 1 -1 0
5373 1 3 5.9999999999999998e-02 7.0559300782346712e-01 1.6145988096647233e+01 1.8767235982274180e+01 1 -1 0
39076 1 2 2.0499999999999999e-01 3.4709902546312796e+00 1.6184937709339422e+01 2.4052031388629317e+01 0 1 0
980 1 5 4.1799999999999998e-01 6.1416433292980805e+00 1.6017386535150372e+01 2.2151585126879507e+01 1 -1 0
49943 1247 8 4.2380000000000001e-01 7.6120487385180704e+00 1.5047100600166512e+01 2.4034777862259268e+01 0 0 0
973 1 5 4.1799999999999998e-01 6.6007112844287334e+00 1.2827494034097388e+01 1.9313873645995852e+01 1 -1 0
967 1 6 -1.2000000000000000e-01 9.3419337584048794e+00 1.2377680155313371e+01 2.0248233416777321e+01 1 -1 0
972 1 4 -6.8300000000000005e-01 6.8192154855909139e+00 1.2644420525396130e+01 2.0249959463564970e+01 1 -1 0
969 1 3 5.9999999999999998e-02 1.0238750614313130e+01 1.2978665246757865e+01 2.0335797692423235e+01 1 -1 0
977 1 3 5.9999999999999998e-02 8.0200304431038880e+00 1.4626954654953707e+01 1.8851379009999540e+01 1 -1 0
971 1 3 5.9999999999999998e-02 7.9835684316136755e+00 1.3310391450369972e+01 2.1695849731839729e+01 1 -1 0
968 1 2 2.0499999999999999e-01 8.0625351553911031e+00 1.3289946155351242e+01 2.0561511286409480e+01 1 -1 0
974 1 6 -1.2000000000000000e-01 8.1242925874804754e+00 1.4701775135591101e+01 1.9948069004959336e+01 1 -1 0
976 1 3 5.9999999999999998e-02 9.0847574917234173e+00 1.5164323632387049e+01 2.0307843736725129e+01 1 -1 0
975 1 2 2.0499999999999999e-01 6.9265579233897281e+00 1.5632059973786559e+01 2.0393399831328264e+01 1 -1 0
979 1 4 -6.8300000000000005e-01 7.0297218592281636e+00 1.5820088133010861e+01 2.1836484934299410e+01 1 -1 0
776 1 4 -6.8300000000000005e-01 9.4938242366567689e+00 1.6158740779890397e+01 2.3211501473668388e+01 1 -1 0
777 1 5 4.1799999999999998e-01 8.9142259619568804e+00 1.6066606396548860e+01 2.2459664458665507e+01 1 -1 0
2919 1 5 4.1799999999999998e-01 1.4899503555599741e-01 3.6421055633585535e+00 2.4661131591194231e+01 1 -1 0
2893 1 2 2.0499999999999999e-01 5.6492925413354476e+00 1.1468825624956360e+00 2.4545900074718670e+01 1 -1 0
2912 1 5 4.1799999999999998e-01 2.8152099756527083e-01 8.6857909291059721e-01 2.8002159606920014e+01 1 -1 0
2918 1 4 -6.8300000000000005e-01 3.8664541708998673e-01 4.2769835981087230e+00 2.5319824682409308e+01 1 -1 0
2903 1 3 5.9999999999999998e-02 2.9507296828889329e+00 1.2400039906907636e+00 2.5114546635345590e+01 1 -1 0
2902 1 3 5.9999999999999998e-02 5.0393532711042512e+00 2.8028068274361995e+00 2.5881300960957638e+01 1 -1 0
2913 1 6 -1.2000000000000000e-01 5.0709000795710857e-01 3.4586748886491150e+00 2.7471039297749776e+01 1 -1 0
2899 1 6 -1.2000000000000000e-01 5.0528383754344075e+00 1.7468852146150893e+00 2.5789557539373543e+01 1 -1 0
2916 1 3 5.9999999999999998e-02 1.2162114193761275e+00 4.1982400351368163e+00 2.7797971779018297e+01 1 -1 0
2908 1 3 5.9999999999999998e-02 3.1054966195156211e+00 2.6959073506606108e+00 2.7764281090362690e+01 1 -1 0
2900 1 2 2.0499999999999999e-01 3.5212072977475439e+00 1.3630644972629180e+00 2.6059487063313938e+01 1 -1 0
2910 1 3 5.9999999999999998e-02 9.6679088919386025e-01 1.6916071718132319e+00 2.6094737897516360e+01 1 -1 0
2911 1 4 -6.8300000000000005e-01 1.2028928699607853e+00 1.1737861700769481e+00 2.7995538810124579e+01 1 -1 0
2907 1 2 2.0499999999999999e-01 1.2548556086451221e+00 2.1778123058332497e+00 2.7007337207764380e+01 1 -1 0
2906 1 6 -1.2000000000000000e-01 2.7192895543089941e+00 2.4672331977492048e+00 2.6765661500810698e+01 1 -1 0
2909 1 3 5.9999999999999998e-02 2.8266459994571895e+00 3.4381750912931484e+00 2.6245503523003613e+01 1 -1 0
2901 1 3 5.9999999999999998e-02 5.7496420677417204e+00 1.4882351845365749e+00 2.6574868877317009e+01 1 -1 0
51559 1786 8 4.2380000000000001e-01 1.7746983419819526e+00 5.3530649372937242e+00 2.4902279055875947e+01 0 0 0
2905 1 5 4.1799999999999998e-01 2.7358922589345926e+00 3.0955613912344293e-01 2.7409921411163673e+01 1 -1 0
2904 1 4 -6.8300000000000005e-01 3.4638999417396259e+00 1.7845246357013339e-01 2.6808599970465014e+01 1 -1 0
2894 1 3 5.9999999999999998e-02 7.5038384967452050e+00 6.6846332109882634e-01 2.5223457381261898e+01 1 -1 0
47908 569 8 4.2380000000000001e-01 3.6143369370193081e+00 8.4908990855110957e+00 2.5727260190880759e+01 0 0 0
47907 569 7 -8.4760000000000002e-01 3.6042360839942251e+00 8.5461639949959043e+00 2.4728839485876247e+01 0 0 0
50392 1397 8 4.2380000000000001e-01 9.0937645451843796e+00 1.2245167333545039e+01 3.0034210854681916e+01 0 0 0
50393 1397 8 4.2380000000000001e-01 1.0492529310044961e+01 1.2015025183833608e+01 2.9223582614487931e+01 0 0 0
39085 1 3 5.9999999999999998e-02 2.5906556405029284e+00 1.4533004538975797e+01 2.5057102041043905e+01 0 1 0
39082 1 6 -1.2000000000000000e-01 3.4976588828093895e+00 1.4685142721777584e+01 2.4501698783183951e+01 0 1 0
39091 1 3 5.9999999999999998e-02 4.6881445873695489e+00 1.2493429294737808e+01 2.4937433311998131e+01 0 1 0
39084 1 3 5.9999999999999998e-02 4.1757575729942840e+00 1.4598240423888283e+01 2.5344650901325419e+01 0 1 0
50391 1397 7 -8.4760000000000002e-01 9.5782268432767861e+00 1.2417311789347066e+01 2.9176503128238423e+01 0 0 0
50240 1346 8 4.2380000000000001e-01 8.6953312243254981e+00 1.3776110550729070e+01 2.7974121529550615e+01 0 0 0
49941 1247 7 -8.4760000000000002e-01 6.9259260186860621e+00 1.4866195573294934e+01 2.4739412180812678e+01 0 0 0
50239 1346 8 4.2380000000000001e-01 7.7958193717002970e+00 1.4324234140665938e+01 2.6726297076675301e+01 0 0 0
50452 1417 8 4.2380000000000001e-01 7.6377201511981054e+00 1.2969675060312433e+01 2.4684524487139871e+01 0 0 0
46715 171 8 4.2380000000000001e-01 8.9107454576596776e+00 1.6041759348964025e+01 2.6463831933175051e+01 0 0 0
49942 1247 8 4.2380000000000001e-01 6.2346834301157816e+00 1.5588671915736453e+01 2.4724844401356151e+01 0 0 0
50238 1346 7 -8.4760000000000002e-01 8.4693777293942798e+00 1.4577713850523180e+01 2.7420607697468071e+01 0 0 0
17910 1 3 5.9999999999999998e-02 4.1270739398906731e+00 1.7566799455046429e+01 3.5208285530134318e+00 1 0 0
17909 1 3 5.9999999999999998e-02 4.4848968401276812e+00 1.7751822697602261e+01 1.7988907632314617e+00 1 0 0
17901 1 2 2.0499999999999999e-01 2.3920743713628942e+00 1.7345417380345296e+01 2.2776137966629557e+00 1 0 0
17907 1 6 -1.2000000000000000e-01 3.9053336092121897e+00 1.7142064731065403e+01 2.5247027865925071e+00 1 0 0
17905 1 4 -6.8300000000000005e-01 1.5052130861134787e+00 1.6422468443130146e+01 2.8588059478121619e+00 1 0 0
17906 1 5 4.1799999999999998e-01 1.5049253985911537e+00 1.6454017979664403e+01 3.8343827998716722e+00 1 0 0
17904 1 3 5.9999999999999998e-02 2.3835554857551240e+00 1.7363279873801055e+01 1.1404474335932078e+00 1 0 0
17897 1 3 5.9999999999999998e-02 3.8803725307582965e-01 1.8348648872448788e+01 1.0358633071547505e+00 1 0 0
654 1 3 5.9999999999999998e-02 6.1029266140418015e+00 1.8187434449375935e+01 4.0616430239617705e+00 1 -1 0
648 1 3 5.9999999999999998e-02 8.9101170745957798e+00 1.7414062656999253e+01 3.9014566434742983e+00 1 -1 0
645 1 6 -1.2000000000000000e-01 8.7697190541950540e+00 1.7676023676838977e+01 2.8095321762665484e+00 1 -1 0
639 1 2 2.0499999999999999e-01 1.0124470566737532e+01 1.7994077844890413e+01 2.2198409550020437e+00 1 -1 0
647 1 3 5.9999999999999998e-02 8.4917165880904744e+00 1.6704874406855613e+01 2.4488697651169087e+00 1 -1 0
650 1 4 -6.8300000000000005e-01 7.0181891444207798e+00 1.8357664462672993e+01 1.3265893354165674e+00 1 -1 0
642 1 3 5.9999999999999998e-02 9.9308677503242784e+00 1.8276548382132955e+01 1.1780169093419892e+00 1 -1 0
17900 1 6 -1.2000000000000000e-01 1.7094179048664937e+00 1.8628195169120989e+01 2.7525866774275984e+00 1 0 0
17903 1 3 5.9999999999999998e-02 1.6153838127277274e+00 1.8640720822677597e+01 3.8752836557828312e+00 1 0 0
17894 1 2 2.0499999999999999e-01 3.7803678628840021e-01 1.8918718251623712e+01 1.8837119091390904e+00 1 0 0
17902 1 3 5.9999999999999998e-02 2.3806229576445834e+00 1.9455084034822573e+01 2.5335327718323453e+00 1 0 0
41558 1 4 -6.8300000000000005e-01 3.9869226141989897e+00 2.2935878053580652e+01 1.8485611784992249e+00 0 1 0
41559 1 5 4.1799999999999998e-01 3.0583256436479704e+00 2.2696066790496822e+01 1.7728537314398007e+00 0 1 0
661 1 3 5.9999999999999998e-02 4.0637316071164227e+00 2.1136667427904896e+01 3.9783851913070811e+00 1 -1 0
659 1 6 -1.2000000000000000e-01 4.8586324097457245e+00 2.0574510204027828e+01 4.4624068904688068e+00 1 -1 0
662 1 3 5.9999999999999998e-02 4.5489391270609412e+00 1.9586447343511466e+01 4.4835341240946693e+00 1 -1 0
658 1 5 4.1799999999999998e-01 5.1843940163077145e+00 2.1394054988984205e+01 2.0993838285346542e+00 1 -1 0
41565 1 4 -6.8300000000000005e-01 1.4562081163338940e+00 2.2799156745470036e+01 2.4692720602914013e+00 0 1 0
669 1 3 5.9999999999999998e-02 5.1276542306353159e+00 2.3118782133831417e+01 5.0085364989257908e+00 1 -1 0
657 1 4 -6.8300000000000005e-01 5.5073447442052990e+00 2.0494179432330728e+01 2.1600176849952919e+00 1 -1 0
17899 1 5 4.1799999999999998e-01 1.2154218098388014e+00 2.0487785734770370e+01 1.1425149520691875e+00 1 0 0
41561 1 2 2.0499999999999999e-01 1.3947326378707521e+00 2.4185174361901144e+01 2.7809830476194617e+00 0 1 0
660 1 2 2.0499999999999999e-01 5.2202640011557166e+00 2.1130607753873207e+01 5.8723250540630643e+00 1 -1 0
41566 1 5 4.1799999999999998e-01 5.6168479536198990e-01 2.2536112433704599e+01 2.3466605591816605e+00 0 1 0
41570 1 3 5.9999999999999998e-02 6.7011013707731759e-01 2.3719421091229773e+01 4.7509739603957355e+00 0 1 0
41567 1 6 -1.2000000000000000e-01 3.7618591964118564e-01 2.4339981138047367e+01 3.9493963379266108e+00 0 1 0
17898 1 4 -6.8300000000000005e-01 3.0447018167687862e-01 2.0223628382483852e+01 1.4241642490274786e+00 1 0 0
666 1 6 -1.2000000000000000e-01 5.6070404179780207e+00 2.2629071191488745e+01 5.8348333149835963e+00 1 -1 0
653 1 2 2.0499999999999999e-01 6.0887860306028605e+00 2.0383307374163362e+01 3.5064838351985848e+00 1 -1 0
41554 1 2 2.0499999999999999e-01 3.9844745514466733e+00 2.4339730039461880e+01 2.1074815918071206e+00 0 1 0
41562 1 3 5.9999999999999998e-02 3.1669349949077632e+00 2.4520052366298781e+01 4.0410352347837106e+00 0 1 0
41556 1 3 5.9999999999999998e-02 5.6580904552591047e+00 2.4503319086077088e+01 3.4932699010710020e+00 0 1 0
41555 1 3 5.9999999999999998e-02 6.2509792459727729e+00 2.4413940948429907e+01 1.8791342203690840e+00 0 1 0
651 1 5 4.1799999999999998e-01 6.3360934132995803e+00 1.9003530559723302e+01 1.1271763784331044e+00 1 -1 0
656 1 3 5.9999999999999998e-02 6.7700252344744936e+00 2.1215346613270231e+01 3.5630895460477423e+00 1 -1 0
668 1 3 5.9999999999999998e-02 6.6253127520201245e+00 2.2484242380690102e+01 5.5603278336206987e+00 1 -1 0
655 1 3 5.9999999999999998e-02 7.5004853449942566e+00 1.9102243427677973e+01 4.4258722960195165e+00 1 -1 0
646 1 2 2.0499999999999999e-01 7.7086535002496097e+00 1.8760021168858831e+01 2.4359291961506062e+00 1 -1 0
652 1 6 -1.2000000000000000e-01 6.7983357251194247e+00 1.8989300769895870e+01 3.6740965379580701e+00 1 -1 0
649 1 3 5.9999999999999998e-02 8.2753413804126215e+00 1.9681503412455083e+01 2.2136804688971252e+00 1 -1 0
643 1 4 -6.8300000000000005e-01 1.0754041779933591e+01 1.9149575224953189e+01 2.8863906375500457e+00 1 -1 0
26862 1 3 5.9999999999999998e-02 1.0556560770700145e+01 2.4125868647927380e+01 2.0689987352669941e+00 0 1 0
41560 1 6 -1.2000000000000000e-01 2.8563236322884533e+00 2.4798562244185320e+01 3.0774908011126487e+00 0 1 0
41557 1 3 5.9999999999999998e-02 3.7245429497887415e+00 2.4791843285737393e+01 1.2155728728368600e+00 0 1 0
41564 1 3 5.9999999999999998e-02 1.0727432273928978e+00 2.4667628003422045e+01 1.8673989408014593e+00 0 1 0
41553 1 6 -1.2000000000000000e-01 5.4513922600024793e+00 2.4826858391664221e+01 2.5003341754196562e+00 0 1 0
41563 1 3 5.9999999999999998e-02 2.8486674346310146e+00 2.5875339638024766e+01 3.1886015050880965e+00 0 1 0
41168 1 6 -1.2000000000000000e-01 1.6319942548795670e+00 2.9103345257016453e+01 2.7959811954370735e+00 0 1 0
41551 1 4 -6.8300000000000005e-01 5.1168894470699797e+00 2.6955928046532126e+01 3.4083871339632408e+00 0 1 0
41552 1 5 4.1799999999999998e-01 4.7600661710993997e+00 2.7667063055282402e+01 2.9103220479770013e+00 0 1 0
41550 1 3 5.9999999999999998e-02 5.2178989053386120e+00 2.6612041571623283e+01 1.5107171988400667e+00 0 1 0
41171 1 3 5.9999999999999998e-02 1.8403653432240539e+00 2.8287513355014614e+01 3.5254146867851959e+00 0 1 0
41170 1 3 5.9999999999999998e-02 1.3192603830717637e+00 2.8456397999941967e+01 1.9624973324303985e+00 0 1 0
41547 1 2 2.0499999999999999e-01 5.7291883816553639e+00 2.6332253658264790e+01 2.3835118433416294e+00 0 1 0
41166 1 4 -6.8300000000000005e-01 3.7328160443062313e+00 2.8727211375583217e+01 1.8120864020004102e+00 0 1 0
41162 1 2 2.0499999999999999e-01 3.0499085463653355e+00 2.9729353834632239e+01 2.4743796008242960e+00 0 1 0
41163 1 3 5.9999999999999998e-02 4.6488429409953715e+00 2.9481812683926044e+01 3.8146250259614729e+00 0 1 0
41169 1 2 2.0499999999999999e-01 5.4579323668173618e-01 3.0020256625445555e+01 3.4136779781514255e+00 0 1 0
41571 1 3 5.9999999999999998e-02 6.8634089409743471e-01 2.6334339749719462e+01 4.4350896760187615e+00 0 1 0
41167 1 5 4.1799999999999998e-01 4.4965725997273074e+00 2.9140694478311200e+01 1.4895033260516688e+00 0 1 0
41161 1 6 -1.2000000000000000e-01 3.7907957280234861e+00 3.0106341027899827e+01 3.8217492583854753e+00 0 1 0
676 1 3 5.9999999999999998e-02 5.2778587715461391e+00 2.5482727823570354e+01 5.8624218703334305e+00 1 -1 0
41164 1 3 5.9999999999999998e-02 3.2393295080200581e+00 2.9721435924659403e+01 4.6681780302419282e+00 0 1 0
41172 1 3 5.9999999999999998e-02 9.9084014650541885e-01 3.0468287152485384e+01 4.3513429024159231e+00 0 1 0
41165 1 3 5.9999999999999998e-02 2.9358062591043432e+00 3.0574759386100570e+01 1.7718901573518260e+00 0 1 0
41543 1 3 5.9999999999999998e-02 7.0161946434987055e+00 2.8637341840008400e+01 3.3194017894496630e+00 0 1 0
41544 1 4 -6.8300000000000005e-01 6.6693015694212328e+00 2.8854447905271531e+01 1.2045326895130206e+00 0 1 0
41545 1 5 4.1799999999999998e-01 7.0622048202589234e+00 2.9733380993348597e+01 1.0707630213635770e+00 0 1 0
41546 1 6 -1.2000000000000000e-01 7.1953014855264179e+00 2.6776188577601960e+01 2.2474854695435100e+00 0 1 0
41540 1 2 2.0499999999999999e-01 7.3847014808492775e+00 2.8313013932292332e+01 2.3241335090716979e+00 0 1 0
41549 1 3 5.9999999999999998e-02 7.7940697471187042e+00 2.6244702786846705e+01 3.0349763011233573e+00 0 1 0
41548 1 3 5.9999999999999998e-02 7.6135999044671960e+00 2.6507075809192976e+01 1.3562114493346635e+00 0 1 0
41539 1 6 -1.2000000000000000e-01 8.8276487959524932e+00 2.8772384528263821e+01 2.0954963315294037e+00 0 1 0
41542 1 3 5.9999999999999998e-02 9.4095945948582109e+00 2.8268741022981072e+01 2.8800675253284518e+00 0 1 0
41541 1 3 5.9999999999999998e-02 9.1866068588435574e+00 2.8297708647533696e+01 1.1385365595464731e+00 0 1 0
41533 1 2 2.0499999999999999e-01 9.0464456454342983e+00 3.0349684795458330e+01 2.2391169564034388e+00 0 1 0
41532 1 6 -1.2000000000000000e-01 1.0473331137384038e+01 3.0714087042619937e+01 2.6474483184830695e+00 0 1 0
41536 1 3 5.9999999999999998e-02 8.3486694315368748e+00 3.0675184406997836e+01 2.9807222665952411e+00 0 1 0
41535 1 3 5.9999999999999998e-02 1.0713220279981110e+01 2.9919724786043503e+01 3.3148113897421556e+00 0 1 0
41155 1 2 2.0499999999999999e-01 4.2560621246621579e+00 3.1520451240420265e+01 4.0463831476554049e+00 0 1 0
41177 1 3 5.9999999999999998e-02 6.8424330538647382e-01 3.1778264945480409e+01 2.0989020455527361e+00 0 1 0
41156 1 3 5.9999999999999998e-02 5.8629852722958260e+00 3.1669073694239700e+01 5.4379316606487587e+00 0 1 0
41154 1 6 -1.2000000000000000e-01 4.8026518833938265e+00 3.1732181591099224e+01 5.4694445234812097e+00 0 1 0
41160 1 5 4.1799999999999998e-01 5.9318517176373753e+00 3.1424710086890581e+01 3.0845678700448014e+00 0 1 0
41158 1 3 5.9999999999999998e-02 3.3397852536798540e+00 3.2160422682289429e+01 3.9906466170319237e+00 0 1 0
41159 1 4 -6.8300000000000005e-01 5.1194787715217203e+00 3.1973110672338255e+01 3.0291046918597919e+00 0 1 0
41537 1 4 -6.8300000000000005e-01 8.6808232291752905e+00 3.1024680354052613e+01 1.0635055076981492e+00 0 1 0
41538 1 5 4.1799999999999998e-01 8.6453217985212962e+00 3.1999391739088257e+01 1.2397987270818418e+00 0 1 0
41529 1 3 5.9999999999999998e-02 9.8145793400154826e+00 3.2084631288947790e+01 4.1163059319834732e+00 0 1 0
41526 1 2 2.0499999999999999e-01 1.0629489580355564e+01 3.1994704443577007e+01 3.4592112503028676e+00 0 1 0
7726 1 3 5.9999999999999998e-02 2.7429590056899605e-01 1.7543618273639769e+01 8.5185779378195576e+00 0 -1 0
7727 1 4 -6.8300000000000005e-01 1.6829172759095328e+00 1.7666118526832214e+01 7.1599113081534673e+00 0 -1 0
15246 1 5 4.1799999999999998e-01 3.8130647450302066e+00 1.7345576421000061e+01 7.0319429238141042e+00 1 0 0
15245 1 4 -6.8300000000000005e-01 4.7279933533148588e+00 1.7318374003862651e+01 6.7835013431422793e+00 1 0 0
7723 1 2 2.0499999999999999e-01 4.6793212769792353e-01 1.7148273582666189e+01 7.5956252006148883e+00 0 -1 0
15241 1 2 2.0499999999999999e-01 5.4332086273986437e+00 1.6630746799768307e+01 7.7276069159348744e+00 1 0 0
15234 1 2 2.0499999999999999e-01 5.3667728393815581e+00 1.6847505592109577e+01 1.0269586050632112e+01 1 0 0
15239 1 5 4.1799999999999998e-01 3.5202918562990835e+00 1.7620143544676885e+01 1.0366698534691137e+01 1 0 0
15237 1 3 5.9999999999999998e-02 5.7964708476663027e+00 1.7582216033031600e+01 1.0947636571430564e+01 1 0 0
15240 1 6 -1.2000000000000000e-01 5.6881998963706879e+00 1.7532670854884703e+01 8.9410677163831132e+00 1 0 0
15238 1 4 -6.8300000000000005e-01 3.9414314361045664e+00 1.6786864365143643e+01 1.0334180896165254e+01 1 0 0
15242 1 3 5.9999999999999998e-02 5.0133873035224736e+00 1.8408121779399917e+01 8.8578668753965282e+00 1 0 0
15243 1 3 5.9999999999999998e-02 6.7085972032842838e+00 1.7816296510058120e+01 8.9998209768343056e+00 1 0 0
15249 1 3 5.9999999999999998e-02 7.2169899877616395e+00 1.6912301428056026e+01 6.6318370755164722e+00 1 0 0
556 1 3 5.9999999999999998e-02 9.3503955661256040e+00 1.7230054833154504e+01 7.1084267587567442e+00 1 -1 0
554 1 6 -1.2000000000000000e-01 1.0267537020858972e+01 1.7315363432296298e+01 7.6783683821580393e+00 1 -1 0
551 1 3 5.9999999999999998e-02 9.1933274171009174e+00 1.8317846416725043e+01 9.1690453756021437e+00 1 -1 0
39162 1 3 5.9999999999999998e-02 6.9528893844835266e-02 2.4421080427921691e+01 1.0106509064891220e+01 0 1 0
7728 1 5 4.1799999999999998e-01 1.5321130013570043e+00 1.8588831499836076e+01 7.0924614236653278e+00 0 -1 0
663 1 3 5.9999999999999998e-02 4.3366966133565068e+00 2.1007237617643650e+01 6.4923807199239887e+00 1 -1 0
7734 1 4 -6.8300000000000005e-01 4.5765487203175770e-01 1.9988690567502314e+01 6.4915617316893490e+00 0 -1 0
7735 1 5 4.1799999999999998e-01 4.8571045932394880e-01 2.0893647549721198e+01 6.8710832541022873e+00 0 -1 0
39147 1 3 5.9999999999999998e-02 2.2804793669530725e+00 1.8994683365660148e+01 1.1178516332971977e+01 0 1 0
667 1 2 2.0499999999999999e-01 5.3397474081722898e+00 2.3534441816322040e+01 7.0634041597346675e+00 1 -1 0
671 1 4 -6.8300000000000005e-01 3.9491066099243319e+00 2.3527965184447776e+01 7.2905241324364445e+00 1 -1 0
39151 1 5 4.1799999999999998e-01 3.2954731429297848e+00 2.0532417413543843e+01 8.8526973277060232e+00 0 1 0
39150 1 4 -6.8300000000000005e-01 2.4793280493526741e+00 2.0110965521498098e+01 8.7960218536270993e+00 0 1 0
39146 1 2 2.0499999999999999e-01 1.7091022381979197e+00 2.0641341605826515e+01 9.8290215917265122e+00 0 1 0
39152 1 6 -1.2000000000000000e-01 1.6793427768164673e+00 2.2232895360297107e+01 9.8393792228688604e+00 0 1 0
39155 1 3 5.9999999999999998e-02 2.7384239790597071e+00 2.2479570590203199e+01 9.6711072881446043e+00 0 1 0
39145 1 6 -1.2000000000000000e-01 2.2750433202539657e+00 2.0087714946708367e+01 1.1138653073275281e+01 0 1 0
39154 1 3 5.9999999999999998e-02 1.4140287687442554e+00 2.2700213188422541e+01 1.0815022939556568e+01 0 1 0
39158 1 5 4.1799999999999998e-01 2.0316913998774417e+00 2.2736175924203508e+01 7.3678799826084020e+00 0 1 0
39157 1 4 -6.8300000000000005e-01 1.1033448421766396e+00 2.2546042870507161e+01 7.5711492677494041e+00 0 1 0
39143 1 4 -6.8300000000000005e-01 4.6426868414609386e+00 2.0682689819199261e+01 1.0783946152065255e+01 0 1 0
39144 1 5 4.1799999999999998e-01 5.2622049068361045e+00 2.1155415073576957e+01 1.1302896705892401e+01 0 1 0
39149 1 3 5.9999999999999998e-02 6.7046382646736169e-01 2.0382747336039188e+01 9.5816142765240588e+00 0 1 0
39153 1 2 2.0499999999999999e-01 7.4247025675975009e-01 2.2838966441340368e+01 8.8745750281990858e+00 0 1 0
39159 1 6 -1.2000000000000000e-01 3.8901310533671868e-01 2.4284541630707821e+01 9.0973107221789018e+00 0 1 0
672 1 5 4.1799999999999998e-01 3.6911948511094228e+00 2.4105383997850851e+01 8.0394942916297722e+00 1 -1 0
665 1 5 4.1799999999999998e-01 5.9401725823564382e+00 1.9528104065599024e+01 6.6285873079306281e+00 1 -1 0
670 1 3 5.9999999999999998e-02 5.8225821838254221e+00 2.3051850670118188e+01 7.9095475639962745e+00 1 -1 0
39139 1 2 2.0499999999999999e-01 3.5974486708993236e+00 2.0651279177587163e+01 1.1698416308193993e+01 0 1 0
39148 1 3 5.9999999999999998e-02 1.4628567283759015e+00 2.0334817764766225e+01 1.1846644710298895e+01 0 1 0
39142 1 3 5.9999999999999998e-02 3.2837050046095806e+00 2.1630057868619396e+01 1.2092325919258462e+01 0 1 0
40995 1 3 5.9999999999999998e-02 2.1855554414113936e+00 2.4458137424255003e+01 1.1878747756511727e+01 0 1 0
664 1 4 -6.8300000000000005e-01 6.2891340801328335e+00 2.0372293448253959e+01 6.4238028773580682e+00 1 -1 0
548 1 2 2.0499999999999999e-01 1.0071664736918787e+01 1.8563911224233859e+01 8.5058382186660726e+00 1 -1 0
542 1 3 5.9999999999999998e-02 8.7363783816525622e+00 2.2351331734513401e+01 6.6947989911879056e+00 1 -1 0
549 1 3 5.9999999999999998e-02 9.0036642685746600e+00 1.9517466954742506e+01 6.7576043694916743e+00 1 -1 0
546 1 5 4.1799999999999998e-01 7.3363122615353866e+00 2.0651382122878214e+01 7.9626571028409598e+00 1 -1 0
545 1 4 -6.8300000000000005e-01 7.8962838332176508e+00 2.1054238013118685e+01 8.5980924534739618e+00 1 -1 0
541 1 2 2.0499999999999999e-01 9.2934911406220024e+00 2.1101026516071475e+01 8.2427636521671168e+00 1 -1 0
540 1 6 -1.2000000000000000e-01 9.5225870189428736e+00 2.2350602517989895e+01 7.3575284147094511e+00 1 -1 0
547 1 6 -1.2000000000000000e-01 9.7274487265928222e+00 1.9760497944537509e+01 7.5949194148751138e+00 1 -1 0
534 1 2 2.0499999999999999e-01 9.9082482974526531e+00 2.3748642581020583e+01 8.1382381203149272e+00 1 -1 0
539 1 5 4.1799999999999998e-01 8.5062860210318600e+00 2.3318516534119315e+01 9.5823539363930248e+00 1 -1 0
538 1 4 -6.8300000000000005e-01 8.9990846411020424e+00 2.4051863697158769e+01 9.1473877581447240e+00 1 -1 0
1019 1 3 5.9999999999999998e-02 8.6898005415277755e+00 2.2052155908873953e+01 1.1347966543799062e+01 1 -1 0
544 1 3 5.9999999999999998e-02 9.9423783024902459e+00 2.1201395796959751e+01 9.1401384411711142e+00 1 -1 0
1022 1 5 4.1799999999999998e-01 9.1241929544546281e+00 2.4220465977944887e+01 1.1035467755551126e+01 1 -1 0
543 1 3 5.9999999999999998e-02 1.0377131697018237e+01 2.2031671312255167e+01 6.7570363761674592e+00 1 -1 0
1021 1 4 -6.8300000000000005e-01 9.5273704336754736e+00 2.4515583103801969e+01 1.1886935334462843e+01 1 -1 0
536 1 3 5.9999999999999998e-02 1.0500798651166713e+01 2.4608012461286407e+01 6.2535471776341920e+00 1 -1 0
550 1 3 5.9999999999999998e-02 1.0624990047731977e+01 1.9929808275891798e+01 7.0925655716552924e+00 1 -1 0
673 1 6 -1.2000000000000000e-01 5.7983739374472902e+00 2.5042685536658777e+01 6.7420901172631842e+00 1 -1 0
679 1 5 4.1799999999999998e-01 4.0672553082319931e+00 2.6286646817542888e+01 7.3719254563148331e+00 1 -1 0
39172 1 5 4.1799999999999998e-01 1.1044059127860260e+00 2.7898511134191263e+01 6.8612226398054084e+00 0 1 0
39163 1 3 5.9999999999999998e-02 1.6713517109875926e+00 2.5393744592734308e+01 7.6132453646166853e+00 0 1 0
39164 1 4 -6.8300000000000005e-01 2.5916406771473852e+00 2.5095121361362210e+01 9.4427009389369498e+00 0 1 0
39165 1 5 4.1799999999999998e-01 3.2466266552998304e+00 2.5683874198483206e+01 9.1257010887953438e+00 0 1 0
39160 1 2 2.0499999999999999e-01 1.4195488374208174e+00 2.5342244774353144e+01 8.7355607477238326e+00 0 1 0
39171 1 4 -6.8300000000000005e-01 1.9961624435057070e+00 2.7861702583162838e+01 7.3350033956003458e+00 0 1 0
678 1 4 -6.8300000000000005e-01 4.5878766332707617e+00 2.6401803987671666e+01 8.1821385730617600e+00 1 -1 0
39170 1 3 5.9999999999999998e-02 2.6483071694482287e+00 2.7914263948246205e+01 9.2329063094910655e+00 0 1 0
39167 1 2 2.0499999999999999e-01 1.7275693488454869e+00 2.7948711017868547e+01 8.7579981206925055e+00 0 1 0
39173 1 6 -1.2000000000000000e-01 1.0977775072787455e+00 2.9341348269386813e+01 8.9913346806527787e+00 0 1 0
686 1 5 4.1799999999999998e-01 4.8728388652088945e+00 2.7972465870079624e+01 8.9685407589690733e+00 1 -1 0
41003 1 3 5.9999999999999998e-02 4.5532534016704371e+00 2.6104987395289562e+01 1.1340795131847074e+01 0 1 0
41009 1 3 5.9999999999999998e-02 4.0048812100162907e+00 2.8467828139859268e+01 1.2101868254920321e+01 0 1 0
685 1 4 -6.8300000000000005e-01 5.5098998802062198e+00 2.8713408439239217e+01 8.9901395722184585e+00 1 -1 0
39179 1 5 4.1799999999999998e-01 3.9404740750930238e+00 2.9856443437138090e+01 9.1785855891396366e+00 0 1 0
39166 1 6 -1.2000000000000000e-01 8.9341729909171330e-01 2.6752003966488097e+01 9.2356350046493727e+00 0 1 0
39176 1 3 5.9999999999999998e-02 5.7309786197510537e-01 2.9253170233629355e+01 9.9555707704568022e+00 0 1 0
39169 1 3 5.9999999999999998e-02 8.8809478358290739e-01 2.6806494885404884e+01 1.0352404972188662e+01 0 1 0
39175 1 3 5.9999999999999998e-02 2.8683490689595109e-01 2.9543488792417577e+01 8.3162698957431509e+00 0 1 0
41013 1 5 4.1799999999999998e-01 5.5367667570804029e+00 3.0174156569984032e+01 1.1296091115436322e+01 0 1 0
39178 1 4 -6.8300000000000005e-01 3.2492464617340389e+00 3.0278441825876151e+01 9.6947414813846002e+00 0 1 0
674 1 2 2.0499999999999999e-01 5.8919240921278178e+00 2.6042172772319084e+01 7.8208438362034531e+00 1 -1 0
39177 1 3 5.9999999999999998e-02 2.5033156461752553e+00 3.0466371978856113e+01 7.7808574716331877e+00 0 1 0
39174 1 2 2.0499999999999999e-01 2.0805347837015349e+00 3.0516967244249283e+01 8.8268468763280588e+00 0 1 0
40996 1 3 5.9999999999999998e-02 2.4081511823434409e+00 2.6197687778223813e+01 1.1909988199032249e+01 0 1 0
41012 1 4 -6.8300000000000005e-01 6.1125831377860838e+00 3.0135148413916305e+01 1.2061151110741962e+01 0 1 0
41020 1 5 4.1799999999999998e-01 2.9135593261572041e+00 3.0533600614057399e+01 1.1370255008886391e+01 0 1 0
528 1 3 5.9999999999999998e-02 9.8261503776865258e+00 2.7663655391270023e+01 6.2514590638267835e+00 1 -1 0
683 1 3 5.9999999999999998e-02 6.2610808740021557e+00 2.7813829245778631e+01 6.5606015539392821e+00 1 -1 0
677 1 3 5.9999999999999998e-02 6.3433751081598597e+00 2.5681200184438499e+01 8.6908169141644436e+00 1 -1 0
675 1 3 5.9999999999999998e-02 6.8244715815303234e+00 2.4932443182161382e+01 6.4295116384047013e+00 1 -1 0
533 1 6 -1.2000000000000000e-01 1.0023599572074280e+01 2.4949846933915488e+01 7.1549245144781715e+00 1 -1 0
682 1 3 5.9999999999999998e-02 7.5975281404845605e+00 2.6920051339476991e+01 6.9781105724903920e+00 1 -1 0
535 1 3 5.9999999999999998e-02 9.0630774519545216e+00 2.5093490207955377e+01 6.6384119852420378e+00 1 -1 0
680 1 6 -1.2000000000000000e-01 6.7062981305326845e+00 2.7282718386986833e+01 7.4344313473298538e+00 1 -1 0
681 1 2 2.0499999999999999e-01 6.8172211388786241e+00 2.8226720387882271e+01 8.5558816223297978e+00 1 -1 0
684 1 3 5.9999999999999998e-02 7.2906475059398579e+00 2.7694145695526771e+01 9.3954045967334157e+00 1 -1 0
687 1 6 -1.2000000000000000e-01 7.7104513568766073e+00 2.9420576245186655e+01 8.1222848171418303e+00 1 -1 0
689 1 3 5.9999999999999998e-02 8.4163985462977280e+00 2.9049191974921676e+01 7.4379634246202411e+00 1 -1 0
692 1 4 -6.8300000000000005e-01 9.2015961207956103e+00 2.9485442005720817e+01 9.9350865581989787e+00 1 -1 0
693 1 5 4.1799999999999998e-01 9.1136315668417556e+00 2.8633092714780492e+01 9.4578317825309153e+00 1 -1 0
531 1 4 -6.8300000000000005e-01 9.6473215720753274e+00 2.6839576149892800e+01 8.7912315516488810e+00 1 -1 0
532 1 5 4.1799999999999998e-01 9.5984281647186762e+00 2.6273135135485443e+01 9.5529350094788779e+00 1 -1 0
688 1 2 2.0499999999999999e-01 8.3356526380633866e+00 3.0304481463719949e+01 9.2435930568594031e+00 1 -1 0
690 1 3 5.9999999999999998e-02 7.0939980219485630e+00 3.0099020124201907e+01 7.4452733182878905e+00 1 -1 0
527 1 2 2.0499999999999999e-01 1.0515785933715843e+01 2.6267198876661936e+01 7.7848401298784200e+00 1 -1 0
691 1 3 5.9999999999999998e-02 7.5857432467978319e+00 3.0667486867991471e+01 9.9425723027638124e+00 1 -1 0
1176 1 5 4.1799999999999998e-01 1.0273635631919893e+01 2.8711136206056224e+01 1.1387273153607435e+01 1 -1 0
523 1 3 5.9999999999999998e-02 1.0740595761476360e+01 2.9038128524055338e+01 7.9094997927185977e+00 1 -1 0
41004 1 3 5.9999999999999998e-02 6.4764920461876958e+00 2.7341029180323250e+01 1.2204084545554293e+01 0 1 0
526 1 6 -1.2000000000000000e-01 1.0769388320629140e+01 2.7339221850609235e+01 6.7411106106856895e+00 1 -1 0
41157 1 3 5.9999999999999998e-02 4.5081680994053732e+00 3.1042287277409471e+01 6.2026966842878197e+00 0 1 0
39180 1 6 -1.2000000000000000e-01 1.5682854329062828e+00 3.1911685599091989e+01 9.1789164447014748e+00 0 1 0
41018 1 3 5.9999999999999998e-02 4.3905815188398929e+00 3.1950508767654231e+01 1.1889253134609516e+01 0 1 0
39182 1 3 5.9999999999999998e-02 1.1874967223624311e+00 3.1916338960551691e+01 1.0283685415841319e+01 0 1 0
39185 1 4 -6.8300000000000005e-01 7.3024155413378766e-01 3.2024680126154735e+01 6.8341295662716295e+00 0 1 0
39186 1 5 4.1799999999999998e-01 1.6495910083975394e+00 3.2124964748234511e+01 6.5049456654751650e+00 0 1 0
696 1 3 5.9999999999999998e-02 9.9025788573901004e+00 3.1320476715108423e+01 8.0027177110552508e+00 1 -1 0
695 1 2 2.0499999999999999e-01 9.9008427669282995e+00 3.2254949501653591e+01 1.0055077560122854e+01 1 -1 0
694 1 6 -1.2000000000000000e-01 9.2035483557089872e+00 3.1529380560232187e+01 8.8177322378615610e+00 1 -1 0
704 1 3 5.9999999999999998e-02 8.4336871572179639e+00 3.2112293133099087e+01 1.1488095658440646e+01 1 -1 0
697 1 3 5.9999999999999998e-02 8.4319673615281623e+00 3.2105296798360811e+01 8.3942878922356883e+00 1 -1 0
698 1 3 5.9999999999999998e-02 1.0425771698221908e+01 3.1612665854136491e+01 1.0699913479809950e+01 1 -1 0
39128 1 3 5.9999999999999998e-02 3.5287159347546995e+00 1.7118267017613160e+01 1.4436091914752101e+01 0 1 0
39127 1 3 5.9999999999999998e-02 4.9935494785877390e+00 1.7188059955510472e+01 1.7043382951546793e+01 0 1 0
39125 1 2 2.0499999999999999e-01 4.3199894712242051e+00 1.7570890470121828e+01 1.5127583837757076e+01 0 1 0
39124 1 6 -1.2000000000000000e-01 4.2610586590679320e+00 1.6686361579533951e+01 1.6401549165291321e+01 0 1 0
39126 1 3 5.9999999999999998e-02 3.2917726360453448e+00 1.6863249767613343e+01 1.6852171731282571e+01 0 1 0
39129 1 4 -6.8300000000000005e-01 5.5495340964395794e+00 1.7478780812783739e+01 1.4506130869321947e+01 0 1 0
39130 1 5 4.1799999999999998e-01 5.9681841051482980e+00 1.6713834221990684e+01 1.4920859171346944e+01 0 1 0
15232 1 5 4.1799999999999998e-01 4.7093358067039794e+00 1.6212609185840677e+01 1.2475022612349260e+01 1 0 0
1223 1 3 5.9999999999999998e-02 9.9977596465850915e+00 1.7126211322595513e+01 1.2375009501017198e+01 1 -1 0
1225 1 5 4.1799999999999998e-01 8.3588245355682425e+00 1.7426812161832672e+01 1.3456626471289606e+01 1 -1 0
1224 1 4 -6.8300000000000005e-01 8.9000961503302953e+00 1.6733247426472264e+01 1.3848096500616149e+01 1 -1 0
1220 1 2 2.0499999999999999e-01 1.0236288786735605e+01 1.6907607399513275e+01 1.3409765115806071e+01 1 -1 0
46827 209 7 -8.4760000000000002e-01 6.4250016448800040e-01 2.0134419640987204e+01 1.6718120632931839e+01 0 0 0
39141 1 3 5.9999999999999998e-02 4.5779249285281916e+00 1.8983649401737704e+01 1.2686065382991332e+01 0 1 0
39135 1 3 5.9999999999999998e-02 2.2493873373528972e+00 1.9127124326768513e+01 1.4006624721489073e+01 0 1 0
40992 1 5 4.1799999999999998e-01 3.8110882750193087e-01 2.4041697853423507e+01 1.3378941260551402e+01 0 1 0
39133 1 3 5.9999999999999998e-02 3.2506149043955204e+00 1.9373114561877969e+01 1.6148902378096572e+01 0 1 0
1015 1 5 4.1799999999999998e-01 5.6079504795552424e+00 2.2898470978348911e+01 1.2805483892064277e+01 1 -1 0
39131 1 6 -1.2000000000000000e-01 3.9057995055500476e+00 1.9145567874911553e+01 1.5346512937841336e+01 0 1 0
42518 1 5 4.1799999999999998e-01 1.9043231053098562e+00 2.3178263644635567e+01 1.6044027603957286e+01 0 1 0
39140 1 3 5.9999999999999998e-02 4.9356078575279296e+00 2.0514072926656020e+01 1.3264233664885442e+01 0 1 0
39138 1 6 -1.2000000000000000e-01 4.1032118427382782e+00 1.9888448288848593e+01 1.2944897579868837e+01 0 1 0
39132 1 2 2.0499999999999999e-01 3.1222456191291514e+00 1.9753858831964052e+01 1.4170009475046962e+01 0 1 0
39136 1 4 -6.8300000000000005e-01 2.7385576754784879e+00 2.1091066710680170e+01 1.4460286285585267e+01 0 1 0
39137 1 5 4.1799999999999998e-01 2.1961573492808157e+00 2.0899720452236064e+01 1.5207831026626103e+01 0 1 0
1006 1 3 5.9999999999999998e-02 5.3804450872294209e+00 2.2792194463892073e+01 1.5260287838859583e+01 1 -1 0
39134 1 3 5.9999999999999998e-02 4.8054724356572676e+00 1.9719878399645019e+01 1.5480317351845372e+01 0 1 0
42517 1 4 -6.8300000000000005e-01 1.6308861907392300e+00 2.2822810309618415e+01 1.6889853458318655e+01 0 1 0
40999 1 5 4.1799999999999998e-01 3.5161755348862269e+00 2.3387721260883819e+01 1.3701074385751319e+01 0 1 0
42513 1 2 2.0499999999999999e-01 9.7238906273857006e-01 2.3911585980399952e+01 1.7565489121053037e+01 0 1 0
40998 1 4 -6.8300000000000005e-01 4.2406232425574553e+00 2.3923302785995940e+01 1.3444641346403436e+01 0 1 0
46828 209 8 4.2380000000000001e-01 7.7750764303013820e-01 2.1105583343906826e+01 1.6914627286119607e+01 0 0 0
1001 1 5 4.1799999999999998e-01 5.7487680612206145e+00 2.4373644143735916e+01 1.7547251050594575e+01 1 -1 0
40991 1 4 -6.8300000000000005e-01 8.3456087926260136e-01 2.4350023514523372e+01 1.4143734790377563e+01 0 1 0
47788 529 8 4.2380000000000001e-01 1.6560305031520595e+00 1.8820561065197413e+01 1.8044295979862870e+01 1 0 0
999 1 3 5.9999999999999998e-02 4.4786599251814563e+00 2.2580784788658843e+01 1.7922359653385787e+01 1 -1 0
996 1 2 2.0499999999999999e-01 5.5548548697579312e+00 2.2608067567613499e+01 1.8138555259015199e+01 1 -1 0
42516 1 3 5.9999999999999998e-02 1.2757508535523954e-01 2.4146725390984361e+01 1.6925423575702833e+01 0 1 0
1005 1 3 5.9999999999999998e-02 6.5441847405160569e+00 2.1085130410240239e+01 1.6871962482547385e+01 1 -1 0
1007 1 4 -6.8300000000000005e-01 6.3263472505709073e+00 2.4382035681349201e+01 1.5815744106653709e+01 1 -1 0
1014 1 4 -6.8300000000000005e-01 6.2725980852922492e+00 2.2300189340908656e+01 1.2383077293812621e+01 1 -1 0
1003 1 2 2.0499999999999999e-01 6.3771452712634886e+00 2.2920329357116312e+01 1.5633520009388805e+01 1 -1 0
1222 1 3 5.9999999999999998e-02 1.0031191235270608e+01 1.8805191841805907e+01 1.4243898423899701e+01 1 -1 0
1002 1 6 -1.2000000000000000e-01 6.5575922424120314e+00 2.2143101115738023e+01 1.6987301350595615e+01 1 -1 0
1017 1 2 2.0499999999999999e-01 9.9211449040612631e+00 2.3264568428892055e+01 1.2483953929089141e+01 1 -1 0
1016 1 6 -1.2000000000000000e-01 8.7214752917830882e+00 2.2325156526714526e+01 1.2376650291528641e+01 1 -1 0
1018 1 3 5.9999999999999998e-02 8.9893855066951858e+00 2.1410057085829369e+01 1.2916643907450091e+01 1 -1 0
1012 1 3 5.9999999999999998e-02 7.2717475521630730e+00 2.1389970667364796e+01 1.4640856315261045e+01 1 -1 0
1010 1 2 2.0499999999999999e-01 7.4007382864539037e+00 2.2789189011856362e+01 1.3052333948886073e+01 1 -1 0
1009 1 6 -1.2000000000000000e-01 7.3642595937589084e+00 2.2419277603558335e+01 1.4571030283527026e+01 1 -1 0
1011 1 3 5.9999999999999998e-02 8.2830709374003781e+00 2.2768940558862909e+01 1.5035317636842919e+01 1 -1 0
1004 1 3 5.9999999999999998e-02 7.6359869512304881e+00 2.2320090204047311e+01 1.7297145676120987e+01 1 -1 0
1013 1 3 5.9999999999999998e-02 7.3214468259560341e+00 2.3894372276688074e+01 1.2905702637287607e+01 1 -1 0
1020 1 3 5.9999999999999998e-02 1.0000040367648928e+01 2.3409321785489276e+01 1.3629935674522011e+01 1 -1 0
1150 1 2 2.0499999999999999e-01 1.0325684108877136e+01 2.4509122746346847e+01 1.8014796393167693e+01 1 -1 0
1158 1 3 5.9999999999999998e-02 8.3565905215905261e+00 2.4545686613243930e+01 1.7241177798815432e+01 1 -1 0
1151 1 3 5.9999999999999998e-02 9.6828047599650304e+00 2.2459887565372892e+01 1.7879641717552339e+01 1 -1 0
41002 1 3 5.9999999999999998e-02 5.7975334047835023e+00 2.5153365303989190e+01 1.2309306519809590e+01 0 1 0
42515 1 3 5.9999999999999998e-02 2.8778949886312928e+00 2.4820137951426307e+01 1.8184722429295896e+01 0 1 0
41007 1 6 -1.2000000000000000e-01 4.6941922862232097e+00 2.8397872602986649e+01 1.2956486056885375e+01 0 1 0
40980 1 2 2.0499999999999999e-01 2.1574500949802955e-01 2.7944295320540963e+01 1.3175686811406980e+01 0 1 0
40985 1 5 4.1799999999999998e-01 1.6220822508410471e+00 2.9234443031205117e+01 1.2440954173716957e+01 0 1 0
40983 1 3 5.9999999999999998e-02 4.8002728249003124e-01 2.8164116649980116e+01 1.4196695065740945e+01 0 1 0
40984 1 4 -6.8300000000000005e-01 1.3916654921472127e+00 2.8323644936042445e+01 1.2447007536420587e+01 0 1 0
41000 1 6 -1.2000000000000000e-01 4.9339116551445219e+00 2.5852629371603690e+01 1.2335247785513298e+01 0 1 0
41008 1 2 2.0499999999999999e-01 5.4057138450815989e+00 2.9715457693257097e+01 1.3186804245549824e+01 0 1 0
41010 1 3 5.9999999999999998e-02 3.9747682372368240e+00 2.8170707005494194e+01 1.3717195050776908e+01 0 1 0
40993 1 6 -1.2000000000000000e-01 2.3918127006183494e+00 2.5310109589493827e+01 1.2555339041629907e+01 0 1 0
42512 1 6 -1.2000000000000000e-01 1.9453443052379091e+00 2.5158609251429667e+01 1.7625911819174359e+01 0 1 0
41001 1 2 2.0499999999999999e-01 5.5679839961701862e+00 2.7154865322813887e+01 1.2841007857937640e+01 0 1 0
42514 1 3 5.9999999999999998e-02 2.3332845606420460e+00 2.5437279966928482e+01 1.6637705385157656e+01 0 1 0
40994 1 2 2.0499999999999999e-01 3.7698430292369816e+00 2.5219179052144565e+01 1.3181424924027663e+01 0 1 0
40997 1 3 5.9999999999999998e-02 3.7441957524084675e+00 2.5721863534228081e+01 1.4196838291245282e+01 0 1 0
40990 1 3 5.9999999999999998e-02 1.7128351436625417e+00 2.6082016312074444e+01 1.4585824880762013e+01 0 1 0
40987 1 2 2.0499999999999999e-01 1.2570569813528636e+00 2.5595064707592385e+01 1.3673370807490736e+01 0 1 0
48630 810 7 -8.4760000000000002e-01 4.2672435392082422e+00 2.8206408424367726e+01 1.6134688930645627e+01 0 0 0
48632 810 8 4.2380000000000001e-01 5.0592438120498802e+00 2.7809263026634422e+01 1.5670995781663809e+01 0 0 0
48631 810 8 4.2380000000000001e-01 4.4473126256546189e+00 2.9169134306295891e+01 1.6336515969835961e+01 0 0 0
42508 1 3 5.9999999999999998e-02 5.8954765639204709e-01 2.7273182583926801e+01 1.6433513182315387e+01 0 1 0
42511 1 5 4.1799999999999998e-01 2.9955391395505773e+00 2.7585081257480063e+01 1.7656862770736740e+01 0 1 0
42505 1 6 -1.2000000000000000e-01 3.1652837721358951e-01 2.7117747089389241e+01 1.7469466635798884e+01 0 1 0
41005 1 4 -6.8300000000000005e-01 6.0531166559560106e+00 2.6937746048338624e+01 1.4203380005536047e+01 0 1 0
40986 1 6 -1.2000000000000000e-01 8.7201860105162315e-02 2.6443507233794858e+01 1.3233269716093355e+01 0 1 0
42506 1 2 2.0499999999999999e-01 1.4435341642201773e+00 2.6413902945208662e+01 1.8229757887364272e+01 0 1 0
41016 1 3 5.9999999999999998e-02 3.9016732324793968e+00 3.0572123389481970e+01 1.4526401833691473e+01 0 1 0
41019 1 4 -6.8300000000000005e-01 2.6652935337387951e+00 3.0771079985768594e+01 1.2283219930067537e+01 0 1 0
46448 82 8 4.2380000000000001e-01 1.0631872459256225e+01 2.6721953938920922e+01 3.1155558707505435e+01 0 0 0
1008 1 5 4.1799999999999998e-01 6.2938695667610780e+00 2.4840368705669327e+01 1.4966473504242874e+01 1 -1 0
41011 1 3 5.9999999999999998e-02 6.2055256144183408e+00 2.9444260630306552e+01 1.3828390681638604e+01 0 1 0
732 1 3 5.9999999999999998e-02 6.3326645071219554e+00 2.9129162735990072e+01 1.7543112158105036e+01 1 -1 0
41006 1 5 4.1799999999999998e-01 6.8013183630398117e+00 2.7543209340574116e+01 1.4305232254009054e+01 0 1 0
1173 1 3 5.9999999999999998e-02 8.8618398932107834e+00 2.8653874514764468e+01 1.3039806097509599e+01 1 -1 0
1172 1 3 5.9999999999999998e-02 9.1508260990754984e+00 2.7113360157775226e+01 1.3021869262445270e+01 1 -1 0
1169 1 5 4.1799999999999998e-01 7.9692806733900889e+00 2.9587119022266315e+01 1.5747479727064992e+01 1 -1 0
1168 1 4 -6.8300000000000005e-01 7.9123093146102716e+00 2.8703162555927925e+01 1.5385515060206959e+01 1 -1 0
1164 1 2 2.0499999999999999e-01 9.1626950714556177e+00 2.8151035310711549e+01 1.5127353885847818e+01 1 -1 0
1166 1 3 5.9999999999999998e-02 8.5867931486930047e+00 2.6019183467115770e+01 1.5348345128752477e+01 1 -1 0
1163 1 6 -1.2000000000000000e-01 9.1392211745118903e+00 2.6789251146594708e+01 1.5877174564444646e+01 1 -1 0
1170 1 6 -1.2000000000000000e-01 9.4692906850444665e+00 2.8008188398116292e+01 1.3592141690305752e+01 1 -1 0
1157 1 2 2.0499999999999999e-01 8.7814589778872882e+00 2.6616301500639711e+01 1.7330227371699817e+01 1 -1 0
1160 1 3 5.9999999999999998e-02 7.8196830043182146e+00 2.6972420592278791e+01 1.7513655422607407e+01 1 -1 0
1167 1 3 5.9999999999999998e-02 9.8419508925249151e+00 2.8858023930186121e+01 1.5645380081085085e+01 1 -1 0
1165 1 3 5.9999999999999998e-02 1.0232475219501094e+01 2.6479267214649497e+01 1.5755144528909760e+01 1 -1 0
1156 1 6 -1.2000000000000000e-01 8.9425532060155586e+00 2.5178795705398684e+01 1.7878484781921234e+01 1 -1 0
1161 1 4 -6.8300000000000005e-01 9.5216450877306578e+00 2.7550127632720827e+01 1.8118048477192239e+01 1 -1 0
721 1 5 4.1799999999999998e-01 8.3952767698093993e+00 3.0504028359591580e+01 1.7627375143903684e+01 1 -1 0
720 1 4 -6.8300000000000005e-01 8.4992205669635492e+00 3.0832946385917960e+01 1.6772666944595574e+01 1 -1 0
48781 860 8 4.2380000000000001e-01 3.2787607173266642e-01 3.0961849082503342e+01 1.4703982355755938e+01 0 0 0
48782 860 8 4.2380000000000001e-01 1.7745177357334614e+00 3.0896853159311231e+01 1.3949243436797458e+01 0 0 0
48780 860 7 -8.4760000000000002e-01 1.2789823352757832e+00 3.1269258377325489e+01 1.4733946998936629e+01 0 0 0
41015 1 2 2.0499999999999999e-01 3.7299437744755126e+00 3.1734476898466632e+01 1.2710490488498111e+01 0 1 0
41014 1 6 -1.2000000000000000e-01 4.5692611187571588e+00 3.0944877819841050e+01 1.3726947100023160e+01 0 1 0
727 1 4 -6.8300000000000005e-01 4.5782804510712181e+00 3.1045699191220141e+01 1.6972335543659071e+01 1 -1 0
723 1 2 2.0499999999999999e-01 5.5615476083089641e+00 3.1093083736739377e+01 1.8104361057336803e+01 1 -1 0
728 1 5 4.1799999999999998e-01 3.6985187969422975e+00 3.1048294468258419e+01 1.7357901861120968e+01 1 -1 0
41017 1 3 5.9999999999999998e-02 5.3446182759856304e+00 3.1601260574217193e+01 1.4185558940605754e+01 0 1 0
719 1 3 5.9999999999999998e-02 6.7650677835708422e+00 3.1176447678304957e+01 1.5746208374100915e+01 1 -1 0
714 1 5 4.1799999999999998e-01 9.2415642466540877e+00 3.1324996977158886e+01 1.4985208128403420e+01 1 -1 0
716 1 2 2.0499999999999999e-01 7.4010953430500876e+00 3.1728356731188860e+01 1.6413430234278781e+01 1 -1 0
713 1 4 -6.8300000000000005e-01 9.5977575765744962e+00 3.2009753658858671e+01 1.4444662752655947e+01 1 -1 0
722 1 6 -1.2000000000000000e-01 6.6892713387938283e+00 3.2101785855466318e+01 1.7733168845282361e+01 1 -1 0
712 1 3 5.9999999999999998e-02 7.7101006286883464e+00 3.2135560139564298e+01 1.3586055251765705e+01 1 -1 0
5374 1 3 5.9999999999999998e-02 4.7224699792926844e-01 1.6818396622375293e+01 2.1420703991059707e+01 1 -1 0
986 1 4 -6.8300000000000005e-01 4.8868460765025352e+00 1.7776447656897947e+01 2.0676573578181401e+01 1 -1 0
39081 1 5 4.1799999999999998e-01 4.6669474287261350e+00 1.7436187242594691e+01 2.3592918053343297e+01 0 1 0
39080 1 4 -6.8300000000000005e-01 4.7668056204879674e+00 1.6512476478804217e+01 2.3599763743970698e+01 0 1 0
39079 1 3 5.9999999999999998e-02 2.6903747165104006e+00 1.6235140084797692e+01 2.3265355590010042e+01 0 1 0
5369 1 5 4.1799999999999998e-01 3.9839384665100230e-01 1.8385978468437006e+01 1.9429857209215168e+01 1 -1 0
987 1 5 4.1799999999999998e-01 4.3094054363353065e+00 1.8283131250685944e+01 2.0146348334804777e+01 1 -1 0
5376 1 5 4.1799999999999998e-01 2.3392348052227807e+00 1.6217865677325246e+01 2.0588050472855254e+01 1 -1 0
982 1 2 2.0499999999999999e-01 6.2161761448962949e+00 1.8187061202606742e+01 2.0309811832466355e+01 1 -1 0
984 1 3 5.9999999999999998e-02 6.7386460770204826e+00 1.6827538502337834e+01 1.8645694051502691e+01 1 -1 0
981 1 6 -1.2000000000000000e-01 6.9679057563060240e+00 1.7017267175589200e+01 1.9699851545194669e+01 1 -1 0
983 1 3 5.9999999999999998e-02 8.0477706552716946e+00 1.7224171434388378e+01 1.9717497309424211e+01 1 -1 0
772 1 2 2.0499999999999999e-01 1.0695978931701523e+01 1.6758378341346909e+01 2.2730058109899623e+01 1 -1 0
771 1 6 -1.2000000000000000e-01 1.0685743205917174e+01 1.8244767491498678e+01 2.2987929998685161e+01 1 -1 0
775 1 3 5.9999999999999998e-02 1.0650690171818599e+01 1.6587204431665398e+01 2.1678487199916230e+01 1 -1 0
985 1 3 5.9999999999999998e-02 6.6503608391328068e+00 1.8469463741716666e+01 2.1273977209582412e+01 1 -1 0
768 1 3 5.9999999999999998e-02 8.6542438977157712e+00 1.8460176784609438e+01 2.2500439157214821e+01 1 -1 0
774 1 3 5.9999999999999998e-02 1.0671321653918936e+01 1.8362280551898191e+01 2.4084025318242471e+01 1 -1 0
1000 1 4 -6.8300000000000005e-01 5.7244005026461116e+00 2.3983243541577874e+01 1.8400019491824601e+01 1 -1 0
991 1 3 5.9999999999999998e-02 6.0324725073358918e+00 1.9074010006611093e+01 1.8435765090132350e+01 1 -1 0
47787 529 7 -8.4760000000000002e-01 1.9781924836097913e+00 1.8644997932950357e+01 1.8974559461744999e+01 1 0 0
42521 1 3 5.9999999999999998e-02 5.1556623243405786e-01 2.2347040407027375e+01 1.9053594043557226e+01 0 1 0
47789 529 8 4.2380000000000001e-01 2.5628205075076989e+00 1.9399498893802267e+01 1.9272786712442105e+01 1 0 0
42519 1 6 -1.2000000000000000e-01 5.5755894960999408e-01 2.3393404011293953e+01 1.8924413971870695e+01 0 1 0
51482 1760 8 4.2380000000000001e-01 2.7743495626464285e+00 2.1616557123289578e+01 2.2197155307372139e+01 1 0 0
46429 76 8 4.2380000000000001e-01 9.9003775870318500e-01 2.0059005622194519e+01 2.2034114068416226e+01 0 0 0
51480 1760 7 -8.4760000000000002e-01 2.7721237804639802e+00 2.0672398082918743e+01 2.1867672612078302e+01 1 0 0
51481 1760 8 4.2380000000000001e-01 3.4797583736238766e+00 2.0151212149384087e+01 2.2344766429908628e+01 1 0 0
994 1 5 4.1799999999999998e-01 3.5947680711454328e+00 2.0826215144032410e+01 2.0285078497734244e+01 1 -1 0
993 1 4 -6.8300000000000005e-01 4.0696305282530760e+00 2.0523435067308935e+01 1.9475699913306897e+01 1 -1 0
989 1 2 2.0499999999999999e-01 5.4094715931650130e+00 2.0684259210155293e+01 1.9855388536357179e+01 1 -1 0
992 1 3 5.9999999999999998e-02 5.4540585692691455e+00 2.0633362639199785e+01 2.0944782797170429e+01 1 -1 0
42522 1 3 5.9999999999999998e-02 1.2331204614151934e+00 2.3661183409021458e+01 1.9694319024643537e+01 0 1 0
51956 1918 8 4.2380000000000001e-01 3.7834337763845483e+00 2.3180587560960774e+01 2.3218340686779300e+01 1 0 0
51954 1918 7 -8.4760000000000002e-01 3.0053575033780442e+00 2.3065615483603871e+01 2.2600781975790955e+01 1 0 0
997 1 3 5.9999999999999998e-02 5.6139944800867152e+00 2.2728764821674442e+01 2.0238348067302738e+01 1 -1 0
51026 1608 8 4.2380000000000001e-01 1.6664261948993693e+00 2.3062717593588786e+01 2.3836311844025822e+01 0 0 0
755 1 4 -6.8300000000000005e-01 5.4950307135151206e+00 2.2818201792637495e+01 2.3675543973276703e+01 1 -1 0
51955 1918 8 4.2380000000000001e-01 3.0412314035190442e+00 2.3763895224021667e+01 2.1885856426053405e+01 1 0 0
995 1 6 -1.2000000000000000e-01 6.0046683956589417e+00 2.2043393010683648e+01 1.9514613103546370e+01 1 -1 0
39073 1 4 -6.8300000000000005e-01 3.9813471552901687e+00 1.9237568401194636e+01 2.4246362647983588e+01 0 1 0
39072 1 3 5.9999999999999998e-02 1.9778272940623554e+00 1.8811964334440042e+01 2.4309191497956572e+01 0 1 0
763 1 5 4.1799999999999998e-01 6.1133130304343712e+00 2.0810156136747434e+01 2.3038033799233869e+01 1 -1 0
39074 1 5 4.1799999999999998e-01 3.8491073927533184e+00 2.0183536706056216e+01 2.4398777985987135e+01 0 1 0
988 1 6 -1.2000000000000000e-01 6.2015042049089448e+00 1.9427223983005916e+01 1.9424256227945857e+01 1 -1 0
1149 1 6 -1.2000000000000000e-01 1.0306693909519765e+01 2.3054118185876693e+01 1.8494513026393726e+01 1 -1 0
998 1 3 5.9999999999999998e-02 7.0704270652248713e+00 2.2032759050222694e+01 1.9599099995817639e+01 1 -1 0
754 1 3 5.9999999999999998e-02 6.5967933010281392e+00 2.3650226838061723e+01 2.2185262894708458e+01 1 -1 0
990 1 3 5.9999999999999998e-02 7.2539507245995507e+00 1.9767689648766403e+01 1.9397011274115229e+01 1 -1 0
751 1 2 2.0499999999999999e-01 6.7333312892315433e+00 2.3362727155292252e+01 2.3233888244868588e+01 1 -1 0
769 1 4 -6.8300000000000005e-01 9.6416524065621729e+00 1.9154763543750292e+01 2.0878343737348413e+01 1 -1 0
765 1 2 2.0499999999999999e-01 9.5403962072699464e+00 1.9077040117474766e+01 2.2324735479480342e+01 1 -1 0
761 1 3 5.9999999999999998e-02 7.9547138487624949e+00 2.1334728828533354e+01 2.1716382342987110e+01 1 -1 0
758 1 2 2.0499999999999999e-01 8.0427702256098605e+00 2.1137588823095371e+01 2.2781512219464787e+01 1 -1 0
764 1 6 -1.2000000000000000e-01 9.4151273595139546e+00 2.0412618986202084e+01 2.3001947458101778e+01 1 -1 0
757 1 6 -1.2000000000000000e-01 7.9896071106010611e+00 2.2467706838608127e+01 2.3574248632538215e+01 1 -1 0
759 1 3 5.9999999999999998e-02 8.9450884223643197e+00 2.2988921605904821e+01 2.3415422723198258e+01 1 -1 0
766 1 3 5.9999999999999998e-02 1.0186858072296754e+01 2.1052866249619044e+01 2.2627652691885533e+01 1 -1 0
762 1 4 -6.8300000000000005e-01 6.8731715514930229e+00 2.0255052206777339e+01 2.3034895304339532e+01 1 -1 0
1152 1 3 5.9999999999999998e-02 9.8433722935852561e+00 2.3056498834710052e+01 1.9513922697963977e+01 1 -1 0
770 1 5 4.1799999999999998e-01 1.0558026351124596e+01 1.9207284280623899e+01 2.0650828572539538e+01 1 -1 0
767 1 3 5.9999999999999998e-02 9.4953854439677734e+00 2.0365698138847307e+01 2.4077679358781815e+01 1 -1 0
729 1 6 -1.2000000000000000e-01 5.9662197873017160e+00 2.9638929539209009e+01 1.8431638320524261e+01 1 -1 0
42510 1 4 -6.8300000000000005e-01 2.5029935941396722e+00 2.7377957840698848e+01 1.8425701877627255e+01 0 1 0
49342 1047 8 4.2380000000000001e-01 4.0221219970339765e+00 2.5062848102415114e+01 2.0074948662843962e+01 0 0 0
731 1 3 5.9999999999999998e-02 4.9757704392670137e+00 2.9280861144622023e+01 1.8594579556247787e+01 1 -1 0
49341 1047 7 -8.4760000000000002e-01 3.4103251116988758e+00 2.5003797122929061e+01 2.0863756540975970e+01 0 0 0
42502 1 3 5.9999999999999998e-02 5.3754882448493302e-01 2.8952695360325269e+01 1.8506660524873546e+01 0 1 0
49343 1047 8 4.2380000000000001e-01 3.1862443336953405e+00 2.5925121198373972e+01 2.1181483974720727e+01 0 0 0
47223 341 7 -8.4760000000000002e-01 2.4662423821856305e+00 2.9790849524243225e+01 2.1489495169171239e+01 -1 0 0
42509 1 3 5.9999999999999998e-02 1.1153181346169749e+00 2.6262071833156476e+01 1.9294453856712369e+01 0 1 0
738 1 3 5.9999999999999998e-02 5.3624767913702485e+00 2.7881889546151733e+01 2.0340466529113435e+01 1 -1 0
46485 95 7 -8.4760000000000002e-01 3.5548579351936613e+00 2.7337488583376334e+01 2.2264781412827006e+01 0 0 0
46486 95 8 4.2380000000000001e-01 3.2519396336112121e+00 2.8235546752279859e+01 2.1945826811356323e+01 0 0 0
46487 95 8 4.2380000000000001e-01 3.0227525501604129e+00 2.7072452551701165e+01 2.3068908125549889e+01 0 0 0
51499 1766 8 4.2380000000000001e-01 5.5815750249373348e+00 2.9750045147630740e+01 2.2765264137203143e+01 0 0 0
47225 341 8 4.2380000000000001e-01 1.9428874146363162e+00 2.9853608014558350e+01 2.2339295831265691e+01 -1 0 0
742 1 5 4.1799999999999998e-01 5.2007452387960598e+00 2.7857385868851392e+01 2.2426855166456075e+01 1 -1 0
47224 341 8 4.2380000000000001e-01 3.2452507364767440e+00 3.0416499868326632e+01 2.1530822548015980e+01 -1 0 0
51769 1856 8 4.2380000000000001e-01 2.0130688942292592e+00 2.5228359773335907e+01 2.3996935522734880e+01 0 0 0
745 1 3 5.9999999999999998e-02 6.0605146920148751e+00 2.5961488901124287e+01 2.1858928135733791e+01 1 -1 0
42546 1 5 4.1799999999999998e-01 6.7770980683719140e-01 2.7596819568286612e+01 2.4303849400974254e+01 0 1 0
753 1 3 5.9999999999999998e-02 5.9113264792412519e+00 2.5068124396638083e+01 2.4257022663030916e+01 1 -1 0
51768 1856 7 -8.4760000000000002e-01 2.0231489818641304e+00 2.6202995078100496e+01 2.4220507454069079e+01 0 0 0
42545 1 4 -6.8300000000000005e-01 2.2383590938997425e-01 2.8459908537427111e+01 2.4439915086132181e+01 0 1 0
741 1 4 -6.8300000000000005e-01 6.0627871941147031e+00 2.8293891051695269e+01 2.2458140990272945e+01 1 -1 0
51500 1766 8 4.2380000000000001e-01 4.3188466889620969e+00 3.0209675111808377e+01 2.3693102454745969e+01 0 0 0
51498 1766 7 -8.4760000000000002e-01 5.0791432681771438e+00 3.0533867398342753e+01 2.3130209440487164e+01 0 0 0
1162 1 5 4.1799999999999998e-01 8.9276980150914333e+00 2.8135504685161735e+01 1.8664118819570646e+01 1 -1 0
1155 1 5 4.1799999999999998e-01 1.0729487863348222e+01 2.6173097579402587e+01 1.8628557788237689e+01 1 -1 0
1159 1 3 5.9999999999999998e-02 8.4588717905446309e+00 2.5191783064676990e+01 1.8890929021073521e+01 1 -1 0
733 1 3 5.9999999999999998e-02 6.5582886620892875e+00 3.0266377071820980e+01 2.0344798158017880e+01 1 -1 0
736 1 6 -1.2000000000000000e-01 6.4849792248299982e+00 2.8031791193887898e+01 2.0199775937262942e+01 1 -1 0
730 1 2 2.0499999999999999e-01 6.8103315905434325e+00 2.9446929919505042e+01 1.9692103801581698e+01 1 -1 0
739 1 3 5.9999999999999998e-02 6.7017673846750760e+00 2.7327587403965808e+01 1.9409302577696252e+01 1 -1 0
746 1 3 5.9999999999999998e-02 7.5630937711282193e+00 2.5611056308314378e+01 2.1134094017111337e+01 1 -1 0
743 1 6 -1.2000000000000000e-01 7.0900974795114591e+00 2.6262828203249860e+01 2.1922336548045394e+01 1 -1 0
734 1 4 -6.8300000000000005e-01 8.2119954924094660e+00 2.9505709365268569e+01 1.9389045724386776e+01 1 -1 0
748 1 4 -6.8300000000000005e-01 9.1290039603530424e+00 2.5482856105293276e+01 2.2940105441359901e+01 1 -1 0
737 1 2 2.0499999999999999e-01 7.0832666550311902e+00 2.7759791033350822e+01 2.1610390976091988e+01 1 -1 0
744 1 2 2.0499999999999999e-01 7.7736475625537063e+00 2.5811803324223259e+01 2.3226212405864274e+01 1 -1 0
740 1 3 5.9999999999999998e-02 8.0672263479884396e+00 2.8120376025582566e+01 2.1590496423078829e+01 1 -1 0
735 1 5 4.1799999999999998e-01 8.6438096076317557e+00 3.0267276444155627e+01 1.9779601365306206e+01 1 -1 0
749 1 5 4.1799999999999998e-01 9.4829835200980614e+00 2.5117782284796803e+01 2.3754145979973078e+01 1 -1 0
747 1 3 5.9999999999999998e-02 7.7213244126526748e+00 2.6629247492498724e+01 2.4021660746468356e+01 1 -1 0
750 1 6 -1.2000000000000000e-01 6.9447226398799096e+00 2.4732390000829781e+01 2.3960607439798459e+01 1 -1 0
39023 1 3 5.9999999999999998e-02 8.7378593852006965e+00 3.0754480231647737e+01 2.2767790011681988e+01 0 1 0
726 1 3 5.9999999999999998e-02 5.1508135064131650e+00 3.1568583884843065e+01 1.8961234756575667e+01 1 -1 0
39949 1 5 4.1799999999999998e-01 2.7997081442666785e+00 3.2100464835273193e+01 1.9845718311068644e+01 0 1 0
39948 1 4 -6.8300000000000005e-01 2.3943812947345910e+00 3.2242529794546378e+01 1.8926415222984222e+01 0 1 0
39956 1 5 4.1799999999999998e-01 4.4316953836022259e+00 3.2328120602180817e+01 2.2022307752540950e+01 0 1 0
39017 1 4 -6.8300000000000005e-01 9.6227393696496328e+00 3.1668000542832175e+01 2.0161945265762938e+01 0 1 0
39025 1 5 4.1799999999999998e-01 6.6164422182884222e+00 3.1459027895838190e+01 2.3060557824047610e+01 0 1 0
39020 1 2 2.0499999999999999e-01 8.6239040354035357e+00 3.1808903666049623e+01 2.3095421110898140e+01 0 1 0
39018 1 5 4.1799999999999998e-01 1.0651522183550394e+01 3.1632449046357337e+01 2.0210154158797238e+01 0 1 0
39024 1 4 -6.8300000000000005e-01 7.2134764325503316e+00 3.2178401758849994e+01 2.2920735053308672e+01 0 1 0
724 1 3 5.9999999999999998e-02 7.4375333004489477e+00 3.2039631832986679e+01 1.8488391320572092e+01 1 -1 0
39075 1 6 -1.2000000000000000e-01 3.0885427618044452e+00 1.7145333076570132e+01 2.5238636914398327e+01 0 1 0
39077 1 3 5.9999999999999998e-02 3.9428818509418919e+00 1.6999101474804725e+01 2.5940186375180424e+01 0 1 0
39078 1 3 5.9999999999999998e-02 2.2377026954128660e+00 1.6648647561487287e+01 2.5831754636134480e+01 0 1 0
46713 171 7 -8.4760000000000002e-01 8.9653526132918273e+00 1.6858227098176986e+01 2.5889028959368545e+01 0 0 0
46714 171 8 4.2380000000000001e-01 9.2158515309778277e+00 1.6594018068225413e+01 2.4957662297096981e+01 0 0 0
48941 913 8 4.2380000000000001e-01 8.0688442957675921e+00 1.8316764542642012e+01 2.5604230063634102e+01 -1 0 0
51682 1827 8 4.2380000000000001e-01 9.9886160256353271e+00 1.8394915568542178e+01 2.6955188658939186e+01 0 0 0
51025 1608 8 4.2380000000000001e-01 2.3859552689533470e-01 2.2607679214082424e+01 2.4485053789432509e+01 0 0 0
39069 1 2 2.0499999999999999e-01 2.8783744885629154e+00 1.8669545581161422e+01 2.4981461094833339e+01 0 1 0
51024 1608 7 -8.4760000000000002e-01 9.9382713383599608e-01 2.3259956435527108e+01 2.4549549079230161e+01 0 0 0
39071 1 3 5.9999999999999998e-02 1.4985865071044122e+00 1.9011027048859265e+01 2.6635314057763399e+01 0 1 0
39070 1 3 5.9999999999999998e-02 3.2513128222053127e+00 1.9151473143006015e+01 2.7101081460133667e+01 0 1 0
39067 1 5 4.1799999999999998e-01 4.1831790792587400e+00 2.1450479094536227e+01 2.6248911136781487e+01 0 1 0
39065 1 3 5.9999999999999998e-02 1.2601812303905140e+00 2.0983037983486838e+01 2.5776458789256179e+01 0 1 0
39059 1 4 -6.8300000000000005e-01 6.3380573929037665e-01 2.3417233719062018e+01 2.7452698490756440e+01 0 1 0
39068 1 6 -1.2000000000000000e-01 2.4802353479741934e+00 1.9378538517319974e+01 2.6333275235597188e+01 0 1 0
39063 1 3 5.9999999999999998e-02 2.8329671175165778e+00 2.1137770148464629e+01 2.8426100762618542e+01 0 1 0
39064 1 3 5.9999999999999998e-02 1.3259262359665542e+00 2.1085152716676710e+01 2.8233490615046108e+01 0 1 0
39062 1 2 2.0499999999999999e-01 2.2408241267166713e+00 2.0960365959062649e+01 2.6268882818628434e+01 0 1 0
39061 1 6 -1.2000000000000000e-01 2.1464667690999795e+00 2.1586695346200958e+01 2.7767613266316086e+01 0 1 0
39055 1 2 2.0499999999999999e-01 1.9082632431097462e+00 2.3092974795743732e+01 2.7924996107388345e+01 0 1 0
39058 1 3 5.9999999999999998e-02 1.8504381035917565e+00 2.3375347362111143e+01 2.8978993826013944e+01 0 1 0
39066 1 4 -6.8300000000000005e-01 3.3736814626939724e+00 2.1422867464023614e+01 2.5638849225190661e+01 0 1 0
39057 1 3 5.9999999999999998e-02 4.0199698354689648e+00 2.3665878691500652e+01 2.7795910038687047e+01 0 1 0
39056 1 3 5.9999999999999998e-02 3.1480736861416743e+00 2.3859147554214896e+01 2.6288907170435845e+01 0 1 0
39054 1 6 -1.2000000000000000e-01 3.0675972678091803e+00 2.3948430348656917e+01 2.7325745560609960e+01 0 1 0
39060 1 5 4.1799999999999998e-01 6.5272163347142098e-01 2.3415631825971154e+01 2.6508733549884845e+01 0 1 0
756 1 5 4.1799999999999998e-01 5.6321499126861552e+00 2.2477658564221681e+01 2.4590854931885232e+01 1 -1 0
50808 1536 7 -8.4760000000000002e-01 6.0558093031267033e+00 2.1863966545212051e+01 2.6449136697250804e+01 0 0 0
461 1 4 -6.8300000000000005e-01 1.0724856661091977e+01 2.4523590610356614e+01 2.4704262590722106e+01 1 -1 0
462 1 5 4.1799999999999998e-01 1.0565661207453134e+01 2.3807579990113442e+01 2.5358010875298568e+01 1 -1 0
50810 1536 8 4.2380000000000001e-01 6.4405317969345228e+00 2.0941346659398572e+01 2.6421547981687539e+01 0 0 0
48940 913 8 4.2380000000000001e-01 7.2121509184253867e+00 1.9247323646527676e+01 2.4571388013051781e+01 -1 0 0
48408 736 7 -8.4760000000000002e-01 9.0330625163534055e+00 2.1137457421392963e+01 2.9268642445298870e+01 0 0 0
48409 736 8 4.2380000000000001e-01 9.3806234790366574e+00 2.0519634725315910e+01 2.8563307533132832e+01 0 0 0
51681 1827 7 -8.4760000000000002e-01 9.7947538361065138e+00 1.9364636663601740e+01 2.7103709562297553e+01 0 0 0
760 1 3 5.9999999999999998e-02 8.0512359380980421e+00 2.2156707627276813e+01 2.4602639565831097e+01 1 -1 0
52043 1947 8 4.2380000000000001e-01 8.6908940830631511e+00 2.2734690146261354e+01 2.8330672035855386e+01 1 0 0
52042 1947 8 4.2380000000000001e-01 8.4946165828118190e+00 2.4170801316271625e+01 2.7578550837505031e+01 1 0 0
48939 913 7 -8.4760000000000002e-01 7.5911425776373074e+00 1.9188458898702983e+01 2.5494914005854980e+01 -1 0 0
50809 1536 8 4.2380000000000001e-01 6.6763223956324014e+00 2.2469066039685853e+01 2.6947953398196109e+01 0 0 0
51683 1827 8 4.2380000000000001e-01 8.9910243565624306e+00 1.9629296384121240e+01 2.6570817288826323e+01 0 0 0
52041 1947 7 -8.4760000000000002e-01 8.1529232974289183e+00 2.3233814514849545e+01 2.7651361877906165e+01 1 0 0
48410 736 8 4.2380000000000001e-01 8.3768348378524742e+00 2.0650114276575355e+01 2.9844717041477296e+01 0 0 0
752 1 3 5.9999999999999998e-02 7.3723987616881406e+00 2.4379052329680498e+01 2.4947648540012338e+01 1 -1 0
51138 1646 7 -8.4760000000000002e-01 3.3143555941430869e-02 2.5945518457227205e+01 2.9098248944410116e+01 0 0 0
48733 844 8 4.2380000000000001e-01 1.0136901836538198e-01 2.8920990128108059e+01 2.6076029545191755e+01 0 0 0
46668 156 7 -8.4760000000000002e-01 3.0799347489451634e+00 2.9885254522246029e+01 2.4653698841941093e+01 0 0 0
46669 156 8 4.2380000000000001e-01 3.0444510367470312e+00 2.9274980899235796e+01 2.5445095227081424e+01 0 0 0
51770 1856 8 4.2380000000000001e-01 2.2341951627607761e+00 2.6320193947668155e+01 2.5190932084292104e+01 0 0 0
47198 332 8 4.2380000000000001e-01 1.0942323485909942e+00 2.7500995390016964e+01 2.9995838382892501e+01 -1 0 0
47196 332 7 -8.4760000000000002e-01 1.3181785686849319e+00 2.8463583014298656e+01 2.9843281874262004e+01 -1 0 0
39051 1 3 5.9999999999999998e-02 3.2051952465674578e+00 2.5720146252831732e+01 2.8702579432650115e+01 0 1 0
39053 1 5 4.1799999999999998e-01 1.2572572892023441e+00 2.5732118621337143e+01 2.7320924478240347e+01 0 1 0
39052 1 4 -6.8300000000000005e-01 2.0956792390804861e+00 2.6076937394749663e+01 2.6916819360266356e+01 0 1 0
39048 1 2 2.0499999999999999e-01 3.1741981615700170e+00 2.5457215591868856e+01 2.7609623559179212e+01 0 1 0
39045 1 4 -6.8300000000000005e-01 3.6863129324569290e+00 2.8209808552092408e+01 2.6611037256356045e+01 0 1 0
39046 1 5 4.1799999999999998e-01 2.9015247480670214e+00 2.7694482610726688e+01 2.6855930126639500e+01 0 1 0
39047 1 6 -1.2000000000000000e-01 4.4753129370956453e+00 2.5991902150205348e+01 2.6988746103733739e+01 0 1 0
39041 1 2 2.0499999999999999e-01 4.8119010847348420e+00 2.7506165604721261e+01 2.7181472915603472e+01 0 1 0
39049 1 3 5.9999999999999998e-02 4.4755571211186487e+00 2.5699653992973058e+01 2.5945107074991054e+01 0 1 0
47197 332 8 4.2380000000000001e-01 9.6140938528364106e-01 2.8752031126525885e+01 2.8954736023836048e+01 -1 0 0
39044 1 3 5.9999999999999998e-02 4.9395438964299183e+00 2.7750818341410305e+01 2.8217480518930508e+01 0 1 0
39050 1 3 5.9999999999999998e-02 5.3240807727208619e+00 2.5417216355675333e+01 2.7233610293744263e+01 0 1 0
39037 1 3 5.9999999999999998e-02 5.5084836538830961e+00 3.0145091500404600e+01 2.6480668861411356e+01 0 1 0
39042 1 3 5.9999999999999998e-02 5.6849281666101668e+00 2.7842295269719578e+01 2.5169999799239232e+01 0 1 0
39040 1 6 -1.2000000000000000e-01 5.9661497788622908e+00 2.7979417479441047e+01 2.6223814852480892e+01 0 1 0
46670 156 8 4.2380000000000001e-01 2.8728407206718112e+00 3.0819592147946970e+01 2.4943743843969674e+01 0 0 0
47540 446 8 4.2380000000000001e-01 1.0724186657506511e+01 2.7714141292836636e+01 2.8585585138223188e+01 0 0 0
39035 1 3 5.9999999999999998e-02 7.2602395845911492e+00 2.9684849517345306e+01 2.4599381399529857e+01 0 1 0
46971 257 7 -8.4760000000000002e-01 7.5834201085347814e+00 2.7366727735785947e+01 2.9164354141162420e+01 1 0 0
46973 257 8 4.2380000000000001e-01 8.1718344919359076e+00 2.7497143941572475e+01 2.9962326762324057e+01 1 0 0
39033 1 6 -1.2000000000000000e-01 7.5736612735131814e+00 2.9947695431701565e+01 2.5593012248843344e+01 0 1 0
48635 811 8 4.2380000000000001e-01 8.6505527774502387e+00 2.6213468153250655e+01 2.8327611850648974e+01 0 0 0
48634 811 8 4.2380000000000001e-01 9.7393809090874779e+00 2.6273366476787103e+01 2.7112090320478472e+01 0 0 0
48633 811 7 -8.4760000000000002e-01 9.1616542352501877e+00 2.5669955416362153e+01 2.7661751237208708e+01 0 0 0
39038 1 4 -6.8300000000000005e-01 6.7205965774488448e+00 2.9672669523358806e+01 2.7860095939355439e+01 0 1 0
39039 1 5 4.1799999999999998e-01 7.1732629299657331e+00 3.0512179500195689e+01 2.7865302256195051e+01 0 1 0
39034 1 2 2.0499999999999999e-01 6.3968336126733600e+00 2.9486442281964376e+01 2.6490602781295383e+01 0 1 0
46972 257 8 4.2380000000000001e-01 7.0634636490833840e+00 2.8203615862953477e+01 2.8993286826253598e+01 1 0 0
39043 1 3 5.9999999999999998e-02 6.8978353723485082e+00 2.7336098213806387e+01 2.6304692778529223e+01 0 1 0
39036 1 3 5.9999999999999998e-02 8.4552362614753100e+00 2.9409240893642295e+01 2.5809703669887377e+01 0 1 0
49863 1221 7 -8.4760000000000002e-01 1.5618507359653309e+00 3.2256252179381839e+01 2.5168884611833064e+01 0 0 0
49865 1221 8 4.2380000000000001e-01 7.6715504293533199e-01 3.2064539912978518e+01 2.5744823125061959e+01 0 0 0
39028 1 3 5.9999999999999998e-02 9.7176377691917484e+00 3.1233348264378169e+01 2.4860463100608449e+01 0 1 0
39031 1 4 -6.8300000000000005e-01 8.5598232072022924e+00 3.1761965856526093e+01 2.6964613466000053e+01 0 1 0
39030 1 3 5.9999999999999998e-02 7.0147238053028893e+00 3.2088059622405076e+01 2.5588423180772928e+01 0 1 0
39026 1 6 -1.2000000000000000e-01 8.8902614033992702e+00 3.1891467278121194e+01 2.4623718850691443e+01 0 1 0
39032 1 5 4.1799999999999998e-01 9.4492101769033265e+00 3.1442731294394044e+01 2.6903407785778015e+01 0 1 0
39027 1 2 2.0499999999999999e-01 7.9061567357090716e+00 3.1476016359994812e+01 2.5681270049925725e+01 0 1 0
46446 82 7 -8.4760000000000002e-01 1.0228954050924564e+01 2.7579399518930622e+01 3.0835489959464837e+01 0 0 0
473 1 3 5.9999999999999998e-02 1.0779291631505371e+01 2.8017043567832211e+01 2.2712346214022006e+01 1 -1 0
41198 1 3 5.9999999999999998e-02 2.8691673655917302e+00 3.4510891735436530e+01 2.2955223782291250e+00 0 1 0
41196 1 6 -1.2000000000000000e-01 2.3383852824067177e+00 3.5495131098035877e+01 2.1684076598265798e+00 0 1 0
41199 1 3 5.9999999999999998e-02 2.7025875402572903e+00 3.5768523312162820e+01 1.2000685259399704e+00 0 1 0
41205 1 3 5.9999999999999998e-02 4.9007395380354524e+00 3.5836109034248459e+01 3.2765370791794917e+00 0 1 0
41151 1 3 5.9999999999999998e-02 4.9346242925930266e+00 3.4002262258312591e+01 5.3794861134777383e+00 0 1 0
41190 1 2 2.0499999999999999e-01 8.9667022441764221e-01 3.5360513315402493e+01 1.8029397747510552e+00 0 1 0
41200 1 3 5.9999999999999998e-02 2.3803414130756191e+00 3.6184804159465131e+01 4.1729233297401782e+00 0 1 0
41197 1 2 2.0499999999999999e-01 2.7414465688919156e+00 3.6493198472084984e+01 3.2480923566831637e+00 0 1 0
41203 1 6 -1.2000000000000000e-01 4.2815904035989334e+00 3.6783128629153140e+01 3.2995155175501791e+00 0 1 0
41193 1 3 5.9999999999999998e-02 8.1095371519171622e-01 3.4498736467466735e+01 1.1140936733750810e+00 0 1 0
41192 1 3 5.9999999999999998e-02 4.3912719506901648e-01 3.4233934569276677e+01 3.6345910251813165e+00 0 1 0
41194 1 4 -6.8300000000000005e-01 3.9947636576492157e-01 3.6533742756156400e+01 1.1793042920114587e+00 0 1 0
41148 1 2 2.0499999999999999e-01 4.4985616764332494e+00 3.3175913737847615e+01 5.9827904486599470e+00 0 1 0
41191 1 3 5.9999999999999998e-02 9.3393703511249801e-02 3.5950380701876718e+01 3.6811773293568670e+00 0 1 0
41212 1 3 5.9999999999999998e-02 6.4309483114716199e+00 3.6608303124069813e+01 4.6394663792073745e+00 0 1 0
41524 1 5 4.1799999999999998e-01 8.1398190323298003e+00 3.4526767727438212e+01 1.5564043008543458e+00 0 1 0
41523 1 4 -6.8300000000000005e-01 8.5816440006942685e+00 3.3789611722638575e+01 2.0071686137143088e+00 0 1 0
41519 1 2 2.0499999999999999e-01 9.7185073887709539e+00 3.4293460630739929e+01 2.6990808212708406e+00 0 1 0
41522 1 3 5.9999999999999998e-02 9.3607086105006552e+00 3.4426434803258303e+01 3.7819423288415965e+00 0 1 0
41516 1 4 -6.8300000000000005e-01 8.1341446520952090e+00 3.6556297538764660e+01 1.2535914942371127e+00 0 1 0
41512 1 2 2.0499999999999999e-01 9.1205825050077429e+00 3.6809576843040070e+01 2.2808862197523032e+00 0 1 0
41518 1 6 -1.2000000000000000e-01 1.0185804512358189e+01 3.5674342704732069e+01 2.2710847445257243e+00 0 1 0
41515 1 3 5.9999999999999998e-02 8.6152750469832906e+00 3.6770123400381379e+01 3.2077188047037675e+00 0 1 0
41226 1 3 5.9999999999999998e-02 1.0578507808075608e+01 3.6665347609477408e+01 5.7177002629357476e+00 0 1 0
41520 1 3 5.9999999999999998e-02 1.0550631001227815e+01 3.5565708625801101e+01 1.2510465155716644e+00 0 1 0
41207 1 3 5.9999999999999998e-02 4.1489445892382255e+00 3.7052882398581367e+01 5.4888602048402424e+00 0 1 0
41206 1 3 5.9999999999999998e-02 4.6621070883798437e+00 3.7257284949614935e+01 2.4123957068873207e+00 0 1 0
41204 1 2 2.0499999999999999e-01 4.5657850084156113e+00 3.7532253361895222e+01 4.6179059181513971e+00 0 1 0
41202 1 5 4.1799999999999998e-01 1.3107521141153184e+00 3.7345782399728144e+01 2.3184830542242367e+00 0 1 0
41201 1 4 -6.8300000000000005e-01 2.0091199561199011e+00 3.7659927537618287e+01 2.9430848469672939e+00 0 1 0
41208 1 4 -6.8300000000000005e-01 4.0133324598874838e+00 3.8857921636277574e+01 4.5812775095767710e+00 0 1 0
41209 1 5 4.1799999999999998e-01 3.1919360012472917e+00 3.8719941210982739e+01 4.1635970752943399e+00 0 1 0
38822 1 5 4.1799999999999998e-01 1.0325133222427476e+00 3.9148371364733478e+01 3.5049235502046088e+00 0 1 0
38821 1 4 -6.8300000000000005e-01 8.8725398108932318e-01 3.9864174956333500e+01 4.1406399887833221e+00 0 1 0
38815 1 5 4.1799999999999998e-01 1.6728640296301893e+00 4.0886573774455421e+01 5.6070433706850578e+00 0 1 0
41216 1 5 4.1799999999999998e-01 5.4928112474835782e+00 3.9858331919128034e+01 5.3143984520421066e+00 0 1 0
41210 1 6 -1.2000000000000000e-01 6.0516430504858842e+00 3.7609572455458959e+01 4.6649516290360902e+00 0 1 0
41517 1 5 4.1799999999999998e-01 7.6867110677149615e+00 3.7405828287755341e+01 1.0379918506158652e+00 0 1 0
41718 1 3 5.9999999999999998e-02 6.6064734293386040e+00 4.2633250853538762e+01 5.4992966292701206e+00 0 1 0
41503 1 5 4.1799999999999998e-01 6.2787881235890302e+00 4.2610567830641990e+01 1.4251535926797632e+00 0 1 0
41213 1 3 5.9999999999999998e-02 6.4431933131671499e+00 3.7921116197287759e+01 3.7024905344766537e+00 0 1 0
41510 1 5 4.1799999999999998e-01 7.0814506536813582e+00 4.0037906361223129e+01 1.2924719582095094e+00 0 1 0
41502 1 4 -6.8300000000000005e-01 6.6675462489889332e+00 4.1745778464330847e+01 1.6068079306856995e+00 0 1 0
41509 1 4 -6.8300000000000005e-01 7.5502337758660216e+00 3.9198712187190324e+01 1.2703106310927554e+00 0 1 0
41501 1 3 5.9999999999999998e-02 7.3841131492327881e+00 4.1813394472651609e+01 3.3780682560161237e+00 0 1 0
41511 1 6 -1.2000000000000000e-01 9.6722587838453808e+00 3.8248601679820823e+01 2.1162163937991503e+00 0 1 0
41508 1 3 5.9999999999999998e-02 7.8173056021867948e+00 3.9135949480131679e+01 3.1373357145221203e+00 0 1 0
41505 1 2 2.0499999999999999e-01 8.5052977949422264e+00 3.9308969458959119e+01 2.2857483817385993e+00 0 1 0
41504 1 6 -1.2000000000000000e-01 8.9217865292897702e+00 4.0784780562516879e+01 2.1813071424914878e+00 0 1 0
41506 1 3 5.9999999999999998e-02 9.3505089252312654e+00 4.1095530031004337e+01 1.1845371762122618e+00 0 1 0
41498 1 2 2.0499999999999999e-01 7.8656188891453915e+00 4.1882617272302234e+01 2.4081432899200319e+00 0 1 0
41507 1 3 5.9999999999999998e-02 9.6796425498163536e+00 4.0853086234947604e+01 2.9121394368761919e+00 0 1 0
41513 1 3 5.9999999999999998e-02 1.0147532461253043e+01 3.8428300493927281e+01 1.0604957141443614e+00 0 1 0
41219 1 3 5.9999999999999998e-02 8.5357981587630825e+00 3.8151951914952917e+01 4.8672680899695093e+00 0 1 0
41514 1 3 5.9999999999999998e-02 1.0433838094544129e+01 3.8476530705810553e+01 2.9197956953090238e+00 0 1 0
41215 1 4 -6.8300000000000005e-01 6.4292668127253441e+00 3.9820875295507861e+01 5.5232321363580219e+00 0 1 0
41211 1 2 2.0499999999999999e-01 6.7165360853317058e+00 3.8495249700468321e+01 5.7486829438587881e+00 0 1 0
41217 1 6 -1.2000000000000000e-01 8.2278859769314181e+00 3.8305375922477609e+01 5.8646042921386448e+00 0 1 0
41251 1 5 4.1799999999999998e-01 1.0747637876016755e+01 4.0458025552129889e+01 5.0241737480107291e+00 0 1 0
41257 1 4 -6.8300000000000005e-01 1.0587804272748125e+01 4.2418542931299285e+01 4.8426055180315561e+00 0 1 0
41258 1 5 4.1799999999999998e-01 1.0140854918875274e+01 4.3088961631731600e+01 5.3112813667549803e+00 0 1 0
41220 1 3 5.9999999999999998e-02 8.7497973448996298e+00 3.9256016912141860e+01 6.0531498869295053e+00 0 1 0
41703 1 3 5.9999999999999998e-02 3.0970390795466929e-01 4.3489662366777814e+01 3.6737080865968772e+00 0 1 0
41711 1 3 5.9999999999999998e-02 4.6054897581120740e+00 4.4147999322182180e+01 4.2356242569765001e+00 0 1 0
41704 1 3 5.9999999999999998e-02 1.9860717330268949e+00 4.5561122920579265e+01 3.3278574236862903e+00 0 1 0
41701 1 2 2.0499999999999999e-01 1.6261174847595619e+00 4.5189154630312977e+01 4.3231869980203355e+00 0 1 0
41381 1 3 5.9999999999999998e-02 4.8638100463681360e+00 4.8094938555044649e+01 2.8778147508992942e+00 0 1 0
41708 1 2 2.0499999999999999e-01 4.1066595493362383e+00 4.4397985968362974e+01 5.1879960803123977e+00 0 1 0
41700 1 6 -1.2000000000000000e-01 2.5043145431801078e-01 4.4517374875232051e+01 4.0682742974313841e+00 0 1 0
41374 1 3 5.9999999999999998e-02 2.2793273484145748e+00 4.8164774723846996e+01 1.8814340629747883e+00 0 1 0
41712 1 4 -6.8300000000000005e-01 4.5175918546014877e+00 4.5749001121531442e+01 5.3353902124279085e+00 0 1 0
41713 1 5 4.1799999999999998e-01 5.4543489208518920e+00 4.5595938219427254e+01 5.3215768051214258e+00 0 1 0
41705 1 4 -6.8300000000000005e-01 1.3132217651057652e+00 4.6213880468460225e+01 5.2529566397852747e+00 0 1 0
41707 1 6 -1.2000000000000000e-01 2.6027099439531938e+00 4.4229840644025110e+01 5.0370824410140802e+00 0 1 0
41710 1 3 5.9999999999999998e-02 2.4328798924483088e+00 4.3294954657231308e+01 4.5511176053749756e+00 0 1 0
41706 1 5 4.1799999999999998e-01 2.1150341599627875e+00 4.6639472472732514e+01 5.5418387134781382e+00 0 1 0
41709 1 3 5.9999999999999998e-02 2.1570947596557692e+00 4.4077416473299948e+01 6.0694622681940675e+00 0 1 0
41373 1 3 5.9999999999999998e-02 2.1764316328321787e+00 4.8474912828770755e+01 3.6125040868678515e+00 0 1 0
41496 1 5 4.1799999999999998e-01 6.2714228136669243e+00 4.5371600042719002e+01 2.0904548076718474e+00 0 1 0
41500 1 3 5.9999999999999998e-02 9.6845467303508830e+00 4.3319347579487413e+01 2.5000158493822160e+00 0 1 0
41499 1 3 5.9999999999999998e-02 8.9498292809440105e+00 4.3312713791759244e+01 1.0665414536084468e+00 0 1 0
41497 1 6 -1.2000000000000000e-01 8.6556787021307713e+00 4.3209565144801338e+01 2.1390961057411597e+00 0 1 0
41495 1 4 -6.8300000000000005e-01 6.6815865428665289e+00 4.4607162581071520e+01 1.7928783224133491e+00 0 1 0
41494 1 3 5.9999999999999998e-02 7.7400851421792920e+00 4.4503321702672878e+01 3.5618915654668966e+00 0 1 0
41491 1 2 2.0499999999999999e-01 7.9686593587951062e+00 4.4533918821431136e+01 2.4709699351357433e+00 0 1 0
41490 1 6 -1.2000000000000000e-01 8.8079788821051039e+00 4.5836084520950777e+01 2.0285007916575735e+00 0 1 0
41492 1 3 5.9999999999999998e-02 7.9919319787746250e+00 4.6590343278797810e+01 2.0520282344994132e+00 0 1 0
41493 1 3 5.9999999999999998e-02 9.0673068763863256e+00 4.5677961871268508e+01 1.0627583837302628e+00 0 1 0
41488 1 4 -6.8300000000000005e-01 9.7897196912385152e+00 4.6585693744556451e+01 4.0697490789994735e+00 0 1 0
41484 1 2 2.0499999999999999e-01 1.0073858678391721e+01 4.6080787876774004e+01 2.8162706678329679e+00 0 1 0
41489 1 5 4.1799999999999998e-01 1.0077282683876268e+01 4.5850630744894048e+01 4.6021702703642573e+00 0 1 0
41388 1 3 5.9999999999999998e-02 7.1773028633084675e+00 4.8070289426839196e+01 3.9257566168999674e+00 0 1 0
41485 1 3 5.9999999999999998e-02 1.0431622853420738e+01 4.8021973300652583e+01 2.1234997840712735e+00 0 1 0
41391 1 5 4.1799999999999998e-01 9.4281435930519990e+00 4.8111025220993938e+01 4.6135962899742387e+00 0 1 0
41487 1 3 5.9999999999999998e-02 1.0626012938704088e+01 4.5176592399925475e+01 2.9321274835061297e+00 0 1 0
41152 1 4 -6.8300000000000005e-01 3.0564778171461375e+00 3.3287581121818079e+01 6.1879750470578578e+00 0 1 0
41153 1 5 4.1799999999999998e-01 3.0152063106129434e+00 3.3984580365337031e+01 6.7584470567796711e+00 0 1 0
41145 1 4 -6.8300000000000005e-01 3.8557555355005113e+00 3.5395561310730955e+01 8.0062843246493145e+00 0 1 0
41147 1 6 -1.2000000000000000e-01 5.1436948896456371e+00 3.3491960612059430e+01 7.3463069331318396e+00 0 1 0
41141 1 2 2.0499999999999999e-01 5.2192463251885579e+00 3.5004031603094234e+01 7.7674166648702014e+00 0 1 0
41146 1 5 4.1799999999999998e-01 3.8250264359894550e+00 3.6226307446197019e+01 8.4120020826695043e+00 0 1 0
41027 1 5 4.1799999999999998e-01 3.7920243450291005e+00 3.5129130906029708e+01 1.0861820154983096e+01 0 1 0
41026 1 4 -6.8300000000000005e-01 3.1731004961074043e+00 3.4573655417350615e+01 1.1420185988247816e+01 0 1 0
39190 1 3 5.9999999999999998e-02 9.7755047850108179e-01 3.4571528114895074e+01 7.6653368474555172e+00 0 1 0
40960 1 3 5.9999999999999998e-02 8.5445353064992613e-01 3.5183029612238975e+01 1.1534071510311852e+01 0 1 0
39187 1 6 -1.2000000000000000e-01 2.8215545039911422e-01 3.4074490298557379e+01 8.2371443655171390e+00 0 1 0
39183 1 3 5.9999999999999998e-02 2.4199144084819357e+00 3.2592523076823547e+01 9.2114052030347668e+00 0 1 0
41150 1 3 5.9999999999999998e-02 4.7095339428100074e+00 3.2886181196665376e+01 8.1476862162172203e+00 0 1 0
41144 1 3 5.9999999999999998e-02 5.7147391952027426e+00 3.5611477864104089e+01 6.9985279944354657e+00 0 1 0
39189 1 3 5.9999999999999998e-02 4.5469025491729337e-01 3.4421165861183184e+01 9.2398204509205861e+00 0 1 0
41143 1 3 5.9999999999999998e-02 5.6975048349732802e+00 3.4502446308787910e+01 9.7914339250546778e+00 0 1 0
41140 1 6 -1.2000000000000000e-01 6.1375610343490674e+00 3.5175868940944234e+01 9.0295097580128481e+00 0 1 0
40953 1 3 5.9999999999999998e-02 2.1321706779955498e+00 3.6990107943387116e+01 1.0739844823174932e+01 0 1 0
39181 1 2 2.0499999999999999e-01 4.9276160549646070e-01 3.2517377540535939e+01 8.1972101999257756e+00 0 1 0
41134 1 2 2.0499999999999999e-01 6.3238385376865853e+00 3.6640919720417905e+01 9.6411074129045211e+00 0 1 0
41222 1 4 -6.8300000000000005e-01 8.1491255287668452e+00 3.6024903780086419e+01 6.5048590206328818e+00 0 1 0
41223 1 5 4.1799999999999998e-01 8.6604098062859016e+00 3.5279614951082110e+01 6.8211649918111945e+00 0 1 0
41149 1 3 5.9999999999999998e-02 6.1838660707017858e+00 3.3056480042758011e+01 7.2654072526388171e+00 0 1 0
41142 1 3 5.9999999999999998e-02 7.1423003572794483e+00 3.4761493873688181e+01 8.8594802895031890e+00 0 1 0
703 1 3 5.9999999999999998e-02 8.1848462811115450e+00 3.3548349871997061e+01 1.0490698230512219e+01 1 -1 0
41135 1 3 5.9999999999999998e-02 8.3380855079464595e+00 3.6686653837308953e+01 1.0401173538182935e+01 0 1 0
41133 1 6 -1.2000000000000000e-01 7.3178863714739846e+00 3.6795016298301285e+01 1.0852472455247838e+01 0 1 0
41136 1 3 5.9999999999999998e-02 7.1422492508552002e+00 3.5838521132589200e+01 1.1460542724112774e+01 0 1 0
701 1 6 -1.2000000000000000e-01 8.9368077439898457e+00 3.2988727226737645e+01 1.0997477057870993e+01 1 -1 0
702 1 2 2.0499999999999999e-01 9.6440078385747317e+00 3.3686996682356131e+01 1.2159420163109919e+01 1 -1 0
41228 1 3 5.9999999999999998e-02 1.0521450591616887e+01 3.6294561588917247e+01 8.7390133919066901e+00 0 1 0
706 1 4 -6.8300000000000005e-01 1.0158065936971635e+01 3.4882319299989824e+01 1.1558718898559459e+01 1 -1 0
41229 1 4 -6.8300000000000005e-01 1.0642191724307258e+01 3.4773385750153928e+01 7.3487891340050080e+00 0 1 0
41230 1 5 4.1799999999999998e-01 1.0728073835532861e+01 3.4164862336941859e+01 8.1161141735987243e+00 0 1 0
41717 1 3 5.9999999999999998e-02 4.2534466848393819e+00 4.2461288154362578e+01 6.2018939607326020e+00 0 1 0
41138 1 4 -6.8300000000000005e-01 5.0666926740212661e+00 3.7206988508375453e+01 1.0001667640310353e+01 0 1 0
41139 1 5 4.1799999999999998e-01 5.2115014894750793e+00 3.8033578547234576e+01 1.0446780284992279e+01 0 1 0
38814 1 4 -6.8300000000000005e-01 1.4076024000633065e+00 4.1366466157773033e+01 6.4071721063685034e+00 0 1 0
40950 1 5 4.1799999999999998e-01 1.6870889911879554e+00 3.7505886091499420e+01 8.9119416949360524e+00 0 1 0
40951 1 6 -1.2000000000000000e-01 1.5711146264039946e+00 3.7705605395838312e+01 1.1271598650166384e+01 0 1 0
40947 1 3 5.9999999999999998e-02 3.3970258377200682e+00 3.8988450913876861e+01 9.5547589474183319e+00 0 1 0
40945 1 2 2.0499999999999999e-01 1.3460094386516293e+00 3.8827679155440912e+01 1.0225660886686960e+01 0 1 0
40946 1 3 5.9999999999999998e-02 2.4259418862193254e+00 4.0163088861389824e+01 8.8726391556992912e+00 0 1 0
40944 1 6 -1.2000000000000000e-01 2.5527666217870779e+00 3.9689965806986130e+01 9.8186293918195719e+00 0 1 0
40938 1 2 2.0499999999999999e-01 3.1904945437154968e+00 4.0634762165620707e+01 1.0845238463670116e+01 0 1 0
40940 1 3 5.9999999999999998e-02 2.3216251806367221e+00 4.2465255695297230e+01 1.0187155349521605e+01 0 1 0
40937 1 6 -1.2000000000000000e-01 2.4597337682623608e+00 4.1968873718703747e+01 1.1074025467657114e+01 0 1 0
40948 1 3 5.9999999999999998e-02 5.9891508666508719e-01 3.9521364612398351e+01 1.0590481448590882e+01 0 1 0
40942 1 4 -6.8300000000000005e-01 4.5854251595255047e+00 4.0914151239350375e+01 1.0429142477539301e+01 0 1 0
40939 1 3 5.9999999999999998e-02 1.4603040400003602e+00 4.1678813106737714e+01 1.1460426383275957e+01 0 1 0
40949 1 4 -6.8300000000000005e-01 9.3940953915851610e-01 3.8064888941464403e+01 9.1586525018111562e+00 0 1 0
40943 1 5 4.1799999999999998e-01 4.9373529867647896e+00 4.1518122422317305e+01 1.1102144710032114e+01 0 1 0
40941 1 3 5.9999999999999998e-02 3.3532507441896264e+00 4.0120930186938978e+01 1.1742706866235723e+01 0 1 0
40931 1 2 2.0499999999999999e-01 3.1372775689625878e+00 4.3059165565538621e+01 1.1924144601764004e+01 0 1 0
40954 1 3 5.9999999999999998e-02 2.2270596078551570e+00 3.7974128735801052e+01 1.2158542331782217e+01 0 1 0
38810 1 2 2.0499999999999999e-01 1.8772585294774422e-01 4.0802548386102011e+01 6.8785357996137613e+00 0 1 0
38813 1 3 5.9999999999999998e-02 2.8642856868565736e-01 3.9790297669248787e+01 7.2199335879453335e+00 0 1 0
41724 1 3 5.9999999999999998e-02 6.0646614243652781e+00 4.1223451636895582e+01 7.3432183801351192e+00 0 1 0
38811 1 3 5.9999999999999998e-02 3.3829232458849651e-01 4.1481740890739886e+01 8.7960493417284855e+00 0 1 0
40952 1 2 2.0499999999999999e-01 2.5147194137430634e-01 3.7130452112679137e+01 1.1801917203300018e+01 0 1 0
41723 1 3 5.9999999999999998e-02 6.1347138972845272e+00 4.2507642269006993e+01 8.4424165998788361e+00 0 1 0
41224 1 6 -1.2000000000000000e-01 1.0321787662508019e+01 3.7054677043483011e+01 6.7032661921616183e+00 0 1 0
41214 1 3 5.9999999999999998e-02 6.2240298002149244e+00 3.8268324874660010e+01 6.7144393642632982e+00 0 1 0
41218 1 2 2.0499999999999999e-01 8.8145153685518469e+00 3.7200112535299482e+01 6.7723393220369656e+00 0 1 0
41137 1 3 5.9999999999999998e-02 6.6802943598288564e+00 3.7294668846799169e+01 8.8376003014418174e+00 0 1 0
41221 1 3 5.9999999999999998e-02 8.5111038430825641e+00 3.7528203117360633e+01 7.7302017209626754e+00 0 1 0
41721 1 6 -1.2000000000000000e-01 6.5555150197102572e+00 4.2173671267280980e+01 7.4904573902707616e+00 0 1 0
41725 1 3 5.9999999999999998e-02 8.4584049226284268e+00 4.1493410161475495e+01 6.7404954698174304e+00 0 1 0
41130 1 3 5.9999999999999998e-02 7.2545800789519035e+00 3.8930328717795774e+01 1.1029173510344002e+01 0 1 0
41731 1 3 5.9999999999999998e-02 7.5523920172070742e+00 4.0099857718872755e+01 8.6116393449999418e+00 0 1 0
41728 1 6 -1.2000000000000000e-01 8.3408930553434857e+00 4.0842978102403364e+01 8.8466022626344767e+00 0 1 0
41722 1 2 2.0499999999999999e-01 8.1140572657034085e+00 4.1904114617286481e+01 7.7081693086984808e+00 0 1 0
41729 1 2 2.0499999999999999e-01 9.7185626870599311e+00 4.0184420283458806e+01 8.8852317530538585e+00 0 1 0
41730 1 3 5.9999999999999998e-02 8.0281084080974079e+00 4.1284963387094997e+01 9.7961146411230100e+00 0 1 0
41733 1 4 -6.8300000000000005e-01 9.6455982473882518e+00 3.8972298715266170e+01 9.5601450111627368e+00 0 1 0
41127 1 2 2.0499999999999999e-01 7.2631988737566706e+00 3.8081493234867303e+01 1.1731817437152975e+01 0 1 0
41732 1 3 5.9999999999999998e-02 1.0032026496529516e+01 3.9947112056492472e+01 7.9279115936938371e+00 0 1 0
41726 1 4 -6.8300000000000005e-01 8.8361716524647012e+00 4.3090601383123271e+01 7.9304170095882203e+00 0 1 0
41734 1 5 4.1799999999999998e-01 1.0512813715777893e+01 3.8624768032647872e+01 9.7622386346462005e+00 0 1 0
41738 1 3 5.9999999999999998e-02 1.0637705455461125e+01 4.1371914067924216e+01 1.0450661625165417e+01 0 1 0
41128 1 3 5.9999999999999998e-02 9.2640250040725327e+00 3.8002822438470602e+01 1.2214717002173250e+01 0 1 0
41715 1 2 2.0499999999999999e-01 6.2233722168041998e+00 4.3166406334166986e+01 6.3573946540261002e+00 0 1 0
40934 1 3 5.9999999999999998e-02 4.0134585902295585e+00 4.3406745861834423e+01 1.1398917914323649e+01 0 1 0
41846 1 5 4.1799999999999998e-01 3.7845217257915813e+00 4.7489096720849439e+01 6.2453024869288116e+00 0 1 0
41845 1 4 -6.8300000000000005e-01 3.1297483686454060e+00 4.8084072721266054e+01 6.6289421143095923e+00 0 1 0
41714 1 6 -1.2000000000000000e-01 4.7125850244665761e+00 4.3438115687287869e+01 6.3023120575522809e+00 0 1 0
41716 1 3 5.9999999999999998e-02 4.3943474166395493e+00 4.3756167621711043e+01 7.2753500842803307e+00 0 1 0
38806 1 3 5.9999999999999998e-02 2.9580973656491982e-01 4.3476533205744097e+01 7.0735167791305331e+00 0 1 0
38793 1 4 -6.8300000000000005e-01 4.3856895008575864e-01 4.8253448955852086e+01 9.8174573018746987e+00 0 1 0
41850 1 3 5.9999999999999998e-02 3.1581470217789347e+00 4.7387638198486336e+01 9.0328120165130894e+00 0 1 0
40933 1 3 5.9999999999999998e-02 1.7413713584652113e+00 4.4607685705601774e+01 1.1544377282802609e+01 0 1 0
38800 1 4 -6.8300000000000005e-01 7.2012944328879214e-01 4.6064303232173991e+01 8.1409641621420281e+00 0 1 0
41848 1 2 2.0499999999999999e-01 5.3890582345430449e+00 4.7279216376087895e+01 8.8188202584869959e+00 0 1 0
41857 1 3 5.9999999999999998e-02 5.0348981591419877e+00 4.5900140321048177e+01 1.0465464283636631e+01 0 1 0
41851 1 3 5.9999999999999998e-02 5.3415643457472690e+00 4.6578011078829014e+01 8.0397117201169426e+00 0 1 0
38801 1 5 4.1799999999999998e-01 9.0335535778914633e-01 4.5788771732516942e+01 7.2394474322987934e+00 0 1 0
38794 1 5 4.1799999999999998e-01 7.0708548728959419e-01 4.7727743946583054e+01 9.0632601634762882e+00 0 1 0
41847 1 6 -1.2000000000000000e-01 4.0367103896376166e+00 4.8041495548124310e+01 8.9398271280728974e+00 0 1 0
38804 1 3 5.9999999999999998e-02 3.1074506729573143e-01 4.3710763544365363e+01 9.6102502503367830e+00 0 1 0
41854 1 6 -1.2000000000000000e-01 5.7643965636691066e+00 4.6659705993865174e+01 1.0174694574735506e+01 0 1 0
41856 1 3 5.9999999999999998e-02 5.7858555618943193e+00 4.7525071242290878e+01 1.0832050291916923e+01 0 1 0
38797 1 3 5.9999999999999998e-02 1.0130033133732159e-01 4.6146502642546182e+01 1.0869987187284082e+01 0 1 0
41264 1 4 -6.8300000000000005e-01 1.0115244898602954e+01 4.4946644940648362e+01 6.1787001267687121e+00 0 1 0
41727 1 5 4.1799999999999998e-01 8.8440811488055076e+00 4.3596121584322546e+01 7.1626131302482481e+00 0 1 0
41719 1 4 -6.8300000000000005e-01 7.0340562041318231e+00 4.4314094285300733e+01 6.3338895493308902e+00 0 1 0
41720 1 5 4.1799999999999998e-01 6.8250405783977905e+00 4.4759608311274256e+01 7.1432448588033148e+00 0 1 0
41265 1 5 4.1799999999999998e-01 9.8411237685600632e+00 4.5695294326606849e+01 6.6014807706578713e+00 0 1 0
41860 1 5 4.1799999999999998e-01 7.7022461098582875e+00 4.4145616665725306e+01 9.2186793031734116e+00 0 1 0
41859 1 4 -6.8300000000000005e-01 6.9558831357650917e+00 4.4728379787621627e+01 9.2721151744854424e+00 0 1 0
41855 1 2 2.0499999999999999e-01 7.0752706234888123e+00 4.5795513033724156e+01 1.0247560892522936e+01 0 1 0
41858 1 3 5.9999999999999998e-02 7.9610421743801743e+00 4.6386648310812838e+01 9.9252014213926429e+00 0 1 0
41271 1 4 -6.8300000000000005e-01 1.0088870744991176e+01 4.7310515568474798e+01 7.3997910348513534e+00 0 1 0
41861 1 6 -1.2000000000000000e-01 7.2918015849311635e+00 4.5217239000781262e+01 1.1621449022470484e+01 0 1 0
41864 1 3 5.9999999999999998e-02 8.0510379846353359e+00 4.4461467588471834e+01 1.1515342267612649e+01 0 1 0
41863 1 3 5.9999999999999998e-02 6.4119399155682970e+00 4.4676912904221929e+01 1.1862350015259576e+01 0 1 0
41853 1 5 4.1799999999999998e-01 7.1445789734125196e+00 4.7884755086394094e+01 7.9212992100728208e+00 0 1 0
41867 1 5 4.1799999999999998e-01 8.7396201568458594e+00 4.7781371350895924e+01 1.1998905786277479e+01 0 1 0
41272 1 5 4.1799999999999998e-01 1.0429233282913520e+01 4.7952401144440564e+01 6.7279086821791809e+00 0 1 0
41852 1 4 -6.8300000000000005e-01 6.4338319082787034e+00 4.8229530566860880e+01 8.4562789447422837e+00 0 1 0
46336 45 8 4.2380000000000001e-01 6.2772489864098917e+00 4.7492378029346547e+01 3.1899491525347806e+01 1 0 0
40958 1 6 -1.2000000000000000e-01 2.8602506694995883e-01 3.5661827318972470e+01 1.2277444112739959e+01 0 1 0
41025 1 3 5.9999999999999998e-02 4.7933573566128072e+00 3.4206166517104471e+01 1.2535859584438134e+01 0 1 0
40961 1 3 5.9999999999999998e-02 7.0974813789082469e-01 3.5569430620359817e+01 1.3256273857802547e+01 0 1 0
39942 1 5 4.1799999999999998e-01 8.0089501398115792e-01 3.2670116681435289e+01 1.5308868049713370e+01 0 1 0
39937 1 2 2.0499999999999999e-01 6.0915443016017012e-01 3.3563335982039405e+01 1.6915423115607823e+01 0 1 0
39941 1 4 -6.8300000000000005e-01 5.7248062861708371e-01 3.3592321662657490e+01 1.5516843937339262e+01 0 1 0
41022 1 2 2.0499999999999999e-01 3.6842928922109026e+00 3.4334812931941151e+01 1.2694404147496728e+01 0 1 0
41023 1 3 5.9999999999999998e-02 1.9950364760064334e+00 3.2933218553924469e+01 1.2957487030444428e+01 0 1 0
41031 1 3 5.9999999999999998e-02 2.5981821427447707e+00 3.5702176241395399e+01 1.4150273531764512e+01 0 1 0
41028 1 6 -1.2000000000000000e-01 3.5280338421246613e+00 3.5583932441433411e+01 1.3601927583834852e+01 0 1 0
41029 1 2 2.0499999999999999e-01 4.6418609769613237e+00 3.5740568208951764e+01 1.4649870720368918e+01 0 1 0
41032 1 3 5.9999999999999998e-02 4.6927685523044129e+00 3.4866200691820460e+01 1.5258698296281395e+01 0 1 0
39945 1 3 5.9999999999999998e-02 2.6242952178800452e+00 3.3821385371849615e+01 1.6790120985056902e+01 0 1 0
41021 1 6 -1.2000000000000000e-01 3.0875521205756025e+00 3.3043887443021035e+01 1.3231163933589967e+01 0 1 0
39943 1 6 -1.2000000000000000e-01 1.8745052207985982e+00 3.4174006099161389e+01 1.7539693600231228e+01 0 1 0
41024 1 3 5.9999999999999998e-02 3.0478047341007195e+00 3.2966403946885379e+01 1.4309910504967474e+01 0 1 0
39946 1 3 5.9999999999999998e-02 1.9745223778836547e+00 3.5243887752358660e+01 1.7558839821196845e+01 0 1 0
41030 1 3 5.9999999999999998e-02 3.5909089030082839e+00 3.6472354895975606e+01 1.2959276620485371e+01 0 1 0
41039 1 3 5.9999999999999998e-02 5.3363330618066573e+00 3.6016200467839205e+01 1.7428420543542614e+01 0 1 0
41035 1 6 -1.2000000000000000e-01 4.4805000103830039e+00 3.6884008647023151e+01 1.5632148765444290e+01 0 1 0
41036 1 2 2.0499999999999999e-01 5.4306692478074314e+00 3.6899908637449002e+01 1.6933240382566805e+01 0 1 0
39940 1 3 5.9999999999999998e-02 5.8727522325569148e-01 3.2457744860746516e+01 1.7139695164709089e+01 0 1 0
41034 1 5 4.1799999999999998e-01 5.8665394946942078e+00 3.6643388893213718e+01 1.3487635789169557e+01 0 1 0
41033 1 4 -6.8300000000000005e-01 5.9109850746996955e+00 3.5888934620705065e+01 1.4031236992856769e+01 0 1 0
39935 1 5 4.1799999999999998e-01 1.6309041550677028e-02 3.5386372785327495e+01 1.5680232155560587e+01 0 1 0
725 1 3 5.9999999999999998e-02 6.1278280067557400e+00 3.3137299372994917e+01 1.7728584643270224e+01 1 -1 0
41038 1 3 5.9999999999999998e-02 3.4431682837820912e+00 3.7000716902970311e+01 1.5926870117048345e+01 0 1 0
39933 1 3 5.9999999999999998e-02 6.2680951417804262e-02 3.6319960446693507e+01 1.7951951841047581e+01 0 1 0
705 1 3 5.9999999999999998e-02 1.0561765056417206e+01 3.3223532333218905e+01 1.2532168996833070e+01 1 -1 0
711 1 3 5.9999999999999998e-02 7.8132893871405678e+00 3.4488629507195121e+01 1.3011591169905941e+01 1 -1 0
718 1 3 5.9999999999999998e-02 7.0721704922484685e+00 3.3663053158206822e+01 1.5471585222876781e+01 1 -1 0
708 1 6 -1.2000000000000000e-01 8.6888417254069736e+00 3.3967541669582786e+01 1.3334499306983497e+01 1 -1 0
717 1 3 5.9999999999999998e-02 8.5366556309485802e+00 3.3609676129007042e+01 1.6080135274276149e+01 1 -1 0
710 1 3 5.9999999999999998e-02 9.2797603689412504e+00 3.4654428043220229e+01 1.3966892669553957e+01 1 -1 0
39003 1 4 -6.8300000000000005e-01 9.8276103125082184e+00 3.6040391708736678e+01 1.6173127146688707e+01 0 1 0
715 1 6 -1.2000000000000000e-01 7.8746350117747621e+00 3.3001447961632927e+01 1.5620307749684159e+01 1 -1 0
39004 1 5 4.1799999999999998e-01 1.0130406172770233e+01 3.6408897683886309e+01 1.5298649407686462e+01 0 1 0
39011 1 5 4.1799999999999998e-01 8.6760355862007810e+00 3.5426871500479180e+01 1.7709874184057753e+01 0 1 0
41041 1 5 4.1799999999999998e-01 6.8572003319241377e+00 3.6354374688227864e+01 1.5777458585959536e+01 0 1 0
39009 1 3 5.9999999999999998e-02 9.8634598358318542e+00 3.3392731140886589e+01 1.8219180296907076e+01 0 1 0
709 1 2 2.0499999999999999e-01 8.4061603431207050e+00 3.2730028231226420e+01 1.4215021399848009e+01 1 -1 0
39693 1 3 5.9999999999999998e-02 2.0677680409206076e-01 4.0690793798889445e+01 1.6867102477976815e+01 0 1 0
40935 1 4 -6.8300000000000005e-01 3.7340657199314289e+00 4.2327679344209344e+01 1.3061778677415449e+01 0 1 0
41037 1 3 5.9999999999999998e-02 4.7629396404458522e+00 3.7733100543805456e+01 1.5036332804469508e+01 0 1 0
39697 1 5 4.1799999999999998e-01 2.8204072853144329e+00 4.0455660373901559e+01 1.4528856488505811e+01 0 1 0
39695 1 3 5.9999999999999998e-02 2.1772296134240068e+00 4.1986610445035993e+01 1.5899262505679809e+01 0 1 0
39692 1 2 2.0499999999999999e-01 2.1718715211674056e+00 4.0960753056281526e+01 1.6263195026432779e+01 0 1 0
39698 1 6 -1.2000000000000000e-01 2.6516662561447717e+00 4.1284347949388668e+01 1.7643125893289646e+01 0 1 0
39703 1 4 -6.8300000000000005e-01 4.9800375946892066e+00 4.1592992760748430e+01 1.6868467297316055e+01 0 1 0
39696 1 4 -6.8300000000000005e-01 3.0752090705691457e+00 4.0310249705644786e+01 1.5426213641241606e+01 0 1 0
39704 1 5 4.1799999999999998e-01 4.5371130598426790e+00 4.1009962025867800e+01 1.6258904489680177e+01 0 1 0
39699 1 2 2.0499999999999999e-01 4.0359048358276608e+00 4.2045852639564082e+01 1.7784624426502674e+01 0 1 0
39701 1 3 5.9999999999999998e-02 2.6589061985581233e+00 4.0421492567594164e+01 1.8258838695505599e+01 0 1 0
39691 1 6 -1.2000000000000000e-01 7.5174943630843505e-01 4.0326549170945356e+01 1.6025228645013211e+01 0 1 0
39689 1 4 -6.8300000000000005e-01 8.1583447341790072e-01 4.0246191105844730e+01 1.3571455714467765e+01 0 1 0
39694 1 3 5.9999999999999998e-02 8.5532292241939556e-01 3.9283727758177953e+01 1.6068111219256810e+01 0 1 0
39690 1 5 4.1799999999999998e-01 5.7422486411140894e-01 3.9328867722818551e+01 1.3441897434809523e+01 0 1 0
41042 1 6 -1.2000000000000000e-01 4.9708339292714045e+00 3.8081566736274759e+01 1.7899852373339083e+01 0 1 0
41044 1 3 5.9999999999999998e-02 5.0571970906633679e+00 3.9060469120377704e+01 1.7353474580054595e+01 0 1 0
39688 1 3 5.9999999999999998e-02 2.9218451891479835e-01 4.1731467432008706e+01 1.4626772979521396e+01 0 1 0
40936 1 5 4.1799999999999998e-01 3.5585978423190538e+00 4.2864784592533717e+01 1.3874828755113914e+01 0 1 0
41131 1 4 -6.8300000000000005e-01 6.0698431354633744e+00 3.8106821078039005e+01 1.2448041213846231e+01 0 1 0
39685 1 2 2.0499999999999999e-01 1.2944952731210438e-01 4.0722883739773835e+01 1.4710676670429701e+01 0 1 0
39700 1 3 5.9999999999999998e-02 1.8872152279856265e+00 4.1965189531583569e+01 1.8085118637861452e+01 0 1 0
41045 1 3 5.9999999999999998e-02 3.8956363279802968e+00 3.7945283326999835e+01 1.8070588610339588e+01 0 1 0
41132 1 5 4.1799999999999998e-01 6.1571716334766515e+00 3.8801712941816852e+01 1.3098293709319455e+01 0 1 0
50959 1586 8 4.2380000000000001e-01 6.4821813722687196e+00 4.2863816577696220e+01 1.4919995701415377e+01 0 0 0
50958 1586 7 -8.4760000000000002e-01 6.8175983291930748e+00 4.2400807550794376e+01 1.4099557875156036e+01 0 0 0
49408 1069 8 4.2380000000000001e-01 6.3787391470866153e+00 4.2023620160732925e+01 1.8045471058755449e+01 0 0 0
41040 1 4 -6.8300000000000005e-01 6.7745915979562019e+00 3.7000085890709229e+01 1.6505930462083839e+01 0 1 0
50960 1586 8 4.2380000000000001e-01 6.8268308582895321e+00 4.1412937587860434e+01 1.4254568361888671e+01 0 0 0
41129 1 3 5.9999999999999998e-02 8.4490617662534184e+00 3.7359592701011209e+01 1.3488342969467290e+01 0 1 0
41123 1 3 5.9999999999999998e-02 8.2198257261224263e+00 4.0421315439153531e+01 1.2670819242342702e+01 0 1 0
41126 1 6 -1.2000000000000000e-01 8.3520320646278368e+00 3.8227351873762125e+01 1.2791021908650796e+01 0 1 0
41125 1 5 4.1799999999999998e-01 7.5336333883542403e+00 3.8928153446571883e+01 1.5029355680619565e+01 0 1 0
41120 1 2 2.0499999999999999e-01 8.4233158275211615e+00 3.9609674994997420e+01 1.3469708842823264e+01 0 1 0
41124 1 4 -6.8300000000000005e-01 7.3841530013568510e+00 3.9662435495390689e+01 1.4392865825885623e+01 0 1 0
41116 1 3 5.9999999999999998e-02 9.1673650620390017e+00 4.1050910448525492e+01 1.5962178741881727e+01 0 1 0
41119 1 6 -1.2000000000000000e-01 9.7409632104882657e+00 3.9793716715080485e+01 1.4283500128984405e+01 0 1 0
41109 1 3 5.9999999999999998e-02 1.0484480942831491e+01 4.2212499583726604e+01 1.7366665680668198e+01 0 1 0
41118 1 5 4.1799999999999998e-01 8.8410256639545146e+00 4.2288914498025292e+01 1.4026389350984086e+01 0 1 0
41122 1 3 5.9999999999999998e-02 9.8282594772859273e+00 3.8986126494351623e+01 1.4990772598028597e+01 0 1 0
41113 1 2 2.0499999999999999e-01 9.9041036348207374e+00 4.1094931380191582e+01 1.5139491720258906e+01 0 1 0
41117 1 4 -6.8300000000000005e-01 9.7628151804173218e+00 4.2185489389252936e+01 1.4306327022836067e+01 0 1 0
48062 620 8 4.2380000000000001e-01 9.5886367625725217e+00 3.7563528530177742e+01 1.6822782849074443e+01 0 0 0
41048 1 5 4.1799999999999998e-01 7.2656611917383449e+00 3.7627917223676008e+01 1.8015225090549340e+01 0 1 0
48060 620 7 -8.4760000000000002e-01 9.6270412084744716e+00 3.8318162544476472e+01 1.7477804639499201e+01 0 0 0
41121 1 3 5.9999999999999998e-02 1.0647644928266407e+01 3.9630331055088718e+01 1.3703432910361768e+01 0 1 0
48061 620 8 4.2380000000000001e-01 8.7945315289117971e+00 3.8321345290446189e+01 1.8031806240146796e+01 0 0 0
40926 1 3 5.9999999999999998e-02 1.7465550908631244e+00 4.6919654067711889e+01 1.2404734661593922e+01 0 1 0
39705 1 6 -1.2000000000000000e-01 3.9569750916644253e+00 4.3603227278993344e+01 1.7583576402084766e+01 0 1 0
40930 1 6 -1.2000000000000000e-01 2.1827644484929349e+00 4.4112901820303620e+01 1.2386468138799003e+01 0 1 0
40932 1 3 5.9999999999999998e-02 1.3415943261460586e+00 4.3769901929973500e+01 1.2955637315838262e+01 0 1 0
40927 1 3 5.9999999999999998e-02 3.7323073770208128e+00 4.5604286227707952e+01 1.2682868112941293e+01 0 1 0
40923 1 6 -1.2000000000000000e-01 1.9151698301372937e+00 4.6504738162240983e+01 1.3398500988332524e+01 0 1 0
40924 1 2 2.0499999999999999e-01 2.8372048697638155e+00 4.5264388718502119e+01 1.3252849127945819e+01 0 1 0
39708 1 3 5.9999999999999998e-02 3.2528296764687941e+00 4.3729924750405907e+01 1.6729381639970676e+01 0 1 0
39707 1 3 5.9999999999999998e-02 4.9417730852776076e+00 4.3996801886399837e+01 1.7336621396676971e+01 0 1 0
40925 1 3 5.9999999999999998e-02 9.7992489585815723e-01 4.6170802572355747e+01 1.3869462605618498e+01 0 1 0
40917 1 2 2.0499999999999999e-01 2.4942444149356549e+00 4.7675611713780718e+01 1.4292241915889374e+01 0 1 0
40928 1 4 -6.8300000000000005e-01 3.2316702283053251e+00 4.4769380354438162e+01 1.4456001841748746e+01 0 1 0
40922 1 5 4.1799999999999998e-01 1.7157188041104474e+00 4.7212325029282674e+01 1.5944175425578932e+01 0 1 0
40921 1 4 -6.8300000000000005e-01 2.5992790750080701e+00 4.7263986631661908e+01 1.5623979664266832e+01 0 1 0
40929 1 5 4.1799999999999998e-01 3.4131336411398352e+00 4.5511984116990369e+01 1.5028074104180719e+01 0 1 0
39721 1 3 5.9999999999999998e-02 1.4297167465404756e+00 4.5111133222184208e+01 1.6484188756893062e+01 0 1 0
39719 1 6 -1.2000000000000000e-01 6.9983686695111469e-01 4.5118040598588017e+01 1.7315576465142595e+01 0 1 0
40920 1 3 5.9999999999999998e-02 3.5847533437224994e+00 4.7739264457721092e+01 1.4091137570000848e+01 0 1 0
39715 1 3 5.9999999999999998e-02 3.3772301313300495e+00 4.5809222529521421e+01 1.7464558255779515e+01 0 1 0
39722 1 3 5.9999999999999998e-02 4.6568941619965121e-01 4.4108825609082281e+01 1.7593398124576652e+01 0 1 0
41877 1 3 5.9999999999999998e-02 5.8693986320328291e+00 4.6906630888342768e+01 1.5237539774157726e+01 0 1 0
39716 1 3 5.9999999999999998e-02 1.3669868322767660e+00 4.6911208091315856e+01 1.8152638377417247e+01 0 1 0
41878 1 3 5.9999999999999998e-02 6.6348602098802765e+00 4.7303853366629738e+01 1.6764048712661111e+01 0 1 0
41866 1 4 -6.8300000000000005e-01 9.0478462902725170e+00 4.6952651251921367e+01 1.2411481711871630e+01 0 1 0
41875 1 6 -1.2000000000000000e-01 6.7660956710491593e+00 4.7313808657252196e+01 1.5716031602266122e+01 0 1 0
41865 1 3 5.9999999999999998e-02 6.9621682409452781e+00 4.6963853313918065e+01 1.2773516779109313e+01 0 1 0
41862 1 2 2.0499999999999999e-01 7.7870588103451377e+00 4.6265132572200137e+01 1.2688458523479120e+01 0 1 0
41870 1 3 5.9999999999999998e-02 6.9494927887764879e+00 4.4985415723338562e+01 1.4217704326143052e+01 0 1 0
41874 1 5 4.1799999999999998e-01 9.0363599296952426e+00 4.6039868126203174e+01 1.6949280718869780e+01 0 1 0
41871 1 3 5.9999999999999998e-02 8.7641521247439460e+00 4.4846508690284125e+01 1.4076197842539425e+01 0 1 0
41868 1 6 -1.2000000000000000e-01 7.9099892754021024e+00 4.5497243802550443e+01 1.4058224910428510e+01 0 1 0
41872 1 3 5.9999999999999998e-02 8.8362750179770693e+00 4.7201313341254092e+01 1.5233007601158361e+01 0 1 0
41869 1 2 2.0499999999999999e-01 8.0124463097727929e+00 4.6472593097513297e+01 1.5305456560826084e+01 0 1 0
41873 1 4 -6.8300000000000005e-01 8.3010815113513257e+00 4.5631321997993588e+01 1.6446104505462472e+01 0 1 0
49543 1114 8 4.2380000000000001e-01 7.4003173476390778e+00 4.5251070621623846e+01 1.8143596163427361e+01 0 0 0
40536 1 4 -6.8300000000000005e-01 1.0267146414867460e+01 4.6962144680358399e+01 1.7903943683050500e+01 0 1 0
41881 1 5 4.1799999999999998e-01 7.7584839109201482e+00 4.8345258631184073e+01 1.3999996361645071e+01 0 1 0
39952 1 3 5.9999999999999998e-02 4.4482536417624265e+00 3.3832118479563938e+01 1.8797412833510581e+01 0 1 0
42560 1 5 4.1799999999999998e-01 1.2163328633761257e+00 3.4300237973615758e+01 2.2558469033940220e+01 0 1 0
39944 1 2 2.0499999999999999e-01 2.2202033809499051e+00 3.3620319809044851e+01 1.8941019114788240e+01 0 1 0
39947 1 3 5.9999999999999998e-02 1.4457972468524631e+00 3.4005713841044873e+01 1.9672150244172983e+01 0 1 0
39953 1 3 5.9999999999999998e-02 3.6156108977154888e+00 3.5178463752087382e+01 1.9311227311778850e+01 0 1 0
39950 1 6 -1.2000000000000000e-01 3.6169563570320955e+00 3.4154812350859267e+01 1.9412066933279835e+01 0 1 0
39951 1 2 2.0499999999999999e-01 4.0889864515378447e+00 3.3765575570407265e+01 2.0815151645467321e+01 0 1 0
39954 1 3 5.9999999999999998e-02 3.4491011237362752e+00 3.4260214983772599e+01 2.1479204372542792e+01 0 1 0
39961 1 3 5.9999999999999998e-02 4.7041848113588891e+00 3.5684718396564264e+01 2.2508766809750529e+01 0 1 0
42566 1 4 -6.8300000000000005e-01 7.6693747700368409e-01 3.6302209493811965e+01 2.2461144577336157e+01 0 1 0
39957 1 6 -1.2000000000000000e-01 5.4811993057947603e+00 3.4302638757860997e+01 2.1139672483198225e+01 0 1 0
39962 1 4 -6.8300000000000005e-01 5.4052434421041387e+00 3.4142545302365008e+01 2.3485112492886131e+01 0 1 0
39958 1 2 2.0499999999999999e-01 5.5622039033034936e+00 3.5075919026927899e+01 2.2443940082713709e+01 0 1 0
42559 1 4 -6.8300000000000005e-01 7.6066696084720375e-01 3.3448177099543159e+01 2.2740974767283312e+01 0 1 0
42567 1 5 4.1799999999999998e-01 6.8776113528128580e-01 3.6754864293147868e+01 2.3329097312557149e+01 0 1 0
39960 1 3 5.9999999999999998e-02 5.7626784554500246e+00 3.4918181104136337e+01 2.0301024893504255e+01 0 1 0
39955 1 4 -6.8300000000000005e-01 3.9576424971322224e+00 3.2417192272777115e+01 2.1194946757699253e+01 0 1 0
41046 1 3 5.9999999999999998e-02 5.6686754907664563e+00 3.6971623082413309e+01 1.9553707650884011e+01 0 1 0
49864 1221 8 4.2380000000000001e-01 1.2546541214632618e+00 3.2581375572609574e+01 2.4274499333348693e+01 0 0 0
39959 1 3 5.9999999999999998e-02 6.2461124197130600e+00 3.3565253244824746e+01 2.1155323567537447e+01 0 1 0
39963 1 5 4.1799999999999998e-01 6.2154253211018551e+00 3.3605616939400853e+01 2.3579505835790197e+01 0 1 0
39010 1 4 -6.8300000000000005e-01 8.7001913829889279e+00 3.5020231108978415e+01 1.8523988142551925e+01 0 1 0
39006 1 2 2.0499999999999999e-01 9.9457764500552361e+00 3.4368299336245940e+01 1.8691970233098061e+01 0 1 0
39964 1 6 -1.2000000000000000e-01 6.8963694137363349e+00 3.5807206036857394e+01 2.2573073705943365e+01 0 1 0
39967 1 3 5.9999999999999998e-02 7.1159129343541840e+00 3.6397914976402156e+01 2.1655531959878914e+01 0 1 0
39022 1 3 5.9999999999999998e-02 9.6438454538995462e+00 3.3786254071568692e+01 2.2673497508731518e+01 0 1 0
39966 1 3 5.9999999999999998e-02 7.6693203169792969e+00 3.5066491260828023e+01 2.2674491583936589e+01 0 1 0
39016 1 3 5.9999999999999998e-02 8.3649495988319096e+00 3.3245460621337614e+01 2.0647820872339864e+01 0 1 0
39012 1 6 -1.2000000000000000e-01 1.0257329699671137e+01 3.4000319859040260e+01 2.0192171289419974e+01 0 1 0
39015 1 3 5.9999999999999998e-02 1.0082206320860577e+01 3.4848606039961837e+01 2.0823034175070863e+01 0 1 0
39965 1 2 2.0499999999999999e-01 7.1384895018886345e+00 3.6815920403299998e+01 2.3692131234312882e+01 0 1 0
39013 1 2 2.0499999999999999e-01 9.3978830007886653e+00 3.2923153878478949e+01 2.0796211378934174e+01 0 1 0
39019 1 6 -1.2000000000000000e-01 9.5265275806439842e+00 3.2805552386601896e+01 2.2318714490764229e+01 0 1 0
39974 1 3 5.9999999999999998e-02 9.2756407804904573e+00 3.6347642300738009e+01 2.3926154959603824e+01 0 1 0
39021 1 3 5.9999999999999998e-02 1.0544913938757331e+01 3.2447149141702411e+01 2.2524454306508705e+01 0 1 0
42572 1 3 5.9999999999999998e-02 8.9783595392813123e-02 3.8858607907590311e+01 2.1212898569237392e+01 0 1 0
41055 1 5 4.1799999999999998e-01 2.7106104341337383e+00 3.7427699179471922e+01 2.1182631585766334e+01 0 1 0
39702 1 3 5.9999999999999998e-02 4.4598231090448301e+00 4.1826470267489086e+01 1.8715185949564528e+01 0 1 0
41054 1 4 -6.8300000000000005e-01 3.6421984889004690e+00 3.7489974792875266e+01 2.0932345558994221e+01 0 1 0
41053 1 3 5.9999999999999998e-02 3.2565383054424148e+00 3.9314114370341031e+01 2.0070798289314943e+01 0 1 0
41061 1 4 -6.8300000000000005e-01 2.1518429087667101e+00 4.1303253242314547e+01 2.1164642068840767e+01 0 1 0
41057 1 2 2.0499999999999999e-01 3.4149233200200246e+00 4.1186876734248287e+01 2.1733470795537578e+01 0 1 0
41050 1 2 2.0499999999999999e-01 3.9590126871966347e+00 3.8823433619035363e+01 2.0769717668134941e+01 0 1 0
41056 1 6 -1.2000000000000000e-01 3.6680619192519841e+00 3.9693177290621669e+01 2.2031062126684738e+01 0 1 0
41058 1 3 5.9999999999999998e-02 2.8236882802046503e+00 3.9270536093626220e+01 2.2582010262650595e+01 0 1 0
41060 1 3 5.9999999999999998e-02 4.1123059111591411e+00 4.1546467860321620e+01 2.0987063032762418e+01 0 1 0
41059 1 3 5.9999999999999998e-02 4.4891413098550315e+00 3.9517314403509417e+01 2.2642072342292035e+01 0 1 0
41049 1 6 -1.2000000000000000e-01 5.3985962194744701e+00 3.8961453663300503e+01 2.0261860936712754e+01 0 1 0
41052 1 3 5.9999999999999998e-02 5.5403431181134550e+00 4.0070322014185621e+01 2.0028357674707230e+01 0 1 0
41063 1 6 -1.2000000000000000e-01 3.3484832415410084e+00 4.2074911423584716e+01 2.3050156843063704e+01 0 1 0
41062 1 5 4.1799999999999998e-01 1.8786826832111594e+00 4.2186371026662314e+01 2.1335996121585204e+01 0 1 0
41051 1 3 5.9999999999999998e-02 6.0863792455055492e+00 3.8728458770150809e+01 2.1073536367336498e+01 0 1 0
41066 1 3 5.9999999999999998e-02 4.1596955315973485e+00 4.1895609434632746e+01 2.3768846171639353e+01 0 1 0
41065 1 3 5.9999999999999998e-02 2.5144270598800644e+00 4.1891013388384046e+01 2.3647599819693060e+01 0 1 0
41043 1 2 2.0499999999999999e-01 5.7735433802948828e+00 3.7994170567022309e+01 1.9169431785904457e+01 0 1 0
39975 1 3 5.9999999999999998e-02 9.1293765898540098e+00 3.7524072744050272e+01 2.1498388595306391e+01 0 1 0
39971 1 6 -1.2000000000000000e-01 8.7004180551594406e+00 3.7217516618494159e+01 2.3742001817119434e+01 0 1 0
49407 1069 7 -8.4760000000000002e-01 7.1809455397063839e+00 4.2306820220255702e+01 1.8571078622824619e+01 0 0 0
51530 1776 8 4.2380000000000001e-01 8.1643740540624918e+00 4.1199566944837613e+01 1.9536053792996992e+01 0 0 0
51528 1776 7 -8.4760000000000002e-01 8.4029261116620724e+00 4.0329020334837487e+01 1.9966450747464851e+01 0 0 0
51529 1776 8 4.2380000000000001e-01 7.8720644796327406e+00 3.9592994572204354e+01 1.9546388821166445e+01 0 0 0
39968 1 3 5.9999999999999998e-02 6.4670893311658331e+00 3.7637394218940543e+01 2.3567682681265421e+01 0 1 0
41047 1 4 -6.8300000000000005e-01 7.1543363002641902e+00 3.8131771877815488e+01 1.8861380837278961e+01 0 1 0
39972 1 2 2.0499999999999999e-01 9.2721069246053176e+00 3.8016540974566553e+01 2.2514654099112683e+01 0 1 0
39977 1 5 4.1799999999999998e-01 8.6536344595721211e+00 3.9545041393230846e+01 2.1463755838260507e+01 0 1 0
39976 1 4 -6.8300000000000005e-01 8.7850792133434652e+00 3.9324162989273340e+01 2.2431298076894333e+01 0 1 0
43750 1 5 4.1799999999999998e-01 8.2009948858160993e+00 4.0322310475200126e+01 2.3604376707911573e+01 0 1 0
41093 1 3 5.9999999999999998e-02 9.4329550399429998e+00 4.2981716636462451e+01 2.2306700715560012e+01 0 1 0
43741 1 3 5.9999999999999998e-02 1.0590830884001765e+01 4.1124609946435747e+01 2.3884015804843937e+01 0 1 0
43749 1 4 -6.8300000000000005e-01 7.5032273090091621e+00 4.0765996203123464e+01 2.4152128049129185e+01 0 1 0
41101 1 3 5.9999999999999998e-02 1.0207612513224506e+01 4.3002398139076426e+01 1.9216251841677490e+01 0 1 0
39713 1 2 2.0499999999999999e-01 1.3725154073278663e+00 4.5839254864364605e+01 1.8440758339292799e+01 0 1 0
49974 1258 7 -8.4760000000000002e-01 2.2740048451807912e-01 4.5418463561045392e+01 2.3168337200382535e+01 0 0 0
41067 1 3 5.9999999999999998e-02 4.2501053083456632e+00 4.3759029495333650e+01 2.2527926051749969e+01 0 1 0
41064 1 2 2.0499999999999999e-01 3.2826408379261673e+00 4.3639599587486373e+01 2.2994940412853637e+01 0 1 0
39712 1 6 -1.2000000000000000e-01 2.8828861483164405e+00 4.5629994928971676e+01 1.8459858222881753e+01 0 1 0
39706 1 2 2.0499999999999999e-01 3.3430175994946478e+00 4.4270213770893193e+01 1.8826253141255719e+01 0 1 0
39709 1 3 5.9999999999999998e-02 2.4858460495189880e+00 4.3699768933900629e+01 1.9242807617385093e+01 0 1 0
39714 1 3 5.9999999999999998e-02 3.4404494733065261e+00 4.6379233412607874e+01 1.9025411388503343e+01 0 1 0
49975 1258 8 4.2380000000000001e-01 8.8492680251925204e-01 4.4748508622216207e+01 2.2823635127433153e+01 0 0 0
39710 1 4 -6.8300000000000005e-01 4.1766663119400986e+00 4.4345610075316834e+01 1.9942343612475767e+01 0 1 0
39711 1 5 4.1799999999999998e-01 5.0982689224916502e+00 4.4561866777484298e+01 1.9599060023523336e+01 0 1 0
41069 1 5 4.1799999999999998e-01 2.8386865481462373e+00 4.4471384922983688e+01 2.1294819159489002e+01 0 1 0
39717 1 4 -6.8300000000000005e-01 6.6922981451194208e-01 4.5660736324938490e+01 1.9687381058956550e+01 0 1 0
48549 783 7 -8.4760000000000002e-01 1.4003528645068968e+00 4.7406130673727844e+01 2.1666727463451920e+01 0 0 0
41068 1 4 -6.8300000000000005e-01 2.3157203110069444e+00 4.4098202871461559e+01 2.2042595547654258e+01 0 1 0
39718 1 5 4.1799999999999998e-01 1.0147769384594474e+00 4.6360016991240805e+01 2.0257870182846897e+01 0 1 0
41079 1 3 5.9999999999999998e-02 4.6227400091024107e+00 4.5958701027286267e+01 2.3034626304388361e+01 0 1 0
48550 783 8 4.2380000000000001e-01 1.2354523313738310e+00 4.6480954492132170e+01 2.2008570797663609e+01 0 0 0
40554 1 3 5.9999999999999998e-02 4.4603636183831785e+00 4.7865299922851648e+01 2.0918776611475902e+01 0 1 0
48551 783 8 4.2380000000000001e-01 1.4193889779631399e+00 4.8046663304024563e+01 2.2434422471868235e+01 0 0 0
40549 1 3 5.9999999999999998e-02 5.7893657942206085e+00 4.8174072053311640e+01 1.8774211966765893e+01 0 1 0
41077 1 6 -1.2000000000000000e-01 5.1786810605503719e+00 4.5995028071185438e+01 2.3932549769316985e+01 0 1 0
40558 1 5 4.1799999999999998e-01 2.3424420448679411e+00 4.8278615474493648e+01 1.9989116682999995e+01 0 1 0
41070 1 6 -1.2000000000000000e-01 3.2734364734181183e+00 4.4419635988481232e+01 2.4327976960552665e+01 0 1 0
40546 1 2 2.0499999999999999e-01 6.0754640725254783e+00 4.8554603276779545e+01 1.9672086425903064e+01 0 1 0
41080 1 3 5.9999999999999998e-02 4.8286905212252593e+00 4.6937305740617873e+01 2.4361120555755701e+01 0 1 0
41072 1 3 5.9999999999999998e-02 2.6183843338473261e+00 4.5248644205676818e+01 2.4180718596357963e+01 0 1 0
49409 1069 8 4.2380000000000001e-01 7.0515870870718178e+00 4.3242868007159579e+01 1.8898311760617776e+01 0 0 0
41096 1 4 -6.8300000000000005e-01 1.0492597206324193e+01 4.5318833180374909e+01 2.0280650789470140e+01 0 1 0
40550 1 4 -6.8300000000000005e-01 6.7429116648046250e+00 4.7421426798782932e+01 2.0249825967460666e+01 0 1 0
40551 1 5 4.1799999999999998e-01 6.7297168544697410e+00 4.7561293382257603e+01 2.1224886020549963e+01 0 1 0
49542 1114 7 -8.4760000000000002e-01 6.7574370098205829e+00 4.5069058399831675e+01 1.8887623300048954e+01 0 0 0
41087 1 3 5.9999999999999998e-02 6.5828022541847604e+00 4.4736641934321540e+01 2.1897025251025617e+01 0 1 0
49544 1114 8 4.2380000000000001e-01 6.8203339059711716e+00 4.5798780771361272e+01 1.9568467818469991e+01 0 0 0
41078 1 2 2.0499999999999999e-01 6.6601310974185344e+00 4.6001226813777237e+01 2.3633337581874507e+01 0 1 0
40537 1 5 4.1799999999999998e-01 1.0198085599935686e+01 4.6315950150933112e+01 1.8621422374824331e+01 0 1 0
41094 1 3 5.9999999999999998e-02 8.5456635089224076e+00 4.3599661401365239e+01 2.0853916861479455e+01 0 1 0
41091 1 6 -1.2000000000000000e-01 9.3124511657009119e+00 4.3825974278171728e+01 2.1631257704465714e+01 0 1 0
41082 1 4 -6.8300000000000005e-01 6.9744617350778286e+00 4.7240514620124344e+01 2.2966215827932174e+01 0 1 0
41086 1 3 5.9999999999999998e-02 7.2101685061070535e+00 4.3831604734321779e+01 2.3162501744032809e+01 0 1 0
41083 1 5 4.1799999999999998e-01 7.9051158295758155e+00 4.7454859665201745e+01 2.3255246529231638e+01 0 1 0
41084 1 6 -1.2000000000000000e-01 7.2296613686930691e+00 4.4826834327923820e+01 2.2770721679433677e+01 0 1 0
41085 1 2 2.0499999999999999e-01 8.7684061453877060e+00 4.4958526649216097e+01 2.2443442904215324e+01 0 1 0
41088 1 3 5.9999999999999998e-02 8.9436575096977098e+00 4.5885105161456949e+01 2.1888478008176463e+01 0 1 0
40540 1 3 5.9999999999999998e-02 9.2013497308792846e+00 4.8085529119875162e+01 2.0103470416339821e+01 0 1 0
41089 1 4 -6.8300000000000005e-01 9.5044588439887576e+00 4.5007058963201672e+01 2.3627778837790679e+01 0 1 0
41092 1 2 2.0499999999999999e-01 1.0604453212454811e+01 4.4057485109855570e+01 2.0918005091812525e+01 0 1 0
41090 1 5 4.1799999999999998e-01 1.0313101997404116e+01 4.5422793162583154e+01 2.3496996874925561e+01 0 1 0
40532 1 2 2.0499999999999999e-01 1.0611840009489319e+01 4.8194378426233385e+01 1.8497659625722367e+01 0 1 0
41097 1 5 4.1799999999999998e-01 1.0590826052146632e+01 4.6056485656578758e+01 2.0946164639041989e+01 0 1 0
47142 314 7 -8.4760000000000002e-01 9.2040731607056578e+00 4.8093908585506391e+01 2.3621135089588801e+01 1 0 0
47143 314 8 4.2380000000000001e-01 9.8283615688415811e+00 4.8544309682597060e+01 2.2982853927638295e+01 1 0 0
50000 1266 8 4.2380000000000001e-01 4.4476525559804339e+00 3.4828423049027926e+01 2.4604867039525864e+01 0 0 0
49998 1266 7 -8.4760000000000002e-01 3.9312124872869272e+00 3.5374350183088524e+01 2.5264604287412833e+01 0 0 0
49999 1266 8 4.2380000000000001e-01 3.6362897774755321e+00 3.4791181074377128e+01 2.6021528575990374e+01 0 0 0
47019 273 7 -8.4760000000000002e-01 3.0748847056743593e+00 3.3277862926426991e+01 2.7141030938713470e+01 0 0 0
47020 273 8 4.2380000000000001e-01 2.6704167074923513e+00 3.3137612958139655e+01 2.8044765381545968e+01 0 0 0
47021 273 8 4.2380000000000001e-01 2.4463629041936112e+00 3.2943100214102678e+01 2.6438965765131936e+01 0 0 0
48131 643 8 4.2380000000000001e-01 4.9912351871458869e+00 3.2886546213741184e+01 2.7605406680609210e+01 1 0 0
48129 643 7 -8.4760000000000002e-01 5.8851479036813030e+00 3.3330240828276985e+01 2.7541723919086959e+01 1 0 0
47558 452 8 4.2380000000000001e-01 9.3605242327781168e-01 3.4216070025725251e+01 2.9123905317978863e+01 0 0 0
47556 452 7 -8.4760000000000002e-01 1.7820565724534856e+00 3.3970276725943528e+01 2.9597047921536337e+01 0 0 0
48215 671 8 4.2380000000000001e-01 4.0804094968051663e+00 3.6009358300851254e+01 2.9512545088677477e+01 0 0 0
47557 452 8 4.2380000000000001e-01 1.5767276623090294e+00 3.3737241389568617e+01 3.0547592483969179e+01 0 0 0
48213 671 7 -8.4760000000000002e-01 3.3436812143051426e+00 3.6038306511099400e+01 3.0188114073545975e+01 0 0 0
39970 1 5 4.1799999999999998e-01 5.8618248963071755e+00 3.5983231471528882e+01 2.4858321913054517e+01 0 1 0
48214 671 8 4.2380000000000001e-01 2.7726377940433684e+00 3.5222834188234188e+01 3.0093698633856871e+01 0 0 0
47046 282 7 -8.4760000000000002e-01 5.8662208901140325e+00 3.5856482245124361e+01 2.9067105493244075e+01 0 0 0
47048 282 8 4.2380000000000001e-01 5.7692050300322588e+00 3.5047073008188079e+01 2.8487929110046387e+01 0 0 0
47047 282 8 4.2380000000000001e-01 6.0948292793008951e+00 3.6647219208072428e+01 2.8499237863189496e+01 0 0 0
48130 643 8 4.2380000000000001e-01 6.5870669804027422e+00 3.2641340117855854e+01 2.7360822032693186e+01 1 0 0
48455 751 8 4.2380000000000001e-01 8.9767127857017321e+00 3.6065821511001182e+01 2.7216699407272184e+01 1 0 0
48454 751 8 4.2380000000000001e-01 8.0569853451102862e+00 3.4733898242940803e+01 2.7000578207733646e+01 1 0 0
48453 751 7 -8.4760000000000002e-01 8.9933979848704890e+00 3.5083577520432442e+01 2.7029834254881841e+01 1 0 0
51462 1754 7 -8.4760000000000002e-01 9.6289638599967393e+00 3.5091132671669143e+01 3.0169772906837846e+01 0 0 0
39969 1 4 -6.8300000000000005e-01 6.7595650400314415e+00 3.6392464833661812e+01 2.4964220334391310e+01 0 1 0
49199 999 8 4.2380000000000001e-01 1.0212836308645770e+01 3.4661579237713561e+01 2.6069451167108461e+01 0 0 0
39029 1 3 5.9999999999999998e-02 9.1023362367547946e+00 3.3020982059266778e+01 2.4877375706340324e+01 0 1 0
51464 1754 8 4.2380000000000001e-01 9.0454732561548337e+00 3.4482800026466919e+01 2.9631748637604936e+01 0 0 0
48448 749 8 4.2380000000000001e-01 7.4178163863496485e+00 3.6859300157904286e+01 2.6643758676923074e+01 1 0 0
43772 1 6 -1.2000000000000000e-01 7.1016025957036030e-02 4.0802213915095734e+01 2.7341427324868487e+01 0 1 0
48706 835 8 4.2380000000000001e-01 3.6636563450388198e+00 3.7041679273096591e+01 2.5339666373190024e+01 0 0 0
43775 1 3 5.9999999999999998e-02 3.2187290194744023e-01 4.0132697459351228e+01 2.8159839321839971e+01 0 1 0
46361 53 8 4.2380000000000001e-01 2.9365252918973933e-01 3.7170537719778416e+01 2.6546965522005774e+01 0 0 0
46359 53 7 -8.4760000000000002e-01 6.0301314423126040e-01 3.7346539560559840e+01 2.5612449936821957e+01 0 0 0
46360 53 8 4.2380000000000001e-01 1.5361839520117786e+00 3.7705424993753354e+01 2.5632286490768781e+01 0 0 0
43769 1 3 5.9999999999999998e-02 2.0795165921369468e-01 4.2646885500457223e+01 2.8473055548499072e+01 0 1 0
51307 1702 8 4.2380000000000001e-01 5.1558122084793967e-01 3.7509940050946120e+01 2.8645845470740319e+01 0 0 0
50597 1465 8 4.2380000000000001e-01 2.2437333113865936e+00 3.7338505535631057e+01 2.9847747337951382e+01 0 0 0
50595 1465 7 -8.4760000000000002e-01 1.5395175888738000e+00 3.8043568077041130e+01 2.9764269737607126e+01 0 0 0
48707 835 8 4.2380000000000001e-01 3.9613469685223826e+00 3.8644125068347790e+01 2.5440547779770796e+01 0 0 0
43756 1 4 -6.8300000000000005e-01 5.1915640141012025e+00 3.9919511684461789e+01 2.5774901363432914e+01 0 1 0
48705 835 7 -8.4760000000000002e-01 3.2682346733778407e+00 3.7933301843908197e+01 2.5560240578227329e+01 0 0 0
50596 1465 8 4.2380000000000001e-01 1.9339100082084886e+00 3.8860378313762368e+01 2.9343227817218807e+01 0 0 0
43774 1 3 5.9999999999999998e-02 4.4646194378553344e-01 4.0280670119765567e+01 2.6503565886998917e+01 0 1 0
43764 1 5 4.1799999999999998e-01 3.2336026519002430e+00 3.9073575302412614e+01 2.7222639556955496e+01 0 1 0
43763 1 4 -6.8300000000000005e-01 3.0815017292634903e+00 3.9712265045065507e+01 2.7965002635196957e+01 0 1 0
43767 1 3 5.9999999999999998e-02 2.3080558711129728e+00 4.1583519339777041e+01 2.9197936729288188e+01 0 1 0
43762 1 3 5.9999999999999998e-02 2.9378728388728161e+00 4.1090527938456702e+01 2.6455248327798966e+01 0 1 0
43766 1 2 2.0499999999999999e-01 8.3908293050981719e-01 4.2133143543253901e+01 2.7661306432144045e+01 0 1 0
43759 1 2 2.0499999999999999e-01 3.2247292015031563e+00 4.1052251628764893e+01 2.7476987608825585e+01 0 1 0
43758 1 6 -1.2000000000000000e-01 4.6641374101672115e+00 4.1542332951682845e+01 2.7462709578338149e+01 0 1 0
43765 1 6 -1.2000000000000000e-01 2.2917319287891558e+00 4.2007014661679989e+01 2.8217540601037058e+01 0 1 0
43768 1 3 5.9999999999999998e-02 2.8031692984226178e+00 4.3017251779101940e+01 2.8331718027173292e+01 0 1 0
43761 1 3 5.9999999999999998e-02 4.6493390384019841e+00 4.2603781316213897e+01 2.6987093261055993e+01 0 1 0
43760 1 3 5.9999999999999998e-02 4.9507860962206101e+00 4.1727400011013913e+01 2.8484187107008029e+01 0 1 0
43770 1 4 -6.8300000000000005e-01 7.2924121035264156e-01 4.2986323115273017e+01 2.6451477448235401e+01 0 1 0
43752 1 2 2.0499999999999999e-01 5.7024894303314779e+00 4.0531083560757487e+01 2.6851772307086538e+01 0 1 0
43757 1 5 4.1799999999999998e-01 5.8766324204554961e+00 3.9848775548248334e+01 2.5114158662064959e+01 0 1 0
43755 1 3 5.9999999999999998e-02 5.7327756303923252e+00 3.9722945668374543e+01 2.7573552561595676e+01 0 1 0
47747 515 8 4.2380000000000001e-01 5.4500302316876583e+00 3.8103806802959539e+01 3.0542740842976460e+01 0 0 0
48475 758 8 4.2380000000000001e-01 1.0584577917392574e+01 3.8789507264744962e+01 2.8340530864344203e+01 1 0 0
48447 749 7 -8.4760000000000002e-01 7.5865431306489635e+00 3.7395533189535712e+01 2.7470793273992673e+01 1 0 0
48449 749 8 4.2380000000000001e-01 8.3662258921535759e+00 3.8003430017440138e+01 2.7320600288833365e+01 1 0 0
39973 1 3 5.9999999999999998e-02 8.8772188422186815e+00 3.7802556810844990e+01 2.4625442808823390e+01 0 1 0
43747 1 3 5.9999999999999998e-02 8.9627907167620737e+00 4.2814703398344633e+01 2.5014494913258510e+01 0 1 0
43745 1 2 2.0499999999999999e-01 8.0387878968228978e+00 4.0789106484077280e+01 2.5460425282403659e+01 0 1 0
43748 1 3 5.9999999999999998e-02 8.3418995937701705e+00 3.9755998985200904e+01 2.5746813999731199e+01 0 1 0
43754 1 3 5.9999999999999998e-02 6.6128135064744988e+00 4.2388586159557377e+01 2.6086011866512383e+01 0 1 0
43744 1 6 -1.2000000000000000e-01 9.2300832730860449e+00 4.1869747681171425e+01 2.5482128559730377e+01 0 1 0
43751 1 6 -1.2000000000000000e-01 6.9171396129465563e+00 4.1320744281711796e+01 2.6431618716817567e+01 0 1 0
43753 1 3 5.9999999999999998e-02 7.4998602558630845e+00 4.1552245476117989e+01 2.7279746662938237e+01 0 1 0
43746 1 3 5.9999999999999998e-02 9.5244842180230744e+00 4.2127183824011439e+01 2.6530898679701355e+01 0 1 0
48474 758 7 -8.4760000000000002e-01 9.8809579668401462e+00 3.8743993827407856e+01 2.7631413457970257e+01 1 0 0
48476 758 8 4.2380000000000001e-01 1.0131617236591593e+01 3.9346854368529051e+01 2.6873964358812746e+01 1 0 0
49726 1175 8 4.2380000000000001e-01 8.6696749977245222e+00 3.8403695467947479e+01 2.9340090971923452e+01 0 0 0
49725 1175 7 -8.4760000000000002e-01 8.6844222987260995e+00 3.8748194454271221e+01 3.0278761952606011e+01 0 0 0
43738 1 2 2.0499999999999999e-01 1.0515572142398094e+01 4.1369221337514126e+01 2.4954498682013774e+01 0 1 0
46545 115 7 -8.4760000000000002e-01 7.4353088956650364e+00 4.2559460696921292e+01 2.9510018240868597e+01 0 0 0
46547 115 8 4.2380000000000001e-01 8.2593427913479616e+00 4.2861948165130549e+01 2.9989047994358486e+01 0 0 0
46546 115 8 4.2380000000000001e-01 7.0754578515140150e+00 4.1737815068569425e+01 2.9952065439376483e+01 0 0 0
49727 1175 8 4.2380000000000001e-01 7.9814508283317798e+00 3.9451142647232359e+01 3.0386909481127415e+01 0 0 0
48937 912 8 4.2380000000000001e-01 2.0607433246465230e+00 4.8072246934601182e+01 2.4878682007300657e+01 1 0 0
41073 1 3 5.9999999999999998e-02 2.6913670116867525e+00 4.3835114671124302e+01 2.5061863530845013e+01 0 1 0
43771 1 5 4.1799999999999998e-01 6.0494923194409567e-01 4.3875465311437928e+01 2.6745469622621087e+01 0 1 0
47033 277 8 4.2380000000000001e-01 3.0729357312570227e+00 4.6181521176349122e+01 2.6026739196812382e+01 1 0 0
47031 277 7 -8.4760000000000002e-01 2.3586788564205192e+00 4.6881400254068900e+01 2.6029557266162833e+01 1 0 0
41074 1 3 5.9999999999999998e-02 5.3967221658454783e+00 4.4012626189488692e+01 2.4810772051479354e+01 0 1 0
41071 1 2 2.0499999999999999e-01 4.6679209639579975e+00 4.4847331634766100e+01 2.4837432871611377e+01 0 1 0
47032 277 8 4.2380000000000001e-01 1.9579961134906279e+00 4.6945049067883247e+01 2.6943560996202937e+01 1 0 0
41076 1 5 4.1799999999999998e-01 5.0405447988725491e+00 4.4963104439923512e+01 2.6824209161742736e+01 0 1 0
41075 1 4 -6.8300000000000005e-01 4.5509616971876694e+00 4.5447939356268201e+01 2.6153440119477700e+01 0 1 0
50892 1564 7 -8.4760000000000002e-01 1.7892530603138683e+00 4.7235525591119490e+01 2.8664423429915249e+01 0 0 0
47380 393 8 4.2380000000000001e-01 5.4025668310683883e-01 4.6155352005114750e+01 2.8193569422352063e+01 1 0 0
50893 1564 8 4.2380000000000001e-01 2.4055951371548772e+00 4.6641761665458880e+01 2.9181692240702091e+01 0 0 0
50894 1564 8 4.2380000000000001e-01 1.3085588766675775e+00 4.7846162022804705e+01 2.9293753634033898e+01 0 0 0
47144 314 8 4.2380000000000001e-01 9.6348984305604812e+00 4.8032643497553543e+01 2.4521488457417398e+01 1 0 0
49280 1026 8 4.2380000000000001e-01 6.9293671246286586e+00 4.5507654472192748e+01 2.8159829477208525e+01 0 0 0
41081 1 3 5.9999999999999998e-02 7.1158930424455535e+00 4.5922947177060585e+01 2.4627311735754795e+01 0 1 0
49278 1026 7 -8.4760000000000002e-01 6.7376751858706969e+00 4.4582962722135825e+01 2.7830892737454832e+01 0 0 0
51197 1665 8 4.2380000000000001e-01 8.9343474146733968e+00 4.6376914416144501e+01 2.8980141712946839e+01 0 0 0
49279 1026 8 4.2380000000000001e-01 7.0617921506361485e+00 4.3916484947257921e+01 2.8502276070733917e+01 0 0 0
51196 1665 8 4.2380000000000001e-01 9.7633141194457700e+00 4.5624709170588645e+01 2.7791180836527722e+01 0 0 0
51195 1665 7 -8.4760000000000002e-01 9.8442742937247800e+00 4.6113271479625496e+01 2.8659945676464073e+01 0 0 0
50378 1392 8 4.2380000000000001e-01 7.4132057409578529e+00 4.7899661591749030e+01 2.8746023448252590e+01 0 0 0
50912 1570 8 4.2380000000000001e-01 9.1978701104502143e+00 4.4996529537999912e+01 2.5305321793546039e+01 0 1 0
50911 1570 8 4.2380000000000001e-01 8.4577563905045885e+00 4.4739698992326836e+01 2.6738114929351710e+01 0 1 0
50910 1570 7 -8.4760000000000002e-01 9.2744196444583782e+00 4.5110466303372412e+01 2.6295856293680384e+01 0 1 0
50261 1353 8 4.2380000000000001e-01 1.0077135263302443e+01 4.6984418268566991e+01 2.6289881966616726e+01 0 0 0
50259 1353 7 -8.4760000000000002e-01 1.0199608084431945e+01 4.7949405453465118e+01 2.6057931415288724e+01 0 0 0
50376 1392 7 -8.4760000000000002e-01 7.2983633455434429e+00 4.6946862194462000e+01 2.9027065354600087e+01 0 0 0
50377 1392 8 4.2380000000000001e-01 6.9908541411152907e+00 4.6914612251438641e+01 2.9978063796162992e+01 0 0 0
49526 1108 8 4.2380000000000001e-01 1.0769480946024274e+01 4.5086896037981283e+01 3.0139375094392193e+01 0 0 0
51463 1754 8 4.2380000000000001e-01 9.0687416494099633e+00 3.5805436516499817e+01 3.0589202432433151e+01 0 0 0
46675 158 8 4.2380000000000001e-01 1.0138856685244388e+01 3.4647644432288303e+01 3.1785824912147724e+01 0 0 0
46674 158 7 -8.4760000000000002e-01 1.0252509512857307e+01 3.4344523375473941e+01 3.2731975360699799e+01 0 0 0
46676 158 8 4.2380000000000001e-01 9.3900730034055311e+00 3.4459893058624090e+01 3.3224817229865117e+01 0 0 0
50079 1293 7 -8.4760000000000002e-01 7.8544341600436702e+00 3.6433073468060137e+01 3.1544302337207565e+01 0 0 0
50080 1293 8 4.2380000000000001e-01 6.8561158986929946e+00 3.6376970852348414e+01 3.1558905090409841e+01 0 0 0
47745 515 7 -8.4760000000000002e-01 5.0135826893900850e+00 3.8284636604551835e+01 3.1424111573086794e+01 0 0 0
47746 515 8 4.2380000000000001e-01 4.2637721453217896e+00 3.7637872124499438e+01 3.1563683118794970e+01 0 0 0
51089 1629 8 4.2380000000000001e-01 5.8815084155213055e+00 3.9963730790623664e+01 3.1283242700551511e+01 0 0 0
49250 1016 8 4.2380000000000001e-01 1.0681547622005954e+01 3.9504385588602119e+01 3.0787734737581228e+01 0 0 0
46550 116 8 4.2380000000000001e-01 1.0434529197470505e+01 4.1931699934284623e+01 3.0928444164873905e+01 0 0 0
46548 116 7 -8.4760000000000002e-01 9.6403002116599730e+00 4.2531113791187465e+01 3.1027961180140053e+01 0 0 0
51088 1629 8 4.2380000000000001e-01 7.1146257540927245e+00 4.0852758736444351e+01 3.1879630037902089e+01 0 0 0
51087 1629 7 -8.4760000000000002e-01 6.7121249120019462e+00 4.0468748622759207e+01 3.1048648977066581e+01 0 0 0
50081 1293 8 4.2380000000000001e-01 8.1335706141652171e+00 3.7391434812105075e+01 3.1484078098588455e+01 0 0 0
50690 1496 8 4.2380000000000001e-01 3.5108125147400511e+00 4.8369068279568715e+01 3.3729158403016271e+01 1 0 0
46335 45 7 -8.4760000000000002e-01 5.5171002047187585e+00 4.7938432154830402e+01 3.1427040427525878e+01 1 0 0
50688 1496 7 -8.4760000000000002e-01 4.2234464424516265e+00 4.7691642146169976e+01 3.3911499449917464e+01 1 0 0
49792 1197 8 4.2380000000000001e-01 4.0598919432433667e-01 4.8334706268905506e+01 3.1480165520668891e+01 1 0 0
49793 1197 8 4.2380000000000001e-01 6.8874121674787214e-01 4.6726980223349010e+01 3.1436636754602393e+01 1 0 0
46337 45 8 4.2380000000000001e-01 4.7253884572709151e+00 4.7981882405114789e+01 3.2036388786129407e+01 1 0 0
49791 1197 7 -8.4760000000000002e-01 9.7575595788209324e-01 4.7595853649404205e+01 3.1839974728754978e+01 1 0 0
50689 1496 8 4.2380000000000001e-01 3.8571563068294830e+00 4.6973577341601043e+01 3.4503288895243344e+01 1 0 0
49524 1108 7 -8.4760000000000002e-01 1.0686824042704385e+01 4.5003881761868485e+01 3.1132489908927869e+01 0 0 0
47988 596 7 -8.4760000000000002e-01 8.6239654439544573e+00 4.7084965836689406e+01 3.2035779426302419e+01 0 0 0
49525 1108 8 4.2380000000000001e-01 1.0066828151831736e+01 4.5709538859462022e+01 3.1475496946342130e+01 0 0 0
46549 116 8 4.2380000000000001e-01 9.9420247355245923e+00 4.3484382579285395e+01 3.1043522224627552e+01 0 0 0
47990 596 8 4.2380000000000001e-01 9.2150032249294043e+00 4.7714305304140311e+01 3.1531194264210384e+01 0 0 0
47989 596 8 4.2380000000000001e-01 8.0033578963646370e+00 4.7607165523800916e+01 3.2620718537968884e+01 0 0 0
41227 1 3 5.9999999999999998e-02 1.0787331393427616e+01 3.8035395444628627e+01 6.8907755248087321e+00 0 1 0
40542 1 3 5.9999999999999998e-02 8.2660505339692598e+00 4.8543018954801489e+01 1.7719555165503593e+01 0 1 0
41378 1 6 -1.2000000000000000e-01 4.6598264188938732e+00 4.8975608070503611e+01 3.3672047918700221e+00 0 1 0
41371 1 6 -1.2000000000000000e-01 2.2482567895973249e+00 4.8956679411510081e+01 2.6256446836047700e+00 0 1 0
41380 1 3 5.9999999999999998e-02 4.4317989000276219e+00 4.8789150125669579e+01 4.4390475474957043e+00 0 1 0
41385 1 6 -1.2000000000000000e-01 7.0607408822315536e+00 4.9061038489392253e+01 4.2905822390339381e+00 0 1 0
41390 1 4 -6.8300000000000005e-01 9.2352218036465175e+00 4.8934677221482545e+01 5.1155074998536927e+00 0 1 0
41387 1 3 5.9999999999999998e-02 6.5294386552855119e+00 4.9045317011715248e+01 5.2491816981928405e+00 0 1 0
41372 1 2 2.0499999999999999e-01 3.5325170599417675e+00 4.9724627490291198e+01 2.6466721865989236e+00 0 1 0
41376 1 4 -6.8300000000000005e-01 3.8550525787770522e+00 4.9942694905143100e+01 1.2676847441133914e+00 0 1 0
41377 1 5 4.1799999999999998e-01 4.8000309410389388e+00 4.9714990861447525e+01 1.1666343423303489e+00 0 1 0
41365 1 2 2.0499999999999999e-01 9.3108013503887610e-01 4.9689685165072852e+01 2.2441176700325944e+00 0 1 0
41368 1 3 5.9999999999999998e-02 9.1989445693938565e-01 5.0003691729548400e+01 1.1696740875602103e+00 0 1 0
41375 1 3 5.9999999999999998e-02 3.4641878029268875e+00 5.0666981975598091e+01 3.1320908432751833e+00 0 1 0
41824 1 4 -6.8300000000000005e-01 5.0066739665394957e+00 5.2951970171482046e+01 2.7386117729476016e+00 0 1 0
41820 1 2 2.0499999999999999e-01 5.1957173435152928e+00 5.4003588351602133e+01 3.7111629064826621e+00 0 1 0
41362 1 4 -6.8300000000000005e-01 2.1444017768808727e+00 5.2485491655068493e+01 1.9457328700378900e+00 0 1 0
41363 1 5 4.1799999999999998e-01 2.2677725999764906e+00 5.1792399427548780e+01 1.3282603622890492e+00 0 1 0
41829 1 3 5.9999999999999998e-02 3.2243120151120568e+00 5.3949087556283132e+01 4.7697752319077233e+00 0 1 0
41826 1 6 -1.2000000000000000e-01 4.3159813466373116e+00 5.3772344822343449e+01 4.9549524727835719e+00 0 1 0
41825 1 5 4.1799999999999998e-01 4.0665893960652193e+00 5.2931503150635315e+01 2.4713500172314635e+00 0 1 0
41358 1 2 2.0499999999999999e-01 8.1956159554627284e-01 5.2347738102326232e+01 2.3901919795112834e+00 0 1 0
41359 1 3 5.9999999999999998e-02 1.1277135070457756e+00 5.3960110009070313e+01 3.9805273701707748e+00 0 1 0
41366 1 3 5.9999999999999998e-02 1.0929552646383873e+00 5.0875659495279848e+01 4.0419302761123026e+00 0 1 0
41382 1 3 5.9999999999999998e-02 5.9539474779570254e+00 5.0807416248106200e+01 3.5220378392354927e+00 0 1 0
41830 1 3 5.9999999999999998e-02 4.5583272869665423e+00 5.1696937601105979e+01 5.1266644402519095e+00 0 1 0
41364 1 6 -1.2000000000000000e-01 6.1243210156498140e-01 5.0940408089933534e+01 3.1023301912122485e+00 0 1 0
41837 1 3 5.9999999999999998e-02 2.7149958677426684e+00 5.0565542950191308e+01 5.7409799239286805e+00 0 1 0
41354 1 3 5.9999999999999998e-02 1.1010922510437535e+00 5.4884100562487347e+01 1.5171488183509516e+00 0 1 0
41819 1 6 -1.2000000000000000e-01 5.0235580533695883e+00 5.5333386177983435e+01 3.1270930237749610e+00 0 1 0
41357 1 6 -1.2000000000000000e-01 4.4347257421711211e-01 5.3659334337779555e+01 3.2106868719793114e+00 0 1 0
41361 1 3 5.9999999999999998e-02 1.8356992469011715e-01 5.2416005494556465e+01 1.5307271012932853e+00 0 1 0
41351 1 2 2.0499999999999999e-01 2.9903156168281714e-01 5.4793595882555579e+01 2.1917386059762904e+00 0 1 0
41822 1 3 5.9999999999999998e-02 4.0265546385992259e+00 5.5448508962621105e+01 2.7402705625751533e+00 0 1 0
41827 1 2 2.0499999999999999e-01 4.5666581148148007e+00 5.2512815423791082e+01 5.7403507625536525e+00 0 1 0
41828 1 3 5.9999999999999998e-02 4.4332789518818556e+00 5.4617285146679606e+01 5.5796549428328976e+00 0 1 0
41379 1 2 2.0499999999999999e-01 6.0276306736128520e+00 4.9705046655443603e+01 3.3424816456253676e+00 0 1 0
41823 1 3 5.9999999999999998e-02 6.1609183336988407e+00 5.3917011078257808e+01 4.0867870651111584e+00 0 1 0
41816 1 3 5.9999999999999998e-02 6.3334081289982072e+00 5.4819257959358417e+01 1.5358731249445947e+00 0 1 0
41383 1 4 -6.8300000000000005e-01 6.5848908850040244e+00 4.9565124632425011e+01 2.0535623938085212e+00 0 1 0
41384 1 5 4.1799999999999998e-01 7.1419160848836274e+00 5.0329717349525801e+01 1.8545637139501427e+00 0 1 0
41386 1 2 2.0499999999999999e-01 8.3426991208713854e+00 4.9861993629008893e+01 4.4213071082729494e+00 0 1 0
41389 1 3 5.9999999999999998e-02 8.8814938254176603e+00 4.9953078184473895e+01 3.4823281398477168e+00 0 1 0
41394 1 3 5.9999999999999998e-02 7.5596422677581137e+00 5.1857425831099789e+01 4.5284928437884870e+00 0 1 0
41810 1 4 -6.8300000000000005e-01 8.9035297878847359e+00 5.4358577572658227e+01 2.4424631821275780e+00 0 1 0
41397 1 4 -6.8300000000000005e-01 1.0037909337003711e+01 5.2391448352817555e+01 4.1032522941558973e+00 0 1 0
41811 1 5 4.1799999999999998e-01 8.2955645092790569e+00 5.3885225950481818e+01 1.7808137331295422e+00 0 1 0
41393 1 2 2.0499999999999999e-01 9.4544260700297293e+00 5.1962280193253960e+01 5.3242680331954029e+00 0 1 0
41398 1 5 4.1799999999999998e-01 9.5003825085091780e+00 5.3095032130677197e+01 3.7174108757860158e+00 0 1 0
41392 1 6 -1.2000000000000000e-01 8.1696486034259035e+00 5.1200486968848892e+01 5.1239539807680146e+00 0 1 0
41401 1 3 5.9999999999999998e-02 8.6924284929925797e+00 5.3921739557520219e+01 5.4454357384873102e+00 0 1 0
41396 1 3 5.9999999999999998e-02 1.0190912326756472e+01 5.1370947086411846e+01 5.8306125974437455e+00 0 1 0
41336 1 6 -1.2000000000000000e-01 4.9314364126134491e-02 6.0413060845050097e+01 4.6292445715342989e+00 0 1 0
41352 1 3 5.9999999999999998e-02 7.8552308253208403e-01 5.6215384125406999e+01 3.6552099547938912e+00 0 1 0
41821 1 3 5.9999999999999998e-02 5.1013064358048368e+00 5.6010277680873372e+01 3.9650053870047901e+00 0 1 0
41818 1 5 4.1799999999999998e-01 4.9617284612716182e+00 5.6487689313244196e+01 1.0161738911246050e+00 0 1 0
41348 1 4 -6.8300000000000005e-01 1.4639254776892827e+00 5.7507221693429472e+01 1.5123466701590140e+00 0 1 0
41349 1 5 4.1799999999999998e-01 1.8605360733970837e+00 5.8355076969576885e+01 1.7704014683964615e+00 0 1 0
37734 1 3 5.9999999999999998e-02 5.0629425239481591e+00 6.0574844526596017e+01 1.0505796574108714e+00 0 1 0
41817 1 4 -6.8300000000000005e-01 5.8642328974365832e+00 5.6760992260161835e+01 1.2897344311261012e+00 0 1 0
41342 1 5 4.1799999999999998e-01 2.4764349196591002e+00 5.9395967087874183e+01 4.1000148710881170e+00 0 1 0
41341 1 4 -6.8300000000000005e-01 1.9342621171298977e+00 5.9567708283018163e+01 3.3002118620220169e+00 0 1 0
41328 1 5 4.1799999999999998e-01 4.1199975526721220e+00 6.0229138636144562e+01 4.6714345734705782e+00 0 1 0
41327 1 4 -6.8300000000000005e-01 3.8493552791689103e+00 5.9605658538599599e+01 5.3670628570561485e+00 0 1 0
41337 1 2 2.0499999999999999e-01 6.4596395854503974e-01 5.9328069949519346e+01 3.8124408871717304e+00 0 1 0
41340 1 3 5.9999999999999998e-02 7.5148382180230444e-01 5.8467033385806239e+01 4.4734096866559421e+00 0 1 0
37736 1 4 -6.8300000000000005e-01 4.1366516698726015e+00 6.1355702602997312e+01 3.3901123025634736e+00 0 1 0
41344 1 2 2.0499999999999999e-01 1.0473470579649966e-01 5.7455468071824228e+01 2.0023950659103136e+00 0 1 0
37737 1 5 4.1799999999999998e-01 3.6872424113136741e+00 6.0714881227287968e+01 2.8522373272306907e+00 0 1 0
41350 1 6 -1.2000000000000000e-01 7.4416535193955521e-03 5.6131236555031315e+01 2.8839351353197542e+00 0 1 0
49808 1202 8 4.2380000000000001e-01 9.1650510446426896e+00 6.4574349719666358e+01 3.1216262165993211e+01 0 0 0
37731 1 6 -1.2000000000000000e-01 5.8935319918503817e+00 6.1030508997835263e+01 1.6789160377015675e+00 0 1 0
41329 1 6 -1.2000000000000000e-01 2.0914549906987214e+00 6.1142916297443762e+01 6.0152052585010694e+00 0 1 0
41330 1 2 2.0499999999999999e-01 7.0134207243534974e-01 6.0518296132161446e+01 6.0249198427889663e+00 0 1 0
37728 1 3 5.9999999999999998e-02 6.0971985040687118e+00 5.9320620580950362e+01 2.9731785249855660e+00 0 1 0
41332 1 3 5.9999999999999998e-02 2.3390684672697644e+00 6.1517922830859959e+01 5.0115746492930962e+00 0 1 0
41813 1 2 2.0499999999999999e-01 6.1667215261375015e+00 5.5709413523908879e+01 2.1335846214672953e+00 0 1 0
41814 1 3 5.9999999999999998e-02 7.4260012500524155e+00 5.5827779271022223e+01 3.9229790524672277e+00 0 1 0
41806 1 2 2.0499999999999999e-01 8.7020643717709341e+00 5.5705447605094726e+01 2.2041332544452494e+00 0 1 0
41809 1 3 5.9999999999999998e-02 8.6678031902421342e+00 5.5951067224153235e+01 1.1659627847194760e+00 0 1 0
37730 1 5 4.1799999999999998e-01 6.7868606199839441e+00 5.8182368196840763e+01 1.1539432671058856e+00 0 1 0
37725 1 2 2.0499999999999999e-01 6.7860423796716409e+00 5.9881452096018975e+01 2.2783701893302020e+00 0 1 0
41807 1 3 5.9999999999999998e-02 1.0041149055197796e+01 5.6287341336377516e+01 3.8300338817202881e+00 0 1 0
41812 1 6 -1.2000000000000000e-01 7.4070079263980455e+00 5.6160522174913609e+01 2.9108879287615506e+00 0 1 0
41815 1 3 5.9999999999999998e-02 7.2960893503947979e+00 5.7237693974237366e+01 3.1479793203400721e+00 0 1 0
41805 1 6 -1.2000000000000000e-01 9.9379968053275363e+00 5.6517543802247999e+01 2.7785095521183547e+00 0 1 0
37729 1 4 -6.8300000000000005e-01 7.1132388148701944e+00 5.9088309990906410e+01 1.1086024847287421e+00 0 1 0
37724 1 6 -1.2000000000000000e-01 8.0488817078516082e+00 6.0286308394641601e+01 3.0163864906737001e+00 0 1 0
37726 1 3 5.9999999999999998e-02 8.4015770400587844e+00 5.9377689005826163e+01 3.4855434450940117e+00 0 1 0
41808 1 3 5.9999999999999998e-02 9.8027431716518603e+00 5.7618330296641979e+01 2.7194334543781862e+00 0 1 0
37723 1 5 4.1799999999999998e-01 8.7356282355925057e+00 5.9408280895616926e+01 1.0764895610635634e+00 0 1 0
37722 1 4 -6.8300000000000005e-01 9.5946364775973390e+00 5.9855578316983269e+01 1.3573145995810358e+00 0 1 0
37718 1 2 2.0499999999999999e-01 9.1956053765798149e+00 6.0902083737625802e+01 2.1665324484875841e+00 0 1 0
37727 1 3 5.9999999999999998e-02 7.9278219819792834e+00 6.0932484831733653e+01 3.8263827609051435e+00 0 1 0
37717 1 6 -1.2000000000000000e-01 1.0414164078704589e+01 6.1430952890573465e+01 2.9964143614184495e+00 0 1 0
41313 1 4 -6.8300000000000005e-01 7.6475485276084854e+00 5.7991277525078942e+01 5.8308343879931792e+00 0 1 0
41314 1 5 4.1799999999999998e-01 7.6121016151775631e+00 5.7152404666502605e+01 5.5455133368637171e+00 0 1 0
37733 1 3 5.9999999999999998e-02 6.5745660461053994e+00 6.1568848014686253e+01 1.0536738265572205e+00 0 1 0
41318 1 3 5.9999999999999998e-02 6.5352826403955815e+00 6.0262841443418331e+01 6.0299601618125580e+00 0 1 0
37732 1 2 2.0499999999999999e-01 5.1614828807658917e+00 6.2066919647047911e+01 2.6061110786430142e+00 0 1 0
37741 1 3 5.9999999999999998e-02 3.6955595485096566e+00 6.2726363331062444e+01 1.1241788529960275e+00 0 1 0
37738 1 6 -1.2000000000000000e-01 4.4908100744933446e+00 6.3121569209022674e+01 1.7996128743549997e+00 0 1 0
37742 1 3 5.9999999999999998e-02 3.3932374585857086e+00 6.3976978061306987e+01 3.5282601938804765e+00 0 1 0
37739 1 2 2.0499999999999999e-01 4.0240214441269222e+00 6.4303489818767943e+01 2.7196238668805668e+00 0 1 0
37740 1 3 5.9999999999999998e-02 5.2299751841441493e+00 6.3582269897185022e+01 1.0616851856021037e+00 0 1 0
37744 1 5 4.1799999999999998e-01 5.6202856748793755e+00 6.4281971174628183e+01 3.9282815473497728e+00 0 1 0
37735 1 3 5.9999999999999998e-02 5.8282466174941412e+00 6.2430857686982762e+01 3.3562068953314461e+00 0 1 0
37721 1 3 5.9999999999999998e-02 8.9449407139978661e+00 6.1697665449010934e+01 1.5443824039046852e+00 0 1 0
37714 1 3 5.9999999999999998e-02 9.4232265616348609e+00 6.1922767141712086e+01 4.9411631394790296e+00 0 1 0
37711 1 2 2.0499999999999999e-01 1.0035431500746716e+01 6.2440095130096694e+01 4.1645336865867133e+00 0 1 0
37710 1 6 -1.2000000000000000e-01 9.3453180945105832e+00 6.3672584054167963e+01 3.6752159572734331e+00 0 1 0
37712 1 3 5.9999999999999998e-02 8.6685451870600261e+00 6.3388819790429444e+01 2.8799273502810410e+00 0 1 0
37708 1 4 -6.8300000000000005e-01 7.4034085980200341e+00 6.3657609670106368e+01 5.0230183835069990e+00 0 1 0
37713 1 3 5.9999999999999998e-02 1.0117124168313371e+01 6.4334051213989852e+01 3.2589239059260060e+00 0 1 0
37704 1 2 2.0499999999999999e-01 8.5674808520667796e+00 6.4457106810406202e+01 4.7465918697397695e+00 0 1 0
37707 1 3 5.9999999999999998e-02 9.1924192849096666e+00 6.4534206054270683e+01 5.6748002420664809e+00 0 1 0
37709 1 5 4.1799999999999998e-01 7.4204648522726124e+00 6.3516447820268453e+01 5.9410502962344172e+00 0 1 0
41841 1 2 2.0499999999999999e-01 3.6687190035452901e+00 4.8877323203490086e+01 7.6504676400119447e+00 0 1 0
41849 1 3 5.9999999999999998e-02 4.0615389054748023e+00 4.8691124866065394e+01 9.8058841167743385e+00 0 1 0
41844 1 3 5.9999999999999998e-02 4.4967075753194594e+00 4.9299099964917581e+01 7.1721567377624558e+00 0 1 0
41284 1 3 5.9999999999999998e-02 8.5725143231548060e+00 4.9053628161444848e+01 9.2775259201155205e+00 0 1 0
40913 1 3 5.9999999999999998e-02 1.9595830030395849e+00 4.9374093501688833e+01 1.2001717583673832e+01 0 1 0
41843 1 3 5.9999999999999998e-02 1.6838666267280780e+00 4.9512835016537977e+01 7.9460635090342953e+00 0 1 0
41840 1 6 -1.2000000000000000e-01 2.6557481303941253e+00 4.9971605892974353e+01 7.8596967193985936e+00 0 1 0
41842 1 3 5.9999999999999998e-02 2.8937661599148661e+00 5.0497329230258678e+01 8.7983044940437818e+00 0 1 0
41836 1 3 5.9999999999999998e-02 2.8345310071007366e+00 5.3113668389349549e+01 6.9570807632505609e+00 0 1 0
41831 1 4 -6.8300000000000005e-01 5.7761290537388437e+00 5.2649945433295798e+01 6.4988875735081244e+00 0 1 0
41838 1 4 -6.8300000000000005e-01 1.1023485698995203e+00 5.1383023450272198e+01 6.6182212040271011e+00 0 1 0
40902 1 6 -1.2000000000000000e-01 1.1306431355453321e+00 5.3301478524611731e+01 1.1176867062555740e+01 0 1 0
40906 1 3 5.9999999999999998e-02 1.6384562612291025e+00 5.1320494194519355e+01 1.0480094971677731e+01 0 1 0
41833 1 6 -1.2000000000000000e-01 3.3421254354841867e+00 5.2210761221110104e+01 6.7783397933104519e+00 0 1 0
41835 1 3 5.9999999999999998e-02 3.9091224008313601e+00 5.2066784386667365e+01 7.7576911684178809e+00 0 1 0
41834 1 2 2.0499999999999999e-01 2.4636888439540492e+00 5.0979297527501025e+01 6.6855220617683750e+00 0 1 0
40903 1 2 2.0499999999999999e-01 1.9514029591892161e+00 5.1988515367237603e+01 1.1317754004380904e+01 0 1 0
41299 1 4 -6.8300000000000005e-01 4.7066477206484336e+00 5.4354443305191658e+01 1.0204433693412099e+01 0 1 0
41300 1 5 4.1799999999999998e-01 4.0624507602670183e+00 5.3658591561112267e+01 1.0471792568588034e+01 0 1 0
40907 1 4 -6.8300000000000005e-01 3.3439794578260407e+00 5.2192870094959858e+01 1.1042840239118014e+01 0 1 0
40904 1 3 5.9999999999999998e-02 1.6374451429920900e+00 5.4163825464938519e+01 1.0841518864180527e+01 0 1 0
41298 1 3 5.9999999999999998e-02 5.3439827139843867e+00 5.3190735245752897e+01 8.7686868379533909e+00 0 1 0
41295 1 2 2.0499999999999999e-01 5.8091029295330419e+00 5.3773960282755226e+01 9.5674475950564659e+00 0 1 0
40908 1 5 4.1799999999999998e-01 3.7139418677717795e+00 5.1345511245454389e+01 1.1271402492597867e+01 0 1 0
41832 1 5 4.1799999999999998e-01 6.0363940987004758e+00 5.1938864964165667e+01 7.1441602808106888e+00 0 1 0
41296 1 3 5.9999999999999998e-02 5.9603716446803521e+00 5.2533194286826038e+01 1.1430539299208112e+01 0 1 0
41292 1 4 -6.8300000000000005e-01 6.0185983993667929e+00 5.0968008628874443e+01 9.1119107108847128e+00 0 1 0
40905 1 3 5.9999999999999998e-02 9.3173495733979572e-01 5.3619659757435379e+01 1.2195515067509008e+01 0 1 0
41839 1 5 4.1799999999999998e-01 5.5284322763432925e-01 5.0607033442750044e+01 6.5226690104851395e+00 0 1 0
38920 1 5 4.1799999999999998e-01 4.1294252656269528e+00 5.5345003506333242e+01 1.1786886756709981e+01 0 1 0
41293 1 5 4.1799999999999998e-01 6.0840975047663495e+00 4.9995055858684751e+01 9.0567612584453840e+00 0 1 0
41307 1 5 4.1799999999999998e-01 6.2098737633335848e+00 5.4324994098694198e+01 6.2932884787664047e+00 0 1 0
41395 1 3 5.9999999999999998e-02 7.7409654573134832e+00 5.1106210457080529e+01 6.1380447020029525e+00 0 1 0
41294 1 6 -1.2000000000000000e-01 6.5735116292397944e+00 5.2803253921723091e+01 1.0554092375180385e+01 0 1 0
41399 1 6 -1.2000000000000000e-01 9.1843523371121734e+00 5.3220838252103228e+01 6.2050568380609965e+00 0 1 0
41285 1 4 -6.8300000000000005e-01 9.0501555516074017e+00 4.9501005527333554e+01 1.1176207428847547e+01 0 1 0
41291 1 3 5.9999999999999998e-02 6.8411294321165688e+00 5.0599395647454074e+01 1.0856014391551112e+01 0 1 0
41301 1 6 -1.2000000000000000e-01 6.7648185593668853e+00 5.4856867450449172e+01 8.9810300332889348e+00 0 1 0
41297 1 3 5.9999999999999998e-02 7.3909936458548415e+00 5.3311082172192833e+01 1.1040008293375630e+01 0 1 0
41400 1 2 2.0499999999999999e-01 1.0414562759977487e+01 5.4001038700706943e+01 6.7973763847694348e+00 0 1 0
41288 1 2 2.0499999999999999e-01 6.9455869150416580e+00 5.1397615735890945e+01 1.0019903297634633e+01 0 1 0
41402 1 3 5.9999999999999998e-02 8.4181234409871326e+00 5.2934086272740380e+01 6.9909463035708717e+00 0 1 0
41281 1 2 2.0499999999999999e-01 9.0959244341817094e+00 4.9876563295724601e+01 9.7626001044533091e+00 0 1 0
41290 1 3 5.9999999999999998e-02 8.5741287380654985e+00 5.1630861170761939e+01 8.4996872141813693e+00 0 1 0
41287 1 6 -1.2000000000000000e-01 8.4188049729955594e+00 5.1259457584815657e+01 9.5606751150803966e+00 0 1 0
41289 1 3 5.9999999999999998e-02 9.0560296296160292e+00 5.2048874498544741e+01 9.9739169360078179e+00 0 1 0
41304 1 3 5.9999999999999998e-02 7.7247045331809669e+00 5.4468530062838020e+01 8.6874235457496027e+00 0 1 0
41280 1 6 -1.2000000000000000e-01 1.0571927986973238e+01 4.9915998499931341e+01 9.2808493609577933e+00 0 1 0
41283 1 3 5.9999999999999998e-02 1.0540763225842918e+01 4.9958327412039068e+01 8.2518754575609403e+00 0 1 0
41306 1 4 -6.8300000000000005e-01 6.5711456146264489e+00 5.5208263541337836e+01 6.4321713861660514e+00 0 1 0
41286 1 5 4.1799999999999998e-01 9.5963903562030985e+00 5.0085576577021790e+01 1.1735126460429779e+01 0 1 0
38941 1 5 4.1799999999999998e-01 9.6804461677144111e+00 5.4057922873917377e+01 1.1885001284355878e+01 0 1 0
41406 1 6 -1.2000000000000000e-01 1.0138798189849993e+01 5.5485206556628597e+01 7.0737530439408953e+00 0 1 0
38940 1 4 -6.8300000000000005e-01 9.8678806436672879e+00 5.3186000941107636e+01 1.2198313014931790e+01 0 1 0
38948 1 5 4.1799999999999998e-01 1.0769558253562208e+01 5.1715296841099111e+01 1.2135483860461768e+01 0 1 0
41305 1 3 5.9999999999999998e-02 5.1174096935122666e+00 5.5779312414969937e+01 7.8773568974801620e+00 0 1 0
41333 1 3 5.9999999999999998e-02 8.6920814553762560e-01 5.9562822642478594e+01 6.5020933665188005e+00 0 1 0
38913 1 5 4.1799999999999998e-01 3.6562839778211087e+00 5.6192483841777559e+01 9.3600210297922839e+00 0 1 0
41312 1 3 5.9999999999999998e-02 5.5733563478345580e+00 5.8033735589561751e+01 6.3214693098874228e+00 0 1 0
38906 1 5 4.1799999999999998e-01 1.2912808702622709e+00 5.6470218070057506e+01 8.4101960943367171e+00 0 1 0
41323 1 2 2.0499999999999999e-01 3.3567875659726973e+00 6.0285926082008089e+01 6.4961606040958753e+00 0 1 0
38911 1 3 5.9999999999999998e-02 2.0815223620730259e+00 5.6747204394623331e+01 1.0941367828471405e+01 0 1 0
38912 1 4 -6.8300000000000005e-01 3.1518594625585621e+00 5.6976710902459644e+01 9.1437265605087354e+00 0 1 0
38918 1 3 5.9999999999999998e-02 5.1425600744823772e+00 5.6775746319004817e+01 1.1014092911873366e+01 0 1 0
38908 1 2 2.0499999999999999e-01 2.4899100940432790e+00 5.7459575890737455e+01 1.0256792089079108e+01 0 1 0
38909 1 3 5.9999999999999998e-02 1.7307945965882243e+00 5.9126122598543283e+01 9.0740980592051770e+00 0 1 0
38916 1 3 5.9999999999999998e-02 3.8775149117182903e+00 5.9125387954601635e+01 1.0609661449395018e+01 0 1 0
38914 1 6 -1.2000000000000000e-01 3.5178288901821380e+00 5.8186421395406441e+01 1.1171422771329466e+01 0 1 0
38907 1 6 -1.2000000000000000e-01 1.3946229123679517e+00 5.8401376830617281e+01 9.7769341464125255e+00 0 1 0
41326 1 3 5.9999999999999998e-02 3.0373984277123776e+00 5.9491515698217611e+01 7.2302599358178981e+00 0 1 0
41319 1 3 5.9999999999999998e-02 4.9634820784695579e+00 5.9345994035865758e+01 8.3962324412899978e+00 0 1 0
38910 1 3 5.9999999999999998e-02 1.1873485674389965e+00 5.9040744195189333e+01 1.0711549521723637e+01 0 1 0
41322 1 6 -1.2000000000000000e-01 4.3391775184817272e+00 6.1099529924809502e+01 7.2546785666791012e+00 0 1 0
41316 1 2 2.0499999999999999e-01 5.4747259408416760e+00 6.0218929901214743e+01 7.9543009737664310e+00 0 1 0
38915 1 2 2.0499999999999999e-01 4.6083586627902973e+00 5.7293772641521734e+01 1.1770986397127771e+01 0 1 0
38905 1 4 -6.8300000000000005e-01 4.7554415140086376e-01 5.6986510894684457e+01 8.2538832771811812e+00 0 1 0
38917 1 3 5.9999999999999998e-02 3.0186597160286439e+00 5.8584612391788660e+01 1.2012124772532438e+01 0 1 0
38901 1 2 2.0499999999999999e-01 1.7100460436225084e-01 5.7674454041192789e+01 9.4332335617967225e+00 0 1 0
41320 1 4 -6.8300000000000005e-01 5.8800160861046846e+00 6.0862985644292458e+01 9.1531720868046147e+00 0 1 0
41321 1 5 4.1799999999999998e-01 5.1472616649672860e+00 6.1079189792957216e+01 9.6943546297815892e+00 0 1 0
41335 1 5 4.1799999999999998e-01 1.2458665391261803e-01 6.1371613563556934e+01 7.7776728353317406e+00 0 1 0
41324 1 3 5.9999999999999998e-02 3.8557699563336323e+00 6.1608178853163665e+01 8.1272997331766828e+00 0 1 0
41921 1 3 5.9999999999999998e-02 1.9827004226766507e+00 6.0649741979983233e+01 1.2194241943768899e+01 0 1 0
41303 1 3 5.9999999999999998e-02 6.9897316602677240e+00 5.5483542057330283e+01 9.8354992836327853e+00 0 1 0
41409 1 3 5.9999999999999998e-02 9.4723470833442249e+00 5.5536218333196160e+01 7.9181668927594391e+00 0 1 0
41302 1 2 2.0499999999999999e-01 6.2526133563853428e+00 5.5675177644587052e+01 7.7675666953542786e+00 0 1 0
41310 1 3 5.9999999999999998e-02 6.3096243427992267e+00 5.7530923244237975e+01 8.8095850451252176e+00 0 1 0
41408 1 3 5.9999999999999998e-02 9.5514630351564005e+00 5.5980473900101998e+01 6.2407475454401764e+00 0 1 0
41309 1 2 2.0499999999999999e-01 6.5576255904385423e+00 5.8169308484918822e+01 6.7179350201996648e+00 0 1 0
41315 1 6 -1.2000000000000000e-01 6.6263783204489890e+00 5.9712150463761340e+01 7.0187388698808020e+00 0 1 0
41308 1 6 -1.2000000000000000e-01 6.7889196039343958e+00 5.7193544211488145e+01 7.8645234060333085e+00 0 1 0
41317 1 3 5.9999999999999998e-02 7.5938420040625179e+00 5.9894727462064857e+01 7.3618254283330105e+00 0 1 0
41311 1 3 5.9999999999999998e-02 7.8562263579127860e+00 5.7233755242005728e+01 8.1446571308455376e+00 0 1 0
41985 1 4 -6.8300000000000005e-01 8.0607436944337785e+00 5.9857675760946066e+01 1.0481262402041315e+01 0 1 0
41986 1 5 4.1799999999999998e-01 7.3979209362370701e+00 6.0268065904166860e+01 9.8650029732527678e+00 0 1 0
41981 1 2 2.0499999999999999e-01 9.0305533869856127e+00 6.0841163921580986e+01 1.0790133117482187e+01 0 1 0
41983 1 3 5.9999999999999998e-02 9.9087297013682942e+00 6.0533224754302324e+01 8.7274669343143323e+00 0 1 0
38927 1 5 4.1799999999999998e-01 7.6805932240197903e+00 5.8353605999779283e+01 1.1397906061248545e+01 0 1 0
41980 1 6 -1.2000000000000000e-01 9.5406532314498431e+00 6.1390227030280258e+01 9.4337011295900055e+00 0 1 0
41989 1 3 5.9999999999999998e-02 1.0153785527032310e+01 5.9048820250453325e+01 1.1312196920401158e+01 0 1 0
41987 1 6 -1.2000000000000000e-01 1.0085144040081534e+01 6.0070367119527994e+01 1.1607957608023479e+01 0 1 0
38926 1 4 -6.8300000000000005e-01 7.6202139062925687e+00 5.7464267868152660e+01 1.1696900669638598e+01 0 1 0
41984 1 3 5.9999999999999998e-02 8.4551817672860441e+00 6.1602445342822740e+01 1.1284612893395483e+01 0 1 0
41416 1 3 5.9999999999999998e-02 1.0450367274198353e+01 5.7668972746244847e+01 8.5587154126899669e+00 0 1 0
41415 1 3 5.9999999999999998e-02 1.0734619683466164e+01 5.8202629807263470e+01 6.8900667090561383e+00 0 1 0
41982 1 3 5.9999999999999998e-02 8.6476206973350198e+00 6.1607047412745750e+01 8.8975506411357479e+00 0 1 0
41325 1 3 5.9999999999999998e-02 4.7006150771180639e+00 6.1955081704159404e+01 6.6549407049507261e+00 0 1 0
41331 1 3 5.9999999999999998e-02 2.1509208622301519e+00 6.2031700618270754e+01 6.6960145779727478e+00 0 1 0
40635 1 5 4.1799999999999998e-01 1.9212824567782549e+00 6.3085504668743219e+01 8.6616143212089405e+00 0 1 0
40630 1 2 2.0499999999999999e-01 5.6141461840025808e-01 6.3777522183253339e+01 9.6720542738111526e+00 0 1 0
41930 1 5 4.1799999999999998e-01 2.8642997133902455e+00 6.2040301169687154e+01 1.0151131961098654e+01 0 1 0
41929 1 4 -6.8300000000000005e-01 3.7255135362662157e+00 6.1832754512009906e+01 1.0532266696665147e+01 0 1 0
40634 1 4 -6.8300000000000005e-01 1.3998195280327104e+00 6.2682392531498479e+01 9.3813914811081904e+00 0 1 0
41925 1 2 2.0499999999999999e-01 3.8075448235423717e+00 6.2611651252837426e+01 1.1690920431262050e+01 0 1 0
41931 1 6 -1.2000000000000000e-01 5.2394320288377081e+00 6.3296673073805742e+01 1.1618578555426826e+01 0 1 0
41928 1 3 5.9999999999999998e-02 3.0003066656152773e+00 6.3377606561006267e+01 1.1682655420690347e+01 0 1 0
40633 1 3 5.9999999999999998e-02 9.4837931910301299e-01 6.4228213241645634e+01 1.0594205932216614e+01 0 1 0
41935 1 3 5.9999999999999998e-02 5.5217419262992280e+00 6.4166977421330500e+01 9.5708370814722983e+00 0 1 0
40638 1 3 5.9999999999999998e-02 4.2752844071065277e-01 6.4204371556107361e+01 7.5479039901260085e+00 0 1 0
41932 1 2 2.0499999999999999e-01 5.5745017939027175e+00 6.4438618245617562e+01 1.0595051091285297e+01 0 1 0
40641 1 4 -6.8300000000000005e-01 2.9579279873499713e+00 6.4683720265869425e+01 8.2477564535920909e+00 0 1 0
41934 1 3 5.9999999999999998e-02 5.8645999645567422e+00 6.2480385873689698e+01 1.1405189404182591e+01 0 1 0
41975 1 3 5.9999999999999998e-02 9.8790407787647165e+00 6.3765943769781444e+01 7.8106557275141135e+00 0 1 0
41977 1 3 5.9999999999999998e-02 1.0373673884890424e+01 6.3115382388832870e+01 1.0405106030595773e+01 0 1 0
41974 1 2 2.0499999999999999e-01 1.0605753128068098e+01 6.2499363754888279e+01 9.4918668891521385e+00 0 1 0
41941 1 3 5.9999999999999998e-02 7.6467228117985355e+00 6.4378527111203880e+01 1.0749096888395538e+01 0 1 0
40916 1 6 -1.2000000000000000e-01 1.8392137807419009e+00 4.9103059180066118e+01 1.4061652728427728e+01 0 1 0
40919 1 3 5.9999999999999998e-02 8.0484329010555999e-01 4.9010267071412272e+01 1.4124096671647617e+01 0 1 0
41884 1 3 5.9999999999999998e-02 4.6614857779591308e+00 4.9033082597593058e+01 1.5222029559536281e+01 0 1 0
41885 1 3 5.9999999999999998e-02 5.0969895910053502e+00 4.9321432720747204e+01 1.6736469536440854e+01 0 1 0
41876 1 2 2.0499999999999999e-01 6.7210321342837966e+00 4.8838048200020822e+01 1.5418183322758818e+01 0 1 0
38952 1 3 5.9999999999999998e-02 1.0522616628757044e+01 4.8974679489799570e+01 1.4156443197938254e+01 0 1 0
41880 1 4 -6.8300000000000005e-01 7.0789249516124091e+00 4.9002613612179992e+01 1.4080739917170161e+01 0 1 0
41879 1 3 5.9999999999999998e-02 7.4915734493736110e+00 4.9321897511104723e+01 1.5964110849656512e+01 0 1 0
40535 1 3 5.9999999999999998e-02 1.0776697646416885e+01 4.8856987548783110e+01 1.7607310764702738e+01 0 1 0
40570 1 3 5.9999999999999998e-02 1.7272681427584757e-03 5.2637179920655342e+01 1.9168750347880810e+01 0 1 0
40914 1 4 -6.8300000000000005e-01 3.6752807425164788e+00 4.9893312586864376e+01 1.2729838479660989e+01 0 1 0
40910 1 2 2.0499999999999999e-01 2.2583601518414880e+00 4.9904472564906605e+01 1.2874716725478800e+01 0 1 0
40909 1 6 -1.2000000000000000e-01 1.6387513928394553e+00 5.1271808699575438e+01 1.2709232032973045e+01 0 1 0
40912 1 3 5.9999999999999998e-02 5.8835567102360686e-01 5.1221335389232628e+01 1.2860907008402009e+01 0 1 0
40918 1 3 5.9999999999999998e-02 2.0982790205271304e+00 4.9677724958875210e+01 1.4929503385458002e+01 0 1 0
41882 1 6 -1.2000000000000000e-01 5.4183385007853202e+00 4.9530449854019125e+01 1.5784503957545901e+01 0 1 0
40915 1 5 4.1799999999999998e-01 4.1571994868376905e+00 5.0156111564442924e+01 1.3528024455709732e+01 0 1 0
40911 1 3 5.9999999999999998e-02 2.0201006226372304e+00 5.1796044057915125e+01 1.3568470130138159e+01 0 1 0
41891 1 3 5.9999999999999998e-02 3.3320636918387079e+00 5.1717755334907920e+01 1.5358069172089490e+01 0 1 0
41898 1 3 5.9999999999999998e-02 2.9352860587171787e+00 5.4273367743021112e+01 1.5715570699723644e+01 0 1 0
41896 1 6 -1.2000000000000000e-01 3.2881347658580964e+00 5.4138114047812138e+01 1.6684496137973031e+01 0 1 0
41889 1 6 -1.2000000000000000e-01 4.1587334284521660e+00 5.1806900961315648e+01 1.6136412660857534e+01 0 1 0
41890 1 2 2.0499999999999999e-01 4.5087317117763899e+00 5.3235602816275261e+01 1.6502383139643705e+01 0 1 0
41892 1 3 5.9999999999999998e-02 3.7713246091912169e+00 5.1231129123535602e+01 1.7001233683765907e+01 0 1 0
41893 1 3 5.9999999999999998e-02 5.2215285359882619e+00 5.3699101217780083e+01 1.5804175614022414e+01 0 1 0
41899 1 3 5.9999999999999998e-02 2.5280215027656361e+00 5.3626075720506911e+01 1.7327299377031387e+01 0 1 0
41883 1 2 2.0499999999999999e-01 5.4133426037258641e+00 5.1067652473030968e+01 1.5619266306687882e+01 0 1 0
41887 1 4 -6.8300000000000005e-01 5.6800669341816681e+00 5.1375678374874632e+01 1.4263796101185108e+01 0 1 0
42623 1 5 4.1799999999999998e-01 5.7509794476845710e-01 5.4785433237489478e+01 1.4419525743285213e+01 0 1 0
41894 1 4 -6.8300000000000005e-01 5.0556296870925657e+00 5.3258733544381982e+01 1.7858816442732834e+01 0 1 0
41895 1 5 4.1799999999999998e-01 5.9971148486549124e+00 5.3216282201543621e+01 1.7788320845667339e+01 0 1 0
41886 1 3 5.9999999999999998e-02 6.2796821476979314e+00 5.1515819673219788e+01 1.6144876498203455e+01 0 1 0
41888 1 5 4.1799999999999998e-01 6.1862821628841855e+00 5.0591262706334533e+01 1.3928930875155814e+01 0 1 0
38938 1 3 5.9999999999999998e-02 7.4387731052256676e+00 5.3273486988518080e+01 1.3573945495316018e+01 0 1 0
38937 1 3 5.9999999999999998e-02 8.2868476568289218e+00 5.3723491001231075e+01 1.5050375455989130e+01 0 1 0
38935 1 6 -1.2000000000000000e-01 8.3061832289406805e+00 5.3811487824373010e+01 1.3951494346208165e+01 0 1 0
38945 1 3 5.9999999999999998e-02 8.9868244906788721e+00 5.1067802045808726e+01 1.3596946975357774e+01 0 1 0
38936 1 2 2.0499999999999999e-01 9.6296150961993092e+00 5.3093794842673141e+01 1.3604623571816132e+01 0 1 0
38942 1 6 -1.2000000000000000e-01 9.7149414158105820e+00 5.1680678530965494e+01 1.4113886628668471e+01 0 1 0
38944 1 3 5.9999999999999998e-02 9.4830120227138224e+00 5.1658048742329434e+01 1.5205097767975939e+01 0 1 0
49877 1225 8 4.2380000000000001e-01 7.3413472715515189e+00 5.4835305468609768e+01 1.7845519150125142e+01 0 0 0
38939 1 3 5.9999999999999998e-02 1.0408132950628165e+01 5.3767996305128243e+01 1.4058522970706489e+01 0 1 0
38931 1 3 5.9999999999999998e-02 6.4661300902128422e+00 5.5234162935578048e+01 1.2728266550228717e+01 0 1 0
40543 1 4 -6.8300000000000005e-01 8.6428279397135856e+00 5.0599843546490078e+01 1.7891544765345305e+01 0 1 0
38929 1 2 2.0499999999999999e-01 8.3059259682362949e+00 5.5269087840642392e+01 1.3654457976265181e+01 0 1 0
42642 1 3 5.9999999999999998e-02 1.4254910198176533e-02 6.0433075432952116e+01 1.7710051438655423e+01 0 1 0
38923 1 3 5.9999999999999998e-02 5.6298562375306478e+00 5.9060940257023141e+01 1.2469885644972432e+01 0 1 0
38919 1 4 -6.8300000000000005e-01 4.0364512645867263e+00 5.6107334577841534e+01 1.2377992938084695e+01 0 1 0
41897 1 2 2.0499999999999999e-01 3.5116640601893629e+00 5.5580433222555115e+01 1.7136189294390206e+01 0 1 0
41905 1 3 5.9999999999999998e-02 1.3300410823899598e+00 5.6068498316963115e+01 1.7410829935315657e+01 0 1 0
41900 1 3 5.9999999999999998e-02 4.2924741274287417e+00 5.6029149496146658e+01 1.6490269860644858e+01 0 1 0
38921 1 6 -1.2000000000000000e-01 5.5548348069121305e+00 5.7965380427478500e+01 1.2734890922503698e+01 0 1 0
41909 1 5 4.1799999999999998e-01 1.1034638307477820e+00 5.6772500175522111e+01 1.4025498426050820e+01 0 1 0
41908 1 4 -6.8300000000000005e-01 1.2919745542846686e+00 5.6310633090797154e+01 1.4827358615647643e+01 0 1 0
41903 1 6 -1.2000000000000000e-01 2.2647866802242937e+00 5.6461404484143614e+01 1.6990521124899765e+01 0 1 0
41910 1 6 -1.2000000000000000e-01 1.3814604596295239e+00 5.8583275091722449e+01 1.5870764539146371e+01 0 1 0
38924 1 3 5.9999999999999998e-02 5.0126736409477379e+00 5.7909958391049727e+01 1.3681068675314735e+01 0 1 0
41904 1 2 2.0499999999999999e-01 2.0515224287501383e+00 5.7188865608361453e+01 1.5592123049442863e+01 0 1 0
41920 1 3 5.9999999999999998e-02 3.2065187744191905e+00 5.9279771486171768e+01 1.4018504520875764e+01 0 1 0
41907 1 3 5.9999999999999998e-02 2.9378242359520303e+00 5.7355605375291191e+01 1.5027780345565807e+01 0 1 0
41917 1 6 -1.2000000000000000e-01 2.4167169744835300e+00 6.0055613960489062e+01 1.4303501608669391e+01 0 1 0
41913 1 3 5.9999999999999998e-02 2.0054974889667503e+00 5.9152169779384955e+01 1.6522674442054928e+01 0 1 0
41911 1 2 2.0499999999999999e-01 1.1118916438570920e+00 5.9498518107390581e+01 1.4686631458115507e+01 0 1 0
41919 1 3 5.9999999999999998e-02 2.8355015483298454e+00 6.0653225494878910e+01 1.5098572460529343e+01 0 1 0
42159 1 3 5.9999999999999998e-02 5.2891862235858325e+00 6.0186331158946921e+01 1.6406736915388020e+01 0 1 0
41915 1 4 -6.8300000000000005e-01 4.3947611616763238e-01 5.8779308967060075e+01 1.3647118169825680e+01 0 1 0
41912 1 3 5.9999999999999998e-02 5.1304569296835600e-01 5.8501317466732566e+01 1.6515430720582135e+01 0 1 0
41914 1 3 5.9999999999999998e-02 4.5789359722961814e-01 6.0324045486128497e+01 1.4943712147618784e+01 0 1 0
41906 1 3 5.9999999999999998e-02 2.3216746096574057e+00 5.7191118509866037e+01 1.7766226163869948e+01 0 1 0
41918 1 2 2.0499999999999999e-01 2.2777847411993868e+00 6.1092128992133048e+01 1.3114278585201886e+01 0 1 0
41927 1 3 5.9999999999999998e-02 4.3897918981743258e+00 6.0891173435271874e+01 1.2698105036629100e+01 0 1 0
42172 1 3 5.9999999999999998e-02 3.6720048684521966e+00 5.9054862957877461e+01 1.8173094415488482e+01 0 1 0
42167 1 4 -6.8300000000000005e-01 5.5412716981053398e+00 5.7838324825805053e+01 1.8260771950730028e+01 0 1 0
42161 1 5 4.1799999999999998e-01 6.1660448368810536e+00 5.8205568584856437e+01 1.6271673250921882e+01 0 1 0
38932 1 3 5.9999999999999998e-02 8.9608438483358235e+00 5.5596406585014442e+01 1.2846300472535388e+01 0 1 0
49875 1225 7 -8.4760000000000002e-01 7.2746622229692051e+00 5.5653420405798713e+01 1.7274343780091993e+01 0 0 0
38930 1 3 5.9999999999999998e-02 6.2535020029478732e+00 5.5735957507503350e+01 1.4300449439825519e+01 0 1 0
42156 1 2 2.0499999999999999e-01 6.3491269422319130e+00 6.0007146999602490e+01 1.6430083783295078e+01 0 1 0
49876 1225 8 4.2380000000000001e-01 6.6755573250749851e+00 5.6320818412547624e+01 1.7716671185961403e+01 0 0 0
42160 1 4 -6.8300000000000005e-01 6.6044734197469754e+00 5.8850159491758767e+01 1.5707181616750175e+01 0 1 0
38934 1 5 4.1799999999999998e-01 8.3744882900382560e+00 5.5639021351750891e+01 1.5549994962407489e+01 0 1 0
38933 1 4 -6.8300000000000005e-01 8.9132965608265504e+00 5.5890652080043772e+01 1.4792859912364223e+01 0 1 0
38928 1 6 -1.2000000000000000e-01 6.9474434346966980e+00 5.5828198004695984e+01 1.3465029567868811e+01 0 1 0
38922 1 2 2.0499999999999999e-01 6.9549630848505428e+00 5.7354404053063099e+01 1.2930434527373276e+01 0 1 0
38925 1 3 5.9999999999999998e-02 7.6420225336481673e+00 5.7917077665205404e+01 1.3618508441041250e+01 0 1 0
41991 1 3 5.9999999999999998e-02 9.0361936005207077e+00 6.0112596976213318e+01 1.3389142039106252e+01 0 1 0
41998 1 3 5.9999999999999998e-02 9.7583898866324041e+00 5.8660912396717073e+01 1.5672242325337855e+01 0 1 0
41988 1 2 2.0499999999999999e-01 1.0045719274716715e+01 6.0225647059168601e+01 1.3104202127500193e+01 0 1 0
42010 1 3 5.9999999999999998e-02 9.3267512167784101e+00 5.7402170923244171e+01 1.7419667169236934e+01 0 1 0
42008 1 6 -1.2000000000000000e-01 1.0265102639235941e+01 5.7076937954369825e+01 1.7949153758454162e+01 0 1 0
42011 1 3 5.9999999999999998e-02 1.0399183485157597e+01 5.6028624840382463e+01 1.7813951052236160e+01 0 1 0
42162 1 6 -1.2000000000000000e-01 6.7049615488297158e+00 5.9747124908865111e+01 1.7941227877820438e+01 0 1 0
41992 1 4 -6.8300000000000005e-01 1.0356791889821679e+01 6.1522488461701748e+01 1.3519170137453010e+01 0 1 0
42158 1 3 5.9999999999999998e-02 8.2054128823810544e+00 6.0961523852821422e+01 1.5970429074900210e+01 0 1 0
42155 1 6 -1.2000000000000000e-01 7.1001749861704457e+00 6.1181130551023116e+01 1.5824922500456415e+01 0 1 0
42157 1 3 5.9999999999999998e-02 6.9187937109497861e+00 6.1206664534046460e+01 1.4789513372564876e+01 0 1 0
41996 1 3 5.9999999999999998e-02 1.0604787204358464e+01 5.8094390182131704e+01 1.3354705269159615e+01 0 1 0
42164 1 3 5.9999999999999998e-02 7.6717303640917480e+00 5.9258495047911417e+01 1.8062531378090505e+01 0 1 0
41993 1 5 4.1799999999999998e-01 1.0328625050061341e+01 6.1429193649186843e+01 1.4429430920151178e+01 0 1 0
41995 1 2 2.0499999999999999e-01 1.0747444309469026e+01 5.8940001099403702e+01 1.5295087720297369e+01 0 1 0
42000 1 5 4.1799999999999998e-01 1.0545934408839061e+01 6.0307264006392089e+01 1.6585867260784426e+01 0 1 0
42699 1 4 -6.8300000000000005e-01 9.9191998504141896e+00 6.0804366638837323e+01 1.8198291375883503e+01 0 1 0
42165 1 3 5.9999999999999998e-02 6.8379429856418721e+00 6.0695627574360039e+01 1.8304715584634973e+01 0 1 0
41924 1 6 -1.2000000000000000e-01 3.6558350410087979e+00 6.1717104977892234e+01 1.2933183120712332e+01 0 1 0
41922 1 4 -6.8300000000000005e-01 1.3432034246841664e+00 6.2123000436262757e+01 1.3409069663197572e+01 0 1 0
41926 1 3 5.9999999999999998e-02 3.9452072458667584e+00 6.2219286427597943e+01 1.3869897780918032e+01 0 1 0
41923 1 5 4.1799999999999998e-01 1.3574578287740899e+00 6.2409676302964051e+01 1.4367322827073208e+01 0 1 0
42153 1 4 -6.8300000000000005e-01 5.1695974927400155e+00 6.2756425201738914e+01 1.6182392336856164e+01 0 1 0
42650 1 4 -6.8300000000000005e-01 1.6329094138640932e+00 6.2722009151982441e+01 1.6275597736436218e+01 0 1 0
42646 1 2 2.0499999999999999e-01 1.0036880712323215e+00 6.2957902672310148e+01 1.7497232700302185e+01 0 1 0
42651 1 5 4.1799999999999998e-01 2.5076294467025000e+00 6.3084440377647020e+01 1.6423753418066269e+01 0 1 0
42154 1 5 4.1799999999999998e-01 4.8893000503433246e+00 6.3689774782383004e+01 1.6147191598755150e+01 0 1 0
42652 1 6 -1.2000000000000000e-01 1.3652994993016707e+00 6.4369448772999405e+01 1.8050454257777783e+01 0 1 0
41933 1 3 5.9999999999999998e-02 5.5199968966499506e+00 6.3624729089833416e+01 1.2676843773740483e+01 0 1 0
42649 1 3 5.9999999999999998e-02 1.4818695572872660e+00 6.2380372070739270e+01 1.8250026758370073e+01 0 1 0
42653 1 2 2.0499999999999999e-01 2.8338727099626140e+00 6.4748287524906928e+01 1.8130541662348200e+01 0 1 0
42152 1 3 5.9999999999999998e-02 6.6907980791358117e+00 6.2658367529552010e+01 1.7402504078567741e+01 0 1 0
42149 1 2 2.0499999999999999e-01 6.5674492300021861e+00 6.2612632830207389e+01 1.6318991393640022e+01 0 1 0
42151 1 3 5.9999999999999998e-02 8.5161619872494860e+00 6.3602342011203255e+01 1.5768556868045664e+01 0 1 0
42148 1 6 -1.2000000000000000e-01 7.4632583927762912e+00 6.3777249965339806e+01 1.5771133844767942e+01 0 1 0
42150 1 3 5.9999999999999998e-02 7.2859210231309071e+00 6.3850839503868102e+01 1.4697806172876611e+01 0 1 0
42698 1 3 5.9999999999999998e-02 8.8933553407432751e+00 6.2387193163743980e+01 1.7973706352949971e+01 0 1 0
40552 1 6 -1.2000000000000000e-01 4.8995073189306124e+00 4.8861875968351363e+01 2.0588204495952642e+01 0 1 0
40557 1 4 -6.8300000000000005e-01 2.7714862541101595e+00 4.8850522292128254e+01 1.9376546938986220e+01 0 1 0
48936 912 7 -8.4760000000000002e-01 1.6388699897921519e+00 4.8686818104665520e+01 2.4212103629839987e+01 1 0 0
40555 1 3 5.9999999999999998e-02 5.3712454258478530e+00 4.9325578680490004e+01 2.1393869888860227e+01 0 1 0
40538 1 6 -1.2000000000000000e-01 9.4826351736450842e+00 4.8773818411953364e+01 1.9323472221211642e+01 0 1 0
41902 1 5 4.1799999999999998e-01 4.5177530358652040e+00 5.4819495207849144e+01 1.8538273248243854e+01 0 1 0
40571 1 4 -6.8300000000000005e-01 7.6479178051995900e-01 5.4306745754750132e+01 1.9861580033524653e+01 0 1 0
40561 1 3 5.9999999999999998e-02 2.3115875499311063e+00 4.9910703866578004e+01 2.1613902648835651e+01 0 1 0
40553 1 2 2.0499999999999999e-01 3.7517242803135020e+00 4.9675196510546748e+01 2.0005997625476720e+01 0 1 0
40565 1 5 4.1799999999999998e-01 3.8378116697962752e+00 5.2557490502519883e+01 1.9589439867621408e+01 0 1 0
40556 1 3 5.9999999999999998e-02 4.1536854428040799e+00 5.0397630152300707e+01 1.9303324364705958e+01 0 1 0
40569 1 3 5.9999999999999998e-02 1.4023653530350204e+00 5.2763954401760422e+01 2.1938937159103787e+01 0 1 0
40563 1 3 5.9999999999999998e-02 1.9976069635523626e+00 5.1424314207253595e+01 1.9313095900419352e+01 0 1 0
40572 1 5 4.1799999999999998e-01 1.6501480785750473e+00 5.4048485038604660e+01 1.9805211637962454e+01 0 1 0
40560 1 2 2.0499999999999999e-01 2.2784274064060717e+00 5.1702079718513986e+01 2.0365058086049881e+01 0 1 0
40564 1 4 -6.8300000000000005e-01 3.1496929973017975e+00 5.2832562440827111e+01 2.0153107314988628e+01 0 1 0
40559 1 6 -1.2000000000000000e-01 3.0605013721993055e+00 5.0572982494675529e+01 2.1038330260424914e+01 0 1 0
40562 1 3 5.9999999999999998e-02 3.7263703280029681e+00 5.0916044510307898e+01 2.1824958980419126e+01 0 1 0
43945 1 4 -6.8300000000000005e-01 5.2227316864658810e+00 5.2057254708138018e+01 2.3663384346232185e+01 0 1 0
40566 1 6 -1.2000000000000000e-01 1.0115803121074003e+00 5.2269340377059329e+01 2.1037816950709882e+01 0 1 0
42038 1 3 5.9999999999999998e-02 2.5178104996340420e+00 5.4323239244807660e+01 2.3468794915497611e+01 0 1 0
42032 1 3 5.9999999999999998e-02 5.3129730714931869e+00 5.4406532876004768e+01 2.2726257528621247e+01 0 1 0
42045 1 3 5.9999999999999998e-02 3.6071638373335935e-01 5.5100974144339823e+01 2.2516888865581478e+01 0 1 0
40568 1 3 5.9999999999999998e-02 3.8041790608682369e-01 5.1507250801970756e+01 2.1545724768069466e+01 0 1 0
43946 1 5 4.1799999999999998e-01 4.7554632729932500e+00 5.2593411005672849e+01 2.4306309585410524e+01 0 1 0
42036 1 6 -1.2000000000000000e-01 2.6415880105558833e+00 5.5147646092200340e+01 2.4135606661075890e+01 0 1 0
42030 1 2 2.0499999999999999e-01 4.1352445852337221e+00 5.5353995451638781e+01 2.4292485049542027e+01 0 1 0
40567 1 2 2.0499999999999999e-01 6.5804681765935097e-02 5.3114672811379108e+01 2.0157501382119275e+01 0 1 0
42029 1 6 -1.2000000000000000e-01 4.8462909885654204e+00 5.5359731925789490e+01 2.2904638703864144e+01 0 1 0
43943 1 3 5.9999999999999998e-02 4.8228710364889649e+00 4.9442893847307523e+01 2.4414435880266200e+01 0 1 0
43953 1 5 4.1799999999999998e-01 6.0652725301968671e+00 5.2056904006059170e+01 2.2181518522045252e+01 0 1 0
41901 1 4 -6.8300000000000005e-01 3.8652979597822137e+00 5.5496570471324738e+01 1.8479656502221221e+01 0 1 0
40544 1 5 4.1799999999999998e-01 8.7569168471447014e+00 5.1192474324256267e+01 1.8611317808752272e+01 0 1 0
40539 1 2 2.0499999999999999e-01 8.3043302988828618e+00 4.9352844587707267e+01 1.8495010004221982e+01 0 1 0
40541 1 3 5.9999999999999998e-02 1.0000574017864801e+01 4.9632034603732031e+01 1.9838899970920426e+01 0 1 0
40545 1 6 -1.2000000000000000e-01 7.0766563314322353e+00 4.9689985331291389e+01 1.9383147225304075e+01 0 1 0
40547 1 3 5.9999999999999998e-02 7.3833852636611379e+00 5.0341955095738790e+01 2.0279434752716515e+01 0 1 0
42025 1 3 5.9999999999999998e-02 7.3000721697486650e+00 5.5064409108524657e+01 2.1817505565847501e+01 0 1 0
50620 1473 8 4.2380000000000001e-01 8.8078354430037944e+00 5.3142638111169617e+01 1.9193609454860333e+01 1 0 0
43950 1 3 5.9999999999999998e-02 7.1393562545472253e+00 5.0025890351846321e+01 2.3033213879065592e+01 0 1 0
40548 1 3 5.9999999999999998e-02 6.4722274998716474e+00 5.0455707234441036e+01 1.8812402491624180e+01 0 1 0
43952 1 4 -6.8300000000000005e-01 6.9139418719472054e+00 5.2280176523304839e+01 2.1718487519794174e+01 0 1 0
50619 1473 7 -8.4760000000000002e-01 7.8309653678834934e+00 5.3356044082114551e+01 1.9207179889887762e+01 1 0 0
43947 1 6 -1.2000000000000000e-01 7.3674386368818103e+00 5.0960004880283748e+01 2.3601296628576659e+01 0 1 0
50621 1473 8 4.2380000000000001e-01 7.4052871051557476e+00 5.2918980873024232e+01 1.9999502375788484e+01 1 0 0
43948 1 2 2.0499999999999999e-01 7.8691207180614571e+00 5.2123816994429966e+01 2.2726114565954358e+01 0 1 0
43957 1 3 5.9999999999999998e-02 9.4281255836916582e+00 5.1219464162436928e+01 2.1501815324432453e+01 0 1 0
43958 1 3 5.9999999999999998e-02 9.3419437203501801e+00 5.3826085182015504e+01 2.1170893792254073e+01 0 1 0
43955 1 2 2.0499999999999999e-01 9.9855564418215099e+00 5.3331269165859240e+01 2.1931267346918471e+01 0 1 0
43954 1 6 -1.2000000000000000e-01 9.3035266253557705e+00 5.1972206798311845e+01 2.2263655027922685e+01 0 1 0
43956 1 3 5.9999999999999998e-02 9.7760436212782480e+00 5.1656018746082566e+01 2.3204642608926264e+01 0 1 0
43951 1 3 5.9999999999999998e-02 7.8276465007128815e+00 5.3086897155354023e+01 2.3331654721324018e+01 0 1 0
43960 1 5 4.1799999999999998e-01 9.7370694194762937e+00 5.5185249777993249e+01 2.2745883360536009e+01 0 1 0
43959 1 4 -6.8300000000000005e-01 1.0059976994467659e+01 5.4274949029915447e+01 2.3023340489405026e+01 0 1 0
43966 1 4 -6.8300000000000005e-01 1.0470692438344917e+01 5.2697508153173224e+01 1.9012008914566348e+01 0 1 0
43949 1 3 5.9999999999999998e-02 8.0241640989330278e+00 5.0578162055051578e+01 2.4299739456676086e+01 0 1 0
42031 1 3 5.9999999999999998e-02 4.1542954019462304e+00 5.5582365153805419e+01 2.2147215535468781e+01 0 1 0
42047 1 3 5.9999999999999998e-02 2.8482918573867255e-01 5.8134562462823993e+01 2.2501414843245421e+01 0 1 0
42168 1 5 4.1799999999999998e-01 4.7972952518979977e+00 5.7443117052890621e+01 1.8754313474961187e+01 0 1 0
42049 1 5 4.1799999999999998e-01 5.1865164639476313e-01 5.6108120893254501e+01 2.0594576735257153e+01 0 1 0
42171 1 3 5.9999999999999998e-02 4.3096374275500384e+00 6.0722417654157205e+01 1.8483617529420130e+01 0 1 0
42048 1 4 -6.8300000000000005e-01 5.0247189939697112e-01 5.6992573919549656e+01 2.0923840769796044e+01 0 1 0
42169 1 6 -1.2000000000000000e-01 4.3503653968206315e+00 5.9690421376949594e+01 1.8827393343893505e+01 0 1 0
42170 1 2 2.0499999999999999e-01 3.7065924482146877e+00 5.9611456312872228e+01 2.0247376968576024e+01 0 1 0
42179 1 3 5.9999999999999998e-02 1.6285773886370358e+00 5.9452848560825316e+01 2.0764258442726259e+01 0 1 0
42174 1 4 -6.8300000000000005e-01 3.5699867635027580e+00 5.8238688403298930e+01 2.0630434943489547e+01 0 1 0
42176 1 6 -1.2000000000000000e-01 2.2642847827751877e+00 6.0277247487717467e+01 2.0509713843627608e+01 0 1 0
42175 1 5 4.1799999999999998e-01 2.6923025146082602e+00 5.7938348896165579e+01 2.0319710726301174e+01 0 1 0
42173 1 3 5.9999999999999998e-02 4.4002617118853271e+00 6.0059127079564249e+01 2.0929366737161075e+01 0 1 0
42028 1 5 4.1799999999999998e-01 5.0300454220636759e+00 5.7743445898289579e+01 2.1708981699773883e+01 0 1 0
42163 1 2 2.0499999999999999e-01 5.7019042593400524e+00 5.9085529317654988e+01 1.8842701449218229e+01 0 1 0
42027 1 4 -6.8300000000000005e-01 5.4796792935131426e+00 5.7756480140179555e+01 2.2571043957138489e+01 0 1 0
42023 1 2 2.0499999999999999e-01 5.9713053783665604e+00 5.6438909123184928e+01 2.2674382416074945e+01 0 1 0
42040 1 3 5.9999999999999998e-02 2.4369538381042264e+00 5.6831710584016186e+01 2.2770397451280580e+01 0 1 0
42178 1 3 5.9999999999999998e-02 1.9834823556608623e+00 6.0691333761267018e+01 1.9523270135819612e+01 0 1 0
42037 1 2 2.0499999999999999e-01 1.8605654767776749e+00 5.6344489597466008e+01 2.3636624626913790e+01 0 1 0
51009 1603 7 -8.4760000000000002e-01 5.3164270570823717e+00 5.9954642959958178e+01 2.4133067523741875e+01 0 0 0
51011 1603 8 4.2380000000000001e-01 5.3111531337246349e+00 5.9037844049567674e+01 2.3733751482131712e+01 0 0 0
42043 1 6 -1.2000000000000000e-01 4.2231341745200945e-01 5.6061464193641896e+01 2.3008461094799546e+01 0 1 0
42686 1 5 4.1799999999999998e-01 5.8775099574969758e+00 6.1484525339989396e+01 2.2985360967722755e+01 0 1 0
42177 1 2 2.0499999999999999e-01 2.2706461231090147e+00 6.1344900319043880e+01 2.1586536236780688e+01 0 1 0
42186 1 3 5.9999999999999998e-02 2.0867038483996189e-01 6.1302716949046712e+01 2.2055598733605496e+01 0 1 0
42180 1 3 5.9999999999999998e-02 2.6605474195051451e+00 6.0812494181508306e+01 2.2467528669805777e+01 0 1 0
48621 807 7 -8.4760000000000002e-01 8.3262216269029665e-01 5.9684982968285446e+01 2.4418355225137816e+01 0 0 0
42166 1 3 5.9999999999999998e-02 6.0541592595512883e+00 5.8972581129142476e+01 1.9862661837750263e+01 0 1 0
42024 1 3 5.9999999999999998e-02 6.2007041637417615e+00 5.6042631536461215e+01 2.0685615320026180e+01 0 1 0
42018 1 3 5.9999999999999998e-02 8.8401074220107532e+00 5.5571275458932810e+01 1.9742801007709328e+01 0 1 0
42026 1 3 5.9999999999999998e-02 6.5245306579657356e+00 5.6417276455673843e+01 2.3622210549366308e+01 0 1 0
42022 1 6 -1.2000000000000000e-01 6.8859291980577320e+00 5.6038097451429998e+01 2.1564457803842888e+01 0 1 0
42700 1 5 4.1799999999999998e-01 1.0144668593261260e+01 6.0396651726004620e+01 1.9026720347230192e+01 0 1 0
42020 1 4 -6.8300000000000005e-01 9.0300850007246005e+00 5.6874912751200164e+01 2.2196054980382929e+01 0 1 0
42021 1 5 4.1799999999999998e-01 8.8518454027335025e+00 5.7576062103006741e+01 2.2831646565249741e+01 0 1 0
42019 1 3 5.9999999999999998e-02 7.7328230595666136e+00 5.8069746015477278e+01 2.1161216184612627e+01 0 1 0
42015 1 6 -1.2000000000000000e-01 8.6572158040846254e+00 5.6628571409926437e+01 1.9840331870852992e+01 0 1 0
42017 1 3 5.9999999999999998e-02 7.9142013595137310e+00 5.6961688900956098e+01 1.9135852162258768e+01 0 1 0
42016 1 2 2.0499999999999999e-01 8.0240969352775693e+00 5.7039809283613245e+01 2.1195029759921972e+01 0 1 0
42009 1 2 2.0499999999999999e-01 9.9250380851917281e+00 5.7400932954751468e+01 1.9421922310066464e+01 0 1 0
42692 1 4 -6.8300000000000005e-01 9.3665408939170867e+00 6.0310003461346049e+01 2.1090892431309001e+01 0 1 0
42693 1 5 4.1799999999999998e-01 9.1562511489162546e+00 5.9869569194346745e+01 2.1933230751689052e+01 0 1 0
42012 1 3 5.9999999999999998e-02 9.8082009341755771e+00 5.8492548334134241e+01 1.9552732331462497e+01 0 1 0
42014 1 5 4.1799999999999998e-01 1.0313238305738263e+01 5.7041836724587277e+01 2.1228955771877427e+01 0 1 0
51279 1693 7 -8.4760000000000002e-01 8.6149554560290564e+00 5.9304185285273888e+01 2.3648637367057081e+01 0 0 0
51281 1693 8 4.2380000000000001e-01 7.7179259807002500e+00 5.9387979033652833e+01 2.4082592298855761e+01 0 0 0
42691 1 3 5.9999999999999998e-02 7.8070642836286597e+00 6.1216055236428495e+01 2.0346027604877733e+01 0 1 0
42688 1 2 2.0499999999999999e-01 8.6918828761476981e+00 6.1530484492961278e+01 2.0890116568980847e+01 0 1 0
42690 1 3 5.9999999999999998e-02 8.1736618312505787e+00 6.1538509650907606e+01 2.3083268559803930e+01 0 1 0
51280 1693 8 4.2380000000000001e-01 9.3166968829528845e+00 5.9193730176339201e+01 2.4352455305867615e+01 0 0 0
42656 1 3 5.9999999999999998e-02 3.3297128127261759e+00 6.3790578835995348e+01 1.8525700227253921e+01 0 1 0
42185 1 3 5.9999999999999998e-02 6.7154996685119395e-01 6.2418407327372684e+01 2.0816492449256359e+01 0 1 0
42183 1 6 -1.2000000000000000e-01 8.9826133296065258e-01 6.2010908778087796e+01 2.1752134725839344e+01 0 1 0
42181 1 4 -6.8300000000000005e-01 3.1322286036105682e+00 6.2389836649226488e+01 2.1039475068174855e+01 0 1 0
42182 1 5 4.1799999999999998e-01 4.0768014405420621e+00 6.2150134698123750e+01 2.1244117592234659e+01 0 1 0
42184 1 2 2.0499999999999999e-01 8.8381964044579719e-01 6.3227640218212329e+01 2.2617658458775043e+01 0 1 0
42187 1 3 5.9999999999999998e-02 1.7740565749944488e+00 6.3751666431841493e+01 2.2562213151362762e+01 0 1 0
42677 1 3 5.9999999999999998e-02 4.5720733956045221e+00 6.4235455706767169e+01 2.2993370122072232e+01 0 1 0
42685 1 4 -6.8300000000000005e-01 5.8881298977772873e+00 6.1966686483598373e+01 2.2146645771414505e+01 0 1 0
42188 1 4 -6.8300000000000005e-01 9.2230910484925355e-01 6.2829510843579470e+01 2.3984036772299127e+01 0 1 0
42655 1 3 5.9999999999999998e-02 9.0130489710018225e-01 6.4343743190573420e+01 1.9045038323431736e+01 0 1 0
42683 1 3 5.9999999999999998e-02 6.5812526746923590e+00 6.3119257868557320e+01 2.4364705211924715e+01 0 1 0
42680 1 6 -1.2000000000000000e-01 6.6892504837826197e+00 6.3805419296051028e+01 2.3509726316816739e+01 0 1 0
42684 1 3 5.9999999999999998e-02 6.9504242659400015e+00 6.3516528072839769e+01 2.1425270500671857e+01 0 1 0
42681 1 2 2.0499999999999999e-01 6.9537259727283640e+00 6.2911079847431473e+01 2.2267122636154397e+01 0 1 0
42695 1 2 2.0499999999999999e-01 9.7976729559404401e+00 6.2145524684581972e+01 1.8502930258414036e+01 0 1 0
42694 1 6 -1.2000000000000000e-01 9.6446128086232470e+00 6.2430652386776195e+01 2.0029577642823742e+01 0 1 0
42687 1 6 -1.2000000000000000e-01 8.3314643255130498e+00 6.2228941759254170e+01 2.2244149765777763e+01 0 1 0
42689 1 3 5.9999999999999998e-02 9.0685584642349415e+00 6.2976810561812044e+01 2.2498061508109064e+01 0 1 0
42696 1 3 5.9999999999999998e-02 9.3790167041914465e+00 6.3501978289265004e+01 2.0152521746964485e+01 0 1 0
42682 1 3 5.9999999999999998e-02 7.4942498865431606e+00 6.4464593017831177e+01 2.3810442433331737e+01 0 1 0
42697 1 3 5.9999999999999998e-02 1.0598907696342826e+01 6.2522474297088372e+01 2.0563221951605829e+01 0 1 0
36734 1 3 5.9999999999999998e-02 1.0767582876541582e+01 6.4481820467626846e+01 2.3074425020273139e+01 0 1 0
46753 184 8 4.2380000000000001e-01 4.3388667697030741e+00 4.9122904877364675e+01 2.9828380034112328e+01 0 0 0
43937 1 3 5.9999999999999998e-02 4.4876409491468454e+00 4.9116620261448276e+01 2.6716819666344097e+01 0 1 0
52080 1960 7 -8.4760000000000002e-01 1.0127240298032238e+01 4.8807177450030160e+01 3.0550947693699399e+01 -1 0 0
48938 912 8 4.2380000000000001e-01 1.2542885385774467e+00 4.9479047881074713e+01 2.4685885985389206e+01 1 0 0
43941 1 2 2.0499999999999999e-01 6.0762579195605939e+00 5.1264686996600872e+01 2.4497974905718337e+01 0 1 0
46752 184 7 -8.4760000000000002e-01 4.2155608686625206e+00 5.0114090986955610e+01 2.9876813083043679e+01 0 0 0
43924 1 4 -6.8300000000000005e-01 5.1770450502763166e-01 5.1057312679228147e+01 2.4739338376693507e+01 0 1 0
43928 1 3 5.9999999999999998e-02 5.5210465235168793e-01 5.2402191354071746e+01 2.7863115307050901e+01 0 1 0
43935 1 3 5.9999999999999998e-02 2.7741021104649493e+00 5.0690737020835677e+01 2.5435018579830004e+01 0 1 0
43940 1 6 -1.2000000000000000e-01 5.5270450606999928e+00 4.9960373035094960e+01 2.5107380946205957e+01 0 1 0
43926 1 6 -1.2000000000000000e-01 1.0938624886430031e+00 5.2048052397825145e+01 2.6992800852854426e+01 0 1 0
43930 1 3 5.9999999999999998e-02 1.8515431007691905e+00 5.0156969748254468e+01 2.7555941780616042e+01 0 1 0
43939 1 5 4.1799999999999998e-01 5.0777592773177069e+00 5.0813209207116238e+01 2.8247546212435918e+01 0 1 0
42034 1 4 -6.8300000000000005e-01 4.6991929830793326e+00 5.4348471598328594e+01 2.5125535103789815e+01 0 1 0
43929 1 3 5.9999999999999998e-02 1.4438013214101137e+00 5.2946584832088625e+01 2.6475407035352994e+01 0 1 0
43938 1 4 -6.8300000000000005e-01 5.5418419957197447e+00 5.0833982749536816e+01 2.7449011860689438e+01 0 1 0
43934 1 2 2.0499999999999999e-01 4.6812467374269477e+00 5.0168382507951193e+01 2.6456805367567334e+01 0 1 0
43932 1 5 4.1799999999999998e-01 3.4444148362218994e+00 5.1002158211338873e+01 2.8881941045260994e+01 0 1 0
43931 1 4 -6.8300000000000005e-01 2.9137806573385880e+00 5.1767153483666711e+01 2.8485499109451261e+01 0 1 0
43936 1 3 5.9999999999999998e-02 3.6851088143587325e+00 5.2047570789417350e+01 2.5932539073121152e+01 0 1 0
43927 1 2 2.0499999999999999e-01 2.2899240026337924e+00 5.1133889652569358e+01 2.7354606457862502e+01 0 1 0
43933 1 6 -1.2000000000000000e-01 3.3920681304147222e+00 5.1072785937208558e+01 2.6248755249456170e+01 0 1 0
42035 1 5 4.1799999999999998e-01 5.5970134880729860e+00 5.4629786140796227e+01 2.5338051564336471e+01 0 1 0
52113 1971 7 -8.4760000000000002e-01 3.1214132523812670e+00 5.4642804199468983e+01 2.8653677388977993e+01 1 0 0
52115 1971 8 4.2380000000000001e-01 4.0304183473675161e+00 5.4999057199717221e+01 2.8437358634943223e+01 1 0 0
52114 1971 8 4.2380000000000001e-01 3.0124795973102780e+00 5.3736797540846794e+01 2.8244671455527033e+01 1 0 0
42039 1 3 5.9999999999999998e-02 2.2516521932037121e+00 5.4719052547894456e+01 2.4989040128332725e+01 0 1 0
47609 469 8 4.2380000000000001e-01 2.4375687418782692e+00 5.2409215616932663e+01 3.0341653251376886e+01 -1 -1 0
52081 1960 8 4.2380000000000001e-01 9.7126324159093169e+00 4.9559725377004078e+01 3.0039310818744990e+01 -1 0 0
50109 1303 7 -8.4760000000000002e-01 7.9475551569917160e+00 4.9625358908779646e+01 2.8412954009947363e+01 1 0 0
51346 1715 8 4.2380000000000001e-01 1.0580421757959497e+01 5.4183557509951726e+01 2.6216344711191049e+01 0 0 0
50720 1506 8 4.2380000000000001e-01 6.4259830180802160e+00 5.2056554299916606e+01 2.9074467176020747e+01 0 0 0
50110 1303 8 4.2380000000000001e-01 7.0979366093579843e+00 5.0069572117783366e+01 2.8128660222690829e+01 1 0 0
50111 1303 8 4.2380000000000001e-01 8.7004832170112536e+00 4.9947999206232275e+01 2.7839366529975216e+01 1 0 0
51347 1715 8 4.2380000000000001e-01 9.8740535199085500e+00 5.3892772678335561e+01 2.4773044509760464e+01 0 0 0
43942 1 3 5.9999999999999998e-02 6.4584231290133403e+00 4.9345693915436605e+01 2.5299958930357665e+01 0 1 0
43944 1 3 5.9999999999999998e-02 6.3943344061367959e+00 5.1997330600760471e+01 2.5283349625432621e+01 0 1 0
48596 798 8 4.2380000000000001e-01 1.0498341082346034e+01 5.1038384183977676e+01 2.8352688319537712e+01 1 0 0
47734 511 8 4.2380000000000001e-01 9.7134134839431532e+00 5.1798435905376714e+01 3.0547833399158950e+01 0 0 0
46730 176 8 4.2380000000000001e-01 9.8089869012354942e+00 4.9783696696789086e+01 2.6373210645780759e+01 0 0 0
50718 1506 7 -8.4760000000000002e-01 6.5431027675081470e+00 5.2620798401913895e+01 2.9891725873152311e+01 0 0 0
49451 1083 8 4.2380000000000001e-01 8.0186970891433553e+00 5.4189540390283838e+01 2.5682617828503219e+01 0 0 0
46729 176 8 4.2380000000000001e-01 1.0095872216707203e+01 5.1387429322801985e+01 2.6262010847554325e+01 0 0 0
46728 176 7 -8.4760000000000002e-01 9.7318674781090326e+00 5.0661637268944752e+01 2.6845729258584274e+01 0 0 0
51345 1715 7 -8.4760000000000002e-01 9.9126692756794554e+00 5.3617019485404697e+01 2.5733497423714702e+01 0 0 0
49449 1083 7 -8.4760000000000002e-01 7.3731985086056246e+00 5.4921265307903383e+01 2.5463732585373098e+01 0 0 0
50719 1506 8 4.2380000000000001e-01 7.4387926144611205e+00 5.2438278087058613e+01 3.0297222668921162e+01 0 0 0
50653 1484 8 4.2380000000000001e-01 1.8527185602202225e+00 5.5678480868212930e+01 2.8059540343520620e+01 0 0 0
47570 456 8 4.2380000000000001e-01 4.9226399393940996e+00 5.5694781706714323e+01 2.7020789986021999e+01 0 0 0
48622 807 8 4.2380000000000001e-01 1.5163351368146512e+00 6.0300277676058492e+01 2.4810719495921262e+01 0 0 0
46435 78 8 4.2380000000000001e-01 5.3604616049913711e-01 6.0206244678902543e+01 2.9963866044568984e+01 0 0 0
47568 456 7 -8.4760000000000002e-01 5.3553321716775715e+00 5.6119077499780282e+01 2.7816246515412061e+01 0 0 0
50652 1484 7 -8.4760000000000002e-01 1.0002277631526322e+00 5.5810900171173344e+01 2.7553847580636635e+01 0 0 0
47956 585 8 4.2380000000000001e-01 3.9929049642737988e+00 6.0664051088486588e+01 2.5331995142515005e+01 0 0 0
50654 1484 8 4.2380000000000001e-01 1.2026551891654045e+00 5.6201142328160003e+01 2.6655663719964664e+01 0 0 0
42042 1 5 4.1799999999999998e-01 1.3124460392035531e+00 5.7988304694205105e+01 2.4588647144309057e+01 0 1 0
42033 1 3 5.9999999999999998e-02 4.2341820577503029e+00 5.6293454990750121e+01 2.4831199427788800e+01 0 1 0
50183 1327 8 4.2380000000000001e-01 1.5264636938197464e+00 5.8183630066115761e+01 2.6789960634547349e+01 0 1 0
47955 585 7 -8.4760000000000002e-01 3.1222560930199283e+00 6.0893719081395147e+01 2.5766993659008467e+01 0 0 0
50181 1327 7 -8.4760000000000002e-01 2.0733293795420069e+00 5.8850581780160383e+01 2.7296037039699705e+01 0 1 0
50182 1327 8 4.2380000000000001e-01 2.4556078845093694e+00 5.9520124040036890e+01 2.6659188298792607e+01 0 1 0
47102 300 8 4.2380000000000001e-01 4.5478682877106857e+00 5.7502786321629813e+01 2.8826405733327409e+01 0 0 0
47101 300 8 4.2380000000000001e-01 3.3508901238745339e+00 5.8467379486722393e+01 2.8275561113169758e+01 0 0 0
42041 1 4 -6.8300000000000005e-01 1.8444553883804318e+00 5.7186198003114939e+01 2.4825236645597382e+01 0 1 0
47100 300 7 -8.4760000000000002e-01 4.1789747820428040e+00 5.8432217694832637e+01 2.8835060425610667e+01 0 0 0
47626 475 8 4.2380000000000001e-01 4.7687012842047478e+00 5.9929943369659142e+01 2.9050846923441853e+01 0 0 0
47625 475 7 -8.4760000000000002e-01 5.1798461489926453e+00 6.0840617497174598e+01 2.9091251813117385e+01 0 0 0
46436 78 8 4.2380000000000001e-01 1.2650740279419499e+00 6.0083508060783743e+01 2.8507816058599062e+01 0 0 0
46434 78 7 -8.4760000000000002e-01 7.7677178476476227e-01 6.0698248625610667e+01 2.9127215369649424e+01 0 0 0
47627 475 8 4.2380000000000001e-01 4.4574584049895227e+00 6.1531651767118639e+01 2.9116303698045463e+01 0 0 0
48526 775 8 4.2380000000000001e-01 3.2672367729498926e+00 5.8414857247676821e+01 3.0476526062604496e+01 0 0 0
51010 1603 8 4.2380000000000001e-01 5.7356234837877116e+00 5.9920633051499344e+01 2.5040325936492302e+01 0 0 0
51929 1909 8 4.2380000000000001e-01 6.5505388960403437e+00 6.0943078188691814e+01 2.7531635710613241e+01 1 0 0
47569 456 8 4.2380000000000001e-01 6.2357785062809743e+00 5.6509949130518272e+01 2.7547853404717724e+01 0 0 0
49522 1107 8 4.2380000000000001e-01 1.0250749704972387e+01 5.5988858926958493e+01 3.0154280502991288e+01 0 0 0
51700 1833 8 4.2380000000000001e-01 9.5482932814784842e+00 5.9274304523951251e+01 2.8699181359090623e+01 0 0 0
50659 1486 8 4.2380000000000001e-01 6.5046900969130537e+00 6.1392964268158643e+01 3.0028352669562800e+01 0 0 0
49450 1083 8 4.2380000000000001e-01 7.6979322262699901e+00 5.5781104525798909e+01 2.5857718434240237e+01 0 0 0
50624 1474 8 4.2380000000000001e-01 7.0016363331587455e+00 5.8593346161669977e+01 2.6541476467003879e+01 0 0 0
50622 1474 7 -8.4760000000000002e-01 7.4308701609809491e+00 5.7707903232852750e+01 2.6719659398239681e+01 0 0 0
50623 1474 8 4.2380000000000001e-01 8.3294571187493069e+00 5.7850575624362584e+01 2.7134612528305293e+01 0 0 0
51927 1909 7 -8.4760000000000002e-01 6.9233311841942156e+00 6.0631802654139790e+01 2.6657487908748671e+01 1 0 0
51699 1833 7 -8.4760000000000002e-01 9.6393763525060780e+00 5.8425856799263109e+01 2.8177798250840677e+01 0 0 0
51599 1799 8 4.2380000000000001e-01 8.8411842715122528e+00 6.1144493445100245e+01 3.0099905467495994e+01 0 0 0
42889 1 5 4.1799999999999998e-01 1.0732072691458542e+01 5.9160265090713509e+01 2.6545763375464269e+01 0 1 0
42888 1 4 -6.8300000000000005e-01 1.0688532791483937e+01 5.9334520905219314e+01 2.5630723974136504e+01 0 1 0
51597 1799 7 -8.4760000000000002e-01 9.5548682842231738e+00 6.0744071819108470e+01 2.9525172784496604e+01 0 0 0
51928 1909 8 4.2380000000000001e-01 7.8314481360755499e+00 6.1028111481234660e+01 2.6522345001782774e+01 1 0 0
51701 1833 8 4.2380000000000001e-01 1.0336635580322531e+01 5.7847568539466181e+01 2.8601369048567467e+01 0 0 0
51332 1710 8 4.2380000000000001e-01 1.0106158017692607e+01 6.1556639742039657e+01 2.6246041286566253e+01 0 0 0
51598 1799 8 4.2380000000000001e-01 1.0450280326390352e+01 6.0921400962041275e+01 2.9933574141394988e+01 0 0 0
50104 1301 8 4.2380000000000001e-01 6.8473276519787758e+00 5.7350198401118710e+01 2.9776618482191473e+01 0 0 0
42189 1 5 4.1799999999999998e-01 1.3300593098528954e+00 6.3527770960286944e+01 2.4488910244718717e+01 0 1 0
47957 585 8 4.2380000000000001e-01 3.0314900252698576e+00 6.1887799426881401e+01 2.5826715267440395e+01 0 0 0
50345 1381 8 4.2380000000000001e-01 2.7448801053411613e+00 6.2656671373563235e+01 2.9063981485979280e+01 1 0 0
49971 1257 7 -8.4760000000000002e-01 3.4660228822962260e+00 6.3752892540489839e+01 2.6113196443852878e+01 0 0 0
49973 1257 8 4.2380000000000001e-01 3.6741943759386211e+00 6.3758307995636585e+01 2.7091274055753317e+01 0 0 0
50343 1381 7 -8.4760000000000002e-01 3.6531228411341043e+00 6.2981448488901677e+01 2.9327828654938052e+01 1 0 0
50344 1381 8 4.2380000000000001e-01 3.5619785492677267e+00 6.3719305472352069e+01 2.9996604535273423e+01 1 0 0
49972 1257 8 4.2380000000000001e-01 2.7577127850002374e+00 6.4431673742860440e+01 2.5919409448645791e+01 0 0 0
48041 613 8 4.2380000000000001e-01 1.0098384891689227e+00 6.4518314066170490e+01 2.8860614021339931e+01 0 0 0
51331 1710 8 4.2380000000000001e-01 9.5957509808609203e+00 6.1685574535810396e+01 2.7791838002101187e+01 0 0 0
50658 1486 7 -8.4760000000000002e-01 7.2095347983776001e+00 6.1924703448177148e+01 3.0497873072886989e+01 0 0 0
51330 1710 7 -8.4760000000000002e-01 9.4445528890267987e+00 6.1996334275677320e+01 2.6853451899441371e+01 0 0 0
51826 1875 8 4.2380000000000001e-01 7.2557763051178554e+00 6.3858305547990504e+01 3.0339138778883179e+01 0 0 0
52030 1943 8 4.2380000000000001e-01 9.2680066108610291e+00 6.3635322979943531e+01 2.6689503668201858e+01 -1 0 0
52029 1943 7 -8.4760000000000002e-01 8.9338072233914598e+00 6.4542852944753008e+01 2.6435141471509798e+01 -1 0 0
52031 1943 8 4.2380000000000001e-01 7.9338159207718180e+00 6.4540853828758813e+01 2.6431481315582385e+01 -1 0 0
46328 42 8 4.2380000000000001e-01 1.7543820000820713e+00 4.8631812607783168e+01 3.3212764671620178e+01 1 0 0
47838 546 7 -8.4760000000000002e-01 7.1629616380349752e+00 4.8931216018116800e+01 3.3389602442711670e+01 0 0 0
47840 546 8 4.2380000000000001e-01 6.4848420714527517e+00 4.8671996887424058e+01 3.4077323309577118e+01 0 0 0
47608 469 8 4.2380000000000001e-01 2.8569940265588794e+00 5.3959924440614536e+01 3.0634929689121307e+01 -1 -1 0
50500 1433 8 4.2380000000000001e-01 3.6654499435739163e-01 5.1972184411664550e+01 3.2026404980161821e+01 0 0 0
50215 1338 8 4.2380000000000001e-01 5.9603544246515838e+00 5.4042928759481399e+01 3.0670912979900084e+01 0 0 0
46754 184 8 4.2380000000000001e-01 4.4416333811696118e+00 5.0433525430977667e+01 3.0797059178328450e+01 0 0 0
50499 1433 7 -8.4760000000000002e-01 3.2125003834774357e-01 5.1427378103540647e+01 3.2863742746359662e+01 0 0 0
46326 42 7 -8.4760000000000002e-01 2.1348081113905186e+00 4.9410126842137224e+01 3.3712267400587031e+01 1 0 0
48036 612 7 -8.4760000000000002e-01 5.3118101991478879e+00 5.1108257301711589e+01 3.2301103371340226e+01 0 0 0
46327 42 8 4.2380000000000001e-01 1.6574815550815734e+00 5.0245881644456368e+01 3.3440839099570496e+01 1 0 0
47621 473 8 4.2380000000000001e-01 2.9549021978879932e+00 5.0488055763360812e+01 3.4977155163779834e+01 0 0 0
47620 473 8 4.2380000000000001e-01 3.7352351242604787e+00 5.1168199589977981e+01 3.6240132492358626e+01 0 0 0
47776 525 8 4.2380000000000001e-01 1.4265431931486918e+00 5.3840576694626101e+01 3.1877227534736065e+01 0 0 0
50216 1338 8 4.2380000000000001e-01 5.4106125622624015e+00 5.4302972126376240e+01 3.2186428962761603e+01 0 0 0
48037 612 8 4.2380000000000001e-01 5.1229028619382255e+00 5.1795090337944949e+01 3.3002940150782507e+01 0 0 0
51629 1809 8 4.2380000000000001e-01 3.6390167703761471e+00 5.2879549212275478e+01 3.4158572600917822e+01 1 0 0
47619 473 7 -8.4760000000000002e-01 3.2600474437236682e+00 5.1351198186295434e+01 3.5379488437883360e+01 0 0 0
51627 1809 7 -8.4760000000000002e-01 4.0549583609615043e+00 5.3382675803523810e+01 3.3401039613621691e+01 1 0 0
51628 1809 8 4.2380000000000001e-01 3.5508403598394027e+00 5.3193251608448897e+01 3.2558434410471683e+01 1 0 0
47607 469 7 -8.4760000000000002e-01 2.6707971641626518e+00 5.3071234014491111e+01 3.1053928590688365e+01 -1 -1 0
47775 525 7 -8.4760000000000002e-01 8.6889325795464389e-01 5.4642880044926244e+01 3.2090152770591537e+01 0 0 0
47777 525 8 4.2380000000000001e-01 8.5746079583683843e-01 5.4787805646088856e+01 3.3079529359202674e+01 0 0 0
50214 1338 7 -8.4760000000000002e-01 5.5458011502243671e+00 5.4714445578210409e+01 3.1285088861554346e+01 0 0 0
48038 612 8 4.2380000000000001e-01 5.8345507420882372e+00 5.1526063836450909e+01 3.1558015019590044e+01 0 0 0
47839 546 8 4.2380000000000001e-01 6.7153396927214013e+00 4.9443492331778977e+01 3.2656657202763760e+01 0 0 0
47733 511 7 -8.4760000000000002e-01 9.0584046001510483e+00 5.2451979745735628e+01 3.0927101619264668e+01 0 0 0
46687 162 8 4.2380000000000001e-01 8.6374580736764415e+00 5.4548360218750346e+01 3.0863355286141591e+01 0 0 0
47735 511 8 4.2380000000000001e-01 9.2578111182660798e+00 5.2599666226641197e+01 3.1895825639622288e+01 0 0 0
46686 162 7 -8.4760000000000002e-01 8.8758567401871797e+00 5.5457683979679423e+01 3.1204378469769608e+01 0 0 0
49868 1222 8 4.2380000000000001e-01 9.0483086377672404e+00 4.9668828775730212e+01 3.3536944754378581e+01 0 0 0
49866 1222 7 -8.4760000000000002e-01 9.6244092486300925e+00 5.0262777031683335e+01 3.2975398709578556e+01 0 0 0
49867 1222 8 4.2380000000000001e-01 9.7336802782601524e+00 4.9859151063494920e+01 3.2067023098592969e+01 0 0 0
46237 12 8 4.2380000000000001e-01 9.9048362698254593e+00 5.4665803529691296e+01 3.2392807539098307e+01 0 0 0
46236 12 7 -8.4760000000000002e-01 1.0454962390609170e+01 5.4124453001144310e+01 3.3028655022017567e+01 0 0 0
46238 12 8 4.2380000000000001e-01 1.0510673182087176e+01 5.4597879405423370e+01 3.3907724971113744e+01 0 0 0
46805 201 8 4.2380000000000001e-01 1.3976805317053040e+00 5.7815349775993276e+01 3.1888943588197613e+01 -1 0 0
48525 775 7 -8.4760000000000002e-01 2.8832964346235777e+00 5.8577606095481080e+01 3.1385428113406807e+01 0 0 0
46804 201 8 4.2380000000000001e-01 8.0418327569974946e-01 5.6294043791720362e+01 3.1892891845885114e+01 -1 0 0
46803 201 7 -8.4760000000000002e-01 5.7651110024452601e-01 5.7259617367474064e+01 3.2018721395033332e+01 -1 0 0
48527 775 8 4.2380000000000001e-01 3.6097534732419279e+00 5.8872287929085033e+01 3.2006253883023746e+01 0 0 0
49458 1086 7 -8.4760000000000002e-01 4.6552546408018607e+00 5.9361690870088218e+01 3.3191275450955189e+01 0 0 0
49460 1086 8 4.2380000000000001e-01 4.7155394990425483e+00 5.9913074526837711e+01 3.4023346252092587e+01 0 0 0
49459 1086 8 4.2380000000000001e-01 5.5739017064984591e+00 5.9090959015874773e+01 3.2903539610743856e+01 0 0 0
50294 1364 8 4.2380000000000001e-01 1.4090960020906532e-01 5.9320998611472781e+01 3.2188669279545024e+01 1 0 0
50105 1301 8 4.2380000000000001e-01 5.9908708154831425e+00 5.6485782332988968e+01 3.0865605962613788e+01 0 0 0
50660 1486 8 4.2380000000000001e-01 7.2845836563585324e+00 6.1615078454961690e+01 3.1445765642997387e+01 0 0 0
50103 1301 7 -8.4760000000000002e-01 6.6022927854772302e+00 5.7267468623395750e+01 3.0742596695431232e+01 0 0 0
46688 162 8 4.2380000000000001e-01 8.0409257733033570e+00 5.5988167768310220e+01 3.1350931220223469e+01 0 0 0
51251 1683 8 4.2380000000000001e-01 7.4667225379860103e+00 5.8397872424404355e+01 3.1752025335058168e+01 0 0 0
51249 1683 7 -8.4760000000000002e-01 7.9888941288762618e+00 5.8947038770793846e+01 3.2404522967817599e+01 0 0 0
49759 1186 8 4.2380000000000001e-01 8.3337434731216220e+00 6.0686496144535234e+01 3.3070228896664354e+01 0 0 0
51250 1683 8 4.2380000000000001e-01 8.9316960664055109e+00 5.8615561555386478e+01 3.2439841073781082e+01 0 0 0
49758 1186 7 -8.4760000000000002e-01 8.5713520537915713e+00 6.1657030275924214e+01 3.3030151520270870e+01 0 0 0
48161 653 8 4.2380000000000001e-01 2.6871439507209298e+00 6.4682547933219709e+01 3.2235235979823237e+01 1 0 0
51825 1875 7 -8.4760000000000002e-01 7.3191831894805848e+00 6.4631999365978672e+01 3.0969518458207009e+01 0 0 0
49760 1186 8 4.2380000000000001e-01 9.5507471345922745e+00 6.1767661838079910e+01 3.3199107078814919e+01 0 0 0
49807 1202 8 4.2380000000000001e-01 1.0767666760639868e+01 6.4263752946400629e+01 3.1258447595284967e+01 0 0 0
51827 1875 8 4.2380000000000001e-01 7.1867387680224830e+00 6.4309901369631689e+01 3.1906914789368763e+01 0 0 0
37750 1 4 -6.8300000000000005e-01 2.2311349058164911e+00 6.6382088820684416e+01 3.8905385954733207e+00 0 1 0
37746 1 2 2.0499999999999999e-01 3.0771093366110205e+00 6.6818238685681962e+01 2.8131466468044657e+00 0 1 0
37747 1 3 5.9999999999999998e-02 4.1372946258486252e+00 6.5933477559939959e+01 1.3190867470115517e+00 0 1 0
37751 1 5 4.1799999999999998e-01 2.7308536919373747e+00 6.5911125628179477e+01 4.5564334973217520e+00 0 1 0
37749 1 3 5.9999999999999998e-02 4.0057251840086856e+00 6.7121604898309599e+01 3.2166287371407845e+00 0 1 0
37745 1 6 -1.2000000000000000e-01 3.3835264686627604e+00 6.5563260277490841e+01 1.9222987314314366e+00 0 1 0
37755 1 3 5.9999999999999998e-02 1.4038109987650755e+00 6.7502965507774761e+01 1.6335839370733340e+00 0 1 0
37748 1 3 5.9999999999999998e-02 2.5361782406503357e+00 6.5372155928561853e+01 1.2815977494064852e+00 0 1 0
37743 1 4 -6.8300000000000005e-01 5.1450092860895040e+00 6.4872119626150948e+01 3.3607153347594023e+00 0 1 0
40649 1 5 4.1799999999999998e-01 4.5245184174191166e+00 6.7267563900802671e+01 6.0922061685430942e+00 0 1 0
37700 1 3 5.9999999999999998e-02 6.6135957953777940e+00 6.6476879349910490e+01 5.4719153457677230e+00 0 1 0
37706 1 3 5.9999999999999998e-02 8.9992756466926043e+00 6.6378290644856037e+01 3.8343724919876623e+00 0 1 0
37703 1 6 -1.2000000000000000e-01 8.1039651075675039e+00 6.5872449047420986e+01 4.1873236459308778e+00 0 1 0
37705 1 3 5.9999999999999998e-02 7.4723958802554789e+00 6.5755199357012629e+01 3.3714302229370756e+00 0 1 0
37697 1 2 2.0499999999999999e-01 7.5156745655750212e+00 6.6967777333760552e+01 5.1587806697341598e+00 0 1 0
37752 1 6 -1.2000000000000000e-01 2.3430244540343597e+00 6.7906955806898992e+01 1.9759391314152264e+00 0 1 0
37754 1 3 5.9999999999999998e-02 2.8577083165961970e+00 6.8041608590605463e+01 1.0535821588751473e+00 0 1 0
37695 1 5 4.1799999999999998e-01 4.4850629747378203e+00 6.8968269834933039e+01 4.3891942466628198e+00 0 1 0
37694 1 4 -6.8300000000000005e-01 4.9286930073992474e+00 6.8878944099916609e+01 5.2480830728079395e+00 0 1 0
37753 1 2 2.0499999999999999e-01 1.9512422962249385e+00 6.9244853757471205e+01 2.7431749416477067e+00 0 1 0
37758 1 5 4.1799999999999998e-01 3.0533250665446801e+00 7.0861641694111071e+01 3.0771168582044957e+00 0 1 0
37757 1 4 -6.8300000000000005e-01 3.2142242278535593e+00 6.9897831807303177e+01 3.0870226068702524e+00 0 1 0
37761 1 3 5.9999999999999998e-02 1.7088789063049636e+00 7.0629409431783301e+01 1.0127845831027973e+00 0 1 0
37759 1 6 -1.2000000000000000e-01 1.1462833373602657e+00 7.0222720174109483e+01 1.8715341056547841e+00 0 1 0
37756 1 3 5.9999999999999998e-02 1.3990835736287106e+00 6.8893958462301867e+01 3.6082720417992449e+00 0 1 0
37763 1 3 5.9999999999999998e-02 1.0092597786855686e+00 7.1559772851068516e+01 3.6179903419972907e+00 0 1 0
35720 1 4 -6.8300000000000005e-01 3.2319978499485793e+00 7.3050064481764082e+01 3.0823301402326053e+00 0 1 0
37691 1 3 5.9999999999999998e-02 5.3448030398469459e+00 7.1135311745555924e+01 4.9272812121702128e+00 0 1 0
35725 1 3 5.9999999999999998e-02 5.0840602968102715e+00 7.3362755625737179e+01 1.2434832647749836e+00 0 1 0
37760 1 2 2.0499999999999999e-01 4.3400044487551048e-01 7.1380536260794983e+01 2.6883538388246877e+00 0 1 0
37762 1 3 5.9999999999999998e-02 3.3121363380679852e-01 6.9626582109548380e+01 1.4573615304993726e+00 0 1 0
37768 1 3 5.9999999999999998e-02 1.1371291063051643e+00 7.2926773453932043e+01 1.3936828827736973e+00 0 1 0
38360 1 5 4.1799999999999998e-01 1.0826002139610258e-01 7.0875656929860170e+01 5.3425460003481993e+00 0 1 0
35718 1 3 5.9999999999999998e-02 4.4837795169351953e+00 7.3422564136597074e+01 5.2473093770256458e+00 0 1 0
35721 1 5 4.1799999999999998e-01 2.4776763043858931e+00 7.3611034803062751e+01 3.2403935114605309e+00 0 1 0
35722 1 6 -1.2000000000000000e-01 5.4430630913369900e+00 7.3145738783197089e+01 2.2560571270735328e+00 0 1 0
35724 1 3 5.9999999999999998e-02 5.4381530610612101e+00 7.2045939511013614e+01 2.3297490053715526e+00 0 1 0
35716 1 2 2.0499999999999999e-01 4.3982898403270507e+00 7.3813370377939748e+01 3.1657302026044154e+00 0 1 0
37766 1 6 -1.2000000000000000e-01 2.3611674383896114e-01 7.2665901530946527e+01 1.8591492570789916e+00 0 1 0
37698 1 3 5.9999999999999998e-02 6.8106972820271539e+00 6.8235892808703667e+01 3.4871452900020197e+00 0 1 0
37689 1 6 -1.2000000000000000e-01 6.3284127468276798e+00 7.0703639201080080e+01 4.8370606460326879e+00 0 1 0
37692 1 3 5.9999999999999998e-02 6.4031258263617419e+00 7.0664454866306173e+01 3.7508810706586551e+00 0 1 0
37690 1 2 2.0499999999999999e-01 6.2652818206896264e+00 6.9269163094455934e+01 5.2671341630989605e+00 0 1 0
37696 1 6 -1.2000000000000000e-01 7.1472414892866327e+00 6.8303407468559698e+01 4.4860516685767555e+00 0 1 0
37686 1 3 5.9999999999999998e-02 7.2946158376489247e+00 7.2443902203317705e+01 5.2034229312853721e+00 0 1 0
37699 1 3 5.9999999999999998e-02 8.0474319524107703e+00 6.8829058367170617e+01 4.3045932005830627e+00 0 1 0
35405 1 4 -6.8300000000000005e-01 8.9163439185622853e+00 7.0822743473228186e+01 3.0384875789738808e+00 0 1 0
35406 1 5 4.1799999999999998e-01 8.7661968333889888e+00 7.0538276872695775e+01 3.9694249076522237e+00 0 1 0
35728 1 5 4.1799999999999998e-01 7.9462574214207766e+00 7.2171609775808236e+01 1.5006804279540484e+00 0 1 0
35727 1 4 -6.8300000000000005e-01 7.7173731079775463e+00 7.3056452398999781e+01 1.3589604344941200e+00 0 1 0
37683 1 2 2.0499999999999999e-01 7.3668896337876486e+00 7.1516141296853363e+01 5.6719325195178962e+00 0 1 0
37687 1 4 -6.8300000000000005e-01 8.6974777336138320e+00 7.0916264599926521e+01 5.7389983326808203e+00 0 1 0
35409 1 3 5.9999999999999998e-02 9.7992593761093314e+00 7.3009398183392904e+01 3.3238711286697047e+00 0 1 0
35401 1 2 2.0499999999999999e-01 1.0312684269492685e+01 7.0938806859115601e+01 2.9064218105642561e+00 0 1 0
35402 1 3 5.9999999999999998e-02 1.0411330859912763e+01 6.9429600241320443e+01 4.4784719415861298e+00 0 1 0
35726 1 3 5.9999999999999998e-02 7.4077829658340084e+00 7.3503313656294765e+01 3.2933786117185195e+00 0 1 0
35723 1 2 2.0499999999999999e-01 6.9255936081244442e+00 7.3686330747549363e+01 2.3471740057021875e+00 0 1 0
35407 1 6 -1.2000000000000000e-01 1.0651227782704488e+01 7.2382333899067987e+01 3.3609194329654382e+00 0 1 0
35404 1 3 5.9999999999999998e-02 1.0495427287671445e+01 7.0860352515030073e+01 1.8591003686271472e+00 0 1 0
35397 1 3 5.9999999999999998e-02 1.0726142573221718e+01 6.8345201835619719e+01 2.1253207891726316e+00 0 1 0
37771 1 4 -6.8300000000000005e-01 6.8048782987451462e-01 7.4248678324770182e+01 3.7218966368896620e+00 0 1 0
35717 1 3 5.9999999999999998e-02 5.9684935905025309e+00 7.4260156459658589e+01 4.6262219395736119e+00 0 1 0
35715 1 6 -1.2000000000000000e-01 4.8658970296600534e+00 7.4227554268422551e+01 4.6305795812400801e+00 0 1 0
37785 1 4 -6.8300000000000005e-01 4.8088842218141598e-01 7.8184009398051444e+01 4.2682727470509025e+00 0 1 0
35719 1 3 5.9999999999999998e-02 4.2267615888759096e+00 7.4765226831372772e+01 2.6031130426335665e+00 0 1 0
35712 1 3 5.9999999999999998e-02 3.2041432063076440e+00 7.5677281761093639e+01 4.7387101883034477e+00 0 1 0
35714 1 5 4.1799999999999998e-01 4.4159053548124616e+00 7.7044271408587704e+01 3.7279326215086837e+00 0 1 0
35713 1 4 -6.8300000000000005e-01 4.8995794231569354e+00 7.6638107383659630e+01 4.4071779315211499e+00 0 1 0
37792 1 4 -6.8300000000000005e-01 3.7423458255435986e+00 7.8042509984588165e+01 2.2631989095044833e+00 0 1 0
37788 1 2 2.0499999999999999e-01 2.7714280448441948e+00 7.9036654534531323e+01 2.6975929627514472e+00 0 1 0
37793 1 5 4.1799999999999998e-01 4.6182017731903349e+00 7.8434284350283178e+01 2.3627625406009058e+00 0 1 0
37791 1 3 5.9999999999999998e-02 2.7574700984034961e+00 7.8839253657110575e+01 3.7856081390913254e+00 0 1 0
35709 1 2 2.0499999999999999e-01 4.2638746312640388e+00 7.5561732833273084e+01 5.0221459936256823e+00 0 1 0
37787 1 6 -1.2000000000000000e-01 1.3674684344726387e+00 7.8755263439409291e+01 2.1479761419479435e+00 0 1 0
37784 1 3 5.9999999999999998e-02 1.2932970105393937e+00 7.6833694844071033e+01 2.7770734892354723e+00 0 1 0
37789 1 3 5.9999999999999998e-02 1.6689369761333490e+00 7.8495667308400940e+01 1.0980712576815215e+00 0 1 0
37781 1 2 2.0499999999999999e-01 6.0975950149804969e-01 7.7692896968543124e+01 2.8932375816318867e+00 0 1 0
37790 1 3 5.9999999999999998e-02 7.4961627995712832e-01 7.9651466100348287e+01 2.2193710733347087e+00 0 1 0
37569 1 5 4.1799999999999998e-01 1.4997958102471711e+00 7.9576352353959663e+01 5.3017051251739709e+00 0 1 0
35698 1 3 5.9999999999999998e-02 5.7127840801357674e+00 7.9255335501296528e+01 5.7322024165191081e+00 0 1 0
37772 1 5 4.1799999999999998e-01 1.9340938353081824e-01 7.4967283342531118e+01 4.2475937252429539e+00 0 1 0
37799 1 4 -6.8300000000000005e-01 5.6414144984588832e+00 8.0114365815379728e+01 3.1216400222082892e+00 0 1 0
37775 1 3 5.9999999999999998e-02 1.6641652492695203e-01 7.5390363538009368e+01 1.2217503326562564e+00 0 1 0
35732 1 3 5.9999999999999998e-02 6.3699511633572730e+00 7.5741006891631599e+01 2.7425396981892511e+00 0 1 0
35700 1 5 4.1799999999999998e-01 6.3765872345081442e+00 7.7272390666737209e+01 5.2267150654292456e+00 0 1 0
35731 1 3 5.9999999999999998e-02 6.7539636409310146e+00 7.5547238843976146e+01 1.0581144990124405e+00 0 1 0
35735 1 5 4.1799999999999998e-01 9.0709470183315357e+00 7.4431414998137967e+01 1.0985514404803118e+00 0 1 0
35729 1 6 -1.2000000000000000e-01 7.0581790224329000e+00 7.5259328072188907e+01 2.0710901109559572e+00 0 1 0
35734 1 4 -6.8300000000000005e-01 9.3434182301615873e+00 7.5334614421072502e+01 1.3482483286696099e+00 0 1 0
35733 1 3 5.9999999999999998e-02 8.6829504623261951e+00 7.5718381090349467e+01 3.3215176289083193e+00 0 1 0
35739 1 3 5.9999999999999998e-02 7.6429539067710710e+00 7.7763368923879312e+01 3.1286720455992163e+00 0 1 0
35738 1 3 5.9999999999999998e-02 7.7176165370507350e+00 7.7811564531559242e+01 1.3396256900007590e+00 0 1 0
35730 1 2 2.0499999999999999e-01 8.3821527154170674e+00 7.5909748897400675e+01 2.2765446748266323e+00 0 1 0
35736 1 6 -1.2000000000000000e-01 8.2607923744024134e+00 7.7475094508194246e+01 2.2316751470913792e+00 0 1 0
35737 1 2 2.0499999999999999e-01 9.6371482932988872e+00 7.8213165253756188e+01 2.2130191624618187e+00 0 1 0
35740 1 3 5.9999999999999998e-02 1.0156566663908047e+01 7.7968878881679800e+01 3.1868842540492137e+00 0 1 0
35742 1 5 4.1799999999999998e-01 1.0315173190074653e+01 7.6781595659588547e+01 1.2010144687162339e+00 0 1 0
35743 1 6 -1.2000000000000000e-01 9.4744961096002420e+00 7.9710908217203567e+01 2.1163389052266690e+00 0 1 0
35741 1 4 -6.8300000000000005e-01 1.0389672372777900e+01 7.7754947783341535e+01 1.1322986140341207e+00 0 1 0
35693 1 5 4.1799999999999998e-01 8.7937756060046279e+00 7.8724613608325797e+01 5.9341627843503160e+00 0 1 0
35699 1 4 -6.8300000000000005e-01 7.0213466520780559e+00 7.7812100844841709e+01 5.7747701727603395e+00 0 1 0
35746 1 3 5.9999999999999998e-02 8.7590723800371695e+00 8.0004302338034861e+01 2.8462861149142817e+00 0 1 0
35745 1 3 5.9999999999999998e-02 9.1088680958949038e+00 7.9878115513911013e+01 1.1281011767310520e+00 0 1 0
37568 1 4 -6.8300000000000005e-01 1.7585345710883005e+00 8.0431057097708347e+01 5.5340437153517312e+00 0 1 0
37794 1 6 -1.2000000000000000e-01 3.3070166408992914e+00 8.0471822972882933e+01 2.5021761830671676e+00 0 1 0
37796 1 3 5.9999999999999998e-02 3.4127479827294294e+00 8.0687123728370963e+01 1.4665540286088730e+00 0 1 0
37798 1 3 5.9999999999999998e-02 4.0827732746652057e+00 8.0575959139635358e+01 4.4691704867270428e+00 0 1 0
37795 1 2 2.0499999999999999e-01 4.4715258527204051e+00 8.0795644040492604e+01 3.4577995477314416e+00 0 1 0
37800 1 5 4.1799999999999998e-01 6.3461076941867658e+00 8.0785928862379137e+01 2.9760925238816922e+00 0 1 0
35691 1 3 5.9999999999999998e-02 8.0549124308501252e+00 8.0704631094589018e+01 5.3866109397283761e+00 0 1 0
40645 1 3 5.9999999999999998e-02 1.5424690854003908e+00 6.6054057327817404e+01 6.4761682461125174e+00 0 1 0
40648 1 4 -6.8300000000000005e-01 3.9891990916954323e+00 6.6638631717482170e+01 6.5459481417352920e+00 0 1 0
40643 1 6 -1.2000000000000000e-01 1.7550526855494002e+00 6.6577691985940334e+01 7.3603689666495411e+00 0 1 0
41936 1 4 -6.8300000000000005e-01 4.5017557188122694e+00 6.5421910673279001e+01 1.0763527065995371e+01 0 1 0
40640 1 3 5.9999999999999998e-02 1.9615027619469261e+00 6.6015817380877550e+01 9.3148915117387503e+00 0 1 0
40637 1 2 2.0499999999999999e-01 1.8443338493300228e+00 6.5535071099320106e+01 8.3804773341085070e+00 0 1 0
40642 1 5 4.1799999999999998e-01 3.5869681930507662e+00 6.5113525729765527e+01 7.6533200890655060e+00 0 1 0
41937 1 5 4.1799999999999998e-01 3.7857479219866788e+00 6.5090617480145198e+01 1.0227977891303212e+01 0 1 0
40644 1 2 2.0499999999999999e-01 2.9402891342660307e+00 6.7457298928838171e+01 7.1320476924093725e+00 0 1 0
40646 1 3 5.9999999999999998e-02 8.8939700492186335e-01 6.7222817800495989e+01 7.5771939869407312e+00 0 1 0
40652 1 3 5.9999999999999998e-02 3.2129898721069035e+00 6.7736140208184864e+01 9.2963941090394169e+00 0 1 0
40636 1 6 -1.2000000000000000e-01 5.7106263594724571e-01 6.4767277785221196e+01 8.5099991658693046e+00 0 1 0
41942 1 3 5.9999999999999998e-02 6.3332920027949129e+00 6.6437132658638603e+01 9.1857968337952105e+00 0 1 0
37701 1 4 -6.8300000000000005e-01 8.2696142380420472e+00 6.7329360958845598e+01 6.3721773693616548e+00 0 1 0
41940 1 3 5.9999999999999998e-02 6.9398473973590677e+00 6.5607930154630196e+01 1.1723048788719529e+01 0 1 0
41938 1 6 -1.2000000000000000e-01 6.9409888824757253e+00 6.5132188198811065e+01 1.0707420052318993e+01 0 1 0
41943 1 4 -6.8300000000000005e-01 8.0668294431124945e+00 6.5453247836342314e+01 8.6310750532069545e+00 0 1 0
41939 1 2 2.0499999999999999e-01 7.2725300835551820e+00 6.6169904994266005e+01 9.6028846973240594e+00 0 1 0
37702 1 5 4.1799999999999998e-01 7.9219214509978277e+00 6.6728119097923340e+01 6.9777339008506480e+00 0 1 0
41944 1 5 4.1799999999999998e-01 8.8422396954993445e+00 6.5210528320411385e+01 9.0320663158042578e+00 0 1 0
41948 1 3 5.9999999999999998e-02 8.9053668867128462e+00 6.7081431121288901e+01 1.0474099537536794e+01 0 1 0
41956 1 3 5.9999999999999998e-02 1.0109594708802057e+01 6.7466654711102194e+01 8.1850000720252147e+00 0 1 0
41971 1 4 -6.8300000000000005e-01 1.0666548665450442e+01 6.5321658789195041e+01 9.6765024400748469e+00 0 1 0
41945 1 6 -1.2000000000000000e-01 7.9760912705148552e+00 6.7431334695995261e+01 1.0197091510654396e+01 0 1 0
41947 1 3 5.9999999999999998e-02 7.4343879382857194e+00 6.7723137250025701e+01 1.1100765488607376e+01 0 1 0
40647 1 3 5.9999999999999998e-02 2.6905469476211130e+00 6.8104955462795147e+01 6.3118846983521832e+00 0 1 0
38359 1 4 -6.8300000000000005e-01 6.0696695791609123e-01 7.1094225850508820e+01 6.1526825800660880e+00 0 1 0
40653 1 3 5.9999999999999998e-02 4.4860292014417524e+00 6.8281194031212621e+01 8.2533044502228989e+00 0 1 0
40650 1 6 -1.2000000000000000e-01 3.4434131053028674e+00 6.8224099173141227e+01 8.3700807607437451e+00 0 1 0
40656 1 5 4.1799999999999998e-01 1.2921317832790995e+00 6.9897939040619136e+01 7.6449349352367859e+00 0 1 0
40655 1 4 -6.8300000000000005e-01 1.5950190880668620e+00 6.9840038553448892e+01 8.5420730096814914e+00 0 1 0
40659 1 3 5.9999999999999998e-02 3.0756330085483077e+00 6.9503442399379992e+01 1.0716117310428158e+01 0 1 0
40654 1 3 5.9999999999999998e-02 3.4004554410072023e+00 7.0399703061157453e+01 7.8007949087230362e+00 0 1 0
40651 1 2 2.0499999999999999e-01 2.9935703877173618e+00 6.9694945551292761e+01 8.5122888020036189e+00 0 1 0
40657 1 6 -1.2000000000000000e-01 3.5057186871963117e+00 7.0110436257287944e+01 9.9496712511494056e+00 0 1 0
40661 1 3 5.9999999999999998e-02 3.5502298754938941e+00 7.2186667573570674e+01 9.4790079253652646e+00 0 1 0
40660 1 3 5.9999999999999998e-02 4.5194900080879039e+00 6.9942370630489336e+01 1.0187455023251081e+01 0 1 0
40658 1 2 2.0499999999999999e-01 3.1765159660932532e+00 7.1566701454287013e+01 1.0345529069265945e+01 0 1 0
38354 1 6 -1.2000000000000000e-01 1.0104239654217815e+00 7.3138807569633911e+01 7.4574538673195860e+00 0 1 0
40662 1 4 -6.8300000000000005e-01 1.7436883346366976e+00 7.1687600949129560e+01 1.0559617570428088e+01 0 1 0
40663 1 5 4.1799999999999998e-01 1.3972632948723320e+00 7.1012520358313623e+01 9.9880870355900750e+00 0 1 0
40664 1 6 -1.2000000000000000e-01 3.9464792909548967e+00 7.2029797387465877e+01 1.1593556536921467e+01 0 1 0
38357 1 3 5.9999999999999998e-02 1.1631440114479281e+00 7.2493576466540105e+01 8.2625582174288130e+00 0 1 0
40667 1 3 5.9999999999999998e-02 4.9784575728446567e+00 7.1844248774390906e+01 1.1460212389668078e+01 0 1 0
38356 1 3 5.9999999999999998e-02 1.9804558419314204e+00 7.3203383480523797e+01 6.9962610974680821e+00 0 1 0
40665 1 2 2.0499999999999999e-01 3.6889135811312008e+00 7.3534300657518955e+01 1.1966876359735968e+01 0 1 0
40668 1 3 5.9999999999999998e-02 2.6354221139115270e+00 7.3753619434583229e+01 1.1807395917361610e+01 0 1 0
37685 1 3 5.9999999999999998e-02 5.7612868159756081e+00 7.2294514685809744e+01 6.7575269490166514e+00 0 1 0
38355 1 2 2.0499999999999999e-01 7.3509303013790162e-02 7.2319719344129069e+01 6.4723256021773077e+00 0 1 0
40775 1 5 4.1799999999999998e-01 3.6870008625042755e-01 7.2148823887545603e+01 1.1641815865777552e+01 0 1 0
37678 1 3 5.9999999999999998e-02 5.8743343662428522e+00 7.4026064533168309e+01 8.7458251167465946e+00 0 1 0
38350 1 3 5.9999999999999998e-02 9.4977386093072069e-01 7.4013173529250238e+01 1.0039291251508633e+01 0 1 0
42130 1 3 5.9999999999999998e-02 4.9018399252087805e+00 6.8541689703359339e+01 1.2204538350514422e+01 0 1 0
37237 1 3 5.9999999999999998e-02 1.0633112560348655e+01 7.2958278592928053e+01 1.1436704464085912e+01 0 1 0
37693 1 3 5.9999999999999998e-02 6.4557026202252006e+00 6.9170264188971302e+01 6.3391851135309727e+00 0 1 0
37688 1 5 4.1799999999999998e-01 9.0099557279094036e+00 7.1188132920819001e+01 6.6214802114170936e+00 0 1 0
41958 1 5 4.1799999999999998e-01 9.7976115162427302e+00 6.8763218682270391e+01 6.7923760032486671e+00 0 1 0
37684 1 3 5.9999999999999998e-02 6.5379204692392943e+00 7.1088377090974973e+01 7.6664594934179702e+00 0 1 0
37677 1 3 5.9999999999999998e-02 6.2838026666505407e+00 7.2639247226811349e+01 9.5395686632194003e+00 0 1 0
37682 1 6 -1.2000000000000000e-01 6.7352798891579067e+00 7.1962728126522592e+01 6.9931559218242407e+00 0 1 0
41949 1 3 5.9999999999999998e-02 8.0989931196952369e+00 6.8612877939107733e+01 8.3839367697673648e+00 0 1 0
41946 1 2 2.0499999999999999e-01 8.3951039128155234e+00 6.8738579914058633e+01 9.3817434508191848e+00 0 1 0
41950 1 4 -6.8300000000000005e-01 7.5355891317425048e+00 6.9834769455792525e+01 9.7539287880474461e+00 0 1 0
37679 1 3 5.9999999999999998e-02 8.4776270076012246e+00 7.2459779347188288e+01 8.1508849071855014e+00 0 1 0
37676 1 2 2.0499999999999999e-01 7.5023550199253579e+00 7.3001872827648484e+01 7.8001989738422095e+00 0 1 0
41951 1 5 4.1799999999999998e-01 7.8704831415164609e+00 7.0263485238674974e+01 1.0547504993723617e+01 0 1 0
41952 1 6 -1.2000000000000000e-01 9.8964810574131707e+00 6.9132574349385720e+01 9.4096649745493455e+00 0 1 0
37675 1 6 -1.2000000000000000e-01 6.7637150357436031e+00 7.3499111092190518e+01 9.0527358565497060e+00 0 1 0
37673 1 4 -6.8300000000000005e-01 7.0710717758144570e+00 7.3975686869604402e+01 1.1281471699403106e+01 0 1 0
37672 1 3 5.9999999999999998e-02 8.5455056495600061e+00 7.3719422605347006e+01 1.0128990350459627e+01 0 1 0
37240 1 5 4.1799999999999998e-01 8.0700215040748517e+00 7.2459582005861591e+01 1.1743471127287826e+01 0 1 0
41954 1 3 5.9999999999999998e-02 1.0112643631714443e+01 7.0195534125904160e+01 9.2415378879224424e+00 0 1 0
41953 1 2 2.0499999999999999e-01 1.0719999787571048e+01 6.8330338409462016e+01 8.3779408642764643e+00 0 1 0
41957 1 4 -6.8300000000000005e-01 1.0606632087343078e+01 6.9135199698161514e+01 7.2333379495416361e+00 0 1 0
41955 1 3 5.9999999999999998e-02 1.0106087077070637e+01 6.8939692193069888e+01 1.0396045537362177e+01 0 1 0
37239 1 4 -6.8300000000000005e-01 8.5179551281983414e+00 7.1673094714667727e+01 1.1983878792838032e+01 0 1 0
38341 1 2 2.0499999999999999e-01 3.7731047752820857e-01 7.6068446551106121e+01 1.0154066104359474e+01 0 1 0
35705 1 3 5.9999999999999998e-02 3.5372390785738652e+00 7.7956104749219378e+01 6.1762971471607457e+00 0 1 0
35708 1 6 -1.2000000000000000e-01 4.4760735428690053e+00 7.5732348570193480e+01 6.5418728978510465e+00 0 1 0
38348 1 2 2.0499999999999999e-01 4.1303344608152059e-01 7.4496034111780403e+01 7.9947082179101852e+00 0 1 0
38352 1 4 -6.8300000000000005e-01 5.6526593840335215e-01 7.5606139743983647e+01 7.1157550550031514e+00 0 1 0
40669 1 4 -6.8300000000000005e-01 4.2949312190390927e+00 7.4571529334462710e+01 1.1126786155492631e+01 0 1 0
38347 1 6 -1.2000000000000000e-01 1.0058156200621935e+00 7.4819148155512593e+01 9.3736380233847836e+00 0 1 0
38349 1 3 5.9999999999999998e-02 2.0512686232396113e+00 7.5055883324228105e+01 9.3125150831942989e+00 0 1 0
35711 1 3 5.9999999999999998e-02 3.7945664811014552e+00 7.5061112818734756e+01 7.0761507880610637e+00 0 1 0
35702 1 2 2.0499999999999999e-01 4.0786719644246041e+00 7.7279473736890949e+01 6.9491352966516429e+00 0 1 0
35707 1 5 4.1799999999999998e-01 2.2831317316490654e+00 7.6944126076102549e+01 7.6202821608922360e+00 0 1 0
35706 1 4 -6.8300000000000005e-01 3.0979241136684346e+00 7.7191635314234077e+01 8.0184487927635342e+00 0 1 0
37875 1 3 5.9999999999999998e-02 2.8557227118309720e+00 7.9431190204724103e+01 1.0761435583920182e+01 0 1 0
37872 1 2 2.0499999999999999e-01 3.7073726574096191e+00 7.8945184357301429e+01 1.1283675952819527e+01 0 1 0
37876 1 4 -6.8300000000000005e-01 3.8647377903328302e+00 7.7562612300341442e+01 1.0942508661741257e+01 0 1 0
37877 1 5 4.1799999999999998e-01 4.0145139359118289e+00 7.7558211319605491e+01 9.9628790022728619e+00 0 1 0
37871 1 6 -1.2000000000000000e-01 5.0006139747939056e+00 7.9724525179972431e+01 1.0966770976200086e+01 0 1 0
40670 1 5 4.1799999999999998e-01 3.8314797540176722e+00 7.5420183025341316e+01 1.1288108161949154e+01 0 1 0
35701 1 6 -1.2000000000000000e-01 5.2707401778237584e+00 7.8097102897189842e+01 7.5141325702558870e+00 0 1 0
35704 1 3 5.9999999999999998e-02 4.8355750017726438e+00 7.8958516180728338e+01 8.0369385587303999e+00 0 1 0
38346 1 5 4.1799999999999998e-01 1.7355907682803025e+00 7.7193353723819413e+01 9.3159460992586407e+00 0 1 0
38345 1 4 -6.8300000000000005e-01 8.1776257100176097e-01 7.7334388008110707e+01 9.6426070617688762e+00 0 1 0
37567 1 3 5.9999999999999998e-02 2.0537171366102505e+00 7.9783901215763649e+01 7.3497795043252427e+00 0 1 0
38340 1 6 -1.2000000000000000e-01 5.3486319682061179e-01 7.6136196987212060e+01 1.1678132691463277e+01 0 1 0
37873 1 3 5.9999999999999998e-02 5.4814272147429612e+00 7.9326713511982732e+01 1.0036794557960022e+01 0 1 0
35710 1 3 5.9999999999999998e-02 5.4635965275319354e+00 7.5557083728745525e+01 6.8342379502843738e+00 0 1 0
38342 1 3 5.9999999999999998e-02 1.5870013663366249e+00 7.6381527597240449e+01 1.1816589455596114e+01 0 1 0
37874 1 3 5.9999999999999998e-02 5.7020412838175956e+00 7.9598280734549519e+01 1.1754726855279070e+01 0 1 0
38343 1 3 5.9999999999999998e-02 3.3597902221219123e-01 7.5122955561874818e+01 1.2010417817093874e+01 0 1 0
35703 1 3 5.9999999999999998e-02 5.8543663717472221e+00 7.7587861849619031e+01 8.3458778135813994e+00 0 1 0
37674 1 5 4.1799999999999998e-01 6.2851634873849429e+00 7.4381432853257195e+01 1.1306077767564584e+01 0 1 0
37680 1 4 -6.8300000000000005e-01 7.8788475105251745e+00 7.4069902201613786e+01 7.0327232348658866e+00 0 1 0
35695 1 2 2.0499999999999999e-01 6.2996244079740480e+00 7.8775996274289781e+01 6.4741105106921095e+00 0 1 0
37669 1 2 2.0499999999999999e-01 7.6157248587004904e+00 7.4269768276873251e+01 1.0057795493068717e+01 0 1 0
37681 1 5 4.1799999999999998e-01 8.6160200358226806e+00 7.4543853169193781e+01 7.3723380816093602e+00 0 1 0
35692 1 4 -6.8300000000000005e-01 9.2793381304603528e+00 7.9454681777275454e+01 6.3364004384071748e+00 0 1 0
37670 1 3 5.9999999999999998e-02 6.9185491657431273e+00 7.6334760128726529e+01 1.0383654569641626e+01 0 1 0
37668 1 6 -1.2000000000000000e-01 7.7985073116055466e+00 7.5791553505365883e+01 9.9709591568689380e+00 0 1 0
37671 1 3 5.9999999999999998e-02 7.8308641075957022e+00 7.6134642630231014e+01 8.9444959658455350e+00 0 1 0
37662 1 2 2.0499999999999999e-01 8.9245042743541845e+00 7.6463320796240239e+01 1.0792816771068329e+01 0 1 0
37661 1 6 -1.2000000000000000e-01 9.0210617480119790e+00 7.8032429473749033e+01 1.0466454051822133e+01 0 1 0
37664 1 3 5.9999999999999998e-02 9.0800838439648039e+00 7.8290478964252443e+01 9.4253464454308098e+00 0 1 0
37663 1 3 5.9999999999999998e-02 8.0514188256309467e+00 7.8442440242302837e+01 1.0634463064844743e+01 0 1 0
37655 1 2 2.0499999999999999e-01 1.0003203152687368e+01 7.8797160197525116e+01 1.1307885069051025e+01 0 1 0
37666 1 4 -6.8300000000000005e-01 1.0134102776862024e+01 7.5836636093264062e+01 1.0394327215434293e+01 0 1 0
35448 1 5 4.1799999999999998e-01 1.0107839177118842e+01 7.5303103338908087e+01 8.7491662703146211e+00 0 1 0
37665 1 3 5.9999999999999998e-02 8.7926321057659003e+00 7.6294227445072224e+01 1.1846962372623111e+01 0 1 0
35696 1 3 5.9999999999999998e-02 7.5989540801131614e+00 7.9369999566836270e+01 8.1453007746393595e+00 0 1 0
35447 1 4 -6.8300000000000005e-01 1.0305821373391730e+01 7.5072845885016875e+01 7.8655432477461460e+00 0 1 0
35694 1 6 -1.2000000000000000e-01 7.2068327458528509e+00 7.9836653235824883e+01 7.2280578356057195e+00 0 1 0
35441 1 5 4.1799999999999998e-01 1.0495080470269723e+01 7.8342394768232992e+01 7.3536829658963923e+00 0 1 0
37560 1 3 5.9999999999999998e-02 1.8287343284252924e-01 8.0467831778263715e+01 9.0526996553837460e+00 0 1 0
37564 1 2 2.0499999999999999e-01 1.4722344110260186e+00 8.0555894580926406e+01 6.8334620401362249e+00 0 1 0
37654 1 6 -1.2000000000000000e-01 9.7007077484611948e+00 8.0288279570755904e+01 1.1314523898302026e+01 0 1 0
37656 1 3 5.9999999999999998e-02 8.6575047798893614e+00 8.0388084689113128e+01 1.1514899926534472e+01 0 1 0
35697 1 3 5.9999999999999998e-02 6.4838979358650999e+00 8.0626923766971942e+01 7.4215656569562931e+00 0 1 0
35688 1 2 2.0499999999999999e-01 8.3722389674379958e+00 8.0521505994467930e+01 6.4748216933077813e+00 0 1 0
37657 1 3 5.9999999999999998e-02 9.7855748885941622e+00 8.0736384974220272e+01 1.0348378710929008e+01 0 1 0
42115 1 3 5.9999999999999998e-02 4.8556341074484016e-01 6.5568371331027791e+01 1.4090564623741102e+01 0 1 0
42122 1 3 5.9999999999999998e-02 2.9138831976156427e+00 6.6275573432783062e+01 1.3628418706291930e+01 0 1 0
42658 1 5 4.1799999999999998e-01 2.6499185190213503e+00 6.5590567519240011e+01 1.6409704532802202e+01 0 1 0
42118 1 4 -6.8300000000000005e-01 1.8021103826620566e+00 6.7053107046999685e+01 1.6088762423338913e+01 0 1 0
42665 1 5 4.1799999999999998e-01 4.6855014719556287e+00 6.6195673553968732e+01 1.7388354768777059e+01 0 1 0
42113 1 6 -1.2000000000000000e-01 2.6375883264916772e-01 6.6627086407262027e+01 1.4216021008064116e+01 0 1 0
42654 1 3 5.9999999999999998e-02 7.8254687485740471e-01 6.5117520170152488e+01 1.7500709975027590e+01 0 1 0
42657 1 4 -6.8300000000000005e-01 3.3302286547501598e+00 6.4934155207444476e+01 1.6772024713545306e+01 0 1 0
42664 1 4 -6.8300000000000005e-01 4.9224099094696800e+00 6.6845143726296740e+01 1.8089514628105032e+01 0 1 0
42129 1 3 5.9999999999999998e-02 5.2934667290696966e+00 6.7092983764468357e+01 1.3129520041558578e+01 0 1 0
42114 1 2 2.0499999999999999e-01 1.4782201999183187e+00 6.7418608611112475e+01 1.4779624673324133e+01 0 1 0
42120 1 6 -1.2000000000000000e-01 2.5602873733816298e+00 6.7310407281987878e+01 1.3690743623947457e+01 0 1 0
42123 1 3 5.9999999999999998e-02 2.3592722778889774e+00 6.7587158340308662e+01 1.2728051841012913e+01 0 1 0
42116 1 3 5.9999999999999998e-02 6.7700563839929589e-02 6.6979313169714018e+01 1.3173970408711034e+01 0 1 0
42145 1 3 5.9999999999999998e-02 6.3030408394916408e+00 6.5503196438848576e+01 1.6387313020626078e+01 0 1 0
42138 1 3 5.9999999999999998e-02 6.8898584577140705e+00 6.6255419250517136e+01 1.4248878355153114e+01 0 1 0
42141 1 6 -1.2000000000000000e-01 8.2778651137175938e+00 6.6113962053825560e+01 1.5894689504073977e+01 0 1 0
42135 1 2 2.0499999999999999e-01 7.6123297840990762e+00 6.6880694437657198e+01 1.4704724338028925e+01 0 1 0
42144 1 3 5.9999999999999998e-02 8.6771442787728645e+00 6.6843885011276043e+01 1.6527170717602115e+01 0 1 0
42143 1 3 5.9999999999999998e-02 9.0942282178856502e+00 6.5491247457006182e+01 1.5561790526323405e+01 0 1 0
42142 1 2 2.0499999999999999e-01 7.2964022129929988e+00 6.5098305045755211e+01 1.6507192335821539e+01 0 1 0
42139 1 4 -6.8300000000000005e-01 8.6697352712830522e+00 6.6981601424070760e+01 1.3723264811219776e+01 0 1 0
42146 1 4 -6.8300000000000005e-01 7.4881964684396083e+00 6.4956307245187233e+01 1.7897658633499887e+01 0 1 0
42140 1 5 4.1799999999999998e-01 9.3416188715163209e+00 6.7654295960132742e+01 1.4041962314583808e+01 0 1 0
42147 1 5 4.1799999999999998e-01 7.6046941829154013e+00 6.5872563982435466e+01 1.8275433157047974e+01 0 1 0
42705 1 3 5.9999999999999998e-02 1.0131854032666775e+01 6.4785266628244699e+01 1.7953811741837267e+01 0 1 0
42119 1 5 4.1799999999999998e-01 1.8912932500962780e+00 6.7862963524214010e+01 1.6592004644641435e+01 0 1 0
40666 1 3 5.9999999999999998e-02 3.7448050746337298e+00 7.1456185292906568e+01 1.2454024606347106e+01 0 1 0
42124 1 3 5.9999999999999998e-02 4.0606444128631116e+00 6.7981338664353473e+01 1.5076295288540013e+01 0 1 0
42127 1 6 -1.2000000000000000e-01 5.0431953719997207e+00 6.8176836380878527e+01 1.3186780923104896e+01 0 1 0
42121 1 2 2.0499999999999999e-01 3.7613241701511431e+00 6.8244732637971538e+01 1.4065431567362253e+01 0 1 0
42117 1 3 5.9999999999999998e-02 1.0480859550035939e+00 6.8404624802513098e+01 1.4689149104298719e+01 0 1 0
42126 1 5 4.1799999999999998e-01 4.1385749715077527e+00 7.0030544415551688e+01 1.4125636906481551e+01 0 1 0
42125 1 4 -6.8300000000000005e-01 3.3151539045151912e+00 6.9571188172378882e+01 1.4040653610276941e+01 0 1 0
40686 1 2 2.0499999999999999e-01 2.0802423717728442e+00 7.2025146889866946e+01 1.6509621276882239e+01 0 1 0
40689 1 3 5.9999999999999998e-02 3.1076368803175867e+00 7.2299348116596263e+01 1.6145687582734016e+01 0 1 0
40690 1 4 -6.8300000000000005e-01 1.5651995987502583e+00 7.1227161065553929e+01 1.5463003595324118e+01 0 1 0
40691 1 5 4.1799999999999998e-01 2.1686969815290542e+00 7.0467195363686471e+01 1.5338218705407636e+01 0 1 0
40673 1 3 5.9999999999999998e-02 3.8744912434327348e+00 7.2962531409834568e+01 1.4056315104377296e+01 0 1 0
40702 1 3 5.9999999999999998e-02 4.8469177091292925e+00 7.1339613093586337e+01 1.7062467855939015e+01 0 1 0
40697 1 4 -6.8300000000000005e-01 3.2635796769652932e+00 6.9177484703157774e+01 1.7272064999103421e+01 0 1 0
40692 1 6 -1.2000000000000000e-01 2.1440220356672834e+00 7.1291113817034386e+01 1.7879910152312519e+01 0 1 0
42132 1 4 -6.8300000000000005e-01 5.8940850575131298e+00 7.0217938524317731e+01 1.4137045896454921e+01 0 1 0
40695 1 3 5.9999999999999998e-02 1.1628454661959275e+00 7.0831150536695702e+01 1.8137885322032147e+01 0 1 0
40698 1 5 4.1799999999999998e-01 3.9480865642754868e+00 6.8578382368113736e+01 1.7523928860363885e+01 0 1 0
40693 1 2 2.0499999999999999e-01 3.3516364383414134e+00 7.0331669304213733e+01 1.8146364434477704e+01 0 1 0
40699 1 6 -1.2000000000000000e-01 4.6797587211402325e+00 7.1081257983710302e+01 1.8098067840465873e+01 0 1 0
40685 1 6 -1.2000000000000000e-01 1.2072958590808702e+00 7.3295066351842706e+01 1.6536303461777322e+01 0 1 0
40688 1 3 5.9999999999999998e-02 1.8704189531391477e-01 7.2978794587299845e+01 1.6613489826089502e+01 0 1 0
40687 1 3 5.9999999999999998e-02 1.4553091353942293e+00 7.3829360270937201e+01 1.7460227103116058e+01 0 1 0
40682 1 3 5.9999999999999998e-02 1.4194101044464982e+00 7.3579334650507477e+01 1.4355168056692394e+01 0 1 0
40674 1 3 5.9999999999999998e-02 5.2106605776634813e+00 7.3919834440353483e+01 1.3621251179461384e+01 0 1 0
40671 1 6 -1.2000000000000000e-01 4.1146713567331288e+00 7.3853416832966417e+01 1.3441807515240860e+01 0 1 0
40701 1 3 5.9999999999999998e-02 5.5673505162993253e+00 7.0429399685237016e+01 1.8236114183223140e+01 0 1 0
42137 1 3 5.9999999999999998e-02 6.4872560168567723e+00 6.8232588063560030e+01 1.5899035501632566e+01 0 1 0
42128 1 2 2.0499999999999999e-01 6.3037465871740359e+00 6.8928592129431379e+01 1.3730695488209843e+01 0 1 0
40709 1 3 5.9999999999999998e-02 6.6374042126075619e+00 7.2887983241751982e+01 1.8234106948448673e+01 0 1 0
42721 1 5 4.1799999999999998e-01 1.0415617833784033e+01 6.8968563718036663e+01 1.5662431603303355e+01 0 1 0
42133 1 5 4.1799999999999998e-01 6.6033968967833960e+00 7.0830740974317649e+01 1.4196055465825477e+01 0 1 0
42134 1 6 -1.2000000000000000e-01 7.0321325481497219e+00 6.8246901018763296e+01 1.4929260278864010e+01 0 1 0
37247 1 5 4.1799999999999998e-01 6.7716777077713965e+00 7.3331090107778138e+01 1.5837636805682441e+01 0 1 0
37235 1 2 2.0499999999999999e-01 9.6101528636868494e+00 7.1797179620014987e+01 1.2899785659889655e+01 0 1 0
42131 1 3 5.9999999999999998e-02 6.9761733219820332e+00 6.9067810025413692e+01 1.2824346678115957e+01 0 1 0
42136 1 3 5.9999999999999998e-02 7.7760379977706009e+00 6.8985813654989485e+01 1.5193511966365655e+01 0 1 0
37246 1 4 -6.8300000000000005e-01 7.0851288997092992e+00 7.2609609448620034e+01 1.5442434414911144e+01 0 1 0
37243 1 3 5.9999999999999998e-02 8.4484266683741112e+00 7.1004701432029691e+01 1.4377829477197169e+01 0 1 0
37241 1 6 -1.2000000000000000e-01 9.0305479177145873e+00 7.1850914930297634e+01 1.4290415806449083e+01 0 1 0
37242 1 2 2.0499999999999999e-01 8.1460584689200015e+00 7.3007391602804589e+01 1.4547484834665925e+01 0 1 0
37245 1 3 5.9999999999999998e-02 7.6119411673015476e+00 7.3227715974277331e+01 1.3564827998222391e+01 0 1 0
37244 1 3 5.9999999999999998e-02 9.8435788985853261e+00 7.1661627107877763e+01 1.4980212589223767e+01 0 1 0
37238 1 3 5.9999999999999998e-02 1.0174505774295291e+01 7.0875513503997468e+01 1.2818078609436938e+01 0 1 0
42720 1 4 -6.8300000000000005e-01 1.0648665155008707e+01 6.8499862517165582e+01 1.4894244350080864e+01 0 1 0
36714 1 4 -6.8300000000000005e-01 1.0416787569667537e+01 6.9918873029288250e+01 1.7388355750365228e+01 0 1 0
36712 1 3 5.9999999999999998e-02 9.1903955269409128e+00 7.2185643935623915e+01 1.8056411312197771e+01 0 1 0
37234 1 6 -1.2000000000000000e-01 1.0522549094508335e+01 7.2989473336305053e+01 1.2479171163255346e+01 0 1 0
37236 1 3 5.9999999999999998e-02 9.9874459713445525e+00 7.3884463194666239e+01 1.2713150107695125e+01 0 1 0
37250 1 3 5.9999999999999998e-02 8.9270762648180764e+00 7.3868854814194961e+01 1.6249077975588950e+01 0 1 0
36719 1 3 5.9999999999999998e-02 8.2287346782351971e+00 6.9705218092124625e+01 1.8316397969434803e+01 0 1 0
38338 1 4 -6.8300000000000005e-01 1.4049464118045957e-01 7.7353383926747796e+01 1.3746375613907055e+01 0 1 0
40680 1 3 5.9999999999999998e-02 3.5192994049037565e+00 7.4539546544789843e+01 1.6112069081336294e+01 0 1 0
37884 1 5 4.1799999999999998e-01 8.1620892604430173e-01 7.9030886375653182e+01 1.3028548749370289e+01 0 1 0
40679 1 2 2.0499999999999999e-01 1.4921210933471218e+00 7.4144008664272476e+01 1.5281538017789401e+01 0 1 0
40683 1 4 -6.8300000000000005e-01 4.1314494459712303e-01 7.5026643544523097e+01 1.5252463099976499e+01 0 1 0
37880 1 3 5.9999999999999998e-02 2.8742802331840536e+00 7.8006291911741755e+01 1.2948191638309677e+01 0 1 0
37878 1 6 -1.2000000000000000e-01 3.4233737164326059e+00 7.8933168715458038e+01 1.2752829347463322e+01 0 1 0
40677 1 5 4.1799999999999998e-01 4.5386177282026638e+00 7.6678536862103982e+01 1.3216441627940517e+01 0 1 0
40675 1 3 5.9999999999999998e-02 2.6818161409335541e+00 7.5532874382567456e+01 1.3311307964816795e+01 0 1 0
40678 1 6 -1.2000000000000000e-01 2.7860574920736041e+00 7.4961610366889261e+01 1.5327207789635111e+01 0 1 0
40681 1 3 5.9999999999999998e-02 2.5981828305224326e+00 7.5896870719940381e+01 1.5807823451393700e+01 0 1 0
40672 1 2 2.0499999999999999e-01 3.4388701694421271e+00 7.5194047015748112e+01 1.4003767201127635e+01 0 1 0
40676 1 4 -6.8300000000000005e-01 4.3221129480844906e+00 7.6313562303328553e+01 1.4071330065450081e+01 0 1 0
37881 1 3 5.9999999999999998e-02 4.3782703597826274e+00 7.8820805844218711e+01 1.3333106001577928e+01 0 1 0
37887 1 3 5.9999999999999998e-02 1.9885243527111884e+00 7.9493931005110966e+01 1.5179928284980788e+01 0 1 0
40684 1 5 4.1799999999999998e-01 5.5820074373798445e-01 7.5603643289119688e+01 1.6012963090528604e+01 0 1 0
40737 1 3 5.9999999999999998e-02 1.9906692794143894e+00 7.8123203414894647e+01 1.7303768140435405e+01 0 1 0
40730 1 3 5.9999999999999998e-02 4.5114222981969734e+00 7.7990056932256408e+01 1.7814997562652369e+01 0 1 0
37254 1 5 4.1799999999999998e-01 5.9136385777548739e+00 7.5470408697768363e+01 1.5390319093111222e+01 0 1 0
40739 1 4 -6.8300000000000005e-01 4.5197927261142606e-01 7.6050662037060548e+01 1.8012536366115942e+01 0 1 0
37271 1 3 5.9999999999999998e-02 5.7859916957342978e+00 8.0020761910888723e+01 1.6583090220501887e+01 0 1 0
37879 1 2 2.0499999999999999e-01 2.4096878752892534e+00 8.0016381450258052e+01 1.3198554006871815e+01 0 1 0
37883 1 4 -6.8300000000000005e-01 1.1357077346914290e+00 7.9863275462864621e+01 1.2716722466444331e+01 0 1 0
38339 1 5 4.1799999999999998e-01 2.8759113017176702e-01 7.6446530208393980e+01 1.4192112507410085e+01 0 1 0
37658 1 3 5.9999999999999998e-02 1.0058975568418788e+01 7.8360382577991388e+01 1.2295822970793122e+01 0 1 0
37248 1 6 -1.2000000000000000e-01 8.7722139506698493e+00 7.4219850143109511e+01 1.5180837147237392e+01 0 1 0
37251 1 3 5.9999999999999998e-02 9.7196884493107216e+00 7.4508256519963822e+01 1.4907367183793459e+01 0 1 0
37259 1 3 5.9999999999999998e-02 6.5731759556114326e+00 7.8035177559128073e+01 1.5659474417637483e+01 0 1 0
37253 1 4 -6.8300000000000005e-01 6.6714651802666749e+00 7.5157484187322652e+01 1.5881495150420948e+01 0 1 0
37261 1 5 4.1799999999999998e-01 7.0721770122189991e+00 7.8898382766705481e+01 1.3475341033989167e+01 0 1 0
37260 1 4 -6.8300000000000005e-01 7.3529476090985959e+00 7.8018936254640295e+01 1.3688876808558746e+01 0 1 0
37252 1 3 5.9999999999999998e-02 7.6405317077093065e+00 7.5584262355171461e+01 1.4005429160581674e+01 0 1 0
37256 1 2 2.0499999999999999e-01 7.5500938576174299e+00 7.7996684056727034e+01 1.5130424989285022e+01 0 1 0
37249 1 2 2.0499999999999999e-01 7.8201362068108056e+00 7.5408517645998401e+01 1.5096798633330915e+01 0 1 0
37258 1 3 5.9999999999999998e-02 9.3557632563202962e+00 7.6940910376006983e+01 1.5010204692687628e+01 0 1 0
37255 1 6 -1.2000000000000000e-01 8.4270121959762587e+00 7.6745309370853320e+01 1.5494930121047139e+01 0 1 0
37257 1 3 5.9999999999999998e-02 8.5298547813349419e+00 7.6805241120303563e+01 1.6588049095600013e+01 0 1 0
37262 1 6 -1.2000000000000000e-01 8.2950208767763556e+00 7.9282126206398175e+01 1.5518123395740133e+01 0 1 0
37264 1 3 5.9999999999999998e-02 8.5797264517357661e+00 7.9114655668271737e+01 1.6603485619205767e+01 0 1 0
37265 1 3 5.9999999999999998e-02 9.2777491188289609e+00 7.9394609865682042e+01 1.5145857191810368e+01 0 1 0
36705 1 3 5.9999999999999998e-02 1.0603889430771922e+01 7.4884063594951073e+01 1.7991502590106364e+01 0 1 0
40723 1 3 5.9999999999999998e-02 6.3691940447387339e+00 7.6861549921705219e+01 1.7969238741414525e+01 0 1 0
40716 1 3 5.9999999999999998e-02 7.7454083486461789e+00 7.4849186590518855e+01 1.8243411907067141e+01 0 1 0
37888 1 3 5.9999999999999998e-02 3.4216833929515014e+00 8.0385842104252475e+01 1.5113583629966019e+01 0 1 0
37885 1 6 -1.2000000000000000e-01 2.4014992847896739e+00 8.0343218902963443e+01 1.4683805551949094e+01 0 1 0
37894 1 3 5.9999999999999998e-02 7.7961060483344291e-01 8.0821812690901226e+01 1.7212459283246694e+01 0 1 0
37272 1 3 5.9999999999999998e-02 7.1948334433568668e+00 8.0449797563002733e+01 1.7438028358266976e+01 0 1 0
37269 1 6 -1.2000000000000000e-01 6.5325779929259502e+00 8.0754088670753404e+01 1.6622669340311795e+01 0 1 0
37263 1 2 2.0499999999999999e-01 7.4625371546534556e+00 8.0575105684911705e+01 1.5377792931180482e+01 0 1 0
37651 1 3 5.9999999999999998e-02 1.0199596788951778e+01 8.0726401256985227e+01 1.3318066737575244e+01 0 1 0
37267 1 4 -6.8300000000000005e-01 6.7957135374988367e+00 8.0705336792543491e+01 1.4166783626881676e+01 0 1 0
42195 1 4 -6.8300000000000005e-01 4.4024724001198440e-01 6.6368076536140123e+01 2.2375781614375267e+01 0 1 0
42661 1 3 5.9999999999999998e-02 2.4629037631248680e+00 6.6759179060849263e+01 1.8982827718761680e+01 0 1 0
42196 1 5 4.1799999999999998e-01 4.7055363925130056e-01 6.7278566659100079e+01 2.2035899354373171e+01 0 1 0
42194 1 3 5.9999999999999998e-02 2.1963745141008478e-01 6.5138586122661934e+01 2.0678363800877698e+01 0 1 0
42659 1 6 -1.2000000000000000e-01 3.0408323641502641e+00 6.5824003961185497e+01 1.9157020490712817e+01 0 1 0
42660 1 2 2.0499999999999999e-01 4.4940357347592412e+00 6.6257551029538121e+01 1.9293953324633282e+01 0 1 0
42667 1 2 2.0499999999999999e-01 4.5309244228233840e+00 6.6816912828295457e+01 2.1912822330664717e+01 0 1 0
42670 1 3 5.9999999999999998e-02 3.5881825268468139e+00 6.6283477050821688e+01 2.2113551750033370e+01 0 1 0
42663 1 3 5.9999999999999998e-02 5.1109572925307027e+00 6.5387090755599317e+01 1.9546005810724395e+01 0 1 0
42662 1 3 5.9999999999999998e-02 2.7706908653375346e+00 6.5481352540383014e+01 2.0147581902471625e+01 0 1 0
42666 1 6 -1.2000000000000000e-01 4.6059460996058883e+00 6.7346523378418709e+01 2.0431040266310696e+01 0 1 0
42673 1 6 -1.2000000000000000e-01 5.7204932743558263e+00 6.5921282783985120e+01 2.2244408309396864e+01 0 1 0
42672 1 5 4.1799999999999998e-01 3.8487248272650469e+00 6.7691876297813351e+01 2.3407409956832872e+01 0 1 0
46633 144 8 4.2380000000000001e-01 3.6290513626599713e-01 6.5874171786259282e+01 2.4125383787310628e+01 1 0 0
42674 1 2 2.0499999999999999e-01 5.4767650408253505e+00 6.4811333117763098e+01 2.3367870538404070e+01 0 1 0
42675 1 3 5.9999999999999998e-02 6.0748003135735411e+00 6.5416603535839457e+01 2.1392850711259726e+01 0 1 0
42676 1 3 5.9999999999999998e-02 6.5838817122267539e+00 6.6537942182891427e+01 2.2501443425539993e+01 0 1 0
36729 1 5 4.1799999999999998e-01 8.3575335296670819e+00 6.6136725795843347e+01 2.0866026935417462e+01 0 1 0
36728 1 4 -6.8300000000000005e-01 8.8716177028023235e+00 6.5904278413131962e+01 2.1657711217873523e+01 0 1 0
36724 1 2 2.0499999999999999e-01 9.9731146060306326e+00 6.6763425746773436e+01 2.1741851503694807e+01 0 1 0
36733 1 3 5.9999999999999998e-02 9.9659875822329642e+00 6.7027957983451827e+01 2.3896778956667141e+01 0 1 0
36721 1 4 -6.8300000000000005e-01 8.0164919307605444e+00 6.7453482293962125e+01 1.9367602134327083e+01 0 1 0
36730 1 6 -1.2000000000000000e-01 1.0724807547213510e+01 6.6706254326615337e+01 2.3132461118324464e+01 0 1 0
36720 1 3 5.9999999999999998e-02 9.9954433199249451e+00 6.7745197947742042e+01 1.9226293713595322e+01 0 1 0
42668 1 3 5.9999999999999998e-02 5.6006740680059490e+00 6.7893422413642526e+01 2.0304197252787500e+01 0 1 0
42671 1 4 -6.8300000000000005e-01 4.5210274346079391e+00 6.7956824209973547e+01 2.2723493631343260e+01 0 1 0
40694 1 3 5.9999999999999998e-02 2.1349490546088927e+00 7.2087395435556473e+01 1.8614189971645512e+01 0 1 0
40703 1 3 5.9999999999999998e-02 4.0500729165383671e+00 7.2850505077450407e+01 1.8909587437669622e+01 0 1 0
42669 1 3 5.9999999999999998e-02 3.8299849547973057e+00 6.8010627515358308e+01 2.0252442072045806e+01 0 1 0
38234 1 5 4.1799999999999998e-01 7.3734559900670238e-01 6.9901478114108997e+01 2.0665787973648907e+01 0 1 0
38230 1 3 5.9999999999999998e-02 6.7615130478338703e-01 7.2263656001043273e+01 2.2945163014287342e+01 0 1 0
38226 1 4 -6.8300000000000005e-01 1.6022571917966955e+00 6.9163397501184519e+01 2.2547629364720482e+01 0 1 0
40700 1 2 2.0499999999999999e-01 4.8558883623318216e+00 7.2201821748071353e+01 1.9157886818906860e+01 0 1 0
40696 1 3 5.9999999999999998e-02 3.1812716003891772e+00 6.9938352456707847e+01 1.9229772128147133e+01 0 1 0
40704 1 4 -6.8300000000000005e-01 4.6336751408002650e+00 7.1758971150302116e+01 2.0446047421189355e+01 0 1 0
38231 1 3 5.9999999999999998e-02 1.4934846593853335e+00 7.1715571856234533e+01 2.1597822568810233e+01 0 1 0
38222 1 2 2.0499999999999999e-01 1.4699219049447503e+00 7.0380963419610097e+01 2.3319272010064079e+01 0 1 0
38228 1 6 -1.2000000000000000e-01 8.0476014004220564e-01 7.1413360448705347e+01 2.2341368903895397e+01 0 1 0
38223 1 3 5.9999999999999998e-02 3.4140504467688793e+00 7.1032215494708311e+01 2.2756767946662006e+01 0 1 0
40705 1 5 4.1799999999999998e-01 4.0894244780529565e+00 7.2353421645924016e+01 2.0980198439615538e+01 0 1 0
38221 1 6 -1.2000000000000000e-01 2.9193557206283982e+00 7.0793525904922092e+01 2.3699094594814824e+01 0 1 0
50119 1306 8 4.2380000000000001e-01 5.6335642257754337e+00 7.0413096077059166e+01 2.1207145688343452e+01 0 0 0
38227 1 5 4.1799999999999998e-01 2.1499480239679323e+00 6.8636344911308868e+01 2.3150095889667568e+01 0 1 0
38216 1 3 5.9999999999999998e-02 4.8768250513569713e+00 7.2611128839362465e+01 2.3758966204503047e+01 0 1 0
38218 1 3 5.9999999999999998e-02 2.3580396179247156e+00 7.2821202500528614e+01 2.4156363353749715e+01 0 1 0
50120 1306 8 4.2380000000000001e-01 5.6380353465783504e+00 6.9018174173475487e+01 2.2056144736817167e+01 0 0 0
38225 1 3 5.9999999999999998e-02 8.1412828630840406e-01 7.0059052641623936e+01 2.4129190725506486e+01 0 1 0
38224 1 3 5.9999999999999998e-02 3.4794962011828141e+00 6.9900028562180808e+01 2.4117781165210985e+01 0 1 0
38233 1 4 -6.8300000000000005e-01 1.5260034305690288e-02 7.0423754735226623e+01 2.0405984238636133e+01 0 1 0
50118 1306 7 -8.4760000000000002e-01 6.2040202544273289e+00 6.9770153875628083e+01 2.1718228121410181e+01 0 0 0
36722 1 5 4.1799999999999998e-01 7.3676908045772800e+00 6.8107706561532510e+01 1.9272183417726538e+01 0 1 0
40706 1 6 -1.2000000000000000e-01 6.2096940864211998e+00 7.2892882976552343e+01 1.9170381914235186e+01 0 1 0
36723 1 6 -1.2000000000000000e-01 9.5003987032911343e+00 6.8149045534364731e+01 2.1235821018095489e+01 0 1 0
36709 1 6 -1.2000000000000000e-01 1.0026265680202684e+01 7.1921426404212340e+01 1.8730299927905413e+01 0 1 0
36710 1 2 2.0499999999999999e-01 1.0192441732789003e+01 7.0388003448583021e+01 1.8705459950463823e+01 0 1 0
36726 1 3 5.9999999999999998e-02 8.6864958723948682e+00 6.8600549259896226e+01 2.1741724656492732e+01 0 1 0
36725 1 3 5.9999999999999998e-02 1.0274388815907445e+01 6.8844349510578795e+01 2.1531060531432814e+01 0 1 0
50077 1292 8 4.2380000000000001e-01 7.0813350954974350e+00 6.9732331584488662e+01 2.3163026601902011e+01 1 0 0
40708 1 3 5.9999999999999998e-02 6.9157567806390201e+00 7.2289079904329910e+01 1.9838252556491373e+01 0 1 0
36716 1 6 -1.2000000000000000e-01 8.8521262449170290e+00 6.9709664541960606e+01 1.9188711595673833e+01 0 1 0
36717 1 2 2.0499999999999999e-01 9.1122063555842221e+00 6.8233404412342125e+01 1.9737400937182674e+01 0 1 0
36711 1 3 5.9999999999999998e-02 9.8108508847133411e+00 7.2279436474178766e+01 1.9789591702752567e+01 0 1 0
36718 1 3 5.9999999999999998e-02 8.3098453041119935e+00 7.0272808515368624e+01 1.9929077598361946e+01 0 1 0
49650 1150 7 -8.4760000000000002e-01 9.6116291551100197e+00 7.1560589108180892e+01 2.3429345966911949e+01 0 0 0
48773 857 8 4.2380000000000001e-01 8.0613432118447310e+00 7.2877840342302932e+01 2.3173977636946418e+01 0 0 0
50078 1292 8 4.2380000000000001e-01 8.4210075656260130e+00 7.0522532940482122e+01 2.3660506237937653e+01 1 0 0
50076 1292 7 -8.4760000000000002e-01 7.7523387028025486e+00 6.9818416436486757e+01 2.3899466416461003e+01 1 0 0
48771 857 7 -8.4760000000000002e-01 7.3633913044043808e+00 7.3581635535224905e+01 2.3306400042175667e+01 0 0 0
49652 1150 8 4.2380000000000001e-01 1.0352249354487761e+01 7.1839226640937440e+01 2.2817919071165182e+01 0 0 0
49651 1150 8 4.2380000000000001e-01 9.7620188411865421e+00 7.1954436417123404e+01 2.4336135504787745e+01 0 0 0
48772 857 8 4.2380000000000001e-01 6.8245140857047186e+00 7.3678278438935664e+01 2.2469576970565495e+01 0 0 0
40733 1 5 4.1799999999999998e-01 2.3425680750403757e+00 7.5699560808731093e+01 1.8443185403088076e+01 0 1 0
40712 1 5 4.1799999999999998e-01 5.0209030391136942e+00 7.4380721587263949e+01 2.1289291737403669e+01 0 1 0
40711 1 4 -6.8300000000000005e-01 5.9994591217548061e+00 7.4356142087174391e+01 2.1214502159664523e+01 0 1 0
50883 1561 7 -8.4760000000000002e-01 3.3336340982165398e+00 7.4402974342461320e+01 2.1191847308186869e+01 0 0 0
50885 1561 8 4.2380000000000001e-01 2.5709861421631564e+00 7.4667837102023100e+01 2.1781946802160217e+01 0 0 0
40710 1 3 5.9999999999999998e-02 5.3313573089163127e+00 7.4684024192051183e+01 1.9184414982487169e+01 0 1 0
46750 183 8 4.2380000000000001e-01 2.5264990903772649e-01 7.4902657933647063e+01 2.2333897027391750e+01 0 0 0
40738 1 3 5.9999999999999998e-02 3.9516167261950624e-01 7.7104255605957107e+01 1.9814922819484593e+01 0 1 0
40729 1 3 5.9999999999999998e-02 4.0753622625835888e+00 7.9265013901432610e+01 1.8855375110524569e+01 0 1 0
40736 1 3 5.9999999999999998e-02 1.6827787031511481e+00 7.9095940576174755e+01 1.8794192425770831e+01 0 1 0
40735 1 2 2.0499999999999999e-01 4.5008553036825344e-01 7.7279719984016836e+01 1.8716127110151525e+01 0 1 0
40734 1 6 -1.2000000000000000e-01 1.8342941653742457e+00 7.8048102651120701e+01 1.8445990626204061e+01 0 1 0
40727 1 6 -1.2000000000000000e-01 4.2761302552299467e+00 7.8147002728622013e+01 1.8882692926322679e+01 0 1 0
40732 1 4 -6.8300000000000005e-01 3.2539619615541793e+00 7.6011758958312669e+01 1.8734897715765285e+01 0 1 0
50884 1561 8 4.2380000000000001e-01 3.4162264318683677e+00 7.5057224196614641e+01 2.0440091989278326e+01 0 0 0
46749 183 7 -8.4760000000000002e-01 1.0919365249173476e+00 7.4690963428359467e+01 2.2834679813389180e+01 0 0 0
40728 1 2 2.0499999999999999e-01 3.0308367738834683e+00 7.7362592238047696e+01 1.9136646131018278e+01 0 1 0
40731 1 3 5.9999999999999998e-02 2.7467537739693229e+00 7.7280650859370411e+01 2.0220981022120281e+01 0 1 0
46751 183 8 4.2380000000000001e-01 8.6455521756218945e-01 7.4189034993900904e+01 2.3669165039388073e+01 0 0 0
38195 1 3 5.9999999999999998e-02 2.3584616621425352e+00 7.9099866756204236e+01 2.3045727475562703e+01 0 1 0
40724 1 3 5.9999999999999998e-02 5.1513002031181756e+00 7.6903141425547105e+01 2.0421179937693942e+01 0 1 0
40721 1 2 2.0499999999999999e-01 5.5027505346050720e+00 7.7718992036420403e+01 1.9763481568663565e+01 0 1 0
38203 1 3 5.9999999999999998e-02 5.0678250458019747e+00 7.7517262213989440e+01 2.3335254060625982e+01 0 1 0
38210 1 3 5.9999999999999998e-02 4.9825128477579774e+00 7.5072461789342910e+01 2.3724234857963534e+01 0 1 0
38193 1 6 -1.2000000000000000e-01 3.1419152050381216e+00 7.9742937631786845e+01 2.3511054726862007e+01 0 1 0
38202 1 3 5.9999999999999998e-02 3.4298112197415525e+00 7.7215293182129230e+01 2.3219811785900390e+01 0 1 0
38200 1 6 -1.2000000000000000e-01 4.1945468369464436e+00 7.7535885339408480e+01 2.3966031396322251e+01 0 1 0
38209 1 3 5.9999999999999998e-02 3.3634754125281869e+00 7.4839811657198510e+01 2.3795475282491658e+01 0 1 0
40725 1 4 -6.8300000000000005e-01 5.8232187636130490e+00 7.8876473238942779e+01 2.0620900842691697e+01 0 1 0
38196 1 3 5.9999999999999998e-02 3.7572757936489469e+00 7.9963365408640612e+01 2.2617181834652577e+01 0 1 0
51376 1725 8 4.2380000000000001e-01 1.0428204007718413e+01 7.9621291215143884e+01 2.1691663470914481e+01 0 0 0
40707 1 2 2.0499999999999999e-01 6.1665970911883745e+00 7.4326453966077153e+01 1.9744698737098105e+01 0 1 0
40715 1 3 5.9999999999999998e-02 8.3274703045682053e+00 7.4549256364892116e+01 1.9802078557419762e+01 0 1 0
40722 1 3 5.9999999999999998e-02 7.2219657052784214e+00 7.8181503955046196e+01 1.8485308623703315e+01 0 1 0
46882 227 8 4.2380000000000001e-01 9.1631962125483088e+00 7.8511840431251613e+01 1.9962509937028727e+01 0 0 0
40720 1 6 -1.2000000000000000e-01 6.6893798499897210e+00 7.7336987857435318e+01 1.8876409180730011e+01 0 1 0
40726 1 5 4.1799999999999998e-01 6.3335578355903230e+00 7.8598717057047864e+01 2.1407156322477306e+01 0 1 0
50254 1351 8 4.2380000000000001e-01 6.6785898736904805e+00 7.9945795316178007e+01 2.3714198190569196e+01 1 0 0
40718 1 4 -6.8300000000000005e-01 8.9431174711982742e+00 7.6810090877644740e+01 1.9220249294843168e+01 0 1 0
40713 1 6 -1.2000000000000000e-01 7.4473549184782062e+00 7.5050407014211430e+01 1.9365203531517494e+01 0 1 0
40717 1 3 5.9999999999999998e-02 7.5132888816765782e+00 7.6738040557834708e+01 2.0763106997192015e+01 0 1 0
40714 1 2 2.0499999999999999e-01 7.6645606567266595e+00 7.6524413586835024e+01 1.9658051902115950e+01 0 1 0
40719 1 5 4.1799999999999998e-01 9.4282966133785884e+00 7.6067633963876489e+01 1.9406656594854784e+01 0 1 0
46881 227 7 -8.4760000000000002e-01 9.2341142473468025e+00 7.9382789621793677e+01 2.0448739019701623e+01 0 0 0
50253 1351 7 -8.4760000000000002e-01 7.3824342041234763e+00 7.9596642362564154e+01 2.3095574019168069e+01 1 0 0
50255 1351 8 4.2380000000000001e-01 7.8281337609701875e+00 7.8803859480443080e+01 2.3511323834382033e+01 1 0 0
51119 1639 8 4.2380000000000001e-01 9.6713626587997101e+00 7.4921922328629449e+01 2.2834151257548339e+01 0 0 0
51117 1639 7 -8.4760000000000002e-01 1.0096389264425236e+01 7.5143570067819738e+01 2.1956526806841509e+01 0 0 0
46883 227 8 4.2380000000000001e-01 8.4311281447885538e+00 7.9505242543685085e+01 2.1032021744158726e+01 0 0 0
51118 1639 8 4.2380000000000001e-01 1.0554638955016028e+01 7.6029940303798895e+01 2.2022519801864739e+01 0 0 0
46634 144 8 4.2380000000000001e-01 8.1041601428788468e-02 6.5730400344352347e+01 2.5727417180713033e+01 1 0 0
42678 1 4 -6.8300000000000005e-01 5.2810960665561808e+00 6.5394218084261084e+01 2.4675943607509964e+01 0 1 0
46632 144 7 -8.4760000000000002e-01 7.5912966205101373e-01 6.5605034386545782e+01 2.5003206192660336e+01 1 0 0
47639 479 8 4.2380000000000001e-01 1.8863459263000804e+00 6.6722677905731885e+01 2.4904642234196302e+01 0 0 0
48040 613 8 4.2380000000000001e-01 1.9593801368078962e+00 6.5221149158141898e+01 2.9988009548245476e+01 0 0 0
48039 613 7 -8.4760000000000002e-01 1.6666187837644912e+00 6.5252582673123257e+01 2.9032340166288087e+01 0 0 0
49969 1256 8 4.2380000000000001e-01 5.2798715786218384e+00 6.6653761259379792e+01 2.6982558739220689e+01 1 0 0
49904 1234 8 4.2380000000000001e-01 2.0432439998834404e-01 6.7444037589803955e+01 2.7362226963481792e+01 1 0 0
47378 392 8 4.2380000000000001e-01 2.7122718427506820e+00 6.6076163969219976e+01 2.7992112327418631e+01 0 0 0
47637 479 7 -8.4760000000000002e-01 2.6404683524319847e+00 6.7356809065796313e+01 2.4733829235403388e+01 0 0 0
47638 479 8 4.2380000000000001e-01 3.2684157154386133e+00 6.7345274566256137e+01 2.5511999577287867e+01 0 0 0
47376 392 7 -8.4760000000000002e-01 3.2912317097253649e+00 6.6616897888526140e+01 2.7381856385626595e+01 0 0 0
47377 392 8 4.2380000000000001e-01 3.3301734914318191e+00 6.7561010286436712e+01 2.7709171694262150e+01 0 0 0
42679 1 5 4.1799999999999998e-01 4.8264681131314822e+00 6.4801532931206751e+01 2.5336871467565480e+01 0 1 0
49968 1256 7 -8.4760000000000002e-01 6.2158518148188815e+00 6.6767040401378310e+01 2.7315888961411655e+01 1 0 0
46844 214 8 4.2380000000000001e-01 6.9799073172721799e+00 6.6562789185126420e+01 2.4593288797740133e+01 0 0 0
49970 1256 8 4.2380000000000001e-01 6.8388317292062561e+00 6.6850615895837564e+01 2.6538128393859807e+01 1 0 0
46842 214 7 -8.4760000000000002e-01 7.7778813777408979e+00 6.7054869699484229e+01 2.4941275272574725e+01 0 0 0
48351 717 7 -8.4760000000000002e-01 9.7745101046806475e+00 6.7304841060970915e+01 2.7473527083695885e+01 0 0 0
48352 717 8 4.2380000000000001e-01 9.4815223510175048e+00 6.7074572102967707e+01 2.6545553646270402e+01 0 0 0
48353 717 8 4.2380000000000001e-01 9.0439174658195274e+00 6.7803906239961222e+01 2.7939540916030211e+01 0 0 0
36736 1 5 4.1799999999999998e-01 1.0218008899377091e+01 6.5133283792062983e+01 2.5317490154070093e+01 0 1 0
49000 933 8 4.2380000000000001e-01 1.0446481107805782e+01 6.5695714218011304e+01 2.8278929558129288e+01 0 0 0
38215 1 2 2.0499999999999999e-01 2.9120770604795636e+00 7.2014579092417833e+01 2.4587409463881055e+01 0 1 0
49902 1234 7 -8.4760000000000002e-01 2.7067300233906533e-01 6.8350455268843405e+01 2.6945087875102196e+01 1 0 0
49903 1234 8 4.2380000000000001e-01 1.2063723790896230e+00 6.8691408508767651e+01 2.7035741934765117e+01 1 0 0
51920 1906 8 4.2380000000000001e-01 2.8620205375521519e+00 6.9878855377969259e+01 2.8314442954475165e+01 0 0 0
51918 1906 7 -8.4760000000000002e-01 2.8896742989337887e+00 6.9397868979122137e+01 2.7438150977863295e+01 0 0 0
38214 1 6 -1.2000000000000000e-01 4.4040348315912139e+00 7.2498447739457276e+01 2.4757789521674830e+01 0 1 0
38217 1 3 5.9999999999999998e-02 5.1316586358122640e+00 7.1751109900613926e+01 2.5186887648869217e+01 0 1 0
38220 1 5 4.1799999999999998e-01 1.6673961576259457e+00 7.2435753447152692e+01 2.5976793846422055e+01 0 1 0
38219 1 4 -6.8300000000000005e-01 2.3133352413484958e+00 7.1754118298846350e+01 2.5883135364789045e+01 0 1 0
51919 1906 8 4.2380000000000001e-01 3.2018062777330849e+00 7.0024227048397691e+01 2.6723833243056788e+01 0 0 0
38208 1 2 2.0499999999999999e-01 4.7212669261406148e+00 7.3804712873735312e+01 2.5390163541941590e+01 0 1 0
50058 1286 7 -8.4760000000000002e-01 1.2852109340196546e-01 7.3957902224356303e+01 2.5611994765940821e+01 0 -1 0
38212 1 4 -6.8300000000000005e-01 6.0717379042507984e+00 7.3859803921037042e+01 2.5576529170434881e+01 0 1 0
47201 333 8 4.2380000000000001e-01 6.0867378061170738e+00 7.2629974203964608e+01 2.6782297778695703e+01 0 0 0
38211 1 3 5.9999999999999998e-02 4.2190310040455579e+00 7.3760102074524966e+01 2.6312421211560341e+01 0 1 0
48917 905 8 4.2380000000000001e-01 7.1189178539865274e+00 6.7876220868787001e+01 2.8698267353996236e+01 1 0 0
46843 214 8 4.2380000000000001e-01 7.7321933033160013e+00 6.8010981947374262e+01 2.4651857816789406e+01 0 0 0
49140 980 7 -8.4760000000000002e-01 1.0645142368758583e+01 6.9830021122025983e+01 2.6158191298710921e+01 1 0 0
47704 501 8 4.2380000000000001e-01 1.0125436225402499e+01 7.0196106406806408e+01 2.9836605709521397e+01 0 0 0
48915 905 7 -8.4760000000000002e-01 7.7804214235872289e+00 6.8588553512042736e+01 2.8932778054058922e+01 1 0 0
49142 980 8 4.2380000000000001e-01 9.8632902857419662e+00 6.9315681331324470e+01 2.6510558115087132e+01 1 0 0
48891 897 7 -8.4760000000000002e-01 9.9171086801656649e+00 7.2583909065630266e+01 2.5873546545093944e+01 1 0 0
48892 897 8 4.2380000000000001e-01 9.9670458756130227e+00 7.3539294151999130e+01 2.5582435526158779e+01 1 0 0
47703 501 7 -8.4760000000000002e-01 9.2850292885052443e+00 7.0320619643762555e+01 3.0364064388057315e+01 0 0 0
47705 501 8 4.2380000000000001e-01 8.6276550029545227e+00 6.9608844257681838e+01 3.0116607591470672e+01 0 0 0
46331 43 8 4.2380000000000001e-01 9.4432370114640474e+00 7.1742757646442655e+01 2.8978699401153662e+01 0 0 0
48916 905 8 4.2380000000000001e-01 7.7608494259517853e+00 6.9304425079717177e+01 2.8234820401782844e+01 1 0 0
46329 43 7 -8.4760000000000002e-01 9.1866614870110812e+00 7.2594181857656736e+01 2.8521265035963786e+01 0 0 0
50972 1590 8 4.2380000000000001e-01 7.2927203558004141e+00 7.0876764680994441e+01 2.6846214861121830e+01 0 0 0
50970 1590 7 -8.4760000000000002e-01 7.7320512609540790e+00 7.0015161807392431e+01 2.6591992772440499e+01 0 0 0
50971 1590 8 4.2380000000000001e-01 7.7378026656091112e+00 6.9925095005357676e+01 2.5596073643028063e+01 0 0 0
47199 333 7 -8.4760000000000002e-01 6.2309572565925739e+00 7.1980560260231513e+01 2.7528932744240795e+01 0 0 0
47200 333 8 4.2380000000000001e-01 6.6605118327506849e+00 7.2449778821869231e+01 2.8300500667633237e+01 0 0 0
48893 897 8 4.2380000000000001e-01 9.4664248943156064e+00 7.2530098462497094e+01 2.6764606904940745e+01 1 0 0
49141 980 8 4.2380000000000001e-01 1.0398556977440300e+01 7.0795516673075667e+01 2.6074434463074336e+01 1 0 0
46330 43 8 4.2380000000000001e-01 9.4545521400357408e+00 7.3371906618729724e+01 2.9089929344088315e+01 0 0 0
38213 1 5 4.1799999999999998e-01 6.4799156456062876e+00 7.3777032454950032e+01 2.4684220525868724e+01 0 1 0
38207 1 6 -1.2000000000000000e-01 4.2517862468481686e+00 7.5026951529656856e+01 2.4456075626312582e+01 0 1 0
38194 1 2 2.0499999999999999e-01 3.9728073282592336e+00 7.8900952452619151e+01 2.4522171599761190e+01 0 1 0
50131 1310 8 4.2380000000000001e-01 1.0728346889020193e+00 7.8982047807480896e+01 2.8849965233077569e+01 0 0 0
38198 1 4 -6.8300000000000005e-01 5.1953325397011589e+00 7.9562055446791973e+01 2.4829634089106431e+01 0 1 0
38197 1 3 5.9999999999999998e-02 3.3684840764675257e+00 7.8687379950876476e+01 2.5449148627122025e+01 0 1 0
38204 1 3 5.9999999999999998e-02 3.5832973401960584e+00 7.6558465314308563e+01 2.5826130941140658e+01 0 1 0
50130 1310 7 -8.4760000000000002e-01 6.6774206079934717e-01 7.8673013222848382e+01 2.7989501365216363e+01 0 0 0
38201 1 2 2.0499999999999999e-01 4.3418684045422964e+00 7.6453973908047672e+01 2.5025377941153042e+01 0 1 0
38205 1 4 -6.8300000000000005e-01 5.5912125837658024e+00 7.6578049388735366e+01 2.5636107094074063e+01 0 1 0
38199 1 5 4.1799999999999998e-01 5.6432908227793233e+00 7.8952438308807601e+01 2.5437219008206082e+01 0 1 0
38206 1 5 4.1799999999999998e-01 5.9287280019056317e+00 7.5770524247531867e+01 2.5959539731609670e+01 0 1 0
46218 6 7 -8.4760000000000002e-01 1.0350346567415340e+01 7.8708157784325536e+01 2.5744844485354065e+01 1 0 0
50514 1438 7 -8.4760000000000002e-01 8.1688047358517260e+00 7.7345752836091705e+01 2.4886521805126613e+01 1 0 0
49126 975 8 4.2380000000000001e-01 9.3034634031972114e+00 7.5996773210401059e+01 2.4665855501472485e+01 0 0 0
50516 1438 8 4.2380000000000001e-01 8.8671282040345627e+00 7.7942144341385330e+01 2.5282329052320971e+01 1 0 0
50515 1438 8 4.2380000000000001e-01 7.4361540540354918e+00 7.7203079851384317e+01 2.5552004718083509e+01 1 0 0
49125 975 7 -8.4760000000000002e-01 9.8797790786911399e+00 7.5183923472734861e+01 2.4750327765908882e+01 0 0 0
49127 975 8 4.2380000000000001e-01 1.0648947499276687e+01 7.5382341796933076e+01 2.5357789790078698e+01 0 0 0
38190 1 3 5.9999999999999998e-02 1.9358100185861473e+00 8.0784636654535632e+01 2.4882821327097545e+01 0 1 0
46418 72 8 4.2380000000000001e-01 5.9896304159674667e+00 6.6041843373886238e+01 3.0950158553515912e+01 0 0 0
48160 653 8 4.2380000000000001e-01 3.8429472300251235e+00 6.5420517103874346e+01 3.1348586384581129e+01 1 0 0
46417 72 8 4.2380000000000001e-01 5.5326510084029810e+00 6.7594765976061879e+01 3.0735151752480188e+01 0 0 0
46416 72 7 -8.4760000000000002e-01 5.2085858678732064e+00 6.6665025094921802e+01 3.0909976753796713e+01 0 0 0
48159 653 7 -8.4760000000000002e-01 3.0706766260496465e+00 6.4785982486968095e+01 3.1317519211165965e+01 1 0 0
51136 1645 8 4.2380000000000001e-01 1.0232356860958605e+01 6.6531679008725689e+01 3.1524118837861021e+01 0 0 0
51135 1645 7 -8.4760000000000002e-01 1.0440611695190224e+01 6.7507174872021395e+01 3.1453141609538008e+01 0 0 0
49806 1202 7 -8.4760000000000002e-01 1.0037920972017506e+01 6.4840939982075099e+01 3.1624953215907841e+01 0 0 0
51137 1645 8 4.2380000000000001e-01 9.5884461882019725e+00 6.8030423441931873e+01 3.1448154049235388e+01 0 0 0
47542 447 8 4.2380000000000001e-01 1.0449280806266948e+01 7.1283676648673378e+01 3.3313014004161523e+01 0 0 0
47543 447 8 4.2380000000000001e-01 1.0206196860293653e+01 7.1330799798667272e+01 3.1698914813978810e+01 0 0 0
47541 447 7 -8.4760000000000002e-01 1.0770994182328501e+01 7.1672920799097270e+01 3.2449886160479537e+01 0 0 0
35686 1 5 4.1799999999999998e-01 1.0788828610118516e+01 8.0400628684654833e+01 7.1179400163290785e+00 0 1 0
37882 1 3 5.9999999999999998e-02 2.8140564216316486e+00 8.0927767605659696e+01 1.2706530318373602e+01 0 1 0
37964 1 3 5.9999999999999998e-02 1.6218419090896286e+00 8.4195069168730043e+01 3.2603636350983773e+00 0 1 0
37804 1 3 5.9999999999999998e-02 3.8836537620358822e+00 8.2946182407901574e+01 3.7238951015849575e+00 0 1 0
37801 1 6 -1.2000000000000000e-01 4.7435759244467075e+00 8.2302064880519083e+01 3.3907916275328351e+00 0 1 0
37965 1 3 5.9999999999999998e-02 1.5494368116430894e+00 8.4069272805632892e+01 1.4841310468712448e+00 0 1 0
37574 1 3 5.9999999999999998e-02 1.6582650023509287e+00 8.3127513393121973e+01 5.1870910486999984e+00 0 1 0
37962 1 6 -1.2000000000000000e-01 1.0240493435098093e+00 8.4525451331264932e+01 2.3278482604941657e+00 0 1 0
37803 1 3 5.9999999999999998e-02 4.7910554569228605e+00 8.2574739143600311e+01 2.3154219212087974e+00 0 1 0
37811 1 3 5.9999999999999998e-02 5.4687065334995468e+00 8.4455588432802401e+01 5.3011280182864997e+00 0 1 0
37582 1 4 -6.8300000000000005e-01 2.4691342987026434e+00 8.5974424374892209e+01 5.0461814007743744e+00 0 1 0
37971 1 3 5.9999999999999998e-02 3.3359076694296883e+00 8.6065459190920635e+01 2.7999483477462697e+00 0 1 0
37581 1 3 5.9999999999999998e-02 4.7936716665055851e-01 8.5623503293817805e+01 5.5709007883624118e+00 0 1 0
37963 1 2 2.0499999999999999e-01 1.1469610452414749e+00 8.6094243061423882e+01 2.2964337393166367e+00 0 1 0
37802 1 2 2.0499999999999999e-01 6.0245416531473159e+00 8.2826519708667007e+01 4.0287324166088725e+00 0 1 0
37957 1 3 5.9999999999999998e-02 2.4227667821673105e-01 8.2056410301935557e+01 3.1475319883179500e+00 0 1 0
37797 1 3 5.9999999999999998e-02 2.4174049613252295e+00 8.1128510930331288e+01 2.7966625898429807e+00 0 1 0
37808 1 6 -1.2000000000000000e-01 6.0062956220035169e+00 8.4357413253984149e+01 4.3605863096633524e+00 0 1 0
37810 1 3 5.9999999999999998e-02 5.4576235584469659e+00 8.4831815268623828e+01 3.5560202394589986e+00 0 1 0
37578 1 2 2.0499999999999999e-01 1.4894925087827837e+00 8.5793397594961945e+01 6.0851570665521502e+00 0 1 0
37805 1 3 5.9999999999999998e-02 6.0579756395870774e+00 8.2263843942466394e+01 4.8974377646772274e+00 0 1 0
37806 1 4 -6.8300000000000005e-01 7.1587575474940035e+00 8.2432055557027553e+01 3.3128302738054076e+00 0 1 0
37807 1 5 4.1799999999999998e-01 7.6250630496840746e+00 8.3271324712798858e+01 3.1213850074949652e+00 0 1 0
37809 1 2 2.0499999999999999e-01 7.3845315267897327e+00 8.5055463708360293e+01 4.5432812501106481e+00 0 1 0
37813 1 4 -6.8300000000000005e-01 8.1021201297855558e+00 8.4972602741348197e+01 3.3724734102414278e+00 0 1 0
35684 1 3 5.9999999999999998e-02 1.0235054963424183e+01 8.2319138574029893e+01 5.8198185532014968e+00 0 1 0
37812 1 3 5.9999999999999998e-02 7.9532720847650671e+00 8.4622120028759184e+01 5.4060235485673811e+00 0 1 0
37814 1 5 4.1799999999999998e-01 8.9353011210950140e+00 8.5452859990452609e+01 3.4370083903571107e+00 0 1 0
35753 1 3 5.9999999999999998e-02 9.9532174093948793e+00 8.2261019506433286e+01 3.1068366313627251e+00 0 1 0
35752 1 3 5.9999999999999998e-02 1.0267926791487941e+01 8.2169230090096704e+01 1.4665339423154318e+00 0 1 0
35750 1 6 -1.2000000000000000e-01 1.0746141541352639e+01 8.1923129044476710e+01 2.4190566244686922e+00 0 1 0
37967 1 4 -6.8300000000000005e-01 4.6781350926142135e-01 8.6618476078625918e+01 1.1514665246969218e+00 0 1 0
37966 1 3 5.9999999999999998e-02 5.5466920270993947e-01 8.6505150304269662e+01 3.0808541770639239e+00 0 1 0
37972 1 3 5.9999999999999998e-02 3.0451522322451439e+00 8.6427184129116569e+01 1.1073488892527057e+00 0 1 0
37583 1 5 4.1799999999999998e-01 2.3679726366991969e+00 8.6879875923298499e+01 4.6434571196762198e+00 0 1 0
37969 1 6 -1.2000000000000000e-01 2.6044122530012244e+00 8.6586189924972572e+01 2.1186900062090976e+00 0 1 0
37978 1 3 5.9999999999999998e-02 4.8192224048160455e+00 8.7946533431149419e+01 2.5424635264174049e+00 0 1 0
37979 1 3 5.9999999999999998e-02 4.2379294271964323e+00 8.8643821772824552e+01 1.1345570337928716e+00 0 1 0
37970 1 2 2.0499999999999999e-01 2.7459970194624157e+00 8.8143530520375364e+01 2.4221271689902357e+00 0 1 0
37976 1 6 -1.2000000000000000e-01 4.1428122108228607e+00 8.8685958588190005e+01 2.1950247162460825e+00 0 1 0
37974 1 4 -6.8300000000000005e-01 2.3642397654803053e+00 8.8457173212987669e+01 3.7728443186740099e+00 0 1 0
37975 1 5 4.1799999999999998e-01 1.8334320943571802e+00 8.9322186561953899e+01 3.5993751500250522e+00 0 1 0
37973 1 3 5.9999999999999998e-02 2.0371347585144037e+00 8.8633907307998939e+01 1.7480185499137673e+00 0 1 0
37981 1 4 -6.8300000000000005e-01 3.4519128115390476e+00 9.1087853040712986e+01 2.0505021813840663e+00 0 1 0
37977 1 2 2.0499999999999999e-01 4.3558516506030465e+00 9.0169111285926746e+01 2.6888829928906408e+00 0 1 0
37980 1 3 5.9999999999999998e-02 4.1957536267196307e+00 9.0368958193409696e+01 3.7696893365725566e+00 0 1 0
16106 1 4 -6.8300000000000005e-01 1.0146810393754402e+00 9.0703555739582868e+01 3.4727160674404614e+00 1 -1 0
37982 1 5 4.1799999999999998e-01 2.5833780953226282e+00 9.1049420497169862e+01 2.4526934138962750e+00 0 1 0
16107 1 5 4.1799999999999998e-01 8.7248189117428032e-01 9.0742018626072934e+01 4.4434147657694005e+00 1 -1 0
37983 1 6 -1.2000000000000000e-01 5.8225304557591437e+00 9.0540315694104564e+01 2.3314287910087064e+00 0 1 0
37986 1 3 5.9999999999999998e-02 5.9275625371297362e+00 9.0611981781941608e+01 1.1628083778143279e+00 0 1 0
38126 1 3 5.9999999999999998e-02 3.0363398508721753e+00 9.2191530423704123e+01 5.6956461628574537e+00 0 1 0
37590 1 5 4.1799999999999998e-01 3.3994620315727109e+00 8.8032475761713073e+01 5.8895197629817186e+00 0 1 0
37818 1 3 5.9999999999999998e-02 6.3920269438423576e+00 8.6680325313476715e+01 5.5718300988674878e+00 0 1 0
37815 1 6 -1.2000000000000000e-01 7.1692263776155762e+00 8.6576649692844327e+01 4.7882412712721791e+00 0 1 0
37817 1 3 5.9999999999999998e-02 6.6263900306800698e+00 8.6972146182788777e+01 3.9454382495150822e+00 0 1 0
37988 1 4 -6.8300000000000005e-01 6.5430288599083637e+00 9.1728119013499040e+01 4.2405538998319097e+00 0 1 0
37819 1 3 5.9999999999999998e-02 8.9721892854353769e+00 8.6877019205715030e+01 5.8628988109054099e+00 0 1 0
37985 1 3 5.9999999999999998e-02 6.4755484604338598e+00 8.9725235609871945e+01 2.6153503550130890e+00 0 1 0
37984 1 2 2.0499999999999999e-01 6.3907585532613647e+00 9.1866255844063787e+01 2.8175380285631468e+00 0 1 0
37820 1 4 -6.8300000000000005e-01 9.2745354877446502e+00 8.7387496459463890e+01 3.9602638079638290e+00 0 1 0
37993 1 3 5.9999999999999998e-02 8.3092447455272556e+00 9.1215526129439155e+01 2.1785365648456265e+00 0 1 0
37816 1 2 2.0499999999999999e-01 8.4387452374200560e+00 8.7382227002820855e+01 5.0923280251012422e+00 0 1 0
37990 1 6 -1.2000000000000000e-01 7.8105683408199091e+00 9.2187717705855505e+01 2.2256285520058490e+00 0 1 0
37824 1 3 5.9999999999999998e-02 7.5779416188653812e+00 8.9192293344089080e+01 4.6810127539385000e+00 0 1 0
37827 1 4 -6.8300000000000005e-01 1.0010472969878201e+01 9.0390734008556663e+01 4.7291178033216079e+00 0 1 0
37822 1 6 -1.2000000000000000e-01 8.1359355751341393e+00 8.8788464021934161e+01 5.4932118396143883e+00 0 1 0
37821 1 5 4.1799999999999998e-01 1.0109773434824762e+01 8.7704461928754313e+01 4.2965264204271421e+00 0 1 0
37828 1 5 4.1799999999999998e-01 9.3153130401662363e+00 9.0869815027594640e+01 4.2395388812462302e+00 0 1 0
37989 1 5 4.1799999999999998e-01 7.4372557086513815e+00 9.2127526124540566e+01 4.3548139235766445e+00 0 1 0
37823 1 2 2.0499999999999999e-01 9.4084103262091148e+00 8.9711420251359684e+01 5.8720812799199287e+00 0 1 0
37999 1 3 5.9999999999999998e-02 1.0593941075299416e+01 9.1788535786755062e+01 2.7220501168663023e+00 0 1 0
16111 1 3 5.9999999999999998e-02 6.9557873080673194e-01 9.2606579835248155e+01 1.1464402312434032e+00 1 -1 0
37987 1 3 5.9999999999999998e-02 5.7106539187517340e+00 9.2733946766266016e+01 2.8112080112150988e+00 0 1 0
38125 1 3 5.9999999999999998e-02 1.9288716180492482e+00 9.3365719844040328e+01 5.6773102825389232e+00 0 1 0
16108 1 6 -1.2000000000000000e-01 5.8855155144387938e-01 9.2781282492375098e+01 2.2421334750844677e+00 1 -1 0
16110 1 3 5.9999999999999998e-02 1.6241540250865008e+00 9.2890689861393142e+01 2.6034526830059384e+00 1 -1 0
16324 1 5 4.1799999999999998e-01 1.1329131373297636e+00 9.5611441781661412e+01 4.8701307227632071e+00 1 -1 0
38118 1 3 5.9999999999999998e-02 4.1160574468374485e+00 9.4508347498281537e+01 5.2818393087194959e+00 0 1 0
16323 1 4 -6.8300000000000005e-01 1.6504019414642508e+00 9.5975947866570507e+01 5.5430131952422883e+00 1 -1 0
16112 1 3 5.9999999999999998e-02 3.0129998281201725e-01 9.4801953154534999e+01 1.7552019078117913e+00 1 -1 0
38119 1 3 5.9999999999999998e-02 5.1288314970802391e+00 9.3394168721046768e+01 5.9146669511710250e+00 0 1 0
16319 1 2 2.0499999999999999e-01 8.4233833311354578e-01 9.6961205704939744e+01 6.0949620570467715e+00 1 -1 0
37992 1 3 5.9999999999999998e-02 7.8202274694143803e+00 9.2491570475218680e+01 1.1418201004378938e+00 0 1 0
37997 1 6 -1.2000000000000000e-01 1.0346156780227682e+01 9.2880897281766607e+01 2.4606896587213707e+00 0 1 0
37991 1 2 2.0499999999999999e-01 8.8362480066695088e+00 9.3172957350993173e+01 2.8374602829447304e+00 0 1 0
37995 1 4 -6.8300000000000005e-01 8.7105226746468443e+00 9.3114722696023279e+01 4.2652151514729217e+00 0 1 0
37996 1 5 4.1799999999999998e-01 9.6051272827538199e+00 9.3082620544386018e+01 4.5541559170708199e+00 0 1 0
38111 1 3 5.9999999999999998e-02 6.6254783640702080e+00 9.5736096012037578e+01 4.8935642346518327e+00 0 1 0
15561 1 5 4.1799999999999998e-01 7.1790814116248258e+00 9.5988933165401079e+01 1.4231167003062175e+00 1 -1 0
37994 1 3 5.9999999999999998e-02 8.5895517384399600e+00 9.4223489612840964e+01 2.5474088069612786e+00 0 1 0
15560 1 4 -6.8300000000000005e-01 8.0306090247417359e+00 9.6444341775350708e+01 1.3327857278923583e+00 1 -1 0
38104 1 3 5.9999999999999998e-02 9.3794895753240031e+00 9.5983010582475686e+01 4.9266790808580359e+00 0 1 0
15568 1 5 4.1799999999999998e-01 1.0192291729334286e+01 9.6539774398561065e+01 1.0541919102622004e+00 1 -1 0
38000 1 3 5.9999999999999998e-02 1.0487448967485781e+01 9.2925029272660183e+01 1.4104973868429809e+00 0 1 0
38102 1 6 -1.2000000000000000e-01 9.3753348311848370e+00 9.6020550682233633e+01 6.0337050406013102e+00 0 1 0
38109 1 6 -1.2000000000000000e-01 6.8633979688383722e+00 9.5354086307653930e+01 5.8630984111945192e+00 0 1 0
38112 1 3 5.9999999999999998e-02 7.2265500666154976e+00 9.4264317375646925e+01 5.7667050382078520e+00 0 1 0
15559 1 3 5.9999999999999998e-02 7.9873384152252802e+00 9.7049323914120919e+01 3.2147776688105330e+00 1 -1 0
37571 1 2 2.0499999999999999e-01 1.3704900866114320e+00 8.3124969219982930e+01 6.2330890671581987e+00 0 1 0
37580 1 3 5.9999999999999998e-02 2.8904375647577671e+00 8.4419037029489857e+01 7.0752272609254447e+00 0 1 0
37577 1 6 -1.2000000000000000e-01 1.7961366327358326e+00 8.4502262473165942e+01 6.9096825287180064e+00 0 1 0
37579 1 3 5.9999999999999998e-02 1.3429350319082169e+00 8.4514884052454207e+01 7.9040244563662378e+00 0 1 0
37570 1 6 -1.2000000000000000e-01 1.9913768476904374e+00 8.1982351232242010e+01 7.0884004198205623e+00 0 1 0
37572 1 3 5.9999999999999998e-02 1.8414541512835292e+00 8.2344733742796777e+01 8.0710663647286296e+00 0 1 0
37861 1 3 5.9999999999999998e-02 5.2736549386387228e+00 8.3913783636727786e+01 1.0258262494237568e+01 0 1 0
37573 1 3 5.9999999999999998e-02 3.0960728677050913e+00 8.2018311979187573e+01 6.9046257957362691e+00 0 1 0
37868 1 3 5.9999999999999998e-02 4.2797261595654765e+00 8.1679656117775266e+01 1.1445046230097340e+01 0 1 0
37870 1 5 4.1799999999999998e-01 4.2829357619305428e+00 8.2074474891942401e+01 8.9740205717334884e+00 0 1 0
37534 1 5 4.1799999999999998e-01 4.2247580001182374e+00 8.5675523001702075e+01 1.1842005483483058e+01 0 1 0
37862 1 4 -6.8300000000000005e-01 5.7104704175874748e+00 8.3367377800211216e+01 8.5130139749810976e+00 0 1 0
37544 1 3 5.9999999999999998e-02 8.8497653871759074e-01 8.5512866678479227e+01 1.1087928364519156e+01 0 1 0
37863 1 5 4.1799999999999998e-01 5.9936360120746333e+00 8.4168806318646659e+01 8.1019387918726409e+00 0 1 0
37552 1 3 5.9999999999999998e-02 4.8938664769999668e-01 8.2448654382174269e+01 9.5960451764158741e+00 0 1 0
37869 1 4 -6.8300000000000005e-01 4.0192861006944902e+00 8.1278450435295284e+01 9.3985936259946605e+00 0 1 0
37865 1 2 2.0499999999999999e-01 4.7984540966839884e+00 8.1194566583004473e+01 1.0595067385189882e+01 0 1 0
37545 1 3 5.9999999999999998e-02 1.9191999698292197e+00 8.4235559724467265e+01 1.1131025490086762e+01 0 1 0
37542 1 6 -1.2000000000000000e-01 1.0239552854635983e+00 8.4569187362257054e+01 1.1562951144667869e+01 0 1 0
37858 1 2 2.0499999999999999e-01 6.0773002237257847e+00 8.3404816559651891e+01 9.8101657291847939e+00 0 1 0
37864 1 6 -1.2000000000000000e-01 6.1173672093780187e+00 8.1895216477213594e+01 1.0272681044147019e+01 0 1 0
37597 1 5 4.1799999999999998e-01 4.2165594870760170e+00 8.6312667560606300e+01 9.6546158619052562e+00 0 1 0
37867 1 3 5.9999999999999998e-02 6.7115044444677077e+00 8.1968775792354307e+01 1.1180080098023046e+01 0 1 0
37855 1 4 -6.8300000000000005e-01 6.7176654981070492e+00 8.5987638649407060e+01 8.4104532992195296e+00 0 1 0
35690 1 3 5.9999999999999998e-02 8.0279973409305629e+00 8.2395325411437398e+01 6.9093342042754724e+00 0 1 0
35681 1 2 2.0499999999999999e-01 1.0277641168162235e+01 8.2290690936136286e+01 6.8981975125149724e+00 0 1 0
35683 1 3 5.9999999999999998e-02 9.9041343692642165e+00 8.4363904323784283e+01 7.1262988645305967e+00 0 1 0
37859 1 3 5.9999999999999998e-02 8.3129803542055392e+00 8.3842606965512246e+01 9.4123819659046166e+00 0 1 0
37857 1 6 -1.2000000000000000e-01 7.4529946819431609e+00 8.4193343101338385e+01 9.9556479807122020e+00 0 1 0
37860 1 3 5.9999999999999998e-02 7.7470355384179408e+00 8.4178604022064405e+01 1.1033959402102463e+01 0 1 0
37851 1 2 2.0499999999999999e-01 7.4118131701742884e+00 8.5719516417751748e+01 9.6077744243432424e+00 0 1 0
37853 1 3 5.9999999999999998e-02 9.4220167809412256e+00 8.5906289543866933e+01 1.0519768023573469e+01 0 1 0
35687 1 6 -1.2000000000000000e-01 8.8654748631660549e+00 8.1773112844736801e+01 7.1952429222019925e+00 0 1 0
37650 1 3 5.9999999999999998e-02 1.0586760664216937e+01 8.2946177883016219e+01 1.1218251945215133e+01 0 1 0
35680 1 6 -1.2000000000000000e-01 1.0676302001353823e+01 8.3690640198919425e+01 7.4477564392855831e+00 0 1 0
35689 1 3 5.9999999999999998e-02 8.7079529504976030e+00 8.1660798041241947e+01 8.2847646435536220e+00 0 1 0
37866 1 3 5.9999999999999998e-02 6.7040257023292140e+00 8.1261468284542374e+01 9.6625319017068474e+00 0 1 0
35682 1 3 5.9999999999999998e-02 1.0516355513283509e+01 8.3708993931697350e+01 8.5204729571883675e+00 0 1 0
37852 1 3 5.9999999999999998e-02 9.4258563698929034e+00 8.6044748768731253e+01 8.7855015919329258e+00 0 1 0
37854 1 3 5.9999999999999998e-02 6.7906176859782983e+00 8.6187189031092572e+01 1.0327272204111605e+01 0 1 0
37649 1 3 5.9999999999999998e-02 9.2329779325572439e+00 8.2750146131349155e+01 1.2154053613622157e+01 0 1 0
37647 1 6 -1.2000000000000000e-01 1.0282917668237296e+01 8.2605728585150288e+01 1.2190608533838509e+01 0 1 0
38128 1 4 -6.8300000000000005e-01 1.3161130598417345e+00 9.0622942451523031e+01 6.1949132931718349e+00 0 1 0
37587 1 3 5.9999999999999998e-02 6.0440491028050380e-01 8.7184382655328776e+01 7.6264025861893776e+00 0 1 0
38137 1 6 -1.2000000000000000e-01 5.7658854429359130e-01 9.1403074746995074e+01 1.0109436004866849e+01 0 1 0
37588 1 3 5.9999999999999998e-02 3.3491657409402329e+00 8.6547555112310974e+01 7.9387765679428348e+00 0 1 0
38129 1 5 4.1799999999999998e-01 2.0831714542651425e+00 9.0029114715520095e+01 6.2892933747632469e+00 0 1 0
37586 1 3 5.9999999999999998e-02 1.1572976149648599e+00 8.7758668304976425e+01 6.2699645786247720e+00 0 1 0
37596 1 4 -6.8300000000000005e-01 4.3750847127997439e+00 8.6821490259150295e+01 1.0409185533542921e+01 0 1 0
37584 1 6 -1.2000000000000000e-01 1.4541639390067564e+00 8.7054224989635273e+01 6.9915183522685709e+00 0 1 0
37589 1 4 -6.8300000000000005e-01 3.5454901737447400e+00 8.8293531180538693e+01 6.7897949579419352e+00 0 1 0
37594 1 3 5.9999999999999998e-02 1.9991324185160420e+00 8.7403935131065197e+01 9.6269756700896671e+00 0 1 0
37585 1 2 2.0499999999999999e-01 2.8024830827898155e+00 8.7424090683724074e+01 7.6949772609195852e+00 0 1 0
38127 1 3 5.9999999999999998e-02 2.3112940680904406e+00 9.1223722656539309e+01 7.7602908057813265e+00 0 1 0
37592 1 2 2.0499999999999999e-01 3.9978640400479626e+00 8.8140609361623447e+01 9.9033579001793672e+00 0 1 0
37591 1 6 -1.2000000000000000e-01 2.6963030680282105e+00 8.8053593206481281e+01 9.0717050851923116e+00 0 1 0
37593 1 3 5.9999999999999998e-02 2.2359912741393853e+00 8.9055404923665250e+01 8.9713406912494058e+00 0 1 0
38124 1 2 2.0499999999999999e-01 1.6468196216084048e+00 9.1732494681660867e+01 7.1270862043746739e+00 0 1 0
37595 1 3 5.9999999999999998e-02 4.7744111334053141e+00 8.8543224861940871e+01 9.2430615208094871e+00 0 1 0
38140 1 3 5.9999999999999998e-02 1.5795277528184561e+00 9.0940407806098619e+01 9.8187313621377275e+00 0 1 0
37600 1 3 5.9999999999999998e-02 3.5560569950212719e+00 9.0116408939430912e+01 1.0877280236174485e+01 0 1 0
37598 1 6 -1.2000000000000000e-01 3.9482131226803556e+00 8.9086118630006979e+01 1.1060817810573035e+01 0 1 0
38138 1 2 2.0499999999999999e-01 7.1228053821161907e-01 9.1818581032898535e+01 1.1614115070104162e+01 0 1 0
37599 1 2 2.0499999999999999e-01 5.3337041509014886e+00 8.9365884529310136e+01 1.1666267092918623e+01 0 1 0
38142 1 4 -6.8300000000000005e-01 1.9589931699611491e+00 9.2470300822106324e+01 1.1921802832891148e+01 0 1 0
37604 1 5 4.1799999999999998e-01 5.5377977966863217e+00 9.1004751246204364e+01 1.0664426036845178e+01 0 1 0
37601 1 3 5.9999999999999998e-02 3.3775120945232988e+00 8.8552287754872140e+01 1.1840465806726053e+01 0 1 0
37603 1 4 -6.8300000000000005e-01 6.0095317301847127e+00 9.0165948534532149e+01 1.0668139117877626e+01 0 1 0
37602 1 3 5.9999999999999998e-02 5.9176547433556212e+00 8.8401042075409734e+01 1.1700416995626533e+01 0 1 0
38130 1 6 -1.2000000000000000e-01 3.2947717162252838e-01 9.2251486323717501e+01 7.7159109619562889e+00 0 1 0
38147 1 3 5.9999999999999998e-02 1.2819510807545851e+00 8.9731599347612431e+01 1.2064449508635619e+01 0 1 0
37826 1 3 5.9999999999999998e-02 1.0137743069431446e+01 8.9016730641477693e+01 6.2300971270844467e+00 0 1 0
37850 1 6 -1.2000000000000000e-01 8.8994829791956409e+00 8.6354910853081236e+01 9.7362753433145901e+00 0 1 0
37856 1 5 4.1799999999999998e-01 6.8019220655127208e+00 8.6908055029989981e+01 8.3516480060857710e+00 0 1 0
37831 1 3 5.9999999999999998e-02 8.4763245854835514e+00 9.1529306147055564e+01 6.3797527492876576e+00 0 1 0
37825 1 3 5.9999999999999998e-02 7.5026005472671393e+00 8.8817510689521299e+01 6.3836722636942911e+00 0 1 0
37844 1 2 2.0499999999999999e-01 8.9370624685140392e+00 8.7896155596191207e+01 9.9554011798142383e+00 0 1 0
37829 1 6 -1.2000000000000000e-01 9.0420235323410800e+00 9.0818505855757493e+01 6.9277300138481506e+00 0 1 0
37832 1 3 5.9999999999999998e-02 8.3585097438308473e+00 9.0452645515974453e+01 7.6708367612139181e+00 0 1 0
37840 1 3 5.9999999999999998e-02 9.4295292638600312e+00 9.0499497720667293e+01 9.8416065556899497e+00 0 1 0
37848 1 4 -6.8300000000000005e-01 7.8253132532619709e+00 8.8538741882036987e+01 9.2817977350981700e+00 0 1 0
37849 1 5 4.1799999999999998e-01 7.4793990019785852e+00 8.9235301414295037e+01 9.7947694019858336e+00 0 1 0
37847 1 3 5.9999999999999998e-02 8.7115728771527525e+00 8.8069292411581671e+01 1.1026287074380734e+01 0 1 0
37843 1 6 -1.2000000000000000e-01 1.0314757873793384e+01 8.8463501990772727e+01 9.5399056415167447e+00 0 1 0
37845 1 3 5.9999999999999998e-02 1.0472923408889882e+01 8.8196880298093589e+01 8.4408839095784245e+00 0 1 0
37837 1 2 2.0499999999999999e-01 1.0409270790370389e+01 9.0011029787000709e+01 9.7534741946837560e+00 0 1 0
37830 1 2 2.0499999999999999e-01 1.0171683275310686e+01 9.1595094863450527e+01 7.6505577640630076e+00 0 1 0
37833 1 3 5.9999999999999998e-02 1.0778417686754407e+01 9.2197620885378299e+01 6.9644607394560598e+00 0 1 0
37611 1 5 4.1799999999999998e-01 6.6738952743126214e+00 9.2270477827693824e+01 1.1820328427728196e+01 0 1 0
37834 1 4 -6.8300000000000005e-01 9.4580959137679859e+00 9.2456332173515392e+01 8.4889047267254742e+00 0 1 0
38116 1 6 -1.2000000000000000e-01 4.5567678117501140e+00 9.4230083619000581e+01 6.2025220095406448e+00 0 1 0
38123 1 6 -1.2000000000000000e-01 2.5190817502301406e+00 9.2765481224774874e+01 6.3813959479479863e+00 0 1 0
38131 1 2 2.0499999999999999e-01 3.2092642061872334e-01 9.2641533600335180e+01 9.2252076449015696e+00 0 1 0
38115 1 5 4.1799999999999998e-01 4.2160782183869312e+00 9.6404481351278491e+01 7.5271878310735891e+00 0 1 0
38114 1 4 -6.8300000000000005e-01 4.9520044756389661e+00 9.6569289763340365e+01 6.8739984961875145e+00 0 1 0
38120 1 3 5.9999999999999998e-02 4.0218281811318635e+00 9.3105679305739145e+01 7.9202342907401704e+00 0 1 0
38143 1 5 4.1799999999999998e-01 2.1677265513787383e+00 9.3214728983583427e+01 1.1345851600537850e+01 0 1 0
38110 1 2 2.0499999999999999e-01 5.6133212609915528e+00 9.5267046901755890e+01 6.7064871372744213e+00 0 1 0
38134 1 3 5.9999999999999998e-02 9.8704849434690423e-01 9.3503219353989678e+01 9.4319216402487989e+00 0 1 0
38122 1 5 4.1799999999999998e-01 2.3078059720474271e+00 9.5168495964034634e+01 7.1446634793605277e+00 0 1 0
38117 1 2 2.0499999999999999e-01 3.4848759885030560e+00 9.3747695741227986e+01 7.1932388994593595e+00 0 1 0
38121 1 4 -6.8300000000000005e-01 2.7079654679733904e+00 9.4766171254935330e+01 7.8428329166552695e+00 0 1 0
37438 1 2 2.0499999999999999e-01 3.4430723990874710e+00 9.5800366968599278e+01 1.1124149336467898e+01 0 1 0
37442 1 4 -6.8300000000000005e-01 3.0800793084355536e+00 9.4599614089388766e+01 1.0482147173167029e+01 0 1 0
37443 1 5 4.1799999999999998e-01 3.0202981641711375e+00 9.4811989821529224e+01 9.5386064757282210e+00 0 1 0
37441 1 3 5.9999999999999998e-02 3.3599676600196857e+00 9.6600251010927622e+01 1.0328329359998408e+01 0 1 0
37434 1 3 5.9999999999999998e-02 9.1925960050447153e-01 9.5023653869160853e+01 1.1682632690616121e+01 0 1 0
37444 1 6 -1.2000000000000000e-01 4.8602705210555852e+00 9.5728577312689794e+01 1.1719108034085458e+01 0 1 0
38113 1 3 5.9999999999999998e-02 5.8879493978053734e+00 9.4937488815075056e+01 7.6558647753738018e+00 0 1 0
37431 1 2 2.0499999999999999e-01 1.0188513025985124e+00 9.6070198833354240e+01 1.2138464897885488e+01 0 1 0
37448 1 3 5.9999999999999998e-02 5.8646168573633890e+00 9.4655894524151236e+01 1.0192926310697580e+01 0 1 0
37445 1 2 2.0499999999999999e-01 6.1062539138310052e+00 9.5442367812126307e+01 1.0862251737364687e+01 0 1 0
37435 1 4 -6.8300000000000005e-01 5.9512313861019495e-01 9.7016314612011328e+01 1.1144600107459304e+01 0 1 0
38132 1 3 5.9999999999999998e-02 2.0815239065698800e-02 9.3049565537091155e+01 7.1233587355934427e+00 0 1 0
38105 1 3 5.9999999999999998e-02 9.7862930069932617e+00 9.5011970361011421e+01 6.3055433672517625e+00 0 1 0
37457 1 5 4.1799999999999998e-01 8.6314703012734864e+00 9.2625494418215396e+01 1.0103251635702154e+01 0 1 0
37449 1 4 -6.8300000000000005e-01 6.3300489373623261e+00 9.6462700653237249e+01 9.8882661789807820e+00 0 1 0
37456 1 4 -6.8300000000000005e-01 7.9853190960394222e+00 9.3082759538439760e+01 1.0637296624215271e+01 0 1 0
38103 1 2 2.0499999999999999e-01 7.9266211248838330e+00 9.6264397560039711e+01 6.5023872293288392e+00 0 1 0
37452 1 2 2.0499999999999999e-01 8.5503212497010637e+00 9.4395720866944501e+01 1.1007765970174695e+01 0 1 0
37455 1 3 5.9999999999999998e-02 8.8686837164850179e+00 9.4884826768779305e+01 1.0132399478325118e+01 0 1 0
38106 1 3 5.9999999999999998e-02 7.9152339370709068e+00 9.6002403018063546e+01 7.5800459215811058e+00 0 1 0
37458 1 6 -1.2000000000000000e-01 9.7307451234602915e+00 9.4267419920120631e+01 1.1927599575365223e+01 0 1 0
37451 1 6 -1.2000000000000000e-01 7.3622164977125664e+00 9.5118810058605476e+01 1.1628329925810160e+01 0 1 0
37835 1 5 4.1799999999999998e-01 1.0050540972052808e+01 9.3119912323303311e+01 8.9519228791580190e+00 0 1 0
37453 1 3 5.9999999999999998e-02 7.7085367993697229e+00 9.5973668991099558e+01 1.2190409616520363e+01 0 1 0
38096 1 2 2.0499999999999999e-01 1.0294045945689067e+01 9.7097530793001937e+01 6.5460764108556448e+00 0 1 0
37460 1 3 5.9999999999999998e-02 1.0007397771484436e+01 9.5269308074405032e+01 1.2206328197806105e+01 0 1 0
37541 1 5 4.1799999999999998e-01 1.0686279043663414e-01 8.5319744465596187e+01 1.4608455784351834e+01 0 1 0
37540 1 4 -6.8300000000000005e-01 1.3136577356776355e-01 8.5539373481524322e+01 1.3644278382713653e+01 0 1 0
37533 1 4 -6.8300000000000005e-01 4.3678745503062162e+00 8.4841886108045173e+01 1.2339142090457443e+01 0 1 0
37891 1 5 4.1799999999999998e-01 6.1169561300990594e-01 8.1309313187023832e+01 1.3732786418516566e+01 0 1 0
37893 1 2 2.0499999999999999e-01 9.4269957778533287e-01 8.3050677072717434e+01 1.7414094549740753e+01 0 1 0
37536 1 2 2.0499999999999999e-01 1.2542037353574582e+00 8.4855087519726865e+01 1.3054294709862901e+01 0 1 0
37532 1 3 5.9999999999999998e-02 3.6713772815800003e+00 8.4104158333120992e+01 1.4086189981081334e+01 0 1 0
37526 1 4 -6.8300000000000005e-01 4.2000402771161305e+00 8.4956009888214993e+01 1.6533329806704433e+01 0 1 0
37889 1 3 5.9999999999999998e-02 2.3237992309146596e+00 8.2470454188526787e+01 1.5041446289030398e+01 0 1 0
37529 1 2 2.0499999999999999e-01 3.8239207560460877e+00 8.5072914410256104e+01 1.3558671521345778e+01 0 1 0
37274 1 4 -6.8300000000000005e-01 5.1626181968129341e+00 8.2293057680374375e+01 1.5639161364284115e+01 0 1 0
37527 1 5 4.1799999999999998e-01 4.3197615416723547e+00 8.5293328444941693e+01 1.7439620019574555e+01 0 1 0
37275 1 5 4.1799999999999998e-01 4.6399417749108220e+00 8.3049145941234741e+01 1.5786889286561069e+01 0 1 0
37896 1 3 5.9999999999999998e-02 1.2416897696984137e+00 8.3888184535413515e+01 1.6733555608858648e+01 0 1 0
37539 1 3 5.9999999999999998e-02 1.2971379127195126e+00 8.3919275056730910e+01 1.3639228852576034e+01 0 1 0
37892 1 6 -1.2000000000000000e-01 1.4197383625750351e+00 8.1676236213890988e+01 1.6876036935947845e+01 0 1 0
37528 1 6 -1.2000000000000000e-01 4.9062972583809081e+00 8.5767621908134160e+01 1.4350910079092602e+01 0 1 0
37886 1 2 2.0499999999999999e-01 1.6531302065013838e+00 8.1632827683329552e+01 1.5333557968423719e+01 0 1 0
37531 1 3 5.9999999999999998e-02 5.7770140689408667e+00 8.5123343307993181e+01 1.4292560638884524e+01 0 1 0
37535 1 6 -1.2000000000000000e-01 2.4809274776955652e+00 8.5794561130003345e+01 1.3399899131525174e+01 0 1 0
37522 1 2 2.0499999999999999e-01 4.5663184313062919e+00 8.6104508125245005e+01 1.5810543608427036e+01 0 1 0
37890 1 4 -6.8300000000000005e-01 4.9676169143303922e-01 8.1770548821942640e+01 1.4537510165508561e+01 0 1 0
37270 1 2 2.0499999999999999e-01 5.9235663250423425e+00 8.2124371556704261e+01 1.6831830696870117e+01 0 1 0
37895 1 3 5.9999999999999998e-02 2.4118820419125910e+00 8.1471297095209721e+01 1.7362452840801353e+01 0 1 0
50464 1421 8 4.2380000000000001e-01 9.8485352249759117e+00 8.8064549399033908e+01 2.4724862393998620e+01 1 0 0
37276 1 6 -1.2000000000000000e-01 5.1003641807320328e+00 8.2192825982240549e+01 1.8149663789190178e+01 0 1 0
37278 1 3 5.9999999999999998e-02 4.3422135674479243e+00 8.2953091543817791e+01 1.8109250735486068e+01 0 1 0
37279 1 3 5.9999999999999998e-02 4.6411941183659540e+00 8.1237470850347734e+01 1.8254272873279511e+01 0 1 0
37268 1 5 4.1799999999999998e-01 6.2475569815618126e+00 8.1440578269044323e+01 1.4368439327312817e+01 0 1 0
37313 1 3 5.9999999999999998e-02 1.0693560643154228e+01 8.2007392393665725e+01 1.7305273336419962e+01 0 1 0
37648 1 2 2.0499999999999999e-01 1.0465453449705832e+01 8.1096394206190809e+01 1.2281952849581943e+01 0 1 0
37524 1 3 5.9999999999999998e-02 6.5882395427842519e+00 8.5956374476244207e+01 1.6394092100493687e+01 0 1 0
37273 1 3 5.9999999999999998e-02 6.6131259957938253e+00 8.2958040989434338e+01 1.6794217614998335e+01 0 1 0
37639 1 5 4.1799999999999998e-01 1.0056257553155714e+01 8.4754095661186327e+01 1.5353823408071653e+01 0 1 0
37642 1 3 5.9999999999999998e-02 9.6556025268965850e+00 8.5228055487214647e+01 1.2793052061575525e+01 0 1 0
37638 1 4 -6.8300000000000005e-01 1.0195450731511837e+01 8.5737082572621986e+01 1.5267182302594154e+01 0 1 0
37645 1 4 -6.8300000000000005e-01 1.0273593747256648e+01 8.3166077218595277e+01 1.4612042875938135e+01 0 1 0
37640 1 6 -1.2000000000000000e-01 1.0703554937566359e+01 8.4908394501178179e+01 1.2979654944756682e+01 0 1 0
37266 1 3 5.9999999999999998e-02 8.0964775079653890e+00 8.1511702380299084e+01 1.5462131691954434e+01 0 1 0
37521 1 6 -1.2000000000000000e-01 5.8342003004065450e+00 8.6642448649807207e+01 1.6669633071604757e+01 0 1 0
37537 1 3 5.9999999999999998e-02 2.3313371805391676e+00 8.6369693420047497e+01 1.4370820112571662e+01 0 1 0
37515 1 2 2.0499999999999999e-01 5.7471523764518970e+00 8.6739435286523928e+01 1.8244665722457825e+01 0 1 0
37530 1 3 5.9999999999999998e-02 5.0491754020723318e+00 8.6754617456328702e+01 1.3901816177034974e+01 0 1 0
37525 1 3 5.9999999999999998e-02 3.8080632554709113e+00 8.6787543363064856e+01 1.6029921055223461e+01 0 1 0
38144 1 6 -1.2000000000000000e-01 5.6865992430331258e-01 9.0499411727491037e+01 1.2464044670233079e+01 0 1 0
37538 1 3 5.9999999999999998e-02 2.5556645214404847e+00 8.6508295466216040e+01 1.2598162099306359e+01 0 1 0
38154 1 3 5.9999999999999998e-02 8.9454022922114040e-01 8.8585075072239007e+01 1.4015401662405919e+01 0 1 0
37607 1 3 5.9999999999999998e-02 4.3903749097182319e+00 9.0796989718788154e+01 1.3068829265530690e+01 0 1 0
38161 1 3 5.9999999999999998e-02 9.7286705464907330e-01 8.7002733505046393e+01 1.6214818470477148e+01 0 1 0
37605 1 6 -1.2000000000000000e-01 5.2146431039881342e+00 9.0117466109858512e+01 1.3004129405758990e+01 0 1 0
38145 1 2 2.0499999999999999e-01 6.5140616812211583e-01 9.0617795968496537e+01 1.4002826728360876e+01 0 1 0
38158 1 6 -1.2000000000000000e-01 7.6724222688723331e-01 8.7838223439329255e+01 1.6807355177986150e+01 0 1 0
38155 1 3 5.9999999999999998e-02 2.2074024180862208e+00 8.9100337995207184e+01 1.5852083572723947e+01 0 1 0
38152 1 2 2.0499999999999999e-01 1.1517040113640515e+00 8.9153605165905660e+01 1.6058779929081478e+01 0 1 0
38148 1 3 5.9999999999999998e-02 1.5422322747160282e+00 9.1203333126577007e+01 1.4320267125951148e+01 0 1 0
37608 1 3 5.9999999999999998e-02 5.0675019248896120e+00 8.9357800034817359e+01 1.3721276351411372e+01 0 1 0
38156 1 4 -6.8300000000000005e-01 9.8424275397524164e-01 9.0273456976053865e+01 1.6882261226233922e+01 0 1 0
38157 1 5 4.1799999999999998e-01 1.7483826932449198e+00 9.0155010893131575e+01 1.7478643876793438e+01 0 1 0
37614 1 3 5.9999999999999998e-02 5.9747262231238638e+00 9.1543396228525509e+01 1.5267431586817423e+01 0 1 0
38151 1 6 -1.2000000000000000e-01 4.5192103771557895e-01 8.9299181093593589e+01 1.4701315133684790e+01 0 1 0
37414 1 4 -6.8300000000000005e-01 3.3505970541643690e+00 9.1675540885881205e+01 1.7729873239685048e+01 0 1 0
37415 1 5 4.1799999999999998e-01 4.0410351772296353e+00 9.1023386101818247e+01 1.8001668144724892e+01 0 1 0
38159 1 2 2.0499999999999999e-01 1.5662063248673104e+00 8.7559308847539569e+01 1.8173637036830684e+01 0 1 0
37422 1 5 4.1799999999999998e-01 9.1676795351933882e-01 9.2174693912276254e+01 1.6920751224059263e+01 0 1 0
38163 1 4 -6.8300000000000005e-01 2.7905659643386285e+00 8.8253554110891898e+01 1.8072497683620171e+01 0 1 0
37523 1 3 5.9999999999999998e-02 6.1529599244546676e+00 8.7597278120407708e+01 1.6374377346790713e+01 0 1 0
37511 1 3 5.9999999999999998e-02 8.4346925176434979e+00 8.6385247438951467e+01 1.7389663101715179e+01 0 1 0
37615 1 3 5.9999999999999998e-02 6.8757236544510478e+00 8.9984113884991743e+01 1.5417931509361630e+01 0 1 0
37620 1 2 2.0499999999999999e-01 9.9619783626836789e+00 8.9999055012692764e+01 1.5179676163871147e+01 0 1 0
37606 1 2 2.0499999999999999e-01 6.4999167029658640e+00 9.0922800267385426e+01 1.3316746031801404e+01 0 1 0
37612 1 6 -1.2000000000000000e-01 6.8557267581072328e+00 9.1013427101876204e+01 1.4837655175985535e+01 0 1 0
37635 1 3 5.9999999999999998e-02 1.0096887180472830e+01 8.7600891587080298e+01 1.3349691528636006e+01 0 1 0
37619 1 6 -1.2000000000000000e-01 9.3288464140825411e+00 9.1320896392321544e+01 1.4649214038380110e+01 0 1 0
37623 1 3 5.9999999999999998e-02 9.2985067565780373e+00 8.9197776640695892e+01 1.4948313156248920e+01 0 1 0
37621 1 3 5.9999999999999998e-02 9.3123087458781466e+00 9.1337206938048922e+01 1.3560795990342806e+01 0 1 0
37609 1 3 5.9999999999999998e-02 7.4025753815664608e+00 9.0416575158472256e+01 1.3002329507199740e+01 0 1 0
37624 1 4 -6.8300000000000005e-01 1.0162591555817285e+01 9.0040924029558070e+01 1.6541983146082686e+01 0 1 0
37613 1 2 2.0499999999999999e-01 8.0626129363348404e+00 9.1807141331795407e+01 1.5279165426149850e+01 0 1 0
37616 1 3 5.9999999999999998e-02 8.2020703206404253e+00 9.1716150403304056e+01 1.6375932321416947e+01 0 1 0
37622 1 3 5.9999999999999998e-02 1.0081859645241325e+01 9.2080423352455767e+01 1.4987846376023667e+01 0 1 0
37610 1 4 -6.8300000000000005e-01 6.2054425387774828e+00 9.2189407859566145e+01 1.2691513487628525e+01 0 1 0
37513 1 5 4.1799999999999998e-01 8.7895838059788503e+00 8.8911261384503419e+01 1.7917412621970154e+01 0 1 0
37625 1 5 4.1799999999999998e-01 1.0367716133685500e+01 9.0953475518143307e+01 1.6734484518683786e+01 0 1 0
37512 1 4 -6.8300000000000005e-01 7.9125061070800928e+00 8.8414897419442298e+01 1.7903643272396661e+01 0 1 0
37508 1 2 2.0499999999999999e-01 8.2551750258008898e+00 8.7054561924449402e+01 1.8259089073024608e+01 0 1 0
37446 1 3 5.9999999999999998e-02 5.0086051403084877e+00 9.6561050055552926e+01 1.2361658555336170e+01 0 1 0
37447 1 3 5.9999999999999998e-02 4.8102655008198987e+00 9.4836503395960364e+01 1.2387591677253033e+01 0 1 0
37437 1 6 -1.2000000000000000e-01 2.5539047447555623e+00 9.6125879304559504e+01 1.2351459135196404e+01 0 1 0
37413 1 3 5.9999999999999998e-02 4.5513402109635104e+00 9.2783364715073191e+01 1.6595444582869906e+01 0 1 0
37410 1 2 2.0499999999999999e-01 4.0231299859419059e+00 9.2896105578543512e+01 1.7480166186996129e+01 0 1 0
37420 1 3 5.9999999999999998e-02 2.3905384188536862e+00 9.3198188758683415e+01 1.5457464862009051e+01 0 1 0
37421 1 4 -6.8300000000000005e-01 7.7779730597299701e-01 9.3107605524947346e+01 1.6754374842453043e+01 0 1 0
37425 1 3 5.9999999999999998e-02 8.2707751920436456e-01 9.5683834354901251e+01 1.6426163301682834e+01 0 1 0
37440 1 3 5.9999999999999998e-02 2.8168986846650808e+00 9.5537123126612826e+01 1.3263583470883384e+01 0 1 0
37417 1 2 2.0499999999999999e-01 1.9443745608162979e+00 9.3777561742477715e+01 1.6223796063978288e+01 0 1 0
37426 1 3 5.9999999999999998e-02 2.1424557647276692e+00 9.5694801542936574e+01 1.5349674712243889e+01 0 1 0
37423 1 6 -1.2000000000000000e-01 1.3448421131939370e+00 9.5073398407489123e+01 1.5666511532378074e+01 0 1 0
37416 1 6 -1.2000000000000000e-01 3.0082702361455631e+00 9.4010267581712398e+01 1.7314450510147196e+01 0 1 0
37427 1 3 5.9999999999999998e-02 8.9069366469631950e-01 9.4021585131765136e+01 1.3869821996948074e+01 0 1 0
37424 1 2 2.0499999999999999e-01 4.5202042181629298e-01 9.4840538056285510e+01 1.4365409578529515e+01 0 1 0
37419 1 3 5.9999999999999998e-02 3.5281305484907275e+00 9.4977909792082002e+01 1.7196010709950176e+01 0 1 0
15956 1 3 5.9999999999999998e-02 5.3473566505425509e+00 9.6020878835968574e+01 1.7325649377595862e+01 1 -1 0
37430 1 6 -1.2000000000000000e-01 1.7446712318196053e-01 9.6076092697416144e+01 1.3451579045373935e+01 0 1 0
37418 1 3 5.9999999999999998e-02 2.5747140212534214e+00 9.4118501551940298e+01 1.8302109841655206e+01 0 1 0
37433 1 3 5.9999999999999998e-02 4.5649850138507425e-01 9.6844680715917832e+01 1.4106685727330122e+01 0 1 0
15954 1 6 -1.2000000000000000e-01 5.1429134001518078e+00 9.7111351352091702e+01 1.7425822007448605e+01 1 -1 0
37439 1 3 5.9999999999999998e-02 2.7777155310164900e+00 9.7115506123380015e+01 1.2732161835843911e+01 0 1 0
15953 1 5 4.1799999999999998e-01 3.5500524090223307e+00 9.7002202044708326e+01 1.5887756793237608e+01 1 -1 0
37406 1 3 5.9999999999999998e-02 6.7697173227852758e+00 9.2597119858582829e+01 1.7725205431422058e+01 0 1 0
37454 1 3 5.9999999999999998e-02 7.0593221693864843e+00 9.4432622792974655e+01 1.2388605046394416e+01 0 1 0
37461 1 3 5.9999999999999998e-02 9.5192835744919879e+00 9.3850598165951396e+01 1.2894696938844220e+01 0 1 0
37618 1 5 4.1799999999999998e-01 7.2258971484832593e+00 9.3275222858296075e+01 1.4242834049715013e+01 0 1 0
37617 1 4 -6.8300000000000005e-01 7.8112309316904263e+00 9.3148521759350359e+01 1.4979031355828402e+01 0 1 0
36526 1 5 4.1799999999999998e-01 8.8683242881709159e+00 9.5065993364956725e+01 1.6857454357538220e+01 0 1 0
36525 1 4 -6.8300000000000005e-01 8.4592837150189730e+00 9.5210255462466492e+01 1.7704834776884042e+01 0 1 0
36520 1 6 -1.2000000000000000e-01 1.0650241610948873e+01 9.6017575605943080e+01 1.7751215246491128e+01 0 1 0
36521 1 2 2.0499999999999999e-01 9.2102353729364150e+00 9.6363102487244106e+01 1.8041928063794529e+01 0 1 0
15949 1 3 5.9999999999999998e-02 6.9142016520445670e+00 9.6680236616481565e+01 1.5109390706434104e+01 1 -1 0
37898 1 5 4.1799999999999998e-01 2.5101322036694578e+00 8.3644208741533333e+01 1.8406825895239152e+01 0 1 0
37897 1 4 -6.8300000000000005e-01 1.6124692411072497e+00 8.3362424579207513e+01 1.8624424949126425e+01 0 1 0
38182 1 3 5.9999999999999998e-02 7.1080722720263456e-01 8.3527617750337100e+01 2.1484075662728188e+01 0 1 0
38179 1 6 -1.2000000000000000e-01 5.0291723297015967e-01 8.4024974281947692e+01 2.2464856270024150e+01 0 1 0
38173 1 2 2.0499999999999999e-01 1.0853076660527550e+00 8.5456082372027439e+01 2.2306165841323722e+01 0 1 0
37285 1 3 5.9999999999999998e-02 4.0854816809985177e+00 8.3122014700603003e+01 2.0281918231705468e+01 0 1 0
37287 1 3 5.9999999999999998e-02 4.8080967876116762e+00 8.3483268694590919e+01 2.2548914172706777e+01 0 1 0
37283 1 6 -1.2000000000000000e-01 5.0111156011542954e+00 8.2773592210434614e+01 2.0649498607529186e+01 0 1 0
37284 1 2 2.0499999999999999e-01 5.5363342865940517e+00 8.3701324219554721e+01 2.1796161669349182e+01 0 1 0
38180 1 2 2.0499999999999999e-01 1.1950006477606148e+00 8.3133254046254137e+01 2.3581572193667753e+01 0 1 0
37288 1 4 -6.8300000000000005e-01 5.5223123296126193e+00 8.5083460870251500e+01 2.1589262410577700e+01 0 1 0
37286 1 3 5.9999999999999998e-02 4.9038799905723991e+00 8.1820333160878974e+01 2.1100263873774686e+01 0 1 0
38186 1 6 -1.2000000000000000e-01 1.8384098649131289e+00 8.1865384018032998e+01 2.3055533482791525e+01 0 1 0
38189 1 3 5.9999999999999998e-02 2.5559530472651373e+00 8.2127708527479697e+01 2.2246652461852214e+01 0 1 0
38176 1 3 5.9999999999999998e-02 2.2247497875599640e+00 8.5370115495260833e+01 2.2178154254365719e+01 0 1 0
38172 1 6 -1.2000000000000000e-01 4.9307247143103655e-01 8.6270901189369255e+01 2.1044346638324690e+01 0 1 0
38183 1 3 5.9999999999999998e-02 1.9450437447958866e+00 8.3672064340243452e+01 2.3995427351434788e+01 0 1 0
38175 1 3 5.9999999999999998e-02 6.1156858071195941e-01 8.5622822320544969e+01 2.0125009457599354e+01 0 1 0
38188 1 3 5.9999999999999998e-02 1.1478516024565115e+00 8.1168010515940551e+01 2.2492915699002360e+01 0 1 0
37277 1 2 2.0499999999999999e-01 5.8964839860494118e+00 8.2571154315829318e+01 1.9412995194186987e+01 0 1 0
37519 1 4 -6.8300000000000005e-01 4.6928423746087198e+00 8.6001864160959826e+01 1.8835782400767432e+01 0 1 0
37520 1 5 4.1799999999999998e-01 5.0118167788067609e+00 8.5839516549580040e+01 1.9822368087397898e+01 0 1 0
38187 1 2 2.0499999999999999e-01 2.6143008208067018e+00 8.1029625278298738e+01 2.4066349947547153e+01 0 1 0
37289 1 5 4.1799999999999998e-01 5.6053920152592758e+00 8.5437864450655724e+01 2.2494230988453911e+01 0 1 0
38177 1 4 -6.8300000000000005e-01 8.6659249937301408e-01 8.6264812116754641e+01 2.3424356960673844e+01 0 1 0
37280 1 3 5.9999999999999998e-02 6.3540663438542682e+00 8.3525293501860631e+01 1.9269370808802748e+01 0 1 0
37516 1 3 5.9999999999999998e-02 7.2689228429035868e+00 8.5288764981209894e+01 1.8841309987404724e+01 0 1 0
37292 1 3 5.9999999999999998e-02 6.8885408929827801e+00 8.3678674192972906e+01 2.3604132718430652e+01 0 1 0
37290 1 6 -1.2000000000000000e-01 6.8615138485011906e+00 8.3285732662185183e+01 2.2547441111651789e+01 0 1 0
37293 1 3 5.9999999999999998e-02 6.9324353800003182e+00 8.2222615391037195e+01 2.2495368444074394e+01 0 1 0
37307 1 3 5.9999999999999998e-02 9.9174155523572978e+00 8.3579893731439071e+01 1.9295581561652714e+01 0 1 0
37294 1 3 5.9999999999999998e-02 7.9833905763259780e+00 8.4139794875119591e+01 2.0834370727764927e+01 0 1 0
37291 1 2 2.0499999999999999e-01 8.1953652510714754e+00 8.3944720725408473e+01 2.1918580094757470e+01 0 1 0
37297 1 6 -1.2000000000000000e-01 9.3874571681455841e+00 8.2919558444616982e+01 2.1940064387315321e+01 0 1 0
37295 1 4 -6.8300000000000005e-01 8.4679111016103921e+00 8.5217949399039597e+01 2.2478322710404996e+01 0 1 0
37299 1 3 5.9999999999999998e-02 9.6019188545654472e+00 8.2637038676721062e+01 2.2938832539201243e+01 0 1 0
37306 1 3 5.9999999999999998e-02 9.8653621226359451e+00 8.1993537754597455e+01 1.9712893042213771e+01 0 1 0
37300 1 3 5.9999999999999998e-02 9.0244549638174227e+00 8.1954354073261726e+01 2.1559138695270335e+01 0 1 0
37304 1 6 -1.2000000000000000e-01 1.0533210960620345e+01 8.2895403960593072e+01 1.9819592232126926e+01 0 1 0
37296 1 5 4.1799999999999998e-01 8.5931078399520988e+00 8.5112642672435797e+01 2.3468501131531724e+01 0 1 0
37281 1 4 -6.8300000000000005e-01 6.9653647461285653e+00 8.1696921205299986e+01 1.9614006365405327e+01 0 1 0
37509 1 3 5.9999999999999998e-02 9.4246045293981240e+00 8.5822749717520708e+01 1.9498916588824173e+01 0 1 0
37298 1 2 2.0499999999999999e-01 1.0721361828109494e+01 8.3208985002719956e+01 2.1298793495719305e+01 0 1 0
37282 1 5 4.1799999999999998e-01 6.5505339360537169e+00 8.0981052245047366e+01 2.0020253372521754e+01 0 1 0
38162 1 3 5.9999999999999998e-02 1.9679303721524450e+00 8.6527241464744108e+01 1.8414064884040904e+01 0 1 0
37518 1 3 5.9999999999999998e-02 5.5650441846136580e+00 8.7826982730003252e+01 1.8387626370067814e+01 0 1 0
38164 1 5 4.1799999999999998e-01 3.2891177787123795e+00 8.8223900494512648e+01 1.8881295037054532e+01 0 1 0
38178 1 5 4.1799999999999998e-01 1.0871644235906022e+00 8.7179527365147308e+01 2.3141100222535812e+01 0 1 0
51489 1763 7 -8.4760000000000002e-01 4.5371946157644683e+00 8.7926447291125996e+01 2.2318498963248157e+01 1 0 0
15985 1 3 5.9999999999999998e-02 6.6664308732965172e-01 9.1808179030212685e+01 2.0275620638239428e+01 1 -1 0
38167 1 3 5.9999999999999998e-02 1.0235405591324862e+00 8.9369587795051615e+01 1.9405026915706532e+01 0 1 0
38171 1 5 4.1799999999999998e-01 1.7454830961049566e+00 8.9199612393117960e+01 2.1782913298855615e+01 0 1 0
38169 1 3 5.9999999999999998e-02 2.2799683333450149e+00 8.7387428163094924e+01 2.0828130664882256e+01 0 1 0
38170 1 4 -6.8300000000000005e-01 1.0550654772389514e+00 8.8523533294471832e+01 2.1833420044749090e+01 0 1 0
38165 1 6 -1.2000000000000000e-01 8.4147192614295696e-01 8.8263516468781233e+01 1.9383032519301914e+01 0 1 0
38166 1 2 2.0499999999999999e-01 1.2228314744909696e+00 8.7622693305543720e+01 2.0753825346047055e+01 0 1 0
46357 52 8 4.2380000000000001e-01 3.0918477243265974e+00 9.0820328289254732e+01 2.1889925514665286e+01 1 -1 0
46356 52 7 -8.4760000000000002e-01 2.7575272331216110e+00 9.1066492821888943e+01 2.2799669245137860e+01 1 -1 0
49809 1203 7 -8.4760000000000002e-01 4.0296355244349344e+00 9.0011007252689438e+01 2.0543096944959942e+01 0 0 0
49811 1203 8 4.2380000000000001e-01 4.7180877882704957e+00 9.0437718991325823e+01 1.9956623380166167e+01 0 0 0
51491 1763 8 4.2380000000000001e-01 4.3095121684117670e+00 8.8177806774032376e+01 2.3259232243841701e+01 1 0 0
51490 1763 8 4.2380000000000001e-01 5.4770047757672691e+00 8.7586658660895480e+01 2.2282435736990330e+01 1 0 0
49810 1203 8 4.2380000000000001e-01 4.4838141680160684e+00 8.9470531397469429e+01 2.1251340018288175e+01 0 0 0
46358 52 8 4.2380000000000001e-01 3.1602978497347851e+00 9.0453964058273215e+01 2.3479806012288176e+01 1 -1 0
37407 1 4 -6.8300000000000005e-01 6.0037963931450085e+00 9.0830324408663799e+01 1.8662026253856400e+01 0 1 0
15981 1 5 4.1799999999999998e-01 1.0939534622658740e+00 9.2419144846490823e+01 2.2486974120953946e+01 1 -1 0
46815 205 7 -8.4760000000000002e-01 1.0750041551501273e+01 9.1284358709442870e+01 2.4303101993773716e+01 -1 0 0
50846 1548 8 4.2380000000000001e-01 7.5571364668318193e+00 9.1288766946530728e+01 2.4390911033101492e+01 2 1 0
37403 1 2 2.0499999999999999e-01 6.3017769300850679e+00 9.2325303065589026e+01 1.8692280321557789e+01 0 1 0
37514 1 6 -1.2000000000000000e-01 7.0677622212892590e+00 8.6403428278711445e+01 1.8935359727459744e+01 0 1 0
37517 1 3 5.9999999999999998e-02 7.1353132400600634e+00 8.6590842837183089e+01 1.9964794166956924e+01 0 1 0
37408 1 5 4.1799999999999998e-01 6.8268850193740258e+00 9.0346398001324957e+01 1.8534334772580024e+01 0 1 0
52159 1986 8 4.2380000000000001e-01 7.6685949724447253e+00 8.6763433595574099e+01 2.2605208199686007e+01 0 0 0
52158 1986 7 -8.4760000000000002e-01 7.2060072116000642e+00 8.7629464440334274e+01 2.2794955707530537e+01 0 0 0
52160 1986 8 4.2380000000000001e-01 7.7307618752183611e+00 8.8381868513922271e+01 2.2396807902463316e+01 0 0 0
48234 678 7 -8.4760000000000002e-01 8.9970304022610570e+00 8.9551330858928452e+01 2.1955229622061630e+01 1 0 0
37507 1 6 -1.2000000000000000e-01 9.4679766728344443e+00 8.6878106043630581e+01 1.9197539836377839e+01 0 1 0
37401 1 5 4.1799999999999998e-01 8.8457786023593634e+00 9.0533098818442951e+01 2.0491043169406655e+01 0 1 0
37510 1 3 5.9999999999999998e-02 9.2794012366929159e+00 8.7559916348665837e+01 2.0102095442645233e+01 0 1 0
37400 1 4 -6.8300000000000005e-01 8.8458580934094346e+00 9.0895874267252083e+01 1.9570066138911134e+01 0 1 0
48235 678 8 4.2380000000000001e-01 9.9128464557022227e+00 8.9234091303391480e+01 2.2201483501409339e+01 1 0 0
48236 678 8 4.2380000000000001e-01 8.6534237283056950e+00 9.0163125443657890e+01 2.2667720371804648e+01 1 0 0
50844 1548 7 -8.4760000000000002e-01 8.1858722604474146e+00 9.1748744501247572e+01 2.3763924643864499e+01 2 1 0
37404 1 3 5.9999999999999998e-02 6.7074686687583567e+00 9.2100018931390181e+01 2.0736503079841704e+01 0 1 0
46817 205 8 4.2380000000000001e-01 9.7949675619828636e+00 9.1578841087498148e+01 2.4336492305069818e+01 -1 0 0
37396 1 2 2.0499999999999999e-01 8.6329929516776218e+00 9.2308352386560273e+01 1.9682521442970245e+01 0 1 0
37397 1 3 5.9999999999999998e-02 9.4411253655973422e+00 9.2252316973632190e+01 2.1742142076690669e+01 0 1 0
37412 1 3 5.9999999999999998e-02 5.4540859178795316e+00 9.4222093576540743e+01 1.8652730005025855e+01 0 1 0
37409 1 6 -1.2000000000000000e-01 5.0186960735723085e+00 9.3201408081221246e+01 1.8648363533958193e+01 0 1 0
49415 1071 8 4.2380000000000001e-01 3.6198495047207540e+00 9.2815998335769990e+01 2.3084971490768584e+01 -1 0 0
49413 1071 7 -8.4760000000000002e-01 4.0135664108001352e+00 9.3734613862195019e+01 2.3118630838235791e+01 -1 0 0
15980 1 4 -6.8300000000000005e-01 2.7759746382870260e-01 9.2870841221909501e+01 2.2595225747749659e+01 1 -1 0
15976 1 2 2.0499999999999999e-01 1.0390113573201629e-01 9.3611622658081330e+01 2.1420104332358243e+01 1 -1 0
15984 1 3 5.9999999999999998e-02 2.4199816923654982e-01 9.3151774692378666e+01 1.9240428246483535e+01 1 -1 0
15972 1 3 5.9999999999999998e-02 4.2268559033460712e-01 9.6380143443323490e+01 2.2248003926595175e+01 1 -1 0
49414 1071 8 4.2380000000000001e-01 3.2820945537613175e+00 9.4413355370082954e+01 2.3053366269201810e+01 -1 0 0
15974 1 5 4.1799999999999998e-01 1.1671957698620627e+00 9.4442102106363706e+01 2.3630832985621559e+01 1 -1 0
37411 1 3 5.9999999999999998e-02 4.3765794415179951e+00 9.3018975549219732e+01 1.9562559204506123e+01 0 1 0
15973 1 4 -6.8300000000000005e-01 1.6797337540720270e+00 9.5212990264707443e+01 2.3459071517770393e+01 1 -1 0
15978 1 3 5.9999999999999998e-02 2.1431479973742675e+00 9.4021876883915610e+01 2.1301750411206672e+01 1 -1 0
15977 1 3 5.9999999999999998e-02 1.2288497131341276e+00 9.4940057761484880e+01 2.0222295368681703e+01 1 -1 0
15975 1 6 -1.2000000000000000e-01 1.2354178100255115e+00 9.4625932698738026e+01 2.1265400334081864e+01 1 -1 0
15969 1 2 2.0499999999999999e-01 1.3968384878936257e+00 9.5863233631730267e+01 2.2226986629035860e+01 1 -1 0
15963 1 3 5.9999999999999998e-02 3.3371651623326812e+00 9.5885426221755239e+01 1.9660110309659522e+01 1 -1 0
15970 1 3 5.9999999999999998e-02 3.4452074313763870e+00 9.6439376522012637e+01 2.2299021503398784e+01 1 -1 0
15968 1 6 -1.2000000000000000e-01 2.5124222358742454e+00 9.6893152728846374e+01 2.1978578857156311e+01 1 -1 0
48943 914 8 4.2380000000000001e-01 5.7807038694377715e+00 9.3819056729091798e+01 2.2935301777664819e+01 0 0 0
15964 1 3 5.9999999999999998e-02 4.5020362798709455e+00 9.6842420614285004e+01 2.0114777974701269e+01 1 -1 0
15961 1 6 -1.2000000000000000e-01 3.6037031640029311e+00 9.6929738573698586e+01 1.9657571187995440e+01 1 -1 0
50845 1548 8 4.2380000000000001e-01 7.7553588256949535e+00 9.2578876790487811e+01 2.3409610383748944e+01 2 1 0
37399 1 3 5.9999999999999998e-02 8.9126616628321997e+00 9.2825315246021646e+01 1.8764612375516265e+01 0 1 0
48944 914 8 4.2380000000000001e-01 7.0016524543072522e+00 9.4810657699994835e+01 2.2496395679293968e+01 0 0 0
48942 914 7 -8.4760000000000002e-01 6.7590796136942179e+00 9.3870303071673035e+01 2.2734915307659794e+01 0 0 0
37402 1 6 -1.2000000000000000e-01 7.1446711948890549e+00 9.2641873967974163e+01 1.9901836965519148e+01 0 1 0
37405 1 3 5.9999999999999998e-02 7.1879689957828798e+00 9.3805018470708077e+01 2.0124705191109815e+01 0 1 0
37395 1 6 -1.2000000000000000e-01 9.5135703357482910e+00 9.2889592995536987e+01 2.0856462356333655e+01 0 1 0
36530 1 3 5.9999999999999998e-02 9.3487462209579331e+00 9.6053387188575869e+01 2.0197429296325399e+01 0 1 0
37398 1 3 5.9999999999999998e-02 8.9941198050059228e+00 9.3829459847198052e+01 2.1172841970394504e+01 0 1 0
36529 1 3 5.9999999999999998e-02 7.7272976839725711e+00 9.6122484520427790e+01 1.9587419281250391e+01 0 1 0
36527 1 6 -1.2000000000000000e-01 8.7270676973539203e+00 9.6595297353023113e+01 1.9508056440564410e+01 0 1 0
47883 561 7 -8.4760000000000002e-01 7.3025811206154589e+00 9.6439858397020714e+01 2.2675492504492162e+01 0 0 0
47884 561 8 4.2380000000000001e-01 6.8628820037029881e+00 9.6839388790609078e+01 2.3479880602196051e+01 0 0 0
38184 1 4 -6.8300000000000005e-01 2.5721004016297916e-01 8.2835346047505084e+01 2.4625869739971808e+01 0 1 0
38191 1 4 -6.8300000000000005e-01 3.6681592949683046e+00 8.1860663577316018e+01 2.4492060178260957e+01 0 1 0
38192 1 5 4.1799999999999998e-01 4.3761863330909110e+00 8.1305127474224932e+01 2.4770711521759189e+01 0 1 0
38185 1 5 4.1799999999999998e-01 4.3141874870679614e-01 8.3464165693749621e+01 2.5299112761468393e+01 0 1 0
51189 1663 7 -8.4760000000000002e-01 3.3017289718351056e-01 8.1359059491905370e+01 2.8515812516548714e+01 0 0 0
51974 1924 8 4.2380000000000001e-01 1.0229022989368421e+00 8.5280822783429798e+01 2.6839584058600046e+01 1 0 0
49186 995 8 4.2380000000000001e-01 4.7365737042687561e+00 8.4672618544433661e+01 2.5937851614143661e+01 0 0 0
51972 1924 7 -8.4760000000000002e-01 1.2342943206619474e+00 8.4376067889181925e+01 2.7209357042671989e+01 1 0 0
49187 995 8 4.2380000000000001e-01 3.5192121314336706e+00 8.3661107122937466e+01 2.5535978127023419e+01 0 0 0
49185 995 7 -8.4760000000000002e-01 3.8350684656729324e+00 8.4332918959267602e+01 2.6205981237471882e+01 0 0 0
51973 1924 8 4.2380000000000001e-01 2.2262559922185794e+00 8.4257514761359772e+01 2.7253597421101034e+01 1 0 0
51191 1663 8 4.2380000000000001e-01 1.1990119957893746e+00 8.1684673183592324e+01 2.8142858763575148e+01 0 0 0
47603 467 8 4.2380000000000001e-01 3.6285446021808978e+00 8.6329388772587947e+01 2.5619811796730293e+01 1 0 0
49747 1182 8 4.2380000000000001e-01 6.0636876979550514e-01 8.6291399648620370e+01 2.5041018856768531e+01 0 0 0
50331 1377 7 -8.4760000000000002e-01 6.1207523411248470e+00 8.5588366498627806e+01 2.5088455751533708e+01 0 0 0
46522 107 8 4.2380000000000001e-01 9.6237295304457007e+00 8.5027148453693769e+01 2.4875176597619756e+01 1 0 0
46523 107 8 4.2380000000000001e-01 8.7837821216806802e+00 8.3972356307584533e+01 2.5796332601078685e+01 1 0 0
46521 107 7 -8.4760000000000002e-01 8.7287003288836651e+00 8.4821402202038229e+01 2.5270892714889261e+01 1 0 0
50333 1377 8 4.2380000000000001e-01 7.0349251717225556e+00 8.5188977641030178e+01 2.5019334404908342e+01 0 0 0
52071 1957 7 -8.4760000000000002e-01 3.9474460106405531e+00 8.9591719616158983e+01 2.4888355919861027e+01 0 0 0
52073 1957 8 4.2380000000000001e-01 4.6517273183424459e+00 9.0074471456435433e+01 2.5408873754689481e+01 0 0 0
52072 1957 8 4.2380000000000001e-01 3.5949624179042270e+00 8.8829739658167568e+01 2.5431626704415539e+01 0 0 0
49746 1182 7 -8.4760000000000002e-01 6.4860237994183390e-01 8.6557154629528199e+01 2.6004133936494267e+01 0 0 0
47602 467 8 4.2380000000000001e-01 2.3603898885872154e+00 8.7247758944818358e+01 2.6083499558049201e+01 1 0 0
47601 467 7 -8.4760000000000002e-01 3.3548169246713848e+00 8.7220538851926221e+01 2.5981646992287438e+01 1 0 0
47967 589 7 -8.4760000000000002e-01 5.5031387038431401e+00 8.7998500244932529e+01 2.7468247028666774e+01 0 0 0
47969 589 8 4.2380000000000001e-01 4.6336919259961071e+00 8.7792431461651248e+01 2.7019249409389548e+01 0 0 0
47968 589 8 4.2380000000000001e-01 5.4684974453033588e+00 8.7690539749122152e+01 2.8419015358675559e+01 0 0 0
47564 454 8 4.2380000000000001e-01 6.7897444417639292e+00 8.9391971520632694e+01 2.6602132821039007e+01 1 0 0
50465 1421 8 4.2380000000000001e-01 8.9833797283445698e+00 8.6829459483659548e+01 2.5351508522846597e+01 1 0 0
50463 1421 7 -8.4760000000000002e-01 9.1044321416433434e+00 8.7822097050045386e+01 2.5347379477037016e+01 1 0 0
47563 454 8 4.2380000000000001e-01 8.0176084144256361e+00 8.9410725183187424e+01 2.5525738413199893e+01 1 0 0
47562 454 7 -8.4760000000000002e-01 7.2775720089316049e+00 8.9948523998120265e+01 2.5929619248110821e+01 1 0 0
50332 1377 8 4.2380000000000001e-01 6.1929001180333900e+00 8.6532317809038048e+01 2.5410560210167098e+01 0 0 0
16322 1 3 5.9999999999999998e-02 5.3911964873667473e-01 9.7607866968480025e+01 5.2655864451420813e+00 1 -1 0
16315 1 3 5.9999999999999998e-02 2.9274686826233598e+00 9.8635592491798747e+01 5.3664437688202158e+00 1 -1 0
15557 1 3 5.9999999999999998e-02 5.8686595010551894e+00 9.7344329896880822e+01 2.4205397514707148e+00 1 -1 0
15558 1 3 5.9999999999999998e-02 6.2827875966653766e+00 9.8368502430091411e+01 1.0397347782646120e+00 1 -1 0
15555 1 6 -1.2000000000000000e-01 6.5281389320814487e+00 9.8150440916426021e+01 2.0840914860706765e+00 1 -1 0
15556 1 2 2.0499999999999999e-01 7.9523373776095250e+00 9.7552867940473362e+01 2.2437239218651990e+00 1 -1 0
15563 1 2 2.0499999999999999e-01 1.0597470650648702e+01 9.7997635257408788e+01 2.3704220128567157e+00 1 -1 0
38100 1 4 -6.8300000000000005e-01 1.0011655216742522e+01 9.8366422710816877e+01 5.9062588799633415e+00 0 1 0
15562 1 6 -1.2000000000000000e-01 9.2182265957618359e+00 9.8546285652656152e+01 2.0793760744230418e+00 1 -1 0
15566 1 3 5.9999999999999998e-02 1.0579079057953395e+01 9.7370355111879832e+01 3.3175458700436069e+00 1 -1 0
38101 1 5 4.1799999999999998e-01 9.0181274452953044e+00 9.8428873750569025e+01 5.9405474084954211e+00 0 1 0
15552 1 3 5.9999999999999998e-02 5.0941685803188443e+00 9.9319249862962053e+01 3.3025315178479104e+00 1 -1 0
17448 1 3 5.9999999999999998e-02 1.6010012533515221e+00 1.0206999476520045e+02 1.7242566057403608e+00 1 -1 0
17445 1 6 -1.2000000000000000e-01 7.7942914005812092e-01 1.0266129122376206e+02 2.1296782543246380e+00 1 -1 0
15546 1 4 -6.8300000000000005e-01 5.0895952245776366e+00 1.0230185828448462e+02 3.4100224461238486e+00 1 -1 0
17443 1 4 -6.8300000000000005e-01 2.3815610938838385e+00 1.0361634143122849e+02 3.5921536802672032e+00 1 -1 0
15547 1 5 4.1799999999999998e-01 4.8325438246717942e+00 1.0167991516834334e+02 4.2144439720116651e+00 1 -1 0
17444 1 5 4.1799999999999998e-01 3.0813042355322260e+00 1.0336785592352048e+02 2.9599553649246686e+00 1 -1 0
17439 1 2 2.0499999999999999e-01 1.2838421523680499e+00 1.0391383430336644e+02 2.8540099061192974e+00 1 -1 0
17447 1 3 5.9999999999999998e-02 3.7220385226147734e-01 1.0303685980963178e+02 1.1724427264622261e+00 1 -1 0
17442 1 3 5.9999999999999998e-02 5.0409981290895289e-01 1.0416968822632603e+02 3.4353149764957895e+00 1 -1 0
15540 1 5 4.1799999999999998e-01 5.5042047474018156e+00 1.0404546343796372e+02 3.6366622232554007e+00 1 -1 0
15550 1 3 5.9999999999999998e-02 5.7502895232972850e+00 1.0073815834008794e+02 1.2836272337929053e+00 1 -1 0
16317 1 5 4.1799999999999998e-01 2.2318210196785784e+00 1.0058556601907709e+02 5.4098764661279040e+00 1 -1 0
16316 1 4 -6.8300000000000005e-01 1.6783677479016601e+00 1.0003091173862927e+02 5.9375651304731276e+00 1 -1 0
16309 1 4 -6.8300000000000005e-01 4.4863039550565755e+00 1.0141933186376204e+02 5.9333219803920816e+00 1 -1 0
17441 1 3 5.9999999999999998e-02 2.5709507737556305e+00 1.0469904799369291e+02 1.1909316597372515e+00 1 -1 0
16308 1 3 5.9999999999999998e-02 5.2960357807087135e+00 9.9521733253508486e+01 6.0055872324027826e+00 1 -1 0
15539 1 4 -6.8300000000000005e-01 6.0318887126435881e+00 1.0483018314036282e+02 3.6446461547435769e+00 1 -1 0
17450 1 4 -6.8300000000000005e-01 2.4016450918256507e-01 1.0043078591373299e+02 2.8167857947130521e+00 1 -1 0
15554 1 5 4.1799999999999998e-01 6.9138122734185794e+00 9.8784317733718609e+01 4.8665954808327321e+00 1 -1 0
15543 1 3 5.9999999999999998e-02 6.5382214427986947e+00 1.0327976364444991e+02 1.1441273786632742e+00 1 -1 0
15549 1 2 2.0499999999999999e-01 6.1971688152273403e+00 9.9358423891392562e+01 3.0350885161655285e+00 1 -1 0
15542 1 2 2.0499999999999999e-01 6.4036258189758568e+00 1.0195216783720691e+02 2.8885714827860780e+00 1 -1 0
15548 1 6 -1.2000000000000000e-01 6.3849851712236232e+00 1.0061478572796595e+02 2.1292481110641601e+00 1 -1 0
15564 1 3 5.9999999999999998e-02 9.2323140411660454e+00 9.9029932013781689e+01 1.1070499155488851e+00 1 -1 0
15541 1 6 -1.2000000000000000e-01 7.0175699840018693e+00 1.0315257633564173e+02 2.1109602543605575e+00 1 -1 0
15565 1 3 5.9999999999999998e-02 9.1851079527321602e+00 9.9428715413701013e+01 2.7282696686615147e+00 1 -1 0
15545 1 3 5.9999999999999998e-02 7.0166211175682394e+00 1.0190573976916112e+02 3.7794445904831391e+00 1 -1 0
15553 1 4 -6.8300000000000005e-01 7.0381454339040772e+00 9.9495764791868794e+01 4.2186888150789370e+00 1 -1 0
15551 1 3 5.9999999999999998e-02 7.3148843998151563e+00 1.0045107402845878e+02 1.6551365959698825e+00 1 -1 0
15544 1 3 5.9999999999999998e-02 8.0499300180866218e+00 1.0295118041491401e+02 1.9371003342358262e+00 1 -1 0
15538 1 3 5.9999999999999998e-02 7.9784131983903288e+00 1.0421030090596484e+02 3.7447465803947750e+00 1 -1 0
15535 1 2 2.0499999999999999e-01 7.2522002575088420e+00 1.0441920764949300e+02 2.9532895557831997e+00 1 -1 0
15573 1 3 5.9999999999999998e-02 1.0609879221597136e+01 1.0054528868468938e+02 3.5403904373383477e+00 1 -1 0
16295 1 4 -6.8300000000000005e-01 9.0959253675698584e+00 1.0318970259546303e+02 5.9594095538455765e+00 1 -1 0
16289 1 5 4.1799999999999998e-01 9.7108016091690672e+00 1.0476904465870871e+02 5.5459770764864853e+00 1 -1 0
16300 1 3 5.9999999999999998e-02 6.5321988139556009e+00 1.0299856165590930e+02 5.9182045043737261e+00 1 -1 0
16296 1 5 4.1799999999999998e-01 9.2559494853631854e+00 1.0224794543389230e+02 6.0234444118530526e+00 1 -1 0
17438 1 6 -1.2000000000000000e-01 1.7772106951462017e+00 1.0506317974674855e+02 1.8843764636969940e+00 1 -1 0
17440 1 3 5.9999999999999998e-02 9.3984905794842777e-01 1.0530617429244657e+02 1.1804566716620088e+00 1 -1 0
17437 1 5 4.1799999999999998e-01 3.9229576830409920e+00 1.0711645797198213e+02 2.0830661289800783e+00 1 -1 0
17436 1 4 -6.8300000000000005e-01 3.0585163959362323e+00 1.0703094589050025e+02 1.6566645697028768e+00 1 -1 0
15517 1 3 5.9999999999999998e-02 3.6774142050299661e+00 1.0920172656904425e+02 3.0732900262640781e+00 1 -1 0
17435 1 3 5.9999999999999998e-02 2.7788364022060899e+00 1.0600739097956217e+02 3.4081554268183627e+00 1 -1 0
17432 1 2 2.0499999999999999e-01 2.1976409070299363e+00 1.0637052194916367e+02 2.6096921142391878e+00 1 -1 0
17430 1 5 4.1799999999999998e-01 1.6086788673952959e+00 1.0788259905208857e+02 1.1929935879618898e+00 1 -1 0
15514 1 2 2.0499999999999999e-01 4.2605292853993042e+00 1.1010884151673241e+02 2.7636177198214682e+00 1 -1 0
15525 1 4 -6.8300000000000005e-01 5.5561697785203270e+00 1.0742918730418508e+02 3.2206757045708199e+00 1 -1 0
17429 1 4 -6.8300000000000005e-01 7.7931434130647204e-01 1.0833120106592951e+02 1.2833197245846368e+00 1 -1 0
15526 1 5 4.1799999999999998e-01 5.9542425535736001e+00 1.0652462096525554e+02 3.3173584439563735e+00 1 -1 0
15522 1 3 5.9999999999999998e-02 5.3410615048041326e+00 1.0913117953392066e+02 1.2125073354673237e+00 1 -1 0
15520 1 6 -1.2000000000000000e-01 5.6510331641320883e+00 1.0961072321303979e+02 2.0907219746922974e+00 1 -1 0
17433 1 3 5.9999999999999998e-02 1.5127185530862473e+00 1.0793401378697628e+02 3.8443769342115903e+00 1 -1 0
17431 1 6 -1.2000000000000000e-01 1.0493048497171824e+00 1.0716676301674599e+02 3.2595335766503086e+00 1 -1 0
15512 1 5 4.1799999999999998e-01 8.0766909932417019e-01 1.1042780650589363e+02 1.1087799908251856e+00 1 -1 0
15515 1 3 5.9999999999999998e-02 3.1755149168426873e+00 1.1000909457803090e+02 1.0425242598398754e+00 1 -1 0
17434 1 3 5.9999999999999998e-02 7.3093260363453760e-01 1.0651812461663432e+02 4.0459928408779451e+00 1 -1 0
15792 1 5 4.1799999999999998e-01 3.8041730527259192e+00 1.0991463263484235e+02 5.3220727712498226e+00 1 -1 0
15510 1 3 5.9999999999999998e-02 1.6046547622977430e+00 1.1076570067901355e+02 3.1494668596437063e+00 1 -1 0
15513 1 6 -1.2000000000000000e-01 3.3238383700332266e+00 1.1073428802642547e+02 1.8118152450811955e+00 1 -1 0
15791 1 4 -6.8300000000000005e-01 3.4337684339297367e+00 1.0924909130687020e+02 5.9657048086039701e+00 1 -1 0
15518 1 4 -6.8300000000000005e-01 4.5733544305636311e+00 1.1095414328256074e+02 3.8504598591007961e+00 1 -1 0
17425 1 2 2.0499999999999999e-01 1.4756396230929615e-02 1.0764852986851204e+02 2.2559016465624055e+00 1 -1 0
15521 1 2 2.0499999999999999e-01 6.3950574546728491e+00 1.0854755810957975e+02 2.8938205424196424e+00 1 -1 0
15524 1 3 5.9999999999999998e-02 6.5780584836978990e+00 1.0899148376459239e+02 3.8842676228895798e+00 1 -1 0
15523 1 3 5.9999999999999998e-02 6.3659621826498869e+00 1.1037046625810379e+02 1.7667619938984285e+00 1 -1 0
15537 1 3 5.9999999999999998e-02 8.7247697360057455e+00 1.0511737107856179e+02 1.5426053586858035e+00 1 -1 0
15536 1 3 5.9999999999999998e-02 7.1482511409436205e+00 1.0579096716925676e+02 1.4048746454523777e+00 1 -1 0
15534 1 6 -1.2000000000000000e-01 7.9155658460058289e+00 1.0550709026223603e+02 2.1393196369178367e+00 1 -1 0
15529 1 3 5.9999999999999998e-02 7.5821909212121090e+00 1.0788257902264967e+02 1.1851583257016505e+00 1 -1 0
15527 1 6 -1.2000000000000000e-01 7.6950958335688373e+00 1.0812090646343030e+02 2.2550131842343646e+00 1 -1 0
15530 1 3 5.9999999999999998e-02 8.3530603414810400e+00 1.0902950559062040e+02 2.2745207864024346e+00 1 -1 0
15532 1 4 -6.8300000000000005e-01 9.6942768369247840e+00 1.0684906892469532e+02 2.8491961836723574e+00 1 -1 0
15531 1 3 5.9999999999999998e-02 8.0769612749311808e+00 1.0661563190867140e+02 3.9400978092700765e+00 1 -1 0
15528 1 2 2.0499999999999999e-01 8.3078362577777440e+00 1.0677443977937301e+02 2.9389923867976400e+00 1 -1 0
15533 1 5 4.1799999999999998e-01 1.0024568633189624e+01 1.0640236169604607e+02 3.6392935354232052e+00 1 -1 0
16288 1 4 -6.8300000000000005e-01 9.8035941765381143e+00 1.0571714830625382e+02 5.6209382745212499e+00 1 -1 0
15614 1 3 5.9999999999999998e-02 9.9151682832474464e+00 1.1075357136931815e+02 1.5854321880352908e+00 1 -1 0
15519 1 5 4.1799999999999998e-01 5.3448912750260655e+00 1.1152258159206664e+02 3.7003779226095017e+00 1 -1 0
15511 1 4 -6.8300000000000005e-01 1.0584998313171547e+00 1.1133048943753319e+02 1.2757541916674533e+00 1 -1 0
15507 1 2 2.0499999999999999e-01 2.0152019052431882e+00 1.1137778549023096e+02 2.3137581658144368e+00 1 -1 0
15516 1 3 5.9999999999999998e-02 3.7808976901838887e+00 1.1153181380508147e+02 1.1775459763612781e+00 1 -1 0
15506 1 6 -1.2000000000000000e-01 2.1553403169011149e+00 1.1281608428267680e+02 2.7769939879629657e+00 1 -1 0
15509 1 3 5.9999999999999998e-02 3.0064324010518382e+00 1.1286234345606978e+02 3.4757747291163854e+00 1 -1 0
15503 1 3 5.9999999999999998e-02 4.8208898662785377e-01 1.1265027761801693e+02 4.0930852013505410e+00 1 -1 0
15505 1 5 4.1799999999999998e-01 6.7939475879188471e-02 1.1280539150866551e+02 1.8941578767486789e+00 1 -1 0
15623 1 4 -6.8300000000000005e-01 6.4886934248983081e+00 1.1314162802505021e+02 3.8098363067612264e+00 1 -1 0
15616 1 4 -6.8300000000000005e-01 8.6042066081918698e+00 1.1153375758692417e+02 3.6303664359837300e+00 1 -1 0
15617 1 5 4.1799999999999998e-01 7.7999249179010635e+00 1.1196978736571445e+02 3.9433930886802706e+00 1 -1 0
15612 1 2 2.0499999999999999e-01 9.2013612289822895e+00 1.1252499786235784e+02 2.8069280458939230e+00 1 -1 0
15621 1 3 5.9999999999999998e-02 7.5725183646112919e+00 1.1232268433249889e+02 1.4756900109219164e+00 1 -1 0
15611 1 6 -1.2000000000000000e-01 1.0295730245210603e+01 1.1173618880456443e+02 1.9739310420640339e+00 1 -1 0
15613 1 3 5.9999999999999998e-02 1.0465277041659187e+01 1.1226171984153623e+02 1.0434527551858066e+00 1 -1 0
15618 1 6 -1.2000000000000000e-01 8.0650763916988577e+00 1.1313027963000197e+02 1.9935048183026560e+00 1 -1 0
15615 1 3 5.9999999999999998e-02 9.6682007479174477e+00 1.1326034683814056e+02 3.4067616358515957e+00 1 -1 0
16318 1 6 -1.2000000000000000e-01 1.7812429356127730e+00 9.7825359408145388e+01 6.9938212603073229e+00 1 -1 0
37436 1 5 4.1799999999999998e-01 9.4328545194866908e-01 9.7849830579732483e+01 1.1435652189879749e+01 0 1 0
16320 1 3 5.9999999999999998e-02 2.6133316872494690e+00 9.7350735463362966e+01 7.5273450875146617e+00 1 -1 0
16321 1 3 5.9999999999999998e-02 1.1214914158419214e+00 9.8315520980460747e+01 7.6860020817324939e+00 1 -1 0
38107 1 4 -6.8300000000000005e-01 7.4201295424168334e+00 9.7596342238822956e+01 6.4135228367143799e+00 0 1 0
15938 1 4 -6.8300000000000005e-01 7.9546547783151054e+00 9.8589245812952242e+01 1.1215025321762161e+01 1 -1 0
38108 1 5 4.1799999999999998e-01 6.5676219376563907e+00 9.7504909236694985e+01 6.7816473109512616e+00 0 1 0
15935 1 3 5.9999999999999998e-02 1.0423956433288815e+01 9.8070786438170430e+01 1.1680662532905339e+01 1 -1 0
38099 1 3 5.9999999999999998e-02 1.0164574272227751e+01 9.7301271477951346e+01 7.6169375099502687e+00 0 1 0
37450 1 5 4.1799999999999998e-01 6.5965514156358465e+00 9.7235828698219692e+01 1.0328759686767116e+01 0 1 0
15775 1 3 5.9999999999999998e-02 2.3539033981168274e+00 1.0417718614347800e+02 6.1734121178538279e+00 1 -1 0
16313 1 3 5.9999999999999998e-02 3.9072791209734254e+00 9.8753054474134757e+01 7.8815885954612304e+00 1 -1 0
16312 1 2 2.0499999999999999e-01 2.5030277439702742e+00 9.8927532250980860e+01 6.3205941698700645e+00 1 -1 0
15774 1 3 5.9999999999999998e-02 1.7261702134825894e+00 1.0296813642884689e+02 7.1377322490507824e+00 1 -1 0
16310 1 5 4.1799999999999998e-01 4.4504276149563422e+00 1.0218996123152559e+02 6.4936685736536344e+00 1 -1 0
16311 1 6 -1.2000000000000000e-01 3.5412598004678197e+00 9.9518179341493095e+01 7.2683620722217972e+00 1 -1 0
16305 1 2 2.0499999999999999e-01 4.7828177568263328e+00 1.0023154702852402e+02 6.6439877207908102e+00 1 -1 0
16187 1 3 5.9999999999999998e-02 1.9210942380061797e+00 1.0011610154178489e+02 9.9531823802420050e+00 1 -1 0
16314 1 3 5.9999999999999998e-02 2.9566306348229019e+00 1.0023224766883533e+02 7.9841704877694220e+00 1 -1 0
16195 1 3 5.9999999999999998e-02 4.2739096925505891e+00 1.0030005953994846e+02 1.1364908253742966e+01 1 -1 0
16185 1 6 -1.2000000000000000e-01 1.5202280538807493e+00 1.0091453511272866e+02 1.0549034675337365e+01 1 -1 0
16188 1 3 5.9999999999999998e-02 1.8509974808858207e+00 1.0175627816590179e+02 1.0015069901428021e+01 1 -1 0
16197 1 4 -6.8300000000000005e-01 3.8230299300526118e+00 1.0320110974673059e+02 1.0996506789210400e+01 1 -1 0
15777 1 4 -6.8300000000000005e-01 3.8763726689197182e+00 1.0302352450844835e+02 8.2205023170841987e+00 1 -1 0
15778 1 5 4.1799999999999998e-01 4.0841575887720083e+00 1.0306841722615134e+02 9.1415419159555853e+00 1 -1 0
16198 1 5 4.1799999999999998e-01 3.2867959158929354e+00 1.0378550222365467e+02 1.1571010754327324e+01 1 -1 0
15773 1 2 2.0499999999999999e-01 3.1583928142918105e+00 1.0422976143679740e+02 8.1244020024056418e+00 1 -1 0
15772 1 6 -1.2000000000000000e-01 1.9688002107755842e+00 1.0400766659607447e+02 7.1682057637424625e+00 1 -1 0
16193 1 2 2.0499999999999999e-01 4.4923433541740865e+00 1.0235263236860854e+02 1.1850887041463841e+01 1 -1 0
16199 1 6 -1.2000000000000000e-01 5.9319068037458136e+00 1.0226406766246437e+02 1.1314672905290664e+01 1 -1 0
16307 1 3 5.9999999999999998e-02 5.2505642213648844e+00 1.0109047897797298e+02 8.5926459305749692e+00 1 -1 0
16186 1 2 2.0499999999999999e-01 2.2164238745592111e+00 1.0088247841447456e+02 1.1922385281107157e+01 1 -1 0
16192 1 6 -1.2000000000000000e-01 3.7838332003576496e+00 1.0098459599536321e+02 1.1980008870724577e+01 1 -1 0
16304 1 6 -1.2000000000000000e-01 5.7776461209276997e+00 1.0058995291243613e+02 7.7230518871653873e+00 1 -1 0
15776 1 3 5.9999999999999998e-02 2.8114027329958970e+00 1.0431258435847758e+02 9.1777576322485537e+00 1 -1 0
16202 1 3 5.9999999999999998e-02 5.8836192727064951e+00 1.0176592855155938e+02 1.0434175552838811e+01 1 -1 0
16306 1 3 5.9999999999999998e-02 5.9423131438965653e+00 9.9607970080652933e+01 8.0997563189597965e+00 1 -1 0
15770 1 4 -6.8300000000000005e-01 3.9037796154471788e-01 1.0481577944942009e+02 8.7934204617457326e+00 1 -1 0
15939 1 5 4.1799999999999998e-01 8.5166455670672292e+00 9.8733643353182842e+01 1.0415343981967757e+01 1 -1 0
16299 1 3 5.9999999999999998e-02 6.3098137991392473e+00 1.0328053878681055e+02 7.5677768123408784e+00 1 -1 0
15931 1 4 -6.8300000000000005e-01 1.0041319541075895e+01 9.9382280917698367e+01 9.5095234219203011e+00 1 -1 0
16203 1 3 5.9999999999999998e-02 6.6356471420240943e+00 1.0398038859976447e+02 1.0323247050435917e+01 1 -1 0
16301 1 3 5.9999999999999998e-02 7.5120605172216175e+00 1.0067102955168390e+02 6.4687103093561698e+00 1 -1 0
16200 1 2 2.0499999999999999e-01 6.8105792367134255e+00 1.0356211423986061e+02 1.1315629759056376e+01 1 -1 0
15930 1 3 5.9999999999999998e-02 1.0348926778973276e+01 1.0092911275380813e+02 1.0824030288853070e+01 1 -1 0
16291 1 2 2.0499999999999999e-01 8.2998053370605120e+00 1.0361391469537992e+02 7.0507789716311606e+00 1 -1 0
16297 1 6 -1.2000000000000000e-01 6.9783182843650851e+00 1.0277713808558485e+02 6.8868268545824307e+00 1 -1 0
16298 1 2 2.0499999999999999e-01 7.1305935625092900e+00 1.0126608837084049e+02 7.3228876095570614e+00 1 -1 0
16303 1 5 4.1799999999999998e-01 8.3274708774505761e+00 1.0033572604914190e+02 8.5234159855984366e+00 1 -1 0
16302 1 4 -6.8300000000000005e-01 7.9593978577940590e+00 1.0121164575443126e+02 8.4385289596699433e+00 1 -1 0
16294 1 3 5.9999999999999998e-02 8.8043627701806439e+00 1.0342342558651549e+02 8.0063567033136813e+00 1 -1 0
16209 1 3 5.9999999999999998e-02 8.6708382654252212e+00 1.0252320923079800e+02 1.0505991425611455e+01 1 -1 0
16206 1 6 -1.2000000000000000e-01 8.3845635751920256e+00 1.0313737808401473e+02 1.1410973540475501e+01 1 -1 0
16207 1 2 2.0499999999999999e-01 9.3925337943410057e+00 1.0424689157160942e+02 1.1509941516173033e+01 1 -1 0
15933 1 6 -1.2000000000000000e-01 1.0221043774611315e+01 9.9063142109631514e+01 1.1944296919937660e+01 1 -1 0
16208 1 3 5.9999999999999998e-02 8.5452177978390562e+00 1.0241558453127041e+02 1.2231640053631946e+01 1 -1 0
16201 1 3 5.9999999999999998e-02 6.3667510344753993e+00 1.0152813024503629e+02 1.1958366219337565e+01 1 -1 0
15927 1 2 2.0499999999999999e-01 1.0637606154698439e+01 9.9860660133550354e+01 1.0714132959085108e+01 1 -1 0
15932 1 5 4.1799999999999998e-01 1.0625132935696412e+01 9.9331426723394017e+01 8.8126345431402857e+00 1 -1 0
16205 1 5 4.1799999999999998e-01 5.7400297706284675e+00 1.0513062232073460e+02 1.1905204201158263e+01 1 -1 0
15771 1 5 4.1799999999999998e-01 1.1140137768647136e+00 1.0510670538986922e+02 9.2954383242954925e+00 1 -1 0
17269 1 5 4.1799999999999998e-01 1.7587123541743561e+00 1.0584721555224552e+02 1.1878608437593055e+01 1 -1 0
17320 1 2 2.0499999999999999e-01 5.6938694371883403e-01 1.1002277597967306e+02 1.0058385011217583e+01 1 -1 0
15766 1 2 2.0499999999999999e-01 7.4239403620931277e-01 1.0493483835577052e+02 7.4588655630414653e+00 1 -1 0
15789 1 3 5.9999999999999998e-02 4.8145785912078480e+00 1.0728971084505187e+02 6.2853619067690154e+00 1 -1 0
15782 1 3 5.9999999999999998e-02 4.4953146151991321e+00 1.0510629412845540e+02 6.6985549835091147e+00 1 -1 0
15781 1 3 5.9999999999999998e-02 5.1623396642601849e+00 1.0520688853668733e+02 8.3132146009296299e+00 1 -1 0
15769 1 3 5.9999999999999998e-02 1.0279058470628066e+00 1.0598101047904932e+02 7.2179644008889907e+00 1 -1 0
17318 1 5 4.1799999999999998e-01 1.1696533701685201e+00 1.0880437442565726e+02 6.8764873784762193e+00 1 -1 0
17317 1 4 -6.8300000000000005e-01 3.4165344392028180e-01 1.0849066737091934e+02 7.1789780404039476e+00 1 -1 0
15779 1 6 -1.2000000000000000e-01 4.2096560883286465e+00 1.0530620750910721e+02 7.7584162030258579e+00 1 -1 0
15783 1 3 5.9999999999999998e-02 2.9178418611062007e+00 1.0679881092667537e+02 7.1316500306610351e+00 1 -1 0
15785 1 5 4.1799999999999998e-01 3.9075234412089754e+00 1.0701054691734220e+02 9.7729810863305193e+00 1 -1 0
15786 1 6 -1.2000000000000000e-01 4.7012668019152679e+00 1.0770692633181490e+02 7.2637473406758142e+00 1 -1 0
15784 1 4 -6.8300000000000005e-01 3.2427275728626395e+00 1.0711683817919739e+02 9.1045895292587886e+00 1 -1 0
17324 1 4 -6.8300000000000005e-01 1.7524715491694411e+00 1.0926677874506412e+02 1.0051488412873399e+01 1 -1 0
15790 1 3 5.9999999999999998e-02 3.5076090909265192e+00 1.0920169700237140e+02 8.0539794388263477e+00 1 -1 0
15787 1 2 2.0499999999999999e-01 4.2107726217871706e+00 1.0919399706116629e+02 7.1585739474846415e+00 1 -1 0
15780 1 2 2.0499999999999999e-01 3.6931874812369747e+00 1.0671733389651904e+02 7.8144303080048729e+00 1 -1 0
14971 1 3 5.9999999999999998e-02 4.8065392176377459e+00 1.0878912202929966e+02 1.1205879679731074e+01 1 -1 0
17325 1 5 4.1799999999999998e-01 1.6349494062147285e+00 1.0836636355176267e+02 9.6651420140153199e+00 1 -1 0
14972 1 4 -6.8300000000000005e-01 5.1871505005792340e+00 1.0682819760774528e+02 1.0959433921629737e+01 1 -1 0
14968 1 2 2.0499999999999999e-01 5.2073851750825106e+00 1.0792704418983568e+02 1.1772407442524051e+01 1 -1 0
15793 1 6 -1.2000000000000000e-01 5.3108372176889951e+00 1.1032540222893394e+02 7.2370263642389023e+00 1 -1 0
15788 1 3 5.9999999999999998e-02 5.5839668167675178e+00 1.0774105213579571e+02 7.8809880837457662e+00 1 -1 0
17332 1 5 4.1799999999999998e-01 2.7252992642552818e+00 1.1049408235734798e+02 1.1041622947564166e+01 1 -1 0
14973 1 5 4.1799999999999998e-01 6.1070503482006346e+00 1.0677719271858193e+02 1.0599182016739002e+01 1 -1 0
15796 1 3 5.9999999999999998e-02 5.7213769967891492e+00 1.1042600593461042e+02 6.2623342746715869e+00 1 -1 0
17275 1 4 -6.8300000000000005e-01 4.4608752111675704e-01 1.0663087415027282e+02 1.1197958892477496e+01 1 -1 0
17329 1 3 5.9999999999999998e-02 6.0931319195378630e-01 1.1061748958392997e+02 1.2135970365211403e+01 1 -1 0
17319 1 6 -1.2000000000000000e-01 2.3893506040170404e-01 1.1051509551383062e+02 8.6525516201860100e+00 1 -1 0
17321 1 3 5.9999999999999998e-02 1.0923521846453836e+00 1.1093661774668388e+02 8.1703446452172503e+00 1 -1 0
17268 1 4 -6.8300000000000005e-01 2.1613293087438992e+00 1.0503397534484171e+02 1.2139236743255909e+01 1 -1 0
15795 1 3 5.9999999999999998e-02 6.1762278297166153e+00 1.1001148233819202e+02 7.8094765736837228e+00 1 -1 0
16293 1 3 5.9999999999999998e-02 7.2464170779002179e+00 1.0538155203910446e+02 6.3629029760030367e+00 1 -1 0
16210 1 3 5.9999999999999998e-02 9.3440533565720738e+00 1.0494820478936002e+02 1.0703237829413887e+01 1 -1 0
16286 1 3 5.9999999999999998e-02 8.1899801688276384e+00 1.0776856217685975e+02 6.1401868572466007e+00 1 -1 0
16280 1 3 5.9999999999999998e-02 1.0610178334998354e+01 1.0869511174396727e+02 6.6635479495278611e+00 1 -1 0
16290 1 6 -1.2000000000000000e-01 7.9896220349792237e+00 1.0507572589993836e+02 7.1319792561116389e+00 1 -1 0
16279 1 3 5.9999999999999998e-02 8.4463524778416073e+00 1.1013089122635874e+02 7.1079996160119210e+00 1 -1 0
16283 1 6 -1.2000000000000000e-01 8.7062030768010512e+00 1.0746015742285283e+02 7.0206071297186510e+00 1 -1 0
16292 1 3 5.9999999999999998e-02 7.5708259551398376e+00 1.0531869272423353e+02 8.1081745914071437e+00 1 -1 0
16284 1 2 2.0499999999999999e-01 9.1751932041041115e+00 1.0597437017457258e+02 6.8740537998111435e+00 1 -1 0
16285 1 3 5.9999999999999998e-02 7.9795843596921463e+00 1.0751048676376422e+02 7.8127292733601577e+00 1 -1 0
14980 1 5 4.1799999999999998e-01 8.8116114126009570e+00 1.0738709099810970e+02 9.9648924002171011e+00 1 -1 0
14978 1 3 5.9999999999999998e-02 7.1506822624892745e+00 1.0907694820064562e+02 1.0435880405175967e+01 1 -1 0
16277 1 2 2.0499999999999999e-01 9.8127469452435800e+00 1.0852765375807819e+02 7.4327489793290606e+00 1 -1 0
14979 1 4 -6.8300000000000005e-01 8.0036135527591004e+00 1.0725214335855890e+02 1.0475883082353802e+01 1 -1 0
14975 1 2 2.0499999999999999e-01 7.6594202540649539e+00 1.0848320407709888e+02 1.1188352942379169e+01 1 -1 0
14981 1 6 -1.2000000000000000e-01 8.9915857943575084e+00 1.0913630906793253e+02 1.1655876572562223e+01 1 -1 0
16276 1 6 -1.2000000000000000e-01 9.2886050092189461e+00 1.0994940279269129e+02 7.7654128796644493e+00 1 -1 0
16278 1 3 5.9999999999999998e-02 8.9197534034245258e+00 1.0996513902073706e+02 8.6919960246483896e+00 1 -1 0
16287 1 3 5.9999999999999998e-02 9.8768965579953409e+00 1.0581037786792734e+02 7.6558948967732414e+00 1 -1 0
14984 1 3 5.9999999999999998e-02 9.8131493669056677e+00 1.0914859952819606e+02 1.0885331374750361e+01 1 -1 0
16281 1 4 -6.8300000000000005e-01 1.0728999764746144e+01 1.0808944986221111e+02 8.4718975922729172e+00 1 -1 0
15799 1 5 4.1799999999999998e-01 3.9281926873541804e+00 1.1152913261667240e+02 9.5916447708555648e+00 1 -1 0
15798 1 4 -6.8300000000000005e-01 4.8205233230614999e+00 1.1160602983634253e+02 9.2156589544856971e+00 1 -1 0
15797 1 3 5.9999999999999998e-02 3.7445563680574430e+00 1.1191298360309342e+02 7.3848043585962548e+00 1 -1 0
15794 1 2 2.0499999999999999e-01 4.7492769557858727e+00 1.1168602194833971e+02 7.8069060891664757e+00 1 -1 0
17327 1 2 2.0499999999999999e-01 1.7870595721459854e+00 1.1205920339461973e+02 1.1049680036563217e+01 1 -1 0
17330 1 3 5.9999999999999998e-02 1.8546716534017917e+00 1.1259478768198645e+02 1.0059993655976236e+01 1 -1 0
17331 1 4 -6.8300000000000005e-01 2.9423668300474817e+00 1.1137883523156398e+02 1.1318128001967553e+01 1 -1 0
15800 1 6 -1.2000000000000000e-01 5.7207228552645963e+00 1.1287942528351738e+02 7.5072966480722654e+00 1 -1 0
15803 1 3 5.9999999999999998e-02 6.0395960534209836e+00 1.1273717016916457e+02 6.4659869936606595e+00 1 -1 0
17326 1 6 -1.2000000000000000e-01 5.9433445767410964e-01 1.1108912997228859e+02 1.1119683498164996e+01 1 -1 0
14994 1 5 4.1799999999999998e-01 5.9485090657240729e+00 1.1152150444897417e+02 1.1127284793827632e+01 1 -1 0
17333 1 6 -1.2000000000000000e-01 1.6379822427785988e+00 1.1321005420886743e+02 1.2036241311137317e+01 1 -1 0
16270 1 2 2.0499999999999999e-01 1.0291199862590078e+01 1.1109298002695654e+02 7.6330944825875280e+00 1 -1 0
14991 1 3 5.9999999999999998e-02 7.9368964663601096e+00 1.1108405201500568e+02 1.0451607593261402e+01 1 -1 0
16272 1 3 5.9999999999999998e-02 9.0239343670421945e+00 1.1252397487698728e+02 6.5629077371486337e+00 1 -1 0
14988 1 6 -1.2000000000000000e-01 8.4409010372823676e+00 1.1161449014739226e+02 1.1264394733864851e+01 1 -1 0
16269 1 6 -1.2000000000000000e-01 9.6514376839735441e+00 1.1251938675115319e+02 7.5612500322425173e+00 1 -1 0
14990 1 3 5.9999999999999998e-02 9.2102824855222227e+00 1.1212333672011148e+02 1.0820466059975034e+01 1 -1 0
16271 1 3 5.9999999999999998e-02 8.9640734784997793e+00 1.1259267124048061e+02 8.3670602459013921e+00 1 -1 0
15802 1 3 5.9999999999999998e-02 6.6554643455755542e+00 1.1292977820486624e+02 8.0815318633567834e+00 1 -1 0
14989 1 2 2.0499999999999999e-01 7.4470377101031975e+00 1.1247007985429221e+02 1.2034013190260650e+01 1 -1 0
14993 1 4 -6.8300000000000005e-01 6.2249694118337073e+00 1.1173546490765402e+02 1.1997238808468666e+01 1 -1 0
14987 1 5 4.1799999999999998e-01 1.0776362053711608e+01 1.1111459021374741e+02 1.1713123723615871e+01 1 -1 0
15948 1 2 2.0499999999999999e-01 5.2803543205330747e+00 9.7801536005334896e+01 1.6083143853335660e+01 1 -1 0
15959 1 4 -6.8300000000000005e-01 2.7450530993199465e+00 9.7446901189496586e+01 1.7413782346204762e+01 1 -1 0
15960 1 5 4.1799999999999998e-01 2.0030194629306721e+00 9.7334820043464759e+01 1.8036765244487896e+01 1 -1 0
15955 1 2 2.0499999999999999e-01 3.8570726716102590e+00 9.7573136794529020e+01 1.8215176871796700e+01 1 -1 0
15957 1 3 5.9999999999999998e-02 5.9861067890762740e+00 9.7372796711990560e+01 1.8086753615027792e+01 1 -1 0
15952 1 4 -6.8300000000000005e-01 4.3115139700712630e+00 9.7154510452928989e+01 1.5267839949937303e+01 1 -1 0
15944 1 3 5.9999999999999998e-02 6.1776837547804861e+00 9.8230011098774909e+01 1.3326713851893699e+01 1 -1 0
[truncated: 16,777,889 more chars]
