# Supplementary material for: Thermodynamic driving forces in contact electrification between polymeric materials
Source: Nat Commun. 2024 Mar 23;15:2616. doi: 10.1038/s41467-024-46932-2 (PMC10960812; doi:10.1038/s41467-024-46932-2)
Supplement: Supplementary file 6 — Supplementary Dataset 3 [file 41467_2024_46932_MOESM6_ESM.zip › configuration_data/final/PVA/OH.data]

LAMMPS data file via write_data, version 3 Mar 2020, timestep = 20000162

52207 atoms
10 atom types
50205 bonds
9 bond types
87806 angles
14 angle types
138600 dihedrals
14 dihedral types

0.0000000000000000e+00 1.2950000000000000e+02 xlo xhi
0.0000000000000000e+00 1.2950000000000000e+02 ylo yhi
0.0000000000000000e+00 1.1000000000000000e+02 zlo zhi

Masses

1 12.011
2 12.011
3 1.008
4 15.999
5 1.008
6 12.011
7 15.9994
8 1.008
9 15.9994
10 1.008

Pair Coeffs # lj/cut/coul/long/intel

1 0.066 3.5
2 0.066 3.5
3 0.03 2.5
4 0.17 3.12
5 0 0
6 0.066 3.5
7 0.15535 3.166
8 0 2.058
9 0.01195 3.81
10 0 1

Bond Coeffs # harmonic/intel

1 320 1.41
2 553 0.945
3 340 1.09
4 340 1.09
5 268 1.529
6 340 1.09
7 268 1.529
8 600 1
9 600 1

Angle Coeffs # harmonic/intel

1 37.5 110.7
2 35 109.5
3 33 107.8
4 50 109.5
5 58.35 112.7
6 55 108.5
7 58.35 112.7
8 37.5 110.7
9 33 107.8
10 37.5 110.7
11 37.5 110.7
12 50 109.5
13 58.35 112.7
14 75 109.47

Dihedral Coeffs # opls/intel

1 0 0 0.3 0
2 0 0 0.352 0
3 -1.552 0 0 0
4 1.3 -0.05 0.2 0
5 0 0 0.468 0
6 1.3 -0.05 0.2 0
7 0 0 0.3 0
8 -0.356 -0.174 0.492 0
9 0 0 0.3 0
10 0 0 0.3 0
11 0 0 0.3 0
12 0 0 0.3 0
13 0 0 0.468 0
14 -0.356 -0.174 0.492 0

Atoms # full

17810 1 2 2.0499999999999999e-01 2.7987442942329328e+00 3.9761195416435968e+00 2.0887721087153936e+00 1 0 0
17813 1 3 5.9999999999999998e-02 3.1581501217090451e+00 3.4839717248966466e+00 1.1776873680290776e+00 1 0 0
17814 1 4 -6.8300000000000005e-01 3.2567898628296703e+00 3.3162189257842094e+00 3.3566467040805454e+00 1 0 0
17815 1 5 4.1799999999999998e-01 2.6474903903057232e+00 2.5691010001422452e+00 3.4640983191984969e+00 1 0 0
17816 1 6 -1.2000000000000000e-01 1.2314261821676009e+00 3.8739763014957376e+00 2.0717113542679639e+00 1 0 0
17821 1 4 -6.8300000000000005e-01 9.7857097336800647e-01 1.8676427839587353e+00 3.2403004311549637e+00 1 0 0
17819 1 3 5.9999999999999998e-02 8.0297855364034565e-01 4.3573294216075826e+00 1.1460354687415011e+00 1 0 0
17818 1 3 5.9999999999999998e-02 9.0173867235235261e-01 4.4465905446401308e+00 2.9389682808850739e+00 1 0 0
17809 1 6 -1.2000000000000000e-01 3.3699302330808032e+00 5.3363157608897049e+00 2.1063600199914063e+00 1 0 0
17817 1 2 2.0499999999999999e-01 5.6160447517333434e-01 2.4903630476758347e+00 2.0808570457085169e+00 1 0 0
17820 1 3 5.9999999999999998e-02 9.7888431714856627e-01 1.9769023433443438e+00 1.2480808281303153e+00 1 0 0
17803 1 2 2.0499999999999999e-01 4.8169857907607581e+00 5.5061705709390631e+00 2.3880724291163307e+00 1 0 0
17806 1 3 5.9999999999999998e-02 4.9942957266018491e+00 5.1698215783685759e+00 3.4288948972865874e+00 1 0 0
18001 1 3 5.9999999999999998e-02 2.0448046708573542e+00 3.6226158548989797e+00 5.4118449320638877e+00 1 0 0
17822 1 5 4.1799999999999998e-01 2.4731978818074629e-01 1.6490458553740013e+00 3.7989521159819826e+00 1 0 0
17812 1 3 5.9999999999999998e-02 3.0301308802402507e+00 5.9138398853834593e+00 1.2205071944835479e+00 1 0 0
17807 1 4 -6.8300000000000005e-01 5.5705526435826922e+00 4.6577033250895754e+00 1.5549441609773074e+00 1 0 0
18008 1 3 5.9999999999999998e-02 1.5524810091911876e+00 5.7268913265750134e+00 4.6041488920908309e+00 1 0 0
17808 1 5 4.1799999999999998e-01 5.6274515928916822e+00 3.8295338558002898e+00 1.9961657995679223e+00 1 0 0
18005 1 6 -1.2000000000000000e-01 1.1988399363442790e+00 6.1233031039343491e+00 5.5031057833786230e+00 1 0 0
15274 1 5 4.1799999999999998e-01 6.0354003555638220e+00 5.3127821292004311e+00 5.2553176087011693e+00 1 0 0
17811 1 3 5.9999999999999998e-02 2.8093672498882203e+00 5.9279972694791496e+00 2.8238712684541571e+00 1 0 0
17952 1 3 5.9999999999999998e-02 9.0122893345047430e+00 3.5215648081297193e+00 1.5137234539608988e+00 1 0 0
17951 1 3 5.9999999999999998e-02 8.5252748364712030e+00 3.1775751946817516e+00 3.1881694112224990e+00 1 0 0
17949 1 6 -1.2000000000000000e-01 9.4407585150285218e+00 3.3231349252150908e+00 2.4815613245854209e+00 1 0 0
17958 1 3 5.9999999999999998e-02 8.3505588212762021e+00 9.6263604244186451e-01 2.9952739170289235e+00 1 0 0
17956 1 6 -1.2000000000000000e-01 9.0812348965722176e+00 8.8708250214734696e-01 2.1421451455354403e+00 1 0 0
17959 1 3 5.9999999999999998e-02 8.3947655447725005e+00 1.1191085852573812e+00 1.3359859254169881e+00 1 0 0
17950 1 2 2.0499999999999999e-01 1.0096643587377519e+01 2.0073190226675068e+00 2.4006940924131297e+00 1 0 0
17943 1 2 2.0499999999999999e-01 1.0345202429596746e+01 4.5394116514056675e+00 2.7128063802359730e+00 1 0 0
15281 1 5 4.1799999999999998e-01 7.1506290866797970e+00 2.5499146175681546e+00 5.0900366479559356e+00 1 0 0
15280 1 4 -6.8300000000000005e-01 6.9571043358817226e+00 3.4530179590044430e+00 5.3346971210250693e+00 1 0 0
15287 1 4 -6.8300000000000005e-01 8.1472858980054266e+00 8.4786275622254892e-01 5.6289684448364232e+00 1 0 0
15279 1 3 5.9999999999999998e-02 8.8908357596059382e+00 4.2422301466837586e+00 5.5884637199524549e+00 1 0 0
15286 1 3 5.9999999999999998e-02 9.8898501588179606e+00 1.9251673170451993e+00 5.6046251719292801e+00 1 0 0
17942 1 6 -1.2000000000000000e-01 9.5466921876297643e+00 5.8319465045806584e+00 2.6769736556493346e+00 1 0 0
17944 1 3 5.9999999999999998e-02 8.5559872716291068e+00 5.8343960779312596e+00 3.1514609728553924e+00 1 0 0
17945 1 3 5.9999999999999998e-02 9.4260918479964229e+00 5.8494227937859611e+00 1.6032412784955876e+00 1 0 0
17802 1 6 -1.2000000000000000e-01 5.2745860148582722e+00 6.9936681367521345e+00 2.2865260307360438e+00 1 0 0
17799 1 3 5.9999999999999998e-02 4.1976247656671983e+00 7.6343147369093316e+00 3.9597524072529957e+00 1 0 0
17796 1 2 2.0499999999999999e-01 4.5544943257314827e+00 8.0922896368643560e+00 3.0648218616368936e+00 1 0 0
17797 1 3 5.9999999999999998e-02 2.7878250271176639e+00 7.9240306331124390e+00 1.9054838495069990e+00 1 0 0
17794 1 5 4.1799999999999998e-01 2.0738895980529892e+00 9.7358033428298931e+00 5.0051122872023246e+00 1 0 0
17793 1 4 -6.8300000000000005e-01 1.9659632223613124e+00 9.1493075383889675e+00 4.2301070468762010e+00 1 0 0
17795 1 6 -1.2000000000000000e-01 3.4006558114132774e+00 8.7308323676005504e+00 2.2648618131741003e+00 1 0 0
17789 1 2 2.0499999999999999e-01 2.5750057879389407e+00 9.7579917804148639e+00 3.0602174085477576e+00 1 0 0
17788 1 6 -1.2000000000000000e-01 1.4059844124620187e+00 1.0392353402267338e+01 2.0919765763452087e+00 1 0 0
17792 1 3 5.9999999999999998e-02 3.2279656823077651e+00 1.0585631728562477e+01 3.4065006320562197e+00 1 0 0
17798 1 3 5.9999999999999998e-02 3.8578159587130503e+00 9.2626167418198637e+00 1.4184534782957854e+00 1 0 0
17791 1 3 5.9999999999999998e-02 1.8314649779507943e+00 1.0967286354646486e+01 1.2939719416486326e+00 1 0 0
7714 1 5 4.1799999999999998e-01 1.7020048037442970e+00 1.1811525551826895e+01 5.2999719695327485e+00 0 -1 0
17800 1 4 -6.8300000000000005e-01 5.4798226320100953e+00 9.1188448584642501e+00 3.4041057806411139e+00 1 0 0
17920 1 5 4.1799999999999998e-01 5.1769021057436744e+00 1.0556010074963417e+01 2.2219383649883753e+00 1 0 0
17804 1 3 5.9999999999999998e-02 5.1781397855037001e+00 7.3120365934920484e+00 1.2654163358522610e+00 1 0 0
17790 1 3 5.9999999999999998e-02 7.9597695051757322e-01 9.7970432566272336e+00 1.4256101059147221e+00 1 0 0
17919 1 4 -6.8300000000000005e-01 5.1168423836414609e+00 1.1377960690742910e+01 1.8069925323730773e+00 1 0 0
18011 1 5 4.1799999999999998e-01 5.5506761900840251e-01 8.1488023497320938e+00 3.8894955171096530e+00 1 0 0
17782 1 2 2.0499999999999999e-01 3.8957616632137854e-01 1.1258285503523423e+01 2.9323566638558192e+00 1 0 0
17786 1 4 -6.8300000000000005e-01 9.4239152447081331e-01 1.2281281352661511e+01 3.6265013890256368e+00 1 0 0
17801 1 5 4.1799999999999998e-01 5.4278030845444034e+00 9.1518044087590802e+00 4.3988243364067889e+00 1 0 0
15267 1 5 4.1799999999999998e-01 5.2821934281135450e+00 7.8088864892654453e+00 5.7343044871635991e+00 1 0 0
18007 1 3 5.9999999999999998e-02 1.9778896167661897e+00 6.7833776808428929e+00 5.8149917016499266e+00 1 0 0
15273 1 4 -6.8300000000000005e-01 5.9412974497030762e+00 6.1870825930655187e+00 5.5762669173368042e+00 1 0 0
17918 1 3 5.9999999999999998e-02 5.7372545645244521e+00 1.2161404378086212e+01 3.7110657236150759e+00 1 0 0
7713 1 4 -6.8300000000000005e-01 1.8542277753291914e+00 1.1174418150227741e+01 5.9927246149737412e+00 0 -1 0
17915 1 2 2.0499999999999999e-01 5.8308957229971590e+00 1.2301991246876968e+01 2.6237995579209743e+00 1 0 0
15260 1 5 4.1799999999999998e-01 4.5829538752711363e+00 1.0794878727110603e+01 5.8941407082006529e+00 1 0 0
18015 1 3 5.9999999999999998e-02 2.9424007567205995e-01 8.7810864844277319e+00 6.1332988685206882e+00 1 0 0
48983 927 8 4.2380000000000001e-01 9.2126697184239070e+00 1.2579897739765727e+01 2.8602773264877147e+01 0 -1 0
17805 1 3 5.9999999999999998e-02 6.3209067618223296e+00 7.0657629310220047e+00 2.7115713585720682e+00 1 0 0
17937 1 3 5.9999999999999998e-02 8.5682852368457816e+00 8.2706110339438172e+00 3.2417789006603939e+00 1 0 0
17935 1 6 -1.2000000000000000e-01 9.5656083591739520e+00 8.2836129740054751e+00 2.7881871807743877e+00 1 0 0
17925 1 3 5.9999999999999998e-02 7.6290871153354116e+00 1.0550091100610180e+01 3.3901174953290472e+00 1 0 0
17938 1 3 5.9999999999999998e-02 9.3742722841423163e+00 8.2029035533323071e+00 1.7427691133646119e+00 1 0 0
17928 1 6 -1.2000000000000000e-01 9.5189710648528969e+00 1.0870938175069037e+01 2.4018375117786364e+00 1 0 0
17929 1 2 2.0499999999999999e-01 1.0178634405597821e+01 9.6797059640637766e+00 3.0656894275681639e+00 1 0 0
17930 1 3 5.9999999999999998e-02 9.2254084280169781e+00 1.0565210447861297e+01 1.3561694983933534e+00 1 0 0
17922 1 2 2.0499999999999999e-01 8.2084969589291337e+00 1.1359988483144056e+01 3.0079370248424291e+00 1 0 0
17927 1 5 4.1799999999999998e-01 9.2383048291660810e+00 1.1568100396343979e+01 4.6482091322426848e+00 1 0 0
17936 1 2 2.0499999999999999e-01 1.0389680552016806e+01 7.0778044393844892e+00 3.1575467191296336e+00 1 0 0
17926 1 4 -6.8300000000000005e-01 8.5400177333012728e+00 1.2068143794925987e+01 4.2302511452447167e+00 1 0 0
17931 1 3 5.9999999999999998e-02 1.0208384991605859e+01 1.1690127276639258e+01 2.3251578354870794e+00 1 0 0
15272 1 3 5.9999999999999998e-02 7.9900375111412467e+00 6.4717391493714151e+00 5.4392462629438718e+00 1 0 0
15265 1 3 5.9999999999999998e-02 7.0611357153656158e+00 9.1737614955985460e+00 5.4874091070905147e+00 1 0 0
17933 1 4 -6.8300000000000005e-01 1.0131999244150053e+01 9.8651223196767148e+00 4.4563708917585956e+00 1 0 0
17923 1 3 5.9999999999999998e-02 7.3550392334958659e+00 1.1921281041539753e+01 1.1259998710693588e+00 1 0 0
17934 1 5 4.1799999999999998e-01 1.0300391411939536e+01 8.9961888765784259e+00 4.7836309180208794e+00 1 0 0
17921 1 6 -1.2000000000000000e-01 7.3005661331393510e+00 1.2313224368159322e+01 2.1371138985442220e+00 1 0 0
17940 1 4 -6.8300000000000005e-01 1.0611635820825407e+01 7.0392580779007954e+00 4.5702969703098928e+00 1 0 0
17913 1 5 4.1799999999999998e-01 3.7694977436936656e+00 1.2426289445248834e+01 1.4232045521315178e+00 1 0 0
17787 1 5 4.1799999999999998e-01 1.4936583592002386e+00 1.2886829683798604e+01 3.1625072904106557e+00 1 0 0
17912 1 4 -6.8300000000000005e-01 3.1727796145443063e+00 1.3201875495113299e+01 1.4988466848455748e+00 1 0 0
17908 1 2 2.0499999999999999e-01 3.8338570570832062e+00 1.3970015794962038e+01 2.5168550299525436e+00 1 0 0
17914 1 6 -1.2000000000000000e-01 5.3294586735546492e+00 1.3796242244407544e+01 2.3375061018044359e+00 1 0 0
17911 1 3 5.9999999999999998e-02 3.5542561747783958e+00 1.3414205235430236e+01 3.4561001621257601e+00 1 0 0
17916 1 3 5.9999999999999998e-02 5.6935787967277172e+00 1.4123795810717079e+01 1.3817676789755065e+00 1 0 0
17917 1 3 5.9999999999999998e-02 5.9044085956878867e+00 1.4560757797993924e+01 2.9610449660614808e+00 1 0 0
17905 1 4 -6.8300000000000005e-01 1.2630559060699602e+00 1.5215794529962967e+01 4.0244897411452456e+00 1 0 0
17904 1 3 5.9999999999999998e-02 1.3428891348803584e+00 1.4905681416437822e+01 1.9842484765583597e+00 1 0 0
17907 1 6 -1.2000000000000000e-01 3.3465205295153053e+00 1.5464941559064862e+01 2.6406662895611221e+00 1 0 0
17901 1 2 2.0499999999999999e-01 1.7851253613900762e+00 1.5591376165922259e+01 2.6977959892144252e+00 1 0 0
17906 1 5 4.1799999999999998e-01 1.4496178796680219e+00 1.5906779698527560e+01 4.6652546348091084e+00 1 0 0
17909 1 3 5.9999999999999998e-02 3.7941688614922802e+00 1.6149934438063855e+01 1.8986191975747226e+00 1 0 0
17910 1 3 5.9999999999999998e-02 3.8190983337298667e+00 1.5877584084920676e+01 3.5083223501018024e+00 1 0 0
17924 1 3 5.9999999999999998e-02 7.7787729154232750e+00 1.3291702047645810e+01 2.1166758335322147e+00 1 0 0
635 1 3 5.9999999999999998e-02 9.7012412276470421e+00 1.4852250073824678e+01 4.8385656484555080e+00 1 -1 0
644 1 5 4.1799999999999998e-01 7.0106425697838448e+00 1.6081449553129808e+01 5.2588870585741718e+00 1 -1 0
632 1 2 2.0499999999999999e-01 1.0396160937155591e+01 1.5590079509734556e+01 4.3936923981449070e+00 1 -1 0
641 1 3 5.9999999999999998e-02 9.2464065496596319e+00 1.6114579549188086e+01 2.5558128312716728e+00 1 -1 0
15253 1 5 4.1799999999999998e-01 7.7913780896658258e+00 1.3705021013412274e+01 5.5516900909875115e+00 1 0 0
643 1 4 -6.8300000000000005e-01 7.3890776871918922e+00 1.5985710140700865e+01 4.3924480932841572e+00 1 -1 0
17994 1 3 5.9999999999999998e-02 3.9108689920945348e+00 1.8398513725754782e+00 6.0717126646960473e+00 1 0 0
18000 1 3 5.9999999999999998e-02 3.1476437705855047e+00 4.6984513786642825e+00 6.1129733165108329e+00 1 0 0
17997 1 5 4.1799999999999998e-01 8.1088567433342895e-01 2.7419089660585469e+00 7.9912231816026615e+00 1 0 0
17998 1 6 -1.2000000000000000e-01 2.3542558305276011e+00 4.0547741005109543e+00 6.3293640887303386e+00 1 0 0
17996 1 4 -6.8300000000000005e-01 1.5317527586249067e+00 2.2549407447469223e+00 7.5916966060934081e+00 1 0 0
17993 1 3 5.9999999999999998e-02 4.6372110988791242e+00 2.7311770041053589e+00 7.3133809153628917e+00 1 0 0
17999 1 2 2.0499999999999999e-01 1.1508779585271702e+00 4.9798497864586233e+00 6.5732369163294821e+00 1 0 0
17991 1 6 -1.2000000000000000e-01 3.7766501764248783e+00 2.0718064901020385e+00 7.1734795464221284e+00 1 0 0
17992 1 2 2.0499999999999999e-01 2.6282347239975667e+00 3.0258286710504900e+00 7.4163646167466339e+00 1 0 0
17995 1 3 5.9999999999999998e-02 2.7397449467184867e+00 3.5264256191634802e+00 8.3742734565848860e+00 1 0 0
5515 1 4 -6.8300000000000005e-01 2.0975840653345501e+00 2.3299387233925990e+00 1.1199739732891443e+01 1 -1 0
5511 1 2 2.0499999999999999e-01 8.7175335496454109e-01 3.0626017055107777e+00 1.1412427055941787e+01 1 -1 0
17989 1 4 -6.8300000000000005e-01 4.2858496482961312e+00 1.4185359211077764e+00 9.3875147827930032e+00 1 0 0
5514 1 3 5.9999999999999998e-02 1.0465958019032782e+00 4.0868429283470800e+00 1.1103577854992212e+01 1 -1 0
17985 1 2 2.0499999999999999e-01 3.9689487031570434e+00 8.9422975147777495e-01 8.0844255600447728e+00 1 0 0
7689 1 3 5.9999999999999998e-02 4.5791237407555503e+00 3.8784847499387705e+00 1.0685594425509212e+01 0 -1 0
17990 1 5 4.1799999999999998e-01 3.5073496631909360e+00 1.7381009977212438e+00 9.8106945711543361e+00 1 0 0
5516 1 5 4.1799999999999998e-01 1.8562017756134075e+00 1.3760387623047201e+00 1.1205002446235746e+01 1 -1 0
7687 1 6 -1.2000000000000000e-01 5.3688994676328683e+00 4.4632827402993192e+00 1.1165436347785361e+01 0 -1 0
7682 1 3 5.9999999999999998e-02 5.4808750877079540e+00 1.7649838795116186e+00 1.1622998272340990e+01 0 -1 0
18003 1 4 -6.8300000000000005e-01 1.1729737013961983e+00 5.5930873661465084e+00 7.8202520459983287e+00 1 0 0
7691 1 3 5.9999999999999998e-02 5.5197821813200383e+00 5.5390246766425495e+00 9.3037339288194403e+00 0 -1 0
7688 1 2 2.0499999999999999e-01 5.2428282687416292e+00 5.7918934642188606e+00 1.0343430660464547e+01 0 -1 0
17987 1 3 5.9999999999999998e-02 5.9481026610913412e+00 3.9941823450828096e-01 7.3422905652727541e+00 1 0 0
18002 1 3 5.9999999999999998e-02 3.3939273511444024e-01 4.3225008450319367e+00 6.5724677250349028e+00 1 0 0
17988 1 3 5.9999999999999998e-02 3.0365248353539918e+00 3.2077688152704331e-01 8.2031129950997030e+00 1 0 0
7696 1 3 5.9999999999999998e-02 2.9374494997009228e+00 5.9386645369911264e+00 1.0046571080050551e+01 0 -1 0
5513 1 3 5.9999999999999998e-02 1.3071138917758873e-01 1.5884484628275495e+00 1.0067945980997647e+01 1 -1 0
15188 1 3 5.9999999999999998e-02 1.0785036409177483e+01 1.2843999527091061e+00 1.7107760916441947e+01 1 0 0
15276 1 2 2.0499999999999999e-01 8.0283165868864206e+00 3.9077578127664983e+00 6.1674026067723595e+00 1 0 0
7684 1 3 5.9999999999999998e-02 6.7263971327690184e+00 3.5880920865747741e+00 9.8620886879200125e+00 0 -1 0
7681 1 2 2.0499999999999999e-01 6.6515196797083567e+00 3.6330322753117121e+00 1.1015324822403869e+01 0 -1 0
15283 1 2 2.0499999999999999e-01 9.1544647103949011e+00 1.5439897622798699e+00 6.3765994387944840e+00 1 0 0
7680 1 6 -1.2000000000000000e-01 6.5298304562282521e+00 2.1983834442423085e+00 1.1718670850152645e+01 0 -1 0
15278 1 3 5.9999999999999998e-02 6.8181151002244942e+00 4.8576786309866460e+00 7.6706415981072995e+00 1 0 0
15282 1 6 -1.2000000000000000e-01 8.5987846096025073e+00 2.8288757929106065e+00 7.0678471649124486e+00 1 0 0
15285 1 3 5.9999999999999998e-02 7.7095743577835503e+00 2.5703023471796160e+00 7.6281811687604124e+00 1 0 0
15275 1 6 -1.2000000000000000e-01 7.6245505061753303e+00 5.1725627223530450e+00 7.0568026258040248e+00 1 0 0
15284 1 3 5.9999999999999998e-02 9.2909104121071255e+00 3.2540265228179441e+00 7.7999578812785275e+00 1 0 0
7674 1 2 2.0499999999999999e-01 7.7394517792881290e+00 1.2875675446004200e+00 1.1221007051559790e+01 0 -1 0
7677 1 3 5.9999999999999998e-02 7.7183620980600951e+00 1.1704273017354418e+00 1.0112308641050182e+01 0 -1 0
7685 1 4 -6.8300000000000005e-01 7.7432112946314424e+00 4.3891509393915769e+00 1.1465439625259524e+01 0 -1 0
7686 1 5 4.1799999999999998e-01 7.4264993545587519e+00 5.2855143832862641e+00 1.1161558110285869e+01 0 -1 0
15289 1 6 -1.2000000000000000e-01 9.7524694731130808e+00 4.7162519300500866e-01 7.3529760563840796e+00 1 0 0
7679 1 5 4.1799999999999998e-01 8.7418019733641099e+00 2.8608079664750141e+00 1.1518986333311959e+01 0 -1 0
7678 1 4 -6.8300000000000005e-01 8.9449692006014665e+00 1.9404668655642305e+00 1.1559725468012756e+01 0 -1 0
15277 1 3 5.9999999999999998e-02 8.4075954339512542e+00 5.4498217728653771e+00 7.7335074140824691e+00 1 0 0
7672 1 5 4.1799999999999998e-01 9.9509269472516664e+00 6.3541871179650011e-01 1.1418732112052368e+01 0 -1 0
15292 1 3 5.9999999999999998e-02 9.0832850828146583e+00 3.3475594012630566e-01 8.1421559673340536e+00 1 0 0
773 1 3 5.9999999999999998e-02 1.0213218274825822e+01 1.5961288389153738e+01 2.6142194333144559e+01 1 -1 0
15291 1 3 5.9999999999999998e-02 1.0684967796324418e+01 8.9608143680963470e-01 7.7226136221083781e+00 1 0 0
18004 1 5 4.1799999999999998e-01 1.9117951413498300e+00 6.1498564380452381e+00 7.8003308957451631e+00 1 0 0
15266 1 4 -6.8300000000000005e-01 5.2549372978101587e+00 8.6628197670926710e+00 6.1359696455607207e+00 1 0 0
7700 1 5 4.1799999999999998e-01 3.9067637106053059e+00 7.4519200409267290e+00 7.1465977908749263e+00 0 -1 0
15259 1 4 -6.8300000000000005e-01 4.8831707913632894e+00 1.1589086181007389e+01 6.4230861340454792e+00 1 0 0
7710 1 3 5.9999999999999998e-02 8.0085662719549322e-01 1.0273242789567005e+01 8.4129984697400086e+00 0 -1 0
7694 1 6 -1.2000000000000000e-01 3.8587560388845299e+00 6.4932955820895168e+00 1.0272583144911140e+01 0 -1 0
7697 1 3 5.9999999999999998e-02 3.5606030942525102e+00 6.8909164225597754e+00 1.1244763914589386e+01 0 -1 0
7699 1 4 -6.8300000000000005e-01 3.5944904204759123e+00 6.8787792199921647e+00 7.8581418383075832e+00 0 -1 0
7695 1 2 2.0499999999999999e-01 3.6078645592711847e+00 7.4950355707728402e+00 9.1455935266743555e+00 0 -1 0
7703 1 3 5.9999999999999998e-02 1.4826089763246659e+00 8.2779417234889827e+00 8.9690466337596870e+00 0 -1 0
7704 1 3 5.9999999999999998e-02 2.2124143049843497e+00 8.9334467235362425e+00 1.0337283311282846e+01 0 -1 0
7701 1 6 -1.2000000000000000e-01 2.4820739373202825e+00 8.6428899843473985e+00 9.3042640811946562e+00 0 -1 0
7702 1 2 2.0499999999999999e-01 2.8227626280673910e+00 9.9207437372296319e+00 8.4983499966891785e+00 0 -1 0
7705 1 3 5.9999999999999998e-02 3.0755403549698204e+00 9.6091654712112788e+00 7.4671061599641932e+00 0 -1 0
7706 1 4 -6.8300000000000005e-01 3.8769595957746428e+00 1.0560898542673858e+01 9.1268939584420412e+00 0 -1 0
7708 1 6 -1.2000000000000000e-01 1.6681789320446272e+00 1.0955876295524286e+01 8.4751649034340382e+00 0 -1 0
7698 1 3 5.9999999999999998e-02 4.5361194285211806e+00 8.1155230241794314e+00 9.1417337585881846e+00 0 -1 0
7707 1 5 4.1799999999999998e-01 4.5187027254877909e+00 1.0722166961920006e+01 8.3801049824065235e+00 0 -1 0
7709 1 2 2.0499999999999999e-01 1.5958294733397980e+00 1.1896524769111554e+01 7.2724428507630057e+00 0 -1 0
7711 1 3 5.9999999999999998e-02 1.5411101923278390e+00 1.1449758459166425e+01 9.5313722875402078e+00 0 -1 0
15229 1 3 5.9999999999999998e-02 3.2319170343026560e+00 1.2241495153426598e+01 1.1478620893728916e+01 1 0 0
15221 1 3 5.9999999999999998e-02 5.4515199880634979e+00 1.0585312320978318e+01 1.1971242075818369e+01 1 0 0
7693 1 5 4.1799999999999998e-01 5.9674623929507797e+00 7.5349889040481015e+00 1.0818279849802865e+01 0 -1 0
5488 1 5 4.1799999999999998e-01 4.4781907776287094e-01 1.0722321598839564e+01 1.2131943957656491e+01 1 -1 0
15258 1 3 5.9999999999999998e-02 6.7624698675085613e+00 1.1713033262107906e+01 6.0082383143349745e+00 1 0 0
15264 1 3 5.9999999999999998e-02 6.2361348125508318e+00 1.0031652043107806e+01 8.4058995713083675e+00 1 0 0
7692 1 4 -6.8300000000000005e-01 6.2630146495710877e+00 6.6560224278761186e+00 1.0863618020991659e+01 0 -1 0
15255 1 2 2.0499999999999999e-01 6.1720600394623748e+00 1.1528441496805275e+01 6.9051423327623667e+00 1 0 0
579 1 3 5.9999999999999998e-02 1.0160385062481192e+01 7.8990091842918089e+00 9.3210473641803144e+00 1 -1 0
1253 1 5 4.1799999999999998e-01 9.6243900966040705e+00 6.3095547877011544e+00 1.1480914550482256e+01 1 -1 0
15269 1 2 2.0499999999999999e-01 7.2485630323673531e+00 6.4263304033986222e+00 6.2184259680798268e+00 1 0 0
15271 1 3 5.9999999999999998e-02 6.4491980315455208e+00 7.3842707210440208e+00 7.9340225418915731e+00 1 0 0
15261 1 6 -1.2000000000000000e-01 6.6178293570127833e+00 1.0188431680665264e+01 7.4322723544724063e+00 1 0 0
15262 1 2 2.0499999999999999e-01 6.5935130272218565e+00 8.9337484505809783e+00 6.4869272788067631e+00 1 0 0
15270 1 3 5.9999999999999998e-02 8.1373255125097756e+00 7.9156789488185861e+00 7.4784636785720044e+00 1 0 0
15263 1 3 5.9999999999999998e-02 7.6386742201892908e+00 1.0302838152636637e+01 7.6989156119068252e+00 1 0 0
15268 1 6 -1.2000000000000000e-01 7.1349819018826128e+00 7.6796996254848944e+00 7.1107527294102493e+00 1 0 0
573 1 4 -6.8300000000000005e-01 9.5386412262307747e+00 1.0344883650335792e+01 1.0054292817643498e+01 1 -1 0
574 1 5 4.1799999999999998e-01 9.9426558722421134e+00 1.0202595582867598e+01 1.0900667516986225e+01 1 -1 0
570 1 3 5.9999999999999998e-02 9.6163885434334233e+00 1.1881441925787648e+01 7.9286053839310489e+00 1 -1 0
567 1 5 4.1799999999999998e-01 8.9094089769678568e+00 1.2146759066173479e+01 1.0314391678651299e+01 1 -1 0
584 1 3 5.9999999999999998e-02 1.0429587565634860e+01 6.9938568565422221e+00 7.0633947265089745e+00 1 -1 0
577 1 3 5.9999999999999998e-02 9.9936664916133608e+00 9.5072278354172806e+00 7.6066768344230553e+00 1 -1 0
569 1 2 2.0499999999999999e-01 1.0662287749478788e+01 1.0643696558140476e+01 9.2461844568718305e+00 1 -1 0
1252 1 4 -6.8300000000000005e-01 1.0548796059911069e+01 6.2630678678769707e+00 1.1216150732614507e+01 1 -1 0
568 1 6 -1.2000000000000000e-01 1.0448038929831652e+01 1.1986918680661002e+01 8.5994004909246140e+00 1 -1 0
777 1 5 4.1799999999999998e-01 8.9125989514077304e+00 1.2447693428520092e+01 2.4881435454294067e+01 1 -1 0
7712 1 3 5.9999999999999998e-02 2.3900968840313799e+00 1.2593364650333802e+01 7.4991428383623671e+00 0 -1 0
7721 1 5 4.1799999999999998e-01 1.0387378992326923e+00 1.5339449032319507e+01 9.1169353638450730e+00 0 -1 0
15251 1 3 5.9999999999999998e-02 5.7825079898128786e+00 1.4196661959506676e+01 6.4301287515028527e+00 1 0 0
15228 1 3 5.9999999999999998e-02 4.9497194757846952e+00 1.2783451112458007e+01 1.1326407656727108e+01 1 0 0
7716 1 2 2.0499999999999999e-01 7.3944430304190456e-01 1.4266582706517260e+01 7.5515743723728743e+00 0 -1 0
7719 1 3 5.9999999999999998e-02 1.6343746833639405e+00 1.4609720205265239e+01 7.0703969820762049e+00 0 -1 0
15244 1 3 5.9999999999999998e-02 4.4357332228329991e+00 1.4660042796328376e+01 8.5744290921695097e+00 1 0 0
15235 1 3 5.9999999999999998e-02 2.9261977815328666e+00 1.4226231708003004e+01 1.0175525556433941e+01 1 0 0
15233 1 6 -1.2000000000000000e-01 2.8852174960192629e+00 1.4886184342644160e+01 1.0997347837558285e+01 1 0 0
15236 1 3 5.9999999999999998e-02 1.7827832145858793e+00 1.4877579018076862e+01 1.1164292205222649e+01 1 0 0
15241 1 2 2.0499999999999999e-01 4.9492145800840763e+00 1.5630722641757949e+01 8.5254072560099043e+00 1 0 0
15226 1 6 -1.2000000000000000e-01 4.0717038075435434e+00 1.2757886630645084e+01 1.1998918280936204e+01 1 0 0
7720 1 4 -6.8300000000000005e-01 6.8528567545271646e-01 1.4439102718297811e+01 8.9804015548661145e+00 0 -1 0
15243 1 3 5.9999999999999998e-02 5.5274571689345393e+00 1.5968558587081114e+01 1.0548144091531922e+01 1 0 0
7715 1 6 -1.2000000000000000e-01 3.5616385785822574e-01 1.2797090831993703e+01 7.3089989178493333e+00 0 -1 0
15257 1 3 5.9999999999999998e-02 5.6973944078042926e+00 1.2728750563445349e+01 8.6550828499753401e+00 1 0 0
15227 1 2 2.0499999999999999e-01 3.5767903834216508e+00 1.4201542652187447e+01 1.2222600646511461e+01 1 0 0
5481 1 5 4.1799999999999998e-01 1.2261958712947307e+00 1.3092414151984599e+01 1.2256061963642034e+01 1 -1 0
17953 1 3 5.9999999999999998e-02 1.0602294404385303e+01 1.7611191476599382e+00 3.3656553909905491e+00 1 0 0
15252 1 4 -6.8300000000000005e-01 7.8400255054279482e+00 1.4133240427873879e+01 6.4769439906626625e+00 1 0 0
15247 1 6 -1.2000000000000000e-01 6.3984618188357389e+00 1.5274534992253233e+01 8.1611142497183966e+00 1 0 0
15248 1 2 2.0499999999999999e-01 6.5664248428824754e+00 1.4089820194496188e+01 7.1631907295153407e+00 1 0 0
15254 1 6 -1.2000000000000000e-01 6.4658544206924962e+00 1.2730638767230952e+01 7.8377968171826424e+00 1 0 0
15256 1 3 5.9999999999999998e-02 7.4535316107103240e+00 1.2637688209126559e+01 8.3989501341280928e+00 1 0 0
15250 1 3 5.9999999999999998e-02 6.9651049815917929e+00 1.5179262304772607e+01 9.1055006229907072e+00 1 0 0
566 1 4 -6.8300000000000005e-01 9.1364823823363324e+00 1.3068665934758908e+01 1.0383976925874146e+01 1 -1 0
563 1 3 5.9999999999999998e-02 9.3762295487890448e+00 1.4569677532418080e+01 8.2750531621730925e+00 1 -1 0
560 1 5 4.1799999999999998e-01 8.9588193456524490e+00 1.4762352225707152e+01 1.0629632641494183e+01 1 -1 0
562 1 2 2.0499999999999999e-01 1.0371478688245372e+01 1.3215295312517501e+01 9.5999265813478036e+00 1 -1 0
559 1 4 -6.8300000000000005e-01 9.2825312552816222e+00 1.5669910267509138e+01 1.0665120686112557e+01 1 -1 0
561 1 6 -1.2000000000000000e-01 1.0297892035885633e+01 1.4539075849715653e+01 8.8807608644425624e+00 1 -1 0
555 1 2 2.0499999999999999e-01 1.0324560337809844e+01 1.5802383934615584e+01 9.6502791823579805e+00 1 -1 0
15249 1 3 5.9999999999999998e-02 6.8344943313059527e+00 1.6139503301133093e+01 7.6909502056412560e+00 1 0 0
7690 1 3 5.9999999999999998e-02 4.9391035021399592e+00 4.5434942414029322e+00 1.2130852310790186e+01 0 -1 0
5526 1 3 5.9999999999999998e-02 1.8474154268476315e+00 5.8171841610421771e+00 1.2557005231713116e+01 1 -1 0
6163 1 3 5.9999999999999998e-02 4.6653311492375303e-02 4.3077079527630717e+00 1.7502836137459230e+01 1 -1 0
6167 1 5 4.1799999999999998e-01 4.7673881815104369e-01 2.6176642283429965e+00 1.5801238707799628e+01 1 -1 0
5527 1 3 5.9999999999999998e-02 4.2916908294875988e-01 5.7576677051839438e+00 1.3484914210516182e+01 1 -1 0
6174 1 5 4.1799999999999998e-01 7.1528161131840373e-01 5.4740024930506126e-01 1.6687837146581170e+01 1 -1 0
5520 1 3 5.9999999999999998e-02 4.4163822915630568e-01 2.0230175576857641e+00 1.3201286356422992e+01 1 -1 0
5517 1 6 -1.2000000000000000e-01 5.7673749937321184e-01 3.0847386699754962e+00 1.2900027623757714e+01 1 -1 0
5521 1 3 5.9999999999999998e-02 2.5997348703412513e+00 3.5422820628484426e+00 1.3442225443501442e+01 1 -1 0
5518 1 2 2.0499999999999999e-01 1.5854267943568396e+00 3.9022647944428943e+00 1.3738311020381158e+01 1 -1 0
5522 1 4 -6.8300000000000005e-01 1.6278558661735327e+00 3.4778926012337319e+00 1.5109506228628121e+01 1 -1 0
5523 1 5 4.1799999999999998e-01 2.5482389703830099e+00 3.3452526602749075e+00 1.5213517922241991e+01 1 -1 0
5227 1 3 5.9999999999999998e-02 3.0577511551534129e+00 1.9210335251761113e+00 1.7166922037134547e+01 1 -1 0
5224 1 2 2.0499999999999999e-01 3.9971582448721410e+00 2.4420719257492891e+00 1.7292260373473660e+01 1 -1 0
5220 1 3 5.9999999999999998e-02 2.2975019451511138e+00 4.6077808297518548e+00 1.7517200915469260e+01 1 -1 0
5228 1 4 -6.8300000000000005e-01 4.1213681553312780e+00 3.1122151362879986e+00 1.6061359032439590e+01 1 -1 0
5524 1 6 -1.2000000000000000e-01 1.4675706101856558e+00 5.4720457328577323e+00 1.3519509674390251e+01 1 -1 0
5230 1 6 -1.2000000000000000e-01 5.0978361176018403e+00 1.3074746357567637e+00 1.7426465578938853e+01 1 -1 0
5229 1 5 4.1799999999999998e-01 4.8580236422134613e+00 3.6930867847764715e+00 1.6158967845902367e+01 1 -1 0
5231 1 2 2.0499999999999999e-01 5.4201485384163943e+00 5.9300868385206273e-01 1.6063498840208560e+01 1 -1 0
5240 1 3 5.9999999999999998e-02 3.5305758832196790e+00 5.2761287067798723e-01 1.5563979420859463e+01 1 -1 0
5234 1 3 5.9999999999999998e-02 5.7104003704690030e+00 1.2768084637262411e+00 1.5262652896051272e+01 1 -1 0
5221 1 4 -6.8300000000000005e-01 3.9235104880433580e+00 5.6783633697935150e+00 1.7608475280177192e+01 1 -1 0
5217 1 2 2.0499999999999999e-01 3.1027934141472535e+00 4.7525354344603246e+00 1.8247792735823403e+01 1 -1 0
15208 1 3 5.9999999999999998e-02 6.0117969312045707e+00 5.6591972969159885e+00 1.4071019538073813e+01 1 0 0
5232 1 3 5.9999999999999998e-02 6.0059210474827527e+00 1.5434758008121823e+00 1.8036322031561767e+01 1 -1 0
5233 1 3 5.9999999999999998e-02 4.6269616166575034e+00 5.8051545938318128e-01 1.8022787106986925e+01 1 -1 0
5530 1 5 4.1799999999999998e-01 3.5355579728542939e+00 5.6406639715851821e+00 1.5619929644630471e+01 1 -1 0
5241 1 3 5.9999999999999998e-02 4.9954523937440056e+00 6.7602915521774942e-02 1.3595205936284421e+01 1 -1 0
5529 1 4 -6.8300000000000005e-01 3.3887274741867999e+00 6.0186650381741336e+00 1.4785754767545784e+01 1 -1 0
774 1 3 5.9999999999999998e-02 8.6215089919089554e+00 1.5455337324958558e+01 2.6313834191101854e+01 1 -1 0
15204 1 5 4.1799999999999998e-01 6.2699299354010378e+00 5.6443892973709939e+00 1.6932540418950726e+01 1 0 0
15203 1 4 -6.8300000000000005e-01 6.5839438788034963e+00 4.8621311947178496e+00 1.6517428833517656e+01 1 0 0
7683 1 3 5.9999999999999998e-02 6.6011732065812749e+00 2.3257545760752842e+00 1.2833806026369889e+01 0 -1 0
15191 1 6 -1.2000000000000000e-01 9.3034885057643866e+00 1.5255916483239440e+00 1.5370446287245038e+01 1 0 0
15200 1 3 5.9999999999999998e-02 8.6850928979583593e+00 4.0214963042092311e+00 1.3996227987521056e+01 1 0 0
15201 1 3 5.9999999999999998e-02 7.3228018322509545e+00 3.0784583589541561e+00 1.4525208453174960e+01 1 0 0
15198 1 6 -1.2000000000000000e-01 8.0546660284781701e+00 3.8024978961115710e+00 1.4896443296995226e+01 1 0 0
15192 1 2 2.0499999999999999e-01 8.9391509970922804e+00 2.9513586446281113e+00 1.5872543978488581e+01 1 0 0
15195 1 3 5.9999999999999998e-02 8.4740011755563369e+00 3.0081186799071009e+00 1.6852130247500288e+01 1 0 0
15194 1 3 5.9999999999999998e-02 8.4119196637502593e+00 1.0396683270008651e+00 1.5019960464786148e+01 1 0 0
15185 1 2 2.0499999999999999e-01 1.0155099317153290e+01 6.7881987408591160e-01 1.6404166352805063e+01 1 0 0
15199 1 2 2.0499999999999999e-01 7.5585529471771293e+00 5.1638425099733869e+00 1.5512294918256007e+01 1 0 0
15196 1 4 -6.8300000000000005e-01 1.0180748406889304e+01 3.6320546502923441e+00 1.6008821633418240e+01 1 0 0
15193 1 3 5.9999999999999998e-02 9.9072861505332561e+00 1.5799526541103397e+00 1.4462542396605880e+01 1 0 0
15197 1 5 4.1799999999999998e-01 1.0148742373986543e+01 4.2144804660257176e+00 1.6754317213120018e+01 1 0 0
1257 1 3 5.9999999999999998e-02 1.0343682992609192e+01 4.3937278568368656e+00 1.2947696888950013e+01 1 -1 0
15202 1 3 5.9999999999999998e-02 8.4676000040777097e+00 5.7028745036954014e+00 1.5954616553307162e+01 1 0 0
5236 1 5 4.1799999999999998e-01 7.1779669260166932e+00 6.2749943688991089e-02 1.6774274343178408e+01 1 -1 0
15189 1 4 -6.8300000000000005e-01 9.2083658543296210e+00 8.3845595742859949e-02 1.7235611884987087e+01 1 0 0
15205 1 6 -1.2000000000000000e-01 6.8991311858625464e+00 6.1158247157645969e+00 1.4500286101099825e+01 1 0 0
5528 1 3 5.9999999999999998e-02 1.4513779416408485e+00 6.0971860408421596e+00 1.5645964989132203e+01 1 -1 0
5525 1 2 2.0499999999999999e-01 2.0598439185518798e+00 6.3115911041825550e+00 1.4733832047692394e+01 1 -1 0
15222 1 3 5.9999999999999998e-02 4.0026189511562009e+00 1.0157302940934279e+01 1.2714309121498379e+01 1 0 0
15219 1 6 -1.2000000000000000e-01 4.9625792892327718e+00 1.0668192680736956e+01 1.2892246771439984e+01 1 0 0
5541 1 3 5.9999999999999998e-02 1.2818475779919372e+00 1.0306899396275782e+01 1.4206324211534900e+01 1 -1 0
15215 1 3 5.9999999999999998e-02 4.9243543728742214e+00 8.0379145965969538e+00 1.3621427249783363e+01 1 0 0
5531 1 6 -1.2000000000000000e-01 1.8548927275229770e+00 7.7663397856896372e+00 1.4412975291801878e+01 1 -1 0
5535 1 3 5.9999999999999998e-02 1.3248220661521868e+00 8.3673023963886735e+00 1.6446893183012619e+01 1 -1 0
5537 1 5 4.1799999999999998e-01 3.0412490562080610e+00 9.4883575967851836e+00 1.6628303481462545e+01 1 -1 0
5536 1 4 -6.8300000000000005e-01 3.0786695962232726e+00 9.1068401956184282e+00 1.5800699969439030e+01 1 -1 0
5540 1 3 5.9999999999999998e-02 1.1676255001839342e+00 1.0763078842659732e+01 1.5918910499656830e+01 1 -1 0
5533 1 3 5.9999999999999998e-02 2.6541217541003026e+00 8.1067604028217399e+00 1.3693463690888837e+01 1 -1 0
5532 1 2 2.0499999999999999e-01 1.7468531291725329e+00 8.7862781957583298e+00 1.5546128031970682e+01 1 -1 0
15211 1 5 4.1799999999999998e-01 4.9371432658972534e+00 7.6222686123730918e+00 1.5752628673751509e+01 1 0 0
5538 1 6 -1.2000000000000000e-01 9.3315662847492864e-01 9.9670415927810154e+00 1.5189568573128774e+01 1 -1 0
5534 1 3 5.9999999999999998e-02 9.9218113797086460e-01 7.8584564259212373e+00 1.3722618134391581e+01 1 -1 0
49170 990 7 -8.4760000000000002e-01 2.9467488904125370e+00 1.1357793161707734e+01 1.7593748034864710e+01 0 0 0
39112 1 3 5.9999999999999998e-02 5.6790427478144707e+00 9.9314262570116902e+00 1.7081550093482527e+01 0 1 0
49172 990 8 4.2380000000000001e-01 2.5622521766230819e+00 1.2183947125419330e+01 1.7181882753344880e+01 0 0 0
5222 1 5 4.1799999999999998e-01 3.6537746641966948e+00 6.6054554983033213e+00 1.7773471107233380e+01 1 -1 0
15220 1 2 2.0499999999999999e-01 4.6083805553649375e+00 1.2166778525991820e+01 1.3272275245980511e+01 1 0 0
15212 1 6 -1.2000000000000000e-01 5.8880743860107652e+00 8.3721051685073924e+00 1.3849669066028417e+01 1 0 0
15210 1 4 -6.8300000000000005e-01 5.8189764521945095e+00 7.6320473565704097e+00 1.6088751134333670e+01 1 0 0
15223 1 3 5.9999999999999998e-02 3.7559397269175698e+00 1.2162764767275757e+01 1.4041647912484040e+01 1 0 0
5213 1 3 5.9999999999999998e-02 9.7773232020675582e-01 6.7596495525982858e+00 1.8215448758538695e+01 1 -1 0
15216 1 3 5.9999999999999998e-02 5.1022636999556710e+00 1.0215547816315798e+01 1.4876447155634576e+01 1 0 0
15213 1 2 2.0499999999999999e-01 5.7101169262829092e+00 9.9409187926412326e+00 1.4000697027982005e+01 1 0 0
15207 1 3 5.9999999999999998e-02 7.6619595083548244e+00 6.0564045086460832e+00 1.3793044552877495e+01 1 0 0
39110 1 6 -1.2000000000000000e-01 6.2772860070534433e+00 1.0500693826102301e+01 1.7871609078573766e+01 0 1 0
1245 1 4 -6.8300000000000005e-01 8.8906130317586882e+00 8.4704850297176932e+00 1.2863852434941903e+01 1 -1 0
15214 1 3 5.9999999999999998e-02 6.3636791732463021e+00 8.1017122304444609e+00 1.2955123272000044e+01 1 0 0
1246 1 5 4.1799999999999998e-01 8.4296486226657503e+00 9.1315152255977523e+00 1.3336224907003054e+01 1 -1 0
1237 1 3 5.9999999999999998e-02 9.0359044222398133e+00 1.1273612634152174e+01 1.3170077453858205e+01 1 -1 0
15206 1 2 2.0499999999999999e-01 6.6387181975544074e+00 7.5804676256690247e+00 1.4944816523647200e+01 1 0 0
1240 1 6 -1.2000000000000000e-01 1.0556386696264465e+01 9.8371212785633926e+00 1.3975504331977016e+01 1 -1 0
39109 1 5 4.1799999999999998e-01 7.0985379129458366e+00 8.0815305035042506e+00 1.7306770666556428e+01 0 1 0
1250 1 3 5.9999999999999998e-02 1.0396428258029701e+01 6.9061187641626534e+00 1.4303422744566532e+01 1 -1 0
1243 1 3 5.9999999999999998e-02 1.0037439734626181e+01 9.7341917233167763e+00 1.4952555452422116e+01 1 -1 0
15217 1 4 -6.8300000000000005e-01 7.0105631471644552e+00 1.0505851636927170e+01 1.4019424915472776e+01 1 0 0
15209 1 3 5.9999999999999998e-02 7.5739751433432607e+00 8.0864026853335371e+00 1.5091575791287037e+01 1 0 0
15218 1 5 4.1799999999999998e-01 6.8447487650519436e+00 1.1425230391373336e+01 1.4036617050527994e+01 1 0 0
1234 1 2 2.0499999999999999e-01 1.0033921389153186e+01 1.1167690258442562e+01 1.3526159436919784e+01 1 -1 0
39114 1 3 5.9999999999999998e-02 7.5122598057458072e+00 1.1482267013970098e+01 1.6392578792739013e+01 0 1 0
39111 1 2 2.0499999999999999e-01 7.1284282015716380e+00 1.1708010339239184e+01 1.7344293399425425e+01 0 1 0
39108 1 4 -6.8300000000000005e-01 7.7196313078141019e+00 8.6433148721813620e+00 1.7749978997342179e+01 0 1 0
1236 1 3 5.9999999999999998e-02 9.5698518026574231e+00 1.1958880056579611e+01 1.5508508148054467e+01 1 -1 0
308 1 5 4.1799999999999998e-01 1.0116515310165889e+01 9.4528665302154682e+00 1.8205659176891039e+01 1 -1 0
307 1 4 -6.8300000000000005e-01 1.0387492738315711e+01 1.0375163949845332e+01 1.8204182398904642e+01 1 -1 0
39116 1 5 4.1799999999999998e-01 8.8723486704496750e+00 1.1330496479897587e+01 1.8220081450002059e+01 0 1 0
39115 1 4 -6.8300000000000005e-01 8.1683615435084533e+00 1.1985008605348389e+01 1.8256900433344072e+01 0 1 0
1241 1 2 2.0499999999999999e-01 1.0293387233271519e+01 8.6757253710126960e+00 1.3014989491116204e+01 1 -1 0
314 1 4 -6.8300000000000005e-01 1.0541336986841289e+01 7.5781579543530695e+00 1.8261930380353984e+01 1 -1 0
1233 1 6 -1.2000000000000000e-01 1.0240822261739371e+01 1.2227187034649091e+01 1.4667506940433073e+01 1 -1 0
5480 1 4 -6.8300000000000005e-01 4.8691940273057577e-01 1.2461950472313942e+01 1.2372042560700615e+01 1 -1 0
15230 1 3 5.9999999999999998e-02 4.3391403951802099e+00 1.4783848600917073e+01 1.2618404700476484e+01 1 0 0
39119 1 3 5.9999999999999998e-02 5.5494630491351833e+00 1.2614678714888617e+01 1.6447198653900799e+01 0 1 0
15231 1 4 -6.8300000000000005e-01 2.5411728837673322e+00 1.4154222134011839e+01 1.3196885844871504e+01 1 0 0
15232 1 5 4.1799999999999998e-01 2.5173058162594084e+00 1.5006962652468498e+01 1.3555401667503434e+01 1 0 0
5376 1 5 4.1799999999999998e-01 1.9219814134613926e+00 1.3431733301492413e+01 1.5348520233625701e+01 1 -1 0
5375 1 4 -6.8300000000000005e-01 1.6772687968293589e+00 1.3293019721686203e+01 1.6297296023744877e+01 1 -1 0
39128 1 3 5.9999999999999998e-02 4.1843817851125404e+00 1.4834673307628334e+01 1.5493812439786728e+01 0 1 0
5371 1 2 2.0499999999999999e-01 1.1612660872059708e+00 1.4538453367856897e+01 1.6834167868323693e+01 1 -1 0
5374 1 3 5.9999999999999998e-02 1.8829657364662213e+00 1.5317034389282844e+01 1.6765263476574585e+01 1 -1 0
39125 1 2 2.0499999999999999e-01 4.9299623942400119e+00 1.5679616566690060e+01 1.5506921397338266e+01 0 1 0
39129 1 4 -6.8300000000000005e-01 5.8387082498006491e+00 1.5710643843830997e+01 1.4393977572385653e+01 0 1 0
39126 1 3 5.9999999999999998e-02 5.1458348835584262e+00 1.5417510747083758e+01 1.7691944837115837e+01 0 1 0
39124 1 6 -1.2000000000000000e-01 5.7929169767561843e+00 1.5515221537637306e+01 1.6826539958435838e+01 0 1 0
15225 1 5 4.1799999999999998e-01 5.4987904382667763e+00 1.3824737930972750e+01 1.3681204207156334e+01 1 0 0
15224 1 4 -6.8300000000000005e-01 5.7039832467586509e+00 1.2869118164827052e+01 1.3824564635032697e+01 1 0 0
39117 1 6 -1.2000000000000000e-01 6.2063344414467334e+00 1.2917552047224319e+01 1.7196960188052188e+01 0 1 0
5377 1 6 -1.2000000000000000e-01 7.4922972268007226e-01 1.4339003663280376e+01 1.8220583225522574e+01 1 -1 0
39120 1 3 5.9999999999999998e-02 5.6589553858161405e+00 1.3179958590925956e+01 1.8151983486067024e+01 0 1 0
1232 1 5 4.1799999999999998e-01 9.9960430268127229e+00 1.4697568268929100e+01 1.2475043070988754e+01 1 -1 0
1226 1 6 -1.2000000000000000e-01 1.0572557497963873e+01 1.4653685002081556e+01 1.5293279473084343e+01 1 -1 0
39118 1 2 2.0499999999999999e-01 6.7302966622958174e+00 1.4274548588244237e+01 1.6756536255481773e+01 0 1 0
39121 1 3 5.9999999999999998e-02 7.0840574965020249e+00 1.4022888409599819e+01 1.5737897823400660e+01 0 1 0
1230 1 3 5.9999999999999998e-02 8.8632883654293284e+00 1.3848530178458589e+01 1.4095755140427832e+01 1 -1 0
1227 1 2 2.0499999999999999e-01 9.9340007288034968e+00 1.3717163454264378e+01 1.4235329929902486e+01 1 -1 0
39122 1 4 -6.8300000000000005e-01 7.9210225935919869e+00 1.4514756102592729e+01 1.7453339302907946e+01 0 1 0
39123 1 5 4.1799999999999998e-01 8.1744871056139061e+00 1.3654781599525824e+01 1.7780475335858728e+01 0 1 0
1229 1 3 5.9999999999999998e-02 1.0262919451598112e+01 1.4484863309325265e+01 1.6352753466055333e+01 1 -1 0
1231 1 4 -6.8300000000000005e-01 1.0586138914154418e+01 1.4096137469144415e+01 1.2997284519719139e+01 1 -1 0
1225 1 5 4.1799999999999998e-01 8.6710102623252077e+00 1.6134768250644633e+01 1.6003348732102161e+01 1 -1 0
1220 1 2 2.0499999999999999e-01 1.0426683620866166e+01 1.6120102712329054e+01 1.5012750303554789e+01 1 -1 0
776 1 4 -6.8300000000000005e-01 8.9386657467462811e+00 1.3148447397543759e+01 2.5563870706835370e+01 1 -1 0
5223 1 6 -1.2000000000000000e-01 3.8676166857772492e+00 3.3869082067025156e+00 1.8534964711454254e+01 1 -1 0
5225 1 3 5.9999999999999998e-02 4.8988847335836585e+00 3.7022902357902518e+00 1.8811331644863248e+01 1 -1 0
6170 1 3 5.9999999999999998e-02 1.3586367338380008e+00 2.1148143927893073e+00 1.8462602390496581e+01 1 -1 0
2914 1 2 2.0499999999999999e-01 2.3654814207796637e-01 3.1718525677612970e+00 2.3042336621597038e+01 1 -1 0
6168 1 6 -1.2000000000000000e-01 3.6616063112538072e-01 1.6952985632617075e+00 1.8526314403340024e+01 1 -1 0
6169 1 2 2.0499999999999999e-01 7.0428803313055854e-01 2.3499768649708758e-01 1.8541818785358466e+01 1 -1 0
5226 1 3 5.9999999999999998e-02 3.4894748909667515e+00 2.9214541530387210e+00 1.9365525089059791e+01 1 -1 0
6178 1 3 5.9999999999999998e-02 1.9036085528745763e+00 6.1744975843767624e-01 2.0327208492984305e+01 1 -1 0
2907 1 2 2.0499999999999999e-01 2.8313458381528345e+00 2.9390394008151310e+00 2.2669912741185978e+01 1 -1 0
2906 1 6 -1.2000000000000000e-01 4.3330233841202981e+00 3.2213511911429276e+00 2.3127348270791934e+01 1 -1 0
2903 1 3 5.9999999999999998e-02 5.2211066020817007e+00 3.2877981295881145e+00 2.1266711794848892e+01 1 -1 0
2900 1 2 2.0499999999999999e-01 5.5025498680099592e+00 2.8734325317481035e+00 2.2226483246139352e+01 1 -1 0
2910 1 3 5.9999999999999998e-02 2.8087170740660476e+00 3.3835339324950819e+00 2.1656158845700634e+01 1 -1 0
5219 1 3 5.9999999999999998e-02 1.6842675437471764e+00 4.6853135504510437e+00 1.9854778213866847e+01 1 -1 0
2905 1 5 4.1799999999999998e-01 4.5739047092748848e+00 1.1720440030056145e+00 2.2065858030769810e+01 1 -1 0
2904 1 4 -6.8300000000000005e-01 5.4977636977313429e+00 1.3824624546566839e+00 2.2206744635546507e+01 1 -1 0
2911 1 4 -6.8300000000000005e-01 2.8511722493766727e+00 1.5316683802764834e+00 2.2534131364911406e+01 1 -1 0
2909 1 3 5.9999999999999998e-02 4.5435733911937088e+00 4.2875556780999169e+00 2.3309728365225634e+01 1 -1 0
5216 1 6 -1.2000000000000000e-01 2.4016946999582616e+00 5.4551658044838041e+00 1.9421003593378174e+01 1 -1 0
2913 1 6 -1.2000000000000000e-01 1.7162142309982231e+00 3.4936607329359246e+00 2.3505818970941629e+01 1 -1 0
2912 1 5 4.1799999999999998e-01 2.3505297384970736e+00 1.1699870798328935e+00 2.3255879329400685e+01 1 -1 0
2908 1 3 5.9999999999999998e-02 4.5828743685164994e+00 2.8072415291058581e+00 2.4129889135810128e+01 1 -1 0
2916 1 3 5.9999999999999998e-02 1.7651881944879835e+00 4.5760697355891873e+00 2.3731778981851242e+01 1 -1 0
5218 1 3 5.9999999999999998e-02 3.1708529234223688e+00 5.5202427903061970e+00 2.0267404893857563e+01 1 -1 0
2917 1 3 5.9999999999999998e-02 6.1421749160341620e-02 2.1142699435610077e+00 2.2750314079400567e+01 1 -1 0
39099 1 3 5.9999999999999998e-02 5.4354784672131613e+00 6.1230166817861891e+00 2.0848560383772394e+01 0 1 0
2890 1 4 -6.8300000000000005e-01 1.0530676773702680e+01 2.7812544830541910e+00 1.9775517695661055e+01 1 -1 0
2891 1 5 4.1799999999999998e-01 1.0026590501482467e+01 3.5052785661399222e+00 2.0186270571631660e+01 1 -1 0
2902 1 3 5.9999999999999998e-02 6.9038573193100170e+00 4.3107645023289445e+00 2.3054107289013267e+01 1 -1 0
2899 1 6 -1.2000000000000000e-01 6.9415736543819548e+00 3.3257360248127656e+00 2.2603816052076393e+01 1 -1 0
2901 1 3 5.9999999999999998e-02 7.3915700674845013e+00 2.7012263983989295e+00 2.3367299704367781e+01 1 -1 0
2895 1 3 5.9999999999999998e-02 9.6273757496443526e+00 2.2331611128680628e+00 2.2439146805999957e+01 1 -1 0
2896 1 3 5.9999999999999998e-02 7.4670892917782279e+00 3.0814947603267320e+00 2.0467759896265520e+01 1 -1 0
2893 1 2 2.0499999999999999e-01 7.9985371288182385e+00 3.2026039424541968e+00 2.1386956464492240e+01 1 -1 0
2892 1 6 -1.2000000000000000e-01 8.9984172571399395e+00 2.0379603495784027e+00 2.1510442859675919e+01 1 -1 0
2894 1 3 5.9999999999999998e-02 8.4271867525270370e+00 1.1301006659945532e+00 2.1735111448356864e+01 1 -1 0
2889 1 3 5.9999999999999998e-02 9.0632628505692256e+00 1.3606178558615101e+00 1.9566457420724007e+01 1 -1 0
2897 1 4 -6.8300000000000005e-01 8.7381261788227960e+00 4.4329248092916256e+00 2.1271796937669734e+01 1 -1 0
2886 1 2 2.0499999999999999e-01 9.8108620528194415e+00 1.6398596477318641e+00 2.0267656544334478e+01 1 -1 0
2898 1 5 4.1799999999999998e-01 8.1114538554262001e+00 5.0651011799701147e+00 2.0919060523256249e+01 1 -1 0
952 1 5 4.1799999999999998e-01 9.5423920977334760e+00 5.1698628525826038e+00 2.2630094678610909e+01 1 -1 0
951 1 4 -6.8300000000000005e-01 1.0140074904504393e+01 5.5556017787656788e+00 2.3313613385689820e+01 1 -1 0
39098 1 3 5.9999999999999998e-02 6.7850125690248859e+00 6.1214193017079728e+00 2.1981224355231262e+01 0 1 0
49171 990 8 4.2380000000000001e-01 3.0746252536449559e+00 1.1502971064656561e+01 1.8574855300135866e+01 0 0 0
5207 1 4 -6.8300000000000005e-01 8.1932214502821635e-02 9.4618835444736877e+00 1.8974588136171434e+01 1 -1 0
5215 1 5 4.1799999999999998e-01 2.0938521030964710e+00 8.5537396853332854e+00 1.8678549439878452e+01 1 -1 0
39113 1 3 5.9999999999999998e-02 5.5327062427178513e+00 1.0819453365624138e+01 1.8590438296224139e+01 0 1 0
39105 1 3 5.9999999999999998e-02 5.4166771665142299e+00 7.9983904906019445e+00 1.8895801832537476e+01 0 1 0
5214 1 4 -6.8300000000000005e-01 2.6186087695885756e+00 7.7768379141472108e+00 1.8818330993018719e+01 1 -1 0
5208 1 5 4.1799999999999998e-01 5.9846607777058158e-01 1.0067921629166419e+01 1.9534368465209383e+01 1 -1 0
47748 516 7 -8.4760000000000002e-01 1.6894065663653828e+00 1.0905935209887790e+01 2.0684987109213584e+01 0 0 0
5209 1 6 -1.2000000000000000e-01 8.0843365618790197e-01 7.5094089423043364e+00 2.0247368644603316e+01 1 -1 0
5210 1 2 2.0499999999999999e-01 1.6065819694864407e+00 6.8150547659428362e+00 1.9093469973004229e+01 1 -1 0
39106 1 3 5.9999999999999998e-02 5.5710113900557596e+00 9.1014811152397019e+00 2.0169962412767639e+01 0 1 0
5211 1 3 5.9999999999999998e-02 1.3710160040313841e+00 8.1684711091069477e+00 2.0843650028502168e+01 1 -1 0
39092 1 3 5.9999999999999998e-02 3.8522393535103863e+00 8.4467006348025233e+00 2.1275390086859634e+01 0 1 0
39089 1 6 -1.2000000000000000e-01 3.8942826219065299e+00 7.8657576997593734e+00 2.2149997435945451e+01 0 1 0
39090 1 2 2.0499999999999999e-01 5.2969220451918302e+00 7.4126737235253888e+00 2.2514450567774656e+01 0 1 0
39084 1 3 5.9999999999999998e-02 3.8215073168346452e+00 1.0607646656981879e+01 2.2039622203991541e+01 0 1 0
39082 1 6 -1.2000000000000000e-01 3.8425788001715340e+00 1.0250843412307475e+01 2.3033372252334097e+01 0 1 0
39091 1 3 5.9999999999999998e-02 3.2716623146536059e+00 6.9766394809739589e+00 2.2184573875930191e+01 0 1 0
39080 1 4 -6.8300000000000005e-01 1.7280693852883866e+00 1.1157987261337661e+01 2.3552618183330750e+01 0 1 0
47750 516 8 4.2380000000000001e-01 1.7183374710876287e+00 1.0620996529934729e+01 2.1643096174762103e+01 0 0 0
47749 516 8 4.2380000000000001e-01 2.4352632977319844e+00 1.1547358058966697e+01 2.0505336006604974e+01 0 0 0
39083 1 2 2.0499999999999999e-01 3.2530328315503851e+00 8.8359419821246785e+00 2.3222311610113493e+01 0 1 0
39094 1 4 -6.8300000000000005e-01 5.0028002492982324e+00 6.5089550793717459e+00 2.3594371350027242e+01 0 1 0
39086 1 3 5.9999999999999998e-02 2.1866760623806987e+00 8.7769492778864802e+00 2.2993258147208785e+01 0 1 0
39076 1 2 2.0499999999999999e-01 3.1161411310911618e+00 1.1350365317150446e+01 2.3835474986256170e+01 0 1 0
39081 1 5 4.1799999999999998e-01 1.2581449333454753e+00 1.1956310928946523e+01 2.3842918155444607e+01 0 1 0
39085 1 3 5.9999999999999998e-02 4.9353825770019464e+00 1.0255144847095806e+01 2.3241672189945351e+01 0 1 0
39093 1 3 5.9999999999999998e-02 5.9242263603095449e+00 8.1920528525712619e+00 2.2906091657616205e+01 0 1 0
39096 1 6 -1.2000000000000000e-01 6.0932016355797280e+00 6.6995040182277865e+00 2.1426587278397164e+01 0 1 0
39095 1 5 4.1799999999999998e-01 4.5211418688890461e+00 7.0406542784863557e+00 2.4237076453657611e+01 0 1 0
5212 1 3 5.9999999999999998e-02 4.9366031895696094e-01 6.6365459447056443e+00 2.0868040392245423e+01 1 -1 0
39103 1 6 -1.2000000000000000e-01 6.1391303447408481e+00 8.4483494062385684e+00 1.9521835438061466e+01 0 1 0
315 1 5 4.1799999999999998e-01 1.0474981811276137e+01 6.7068881724769716e+00 1.8698744084560939e+01 1 -1 0
953 1 6 -1.2000000000000000e-01 1.0747502544353152e+01 7.4966637024112064e+00 2.1778947867879836e+01 1 -1 0
772 1 2 2.0499999999999999e-01 9.8322515931534920e+00 1.4145956290420612e+01 2.5063111449556057e+01 1 -1 0
956 1 3 5.9999999999999998e-02 1.0046597695091167e+01 7.3132887013498831e+00 2.1018430360119126e+01 1 -1 0
39104 1 2 2.0499999999999999e-01 6.9957148902722075e+00 9.3976256413158428e+00 1.8635331977329862e+01 0 1 0
39101 1 4 -6.8300000000000005e-01 7.8540739289799184e+00 6.7374581848309010e+00 1.9723808139261731e+01 0 1 0
39097 1 2 2.0499999999999999e-01 6.9773098227945711e+00 7.5512786972708748e+00 2.0479991156816453e+01 0 1 0
39102 1 5 4.1799999999999998e-01 8.1062415661112688e+00 7.3184752575770666e+00 1.8993181833938628e+01 0 1 0
39100 1 3 5.9999999999999998e-02 7.4979047909299634e+00 8.3474595862747023e+00 2.0987311085319764e+01 0 1 0
39107 1 3 5.9999999999999998e-02 7.8091001894515166e+00 9.8419345331773602e+00 1.9199747772507408e+01 0 1 0
960 1 6 -1.2000000000000000e-01 9.8711837893805985e+00 9.8258925842120419e+00 2.1929780713236600e+01 1 -1 0
964 1 3 5.9999999999999998e-02 7.7130901673576604e+00 1.0252209164606738e+01 2.2359077967805259e+01 1 -1 0
961 1 2 2.0499999999999999e-01 8.7338311316312414e+00 1.0772409582999300e+01 2.2464093185239889e+01 1 -1 0
958 1 4 -6.8300000000000005e-01 9.0755740008839272e+00 7.9783071208076421e+00 2.3477820587024468e+01 1 -1 0
954 1 2 2.0499999999999999e-01 1.0132570147951604e+01 8.5216271791412002e+00 2.2760426263722159e+01 1 -1 0
963 1 3 5.9999999999999998e-02 9.5833634106428995e+00 9.5531070962061868e+00 2.0942602999976977e+01 1 -1 0
965 1 4 -6.8300000000000005e-01 8.8652046591006055e+00 1.0960208685679071e+01 2.3844229881034600e+01 1 -1 0
959 1 5 4.1799999999999998e-01 9.3637929344921531e+00 7.1301917752221904e+00 2.3731931175510038e+01 1 -1 0
966 1 5 4.1799999999999998e-01 8.8021332035010111e+00 1.0020374907196862e+01 2.4075425089103174e+01 1 -1 0
970 1 3 5.9999999999999998e-02 9.1893862857619766e+00 1.2081910802334084e+01 2.0747801348195939e+01 1 -1 0
967 1 6 -1.2000000000000000e-01 8.8223462770868224e+00 1.2214449708940528e+01 2.1753002554696540e+01 1 -1 0
972 1 4 -6.8300000000000005e-01 6.6333235843024356e+00 1.2226307075633336e+01 2.0939289150764633e+01 1 -1 0
973 1 5 4.1799999999999998e-01 7.0745490744340973e+00 1.2270286956935561e+01 2.0072095418327166e+01 1 -1 0
5386 1 3 5.9999999999999998e-02 1.1970688662050458e-01 1.4698915114868537e+01 2.0839243895762024e+01 1 -1 0
46769 189 8 4.2380000000000001e-01 4.5772241280795942e+00 1.2700036110303735e+01 2.0307025974542352e+01 0 0 0
46767 189 7 -8.4760000000000002e-01 3.6540787723888317e+00 1.2487260948340701e+01 1.9986823856002228e+01 0 0 0
5380 1 3 5.9999999999999998e-02 9.3207909734941985e-01 1.3302997772431542e+01 1.8554141248147317e+01 1 -1 0
5384 1 6 -1.2000000000000000e-01 3.3960594716535603e-01 1.5658766192408766e+01 2.0400768271894442e+01 1 -1 0
46768 189 8 4.2380000000000001e-01 3.1899865290645373e+00 1.3332578993150475e+01 1.9722143150993766e+01 0 0 0
5382 1 4 -6.8300000000000005e-01 2.5294883995503512e+00 1.4742443352155947e+01 1.9662186285667197e+01 1 -1 0
5378 1 2 2.0499999999999999e-01 1.3089789582493225e+00 1.5335279964059257e+01 1.9272611159181587e+01 1 -1 0
39077 1 3 5.9999999999999998e-02 3.2462184748779976e+00 1.3037438733904542e+01 2.2467210184365076e+01 0 1 0
978 1 3 5.9999999999999998e-02 5.5242288041411491e+00 1.4697764785541025e+01 2.0711467370008535e+01 1 -1 0
39075 1 6 -1.2000000000000000e-01 3.4384099081135817e+00 1.2827849214747653e+01 2.3519795926054488e+01 0 1 0
39070 1 3 5.9999999999999998e-02 3.2215200188496316e+00 1.5203006225733095e+01 2.3108059363173492e+01 0 1 0
5383 1 5 4.1799999999999998e-01 3.1667807581266421e+00 1.5496607873076165e+01 1.9772730114538167e+01 1 -1 0
39073 1 4 -6.8300000000000005e-01 1.2431281063766069e+00 1.3676437383099262e+01 2.4148236288562465e+01 0 1 0
39068 1 6 -1.2000000000000000e-01 3.0665990628811106e+00 1.5264296406698699e+01 2.4182382101287271e+01 0 1 0
979 1 4 -6.8300000000000005e-01 5.9214493072421401e+00 1.5479637191064796e+01 2.2584260066044973e+01 1 -1 0
39078 1 3 5.9999999999999998e-02 4.5054612156261431e+00 1.3016285226858194e+01 2.3679139464932689e+01 0 1 0
39069 1 2 2.0499999999999999e-01 2.6183515064465541e+00 1.3765834668836641e+01 2.4466488049713341e+01 0 1 0
299 1 3 5.9999999999999998e-02 1.0680826504377203e+01 1.2870720784676980e+01 1.8772774591568304e+01 1 -1 0
775 1 3 5.9999999999999998e-02 9.6214954572848779e+00 1.4142461208507314e+01 2.3972248891494811e+01 1 -1 0
975 1 2 2.0499999999999999e-01 6.2992202664466426e+00 1.5306948778040445e+01 2.1223854119992154e+01 1 -1 0
969 1 3 5.9999999999999998e-02 9.6025037492615883e+00 1.2680553362743320e+01 2.2296898174725513e+01 1 -1 0
971 1 3 5.9999999999999998e-02 7.0220515351169190e+00 1.2999141377763083e+01 2.2906357313312522e+01 1 -1 0
977 1 3 5.9999999999999998e-02 8.0750283356849621e+00 1.4508542135787406e+01 2.0202492938292512e+01 1 -1 0
968 1 2 2.0499999999999999e-01 7.4281683765487729e+00 1.2999575968479979e+01 2.1820147591961952e+01 1 -1 0
974 1 6 -1.2000000000000000e-01 7.6294177713908047e+00 1.4438476401624117e+01 2.1239826805227413e+01 1 -1 0
976 1 3 5.9999999999999998e-02 8.2983435108913728e+00 1.4986358458004439e+01 2.1897163695712013e+01 1 -1 0
768 1 3 5.9999999999999998e-02 8.1886479342933800e+00 1.6174001865953166e+01 2.3833649052675806e+01 1 -1 0
770 1 5 4.1799999999999998e-01 1.0262227597677049e+01 1.5877513330313317e+01 2.3178659938976473e+01 1 -1 0
2915 1 3 5.9999999999999998e-02 1.9127249589942970e+00 3.0504629312816562e+00 2.4489932897888227e+01 1 -1 0
39087 1 4 -6.8300000000000005e-01 3.3742606873427436e+00 8.4219612620146460e+00 2.4609942707315099e+01 0 1 0
39088 1 5 4.1799999999999998e-01 2.6350294146499298e+00 8.6246498377704679e+00 2.5163212304667766e+01 0 1 0
39079 1 3 5.9999999999999998e-02 3.3300741943901411e+00 1.1189943936708820e+01 2.4852863100084011e+01 0 1 0
48982 927 8 4.2380000000000001e-01 9.5502839390627088e+00 1.2216040502617213e+01 2.7047057559650735e+01 0 -1 0
47711 503 8 4.2380000000000001e-01 1.0768285964368344e+01 9.8056007744548861e+00 2.6240644862735042e+01 1 0 0
48981 927 7 -8.4760000000000002e-01 9.6744997552750256e+00 1.1931434620335237e+01 2.7997621228510216e+01 0 -1 0
39074 1 5 4.1799999999999998e-01 8.6868172626198692e-01 1.4418822528733603e+01 2.4539634657719006e+01 0 1 0
39071 1 3 5.9999999999999998e-02 4.0874724429457725e+00 1.5395230285084855e+01 2.4628650360709777e+01 0 1 0
39072 1 3 5.9999999999999998e-02 2.7608853109168292e+00 1.3541730261948638e+01 2.5501118447193139e+01 0 1 0
771 1 6 -1.2000000000000000e-01 9.3768596736796095e+00 1.5554128354077680e+01 2.5537922037708245e+01 1 -1 0
47776 525 8 4.2380000000000001e-01 7.5845694771158447e+00 1.4214077673898373e-02 2.3882070094490558e+01 0 0 0
17900 1 6 -1.2000000000000000e-01 1.2984984651181282e+00 1.6986137588527278e+01 2.2604633702458310e+00 1 0 0
17903 1 3 5.9999999999999998e-02 1.2671933229464445e+00 1.7620273407496157e+01 3.1065358650996973e+00 1 0 0
17902 1 3 5.9999999999999998e-02 2.0302463811181366e+00 1.7575549673530499e+01 1.6477196930236566e+00 1 0 0
655 1 3 5.9999999999999998e-02 5.7300488980470305e+00 1.7745990028938255e+01 5.4350660838937292e+00 1 -1 0
639 1 2 2.0499999999999999e-01 8.3257268636064001e+00 1.7097774548911001e+01 4.2415786225464851e+00 1 -1 0
642 1 3 5.9999999999999998e-02 8.6398296021935295e+00 1.7437755791297850e+01 5.2453689966772306e+00 1 -1 0
640 1 3 5.9999999999999998e-02 1.0197171109419191e+01 1.7338965407013596e+01 3.0900096431759301e+00 1 -1 0
638 1 6 -1.2000000000000000e-01 9.5641481841420060e+00 1.6531166823960493e+01 3.4480568509020171e+00 1 -1 0
648 1 3 5.9999999999999998e-02 7.1727098218908489e+00 1.7891573269114016e+01 2.6592276269993746e+00 1 -1 0
645 1 6 -1.2000000000000000e-01 7.6936912657960042e+00 1.8303939522989893e+01 3.4857065111208492e+00 1 -1 0
654 1 3 5.9999999999999998e-02 4.8219017622753686e+00 1.8453417810467464e+01 4.1389554444850081e+00 1 -1 0
652 1 6 -1.2000000000000000e-01 5.5846264852691636e+00 1.8674943940964173e+01 4.9741245282252979e+00 1 -1 0
41559 1 5 4.1799999999999998e-01 2.9398966950867784e+00 2.1455554020773196e+01 3.6729660795263053e+00 0 1 0
41558 1 4 -6.8300000000000005e-01 3.6505810446572067e+00 2.2054497021965055e+01 3.5240244472516098e+00 0 1 0
41554 1 2 2.0499999999999999e-01 3.2495324560237946e+00 2.3364487824170528e+01 3.6223541745563028e+00 0 1 0
41560 1 6 -1.2000000000000000e-01 2.0881378594945557e+00 2.3503702865412595e+01 4.6415043457669896e+00 0 1 0
41562 1 3 5.9999999999999998e-02 2.3105066245258272e+00 2.3061517006568831e+01 5.6598193677805675e+00 0 1 0
41557 1 3 5.9999999999999998e-02 2.9333648048755143e+00 2.3684993072888933e+01 2.6480505574296425e+00 0 1 0
656 1 3 5.9999999999999998e-02 5.0733118666061463e+00 2.0669716813740791e+01 5.8183986238415235e+00 1 -1 0
41561 1 2 2.0499999999999999e-01 6.2883797517600837e-01 2.2927291563322832e+01 4.2352019195192749e+00 0 1 0
41555 1 3 5.9999999999999998e-02 4.7678146581203471e+00 2.4106447365530112e+01 4.9199629808367673e+00 0 1 0
41565 1 4 -6.8300000000000005e-01 7.4687538383716190e-01 2.1539447423307120e+01 4.1103463816843586e+00 0 1 0
41564 1 3 5.9999999999999998e-02 2.0079716487417865e-01 2.3405999100399978e+01 3.2910385446982668e+00 0 1 0
41553 1 6 -1.2000000000000000e-01 4.4000231339012110e+00 2.4282171600674499e+01 3.9397298261947680e+00 0 1 0
41566 1 5 4.1799999999999998e-01 3.7273232262147021e-01 2.1065387793354990e+01 4.8697583319570743e+00 0 1 0
41547 1 2 2.0499999999999999e-01 5.6832068116542818e+00 2.4136576432175719e+01 3.0339750387697837e+00 0 1 0
41552 1 5 4.1799999999999998e-01 4.7529726641418266e+00 2.3380854309107104e+01 1.5126768312800296e+00 0 1 0
653 1 2 2.0499999999999999e-01 4.9024220791189821e+00 1.9634509503146276e+01 6.0511286270923001e+00 1 -1 0
651 1 5 4.1799999999999998e-01 5.9996539811242204e+00 2.0626354523817653e+01 3.4473306531563241e+00 1 -1 0
41551 1 4 -6.8300000000000005e-01 5.2923689873825737e+00 2.4147581670467424e+01 1.6230273415376275e+00 0 1 0
41550 1 3 5.9999999999999998e-02 6.1173599899909838e+00 2.3189260288480082e+01 3.2903910573501922e+00 0 1 0
47194 331 8 4.2380000000000001e-01 7.7887746169199223e+00 2.5644777566917032e+01 3.0998610241059058e+01 0 0 0
657 1 4 -6.8300000000000005e-01 3.5027402649693267e+00 1.9355219505661868e+01 6.0677913176267122e+00 1 -1 0
41563 1 3 5.9999999999999998e-02 1.9355690820556122e+00 2.4637310871607340e+01 4.9222394272388730e+00 0 1 0
647 1 3 5.9999999999999998e-02 8.4768662624315319e+00 1.8875445266788550e+01 3.1555643367633386e+00 1 -1 0
650 1 4 -6.8300000000000005e-01 6.8168438436107621e+00 2.0554006155797488e+01 3.9681195632260304e+00 1 -1 0
646 1 2 2.0499999999999999e-01 6.9126430517685913e+00 1.9210248577355227e+01 4.4284957592104472e+00 1 -1 0
649 1 3 5.9999999999999998e-02 7.4995693373978884e+00 1.9216761590825733e+01 5.3368906122248099e+00 1 -1 0
26862 1 3 5.9999999999999998e-02 9.1679480203179331e+00 2.3489084167855758e+01 2.3246759536671600e+00 0 1 0
26865 1 4 -6.8300000000000005e-01 9.5855534301296039e+00 2.1608446310842684e+01 4.2874332990139239e+00 0 1 0
26866 1 5 4.1799999999999998e-01 8.6738384368206081e+00 2.1361203127336363e+01 4.0659591462211031e+00 0 1 0
26864 1 3 5.9999999999999998e-02 9.7365214390182135e+00 2.1198952450160565e+01 2.2382499114477152e+00 0 1 0
26860 1 6 -1.2000000000000000e-01 1.0208673041040608e+01 2.3314719518950231e+01 2.4857526488291226e+00 0 1 0
26861 1 2 2.0499999999999999e-01 1.0257181177055502e+01 2.1840511092661458e+01 2.9961421556884376e+00 0 1 0
26859 1 5 4.1799999999999998e-01 1.0232486216093431e+01 2.3546955916324244e+01 4.8974282133457070e+00 0 1 0
26858 1 4 -6.8300000000000005e-01 1.0312764125216869e+01 2.4394148509319475e+01 4.5697271136659339e+00 0 1 0
26863 1 3 5.9999999999999998e-02 1.0509615871888322e+01 2.3433995833611647e+01 1.4497759742235987e+00 0 1 0
41556 1 3 5.9999999999999998e-02 4.1130249085364898e+00 2.5326585716996387e+01 3.7621225511005347e+00 0 1 0
41161 1 6 -1.2000000000000000e-01 3.1449795807870391e+00 2.8669551908934054e+01 3.9804655813512664e+00 0 1 0
41167 1 5 4.1799999999999998e-01 3.6749713266504536e+00 2.7203351582428262e+01 1.4335106426212301e+00 0 1 0
41165 1 3 5.9999999999999998e-02 2.3226845095778104e+00 2.8934591181840929e+01 1.9934483116782626e+00 0 1 0
41166 1 4 -6.8300000000000005e-01 3.1200267472636090e+00 2.7005879121336100e+01 2.2050509773238520e+00 0 1 0
41162 1 2 2.0499999999999999e-01 2.3880379784316363e+00 2.8142623106289534e+01 2.7386213700686000e+00 0 1 0
41164 1 3 5.9999999999999998e-02 2.8845775141066938e+00 2.8037549353350403e+01 4.8080485741635552e+00 0 1 0
41163 1 3 5.9999999999999998e-02 4.2085855343020304e+00 2.8576058927039384e+01 3.7567162245602086e+00 0 1 0
41155 1 2 2.0499999999999999e-01 3.1159073000100288e+00 3.0125474526343801e+01 4.1865785503872459e+00 0 1 0
41154 1 6 -1.2000000000000000e-01 3.4807026232967426e+00 3.0510093342212432e+01 5.6245776727490799e+00 0 1 0
41156 1 3 5.9999999999999998e-02 4.4813114487314225e+00 3.0128754470052446e+01 5.8658657355163966e+00 0 1 0
41160 1 5 4.1799999999999998e-01 4.9416387559398691e+00 3.0396977153881249e+01 3.4374128174605563e+00 0 1 0
41543 1 3 5.9999999999999998e-02 5.6093911288971237e+00 2.6834775572084165e+01 3.8229634473390490e+00 0 1 0
41544 1 4 -6.8300000000000005e-01 6.0622435352176440e+00 2.6868695538366744e+01 1.9160980865059833e+00 0 1 0
41545 1 5 4.1799999999999998e-01 5.9021744247747794e+00 2.6080622240718991e+01 1.4809813838579688e+00 0 1 0
41168 1 6 -1.2000000000000000e-01 9.7882410805448938e-01 2.7647699303660975e+01 3.1899022598792537e+00 0 1 0
41171 1 3 5.9999999999999998e-02 1.0854367637624145e+00 2.6838907789443457e+01 3.9333977402747795e+00 0 1 0
41170 1 3 5.9999999999999998e-02 5.6892118619697807e-01 2.7173035781805240e+01 2.2828774911317797e+00 0 1 0
41172 1 3 5.9999999999999998e-02 3.8356676117769012e-01 2.9230296020211629e+01 4.5446195393824693e+00 0 1 0
41177 1 3 5.9999999999999998e-02 3.8390941349668756e-01 3.0152260663512131e+01 2.1778954662078553e+00 0 1 0
41158 1 3 5.9999999999999998e-02 2.0895494187557127e+00 3.0627484829200689e+01 3.9331690216460902e+00 0 1 0
41538 1 5 4.1799999999999998e-01 6.3214060854203353e+00 2.8807898437591724e+01 2.5787914172172508e+00 0 1 0
41549 1 3 5.9999999999999998e-02 7.0854905416713381e+00 2.4935272813510760e+01 4.4058582196241831e+00 0 1 0
41537 1 4 -6.8300000000000005e-01 6.4589023285148457e+00 2.9524231311147069e+01 3.2779078631685157e+00 0 1 0
41540 1 2 2.0499999999999999e-01 6.5191736900860668e+00 2.6579382097024734e+01 3.2320173153109168e+00 0 1 0
41536 1 3 5.9999999999999998e-02 6.6210367284743974e+00 2.8541095231708891e+01 4.9920425736359748e+00 0 1 0
41548 1 3 5.9999999999999998e-02 7.5969984001637227e+00 2.4839261876160791e+01 2.6811863673121019e+00 0 1 0
41546 1 6 -1.2000000000000000e-01 6.7668302600397858e+00 2.5115442398635832e+01 3.3674363471989808e+00 0 1 0
41533 1 2 2.0499999999999999e-01 7.2870705768374240e+00 2.8847652717305625e+01 4.1502455095487383e+00 0 1 0
41539 1 6 -1.2000000000000000e-01 7.7351946954109243e+00 2.7463438412039793e+01 3.5607065893567160e+00 0 1 0
41541 1 3 5.9999999999999998e-02 8.3787101201530234e+00 2.7567547206133167e+01 2.6436894500418506e+00 0 1 0
41542 1 3 5.9999999999999998e-02 8.2928132545531046e+00 2.7020505022269511e+01 4.3572605298482117e+00 0 1 0
41535 1 3 5.9999999999999998e-02 9.2171543074141482e+00 2.9287478587786527e+01 5.1303397029470608e+00 0 1 0
41532 1 6 -1.2000000000000000e-01 8.4248061845801896e+00 2.9782280948902788e+01 4.6151963641333555e+00 0 1 0
26855 1 3 5.9999999999999998e-02 9.6454535246308328e+00 2.6013525201432870e+01 2.7744659782378061e+00 0 1 0
26852 1 5 4.1799999999999998e-01 1.0579878505930189e+01 2.6496664454810780e+01 4.7293063305680283e+00 0 1 0
41534 1 3 5.9999999999999998e-02 8.8194048406275574e+00 3.0221939656589107e+01 3.6798171233434820e+00 0 1 0
26853 1 6 -1.2000000000000000e-01 1.0676294993534768e+01 2.5809889764483007e+01 2.6519930945037031e+00 0 1 0
26848 1 3 5.9999999999999998e-02 1.0724293196027254e+01 2.8498687981340318e+01 2.2200591611276579e+00 0 1 0
41159 1 4 -6.8300000000000005e-01 4.1365690501033026e+00 3.0886415955783075e+01 3.4977766861271498e+00 0 1 0
41148 1 2 2.0499999999999999e-01 3.3574229827341830e+00 3.1937330512387675e+01 6.0530826856792332e+00 0 1 0
41526 1 2 2.0499999999999999e-01 7.8538220972249011e+00 3.0893833091577608e+01 5.6420034906076770e+00 0 1 0
41529 1 3 5.9999999999999998e-02 6.7846363445351843e+00 3.1054960598036775e+01 5.3773541870719290e+00 0 1 0
41525 1 6 -1.2000000000000000e-01 8.6211453776075064e+00 3.2266075449596904e+01 5.8150548334034671e+00 0 1 0
7728 1 5 4.1799999999999998e-01 1.0402176984485449e+00 1.8177598325904032e+01 6.3885247988180573e+00 0 -1 0
7727 1 4 -6.8300000000000005e-01 9.9452727078222036e-01 1.7188645866589759e+01 6.2168043347469295e+00 0 -1 0
658 1 5 4.1799999999999998e-01 3.4330383541974023e+00 1.8421679604285508e+01 6.2800902861791474e+00 1 -1 0
15239 1 5 4.1799999999999998e-01 2.4453119540538806e+00 1.7728746952578462e+01 9.7375993931888072e+00 1 0 0
15242 1 3 5.9999999999999998e-02 5.0781001527322447e+00 1.7403129651739334e+01 9.6862064566628021e+00 1 0 0
15237 1 3 5.9999999999999998e-02 3.4829126811355948e+00 1.6873083895484427e+01 1.1370377527032485e+01 1 0 0
15238 1 4 -6.8300000000000005e-01 2.3819181107295870e+00 1.6783460708555069e+01 9.7373395151182969e+00 1 0 0
7726 1 3 5.9999999999999998e-02 2.2831527982099159e-01 1.6932490603364361e+01 8.0284104564993672e+00 0 -1 0
39147 1 3 5.9999999999999998e-02 1.2385815363278092e+00 1.8097922852051447e+01 1.2193316894081327e+01 0 1 0
15234 1 2 2.0499999999999999e-01 3.3783477555873604e+00 1.6261776757461366e+01 1.0556660665027920e+01 1 0 0
15240 1 6 -1.2000000000000000e-01 4.7554176043300069e+00 1.6350137306944507e+01 9.8379738746355034e+00 1 0 0
15245 1 4 -6.8300000000000005e-01 4.4232726483917730e+00 1.6285617476408728e+01 7.4461559105810844e+00 1 0 0
661 1 3 5.9999999999999998e-02 5.3327637564619792e+00 1.8527415330002508e+01 7.9211056334564098e+00 1 -1 0
554 1 6 -1.2000000000000000e-01 1.0060206991602206e+01 1.7011572617112147e+01 8.7530469403809175e+00 1 -1 0
556 1 3 5.9999999999999998e-02 9.3777670141708320e+00 1.6748528883395196e+01 7.9599297907991922e+00 1 -1 0
551 1 3 5.9999999999999998e-02 8.6315182698661754e+00 1.8241743426383305e+01 9.9128951352147361e+00 1 -1 0
553 1 5 4.1799999999999998e-01 1.0308034393535452e+01 1.7593428161683502e+01 1.1100541227071995e+01 1 -1 0
548 1 2 2.0499999999999999e-01 9.5779936505341023e+00 1.8278492051688900e+01 9.4434873144005351e+00 1 -1 0
552 1 4 -6.8300000000000005e-01 1.0522629687577929e+01 1.8332531898861092e+01 1.0496614788553803e+01 1 -1 0
39154 1 3 5.9999999999999998e-02 6.0112707009016819e-01 2.1467503255701708e+01 1.1834289813617506e+01 0 1 0
39160 1 2 2.0499999999999999e-01 3.2581703593585304e-01 2.4494897889611781e+01 9.8808565761515688e+00 0 1 0
669 1 3 5.9999999999999998e-02 5.8631702693239038e+00 2.2029357387284481e+01 7.1798495880421935e+00 1 -1 0
39151 1 5 4.1799999999999998e-01 1.8267969075968984e+00 1.9695122877683190e+01 8.9963211241488139e+00 0 1 0
39150 1 4 -6.8300000000000005e-01 1.9688541789060598e+00 1.9393410542255300e+01 9.8832953326637707e+00 0 1 0
671 1 4 -6.8300000000000005e-01 3.2538394672117708e+00 2.2984971029997297e+01 7.8142530770284662e+00 1 -1 0
663 1 3 5.9999999999999998e-02 3.8747233658918971e+00 2.0620696570650722e+01 8.5783397057931410e+00 1 -1 0
39146 1 2 2.0499999999999999e-01 1.0623675379949773e+00 1.9861682670601706e+01 1.0833780304324959e+01 0 1 0
667 1 2 2.0499999999999999e-01 4.4886283974712260e+00 2.3173144472529803e+01 8.5267107886515543e+00 1 -1 0
660 1 2 2.0499999999999999e-01 4.9782104403317700e+00 2.0620118702015766e+01 8.5216505532098719e+00 1 -1 0
666 1 6 -1.2000000000000000e-01 5.5295077464214231e+00 2.2010373728878253e+01 8.1942175946667266e+00 1 -1 0
39155 1 3 5.9999999999999998e-02 1.9059511382911429e+00 2.1791821731309142e+01 1.0778069534523803e+01 0 1 0
664 1 4 -6.8300000000000005e-01 5.7092825481372431e+00 2.0176254001598831e+01 9.6720734673350091e+00 1 -1 0
670 1 3 5.9999999999999998e-02 4.1818134325113512e+00 2.3178890194961845e+01 9.6144565452093875e+00 1 -1 0
39144 1 5 4.1799999999999998e-01 3.4494998985453393e+00 1.9134288462059541e+01 1.1070093910744335e+01 0 1 0
39158 1 5 4.1799999999999998e-01 1.0062372610625807e+00 2.2242405111006054e+01 8.2120015940196591e+00 0 1 0
39152 1 6 -1.2000000000000000e-01 9.0987707961543773e-01 2.1336509463750676e+01 1.0827614175358187e+01 0 1 0
659 1 6 -1.2000000000000000e-01 5.5170201314973699e+00 1.9544932138856808e+01 7.4740866082819082e+00 1 -1 0
672 1 5 4.1799999999999998e-01 3.0278533749113814e+00 2.3759480579344359e+01 7.3854961404825969e+00 1 -1 0
39164 1 4 -6.8300000000000005e-01 1.5245461976689629e+00 2.4240270006039729e+01 1.0550259362507068e+01 0 1 0
39163 1 3 5.9999999999999998e-02 4.7267283945151767e-01 2.4340211169362764e+01 8.8123117719160504e+00 0 1 0
39157 1 4 -6.8300000000000005e-01 1.9097959273082993e-01 2.1838791560309176e+01 8.5192701456100153e+00 0 1 0
39165 1 5 4.1799999999999998e-01 2.1801481470268120e+00 2.4636655038515602e+01 9.9904176979631085e+00 0 1 0
41570 1 3 5.9999999999999998e-02 8.3684817730230190e-02 2.2964628845420112e+01 6.2961485857314274e+00 0 1 0
39149 1 3 5.9999999999999998e-02 6.5462334305976838e-02 1.9490122861139401e+01 1.0521968445073185e+01 0 1 0
39143 1 4 -6.8300000000000005e-01 3.8587522699057106e+00 1.9275271085013504e+01 1.1952926448103829e+01 0 1 0
673 1 6 -1.2000000000000000e-01 5.1146836119327856e+00 2.4644098968623538e+01 8.3472362802000664e+00 1 -1 0
7735 1 5 4.1799999999999998e-01 2.2397175934601804e-02 2.0417851925418329e+01 7.2943416554519134e+00 0 -1 0
676 1 3 5.9999999999999998e-02 5.3984980044560329e+00 2.4746392907365838e+01 7.3019649384386058e+00 1 -1 0
665 1 5 4.1799999999999998e-01 6.6285822657950639e+00 2.0206152573439077e+01 9.4744071332441813e+00 1 -1 0
668 1 3 5.9999999999999998e-02 6.4055518984129911e+00 2.2321235962592777e+01 8.7487938305170392e+00 1 -1 0
662 1 3 5.9999999999999998e-02 6.5654373242568367e+00 1.9705381053131571e+01 7.3766369240214003e+00 1 -1 0
549 1 3 5.9999999999999998e-02 9.1874530556737106e+00 1.9412747276570794e+01 7.5314347548788350e+00 1 -1 0
546 1 5 4.1799999999999998e-01 8.5502698148800835e+00 2.0935102927483037e+01 1.0976445585569547e+01 1 -1 0
547 1 6 -1.2000000000000000e-01 9.7110878376958212e+00 1.9514284463060978e+01 8.4518919751178228e+00 1 -1 0
545 1 4 -6.8300000000000005e-01 8.3613192658515754e+00 2.0746412887027763e+01 1.0069888228362620e+01 1 -1 0
542 1 3 5.9999999999999998e-02 8.3548326063548988e+00 2.1969750448845389e+01 7.7628919720571696e+00 1 -1 0
541 1 2 2.0499999999999999e-01 9.4141543401597882e+00 2.0837521262342396e+01 9.2564984745697565e+00 1 -1 0
540 1 6 -1.2000000000000000e-01 9.3182828237433295e+00 2.2055596692032942e+01 8.2298209149743009e+00 1 -1 0
534 1 2 2.0499999999999999e-01 9.6075766882139888e+00 2.3370047343963584e+01 9.0110955934345736e+00 1 -1 0
539 1 5 4.1799999999999998e-01 8.4443056116355866e+00 2.2637149957220004e+01 1.0481718478243216e+01 1 -1 0
538 1 4 -6.8300000000000005e-01 8.6862350504506942e+00 2.3526383257920280e+01 1.0099123834341237e+01 1 -1 0
543 1 3 5.9999999999999998e-02 1.0017875513880956e+01 2.1912239878831752e+01 7.3787523670664799e+00 1 -1 0
544 1 3 5.9999999999999998e-02 1.0272338232943847e+01 2.1023905999587296e+01 9.9386734534315195e+00 1 -1 0
537 1 3 5.9999999999999998e-02 1.0579493949502298e+01 2.3400613098649060e+01 9.4144196784008081e+00 1 -1 0
536 1 3 5.9999999999999998e-02 1.0071008393431287e+01 2.4534131315479936e+01 7.1719683723781325e+00 1 -1 0
550 1 3 5.9999999999999998e-02 1.0756878348996718e+01 1.9500042661952339e+01 8.2112645383944436e+00 1 -1 0
533 1 6 -1.2000000000000000e-01 9.4224954248944908e+00 2.4607062952203155e+01 8.0508892278725366e+00 1 -1 0
1019 1 3 5.9999999999999998e-02 8.3769123296776176e+00 1.9252953186361207e+01 1.2093373409230178e+01 1 -1 0
51022 1607 8 4.2380000000000001e-01 1.1492600265074557e-01 2.8392457720423572e+01 3.1155787373319200e+01 0 0 0
535 1 3 5.9999999999999998e-02 8.4090343480120815e+00 2.4663524417170844e+01 7.6665282729150581e+00 1 -1 0
1027 1 3 5.9999999999999998e-02 1.0511824477511968e+01 2.3134415650292638e+01 1.2281235923593691e+01 1 -1 0
675 1 3 5.9999999999999998e-02 5.9923766336775897e+00 2.4761327404352230e+01 8.9805733331297404e+00 1 -1 0
39173 1 6 -1.2000000000000000e-01 1.4896612919932065e-01 2.8538421106581630e+01 9.8043642609620694e+00 0 1 0
41157 1 3 5.9999999999999998e-02 2.7175287844919431e+00 2.9952525876329869e+01 6.2396305660571318e+00 0 1 0
679 1 5 4.1799999999999998e-01 2.3797965134893513e+00 2.6299520126858059e+01 7.6787926943274165e+00 1 -1 0
678 1 4 -6.8300000000000005e-01 2.9980999904082797e+00 2.5647480668499295e+01 7.5233747199639192e+00 1 -1 0
677 1 3 5.9999999999999998e-02 3.5856587540581004e+00 2.5639626071572469e+01 9.5696754334071823e+00 1 -1 0
674 1 2 2.0499999999999999e-01 4.0420001226000641e+00 2.5767228960444513e+01 8.5311364720871712e+00 1 -1 0
39177 1 3 5.9999999999999998e-02 1.4658474798003247e+00 2.9610038805792716e+01 8.5300350941279266e+00 0 1 0
39170 1 3 5.9999999999999998e-02 1.7644674735642230e+00 2.6845803345385274e+01 1.0020114857723787e+01 0 1 0
686 1 5 4.1799999999999998e-01 3.8622250241795597e+00 2.8414968957065330e+01 1.0571718105591168e+01 1 -1 0
39174 1 2 2.0499999999999999e-01 1.0076682982487570e+00 2.9821876139844509e+01 9.4056495489781025e+00 0 1 0
685 1 4 -6.8300000000000005e-01 4.4545868144411820e+00 2.7712818301225273e+01 1.0818763858790437e+01 1 -1 0
683 1 3 5.9999999999999998e-02 3.9136242178774481e+00 2.7972111839146113e+01 8.1768533906539158e+00 1 -1 0
680 1 6 -1.2000000000000000e-01 4.6503834471949776e+00 2.7189280504028467e+01 8.4624897219121387e+00 1 -1 0
39178 1 4 -6.8300000000000005e-01 2.1037830813758007e+00 2.9967916475300591e+01 1.0280564212257003e+01 0 1 0
39171 1 4 -6.8300000000000005e-01 8.6898222576325312e-01 2.7029721009706890e+01 8.2335262953511794e+00 0 1 0
681 1 2 2.0499999999999999e-01 5.3873833627574363e+00 2.7630489819262941e+01 9.7840186298572718e+00 1 -1 0
39167 1 2 2.0499999999999999e-01 7.4087221983379214e-01 2.7121894099949216e+01 9.6149958148176502e+00 0 1 0
682 1 3 5.9999999999999998e-02 5.3968946846907411e+00 2.7177087298453191e+01 7.6697716940551244e+00 1 -1 0
690 1 3 5.9999999999999998e-02 5.4391613409000215e+00 2.9696120038840039e+01 9.1640320310355854e+00 1 -1 0
684 1 3 5.9999999999999998e-02 6.1669359281921308e+00 2.6931353292694062e+01 1.0155349653010481e+01 1 -1 0
687 1 6 -1.2000000000000000e-01 6.1451359171657050e+00 2.8945315570912062e+01 9.5231114597095985e+00 1 -1 0
39179 1 5 4.1799999999999998e-01 1.8808269678890255e+00 3.0702864670522423e+01 1.0858395935939379e+01 0 1 0
691 1 3 5.9999999999999998e-02 6.2439215800157264e+00 2.9347053131837441e+01 1.1500417234682180e+01 1 -1 0
689 1 3 5.9999999999999998e-02 6.8118546035048144e+00 2.8949292988293454e+01 8.6415241177873483e+00 1 -1 0
528 1 3 5.9999999999999998e-02 9.3948275706300493e+00 2.7119573658891976e+01 6.8864411481045416e+00 1 -1 0
693 1 5 4.1799999999999998e-01 8.3500135734233965e+00 2.8051582330427234e+01 1.0339191065782412e+01 1 -1 0
532 1 5 4.1799999999999998e-01 8.6071032541217569e+00 2.5468529538795320e+01 1.0071577534885751e+01 1 -1 0
531 1 4 -6.8300000000000005e-01 8.7088577316220910e+00 2.6296655938138272e+01 9.6027520237176027e+00 1 -1 0
692 1 4 -6.8300000000000005e-01 7.9879394508531947e+00 2.8614753932506552e+01 1.1055474066829051e+01 1 -1 0
688 1 2 2.0499999999999999e-01 6.9382993374670008e+00 2.9436252871708913e+01 1.0646756275140952e+01 1 -1 0
523 1 3 5.9999999999999998e-02 9.2701170923630070e+00 2.8685180822753793e+01 8.9007827602959164e+00 1 -1 0
527 1 2 2.0499999999999999e-01 9.7422563999233063e+00 2.5975249091315266e+01 8.6735923743804850e+00 1 -1 0
526 1 6 -1.2000000000000000e-01 1.0110066128230649e+01 2.7123207481562837e+01 7.7632917738332532e+00 1 -1 0
41531 1 5 4.1799999999999998e-01 8.6760319089946236e+00 3.0064021627906151e+01 7.2359850515796920e+00 0 1 0
520 1 2 2.0499999999999999e-01 1.0241014529174164e+01 2.8560716664474782e+01 8.3770552535144365e+00 1 -1 0
524 1 4 -6.8300000000000005e-01 1.0238100529932657e+01 2.9517614729125761e+01 7.2569275470808181e+00 1 -1 0
1180 1 3 5.9999999999999998e-02 1.0540471983308532e+01 2.7035505261116182e+01 1.1986145949459187e+01 1 -1 0
41530 1 4 -6.8300000000000005e-01 7.7999273364614936e+00 3.0320777836632082e+01 6.9082943954585847e+00 0 1 0
696 1 3 5.9999999999999998e-02 8.2332660577520720e+00 3.0937361362475567e+01 9.7625439343369447e+00 1 -1 0
530 1 3 5.9999999999999998e-02 1.0644356572486885e+01 2.5763241825370525e+01 9.2481240346742197e+00 1 -1 0
39180 1 6 -1.2000000000000000e-01 1.8175796517725148e-01 3.1106453646767115e+01 9.2102788218662344e+00 0 1 0
41150 1 3 5.9999999999999998e-02 3.4379772426374586e+00 3.1608209909307885e+01 8.1656684063675939e+00 0 1 0
39183 1 3 5.9999999999999998e-02 8.7613669182754639e-01 3.1916719651029560e+01 9.0852721185868006e+00 0 1 0
41149 1 3 5.9999999999999998e-02 4.9546722972897443e+00 3.1867364796291437e+01 7.5080327337209116e+00 0 1 0
41147 1 6 -1.2000000000000000e-01 3.9308845482031285e+00 3.2271519821368386e+01 7.4538537641925187e+00 0 1 0
39186 1 5 4.1799999999999998e-01 5.6325092554616085e-01 3.1315502169108090e+01 6.5324493708174938e+00 0 1 0
41152 1 4 -6.8300000000000005e-01 2.0293279883980331e+00 3.2371330361357046e+01 6.1177798472106488e+00 0 1 0
41527 1 3 5.9999999999999998e-02 9.6696397667182907e+00 3.2156729836460542e+01 6.2479769769634883e+00 0 1 0
694 1 6 -1.2000000000000000e-01 7.4443719186671604e+00 3.0913531721732891e+01 1.0487929684495017e+01 1 -1 0
697 1 3 5.9999999999999998e-02 6.6951682316313956e+00 3.1593585234341802e+01 1.0096916414071915e+01 1 -1 0
695 1 2 2.0499999999999999e-01 8.1284842501651298e+00 3.1486461301377624e+01 1.1762688902718326e+01 1 -1 0
700 1 5 4.1799999999999998e-01 9.7995823131841284e+00 3.1637867982158415e+01 1.0756206261664994e+01 1 -1 0
699 1 4 -6.8300000000000005e-01 9.3427377386941135e+00 3.2165297259394414e+01 1.1446569201241928e+01 1 -1 0
39131 1 6 -1.2000000000000000e-01 4.1691198989053353e+00 1.7007982993963964e+01 1.5552082246583977e+01 0 1 0
39135 1 3 5.9999999999999998e-02 4.1770717651687148e+00 1.7304448432113361e+01 1.3405823962726101e+01 0 1 0
39132 1 2 2.0499999999999999e-01 3.5194874803132756e+00 1.7503757537766553e+01 1.4236348855859411e+01 0 1 0
39137 1 5 4.1799999999999998e-01 1.5859908814923138e+00 1.6981863675416552e+01 1.4658780845984694e+01 0 1 0
39133 1 3 5.9999999999999998e-02 3.5203275014446103e+00 1.7147699703880608e+01 1.6433751547479616e+01 0 1 0
39134 1 3 5.9999999999999998e-02 4.7904425592721021e+00 1.7814827388250844e+01 1.5860433464019314e+01 0 1 0
39136 1 4 -6.8300000000000005e-01 2.2825397357136592e+00 1.6812643623604625e+01 1.4015731042450126e+01 0 1 0
5368 1 4 -6.8300000000000005e-01 2.9659220872854308e-01 1.7325547176786927e+01 1.5732841335240801e+01 1 -1 0
39130 1 5 4.1799999999999998e-01 6.3357621200141150e+00 1.6560286475010191e+01 1.4351804355351225e+01 0 1 0
1015 1 5 4.1799999999999998e-01 6.3564083974202026e+00 1.8097152315813119e+01 1.2652866371134261e+01 1 -1 0
39127 1 3 5.9999999999999998e-02 6.3600824227659558e+00 1.6440691777621190e+01 1.6779091168910792e+01 0 1 0
1224 1 4 -6.8300000000000005e-01 9.1101846615537969e+00 1.6621099443703791e+01 1.5311903465505379e+01 1 -1 0
1223 1 3 5.9999999999999998e-02 1.0680413646036262e+01 1.6325996593666389e+01 1.3998408177466647e+01 1 -1 0
1014 1 4 -6.8300000000000005e-01 6.7022872469893988e+00 1.8174823946619529e+01 1.3522430664766286e+01 1 -1 0
1218 1 5 4.1799999999999998e-01 9.7431286845804106e+00 1.8241891234037396e+01 1.5690333784748521e+01 1 -1 0
39145 1 6 -1.2000000000000000e-01 1.3723869472564756e+00 1.9188430525509389e+01 1.2252268336678565e+01 0 1 0
39148 1 3 5.9999999999999998e-02 6.7229270025376686e-01 1.9500632231484879e+01 1.3046984336881906e+01 0 1 0
39139 1 2 2.0499999999999999e-01 2.7936533734908990e+00 1.9487882777310812e+01 1.2845739998350160e+01 0 1 0
39142 1 3 5.9999999999999998e-02 2.8521511027282243e+00 2.0589755655426966e+01 1.2943450422602204e+01 0 1 0
39140 1 3 5.9999999999999998e-02 2.1416518912500715e+00 1.9178060297276538e+01 1.4855896743470304e+01 0 1 0
39138 1 6 -1.2000000000000000e-01 3.0424532208348278e+00 1.8957289537231873e+01 1.4286762676546484e+01 0 1 0
41003 1 3 5.9999999999999998e-02 1.3466172507556000e+00 2.3387926327851307e+01 1.3301887501133001e+01 0 1 0
41002 1 3 5.9999999999999998e-02 1.6526422345791236e+00 2.2752761889771474e+01 1.4897789410512257e+01 0 1 0
39141 1 3 5.9999999999999998e-02 3.8400800790378105e+00 1.9453688574870039e+01 1.4877873030854539e+01 0 1 0
1006 1 3 5.9999999999999998e-02 5.1294901099925037e+00 2.1345505883676751e+01 1.4920335610096870e+01 1 -1 0
41000 1 6 -1.2000000000000000e-01 1.2934336730440463e+00 2.3665065856401451e+01 1.4412356795143253e+01 0 1 0
1000 1 4 -6.8300000000000005e-01 3.6601456124412124e+00 2.1856667514942810e+01 1.6973351270260483e+01 1 -1 0
996 1 2 2.0499999999999999e-01 4.8248178795351402e+00 2.1139599444733413e+01 1.7507696467836094e+01 1 -1 0
1001 1 5 4.1799999999999998e-01 2.8637495281777237e+00 2.1709462882940823e+01 1.7515240759733430e+01 1 -1 0
41006 1 5 4.1799999999999998e-01 2.8612748272755555e+00 2.3841725526843021e+01 1.6222086032457117e+01 0 1 0
999 1 3 5.9999999999999998e-02 4.7789042299298288e+00 2.0122360478957479e+01 1.7181353001175328e+01 1 -1 0
41004 1 3 5.9999999999999998e-02 3.3068424016537206e+00 2.4447907761184496e+01 1.4185218797566586e+01 0 1 0
1002 1 6 -1.2000000000000000e-01 6.0389286913276807e+00 2.1807555487313479e+01 1.6847484973790827e+01 1 -1 0
42518 1 5 4.1799999999999998e-01 7.3826059134087374e-01 2.0877153230790260e+01 1.7840833083405432e+01 0 1 0
1004 1 3 5.9999999999999998e-02 5.9784965002511026e+00 2.2953990586655120e+01 1.6955561928308981e+01 1 -1 0
42514 1 3 5.9999999999999998e-02 1.6293161238417779e+00 2.3719514883055208e+01 1.8061396416649668e+01 0 1 0
1003 1 2 2.0499999999999999e-01 6.1941990515018057e+00 2.1399320362021520e+01 1.5396825485108339e+01 1 -1 0
1008 1 5 4.1799999999999998e-01 6.2433483416866959e+00 2.3259659381392748e+01 1.4987666560723934e+01 1 -1 0
1012 1 3 5.9999999999999998e-02 6.3627729796471311e+00 1.9314745679302469e+01 1.5734197015721483e+01 1 -1 0
1013 1 3 5.9999999999999998e-02 6.3825512886571438e+00 2.0194304486012221e+01 1.3111841559260128e+01 1 -1 0
1021 1 4 -6.8300000000000005e-01 8.3575077457276503e+00 2.1953228180841666e+01 1.2437963962662199e+01 1 -1 0
1007 1 4 -6.8300000000000005e-01 6.6626916126304856e+00 2.2498722487051289e+01 1.4616801058180146e+01 1 -1 0
1009 1 6 -1.2000000000000000e-01 6.9313079541765497e+00 2.0037088254546976e+01 1.5110645419108266e+01 1 -1 0
1022 1 5 4.1799999999999998e-01 7.6373896810570008e+00 2.2282684500048280e+01 1.3022210290048889e+01 1 -1 0
1005 1 3 5.9999999999999998e-02 6.9605251622772233e+00 2.1670908949689242e+01 1.7390970682073679e+01 1 -1 0
1018 1 3 5.9999999999999998e-02 9.1139471286246714e+00 1.9066771077081150e+01 1.3657746683106826e+01 1 -1 0
1010 1 2 2.0499999999999999e-01 7.0362697740072493e+00 1.9546607888311584e+01 1.3679917041512676e+01 1 -1 0
1016 1 6 -1.2000000000000000e-01 8.4480775708190183e+00 1.9697103974424856e+01 1.3059099050756760e+01 1 -1 0
1017 1 2 2.0499999999999999e-01 9.1382085668343631e+00 2.1084741963211648e+01 1.3167355340299569e+01 1 -1 0
1020 1 3 5.9999999999999998e-02 9.0695855441672677e+00 2.1503731571137543e+01 1.4145771784592448e+01 1 -1 0
1011 1 3 5.9999999999999998e-02 7.8727902431226306e+00 2.0147935118605133e+01 1.5650456643392243e+01 1 -1 0
1166 1 3 5.9999999999999998e-02 7.7268082408765073e+00 2.3980147770606443e+01 1.6469087155602924e+01 1 -1 0
1217 1 4 -6.8300000000000005e-01 1.0321056060534753e+01 1.8985288706271277e+01 1.6044888145753983e+01 1 -1 0
1153 1 3 5.9999999999999998e-02 9.3125273469422503e+00 2.2638210823710743e+01 1.7540571746766386e+01 1 -1 0
1148 1 5 4.1799999999999998e-01 9.7988510956953512e+00 1.9885256933897313e+01 1.7911103545246821e+01 1 -1 0
1023 1 6 -1.2000000000000000e-01 1.0645400073760689e+01 2.1070713419435620e+01 1.2765690611702309e+01 1 -1 0
1165 1 3 5.9999999999999998e-02 9.1921115589566273e+00 2.4437512001434385e+01 1.5521699238622645e+01 1 -1 0
41001 1 2 2.0499999999999999e-01 2.3574945609895250e+00 2.4769111707635446e+01 1.4669945242286698e+01 0 1 0
41005 1 4 -6.8300000000000005e-01 2.6046089268059389e+00 2.4759219554291978e+01 1.6106073474467898e+01 0 1 0
41013 1 5 4.1799999999999998e-01 4.4453263366256017e+00 2.6901572973776542e+01 1.2992345084159860e+01 0 1 0
47972 590 8 4.2380000000000001e-01 3.8788783421882957e+00 2.5080167996307878e+01 1.7142967382529328e+01 0 0 0
47970 590 7 -8.4760000000000002e-01 4.8020521810443428e+00 2.5027031645982014e+01 1.7523659691645303e+01 0 0 0
41017 1 3 5.9999999999999998e-02 2.4241240308444536e+00 2.8285719758755402e+01 1.2795060564154795e+01 0 1 0
41023 1 3 5.9999999999999998e-02 1.0579528043776172e+00 3.0036658588963455e+01 1.2476197821820303e+01 0 1 0
41009 1 3 5.9999999999999998e-02 1.6567152731366208e+00 2.6043502986060158e+01 1.3164354176996747e+01 0 1 0
41016 1 3 5.9999999999999998e-02 3.4861946485389210e+00 2.9295858597914826e+01 1.3687147152377246e+01 0 1 0
41012 1 4 -6.8300000000000005e-01 4.4825749467069960e+00 2.6917932553581544e+01 1.3991431633368073e+01 0 1 0
41014 1 6 -1.2000000000000000e-01 2.7349140747261860e+00 2.8507584944261193e+01 1.3757951645654904e+01 0 1 0
41010 1 3 5.9999999999999998e-02 1.2663773557151645e+00 2.6491946526386915e+01 1.4877237291229635e+01 0 1 0
41007 1 6 -1.2000000000000000e-01 2.0297061140897812e+00 2.6115093169864430e+01 1.4186389031191332e+01 0 1 0
41018 1 3 5.9999999999999998e-02 5.7731057795920271e-01 2.8705841577149556e+01 1.4421523007150242e+01 0 1 0
41008 1 2 2.0499999999999999e-01 3.1286960037804543e+00 2.7200378347876939e+01 1.4392966445592235e+01 0 1 0
41011 1 3 5.9999999999999998e-02 3.1952241868923341e+00 2.7322313187975421e+01 1.5445367463874327e+01 0 1 0
41015 1 2 2.0499999999999999e-01 1.5106310179222204e+00 2.9319647446517049e+01 1.4425077947492840e+01 0 1 0
41019 1 4 -6.8300000000000005e-01 1.6232367340424176e+00 2.9726697532396440e+01 1.5736474217059079e+01 0 1 0
41020 1 5 4.1799999999999998e-01 1.1665347810487423e+00 2.9057578332866953e+01 1.6310945506363602e+01 0 1 0
41021 1 6 -1.2000000000000000e-01 1.0963367604092225e+00 3.0550768908731008e+01 1.3503851239003280e+01 0 1 0
724 1 3 5.9999999999999998e-02 3.2098372745730366e+00 2.8517540147410568e+01 1.7677663803988647e+01 1 -1 0
716 1 2 2.0499999999999999e-01 4.9618526435584380e+00 2.9815618111489911e+01 1.7972108710234327e+01 1 -1 0
715 1 6 -1.2000000000000000e-01 5.4051964141877002e+00 2.9855072161364053e+01 1.6479182398499383e+01 1 -1 0
717 1 3 5.9999999999999998e-02 4.5341021212532437e+00 2.9701862846988227e+01 1.5872880631922046e+01 1 -1 0
47971 590 8 4.2380000000000001e-01 5.4700429451404453e+00 2.5229732322007223e+01 1.6807628402503248e+01 0 0 0
1169 1 5 4.1799999999999998e-01 5.7200418052844233e+00 2.5858130481736048e+01 1.4684138907106419e+01 1 -1 0
725 1 3 5.9999999999999998e-02 4.8003301666799425e+00 2.7666175560622300e+01 1.7966188938577584e+01 1 -1 0
722 1 6 -1.2000000000000000e-01 4.1637691836528461e+00 2.8543508540884453e+01 1.8284044553399205e+01 1 -1 0
42503 1 4 -6.8300000000000005e-01 2.2707403732714185e-01 2.8193955764043402e+01 1.7535725022718115e+01 0 1 0
718 1 3 5.9999999999999998e-02 6.0389856781916018e+00 2.8996950813511610e+01 1.6210607945880721e+01 1 -1 0
42507 1 3 5.9999999999999998e-02 1.3170212398610979e+00 2.6207048181537733e+01 1.8107716729650281e+01 0 1 0
721 1 5 4.1799999999999998e-01 3.4311638432713050e+00 3.0794059223888727e+01 1.7612010201352529e+01 1 -1 0
42504 1 5 4.1799999999999998e-01 5.3751852134896128e-01 2.8616673120618263e+01 1.8304922815474328e+01 0 1 0
1168 1 4 -6.8300000000000005e-01 6.3046439104092507e+00 2.5248578873626006e+01 1.5160263238180724e+01 1 -1 0
1163 1 6 -1.2000000000000000e-01 8.3271226261387064e+00 2.4830791478938032e+01 1.6162836541570336e+01 1 -1 0
1172 1 3 5.9999999999999998e-02 8.4503177711934327e+00 2.5120619876772867e+01 1.3358037977399183e+01 1 -1 0
1176 1 5 4.1799999999999998e-01 8.9805964816789583e+00 2.8547760108267333e+01 1.3136693700211781e+01 1 -1 0
1173 1 3 5.9999999999999998e-02 7.5663979178931582e+00 2.6720158782935499e+01 1.3335653876599679e+01 1 -1 0
1164 1 2 2.0499999999999999e-01 7.6251930949390401e+00 2.5838134000542858e+01 1.5244103755476958e+01 1 -1 0
1167 1 3 5.9999999999999998e-02 7.5126042394881880e+00 2.6807107909012860e+01 1.5745144298347808e+01 1 -1 0
1170 1 6 -1.2000000000000000e-01 8.2231357808312691e+00 2.6013071325018821e+01 1.3867044216184389e+01 1 -1 0
1175 1 4 -6.8300000000000005e-01 9.3055237570933063e+00 2.8269773958458448e+01 1.3943442992367546e+01 1 -1 0
1171 1 2 2.0499999999999999e-01 9.5222877341694296e+00 2.6861534162212795e+01 1.3907368435552920e+01 1 -1 0
1157 1 2 2.0499999999999999e-01 8.7793811259702803e+00 2.5383723264897323e+01 1.7526263090455412e+01 1 -1 0
1174 1 3 5.9999999999999998e-02 9.8731509043590222e+00 2.6741222557315940e+01 1.4867370355964864e+01 1 -1 0
1161 1 4 -6.8300000000000005e-01 9.9762577546669000e+00 2.6101953809331725e+01 1.7394782267403759e+01 1 -1 0
1160 1 3 5.9999999999999998e-02 8.0760728028616917e+00 2.6241899830054663e+01 1.7675955489104773e+01 1 -1 0
493 1 3 5.9999999999999998e-02 1.0488675033311953e+01 2.9675437333677881e+01 1.5713123596080969e+01 1 -1 0
1162 1 5 4.1799999999999998e-01 1.0678546044325806e+01 2.5449391607257347e+01 1.7365897848905359e+01 1 -1 0
1177 1 6 -1.2000000000000000e-01 1.0700007866790965e+01 2.6529270559949815e+01 1.2958569361775938e+01 1 -1 0
491 1 6 -1.2000000000000000e-01 1.0461305211312522e+01 3.0434732718599626e+01 1.6508227560434111e+01 1 -1 0
711 1 3 5.9999999999999998e-02 7.3800678427303188e+00 3.0385785314130931e+01 1.4476672905065991e+01 1 -1 0
1179 1 3 5.9999999999999998e-02 1.0665150374952098e+01 2.5434682629777836e+01 1.2742957675223884e+01 1 -1 0
698 1 3 5.9999999999999998e-02 8.4472067589098199e+00 3.0699119319385513e+01 1.2457131951097944e+01 1 -1 0
494 1 3 5.9999999999999998e-02 9.5014602941208324e+00 3.0940334300105548e+01 1.6481005841151212e+01 1 -1 0
486 1 3 5.9999999999999998e-02 9.0367386871787563e+00 2.8638933738977475e+01 1.8439763214882770e+01 1 -1 0
704 1 3 5.9999999999999998e-02 6.1427727328789246e+00 3.2359114644840574e+01 1.2338524199449267e+01 1 -1 0
39945 1 3 5.9999999999999998e-02 2.7986744095761973e-01 3.1470732446590908e+01 1.7180035525587421e+01 0 1 0
710 1 3 5.9999999999999998e-02 5.8217268539201106e+00 3.0766268643173635e+01 1.3982113037246437e+01 1 -1 0
41025 1 3 5.9999999999999998e-02 3.0966987452925752e+00 3.1582057470636926e+01 1.3197273423331225e+01 0 1 0
41022 1 2 2.0499999999999999e-01 2.0482227796976908e+00 3.1805615983093627e+01 1.3292481301214757e+01 0 1 0
709 1 2 2.0499999999999999e-01 6.0369368186164092e+00 3.1164416958520896e+01 1.5983364945953698e+01 1 -1 0
714 1 5 4.1799999999999998e-01 4.5854899878733217e+00 3.2035607394008572e+01 1.6975183614716819e+01 1 -1 0
713 1 4 -6.8300000000000005e-01 5.0944126592206587e+00 3.2233621182549136e+01 1.6147835747600496e+01 1 -1 0
720 1 4 -6.8300000000000005e-01 4.1334126390170915e+00 3.0916906447327264e+01 1.8246609772479943e+01 1 -1 0
41024 1 3 5.9999999999999998e-02 7.8258651118513226e-02 3.0903892460268221e+01 1.3769378723193753e+01 0 1 0
708 1 6 -1.2000000000000000e-01 6.6184490905492126e+00 3.1139803656403856e+01 1.4550875152904881e+01 1 -1 0
712 1 3 5.9999999999999998e-02 6.8019834736939524e+00 3.1373631360920349e+01 1.6696863011273198e+01 1 -1 0
986 1 4 -6.8300000000000005e-01 4.2935858463273968e+00 1.6899560775112707e+01 1.9734973704587748e+01 1 -1 0
982 1 2 2.0499999999999999e-01 5.2329333589900795e+00 1.7546104725840120e+01 2.0520418943041790e+01 1 -1 0
987 1 5 4.1799999999999998e-01 3.7695469855060360e+00 1.7636765461661827e+01 1.9436649586476889e+01 1 -1 0
39063 1 3 5.9999999999999998e-02 2.7496318941800610e+00 1.7591997173729773e+01 2.3073828809215247e+01 0 1 0
985 1 3 5.9999999999999998e-02 4.7893372327973278e+00 1.7663202473289040e+01 2.1468300208124838e+01 1 -1 0
39061 1 6 -1.2000000000000000e-01 2.8248632648528114e+00 1.7701762027319756e+01 2.4182594743920983e+01 0 1 0
39066 1 4 -6.8300000000000005e-01 7.8029514341140294e-01 1.6375986300533405e+01 2.4386990228145443e+01 0 1 0
39067 1 5 4.1799999999999998e-01 5.2862735738534850e-01 1.7310412061060816e+01 2.4352924050241207e+01 0 1 0
39064 1 3 5.9999999999999998e-02 3.8800296418319968e+00 1.7799325231531572e+01 2.4447599186011256e+01 0 1 0
5381 1 3 5.9999999999999998e-02 1.5446965744591143e+00 1.6335269014417932e+01 1.8867803192881912e+01 1 -1 0
5387 1 3 5.9999999999999998e-02 9.1255399571001516e-01 1.6265634716156999e+01 2.1149972758858187e+01 1 -1 0
980 1 5 4.1799999999999998e-01 6.1415695945292734e+00 1.6374717126168413e+01 2.2806506924489820e+01 1 -1 0
984 1 3 5.9999999999999998e-02 6.8263296971461260e+00 1.6594480865607881e+01 1.9558213590250926e+01 1 -1 0
981 1 6 -1.2000000000000000e-01 6.4956562828764568e+00 1.6698161582232789e+01 2.0588786212850305e+01 1 -1 0
983 1 3 5.9999999999999998e-02 7.2786952280833583e+00 1.7269428796293749e+01 2.1079981846873341e+01 1 -1 0
769 1 4 -6.8300000000000005e-01 1.0046617696010111e+01 1.6716911199225262e+01 2.3513815754809407e+01 1 -1 0
762 1 4 -6.8300000000000005e-01 6.5907201384135314e+00 1.8323952837036270e+01 2.3499309617406801e+01 1 -1 0
42517 1 4 -6.8300000000000005e-01 1.3300386936143844e+00 2.1309039392572164e+01 1.8368924987596941e+01 0 1 0
42524 1 4 -6.8300000000000005e-01 3.9519114945055117e-01 1.9442323884112497e+01 2.1439972463174840e+01 0 1 0
42522 1 3 5.9999999999999998e-02 4.8379679566493772e-01 2.2534262721232437e+01 2.1265790933916136e+01 0 1 0
42525 1 5 4.1799999999999998e-01 5.9721272234153844e-01 1.9506375321348035e+01 2.2327542353597934e+01 0 1 0
988 1 6 -1.2000000000000000e-01 5.5118386999959750e+00 1.8948514717331157e+01 1.9919658758862067e+01 1 -1 0
994 1 5 4.1799999999999998e-01 2.5374177955316144e+00 1.9990443604318234e+01 1.8953510094139876e+01 1 -1 0
42513 1 2 2.0499999999999999e-01 6.4496179897430361e-01 2.2241332792358993e+01 1.9254766618179399e+01 0 1 0
995 1 6 -1.2000000000000000e-01 4.8358825601067519e+00 2.1208966369524344e+01 1.9049140880761428e+01 1 -1 0
997 1 3 5.9999999999999998e-02 4.3076063289591735e+00 2.2025264029250760e+01 1.9360759636121941e+01 1 -1 0
993 1 4 -6.8300000000000005e-01 3.1977278398710212e+00 1.9303030869590192e+01 1.9192919970860792e+01 1 -1 0
42519 1 6 -1.2000000000000000e-01 7.6554486208842254e-01 2.1693663328005741e+01 2.0643026656506947e+01 0 1 0
42521 1 3 5.9999999999999998e-02 1.7365054258430257e+00 2.1429560167950406e+01 2.0953897767211377e+01 0 1 0
989 1 2 2.0499999999999999e-01 4.3237979098612600e+00 1.9885536370790518e+01 1.9773745447725968e+01 1 -1 0
992 1 3 5.9999999999999998e-02 4.0989553847112905e+00 2.0173470321112909e+01 2.0809593915367824e+01 1 -1 0
42512 1 6 -1.2000000000000000e-01 1.1089067926609670e+00 2.3741281886037971e+01 1.9043215773363034e+01 0 1 0
39056 1 3 5.9999999999999998e-02 2.6788065492564206e+00 2.0314530416006267e+01 2.3088298570468936e+01 0 1 0
39049 1 3 5.9999999999999998e-02 2.8258225473780860e+00 2.3114379255717097e+01 2.3589334884260001e+01 0 1 0
42515 1 3 5.9999999999999998e-02 1.9602157407988565e+00 2.4094939702667585e+01 1.9762199608475850e+01 0 1 0
998 1 3 5.9999999999999998e-02 5.8765887690102572e+00 2.1367115991190566e+01 1.9490772736493451e+01 1 -1 0
749 1 5 4.1799999999999998e-01 5.7926330853572416e+00 2.4035021429225225e+01 2.1341858583598768e+01 1 -1 0
756 1 5 4.1799999999999998e-01 5.5773166644033418e+00 2.1851535427177584e+01 2.2640112462292862e+01 1 -1 0
748 1 4 -6.8300000000000005e-01 5.8000683511153470e+00 2.3629323334685452e+01 2.2192437764012119e+01 1 -1 0
991 1 3 5.9999999999999998e-02 6.0358948144558200e+00 1.8876986784490342e+01 1.8957499372184472e+01 1 -1 0
755 1 4 -6.8300000000000005e-01 5.9163394266950418e+00 2.1002966336018176e+01 2.2789326087918347e+01 1 -1 0
39054 1 6 -1.2000000000000000e-01 2.7441836576765470e+00 2.0265859325812318e+01 2.4183488434402410e+01 0 1 0
39057 1 3 5.9999999999999998e-02 3.7425663146135446e+00 2.0173080796264042e+01 2.4489779777278759e+01 0 1 0
39059 1 4 -6.8300000000000005e-01 7.2122801216287791e-01 1.9110449198021627e+01 2.4209442654910781e+01 0 1 0
39050 1 3 5.9999999999999998e-02 4.0328022132925492e+00 2.2449460121258049e+01 2.4500547568792033e+01 0 1 0
39060 1 5 4.1799999999999998e-01 5.3798293032506184e-01 2.0084403133909706e+01 2.4230916356942760e+01 0 1 0
763 1 5 4.1799999999999998e-01 6.0299677419253683e+00 1.9005897087697157e+01 2.3051293251250733e+01 1 -1 0
1145 1 3 5.9999999999999998e-02 1.0532764589023008e+01 2.0873914930127853e+01 2.1888056199206211e+01 1 -1 0
1150 1 2 2.0499999999999999e-01 9.6377511980274111e+00 2.3108421620009551e+01 1.8480105486415518e+01 1 -1 0
1158 1 3 5.9999999999999998e-02 7.8832160274890875e+00 2.4276077598295867e+01 1.8965545989053336e+01 1 -1 0
1156 1 6 -1.2000000000000000e-01 8.8568008863167247e+00 2.4414498418498724e+01 1.8665396005775168e+01 1 -1 0
1147 1 4 -6.8300000000000005e-01 9.4380235494310440e+00 1.9925411996277731e+01 1.8814709641185054e+01 1 -1 0
990 1 3 5.9999999999999998e-02 6.2742270432094891e+00 1.9352092439208249e+01 2.0568849415323548e+01 1 -1 0
761 1 3 5.9999999999999998e-02 8.4653808376305175e+00 1.8784217716992991e+01 2.2928975912151770e+01 1 -1 0
1151 1 3 5.9999999999999998e-02 8.4231183981318143e+00 2.2024112851166663e+01 1.9949082685120047e+01 1 -1 0
1144 1 3 5.9999999999999998e-02 9.6434294701353647e+00 1.9670188590498800e+01 2.1246208170074297e+01 1 -1 0
754 1 3 5.9999999999999998e-02 7.9804160458892630e+00 2.1166461157353766e+01 2.2430031083471537e+01 1 -1 0
1149 1 6 -1.2000000000000000e-01 9.4698854496591753e+00 2.2209698218358653e+01 1.9716153666029182e+01 1 -1 0
747 1 3 5.9999999999999998e-02 7.7384039364876012e+00 2.3702552403801384e+01 2.1903485154291705e+01 1 -1 0
751 1 2 2.0499999999999999e-01 7.2444137315132302e+00 2.1257120033884568e+01 2.3229910353243156e+01 1 -1 0
744 1 2 2.0499999999999999e-01 7.0919517768050717e+00 2.3845449804072302e+01 2.2778778413357927e+01 1 -1 0
750 1 6 -1.2000000000000000e-01 7.2654794871498662e+00 2.2741032470970826e+01 2.3843560402264870e+01 1 -1 0
1143 1 2 2.0499999999999999e-01 1.0185942915659195e+01 2.0874327137593259e+01 1.9599127985653510e+01 1 -1 0
758 1 2 2.0499999999999999e-01 7.9063759127512654e+00 1.8835622501296633e+01 2.3837552679727878e+01 1 -1 0
1152 1 3 5.9999999999999998e-02 9.8682449333378042e+00 2.2647394462364186e+01 2.0658253200586326e+01 1 -1 0
1142 1 6 -1.2000000000000000e-01 1.0503968174932469e+01 2.0236961643031901e+01 2.0990810767766991e+01 1 -1 0
466 1 3 5.9999999999999998e-02 1.0707261561849197e+01 2.3463047693082125e+01 2.2988061610916823e+01 1 -1 0
757 1 6 -1.2000000000000000e-01 7.6781249641159182e+00 2.0281221870395900e+01 2.4350660812318583e+01 1 -1 0
459 1 3 5.9999999999999998e-02 1.0737075628432599e+01 2.1196430908340410e+01 2.4437755288149550e+01 1 -1 0
753 1 3 5.9999999999999998e-02 6.4971943605353024e+00 2.2782916693684587e+01 2.4580005306781796e+01 1 -1 0
51631 1810 8 4.2380000000000001e-01 8.2308933644670712e-01 2.4785813491907874e+01 2.3970887123866913e+01 0 0 0
52103 1967 8 4.2380000000000001e-01 9.6059139828076484e-02 2.8085488654853219e+01 2.3833362080085614e+01 0 0 0
719 1 3 5.9999999999999998e-02 5.8252051588736871e+00 2.9795512221147106e+01 1.8521420168201079e+01 1 -1 0
735 1 5 4.1799999999999998e-01 5.1051853894798791e+00 2.4919727828804433e+01 1.9181595534804256e+01 1 -1 0
52101 1967 7 -8.4760000000000002e-01 1.0048579282816059e+00 2.7755589001094872e+01 2.3577919246813583e+01 0 0 0
42505 1 6 -1.2000000000000000e-01 4.0717238657833582e-01 2.6209968931602148e+01 1.8782214677605612e+01 0 1 0
51630 1810 7 -8.4760000000000002e-01 3.4936371281193623e-01 2.5076301476264991e+01 2.3139501517335447e+01 0 0 0
51632 1810 8 4.2380000000000001e-01 4.8420823478737007e-01 2.6057963355357064e+01 2.3004749848061103e+01 0 0 0
732 1 3 5.9999999999999998e-02 3.2575149448734253e+00 2.6313313722880409e+01 1.9537531129585691e+01 1 -1 0
42508 1 3 5.9999999999999998e-02 8.7676006449070720e-01 2.6657389441596919e+01 1.9694985912683027e+01 0 1 0
728 1 5 4.1799999999999998e-01 2.3211334566209425e+00 2.8931149324497063e+01 2.0887862238920452e+01 1 -1 0
727 1 4 -6.8300000000000005e-01 2.4777464688474966e+00 2.8936184693456422e+01 1.9932061925837317e+01 1 -1 0
731 1 3 5.9999999999999998e-02 3.4256581478693975e+00 2.6828468774337761e+01 2.1230660989948110e+01 1 -1 0
729 1 6 -1.2000000000000000e-01 3.8391957669939045e+00 2.6882119408882009e+01 2.0203304374142913e+01 1 -1 0
723 1 2 2.0499999999999999e-01 3.7665331582413493e+00 2.8323754947809711e+01 1.9728744929011263e+01 1 -1 0
726 1 3 5.9999999999999998e-02 4.3582863122237869e+00 2.8911489992320913e+01 2.0349281630177845e+01 1 -1 0
739 1 3 5.9999999999999998e-02 5.0333391552943958e+00 2.6142525563096758e+01 2.2555168193535714e+01 1 -1 0
52102 1967 8 4.2380000000000001e-01 1.5368420913413829e+00 2.8509393719893087e+01 2.3192210356175565e+01 0 0 0
47106 302 7 -8.4760000000000002e-01 1.9963135198230344e+00 3.0074410004300120e+01 2.2635094467840176e+01 0 0 0
730 1 2 2.0499999999999999e-01 5.2699028271926922e+00 2.6363756768748424e+01 2.0364849803172199e+01 1 -1 0
734 1 4 -6.8300000000000005e-01 5.4660484665100677e+00 2.5015465035965313e+01 2.0081440935134804e+01 1 -1 0
39023 1 3 5.9999999999999998e-02 4.7678496703939048e+00 2.9716766305571767e+01 2.3379556973083364e+01 0 1 0
738 1 3 5.9999999999999998e-02 5.4459580554026479e+00 2.7713958525505490e+01 2.2088036992884550e+01 1 -1 0
39042 1 3 5.9999999999999998e-02 3.4309449741679021e+00 2.5502588735726377e+01 2.4156335299956787e+01 0 1 0
39020 1 2 2.0499999999999999e-01 5.0827549152765457e+00 3.0529620919976477e+01 2.3973708633709698e+01 0 1 0
47108 302 8 4.2380000000000001e-01 2.6844422225952842e+00 3.0567639705683209e+01 2.3167263057769979e+01 0 0 0
39035 1 3 5.9999999999999998e-02 3.9815607117485521e+00 2.7676125194732112e+01 2.4305687734806828e+01 0 1 0
736 1 6 -1.2000000000000000e-01 5.7035938697966406e+00 2.6668137009645680e+01 2.1879766708336597e+01 1 -1 0
47107 302 8 4.2380000000000001e-01 1.3067463590563266e+00 3.0718322568088919e+01 2.2303622337181562e+01 0 0 0
733 1 3 5.9999999999999998e-02 5.9337784646940719e+00 2.6963723645982057e+01 1.9732562961025167e+01 1 -1 0
474 1 3 5.9999999999999998e-02 1.0397661564058074e+01 2.7638788490815472e+01 2.2595603730737341e+01 1 -1 0
1159 1 3 5.9999999999999998e-02 9.2774195043871792e+00 2.5066896257856023e+01 1.9504476973927325e+01 1 -1 0
477 1 6 -1.2000000000000000e-01 1.0432252520297228e+01 2.7648935578303639e+01 2.0353703840695538e+01 1 -1 0
745 1 3 5.9999999999999998e-02 8.2401993486376579e+00 2.5224410297858416e+01 2.3819933258710073e+01 1 -1 0
484 1 6 -1.2000000000000000e-01 9.6672423540847667e+00 2.9478794658500252e+01 1.8727816845036415e+01 1 -1 0
743 1 6 -1.2000000000000000e-01 7.2525406109827921e+00 2.5301115134072592e+01 2.3328041439086263e+01 1 -1 0
740 1 3 5.9999999999999998e-02 7.7643229404028764e+00 2.6070806802201698e+01 2.1432661452216237e+01 1 -1 0
737 1 2 2.0499999999999999e-01 7.1716285828520903e+00 2.6399104705352354e+01 2.2297284351113849e+01 1 -1 0
741 1 4 -6.8300000000000005e-01 7.6986977098965728e+00 2.7698523984542266e+01 2.2757321424131554e+01 1 -1 0
482 1 4 -6.8300000000000005e-01 9.1055415289312940e+00 2.9562447262922472e+01 2.1017787467096053e+01 1 -1 0
742 1 5 4.1799999999999998e-01 7.8206704716226394e+00 2.8204962866586012e+01 2.1959558525091971e+01 1 -1 0
39018 1 5 4.1799999999999998e-01 7.4045090859979696e+00 3.0121964296668725e+01 2.0903986092797521e+01 0 1 0
39017 1 4 -6.8300000000000005e-01 6.4395340308347455e+00 3.0394778399880146e+01 2.0940546992930617e+01 0 1 0
480 1 3 5.9999999999999998e-02 9.5150750446436163e+00 2.7129806351321569e+01 2.0183099266263920e+01 1 -1 0
483 1 5 4.1799999999999998e-01 9.6249153368489360e+00 3.0173224026193839e+01 2.1605872032684925e+01 1 -1 0
478 1 2 2.0499999999999999e-01 1.0056179749416883e+01 2.9115388300128998e+01 2.0211913856771741e+01 1 -1 0
487 1 3 5.9999999999999998e-02 9.0976753322355322e+00 3.0426130497559388e+01 1.8685414418179921e+01 1 -1 0
746 1 3 5.9999999999999998e-02 6.5412934792443567e+00 2.5536659670593547e+01 2.4067333033921425e+01 1 -1 0
473 1 3 5.9999999999999998e-02 1.0102408011430457e+01 2.5325033168461548e+01 2.1918288890220960e+01 1 -1 0
39021 1 3 5.9999999999999998e-02 7.1663049313659029e+00 3.0688767211393326e+01 2.3658848017634252e+01 0 1 0
51778 1859 8 4.2380000000000001e-01 8.6180983181492010e+00 2.7992926386834906e+01 2.4287246044821430e+01 0 0 0
39955 1 4 -6.8300000000000005e-01 3.4300255193048629e-01 3.2066583159948735e+01 2.2141121607500509e+01 0 1 0
39024 1 4 -6.8300000000000005e-01 3.9401690827732887e+00 3.1292193352143435e+01 2.4066509630095592e+01 0 1 0
39952 1 3 5.9999999999999998e-02 1.4346891320491926e+00 3.1495270268082674e+01 1.9865249740430286e+01 0 1 0
39016 1 3 5.9999999999999998e-02 5.2461713707668522e+00 3.1908904844668715e+01 2.1504872832254240e+01 0 1 0
39011 1 5 4.1799999999999998e-01 5.1998969028302975e+00 3.2297938669809632e+01 1.9601026120851955e+01 0 1 0
39013 1 2 2.0499999999999999e-01 6.2539291006769586e+00 3.1600090839987743e+01 2.1766562080384737e+01 0 1 0
51715 1838 8 4.2380000000000001e-01 1.0119050496350162e+01 3.0917890525067328e+01 2.3789635023879569e+01 0 0 0
39019 1 6 -1.2000000000000000e-01 6.3340486807031802e+00 3.1310555089151826e+01 2.3405501110381270e+01 0 1 0
39022 1 3 5.9999999999999998e-02 6.4578592446168432e+00 3.2301979032146832e+01 2.3926145353025980e+01 0 1 0
39009 1 3 5.9999999999999998e-02 7.2951637793266269e+00 3.2086271883139339e+01 1.8972634272804420e+01 0 1 0
51714 1838 7 -8.4760000000000002e-01 1.0517812943448160e+01 3.1116499526493108e+01 2.2894345650002279e+01 0 0 0
49799 1199 8 4.2380000000000001e-01 9.2231601788364763e+00 3.2335058891811570e+01 2.3669953005141675e+01 0 0 0
39062 1 2 2.0499999999999999e-01 2.1658049105954191e+00 1.6423814836979730e+01 2.4713533937219442e+01 0 1 0
39065 1 3 5.9999999999999998e-02 2.3933250973720672e+00 1.6397394369839112e+01 2.5776694673624263e+01 0 1 0
765 1 2 2.0499999999999999e-01 8.9977844879481221e+00 1.6552411708296688e+01 2.4439928198086395e+01 1 -1 0
764 1 6 -1.2000000000000000e-01 8.5049957104738390e+00 1.7900432674719976e+01 2.4930964237287107e+01 1 -1 0
767 1 3 5.9999999999999998e-02 7.8804870049625002e+00 1.7744378050413278e+01 2.5850331601302354e+01 1 -1 0
766 1 3 5.9999999999999998e-02 9.3541447702182481e+00 1.8438027821807538e+01 2.5392456515372004e+01 1 -1 0
39047 1 6 -1.2000000000000000e-01 3.0139597880562672e+00 2.2720333270222575e+01 2.4596987020063469e+01 0 1 0
39055 1 2 2.0499999999999999e-01 2.0958264887955629e+00 1.8959140460552931e+01 2.4612398638139247e+01 0 1 0
39053 1 5 4.1799999999999998e-01 5.5514976866871135e-01 2.2440929230615758e+01 2.5048679579117493e+01 0 1 0
39052 1 4 -6.8300000000000005e-01 8.9427832057788892e-01 2.1626139215363509e+01 2.4702672900203726e+01 0 1 0
39058 1 3 5.9999999999999998e-02 2.1723649485865697e+00 1.8960935684831355e+01 2.5758365186745745e+01 0 1 0
39048 1 2 2.0499999999999999e-01 2.2903151758654503e+00 2.1458822016712432e+01 2.4969844967643926e+01 0 1 0
39051 1 3 5.9999999999999998e-02 2.5258715807218111e+00 2.1289329144680053e+01 2.6066561375886732e+01 0 1 0
39044 1 3 5.9999999999999998e-02 3.0147911250229469e+00 2.3683395989006989e+01 2.6565719774550548e+01 0 1 0
39041 1 2 2.0499999999999999e-01 2.7917986053636361e+00 2.4021506947780161e+01 2.5550337382885903e+01 0 1 0
39045 1 4 -6.8300000000000005e-01 1.3730847964412127e+00 2.4365952899489436e+01 2.5569017985150214e+01 0 1 0
752 1 3 5.9999999999999998e-02 8.1751219336571292e+00 2.3016524998319181e+01 2.4461176563141112e+01 1 -1 0
759 1 3 5.9999999999999998e-02 8.5461529685395696e+00 2.0717886403821947e+01 2.4826602444017492e+01 1 -1 0
760 1 3 5.9999999999999998e-02 7.0961826657066212e+00 2.0181131828981531e+01 2.5210500525834362e+01 1 -1 0
46566 122 7 -8.4760000000000002e-01 2.8368045286835614e-01 2.6338225049929417e+01 2.7541437003778007e+01 0 0 0
49030 943 8 4.2380000000000001e-01 1.2294121238269526e+00 2.7075428506752210e+01 2.8970604408898538e+01 0 0 0
39043 1 3 5.9999999999999998e-02 4.7352320955689722e+00 2.4930471234906928e+01 2.4972856852978886e+01 0 1 0
39046 1 5 4.1799999999999998e-01 1.2891733233029921e+00 2.5075517303997191e+01 2.6200218247092611e+01 0 1 0
39040 1 6 -1.2000000000000000e-01 3.6941414374789443e+00 2.5234563635921109e+01 2.5167899311278525e+01 0 1 0
48718 839 8 4.2380000000000001e-01 1.6378741995050443e+00 2.9051447811457056e+01 2.9397418344528973e+01 0 0 0
49031 943 8 4.2380000000000001e-01 2.7231819571053286e+00 2.7432933214459929e+01 2.9525103288592188e+01 0 0 0
39037 1 3 5.9999999999999998e-02 2.5902092302760700e+00 2.6763634170392127e+01 2.6080971365544649e+01 0 1 0
39034 1 2 2.0499999999999999e-01 3.6120572766648973e+00 2.6458345591990703e+01 2.6016185317974305e+01 0 1 0
39038 1 4 -6.8300000000000005e-01 4.1293254768615091e+00 2.6270664255451511e+01 2.7355491165474980e+01 0 1 0
39027 1 2 2.0499999999999999e-01 4.3009011704414934e+00 2.9051141377873343e+01 2.5958039412763096e+01 0 1 0
39033 1 6 -1.2000000000000000e-01 4.3508442094961293e+00 2.7640107848634877e+01 2.5292452217740671e+01 0 1 0
49029 943 7 -8.4760000000000002e-01 1.7562717173102278e+00 2.7362973152502729e+01 2.9770440641426145e+01 0 0 0
39030 1 3 5.9999999999999998e-02 3.2904451540792219e+00 2.9497638112418681e+01 2.5803183360214938e+01 0 1 0
39039 1 5 4.1799999999999998e-01 5.0054936899610487e+00 2.5983925797721170e+01 2.7250228435769976e+01 0 1 0
39032 1 5 4.1799999999999998e-01 4.1830769419100138e+00 2.7886515139974538e+01 2.7442062908649671e+01 0 1 0
39031 1 4 -6.8300000000000005e-01 4.6239499661225203e+00 2.8779150179891246e+01 2.7313938883241615e+01 0 1 0
39026 1 6 -1.2000000000000000e-01 5.3376647263092121e+00 3.0007747478298445e+01 2.5398539223929362e+01 0 1 0
39036 1 3 5.9999999999999998e-02 5.4185177685508625e+00 2.7371000143247581e+01 2.5176222623632658e+01 0 1 0
46289 29 8 4.2380000000000001e-01 4.6977016189270469e+00 3.0270845379179562e+01 2.8282715085821131e+01 0 0 0
48717 839 7 -8.4760000000000002e-01 1.4989393160311157e+00 2.9989115317256410e+01 2.9078863033747520e+01 0 0 0
48719 839 8 4.2380000000000001e-01 2.3206177154794316e+00 3.0528697276762312e+01 2.9262428192514424e+01 0 0 0
48684 828 7 -8.4760000000000002e-01 9.4468985350352455e+00 3.0823088376849029e+01 2.5323394085533739e+01 1 0 0
48371 723 8 4.2380000000000001e-01 9.8737239775181056e+00 2.4758892903070453e+01 2.5944609014095061e+01 0 0 0
47193 331 7 -8.4760000000000002e-01 8.1677454134869532e+00 2.5734996694948059e+01 3.0077609875785541e+01 0 0 0
48370 723 8 4.2380000000000001e-01 9.7977112254008780e+00 2.5597758272811038e+01 2.7343592094707212e+01 0 0 0
47195 331 8 4.2380000000000001e-01 9.1491654081029683e+00 2.5917315996422193e+01 3.0137398129597731e+01 0 0 0
48686 828 8 4.2380000000000001e-01 9.2841253331434199e+00 2.9908903728456927e+01 2.5694569698097457e+01 1 0 0
51968 1922 8 4.2380000000000001e-01 8.1819788196932972e+00 2.8816506699496447e+01 2.9282530873654597e+01 0 0 0
51777 1859 7 -8.4760000000000002e-01 8.6621767190288210e+00 2.8013851174695624e+01 2.5286055379181761e+01 0 0 0
48242 680 8 4.2380000000000001e-01 7.6547486702077396e+00 2.5274218332153900e+01 2.6828084921185926e+01 0 0 0
51966 1922 7 -8.4760000000000002e-01 7.4931163979080591e+00 2.9381680835594224e+01 2.8828607011269053e+01 0 0 0
48240 680 7 -8.4760000000000002e-01 6.7430853061003155e+00 2.5228299777734602e+01 2.7236450267347113e+01 0 0 0
48241 680 8 4.2380000000000001e-01 6.7920341435326659e+00 2.5512669787695391e+01 2.8193914795041987e+01 0 0 0
51779 1859 8 4.2380000000000001e-01 8.8554064562541210e+00 2.7095139511665799e+01 2.5630485046126072e+01 0 0 0
39028 1 3 5.9999999999999998e-02 6.3228267484094225e+00 2.9546085890999411e+01 2.5406386035251760e+01 0 1 0
51967 1922 8 4.2380000000000001e-01 7.2107625826399691e+00 2.8942353894045855e+01 2.7975806717273088e+01 0 0 0
48369 723 7 -8.4760000000000002e-01 9.4505364855790219e+00 2.5537635417677482e+01 2.6407720827137531e+01 0 0 0
46380 60 7 -8.4760000000000002e-01 9.1094526846313717e-01 3.1982196789471978e+01 2.7356289025865511e+01 0 -1 0
46382 60 8 4.2380000000000001e-01 1.2400066562757495e+00 3.1114648044407019e+01 2.7729220466149947e+01 0 -1 0
39029 1 3 5.9999999999999998e-02 5.3598202950773572e+00 3.0866437166103992e+01 2.6085063883332097e+01 0 1 0
46288 29 8 4.2380000000000001e-01 5.6046238125024166e+00 3.0783185262895273e+01 2.9540342455217424e+01 0 0 0
39025 1 5 4.1799999999999998e-01 4.1841216249233453e+00 3.2048202277471518e+01 2.4655827310362646e+01 0 1 0
46287 29 7 -8.4760000000000002e-01 4.7907180421155848e+00 3.0971061507713213e+01 2.8990560655030666e+01 0 0 0
49965 1255 7 -8.4760000000000002e-01 8.0038992984420751e+00 3.1971120133126277e+01 2.7363942450548645e+01 1 0 0
49967 1255 8 4.2380000000000001e-01 7.9756660407700020e+00 3.1206136740452603e+01 2.8007373709367563e+01 1 0 0
48685 828 8 4.2380000000000001e-01 8.8052663264740367e+00 3.1469540646759970e+01 2.5736198645581354e+01 1 0 0
5369 1 5 4.1799999999999998e-01 5.4753138888543162e-02 1.8184562569527884e+01 1.6032086755528450e+01 1 -1 0
41026 1 4 -6.8300000000000005e-01 1.6890112255273046e+00 3.2367008762993279e+01 1.2050919055980915e+01 0 1 0
39956 1 5 4.1799999999999998e-01 2.6648093838897219e-01 3.2337255674001455e+01 2.3067805611722324e+01 0 1 0
39014 1 3 5.9999999999999998e-02 8.3162543600739909e+00 3.2358622583918041e+01 2.1366756660613852e+01 0 1 0
48050 616 8 4.2380000000000001e-01 3.9761830871979438e+00 3.2352853689141952e+01 2.9091789454512117e+01 0 0 0
15246 1 5 4.1799999999999998e-01 3.4775177135405926e+00 1.6378387265304397e+01 7.5500095648197245e+00 1 0 0
41196 1 6 -1.2000000000000000e-01 1.2093668827483619e+00 3.5303583987755673e+01 3.6214436098652980e+00 0 1 0
41198 1 3 5.9999999999999998e-02 1.9024271428789858e+00 3.4458523871798818e+01 3.6574621024991116e+00 0 1 0
41205 1 3 5.9999999999999998e-02 3.5148968845031159e+00 3.5742342568461581e+01 4.7428704557205394e+00 0 1 0
41199 1 3 5.9999999999999998e-02 1.3065600058673668e+00 3.5611331507643989e+01 2.5804677857620404e+00 0 1 0
41197 1 2 2.0499999999999999e-01 1.6029154675126320e+00 3.6333409828885024e+01 4.6935158873194389e+00 0 1 0
41200 1 3 5.9999999999999998e-02 1.3478020178119645e+00 3.5994112273748605e+01 5.7289680493992883e+00 0 1 0
41195 1 5 4.1799999999999998e-01 6.9126990898306084e-01 3.3462620844249095e+01 5.0131224826224141e+00 0 1 0
41203 1 6 -1.2000000000000000e-01 3.0296899497871341e+00 3.6743286613965402e+01 4.6815915142375051e+00 0 1 0
41151 1 3 5.9999999999999998e-02 3.9114843700122606e+00 3.2634793293929022e+01 5.4441284181000409e+00 0 1 0
41191 1 3 5.9999999999999998e-02 2.6396532785143906e-01 3.3183237215608479e+01 2.3323128723052684e+00 0 1 0
41212 1 3 5.9999999999999998e-02 5.3591078010590021e+00 3.6548117890165187e+01 5.9067181655455991e+00 0 1 0
41515 1 3 5.9999999999999998e-02 7.4137228641237209e+00 3.5529196360710912e+01 3.2885525843960233e+00 0 1 0
41512 1 2 2.0499999999999999e-01 8.4295510345279592e+00 3.5539539117482690e+01 3.4714693911793675e+00 0 1 0
41519 1 2 2.0499999999999999e-01 8.5816561903932502e+00 3.3138780014241455e+01 4.5588861082125423e+00 0 1 0
41518 1 6 -1.2000000000000000e-01 8.6175431310643944e+00 3.4655672389115033e+01 4.7785620723034627e+00 0 1 0
41516 1 4 -6.8300000000000005e-01 9.0459843263113573e+00 3.5080124527198869e+01 2.2965730458412859e+00 0 1 0
41517 1 5 4.1799999999999998e-01 8.7734576977555747e+00 3.5753263721848498e+01 1.6685025492530450e+00 0 1 0
41522 1 3 5.9999999999999998e-02 7.5849598878484352e+00 3.2881701266233215e+01 4.0938005575083638e+00 0 1 0
41521 1 3 5.9999999999999998e-02 7.8435749398175130e+00 3.4949746396172870e+01 5.4848510364213023e+00 0 1 0
41524 1 5 4.1799999999999998e-01 9.6552246984082135e+00 3.3400694417196775e+01 2.8411108166687171e+00 0 1 0
41523 1 4 -6.8300000000000005e-01 9.6624952023537318e+00 3.2817422071776640e+01 3.6761512295319188e+00 0 1 0
41520 1 3 5.9999999999999998e-02 9.5965202020603027e+00 3.4950011645364704e+01 5.2173598505161793e+00 0 1 0
41206 1 3 5.9999999999999998e-02 3.2419623052508060e+00 3.7131895528032082e+01 3.7004702317350220e+00 0 1 0
41201 1 4 -6.8300000000000005e-01 8.9400130411700607e-01 3.7500134586014745e+01 4.5154681400966181e+00 0 1 0
41709 1 3 5.9999999999999998e-02 1.9039553224813448e+00 4.2733699340485295e+01 4.8602414201755568e+00 0 1 0
41202 1 5 4.1799999999999998e-01 1.5807290058294563e+00 3.8209319515998267e+01 4.7340730676712868e+00 0 1 0
41711 1 3 5.9999999999999998e-02 4.3795712996691707e+00 4.2507457606576793e+01 4.3116744760666572e+00 0 1 0
41213 1 3 5.9999999999999998e-02 5.3716678817985235e+00 3.8186658345167857e+01 5.1327805728573344e+00 0 1 0
41208 1 4 -6.8300000000000005e-01 3.0281544334217090e+00 3.8824541651865296e+01 5.9150179691198410e+00 0 1 0
41204 1 2 2.0499999999999999e-01 3.4485629325850549e+00 3.7489511822676448e+01 5.9600859179609573e+00 0 1 0
41710 1 3 5.9999999999999998e-02 2.2982907792833625e+00 4.2923774825540498e+01 3.1433534178803342e+00 0 1 0
41210 1 6 -1.2000000000000000e-01 4.9922321421263565e+00 3.7570447994657613e+01 5.9931243951445676e+00 0 1 0
41718 1 3 5.9999999999999998e-02 5.9505728847746839e+00 4.2617359826581222e+01 6.0131212430312688e+00 0 1 0
41511 1 6 -1.2000000000000000e-01 8.8390047142875261e+00 3.6980656520394334e+01 3.6542586155772439e+00 0 1 0
41513 1 3 5.9999999999999998e-02 9.8137422803289631e+00 3.7025461161830300e+01 3.1809293622800352e+00 0 1 0
41503 1 5 4.1799999999999998e-01 6.2812154446259001e+00 4.1430227479565488e+01 1.7181000836909490e+00 0 1 0
41514 1 3 5.9999999999999998e-02 8.8408494220424068e+00 3.7229017275746813e+01 4.6661838051044553e+00 0 1 0
41501 1 3 5.9999999999999998e-02 7.2038504542248631e+00 4.0948979865437622e+01 3.8813648840580681e+00 0 1 0
41502 1 4 -6.8300000000000005e-01 6.5521150198998948e+00 4.0530447516397388e+01 1.9700977435403249e+00 0 1 0
41508 1 3 5.9999999999999998e-02 7.0528717021697167e+00 3.8209759140813588e+01 3.3247753738054264e+00 0 1 0
41510 1 5 4.1799999999999998e-01 7.3837622896569508e+00 3.8456883324538182e+01 1.1199955409353388e+00 0 1 0
41505 1 2 2.0499999999999999e-01 8.0348781674717547e+00 3.8042888204271435e+01 2.8372123520582258e+00 0 1 0
41498 1 2 2.0499999999999999e-01 7.6518836536406782e+00 4.0732284460876883e+01 2.8788679538342281e+00 0 1 0
41497 1 6 -1.2000000000000000e-01 8.3668959125557922e+00 4.2019436308857294e+01 2.5126264558236957e+00 0 1 0
41504 1 6 -1.2000000000000000e-01 8.6299035355818692e+00 3.9485938833107518e+01 2.8545866925717989e+00 0 1 0
41509 1 4 -6.8300000000000005e-01 7.7458419527332483e+00 3.7650406275415840e+01 1.5069517591734409e+00 0 1 0
41499 1 3 5.9999999999999998e-02 8.5878947571908384e+00 4.1819389487988452e+01 1.4453144646338487e+00 0 1 0
41500 1 3 5.9999999999999998e-02 9.2891254297426737e+00 4.2058952404692832e+01 3.0612681829113257e+00 0 1 0
41507 1 3 5.9999999999999998e-02 9.2207750773830863e+00 3.9513862289328486e+01 3.8149589407092610e+00 0 1 0
41506 1 3 5.9999999999999998e-02 9.3679539234350564e+00 3.9505639798456869e+01 2.0338099245122714e+00 0 1 0
41256 1 3 5.9999999999999998e-02 1.0468069061073431e+01 4.0922137276774968e+01 5.0146693354134433e+00 0 1 0
41495 1 4 -6.8300000000000005e-01 6.2175933723903309e+00 4.3131427394597161e+01 2.0586836885455999e+00 0 1 0
41251 1 5 4.1799999999999998e-01 9.7747446745759596e+00 3.9621722238778169e+01 5.8520795776617458e+00 0 1 0
41707 1 6 -1.2000000000000000e-01 2.3830648730714086e+00 4.3394239124754407e+01 4.1601857328945320e+00 0 1 0
41708 1 2 2.0499999999999999e-01 3.9121099636280201e+00 4.3429970984387708e+01 4.5631899334356314e+00 0 1 0
41701 1 2 2.0499999999999999e-01 1.5553446968590861e+00 4.4736627322922153e+01 4.2300840920650460e+00 0 1 0
41704 1 3 5.9999999999999998e-02 1.9057950275800075e+00 4.5316094035566934e+01 3.3970563773831293e+00 0 1 0
41374 1 3 5.9999999999999998e-02 1.6785558878855364e+00 4.7383268717031171e+01 1.1272106041525913e+00 0 1 0
41380 1 3 5.9999999999999998e-02 3.8761596194817987e+00 4.7203133121325102e+01 3.3502403698969019e+00 0 1 0
41373 1 3 5.9999999999999998e-02 1.4920746137563152e+00 4.7210929774238600e+01 2.8157904852014557e+00 0 1 0
41705 1 4 -6.8300000000000005e-01 1.5847189541920612e+00 4.5459625684899720e+01 5.4040423397509132e+00 0 1 0
41706 1 5 4.1799999999999998e-01 2.4881232383757452e+00 4.5698522523515969e+01 5.6245800015579936e+00 0 1 0
41712 1 4 -6.8300000000000005e-01 4.4855231524930961e+00 4.4586310082678580e+01 3.9557556291250444e+00 0 1 0
41713 1 5 4.1799999999999998e-01 5.2610197283865050e+00 4.4668228635216707e+01 4.4020099229275056e+00 0 1 0
41381 1 3 5.9999999999999998e-02 4.1928084755555668e+00 4.7072034881253657e+01 1.7035181814567397e+00 0 1 0
41371 1 6 -1.2000000000000000e-01 1.6121796564610151e+00 4.7991997860926659e+01 2.0348928230547538e+00 0 1 0
41378 1 6 -1.2000000000000000e-01 4.1073276471571187e+00 4.7811603625578549e+01 2.4775217769093487e+00 0 1 0
41387 1 3 5.9999999999999998e-02 6.0327729359783628e+00 4.7431350648827738e+01 4.6259176461876086e+00 0 1 0
41496 1 5 4.1799999999999998e-01 5.8343681675726575e+00 4.4044185563775059e+01 2.1375122766388750e+00 0 1 0
41700 1 6 -1.2000000000000000e-01 1.2562545974034073e-01 4.4137173399432399e+01 4.0001346717022823e+00 0 1 0
41845 1 4 -6.8300000000000005e-01 4.0262853498310376e+00 4.6779009608555050e+01 5.9340080271537898e+00 0 1 0
41846 1 5 4.1799999999999998e-01 4.8584011424294475e+00 4.6359657854416731e+01 5.8710999223957678e+00 0 1 0
41714 1 6 -1.2000000000000000e-01 4.1117161600799816e+00 4.3613784021451067e+01 6.0751886588550104e+00 0 1 0
41703 1 3 5.9999999999999998e-02 1.4456095646289407e-01 4.3232086290451292e+01 3.3206923092773311e+00 0 1 0
39946 1 3 5.9999999999999998e-02 8.4528803954185605e-02 3.3201902215521208e+01 1.7380354696351755e+01 0 1 0
41264 1 4 -6.8300000000000005e-01 9.4754272618136390e+00 4.3208284386110051e+01 5.6694681118856369e+00 0 1 0
41491 1 2 2.0499999999999999e-01 7.5249017934118827e+00 4.3243530845388520e+01 2.6328400007002224e+00 0 1 0
41494 1 3 5.9999999999999998e-02 7.3729044593771844e+00 4.3193547945283264e+01 3.6786127498083823e+00 0 1 0
41385 1 6 -1.2000000000000000e-01 6.4389853493092204e+00 4.7891748288150019e+01 3.7443867602166008e+00 0 1 0
41388 1 3 5.9999999999999998e-02 6.8980881865310115e+00 4.7163683486823047e+01 3.0991065266669784e+00 0 1 0
41492 1 3 5.9999999999999998e-02 7.4955451334393972e+00 4.5344436958821376e+01 2.0512522685941050e+00 0 1 0
41490 1 6 -1.2000000000000000e-01 8.2677824845465029e+00 4.4532561737463517e+01 2.0978174194841519e+00 0 1 0
41488 1 4 -6.8300000000000005e-01 9.1191201740061381e+00 4.5340004086412002e+01 4.2261935580090189e+00 0 1 0
41489 1 5 4.1799999999999998e-01 9.3593797594811718e+00 4.4637584944111175e+01 4.8382448736830028e+00 0 1 0
41484 1 2 2.0499999999999999e-01 9.5342281887183304e+00 4.4918723371888085e+01 2.9233893876784269e+00 0 1 0
41493 1 3 5.9999999999999998e-02 8.4208057635202636e+00 4.4445864543261351e+01 1.0749279377595302e+00 0 1 0
41391 1 5 4.1799999999999998e-01 8.8570224295315647e+00 4.7178736391897935e+01 4.1819674637172186e+00 0 1 0
41485 1 3 5.9999999999999998e-02 9.8721091145891737e+00 4.7054604472833923e+01 2.4355103375205620e+00 0 1 0
41486 1 3 5.9999999999999998e-02 1.0328644101450481e+01 4.6059220051545694e+01 1.1941233545214562e+00 0 1 0
41483 1 6 -1.2000000000000000e-01 1.0356588388326475e+01 4.6095510893679581e+01 2.2407067637093161e+00 0 1 0
41487 1 3 5.9999999999999998e-02 1.0244323891689863e+01 4.4067303096136428e+01 3.0645819382113446e+00 0 1 0
41390 1 4 -6.8300000000000005e-01 8.7450130598012290e+00 4.8034611710149171e+01 4.5986014371384147e+00 0 1 0
41153 1 5 4.1799999999999998e-01 2.0748220720499790e+00 3.3056875463094293e+01 6.7816782386456262e+00 0 1 0
41144 1 3 5.9999999999999998e-02 4.3677459298467483e+00 3.4498355459102072e+01 7.5641098861230223e+00 0 1 0
41138 1 4 -6.8300000000000005e-01 2.9358463350519561e+00 3.5595815673441379e+01 1.0296636714437092e+01 0 1 0
41146 1 5 4.1799999999999998e-01 2.3708985381359557e+00 3.4855801937867852e+01 8.6661629445469828e+00 0 1 0
41134 1 2 2.0499999999999999e-01 4.2183354238469528e+00 3.5172522328255575e+01 1.0100024237352878e+01 0 1 0
41145 1 4 -6.8300000000000005e-01 2.5385933801222791e+00 3.4160041660834217e+01 8.0341887428272063e+00 0 1 0
41140 1 6 -1.2000000000000000e-01 4.1238081608178510e+00 3.3713987808835974e+01 9.5513023841026499e+00 0 1 0
41141 1 2 2.0499999999999999e-01 3.8572326160227481e+00 3.3717890400043473e+01 8.0593521674792168e+00 0 1 0
41137 1 3 5.9999999999999998e-02 4.7409853063174454e+00 3.5794174076349449e+01 9.3872612701742160e+00 0 1 0
41133 1 6 -1.2000000000000000e-01 5.0746089828063932e+00 3.5275784805038107e+01 1.1361907702491536e+01 0 1 0
41139 1 5 4.1799999999999998e-01 2.9975404658382279e+00 3.6306825847037949e+01 1.0945386043042619e+01 0 1 0
40954 1 3 5.9999999999999998e-02 1.3088199073061255e+00 3.6731156353053542e+01 1.1762864527926585e+01 0 1 0
41143 1 3 5.9999999999999998e-02 3.3479718392134101e+00 3.3158423704886047e+01 1.0039165840151933e+01 0 1 0
41142 1 3 5.9999999999999998e-02 5.0447990194221468e+00 3.3160849353288107e+01 9.6819350418814718e+00 0 1 0
41127 1 2 2.0499999999999999e-01 5.1141137120415880e+00 3.6758041082100391e+01 1.1867724030912880e+01 0 1 0
41027 1 5 4.1799999999999998e-01 1.8266856692738975e+00 3.3288777166225891e+01 1.2125792332124094e+01 0 1 0
40953 1 3 5.9999999999999998e-02 3.7103295080464593e-01 3.6361691122729731e+01 1.0533480592441997e+01 0 1 0
41080 1 3 5.9999999999999998e-02 6.8220356831614994e+00 4.4661669133092857e+01 2.5838689125078826e+01 0 1 0
41135 1 3 5.9999999999999998e-02 6.0634804879564097e+00 3.4949826251013455e+01 1.1095057547941625e+01 0 1 0
41136 1 3 5.9999999999999998e-02 4.8056821542719259e+00 3.4589826255102004e+01 1.2145446723023708e+01 0 1 0
41528 1 3 5.9999999999999998e-02 8.0232366025037667e+00 3.2727282127656302e+01 6.6331559729426344e+00 0 1 0
41223 1 5 4.1799999999999998e-01 7.6013609955433177e+00 3.4921090305251425e+01 8.3330992232157790e+00 0 1 0
41222 1 4 -6.8300000000000005e-01 7.0021310146892004e+00 3.5586627724677236e+01 7.9362541714421742e+00 0 1 0
41229 1 4 -6.8300000000000005e-01 8.9479274970712233e+00 3.4384946395302201e+01 9.7064303874773081e+00 0 1 0
41225 1 2 2.0499999999999999e-01 9.4512974261026432e+00 3.5639045611829708e+01 9.9623814023432242e+00 0 1 0
41230 1 5 4.1799999999999998e-01 9.3141566138797991e+00 3.3743132934151070e+01 1.0319612109925686e+01 0 1 0
41228 1 3 5.9999999999999998e-02 9.0736741492309125e+00 3.5984273992779215e+01 1.0901956235977012e+01 0 1 0
41224 1 6 -1.2000000000000000e-01 9.0603173696107895e+00 3.6646268060751268e+01 8.8186402538802096e+00 0 1 0
41218 1 2 2.0499999999999999e-01 7.5235278175851601e+00 3.6760133467689485e+01 8.4855786058140410e+00 0 1 0
41226 1 3 5.9999999999999998e-02 9.5095764493660724e+00 3.6346893100151959e+01 7.8695168303842413e+00 0 1 0
41221 1 3 5.9999999999999998e-02 7.0292452105929115e+00 3.6969620997674703e+01 9.3963852261722458e+00 0 1 0
41209 1 5 4.1799999999999998e-01 3.6801452973305890e+00 3.9374778082076112e+01 6.3154020570979377e+00 0 1 0
41717 1 3 5.9999999999999998e-02 3.4766859445948541e+00 4.2894153449057427e+01 6.5379057348379748e+00 0 1 0
41207 1 3 5.9999999999999998e-02 3.0195408560423753e+00 3.7027829588151675e+01 6.8559662417536273e+00 0 1 0
40951 1 6 -1.2000000000000000e-01 3.7890403060194483e-01 3.7009358631003558e+01 1.1374477959106699e+01 0 1 0
41130 1 3 5.9999999999999998e-02 5.1010902759615808e+00 3.7398786662333542e+01 1.0967262469336838e+01 0 1 0
41214 1 3 5.9999999999999998e-02 5.0609866494038211e+00 3.7869079818629757e+01 8.1254550077551375e+00 0 1 0
41216 1 5 4.1799999999999998e-01 5.0664935094794563e+00 3.9696211680896560e+01 8.1999149299231266e+00 0 1 0
41215 1 4 -6.8300000000000005e-01 5.4366165942054101e+00 3.9527953753978295e+01 7.3441364538832321e+00 0 1 0
40947 1 3 5.9999999999999998e-02 2.4198589114783755e+00 3.8016946985769671e+01 9.9986884971172696e+00 0 1 0
40944 1 6 -1.2000000000000000e-01 1.7037395772303923e+00 3.8856252465976659e+01 1.0110948770807379e+01 0 1 0
40938 1 2 2.0499999999999999e-01 2.5969068223119125e+00 4.0017425968795628e+01 1.0430388691911302e+01 0 1 0
40937 1 6 -1.2000000000000000e-01 1.8534871794651795e+00 4.1349181390943933e+01 1.0414222413484866e+01 0 1 0
40946 1 3 5.9999999999999998e-02 1.1701442638252952e+00 3.9013932187984025e+01 9.1804158857647202e+00 0 1 0
40941 1 3 5.9999999999999998e-02 3.0302381388578659e+00 3.9764873698663223e+01 1.1391046305672230e+01 0 1 0
40939 1 3 5.9999999999999998e-02 9.4243979918502185e-01 4.1304306979680426e+01 1.1078291631622124e+01 0 1 0
40942 1 4 -6.8300000000000005e-01 3.6254102298739221e+00 4.0124777219821077e+01 9.5235907918412170e+00 0 1 0
40943 1 5 4.1799999999999998e-01 4.1958470157693890e+00 4.0828663673067553e+01 9.7914341280018373e+00 0 1 0
40940 1 3 5.9999999999999998e-02 1.3068035757850749e+00 4.1398262792665577e+01 9.5262026138011979e+00 0 1 0
40931 1 2 2.0499999999999999e-01 2.5697654118918463e+00 4.2680350267964720e+01 1.0524855585552638e+01 0 1 0
41724 1 3 5.9999999999999998e-02 4.9386603552408266e+00 4.2195701571771536e+01 8.2379191023165745e+00 0 1 0
41211 1 2 2.0499999999999999e-01 5.6451586683042665e+00 3.8136863749841304e+01 7.2723520309437921e+00 0 1 0
40935 1 4 -6.8300000000000005e-01 3.9439961218104984e+00 4.2583880456017816e+01 1.0811570974467664e+01 0 1 0
40945 1 2 2.0499999999999999e-01 5.8684574961719604e-01 3.8517315204597814e+01 1.1113539461087640e+01 0 1 0
41721 1 6 -1.2000000000000000e-01 5.7167290204580601e+00 4.2918064989155148e+01 8.0290497700362149e+00 0 1 0
40948 1 3 5.9999999999999998e-02 7.9527215811893937e-01 3.8889380522685698e+01 1.2096453514098867e+01 0 1 0
38811 1 3 5.9999999999999998e-02 8.0745408813246045e-02 4.1713237313690115e+01 8.0201527516873234e+00 0 1 0
40934 1 3 5.9999999999999998e-02 2.5480029786401732e+00 4.3053864762788614e+01 9.4939025206698506e+00 0 1 0
41731 1 3 5.9999999999999998e-02 6.5195478974875218e+00 4.1087560716748989e+01 9.9854517292030565e+00 0 1 0
41730 1 3 5.9999999999999998e-02 6.9187074964105459e+00 4.2716296297682049e+01 1.0332094062376788e+01 0 1 0
41219 1 3 5.9999999999999998e-02 7.6940444487286204e+00 3.7522920788506461e+01 6.5068473868928178e+00 0 1 0
41722 1 2 2.0499999999999999e-01 7.1074597273090037e+00 4.2232293712129973e+01 8.2741383079760489e+00 0 1 0
41227 1 3 5.9999999999999998e-02 9.5369471032214008e+00 3.7561124333785259e+01 9.0614213536536603e+00 0 1 0
41220 1 3 5.9999999999999998e-02 7.6798279700702876e+00 3.8781464848716652e+01 7.5150544499408936e+00 0 1 0
41217 1 6 -1.2000000000000000e-01 7.1621866336368925e+00 3.7817968792074652e+01 7.3771701412902928e+00 0 1 0
41725 1 3 5.9999999999999998e-02 7.2958574751244152e+00 4.1418584254114130e+01 7.5075646582098567e+00 0 1 0
41728 1 6 -1.2000000000000000e-01 7.2553147545600307e+00 4.1842064754275711e+01 9.7541511743674114e+00 0 1 0
41729 1 2 2.0499999999999999e-01 8.6639509969528028e+00 4.1334257504639531e+01 1.0125522898948901e+01 0 1 0
41733 1 4 -6.8300000000000005e-01 8.5068211578150290e+00 4.0291651978233944e+01 1.1112775592135266e+01 0 1 0
41732 1 3 5.9999999999999998e-02 9.1407074660082976e+00 4.0907992232700948e+01 9.2507244163723783e+00 0 1 0
41735 1 6 -1.2000000000000000e-01 9.4709047008159004e+00 4.2364786849463776e+01 1.0792097387496179e+01 0 1 0
41734 1 5 4.1799999999999998e-01 8.0698546763859067e+00 4.0666278176864758e+01 1.1892980028366614e+01 0 1 0
41250 1 4 -6.8300000000000005e-01 1.0033818710766200e+01 3.8815102738516472e+01 6.3266683490052689e+00 0 1 0
41738 1 3 5.9999999999999998e-02 8.8655295350167442e+00 4.2621658755182089e+01 1.1718986683472520e+01 0 1 0
51248 1682 8 4.2380000000000001e-01 9.9965180240426417e+00 4.8330224286230262e+01 2.7158753075325865e+01 0 0 0
41265 1 5 4.1799999999999998e-01 8.8258390418999042e+00 4.3217957368729522e+01 6.4253959999103127e+00 0 1 0
41084 1 6 -1.2000000000000000e-01 9.2399394936702652e+00 4.3586256367245532e+01 2.5068106117299326e+01 0 1 0
40936 1 5 4.1799999999999998e-01 4.1354478281465434e+00 4.3233587431800338e+01 1.1465321633896192e+01 0 1 0
41715 1 2 2.0499999999999999e-01 5.5645975483349748e+00 4.3422545156278410e+01 6.5932575862443050e+00 0 1 0
41716 1 3 5.9999999999999998e-02 3.7712942002189740e+00 4.4529724405380392e+01 6.4588611432262448e+00 0 1 0
41723 1 3 5.9999999999999998e-02 5.5718543940688621e+00 4.3780122344308396e+01 8.7546074675860464e+00 0 1 0
40933 1 3 5.9999999999999998e-02 8.4818957175501164e-01 4.3643860969527864e+01 1.1094998131339326e+01 0 1 0
40930 1 6 -1.2000000000000000e-01 1.8934237311068991e+00 4.3714841469839548e+01 1.1386831402616497e+01 0 1 0
40927 1 3 5.9999999999999998e-02 2.7886875668609892e+00 4.5310780685980774e+01 1.0349411052502708e+01 0 1 0
40924 1 2 2.0499999999999999e-01 2.5562690260324854e+00 4.5080075750545127e+01 1.1473934124734635e+01 0 1 0
41847 1 6 -1.2000000000000000e-01 4.2786631650105669e+00 4.7480104522727402e+01 8.1497753936681328e+00 0 1 0
41857 1 3 5.9999999999999998e-02 5.1710244733743620e+00 4.5708538177108650e+01 9.9565249286541544e+00 0 1 0
41841 1 2 2.0499999999999999e-01 4.1331273858207718e+00 4.7943681600281501e+01 6.7297449939038803e+00 0 1 0
41848 1 2 2.0499999999999999e-01 5.8122700234795692e+00 4.7252293377054613e+01 8.5718577059214294e+00 0 1 0
41856 1 3 5.9999999999999998e-02 5.2102907321029130e+00 4.7151285323432717e+01 1.0607672628228459e+01 0 1 0
41850 1 3 5.9999999999999998e-02 3.5848124115626461e+00 4.6719995703154012e+01 8.4140806952282521e+00 0 1 0
40920 1 3 5.9999999999999998e-02 1.6372383769353602e+00 4.7833263960915097e+01 1.0965114513538966e+01 0 1 0
38797 1 3 5.9999999999999998e-02 5.1496718916766293e-01 4.7238829278239407e+01 8.3910031957235507e+00 0 1 0
38804 1 3 5.9999999999999998e-02 5.3955480854086979e-01 4.4250564300615935e+01 8.1399535241842909e+00 0 1 0
41854 1 6 -1.2000000000000000e-01 5.8248129434836100e+00 4.6552492545129809e+01 9.9374819553875238e+00 0 1 0
40917 1 2 2.0499999999999999e-01 1.9017139048374010e+00 4.7531902068805124e+01 1.1983595702442075e+01 0 1 0
40926 1 3 5.9999999999999998e-02 6.6373315199839245e-01 4.5848431418834181e+01 1.2155354317577237e+01 0 1 0
41849 1 3 5.9999999999999998e-02 3.9932464359901583e+00 4.8272116183972138e+01 8.8198500195599934e+00 0 1 0
41842 1 3 5.9999999999999998e-02 1.8576490802362791e+00 4.8446079725959954e+01 6.9336605646746365e+00 0 1 0
40921 1 4 -6.8300000000000005e-01 3.2479371214117174e+00 4.7655177248883071e+01 1.2210365636995254e+01 0 1 0
38801 1 5 4.1799999999999998e-01 1.2448591984580655e-01 4.5588821055386163e+01 6.4520762486209771e+00 0 1 0
40928 1 4 -6.8300000000000005e-01 3.8248185523813794e+00 4.4911818155630584e+01 1.2187576541552545e+01 0 1 0
41844 1 3 5.9999999999999998e-02 4.9701245605894142e+00 4.8517665320271576e+01 6.3789389573902930e+00 0 1 0
41737 1 3 5.9999999999999998e-02 9.5334847505283751e+00 4.3155106926560471e+01 1.0200985479192424e+01 0 1 0
41726 1 4 -6.8300000000000005e-01 7.9920173852409215e+00 4.3247150139291769e+01 7.9255055586797889e+00 0 1 0
41851 1 3 5.9999999999999998e-02 6.3944006032923832e+00 4.6650745852992380e+01 7.8637264122464190e+00 0 1 0
41719 1 4 -6.8300000000000005e-01 6.2437411803641876e+00 4.4594531924522471e+01 6.2620044099160488e+00 0 1 0
41272 1 5 4.1799999999999998e-01 9.2386177898537181e+00 4.6585333558476549e+01 6.2782278182948934e+00 0 1 0
41720 1 5 4.1799999999999998e-01 7.0488798581818104e+00 4.4628916642982119e+01 6.7026965333392283e+00 0 1 0
41727 1 5 4.1799999999999998e-01 7.8536752409403165e+00 4.3833404683400630e+01 8.7017592272604727e+00 0 1 0
41859 1 4 -6.8300000000000005e-01 7.9228668438564220e+00 4.5336595811013460e+01 9.6161312811638737e+00 0 1 0
41855 1 2 2.0499999999999999e-01 7.2176443808735939e+00 4.6193780369134807e+01 1.0514328351309274e+01 0 1 0
41858 1 3 5.9999999999999998e-02 7.6832476406796530e+00 4.7117240995678102e+01 1.0597550149948820e+01 0 1 0
41860 1 5 4.1799999999999998e-01 8.2911239544621829e+00 4.5913799237125914e+01 8.9689677158407832e+00 0 1 0
41271 1 4 -6.8300000000000005e-01 9.1629889778574061e+00 4.6100538001790589e+01 7.0799963389623493e+00 0 1 0
41277 1 3 5.9999999999999998e-02 1.0344386684483760e+01 4.6785039771593418e+01 9.9857660773175425e+00 0 1 0
41267 1 2 2.0499999999999999e-01 1.0438739138013926e+01 4.5642987505556469e+01 7.5073175899004978e+00 0 1 0
41852 1 4 -6.8300000000000005e-01 6.5324478917869770e+00 4.8523687527588592e+01 8.6711757251147574e+00 0 1 0
41861 1 6 -1.2000000000000000e-01 7.1159010883903457e+00 4.5586553865388176e+01 1.1942830223403423e+01 0 1 0
41270 1 3 5.9999999999999998e-02 1.0389615240617458e+01 4.4963264801938514e+01 8.4327514614818480e+00 0 1 0
41863 1 3 5.9999999999999998e-02 6.4736122099921349e+00 4.4777493687786588e+01 1.1730750372336583e+01 0 1 0
41034 1 5 4.1799999999999998e-01 2.7287901110287027e+00 3.5688000026530233e+01 1.3365123940652690e+01 0 1 0
41033 1 4 -6.8300000000000005e-01 2.0442229337417785e+00 3.5015161981972611e+01 1.3363178321822375e+01 0 1 0
41029 1 2 2.0499999999999999e-01 2.6373756950611948e+00 3.4222574564852671e+01 1.4362211433363592e+01 0 1 0
41035 1 6 -1.2000000000000000e-01 2.5398767529361646e+00 3.4850125377743559e+01 1.5774452328826291e+01 0 1 0
41037 1 3 5.9999999999999998e-02 1.5172995482549889e+00 3.5127609629718705e+01 1.6093931495412917e+01 0 1 0
41038 1 3 5.9999999999999998e-02 3.0363016376641618e+00 3.4098141804789243e+01 1.6436565210948771e+01 0 1 0
41032 1 3 5.9999999999999998e-02 3.6423019075332714e+00 3.4053537801107211e+01 1.4025395906938186e+01 0 1 0
41039 1 3 5.9999999999999998e-02 4.4385843282102284e+00 3.5874872380573471e+01 1.5516695328386085e+01 0 1 0
41036 1 2 2.0499999999999999e-01 3.4778284760174207e+00 3.6097352986476793e+01 1.5922758001787717e+01 0 1 0
41042 1 6 -1.2000000000000000e-01 3.8741601003172139e+00 3.6356321131479909e+01 1.7412620960595518e+01 0 1 0
40957 1 5 4.1799999999999998e-01 7.2035133921743277e-01 3.6490995517289967e+01 1.3938045721976929e+01 0 1 0
41030 1 3 5.9999999999999998e-02 7.9468521093187960e-01 3.3150174517255657e+01 1.4544933485977737e+01 0 1 0
41028 1 6 -1.2000000000000000e-01 1.8447852297888268e+00 3.2950890471163966e+01 1.4383507720292179e+01 0 1 0
41045 1 3 5.9999999999999998e-02 4.3518058968586502e+00 3.5528225364407739e+01 1.7960017431662827e+01 0 1 0
41044 1 3 5.9999999999999998e-02 2.9104030617983732e+00 3.6581535799488108e+01 1.7921598719604109e+01 0 1 0
41131 1 4 -6.8300000000000005e-01 3.8165906498200743e+00 3.6911595701994116e+01 1.2453420202808282e+01 0 1 0
41031 1 3 5.9999999999999998e-02 2.1784830480564827e+00 3.2473925631640050e+01 1.5266739922250540e+01 0 1 0
703 1 3 5.9999999999999998e-02 7.4439476334302448e+00 3.3552386084132351e+01 1.2198372086471782e+01 1 -1 0
41129 1 3 5.9999999999999998e-02 6.4083725075228246e+00 3.6637980828513491e+01 1.3687818645944349e+01 0 1 0
707 1 5 4.1799999999999998e-01 6.2841360916851432e+00 3.3504368294328742e+01 1.5331711007351226e+01 1 -1 0
39004 1 5 4.1799999999999998e-01 6.2094169011871516e+00 3.4161875038622533e+01 1.7917005247970664e+01 0 1 0
41048 1 5 4.1799999999999998e-01 6.1947034245726362e+00 3.6614821412627457e+01 1.6958362899640207e+01 0 1 0
701 1 6 -1.2000000000000000e-01 7.2232393454987678e+00 3.2516285218293248e+01 1.2526735368909193e+01 1 -1 0
706 1 4 -6.8300000000000005e-01 6.6210662763940631e+00 3.3633608603156404e+01 1.4456130356631009e+01 1 -1 0
39003 1 4 -6.8300000000000005e-01 6.7356825700201011e+00 3.4728164890187443e+01 1.7364511362883391e+01 0 1 0
38998 1 6 -1.2000000000000000e-01 8.9030308304353269e+00 3.5783363275290831e+01 1.7530813031839557e+01 0 1 0
39002 1 3 5.9999999999999998e-02 8.5014329562529181e+00 3.3766550201552334e+01 1.7172762726197551e+01 0 1 0
38999 1 2 2.0499999999999999e-01 8.0437515090598932e+00 3.4538565072362530e+01 1.7777975104089141e+01 0 1 0
38997 1 5 4.1799999999999998e-01 8.0187110940345079e+00 3.5236954110973187e+01 1.5064309570826255e+01 0 1 0
38996 1 4 -6.8300000000000005e-01 8.5073053575796909e+00 3.6029049839582839e+01 1.5137249080206267e+01 0 1 0
38992 1 2 2.0499999999999999e-01 9.4435725589642914e+00 3.5884178390524930e+01 1.6142944376359132e+01 0 1 0
39001 1 3 5.9999999999999998e-02 8.3058350629296100e+00 3.6648695909657320e+01 1.7811763689434169e+01 0 1 0
38995 1 3 5.9999999999999998e-02 9.9295800263416467e+00 3.4869622827003099e+01 1.5953136326373656e+01 0 1 0
702 1 2 2.0499999999999999e-01 7.2857316962548966e+00 3.2467638876528618e+01 1.4071106651240076e+01 1 -1 0
705 1 3 5.9999999999999998e-02 8.2696771869201537e+00 3.2431701387368861e+01 1.4526915469393524e+01 1 -1 0
38991 1 6 -1.2000000000000000e-01 1.0516692027926947e+01 3.6976686943934681e+01 1.5952966249359315e+01 0 1 0
39000 1 3 5.9999999999999998e-02 9.7695613300058923e+00 3.5722039919825079e+01 1.8170572713186321e+01 0 1 0
501 1 3 5.9999999999999998e-02 1.0717202534409900e+01 3.2522558027011812e+01 1.4156033898646998e+01 1 -1 0
47171 323 8 4.2380000000000001e-01 2.3443124728595055e-01 3.7913318169283265e+01 1.6750948835161211e+01 0 0 0
41040 1 4 -6.8300000000000005e-01 2.9840825949185845e+00 3.7203234269429601e+01 1.5280254587841995e+01 0 1 0
41043 1 2 2.0499999999999999e-01 4.7676794152605533e+00 3.7550014973660033e+01 1.7819173302259980e+01 0 1 0
41041 1 5 4.1799999999999998e-01 3.6339921957106189e+00 3.7898972641009117e+01 1.5312039058298623e+01 0 1 0
41132 1 5 4.1799999999999998e-01 3.9129607048990391e+00 3.7592535599461726e+01 1.3169080692591356e+01 0 1 0
41125 1 5 4.1799999999999998e-01 5.0299963715181271e+00 3.9946145878044938e+01 1.4213160745862004e+01 0 1 0
39697 1 5 4.1799999999999998e-01 1.8095632068193941e+00 3.8842000117738507e+01 1.5602571396977895e+01 0 1 0
39692 1 2 2.0499999999999999e-01 7.0418187886297667e-01 4.0244790643819250e+01 1.4890356024331103e+01 0 1 0
41124 1 4 -6.8300000000000005e-01 4.8940154285796771e+00 3.9062694954772759e+01 1.3909882762811735e+01 0 1 0
39696 1 4 -6.8300000000000005e-01 1.0819999422160138e+00 3.9426636394834482e+01 1.5917018401940535e+01 0 1 0
39701 1 3 5.9999999999999998e-02 1.6469161160804269e+00 4.1710576653221082e+01 1.3728673550718032e+01 0 1 0
39703 1 4 -6.8300000000000005e-01 4.1689135343860366e+00 4.1605287529026846e+01 1.5428043614289116e+01 0 1 0
39698 1 6 -1.2000000000000000e-01 2.0083161010384893e+00 4.0994571774078409e+01 1.4505423457814100e+01 0 1 0
39700 1 3 5.9999999999999998e-02 2.6202533553605853e+00 4.0205672802504857e+01 1.4078033093013028e+01 0 1 0
39702 1 3 5.9999999999999998e-02 2.4104065064148474e+00 4.1413008817552615e+01 1.6672927024681808e+01 0 1 0
41051 1 3 5.9999999999999998e-02 4.1747349657160751e+00 3.9355941594220290e+01 1.6860157969412825e+01 0 1 0
39699 1 2 2.0499999999999999e-01 2.7492827214520372e+00 4.1737746997564635e+01 1.5696480905311560e+01 0 1 0
39695 1 3 5.9999999999999998e-02 5.1266880629024170e-01 3.9518283969639086e+01 1.4086021919794442e+01 0 1 0
41058 1 3 5.9999999999999998e-02 4.3798309572049385e+00 4.1678419574204675e+01 1.7997838658119960e+01 0 1 0
41049 1 6 -1.2000000000000000e-01 4.1745398517765011e+00 3.8935928312506313e+01 1.7886452000785244e+01 0 1 0
39704 1 5 4.1799999999999998e-01 4.6904162906835225e+00 4.2303440682283849e+01 1.5824105102748826e+01 0 1 0
51562 1787 8 4.2380000000000001e-01 4.2747443234579213e-01 3.9830793225306707e+01 1.7617899154559474e+01 1 0 0
41047 1 4 -6.8300000000000005e-01 5.9148777210392529e+00 3.7535015673746990e+01 1.6994420118483216e+01 0 1 0
41052 1 3 5.9999999999999998e-02 3.1306898246372050e+00 3.8832377258976685e+01 1.8242189909670305e+01 0 1 0
41120 1 2 2.0499999999999999e-01 6.1234354109656479e+00 3.8712224359502791e+01 1.3212119745390526e+01 0 1 0
41128 1 3 5.9999999999999998e-02 7.1321695279581583e+00 3.7031862562865435e+01 1.2236946561899778e+01 0 1 0
41123 1 3 5.9999999999999998e-02 5.9042120968752263e+00 3.9347487273209403e+01 1.2274809062729618e+01 0 1 0
41126 1 6 -1.2000000000000000e-01 6.2152710127596373e+00 3.7227111506743199e+01 1.2808325822518972e+01 0 1 0
38990 1 5 4.1799999999999998e-01 9.5133731042195908e+00 3.7016596696376716e+01 1.3805421895838458e+01 0 1 0
38989 1 4 -6.8300000000000005e-01 1.0336071150707319e+01 3.7482856170454887e+01 1.3578002310251872e+01 0 1 0
41116 1 3 5.9999999999999998e-02 6.6316330539073514e+00 4.0846423839690019e+01 1.5070493340367120e+01 0 1 0
41118 1 5 4.1799999999999998e-01 8.0285444868342886e+00 4.2264093005620140e+01 1.3992585252140847e+01 0 1 0
41121 1 3 5.9999999999999998e-02 8.2637314750670896e+00 3.8923353379394243e+01 1.3349055200590863e+01 0 1 0
41117 1 4 -6.8300000000000005e-01 7.7329361334739648e+00 4.1478983333817659e+01 1.3502186897740470e+01 0 1 0
41122 1 3 5.9999999999999998e-02 7.5418408747143850e+00 3.8497410293283551e+01 1.4899145318011445e+01 0 1 0
41119 1 6 -1.2000000000000000e-01 7.4468796830936741e+00 3.9080533418969793e+01 1.3992924434572270e+01 0 1 0
41113 1 2 2.0499999999999999e-01 7.5324294510714669e+00 4.0545021797449813e+01 1.4524967477187587e+01 0 1 0
41112 1 6 -1.2000000000000000e-01 8.7042442803336257e+00 4.0844075866521784e+01 1.5528782759556675e+01 0 1 0
41106 1 2 2.0499999999999999e-01 8.6666798563671996e+00 4.2131328297138545e+01 1.6303290023635064e+01 0 1 0
41115 1 3 5.9999999999999998e-02 8.6728674664597456e+00 4.0031169566281001e+01 1.6183291279779091e+01 0 1 0
41114 1 3 5.9999999999999998e-02 9.5989002786493902e+00 4.0691478827196264e+01 1.4934128469300759e+01 0 1 0
41109 1 3 5.9999999999999998e-02 7.6296553734964228e+00 4.2256783700950386e+01 1.6693517768161154e+01 0 1 0
41105 1 6 -1.2000000000000000e-01 9.5474216380465702e+00 4.2097139945335243e+01 1.7582276432284704e+01 0 1 0
41107 1 3 5.9999999999999998e-02 1.0633784394581051e+01 4.2016955037843175e+01 1.7499525621074529e+01 0 1 0
38994 1 3 5.9999999999999998e-02 1.0047300734738903e+01 3.7915559348939006e+01 1.6207327484528044e+01 0 1 0
41108 1 3 5.9999999999999998e-02 9.3501678341810539e+00 4.1068842630603164e+01 1.8027611167919844e+01 0 1 0
41055 1 5 4.1799999999999998e-01 6.3191636892558591e+00 3.9292466986268728e+01 1.7841198381429198e+01 0 1 0
40929 1 5 4.1799999999999998e-01 3.9414235139633296e+00 4.5778210068317968e+01 1.2648121686597516e+01 0 1 0
40923 1 6 -1.2000000000000000e-01 1.6844198499135443e+00 4.6091640247923372e+01 1.2279739591392634e+01 0 1 0
39705 1 6 -1.2000000000000000e-01 2.3693113936051451e+00 4.3186270612970951e+01 1.5654005266213300e+01 0 1 0
39708 1 3 5.9999999999999998e-02 1.3070568063144510e+00 4.3214423468282497e+01 1.5545080563082372e+01 0 1 0
40932 1 3 5.9999999999999998e-02 1.8534688869530644e+00 4.3262915980863596e+01 1.2381655565495691e+01 0 1 0
39709 1 3 5.9999999999999998e-02 2.6567022024947824e+00 4.3571817890560432e+01 1.7765356610095171e+01 0 1 0
39707 1 3 5.9999999999999998e-02 2.6247367993153845e+00 4.3706997929456797e+01 1.4729226717263353e+01 0 1 0
39721 1 3 5.9999999999999998e-02 2.8784673742239730e-01 4.5506908667037798e+01 1.4895512724818031e+01 0 1 0
39711 1 5 4.1799999999999998e-01 4.4588479513228032e+00 4.3911999076281184e+01 1.7864612725998995e+01 0 1 0
40925 1 3 5.9999999999999998e-02 1.8028419628034564e+00 4.5984799667598175e+01 1.3290368002242513e+01 0 1 0
39710 1 4 -6.8300000000000005e-01 4.3249844088200993e+00 4.4118781310445989e+01 1.6912157484097129e+01 0 1 0
39706 1 2 2.0499999999999999e-01 2.8881835378402583e+00 4.4056443636088453e+01 1.6801522588153482e+01 0 1 0
39712 1 6 -1.2000000000000000e-01 2.2144404392429076e+00 4.5427075260950474e+01 1.6720262350218423e+01 0 1 0
39715 1 3 5.9999999999999998e-02 2.4577651520205372e+00 4.5807999922631147e+01 1.5784088844844570e+01 0 1 0
41878 1 3 5.9999999999999998e-02 4.2266925379313953e+00 4.7400372274597572e+01 1.6432495801154818e+01 0 1 0
39714 1 3 5.9999999999999998e-02 2.6297711836133995e+00 4.5975927468638297e+01 1.7515123338170000e+01 0 1 0
41877 1 3 5.9999999999999998e-02 4.0389422665167860e+00 4.7112315223619198e+01 1.4775965438417499e+01 0 1 0
41875 1 6 -1.2000000000000000e-01 4.7725876332695485e+00 4.7517172940987216e+01 1.5522157919193280e+01 0 1 0
39713 1 2 2.0499999999999999e-01 6.6063886441931130e-01 4.5733250102970210e+01 1.6990980245198728e+01 0 1 0
41865 1 3 5.9999999999999998e-02 5.6535300281252452e+00 4.6744017524462436e+01 1.2722921667580779e+01 0 1 0
39716 1 3 5.9999999999999998e-02 6.5130693908873249e-01 4.6799638601049708e+01 1.7085462171656314e+01 0 1 0
41874 1 5 4.1799999999999998e-01 5.5147735585123945e+00 4.5405033175267924e+01 1.6737653843946021e+01 0 1 0
40918 1 3 5.9999999999999998e-02 1.6973837714924813e+00 4.8270891493139111e+01 1.3938437790290674e+01 0 1 0
39717 1 4 -6.8300000000000005e-01 3.7589293233905158e-01 4.5165800457311200e+01 1.8275614204517062e+01 0 1 0
41870 1 3 5.9999999999999998e-02 6.1210551880534192e+00 4.4975272548804490e+01 1.4380714253994515e+01 0 1 0
40919 1 3 5.9999999999999998e-02 2.3191528494142735e-01 4.8354948510601609e+01 1.3115525663944677e+01 0 1 0
40916 1 6 -1.2000000000000000e-01 1.2610157137603188e+00 4.8479095453750169e+01 1.2975451812330588e+01 0 1 0
41864 1 3 5.9999999999999998e-02 8.1181917814951401e+00 4.5260937423235447e+01 1.2206933026865144e+01 0 1 0
41873 1 4 -6.8300000000000005e-01 6.1975805332620322e+00 4.6073284713504620e+01 1.6806212199441504e+01 0 1 0
41110 1 4 -6.8300000000000005e-01 8.9832062931559218e+00 4.3263622445577163e+01 1.5457327997905361e+01 0 1 0
41869 1 2 2.0499999999999999e-01 6.1852030130735036e+00 4.6761525045389604e+01 1.5640943821133094e+01 0 1 0
41111 1 5 4.1799999999999998e-01 9.2688128399580858e+00 4.4010153153846844e+01 1.5958231147116638e+01 0 1 0
41868 1 6 -1.2000000000000000e-01 6.6072127130267759e+00 4.5912372758639627e+01 1.4437469361939934e+01 0 1 0
41862 1 2 2.0499999999999999e-01 6.6081524171765622e+00 4.6532420324170538e+01 1.3053919967881676e+01 0 1 0
38959 1 3 5.9999999999999998e-02 9.9197237898427826e+00 4.6940898777260465e+01 1.4622062023611331e+01 0 1 0
41871 1 3 5.9999999999999998e-02 7.6715416009491850e+00 4.5724821765484762e+01 1.4524678602581368e+01 0 1 0
41872 1 3 5.9999999999999998e-02 7.0344636631911879e+00 4.7454166509082732e+01 1.5689092035546439e+01 0 1 0
41866 1 4 -6.8300000000000005e-01 7.0586221230791582e+00 4.7896955434262459e+01 1.3107751175315380e+01 0 1 0
41867 1 5 4.1799999999999998e-01 6.3835759382239603e+00 4.8385013987819200e+01 1.3591924884431961e+01 0 1 0
38958 1 3 5.9999999999999998e-02 1.0219968488843566e+01 4.6568580157230500e+01 1.6344201044860913e+01 0 1 0
38956 1 6 -1.2000000000000000e-01 1.0671012821421584e+01 4.7095864746848171e+01 1.5506376098204662e+01 0 1 0
41103 1 4 -6.8300000000000005e-01 9.4666341736292079e+00 4.4519941775762035e+01 1.8086436347092445e+01 0 1 0
39954 1 3 5.9999999999999998e-02 3.2859279737580510e-01 3.3926226800583621e+01 2.1289255516378802e+01 0 1 0
39953 1 3 5.9999999999999998e-02 1.4717991561811088e+00 3.3218578562731423e+01 1.9258297627868618e+01 0 1 0
39957 1 6 -1.2000000000000000e-01 2.3488111932082067e+00 3.3287256555643175e+01 2.1825891625150962e+01 0 1 0
39958 1 2 2.0499999999999999e-01 2.6419069944568716e+00 3.4781787700643946e+01 2.1814689593434728e+01 0 1 0
39964 1 6 -1.2000000000000000e-01 3.9884243908103820e+00 3.5038142846903476e+01 2.2301253662973274e+01 0 1 0
39962 1 4 -6.8300000000000005e-01 1.7012061548578172e+00 3.5573802248241101e+01 2.2507803536220482e+01 0 1 0
39967 1 3 5.9999999999999998e-02 4.7236499723491345e+00 3.4317962220683953e+01 2.1914370980747492e+01 0 1 0
39961 1 3 5.9999999999999998e-02 2.6192412315586910e+00 3.5107088741769076e+01 2.0823423752197638e+01 0 1 0
39966 1 3 5.9999999999999998e-02 4.0109978886454334e+00 3.4830086191741657e+01 2.3359314916261081e+01 0 1 0
39963 1 5 4.1799999999999998e-01 8.2427938778195542e-01 3.5588320989167592e+01 2.2096581901042434e+01 0 1 0
39965 1 2 2.0499999999999999e-01 4.6063941958196093e+00 3.6488854206884469e+01 2.2023023321751669e+01 0 1 0
39951 1 2 2.0499999999999999e-01 9.1434132939804058e-01 3.3021944861321884e+01 2.1327417457615599e+01 0 1 0
39960 1 3 5.9999999999999998e-02 3.1376805380178263e+00 3.2712029417311264e+01 2.1280396889625354e+01 0 1 0
39959 1 3 5.9999999999999998e-02 2.3210153632815875e+00 3.2977601273580348e+01 2.2909445572571517e+01 0 1 0
39010 1 4 -6.8300000000000005e-01 5.6758700279400243e+00 3.3149831904969318e+01 1.9424198033709036e+01 0 1 0
39968 1 3 5.9999999999999998e-02 4.5601667708256652e+00 3.6644112800848376e+01 2.0920644254652863e+01 0 1 0
39950 1 6 -1.2000000000000000e-01 9.0564305018407287e-01 3.2512148136111428e+01 1.9840684778338861e+01 0 1 0
39971 1 6 -1.2000000000000000e-01 6.0946335680995123e+00 3.6653965127392361e+01 2.2416060388916598e+01 0 1 0
46376 58 8 4.2380000000000001e-01 1.0657315500883124e+01 4.8272885533371095e+01 2.4906782370390722e+01 0 0 0
39973 1 3 5.9999999999999998e-02 6.2987468144009124e+00 3.6647666336826653e+01 2.3502010417471212e+01 0 1 0
39974 1 3 5.9999999999999998e-02 6.6279355896174774e+00 3.5785590853380086e+01 2.1987597569429219e+01 0 1 0
39015 1 3 5.9999999999999998e-02 7.0931023201973442e+00 3.3626080915149615e+01 2.1761124289440126e+01 0 1 0
39005 1 6 -1.2000000000000000e-01 8.0109619915854520e+00 3.4097522032141782e+01 1.9287027745123730e+01 0 1 0
39008 1 3 5.9999999999999998e-02 7.7906235360064837e+00 3.5036602378277358e+01 1.9920040619953713e+01 0 1 0
39007 1 3 5.9999999999999998e-02 9.0596029484022154e+00 3.3810860909189465e+01 1.9616162258056121e+01 0 1 0
39006 1 2 2.0499999999999999e-01 7.0582747901973146e+00 3.2917537333575687e+01 1.9707246198781835e+01 0 1 0
49797 1199 7 -8.4760000000000002e-01 8.9662386004244059e+00 3.3294170757088942e+01 2.3551225408084171e+01 0 0 0
49798 1199 8 4.2380000000000001e-01 9.7852246387594732e+00 3.3838661749633964e+01 2.3370138747996243e+01 0 0 0
39981 1 3 5.9999999999999998e-02 8.8437324635242849e+00 3.6956028381701941e+01 2.1641976229681134e+01 0 1 0
39995 1 3 5.9999999999999998e-02 1.0698638540682772e+01 3.6769655977143380e+01 2.0066558478345883e+01 0 1 0
39012 1 6 -1.2000000000000000e-01 7.2344374710922121e+00 3.2659566329611224e+01 2.1206616413541607e+01 0 1 0
47783 527 8 4.2380000000000001e-01 6.1219496957296622e+00 4.7370935655266628e+01 2.6571392062110185e+01 0 0 0
41046 1 3 5.9999999999999998e-02 4.9622782400340268e+00 3.7356941324095153e+01 1.8918769346145684e+01 0 1 0
39970 1 5 4.1799999999999998e-01 2.9084445700251420e+00 3.7039292073900874e+01 2.2720498643820012e+01 0 1 0
41059 1 3 5.9999999999999998e-02 3.3194067134250815e+00 4.1184469562906393e+01 1.9200890323974512e+01 0 1 0
41056 1 6 -1.2000000000000000e-01 4.4249525377216719e+00 4.1291077239289848e+01 1.9062598832406088e+01 0 1 0
39969 1 4 -6.8300000000000005e-01 3.7684677902525276e+00 3.7441682485082261e+01 2.2680530293844512e+01 0 1 0
49130 976 8 4.2380000000000001e-01 1.8486044318656136e+00 4.0699443661775121e+01 2.2226373095725705e+01 0 0 0
41050 1 2 2.0499999999999999e-01 4.9972909545460826e+00 3.9853625480433344e+01 1.8907622412661173e+01 0 1 0
41057 1 2 2.0499999999999999e-01 5.1094921370708004e+00 4.2280704301922128e+01 2.0064768583747089e+01 0 1 0
41053 1 3 5.9999999999999998e-02 4.8330982898882846e+00 3.9530406733968697e+01 1.9885169302055342e+01 0 1 0
41063 1 6 -1.2000000000000000e-01 4.2716606573179234e+00 4.2201252590528519e+01 2.1384284963876333e+01 0 1 0
41066 1 3 5.9999999999999998e-02 4.3672724348241188e+00 4.1188823986688718e+01 2.1682673282633782e+01 0 1 0
41070 1 6 -1.2000000000000000e-01 4.8031191840264338e+00 4.2565267921603521e+01 2.3913106132942250e+01 0 1 0
49128 976 7 -8.4760000000000002e-01 1.3698111024421398e+00 3.9893790652379366e+01 2.2575199977169543e+01 0 0 0
41073 1 3 5.9999999999999998e-02 5.5826281253327661e+00 4.1743829295503062e+01 2.3742866194006897e+01 0 1 0
49129 976 8 4.2380000000000001e-01 5.5877414934152114e-01 3.9720187842211907e+01 2.2016557688524536e+01 0 0 0
41065 1 3 5.9999999999999998e-02 3.2562755079374330e+00 4.2417389036316024e+01 2.1186025540599026e+01 0 1 0
39977 1 5 4.1799999999999998e-01 5.5040393125040978e+00 3.8836510079966182e+01 2.2753333183048262e+01 0 1 0
50318 1372 8 4.2380000000000001e-01 4.2018513627679271e-01 4.0413353906323422e+01 2.3916079783187723e+01 0 0 0
50736 1512 7 -8.4760000000000002e-01 6.0732723570145630e-01 4.3134017076341628e+01 2.2447518593636261e+01 0 0 0
43757 1 5 4.1799999999999998e-01 3.8246028858241026e+00 3.8454822823590924e+01 2.4273912438030301e+01 0 1 0
41072 1 3 5.9999999999999998e-02 3.9182328273427767e+00 4.2029312677546692e+01 2.4129741271043518e+01 0 1 0
41060 1 3 5.9999999999999998e-02 6.1263210120961400e+00 4.2059993701830848e+01 2.0348884397757697e+01 0 1 0
39976 1 4 -6.8300000000000005e-01 6.2365064311086407e+00 3.9007941717834235e+01 2.2148822545451935e+01 0 1 0
39988 1 3 5.9999999999999998e-02 1.0463150678619389e+01 3.9250477345641372e+01 2.2775980943546351e+01 0 1 0
41054 1 4 -6.8300000000000005e-01 6.2734596943488601e+00 3.9926198007053003e+01 1.8547360156943530e+01 0 1 0
39975 1 3 5.9999999999999998e-02 6.6644001333189715e+00 3.7650990935689002e+01 2.0508052781994806e+01 0 1 0
39980 1 3 5.9999999999999998e-02 8.5430501462830133e+00 3.8026124750113297e+01 2.2937789744588923e+01 0 1 0
39972 1 2 2.0499999999999999e-01 6.7838556155653569e+00 3.7802283837392984e+01 2.1644520198818448e+01 0 1 0
39984 1 5 4.1799999999999998e-01 8.0762856889089925e+00 3.9250133496941572e+01 1.9484580375909967e+01 0 1 0
39978 1 6 -1.2000000000000000e-01 8.3259234934801292e+00 3.7901907195421416e+01 2.1903106356353987e+01 0 1 0
39983 1 4 -6.8300000000000005e-01 8.9300053534832884e+00 3.8899826405181571e+01 1.9682885892934610e+01 0 1 0
39982 1 3 5.9999999999999998e-02 8.3981524488071120e+00 3.9944975562960785e+01 2.1344192395581260e+01 0 1 0
39979 1 2 2.0499999999999999e-01 9.0187781328082455e+00 3.9071510145173967e+01 2.1114898189490948e+01 0 1 0
41101 1 3 5.9999999999999998e-02 9.1919864625741265e+00 4.2034286413757620e+01 2.0330426893838428e+01 0 1 0
41094 1 3 5.9999999999999998e-02 9.3022991281431260e+00 4.2605845547049476e+01 2.2679844819355782e+01 0 1 0
39985 1 6 -1.2000000000000000e-01 1.0454562390209402e+01 3.9363218641035829e+01 2.1632842414852831e+01 0 1 0
41098 1 6 -1.2000000000000000e-01 9.6381060649025407e+00 4.2958237817617736e+01 2.0032829309256499e+01 0 1 0
41081 1 3 5.9999999999999998e-02 7.7110640134494224e+00 4.2101702615599834e+01 2.4412373811874449e+01 0 1 0
41100 1 3 5.9999999999999998e-02 1.0691212931706140e+01 4.2714093358628482e+01 2.0052901067479713e+01 0 1 0
39987 1 3 5.9999999999999998e-02 1.0782106675698085e+01 4.0368403929247009e+01 2.1458199897928555e+01 0 1 0
40544 1 5 4.1799999999999998e-01 5.4136981423395012e+00 4.7868604642590590e+01 1.8371049560021017e+01 0 1 0
50738 1512 8 4.2380000000000001e-01 4.6129802356117205e-01 4.3505681750512281e+01 2.3364329289017071e+01 0 0 0
41064 1 2 2.0499999999999999e-01 4.5507040513352006e+00 4.3208690196531293e+01 2.2494735663834678e+01 0 1 0
41067 1 3 5.9999999999999998e-02 5.3810910975770465e+00 4.3764349185195741e+01 2.2182396372290469e+01 0 1 0
50737 1512 8 4.2380000000000001e-01 1.4199565947677679e+00 4.3553765798151773e+01 2.2043235589807125e+01 0 0 0
41061 1 4 -6.8300000000000005e-01 5.0479736006531297e+00 4.3640359089833900e+01 1.9592890052190743e+01 0 1 0
40554 1 3 5.9999999999999998e-02 3.1287879621089670e-01 4.6899681693310590e+01 2.1071699831203407e+01 0 1 0
39718 1 5 4.1799999999999998e-01 1.0600396049313574e+00 4.5563002147886323e+01 1.8850408235830006e+01 0 1 0
41068 1 4 -6.8300000000000005e-01 3.4669519837758060e+00 4.4124825426860859e+01 2.2572637218711453e+01 0 1 0
40551 1 5 4.1799999999999998e-01 2.8554999380584336e+00 4.5234676627085967e+01 2.0817023370796125e+01 0 1 0
40550 1 4 -6.8300000000000005e-01 2.4133178384456944e+00 4.5754881668853116e+01 2.0168809317733917e+01 0 1 0
40546 1 2 2.0499999999999999e-01 2.4317939558894093e+00 4.7106711326435608e+01 2.0514476075403444e+01 0 1 0
40547 1 3 5.9999999999999998e-02 3.8580379942100440e+00 4.6994586637251658e+01 2.2120229100275981e+01 0 1 0
40552 1 6 -1.2000000000000000e-01 1.1644052806258380e+00 4.7504086431575296e+01 2.1389994693127917e+01 0 1 0
40555 1 3 5.9999999999999998e-02 1.4472515263264694e+00 4.7281371283831497e+01 2.2450677860283566e+01 0 1 0
40542 1 3 5.9999999999999998e-02 4.9602206576970875e+00 4.6253137129671664e+01 1.9724927283711253e+01 0 1 0
40539 1 2 2.0499999999999999e-01 4.9326832308720423e+00 4.7203692208206256e+01 2.0182386353185628e+01 0 1 0
40545 1 6 -1.2000000000000000e-01 3.7772642977297952e+00 4.7453330136068743e+01 2.1111221566732425e+01 0 1 0
40549 1 3 5.9999999999999998e-02 2.3890150131266750e+00 4.7495668149190934e+01 1.9496367343706989e+01 0 1 0
41069 1 5 4.1799999999999998e-01 3.7864414278499434e+00 4.4651382513535005e+01 2.3324027285723776e+01 0 1 0
40543 1 4 -6.8300000000000005e-01 4.8967228292848137e+00 4.8189999171341498e+01 1.9141592961546586e+01 0 1 0
41062 1 5 4.1799999999999998e-01 5.4425850749109026e+00 4.4137975626319864e+01 2.0312284492779465e+01 0 1 0
40548 1 3 5.9999999999999998e-02 3.7657016543851993e+00 4.8497849704039297e+01 2.1447994277515690e+01 0 1 0
41090 1 5 4.1799999999999998e-01 1.0534016855817987e+01 4.6154797046607598e+01 2.4080792009045119e+01 0 1 0
41099 1 2 2.0499999999999999e-01 9.0866705494947126e+00 4.3253081224855798e+01 1.8578492740884936e+01 0 1 0
41102 1 3 5.9999999999999998e-02 7.9585131872101877e+00 4.3280228341758857e+01 1.8615818977917890e+01 0 1 0
40537 1 5 4.1799999999999998e-01 7.0092755074872493e+00 4.6115098159018487e+01 1.8532453412914244e+01 0 1 0
41104 1 5 4.1799999999999998e-01 8.9527785587738098e+00 4.5276759240499139e+01 1.8494739817386627e+01 0 1 0
41091 1 6 -1.2000000000000000e-01 9.7875720436078097e+00 4.3553622275749618e+01 2.2538021446121768e+01 0 1 0
49961 1253 8 4.2380000000000001e-01 6.5150176232632671e+00 4.7753188046443142e+01 2.4124104278038377e+01 0 0 0
40540 1 3 5.9999999999999998e-02 6.3827399410293530e+00 4.6673196368989714e+01 2.1571784677158085e+01 0 1 0
40538 1 6 -1.2000000000000000e-01 6.3362962192685348e+00 4.7431036506216607e+01 2.0821178138628749e+01 0 1 0
41096 1 4 -6.8300000000000005e-01 7.9068045420098212e+00 4.4191447643992149e+01 2.1225469313443252e+01 0 1 0
41092 1 2 2.0499999999999999e-01 9.3249716719088749e+00 4.3972624225216180e+01 2.1138419083479707e+01 0 1 0
41085 1 2 2.0499999999999999e-01 9.5748080610630328e+00 4.4414864452479264e+01 2.3789822847959691e+01 0 1 0
41097 1 5 4.1799999999999998e-01 7.7275069771546825e+00 4.4819341547826262e+01 2.0509254222472602e+01 0 1 0
40528 1 3 5.9999999999999998e-02 1.0060102052111420e+01 4.7140372456926634e+01 1.8932119157853592e+01 0 1 0
40536 1 4 -6.8300000000000005e-01 7.6872047555738252e+00 4.6201031626100736e+01 1.9200443469546272e+01 0 1 0
40533 1 3 5.9999999999999998e-02 9.0363581946051532e+00 4.6964830674447434e+01 2.1383670593058163e+01 0 1 0
41088 1 3 5.9999999999999998e-02 8.7794921956769159e+00 4.5070533370929489e+01 2.3457802631412541e+01 0 1 0
41095 1 3 5.9999999999999998e-02 9.8854563869400121e+00 4.4910193473641947e+01 2.0983309978982099e+01 0 1 0
40532 1 2 2.0499999999999999e-01 7.5796211603890873e+00 4.7452200124906838e+01 1.9893319210722733e+01 0 1 0
40531 1 6 -1.2000000000000000e-01 8.9149909551141970e+00 4.7717278550944769e+01 2.0672927750530935e+01 0 1 0
40525 1 2 2.0499999999999999e-01 1.0233321911826753e+01 4.7858876262025042e+01 1.9765083570298174e+01 0 1 0
40535 1 3 5.9999999999999998e-02 7.4415325779273562e+00 4.8241954030483136e+01 1.9136742145300136e+01 0 1 0
41079 1 3 5.9999999999999998e-02 6.8004186246408542e+00 4.4464261403198016e+01 2.4189286245360297e+01 0 1 0
49959 1253 7 -8.4760000000000002e-01 7.3766792168977426e+00 4.8253025804665342e+01 2.4036337931992648e+01 0 0 0
46375 58 8 4.2380000000000001e-01 9.6204123434235349e+00 4.8314167619314198e+01 2.3645927646810684e+01 0 0 0
46374 58 7 -8.4760000000000002e-01 1.0312305769805590e+01 4.7766556873275896e+01 2.4116465888562246e+01 0 0 0
41089 1 4 -6.8300000000000005e-01 1.0780829870064441e+01 4.5230460584342843e+01 2.3928486909686466e+01 0 1 0
40541 1 3 5.9999999999999998e-02 6.2668818620486482e+00 4.8375495350477671e+01 2.1333409110134529e+01 0 1 0
47829 543 7 -8.4760000000000002e-01 4.6047303893874314e-01 3.2919917318564330e+01 2.4740260769881935e+01 0 0 0
43764 1 5 4.1799999999999998e-01 1.7161062217584599e+00 3.5480023795268444e+01 2.4837503486646508e+01 0 1 0
48522 774 7 -8.4760000000000002e-01 4.4020266406363628e+00 3.3469701734853771e+01 2.5733101181192687e+01 0 0 0
48523 774 8 4.2380000000000001e-01 3.6023753802069005e+00 3.4067087300360896e+01 2.5793837740523124e+01 0 0 0
43763 1 4 -6.8300000000000005e-01 2.4126318553007193e+00 3.5539798207100510e+01 2.5516550992327502e+01 0 1 0
48524 774 8 4.2380000000000001e-01 5.0654340742054229e+00 3.3728391390466840e+01 2.6435220370047940e+01 0 0 0
43767 1 3 5.9999999999999998e-02 5.5267132026999899e-01 3.6127661945411937e+01 2.7583157133579945e+01 0 1 0
46381 60 8 4.2380000000000001e-01 1.6478291403755221e+00 3.2657662100918202e+01 2.7383655693381801e+01 0 -1 0
48048 616 7 -8.4760000000000002e-01 3.4908545493217775e+00 3.3213064308073307e+01 2.8935284018665453e+01 0 0 0
41077 1 6 -1.2000000000000000e-01 6.7818168832753427e+00 4.3897697099197060e+01 2.5057400642179928e+01 0 1 0
48049 616 8 4.2380000000000001e-01 4.1254428051930701e+00 3.3891092964184772e+01 2.8564373077887378e+01 0 0 0
43760 1 3 5.9999999999999998e-02 3.6945259834636950e+00 3.6649566295354511e+01 2.7419415654952118e+01 0 1 0
43755 1 3 5.9999999999999998e-02 4.6476671171375523e+00 3.6890887994961219e+01 2.5166617958663217e+01 0 1 0
43759 1 2 2.0499999999999999e-01 2.0632440990287355e+00 3.6843695518998402e+01 2.6008498127503675e+01 0 1 0
43765 1 6 -1.2000000000000000e-01 6.9907098063360185e-01 3.6833623905286068e+01 2.6814891757488631e+01 0 1 0
47831 543 8 4.2380000000000001e-01 3.5327592171549166e-01 3.3907319677288044e+01 2.4856646759646424e+01 0 0 0
47830 543 8 4.2380000000000001e-01 7.2538426647363585e-01 3.2508326422139710e+01 2.5612278851592777e+01 0 0 0
52092 1964 7 -8.4760000000000002e-01 6.3861139920114320e+00 3.4035781672991902e+01 2.7510623099182951e+01 -1 0 0
50968 1589 8 4.2380000000000001e-01 9.8953491041911441e+00 3.4468084789919793e+01 2.7323856637708300e+01 0 0 0
51463 1754 8 4.2380000000000001e-01 8.5054905075542511e+00 3.4736975197526398e+01 2.5266972350998063e+01 0 1 0
51462 1754 7 -8.4760000000000002e-01 8.5687051448150697e+00 3.5203520503010630e+01 2.6149208166260706e+01 0 1 0
51464 1754 8 4.2380000000000001e-01 9.1703188602516974e+00 3.5997740229873308e+01 2.6063904871191550e+01 0 1 0
52093 1964 8 4.2380000000000001e-01 7.1257584270600507e+00 3.4680276061228568e+01 2.7316836718056337e+01 -1 0 0
52094 1964 8 4.2380000000000001e-01 6.7262691975711473e+00 3.3100085081883194e+01 2.7416993984849942e+01 -1 0 0
49966 1255 8 4.2380000000000001e-01 8.8037485835764127e+00 3.2539502267680767e+01 2.7556771380830742e+01 1 0 0
43768 1 3 5.9999999999999998e-02 7.3432077204033441e-01 3.7854818538118394e+01 2.7300511691577977e+01 0 1 0
43758 1 6 -1.2000000000000000e-01 3.2947682791503037e+00 3.7430187908805109e+01 2.6777560015856931e+01 0 1 0
43762 1 3 5.9999999999999998e-02 1.9103981545095712e+00 3.7639871216252395e+01 2.5227305206210691e+01 0 1 0
43752 1 2 2.0499999999999999e-01 4.5219476079675074e+00 3.7734793723408096e+01 2.5832105680278264e+01 0 1 0
43761 1 3 5.9999999999999998e-02 2.9660920734936265e+00 3.8228420071123914e+01 2.7472190373027239e+01 0 1 0
47698 499 8 4.2380000000000001e-01 6.2687269090351494e-01 4.0949487210427442e+01 2.6282073633201726e+01 0 0 0
43756 1 4 -6.8300000000000005e-01 4.2453564669590111e+00 3.8863920862049213e+01 2.5038518980935869e+01 0 1 0
47697 499 7 -8.4760000000000002e-01 1.0152106284313092e+00 4.1214493237114773e+01 2.7164663889993850e+01 0 0 0
48836 878 8 4.2380000000000001e-01 1.9379664819401630e+00 4.2620410912681656e+01 2.6869130552762048e+01 0 0 0
47699 499 8 4.2380000000000001e-01 8.8862958155046290e-01 4.0470954782779913e+01 2.7821267132432109e+01 0 0 0
41074 1 3 5.9999999999999998e-02 5.0685771506874984e+00 4.2731747992481466e+01 2.6025395520171621e+01 0 1 0
43754 1 3 5.9999999999999998e-02 5.6399152191122992e+00 3.8778240911448201e+01 2.7460450925335561e+01 0 1 0
43751 1 6 -1.2000000000000000e-01 5.7991395120478977e+00 3.8017365141830489e+01 2.6680627091065379e+01 0 1 0
43750 1 5 4.1799999999999998e-01 5.6215859984016223e+00 3.9742172837613523e+01 2.5378682454652456e+01 0 1 0
43753 1 3 5.9999999999999998e-02 6.1041948421175753e+00 3.7096985158902626e+01 2.7132741105643603e+01 0 1 0
43743 1 5 4.1799999999999998e-01 1.0725596292274087e+01 3.7781122338670606e+01 2.4973450661760637e+01 0 1 0
43740 1 3 5.9999999999999998e-02 1.0776006103196499e+01 4.0162294866355197e+01 2.7123750042394285e+01 0 1 0
41078 1 2 2.0499999999999999e-01 7.8722198380468962e+00 4.2836699579284478e+01 2.5177726417580018e+01 0 1 0
43741 1 3 5.9999999999999998e-02 9.4991733325336671e+00 3.9736693753833023e+01 2.5033788332890044e+01 0 1 0
43742 1 4 -6.8300000000000005e-01 9.8122853464237441e+00 3.7741692302466539e+01 2.5125299314302207e+01 0 1 0
41083 1 5 4.1799999999999998e-01 7.2107722108466570e+00 4.1391060469653780e+01 2.6157261376640648e+01 0 1 0
41082 1 4 -6.8300000000000005e-01 7.7263982658914232e+00 4.2164107726712494e+01 2.6416050654202476e+01 0 1 0
43749 1 4 -6.8300000000000005e-01 6.5796428190173106e+00 3.9872819933229742e+01 2.5517490161396285e+01 0 1 0
43746 1 3 5.9999999999999998e-02 8.4431149230492846e+00 3.7932682517190237e+01 2.7489397366136682e+01 0 1 0
43748 1 3 5.9999999999999998e-02 7.1845749314367229e+00 3.7784482927759527e+01 2.5149263966808984e+01 0 1 0
43747 1 3 5.9999999999999998e-02 8.3534813723127215e+00 3.9493406894598294e+01 2.7375825083580313e+01 0 1 0
43745 1 2 2.0499999999999999e-01 7.0072854856035365e+00 3.8601842225423141e+01 2.5883372660760390e+01 0 1 0
43744 1 6 -1.2000000000000000e-01 8.3588495987186953e+00 3.8678378417025932e+01 2.6668050841767140e+01 0 1 0
43738 1 2 2.0499999999999999e-01 9.6306560475542842e+00 3.8944360945552226e+01 2.5810934336517185e+01 0 1 0
41087 1 3 5.9999999999999998e-02 9.9980058044141380e+00 4.2809393668571047e+01 2.5203166850327843e+01 0 1 0
46364 54 8 4.2380000000000001e-01 2.0122055244820058e-01 4.4984966920567445e+01 2.5336543428134210e+01 0 0 0
46362 54 7 -8.4760000000000002e-01 1.2594740029025525e-01 4.4042237060542462e+01 2.5011590486724359e+01 0 0 0
43939 1 5 4.1799999999999998e-01 1.7113411607137616e+00 4.7342242410788060e+01 2.4521822562089024e+01 0 1 0
41071 1 2 2.0499999999999999e-01 5.2977402321742160e+00 4.3372333197936513e+01 2.5138830258870584e+01 0 1 0
48951 917 7 -8.4760000000000002e-01 5.1272266743617587e+00 4.7162669824362005e+01 2.4959717894676380e+01 0 0 0
48953 917 8 4.2380000000000001e-01 4.2475229346202044e+00 4.7625182387069337e+01 2.4849248395812022e+01 0 0 0
48834 878 7 -8.4760000000000002e-01 2.3096765600206157e+00 4.3454507608049106e+01 2.6461559222566741e+01 0 0 0
48835 878 8 4.2380000000000001e-01 1.6069893216795932e+00 4.3893767341577764e+01 2.5901843598648782e+01 0 0 0
48952 917 8 4.2380000000000001e-01 4.9740760683304792e+00 4.6184860501550624e+01 2.5102665008778924e+01 0 0 0
43936 1 3 5.9999999999999998e-02 1.1501908543274959e+00 4.7392613195507330e+01 2.7116715492234633e+01 0 1 0
41075 1 4 -6.8300000000000005e-01 4.4465500318710820e+00 4.4438763664780510e+01 2.5253238038115011e+01 0 1 0
41076 1 5 4.1799999999999998e-01 3.6116040546368380e+00 4.4170079891803837e+01 2.5684835212347171e+01 0 1 0
43933 1 6 -1.2000000000000000e-01 8.1946742670550510e-01 4.8245313194144288e+01 2.6657434127029877e+01 0 1 0
43938 1 4 -6.8300000000000005e-01 2.4071014888912741e+00 4.7797412865056288e+01 2.4978896587333647e+01 0 1 0
49190 996 8 4.2380000000000001e-01 7.8839316064074296e+00 4.8404365745854705e+01 2.7323727024818812e+01 0 0 0
47782 527 8 4.2380000000000001e-01 7.0595431561620101e+00 4.6129461109760911e+01 2.7067664398740792e+01 0 0 0
47781 527 7 -8.4760000000000002e-01 6.9416147814923450e+00 4.7122286042140807e+01 2.7087457271431369e+01 0 0 0
49960 1253 8 4.2380000000000001e-01 7.7230532119649862e+00 4.8482476238369117e+01 2.4945941089966400e+01 0 0 0
41086 1 3 5.9999999999999998e-02 9.2376861174247118e+00 4.4295919549799223e+01 2.5950719700607376e+01 0 1 0
41372 1 2 2.0499999999999999e-01 2.9462154145281683e+00 4.8743742411752812e+01 2.2915314432787395e+00 0 1 0
41365 1 2 2.0499999999999999e-01 2.5162626913392916e-01 4.8737049365494123e+01 1.8466682857890993e+00 0 1 0
41843 1 3 5.9999999999999998e-02 2.6794302894546496e+00 4.8922862176908033e+01 5.5323437753753870e+00 0 1 0
41383 1 4 -6.8300000000000005e-01 6.0383872084062968e+00 4.8705953731927764e+01 1.6100680245424499e+00 0 1 0
41384 1 5 4.1799999999999998e-01 5.4790722965529257e+00 4.9263312191792615e+01 1.0421024953585389e+00 0 1 0
41386 1 2 2.0499999999999999e-01 7.6900866199205034e+00 4.8770681554101827e+01 4.0569691817770472e+00 0 1 0
41389 1 3 5.9999999999999998e-02 8.1733816944636679e+00 4.9167906361935955e+01 3.0856615284084001e+00 0 1 0
41368 1 3 5.9999999999999998e-02 5.2145728221791043e-01 4.9406050115237107e+01 1.0322687203138181e+00 0 1 0
41375 1 3 5.9999999999999998e-02 2.8175809780451786e+00 4.9401617921556422e+01 3.1974591499078380e+00 0 1 0
41376 1 4 -6.8300000000000005e-01 3.0689134909791047e+00 4.9561202848304120e+01 1.1312873584272289e+00 0 1 0
41366 1 3 5.9999999999999998e-02 3.5013639808867753e-01 4.9476681858208494e+01 3.9546644048886122e+00 0 1 0
41382 1 3 5.9999999999999998e-02 5.0544523858331285e+00 4.9557495434020979e+01 3.2847118939229234e+00 0 1 0
41377 1 5 4.1799999999999998e-01 2.4087673147842690e+00 5.0245091923951236e+01 1.1470514434156178e+00 0 1 0
41362 1 4 -6.8300000000000005e-01 9.3626155537529077e-01 5.1633267431710593e+01 2.0766749067443211e+00 0 1 0
41363 1 5 4.1799999999999998e-01 1.5353446394851695e+00 5.1705323914125415e+01 2.8109549506313116e+00 0 1 0
41824 1 4 -6.8300000000000005e-01 2.7431492041847552e+00 5.2352069477858862e+01 4.3510044620782429e+00 0 1 0
41820 1 2 2.0499999999999999e-01 3.0569640559910125e+00 5.3553953221797592e+01 5.0140190276891001e+00 0 1 0
41816 1 3 5.9999999999999998e-02 4.5843999508374615e+00 5.3284925883477307e+01 2.8029526748017850e+00 0 1 0
41825 1 5 4.1799999999999998e-01 3.2085606148364731e+00 5.1716765075678538e+01 4.9514792421416116e+00 0 1 0
41823 1 3 5.9999999999999998e-02 4.1041557823819677e+00 5.3309884912922207e+01 5.3687988123298371e+00 0 1 0
41829 1 3 5.9999999999999998e-02 1.0576936278954443e+00 5.3635116734910412e+01 5.5447678700634357e+00 0 1 0
41819 1 6 -1.2000000000000000e-01 3.1707432246068654e+00 5.4635578960368008e+01 3.9510148351104184e+00 0 1 0
41822 1 3 5.9999999999999998e-02 2.1606434762997644e+00 5.4905849017537982e+01 3.4510637899153038e+00 0 1 0
41813 1 2 2.0499999999999999e-01 4.4053813170251006e+00 5.4372065285819616e+01 2.9260559204291097e+00 0 1 0
41818 1 5 4.1799999999999998e-01 3.4963322417056064e+00 5.4424085017119538e+01 1.1135683297932981e+00 0 1 0
41812 1 6 -1.2000000000000000e-01 5.6603310635663027e+00 5.4913444814061442e+01 3.5567278885486577e+00 0 1 0
41817 1 4 -6.8300000000000005e-01 4.0272204305729042e+00 5.4989375395241588e+01 1.6955901925797519e+00 0 1 0
41814 1 3 5.9999999999999998e-02 5.8034425841301225e+00 5.4581596116935415e+01 4.6143340380007665e+00 0 1 0
41811 1 5 4.1799999999999998e-01 6.6048996112237370e+00 5.3012238389043262e+01 2.1832897798824193e+00 0 1 0
41394 1 3 5.9999999999999998e-02 6.7235303852853487e+00 5.0670179882460481e+01 4.7597960295555444e+00 0 1 0
41810 1 4 -6.8300000000000005e-01 7.2908924944284177e+00 5.3386319642633019e+01 2.7164771324763795e+00 0 1 0
41397 1 4 -6.8300000000000005e-01 8.9341904266257473e+00 5.1531452295899186e+01 4.2459909948403940e+00 0 1 0
41398 1 5 4.1799999999999998e-01 8.1413322087261975e+00 5.1878593552190509e+01 3.7965034200386767e+00 0 1 0
41392 1 6 -1.2000000000000000e-01 7.4396424453401284e+00 4.9895988208137609e+01 5.0767462335601721e+00 0 1 0
41800 1 3 5.9999999999999998e-02 9.8623265977114318e+00 5.3336248179101794e+01 2.7480135666192722e+00 0 1 0
41393 1 2 2.0499999999999999e-01 8.5759508176703108e+00 5.0819891796256975e+01 5.3950417894370570e+00 0 1 0
41806 1 2 2.0499999999999999e-01 6.9464027863830005e+00 5.4712670484043727e+01 2.7519952065825128e+00 0 1 0
41802 1 3 5.9999999999999998e-02 9.2645241726742107e+00 5.5376671983783552e+01 1.3878298152047688e+00 0 1 0
41809 1 3 5.9999999999999998e-02 6.7907413615678651e+00 5.4967150468701504e+01 1.7323578931243360e+00 0 1 0
41798 1 6 -1.2000000000000000e-01 1.0322973768538542e+01 5.4257269189755831e+01 3.0305865026417482e+00 0 1 0
41801 1 3 5.9999999999999998e-02 1.0342218456958985e+01 5.4222871521278918e+01 4.0757220836044299e+00 0 1 0
41401 1 3 5.9999999999999998e-02 7.5545095470054129e+00 5.2645014143779029e+01 5.9127167872816395e+00 0 1 0
41396 1 3 5.9999999999999998e-02 9.4998452747026825e+00 5.0253214369265429e+01 5.8233711979426639e+00 0 1 0
41799 1 2 2.0499999999999999e-01 9.4183777810867060e+00 5.5404465079419424e+01 2.4773834466827012e+00 0 1 0
41395 1 3 5.9999999999999998e-02 6.9521865271327998e+00 4.9390826003087234e+01 5.8631620665396316e+00 0 1 0
41403 1 3 5.9999999999999998e-02 1.0000125623556062e+01 5.3121455098297453e+01 6.0152141178824730e+00 0 1 0
41807 1 3 5.9999999999999998e-02 8.3728126314357123e+00 5.5164597461983547e+01 4.3326762353132349e+00 0 1 0
41821 1 3 5.9999999999999998e-02 3.2260688335550047e+00 5.5649254106016542e+01 4.4093866124487988e+00 0 1 0
41815 1 3 5.9999999999999998e-02 5.6386680361966777e+00 5.6036622404701561e+01 3.4680026311003496e+00 0 1 0
41332 1 3 5.9999999999999998e-02 1.3131621488148779e+00 5.9129866885998467e+01 4.9473797607618950e+00 0 1 0
37728 1 3 5.9999999999999998e-02 4.5105561565947010e+00 5.8365490642863556e+01 3.0774871449248393e+00 0 1 0
37734 1 3 5.9999999999999998e-02 3.6852455483705304e+00 5.9708696239210944e+01 1.1915466376630992e+00 0 1 0
37731 1 6 -1.2000000000000000e-01 4.4555650876074138e+00 6.0184310532988711e+01 1.7380923522831702e+00 0 1 0
37725 1 2 2.0499999999999999e-01 5.1493408000345973e+00 5.9031450886486212e+01 2.5413139175291555e+00 0 1 0
37730 1 5 4.1799999999999998e-01 4.9545451653040322e+00 5.7426052803974635e+01 1.3950986705464237e+00 0 1 0
37729 1 4 -6.8300000000000005e-01 5.5443521880854973e+00 5.8200588777978624e+01 1.4615704652166532e+00 0 1 0
37733 1 3 5.9999999999999998e-02 5.1623791589411558e+00 6.0664662076779820e+01 1.0271785187805271e+00 0 1 0
41325 1 3 5.9999999999999998e-02 3.6921289500745504e+00 5.8973739843574265e+01 5.8730234914393229e+00 0 1 0
41329 1 6 -1.2000000000000000e-01 8.7410582156533623e-01 5.9481013287469771e+01 5.9605752545025279e+00 0 1 0
41331 1 3 5.9999999999999998e-02 9.1864261050021001e-01 6.0581421051808569e+01 5.8208963725826015e+00 0 1 0
37736 1 4 -6.8300000000000005e-01 2.6163377337889160e+00 6.0720451321946385e+01 3.1628089148331897e+00 0 1 0
37737 1 5 4.1799999999999998e-01 1.8505311979068031e+00 6.0806783918285099e+01 2.5711720765899666e+00 0 1 0
37732 1 2 2.0499999999999999e-01 3.8108788310151303e+00 6.1287085653670552e+01 2.6298644607034536e+00 0 1 0
41328 1 5 4.1799999999999998e-01 1.8124870872981145e+00 5.7449652988752632e+01 6.0119100847019258e+00 0 1 0
37735 1 3 5.9999999999999998e-02 4.5623644581507152e+00 6.1601990384311073e+01 3.4355588017265570e+00 0 1 0
37727 1 3 5.9999999999999998e-02 6.2164623143831834e+00 6.0096816048833489e+01 4.0255166788092414e+00 0 1 0
41805 1 6 -1.2000000000000000e-01 8.1394995090684930e+00 5.5518488914882127e+01 3.3078990231140879e+00 0 1 0
37724 1 6 -1.2000000000000000e-01 6.4857432760762057e+00 5.9365021112525412e+01 3.2575562620399019e+00 0 1 0
37726 1 3 5.9999999999999998e-02 6.7925048686651905e+00 5.8452935795479355e+01 3.8432732109656356e+00 0 1 0
41808 1 3 5.9999999999999998e-02 7.8617971592033307e+00 5.6556605815221481e+01 3.3739454028189582e+00 0 1 0
37723 1 5 4.1799999999999998e-01 7.2681231549015131e+00 5.8530001848474136e+01 1.1897089282810522e+00 0 1 0
37714 1 3 5.9999999999999998e-02 8.2190262682817146e+00 6.1102284409472816e+01 4.9436556692109157e+00 0 1 0
37721 1 3 5.9999999999999998e-02 7.4303190090866185e+00 6.0712233465796942e+01 1.6994923694381983e+00 0 1 0
41803 1 4 -6.8300000000000005e-01 1.0150752220477878e+01 5.6642329760570796e+01 2.7298813938307678e+00 0 1 0
41804 1 5 4.1799999999999998e-01 9.8833898125681898e+00 5.7353856778084477e+01 2.1333927752769033e+00 0 1 0
37718 1 2 2.0499999999999999e-01 7.6921383112995976e+00 5.9865764034069500e+01 2.4121268021823798e+00 0 1 0
37722 1 4 -6.8300000000000005e-01 8.0437060983045896e+00 5.8905946238287378e+01 1.5127995545350126e+00 0 1 0
37717 1 6 -1.2000000000000000e-01 8.9880285700076321e+00 6.0266103191514929e+01 3.1640144777809671e+00 0 1 0
37720 1 3 5.9999999999999998e-02 9.2037645095315046e+00 5.9384925390523648e+01 3.7240523552373688e+00 0 1 0
37719 1 3 5.9999999999999998e-02 9.8535662918707310e+00 6.0317712346068454e+01 2.4360181715125622e+00 0 1 0
37711 1 2 2.0499999999999999e-01 8.8770947612591957e+00 6.1452660791444124e+01 4.1599840954177036e+00 0 1 0
37741 1 3 5.9999999999999998e-02 2.4972990785887577e+00 6.2373032541964506e+01 1.2386596705414203e+00 0 1 0
37738 1 6 -1.2000000000000000e-01 3.4134875616247600e+00 6.2613045914613238e+01 1.8118689779054027e+00 0 1 0
37740 1 3 5.9999999999999998e-02 4.1998405106871184e+00 6.2888969807033135e+01 1.0719900900390109e+00 0 1 0
37742 1 3 5.9999999999999998e-02 2.2822592360445912e+00 6.3453180838394964e+01 3.2963693714872084e+00 0 1 0
37739 1 2 2.0499999999999999e-01 3.0368406176350460e+00 6.3820499551230860e+01 2.6693042528496282e+00 0 1 0
37744 1 5 4.1799999999999998e-01 4.4632866233119843e+00 6.3595809613217455e+01 4.0122263830117078e+00 0 1 0
37743 1 4 -6.8300000000000005e-01 4.1168376198494467e+00 6.4320838705968669e+01 3.5194276242733706e+00 0 1 0
37708 1 4 -6.8300000000000005e-01 6.1141518996723967e+00 6.2984310596946806e+01 5.1097286999751592e+00 0 1 0
37709 1 5 4.1799999999999998e-01 5.8409510448992972e+00 6.3196032260063426e+01 6.0568499234779685e+00 0 1 0
37748 1 3 5.9999999999999998e-02 1.8645230780788578e+00 6.4569122050154775e+01 1.1028411878074629e+00 0 1 0
37715 1 4 -6.8300000000000005e-01 1.0096359339297569e+01 6.1671424323207788e+01 4.8057103491696180e+00 0 1 0
37712 1 3 5.9999999999999998e-02 7.2584806955677976e+00 6.2390802449583312e+01 3.0603920597732825e+00 0 1 0
37710 1 6 -1.2000000000000000e-01 8.0909214106627605e+00 6.2678132407152788e+01 3.7125445563695965e+00 0 1 0
37704 1 2 2.0499999999999999e-01 7.3836111847304879e+00 6.3560915350133314e+01 4.8151547921554760e+00 0 1 0
37713 1 3 5.9999999999999998e-02 8.6741659195644623e+00 6.3407005353536562e+01 3.0825939906547344e+00 0 1 0
37707 1 3 5.9999999999999998e-02 7.9064721610324753e+00 6.3559515920870489e+01 5.7749699265304697e+00 0 1 0
41840 1 6 -1.2000000000000000e-01 2.8171668122729310e+00 4.8832933889264204e+01 6.6030469026571463e+00 0 1 0
41853 1 5 4.1799999999999998e-01 6.6472415281487907e+00 4.8917897267847408e+01 9.5610574016378163e+00 0 1 0
41284 1 3 5.9999999999999998e-02 8.9522680703492412e+00 4.8711381972325931e+01 1.1149644820213547e+01 0 1 0
41280 1 6 -1.2000000000000000e-01 1.0070435379682984e+01 4.8824238469210066e+01 9.1993224405542051e+00 0 1 0
41283 1 3 5.9999999999999998e-02 9.1710768436679011e+00 4.8675816509711559e+01 8.6160352688800845e+00 0 1 0
41293 1 5 4.1799999999999998e-01 6.7090389577380556e+00 4.9113967136167453e+01 1.1977399553142179e+01 0 1 0
41826 1 6 -1.2000000000000000e-01 1.9728422325071646e+00 5.3752844304813721e+01 6.0908922417329556e+00 0 1 0
41828 1 3 5.9999999999999998e-02 2.0151499426572790e+00 5.4784826655905142e+01 6.4143708480448733e+00 0 1 0
41836 1 3 5.9999999999999998e-02 1.3147267693794287e+00 5.1064848659634450e+01 6.1559582358270797e+00 0 1 0
41838 1 4 -6.8300000000000005e-01 4.0832353891827262e+00 5.0870794237650799e+01 6.4468855012260491e+00 0 1 0
41839 1 5 4.1799999999999998e-01 4.6447486601899026e+00 5.1078929530680547e+01 7.2203981936550692e+00 0 1 0
41837 1 3 5.9999999999999998e-02 3.3476579536247759e+00 5.0347248035478351e+01 8.1004507468151115e+00 0 1 0
41834 1 2 2.0499999999999999e-01 3.0187195307135366e+00 5.0256501178529824e+01 7.0880564972792230e+00 0 1 0
41833 1 6 -1.2000000000000000e-01 1.8369473908137695e+00 5.1193431555799656e+01 7.1181243431308001e+00 0 1 0
41835 1 3 5.9999999999999998e-02 1.1513260322762391e+00 5.0726368052196079e+01 7.8717568112931353e+00 0 1 0
41827 1 2 2.0499999999999999e-01 2.0514367121338979e+00 5.2763393715764920e+01 7.3224973804110300e+00 0 1 0
41830 1 3 5.9999999999999998e-02 2.9155288625192730e+00 5.2860925077439333e+01 7.8823869601157632e+00 0 1 0
41831 1 4 -6.8300000000000005e-01 1.0462031589508223e+00 5.3179973962961057e+01 8.2289309695892534e+00 0 1 0
41832 1 5 4.1799999999999998e-01 1.2506032913840657e+00 5.4117361818327204e+01 8.4983854496468911e+00 0 1 0
40913 1 3 5.9999999999999998e-02 8.1685628791570020e-01 5.0183690214327022e+01 1.1692658693594854e+01 0 1 0
41303 1 3 5.9999999999999998e-02 4.6720458403191598e+00 5.3693862026857467e+01 1.0456591504521429e+01 0 1 0
41302 1 2 2.0499999999999999e-01 5.1993741422038982e+00 5.4682442907029582e+01 8.4255545228519733e+00 0 1 0
41305 1 3 5.9999999999999998e-02 4.1439106528575396e+00 5.4725501786861052e+01 8.3553112217450600e+00 0 1 0
41299 1 4 -6.8300000000000005e-01 5.4331316389925606e+00 5.1424434985609096e+01 9.1322659772360950e+00 0 1 0
41307 1 5 4.1799999999999998e-01 5.7379880959136349e+00 5.2989026607068553e+01 7.7701440516297646e+00 0 1 0
41306 1 4 -6.8300000000000005e-01 5.7065241770811417e+00 5.3821308477458302e+01 7.3927019416553756e+00 0 1 0
41300 1 5 4.1799999999999998e-01 5.4580706564242041e+00 5.0740242120209324e+01 9.8393428838598833e+00 0 1 0
41301 1 6 -1.2000000000000000e-01 5.4509091161854224e+00 5.3907341533722864e+01 9.7816939319910485e+00 0 1 0
41296 1 3 5.9999999999999998e-02 5.7235381737954665e+00 5.2035549791068291e+01 1.1868173152105957e+01 0 1 0
41304 1 3 5.9999999999999998e-02 5.9390138174437297e+00 5.4666854426799766e+01 1.0398363533664146e+01 0 1 0
38911 1 3 5.9999999999999998e-02 9.2478182263009057e-01 5.5189237958411880e+01 1.0850216764793084e+01 0 1 0
41399 1 6 -1.2000000000000000e-01 8.2444842021147267e+00 5.1992202836289515e+01 6.3873983750367609e+00 0 1 0
41282 1 3 5.9999999999999998e-02 1.0670594336422289e+01 4.9503187207965297e+01 8.6834395496669021e+00 0 1 0
41292 1 4 -6.8300000000000005e-01 6.4921082860389161e+00 4.9693207222988093e+01 1.1216985948810468e+01 0 1 0
41295 1 2 2.0499999999999999e-01 6.1501031495864007e+00 5.2493032319380809e+01 9.7353569200172974e+00 0 1 0
41281 1 2 2.0499999999999999e-01 9.5764918991993806e+00 4.9394494972958832e+01 1.0579053099167124e+01 0 1 0
41294 1 6 -1.2000000000000000e-01 6.5994965066603140e+00 5.2077008490532741e+01 1.1184947878113686e+01 0 1 0
41297 1 3 5.9999999999999998e-02 7.2489896704244430e+00 5.2984739089054109e+01 1.1442293090224970e+01 0 1 0
41298 1 3 5.9999999999999998e-02 7.0848537472473039e+00 5.2555459114879518e+01 9.1825540169054296e+00 0 1 0
41402 1 3 5.9999999999999998e-02 7.6064883062151400e+00 5.1747167050293726e+01 7.2346887139932896e+00 0 1 0
41400 1 2 2.0499999999999999e-01 9.3607119897424287e+00 5.3011923215245709e+01 6.8557537572420699e+00 0 1 0
41290 1 3 5.9999999999999998e-02 8.2797049401147884e+00 5.0676352789998809e+01 9.2936923695525682e+00 0 1 0
41287 1 6 -1.2000000000000000e-01 8.6293547047755972e+00 5.0641997888896135e+01 1.0377116886447064e+01 0 1 0
41288 1 2 2.0499999999999999e-01 7.4074197276676479e+00 5.0765055506200149e+01 1.1350489107857408e+01 0 1 0
41406 1 6 -1.2000000000000000e-01 8.8622004135769537e+00 5.4337514208050862e+01 7.4337786443572789e+00 0 1 0
41289 1 3 5.9999999999999998e-02 9.2848122019879877e+00 5.1507640748718288e+01 1.0384406218114982e+01 0 1 0
41409 1 3 5.9999999999999998e-02 8.1008942104635384e+00 5.4251679441501452e+01 8.2221005704626791e+00 0 1 0
41404 1 4 -6.8300000000000005e-01 1.0005718355722541e+01 5.2315529319385504e+01 7.8772831049374155e+00 0 1 0
41408 1 3 5.9999999999999998e-02 8.4517825092014576e+00 5.4779058530339547e+01 6.5449109455682413e+00 0 1 0
41285 1 4 -6.8300000000000005e-01 1.0646026678832390e+01 4.9658417770811653e+01 1.1497685290799343e+01 0 1 0
41407 1 2 2.0499999999999999e-01 1.0115568781343013e+01 5.5146925428209151e+01 7.9945389038957799e+00 0 1 0
41410 1 3 5.9999999999999998e-02 1.0509313873203675e+01 5.4637548237768520e+01 8.8259766951052292e+00 0 1 0
41324 1 3 5.9999999999999998e-02 3.4078018215018617e+00 6.0574647665273517e+01 6.4527295852434596e+00 0 1 0
41318 1 3 5.9999999999999998e-02 6.0116023354668862e+00 5.9194081240871682e+01 6.6212842118217923e+00 0 1 0
41312 1 3 5.9999999999999998e-02 4.6314444474532124e+00 5.6630657984927012e+01 6.5729066529997988e+00 0 1 0
38912 1 4 -6.8300000000000005e-01 1.9060132211430822e+00 5.5643550201373294e+01 9.0856828911295722e+00 0 1 0
41327 1 4 -6.8300000000000005e-01 1.8912559802548969e+00 5.7586259252880858e+01 6.9415729275272700e+00 0 1 0
41322 1 6 -1.2000000000000000e-01 3.3213069592375244e+00 5.9543348493506969e+01 6.6997937008055466e+00 0 1 0
38918 1 3 5.9999999999999998e-02 3.8209862509379460e+00 5.5869822592686518e+01 1.1102094423862741e+01 0 1 0
41323 1 2 2.0499999999999999e-01 1.8894910970714953e+00 5.8992298075674178e+01 6.9669721290121140e+00 0 1 0
38908 1 2 2.0499999999999999e-01 1.1325026957919402e+00 5.6048942542660463e+01 1.0204955916923094e+01 0 1 0
38913 1 5 4.1799999999999998e-01 2.0917800534108593e+00 5.6426280761231631e+01 8.5705512042330358e+00 0 1 0
41326 1 3 5.9999999999999998e-02 1.6294390497936730e+00 5.9358144586867901e+01 7.9686302700180729e+00 0 1 0
38916 1 3 5.9999999999999998e-02 2.3064128385151696e+00 5.7918067529098558e+01 1.0562906669363908e+01 0 1 0
41319 1 3 5.9999999999999998e-02 3.8349443542285284e+00 5.8700036513576890e+01 8.6661628086946543e+00 0 1 0
41316 1 2 2.0499999999999999e-01 4.2968539780240587e+00 5.9326845955750464e+01 7.9190689814993469e+00 0 1 0
38914 1 6 -1.2000000000000000e-01 1.9417738121808230e+00 5.7007076836340843e+01 1.1117154295278862e+01 0 1 0
41320 1 4 -6.8300000000000005e-01 4.6824243379648065e+00 6.0538946524810420e+01 8.5660280683983903e+00 0 1 0
41315 1 6 -1.2000000000000000e-01 5.5749925597910233e+00 5.8592467870003340e+01 7.4256124956170169e+00 0 1 0
41309 1 2 2.0499999999999999e-01 5.5036352147091208e+00 5.7054368610939491e+01 7.0919704418303011e+00 0 1 0
41321 1 5 4.1799999999999998e-01 3.9648739980960581e+00 6.0768890299183944e+01 9.1068072800195399e+00 0 1 0
41310 1 3 5.9999999999999998e-02 5.1387230845010556e+00 5.6727954595124366e+01 9.0583924857414715e+00 0 1 0
38915 1 2 2.0499999999999999e-01 3.1339727476871246e+00 5.6349361322786905e+01 1.1777754674492888e+01 0 1 0
38917 1 3 5.9999999999999998e-02 1.2951761375884092e+00 5.7487235592757564e+01 1.1846237282375919e+01 0 1 0
41921 1 3 5.9999999999999998e-02 7.0962713200094718e-01 6.0391626158516900e+01 1.1826301579003340e+01 0 1 0
41308 1 6 -1.2000000000000000e-01 5.6919981249356102e+00 5.6172011065445986e+01 8.3716323411284623e+00 0 1 0
41929 1 4 -6.8300000000000005e-01 2.4622660167620616e+00 6.1433954675402013e+01 9.8335046025603248e+00 0 1 0
38923 1 3 5.9999999999999998e-02 4.0428364539683921e+00 5.8469797442406303e+01 1.2194639246969496e+01 0 1 0
41930 1 5 4.1799999999999998e-01 1.6886182206351519e+00 6.1614206375626395e+01 9.3138795782225774e+00 0 1 0
51350 1716 8 4.2380000000000001e-01 6.2472856064883588e+00 6.2086924709824565e+01 2.6734441044689081e+01 0 0 0
41986 1 5 4.1799999999999998e-01 6.0453431671793263e+00 6.0228468964174787e+01 9.9627063341627800e+00 0 1 0
38927 1 5 4.1799999999999998e-01 6.3866815126116991e+00 5.7932540976281466e+01 1.1391855866535238e+01 0 1 0
41978 1 4 -6.8300000000000005e-01 1.0741574110409958e+01 6.0930281433778148e+01 9.7939782450741433e+00 0 1 0
41314 1 5 4.1799999999999998e-01 6.7488337021420968e+00 5.5611379609921102e+01 6.4737635040688080e+00 0 1 0
41317 1 3 5.9999999999999998e-02 6.2868560854411779e+00 5.8741388018498199e+01 8.2407358063415987e+00 0 1 0
41313 1 4 -6.8300000000000005e-01 6.5844040864983482e+00 5.6568177859152300e+01 6.2859767661152190e+00 0 1 0
38926 1 4 -6.8300000000000005e-01 6.2936436130361271e+00 5.7057685122301663e+01 1.1767419601399503e+01 0 1 0
41985 1 4 -6.8300000000000005e-01 6.5034760938018783e+00 5.9919561909173296e+01 1.0764058837145033e+01 0 1 0
41311 1 3 5.9999999999999998e-02 6.7188137253534741e+00 5.6188605079039490e+01 8.7533840254526343e+00 0 1 0
41983 1 3 5.9999999999999998e-02 8.5874763250353361e+00 5.9811862474660288e+01 8.8847924853282443e+00 0 1 0
41416 1 3 5.9999999999999998e-02 9.0399890943134977e+00 5.6516618595314846e+01 9.2957610917031843e+00 0 1 0
41415 1 3 5.9999999999999998e-02 9.2258318319623687e+00 5.7005103138220520e+01 7.6515697280090142e+00 0 1 0
41981 1 2 2.0499999999999999e-01 7.7857633970502018e+00 6.0509209005441065e+01 1.0848622766747706e+01 0 1 0
41980 1 6 -1.2000000000000000e-01 8.3751766572036637e+00 6.0814456384617444e+01 9.4896570396786775e+00 0 1 0
41413 1 6 -1.2000000000000000e-01 9.8066089814893989e+00 5.6582958881637637e+01 8.4898172126177158e+00 0 1 0
41990 1 3 5.9999999999999998e-02 9.7083897856139068e+00 5.9715342287692515e+01 1.1633734910887338e+01 0 1 0
41989 1 3 5.9999999999999998e-02 8.4319748157409720e+00 5.8525089827477821e+01 1.1687755265465572e+01 0 1 0
41987 1 6 -1.2000000000000000e-01 8.6072509525206513e+00 5.9604721573989458e+01 1.1848381574581571e+01 0 1 0
41982 1 3 5.9999999999999998e-02 7.5793512704970265e+00 6.1364737212429709e+01 9.0039019839194427e+00 0 1 0
41984 1 3 5.9999999999999998e-02 7.5844841189365662e+00 6.1387563998483458e+01 1.1414151853033932e+01 0 1 0
41419 1 5 4.1799999999999998e-01 1.0450644121419792e+01 5.8798003073463697e+01 1.0061551327962004e+01 0 1 0
41422 1 3 5.9999999999999998e-02 1.0493366624336547e+01 5.9089157778194945e+01 7.7756027144369364e+00 0 1 0
41925 1 2 2.0499999999999999e-01 2.6077848448069192e+00 6.2359440803018074e+01 1.0917596509425502e+01 0 1 0
41934 1 3 5.9999999999999998e-02 4.5289511001300697e+00 6.2535140591370705e+01 9.9818800291354446e+00 0 1 0
41931 1 6 -1.2000000000000000e-01 3.9960330910043389e+00 6.3001564565177986e+01 1.0870823703074620e+01 0 1 0
41928 1 3 5.9999999999999998e-02 1.7754684547401351e+00 6.3112429532138677e+01 1.0865829585683407e+01 0 1 0
40638 1 3 5.9999999999999998e-02 6.1879457550840045e-01 6.3033039117676054e+01 6.4066908258291422e+00 0 1 0
41933 1 3 5.9999999999999998e-02 4.5990012348712987e+00 6.2616301545891382e+01 1.1657784832069293e+01 0 1 0
41932 1 2 2.0499999999999999e-01 3.9645900634159466e+00 6.4567107559574239e+01 1.0748660685826660e+01 0 1 0
40633 1 3 5.9999999999999998e-02 3.0616348949195943e-01 6.3659413497847446e+01 8.9915700368468237e+00 0 1 0
40634 1 4 -6.8300000000000005e-01 2.6069349760275112e-01 6.1659939086235397e+01 8.3596648331894645e+00 0 1 0
41941 1 3 5.9999999999999998e-02 5.8634791476362107e+00 6.4467270692669501e+01 9.7687585681541691e+00 0 1 0
41974 1 2 2.0499999999999999e-01 9.5772960968925958e+00 6.1695556306157862e+01 9.5083604565772220e+00 0 1 0
41977 1 3 5.9999999999999998e-02 9.4040645250140624e+00 6.2241925241289394e+01 1.0420938957100605e+01 0 1 0
41975 1 3 5.9999999999999998e-02 8.7082459212875527e+00 6.3298078681355982e+01 8.2564599994901826e+00 0 1 0
41973 1 6 -1.2000000000000000e-01 9.6755349504274282e+00 6.2820297738158310e+01 8.4794532210762004e+00 0 1 0
41976 1 3 5.9999999999999998e-02 9.9124260881426167e+00 6.2401384391201582e+01 7.5193941400308493e+00 0 1 0
41971 1 4 -6.8300000000000005e-01 1.0140268654116355e+01 6.4695622313553230e+01 1.0010048198518581e+01 0 1 0
41972 1 5 4.1799999999999998e-01 1.0524372557166471e+01 6.4265897996855387e+01 1.0785673402956187e+01 0 1 0
41967 1 2 2.0499999999999999e-01 1.0635058534316089e+01 6.3943097134548914e+01 8.8565181373105304e+00 0 1 0
40922 1 5 4.1799999999999998e-01 3.3563224922586783e+00 4.8617946618833962e+01 1.2290377800276440e+01 0 1 0
41876 1 2 2.0499999999999999e-01 4.9265361054036889e+00 4.9114946310910490e+01 1.5566830976545939e+01 0 1 0
41879 1 3 5.9999999999999998e-02 5.6064189851100634e+00 4.9469716649735460e+01 1.6336078832732632e+01 0 1 0
38952 1 3 5.9999999999999998e-02 8.9295106805965823e+00 4.8926705654691752e+01 1.4969479482296322e+01 0 1 0
47582 460 8 4.2380000000000001e-01 8.0334218796650347e+00 6.3053446297499129e+01 2.6484997249424332e+01 0 0 0
40906 1 3 5.9999999999999998e-02 6.0969369995149747e-01 5.2474995422599989e+01 1.2266233992943377e+01 0 1 0
40914 1 4 -6.8300000000000005e-01 2.8689413925722760e+00 5.0398572518261247e+01 1.2355234300105826e+01 0 1 0
40915 1 5 4.1799999999999998e-01 2.8715327102364991e+00 5.1351338132535275e+01 1.2322374667481304e+01 0 1 0
41880 1 4 -6.8300000000000005e-01 5.4541354617402336e+00 4.9483514506784132e+01 1.4339055056691254e+01 0 1 0
41885 1 3 5.9999999999999998e-02 2.9774793312979044e+00 4.9475174361621121e+01 1.6540030732136376e+01 0 1 0
40910 1 2 2.0499999999999999e-01 1.4861672559630481e+00 4.9983029682852134e+01 1.2592369161050238e+01 0 1 0
38931 1 3 5.9999999999999998e-02 5.4429487910279652e+00 5.4938045056945391e+01 1.2712646343350395e+01 0 1 0
41884 1 3 5.9999999999999998e-02 3.0851930651237911e+00 4.9846727002633131e+01 1.4890271925573936e+01 0 1 0
40908 1 5 4.1799999999999998e-01 2.3437845174832725e+00 5.3758080541377822e+01 1.3125784148426604e+01 0 1 0
41882 1 6 -1.2000000000000000e-01 3.6682841349406483e+00 4.9887895375711267e+01 1.5788826071066657e+01 0 1 0
40907 1 4 -6.8300000000000005e-01 2.1863156494532729e+00 5.2849908560214551e+01 1.3451830546921673e+01 0 1 0
40903 1 2 2.0499999999999999e-01 8.8670395371595678e-01 5.2350434949718753e+01 1.3327677651590303e+01 0 1 0
40911 1 3 5.9999999999999998e-02 1.0836923450682658e+00 5.0638063389775240e+01 1.4650624662467504e+01 0 1 0
41889 1 6 -1.2000000000000000e-01 3.0480347243830090e+00 5.2267126967726121e+01 1.6776769046994783e+01 0 1 0
41891 1 3 5.9999999999999998e-02 2.2385579774623721e+00 5.2706706707455126e+01 1.6304304557176007e+01 0 1 0
41883 1 2 2.0499999999999999e-01 4.1468776514993584e+00 5.1380264855219060e+01 1.6068128048696881e+01 0 1 0
41893 1 3 5.9999999999999998e-02 4.6975145055875691e+00 5.3672611241688557e+01 1.7094067382087093e+01 0 1 0
40909 1 6 -1.2000000000000000e-01 7.7413987882509594e-01 5.0825495208799119e+01 1.3649012727901898e+01 0 1 0
41887 1 4 -6.8300000000000005e-01 4.5437948517187978e+00 5.1990503877559483e+01 1.4796082525051245e+01 0 1 0
41888 1 5 4.1799999999999998e-01 3.7232126745778089e+00 5.2214243803144605e+01 1.4368852449706296e+01 0 1 0
41886 1 3 5.9999999999999998e-02 5.0633010331743193e+00 5.1321619304958389e+01 1.6699673106710705e+01 0 1 0
41892 1 3 5.9999999999999998e-02 2.4917851507551934e+00 5.1595249945959615e+01 1.7358710373919397e+01 0 1 0
41890 1 2 2.0499999999999999e-01 3.7931394403151724e+00 5.3308316503886942e+01 1.7614842208980420e+01 0 1 0
40904 1 3 5.9999999999999998e-02 4.0854410576767625e-01 5.3962808943160738e+01 1.4683230744086449e+01 0 1 0
41896 1 6 -1.2000000000000000e-01 2.9510945426987574e+00 5.4603679962371722e+01 1.7858129125123071e+01 0 1 0
41898 1 3 5.9999999999999998e-02 1.9683998848074182e+00 5.4231247407985869e+01 1.8154677675984910e+01 0 1 0
41900 1 3 5.9999999999999998e-02 2.5842552982666609e+00 5.5064287949800857e+01 1.5924547565464213e+01 0 1 0
41881 1 5 4.1799999999999998e-01 5.5714441330993516e+00 5.0446039014953470e+01 1.4286483640594698e+01 0 1 0
38919 1 4 -6.8300000000000005e-01 2.8116047702905438e+00 5.5269925554491181e+01 1.2674624666412358e+01 0 1 0
38930 1 3 5.9999999999999998e-02 4.7054241076502050e+00 5.5366398559474405e+01 1.4215785124349981e+01 0 1 0
38951 1 3 5.9999999999999998e-02 8.9172454329877713e+00 4.9479566358134285e+01 1.6526733051027897e+01 0 1 0
38946 1 3 5.9999999999999998e-02 1.0419393973042437e+01 5.1542848620003788e+01 1.5902571786297264e+01 0 1 0
41286 1 5 4.1799999999999998e-01 1.0214804635284768e+01 5.0098850128883697e+01 1.2285839738617451e+01 0 1 0
41291 1 3 5.9999999999999998e-02 7.7141915694712271e+00 5.0793730389987012e+01 1.2406552062650627e+01 0 1 0
38949 1 6 -1.2000000000000000e-01 9.6216157017543562e+00 4.9475302914928122e+01 1.5648411598530446e+01 0 1 0
38937 1 3 5.9999999999999998e-02 6.6772444052076203e+00 5.3546898405777739e+01 1.5353377016892452e+01 0 1 0
38938 1 3 5.9999999999999998e-02 6.5060008415598247e+00 5.3384856087112119e+01 1.3603562820017924e+01 0 1 0
38947 1 4 -6.8300000000000005e-01 1.0342747268420453e+01 5.0950350573692049e+01 1.4005531483504825e+01 0 1 0
38941 1 5 4.1799999999999998e-01 9.3065233136956387e+00 5.4160367394271645e+01 1.2959855400042763e+01 0 1 0
38940 1 4 -6.8300000000000005e-01 9.1904826501444195e+00 5.3242119864477949e+01 1.3180457666494657e+01 0 1 0
38943 1 2 2.0499999999999999e-01 9.7604833181546464e+00 5.0927552520461326e+01 1.5254605489138509e+01 0 1 0
38945 1 3 5.9999999999999998e-02 7.6180087120523066e+00 5.1263471494481628e+01 1.4816492960210953e+01 0 1 0
38936 1 2 2.0499999999999999e-01 8.5327079855346142e+00 5.3221732099955638e+01 1.4469519695976087e+01 0 1 0
38935 1 6 -1.2000000000000000e-01 7.1311880251817392e+00 5.3845563668458190e+01 1.4397749434598438e+01 0 1 0
38942 1 6 -1.2000000000000000e-01 8.4651781728057376e+00 5.1818213574547485e+01 1.5219295585804661e+01 0 1 0
38944 1 3 5.9999999999999998e-02 8.1236620075564900e+00 5.2116998228504237e+01 1.6234842266034224e+01 0 1 0
38939 1 3 5.9999999999999998e-02 9.1245827751361315e+00 5.3900909704550990e+01 1.5134694010170742e+01 0 1 0
38948 1 5 4.1799999999999998e-01 1.0096369986684781e+01 5.1842162242438022e+01 1.3694216325254796e+01 0 1 0
43974 1 5 4.1799999999999998e-01 1.0051905369943574e+01 5.4539214159271538e+01 1.6992184271740140e+01 0 1 0
43973 1 4 -6.8300000000000005e-01 9.4300714357103139e+00 5.4221248211585106e+01 1.7650329601325655e+01 0 1 0
38929 1 2 2.0499999999999999e-01 6.8734006003130830e+00 5.5326188353924458e+01 1.4269490578198759e+01 0 1 0
43967 1 5 4.1799999999999998e-01 7.6966604111092893e+00 5.3639133590639609e+01 1.8021168714571623e+01 0 1 0
41927 1 3 5.9999999999999998e-02 3.0131829729278756e+00 6.0927166643942037e+01 1.2275463429167775e+01 0 1 0
41897 1 2 2.0499999999999999e-01 2.7866624577291299e+00 5.5711216288108680e+01 1.6745050805349454e+01 0 1 0
38921 1 6 -1.2000000000000000e-01 3.9834458383222149e+00 5.7434893740461170e+01 1.2559791754058960e+01 0 1 0
38928 1 6 -1.2000000000000000e-01 5.5497599326831892e+00 5.5652841352718013e+01 1.3552858407071927e+01 0 1 0
41905 1 3 5.9999999999999998e-02 7.1434271283107365e-01 5.6189574630187074e+01 1.7169170312295439e+01 0 1 0
38920 1 5 4.1799999999999998e-01 2.1505962930470486e+00 5.5630442624048172e+01 1.3264905204050807e+01 0 1 0
41918 1 2 2.0499999999999999e-01 9.6675083321323552e-01 6.1031402115939358e+01 1.2720811373354703e+01 0 1 0
38922 1 2 2.0499999999999999e-01 5.4672176170269644e+00 5.7006500140477549e+01 1.2915577616683887e+01 0 1 0
41902 1 5 4.1799999999999998e-01 4.2575410220321670e+00 5.6915879425003496e+01 1.7311569169216469e+01 0 1 0
41908 1 4 -6.8300000000000005e-01 1.0234512232751045e+00 5.6674174380249596e+01 1.4729131766823608e+01 0 1 0
41903 1 6 -1.2000000000000000e-01 1.6303492890400602e+00 5.6700264296798686e+01 1.6960148064042500e+01 0 1 0
38924 1 3 5.9999999999999998e-02 3.5076799939084453e+00 5.7553054197221115e+01 1.3586871289533940e+01 0 1 0
41920 1 3 5.9999999999999998e-02 1.8335277972633717e+00 5.9243042629470061e+01 1.3597348897314927e+01 0 1 0
41907 1 3 5.9999999999999998e-02 2.2715123114467275e+00 5.8113717001154633e+01 1.5551409580958239e+01 0 1 0
41917 1 6 -1.2000000000000000e-01 1.1866459853990814e+00 6.0069539691306879e+01 1.3864505089210343e+01 0 1 0
41904 1 2 2.0499999999999999e-01 1.4107492105613813e+00 5.7549353031623141e+01 1.5761527562821064e+01 0 1 0
42161 1 5 4.1799999999999998e-01 4.6574573798671333e+00 5.9071941431892419e+01 1.6213456114119058e+01 0 1 0
42160 1 4 -6.8300000000000005e-01 4.9993459692845903e+00 5.9640979585757165e+01 1.5539345015167113e+01 0 1 0
41919 1 3 5.9999999999999998e-02 1.7952213475485483e+00 6.0663142110695297e+01 1.4582986711218792e+01 0 1 0
41901 1 4 -6.8300000000000005e-01 4.0474256769260855e+00 5.6404402544407461e+01 1.6571020566188750e+01 0 1 0
41906 1 3 5.9999999999999998e-02 1.7556768475552618e+00 5.7381733653380984e+01 1.7766463640403217e+01 0 1 0
42156 1 2 2.0499999999999999e-01 4.7648353189283510e+00 6.1001383754122557e+01 1.5954807150693419e+01 0 1 0
42162 1 6 -1.2000000000000000e-01 5.2161289774655879e+00 6.0929732548181178e+01 1.7414166998918251e+01 0 1 0
41909 1 5 4.1799999999999998e-01 5.2972563229602909e-01 5.7279370135488605e+01 1.4163498217184264e+01 0 1 0
41913 1 3 5.9999999999999998e-02 4.5981745584790756e-01 5.9188953444957640e+01 1.6728627811715846e+01 0 1 0
41910 1 6 -1.2000000000000000e-01 2.5153572729731666e-01 5.8584341135916709e+01 1.5884144733042074e+01 0 1 0
38925 1 3 5.9999999999999998e-02 5.8146373303794077e+00 5.7690031543492140e+01 1.3682994082738503e+01 0 1 0
42159 1 3 5.9999999999999998e-02 3.7053488772832468e+00 6.1266945056493263e+01 1.5874129949830490e+01 0 1 0
42167 1 4 -6.8300000000000005e-01 3.8494969200566578e+00 5.9092980588147086e+01 1.8072732699509459e+01 0 1 0
38934 1 5 4.1799999999999998e-01 6.0185442866937784e+00 5.5984134947835905e+01 1.5753141794561891e+01 0 1 0
42172 1 3 5.9999999999999998e-02 2.3549668500399550e+00 6.0979081421625111e+01 1.8345534019633494e+01 0 1 0
42164 1 3 5.9999999999999998e-02 6.2500042965922002e+00 6.0549279352317349e+01 1.7575106974512035e+01 0 1 0
38932 1 3 5.9999999999999998e-02 7.6441686473283248e+00 5.5801105959857082e+01 1.3676044085383166e+01 0 1 0
38933 1 4 -6.8300000000000005e-01 6.9254145403378011e+00 5.5906655602026923e+01 1.5546023898180518e+01 0 1 0
42004 1 3 5.9999999999999998e-02 1.0094094846411858e+01 5.7991143848975824e+01 1.6739321307982845e+01 0 1 0
42003 1 3 5.9999999999999998e-02 8.5227816169077180e+00 5.7367182266378244e+01 1.6539533046651592e+01 0 1 0
41988 1 2 2.0499999999999999e-01 8.4127190477295635e+00 5.9949597305110458e+01 1.3275705241195487e+01 0 1 0
41998 1 3 5.9999999999999998e-02 7.6623911900732189e+00 5.9720460059383647e+01 1.5923752895608406e+01 0 1 0
41996 1 3 5.9999999999999998e-02 8.0710650935690538e+00 5.8027987083506893e+01 1.4278042741114081e+01 0 1 0
41995 1 2 2.0499999999999999e-01 8.6892249310290754e+00 5.9379201244704653e+01 1.5792117709892054e+01 0 1 0
41994 1 6 -1.2000000000000000e-01 8.7459671997614663e+00 5.8854642832833875e+01 1.4327337655192556e+01 0 1 0
42001 1 6 -1.2000000000000000e-01 9.0621055860265010e+00 5.8296914626612590e+01 1.6804300901087267e+01 0 1 0
41997 1 3 5.9999999999999998e-02 9.7866061499159773e+00 5.8485784118975488e+01 1.4128431584978664e+01 0 1 0
41991 1 3 5.9999999999999998e-02 7.3540174676949110e+00 6.0158649104512023e+01 1.3445711923437770e+01 0 1 0
41999 1 4 -6.8300000000000005e-01 9.6151051346995402e+00 6.0420571336929065e+01 1.6042734870040807e+01 0 1 0
42000 1 5 4.1799999999999998e-01 9.7282584751260774e+00 6.0406877545835670e+01 1.7015633309327953e+01 0 1 0
41992 1 4 -6.8300000000000005e-01 9.1684897313678526e+00 6.1060456020159592e+01 1.3548365770419577e+01 0 1 0
41993 1 5 4.1799999999999998e-01 9.3486824635805768e+00 6.1030695758992330e+01 1.4496357363170475e+01 0 1 0
42005 1 3 5.9999999999999998e-02 7.5577925095418310e+00 5.9095355471568979e+01 1.8112766840841466e+01 0 1 0
42002 1 2 2.0499999999999999e-01 8.5821577225349372e+00 5.8676552022273690e+01 1.8228033377633917e+01 0 1 0
41924 1 6 -1.2000000000000000e-01 2.3191055069843762e+00 6.1712448500932176e+01 1.2315121889465864e+01 0 1 0
41922 1 4 -6.8300000000000005e-01 9.0536477554692962e-02 6.2150184805358087e+01 1.2982699976081042e+01 0 1 0
41923 1 5 4.1799999999999998e-01 2.3623727893630839e-01 6.2436947431585772e+01 1.3869989523725955e+01 0 1 0
42652 1 6 -1.2000000000000000e-01 1.4698957724105030e-01 6.4309313192769352e+01 1.7510202830821793e+01 0 1 0
42157 1 3 5.9999999999999998e-02 5.4289231819495791e+00 6.1871206356284652e+01 1.3969577731409400e+01 0 1 0
41926 1 3 5.9999999999999998e-02 2.5210563350401674e+00 6.2375274345844616e+01 1.3094709058653912e+01 0 1 0
42650 1 4 -6.8300000000000005e-01 3.5649132560514818e-01 6.3149907485637783e+01 1.5455716648242049e+01 0 1 0
42649 1 3 5.9999999999999998e-02 7.2700571502009326e-01 6.2256159015528922e+01 1.7048056032563050e+01 0 1 0
42155 1 6 -1.2000000000000000e-01 5.5288181380315766e+00 6.1993473458947598e+01 1.5063059461001471e+01 0 1 0
42149 1 2 2.0499999999999999e-01 5.1869932222691189e+00 6.3471747955000609e+01 1.5412021395779353e+01 0 1 0
42152 1 3 5.9999999999999998e-02 5.0061316814881645e+00 6.3642559523916084e+01 1.6467676917900331e+01 0 1 0
42651 1 5 4.1799999999999998e-01 1.1463838258957011e+00 6.3690854608260146e+01 1.5423397513603094e+01 0 1 0
42153 1 4 -6.8300000000000005e-01 4.0908131554015936e+00 6.3874878133092437e+01 1.4685726807285059e+01 0 1 0
42165 1 3 5.9999999999999998e-02 5.2477135855177988e+00 6.1925268201314964e+01 1.7706825427229358e+01 0 1 0
42656 1 3 5.9999999999999998e-02 2.3199623234452669e+00 6.4189101419992127e+01 1.7810798290473532e+01 0 1 0
41937 1 5 4.1799999999999998e-01 3.8677525100800145e+00 6.4541341097292872e+01 1.2650372891408281e+01 0 1 0
42154 1 5 4.1799999999999998e-01 3.6428928346022205e+00 6.4559504031864591e+01 1.5171380036243175e+01 0 1 0
42148 1 6 -1.2000000000000000e-01 6.3871519172499918e+00 6.4401135954827183e+01 1.5100144632192089e+01 0 1 0
42158 1 3 5.9999999999999998e-02 6.5939406065398494e+00 6.1830140408698405e+01 1.5144322593783317e+01 0 1 0
42704 1 3 5.9999999999999998e-02 8.6050439991782159e+00 6.2851040160145018e+01 1.7695880723407829e+01 0 1 0
42151 1 3 5.9999999999999998e-02 7.2878263815776254e+00 6.3939112804830700e+01 1.5598795594709459e+01 0 1 0
42150 1 3 5.9999999999999998e-02 6.5457286502839001e+00 6.4464305100061836e+01 1.4001304616120638e+01 0 1 0
42700 1 5 4.1799999999999998e-01 6.7479391021995481e+00 6.4373240141267132e+01 1.8117310646295678e+01 0 1 0
40553 1 2 2.0499999999999999e-01 7.7124302659830302e-01 4.9005357700054297e+01 2.1296557433082143e+01 0 1 0
40529 1 4 -6.8300000000000005e-01 1.0194182832696852e+01 4.9047240894566634e+01 1.9102056792608881e+01 0 1 0
40534 1 3 5.9999999999999998e-02 8.8481900053866678e+00 4.8690186029942943e+01 2.1170411649329079e+01 0 1 0
40557 1 4 -6.8300000000000005e-01 6.8657381094055003e-01 4.9381060249271393e+01 1.9912133450256420e+01 0 1 0
46466 88 8 4.2380000000000001e-01 3.9648013104438093e+00 4.9551500378903086e+01 1.9387433147205307e+01 0 0 0
40558 1 5 4.1799999999999998e-01 1.5802473004887900e+00 4.9670602612888473e+01 1.9631272073154221e+01 0 1 0
48064 621 8 4.2380000000000001e-01 6.2773410473110292e-01 5.4169323041657400e+01 2.1159152914694264e+01 0 0 0
40556 1 3 5.9999999999999998e-02 1.5507220019742449e+00 4.9606730848538973e+01 2.1730125813103111e+01 0 1 0
41895 1 5 4.1799999999999998e-01 5.1780373216815585e+00 5.3066596317137453e+01 1.8905427969750459e+01 0 1 0
41894 1 4 -6.8300000000000005e-01 4.2622305863908014e+00 5.2722145753529524e+01 1.8856964354691453e+01 0 1 0
40565 1 5 4.1799999999999998e-01 7.0328114875684355e-01 5.1415130934060585e+01 2.2762647352224167e+01 0 1 0
46465 88 8 4.2380000000000001e-01 3.6926744982255428e+00 5.1161379055507119e+01 1.9416851159046228e+01 0 0 0
49381 1060 8 4.2380000000000001e-01 2.5331693859413726e+00 5.2656860074107726e+01 2.1769676958825237e+01 1 0 0
46464 88 7 -8.4760000000000002e-01 3.2600086655321916e+00 5.0260802986952676e+01 1.9374855381454225e+01 0 0 0
43957 1 3 5.9999999999999998e-02 5.0165099803151127e+00 5.0657489418310305e+01 2.1959867414807722e+01 0 1 0
43952 1 4 -6.8300000000000005e-01 3.3070956837129484e+00 5.2393821190003955e+01 2.3210467366191061e+01 0 1 0
49380 1060 7 -8.4760000000000002e-01 2.0709616905611732e+00 5.3062145519934290e+01 2.0980938847545897e+01 1 0 0
49382 1060 8 4.2380000000000001e-01 2.7310730222892730e+00 5.3200540579856799e+01 2.0242630012855265e+01 1 0 0
43948 1 2 2.0499999999999999e-01 4.5411464976146307e+00 5.1813752205869363e+01 2.3669799504745225e+01 0 1 0
43950 1 3 5.9999999999999998e-02 3.7766667670531251e+00 4.9872506475856603e+01 2.3925959309629782e+01 0 1 0
43954 1 6 -1.2000000000000000e-01 5.5329658619763871e+00 5.1381607412246254e+01 2.2563415008152052e+01 0 1 0
43953 1 5 4.1799999999999998e-01 3.0772811195967607e+00 5.3033289497480382e+01 2.3856174527492321e+01 0 1 0
41899 1 3 5.9999999999999998e-02 3.2242141600812859e+00 5.5027606655557292e+01 1.8837468697416568e+01 0 1 0
43958 1 3 5.9999999999999998e-02 5.6056155829938641e+00 5.3115286911456295e+01 2.1176800049813082e+01 0 1 0
43951 1 3 5.9999999999999998e-02 5.0399666831959236e+00 5.2582665974134073e+01 2.4322122076553335e+01 0 1 0
43956 1 3 5.9999999999999998e-02 6.3515113702381587e+00 5.0771876425557274e+01 2.3071726190081648e+01 0 1 0
43955 1 2 2.0499999999999999e-01 6.2702764056013507e+00 5.2416027734486470e+01 2.1692602609805817e+01 0 1 0
43971 1 3 5.9999999999999998e-02 9.2556989182815741e+00 5.1730866837966794e+01 1.8604015030728050e+01 0 1 0
43964 1 3 5.9999999999999998e-02 6.6604845733252160e+00 5.1002906227473360e+01 2.0022434931985245e+01 0 1 0
43966 1 4 -6.8300000000000005e-01 7.0864731443713573e+00 5.3152993281114973e+01 1.8597713310635299e+01 0 1 0
43969 1 2 2.0499999999999999e-01 1.0003271710367960e+01 5.3939094317268527e+01 1.8797389333561828e+01 0 1 0
43960 1 5 4.1799999999999998e-01 6.6969357828438350e+00 5.3869465048716073e+01 2.2861684297846619e+01 0 1 0
43970 1 3 5.9999999999999998e-02 9.8750232252688850e+00 5.2423229815807474e+01 2.0294894890165640e+01 0 1 0
43968 1 6 -1.2000000000000000e-01 9.3120515435527569e+00 5.2620290367994230e+01 1.9305656716023680e+01 0 1 0
43961 1 6 -1.2000000000000000e-01 7.2406312149340142e+00 5.1737692225652516e+01 2.0608920999222455e+01 0 1 0
43965 1 3 5.9999999999999998e-02 7.9485217757005433e+00 5.3788436337781420e+01 2.0287095659712797e+01 0 1 0
43962 1 2 2.0499999999999999e-01 7.8856112664535241e+00 5.2852058401934343e+01 1.9731595800089451e+01 0 1 0
43963 1 3 5.9999999999999998e-02 8.1655954602676371e+00 5.1267970585903427e+01 2.1128301723902680e+01 0 1 0
43959 1 4 -6.8300000000000005e-01 7.1364579150371643e+00 5.3082804097416940e+01 2.2593465914893475e+01 0 1 0
43972 1 3 5.9999999999999998e-02 9.8017863538134353e+00 5.4808799503095486e+01 1.9529175214537194e+01 0 1 0
42907 1 3 5.9999999999999998e-02 9.7223389519302206e+00 5.2725547607447005e+01 2.3399026909908400e+01 0 1 0
47581 460 8 4.2380000000000001e-01 8.7539818323059269e+00 6.4003579322125859e+01 2.7600644026398538e+01 0 0 0
42904 1 6 -1.2000000000000000e-01 1.0413167763088522e+01 5.2857416124479116e+01 2.4285908050355381e+01 0 1 0
42025 1 3 5.9999999999999998e-02 4.3362552979314497e+00 5.5661482808237253e+01 2.1633230249880580e+01 0 1 0
42163 1 2 2.0499999999999999e-01 4.3202978297818655e+00 6.0267601813167396e+01 1.8530361228556366e+01 0 1 0
42032 1 3 5.9999999999999998e-02 2.1405917826803620e+00 5.5574030324475849e+01 2.3020475349696433e+01 0 1 0
42168 1 5 4.1799999999999998e-01 3.2823597685978614e+00 5.8747043842913193e+01 1.8813108398486495e+01 0 1 0
42179 1 3 5.9999999999999998e-02 5.6699787521100409e-01 6.0969866350381750e+01 2.0230232260551965e+01 0 1 0
42169 1 6 -1.2000000000000000e-01 3.1324832831956093e+00 6.1113122082295043e+01 1.9077527538592893e+01 0 1 0
42166 1 3 5.9999999999999998e-02 4.9306908482292036e+00 5.9915835709895859e+01 1.9318906748529471e+01 0 1 0
42024 1 3 5.9999999999999998e-02 4.2442339854727607e+00 5.7263094021901580e+01 2.1115289909295566e+01 0 1 0
42029 1 6 -1.2000000000000000e-01 2.1867816584479147e+00 5.6677291586925492e+01 2.2885174838299264e+01 0 1 0
42031 1 3 5.9999999999999998e-02 1.9396214616907566e+00 5.6904484438307648e+01 2.1847182184058720e+01 0 1 0
42022 1 6 -1.2000000000000000e-01 4.5742512150315839e+00 5.6725674127839326e+01 2.1992938302385074e+01 0 1 0
42175 1 5 4.1799999999999998e-01 2.8318510527148142e+00 5.9018139106360124e+01 2.1508919628064422e+01 0 1 0
42174 1 4 -6.8300000000000005e-01 2.5285299171533389e+00 5.9338438056474516e+01 2.0648723496936370e+01 0 1 0
42023 1 2 2.0499999999999999e-01 3.6146722323393798e+00 5.7127161429425286e+01 2.3216061931454814e+01 0 1 0
42027 1 4 -6.8300000000000005e-01 3.7444602656594701e+00 5.8518954000810055e+01 2.3496443688079747e+01 0 1 0
42170 1 2 2.0499999999999999e-01 2.6890218649081037e+00 6.0654397551564685e+01 2.0487595209892948e+01 0 1 0
42173 1 3 5.9999999999999998e-02 3.4388438891390960e+00 6.0819236094864017e+01 2.1271622985767884e+01 0 1 0
42030 1 2 2.0499999999999999e-01 1.1628305103209908e+00 5.7241018303297245e+01 2.3892302526001764e+01 0 1 0
42028 1 5 4.1799999999999998e-01 4.2248896625571923e+00 5.8620131877455904e+01 2.4302480721616146e+01 0 1 0
42026 1 3 5.9999999999999998e-02 3.9371620091773405e+00 5.6584588356083820e+01 2.4072095639568538e+01 0 1 0
42033 1 3 5.9999999999999998e-02 1.3589359261676008e+00 5.8277415842739963e+01 2.4065657890700127e+01 0 1 0
42693 1 5 4.1799999999999998e-01 5.5477111326250661e+00 6.0976506555812541e+01 2.2553655763610031e+01 0 1 0
42016 1 2 2.0499999999999999e-01 6.0886743973430519e+00 5.6680846381639896e+01 2.2370865505348455e+01 0 1 0
42180 1 3 5.9999999999999998e-02 1.0091203393009684e+00 6.0280479806596787e+01 2.2558382400176779e+01 0 1 0
42177 1 2 2.0499999999999999e-01 9.5262807232965252e-01 6.1374511365475399e+01 2.2283422678024316e+01 0 1 0
42176 1 6 -1.2000000000000000e-01 1.3780376774721121e+00 6.1394729206653402e+01 2.0811726306012520e+01 0 1 0
42021 1 5 4.1799999999999998e-01 6.1732996311790931e+00 5.5838977561035598e+01 2.4168386832850690e+01 0 1 0
42903 1 5 4.1799999999999998e-01 9.9746797529482514e+00 5.5415608525873296e+01 2.3238309365509686e+01 0 1 0
42020 1 4 -6.8300000000000005e-01 6.3581402329617731e+00 5.5550430107314000e+01 2.3265562044660907e+01 0 1 0
48047 615 8 4.2380000000000001e-01 6.2157493584841488e+00 6.3358885862049490e+01 2.8103663171439550e+01 0 0 0
42019 1 3 5.9999999999999998e-02 6.2563723444191064e+00 5.7624850350426485e+01 2.3010122965366367e+01 0 1 0
42017 1 3 5.9999999999999998e-02 6.5533552009484310e+00 5.5965982421035569e+01 2.0372656177992088e+01 0 1 0
42692 1 4 -6.8300000000000005e-01 6.2248791840170385e+00 6.0814607213244706e+01 2.1865162074249724e+01 0 1 0
42012 1 3 5.9999999999999998e-02 6.6476681493085499e+00 5.8433379739996504e+01 1.9908330258854644e+01 0 1 0
42010 1 3 5.9999999999999998e-02 8.2908802590940489e+00 5.6597114239743611e+01 1.8825841402739560e+01 0 1 0
42018 1 3 5.9999999999999998e-02 7.9066046223597324e+00 5.6067533623036930e+01 2.1384625160270883e+01 0 1 0
42006 1 4 -6.8300000000000005e-01 9.3908587965709014e+00 5.9732587141015493e+01 1.8737751510030368e+01 0 1 0
42008 1 6 -1.2000000000000000e-01 8.6395684178329990e+00 5.7537427564838573e+01 1.9293688481299551e+01 0 1 0
42011 1 3 5.9999999999999998e-02 9.5549483084538451e+00 5.7331054187527513e+01 1.9821319279027627e+01 0 1 0
42015 1 6 -1.2000000000000000e-01 7.0275903258770311e+00 5.6631716944334485e+01 2.1126045169668753e+01 0 1 0
42014 1 5 4.1799999999999998e-01 7.3346605052728906e+00 5.9427250870737694e+01 2.1400569329750294e+01 0 1 0
42009 1 2 2.0499999999999999e-01 7.4944186522738852e+00 5.7873534570431154e+01 2.0330583261384298e+01 0 1 0
42007 1 5 4.1799999999999998e-01 9.0721136610496629e+00 5.9915312002936716e+01 1.9623348775662286e+01 0 1 0
42013 1 4 -6.8300000000000005e-01 8.0100972429551476e+00 5.8799210171018487e+01 2.1175387407532916e+01 0 1 0
42879 1 3 5.9999999999999998e-02 1.0175257253210923e+01 5.9726127822509206e+01 2.2072689565798402e+01 0 1 0
42886 1 3 5.9999999999999998e-02 8.6924346335583476e+00 5.9506566766954890e+01 2.3787028112786032e+01 0 1 0
42697 1 3 5.9999999999999998e-02 7.7406295871655679e+00 6.1455561624214489e+01 1.9698284789492977e+01 0 1 0
42878 1 3 5.9999999999999998e-02 1.0179766207974572e+01 6.1377609583163618e+01 2.2581857663814901e+01 0 1 0
42893 1 3 5.9999999999999998e-02 9.6588571591782113e+00 5.7389246561443748e+01 2.4318182385355971e+01 0 1 0
42178 1 3 5.9999999999999998e-02 1.3520898962757368e+00 6.2453017201807363e+01 2.0438740396726232e+01 0 1 0
42171 1 3 5.9999999999999998e-02 3.4342003579154738e+00 6.2082398935771124e+01 1.9223893055480143e+01 0 1 0
42691 1 3 5.9999999999999998e-02 5.4006305206248424e+00 6.2087214795234857e+01 2.0586952613154530e+01 0 1 0
42182 1 5 4.1799999999999998e-01 1.5202197214634454e+00 6.2550035969903099e+01 2.3781868553005381e+01 0 1 0
42181 1 4 -6.8300000000000005e-01 1.9123853720738184e+00 6.2142602599329088e+01 2.2975013818866977e+01 0 1 0
42684 1 3 5.9999999999999998e-02 4.2706516117466196e+00 6.3365999354912631e+01 2.2192805570141488e+01 0 1 0
42681 1 2 2.0499999999999999e-01 5.0182117566801265e+00 6.3378248980501397e+01 2.3007188801070750e+01 0 1 0
42685 1 4 -6.8300000000000005e-01 4.6523023583697620e+00 6.2175631943303095e+01 2.3688873626091226e+01 0 1 0
42680 1 6 -1.2000000000000000e-01 5.0048063346061094e+00 6.4646258678581532e+01 2.3907750565005657e+01 0 1 0
42686 1 5 4.1799999999999998e-01 3.7542946924451814e+00 6.2088300813853969e+01 2.3448296439391470e+01 0 1 0
42677 1 3 5.9999999999999998e-02 2.8152683754915042e+00 6.4614826995397195e+01 2.3853152104857571e+01 0 1 0
42696 1 3 5.9999999999999998e-02 8.4665251607694429e+00 6.2138655603891607e+01 2.1136145144323663e+01 0 1 0
42688 1 2 2.0499999999999999e-01 6.3109618495810134e+00 6.2053600997086313e+01 2.1196101217561974e+01 0 1 0
42687 1 6 -1.2000000000000000e-01 6.3179750435608160e+00 6.3243080676793177e+01 2.2165711745021898e+01 0 1 0
42689 1 3 5.9999999999999998e-02 6.5900831847839196e+00 6.4289986732571208e+01 2.1803201552020187e+01 0 1 0
42699 1 4 -6.8300000000000005e-01 6.5247865098720501e+00 6.3713349532445385e+01 1.8832238853615905e+01 0 1 0
42703 1 3 5.9999999999999998e-02 9.7126690715874879e+00 6.2682209901550308e+01 1.8853696094960490e+01 0 1 0
42701 1 6 -1.2000000000000000e-01 8.9079729966508268e+00 6.3389035810161374e+01 1.8587400911811862e+01 0 1 0
42694 1 6 -1.2000000000000000e-01 7.6146157780173862e+00 6.2226704391939251e+01 2.0444879981529319e+01 0 1 0
42690 1 3 5.9999999999999998e-02 7.0713978699817348e+00 6.2982807069639776e+01 2.2912669573334806e+01 0 1 0
42695 1 2 2.0499999999999999e-01 7.7209540807682240e+00 6.3476241468888368e+01 1.9551748147441771e+01 0 1 0
42698 1 3 5.9999999999999998e-02 7.7884283817582398e+00 6.4322141706002242e+01 2.0242171536059004e+01 0 1 0
36736 1 5 4.1799999999999998e-01 1.0169505453635082e+01 6.3882384659864989e+01 2.3710196318013853e+01 0 1 0
43943 1 3 5.9999999999999998e-02 3.8416319225141939e+00 4.8871693413016381e+01 2.6570154960619153e+01 0 1 0
43934 1 2 2.0499999999999999e-01 1.8889468712481059e+00 4.8830137960875540e+01 2.5681452710368180e+01 0 1 0
43935 1 3 5.9999999999999998e-02 5.8504820147458936e-01 4.8952492518213298e+01 2.7491154067212154e+01 0 1 0
49188 996 7 -8.4760000000000002e-01 8.4061692173902998e+00 4.9254159183659880e+01 2.7395274880725086e+01 0 0 0
43947 1 6 -1.2000000000000000e-01 4.1399974608955059e+00 5.0620097500531735e+01 2.4590580774123566e+01 0 1 0
43949 1 3 5.9999999999999998e-02 5.0850540066066339e+00 5.0211246099572520e+01 2.5065041729145172e+01 0 1 0
43937 1 3 5.9999999999999998e-02 1.4936391822883335e+00 4.9468539328721768e+01 2.4946561509770895e+01 0 1 0
43940 1 6 -1.2000000000000000e-01 2.9393014426796804e+00 4.9515618832187300e+01 2.6506874300849866e+01 0 1 0
49762 1187 8 4.2380000000000001e-01 3.2114035878003150e-01 5.1766241957867095e+01 2.6119415884659620e+01 0 0 0
43942 1 3 5.9999999999999998e-02 2.5926930781790460e+00 4.9705982883972787e+01 2.7504145023981994e+01 0 1 0
49518 1106 7 -8.4760000000000002e-01 3.3633766294032745e+00 5.4414667300576916e+01 2.5097357508505045e+01 0 0 0
43946 1 5 4.1799999999999998e-01 2.3596356099158591e+00 5.2586552960045033e+01 2.5691447474546152e+01 0 1 0
43945 1 4 -6.8300000000000005e-01 2.2053386671712354e+00 5.1688627809580929e+01 2.5881919871376262e+01 0 1 0
43941 1 2 2.0499999999999999e-01 3.3789161137639576e+00 5.0828996390866507e+01 2.5904485916247840e+01 0 1 0
43944 1 3 5.9999999999999998e-02 4.0044254176277851e+00 5.1235081498351342e+01 2.6620313883461453e+01 0 1 0
49520 1106 8 4.2380000000000001e-01 4.2128719450780521e+00 5.4817132981019810e+01 2.5438501543514707e+01 0 0 0
49519 1106 8 4.2380000000000001e-01 2.6537216832518604e+00 5.5118093027083710e+01 2.5057581459899911e+01 0 0 0
49189 996 8 4.2380000000000001e-01 7.8446000089003984e+00 4.9954383130205116e+01 2.7836099632818613e+01 0 0 0
42898 1 2 2.0499999999999999e-01 1.0418958906209523e+01 5.4319616128025054e+01 2.4710559490855633e+01 0 1 0
42900 1 3 5.9999999999999998e-02 8.2124135689156841e+00 5.4731160511695634e+01 2.4633791569817390e+01 0 1 0
42906 1 3 5.9999999999999998e-02 9.8637360631254065e+00 5.2252174997354707e+01 2.4998353117041646e+01 0 1 0
42899 1 3 5.9999999999999998e-02 8.6936555771023585e+00 5.4155186557520032e+01 2.6159608784116092e+01 0 1 0
42897 1 6 -1.2000000000000000e-01 9.0498396179475211e+00 5.4813721535189309e+01 2.5365256931440303e+01 0 1 0
42035 1 5 4.1799999999999998e-01 6.1477752843399092e-01 5.6912896547583934e+01 2.5725266684774027e+01 0 1 0
48872 890 8 4.2380000000000001e-01 6.4199788610986919e-01 5.9252372659139589e+01 2.7523195929519332e+01 1 0 0
48870 890 7 -8.4760000000000002e-01 6.6619313033349015e-01 6.0024524760747276e+01 2.6888218805534656e+01 1 0 0
42034 1 4 -6.8300000000000005e-01 1.3204846384395972e+00 5.6613150993909208e+01 2.5132963797294039e+01 0 1 0
51115 1638 8 4.2380000000000001e-01 4.3185853399613752e+00 5.9412668371620796e+01 2.6573155580145784e+01 0 0 0
51114 1638 7 -8.4760000000000002e-01 4.8783438548068379e+00 5.8853950344585861e+01 2.5961187740023185e+01 0 0 0
48759 853 7 -8.4760000000000002e-01 3.8786526562217691e+00 6.0590775092809629e+01 2.7852828017397417e+01 0 0 0
50638 1479 8 4.2380000000000001e-01 5.0721308928032451e+00 5.6908273650554555e+01 2.6163039870996723e+01 0 0 0
50637 1479 7 -8.4760000000000002e-01 5.4795940844579274e+00 5.5996468732776620e+01 2.6112191471646721e+01 0 0 0
48760 853 8 4.2380000000000001e-01 4.5875366022950992e+00 6.1226789929322379e+01 2.8157735749560661e+01 0 0 0
48761 853 8 4.2380000000000001e-01 3.2194081323092960e+00 6.1076613285789108e+01 2.7278930857916819e+01 0 0 0
51116 1638 8 4.2380000000000001e-01 5.8452934500777873e+00 5.9056473263442143e+01 2.6116084475771203e+01 0 0 0
48562 787 8 4.2380000000000001e-01 1.6555858756548427e+00 6.1384852459863389e+01 2.6794811619302244e+01 0 0 0
51349 1716 8 4.2380000000000001e-01 6.2978323219666104e+00 6.1473475465205283e+01 2.5221909438591464e+01 0 0 0
42892 1 3 5.9999999999999998e-02 7.9462490551111022e+00 5.7368042706404218e+01 2.4556055893943924e+01 0 1 0
51348 1716 7 -8.4760000000000002e-01 6.7864416617346519e+00 6.1542735327489261e+01 2.6091658865915210e+01 0 0 0
42883 1 6 -1.2000000000000000e-01 9.3120356447351327e+00 5.9899330284467659e+01 2.4621042100476835e+01 0 1 0
42885 1 3 5.9999999999999998e-02 8.9976990744259080e+00 6.0890345378955288e+01 2.4838055783777818e+01 0 1 0
50639 1479 8 4.2380000000000001e-01 6.3195908471205540e+00 5.5976052265333138e+01 2.6654398672838166e+01 0 0 0
42887 1 3 5.9999999999999998e-02 1.0053449305440807e+01 5.8709303892989141e+01 2.6151628953064606e+01 0 1 0
42896 1 5 4.1799999999999998e-01 8.1907669746829654e+00 5.7066299032993825e+01 2.7526889911254102e+01 0 1 0
42895 1 4 -6.8300000000000005e-01 8.0499913466391533e+00 5.6300514546361747e+01 2.6920259376059999e+01 0 1 0
42891 1 2 2.0499999999999999e-01 9.0383456587220437e+00 5.6225159979310000e+01 2.6012819146824381e+01 0 1 0
42888 1 4 -6.8300000000000005e-01 8.0800408960846397e+00 5.9096446008629691e+01 2.6705414743595043e+01 0 1 0
42884 1 2 2.0499999999999999e-01 9.0687594512305125e+00 5.8816605524746898e+01 2.5699500324096245e+01 0 1 0
42889 1 5 4.1799999999999998e-01 7.8484118701301346e+00 6.0004125240232788e+01 2.6698140533734513e+01 0 1 0
42890 1 6 -1.2000000000000000e-01 8.8900362418848111e+00 5.7416025388574951e+01 2.5088937447464740e+01 0 1 0
42894 1 3 5.9999999999999998e-02 9.9503026643759664e+00 5.6334542102137277e+01 2.6564448314092573e+01 0 1 0
48563 787 8 4.2380000000000001e-01 1.3422674193309034e+00 6.2980220524691205e+01 2.6947320069605023e+01 0 0 0
48855 885 7 -8.4760000000000002e-01 9.2365862111644959e-01 6.4520210505118541e+01 2.8191228114995187e+01 1 0 0
48561 787 7 -8.4760000000000002e-01 2.0160959515544064e+00 6.2305634955265916e+01 2.6645841322577116e+01 0 0 0
48046 615 8 4.2380000000000001e-01 4.6246068337407973e+00 6.3463713466732848e+01 2.7751664253961149e+01 0 0 0
48045 615 7 -8.4760000000000002e-01 5.3821000322081840e+00 6.2835197987679152e+01 2.7928221330867686e+01 0 0 0
48857 885 8 4.2380000000000001e-01 2.9956373114312740e-01 6.4328724677880984e+01 2.8948749594245584e+01 1 0 0
42683 1 3 5.9999999999999998e-02 5.4060111382189877e+00 6.4403508929481305e+01 2.4936451422708199e+01 0 1 0
47580 460 7 -8.4760000000000002e-01 8.0349209614262787e+00 6.3960010347272210e+01 2.6907063914634605e+01 0 0 0
41940 1 3 5.9999999999999998e-02 5.9525232616720238e+00 6.4701585523729349e+01 1.1364609890294636e+01 0 1 0
41379 1 2 2.0499999999999999e-01 5.4068950418909232e+00 4.8582239763050517e+01 2.8096419209279588e+00 0 1 0
37746 1 2 2.0499999999999999e-01 1.7589600809894623e+00 6.6107717352640478e+01 2.5152661485031347e+00 0 1 0
37749 1 3 5.9999999999999998e-02 2.3136783415126554e+00 6.6366755000014535e+01 3.3749209499923301e+00 0 1 0
37695 1 5 4.1799999999999998e-01 3.9376231533551116e+00 6.6875991124559562e+01 4.5495904246313170e+00 0 1 0
37747 1 3 5.9999999999999998e-02 3.4290975706812290e+00 6.5398362965023495e+01 1.3392790923200175e+00 0 1 0
37745 1 6 -1.2000000000000000e-01 2.5391153596339535e+00 6.5007173664167354e+01 1.8089394736989084e+00 0 1 0
37755 1 3 5.9999999999999998e-02 5.7842643999578702e-01 6.7117645097818013e+01 1.0791485710527302e+00 0 1 0
37750 1 4 -6.8300000000000005e-01 4.7020835492672458e-01 6.5576886547880676e+01 2.9363297004608584e+00 0 1 0
37700 1 3 5.9999999999999998e-02 5.3354945822254054e+00 6.5571483562857125e+01 5.3612224525126075e+00 0 1 0
37752 1 6 -1.2000000000000000e-01 1.4447271150763268e+00 6.7399111323972818e+01 1.7051324555347811e+00 0 1 0
37754 1 3 5.9999999999999998e-02 2.2418037365374102e+00 6.7635054644011859e+01 1.1035115579812806e+00 0 1 0
37694 1 4 -6.8300000000000005e-01 3.8873883273950915e+00 6.7755213334699306e+01 4.8383136755882452e+00 0 1 0
37698 1 3 5.9999999999999998e-02 6.4267616475114187e+00 6.7718448299217172e+01 4.1135764164312691e+00 0 1 0
37696 1 6 -1.2000000000000000e-01 6.2105083302862809e+00 6.7426833382721568e+01 5.1384029174566654e+00 0 1 0
37697 1 2 2.0499999999999999e-01 6.2984969268060613e+00 6.5921437690330137e+01 5.4209377232851228e+00 0 1 0
37706 1 3 5.9999999999999998e-02 8.1446259961116869e+00 6.5708487375527227e+01 4.5832051751345313e+00 0 1 0
35396 1 3 5.9999999999999998e-02 9.9051208852475270e+00 6.5634831711293941e+01 3.1567620927619671e+00 0 1 0
35394 1 2 2.0499999999999999e-01 9.8953330181716854e+00 6.7391374216659216e+01 1.9932623050880236e+00 0 1 0
35397 1 3 5.9999999999999998e-02 8.9166691724902858e+00 6.7241858451357970e+01 1.4645712607660137e+00 0 1 0
35395 1 3 5.9999999999999998e-02 1.0082772888537814e+01 6.5259896617993306e+01 1.4409978097751936e+00 0 1 0
37705 1 3 5.9999999999999998e-02 6.8798389818836414e+00 6.5340877938013492e+01 3.4971571510446795e+00 0 1 0
37703 1 6 -1.2000000000000000e-01 7.2138184979000961e+00 6.5118353259476009e+01 4.5123168289125326e+00 0 1 0
35393 1 6 -1.2000000000000000e-01 1.0383017220394880e+01 6.5963001883661377e+01 2.2515063879185946e+00 0 1 0
35402 1 3 5.9999999999999998e-02 8.7833967690078101e+00 6.7564108868950228e+01 3.8257610736991241e+00 0 1 0
37690 1 2 2.0499999999999999e-01 4.9275150035997619e+00 6.8089872041773077e+01 5.7170672652626582e+00 0 1 0
37758 1 5 4.1799999999999998e-01 2.8609954744407902e+00 6.8727199173844596e+01 3.5480936652841040e+00 0 1 0
37757 1 4 -6.8300000000000005e-01 2.3079164608784235e+00 6.9268006539912449e+01 2.9623741237782206e+00 0 1 0
35720 1 4 -6.8300000000000005e-01 2.3870819600732860e+00 7.2099805234067105e+01 2.5905748737414616e+00 0 1 0
35725 1 3 5.9999999999999998e-02 4.4742039769305393e+00 7.1552086722833565e+01 1.4209773444283404e+00 0 1 0
35722 1 6 -1.2000000000000000e-01 4.7393733174349668e+00 7.1951731980981435e+01 2.3883227731635097e+00 0 1 0
35724 1 3 5.9999999999999998e-02 4.8502321001289506e+00 7.1041363949234395e+01 2.8545454290926005e+00 0 1 0
35721 1 5 4.1799999999999998e-01 2.3941176847857011e+00 7.1187184610798838e+01 2.9213780293302634e+00 0 1 0
35716 1 2 2.0499999999999999e-01 3.5598140635709510e+00 7.2785735841235933e+01 2.8860548075368695e+00 0 1 0
35715 1 6 -1.2000000000000000e-01 3.6076952029132126e+00 7.3122904637364783e+01 4.3251148219896649e+00 0 1 0
35718 1 3 5.9999999999999998e-02 3.2189063796753197e+00 7.2391003911533971e+01 4.9597957967107860e+00 0 1 0
37753 1 2 2.0499999999999999e-01 1.0804436293785604e+00 6.8603013426048690e+01 2.5707095615158164e+00 0 1 0
35717 1 3 5.9999999999999998e-02 4.6437758754792204e+00 7.3132494142290170e+01 4.6109067753291075e+00 0 1 0
37761 1 3 5.9999999999999998e-02 7.4883871641630029e-01 7.0107021379763324e+01 1.0933633994139444e+00 0 1 0
37689 1 6 -1.2000000000000000e-01 5.0319810520947419e+00 6.9623999158355943e+01 5.8477556803467028e+00 0 1 0
37692 1 3 5.9999999999999998e-02 5.4804119481145124e+00 7.0026908224121811e+01 4.9279249209933038e+00 0 1 0
37756 1 3 5.9999999999999998e-02 5.8787862856683037e-01 6.8325186977282996e+01 3.4875905623173820e+00 0 1 0
37759 1 6 -1.2000000000000000e-01 1.5043218613898016e-01 6.9588939925989465e+01 1.8185864236571176e+00 0 1 0
37691 1 3 5.9999999999999998e-02 4.1106456638399553e+00 7.0100787390016109e+01 6.0581050667256662e+00 0 1 0
35719 1 3 5.9999999999999998e-02 3.5214954623658148e+00 7.3705928723786968e+01 2.2847246033638515e+00 0 1 0
37763 1 3 5.9999999999999998e-02 1.0603451032576192e-01 7.1112749247893433e+01 3.2314529427477643e+00 0 1 0
37699 1 3 5.9999999999999998e-02 7.0800120649279963e+00 6.7894820055511360e+01 5.6086063567558941e+00 0 1 0
35723 1 2 2.0499999999999999e-01 6.2217642362367966e+00 7.2527623294613292e+01 2.2855082359718586e+00 0 1 0
35726 1 3 5.9999999999999998e-02 6.5805490423664672e+00 7.2438475727294801e+01 3.3191043587979290e+00 0 1 0
35400 1 6 -1.2000000000000000e-01 9.5678462623320009e+00 6.8171175258778732e+01 3.3480118530473892e+00 0 1 0
35727 1 4 -6.8300000000000005e-01 7.0867901616125950e+00 7.1668807234319644e+01 1.4860665786911014e+00 0 1 0
35728 1 5 4.1799999999999998e-01 7.7774192650627212e+00 7.2230902749221030e+01 1.0757227648819019e+00 0 1 0
35405 1 4 -6.8300000000000005e-01 7.8332650439246443e+00 6.9976972746815278e+01 3.5810836102310621e+00 0 1 0
35401 1 2 2.0499999999999999e-01 9.1081150682733991e+00 6.9604355941450805e+01 2.9595387524873411e+00 0 1 0
35404 1 3 5.9999999999999998e-02 9.0007111924970769e+00 6.9607297599873434e+01 1.8638381933324850e+00 0 1 0
35406 1 5 4.1799999999999998e-01 7.4234795568296006e+00 7.0473968435694673e+01 2.9266041853968314e+00 0 1 0
35409 1 3 5.9999999999999998e-02 9.3744498599102375e+00 7.1639650288080929e+01 3.4111200273392375e+00 0 1 0
35407 1 6 -1.2000000000000000e-01 1.0026170972078804e+01 7.0727288685725938e+01 3.4368436606335018e+00 0 1 0
35410 1 3 5.9999999999999998e-02 1.0259907765334022e+01 7.0687230168549746e+01 4.5365449427567386e+00 0 1 0
37685 1 3 5.9999999999999998e-02 6.5874402423836544e+00 7.1808188330283983e+01 5.9350835921395069e+00 0 1 0
35403 1 3 5.9999999999999998e-02 1.0335639208517282e+01 6.8118029350874764e+01 4.1335514514704705e+00 0 1 0
35734 1 4 -6.8300000000000005e-01 8.7097693278910171e+00 7.4006343655720897e+01 1.3943223374402203e+00 0 1 0
35712 1 3 5.9999999999999998e-02 1.9852225281073210e+00 7.4438778699246953e+01 4.8098144747959282e+00 0 1 0
35709 1 2 2.0499999999999999e-01 3.0658741307644277e+00 7.4457936999291761e+01 4.9376638176301375e+00 0 1 0
37792 1 4 -6.8300000000000005e-01 2.3928185047430093e+00 7.7776804928540969e+01 3.8953512319832773e+00 0 1 0
37788 1 2 2.0499999999999999e-01 1.4602942868419639e+00 7.8751023714776622e+01 4.2520083600296017e+00 0 1 0
37793 1 5 4.1799999999999998e-01 3.2331784617786274e+00 7.8216346322100989e+01 3.7715487868389705e+00 0 1 0
35713 1 4 -6.8300000000000005e-01 3.7497027055070142e+00 7.5540478148968546e+01 4.2791915790218882e+00 0 1 0
35714 1 5 4.1799999999999998e-01 2.9790872147840042e+00 7.6132132348016682e+01 4.0408856856836630e+00 0 1 0
35732 1 3 5.9999999999999998e-02 5.6674096586889720e+00 7.4641298694163837e+01 2.5357608010075858e+00 0 1 0
37791 1 3 5.9999999999999998e-02 1.4210100382556918e+00 7.8796628367506344e+01 5.3574797837441448e+00 0 1 0
35700 1 5 4.1799999999999998e-01 5.2911643018098076e+00 7.6349568783604923e+01 5.1140609711666443e+00 0 1 0
35731 1 3 5.9999999999999998e-02 6.0782516720436117e+00 7.4265498095519575e+01 9.9576642909211643e-01 0 1 0
37784 1 3 5.9999999999999998e-02 3.2325376056261568e-01 7.6273249842475806e+01 3.9636821589732354e+00 0 1 0
37799 1 4 -6.8300000000000005e-01 4.3115190303332938e+00 7.9974190249647833e+01 3.6831552412742057e+00 0 1 0
35699 1 4 -6.8300000000000005e-01 5.8351741762953893e+00 7.6931881719689372e+01 5.6035559957092902e+00 0 1 0
37787 1 6 -1.2000000000000000e-01 9.2676458291242131e-02 7.8299966145035043e+01 3.6013756944775164e+00 0 1 0
37789 1 3 5.9999999999999998e-02 2.5112409618504516e-01 7.8254718116852004e+01 2.4936402398512270e+00 0 1 0
35729 1 6 -1.2000000000000000e-01 6.3827244640663832e+00 7.4022506351684370e+01 1.9578533329030601e+00 0 1 0
35691 1 3 5.9999999999999998e-02 6.4750817659005353e+00 8.0017218119055642e+01 6.0112923953838866e+00 0 1 0
35739 1 3 5.9999999999999998e-02 6.8216548564980544e+00 7.6402791029325130e+01 2.7824112978226481e+00 0 1 0
35738 1 3 5.9999999999999998e-02 7.2014452300931939e+00 7.6392647800086991e+01 1.0656589795608484e+00 0 1 0
35733 1 3 5.9999999999999998e-02 8.1637747544478341e+00 7.4499758302276689e+01 3.2032666097755333e+00 0 1 0
35736 1 6 -1.2000000000000000e-01 7.6149782210475658e+00 7.6215450468975945e+01 2.0547618321587091e+00 0 1 0
35735 1 5 4.1799999999999998e-01 9.3523682870694653e+00 7.4688263490415466e+01 1.1415155693787973e+00 0 1 0
35730 1 2 2.0499999999999999e-01 7.7388632620810540e+00 7.4653852838997622e+01 2.1792120131846513e+00 0 1 0
35737 1 2 2.0499999999999999e-01 8.8064162207999797e+00 7.7078237917320095e+01 2.3897372807954276e+00 0 1 0
35743 1 6 -1.2000000000000000e-01 8.7073246830863891e+00 7.8556708402417428e+01 2.0699552638565017e+00 0 1 0
35740 1 3 5.9999999999999998e-02 9.0718374902530172e+00 7.6848772108559317e+01 3.4129881082820419e+00 0 1 0
35741 1 4 -6.8300000000000005e-01 9.9829037756329395e+00 7.6593734590771589e+01 1.7097849668208871e+00 0 1 0
35745 1 3 5.9999999999999998e-02 8.5830002917939705e+00 7.8628598112083921e+01 9.8349478943998547e-01 0 1 0
35746 1 3 5.9999999999999998e-02 7.8542085130751280e+00 7.8998259745572000e+01 2.5114031078942434e+00 0 1 0
35742 1 5 4.1799999999999998e-01 1.0436477555761787e+01 7.7395864327109763e+01 1.4226458975635257e+00 0 1 0
35747 1 3 5.9999999999999998e-02 1.0224734356171899e+01 7.9254201168591706e+01 3.3970002057259658e+00 0 1 0
35744 1 2 2.0499999999999999e-01 9.9124758730721290e+00 7.9450932404667554e+01 2.3821857814966427e+00 0 1 0
35693 1 5 4.1799999999999998e-01 7.4407832045829592e+00 7.7795216978530021e+01 5.8415240763584366e+00 0 1 0
35692 1 4 -6.8300000000000005e-01 7.9396467177211498e+00 7.8594365597360380e+01 5.9546877443184760e+00 0 1 0
37796 1 3 5.9999999999999998e-02 1.7038508567593880e+00 8.0362882016816911e+01 2.7695189162578413e+00 0 1 0
37794 1 6 -1.2000000000000000e-01 1.8782225982216956e+00 8.0215991949134846e+01 3.8444263760158743e+00 0 1 0
37800 1 5 4.1799999999999998e-01 5.0668146293102287e+00 8.0495713254812699e+01 3.8910279504140419e+00 0 1 0
37795 1 2 2.0499999999999999e-01 3.2342750737492962e+00 8.0738300116024675e+01 4.3111983739128181e+00 0 1 0
37798 1 3 5.9999999999999998e-02 3.3380780382694186e+00 8.0469688114269331e+01 5.3533824054808408e+00 0 1 0
36321 1 3 5.9999999999999998e-02 9.8361046465841149e+00 7.7653748382718192e+01 2.4789435959871568e+01 0 1 0
40646 1 3 5.9999999999999998e-02 1.7909932189691202e+00 6.5752729655515054e+01 6.8584923067528951e+00 0 1 0
41943 1 4 -6.8300000000000005e-01 5.1127988804211402e+00 6.6741325069496426e+01 8.8440639787031721e+00 0 1 0
41942 1 3 5.9999999999999998e-02 4.9837857835545121e+00 6.7190884448928401e+01 1.0837589657539491e+01 0 1 0
40652 1 3 5.9999999999999998e-02 2.2559689465041886e+00 6.7496728422101555e+01 8.6859426947150560e+00 0 1 0
40643 1 6 -1.2000000000000000e-01 8.5092988724997520e-01 6.5857716367454913e+01 7.3969820025643882e+00 0 1 0
42126 1 5 4.1799999999999998e-01 3.1097818831191124e+00 6.7297996164912391e+01 1.1797485127806631e+01 0 1 0
40645 1 3 5.9999999999999998e-02 1.1842225840502802e+00 6.5456094032721680e+01 8.3319226028426741e+00 0 1 0
37693 1 3 5.9999999999999998e-02 4.5394217606008906e+00 6.7729468296795218e+01 6.6349645051165433e+00 0 1 0
40644 1 2 2.0499999999999999e-01 4.8850786086159292e-01 6.7355641007734008e+01 7.5668075534083519e+00 0 1 0
41936 1 4 -6.8300000000000005e-01 3.5720062121878797e+00 6.5143613140496456e+01 1.1995175575251711e+01 0 1 0
41939 1 2 2.0499999999999999e-01 5.6124244431399841e+00 6.6576809786468289e+01 1.0128165029524416e+01 0 1 0
41938 1 6 -1.2000000000000000e-01 5.3756810045589596e+00 6.5063389529059862e+01 1.0486329624870041e+01 0 1 0
41935 1 3 5.9999999999999998e-02 3.3161174942947973e+00 6.4930259880861172e+01 9.9434506690403399e+00 0 1 0
37702 1 5 4.1799999999999998e-01 5.9311256682646674e+00 6.6158310401571072e+01 7.2986173504994696e+00 0 1 0
41944 1 5 4.1799999999999998e-01 5.0320945474534300e+00 6.7703827687741480e+01 8.8035614205266697e+00 0 1 0
36320 1 3 5.9999999999999998e-02 9.9273863764975729e+00 7.5339228302436837e+01 2.5241765788255456e+01 0 1 0
37701 1 4 -6.8300000000000005e-01 6.5513887332632210e+00 6.5678377314655563e+01 6.7710056940067078e+00 0 1 0
41948 1 3 5.9999999999999998e-02 7.7182972405198216e+00 6.6152279347197833e+01 9.9194794665035815e+00 0 1 0
41945 1 6 -1.2000000000000000e-01 7.1551498343103423e+00 6.6959856492743555e+01 1.0217346177133678e+01 0 1 0
41947 1 3 5.9999999999999998e-02 7.4586928372564403e+00 6.6855488773475869e+01 1.1241571240872291e+01 0 1 0
41956 1 3 5.9999999999999998e-02 9.2046530501051880e+00 6.7290158325475232e+01 7.9027403364133724e+00 0 1 0
41968 1 3 5.9999999999999998e-02 9.8272939125856649e+00 6.5086918235805939e+01 7.3258410320331322e+00 0 1 0
42125 1 4 -6.8300000000000005e-01 2.6029202236392743e+00 6.8108720377708423e+01 1.1820738064682921e+01 0 1 0
40656 1 5 4.1799999999999998e-01 1.3138430507703716e+00 6.8523026006718041e+01 1.0763474518459393e+01 0 1 0
40650 1 6 -1.2000000000000000e-01 1.6455972999525654e+00 6.8207395414425747e+01 8.1581057800046306e+00 0 1 0
40655 1 4 -6.8300000000000005e-01 6.9552259000427186e-01 6.8993610753161491e+01 1.0223387947680543e+01 0 1 0
40653 1 3 5.9999999999999998e-02 2.2969218824593791e+00 6.8626991464687521e+01 7.4022855911263825e+00 0 1 0
40651 1 2 2.0499999999999999e-01 1.2839508561376773e+00 6.9422105731137947e+01 8.9414061811243126e+00 0 1 0
40660 1 3 5.9999999999999998e-02 2.9146996244656731e+00 7.0696743080566634e+01 8.2839996131469693e+00 0 1 0
40657 1 6 -1.2000000000000000e-01 2.4352241163825843e+00 7.0371859065379397e+01 9.1955517531406912e+00 0 1 0
40658 1 2 2.0499999999999999e-01 2.1034936298969380e+00 7.1605618599692789e+01 9.9925143761749275e+00 0 1 0
40661 1 3 5.9999999999999998e-02 1.5965421583063042e+00 7.2192768140869987e+01 9.2950116625051553e+00 0 1 0
40659 1 3 5.9999999999999998e-02 3.2156942042389303e+00 6.9784740779225942e+01 9.7653182764147353e+00 0 1 0
40664 1 6 -1.2000000000000000e-01 3.3807600325206884e+00 7.2482837669724958e+01 1.0298000149724968e+01 0 1 0
40667 1 3 5.9999999999999998e-02 3.9901595983548357e+00 7.2603915178905197e+01 9.4357762403615570e+00 0 1 0
40666 1 3 5.9999999999999998e-02 3.9602722813596216e+00 7.1929412512124543e+01 1.0971132025386689e+01 0 1 0
37687 1 4 -6.8300000000000005e-01 5.3608815723822465e+00 6.9662416587043168e+01 8.2208646053859766e+00 0 1 0
40662 1 4 -6.8300000000000005e-01 1.2887962276171445e+00 7.1468393641114460e+01 1.1098203011611860e+01 0 1 0
40663 1 5 4.1799999999999998e-01 8.1487284345505839e-01 7.0622057193569674e+01 1.0951368552186125e+01 0 1 0
37684 1 3 5.9999999999999998e-02 5.3246094141521612e+00 7.2037010650730608e+01 7.1182946976620816e+00 0 1 0
40665 1 2 2.0499999999999999e-01 3.0543171864410432e+00 7.3773937053358921e+01 1.1019097450216467e+01 0 1 0
40654 1 3 5.9999999999999998e-02 5.0022779629506975e-01 6.9805046267350775e+01 8.3489544370392803e+00 0 1 0
37683 1 2 2.0499999999999999e-01 5.9518374089208628e+00 7.0095925429252105e+01 6.9850432417069888e+00 0 1 0
37688 1 5 4.1799999999999998e-01 6.1009583564836483e+00 6.9608155772999822e+01 8.8302459056777245e+00 0 1 0
37677 1 3 5.9999999999999998e-02 6.0486593285246784e+00 7.3860923269573306e+01 8.3169455769780303e+00 0 1 0
35711 1 3 5.9999999999999998e-02 2.8319843545852774e+00 7.3899916606263773e+01 7.0187468895572485e+00 0 1 0
38356 1 3 5.9999999999999998e-02 2.0264152301816016e-01 7.2094060709901086e+01 7.4561805662376974e+00 0 1 0
40668 1 3 5.9999999999999998e-02 1.9270725369504702e+00 7.3944181217776588e+01 1.0880242401202915e+01 0 1 0
41953 1 2 2.0499999999999999e-01 9.8914423710137864e+00 6.7952517767230233e+01 8.3822511609365247e+00 0 1 0
41955 1 3 5.9999999999999998e-02 9.6643457929166594e+00 6.7970844589436140e+01 1.0525347070749536e+01 0 1 0
41958 1 5 4.1799999999999998e-01 1.0182612678241531e+01 6.8644668956700869e+01 6.6504675488846692e+00 0 1 0
37682 1 6 -1.2000000000000000e-01 6.2558821483119686e+00 7.1637588286894712e+01 6.9578498317687183e+00 0 1 0
41946 1 2 2.0499999999999999e-01 7.6353417209620593e+00 6.8248522232070954e+01 9.6002075201288175e+00 0 1 0
41949 1 3 5.9999999999999998e-02 7.3291460222296436e+00 6.8179364720974903e+01 8.4984979971829606e+00 0 1 0
41952 1 6 -1.2000000000000000e-01 9.1483804081748907e+00 6.8504034962139883e+01 9.6226165152007344e+00 0 1 0
37679 1 3 5.9999999999999998e-02 7.1336795641615485e+00 7.1427161558215431e+01 8.9046498390918600e+00 0 1 0
41957 1 4 -6.8300000000000005e-01 9.9760375317238150e+00 6.9065627725921757e+01 7.4632765942040917e+00 0 1 0
37686 1 3 5.9999999999999998e-02 6.9424880253361323e+00 6.9605696112223427e+01 6.8314085104893421e+00 0 1 0
37676 1 2 2.0499999999999999e-01 7.2751848119408340e+00 7.2133094183678239e+01 8.0524847215778141e+00 0 1 0
37681 1 5 4.1799999999999998e-01 8.8572441054258793e+00 7.1066425554311650e+01 7.4012647625516124e+00 0 1 0
41950 1 4 -6.8300000000000005e-01 7.0244963306450483e+00 6.9302624605643047e+01 1.0378898486116078e+01 0 1 0
37680 1 4 -6.8300000000000005e-01 8.6108108995333854e+00 7.1965897916629743e+01 7.5771938660078675e+00 0 1 0
41954 1 3 5.9999999999999998e-02 9.3186697633221680e+00 6.9634759586071567e+01 9.7100462601752255e+00 0 1 0
37674 1 5 4.1799999999999998e-01 7.2624999346150956e+00 7.3017573604621120e+01 1.1492069630454923e+01 0 1 0
37237 1 3 5.9999999999999998e-02 9.8614476424870894e+00 7.3059372157451151e+01 1.1865881711901400e+01 0 1 0
41951 1 5 4.1799999999999998e-01 7.2766343773185760e+00 6.9097669276649441e+01 1.1293063255717771e+01 0 1 0
37675 1 6 -1.2000000000000000e-01 7.0674083666240817e+00 7.3562672523133600e+01 8.4827674215806255e+00 0 1 0
37673 1 4 -6.8300000000000005e-01 6.7125848418077902e+00 7.3530979006736914e+01 1.0889948345045310e+01 0 1 0
37672 1 3 5.9999999999999998e-02 8.6407161592917063e+00 7.3880638256490670e+01 1.0063070771074132e+01 0 1 0
35698 1 3 5.9999999999999998e-02 4.4396961172540621e+00 7.8372642471573045e+01 6.1367229834682790e+00 0 1 0
35710 1 3 5.9999999999999998e-02 4.4176572085367471e+00 7.4432554407434296e+01 6.6081244809266622e+00 0 1 0
38349 1 3 5.9999999999999998e-02 6.1681919555083031e-01 7.4304093000950019e+01 9.0438742942389663e+00 0 1 0
40670 1 5 4.1799999999999998e-01 4.6483078196838177e+00 7.4471765163391410e+01 1.0403210175151578e+01 0 1 0
38346 1 5 4.1799999999999998e-01 3.8094359070353551e-01 7.6600549393182035e+01 8.7061030583317116e+00 0 1 0
40669 1 4 -6.8300000000000005e-01 3.7487142280803361e+00 7.4699537890290841e+01 1.0192278910405644e+01 0 1 0
35705 1 3 5.9999999999999998e-02 2.7187375213493516e+00 7.6655393901478135e+01 6.2610751686914021e+00 0 1 0
35695 1 2 2.0499999999999999e-01 5.1096167026258712e+00 7.7635914144868266e+01 6.5932556905828026e+00 0 1 0
35708 1 6 -1.2000000000000000e-01 3.3725323554964475e+00 7.4633570325848467e+01 6.4795355020880523e+00 0 1 0
35707 1 5 4.1799999999999998e-01 2.7207337752946072e+00 7.5543529280630906e+01 8.8732522044366746e+00 0 1 0
35702 1 2 2.0499999999999999e-01 3.1220031192580855e+00 7.6031154716158184e+01 7.0765077873305096e+00 0 1 0
35701 1 6 -1.2000000000000000e-01 4.4000972683590192e+00 7.6664461906674347e+01 7.6233188909833487e+00 0 1 0
35704 1 3 5.9999999999999998e-02 4.2207249376581286e+00 7.7227341593223798e+01 8.5233348407139005e+00 0 1 0
35706 1 4 -6.8300000000000005e-01 2.1810506780544716e+00 7.5887369446627503e+01 8.1317163677713715e+00 0 1 0
37876 1 4 -6.8300000000000005e-01 2.7911928140937849e+00 7.7670422747748006e+01 1.0825876689791285e+01 0 1 0
35703 1 3 5.9999999999999998e-02 5.0828043228327990e+00 7.5907804717516683e+01 8.0900591537137778e+00 0 1 0
37877 1 5 4.1799999999999998e-01 2.5203112570143538e+00 7.7645051206995703e+01 9.8944307591176610e+00 0 1 0
37875 1 3 5.9999999999999998e-02 1.6890260425538621e+00 7.9371172259041217e+01 1.0599247080333235e+01 0 1 0
37872 1 2 2.0499999999999999e-01 2.5419040367157679e+00 7.8999237076359620e+01 1.1238906964181171e+01 0 1 0
37873 1 3 5.9999999999999998e-02 4.7117246691225665e+00 7.9319421087305031e+01 1.0872248731256981e+01 0 1 0
35697 1 3 5.9999999999999998e-02 5.6553758205905087e+00 7.8997519118835058e+01 8.2185451351843675e+00 0 1 0
37869 1 4 -6.8300000000000005e-01 3.2312491317919823e+00 7.9765513542302386e+01 8.4740762243902150e+00 0 1 0
38342 1 3 5.9999999999999998e-02 3.7092077209676705e-01 7.6524520189214797e+01 1.1370022384662153e+01 0 1 0
37871 1 6 -1.2000000000000000e-01 3.7889668325574490e+00 7.9864970228899850e+01 1.0871624372235292e+01 0 1 0
40677 1 5 4.1799999999999998e-01 3.5424059326161812e+00 7.6850290905212518e+01 1.2112163417605844e+01 0 1 0
35694 1 6 -1.2000000000000000e-01 6.1981570405979873e+00 7.8512215766193535e+01 7.4457294817251851e+00 0 1 0
37870 1 5 4.1799999999999998e-01 2.5547078543833028e+00 8.0158084900787912e+01 7.9480170089188142e+00 0 1 0
37883 1 4 -6.8300000000000005e-01 1.6221247567922499e-03 7.9994217451454816e+01 1.2192220425942455e+01 0 1 0
37669 1 2 2.0499999999999999e-01 7.6119128274219019e+00 7.4069387236910444e+01 9.8922828367580511e+00 0 1 0
37678 1 3 5.9999999999999998e-02 7.6884342237251904e+00 7.4134484697754090e+01 7.7434332997703903e+00 0 1 0
35686 1 5 4.1799999999999998e-01 9.9509836085418666e+00 7.9828612208149508e+01 6.1931778218682645e+00 0 1 0
35696 1 3 5.9999999999999998e-02 6.8316646969775672e+00 7.7848701135892640e+01 8.1376358128021291e+00 0 1 0
37670 1 3 5.9999999999999998e-02 6.5140825073605759e+00 7.6024045479561408e+01 1.0061565946507764e+01 0 1 0
35688 1 2 2.0499999999999999e-01 7.0884063493333755e+00 7.9440956059518953e+01 6.6820181219042487e+00 0 1 0
37663 1 3 5.9999999999999998e-02 7.2529451772969775e+00 7.8064473152448500e+01 1.1410341539594299e+01 0 1 0
37671 1 3 5.9999999999999998e-02 7.9317568098352993e+00 7.6000671882731723e+01 9.1492765230808946e+00 0 1 0
37668 1 6 -1.2000000000000000e-01 7.5033018027314711e+00 7.5597214031782528e+01 1.0066521992272349e+01 0 1 0
37662 1 2 2.0499999999999999e-01 8.2980764654272576e+00 7.6241034114148519e+01 1.1236291777785864e+01 0 1 0
37661 1 6 -1.2000000000000000e-01 8.2163384933089443e+00 7.7729292787959395e+01 1.1142171705506643e+01 0 1 0
37664 1 3 5.9999999999999998e-02 8.3298498051231782e+00 7.7941974857078392e+01 1.0043840949889381e+01 0 1 0
37666 1 4 -6.8300000000000005e-01 9.6776342834506206e+00 7.5946947880262641e+01 1.1075296637069666e+01 0 1 0
37667 1 5 4.1799999999999998e-01 9.9828274583245751e+00 7.6180968113640503e+01 1.0207618567867426e+01 0 1 0
37655 1 2 2.0499999999999999e-01 9.0434911103006748e+00 7.8647566867595870e+01 1.2106611426229282e+01 0 1 0
35689 1 3 5.9999999999999998e-02 8.4922541998712688e+00 7.9995671912874229e+01 8.2036337024887800e+00 0 1 0
37665 1 3 5.9999999999999998e-02 8.0374402404576504e+00 7.5717920569676480e+01 1.2229266606326746e+01 0 1 0
35447 1 4 -6.8300000000000005e-01 1.0630021014567918e+01 7.6465832396199758e+01 8.7057663069834259e+00 0 1 0
37654 1 6 -1.2000000000000000e-01 8.6834513121444470e+00 8.0137300814629668e+01 1.1893050683153408e+01 0 1 0
37660 1 5 4.1799999999999998e-01 1.0467623674703193e+01 7.7462677790208076e+01 1.1593937158184641e+01 0 1 0
37659 1 4 -6.8300000000000005e-01 1.0458839518641840e+01 7.8391244714569879e+01 1.1855675282906441e+01 0 1 0
35448 1 5 4.1799999999999998e-01 1.0743095350009318e+01 7.7228173529029320e+01 8.1036574588578993e+00 0 1 0
37874 1 3 5.9999999999999998e-02 3.8347675482010297e+00 8.0484938188448922e+01 1.1743646584728133e+01 0 1 0
37865 1 2 2.0499999999999999e-01 3.4883907855798060e+00 8.0646959456951294e+01 9.5440218408039392e+00 0 1 0
35685 1 4 -6.8300000000000005e-01 1.0102639904967475e+01 8.0749574809667209e+01 6.4947127585931863e+00 0 1 0
35687 1 6 -1.2000000000000000e-01 7.9499628859930489e+00 8.0529556522369958e+01 7.4450734450079592e+00 0 1 0
37657 1 3 5.9999999999999998e-02 8.9190080352690622e+00 8.0371454724931723e+01 1.0863349208267660e+01 0 1 0
37656 1 3 5.9999999999999998e-02 7.6160933389395504e+00 8.0227690292745947e+01 1.2104224170580650e+01 0 1 0
42123 1 3 5.9999999999999998e-02 5.6361312312765521e-01 6.6894159913182165e+01 1.2361462674005537e+01 0 1 0
42122 1 3 5.9999999999999998e-02 1.5546879215966434e+00 6.6208460710680257e+01 1.3443341724350271e+01 0 1 0
42658 1 5 4.1799999999999998e-01 1.6170784081488552e+00 6.6069867610753661e+01 1.5823886539780922e+01 0 1 0
42145 1 3 5.9999999999999998e-02 5.1948835514545175e+00 6.6207465903165399e+01 1.5536879927042630e+01 0 1 0
42120 1 6 -1.2000000000000000e-01 1.0646536417090808e+00 6.7091009813617106e+01 1.3275772643913667e+01 0 1 0
42130 1 3 5.9999999999999998e-02 3.6697314651418047e+00 6.7031360465615677e+01 1.4089940487837682e+01 0 1 0
42657 1 4 -6.8300000000000005e-01 2.0324601554421942e+00 6.5222543783325207e+01 1.6064338715212621e+01 0 1 0
42147 1 5 4.1799999999999998e-01 5.6882227294686007e+00 6.6365083954024783e+01 1.7482051282153751e+01 0 1 0
42118 1 4 -6.8300000000000005e-01 3.6683610652581788e-01 6.7531050893595378e+01 1.5534919039344315e+01 0 1 0
42653 1 2 2.0499999999999999e-01 1.5999720340131403e+00 6.4911071657720342e+01 1.7403381240563352e+01 0 1 0
42664 1 4 -6.8300000000000005e-01 3.9680862819849789e+00 6.7349624992612547e+01 1.7902139935470139e+01 0 1 0
42661 1 3 5.9999999999999998e-02 1.5190734667763781e+00 6.7053295397946229e+01 1.7866657432628827e+01 0 1 0
42659 1 6 -1.2000000000000000e-01 1.8654755828712319e+00 6.6175609584693561e+01 1.8311311836421591e+01 0 1 0
42138 1 3 5.9999999999999998e-02 5.9051336694959717e+00 6.7183979844037580e+01 1.3394428723104499e+01 0 1 0
42142 1 2 2.0499999999999999e-01 6.2061862898636635e+00 6.5847397516865684e+01 1.5685564129367689e+01 0 1 0
42146 1 4 -6.8300000000000005e-01 6.3271340699654868e+00 6.5774178520578175e+01 1.7122857626937332e+01 0 1 0
42141 1 6 -1.2000000000000000e-01 7.2367669276286053e+00 6.6897218942964130e+01 1.5044194154740904e+01 0 1 0
42712 1 3 5.9999999999999998e-02 9.9366440103152822e+00 6.7164539319637186e+01 1.6928720642654515e+01 0 1 0
42718 1 3 5.9999999999999998e-02 1.0171774785664432e+01 6.6153887929209844e+01 1.4443951443065902e+01 0 1 0
42143 1 3 5.9999999999999998e-02 7.9477085519049817e+00 6.6402860773987740e+01 1.4435785367360847e+01 0 1 0
42144 1 3 5.9999999999999998e-02 7.6582541080504187e+00 6.7283596211646028e+01 1.5944264118361270e+01 0 1 0
42708 1 6 -1.2000000000000000e-01 1.0066405443162962e+01 6.4979141247468348e+01 1.6845447419095560e+01 0 1 0
42709 1 2 2.0499999999999999e-01 1.0630183708673203e+01 6.6449441000646303e+01 1.6615333705009327e+01 0 1 0
42135 1 2 2.0499999999999999e-01 6.4894156329143522e+00 6.7824245997379393e+01 1.4105364295449593e+01 0 1 0
42705 1 3 5.9999999999999998e-02 8.6718346094524570e+00 6.5636260784154146e+01 1.8305239395846868e+01 0 1 0
42711 1 3 5.9999999999999998e-02 9.3111062980612722e+00 6.4771145300246900e+01 1.6063871358160345e+01 0 1 0
42702 1 2 2.0499999999999999e-01 9.4389945233911590e+00 6.4835665973026693e+01 1.8191189605909109e+01 0 1 0
42129 1 3 5.9999999999999998e-02 2.8946639067500954e+00 6.8102405958174117e+01 1.5049001786319387e+01 0 1 0
42121 1 2 2.0499999999999999e-01 2.0909741584737458e+00 6.8224286210961608e+01 1.3101738055745995e+01 0 1 0
42127 1 6 -1.2000000000000000e-01 3.2787753607459322e+00 6.8052504270014708e+01 1.4073121076537429e+01 0 1 0
42665 1 5 4.1799999999999998e-01 3.5518414467367267e+00 6.8249684952068606e+01 1.7709117305144158e+01 0 1 0
40690 1 4 -6.8300000000000005e-01 9.2544440753858404e-01 7.1618038852596982e+01 1.4988732857786616e+01 0 1 0
42131 1 3 5.9999999999999998e-02 4.6200910742830406e+00 6.9261405173738865e+01 1.2941433815743519e+01 0 1 0
40685 1 6 -1.2000000000000000e-01 7.6575378722168308e-01 7.3665130577506631e+01 1.6041463098230672e+01 0 1 0
42124 1 3 5.9999999999999998e-02 1.7343557050614100e+00 6.9247960284598861e+01 1.3205975153370076e+01 0 1 0
42133 1 5 4.1799999999999998e-01 3.0666689429143914e+00 7.0545710294029220e+01 1.3977748658235456e+01 0 1 0
40673 1 3 5.9999999999999998e-02 2.9343037012294739e+00 7.3044637377451366e+01 1.3007510830345856e+01 0 1 0
42132 1 4 -6.8300000000000005e-01 3.8079757323847323e+00 7.0356472307925785e+01 1.4537236409324571e+01 0 1 0
40686 1 2 2.0499999999999999e-01 1.4965220375591513e+00 7.2304706724102999e+01 1.6004252913004908e+01 0 1 0
40689 1 3 5.9999999999999998e-02 2.5167572331238994e+00 7.2466106047891728e+01 1.5761687298862915e+01 0 1 0
42128 1 2 2.0499999999999999e-01 4.4018998518218106e+00 6.9146107728288214e+01 1.4001046626978489e+01 0 1 0
40702 1 3 5.9999999999999998e-02 4.2545440855030359e+00 7.1864382367090187e+01 1.7188203554112246e+01 0 1 0
42137 1 3 5.9999999999999998e-02 5.1807382382963860e+00 6.8437883360962843e+01 1.5703039580479984e+01 0 1 0
42134 1 6 -1.2000000000000000e-01 5.6048364713156422e+00 6.8815932331668549e+01 1.4818005581369230e+01 0 1 0
40698 1 5 4.1799999999999998e-01 3.3045570036238208e+00 6.9906471511545774e+01 1.6166131622576458e+01 0 1 0
40692 1 6 -1.2000000000000000e-01 1.4336694339659597e+00 7.1567752744797815e+01 1.7400618751340602e+01 0 1 0
40697 1 4 -6.8300000000000005e-01 2.8525847244205287e+00 6.9618173401500073e+01 1.6956383136935912e+01 0 1 0
37247 1 5 4.1799999999999998e-01 5.6159370612980961e+00 7.2235814002406798e+01 1.5498976124481526e+01 0 1 0
40693 1 2 2.0499999999999999e-01 2.6553686522729762e+00 7.0738694133147504e+01 1.7828685875670327e+01 0 1 0
40682 1 3 5.9999999999999998e-02 7.4149367410151856e-01 7.3908891695416855e+01 1.3877024283196612e+01 0 1 0
40695 1 3 5.9999999999999998e-02 4.6202915650893756e-01 7.1033514087573849e+01 1.7475092246300139e+01 0 1 0
40674 1 3 5.9999999999999998e-02 4.4599916726806894e+00 7.3799610042654024e+01 1.2738077684317872e+01 0 1 0
37246 1 4 -6.8300000000000005e-01 6.1685573095984036e+00 7.2953464343333607e+01 1.5849952573868464e+01 0 1 0
40691 1 5 4.1799999999999998e-01 1.0667363514509098e-01 7.1269167939139294e+01 1.5389412231258977e+01 0 1 0
40699 1 6 -1.2000000000000000e-01 3.9312251948579280e+00 7.1484986119142022e+01 1.8121957241944486e+01 0 1 0
40694 1 3 5.9999999999999998e-02 1.2298849564891918e+00 7.2330239785862361e+01 1.8199670328327318e+01 0 1 0
42136 1 3 5.9999999999999998e-02 6.3046231117179312e+00 6.9612292681743980e+01 1.5114046793135897e+01 0 1 0
40671 1 6 -1.2000000000000000e-01 3.4419269667588610e+00 7.3892585604004381e+01 1.2547795588105192e+01 0 1 0
40709 1 3 5.9999999999999998e-02 5.7054552591715408e+00 7.3612345998268793e+01 1.8393098253302412e+01 0 1 0
37240 1 5 4.1799999999999998e-01 7.8801369268158972e+00 7.0931955233578904e+01 1.2545575395078872e+01 0 1 0
37239 1 4 -6.8300000000000005e-01 7.9422106475811161e+00 7.1841409659489130e+01 1.2753016827090988e+01 0 1 0
37234 1 6 -1.2000000000000000e-01 9.9695622204935184e+00 7.3102414690140805e+01 1.2966811251198857e+01 0 1 0
37238 1 3 5.9999999999999998e-02 9.4921807941729526e+00 7.1186783019871100e+01 1.3905105437440660e+01 0 1 0
42139 1 4 -6.8300000000000005e-01 7.5136944056295949e+00 6.8453838542887098e+01 1.3356176962088547e+01 0 1 0
42140 1 5 4.1799999999999998e-01 8.1821615950343158e+00 6.8645295672255571e+01 1.3959386593033749e+01 0 1 0
37235 1 2 2.0499999999999999e-01 9.0020854868463207e+00 7.2104350188754609e+01 1.3619305404256066e+01 0 1 0
37243 1 3 5.9999999999999998e-02 8.2848734239906179e+00 7.1572303912669099e+01 1.5769978654305133e+01 0 1 0
37241 1 6 -1.2000000000000000e-01 8.3672537140782577e+00 7.2440111749469366e+01 1.5065239750646633e+01 0 1 0
37244 1 3 5.9999999999999998e-02 9.1990269245486829e+00 7.2896547108604551e+01 1.5739417796454283e+01 0 1 0
37242 1 2 2.0499999999999999e-01 7.1646527903325286e+00 7.3441212261643642e+01 1.5060299719061383e+01 0 1 0
42720 1 4 -6.8300000000000005e-01 9.8159782145086165e+00 6.8775976614043017e+01 1.4750100774365547e+01 0 1 0
42721 1 5 4.1799999999999998e-01 9.9959412077537522e+00 6.9688169720607817e+01 1.5115967097465253e+01 0 1 0
36707 1 4 -6.8300000000000005e-01 1.0574408386733083e+01 7.1460345869359514e+01 1.7545331591815113e+01 0 1 0
36712 1 3 5.9999999999999998e-02 8.1791191953432225e+00 7.1231123880269749e+01 1.7984735872675557e+01 0 1 0
37245 1 3 5.9999999999999998e-02 6.6571485045364795e+00 7.3595080861759129e+01 1.4095287417666500e+01 0 1 0
40687 1 3 5.9999999999999998e-02 1.1488787809537344e+00 7.4250018542062591e+01 1.6806072966970451e+01 0 1 0
40683 1 4 -6.8300000000000005e-01 7.8728758167614987e-02 7.5620108203805287e+01 1.4591895690857797e+01 0 1 0
40684 1 5 4.1799999999999998e-01 2.0779379054907429e-01 7.6194503509986049e+01 1.5375550822231167e+01 0 1 0
40680 1 3 5.9999999999999998e-02 3.1739679568686054e+00 7.4543621000076826e+01 1.5053457897260660e+01 0 1 0
40679 1 2 2.0499999999999999e-01 9.9177523340626095e-01 7.4509319314366536e+01 1.4740389630040841e+01 0 1 0
40675 1 3 5.9999999999999998e-02 2.0386667959716216e+00 7.5606567796257210e+01 1.2538763685556985e+01 0 1 0
37254 1 5 4.1799999999999998e-01 5.3872766603085882e+00 7.4685856066484035e+01 1.6380576955496426e+01 0 1 0
40678 1 6 -1.2000000000000000e-01 2.4399529318097399e+00 7.5143980286150153e+01 1.4550076790167626e+01 0 1 0
37878 1 6 -1.2000000000000000e-01 2.0582077323316184e+00 7.8941878264464052e+01 1.2704189578736649e+01 0 1 0
37880 1 3 5.9999999999999998e-02 1.5748851773454657e+00 7.7929393688783421e+01 1.2784321491825244e+01 0 1 0
40676 1 4 -6.8300000000000005e-01 3.8303453617572920e+00 7.6396109800321824e+01 1.2912070702582513e+01 0 1 0
40672 1 2 2.0499999999999999e-01 2.9153150934098240e+00 7.5257876837399976e+01 1.3083502552851376e+01 0 1 0
40681 1 3 5.9999999999999998e-02 2.5203438453889651e+00 7.6058580657466351e+01 1.5119437073352211e+01 0 1 0
37881 1 3 5.9999999999999998e-02 2.8803548612508187e+00 7.8847947424951499e+01 1.3439127132627084e+01 0 1 0
37253 1 4 -6.8300000000000005e-01 5.4882141870969416e+00 7.5621518032999290e+01 1.6566047898874359e+01 0 1 0
37259 1 3 5.9999999999999998e-02 5.1075841188707418e+00 7.8390956140285297e+01 1.6010278083647595e+01 0 1 0
37261 1 5 4.1799999999999998e-01 4.9915492666195060e+00 7.7632186506302531e+01 1.3920299662073173e+01 0 1 0
40737 1 3 5.9999999999999998e-02 1.6143040895098180e+00 7.8574111440748950e+01 1.7493049707970329e+01 0 1 0
37260 1 4 -6.8300000000000005e-01 5.5160661166526044e+00 7.8403218877117851e+01 1.4059434316322568e+01 0 1 0
40730 1 3 5.9999999999999998e-02 3.6387602617048898e+00 7.9055849256885224e+01 1.8419286044579206e+01 0 1 0
37879 1 2 2.0499999999999999e-01 1.1389475038145169e+00 8.0089042618545164e+01 1.2951952395553901e+01 0 1 0
37887 1 3 5.9999999999999998e-02 4.0984789777995001e-01 7.9183247269515448e+01 1.4745406275603195e+01 0 1 0
37252 1 3 5.9999999999999998e-02 5.7447180179014445e+00 7.6005325845310395e+01 1.4645055553113398e+01 0 1 0
37256 1 2 2.0499999999999999e-01 5.9436946312769177e+00 7.8495569418998656e+01 1.5421569693973387e+01 0 1 0
40733 1 5 4.1799999999999998e-01 2.5788548324798337e+00 7.6768347304851829e+01 1.8045847098148343e+01 0 1 0
37885 1 6 -1.2000000000000000e-01 7.7710862876856290e-01 8.0143978531569260e+01 1.4450567308012914e+01 0 1 0
37236 1 3 5.9999999999999998e-02 9.6383454894024130e+00 7.4117646464269029e+01 1.3121382780312528e+01 0 1 0
37249 1 2 2.0499999999999999e-01 6.3682383222620134e+00 7.5996448488436712e+01 1.5560560440291962e+01 0 1 0
37658 1 3 5.9999999999999998e-02 8.8270816584817435e+00 7.8439357897216027e+01 1.3176807276318394e+01 0 1 0
49630 1143 8 4.2380000000000001e-01 1.0046827611705458e+01 7.7672193442756054e+01 1.7543411941106548e+01 0 0 0
37250 1 3 5.9999999999999998e-02 8.0331398197365793e+00 7.4954735267791648e+01 1.6487067248105976e+01 0 1 0
37248 1 6 -1.2000000000000000e-01 7.4847553383582763e+00 7.4922383098460102e+01 1.5521372348791699e+01 0 1 0
37251 1 3 5.9999999999999998e-02 8.2017235245762006e+00 7.5330263893579570e+01 1.4850941439998843e+01 0 1 0
37257 1 3 5.9999999999999998e-02 7.0969090396642374e+00 7.7476973111511469e+01 1.6979327810782625e+01 0 1 0
37262 1 6 -1.2000000000000000e-01 6.5919443431249727e+00 7.9897296298651540e+01 1.5495635883324427e+01 0 1 0
37255 1 6 -1.2000000000000000e-01 6.8933498918177420e+00 7.7340912719294167e+01 1.5882915710584950e+01 0 1 0
37258 1 3 5.9999999999999998e-02 7.8104707022745927e+00 7.7480573174693177e+01 1.5347184437291116e+01 0 1 0
49629 1143 7 -8.4760000000000002e-01 9.2457509381383627e+00 7.8259433978359510e+01 1.7427544583284863e+01 0 0 0
37264 1 3 5.9999999999999998e-02 7.1518558400473085e+00 7.9904405391343005e+01 1.6438568611953603e+01 0 1 0
37265 1 3 5.9999999999999998e-02 7.4583910481813538e+00 7.9943089503057763e+01 1.4754407266456353e+01 0 1 0
37317 1 5 4.1799999999999998e-01 9.7291847226956527e+00 7.9804999204042574e+01 1.6491721703316603e+01 0 1 0
49631 1143 8 4.2380000000000001e-01 8.6304568353431161e+00 7.8141466302292216e+01 1.8206965659524567e+01 0 0 0
37268 1 5 4.1799999999999998e-01 4.8706831633369276e+00 8.0106056763245803e+01 1.4013122390852574e+01 0 1 0
37271 1 3 5.9999999999999998e-02 3.9434762860629631e+00 8.0550164870291454e+01 1.6786412151334183e+01 0 1 0
37888 1 3 5.9999999999999998e-02 1.7050299844179222e+00 8.0194461221927440e+01 1.5019339589130475e+01 0 1 0
37316 1 4 -6.8300000000000005e-01 1.0383512449735983e+01 8.0441529669934397e+01 1.6251613347488959e+01 0 1 0
37651 1 3 5.9999999999999998e-02 9.7154433964925264e+00 8.0630332008524761e+01 1.3855317667986059e+01 0 1 0
37313 1 3 5.9999999999999998e-02 8.8852315470428014e+00 8.0723032777864006e+01 1.8093285449399254e+01 0 1 0
49246 1015 8 4.2380000000000001e-01 7.1531539037434644e-01 6.6719854832768206e+01 2.3012787799163352e+01 0 0 0
42660 1 2 2.0499999999999999e-01 3.3562246895985934e+00 6.6474677751450130e+01 1.8761272496448413e+01 0 1 0
42673 1 6 -1.2000000000000000e-01 3.4707338580315246e+00 6.6503041621792377e+01 2.2753017947036206e+01 0 1 0
42667 1 2 2.0499999999999999e-01 3.5541098719974760e+00 6.5909734589131332e+01 2.1327842850466517e+01 0 1 0
42666 1 6 -1.2000000000000000e-01 3.4845162923713269e+00 6.7008632074196441e+01 2.0198416524377670e+01 0 1 0
42675 1 3 5.9999999999999998e-02 4.3157993699118169e+00 6.7175250055190418e+01 2.2739631634534529e+01 0 1 0
42672 1 5 4.1799999999999998e-01 1.6897233663998197e+00 6.5722832286967090e+01 2.1345935237831537e+01 0 1 0
42662 1 3 5.9999999999999998e-02 1.2325295487790426e+00 6.6155658606845179e+01 1.9219082397869741e+01 0 1 0
42663 1 3 5.9999999999999998e-02 3.9377881840450111e+00 6.5580815091130475e+01 1.8730366167384322e+01 0 1 0
42671 1 4 -6.8300000000000005e-01 2.4008707405463490e+00 6.5109851219464346e+01 2.1229489516230426e+01 0 1 0
42676 1 3 5.9999999999999998e-02 2.6539351019081527e+00 6.7148660562354124e+01 2.2675486941396354e+01 0 1 0
42668 1 3 5.9999999999999998e-02 4.4467182547440220e+00 6.7464640040023710e+01 2.0357429396838089e+01 0 1 0
42674 1 2 2.0499999999999999e-01 3.5867576382473554e+00 6.5379194481986801e+01 2.3861911019021790e+01 0 1 0
42670 1 3 5.9999999999999998e-02 4.4918478815782432e+00 6.5399277997705454e+01 2.1108814573552941e+01 0 1 0
42682 1 3 5.9999999999999998e-02 5.6524055229600361e+00 6.5334691964605483e+01 2.3467664582315923e+01 0 1 0
49245 1015 7 -8.4760000000000002e-01 1.7406620684024432e-01 6.6820668553117812e+01 2.2177990819783783e+01 0 0 0
42669 1 3 5.9999999999999998e-02 2.6832331723429017e+00 6.7730667101023187e+01 2.0398072735053670e+01 0 1 0
36728 1 4 -6.8300000000000005e-01 9.4651615284531267e+00 6.5240637584381844e+01 2.2488657196025397e+01 0 1 0
36729 1 5 4.1799999999999998e-01 8.9991428129460118e+00 6.5739062057298838e+01 2.1823128786663982e+01 0 1 0
36724 1 2 2.0499999999999999e-01 1.0638581115143984e+01 6.6017063313080655e+01 2.2622838370395392e+01 0 1 0
36721 1 4 -6.8300000000000005e-01 8.1438906626535168e+00 6.7071217217904078e+01 2.1095067666449669e+01 0 1 0
36720 1 3 5.9999999999999998e-02 9.8776190877304746e+00 6.7143880118865582e+01 2.0205078275050720e+01 0 1 0
36723 1 6 -1.2000000000000000e-01 1.0223257966084596e+01 6.7475858804634129e+01 2.2405083361822221e+01 0 1 0
36717 1 2 2.0499999999999999e-01 9.4563996456956403e+00 6.7670643077449597e+01 2.1031462778951745e+01 0 1 0
36722 1 5 4.1799999999999998e-01 7.7011914066373821e+00 6.7532695213243059e+01 2.1823995367651982e+01 0 1 0
42706 1 4 -6.8300000000000005e-01 1.0532569086969197e+01 6.5057003565664530e+01 1.9134936026108452e+01 0 1 0
52015 1938 8 4.2380000000000001e-01 8.4155060009271541e+00 6.5736927139159974e+01 2.4193456354347578e+01 0 0 0
36726 1 3 5.9999999999999998e-02 9.5659822747382499e+00 6.7904063307079625e+01 2.3177392449674397e+01 0 1 0
40701 1 3 5.9999999999999998e-02 4.6466958877042570e+00 7.0763260956436312e+01 1.8475542079247727e+01 0 1 0
38221 1 6 -1.2000000000000000e-01 5.6342463711163449e-01 7.1813413753735219e+01 2.2330232683078002e+01 0 1 0
38226 1 4 -6.8300000000000005e-01 1.3162925459308231e-01 6.9596798872588295e+01 2.1557289468663651e+01 0 1 0
40703 1 3 5.9999999999999998e-02 3.3693109242785466e+00 7.3499944788791950e+01 1.8616526393675041e+01 0 1 0
40706 1 6 -1.2000000000000000e-01 5.3851610270896222e+00 7.3290160770367606e+01 1.9397239194384387e+01 0 1 0
40700 1 2 2.0499999999999999e-01 3.9825474521059601e+00 7.2726986871971434e+01 1.9104311793771402e+01 0 1 0
40696 1 3 5.9999999999999998e-02 2.4329539121299639e+00 7.0232767911536556e+01 1.8788145624465439e+01 0 1 0
38224 1 3 5.9999999999999998e-02 1.0326451341312197e+00 7.2119214388884515e+01 2.1380248892709211e+01 0 1 0
38227 1 5 4.1799999999999998e-01 1.0465033028215434e+00 6.9801399996025779e+01 2.1804296284525893e+01 0 1 0
40704 1 4 -6.8300000000000005e-01 3.3693704933898099e+00 7.2369954514214911e+01 2.0367494894220862e+01 0 1 0
40705 1 5 4.1799999999999998e-01 3.0177919077372235e+00 7.3210063653082500e+01 2.0745226029638090e+01 0 1 0
38216 1 3 5.9999999999999998e-02 2.9946059771105866e+00 7.3190537028502916e+01 2.3049593910179972e+01 0 1 0
38219 1 4 -6.8300000000000005e-01 2.4386376968291623e+00 7.0520756978599636e+01 2.3155344445300123e+01 0 1 0
38214 1 6 -1.2000000000000000e-01 2.3142118375974312e+00 7.2915759198068656e+01 2.3849890973167202e+01 0 1 0
38215 1 2 2.0499999999999999e-01 1.5760564195182085e+00 7.1649660673533091e+01 2.3485856217023073e+01 0 1 0
47350 383 8 4.2380000000000001e-01 5.1859996655591871e+00 7.0419382815349223e+01 2.0857412696215661e+01 1 0 0
38220 1 5 4.1799999999999998e-01 3.3301372122960973e+00 7.0800736552623334e+01 2.3223183005142040e+01 0 1 0
47349 383 7 -8.4760000000000002e-01 6.0743162070449097e+00 7.0446941729389991e+01 2.1315817251823759e+01 1 0 0
40712 1 5 4.1799999999999998e-01 5.7887457975494527e+00 7.3354300865216032e+01 2.1536229105853302e+01 0 1 0
46277 25 8 4.2380000000000001e-01 5.7386919891929038e+00 7.1103319048060825e+01 2.4176051660619983e+01 0 1 0
38218 1 3 5.9999999999999998e-02 9.9299442332141696e-01 7.1344465119344648e+01 2.4291358495190138e+01 0 1 0
40708 1 3 5.9999999999999998e-02 6.1429221666471818e+00 7.2598054278373297e+01 1.9729797016482728e+01 0 1 0
36713 1 3 5.9999999999999998e-02 9.2122560218126104e+00 6.9009513479636567e+01 1.8412558945428191e+01 0 1 0
36705 1 3 5.9999999999999998e-02 8.9520711646007030e+00 7.3547026765135556e+01 1.8331871764775748e+01 0 1 0
47351 383 8 4.2380000000000001e-01 6.7610890313080052e+00 7.0005121967392540e+01 2.0738634685466732e+01 1 0 0
49035 945 7 -8.4760000000000002e-01 7.1119797730957295e+00 6.8508890030267068e+01 2.3180781693345295e+01 0 0 0
49036 945 8 4.2380000000000001e-01 7.2689836594851531e+00 6.8675109245016515e+01 2.4154291541117548e+01 0 0 0
46276 25 8 4.2380000000000001e-01 6.3768696156121072e+00 7.1053102097302713e+01 2.2673775253661926e+01 0 1 0
49037 945 8 4.2380000000000001e-01 6.6468201688279471e+00 6.9297562341499187e+01 2.2778758340284615e+01 0 0 0
46275 25 7 -8.4760000000000002e-01 6.4923137850714694e+00 7.1416585999961271e+01 2.3598195195203886e+01 0 1 0
36703 1 2 2.0499999999999999e-01 1.0026471428792194e+01 7.1739106937052114e+01 1.8783316541207292e+01 0 1 0
36702 1 6 -1.2000000000000000e-01 9.7901686354989099e+00 7.3205288786873055e+01 1.8947668861050545e+01 0 1 0
36715 1 5 4.1799999999999998e-01 7.4566784445511578e+00 6.8165829753329177e+01 1.9184026349486839e+01 0 1 0
36709 1 6 -1.2000000000000000e-01 8.6860474143344621e+00 7.1010693703235575e+01 1.8913218595517737e+01 0 1 0
36714 1 4 -6.8300000000000005e-01 7.3908390147422320e+00 6.9097898727945719e+01 1.9217004671998026e+01 0 1 0
36711 1 3 5.9999999999999998e-02 8.0734282465554550e+00 7.1489390765107132e+01 1.9674502748163416e+01 0 1 0
36710 1 2 2.0499999999999999e-01 8.7437486773535902e+00 6.9514893746166422e+01 1.9225968448015919e+01 0 1 0
36719 1 3 5.9999999999999998e-02 8.8484729212006776e+00 6.9690317961399629e+01 2.1412247157246917e+01 0 1 0
36716 1 6 -1.2000000000000000e-01 9.4185725650151593e+00 6.9204228647114363e+01 2.0616838785402507e+01 0 1 0
36704 1 3 5.9999999999999998e-02 9.3200195207474170e+00 7.3268603262186133e+01 1.9949728476896908e+01 0 1 0
36718 1 3 5.9999999999999998e-02 1.0392498416388053e+01 6.9708720739674504e+01 2.0632875763193141e+01 0 1 0
36316 1 5 4.1799999999999998e-01 9.5287580429393977e+00 7.3330950232925005e+01 2.3532937701605650e+01 0 1 0
48796 865 8 4.2380000000000001e-01 8.0759238977491847e+00 7.1384146161074966e+01 2.4386309261525497e+01 1 0 0
36315 1 4 -6.8300000000000005e-01 1.0005218839726318e+01 7.3689170808612246e+01 2.2731244912106597e+01 0 1 0
36706 1 3 5.9999999999999998e-02 1.0754043184230683e+01 7.1578874389484170e+01 1.9555969949651910e+01 0 1 0
46870 223 8 4.2380000000000001e-01 5.9438242836073165e+00 7.5672882120687959e+01 2.4194578916748888e+01 0 0 0
40723 1 3 5.9999999999999998e-02 5.3161728032428064e+00 7.7121574175229640e+01 1.8593488357813104e+01 0 1 0
40734 1 6 -1.2000000000000000e-01 1.0734387557901734e+00 7.8377464883994790e+01 1.8461992439713928e+01 0 1 0
40736 1 3 5.9999999999999998e-02 8.0161095131267568e-01 7.9354383238959571e+01 1.8784043526570365e+01 0 1 0
40729 1 3 5.9999999999999998e-02 2.9086620842635051e+00 7.9873823230971183e+01 1.9698703127408539e+01 0 1 0
40727 1 6 -1.2000000000000000e-01 3.3356290431627733e+00 7.8870936716380228e+01 1.9423415560374981e+01 0 1 0
38208 1 2 2.0499999999999999e-01 1.5339614235913104e+00 7.4185544918471777e+01 2.4128440388046471e+01 0 1 0
40732 1 4 -6.8300000000000005e-01 2.4081924863725233e+00 7.6602921986046354e+01 1.8957216145176023e+01 0 1 0
38211 1 3 5.9999999999999998e-02 9.0023254123184004e-01 7.4514161115654360e+01 2.3318041831489534e+01 0 1 0
40710 1 3 5.9999999999999998e-02 4.6059648364533254e+00 7.5186060360559466e+01 2.0024374007942509e+01 0 1 0
40720 1 6 -1.2000000000000000e-01 5.6835094248108424e+00 7.7769793233398389e+01 1.9372040100852839e+01 0 1 0
38195 1 3 5.9999999999999998e-02 9.2320873999533581e-01 7.8971182974944739e+01 2.3048908292391356e+01 0 1 0
47341 380 8 4.2380000000000001e-01 1.0527489696444738e+00 7.5145652992631028e+01 2.1272047344109936e+01 -1 0 0
47340 380 7 -8.4760000000000002e-01 2.0252068087139077e+00 7.5030576816011163e+01 2.1069357296319570e+01 -1 0 0
40711 1 4 -6.8300000000000005e-01 5.7612049955510249e+00 7.4287144216070388e+01 2.1505705029805327e+01 0 1 0
40728 1 2 2.0499999999999999e-01 2.1481856830273984e+00 7.7876102472111526e+01 1.9410361329324985e+01 0 1 0
40707 1 2 2.0499999999999999e-01 5.4650772260800977e+00 7.4599361522872798e+01 2.0134257299838556e+01 0 1 0
47342 380 8 4.2380000000000001e-01 2.2376621835583124e+00 7.5468295201182841e+01 2.0195706669230685e+01 -1 0 0
40721 1 2 2.0499999999999999e-01 4.5617407193217483e+00 7.8454179057250940e+01 2.0172768867857489e+01 0 1 0
40731 1 3 5.9999999999999998e-02 1.8180813216941680e+00 7.7808604503496127e+01 2.0425214545030993e+01 0 1 0
40724 1 3 5.9999999999999998e-02 4.2102319507352188e+00 7.7706771125615589e+01 2.0923168977811500e+01 0 1 0
40725 1 4 -6.8300000000000005e-01 4.9716013910247794e+00 7.9598111149418983e+01 2.0896096188767103e+01 0 1 0
38202 1 3 5.9999999999999998e-02 3.6135840699236099e+00 7.7663738799063921e+01 2.3596168181834905e+01 0 1 0
38209 1 3 5.9999999999999998e-02 3.1440062560685975e+00 7.5224913481105020e+01 2.3535195963050928e+01 0 1 0
40726 1 5 4.1799999999999998e-01 5.3576537670492623e+00 7.9140634532488932e+01 2.1700347275332778e+01 0 1 0
48194 664 8 4.2380000000000001e-01 5.1864545019798625e+00 7.9566390099748887e+01 2.3752653111480516e+01 0 0 0
38204 1 3 5.9999999999999998e-02 1.0818594233327661e+00 7.6908048287151800e+01 2.3881569667664227e+01 0 1 0
38193 1 6 -1.2000000000000000e-01 1.5834915614657143e+00 7.9724464142044326e+01 2.3379399694689369e+01 0 1 0
48192 664 7 -8.4760000000000002e-01 6.0032690917250369e+00 7.9016431998991237e+01 2.3578409174767984e+01 0 0 0
48193 664 8 4.2380000000000001e-01 5.7827702543742125e+00 7.8047466338486899e+01 2.3690154564469111e+01 0 0 0
46869 223 7 -8.4760000000000002e-01 5.7541629143434037e+00 7.6222547739447691e+01 2.3381008827694782e+01 0 0 0
46871 223 8 4.2380000000000001e-01 5.7498008736288986e+00 7.5632477018017227e+01 2.2573669025256041e+01 0 0 0
38196 1 3 5.9999999999999998e-02 2.1505746321601928e+00 7.9909866557525362e+01 2.2471969469209817e+01 0 1 0
38207 1 6 -1.2000000000000000e-01 2.4905459356152173e+00 7.5324434168538488e+01 2.4404790822003942e+01 0 1 0
36322 1 4 -6.8300000000000005e-01 1.0697728042712265e+01 7.7812605623135553e+01 2.3113972282453613e+01 0 1 0
40722 1 3 5.9999999999999998e-02 6.2759834729461970e+00 7.8518603491085599e+01 1.8839487555978835e+01 0 1 0
36698 1 3 5.9999999999999998e-02 1.0774285230016138e+01 7.5484869481735956e+01 2.0416783680314396e+01 0 1 0
36318 1 2 2.0499999999999999e-01 1.0679191617833748e+01 7.7221860597514834e+01 2.4333577563987856e+01 0 1 0
40716 1 3 5.9999999999999998e-02 6.9069922299444064e+00 7.5528525033036274e+01 1.8718238643216146e+01 0 1 0
36697 1 3 5.9999999999999998e-02 9.8099902376472592e+00 7.5958155829070407e+01 1.9008347720238927e+01 0 1 0
36317 1 6 -1.2000000000000000e-01 1.0035987792705509e+01 7.5721952347721839e+01 2.4228430686333439e+01 0 1 0
40717 1 3 5.9999999999999998e-02 6.4489035460941002e+00 7.7020894645282567e+01 2.1357688786595627e+01 0 1 0
36319 1 3 5.9999999999999998e-02 9.0851420076771188e+00 7.5743055566583536e+01 2.3819180929132031e+01 0 1 0
40714 1 2 2.0499999999999999e-01 6.6566382882773869e+00 7.6884397338791317e+01 2.0229393732417062e+01 0 1 0
40713 1 6 -1.2000000000000000e-01 6.7380386179152811e+00 7.5406367948680995e+01 1.9777471622542137e+01 0 1 0
50432 1410 8 4.2380000000000001e-01 7.5355509533567853e+00 7.9212803643699900e+01 2.2877594496949353e+01 0 0 0
50430 1410 7 -8.4760000000000002e-01 8.4319489338357752e+00 7.9345540247053250e+01 2.2454685899205355e+01 0 0 0
40715 1 3 5.9999999999999998e-02 7.6869525197721380e+00 7.4927148857217574e+01 2.0173967870713756e+01 0 1 0
40718 1 4 -6.8300000000000005e-01 7.9391455995473779e+00 7.7565807731586162e+01 2.0083119326502796e+01 0 1 0
40719 1 5 4.1799999999999998e-01 8.1167211669228987e+00 7.8120537717960929e+01 2.0916369481620247e+01 0 1 0
36323 1 5 4.1799999999999998e-01 9.7741403637527640e+00 7.8164093670330033e+01 2.2962296514503947e+01 0 1 0
38198 1 4 -6.8300000000000005e-01 3.5867524902595100e+00 8.0259326076558708e+01 2.4466898261086676e+01 0 1 0
38190 1 3 5.9999999999999998e-02 1.7425739103604168e-01 8.0860180371710200e+01 2.4477239853826735e+01 0 1 0
50431 1410 8 4.2380000000000001e-01 8.7599471302634502e+00 8.0269436555895851e+01 2.2651746316866962e+01 0 0 0
42678 1 4 -6.8300000000000005e-01 3.5090704962048047e+00 6.6150610905490410e+01 2.5061785156727648e+01 0 1 0
42679 1 5 4.1799999999999998e-01 2.7051140799415521e+00 6.6674372336761152e+01 2.5088188000439956e+01 0 1 0
47636 478 8 4.2380000000000001e-01 4.6349200213154251e+00 6.5763057152870815e+01 2.8561105310882084e+01 0 0 0
51944 1914 8 4.2380000000000001e-01 3.7326267217287024e+00 6.5427664350270476e+01 2.6619082248088827e+01 0 0 0
47634 478 7 -8.4760000000000002e-01 5.1602260427111206e+00 6.6360579709342261e+01 2.9166927477902043e+01 0 0 0
51942 1914 7 -8.4760000000000002e-01 3.6510037115918701e+00 6.4980714899511099e+01 2.7509910637675588e+01 0 0 0
47635 478 8 4.2380000000000001e-01 6.0462711554698307e+00 6.6562539812597151e+01 2.8749631070721897e+01 0 0 0
48856 885 8 4.2380000000000001e-01 4.7189540014121772e-01 6.5119761747885420e+01 2.7530585716254922e+01 1 0 0
47514 438 7 -8.4760000000000002e-01 1.0269715857372916e+00 6.7835785103745252e+01 2.4606148495584616e+01 1 0 0
51943 1914 8 4.2380000000000001e-01 2.6915652874598237e+00 6.4971803191702747e+01 2.7791690130729908e+01 0 0 0
48674 824 8 4.2380000000000001e-01 6.2118266187074314e+00 6.7569127936178546e+01 2.5957458457643490e+01 1 0 0
52016 1938 8 4.2380000000000001e-01 8.1403034558026839e+00 6.5227319076739477e+01 2.5720280002191021e+01 0 0 0
52014 1938 7 -8.4760000000000002e-01 8.2560108850646827e+00 6.6030562322669113e+01 2.5135974214114363e+01 0 0 0
48727 842 8 4.2380000000000001e-01 8.7563469380702799e+00 6.7756039394590445e+01 2.5799214234235070e+01 0 0 0
47516 438 8 4.2380000000000001e-01 1.6360452829864385e+00 6.8618955655829751e+01 2.4480955903723885e+01 1 0 0
38217 1 3 5.9999999999999998e-02 3.0200410597489689e+00 7.2661746687027090e+01 2.4622020087627682e+01 0 1 0
48682 827 8 4.2380000000000001e-01 6.6963687067338662e-01 6.8404504552035135e+01 2.9052302449541433e+01 1 0 0
47515 438 8 4.2380000000000001e-01 1.7630486619009031e-01 6.8140262151569885e+01 2.5034704146333802e+01 1 0 0
48681 827 7 -8.4760000000000002e-01 5.8889142928926796e-01 6.9025173258910343e+01 2.8272398074096802e+01 1 0 0
49956 1252 7 -8.4760000000000002e-01 4.5962825184429157e+00 7.0479300442572566e+01 2.5137657028009748e+01 2 0 0
49957 1252 8 4.2380000000000001e-01 5.0111698603769117e+00 6.9648688835493417e+01 2.5509077191300594e+01 2 0 0
49958 1252 8 4.2380000000000001e-01 3.6591312317146238e+00 7.0563858707708107e+01 2.5476179445232177e+01 2 0 0
49831 1210 8 4.2380000000000001e-01 1.8751070677645643e+00 6.9707964009142344e+01 2.7188839886352913e+01 1 0 0
49832 1210 8 4.2380000000000001e-01 3.3482947860155914e+00 7.0103353468567235e+01 2.7771945099737440e+01 1 0 0
49830 1210 7 -8.4760000000000002e-01 2.6339052272830350e+00 7.0355559258051912e+01 2.7119227809266949e+01 1 0 0
47312 370 8 4.2380000000000001e-01 2.3634267054476008e+00 7.2140136172969775e+01 2.7265893502467428e+01 -1 1 0
46216 5 8 4.2380000000000001e-01 4.9302858605947844e+00 6.8466764932379988e+01 2.9066836371927248e+01 1 0 0
46215 5 7 -8.4760000000000002e-01 4.7617492785142508e+00 6.9317726666309881e+01 2.8569382831631245e+01 1 0 0
47310 370 7 -8.4760000000000002e-01 2.4169193956331854e+00 7.3134012098434937e+01 2.7362585159488155e+01 -1 1 0
47311 370 8 4.2380000000000001e-01 3.3748454321429557e+00 7.3420083714616140e+01 2.7339330859088093e+01 -1 1 0
48672 824 7 -8.4760000000000002e-01 6.0400203128422518e+00 6.8513472773695284e+01 2.6237985532480419e+01 1 0 0
49623 1141 7 -8.4760000000000002e-01 5.1426020606609715e+00 7.3053376688618442e+01 2.6642058381874406e+01 1 0 0
49624 1141 8 4.2380000000000001e-01 4.9471010418381622e+00 7.2584303607177446e+01 2.5780809351133303e+01 1 0 0
49625 1141 8 4.2380000000000001e-01 6.1084519369215942e+00 7.2936669587142433e+01 2.6873388330943072e+01 1 0 0
46217 5 8 4.2380000000000001e-01 5.2282438364607691e+00 6.9285086352044047e+01 2.7685460950686068e+01 1 0 0
38213 1 5 4.1799999999999998e-01 1.2321590437961143e+00 7.3660453491432435e+01 2.6029976028451149e+01 0 1 0
48673 824 8 4.2380000000000001e-01 6.8985184684583709e+00 6.8936512323239043e+01 2.6527844963458005e+01 1 0 0
48795 865 7 -8.4760000000000002e-01 8.8699206706286908e+00 7.1945944942270614e+01 2.4618585668865475e+01 1 0 0
48797 865 8 4.2380000000000001e-01 9.5754569936703806e+00 7.1370872581646140e+01 2.5032724976712846e+01 1 0 0
48726 842 7 -8.4760000000000002e-01 8.7244704564872926e+00 6.8741744768066056e+01 2.5964653767056610e+01 0 0 0
48728 842 8 4.2380000000000001e-01 9.5888332401053411e+00 6.9155751989958475e+01 2.5679212941529180e+01 0 0 0
38212 1 4 -6.8300000000000005e-01 7.3728450521551570e-01 7.4033411146929765e+01 2.5307927507709618e+01 0 1 0
38205 1 4 -6.8300000000000005e-01 1.2833745463002437e+00 7.6865355180890063e+01 2.5800907583418173e+01 0 1 0
38206 1 5 4.1799999999999998e-01 1.6411606506721046e+00 7.6134837194055876e+01 2.6342874473560968e+01 0 1 0
38200 1 6 -1.2000000000000000e-01 3.0242966353460656e+00 7.7879180655928891e+01 2.4491392938766325e+01 0 1 0
38201 1 2 2.0499999999999999e-01 1.9103561651200840e+00 7.6782727417245951e+01 2.4573986476809779e+01 0 1 0
38194 1 2 2.0499999999999999e-01 2.4772277477146578e+00 7.9334863269149892e+01 2.4521749468201168e+01 0 1 0
38210 1 3 5.9999999999999998e-02 3.2407084400268431e+00 7.5150633665035613e+01 2.5179558203979205e+01 0 1 0
38197 1 3 5.9999999999999998e-02 1.8072032813680379e+00 7.9402389750304209e+01 2.5434672437723997e+01 0 1 0
38203 1 3 5.9999999999999998e-02 3.8002622615010613e+00 7.7738778910924040e+01 2.5325512425450768e+01 0 1 0
35750 1 6 -1.2000000000000000e-01 9.5888480296790348e+00 8.0909969917700721e+01 2.2976328944278537e+00 0 1 0
37804 1 3 5.9999999999999998e-02 2.5399558318294115e+00 8.2823823270887161e+01 4.3429965152298227e+00 0 1 0
37801 1 6 -1.2000000000000000e-01 3.3652316123850272e+00 8.2266241408860509e+01 4.0181721318086909e+00 0 1 0
37803 1 3 5.9999999999999998e-02 3.4876344443065470e+00 8.2480263465844033e+01 2.9773373071044054e+00 0 1 0
37802 1 2 2.0499999999999999e-01 4.4809600829314267e+00 8.2851539342288419e+01 4.7662196984420486e+00 0 1 0
37808 1 6 -1.2000000000000000e-01 4.6072080857326698e+00 8.4360880459833965e+01 4.4793528723310247e+00 0 1 0
37811 1 3 5.9999999999999998e-02 3.6178751161012235e+00 8.4830736423618575e+01 4.7814185716251565e+00 0 1 0
37810 1 3 5.9999999999999998e-02 4.7144532321357149e+00 8.4377745593879567e+01 3.4343668099390405e+00 0 1 0
37971 1 3 5.9999999999999998e-02 1.1465442557279788e+00 8.4991759980727736e+01 2.8139809684961379e+00 0 1 0
37972 1 3 5.9999999999999998e-02 8.7256526828725767e-01 8.5168255679102458e+01 1.1508449469731326e+00 0 1 0
37809 1 2 2.0499999999999999e-01 5.7296659552956477e+00 8.5073751182296490e+01 5.3321719768106650e+00 0 1 0
37806 1 4 -6.8300000000000005e-01 5.6993459637581294e+00 8.2222374482038717e+01 4.4058836961772370e+00 0 1 0
37969 1 6 -1.2000000000000000e-01 4.8742031222974119e-01 8.5506684456912524e+01 2.0507466839634336e+00 0 1 0
37579 1 3 5.9999999999999998e-02 6.4240609387738035e-01 8.5500820755935720e+01 5.5782878825768876e+00 0 1 0
37805 1 3 5.9999999999999998e-02 4.3032719218765214e+00 8.2861586388427412e+01 5.8982660124169310e+00 0 1 0
37807 1 5 4.1799999999999998e-01 6.3065819947167947e+00 8.2937265267768183e+01 4.4365152427285972e+00 0 1 0
35760 1 3 5.9999999999999998e-02 9.7963740532483676e+00 8.3680032424899338e+01 2.8296740001235907e+00 0 1 0
35759 1 3 5.9999999999999998e-02 1.0122203498224543e+01 8.3318360616390450e+01 1.1263082115008858e+00 0 1 0
35678 1 4 -6.8300000000000005e-01 1.0197318333164894e+01 8.3811465724054898e+01 5.4804005976419887e+00 0 1 0
35757 1 6 -1.2000000000000000e-01 1.0620025850048481e+01 8.3290828303366212e+01 2.1343521202731774e+00 0 1 0
35753 1 3 5.9999999999999998e-02 8.6468154887561219e+00 8.1116154982192938e+01 2.7493746387406000e+00 0 1 0
35752 1 3 5.9999999999999998e-02 9.3311569068639884e+00 8.1091775078174351e+01 1.2512385924660179e+00 0 1 0
37577 1 6 -1.2000000000000000e-01 5.0686978283351891e-03 8.5454407477764605e+01 6.3957992010576499e+00 0 1 0
35679 1 5 4.1799999999999998e-01 1.0420507149708522e+01 8.3031764128456672e+01 4.9346517060843018e+00 0 1 0
35684 1 3 5.9999999999999998e-02 8.4964574761483664e+00 8.1541542374419208e+01 5.6634281075497075e+00 0 1 0
37813 1 4 -6.8300000000000005e-01 6.9379837739209851e+00 8.4395801005491663e+01 5.2850788118198855e+00 0 1 0
35770 1 5 4.1799999999999998e-01 9.8382422966060705e+00 8.5537122184550284e+01 4.3340550168835197e+00 0 1 0
37814 1 5 4.1799999999999998e-01 7.5628626359760833e+00 8.4935113377561393e+01 5.6809944481207708e+00 0 1 0
35767 1 3 5.9999999999999998e-02 1.0613617320211532e+01 8.6017261121498095e+01 1.5998396378218462e+00 0 1 0
37978 1 3 5.9999999999999998e-02 2.6757367322454675e+00 8.6943106456714929e+01 2.8792027358012411e+00 0 1 0
37979 1 3 5.9999999999999998e-02 2.6316881781644175e+00 8.7154568307827091e+01 1.1571996860933538e+00 0 1 0
37970 1 2 2.0499999999999999e-01 7.2221576193440173e-01 8.7084414573698169e+01 2.1630966290118034e+00 0 1 0
37976 1 6 -1.2000000000000000e-01 2.1768775324031102e+00 8.7477492698296416e+01 2.1080098952298276e+00 0 1 0
37981 1 4 -6.8300000000000005e-01 1.9024513848816480e+00 8.9766422959544855e+01 1.1232136933871621e+00 0 1 0
37977 1 2 2.0499999999999999e-01 2.5160182437648206e+00 8.8997766736679225e+01 2.1397784225781606e+00 0 1 0
37980 1 3 5.9999999999999998e-02 2.2261538235830547e+00 8.9351309865905392e+01 3.1568573593767053e+00 0 1 0
37983 1 6 -1.2000000000000000e-01 4.0754523214097507e+00 8.9168291857849269e+01 2.1593101392539444e+00 0 1 0
37987 1 3 5.9999999999999998e-02 3.8752401595174364e+00 9.1253950791395042e+01 1.9365037063132684e+00 0 1 0
37986 1 3 5.9999999999999998e-02 4.3890367612632231e+00 8.8908927675060241e+01 1.1184884461819242e+00 0 1 0
37988 1 4 -6.8300000000000005e-01 4.3121922908766086e+00 9.0863122284659696e+01 3.8440905838918256e+00 0 1 0
37984 1 2 2.0499999999999999e-01 4.5306533986426540e+00 9.0527150164092163e+01 2.5177728813942539e+00 0 1 0
37985 1 3 5.9999999999999998e-02 4.4103345339144857e+00 8.8378379871894424e+01 2.7933402363138682e+00 0 1 0
38128 1 4 -6.8300000000000005e-01 1.5671490196479723e+00 9.1521523173968291e+01 4.8068892111220052e+00 0 1 0
37982 1 5 4.1799999999999998e-01 1.1860514147858077e+00 9.0184150261167389e+01 1.5684308139486192e+00 0 1 0
37989 1 5 4.1799999999999998e-01 5.1734169283527862e+00 9.1201885039071286e+01 4.1147898339049940e+00 0 1 0
38129 1 5 4.1799999999999998e-01 2.4708044201919312e+00 9.1195138098303971e+01 4.7471152678186055e+00 0 1 0
37818 1 3 5.9999999999999998e-02 5.0975330134644077e+00 8.7041289851939098e+01 4.6346838743408902e+00 0 1 0
16107 1 5 4.1799999999999998e-01 1.8765887433958239e-01 9.0975771085471592e+01 3.7911717623608694e+00 1 -1 0
37974 1 4 -6.8300000000000005e-01 1.7434785193551894e-01 8.7646733248851987e+01 3.3982117994892738e+00 0 1 0
37815 1 6 -1.2000000000000000e-01 6.0647225361656112e+00 8.6547368783193164e+01 4.9436008258818687e+00 0 1 0
37990 1 6 -1.2000000000000000e-01 6.0555486792939206e+00 9.0596267100089804e+01 2.1687981862304366e+00 0 1 0
37973 1 3 5.9999999999999998e-02 1.8449014031242109e-01 8.7608459460639423e+01 1.3500466761690673e+00 0 1 0
37825 1 3 5.9999999999999998e-02 6.1385951725642638e+00 8.9272055387369164e+01 5.1661131631206638e+00 0 1 0
37992 1 3 5.9999999999999998e-02 6.1351992381129454e+00 9.0514677214657155e+01 1.0713038741465200e+00 0 1 0
38124 1 2 2.0499999999999999e-01 1.2928408497565358e+00 9.1914170876030013e+01 6.0865441066754347e+00 0 1 0
37975 1 5 4.1799999999999998e-01 1.9401702072976187e-01 8.8615101990145178e+01 3.3823620900713220e+00 0 1 0
35769 1 4 -6.8300000000000005e-01 9.9712380403424667e+00 8.6429979974430324e+01 3.9083773633503678e+00 0 1 0
37817 1 3 5.9999999999999998e-02 6.6308343356556882e+00 8.6489443067901419e+01 4.0691298598435246e+00 0 1 0
37821 1 5 4.1799999999999998e-01 8.5572334700482902e+00 8.6889093122590893e+01 5.7040858892293258e+00 0 1 0
37995 1 4 -6.8300000000000005e-01 6.6142325305054834e+00 9.1968633101431791e+01 4.1229701753250554e+00 0 1 0
37991 1 2 2.0499999999999999e-01 6.7586599001092047e+00 9.1876398887904571e+01 2.7256557696987564e+00 0 1 0
37993 1 3 5.9999999999999998e-02 6.6104092236326224e+00 8.9715645373212197e+01 2.5949723120166093e+00 0 1 0
37824 1 3 5.9999999999999998e-02 7.4935622643104560e+00 8.8518579234611565e+01 4.4776708549933772e+00 0 1 0
37822 1 6 -1.2000000000000000e-01 6.9766875174087399e+00 8.8769602745349573e+01 5.4289875588618415e+00 0 1 0
37828 1 5 4.1799999999999998e-01 8.0360140402992677e+00 9.1297306071659307e+01 5.1253936148036940e+00 0 1 0
37827 1 4 -6.8300000000000005e-01 8.6509986172316502e+00 9.0624726511675235e+01 5.4688324387702929e+00 0 1 0
37999 1 3 5.9999999999999998e-02 8.8653472835310776e+00 9.1351286193733102e+01 2.8094343833422295e+00 0 1 0
38000 1 3 5.9999999999999998e-02 8.3097409419017314e+00 9.1632737677774045e+01 1.1954069223986432e+00 0 1 0
37997 1 6 -1.2000000000000000e-01 8.2171940417356097e+00 9.2016593062848159e+01 2.2405905869774294e+00 0 1 0
35777 1 5 4.1799999999999998e-01 1.0346743725584375e+01 9.0552397726540903e+01 4.7798652277821487e+00 0 1 0
35774 1 3 5.9999999999999998e-02 1.0122201324768568e+01 8.8450719401477073e+01 2.8106625798153204e+00 0 1 0
37816 1 2 2.0499999999999999e-01 6.7130601187572632e+00 8.7406073974212788e+01 6.0088824407882813e+00 0 1 0
38120 1 3 5.9999999999999998e-02 3.8707123286815914e+00 9.2766173465906846e+01 6.0423528861804368e+00 0 1 0
15561 1 5 4.1799999999999998e-01 1.3898480909800497e+00 9.5779420545542791e+01 4.3670509527575190e+00 1 -1 0
15560 1 4 -6.8300000000000005e-01 2.2196816213876041e+00 9.5863463158255954e+01 3.9009400092723374e+00 1 -1 0
15568 1 5 4.1799999999999998e-01 4.2527009263941986e+00 9.5019097573493880e+01 2.9387895867287357e+00 1 -1 0
15567 1 4 -6.8300000000000005e-01 5.0743915905181298e+00 9.5482988439427800e+01 2.8744215025256055e+00 1 -1 0
38126 1 3 5.9999999999999998e-02 1.7066177457259253e+00 9.3844797019059428e+01 5.3661813417173558e+00 0 1 0
15558 1 3 5.9999999999999998e-02 1.0489801866917792e+00 9.6614404546309672e+01 1.0291187730938234e+00 1 -1 0
15556 1 2 2.0499999999999999e-01 2.1103170808991663e+00 9.6822201494938128e+01 2.8939328706724043e+00 1 -1 0
15555 1 6 -1.2000000000000000e-01 7.7221118068804795e-01 9.6764840126548535e+01 2.0964636025920367e+00 1 -1 0
38112 1 3 5.9999999999999998e-02 5.7481139054392294e+00 9.6253933816682604e+01 5.3839765107400819e+00 0 1 0
38119 1 3 5.9999999999999998e-02 3.5398409784615197e+00 9.5299607630311542e+01 5.8919116476393407e+00 0 1 0
15564 1 3 5.9999999999999998e-02 3.3873463663479222e+00 9.6483533368326832e+01 1.1485318107332618e+00 1 -1 0
15557 1 3 5.9999999999999998e-02 2.7577881579095254e-01 9.5773572102992929e+01 2.2548391155355807e+00 1 -1 0
15563 1 2 2.0499999999999999e-01 4.7667729537575356e+00 9.6884550375970292e+01 2.8359560421691477e+00 1 -1 0
37994 1 3 5.9999999999999998e-02 6.1865959405743745e+00 9.2681594332689656e+01 2.2364385427072886e+00 0 1 0
37996 1 5 4.1799999999999998e-01 7.0124613029433673e+00 9.2770520037438132e+01 4.3318315634464293e+00 0 1 0
15575 1 5 4.1799999999999998e-01 6.9235509068317826e+00 9.5756635716416184e+01 2.3455055226270898e+00 1 -1 0
38003 1 5 4.1799999999999998e-01 8.4614947495318198e+00 9.4984208687934384e+01 3.3517206067377736e+00 0 1 0
38002 1 4 -6.8300000000000005e-01 8.4123364760020891e+00 9.4026220524660204e+01 3.4513018174292869e+00 0 1 0
37998 1 2 2.0499999999999999e-01 8.8043061612320788e+00 9.3483566376749820e+01 2.1813493473507353e+00 0 1 0
38001 1 3 5.9999999999999998e-02 8.5275618405784321e+00 9.4050235676868652e+01 1.2133731869504669e+00 0 1 0
38004 1 6 -1.2000000000000000e-01 1.0365328292637466e+01 9.3502674771734576e+01 2.2248803632846830e+00 0 1 0
38104 1 3 5.9999999999999998e-02 7.9988103635160801e+00 9.5856938811963403e+01 5.2557052480922977e+00 0 1 0
38010 1 5 4.1799999999999998e-01 9.6639777025052656e+00 9.5972326246200296e+01 1.2650200699062069e+00 0 1 0
15574 1 4 -6.8300000000000005e-01 7.6876913151438906e+00 9.6343364449068517e+01 2.2325615974772983e+00 1 -1 0
38008 1 3 5.9999999999999998e-02 1.0539627663515439e+01 9.5548191803879078e+01 3.2540552328769454e+00 0 1 0
38009 1 4 -6.8300000000000005e-01 1.0572065763012787e+01 9.5755575572477198e+01 1.1727435390764258e+00 0 1 0
38007 1 3 5.9999999999999998e-02 1.0716588149579707e+01 9.3029944945052520e+01 1.2912954867929665e+00 0 1 0
38006 1 3 5.9999999999999998e-02 1.0750408190116863e+01 9.2989229125794196e+01 3.1090688676409379e+00 0 1 0
37812 1 3 5.9999999999999998e-02 5.4600807539626448e+00 8.5142943649195374e+01 6.4277196460792974e+00 0 1 0
37569 1 5 4.1799999999999998e-01 1.9195593368550059e+00 8.2310274558707036e+01 6.8920772581516871e+00 0 1 0
37575 1 4 -6.8300000000000005e-01 1.7844111465105581e+00 8.4025942443827930e+01 7.1074072591883244e+00 0 1 0
37576 1 5 4.1799999999999998e-01 2.2927470543792356e+00 8.4724485081328382e+01 7.4104573788897312e+00 0 1 0
37862 1 4 -6.8300000000000005e-01 3.6792485525531236e+00 8.3288960375122883e+01 1.0644087299843605e+01 0 1 0
37858 1 2 2.0499999999999999e-01 4.9228188841514724e+00 8.2748400105279472e+01 1.0180856705346573e+01 0 1 0
37861 1 3 5.9999999999999998e-02 5.4549102355830765e+00 8.2242842834121532e+01 1.1036791942421214e+01 0 1 0
37855 1 4 -6.8300000000000005e-01 5.4310072543784846e+00 8.5293264622532718e+01 1.1511634090798349e+01 0 1 0
37863 1 5 4.1799999999999998e-01 3.9446034321140337e+00 8.4045278356959969e+01 1.1171722636205189e+01 0 1 0
37866 1 3 5.9999999999999998e-02 4.4001138571439160e+00 8.1992160657771066e+01 8.0928929042022464e+00 0 1 0
37864 1 6 -1.2000000000000000e-01 4.6063983366873353e+00 8.1626358926296803e+01 9.0945826367698501e+00 0 1 0
37859 1 3 5.9999999999999998e-02 5.2682318480290578e+00 8.4500469743050687e+01 9.0026725809848021e+00 0 1 0
37857 1 6 -1.2000000000000000e-01 5.8040996154124285e+00 8.3854337981518881e+01 9.7075122143897925e+00 0 1 0
37868 1 3 5.9999999999999998e-02 2.5459601913434438e+00 8.1250556127749647e+01 9.6175162546742978e+00 0 1 0
37568 1 4 -6.8300000000000005e-01 1.4526329108675748e+00 8.1438287280134062e+01 6.8407913753118370e+00 0 1 0
37571 1 2 2.0499999999999999e-01 3.9684637063436573e-01 8.4231977338841531e+01 7.2547900039500979e+00 0 1 0
37867 1 3 5.9999999999999998e-02 5.5274856568394473e+00 8.1101613560529742e+01 9.0221208274837785e+00 0 1 0
37590 1 5 4.1799999999999998e-01 2.9268254372192337e+00 8.5937014237035527e+01 9.6236525889456086e+00 0 1 0
37589 1 4 -6.8300000000000005e-01 2.6805506451395469e+00 8.6215124965394622e+01 8.7715428052006423e+00 0 1 0
37574 1 3 5.9999999999999998e-02 3.4647693073371455e-01 8.4487498624129003e+01 8.3160695415036869e+00 0 1 0
37564 1 2 2.0499999999999999e-01 1.8378415526024611e-01 8.1654201258857384e+01 7.4297396685594865e+00 0 1 0
37567 1 3 5.9999999999999998e-02 3.3017921769307357e-01 8.1702963902477762e+01 8.4973828813830341e+00 0 1 0
37856 1 5 4.1799999999999998e-01 5.6881936986130448e+00 8.6193392280751752e+01 1.1800163829101638e+01 0 1 0
37545 1 3 5.9999999999999998e-02 3.0476862760431395e-01 8.2874497805439063e+01 1.1861851164488442e+01 0 1 0
37851 1 2 2.0499999999999999e-01 6.4735786020701154e+00 8.4738854108789937e+01 1.0724952927882358e+01 0 1 0
37860 1 3 5.9999999999999998e-02 6.5551260083044873e+00 8.3328994866427252e+01 9.0864566700794889e+00 0 1 0
37854 1 3 5.9999999999999998e-02 7.1474433733672944e+00 8.4190201268720088e+01 1.1379853750352867e+01 0 1 0
35690 1 3 5.9999999999999998e-02 7.3398988842792194e+00 8.1127434693612329e+01 8.0284347270712608e+00 0 1 0
35683 1 3 5.9999999999999998e-02 8.2196431540894821e+00 8.3346082353857156e+01 7.2434052311835924e+00 0 1 0
35680 1 6 -1.2000000000000000e-01 9.1606198456546988e+00 8.2797741418350967e+01 7.3152974800724149e+00 0 1 0
35676 1 3 5.9999999999999998e-02 9.7266004635507421e+00 8.5590318611690805e+01 7.5186258928976892e+00 0 1 0
35682 1 3 5.9999999999999998e-02 9.2033774828733090e+00 8.2536047498969964e+01 8.3888821919468413e+00 0 1 0
37650 1 3 5.9999999999999998e-02 9.1377244791777041e+00 8.2667346700940001e+01 1.1903906992302039e+01 0 1 0
37853 1 3 5.9999999999999998e-02 7.9989554888912320e+00 8.5275252134369438e+01 9.3347821763866410e+00 0 1 0
37850 1 6 -1.2000000000000000e-01 7.2636489942614633e+00 8.5816720187919515e+01 9.9633101748086812e+00 0 1 0
35674 1 2 2.0499999999999999e-01 1.0378983147677491e+01 8.3562495806822824e+01 6.8470120746988368e+00 0 1 0
35681 1 2 2.0499999999999999e-01 8.9102169445956090e+00 8.1421606787982697e+01 6.6064020082834709e+00 0 1 0
35673 1 6 -1.2000000000000000e-01 1.0563650186975686e+01 8.4874240666668570e+01 7.6746612153095484e+00 0 1 0
35675 1 3 5.9999999999999998e-02 1.0399038590520437e+01 8.4647541726776367e+01 8.7605434285103403e+00 0 1 0
37852 1 3 5.9999999999999998e-02 6.5406302346601137e+00 8.6217528152808825e+01 9.2726087128285535e+00 0 1 0
37586 1 3 5.9999999999999998e-02 2.1883594380359734e+00 8.7435487321300513e+01 6.5076787567535419e+00 0 1 0
37588 1 3 5.9999999999999998e-02 1.1653749853011224e+00 8.7371686316903549e+01 9.4861091287765102e+00 0 1 0
37587 1 3 5.9999999999999998e-02 1.2742585405614779e+00 8.8744953782032539e+01 7.1481845595458493e+00 0 1 0
37584 1 6 -1.2000000000000000e-01 1.4191829387600028e+00 8.7638361987538360e+01 7.3014878727218626e+00 0 1 0
38127 1 3 5.9999999999999998e-02 1.7012473659919825e+00 9.1129219571829708e+01 6.7446432178019533e+00 0 1 0
37585 1 2 2.0499999999999999e-01 2.0078297282963966e+00 8.7487043575561444e+01 8.7333316428765642e+00 0 1 0
37594 1 3 5.9999999999999998e-02 2.5726417266494721e+00 8.9578185136995288e+01 8.7821913427866836e+00 0 1 0
37592 1 2 2.0499999999999999e-01 3.3228142545271546e+00 8.8753446696750927e+01 1.0618176251968595e+01 0 1 0
37591 1 6 -1.2000000000000000e-01 2.9727434316680279e+00 8.8650760086302341e+01 9.0741180370647054e+00 0 1 0
37598 1 6 -1.2000000000000000e-01 4.3500487874775429e+00 8.9824323446511912e+01 1.0979870263028886e+01 0 1 0
37601 1 3 5.9999999999999998e-02 4.1674355221545119e+00 9.0767965633120397e+01 1.0511084301332442e+01 0 1 0
37593 1 3 5.9999999999999998e-02 3.8522956825131986e+00 8.8673044581115306e+01 8.4517297512942058e+00 0 1 0
37595 1 3 5.9999999999999998e-02 3.7307992167640909e+00 8.7855904928684183e+01 1.1065874773593828e+01 0 1 0
37600 1 3 5.9999999999999998e-02 5.2848326419188814e+00 8.9500050645154829e+01 1.0488902311761375e+01 0 1 0
37597 1 5 4.1799999999999998e-01 1.6613633951615028e+00 8.9827583382210548e+01 1.1095809466955043e+01 0 1 0
37596 1 4 -6.8300000000000005e-01 2.1123448065780077e+00 8.8993020376952543e+01 1.1372880340061309e+01 0 1 0
38142 1 4 -6.8300000000000005e-01 7.8692686451108806e-01 9.1225269423442626e+01 1.0421631926339838e+01 0 1 0
38143 1 5 4.1799999999999998e-01 8.6998639788154497e-01 9.2185342787751665e+01 1.0585030388805635e+01 0 1 0
38140 1 3 5.9999999999999998e-02 3.3888243743917840e-01 9.0108802325782989e+01 8.3774555515597626e+00 0 1 0
51887 1895 8 4.2380000000000001e-01 7.3791545901097066e+00 8.6487697987252730e+01 2.5146219923556526e+01 0 0 0
37819 1 3 5.9999999999999998e-02 6.1147013326194051e+00 8.7568185539533985e+01 6.9123115285334968e+00 0 1 0
37820 1 4 -6.8300000000000005e-01 7.9605716592255016e+00 8.6782136443723573e+01 6.4264456243925654e+00 0 1 0
37847 1 3 5.9999999999999998e-02 8.6779682545602359e+00 8.6741268233372367e+01 1.1337756614734783e+01 0 1 0
37823 1 2 2.0499999999999999e-01 7.9799761643632436e+00 8.9679352318236383e+01 6.2281511473030973e+00 0 1 0
37831 1 3 5.9999999999999998e-02 6.5304663030017087e+00 9.1097488718107186e+01 7.0527479086005380e+00 0 1 0
37848 1 4 -6.8300000000000005e-01 6.8221826590306849e+00 8.7523177710873725e+01 1.1626590692010401e+01 0 1 0
37849 1 5 4.1799999999999998e-01 6.9971603228393038e+00 8.8355459111903258e+01 1.2047309164333230e+01 0 1 0
37832 1 3 5.9999999999999998e-02 6.7823897335486976e+00 8.9829196136227338e+01 7.9653441271941245e+00 0 1 0
37826 1 3 5.9999999999999998e-02 8.8013413282922830e+00 8.9066870126567323e+01 6.5847799599787047e+00 0 1 0
37844 1 2 2.0499999999999999e-01 7.8192356161763410e+00 8.7078218733529894e+01 1.0713468541472379e+01 0 1 0
37829 1 6 -1.2000000000000000e-01 7.3298952146240310e+00 9.0495872065824585e+01 7.3734856808596270e+00 0 1 0
37840 1 3 5.9999999999999998e-02 7.7047979227524523e+00 8.9923437227231702e+01 1.0602797801757719e+01 0 1 0
37843 1 6 -1.2000000000000000e-01 8.4007622179901116e+00 8.8078950629949546e+01 9.7335794379206053e+00 0 1 0
37845 1 3 5.9999999999999998e-02 7.5783916883225944e+00 8.8174392620001939e+01 9.0414111816253477e+00 0 1 0
37830 1 2 2.0499999999999999e-01 8.2902425228424779e+00 9.1306153010627440e+01 8.2285103150937822e+00 0 1 0
37837 1 2 2.0499999999999999e-01 8.6283802224579400e+00 8.9519371411540064e+01 1.0327164288493986e+01 0 1 0
37836 1 6 -1.2000000000000000e-01 9.2259753643571933e+00 9.0443078723921687e+01 9.2046435137939095e+00 0 1 0
37846 1 3 5.9999999999999998e-02 9.1888538158401616e+00 8.7618073519148552e+01 9.1413003722820978e+00 0 1 0
37841 1 4 -6.8300000000000005e-01 9.5291554007932167e+00 8.9435059721011541e+01 1.1446954615125016e+01 0 1 0
37838 1 3 5.9999999999999998e-02 9.8825089297294397e+00 8.9798858436557097e+01 8.6165748937399922e+00 0 1 0
37839 1 3 5.9999999999999998e-02 9.8050095651573681e+00 9.1228953021774188e+01 9.6290979932760123e+00 0 1 0
37833 1 3 5.9999999999999998e-02 8.8801646927081759e+00 9.1980971142281049e+01 7.6350147548481253e+00 0 1 0
37842 1 5 4.1799999999999998e-01 1.0344832414712771e+01 8.8934376448880002e+01 1.1219703462293808e+01 0 1 0
37834 1 4 -6.8300000000000005e-01 7.6074806603870018e+00 9.2204182522097497e+01 9.2049658529627241e+00 0 1 0
37457 1 5 4.1799999999999998e-01 6.6616973118354732e+00 9.2486218838268996e+01 1.0664247351102176e+01 0 1 0
37462 1 3 5.9999999999999998e-02 8.9908129679659972e+00 9.2306111966344275e+01 1.1914537353647244e+01 0 1 0
38113 1 3 5.9999999999999998e-02 5.7537314743255861e+00 9.4051298263320760e+01 6.1813577856200945e+00 0 1 0
38121 1 4 -6.8300000000000005e-01 3.4672395301355095e+00 9.2928320808752275e+01 8.1143449533752516e+00 0 1 0
38122 1 5 4.1799999999999998e-01 4.3113586401484669e+00 9.3348109473448076e+01 8.3094236358395079e+00 0 1 0
38123 1 6 -1.2000000000000000e-01 1.8693146349312253e+00 9.3317155506980228e+01 6.3205927238057393e+00 0 1 0
38117 1 2 2.0499999999999999e-01 3.3316319944531023e+00 9.3403615634551642e+01 6.7629619401974690e+00 0 1 0
38116 1 6 -1.2000000000000000e-01 3.8455589535206611e+00 9.4774135818937040e+01 6.7715659824986991e+00 0 1 0
38125 1 3 5.9999999999999998e-02 1.2452344358123857e+00 9.3872474012857879e+01 7.0215517918384354e+00 0 1 0
38109 1 6 -1.2000000000000000e-01 5.7641935813070013e+00 9.6220054415644199e+01 6.5222692263598079e+00 0 1 0
38118 1 3 5.9999999999999998e-02 3.3366584186356509e+00 9.5312297437619677e+01 7.5331001897571861e+00 0 1 0
38110 1 2 2.0499999999999999e-01 5.3612711143218181e+00 9.4790751615688123e+01 6.8935985543227556e+00 0 1 0
37442 1 4 -6.8300000000000005e-01 1.6804723340955532e+00 9.3651702198331890e+01 1.0247536086133769e+01 0 1 0
37438 1 2 2.0499999999999999e-01 1.7497087752218730e+00 9.4989801591781827e+01 1.0660986232096873e+01 0 1 0
37448 1 3 5.9999999999999998e-02 4.3170723595464606e+00 9.3896523458705673e+01 1.0635116773184604e+01 0 1 0
37445 1 2 2.0499999999999999e-01 4.3555073840439906e+00 9.4932113870465031e+01 1.1060397194809021e+01 0 1 0
37449 1 4 -6.8300000000000005e-01 4.5576497377633469e+00 9.6004406185812272e+01 1.0160252680452178e+01 0 1 0
37444 1 6 -1.2000000000000000e-01 2.9159473936224849e+00 9.5117535264519532e+01 1.1639988831330061e+01 0 1 0
37441 1 3 5.9999999999999998e-02 1.9053196152862377e+00 9.5515244367221399e+01 9.7496456956572537e+00 0 1 0
16320 1 3 5.9999999999999998e-02 8.4214388933391005e-01 9.6135793277419026e+01 7.5177242596025282e+00 1 -1 0
37443 1 5 4.1799999999999998e-01 2.3814070458322130e+00 9.3419907819661816e+01 9.5866824580460364e+00 0 1 0
38115 1 5 4.1799999999999998e-01 5.3297997127072483e+00 9.5076290024654625e+01 8.6886780223384097e+00 0 1 0
38114 1 4 -6.8300000000000005e-01 5.8337336295719604e+00 9.4413097330318450e+01 8.1716818149547841e+00 0 1 0
37450 1 5 4.1799999999999998e-01 4.5502395770893749e+00 9.6826397453827511e+01 1.0683092040962883e+01 0 1 0
37437 1 6 -1.2000000000000000e-01 3.2360099996732083e-01 9.5367194131103190e+01 1.1153183036321808e+01 0 1 0
38111 1 3 5.9999999999999998e-02 5.0282290894264321e+00 9.6981230411685303e+01 6.7913906476738113e+00 0 1 0
37440 1 3 5.9999999999999998e-02 1.6833021176364121e-01 9.6429970957501936e+01 1.1389666193864297e+01 0 1 0
16318 1 6 -1.2000000000000000e-01 7.5922290470445589e-02 9.6894544274438886e+01 7.2284057232776187e+00 1 -1 0
37451 1 6 -1.2000000000000000e-01 5.4574164371013731e+00 9.4853082384220215e+01 1.2163262439549666e+01 0 1 0
37446 1 3 5.9999999999999998e-02 2.8670968425794432e+00 9.6127269252608130e+01 1.1969227747584252e+01 0 1 0
38102 1 6 -1.2000000000000000e-01 8.2959233319298704e+00 9.5712635443986045e+01 6.2587142290544726e+00 0 1 0
38105 1 3 5.9999999999999998e-02 8.0329127203931190e+00 9.4686302695830435e+01 6.4978382696878185e+00 0 1 0
37835 1 5 4.1799999999999998e-01 7.1444083953581385e+00 9.2836750126405079e+01 8.6944596003602470e+00 0 1 0
37456 1 4 -6.8300000000000005e-01 6.3664623726500489e+00 9.2749151859363096e+01 1.1517469832070502e+01 0 1 0
37452 1 2 2.0499999999999999e-01 6.7777173070504357e+00 9.4096136184580274e+01 1.1636212991865618e+01 0 1 0
38096 1 2 2.0499999999999999e-01 9.7907520897033429e+00 9.6132709512827986e+01 6.3458875160463553e+00 0 1 0
37464 1 5 4.1799999999999998e-01 8.7312067775189668e+00 9.3457460166130360e+01 1.0158387674280291e+01 0 1 0
38098 1 3 5.9999999999999998e-02 1.0586932353259222e+01 9.4258065952618423e+01 6.6778346826053463e+00 0 1 0
37455 1 3 5.9999999999999998e-02 7.0189996779278676e+00 9.4578111515361414e+01 1.0688592540389450e+01 0 1 0
37463 1 4 -6.8300000000000005e-01 9.4433416917911579e+00 9.3866276987092419e+01 1.0664607613361092e+01 0 1 0
38103 1 2 2.0499999999999999e-01 7.1859647453182403e+00 9.6621944601192169e+01 6.8852803081765108e+00 0 1 0
38106 1 3 5.9999999999999998e-02 7.2786854971415904e+00 9.6534837147446638e+01 7.9842210236975353e+00 0 1 0
37459 1 2 2.0499999999999999e-01 9.2671603724292968e+00 9.3404704217470993e+01 1.2005699339957564e+01 0 1 0
38099 1 3 5.9999999999999998e-02 9.9016018714664469e+00 9.6528674700757151e+01 7.3683889258683468e+00 0 1 0
37538 1 3 5.9999999999999998e-02 1.8862277691510427e+00 8.4038845337599710e+01 1.3393303040506614e+01 0 1 0
37535 1 6 -1.2000000000000000e-01 1.4110723864282932e+00 8.4982079656909235e+01 1.3434752397352444e+01 0 1 0
37533 1 4 -6.8300000000000005e-01 1.6255391737100595e+00 8.4793446957576791e+01 1.5764814684515482e+01 0 1 0
37534 1 5 4.1799999999999998e-01 2.4144943726704264e+00 8.4270114284940050e+01 1.5794563815080476e+01 0 1 0
37274 1 4 -6.8300000000000005e-01 3.5857818972325171e+00 8.3032551531088316e+01 1.5710231999665496e+01 0 1 0
37270 1 2 2.0499999999999999e-01 4.2809703352918449e+00 8.2665487849762769e+01 1.6919434706371991e+01 0 1 0
37275 1 5 4.1799999999999998e-01 4.1042106923789197e+00 8.2525876358470896e+01 1.4936300779380774e+01 0 1 0
37273 1 3 5.9999999999999998e-02 5.1455233936816063e+00 8.3344909662853638e+01 1.6860254122539278e+01 0 1 0
37529 1 2 2.0499999999999999e-01 1.6700621408092033e+00 8.5745723389972170e+01 1.4736838634201819e+01 0 1 0
37531 1 3 5.9999999999999998e-02 3.8512304658464340e+00 8.5608989840038177e+01 1.4453733203136091e+01 0 1 0
37898 1 5 4.1799999999999998e-01 5.5007945688646309e-01 8.4122021662347549e+01 1.7204622982539870e+01 0 1 0
37895 1 3 5.9999999999999998e-02 9.8551037702845956e-01 8.1979120303360006e+01 1.6377289252793041e+01 0 1 0
37278 1 3 5.9999999999999998e-02 2.6238219572034414e+00 8.3629747642726272e+01 1.7914563549779523e+01 0 1 0
37276 1 6 -1.2000000000000000e-01 3.4271971697041397e+00 8.2887525090775611e+01 1.8207074145086708e+01 0 1 0
37523 1 3 5.9999999999999998e-02 4.5789493421036740e+00 8.6324723253149060e+01 1.6944810490419666e+01 0 1 0
37269 1 6 -1.2000000000000000e-01 4.8068609774531543e+00 8.1228197000807015e+01 1.6719539549801986e+01 0 1 0
37537 1 3 5.9999999999999998e-02 1.7505289260058554e+00 8.5600013558748032e+01 1.2633958560069752e+01 0 1 0
37267 1 4 -6.8300000000000005e-01 4.7950643919481806e+00 8.1048665904467825e+01 1.4311484555372344e+01 0 1 0
37263 1 2 2.0499999999999999e-01 5.6173830291630793e+00 8.1064289323023885e+01 1.5455694132924981e+01 0 1 0
37889 1 3 5.9999999999999998e-02 1.5382540203653688e-01 8.2119925180338555e+01 1.4195537985024499e+01 0 1 0
37524 1 3 5.9999999999999998e-02 2.9035741742355285e+00 8.6274973654933504e+01 1.7432878490191921e+01 0 1 0
37272 1 3 5.9999999999999998e-02 5.4620748653878142e+00 8.0938812036053960e+01 1.7604062240722261e+01 0 1 0
37882 1 3 5.9999999999999998e-02 1.6291776673362903e+00 8.1011248619704105e+01 1.2778956037696934e+01 0 1 0
37649 1 3 5.9999999999999998e-02 7.8952469272733570e+00 8.2310290455712561e+01 1.3077006251712977e+01 0 1 0
37637 1 3 5.9999999999999998e-02 1.0145374375955265e+01 8.5746730406374979e+01 1.5347240178632543e+01 0 1 0
37643 1 3 5.9999999999999998e-02 9.6013836041459673e+00 8.5196795613218285e+01 1.2892234126988644e+01 0 1 0
37648 1 2 2.0499999999999999e-01 9.5118440730947231e+00 8.1010613066744796e+01 1.2858478058721616e+01 0 1 0
37647 1 6 -1.2000000000000000e-01 8.9775809260979909e+00 8.2394582061724378e+01 1.2908069172293102e+01 0 1 0
37266 1 3 5.9999999999999998e-02 6.2009478062094932e+00 8.2019978156804129e+01 1.5421212268722469e+01 0 1 0
37642 1 3 5.9999999999999998e-02 7.9510687057293463e+00 8.4827367000048582e+01 1.3386676079267525e+01 0 1 0
37640 1 6 -1.2000000000000000e-01 8.9792380161884768e+00 8.4813591231027289e+01 1.3699031462686003e+01 0 1 0
37645 1 4 -6.8300000000000005e-01 9.0016108646909245e+00 8.2995186751376465e+01 1.5226393317061676e+01 0 1 0
37641 1 2 2.0499999999999999e-01 9.5220504373562580e+00 8.3393593196913358e+01 1.4006484229660114e+01 0 1 0
37639 1 5 4.1799999999999998e-01 8.2420284223978761e+00 8.4376878955086767e+01 1.5781264786202671e+01 0 1 0
37646 1 5 4.1799999999999998e-01 9.5180760713311763e+00 8.2276663823707963e+01 1.5547801509290919e+01 0 1 0
37314 1 3 5.9999999999999998e-02 9.1377006724815093e+00 8.2306459281522478e+01 1.7567133732983780e+01 0 1 0
37638 1 4 -6.8300000000000005e-01 8.2955068570779655e+00 8.5329210189353759e+01 1.5911984644633600e+01 0 1 0
37634 1 2 2.0499999999999999e-01 9.1382290640500496e+00 8.5766961485884678e+01 1.4891799693287114e+01 0 1 0
37506 1 5 4.1799999999999998e-01 8.7324627483710824e+00 8.5234038608238478e+01 1.7575187320060088e+01 0 1 0
37644 1 3 5.9999999999999998e-02 1.0633777128212655e+01 8.3209619344411223e+01 1.4069822154642887e+01 0 1 0
37311 1 6 -1.2000000000000000e-01 9.5665338319542066e+00 8.1517252238657477e+01 1.8135769221328417e+01 0 1 0
37604 1 5 4.1799999999999998e-01 6.1016754809078080e+00 9.1262993737324535e+01 1.2214392883383299e+01 0 1 0
37528 1 6 -1.2000000000000000e-01 3.0951611993043042e+00 8.6380800295617973e+01 1.4628673954704199e+01 0 1 0
37603 1 4 -6.8300000000000005e-01 6.0170324771020498e+00 9.0331353010117880e+01 1.2634552622505703e+01 0 1 0
37599 1 2 2.0499999999999999e-01 4.6975459567003304e+00 8.9982848829477319e+01 1.2458012213388910e+01 0 1 0
37607 1 3 5.9999999999999998e-02 3.3345020028856780e+00 9.1579781622594965e+01 1.2435808275854995e+01 0 1 0
37532 1 3 5.9999999999999998e-02 9.7497466730516535e-01 8.6507225653348527e+01 1.4902498472766126e+01 0 1 0
37530 1 3 5.9999999999999998e-02 3.1498908125260461e+00 8.6870546265202549e+01 1.3621514871535220e+01 0 1 0
37602 1 3 5.9999999999999998e-02 4.6365650890709853e+00 8.8960779752574382e+01 1.2793022935742387e+01 0 1 0
37521 1 6 -1.2000000000000000e-01 3.7030478902283255e+00 8.6912256984680283e+01 1.7089599108903990e+01 0 1 0
37605 1 6 -1.2000000000000000e-01 3.8213818422724017e+00 9.0943381972892624e+01 1.3226835017959576e+01 0 1 0
37608 1 3 5.9999999999999998e-02 2.9414913563334193e+00 9.0393229658124312e+01 1.3632233298443165e+01 0 1 0
37522 1 2 2.0499999999999999e-01 3.4315504203775675e+00 8.7478265572174166e+01 1.5662260283979645e+01 0 1 0
37525 1 3 5.9999999999999998e-02 4.4355436277834244e+00 8.7763659503089258e+01 1.5226501559803820e+01 0 1 0
37526 1 4 -6.8300000000000005e-01 2.6073350542279456e+00 8.8619502310480826e+01 1.5603056549638188e+01 0 1 0
37614 1 3 5.9999999999999998e-02 3.9648247678116246e+00 9.0981661984253492e+01 1.6321487742479395e+01 0 1 0
37527 1 5 4.1799999999999998e-01 2.2570274146077485e+00 8.8661793228155844e+01 1.4744301284685289e+01 0 1 0
37612 1 6 -1.2000000000000000e-01 4.8460180616454629e+00 9.1164096993219388e+01 1.5675108506773235e+01 0 1 0
37615 1 3 5.9999999999999998e-02 5.1753626658208081e+00 9.0180355787739444e+01 1.5359772028699282e+01 0 1 0
37606 1 2 2.0499999999999999e-01 4.3742779756111210e+00 9.1893830499803286e+01 1.4355276168896733e+01 0 1 0
37518 1 3 5.9999999999999998e-02 4.5678228768064004e+00 8.8886237761653618e+01 1.7692967578819765e+01 0 1 0
37515 1 2 2.0499999999999999e-01 3.9961835449560543e+00 8.8013873041309992e+01 1.8168811111207166e+01 0 1 0
37520 1 5 4.1799999999999998e-01 2.2265821681413045e+00 8.8623875840511488e+01 1.7869207368820902e+01 0 1 0
38162 1 3 5.9999999999999998e-02 3.6863053170086602e-01 8.8072927687166555e+01 1.6817169213089056e+01 0 1 0
37420 1 3 5.9999999999999998e-02 1.1361276495917831e+00 9.1913024027444919e+01 1.6636075369529614e+01 0 1 0
37613 1 2 2.0499999999999999e-01 6.0433794592669479e+00 9.1814737796146559e+01 1.6444709665040357e+01 0 1 0
38148 1 3 5.9999999999999998e-02 2.9627967138505906e-01 9.0420281557072201e+01 1.2509841691835993e+01 0 1 0
37609 1 3 5.9999999999999998e-02 5.2443925003884653e+00 9.2419747967407631e+01 1.3956670818092496e+01 0 1 0
38155 1 3 5.9999999999999998e-02 1.7922082041829066e-01 8.9309532011795284e+01 1.4934805135066455e+01 0 1 0
37616 1 3 5.9999999999999998e-02 5.9375283130870349e+00 9.1288257985184131e+01 1.7402767733013757e+01 0 1 0
37511 1 3 5.9999999999999998e-02 6.4158023665620663e+00 8.7347328758709466e+01 1.7774992629310937e+01 0 1 0
37633 1 6 -1.2000000000000000e-01 8.7768964104050742e+00 8.7219399742635048e+01 1.4483152504869150e+01 0 1 0
37635 1 3 5.9999999999999998e-02 7.7120062968868250e+00 8.7328279394658821e+01 1.4590293221358014e+01 0 1 0
37623 1 3 5.9999999999999998e-02 7.3731167477722543e+00 8.9423419902892448e+01 1.6492495843749527e+01 0 1 0
37620 1 2 2.0499999999999999e-01 8.0603517625769339e+00 9.0240792557984179e+01 1.6288854109927264e+01 0 1 0
37626 1 6 -1.2000000000000000e-01 8.9755509092082360e+00 8.9660009179831931e+01 1.5147285828786913e+01 0 1 0
37624 1 4 -6.8300000000000005e-01 8.7491044708481258e+00 9.0489503181373664e+01 1.7539200201489468e+01 0 1 0
37628 1 3 5.9999999999999998e-02 8.4986272224177029e+00 8.9613636944802394e+01 1.4151787524042749e+01 0 1 0
37627 1 2 2.0499999999999999e-01 9.5358224163523833e+00 8.8289246491310436e+01 1.5391638947100972e+01 0 1 0
37630 1 3 5.9999999999999998e-02 9.3101246707452585e+00 8.7941380085536196e+01 1.6400311940390587e+01 0 1 0
37619 1 6 -1.2000000000000000e-01 7.3928282565103673e+00 9.1501222673515031e+01 1.5784166593045651e+01 0 1 0
37629 1 3 5.9999999999999998e-02 9.7739021373356874e+00 9.0369355968161784e+01 1.5028851572043818e+01 0 1 0
37636 1 3 5.9999999999999998e-02 8.9144585104665275e+00 8.7365714833987070e+01 1.3389640371474975e+01 0 1 0
37621 1 3 5.9999999999999998e-02 7.2098336956213114e+00 9.1471647230179443e+01 1.4708979621478163e+01 0 1 0
37625 1 5 4.1799999999999998e-01 8.1342741530679010e+00 9.0269083714249859e+01 1.8219826341587360e+01 0 1 0
37622 1 3 5.9999999999999998e-02 8.1569160748860270e+00 9.2268967152981318e+01 1.5850374089281051e+01 0 1 0
37504 1 3 5.9999999999999998e-02 8.9227545610453678e+00 8.7258926579936897e+01 1.8362245345641107e+01 0 1 0
37425 1 3 5.9999999999999998e-02 1.9894704383086384e-01 9.4785716395278413e+01 1.6731412178586268e+01 0 1 0
37430 1 6 -1.2000000000000000e-01 1.7077296110418561e-01 9.4893729769047326e+01 1.3737155005509326e+01 0 1 0
37447 1 3 5.9999999999999998e-02 2.7394404559265682e+00 9.4436442863291788e+01 1.2486663237583359e+01 0 1 0
37417 1 2 2.0499999999999999e-01 7.1564394188644842e-01 9.2776736344541320e+01 1.7125020247407356e+01 0 1 0
37453 1 3 5.9999999999999998e-02 5.7723453921677663e+00 9.5888614264146156e+01 1.2387670119007357e+01 0 1 0
37610 1 4 -6.8300000000000005e-01 3.4121220213358847e+00 9.2927292446160408e+01 1.4635170505211127e+01 0 1 0
37454 1 3 5.9999999999999998e-02 5.0572923284248663e+00 9.4441842205877222e+01 1.3080270868533693e+01 0 1 0
37611 1 5 4.1799999999999998e-01 3.8862292016851341e+00 9.3418011430421146e+01 1.5336077849590016e+01 0 1 0
37426 1 3 5.9999999999999998e-02 1.7352921742384757e+00 9.4385431223697410e+01 1.5963743938111676e+01 0 1 0
37433 1 3 5.9999999999999998e-02 1.1668938965605451e+00 9.5274209493099761e+01 1.3719156857297214e+01 0 1 0
15949 1 3 5.9999999999999998e-02 5.0745279151120384e+00 9.6579159593768992e+01 1.5841225128341508e+01 1 -1 0
37419 1 3 5.9999999999999998e-02 2.5107366589000386e+00 9.3493672539063368e+01 1.7732921736489597e+01 0 1 0
37423 1 6 -1.2000000000000000e-01 7.1851139582545198e-01 9.3998060337808852e+01 1.6169544164520609e+01 0 1 0
37427 1 3 5.9999999999999998e-02 3.4905078601020484e-01 9.2790839677477194e+01 1.4513899930090016e+01 0 1 0
15956 1 3 5.9999999999999998e-02 4.0703558713272230e+00 9.6309897898876102e+01 1.8321180126978156e+01 1 -1 0
37617 1 4 -6.8300000000000005e-01 5.8444379048812198e+00 9.3227609773588057e+01 1.6537134624515666e+01 0 1 0
15959 1 4 -6.8300000000000005e-01 1.1399212805910970e+00 9.6917781140658349e+01 1.8136771598108140e+01 1 -1 0
37416 1 6 -1.2000000000000000e-01 1.6940157264086060e+00 9.2999107276046317e+01 1.8258890007068743e+01 0 1 0
15952 1 4 -6.8300000000000005e-01 2.5845874860179365e+00 9.6799568937073445e+01 1.5972601897779892e+01 1 -1 0
15953 1 5 4.1799999999999998e-01 1.9406322682471033e+00 9.6471155023516062e+01 1.6563093308059873e+01 1 -1 0
37618 1 5 4.1799999999999998e-01 6.6776564264789835e+00 9.3750164546515606e+01 1.6431498824602031e+01 0 1 0
37460 1 3 5.9999999999999998e-02 8.2873963230643710e+00 9.5161043002626116e+01 1.2980145192487557e+01 0 1 0
37458 1 6 -1.2000000000000000e-01 8.0568788697154847e+00 9.4150537906027523e+01 1.2583739065241206e+01 0 1 0
37461 1 3 5.9999999999999998e-02 7.8862654976327251e+00 9.3642765421262808e+01 1.3521100454476768e+01 0 1 0
36514 1 2 2.0499999999999999e-01 8.7612799861234603e+00 9.5670349686678577e+01 1.7022311873810878e+01 0 1 0
36518 1 4 -6.8300000000000005e-01 7.9184746400908397e+00 9.5167960964749383e+01 1.5990882997683320e+01 0 1 0
36519 1 5 4.1799999999999998e-01 8.1518756333055205e+00 9.5741468771260472e+01 1.5232464242326467e+01 0 1 0
37468 1 3 5.9999999999999998e-02 1.0238037964045324e+01 9.3218430661300530e+01 1.3948986224152534e+01 0 1 0
37465 1 6 -1.2000000000000000e-01 1.0533360390018800e+01 9.3516828876702732e+01 1.2912915882045562e+01 0 1 0
36513 1 6 -1.2000000000000000e-01 1.0247060297994272e+01 9.5727247039894266e+01 1.6504174582228888e+01 0 1 0
36517 1 3 5.9999999999999998e-02 8.4556889767062557e+00 9.6685835521542728e+01 1.7216994466169933e+01 0 1 0
37467 1 3 5.9999999999999998e-02 1.0723804905331512e+01 9.4552588643031456e+01 1.2962022007173866e+01 0 1 0
36515 1 3 5.9999999999999998e-02 1.0501896770140512e+01 9.4878308738732670e+01 1.5796755097134973e+01 0 1 0
36507 1 2 2.0499999999999999e-01 1.0525245510457632e+01 9.7006939631019563e+01 1.5762264196835915e+01 0 1 0
36522 1 3 5.9999999999999998e-02 8.5817914827144168e+00 9.3889115901238469e+01 1.8125741236906968e+01 0 1 0
36524 1 3 5.9999999999999998e-02 6.5444580326884161e+00 9.5869982657385108e+01 1.8194070936859298e+01 0 1 0
37279 1 3 5.9999999999999998e-02 2.7991338258114848e+00 8.2024941776524699e+01 1.8539722124402420e+01 0 1 0
38192 1 5 4.1799999999999998e-01 1.2029398747226734e+00 8.2839396321244053e+01 2.4411723205350288e+01 0 1 0
38177 1 4 -6.8300000000000005e-01 9.9636931839519535e-02 8.5478794008734667e+01 2.2355562603821770e+01 0 1 0
38186 1 6 -1.2000000000000000e-01 2.2498985161570707e-02 8.1568652651883312e+01 2.2428624591887733e+01 0 1 0
38176 1 3 5.9999999999999998e-02 3.4919161770788132e-01 8.4277536541434259e+01 2.0703555525008412e+01 0 1 0
37280 1 3 5.9999999999999998e-02 4.5898120809155118e+00 8.4122972031267125e+01 1.9523635287178106e+01 0 1 0
37277 1 2 2.0499999999999999e-01 4.0974436853976632e+00 8.3237842901684488e+01 1.9540267021253438e+01 0 1 0
37281 1 4 -6.8300000000000005e-01 5.0410232756336217e+00 8.2127373610620964e+01 1.9609763941359411e+01 0 1 0
37285 1 3 5.9999999999999998e-02 2.3841080189572081e+00 8.3853330474391853e+01 2.0711637572393407e+01 0 1 0
37283 1 6 -1.2000000000000000e-01 3.2845053937088879e+00 8.3273384762838290e+01 2.0846077029276945e+01 0 1 0
37287 1 3 5.9999999999999998e-02 3.0406648686267901e+00 8.3722993226078273e+01 2.2922150331717390e+01 0 1 0
37284 1 2 2.0499999999999999e-01 3.8599865881898618e+00 8.3882341985307107e+01 2.2175339654767043e+01 0 1 0
37286 1 3 5.9999999999999998e-02 2.9584517879872241e+00 8.2305631963225409e+01 2.0954552267924690e+01 0 1 0
37288 1 4 -6.8300000000000005e-01 4.1322462879849713e+00 8.5278856837386925e+01 2.2003667981307878e+01 0 1 0
37290 1 6 -1.2000000000000000e-01 5.0648995723824513e+00 8.3152501211040914e+01 2.2736157223366803e+01 0 1 0
37293 1 3 5.9999999999999998e-02 4.8761657919503021e+00 8.2122831706389576e+01 2.2610731410460321e+01 0 1 0
37289 1 5 4.1799999999999998e-01 5.0879250877935203e+00 8.5347265747552825e+01 2.2076432899329387e+01 0 1 0
37292 1 3 5.9999999999999998e-02 5.1272259239461615e+00 8.3187449987158985e+01 2.3800225034278412e+01 0 1 0
38187 1 2 2.0499999999999999e-01 8.9245708640428711e-01 8.1103538359404325e+01 2.3662899609321062e+01 0 1 0
37282 1 5 4.1799999999999998e-01 4.6773955855485490e+00 8.1351661499662725e+01 2.0026522445429336e+01 0 1 0
38189 1 3 5.9999999999999998e-02 5.5817573886884875e-01 8.2004779965895636e+01 2.1604947448825879e+01 0 1 0
38178 1 5 4.1799999999999998e-01 8.1129260045798901e-01 8.5957824888236402e+01 2.1941727744915589e+01 0 1 0
38191 1 4 -6.8300000000000005e-01 1.7754639477547089e+00 8.2128137588643852e+01 2.4201076884984495e+01 0 1 0
38169 1 3 5.9999999999999998e-02 6.3812474473355685e-01 8.6076994969559976e+01 1.9107041321136968e+01 0 1 0
38199 1 5 4.1799999999999998e-01 3.1986168477657673e+00 8.1163155227542291e+01 2.4403775036043250e+01 0 1 0
37291 1 2 2.0499999999999999e-01 6.4716499093800977e+00 8.3450460503698494e+01 2.2286115710918956e+01 0 1 0
37294 1 3 5.9999999999999998e-02 6.3703017958200965e+00 8.3385023827554974e+01 2.1210574620047545e+01 0 1 0
37505 1 4 -6.8300000000000005e-01 9.1578741361681093e+00 8.5270882299963603e+01 1.8488580004099234e+01 0 1 0
37295 1 4 -6.8300000000000005e-01 6.8027559635691848e+00 8.4788859998415745e+01 2.2637247415723579e+01 0 1 0
37300 1 3 5.9999999999999998e-02 7.2502957550008604e+00 8.1440199045618144e+01 2.2636325375081565e+01 0 1 0
37310 1 5 4.1799999999999998e-01 1.0003372301916123e+01 8.3982725318346269e+01 1.9562908318976202e+01 0 1 0
37296 1 5 4.1799999999999998e-01 7.6203490437343717e+00 8.4844308774320567e+01 2.3130892677603462e+01 0 1 0
37307 1 3 5.9999999999999998e-02 7.9782145928257622e+00 8.3050354337677931e+01 1.9733680615224383e+01 0 1 0
37298 1 2 2.0499999999999999e-01 8.7693195784270639e+00 8.2831403962079591e+01 2.1921951516228891e+01 0 1 0
37297 1 6 -1.2000000000000000e-01 7.5865131854259680e+00 8.2475159615980346e+01 2.2775274555434031e+01 0 1 0
37301 1 3 5.9999999999999998e-02 9.0801792937712289e+00 8.3867452718456207e+01 2.1997457625409140e+01 0 1 0
37305 1 2 2.0499999999999999e-01 9.7844288156649135e+00 8.2013725912291363e+01 1.9633914377318675e+01 0 1 0
37299 1 3 5.9999999999999998e-02 7.7724883043569184e+00 8.2537091096848968e+01 2.3830925264083088e+01 0 1 0
37304 1 6 -1.2000000000000000e-01 8.5518712244133397e+00 8.2353791416539821e+01 2.0407914091999825e+01 0 1 0
37303 1 5 4.1799999999999998e-01 1.0534061214724614e+01 8.2652881634707100e+01 2.2525424710994603e+01 0 1 0
37302 1 4 -6.8300000000000005e-01 9.7874035443129745e+00 8.2041327106718782e+01 2.2521341357194302e+01 0 1 0
37509 1 3 5.9999999999999998e-02 6.9054411592951936e+00 8.5543853323626166e+01 1.9512076760155612e+01 0 1 0
37502 1 3 5.9999999999999998e-02 9.8808220731837775e+00 8.6082103051873020e+01 2.1018869569761979e+01 0 1 0
37308 1 3 5.9999999999999998e-02 1.0307291414764405e+01 8.1210528264752739e+01 2.0200813609007078e+01 0 1 0
37306 1 3 5.9999999999999998e-02 8.0504967332721300e+00 8.1362227530417826e+01 2.0390950105610138e+01 0 1 0
50001 1267 7 -8.4760000000000002e-01 9.0283231802771340e+00 8.5543463912191015e+01 2.4134881902416488e+01 0 0 0
37309 1 4 -6.8300000000000005e-01 1.0600168835954847e+01 8.3206148495303893e+01 1.9686328324192687e+01 0 1 0
50003 1267 8 4.2380000000000001e-01 9.4804009530302000e+00 8.6090487595700353e+01 2.3430331819194183e+01 0 0 0
37413 1 3 5.9999999999999998e-02 2.7776128658008457e+00 9.1183754537159075e+01 1.8318545652125941e+01 0 1 0
37516 1 3 5.9999999999999998e-02 4.7791903893447456e+00 8.6376022345053215e+01 1.9471133462391954e+01 0 1 0
38170 1 4 -6.8300000000000005e-01 2.5151516885158254e-01 8.7795535993954331e+01 1.9916349463691471e+01 0 1 0
38171 1 5 4.1799999999999998e-01 1.0532352545741457e+00 8.7533809215696948e+01 2.0468189046590609e+01 0 1 0
52096 1965 8 4.2380000000000001e-01 2.8992419088190933e+00 8.6277585427352392e+01 2.1640512705386556e+01 1 0 0
51139 1646 8 4.2380000000000001e-01 5.7384314345425480e+00 8.7874069302447367e+01 2.4178309258935990e+01 0 0 0
37519 1 4 -6.8300000000000005e-01 2.7692518412978919e+00 8.8533305418458156e+01 1.8647978625325162e+01 0 1 0
52095 1965 7 -8.4760000000000002e-01 2.2290937802127488e+00 8.7004178137840881e+01 2.1488971988871679e+01 1 0 0
52017 1939 7 -8.4760000000000002e-01 2.3350864408994427e+00 8.9138715451359545e+01 2.3442366542197366e+01 -1 0 0
52019 1939 8 4.2380000000000001e-01 2.4964630378624437e+00 8.9898870741702495e+01 2.2812984365445914e+01 -1 0 0
52097 1965 8 4.2380000000000001e-01 2.2643358635352664e+00 8.7653807286751359e+01 2.2248406012816559e+01 1 0 0
37414 1 4 -6.8300000000000005e-01 1.2145082878274962e+00 9.1077528373674468e+01 1.9560248991039789e+01 0 1 0
37415 1 5 4.1799999999999998e-01 1.6866208181629774e+00 9.0375295538836198e+01 1.9965788798861240e+01 0 1 0
37514 1 6 -1.2000000000000000e-01 4.9493842402503354e+00 8.7439041098228245e+01 1.9275109399762485e+01 0 1 0
37517 1 3 5.9999999999999998e-02 4.7168726031709349e+00 8.7821853617034918e+01 2.0315205402721361e+01 0 1 0
37407 1 4 -6.8300000000000005e-01 3.5888861320764756e+00 9.0032415323489815e+01 2.0929519644336995e+01 0 1 0
37403 1 2 2.0499999999999999e-01 4.2043965642422769e+00 9.1217530246104758e+01 2.0517886071448849e+01 0 1 0
37408 1 5 4.1799999999999998e-01 3.3138922216750908e+00 8.9487550004244653e+01 2.0166763553755825e+01 0 1 0
37402 1 6 -1.2000000000000000e-01 5.0846696098946751e+00 9.1624131697317566e+01 2.1662028631061641e+01 0 1 0
37406 1 3 5.9999999999999998e-02 4.8801164639767620e+00 9.1139580279950621e+01 1.9724588808344368e+01 0 1 0
37410 1 2 2.0499999999999999e-01 2.2082177419619189e+00 9.1842105718529368e+01 1.9013266280777117e+01 0 1 0
37404 1 3 5.9999999999999998e-02 4.7316904299776210e+00 9.1354356201475241e+01 2.2661842503997033e+01 0 1 0
51140 1646 8 4.2380000000000001e-01 4.2883220833999234e+00 8.8526811327174883e+01 2.3807177755615783e+01 0 0 0
51138 1646 7 -8.4760000000000002e-01 5.2529689923714544e+00 8.8479765192255385e+01 2.3547864857281578e+01 0 0 0
37409 1 6 -1.2000000000000000e-01 3.0801344252608911e+00 9.2303273929854512e+01 2.0113056928333016e+01 0 1 0
52018 1939 8 4.2380000000000001e-01 1.6018194042665381e+00 8.9381698286371261e+01 2.4077410130052126e+01 -1 0 0
37496 1 3 5.9999999999999998e-02 1.0404075396560060e+01 8.8991991684264860e+01 1.9071361072927935e+01 0 1 0
37501 1 2 2.0499999999999999e-01 8.8304336216357928e+00 8.6517651319611844e+01 1.9079449734771014e+01 0 1 0
37401 1 5 4.1799999999999998e-01 6.1919646705446025e+00 8.9573556981899415e+01 2.2242342444252809e+01 0 1 0
37399 1 3 5.9999999999999998e-02 6.8135607482709828e+00 9.1461035474068666e+01 2.0348829694690625e+01 0 1 0
37396 1 2 2.0499999999999999e-01 6.5579932058946282e+00 9.1237117274686668e+01 2.1384011176566514e+01 0 1 0
37508 1 2 2.0499999999999999e-01 6.4044355279863536e+00 8.7547980524515282e+01 1.8889094770300964e+01 0 1 0
37512 1 4 -6.8300000000000005e-01 7.0014510614946079e+00 8.8835625733772460e+01 1.9073342472909438e+01 0 1 0
37507 1 6 -1.2000000000000000e-01 7.3722361920977466e+00 8.6547857237330788e+01 1.9647871966107566e+01 0 1 0
37513 1 5 4.1799999999999998e-01 7.0166227179254701e+00 8.8999952875993586e+01 2.0023878857060609e+01 0 1 0
37400 1 4 -6.8300000000000005e-01 6.9089559768681914e+00 8.9880243719739909e+01 2.1660171931435567e+01 0 1 0
37510 1 3 5.9999999999999998e-02 7.3334480647418347e+00 8.6692146810992043e+01 2.0778865293396745e+01 0 1 0
37500 1 6 -1.2000000000000000e-01 9.8667880766090157e+00 8.6873617752866252e+01 2.0203098743161135e+01 0 1 0
37394 1 5 4.1799999999999998e-01 8.8603034342640967e+00 9.0451679800880171e+01 2.2655798685156437e+01 0 1 0
37393 1 4 -6.8300000000000005e-01 9.6034382871630495e+00 9.0985182112039041e+01 2.2366903544287766e+01 0 1 0
37503 1 3 5.9999999999999998e-02 9.5091914904851613e+00 8.7660487084637879e+01 2.0928718527855189e+01 0 1 0
37389 1 2 2.0499999999999999e-01 9.0230950207191611e+00 9.2056606434301699e+01 2.1559349110903394e+01 0 1 0
37395 1 6 -1.2000000000000000e-01 7.5898247375243812e+00 9.2249421484825803e+01 2.2124249722605168e+01 0 1 0
37397 1 3 5.9999999999999998e-02 7.5169893192548365e+00 9.2204189481023292e+01 2.3205747383861276e+01 0 1 0
37392 1 3 5.9999999999999998e-02 8.9918781643001928e+00 9.1650574363626262e+01 2.0570430817137591e+01 0 1 0
37411 1 3 5.9999999999999998e-02 2.3935673277337628e+00 9.2644922138414543e+01 2.0960769900793998e+01 0 1 0
15969 1 2 2.0499999999999999e-01 1.0422561441105530e-01 9.4800264838095444e+01 2.3000761668116478e+01 1 -1 0
15977 1 3 5.9999999999999998e-02 1.3227071205824975e-01 9.3480367762705953e+01 2.1273517665796501e+01 1 -1 0
15973 1 4 -6.8300000000000005e-01 1.7624841040617173e-01 9.4663248751108256e+01 2.4378806743064551e+01 1 -1 0
37412 1 3 5.9999999999999998e-02 3.6436973128028733e+00 9.3193266554744142e+01 1.9763638552795943e+01 0 1 0
37418 1 3 5.9999999999999998e-02 1.3453693620217848e+00 9.3780441482013103e+01 1.8963687511954742e+01 0 1 0
37405 1 3 5.9999999999999998e-02 5.0629641843702640e+00 9.2683699589561456e+01 2.1818134610068537e+01 0 1 0
15978 1 3 5.9999999999999998e-02 5.3178583579964822e-01 9.2711205225954117e+01 2.2707784041222197e+01 1 -1 0
15968 1 6 -1.2000000000000000e-01 1.3732388268122793e+00 9.5432404135327985e+01 2.2384631183942087e+01 1 -1 0
15970 1 3 5.9999999999999998e-02 2.0226273079320789e+00 9.4606177927242257e+01 2.2022459370740194e+01 1 -1 0
15963 1 3 5.9999999999999998e-02 2.3556265691838392e+00 9.5365651968458863e+01 1.9905235733733388e+01 1 -1 0
15961 1 6 -1.2000000000000000e-01 2.2887787543682978e+00 9.6383172180197931e+01 2.0209009639732265e+01 1 -1 0
15971 1 3 5.9999999999999998e-02 1.9991886775533376e+00 9.5934511856305946e+01 2.3156661636616491e+01 1 -1 0
15962 1 2 2.0499999999999999e-01 1.1314890990212088e+00 9.6428551953138694e+01 2.1178915654309641e+01 1 -1 0
15964 1 3 5.9999999999999998e-02 3.2215016397902208e+00 9.6765209370180216e+01 2.0741119268445122e+01 1 -1 0
15960 1 5 4.1799999999999998e-01 5.3231443398060485e-01 9.6457400605913847e+01 1.8703292309826185e+01 1 -1 0
36526 1 5 4.1799999999999998e-01 6.0969298136667414e+00 9.3762388204692300e+01 1.8321169452906751e+01 0 1 0
36529 1 3 5.9999999999999998e-02 6.1103321843737568e+00 9.5787486477122883e+01 2.0684938063986955e+01 0 1 0
37390 1 3 5.9999999999999998e-02 9.7850403916669162e+00 9.3747167105397011e+01 2.2603783067421517e+01 0 1 0
37391 1 3 5.9999999999999998e-02 9.3420226354847582e+00 9.4061130181193661e+01 2.0959072283367675e+01 0 1 0
36537 1 3 5.9999999999999998e-02 9.4799036159102315e+00 9.7111667173843983e+01 2.1026808573029271e+01 0 1 0
37388 1 6 -1.2000000000000000e-01 9.8834942670064994e+00 9.3319496014411143e+01 2.1572264475603646e+01 0 1 0
36530 1 3 5.9999999999999998e-02 7.6673357599834020e+00 9.5554983452088806e+01 2.1076690816236773e+01 0 1 0
36521 1 2 2.0499999999999999e-01 7.0895244346853010e+00 9.5288068697794472e+01 1.8893026244103428e+01 0 1 0
36527 1 6 -1.2000000000000000e-01 7.0762860832160666e+00 9.5993883059453751e+01 2.0286421791045342e+01 0 1 0
36523 1 3 5.9999999999999998e-02 9.3171307198977047e+00 9.5161444521700119e+01 1.9103518569122667e+01 0 1 0
37398 1 3 5.9999999999999998e-02 7.4140665253186047e+00 9.3336267237973999e+01 2.1818782725576597e+01 0 1 0
36525 1 4 -6.8300000000000005e-01 6.4519782062685911e+00 9.4056773406844215e+01 1.9154369323405735e+01 0 1 0
36520 1 6 -1.2000000000000000e-01 8.5482467939721687e+00 9.4989759970793244e+01 1.8320323909756539e+01 0 1 0
51886 1895 8 4.2380000000000001e-01 5.9214668250260898e+00 8.6414657879616399e+01 2.5878639318118463e+01 0 0 0
50002 1267 8 4.2380000000000001e-01 9.7177067484006407e+00 8.5065488840206839e+01 2.4679207320497859e+01 0 0 0
50253 1351 7 -8.4760000000000002e-01 5.4247909606299043e-02 8.9828155389110350e+01 2.4580892875657188e+01 1 0 0
51885 1895 7 -8.4760000000000002e-01 6.5458533252308904e+00 8.6997903578063614e+01 2.5359056789612470e+01 0 0 0
15562 1 6 -1.2000000000000000e-01 3.3971637695061543e+00 9.7095912588353542e+01 2.0833611456143348e+00 1 -1 0
38100 1 4 -6.8300000000000005e-01 9.9366599333719066e+00 9.7094340374019254e+01 5.3586773513388568e+00 0 1 0
37797 1 3 5.9999999999999998e-02 1.1846724351697138e+00 8.0996023339162463e+01 4.2780536627509420e+00 0 1 0
16315 1 3 5.9999999999999998e-02 1.2560581077785060e+00 9.7769894387053156e+01 5.6694075941343351e+00 1 -1 0
15566 1 3 5.9999999999999998e-02 4.6222554465733410e+00 9.7225697569725597e+01 3.8710313503524039e+00 1 -1 0
15565 1 3 5.9999999999999998e-02 3.3980731664782309e+00 9.8120049412314032e+01 1.7184152908008057e+00 1 -1 0
15569 1 6 -1.2000000000000000e-01 5.8829454681027213e+00 9.7761912318883191e+01 2.1629346912707001e+00 1 -1 0
15571 1 3 5.9999999999999998e-02 5.7446470835937475e+00 9.7514502176179249e+01 1.0761002602153735e+00 1 -1 0
15776 1 3 5.9999999999999998e-02 8.8314553964380593e-02 1.0616830039486774e+02 8.8454411684003755e+00 1 -1 0
15559 1 3 5.9999999999999998e-02 2.0196961112970704e+00 9.7673545865069087e+01 3.5891580664129936e+00 1 -1 0
15570 1 2 2.0499999999999999e-01 7.2952980791603075e+00 9.7596588623908517e+01 2.7369924689913323e+00 1 -1 0
15573 1 3 5.9999999999999998e-02 7.2057968247789299e+00 9.7539160951506290e+01 3.8488799068370825e+00 1 -1 0
15578 1 3 5.9999999999999998e-02 9.3201372442382553e+00 9.8185952248378030e+01 2.0533289240265060e+00 1 -1 0
16187 1 3 5.9999999999999998e-02 1.0715160946563174e-01 9.9000600909509814e+01 9.2759023152502547e+00 1 -1 0
15576 1 6 -1.2000000000000000e-01 8.3420324212318082e+00 9.8624086736091854e+01 2.2943068288650497e+00 1 -1 0
38101 1 5 4.1799999999999998e-01 1.0550345278999723e+01 9.7687653995947741e+01 5.7193633209872825e+00 0 1 0
15551 1 3 5.9999999999999998e-02 1.2503580978497220e+00 9.9135712796648292e+01 1.1099332801692530e+00 1 -1 0
16308 1 3 5.9999999999999998e-02 3.4647796354370497e+00 9.8898728398090370e+01 5.6554367420775602e+00 1 -1 0
15545 1 3 5.9999999999999998e-02 1.7711762683459351e+00 9.9771831206341304e+01 3.3599072525049047e+00 1 -1 0
15542 1 2 2.0499999999999999e-01 9.8557827899581818e-01 1.0029493168922403e+02 2.7724275556811433e+00 1 -1 0
15544 1 3 5.9999999999999998e-02 2.3641103960211365e+00 1.0118235611992355e+02 1.1836658516719238e+00 1 -1 0
15541 1 6 -1.2000000000000000e-01 1.6706856982245688e+00 1.0146646851294736e+02 2.1069076092697161e+00 1 -1 0
15543 1 3 5.9999999999999998e-02 9.6689370274734743e-01 1.0221149507671468e+02 1.6053199361635528e+00 1 -1 0
15535 1 2 2.0499999999999999e-01 2.7095400337538691e+00 1.0218550632421605e+02 2.9783951680631660e+00 1 -1 0
15540 1 5 4.1799999999999998e-01 1.2625455515435822e+00 1.0255190562610768e+02 4.1815580071823861e+00 1 -1 0
15538 1 3 5.9999999999999998e-02 3.1253681468069336e+00 1.0139807198150569e+02 3.6227027171731701e+00 1 -1 0
15539 1 4 -6.8300000000000005e-01 1.9220232625865945e+00 1.0311576797656714e+02 3.7429181474928197e+00 1 -1 0
15534 1 6 -1.2000000000000000e-01 3.7738786752541600e+00 1.0296056139200454e+02 2.1423695945320995e+00 1 -1 0
15537 1 3 5.9999999999999998e-02 4.4335726102377011e+00 1.0242038492870266e+02 1.4481634235408096e+00 1 -1 0
15548 1 6 -1.2000000000000000e-01 3.8092991140598242e-01 9.9323047379964223e+01 1.7705745799587316e+00 1 -1 0
15536 1 3 5.9999999999999998e-02 3.2943170935267632e+00 1.0359055402591987e+02 1.3484946152886121e+00 1 -1 0
15531 1 3 5.9999999999999998e-02 4.4908317689863404e+00 1.0386799453860884e+02 4.0326313681792536e+00 1 -1 0
15528 1 2 2.0499999999999999e-01 4.6640625699515361e+00 1.0382719781126056e+02 2.9744357734401996e+00 1 -1 0
16302 1 4 -6.8300000000000005e-01 5.5981050892834476e+00 1.0024996934072878e+02 5.3603875355396013e+00 1 -1 0
15572 1 3 5.9999999999999998e-02 5.6415928626426446e+00 9.8773459944853229e+01 2.4114211128283127e+00 1 -1 0
15532 1 4 -6.8300000000000005e-01 5.9475899925503635e+00 1.0335152747544149e+02 2.8052476896525382e+00 1 -1 0
15526 1 5 4.1799999999999998e-01 2.0987090822150183e+00 1.0475845611164458e+02 3.0500511744961551e+00 1 -1 0
16303 1 5 4.1799999999999998e-01 6.3452626950462898e+00 9.9700606400571345e+01 5.6430855652762775e+00 1 -1 0
15533 1 5 4.1799999999999998e-01 6.2678062378336561e+00 1.0310790361591705e+02 3.6267267222202753e+00 1 -1 0
15579 1 3 5.9999999999999998e-02 7.9872441109942685e+00 9.8869562099470045e+01 1.2888364426855161e+00 1 -1 0
16296 1 5 4.1799999999999998e-01 7.3098555209693412e+00 1.0171886282026250e+02 5.0555383207447813e+00 1 -1 0
15582 1 5 4.1799999999999998e-01 9.1370076787151362e+00 9.8965367988248687e+01 4.4785385829485245e+00 1 -1 0
15581 1 4 -6.8300000000000005e-01 8.7492105155110718e+00 9.9804588337753955e+01 4.4302376276330344e+00 1 -1 0
16295 1 4 -6.8300000000000005e-01 7.0978099924814329e+00 1.0264418449263604e+02 5.2250128709922778e+00 1 -1 0
15580 1 3 5.9999999999999998e-02 7.5189985055682129e+00 1.0065316922079194e+02 3.0576111405373338e+00 1 -1 0
15577 1 2 2.0499999999999999e-01 8.3987884244371980e+00 1.0000241163639456e+02 3.0434719095520566e+00 1 -1 0
15587 1 3 5.9999999999999998e-02 8.5171363887026246e+00 1.0287391228597502e+02 2.9031360236929982e+00 1 -1 0
15584 1 2 2.0499999999999999e-01 9.5098619357378329e+00 1.0237854706388639e+02 3.0274485188365650e+00 1 -1 0
15583 1 6 -1.2000000000000000e-01 9.4059670528217758e+00 1.0098538591923965e+02 2.3929253988097989e+00 1 -1 0
15586 1 3 5.9999999999999998e-02 9.3430280987487695e+00 1.0103027929216300e+02 1.3224776742968212e+00 1 -1 0
15589 1 5 4.1799999999999998e-01 9.5734444634904889e+00 1.0155110480133246e+02 4.7680944180691673e+00 1 -1 0
15585 1 3 5.9999999999999998e-02 1.0398365052505312e+01 1.0057417651996774e+02 2.4016031413362096e+00 1 -1 0
16289 1 5 4.1799999999999998e-01 7.5807249191023995e+00 1.0449357505963103e+02 4.9405562243132906e+00 1 -1 0
15593 1 3 5.9999999999999998e-02 1.0271666229597770e+01 1.0328206884853248e+02 1.1267607342726254e+00 1 -1 0
15590 1 6 -1.2000000000000000e-01 1.0529569712676571e+01 1.0323395824419121e+02 2.2610084637291714e+00 1 -1 0
15591 1 2 2.0499999999999999e-01 1.0665719736433973e+01 1.0461585395272805e+02 2.7810157979479118e+00 1 -1 0
15588 1 4 -6.8300000000000005e-01 9.8179366329604782e+00 1.0235443766558724e+02 4.3982926980660810e+00 1 -1 0
14886 1 3 5.9999999999999998e-02 9.7696503097308511e+00 1.1293549351873240e+02 2.3161827474372931e+01 1 -1 0
15529 1 3 5.9999999999999998e-02 4.5673155304698723e+00 1.0533295781029859e+02 1.4026897327743422e+00 1 -1 0
15525 1 4 -6.8300000000000005e-01 2.1782741921684265e+00 1.0568008874957680e+02 2.6865164907352961e+00 1 -1 0
15527 1 6 -1.2000000000000000e-01 4.6047060968820119e+00 1.0532879896809972e+02 2.4922501198303717e+00 1 -1 0
15524 1 3 5.9999999999999998e-02 3.3556659367979731e+00 1.0623563956941646e+02 4.1368235134862630e+00 1 -1 0
15521 1 2 2.0499999999999999e-01 3.4299761280105030e+00 1.0620748554672525e+02 3.0576575796606464e+00 1 -1 0
15520 1 6 -1.2000000000000000e-01 3.3931673889101166e+00 1.0770906156710831e+02 2.6870074022339168e+00 1 -1 0
15522 1 3 5.9999999999999998e-02 3.1382483668325873e+00 1.0771538908883284e+02 1.6033495860275169e+00 1 -1 0
15514 1 2 2.0499999999999999e-01 2.3622683560003681e+00 1.0849580298045262e+02 3.4642468769176089e+00 1 -1 0
15523 1 3 5.9999999999999998e-02 4.4053770140957687e+00 1.0806954802525253e+02 2.8034889176814919e+00 1 -1 0
15513 1 6 -1.2000000000000000e-01 1.9331756862935578e+00 1.0978186861568956e+02 2.7569493540456889e+00 1 -1 0
15517 1 3 5.9999999999999998e-02 1.4613647896635586e+00 1.0791145504190142e+02 3.7461848059247926e+00 1 -1 0
15518 1 4 -6.8300000000000005e-01 3.0242144433154579e+00 1.0882988322911503e+02 4.6929962569872234e+00 1 -1 0
15530 1 3 5.9999999999999998e-02 5.5883559460408216e+00 1.0576882098373218e+02 2.5802159308963577e+00 1 -1 0
15519 1 5 4.1799999999999998e-01 3.9509121065633752e+00 1.0903553638093810e+02 4.4875963943120407e+00 1 -1 0
15515 1 3 5.9999999999999998e-02 1.8443284697400237e+00 1.0951570265208647e+02 1.6945670971495825e+00 1 -1 0
15616 1 4 -6.8300000000000005e-01 5.9716847849967412e+00 1.1061555682636995e+02 4.3352363710611606e+00 1 -1 0
15510 1 3 5.9999999999999998e-02 3.6763608548175497e-01 1.1002510315660483e+02 4.0922246945680651e+00 1 -1 0
15507 1 2 2.0499999999999999e-01 5.8717441240449331e-01 1.1039332726222769e+02 3.1138003967060306e+00 1 -1 0
15516 1 3 5.9999999999999998e-02 2.8026861417491999e+00 1.1049104853701658e+02 2.7876426060342734e+00 1 -1 0
17437 1 5 4.1799999999999998e-01 3.4165671711746376e-01 1.0643426003260234e+02 2.7108059577999697e+00 1 -1 0
15614 1 3 5.9999999999999998e-02 6.1851695401299001e+00 1.0923936871235227e+02 1.9868972324404217e+00 1 -1 0
15600 1 3 5.9999999999999998e-02 8.5983998148610574e+00 1.0512342790827556e+02 2.4428209725532581e+00 1 -1 0
16288 1 4 -6.8300000000000005e-01 7.4952658134615637e+00 1.0539871273344065e+02 5.2645330624293161e+00 1 -1 0
15607 1 3 5.9999999999999998e-02 7.6301817604721078e+00 1.0729224433130220e+02 2.1669465303817717e+00 1 -1 0
15605 1 2 2.0499999999999999e-01 8.2759021976220968e+00 1.0920485000891433e+02 2.8122476881607352e+00 1 -1 0
15604 1 6 -1.2000000000000000e-01 8.5160496996092316e+00 1.0787594885499338e+02 2.1409124061630673e+00 1 -1 0
15608 1 3 5.9999999999999998e-02 8.1563114744323588e+00 1.0906509900654936e+02 3.8607157216549517e+00 1 -1 0
15606 1 3 5.9999999999999998e-02 8.7243003108884114e+00 1.0801712380899123e+02 1.0385899309107947e+00 1 -1 0
15609 1 4 -6.8300000000000005e-01 9.4085368361746742e+00 1.0996630503663258e+02 2.6777715947682585e+00 1 -1 0
15611 1 6 -1.2000000000000000e-01 7.0323348018765603e+00 1.0989478236481278e+02 2.2086061117390252e+00 1 -1 0
15597 1 6 -1.2000000000000000e-01 9.5711590216937541e+00 1.0554759336517957e+02 2.2050128984120976e+00 1 -1 0
15601 1 3 5.9999999999999998e-02 9.6741635248530429e+00 1.0691099690581994e+02 3.9118344542961712e+00 1 -1 0
15598 1 2 2.0499999999999999e-01 9.6678675941782011e+00 1.0699813223609361e+02 2.7852644353538945e+00 1 -1 0
15610 1 5 4.1799999999999998e-01 1.0119339335186197e+01 1.0938709685994084e+02 2.7453067836305047e+00 1 -1 0
15613 1 3 5.9999999999999998e-02 7.3574774949988253e+00 1.1021633773377930e+02 1.1998811813694981e+00 1 -1 0
15599 1 3 5.9999999999999998e-02 9.6400984713805880e+00 1.0562989305450118e+02 1.1362783549038322e+00 1 -1 0
16251 1 3 5.9999999999999998e-02 1.0750733673287254e+01 1.1050130287435232e+02 4.9668457440300786e+00 1 -1 0
15617 1 5 4.1799999999999998e-01 5.3952227769375485e+00 1.1141109901623580e+02 4.5886131212866870e+00 1 -1 0
15621 1 3 5.9999999999999998e-02 4.6752931869269982e+00 1.1141765881268535e+02 2.0316988478070024e+00 1 -1 0
15618 1 6 -1.2000000000000000e-01 5.5892316027543618e+00 1.1197837380745028e+02 2.3521676690657922e+00 1 -1 0
15623 1 4 -6.8300000000000005e-01 4.6221220784169521e+00 1.1284162970860159e+02 4.3831377406405139e+00 1 -1 0
15509 1 3 5.9999999999999998e-02 1.4644834873364911e+00 1.1231283990259013e+02 3.7309645407935688e+00 1 -1 0
15620 1 3 5.9999999999999998e-02 6.1952662397111045e+00 1.1233267230035835e+02 1.4661674685342945e+00 1 -1 0
15506 1 6 -1.2000000000000000e-01 5.5718083398602947e-01 1.1199179472436512e+02 3.2033017601183884e+00 1 -1 0
15508 1 3 5.9999999999999998e-02 6.3161687178984605e-01 1.1268932756136330e+02 2.3368991293367380e+00 1 -1 0
15619 1 2 2.0499999999999999e-01 5.0803952800119481e+00 1.1326371784794023e+02 3.1090675736139004e+00 1 -1 0
15612 1 2 2.0499999999999999e-01 6.5697696842474711e+00 1.1105968134304219e+02 3.1225438110955892e+00 1 -1 0
15615 1 3 5.9999999999999998e-02 7.4615708917925865e+00 1.1173354552224760e+02 3.4118755406209518e+00 1 -1 0
16258 1 3 5.9999999999999998e-02 9.5253441521672926e+00 1.1278956360596024e+02 4.2001666367302217e+00 1 -1 0
16255 1 6 -1.2000000000000000e-01 1.0536813613239095e+01 1.1311709199167453e+02 4.6551646498458483e+00 1 -1 0
16313 1 3 5.9999999999999998e-02 2.7306042507129318e+00 9.7566714046414717e+01 7.6677519281761386e+00 1 -1 0
16312 1 2 2.0499999999999999e-01 9.3866637108019413e-01 9.8092686294594799e+01 6.6615347558029763e+00 1 -1 0
16311 1 6 -1.2000000000000000e-01 2.2210380705475532e+00 9.8454603216179635e+01 7.4196778637437522e+00 1 -1 0
15938 1 4 -6.8300000000000005e-01 5.5931682594567889e+00 9.8492648603574750e+01 1.1621955886137130e+01 1 -1 0
38107 1 4 -6.8300000000000005e-01 7.4189165252115101e+00 9.8005286406159016e+01 6.6054097000559873e+00 0 1 0
15928 1 3 5.9999999999999998e-02 9.7672983819083328e+00 9.8245697038376164e+01 1.0168996690502166e+01 1 -1 0
38108 1 5 4.1799999999999998e-01 8.2856829619872201e+00 9.8288029365193140e+01 6.9808599414541579e+00 0 1 0
15935 1 3 5.9999999999999998e-02 8.1003417178289503e+00 9.7744088009154737e+01 1.1854307221294881e+01 1 -1 0
15939 1 5 4.1799999999999998e-01 5.8803037006360812e+00 9.8627023877658502e+01 1.0760201429555945e+01 1 -1 0
16301 1 3 5.9999999999999998e-02 4.5684753839893144e+00 1.0180521227084529e+02 6.1524046993695256e+00 1 -1 0
16317 1 5 4.1799999999999998e-01 8.3083140216006424e-01 1.0003447232930755e+02 6.5179115077943006e+00 1 -1 0
16314 1 3 5.9999999999999998e-02 1.9606682174364893e+00 9.8841523786031402e+01 8.3691366932865510e+00 1 -1 0
16293 1 3 5.9999999999999998e-02 5.4523047658231052e+00 1.0422910954673281e+02 6.4618710648451492e+00 1 -1 0
16298 1 2 2.0499999999999999e-01 5.2094793424065537e+00 1.0093934309043067e+02 6.5003219349617076e+00 1 -1 0
16309 1 4 -6.8300000000000005e-01 2.4174208782914341e+00 1.0057012657550551e+02 6.2195124694981017e+00 1 -1 0
16306 1 3 5.9999999999999998e-02 5.0741890254938022e+00 9.9149244411615413e+01 7.6599021232427651e+00 1 -1 0
16310 1 5 4.1799999999999998e-01 2.5067687442095208e+00 1.0118342752972892e+02 6.9745032174590849e+00 1 -1 0
16305 1 2 2.0499999999999999e-01 3.1438808444700510e+00 9.9393426504189577e+01 6.5732560005868503e+00 1 -1 0
16195 1 3 5.9999999999999998e-02 2.2326849289860560e+00 9.9359957529713512e+01 1.0447906404998415e+01 1 -1 0
16307 1 3 5.9999999999999998e-02 4.1730008086216861e+00 1.0034507141919059e+02 8.2381080489405818e+00 1 -1 0
16192 1 6 -1.2000000000000000e-01 1.8711341237856889e+00 1.0020822377820727e+02 1.0994629966527874e+01 1 -1 0
16193 1 2 2.0499999999999999e-01 2.5387599047018634e+00 1.0151459757930596e+02 1.0542783975691465e+01 1 -1 0
16197 1 4 -6.8300000000000005e-01 2.4346353431488521e+00 1.0174495239651050e+02 9.1124807197625959e+00 1 -1 0
16198 1 5 4.1799999999999998e-01 2.1696415739493089e+00 1.0266343558002472e+02 9.0408765175727126e+00 1 -1 0
16199 1 6 -1.2000000000000000e-01 4.0003009857536584e+00 1.0154975489161522e+02 1.1006391572950173e+01 1 -1 0
16304 1 6 -1.2000000000000000e-01 4.3791065749730356e+00 9.9860394867743523e+01 7.2945582924682970e+00 1 -1 0
16202 1 3 5.9999999999999998e-02 4.6900193687509750e+00 1.0085272332052349e+02 1.0457337015509353e+01 1 -1 0
16200 1 2 2.0499999999999999e-01 4.5525449521471968e+00 1.0295676125562456e+02 1.1353482140083656e+01 1 -1 0
16203 1 3 5.9999999999999998e-02 4.5702119163611297e+00 1.0358473597186436e+02 1.0408088209580878e+01 1 -1 0
16196 1 3 5.9999999999999998e-02 1.9990964148794124e+00 1.0223278174185491e+02 1.1140766028919236e+01 1 -1 0
16206 1 6 -1.2000000000000000e-01 6.0236599785605014e+00 1.0280018450121968e+02 1.1820472964606166e+01 1 -1 0
15777 1 4 -6.8300000000000005e-01 7.9200707670184578e-01 1.0420487275092725e+02 8.9212232510251770e+00 1 -1 0
16194 1 3 5.9999999999999998e-02 2.0922699078189995e+00 9.9991604560301695e+01 1.2059066387939488e+01 1 -1 0
16186 1 2 2.0499999999999999e-01 3.6660450073379852e-01 1.0021666474611202e+02 1.1022504253017576e+01 1 -1 0
16201 1 3 5.9999999999999998e-02 3.9446860356268934e+00 1.0091818328676834e+02 1.1898037695022550e+01 1 -1 0
16316 1 4 -6.8300000000000005e-01 1.8423260257016313e-01 9.9314913938276135e+01 6.6026675189664301e+00 1 -1 0
16300 1 3 5.9999999999999998e-02 6.1415253761878619e+00 1.0160640928625352e+02 8.2434065294341252e+00 1 -1 0
16292 1 3 5.9999999999999998e-02 6.0438391018238908e+00 1.0394744083716459e+02 8.0228973312915883e+00 1 -1 0
16209 1 3 5.9999999999999998e-02 6.5371067827840479e+00 1.0211876671318998e+02 1.1156385000439732e+01 1 -1 0
15931 1 4 -6.8300000000000005e-01 7.3792073993484832e+00 9.8984111056102307e+01 9.5587136214640029e+00 1 -1 0
16210 1 3 5.9999999999999998e-02 6.6554602060845101e+00 1.0471170165933091e+02 1.1162619871275863e+01 1 -1 0
16297 1 6 -1.2000000000000000e-01 6.4263314112935177e+00 1.0141556478861085e+02 7.2064706125000644e+00 1 -1 0
16290 1 6 -1.2000000000000000e-01 6.4202841244792088e+00 1.0409421403018344e+02 6.9659480782568703e+00 1 -1 0
15932 1 5 4.1799999999999998e-01 7.9015348063403961e+00 9.9174214017369565e+01 8.7907648070299302e+00 1 -1 0
16291 1 2 2.0499999999999999e-01 7.0927004655941115e+00 1.0274774860674580e+02 6.6626595323356650e+00 1 -1 0
15926 1 6 -1.2000000000000000e-01 9.6545510229217442e+00 9.9320813272854906e+01 1.0215578857407616e+01 1 -1 0
16294 1 3 5.9999999999999998e-02 8.1408353268039910e+00 1.0283714187948057e+02 7.0397369095573827e+00 1 -1 0
16299 1 3 5.9999999999999998e-02 7.2347848947249842e+00 1.0070173388946590e+02 7.4565581555274711e+00 1 -1 0
15925 1 5 4.1799999999999998e-01 9.9374415953221682e+00 9.9766352319669053e+01 6.9876489647090301e+00 1 -1 0
15924 1 4 -6.8300000000000005e-01 9.4902982717979487e+00 9.9460570172705516e+01 7.7616626225495695e+00 1 -1 0
15927 1 2 2.0499999999999999e-01 8.1538295147389128e+00 9.9492836017084855e+01 1.0566628170878985e+01 1 -1 0
15930 1 3 5.9999999999999998e-02 7.7734350959572343e+00 1.0055697990079894e+02 1.0630192293789534e+01 1 -1 0
16218 1 4 -6.8300000000000005e-01 8.9584880126053132e+00 1.0316419672500876e+02 9.6324401513544622e+00 1 -1 0
16219 1 5 4.1799999999999998e-01 9.8165756518762333e+00 1.0321102637184489e+02 9.2103422305924738e+00 1 -1 0
16214 1 2 2.0499999999999999e-01 9.2278547424316706e+00 1.0418032601244451e+02 1.0653846201625777e+01 1 -1 0
16213 1 6 -1.2000000000000000e-01 8.4967069395415660e+00 1.0388454453214511e+02 1.2001082532918897e+01 1 -1 0
16207 1 2 2.0499999999999999e-01 6.9132408863076815e+00 1.0404980748774138e+02 1.1959533401810226e+01 1 -1 0
15920 1 2 2.0499999999999999e-01 1.0193802556552383e+01 9.9988530767291792e+01 8.8815229496452659e+00 1 -1 0
15923 1 3 5.9999999999999998e-02 1.0003249652090565e+01 1.0107427663482669e+02 8.8467827865279602e+00 1 -1 0
16220 1 6 -1.2000000000000000e-01 1.0730612318310602e+01 1.0439138800916750e+02 1.0857454130114725e+01 1 -1 0
15929 1 3 5.9999999999999998e-02 1.0398563142651053e+01 9.9597750892737338e+01 1.0956769761101089e+01 1 -1 0
15933 1 6 -1.2000000000000000e-01 7.8685185423835051e+00 9.8824596542021879e+01 1.1910938939214246e+01 1 -1 0
15785 1 5 4.1799999999999998e-01 2.6115297883376356e+00 1.0506453646783208e+02 9.3142861372929957e+00 1 -1 0
15781 1 3 5.9999999999999998e-02 2.4848380795570790e+00 1.0570175816094873e+02 7.1262674929530414e+00 1 -1 0
15792 1 5 4.1799999999999998e-01 2.4960786567849662e+00 1.0928297082811726e+02 6.6955276040547362e+00 1 -1 0
15782 1 3 5.9999999999999998e-02 1.4259101680016379e+00 1.0690240205055234e+02 7.0648749886872961e+00 1 -1 0
15796 1 3 5.9999999999999998e-02 4.2066154356906482e+00 1.1038590277153246e+02 7.5509618310626125e+00 1 -1 0
15779 1 6 -1.2000000000000000e-01 1.7058992697022408e+00 1.0611782282314772e+02 7.7535771398016191e+00 1 -1 0
15784 1 4 -6.8300000000000005e-01 3.1860293345144108e+00 1.0578963756004930e+02 9.5249221247065972e+00 1 -1 0
15789 1 3 5.9999999999999998e-02 3.8004486268482598e+00 1.0794338480793263e+02 7.4397712653466490e+00 1 -1 0
15783 1 3 5.9999999999999998e-02 1.7713736836251306e+00 1.0727364330568287e+02 9.5644427461591022e+00 1 -1 0
15780 1 2 2.0499999999999999e-01 2.5344555286935426e+00 1.0682591532615189e+02 8.9137943513562217e+00 1 -1 0
15791 1 4 -6.8300000000000005e-01 1.9306662663823639e+00 1.0941860175859087e+02 7.4549798182895550e+00 1 -1 0
15786 1 6 -1.2000000000000000e-01 3.4459463371476544e+00 1.0801598551524025e+02 8.4957237434030759e+00 1 -1 0
15787 1 2 2.0499999999999999e-01 2.7615147886934430e+00 1.0937609411575913e+02 8.5727970387714425e+00 1 -1 0
15790 1 3 5.9999999999999998e-02 2.2217520709904433e+00 1.0949986462461912e+02 9.4807020899704089e+00 1 -1 0
15788 1 3 5.9999999999999998e-02 4.2407450507884654e+00 1.0798487843403322e+02 9.1652780595511629e+00 1 -1 0
15795 1 3 5.9999999999999998e-02 4.6132214279726238e+00 1.1040339500131614e+02 9.2158287261441814e+00 1 -1 0
15793 1 6 -1.2000000000000000e-01 3.7650906598926213e+00 1.1056667409452022e+02 8.5302772087986405e+00 1 -1 0
14973 1 5 4.1799999999999998e-01 3.8702532528142592e+00 1.0622812993133060e+02 1.1111594359988661e+01 1 -1 0
14972 1 4 -6.8300000000000005e-01 4.6540420114792758e+00 1.0643262352295743e+02 1.1683253402312641e+01 1 -1 0
17332 1 5 4.1799999999999998e-01 8.5595743215045894e-01 1.0983512231196153e+02 1.1504691787035206e+01 1 -1 0
14971 1 3 5.9999999999999998e-02 4.0334875386181590e+00 1.0844838875531029e+02 1.1636127805047378e+01 1 -1 0
15773 1 2 2.0499999999999999e-01 4.4503641300118207e-01 1.0538625554634510e+02 8.2099076494702103e+00 1 -1 0
16286 1 3 5.9999999999999998e-02 6.0180464613067901e+00 1.0691337606795557e+02 6.5684346685205739e+00 1 -1 0
17331 1 4 -6.8300000000000005e-01 1.0737149712560243e+00 1.1074736827667864e+02 1.1779966023157849e+01 1 -1 0
14980 1 5 4.1799999999999998e-01 6.3305819123545364e+00 1.0666846212452933e+02 1.0803327420039135e+01 1 -1 0
16285 1 3 5.9999999999999998e-02 6.3351312015240397e+00 1.0647056664796581e+02 8.2022123423169297e+00 1 -1 0
14978 1 3 5.9999999999999998e-02 6.4448974905331129e+00 1.0910487706010095e+02 1.0958645618857519e+01 1 -1 0
16217 1 3 5.9999999999999998e-02 8.8781147242276095e+00 1.0510046546098874e+02 1.0245276686875330e+01 1 -1 0
16279 1 3 5.9999999999999998e-02 6.3777699341324103e+00 1.0949747426598660e+02 7.1250178350508566e+00 1 -1 0
16273 1 3 5.9999999999999998e-02 8.6159758034750737e+00 1.1040761891238303e+02 6.5335040659635073e+00 1 -1 0
14979 1 4 -6.8300000000000005e-01 7.1430659174524305e+00 1.0715209931383691e+02 1.0825362324851543e+01 1 -1 0
16280 1 3 5.9999999999999998e-02 8.1907970631937665e+00 1.0802026773244941e+02 6.3011858105381764e+00 1 -1 0
16287 1 3 5.9999999999999998e-02 8.3521908128003854e+00 1.0515522211387717e+02 7.2216573574337657e+00 1 -1 0
16284 1 2 2.0499999999999999e-01 7.3725601290173000e+00 1.0529193108745488e+02 6.6816646648753579e+00 1 -1 0
16278 1 3 5.9999999999999998e-02 6.8999605353753521e+00 1.0930718399957843e+02 8.7134387661592658e+00 1 -1 0
16283 1 6 -1.2000000000000000e-01 6.8004321193632444e+00 1.0665102257281397e+02 7.2346586124794081e+00 1 -1 0
14975 1 2 2.0499999999999999e-01 6.9589723676803104e+00 1.0835362475083139e+02 1.1613277740852350e+01 1 -1 0
16282 1 5 4.1799999999999998e-01 8.3008205658423488e+00 1.0737738242644308e+02 9.1147634106697506e+00 1 -1 0
16276 1 6 -1.2000000000000000e-01 7.2497719559221050e+00 1.0929623290389934e+02 7.7252264706509930e+00 1 -1 0
16277 1 2 2.0499999999999999e-01 7.8933698337115414e+00 1.0784708255478490e+02 7.3720384636991954e+00 1 -1 0
16281 1 4 -6.8300000000000005e-01 8.8468127588415424e+00 1.0753616229115889e+02 8.3469788281999246e+00 1 -1 0
16275 1 5 4.1799999999999998e-01 9.2861402435776252e+00 1.0922887100072145e+02 8.6564745318450935e+00 1 -1 0
14984 1 3 5.9999999999999998e-02 9.1153901564892177e+00 1.0874088112500259e+02 1.1342376306243100e+01 1 -1 0
16274 1 4 -6.8300000000000005e-01 9.1838307245215134e+00 1.1019078491554397e+02 8.5659385753421766e+00 1 -1 0
16270 1 2 2.0499999999999999e-01 8.2399653601222447e+00 1.1041329965107413e+02 7.5588322523784370e+00 1 -1 0
14981 1 6 -1.2000000000000000e-01 8.3730981578590775e+00 1.0887666229401913e+02 1.2105953548051644e+01 1 -1 0
14877 1 2 2.0499999999999999e-01 8.5698199869560447e+00 1.1178312233170533e+02 2.1708241161807898e+01 1 -1 0
14991 1 3 5.9999999999999998e-02 7.4767572196775864e+00 1.1106733294363484e+02 1.0840250490692023e+01 1 -1 0
15799 1 5 4.1799999999999998e-01 2.2674833004769637e+00 1.1211989074020697e+02 1.0351109397688793e+01 1 -1 0
15803 1 3 5.9999999999999998e-02 4.1575215688076606e+00 1.1265856449372279e+02 6.7206948336726811e+00 1 -1 0
15794 1 2 2.0499999999999999e-01 3.1865739387839795e+00 1.1201088672368513e+02 8.5908114689299317e+00 1 -1 0
15797 1 3 5.9999999999999998e-02 2.1504534703530225e+00 1.1192013055254901e+02 8.2146042417216325e+00 1 -1 0
15798 1 4 -6.8300000000000005e-01 3.1163857608993140e+00 1.1235585336773114e+02 9.9904864830636946e+00 1 -1 0
15800 1 6 -1.2000000000000000e-01 3.9775315064051489e+00 1.1302501476491936e+02 7.7160282290634958e+00 1 -1 0
15802 1 3 5.9999999999999998e-02 4.9914935718112083e+00 1.1299731957398203e+02 8.0101102636891710e+00 1 -1 0
14998 1 3 5.9999999999999998e-02 5.8513051050628917e+00 1.1304579214862433e+02 1.0456085726651668e+01 1 -1 0
17330 1 3 5.9999999999999998e-02 2.7250938167655403e-01 1.1172042641679440e+02 1.0229595755983913e+01 1 -1 0
14994 1 5 4.1799999999999998e-01 5.0231611726931833e+00 1.1188213071588621e+02 1.1781033211266653e+01 1 -1 0
16256 1 2 2.0499999999999999e-01 1.0318493536082784e+01 1.1298361190997991e+02 6.1873826377635748e+00 1 -1 0
16259 1 3 5.9999999999999998e-02 1.0328953666483264e+01 1.1187947878543123e+02 6.3970233636869560e+00 1 -1 0
16272 1 3 5.9999999999999998e-02 6.8241476544008330e+00 1.1186233282556854e+02 6.8724029063830816e+00 1 -1 0
16271 1 3 5.9999999999999998e-02 7.0120269590014486e+00 1.1158218701308216e+02 8.6477576056393115e+00 1 -1 0
16269 1 6 -1.2000000000000000e-01 7.5420395279215127e+00 1.1178775765389987e+02 7.7066169776244990e+00 1 -1 0
14988 1 6 -1.2000000000000000e-01 7.8236068079851870e+00 1.1139938991867815e+02 1.1818357696308318e+01 1 -1 0
14990 1 3 5.9999999999999998e-02 8.7110976205348063e+00 1.1206130561722551e+02 1.1560523017489423e+01 1 -1 0
16266 1 3 5.9999999999999998e-02 9.0821211930391037e+00 1.1284518732205525e+02 8.7586549811869610e+00 1 -1 0
16263 1 2 2.0499999999999999e-01 8.3586207870574079e+00 1.1298506929881391e+02 7.9515274653687555e+00 1 -1 0
15944 1 3 5.9999999999999998e-02 4.1267773901846985e+00 9.7882822705644628e+01 1.3918690408104384e+01 1 -1 0
15948 1 2 2.0499999999999999e-01 3.4336384014242887e+00 9.7680600812016053e+01 1.6726116371704482e+01 1 -1 0
15947 1 6 -1.2000000000000000e-01 4.7289488088010323e+00 9.7620460094585965e+01 1.5897973380591502e+01 1 -1 0
15941 1 2 2.0499999999999999e-01 4.8331464164504458e+00 9.8363437812548170e+01 1.4560586467689403e+01 1 -1 0
15954 1 6 -1.2000000000000000e-01 3.5154232267921630e+00 9.7253617761982497e+01 1.8183188097573428e+01 1 -1 0
15950 1 3 5.9999999999999998e-02 5.4617901798475632e+00 9.8030783037072482e+01 1.6441887915658086e+01 1 -1 0
17255 1 5 4.1799999999999998e-01 1.7846044539250254e+00 9.8635914495675948e+01 1.5287096640490519e+01 1 -1 0
36512 1 5 4.1799999999999998e-01 1.0395296632978587e+01 9.7850935874435905e+01 1.4093472202803406e+01 0 1 0
15940 1 6 -1.2000000000000000e-01 6.3269724049065337e+00 9.8376620236980955e+01 1.3953842378647670e+01 1 -1 0
36510 1 3 5.9999999999999998e-02 1.0114757960354298e+01 9.7862706958886719e+01 1.6293268875539553e+01 0 1 0
15942 1 3 5.9999999999999998e-02 6.6804483885070587e+00 9.7405003491575656e+01 1.3862064678450125e+01 1 -1 0
36511 1 4 -6.8300000000000005e-01 9.8764824758309686e+00 9.7143224335064488e+01 1.4524675156593647e+01 0 1 0
15951 1 3 5.9999999999999998e-02 3.0281180727493910e+00 9.8624949405384086e+01 1.6832303292712343e+01 1 -1 0
16204 1 4 -6.8300000000000005e-01 3.6752721535884003e+00 1.0352132256207747e+02 1.2334615175365217e+01 1 -1 0
16205 1 5 4.1799999999999998e-01 4.1077901801929766e+00 1.0429072190618358e+02 1.2725961637574937e+01 1 -1 0
15946 1 5 4.1799999999999998e-01 3.5776332252179213e+00 9.9981184894094724e+01 1.4594500009636501e+01 1 -1 0
17254 1 4 -6.8300000000000005e-01 1.5359942137088323e+00 9.9385508324881201e+01 1.4786027175053304e+01 1 -1 0
17250 1 2 2.0499999999999999e-01 1.5097869797564172e+00 1.0056105557064279e+02 1.5583167624618259e+01 1 -1 0
17253 1 3 5.9999999999999998e-02 2.5140231793280656e+00 1.0070355826929146e+02 1.5949271179594149e+01 1 -1 0
17258 1 3 5.9999999999999998e-02 1.9441841093092640e+00 1.0181505160253231e+02 1.3953016777105711e+01 1 -1 0
17256 1 6 -1.2000000000000000e-01 1.1561185108451069e+00 1.0174030784733988e+02 1.4650892762036824e+01 1 -1 0
17257 1 2 2.0499999999999999e-01 9.0610121667810539e-01 1.0312973589225788e+02 1.5451054445167378e+01 1 -1 0
17261 1 4 -6.8300000000000005e-01 1.8446204141244305e+00 1.0334128763122477e+02 1.6391358182056468e+01 1 -1 0
15945 1 4 -6.8300000000000005e-01 4.5093346648591135e+00 9.9769803941962877e+01 1.4859988826859082e+01 1 -1 0
15074 1 3 5.9999999999999998e-02 4.2736823727346440e+00 1.0268039895943585e+02 1.5902942298800127e+01 1 -1 0
17262 1 5 4.1799999999999998e-01 1.4029086949507961e+00 1.0365440510250137e+02 1.7160726491464132e+01 1 -1 0
17249 1 6 -1.2000000000000000e-01 6.4775267776122325e-01 1.0046382931924509e+02 1.6855383856470606e+01 1 -1 0
17252 1 3 5.9999999999999998e-02 1.1569198038627984e+00 9.9786188185703082e+01 1.7556050733105444e+01 1 -1 0
15072 1 6 -1.2000000000000000e-01 5.3082414789038284e+00 1.0307294601665106e+02 1.6025627546254690e+01 1 -1 0
15066 1 2 2.0499999999999999e-01 5.2869373347262769e+00 1.0447407928482164e+02 1.6717273097625093e+01 1 -1 0
15075 1 3 5.9999999999999998e-02 5.5434281334048432e+00 1.0314185113822053e+02 1.4983385702430587e+01 1 -1 0
15078 1 5 4.1799999999999998e-01 5.2229978104742427e+00 1.0047272377348436e+02 1.6307818604784014e+01 1 -1 0
15069 1 3 5.9999999999999998e-02 5.4436978695368863e+00 1.0422858028166266e+02 1.7754211719725799e+01 1 -1 0
17251 1 3 5.9999999999999998e-02 6.2779991880198682e-01 1.0146027498306204e+02 1.7381737548513353e+01 1 -1 0
15077 1 4 -6.8300000000000005e-01 5.5434230993259765e+00 1.0094421949294352e+02 1.7125170583846742e+01 1 -1 0
15071 1 5 4.1799999999999998e-01 3.3224638356434149e+00 1.0451082848009769e+02 1.6534437598664326e+01 1 -1 0
17263 1 6 -1.2000000000000000e-01 9.3788947718368132e-01 1.0447130398515122e+02 1.4625572812297726e+01 1 -1 0
17269 1 5 4.1799999999999998e-01 1.5811456303289737e+00 1.0407212573844795e+02 1.2385263347452069e+01 1 -1 0
16208 1 3 5.9999999999999998e-02 6.0173705590530622e+00 1.0232897568113732e+02 1.2766019576692154e+01 1 -1 0
17259 1 3 5.9999999999999998e-02 2.9184909919747670e-01 1.0152874389359755e+02 1.4000104275390461e+01 1 -1 0
17266 1 3 5.9999999999999998e-02 1.9559392805778775e+00 1.0455167332449450e+02 1.4337638800303814e+01 1 -1 0
17268 1 4 -6.8300000000000005e-01 7.2885989712325094e-01 1.0450700707165373e+02 1.2300810393765742e+01 1 -1 0
16216 1 3 5.9999999999999998e-02 8.8449661222353644e+00 1.0295992821548025e+02 1.2345527647869357e+01 1 -1 0
15089 1 3 5.9999999999999998e-02 1.0586388632962729e+01 1.0127033376939674e+02 1.7212427957646433e+01 1 -1 0
15943 1 3 5.9999999999999998e-02 7.0632267689171639e+00 9.8896233285505730e+01 1.4609066905129845e+01 1 -1 0
15936 1 3 5.9999999999999998e-02 8.5529434747463249e+00 9.9320459138026351e+01 1.2585886087922916e+01 1 -1 0
15934 1 2 2.0499999999999999e-01 6.4516523309995293e+00 9.8994165431905330e+01 1.2493556089114021e+01 1 -1 0
15937 1 3 5.9999999999999998e-02 6.1853074451631800e+00 1.0006450155236288e+02 1.2527420192642728e+01 1 -1 0
15073 1 2 2.0499999999999999e-01 6.2449822705871343e+00 1.0206065276430527e+02 1.6592414489283968e+01 1 -1 0
15081 1 3 5.9999999999999998e-02 7.1167609339921318e+00 1.0109201936454177e+02 1.4895639667738385e+01 1 -1 0
15076 1 3 5.9999999999999998e-02 6.6771839775727937e+00 1.0255094510734989e+02 1.7445930832102508e+01 1 -1 0
15088 1 3 5.9999999999999998e-02 9.3875602055249434e+00 1.0245514438162557e+02 1.7791302454984454e+01 1 -1 0
15080 1 2 2.0499999999999999e-01 8.6993253415180192e+00 1.0107199088911416e+02 1.6364903428839675e+01 1 -1 0
15079 1 6 -1.2000000000000000e-01 7.4653026281027728e+00 1.0174536756342833e+02 1.5710433258741084e+01 1 -1 0
15082 1 3 5.9999999999999998e-02 7.7517207921855444e+00 1.0259365788788482e+02 1.5240178688085113e+01 1 -1 0
15084 1 4 -6.8300000000000005e-01 8.2287756319758234e+00 1.0019035802867545e+02 1.7274964478897132e+01 1 -1 0
15085 1 5 4.1799999999999998e-01 7.2574914772132990e+00 1.0029202243337410e+02 1.7324952471024908e+01 1 -1 0
15083 1 3 5.9999999999999998e-02 9.2039858498538987e+00 1.0036154940465940e+02 1.5609826075285898e+01 1 -1 0
15090 1 3 5.9999999999999998e-02 9.5379385651196440e+00 1.0389204482297926e+02 1.6103985409063640e+01 1 -1 0
15086 1 6 -1.2000000000000000e-01 9.8194408893574110e+00 1.0193633779069289e+02 1.6938049052551229e+01 1 -1 0
15087 1 2 2.0499999999999999e-01 1.0279044643652970e+01 1.0312244130906768e+02 1.6190903414545776e+01 1 -1 0
16215 1 3 5.9999999999999998e-02 8.8745816685949190e+00 1.0450868225040136e+02 1.2816985908792704e+01 1 -1 0
15091 1 4 -6.8300000000000005e-01 1.0597956348438551e+01 1.0277012140827294e+02 1.4849225263214013e+01 1 -1 0
16211 1 4 -6.8300000000000005e-01 6.5322015966895846e+00 1.0476621666016015e+02 1.3099338018117837e+01 1 -1 0
36540 1 5 4.1799999999999998e-01 9.5322369834540659e+00 9.8933577923532440e+01 1.8317060317721108e+01 0 1 0
15070 1 4 -6.8300000000000005e-01 4.0765793214204145e+00 1.0511970001794867e+02 1.6593401949280633e+01 1 -1 0
16212 1 5 4.1799999999999998e-01 5.8658992580607707e+00 1.0541973128289624e+02 1.2892388155642019e+01 1 -1 0
14968 1 2 2.0499999999999999e-01 4.5499269354270995e+00 1.0768377448157604e+02 1.2320259709259702e+01 1 -1 0
14844 1 3 5.9999999999999998e-02 6.8197754603751970e-01 1.0672785422589575e+02 1.7411768134285694e+01 1 -1 0
14970 1 3 5.9999999999999998e-02 2.8661994961716153e+00 1.0668101871438688e+02 1.3556262884874410e+01 1 -1 0
14966 1 5 4.1799999999999998e-01 2.1386392811667663e+00 1.0995613779453767e+02 1.3275573293063296e+01 1 -1 0
14967 1 6 -1.2000000000000000e-01 3.7472841543527551e+00 1.0736333396173087e+02 1.3629453786851057e+01 1 -1 0
14965 1 4 -6.8300000000000005e-01 2.0151812847021202e+00 1.0922553903377241e+02 1.3791688954118946e+01 1 -1 0
14969 1 3 5.9999999999999998e-02 4.3003759992077173e+00 1.0689574470902805e+02 1.4397486796861555e+01 1 -1 0
14963 1 3 5.9999999999999998e-02 1.8063955276375687e+00 1.0816816150758285e+02 1.5933773141339179e+01 1 -1 0
14960 1 6 -1.2000000000000000e-01 2.8386424960203440e+00 1.0846114135776884e+02 1.5903884559387869e+01 1 -1 0
14961 1 2 2.0499999999999999e-01 3.2128172224720237e+00 1.0864466314464119e+02 1.4368011586315657e+01 1 -1 0
14962 1 3 5.9999999999999998e-02 3.3545061034142578e+00 1.0754684620488992e+02 1.6266632962091535e+01 1 -1 0
14954 1 2 2.0499999999999999e-01 2.8909367881481720e+00 1.0964165045157698e+02 1.6870613636827340e+01 1 -1 0
14964 1 3 5.9999999999999998e-02 3.9622761305854852e+00 1.0933486888229623e+02 1.4223247048761754e+01 1 -1 0
14957 1 3 5.9999999999999998e-02 2.3002616865411536e+00 1.1042914803982791e+02 1.6446512872854886e+01 1 -1 0
14958 1 4 -6.8300000000000005e-01 4.2722743284337206e+00 1.1008833337716851e+02 1.6891593741026121e+01 1 -1 0
17265 1 3 5.9999999999999998e-02 7.5747293998266185e-01 1.0525948233151702e+02 1.5297094313525658e+01 1 -1 0
14974 1 6 -1.2000000000000000e-01 5.9419216190839537e+00 1.0811332661636796e+02 1.2765982482962015e+01 1 -1 0
14976 1 3 5.9999999999999998e-02 5.9241193436692114e+00 1.0907559062178065e+02 1.3329756477375685e+01 1 -1 0
15062 1 3 5.9999999999999998e-02 5.7852914970301361e+00 1.0656176174934849e+02 1.7937203042088878e+01 1 -1 0
15057 1 5 4.1799999999999998e-01 5.5426327314464903e+00 1.0975523829512667e+02 1.7806044165160344e+01 1 -1 0
14953 1 6 -1.2000000000000000e-01 2.4451881673367573e+00 1.0931746084827120e+02 1.8292338048381655e+01 1 -1 0
14956 1 3 5.9999999999999998e-02 1.6959009926201396e+00 1.0847556075880445e+02 1.8223924526875194e+01 1 -1 0
15067 1 3 5.9999999999999998e-02 5.9736008292700404e+00 1.0586415869275473e+02 1.5398337415752909e+01 1 -1 0
14959 1 5 4.1799999999999998e-01 4.3496465059486571e+00 1.1086296537506050e+02 1.6244504701095753e+01 1 -1 0
15068 1 3 5.9999999999999998e-02 7.1542663579121433e+00 1.0482383665680597e+02 1.6066900706503095e+01 1 -1 0
14983 1 3 5.9999999999999998e-02 8.7995108914501774e+00 1.0810621627444243e+02 1.2812166965422939e+01 1 -1 0
15060 1 3 5.9999999999999998e-02 6.2029927548672186e+00 1.0798453362799602e+02 1.6100114275754251e+01 1 -1 0
14977 1 3 5.9999999999999998e-02 6.4186734843531665e+00 1.0737312371996178e+02 1.3432988163009160e+01 1 -1 0
15065 1 6 -1.2000000000000000e-01 6.3885794593278113e+00 1.0543583262702303e+02 1.6349057830277008e+01 1 -1 0
15059 1 2 2.0499999999999999e-01 6.6967587615431645e+00 1.0643872794179113e+02 1.7378207789084588e+01 1 -1 0
15058 1 6 -1.2000000000000000e-01 7.0595408564513704e+00 1.0776170921573990e+02 1.6712870963985800e+01 1 -1 0
15061 1 3 5.9999999999999998e-02 7.9617764024351958e+00 1.0761498529075413e+02 1.6078228108866391e+01 1 -1 0
15054 1 3 5.9999999999999998e-02 8.8822873109485236e+00 1.0975688729511251e+02 1.6156912400966007e+01 1 -1 0
15052 1 2 2.0499999999999999e-01 7.3385355617032113e+00 1.0897586243196999e+02 1.7615686389071151e+01 1 -1 0
15051 1 6 -1.2000000000000000e-01 8.0800800052178534e+00 1.1011063756450734e+02 1.6828557388498925e+01 1 -1 0
15064 1 5 4.1799999999999998e-01 8.5858515009334013e+00 1.0601674807247862e+02 1.7842978192546504e+01 1 -1 0
15053 1 3 5.9999999999999998e-02 7.4235608494538221e+00 1.1042577748487844e+02 1.6035276468785938e+01 1 -1 0
15098 1 4 -6.8300000000000005e-01 1.0524690592653954e+01 1.0604152899976256e+02 1.7103648734755556e+01 1 -1 0
14985 1 3 5.9999999999999998e-02 7.5891026184336798e+00 1.1023971066866098e+02 1.3593614860914808e+01 1 -1 0
14982 1 2 2.0499999999999999e-01 8.3007188493370805e+00 1.1031077328288150e+02 1.2772619440515395e+01 1 -1 0
15063 1 4 -6.8300000000000005e-01 7.7522942563139363e+00 1.0606078624073908e+02 1.8293859677645880e+01 1 -1 0
14986 1 4 -6.8300000000000005e-01 9.5721327643794627e+00 1.1068378894410721e+02 1.3379477254468108e+01 1 -1 0
15099 1 5 4.1799999999999998e-01 1.0470215780093790e+01 1.0687488534923405e+02 1.6619612754381635e+01 1 -1 0
14987 1 5 4.1799999999999998e-01 1.0315550381056589e+01 1.1074012851186211e+02 1.2745207465775303e+01 1 -1 0
15055 1 3 5.9999999999999998e-02 8.0688754391604949e+00 1.0867421297181029e+02 1.8307916070361578e+01 1 -1 0
14993 1 4 -6.8300000000000005e-01 5.5774774469387447e+00 1.1149713099675419e+02 1.2465806359590363e+01 1 -1 0
15441 1 4 -6.8300000000000005e-01 3.6905925222919911e+00 1.1247878382279721e+02 1.5577644474262277e+01 1 -1 0
15446 1 3 5.9999999999999998e-02 1.0889072662213648e+00 1.1245556394052603e+02 1.6011598479760494e+01 1 -1 0
15442 1 5 4.1799999999999998e-01 3.5512154775780909e+00 1.1266884038060567e+02 1.4660565118162594e+01 1 -1 0
15440 1 3 5.9999999999999998e-02 3.1292692817038459e+00 1.1305701542959063e+02 1.7448750964988069e+01 1 -1 0
17336 1 3 5.9999999999999998e-02 8.2887643960058199e-01 1.1319751215877271e+02 1.2428373247286242e+01 1 -1 0
14989 1 2 2.0499999999999999e-01 6.7046555158738839e+00 1.1229973936777583e+02 1.2355278903750635e+01 1 -1 0
15048 1 3 5.9999999999999998e-02 7.9184070840520047e+00 1.1173334356511440e+02 1.8415390118952743e+01 1 -1 0
14992 1 3 5.9999999999999998e-02 6.9653657179340138e+00 1.1267506502123953e+02 1.3410381496426110e+01 1 -1 0
15045 1 2 2.0499999999999999e-01 8.6823633779903151e+00 1.1125249447800768e+02 1.7753810049338053e+01 1 -1 0
15044 1 6 -1.2000000000000000e-01 9.5373202133320838e+00 1.1235417987632276e+02 1.7017745481857080e+01 1 -1 0
15041 1 3 5.9999999999999998e-02 8.4089019981736755e+00 1.1235365745654646e+02 1.5079227853822868e+01 1 -1 0
15046 1 3 5.9999999999999998e-02 1.0509450291492509e+01 1.1191182094799744e+02 1.6675096273763380e+01 1 -1 0
15047 1 3 5.9999999999999998e-02 9.8434069330983558e+00 1.1304280344700176e+02 1.7790603642743815e+01 1 -1 0
15038 1 2 2.0499999999999999e-01 8.7961072258595880e+00 1.1305673326093631e+02 1.5796690736371744e+01 1 -1 0
15958 1 3 5.9999999999999998e-02 1.9463136661601663e+00 9.8388303135753659e+01 1.9270847417576316e+01 1 -1 0
15965 1 3 5.9999999999999998e-02 1.1590487352347987e+00 9.7430216478472445e+01 2.1664053473022189e+01 1 -1 0
15957 1 3 5.9999999999999998e-02 4.1892666256216975e+00 9.7946885570965648e+01 1.8680169113438666e+01 1 -1 0
15955 1 2 2.0499999999999999e-01 2.2042269379880741e+00 9.7299031311060588e+01 1.9003597728329751e+01 1 -1 0
36532 1 4 -6.8300000000000005e-01 6.3931997101364200e+00 9.8141100106690828e+01 2.0915012291839684e+01 0 1 0
36531 1 3 5.9999999999999998e-02 7.4981251586333926e+00 9.7866568559213562e+01 1.9232573055931411e+01 0 1 0
36534 1 6 -1.2000000000000000e-01 8.7830409484021210e+00 9.7917660445047517e+01 2.0925812321429259e+01 0 1 0
36536 1 3 5.9999999999999998e-02 8.6041572630534748e+00 9.8349228178752682e+01 2.1880892708544820e+01 0 1 0
36539 1 4 -6.8300000000000005e-01 9.9552138925666114e+00 9.8388694440634225e+01 1.8920547814779276e+01 0 1 0
36528 1 2 2.0499999999999999e-01 7.4215207727520589e+00 9.7489438231027890e+01 2.0231117008036051e+01 0 1 0
9828 1 5 4.1799999999999998e-01 4.7246633608484639e-01 1.0288107217644904e+02 2.1621677310992727e+01 0 -1 0
9827 1 4 -6.8300000000000005e-01 6.1972276486574884e-02 1.0227667533245794e+02 2.0965896171707094e+01 0 -1 0
14847 1 5 4.1799999999999998e-01 4.4772933672285470e-01 1.0369960227923167e+02 1.9491719804043385e+01 1 -1 0
9823 1 2 2.0499999999999999e-01 2.4426816026767703e-01 1.0095866462502681e+02 2.1484826682744888e+01 0 -1 0
9835 1 5 4.1799999999999998e-01 1.6784864538783559e+00 1.0147498606281454e+02 1.9405780899081922e+01 0 -1 0
9832 1 3 5.9999999999999998e-02 1.8789667675104123e+00 9.9591001092955239e+01 2.1950508152422348e+01 0 -1 0
9834 1 4 -6.8300000000000005e-01 2.4956343678105628e+00 1.0096931719038062e+02 1.9654277546759467e+01 0 -1 0
9830 1 2 2.0499999999999999e-01 2.7944037638668742e+00 1.0125288499357193e+02 2.0971656592336192e+01 0 -1 0
9829 1 6 -1.2000000000000000e-01 1.7049573667215698e+00 1.0069169618741593e+02 2.1880299843768338e+01 0 -1 0
9831 1 3 5.9999999999999998e-02 1.8688873490417275e+00 1.0100905697756586e+02 2.2877198796878716e+01 0 -1 0
9833 1 3 5.9999999999999998e-02 2.9072159319809372e+00 1.0241534780889134e+02 2.1087005435770219e+01 0 -1 0
9836 1 6 -1.2000000000000000e-01 4.1475997153308093e+00 1.0075952466412178e+02 2.1419397009910554e+01 0 -1 0
9838 1 3 5.9999999999999998e-02 4.1815860893264585e+00 1.0103850090829843e+02 2.2465125603283244e+01 0 -1 0
9839 1 3 5.9999999999999998e-02 4.0932955034078455e+00 9.9667526353960724e+01 2.1396563035824339e+01 0 -1 0
9840 1 3 5.9999999999999998e-02 4.9268447175987289e+00 1.0216440285850943e+02 1.9939199836771792e+01 0 -1 0
9837 1 2 2.0499999999999999e-01 5.3231259384051990e+00 1.0142817782437102e+02 2.0678602063655255e+01 0 -1 0
14852 1 3 5.9999999999999998e-02 1.9118954395237029e+00 1.0433635687344405e+02 2.0834105496623934e+01 1 -1 0
14859 1 3 5.9999999999999998e-02 4.0791745534926083e+00 1.0454132093832503e+02 2.2623903895388519e+01 1 -1 0
9842 1 5 4.1799999999999998e-01 5.5660158425304207e+00 1.0059728574247482e+02 1.8930780631000903e+01 0 -1 0
9845 1 3 5.9999999999999998e-02 5.8292878934363968e+00 1.0283107044487240e+02 2.2276586214336120e+01 0 -1 0
9841 1 4 -6.8300000000000005e-01 5.9011384477908839e+00 1.0047630001642003e+02 1.9822787027967046e+01 0 -1 0
14846 1 4 -6.8300000000000005e-01 4.9389301369166216e-01 1.0422474310430970e+02 1.8685782317812098e+01 1 -1 0
9826 1 3 5.9999999999999998e-02 2.8061895941309319e-02 1.0038048765458740e+02 2.0599840193408074e+01 0 -1 0
9855 1 4 -6.8300000000000005e-01 1.0666147843641424e+01 1.0351011811189589e+02 2.1227139270694980e+01 0 -1 0
36533 1 5 4.1799999999999998e-01 6.3063903169183329e+00 9.9045027541551335e+01 2.0602468346080563e+01 0 1 0
36535 1 2 2.0499999999999999e-01 9.5632326220868435e+00 9.8984818044148227e+01 2.0176186521017772e+01 0 1 0
36538 1 3 5.9999999999999998e-02 8.8804855134115321e+00 9.9775832169028234e+01 1.9969657697437601e+01 0 1 0
9843 1 6 -1.2000000000000000e-01 6.3542006544629013e+00 1.0221817901659080e+02 2.1599776683688994e+01 0 -1 0
9846 1 3 5.9999999999999998e-02 6.9266839848497659e+00 1.0153749916347235e+02 2.2248790783550593e+01 0 -1 0
9851 1 2 2.0499999999999999e-01 9.6693123369757839e+00 1.0437281814821711e+02 2.0905143729284337e+01 0 -1 0
9844 1 2 2.0499999999999999e-01 7.3216777021146431e+00 1.0321140479808460e+02 2.0809874274175513e+01 0 -1 0
9847 1 3 5.9999999999999998e-02 7.8617960790342432e+00 1.0253940162849285e+02 2.0087441048675839e+01 0 -1 0
9853 1 3 5.9999999999999998e-02 8.6477226359814754e+00 1.0330691551002901e+02 2.2641130004371050e+01 0 -1 0
9850 1 6 -1.2000000000000000e-01 8.3746886250733397e+00 1.0385819490191506e+02 2.1652514037919065e+01 0 -1 0
9854 1 3 5.9999999999999998e-02 9.5383526653494517e+00 1.0430234617629671e+02 1.9823594223528861e+01 0 -1 0
9848 1 4 -6.8300000000000005e-01 6.6468486704061167e+00 1.0427960199136291e+02 2.0142116768023580e+01 0 -1 0
36543 1 3 5.9999999999999998e-02 1.0438635272760543e+01 1.0022815807556698e+02 2.1901853684044450e+01 0 1 0
9852 1 3 5.9999999999999998e-02 7.8685818688371674e+00 1.0477842431867275e+02 2.2005168704502040e+01 0 -1 0
36541 1 6 -1.2000000000000000e-01 1.0704778612277909e+01 9.9509852787841410e+01 2.1068862132954337e+01 0 1 0
14853 1 4 -6.8300000000000005e-01 3.9153380771138574e-01 1.0487986764434407e+02 2.1906815150583324e+01 1 -1 0
14951 1 4 -6.8300000000000005e-01 2.0258015936552731e-01 1.1055776132671534e+02 1.8602346320910385e+01 1 -1 0
14861 1 5 4.1799999999999998e-01 5.0837574700562822e+00 1.0503458408011087e+02 2.0501793139021405e+01 1 -1 0
14842 1 2 2.0499999999999999e-01 1.4717800264508829e-01 1.0544619550252240e+02 1.9156416323793056e+01 1 -1 0
14860 1 4 -6.8300000000000005e-01 4.2918433279864381e+00 1.0545176764503975e+02 2.0715780881673787e+01 1 -1 0
14955 1 3 5.9999999999999998e-02 3.3256342621533381e+00 1.0904037101896620e+02 1.8919768634809788e+01 1 -1 0
14947 1 2 2.0499999999999999e-01 1.6083993656365385e+00 1.1046303243690652e+02 1.8967561021043529e+01 1 -1 0
14850 1 3 5.9999999999999998e-02 2.0773640078963962e+00 1.0626274076832945e+02 1.9447362770376195e+01 1 -1 0
14849 1 2 2.0499999999999999e-01 1.5737365827826129e+00 1.0519556177333401e+02 2.1307753444851880e+01 1 -1 0
14858 1 3 5.9999999999999998e-02 2.2107064409129062e+00 1.0574639342042734e+02 2.3294216601059482e+01 1 -1 0
14851 1 3 5.9999999999999998e-02 8.3890090005327977e-01 1.0703746880490121e+02 2.0331850524590955e+01 1 -1 0
14848 1 6 -1.2000000000000000e-01 1.1895813810344500e+00 1.0605561236459938e+02 2.0063744305148553e+01 1 -1 0
14857 1 3 5.9999999999999998e-02 2.2579916296905633e+00 1.0702607500442841e+02 2.2206460185459598e+01 1 -1 0
14855 1 6 -1.2000000000000000e-01 2.4849189415214488e+00 1.0592891280367181e+02 2.2238483048826371e+01 1 -1 0
14856 1 2 2.0499999999999999e-01 3.9989373966439881e+00 1.0555528864334174e+02 2.2082049088165316e+01 1 -1 0
14948 1 3 5.9999999999999998e-02 1.4383587157294138e+00 1.0934277806273818e+02 2.0881371045103403e+01 1 -1 0
14945 1 5 4.1799999999999998e-01 3.4795511324539241e+00 1.0964048103212639e+02 2.2086209410515604e+01 1 -1 0
14864 1 3 5.9999999999999998e-02 4.6020574908083818e+00 1.0699187270412565e+02 2.3704959532918938e+01 1 -1 0
14867 1 4 -6.8300000000000005e-01 4.4980633048806675e+00 1.0840038004732070e+02 2.1235599763020900e+01 1 -1 0
14862 1 6 -1.2000000000000000e-01 4.9866472780320512e+00 1.0657581864694933e+02 2.2792564173423376e+01 1 -1 0
14946 1 6 -1.2000000000000000e-01 1.5748477405036954e+00 1.1034900754933734e+02 2.0529917343879688e+01 1 -1 0
14868 1 5 4.1799999999999998e-01 4.5384577443931331e+00 1.0829514609734349e+02 2.0252258471849764e+01 1 -1 0
14944 1 4 -6.8300000000000005e-01 3.0657265203245219e+00 1.1049318312775830e+02 2.2290536591394300e+01 1 -1 0
14863 1 2 2.0499999999999999e-01 5.5662527908847954e+00 1.0764812203390409e+02 2.1888620827042786e+01 1 -1 0
14865 1 3 5.9999999999999998e-02 5.8224687687080916e+00 1.0597414305200304e+02 2.3062115194852712e+01 1 -1 0
14871 1 3 5.9999999999999998e-02 5.8072522840493477e+00 1.0924219504636054e+02 2.3445022107910386e+01 1 -1 0
14949 1 3 5.9999999999999998e-02 6.6043207725021802e-01 1.1080317736062428e+02 2.0819586566578334e+01 1 -1 0
14943 1 3 5.9999999999999998e-02 3.6790446631346656e+00 1.1112745721378546e+02 2.0515596450466436e+01 1 -1 0
15050 1 5 4.1799999999999998e-01 9.3485666266045779e+00 1.1054369770183854e+02 1.9446690413481846e+01 1 -1 0
9849 1 5 4.1799999999999998e-01 7.2387288118230444e+00 1.0483945371714650e+02 1.9712394399465968e+01 0 -1 0
14866 1 3 5.9999999999999998e-02 6.1890441170481889e+00 1.0721970982250764e+02 2.1119811126221268e+01 1 -1 0
15056 1 4 -6.8300000000000005e-01 6.3254976034638632e+00 1.0957221565444780e+02 1.8369322598458783e+01 1 -1 0
15049 1 4 -6.8300000000000005e-01 9.6856607262910810e+00 1.1062507710218897e+02 1.8558252843285416e+01 1 -1 0
14873 1 3 5.9999999999999998e-02 6.3961766488489804e+00 1.1014186497846774e+02 2.1114728948633513e+01 1 -1 0
14869 1 6 -1.2000000000000000e-01 6.4069152628256649e+00 1.0862100410220067e+02 2.2681580170418407e+01 1 -1 0
9859 1 3 5.9999999999999998e-02 9.4857142498301208e+00 1.0650663950631372e+02 2.1098703285338278e+01 0 -1 0
14870 1 2 2.0499999999999999e-01 7.1822644898302102e+00 1.0958741830846209e+02 2.1766483199650303e+01 1 -1 0
14875 1 5 4.1799999999999998e-01 7.7021139978252080e+00 1.0895316123565220e+02 2.0055483216429145e+01 1 -1 0
14874 1 4 -6.8300000000000005e-01 8.0921803589019294e+00 1.0883543180286337e+02 2.0915055420237913e+01 1 -1 0
14872 1 3 5.9999999999999998e-02 7.1800851237078449e+00 1.0820064031604824e+02 2.3271006322614060e+01 1 -1 0
9870 1 5 4.1799999999999998e-01 1.0008076377952532e+01 1.0873081630208922e+02 2.1313246596650618e+01 0 -1 0
9857 1 6 -1.2000000000000000e-01 1.0203515785576508e+01 1.0572775079741008e+02 2.1178499774628989e+01 0 -1 0
14879 1 3 5.9999999999999998e-02 8.5332126696422108e+00 1.1027163872969166e+02 2.3406688687669842e+01 1 -1 0
14876 1 6 -1.2000000000000000e-01 7.8840254704082016e+00 1.1068678760198846e+02 2.2606236588804407e+01 1 -1 0
9860 1 3 5.9999999999999998e-02 1.0398390992078905e+01 1.0577971364846550e+02 2.2265240301661446e+01 0 -1 0
9869 1 4 -6.8300000000000005e-01 1.0712289113585729e+01 1.0857590992530785e+02 2.1970637791848311e+01 0 -1 0
14952 1 5 4.1799999999999998e-01 8.1456226755886610e-02 1.1144866067426284e+02 1.8447518873265530e+01 1 -1 0
14950 1 3 5.9999999999999998e-02 2.0482473160324499e+00 1.1142932331531949e+02 1.8729764993573795e+01 1 -1 0
14940 1 2 2.0499999999999999e-01 2.7387320114871390e+00 1.1118625050098582e+02 2.1118549684676282e+01 1 -1 0
14939 1 6 -1.2000000000000000e-01 2.5435089201570915e+00 1.1266061313065376e+02 2.1562748460524858e+01 1 -1 0
14937 1 4 -6.8300000000000005e-01 4.6239023974115270e+00 1.1264023407838249e+02 2.2996430293133631e+01 1 -1 0
14938 1 5 4.1799999999999998e-01 4.2995959047336942e+00 1.1178768077272390e+02 2.2920527725529748e+01 1 -1 0
14941 1 3 5.9999999999999998e-02 1.8441852007660950e+00 1.1268563353231980e+02 2.2306334066533271e+01 1 -1 0
14882 1 5 4.1799999999999998e-01 1.0425526425818846e+01 1.1099960720292187e+02 2.1901428782156273e+01 1 -1 0
14880 1 3 5.9999999999999998e-02 7.8973917090898249e+00 1.1202118918755392e+02 2.0924684626172123e+01 1 -1 0
14878 1 3 5.9999999999999998e-02 7.0928289931935860e+00 1.1126200131626887e+02 2.3140877586159025e+01 1 -1 0
14883 1 6 -1.2000000000000000e-01 8.8950229051709133e+00 1.1309185816071421e+02 2.2508437821621989e+01 1 -1 0
14881 1 4 -6.8300000000000005e-01 9.8070111122236430e+00 1.1132825223842164e+02 2.1194582296508347e+01 1 -1 0
9856 1 5 4.1799999999999998e-01 1.0692041970626660e+01 1.0280622480638139e+02 2.0576708878896888e+01 0 -1 0
14942 1 3 5.9999999999999998e-02 1.9961707914118709e+00 1.1309134136800708e+02 2.0774052365408068e+01 1 -1 0
14936 1 3 5.9999999999999998e-02 4.5325132672437194e+00 1.1322583071410351e+02 2.1225940099496157e+01 1 -1 0
15626 1 2 2.0499999999999999e-01 3.7697626412710674e+00 1.1550155629630090e+02 2.9546616829961749e+00 1 -1 0
15630 1 4 -6.8300000000000005e-01 3.1186100323887360e+00 1.1518949999081026e+02 4.1869120126339983e+00 1 -1 0
15625 1 6 -1.2000000000000000e-01 4.0889453592090073e+00 1.1414944550614396e+02 2.3022007366343864e+00 1 -1 0
15627 1 3 5.9999999999999998e-02 4.4135610218108585e+00 1.1428521438543457e+02 1.2924949576638105e+00 1 -1 0
15631 1 5 4.1799999999999998e-01 2.9739975846767428e+00 1.1590065272503807e+02 4.7911004380962208e+00 1 -1 0
15629 1 3 5.9999999999999998e-02 4.6421765868064115e+00 1.1607695151014937e+02 3.3264378105458210e+00 1 -1 0
15635 1 3 5.9999999999999998e-02 1.8633605008602359e+00 1.1599984454086554e+02 2.4117013789281376e+00 1 -1 0
15632 1 6 -1.2000000000000000e-01 2.7592797335469861e+00 1.1647351779556735e+02 2.1947874300775601e+00 1 -1 0
15634 1 3 5.9999999999999998e-02 2.9145824805799112e+00 1.1639966907818118e+02 1.1324243191470769e+00 1 -1 0
15622 1 3 5.9999999999999998e-02 5.9667820623700587e+00 1.1383385162702680e+02 3.2805531036060724e+00 1 -1 0
15628 1 3 5.9999999999999998e-02 3.1149429650936802e+00 1.1368830519781116e+02 2.1505363542428855e+00 1 -1 0
15624 1 5 4.1799999999999998e-01 4.0077098046637847e+00 1.1349727135621785e+02 4.6264242890906546e+00 1 -1 0
15502 1 3 5.9999999999999998e-02 3.5732116827877147e-01 1.1450181384761495e+02 3.7282440710022344e+00 1 -1 0
15817 1 3 5.9999999999999998e-02 5.1885117662511719e+00 1.1693852795433941e+02 5.1614501779549515e+00 1 -1 0
16257 1 3 5.9999999999999998e-02 1.0725962122315613e+01 1.1417380766224817e+02 4.4301303524872990e+00 1 -1 0
16265 1 3 5.9999999999999998e-02 8.2372745040996680e+00 1.1343431167724681e+02 5.8835106145406915e+00 1 -1 0
15636 1 3 5.9999999999999998e-02 2.3279747067530496e+00 1.1792151580483258e+02 3.7522554964407662e+00 1 -1 0
15633 1 2 2.0499999999999999e-01 2.7451635114838639e+00 1.1785854139874836e+02 2.6781406526763143e+00 1 -1 0
15637 1 4 -6.8300000000000005e-01 3.9940784907089322e+00 1.1840159012117108e+02 2.5567368339691119e+00 1 -1 0
15639 1 6 -1.2000000000000000e-01 1.7838978073084950e+00 1.1881259558944092e+02 1.9541094824005605e+00 1 -1 0
15641 1 3 5.9999999999999998e-02 2.3568451451459360e+00 1.1941339933009037e+02 1.2248540370834324e+00 1 -1 0
15638 1 5 4.1799999999999998e-01 4.0503567167228072e+00 1.1924691120691536e+02 3.0438631043355668e+00 1 -1 0
15826 1 4 -6.8300000000000005e-01 4.3885877256836272e+00 1.2099499563663933e+02 3.8911202324263026e+00 1 -1 0
15827 1 5 4.1799999999999998e-01 4.3061649693661828e+00 1.2182014430996986e+02 3.4343565305327726e+00 1 -1 0
15643 1 3 5.9999999999999998e-02 1.9541009741142816e+00 1.2041373672757867e+02 3.2984310588244541e+00 1 -1 0
15640 1 2 2.0499999999999999e-01 1.1204861317463266e+00 1.1990342838103093e+02 2.7687000719447750e+00 1 -1 0
15648 1 3 5.9999999999999998e-02 8.3516008006374076e-01 1.2121944846430283e+02 1.0809627868747691e+00 1 -1 0
15655 1 3 5.9999999999999998e-02 1.5432714672115107e+00 1.2252005379687236e+02 3.7925857042727817e+00 1 -1 0
15822 1 2 2.0499999999999999e-01 5.6610098331405432e+00 1.2105539623417955e+02 4.5300081909806407e+00 1 -1 0
15825 1 3 5.9999999999999998e-02 5.6014186859572925e+00 1.2166371590999644e+02 5.4610096363058318e+00 1 -1 0
15821 1 6 -1.2000000000000000e-01 6.0490035573922425e+00 1.1964760875570721e+02 5.0273044628521930e+00 1 -1 0
15824 1 3 5.9999999999999998e-02 6.0452944658185448e+00 1.1887796305336954e+02 4.1946863715198868e+00 1 -1 0
15818 1 3 5.9999999999999998e-02 4.1452936475423794e+00 1.1928826039069551e+02 5.7994316473883245e+00 1 -1 0
17364 1 3 5.9999999999999998e-02 1.1687516557584592e+00 1.2145830638169254e+02 6.1053146588041178e+00 1 -1 0
15642 1 3 5.9999999999999998e-02 9.7888081014998607e-01 1.1820197215123888e+02 1.4734414904081656e+00 1 -1 0
15646 1 6 -1.2000000000000000e-01 2.4160206596914047e-01 1.2099032629289121e+02 1.9892255241414305e+00 1 -1 0
15653 1 6 -1.2000000000000000e-01 9.7419268899247613e-01 1.2314388222920159e+02 3.0887019130092250e+00 1 -1 0
15644 1 4 -6.8300000000000005e-01 2.7452645061602982e-01 1.1943257745243676e+02 3.7705630271528303e+00 1 -1 0
15815 1 2 2.0499999999999999e-01 5.1539632470834267e+00 1.1902553595616352e+02 6.1147939435437495e+00 1 -1 0
15656 1 3 5.9999999999999998e-02 1.6278189220292547e+00 1.2323670796238169e+02 2.1379657389534237e+00 1 -1 0
15831 1 3 5.9999999999999998e-02 6.4424440397027638e+00 1.2098474358983678e+02 2.4824273918129758e+00 1 -1 0
15828 1 6 -1.2000000000000000e-01 6.6706618994021891e+00 1.2154604588810385e+02 3.3966989007593287e+00 1 -1 0
15830 1 3 5.9999999999999998e-02 7.6005975120489495e+00 1.2123723649019047e+02 3.8780646058322805e+00 1 -1 0
15844 1 3 5.9999999999999998e-02 9.2536895307997202e+00 1.2139765848996404e+02 1.9494657034117120e+00 1 -1 0
15842 1 6 -1.2000000000000000e-01 9.9752660206743897e+00 1.2213791729777026e+02 2.1600572016549564e+00 1 -1 0
15336 1 4 -6.8300000000000005e-01 9.8501461375281867e+00 1.1837319806106433e+02 5.2459721591768478e+00 1 -1 0
15837 1 3 5.9999999999999998e-02 7.7782302464834983e+00 1.2296125506028717e+02 1.3880427954780374e+00 1 -1 0
15829 1 2 2.0499999999999999e-01 6.6426330733947072e+00 1.2308239329249857e+02 3.2275125614569702e+00 1 -1 0
15823 1 3 5.9999999999999998e-02 7.0663222694399179e+00 1.1966678135163218e+02 5.3947585246202925e+00 1 -1 0
15845 1 3 5.9999999999999998e-02 1.0293303755052204e+01 1.2248335360852320e+02 1.1935773793906868e+00 1 -1 0
15839 1 3 5.9999999999999998e-02 9.1014470412203430e+00 1.2304811444753805e+02 3.9385990970537201e+00 1 -1 0
15337 1 5 4.1799999999999998e-01 9.7772627785395105e+00 1.1928886717942900e+02 5.1586133959025373e+00 1 -1 0
46839 213 7 -8.4760000000000002e-01 4.7827561229283164e+00 1.2580876331324244e+02 2.5387331366396786e+01 0 -1 0
15836 1 2 2.0499999999999999e-01 9.2159436197306945e+00 1.2329716654938483e+02 2.8955524592297772e+00 1 -1 0
15833 1 4 -6.8300000000000005e-01 5.3300203387678939e+00 1.2343992798296060e+02 2.7726962502503087e+00 1 -1 0
15659 1 5 4.1799999999999998e-01 1.8082755997718216e+00 1.2471827240202107e+02 5.2410410776340335e+00 1 -1 0
15654 1 2 2.0499999999999999e-01 7.4237056263985668e-01 1.2458697387025971e+02 3.6422100600074137e+00 1 -1 0
15660 1 6 -1.2000000000000000e-01 4.1313880550266541e-01 1.2569700163127250e+02 2.6601877443338573e+00 1 -1 0
17971 1 2 2.0499999999999999e-01 5.2527440304303292e+00 1.2704115979895413e+02 4.3133565279601482e+00 1 -1 0
17976 1 5 4.1799999999999998e-01 4.9507657868087245e+00 1.2549599729266265e+02 5.4279145088230809e+00 1 -1 0
17974 1 3 5.9999999999999998e-02 4.1530198100352083e+00 1.2713188706835966e+02 4.0730389172884252e+00 1 -1 0
15658 1 4 -6.8300000000000005e-01 1.9274539435139217e+00 1.2492462976177868e+02 4.3150190399382007e+00 1 -1 0
15666 1 5 4.1799999999999998e-01 1.8602024209908756e+00 1.2678460728417708e+02 3.9982447246733299e+00 1 -1 0
15665 1 4 -6.8300000000000005e-01 1.2846394227106526e+00 1.2754653094084631e+02 3.9951345667421458e+00 1 -1 0
15662 1 3 5.9999999999999998e-02 1.2728825376204815e+00 1.2592685807658350e+02 2.0420719174143738e+00 1 -1 0
17977 1 6 -1.2000000000000000e-01 5.6234179799553763e+00 1.2804321225123715e+02 5.3982253713098567e+00 1 -1 0
15834 1 5 4.1799999999999998e-01 5.2042942838880588e+00 1.2429636871284066e+02 3.1770145473237523e+00 1 -1 0
17975 1 4 -6.8300000000000005e-01 5.5447047910910499e+00 1.2573701260774985e+02 4.7307365288969168e+00 1 -1 0
17981 1 3 5.9999999999999998e-02 3.7066249862312435e+00 1.2898890256642542e+02 5.9513481117732745e+00 1 -1 0
17973 1 3 5.9999999999999998e-02 5.7365071125086615e+00 1.2672465453802315e+02 2.2624155102216834e+00 1 -1 0
17972 1 3 5.9999999999999998e-02 5.8338396627134674e+00 1.2838837715098921e+02 2.7564390225253015e+00 1 -1 0
17970 1 6 -1.2000000000000000e-01 6.1178889321942735e+00 1.2736752759498242e+02 3.0234123910163264e+00 1 -1 0
17980 1 3 5.9999999999999998e-02 5.9911507528254218e+00 1.2902438115466111e+02 4.9929807608560957e+00 1 -1 0
15661 1 2 2.0499999999999999e-01 3.3017276565597935e-02 1.2700432905767354e+02 3.5161001893130779e+00 1 -1 0
[truncated: 16,776,610 more chars]
