# Supplementary material for: Thermodynamic driving forces in contact electrification between polymeric materials
Source: Nat Commun. 2024 Mar 23;15:2616. doi: 10.1038/s41467-024-46932-2 (PMC10960812; doi:10.1038/s41467-024-46932-2)
Supplement: Supplementary file 6 — Supplementary Dataset 3 [file 41467_2024_46932_MOESM6_ESM.zip › configuration_data/final/PVA_i/H3O.data]

LAMMPS data file via write_data, version 3 Mar 2020, timestep = 20000237

52209 atoms
10 atom types
50207 bonds
9 bond types
87809 angles
15 angle types
138600 dihedrals
14 dihedral types

0.0000000000000000e+00 1.2950000000000000e+02 xlo xhi
0.0000000000000000e+00 1.2950000000000000e+02 ylo yhi
0.0000000000000000e+00 1.1000000000000000e+02 zlo zhi

Masses

1 12.011
2 12.011
3 1.008
4 15.999
5 1.008
6 12.011
7 15.9994
8 1.008
9 15.9994
10 1.008

Pair Coeffs # lj/cut/coul/long/intel

1 0.066 3.5
2 0.066 3.5
3 0.03 2.5
4 0.17 3.12
5 0 0
6 0.066 3.5
7 0.15535 3.166
8 0 2.058
9 0.1912 3.1
10 0 1

Bond Coeffs # harmonic/intel

1 553 0.945
2 340 1.09
3 320 1.41
4 268 1.529
5 340 1.09
6 340 1.09
7 268 1.529
8 600 1
9 600 0.98

Angle Coeffs # harmonic/intel

1 37.5 110.7
2 55 108.5
3 33 107.8
4 37.5 110.7
5 58.35 112.7
6 58.35 112.7
7 50 109.5
8 35 109.5
9 33 107.8
10 37.5 110.7
11 50 109.5
12 37.5 110.7
13 58.35 112.7
14 75 109.47
15 75 111.4

Dihedral Coeffs # opls/intel

1 0 0 0.3 0
2 1.3 -0.05 0.2 0
3 1.3 -0.05 0.2 0
4 -1.552 0 0 0
5 0 0 0.468 0
6 -0.356 -0.174 0.492 0
7 0 0 0.352 0
8 0 0 0.3 0
9 0 0 0.3 0
10 0 0 0.468 0
11 0 0 0.3 0
12 -0.356 -0.174 0.492 0
13 0 0 0.3 0
14 0 0 0.3 0

Atoms # full

9310 1 3 5.9999999999999998e-02 2.4482073124318884e+00 2.9770035691095407e+00 3.5360333121951166e+00 1 2 0
9305 1 2 2.0499999999999999e-01 1.6970913228065030e+00 2.5786712765145654e+00 2.8961568475213810e+00 1 2 0
9311 1 6 -1.2000000000000000e-01 2.3160778056340807e+00 1.3276833535876071e+00 2.0708208787004310e+00 1 2 0
9314 1 3 5.9999999999999998e-02 3.0672433731252813e+00 1.5580080566549859e+00 1.3360195119167808e+00 1 2 0
7712 1 4 -6.8300000000000005e-01 4.6692330413379439e+00 4.4977535724880928e+00 3.6913127511516235e+00 1 2 0
9304 1 6 -1.2000000000000000e-01 1.2531816107216349e+00 3.7658987334936689e+00 2.0136835949402085e+00 1 2 0
9307 1 3 5.9999999999999998e-02 2.0608657357276838e+00 4.0164526648638690e+00 1.3865434391388485e+00 1 2 0
7713 1 5 4.1799999999999998e-01 4.8069785996487910e+00 3.5399505536030396e+00 3.7356582973541239e+00 1 2 0
9313 1 3 5.9999999999999998e-02 1.5806433219238554e+00 1.1053995961666769e+00 1.3237716535161943e+00 1 2 0
9303 1 3 5.9999999999999998e-02 1.2780476649461461e+00 5.3376616368570104e+00 3.4892179960647196e+00 1 2 0
7719 1 4 -6.8300000000000005e-01 5.5932407208411545e+00 1.9929366642124495e+00 3.2634946550871229e+00 1 2 0
9298 1 2 2.0499999999999999e-01 5.6166273847913295e-01 4.9414605373758045e+00 2.7903487499715469e+00 1 2 0
7709 1 2 2.0499999999999999e-01 5.6297921337936865e+00 4.9733870695759537e+00 2.8096097242961031e+00 1 2 0
9308 1 4 -6.8300000000000005e-01 6.7265180366554300e-01 2.2440482735858365e+00 3.6843510619597080e+00 1 2 0
7717 1 3 5.9999999999999998e-02 5.3842353634647182e+00 3.4778052286323407e+00 1.2699107822090545e+00 1 2 0
7720 1 5 4.1799999999999998e-01 5.7016870457466178e+00 1.0576819941761664e+00 3.2464525855818196e+00 1 2 0
7710 1 3 5.9999999999999998e-02 4.2722124948114146e+00 5.8553440882686791e+00 1.2081517176307697e+00 1 2 0
1335 1 4 -6.8300000000000005e-01 3.9451170731679595e+00 1.2467846241729852e+00 6.0309878970039836e+00 1 2 0
9306 1 3 5.9999999999999998e-02 5.7524153689251856e-01 3.3550345250228815e+00 1.2315581940381788e+00 1 2 0
9297 1 6 -1.2000000000000000e-01 1.0073321340432972e-01 6.1294577344107326e+00 1.9489916493265880e+00 1 2 0
1336 1 5 4.1799999999999998e-01 3.2863909860546126e+00 8.2807427611146589e-01 5.4641452138140405e+00 1 2 0
9316 1 5 4.1799999999999998e-01 1.4722440776424763e+00 6.1186666653164501e-01 4.2377603317181372e+00 1 2 0
7706 1 5 4.1799999999999998e-01 3.9404674840839724e+00 5.8585896046444645e+00 4.0252098605679771e+00 1 2 0
1343 1 5 4.1799999999999998e-01 5.4296654032606231e+00 2.0373703811558173e+00 5.7829323849425522e+00 1 2 0
9309 1 5 4.1799999999999998e-01 1.8270585001705961e-02 2.9584898117022340e+00 3.7089129795800067e+00 1 2 0
7557 1 3 5.9999999999999998e-02 5.8849941538899064e-01 3.9681000514684697e+00 6.1144772632373074e+00 1 2 0
9317 1 3 5.9999999999999998e-02 3.9133502502998052e+00 3.5180213849461001e-01 2.9805405621701460e+00 1 2 0
7715 1 6 -1.2000000000000000e-01 6.1546162143599910e+00 3.7646091275237592e+00 1.9137144544959224e+00 1 2 0
7708 1 6 -1.2000000000000000e-01 5.0278034658574020e+00 6.1280839002435172e+00 1.9567650486108237e+00 1 2 0
7564 1 3 5.9999999999999998e-02 2.6109755863574367e+00 5.1510785478146834e+00 5.9920995648672131e+00 1 2 0
9312 1 2 2.0499999999999999e-01 2.8378971741014025e+00 9.4951104802838401e-02 2.9333447880301100e+00 1 2 0
7556 1 3 5.9999999999999998e-02 1.6973330938570566e+00 2.5317215505968074e+00 6.1420137154975256e+00 1 2 0
7714 1 3 5.9999999999999998e-02 6.5416733599495593e+00 5.3616971542746228e+00 3.3901628469744827e+00 1 2 0
7724 1 3 5.9999999999999998e-02 6.7948476189305032e+00 1.0645425192753997e+00 1.1696468043048431e+00 1 2 0
7716 1 2 2.0499999999999999e-01 6.7652379840552346e+00 2.5878103626504325e+00 2.6919053553544887e+00 1 2 0
7718 1 3 5.9999999999999998e-02 6.8287431279325501e+00 4.2740264591053228e+00 1.2743476690545570e+00 1 2 0
7721 1 3 5.9999999999999998e-02 7.3477584466234518e+00 2.9275476402200917e+00 3.5542171417938975e+00 1 2 0
7722 1 6 -1.2000000000000000e-01 7.5089488499463934e+00 1.5133552047492118e+00 1.8404533880541807e+00 1 2 0
7725 1 3 5.9999999999999998e-02 8.2312067005157576e+00 1.9623147081121244e+00 1.1268172860246704e+00 1 2 0
7728 1 3 5.9999999999999998e-02 8.6361125755310955e+00 8.3842367806148455e-01 3.6070724830000280e+00 1 2 0
7026 1 4 -6.8300000000000005e-01 9.6843102830142271e+00 4.4736150639207422e+00 1.7424565423086877e+00 1 2 0
7723 1 2 2.0499999999999999e-01 8.1452882430177578e+00 4.0820762811341171e-01 2.7406185066088300e+00 1 2 0
7024 1 3 5.9999999999999998e-02 9.7756519589643087e+00 3.5997554898250979e+00 4.1512742980020683e+00 1 2 0
7034 1 5 4.1799999999999998e-01 8.4447778439921617e+00 6.0836167639423113e+00 1.3670701190349042e+00 1 2 0
7031 1 3 5.9999999999999998e-02 8.9869654615151937e+00 6.1253104125939899e+00 4.0562772501049214e+00 1 2 0
7023 1 2 2.0499999999999999e-01 1.0493305827341032e+01 5.0444755195781275e+00 2.8311971363674271e+00 1 2 0
7027 1 5 4.1799999999999998e-01 1.0158214010666017e+01 3.6584177743664905e+00 1.6440974026103339e+00 1 2 0
7022 1 6 -1.2000000000000000e-01 1.0734300974560165e+01 3.9621233716787714e+00 3.8375063283309880e+00 1 2 0
7732 1 3 5.9999999999999998e-02 9.9008131009307370e+00 5.8621376442603450e-02 1.3232497200145712e+00 1 2 0
9300 1 3 5.9999999999999998e-02 9.4767704222719273e-01 6.5952205940439184e+00 1.3904691515790104e+00 1 2 0
7711 1 3 5.9999999999999998e-02 5.8981973695294672e+00 6.4621692850871844e+00 1.3385022324927993e+00 1 2 0
7705 1 4 -6.8300000000000005e-01 3.5226382823184141e+00 6.7590978042729990e+00 3.6664786472703845e+00 1 2 0
7702 1 2 2.0499999999999999e-01 4.5107796859457778e+00 7.2826324828264326e+00 2.7831926001054983e+00 1 2 0
7703 1 3 5.9999999999999998e-02 3.1217901378450157e+00 8.0361702110389910e+00 1.1505126385190763e+00 1 2 0
7699 1 5 4.1799999999999998e-01 2.5524968371749250e+00 8.2565815292870237e+00 3.6002334416539377e+00 1 2 0
7698 1 4 -6.8300000000000005e-01 2.3507425705738765e+00 9.1519228871014384e+00 3.4305734564615915e+00 1 2 0
7696 1 3 5.9999999999999998e-02 2.3980527041825153e+00 1.0527532713280978e+01 1.1098413164169834e+00 1 2 0
7695 1 2 2.0499999999999999e-01 3.4256288805273298e+00 9.4614485915515960e+00 2.6536066467703558e+00 1 2 0
7701 1 6 -1.2000000000000000e-01 3.9157242300536566e+00 8.3279523146521157e+00 1.8357024156887880e+00 1 2 0
7700 1 3 5.9999999999999998e-02 4.2303551614911239e+00 9.6151589208133981e+00 3.3883269124310371e+00 1 2 0
7704 1 3 5.9999999999999998e-02 4.6719204186935483e+00 8.6594956961034715e+00 1.0943876187315951e+00 1 2 0
7694 1 6 -1.2000000000000000e-01 3.1521923358988437e+00 1.0794156737130908e+01 1.8636381086458569e+00 1 2 0
7692 1 5 4.1799999999999998e-01 1.4959029762419032e+00 1.0692823136473988e+01 3.4214653100323384e+00 1 2 0
7697 1 3 5.9999999999999998e-02 3.9899582701281537e+00 1.0997836798184412e+01 1.1842843928036211e+00 1 2 0
7707 1 3 5.9999999999999998e-02 5.2592824217415153e+00 7.6247466006630731e+00 3.4595257113984550e+00 1 2 0
7691 1 4 -6.8300000000000005e-01 1.5139625166847732e+00 1.1656482449110140e+01 3.3568295074175172e+00 1 2 0
7084 1 3 5.9999999999999998e-02 4.8213789573539567e-01 9.6014332960128588e+00 5.5411175804934683e+00 1 2 0
7077 1 3 5.9999999999999998e-02 2.4716038772067646e+00 1.1519519526949685e+01 6.0135620157749452e+00 1 2 0
7688 1 2 2.0499999999999999e-01 2.8099793560811239e+00 1.1960615742460497e+01 2.7004658816266889e+00 1 2 0
7578 1 3 5.9999999999999998e-02 5.9597303437614437e+00 8.7467356633430828e+00 5.6808738894556230e+00 1 2 0
7571 1 3 5.9999999999999998e-02 4.9396903260537410e+00 6.1811051731133055e+00 5.9406695867821337e+00 1 2 0
7693 1 3 5.9999999999999998e-02 3.5327143911078434e+00 1.2168569084101586e+01 3.5026723955652357e+00 1 2 0
7048 1 5 4.1799999999999998e-01 6.5406591254245727e+00 1.1248918784963690e+01 1.1984137375871873e+00 1 2 0
7047 1 4 -6.8300000000000005e-01 6.5345620939842775e+00 1.2218926291198606e+01 1.3892258149915049e+00 1 2 0
7029 1 6 -1.2000000000000000e-01 9.8545694081706063e+00 6.3972429055411082e+00 3.4068380237014448e+00 1 2 0
7033 1 4 -6.8300000000000005e-01 8.3244281089067815e+00 6.9804845929705017e+00 1.7284331212327522e+00 1 2 0
7040 1 4 -6.8300000000000005e-01 7.3005447598358124e+00 9.5276190378923609e+00 1.5135505068524380e+00 1 2 0
7038 1 3 5.9999999999999998e-02 8.4303653079269889e+00 8.6912792893476531e+00 3.8930312540866914e+00 1 2 0
7037 1 2 2.0499999999999999e-01 8.4745026933334167e+00 9.9579960410331427e+00 2.1355469983748385e+00 1 2 0
7041 1 5 4.1799999999999998e-01 7.5135159429971381e+00 8.5939956409240210e+00 1.2965293213569793e+00 1 2 0
7042 1 3 5.9999999999999998e-02 9.1327474044928643e+00 1.0074559071721122e+01 1.3162634895269432e+00 1 2 0
7036 1 6 -1.2000000000000000e-01 9.0862530459476680e+00 8.8251279024865816e+00 3.0129963547264738e+00 1 2 0
7030 1 2 2.0499999999999999e-01 9.4453808694066463e+00 7.4330269509703903e+00 2.3503634531572275e+00 1 2 0
7045 1 3 5.9999999999999998e-02 7.3901689806440745e+00 1.1137567093429393e+01 3.6246313714614016e+00 1 2 0
7043 1 6 -1.2000000000000000e-01 8.1774161260676248e+00 1.1249646500711535e+01 2.8377210970103688e+00 1 2 0
7039 1 3 5.9999999999999998e-02 1.0093752137885280e+01 9.1566614908415662e+00 3.4583390366099001e+00 1 2 0
7046 1 3 5.9999999999999998e-02 9.0915058554874868e+00 1.1522324073348019e+01 3.3662276934121520e+00 1 2 0
7035 1 3 5.9999999999999998e-02 1.0272862343643016e+01 7.5268838943353851e+00 1.6255038476569599e+00 1 2 0
7032 1 3 5.9999999999999998e-02 1.0587733045727186e+01 6.8145817756424689e+00 4.1380480588404716e+00 1 2 0
7577 1 3 5.9999999999999998e-02 7.1098068738879014e+00 7.6418099853145538e+00 6.0793101808502721e+00 1 2 0
7067 1 3 5.9999999999999998e-02 3.6956849773882694e+00 1.3062410209828418e+01 5.4856634896049545e+00 1 2 0
7684 1 4 -6.8300000000000005e-01 1.2497623754052807e+00 1.4671555769199296e+01 3.2788989765068655e+00 1 2 0
7689 1 3 5.9999999999999998e-02 1.7963961916892845e+00 1.3055977865457464e+01 1.1736286971208874e+00 1 2 0
7687 1 6 -1.2000000000000000e-01 2.6157824155596825e+00 1.3259144547053234e+01 1.8869334187838163e+00 1 2 0
7690 1 3 5.9999999999999998e-02 3.5060583096414302e+00 1.3320799490362793e+01 1.2598702952474783e+00 1 2 0
7681 1 2 2.0499999999999999e-01 2.5914685077723600e+00 1.4568372804450197e+01 2.7111461731456941e+00 1 2 0
7686 1 3 5.9999999999999998e-02 3.2003425012687283e+00 1.4446439807775889e+01 3.5296397315585262e+00 1 2 0
7060 1 3 5.9999999999999998e-02 5.5973317092749655e+00 1.3146332608806073e+01 3.7784873767386729e+00 1 2 0
7058 1 2 2.0499999999999999e-01 5.5904547264282023e+00 1.4238396363106753e+01 5.7381177781803183e+00 1 2 0
7685 1 5 4.1799999999999998e-01 1.1485952181609647e+00 1.3967120832799134e+01 3.9050851834640028e+00 1 2 0
7059 1 3 5.9999999999999998e-02 5.4963766786839958e+00 1.4935426038561905e+01 3.7061932399324076e+00 1 2 0
7057 1 6 -1.2000000000000000e-01 5.9102043361905583e+00 1.4110486137607456e+01 4.2305686739905584e+00 1 2 0
7680 1 6 -1.2000000000000000e-01 2.9324797224077392e+00 1.5869529057474647e+01 1.9752659059171651e+00 1 2 0
7066 1 3 5.9999999999999998e-02 3.4512811420298872e+00 1.4720651242552131e+01 5.8246602035862960e+00 1 2 0
7682 1 3 5.9999999999999998e-02 2.2486348013538571e+00 1.5838023407938291e+01 1.1545051361882079e+00 1 2 0
7683 1 3 5.9999999999999998e-02 3.9435099440195862e+00 1.5810311872795092e+01 1.5661601887774030e+00 1 2 0
7064 1 6 -1.2000000000000000e-01 4.0866048812639626e+00 1.3899892008643668e+01 6.0754347454380868e+00 1 2 0
7049 1 3 5.9999999999999998e-02 8.4991328048365062e+00 1.2356661694759358e+01 1.0675232305514752e+00 1 2 0
7044 1 2 2.0499999999999999e-01 7.7932006729917802e+00 1.2459153064654988e+01 1.8623480376150423e+00 1 2 0
7062 1 5 4.1799999999999998e-01 6.8860032079472981e+00 1.5666507438311919e+01 5.6503488453938173e+00 1 2 0
7053 1 3 5.9999999999999998e-02 7.4058630450841374e+00 1.4590468354567779e+01 1.9472530845492688e+00 1 2 0
7056 1 3 5.9999999999999998e-02 7.8097355408554989e+00 1.3198505182353230e+01 4.6782079945341497e+00 1 2 0
7051 1 2 2.0499999999999999e-01 7.4994720655938343e+00 1.4040500173287901e+01 4.0423695986036874e+00 1 2 0
7050 1 6 -1.2000000000000000e-01 7.9206153936989159e+00 1.3857546349986466e+01 2.5520805674244755e+00 1 2 0
7052 1 3 5.9999999999999998e-02 8.9626163294259271e+00 1.4047051741719457e+01 2.4490938748217768e+00 1 2 0
7054 1 4 -6.8300000000000005e-01 8.1583584159283511e+00 1.5193489376751209e+01 4.5047261155712448e+00 1 2 0
7055 1 5 4.1799999999999998e-01 9.0652874878928742e+00 1.5266858161896049e+01 4.1672572687223930e+00 1 2 0
7563 1 3 5.9999999999999998e-02 3.7898857383875089e+00 3.9618096555918028e+00 6.5439335260643885e+00 1 2 0
7570 1 3 5.9999999999999998e-02 5.9060137145677736e+00 5.5250877375065910e+00 7.2025543730010204e+00 1 2 0
7554 1 6 -1.2000000000000000e-01 1.0453975509434921e+00 3.2153897498794928e+00 6.6868872001845059e+00 1 2 0
7552 1 5 4.1799999999999998e-01 1.1987387945548751e+00 2.0664859096067474e+00 8.6862333967804126e+00 1 2 0
7559 1 5 4.1799999999999998e-01 3.3604398422489448e+00 3.5896573148909758e+00 8.9446754451666859e+00 1 2 0
7558 1 4 -6.8300000000000005e-01 2.5478779418421427e+00 3.1683633511513913e+00 8.6287859553978166e+00 1 2 0
7555 1 2 2.0499999999999999e-01 1.9450437147754527e+00 3.9990888671531866e+00 7.6818905637313390e+00 1 2 0
7560 1 3 5.9999999999999998e-02 1.4590824779990692e+00 4.8271634658667875e+00 8.2021146911922926e+00 1 2 0
1340 1 3 5.9999999999999998e-02 5.0376646469019795e+00 1.6740204525647369e+00 8.4891266815539748e+00 1 2 0
7561 1 6 -1.2000000000000000e-01 3.0415441129575496e+00 4.6854611132567117e+00 6.8697153574730683e+00 1 2 0
7565 1 4 -6.8300000000000005e-01 4.2189562089444310e+00 5.3002479911589910e+00 9.0090332692383601e+00 1 2 0
1338 1 6 -1.2000000000000000e-01 5.5116188347901423e+00 9.6122526297734234e-01 7.8606732542035056e+00 1 2 0
32088 1 3 5.9999999999999998e-02 1.9408347649281370e+00 8.4002996933833807e-01 1.1298746415787091e+01 0 0 0
7551 1 4 -6.8300000000000005e-01 3.9721690025195094e-01 1.6028233938382854e+00 8.4355915031319846e+00 1 2 0
742 1 3 5.9999999999999998e-02 5.7592624153362211e+00 5.1057837751869686e+00 1.1712764499328820e+01 1 2 0
1334 1 3 5.9999999999999998e-02 2.7611430981385392e+00 3.9438989414417058e-01 8.3189249684871598e+00 1 2 0
32095 1 3 5.9999999999999998e-02 7.8451671090612618e-01 3.2794064606620674e+00 1.0680206511802563e+01 0 0 0
7562 1 2 2.0499999999999999e-01 3.8808281410021883e+00 5.7063895966014409e+00 7.7066811376475188e+00 1 2 0
7566 1 5 4.1799999999999998e-01 4.6348715120985560e+00 6.0982506934848670e+00 9.3458978395820811e+00 1 2 0
32090 1 2 2.0499999999999999e-01 3.7960096912386337e-01 3.1577984551005920e+00 1.1644788263541226e+01 0 0 0
1341 1 3 5.9999999999999998e-02 5.9635275572169597e+00 3.4537650434835548e-01 8.6635145457986358e+00 1 2 0
1332 1 2 2.0499999999999999e-01 4.4411301823345815e+00 2.4419401831785364e-01 6.9720427901545206e+00 1 2 0
32099 1 3 5.9999999999999998e-02 8.9064387213594731e-01 5.0369682708434338e+00 1.2466933887924171e+01 0 0 0
51547 1782 8 4.2380000000000001e-01 6.3026441144424865e+00 1.5734695598208297e+01 2.8561686232896033e+01 -1 1 0
11871 1 5 4.1799999999999998e-01 8.0691156838952338e-03 1.1318388643945557e+01 2.2167982205781843e+01 1 1 0
1342 1 4 -6.8300000000000005e-01 6.2588286996289035e+00 2.4392006060066205e+00 6.1680165246470429e+00 1 2 0
1350 1 5 4.1799999999999998e-01 7.8371728538896042e+00 3.2983457853488356e+00 6.2731752187581602e+00 1 2 0
1349 1 4 -6.8300000000000005e-01 8.6738370740175164e+00 3.6226495365635309e+00 6.5378293868241668e+00 1 2 0
1344 1 3 5.9999999999999998e-02 7.1116295028533560e+00 6.3294512560323857e-01 6.4668027952671006e+00 1 2 0
1357 1 5 4.1799999999999998e-01 1.0115076753899112e+01 4.9180689042403456e+00 6.8277394284717721e+00 1 2 0
731 1 3 5.9999999999999998e-02 1.0555605922465157e+01 5.8067827482694803e+00 1.0698429084876688e+01 1 2 0
1339 1 2 2.0499999999999999e-01 6.7247991848821265e+00 1.4888712473587120e+00 7.1190315861614168e+00 1 2 0
1351 1 3 5.9999999999999998e-02 9.6229788158279526e+00 1.9018644963334788e+00 6.8910059907602657e+00 1 2 0
1347 1 3 5.9999999999999998e-02 7.3792204656073404e+00 2.9072269763718719e+00 8.7240491946529968e+00 1 2 0
1345 1 6 -1.2000000000000000e-01 7.8347442979618585e+00 2.0840829599484318e+00 8.1415913853423074e+00 1 2 0
1348 1 3 5.9999999999999998e-02 8.0597862676164542e+00 1.3389180518885575e+00 8.9186518343236809e+00 1 2 0
1346 1 2 2.0499999999999999e-01 9.0985306455166075e+00 2.6303424789419938e+00 7.4444041154587950e+00 1 2 0
1354 1 3 5.9999999999999998e-02 9.5393485778529232e+00 3.7842960050153986e+00 9.2770543587999157e+00 1 2 0
730 1 2 2.0499999999999999e-01 8.5034151810938852e+00 5.4690391929232405e+00 1.1354099736974005e+01 1 2 0
735 1 3 5.9999999999999998e-02 7.9972118258773266e+00 5.1134373477836492e+00 1.0528328523989840e+01 1 2 0
1352 1 6 -1.2000000000000000e-01 1.0114451374086498e+01 3.2040860126464641e+00 8.5223699664496184e+00 1 2 0
733 1 4 -6.8300000000000005e-01 9.1449864564484180e+00 4.4664535906813612e+00 1.2097965311058379e+01 1 2 0
1355 1 3 5.9999999999999998e-02 1.0463280283858987e+01 2.3596269954673814e+00 9.1554050633402220e+00 1 2 0
2484 1 5 4.1799999999999998e-01 1.0744757313799415e+01 3.5266723614811126e+00 1.1950702311693549e+01 1 2 0
7081 1 3 5.9999999999999998e-02 5.7567244405945302e-02 1.1782937601917073e+01 6.7098148991392419e+00 1 2 0
7567 1 3 5.9999999999999998e-02 3.1805682167258746e+00 6.5193108210165391e+00 7.9348976952038193e+00 1 2 0
32108 1 5 4.1799999999999998e-01 6.4161047331436061e-01 7.2423455939685226e+00 8.9436980431730770e+00 0 0 0
7568 1 6 -1.2000000000000000e-01 5.1137675110846734e+00 6.2817449145672413e+00 7.0332595179940371e+00 1 2 0
7083 1 5 4.1799999999999998e-01 1.0792357623437221e+00 7.7885616644822546e+00 6.6522602271177913e+00 1 2 0
7078 1 6 -1.2000000000000000e-01 8.0888606974397548e-01 1.1060193514747137e+01 7.1592877202465877e+00 1 2 0
32107 1 4 -6.8300000000000005e-01 1.1908854580536352e+00 6.9944456874775636e+00 9.6674782931895589e+00 0 0 0
7076 1 5 4.1799999999999998e-01 2.7060623840379581e+00 9.6905371291142064e+00 7.6407308042692677e+00 1 2 0
7082 1 4 -6.8300000000000005e-01 1.3546322091986527e+00 8.5757144748461567e+00 7.0342734964696261e+00 1 2 0
7075 1 4 -6.8300000000000005e-01 3.1842185834324286e+00 1.0507350014274461e+01 7.6315144441372933e+00 1 2 0
32118 1 2 2.0499999999999999e-01 4.6674079471693641e+00 9.9745738752518509e+00 1.1164017141276492e+01 0 0 0
32123 1 3 5.9999999999999998e-02 4.8909640997688930e+00 9.5728597936148105e+00 1.0136681445675773e+01 0 0 0
32116 1 3 5.9999999999999998e-02 2.3741067715228534e+00 9.5191317439249481e+00 9.6551649964260822e+00 0 0 0
32111 1 2 2.0499999999999999e-01 2.0825725170586216e+00 9.6929030125383253e+00 1.0724812585910385e+01 0 0 0
7574 1 3 5.9999999999999998e-02 4.6624147563362959e+00 8.3303920619835399e+00 7.6076284718771170e+00 1 2 0
32117 1 6 -1.2000000000000000e-01 3.3141620290662068e+00 9.3228836490501408e+00 1.1577731219699649e+01 0 0 0
32114 1 4 -6.8300000000000005e-01 1.8844565003040985e+00 1.1161493065771081e+01 1.0710902701619325e+01 0 0 0
7072 1 2 2.0499999999999999e-01 2.3031963272092697e+00 1.1483050469331323e+01 7.0453772795602276e+00 1 2 0
32121 1 4 -6.8300000000000005e-01 4.4882358806805840e+00 1.1320970321948781e+01 1.1104218688591802e+01 0 0 0
32110 1 6 -1.2000000000000000e-01 7.0004334744467045e-01 8.9691570203870192e+00 1.0993248955028996e+01 0 0 0
7080 1 3 5.9999999999999998e-02 4.7335378755412444e-01 1.1086094414040168e+01 8.2114565476047261e+00 1 2 0
7569 1 2 2.0499999999999999e-01 5.4899387353766116e+00 7.6584499624234672e+00 7.4944248267938312e+00 1 2 0
32109 1 3 5.9999999999999998e-02 1.3011502918851516e+00 7.0283235313601615e+00 1.1697606748632474e+01 0 0 0
32122 1 5 4.1799999999999998e-01 3.5569239649882367e+00 1.1510887604041372e+01 1.0851576808740264e+01 0 0 0
32115 1 5 4.1799999999999998e-01 1.3598587194530427e+00 1.1539267523169018e+01 1.1363602308772895e+01 0 0 0
32104 1 2 2.0499999999999999e-01 6.6714198096818467e-01 7.4394851173910208e+00 1.0916868312134218e+01 0 0 0
32120 1 3 5.9999999999999998e-02 3.4085538206253618e+00 8.2143194180139645e+00 1.1633823014085152e+01 0 0 0
7079 1 2 2.0499999999999999e-01 3.9685143205374246e-01 9.6209074979449376e+00 6.6375854403525789e+00 1 2 0
32124 1 6 -1.2000000000000000e-01 5.8284479248287049e+00 9.5519530690160543e+00 1.2077799077439549e+01 0 0 0
32113 1 3 5.9999999999999998e-02 3.6135754590380509e-01 9.3064204440631713e+00 1.1933981054505663e+01 0 0 0
7585 1 3 5.9999999999999998e-02 6.2211531905897139e+00 1.0554421877689894e+01 8.5293830446560897e+00 1 2 0
7572 1 4 -6.8300000000000005e-01 6.1139357063856181e+00 7.5467952170868831e+00 8.7817080590664851e+00 1 2 0
32127 1 3 5.9999999999999998e-02 6.1115558829911469e+00 8.5810569484325470e+00 1.1705814998308675e+01 0 0 0
7579 1 4 -6.8300000000000005e-01 8.3805943930972742e+00 9.6132685702489233e+00 6.2333753603403981e+00 1 2 0
729 1 6 -1.2000000000000000e-01 9.6737105373521164e+00 6.4096131941705305e+00 1.0938412618006186e+01 1 2 0
727 1 5 4.1799999999999998e-01 9.6490463161244282e+00 6.3012879231924082e+00 8.2318504612596488e+00 1 2 0
7584 1 3 5.9999999999999998e-02 6.3133682322905544e+00 1.1188269292639120e+01 6.8457300954190101e+00 1 2 0
7580 1 5 4.1799999999999998e-01 9.1233074839457391e+00 8.9771852968350050e+00 6.3858209721719028e+00 1 2 0
7575 1 6 -1.2000000000000000e-01 6.4878596993231747e+00 8.3663752137485670e+00 6.5134380620224288e+00 1 2 0
7587 1 5 4.1799999999999998e-01 8.9028908118437560e+00 1.1477310179182457e+01 6.4580680142404203e+00 1 2 0
7573 1 5 4.1799999999999998e-01 7.0229381152248029e+00 7.1220490422700333e+00 8.7267404355405134e+00 1 2 0
32130 1 3 5.9999999999999998e-02 7.3547484547735289e+00 1.0819552035572011e+01 1.1143761332819375e+01 0 0 0
726 1 4 -6.8300000000000005e-01 8.9161912675600163e+00 6.7305168020829775e+00 8.7005031022344053e+00 1 2 0
7582 1 6 -1.2000000000000000e-01 6.8613769754479161e+00 1.0775156034494801e+01 7.6698571839552390e+00 1 2 0
728 1 3 5.9999999999999998e-02 8.9156079522213005e+00 8.3094101731701606e+00 1.0137137525694840e+01 1 2 0
7581 1 3 5.9999999999999998e-02 8.0014675948579548e+00 8.9157899399905070e+00 8.0174202957360201e+00 1 2 0
7576 1 2 2.0499999999999999e-01 7.4374802684382333e+00 9.4187018911743223e+00 7.1775727858125844e+00 1 2 0
723 1 2 2.0499999999999999e-01 9.4302291533509059e+00 7.3768407854143625e+00 9.7915186044153462e+00 1 2 0
32135 1 4 -6.8300000000000005e-01 1.0028121588942197e+01 1.0771073837146661e+01 1.1389098196260269e+01 0 0 0
7588 1 3 5.9999999999999998e-02 8.6349329047681813e+00 1.1179951204442581e+01 8.6083771556624633e+00 1 2 0
721 1 3 5.9999999999999998e-02 1.0160704778113413e+01 9.8831861073866474e+00 9.0388033543810025e+00 1 2 0
732 1 3 5.9999999999999998e-02 9.9699582598055230e+00 7.0183197293312443e+00 1.1800658543726666e+01 1 2 0
32125 1 2 2.0499999999999999e-01 7.0934357582079501e+00 1.0469392502488262e+01 1.2123029096258859e+01 0 0 0
7583 1 2 2.0499999999999999e-01 7.9730072617725574e+00 1.1819653778380950e+01 8.0393658282372069e+00 1 2 0
32136 1 5 4.1799999999999998e-01 1.0027485502719523e+01 1.1635031622180223e+01 1.1051055401322166e+01 0 0 0
739 1 3 5.9999999999999998e-02 7.2896566297676291e+00 6.9965525958879944e+00 1.1985547217333712e+01 1 2 0
7586 1 4 -6.8300000000000005e-01 8.8000644727674686e+00 1.2237892165608139e+01 6.9957275729548849e+00 1 2 0
501 1 3 5.9999999999999998e-02 1.0329623194353768e+01 1.2993839167206179e+01 2.6093984104924228e+01 1 2 0
7073 1 3 5.9999999999999998e-02 2.2280178333478258e+00 1.2789359184614801e+01 8.7618998643978863e+00 1 2 0
7070 1 3 5.9999999999999998e-02 4.6405062508380750e+00 1.2800429041411496e+01 7.8867237948582476e+00 1 2 0
7071 1 6 -1.2000000000000000e-01 2.4823968538939600e+00 1.2896601927544312e+01 7.6443845557243781e+00 1 2 0
7074 1 3 5.9999999999999998e-02 1.7051985860267478e+00 1.3541935130779585e+01 7.2545957451788157e+00 1 2 0
7068 1 4 -6.8300000000000005e-01 4.0095406724188560e+00 1.4778370563696170e+01 8.1282212612416256e+00 1 2 0
7065 1 2 2.0499999999999999e-01 3.8344010710914405e+00 1.3544167030929797e+01 7.5365983670361683e+00 1 2 0
7069 1 5 4.1799999999999998e-01 4.8372301536597773e+00 1.5157478793944973e+01 7.8918870016431200e+00 1 2 0
12019 1 3 5.9999999999999998e-02 1.6420040047159197e+00 1.5395600016834036e+01 9.3265760855830955e+00 1 1 0
12014 1 2 2.0499999999999999e-01 8.9778609615549221e-01 1.6168254172230352e+01 9.6135527672220107e+00 1 1 0
7061 1 4 -6.8300000000000005e-01 6.0417508341784538e+00 1.5552832647947248e+01 6.1490590932535003e+00 1 2 0
7063 1 3 5.9999999999999998e-02 6.2674694743066253e+00 1.3552949278336660e+01 6.2049519502315142e+00 1 2 0
7592 1 3 5.9999999999999998e-02 6.9909162852721884e+00 1.2520432071509541e+01 9.6455369821000296e+00 1 2 0
7591 1 3 5.9999999999999998e-02 6.7798426122616657e+00 1.3533290048006251e+01 8.2011639260232307e+00 1 2 0
7589 1 6 -1.2000000000000000e-01 7.4744445493587213e+00 1.2988854193552102e+01 8.8518537801685842e+00 1 2 0
7590 1 2 2.0499999999999999e-01 8.4119939400727688e+00 1.4088685204542093e+01 9.3572901717525720e+00 1 2 0
7593 1 4 -6.8300000000000005e-01 9.3739449065571208e+00 1.3468202166564032e+01 1.0189569661117066e+01 1 2 0
7596 1 6 -1.2000000000000000e-01 9.1874817956355059e+00 1.4911897679247252e+01 8.2156341460011522e+00 1 2 0
7595 1 3 5.9999999999999998e-02 7.7872178091834794e+00 1.4795494686948613e+01 9.8808671841412128e+00 1 2 0
7598 1 3 5.9999999999999998e-02 8.5288721688085687e+00 1.4877178705445290e+01 7.3494288167702839e+00 1 2 0
7594 1 5 4.1799999999999998e-01 9.8037084564005355e+00 1.4211469736208038e+01 1.0601917877103594e+01 1 2 0
7599 1 3 5.9999999999999998e-02 1.0117913325063514e+01 1.4320725471018999e+01 7.9174579114492722e+00 1 2 0
32085 1 3 5.9999999999999998e-02 4.1094723283152881e+00 1.6411922547092124e+00 1.2349229941122879e+01 0 0 0
32083 1 2 2.0499999999999999e-01 1.9303265750674674e+00 1.2095675708656868e+00 1.2343830986560061e+01 0 0 0
32086 1 4 -6.8300000000000005e-01 1.0634675957385664e+00 3.1915710609876924e-01 1.3096277200958369e+01 0 0 0
32089 1 6 -1.2000000000000000e-01 1.4088909441063424e+00 2.6487956564221293e+00 1.2631169949003141e+01 0 0 0
32092 1 3 5.9999999999999998e-02 2.3558164931082834e+00 3.1826901041202103e+00 1.2655907333169939e+01 0 0 0
32082 1 6 -1.2000000000000000e-01 3.3350836189897399e+00 1.0471706787547379e+00 1.2860857990752043e+01 0 0 0
749 1 3 5.9999999999999998e-02 3.4464282153771753e+00 4.9990156742292795e+00 1.2903491309692749e+01 1 2 0
32084 1 3 5.9999999999999998e-02 3.4295577116244527e+00 1.3531363214060041e+00 1.3939006021144500e+01 0 0 0
747 1 4 -6.8300000000000005e-01 4.1139002937571671e+00 4.2222171549261578e+00 1.4593876525044612e+01 1 2 0
748 1 5 4.1799999999999998e-01 3.4256485008649711e+00 4.2910228060418323e+00 1.5285959903131443e+01 1 2 0
754 1 4 -6.8300000000000005e-01 1.9191756625887137e+00 5.2076389534467351e+00 1.6249049592082521e+01 1 2 0
755 1 5 4.1799999999999998e-01 1.0780080536538028e+00 5.0208395527997896e+00 1.6731556082270838e+01 1 2 0
744 1 2 2.0499999999999999e-01 3.9526236404112507e+00 5.3375207332964942e+00 1.3840089864646673e+01 1 2 0
756 1 3 5.9999999999999998e-02 1.1808277196802701e+00 4.8907321675037698e+00 1.4517343678544627e+01 1 2 0
12709 1 3 5.9999999999999998e-02 4.2833365238537890e+00 2.7158061596348309e+00 1.7384816785081142e+01 1 1 0
32091 1 3 5.9999999999999998e-02 1.1727675469229968e+00 2.7621852143963448e+00 1.3724880951254324e+01 0 0 0
12706 1 6 -1.2000000000000000e-01 5.2820777864404604e+00 2.8215521525002956e+00 1.7770364932460289e+01 1 1 0
751 1 2 2.0499999999999999e-01 1.6246716334657836e+00 5.7751330407719905e+00 1.5034955961903472e+01 1 2 0
12713 1 6 -1.2000000000000000e-01 5.6325909598625632e+00 2.9379759440409797e-01 1.7928363511412300e+01 1 1 0
12702 1 3 5.9999999999999998e-02 3.6548637759584848e+00 5.0634466738057196e+00 1.8110217851620781e+01 1 1 0
12699 1 6 -1.2000000000000000e-01 4.7508983966345095e+00 5.3893093566645476e+00 1.8090674426375426e+01 1 1 0
12700 1 2 2.0499999999999999e-01 5.6529737868923640e+00 4.2941188364964997e+00 1.7495292170381351e+01 1 1 0
741 1 5 4.1799999999999998e-01 5.6980788453847016e+00 3.7146830365273398e+00 1.3661070407791511e+01 1 2 0
743 1 6 -1.2000000000000000e-01 5.3131624850959476e+00 6.0419121527891386e+00 1.3551485519181504e+01 1 2 0
32077 1 3 5.9999999999999998e-02 5.7666258090012059e+00 1.9005208243186000e-01 1.3783926256008890e+01 0 0 0
12705 1 3 5.9999999999999998e-02 5.8370239526503376e+00 4.5331473000028852e+00 1.6440707194215040e+01 1 1 0
12716 1 3 5.9999999999999998e-02 4.6273353855186565e+00 3.8465271998204889e-02 1.7445908883226025e+01 1 1 0
12712 1 3 5.9999999999999998e-02 6.1294322326327118e+00 1.6810529280436599e+00 1.6267685373183021e+01 1 1 0
736 1 6 -1.2000000000000000e-01 7.5552567865054927e+00 6.0417030812649060e+00 1.2397226463355846e+01 1 2 0
737 1 2 2.0499999999999999e-01 6.2557367902855132e+00 5.2601232450817852e+00 1.2675260871951034e+01 1 2 0
12707 1 2 2.0499999999999999e-01 6.1951778614111230e+00 1.6313625022348606e+00 1.7365291461439792e+01 1 1 0
734 1 5 4.1799999999999998e-01 8.4404114660457594e+00 4.0938175642755716e+00 1.2683002349668580e+01 1 2 0
740 1 4 -6.8300000000000005e-01 6.4996122335476390e+00 3.9190307221622782e+00 1.3151768316459455e+01 1 2 0
2481 1 3 5.9999999999999998e-02 9.7949350790323315e+00 2.8527749702848246e+00 1.4496272340707893e+01 1 2 0
2472 1 6 -1.2000000000000000e-01 1.0302794750142853e+01 4.4438440688726233e-01 1.6145586943887253e+01 1 2 0
355 1 4 -6.8300000000000005e-01 1.2005657213478571e-03 5.4799151084513777e+00 2.2195324215660001e+01 1 2 0
2475 1 3 5.9999999999999998e-02 1.0036685829749841e+01 1.2716386072948018e+00 1.6769883096717120e+01 1 2 0
2476 1 4 -6.8300000000000005e-01 1.0656336111404144e+01 2.7585370517356517e-01 1.3670991696460666e+01 1 2 0
12710 1 4 -6.8300000000000005e-01 7.5661662217614678e+00 1.9304346667903389e+00 1.7800638330949820e+01 1 1 0
12711 1 5 4.1799999999999998e-01 7.5084482203536487e+00 2.9091676170888263e+00 1.7710720264318073e+01 1 1 0
12703 1 4 -6.8300000000000005e-01 6.9877531125264944e+00 4.6084131661146017e+00 1.8004224429173679e+01 1 1 0
32247 1 4 -6.8300000000000005e-01 9.6080515596294553e+00 6.1034974111204505e+00 1.6812476985018346e+01 0 0 0
12704 1 5 4.1799999999999998e-01 7.0947000809936807e+00 5.5361187955582727e+00 1.8051640297887769e+01 1 1 0
32584 1 5 4.1799999999999998e-01 7.0568489934480603e+00 1.4038292907106355e+01 2.5170129592416867e+01 0 0 0
738 1 3 5.9999999999999998e-02 8.0874888401422318e+00 6.2718873008177907e+00 1.3338640403334461e+01 1 2 0
32129 1 5 4.1799999999999998e-01 6.1727390640607096e+00 1.1989844585353177e+01 1.2245234991494991e+01 0 0 0
745 1 3 5.9999999999999998e-02 5.8417678139807396e+00 6.2658214410479163e+00 1.4477368791845466e+01 1 2 0
750 1 6 -1.2000000000000000e-01 2.9067532580087136e+00 6.3111723722173423e+00 1.4350517869951283e+01 1 2 0
746 1 3 5.9999999999999998e-02 5.1795556741910218e+00 7.0254334704965729e+00 1.3130355585788216e+01 1 2 0
752 1 3 5.9999999999999998e-02 3.2873448416733373e+00 6.8094589585057550e+00 1.5211312281109052e+01 1 2 0
32119 1 3 5.9999999999999998e-02 3.0126743342853621e+00 9.6940569558866549e+00 1.2473527669199445e+01 0 0 0
32126 1 3 5.9999999999999998e-02 5.4620174946033533e+00 9.2817665410868617e+00 1.3125483365182099e+01 0 0 0
757 1 6 -1.2000000000000000e-01 6.4175609127153288e-01 7.0075592767132839e+00 1.5214214760146460e+01 1 2 0
753 1 3 5.9999999999999998e-02 2.7312191028485269e+00 7.2436680683804502e+00 1.3759497824880720e+01 1 2 0
12683 1 5 4.1799999999999998e-01 1.3398023238437566e+00 1.0471294486429588e+01 1.4267141423172152e+01 1 1 0
759 1 3 5.9999999999999998e-02 8.8028907651527721e-01 7.6131159453388291e+00 1.6074650849310586e+01 1 2 0
12679 1 2 2.0499999999999999e-01 2.0801447957889594e+00 1.0859988280448274e+01 1.6006203248342395e+01 1 1 0
12682 1 4 -6.8300000000000005e-01 1.6944964754760712e+00 9.9106943284490114e+00 1.4991516137311722e+01 1 1 0
12686 1 2 2.0499999999999999e-01 3.9545254637782863e+00 9.1890986572048536e+00 1.6958363933215072e+01 1 1 0
12691 1 3 5.9999999999999998e-02 4.0689173225475770e+00 8.8147504116604498e+00 1.5937541806977174e+01 1 1 0
12685 1 6 -1.2000000000000000e-01 2.7545696289632335e+00 1.0130804626468658e+01 1.7156381495981780e+01 1 1 0
12684 1 3 5.9999999999999998e-02 1.2801023475818567e+00 1.1364702492437708e+01 1.6390119547255512e+01 1 1 0
12680 1 3 5.9999999999999998e-02 3.6666897323730168e+00 1.1311006236426207e+01 1.4536986610823188e+01 1 1 0
12693 1 2 2.0499999999999999e-01 5.0232948517016878e+00 6.8450897718708310e+00 1.7548291870120487e+01 1 1 0
12689 1 4 -6.8300000000000005e-01 5.1313393521227777e+00 9.7471076685744542e+00 1.7400221262552389e+01 1 1 0
760 1 3 5.9999999999999998e-02 6.6865625869667267e-01 7.5659173265920190e+00 1.4242471999665732e+01 1 2 0
12692 1 6 -1.2000000000000000e-01 3.9409900748595788e+00 7.8865443708588066e+00 1.7844888386017939e+01 1 1 0
12698 1 3 5.9999999999999998e-02 5.0704345504625392e+00 6.8072916561889212e+00 1.6463220315696415e+01 1 1 0
12690 1 5 4.1799999999999998e-01 5.5035193922275347e+00 1.0400858499757101e+01 1.6767861016011530e+01 1 1 0
12688 1 3 5.9999999999999998e-02 1.9397304234318620e+00 9.5743620001377820e+00 1.7656087557303636e+01 1 1 0
12695 1 3 5.9999999999999998e-02 3.0665350367229536e+00 7.3623797837022513e+00 1.7452241985980734e+01 1 1 0
12678 1 6 -1.2000000000000000e-01 2.9388289952082776e+00 1.1819296088914207e+01 1.5195816333995205e+01 1 1 0
12675 1 4 -6.8300000000000005e-01 1.0913089200850266e+00 1.2065772825555696e+01 1.3565736637523649e+01 1 1 0
12687 1 3 5.9999999999999998e-02 3.0759620581396132e+00 1.0884126306961891e+01 1.7859141244399861e+01 1 1 0
32270 1 3 5.9999999999999998e-02 5.9256135701086974e+00 1.2104692589827833e+01 1.8012628551812192e+01 0 0 0
32134 1 3 5.9999999999999998e-02 8.5147363267423710e+00 8.8539050301287716e+00 1.2431684806084517e+01 0 0 0
32248 1 5 4.1799999999999998e-01 8.6918152323854283e+00 6.3599217266057124e+00 1.6789786566813714e+01 0 0 0
32262 1 5 4.1799999999999998e-01 6.4670002151318311e+00 1.1682718986786719e+01 1.4670643632399674e+01 0 0 0
32261 1 4 -6.8300000000000005e-01 6.5677880456668589e+00 1.1279696200803057e+01 1.5567741520516387e+01 0 0 0
32128 1 4 -6.8300000000000005e-01 6.8399095737886597e+00 1.1669124466278651e+01 1.2826902244921245e+01 0 0 0
32132 1 2 2.0499999999999999e-01 9.6886132150603235e+00 1.0710119313019490e+01 1.2792591444762603e+01 0 0 0
32131 1 6 -1.2000000000000000e-01 8.3448210572435624e+00 9.8338719463248427e+00 1.2866691017419909e+01 0 0 0
32137 1 3 5.9999999999999998e-02 9.7141679408956580e+00 1.1726844918315187e+01 1.3146802227763423e+01 0 0 0
32133 1 3 5.9999999999999998e-02 8.0480464858044805e+00 9.7530241395151283e+00 1.3906432362165161e+01 0 0 0
32255 1 5 4.1799999999999998e-01 7.2264519175862478e+00 9.0812720479323872e+00 1.5198960286107452e+01 0 0 0
32254 1 4 -6.8300000000000005e-01 7.5087274795342154e+00 8.5627015523344987e+00 1.5962890070510269e+01 0 0 0
32251 1 2 2.0499999999999999e-01 8.6193388128902182e+00 9.2166072344717840e+00 1.6482117619006008e+01 0 0 0
32256 1 3 5.9999999999999998e-02 9.3358150588940507e+00 9.2532100648866304e+00 1.5672485257800384e+01 0 0 0
32257 1 6 -1.2000000000000000e-01 8.2070376672418242e+00 1.0574667582618122e+01 1.7143549965305990e+01 0 0 0
32250 1 6 -1.2000000000000000e-01 9.4187872141708606e+00 8.3363744971632201e+00 1.7509986258310381e+01 0 0 0
32260 1 3 5.9999999999999998e-02 9.0962877823849944e+00 1.0918166296295428e+01 1.7691853048730213e+01 0 0 0
32259 1 3 5.9999999999999998e-02 7.4574822901611322e+00 1.0502284946189333e+01 1.7927827028005400e+01 0 0 0
32244 1 2 2.0499999999999999e-01 1.0422822456171600e+01 7.2964385290107279e+00 1.7050518445555515e+01 0 0 0
32141 1 3 5.9999999999999998e-02 1.0674653111917429e+01 9.0555186523548379e+00 1.3859565285243574e+01 0 0 0
32258 1 2 2.0499999999999999e-01 7.7997921507391839e+00 1.1658684381171261e+01 1.6119125781164890e+01 0 0 0
32263 1 3 5.9999999999999998e-02 8.3814961321667329e+00 1.1877770414219773e+01 1.5274702406647648e+01 0 0 0
12697 1 5 4.1799999999999998e-01 6.4636833720535121e+00 8.0204218150004909e+00 1.7575625036292006e+01 1 1 0
12696 1 4 -6.8300000000000005e-01 6.2919979858827464e+00 7.1803918248443939e+00 1.8010743678594388e+01 1 1 0
32252 1 3 5.9999999999999998e-02 8.7974708016921923e+00 7.9917402740028978e+00 1.8298099208427473e+01 0 0 0
32253 1 3 5.9999999999999998e-02 1.0082594899144230e+01 8.9812117094287256e+00 1.8003271183685740e+01 0 0 0
12667 1 3 5.9999999999999998e-02 5.0646425402846482e+00 1.4733618210745922e+01 1.2272946155801742e+01 1 1 0
12676 1 5 4.1799999999999998e-01 2.5248228543524920e-01 1.2577280245410837e+01 1.3656308092725791e+01 1 1 0
12681 1 3 5.9999999999999998e-02 3.4884384780418896e+00 1.2503200615458804e+01 1.5839300170309132e+01 1 1 0
12674 1 3 5.9999999999999998e-02 3.7113369046675446e+00 1.2910416696498627e+01 1.2903588495826590e+01 1 1 0
12673 1 3 5.9999999999999998e-02 2.3593228670642747e+00 1.3932770500929573e+01 1.2548783941958730e+01 1 1 0
32285 1 6 -1.2000000000000000e-01 5.0144948169090797e-01 1.4334609619281144e+01 1.7453782881410746e+01 0 0 0
12664 1 6 -1.2000000000000000e-01 4.4996376503530531e+00 1.5370408424843435e+01 1.2964083006062033e+01 1 1 0
12672 1 2 2.0499999999999999e-01 2.0828578851432717e+00 1.2712305658236954e+01 1.4334481806310908e+01 1 1 0
12671 1 6 -1.2000000000000000e-01 2.9325840427863890e+00 1.3579363808915581e+01 1.3402814381409316e+01 1 1 0
12677 1 3 5.9999999999999998e-02 1.5838683476358237e+00 1.3395780243093830e+01 1.5036488362180185e+01 1 1 0
12670 1 3 5.9999999999999998e-02 4.4732916471403605e+00 1.4242759603542526e+01 1.4755399170797915e+01 1 1 0
12665 1 2 2.0499999999999999e-01 3.7607147726181811e+00 1.4670385315739374e+01 1.4035651451839540e+01 1 1 0
32273 1 3 5.9999999999999998e-02 5.2803360112639570e+00 1.4497667145435333e+01 1.6978845797303890e+01 0 0 0
32288 1 3 5.9999999999999998e-02 9.1242899292622859e-01 1.4603263949528737e+01 1.6531563564670265e+01 0 0 0
32281 1 3 5.9999999999999998e-02 3.1254341195734336e+00 1.4293664380371652e+01 1.6945423163321610e+01 0 0 0
12668 1 4 -6.8300000000000005e-01 3.0581202958679410e+00 1.5515008722545405e+01 1.4833645573054135e+01 1 1 0
32271 1 6 -1.2000000000000000e-01 5.5112357076874439e+00 1.4176143898501964e+01 1.8028986341451127e+01 0 0 0
32278 1 6 -1.2000000000000000e-01 2.9545313608891970e+00 1.4381887308918129e+01 1.8023720085538827e+01 0 0 0
32287 1 3 5.9999999999999998e-02 1.3238464576539882e-01 1.5293689133906012e+01 1.7753442544426122e+01 0 0 0
32284 1 3 5.9999999999999998e-02 1.6672325589192096e+00 1.2630167435617480e+01 1.8213926700747269e+01 0 0 0
12666 1 3 5.9999999999999998e-02 3.8081265612729172e+00 1.5938020617951409e+01 1.2366586587653741e+01 1 1 0
12663 1 3 5.9999999999999998e-02 6.3084662643121518e+00 1.5819021910499195e+01 1.4032712696860864e+01 1 1 0
32280 1 3 5.9999999999999998e-02 2.9662518383206691e+00 1.5458936143531574e+01 1.8194963916291137e+01 0 0 0
32265 1 2 2.0499999999999999e-01 6.5350222462404863e+00 1.2978944445544268e+01 1.8060040371850484e+01 0 0 0
32267 1 3 5.9999999999999998e-02 7.2149517706653876e+00 1.3684131905361840e+01 1.6035849291512630e+01 0 0 0
32264 1 6 -1.2000000000000000e-01 7.5224895119338697e+00 1.2997496605773408e+01 1.6859087496568836e+01 0 0 0
32266 1 3 5.9999999999999998e-02 8.4778737693091060e+00 1.3423974464434703e+01 1.7188678879568918e+01 0 0 0
523 1 4 -6.8300000000000005e-01 1.0406982666647254e+01 1.6010241409183088e+01 1.6853426082522109e+01 1 2 0
524 1 5 4.1799999999999998e-01 9.8202268092959670e+00 1.5924630032950860e+01 1.7610467656969735e+01 1 2 0
12654 1 4 -6.8300000000000005e-01 8.5014672921541230e+00 1.5997363218361112e+01 1.3052997017360111e+01 1 1 0
12655 1 5 4.1799999999999998e-01 9.4392558339862571e+00 1.6061494073315796e+01 1.2852483381737866e+01 1 1 0
525 1 3 5.9999999999999998e-02 1.0753079330681571e+01 1.3912264279188770e+01 1.6567501510323321e+01 1 2 0
12708 1 3 5.9999999999999998e-02 5.1585472826033714e+00 2.7599967021635630e+00 1.8804485493322872e+01 1 1 0
12715 1 3 5.9999999999999998e-02 5.4843742603359038e+00 4.2168126637948133e-01 1.8980180440219538e+01 1 1 0
12701 1 3 5.9999999999999998e-02 4.8650585003456612e+00 5.5633990628236925e+00 1.9114377667487492e+01 1 1 0
362 1 4 -6.8300000000000005e-01 2.2020464371200674e+00 2.6681297897258793e+00 2.1320034742797493e+01 1 2 0
359 1 2 2.0499999999999999e-01 2.7075398617483937e+00 3.9123054985927332e+00 2.1721769477115700e+01 1 2 0
363 1 5 4.1799999999999998e-01 2.9881493140073774e+00 2.1378501641094267e+00 2.1086638059011150e+01 1 2 0
365 1 6 -1.2000000000000000e-01 4.2233699636983690e+00 4.0747340113729980e+00 2.1739106036395480e+01 1 2 0
364 1 3 5.9999999999999998e-02 2.2550337901267978e+00 4.0132832783282195e+00 2.2666632058120886e+01 1 2 0
367 1 3 5.9999999999999998e-02 4.5100505767285402e+00 4.5117727352268950e+00 2.0816776846500133e+01 1 2 0
369 1 4 -6.8300000000000005e-01 4.8624324419399176e+00 1.8079024520604123e+00 2.1277585624194113e+01 1 2 0
358 1 6 -1.2000000000000000e-01 2.0041374027179106e+00 5.0195225858799741e+00 2.0829469745080772e+01 1 2 0
368 1 3 5.9999999999999998e-02 4.5016348958411943e+00 4.8920406644140781e+00 2.2351159439277001e+01 1 2 0
366 1 2 2.0499999999999999e-01 5.2239585367156254e+00 2.9351956733793192e+00 2.2022558146679472e+01 1 2 0
371 1 3 5.9999999999999998e-02 5.0457283062204503e+00 2.7920318641280462e+00 2.3095740765882159e+01 1 2 0
360 1 3 5.9999999999999998e-02 2.3990231066137060e+00 4.8716103119268883e+00 1.9858662879663552e+01 1 2 0
352 1 2 2.0499999999999999e-01 4.7907136296245167e-01 5.1861171398311043e+00 2.0874245544680495e+01 1 2 0
370 1 5 4.1799999999999998e-01 5.6050380527028238e+00 1.2552148654917754e+00 2.1051767143122646e+01 1 2 0
354 1 3 5.9999999999999998e-02 1.5477381678406046e-01 3.9433630464235714e+00 1.9170998464581327e+01 1 2 0
39582 1 3 5.9999999999999998e-02 1.2845800914087457e+00 4.6835421227712093e-01 2.2638489965849416e+01 0 0 0
361 1 3 5.9999999999999998e-02 2.3926101489367206e+00 5.9065176668733690e+00 2.1194787644275777e+01 1 2 0
357 1 3 5.9999999999999998e-02 2.6702659251415917e-01 6.0563933939551644e+00 2.0285796061729034e+01 1 2 0
12718 1 5 4.1799999999999998e-01 7.8995288624605724e+00 3.2794586166207912e-01 1.8492412574821572e+01 1 1 0
374 1 3 5.9999999999999998e-02 6.7980359795339318e+00 3.5857661373836511e+00 2.0692654524106693e+01 1 2 0
372 1 6 -1.2000000000000000e-01 6.7109992373839882e+00 3.4534674818847169e+00 2.1738900491665802e+01 1 2 0
375 1 3 5.9999999999999998e-02 6.9198044286291998e+00 4.4436786004007409e+00 2.2073252738444570e+01 1 2 0
376 1 4 -6.8300000000000005e-01 7.4599117410324123e+00 1.2888693318234012e+00 2.1311962831823184e+01 1 2 0
373 1 2 2.0499999999999999e-01 7.8471286524295261e+00 2.4601197878590058e+00 2.1972575772910286e+01 1 2 0
378 1 3 5.9999999999999998e-02 7.8707370449809879e+00 2.1411029449714389e+00 2.3028763743570106e+01 1 2 0
381 1 3 5.9999999999999998e-02 9.1318388452068078e+00 3.4902712817432731e+00 2.0587193213226364e+01 1 2 0
379 1 6 -1.2000000000000000e-01 9.2238126512929313e+00 2.9120936707102296e+00 2.1489625455557540e+01 1 2 0
382 1 3 5.9999999999999998e-02 9.6078512563556391e+00 3.6232798894180109e+00 2.2198716158732559e+01 1 2 0
377 1 5 4.1799999999999998e-01 8.3676640087008192e+00 9.3432640189630878e-01 2.1136454436128133e+01 1 2 0
380 1 2 2.0499999999999999e-01 1.0316981738080099e+01 1.8927075269704474e+00 2.1379841898745031e+01 1 2 0
385 1 3 5.9999999999999998e-02 1.0449901808635131e+01 1.3814666528295234e+00 2.2312235163102006e+01 1 2 0
383 1 4 -6.8300000000000005e-01 9.9055236020561477e+00 8.3349801400628787e-01 2.0533759462157146e+01 1 2 0
39634 1 3 5.9999999999999998e-02 8.9594312988215883e+00 4.4008841693512419e+00 2.4355371928663700e+01 0 0 0
39735 1 3 5.9999999999999998e-02 7.9684549675692713e+00 2.6818706274110254e-01 2.4060164281275544e+01 0 0 0
39627 1 3 5.9999999999999998e-02 6.6030214258305771e+00 5.0384712040939510e+00 2.4203150252296250e+01 0 0 0
384 1 5 4.1799999999999998e-01 1.0660584710144414e+01 3.6730807560660955e-01 2.0181695258032700e+01 1 2 0
11876 1 3 5.9999999999999998e-02 2.1525968383079339e-01 7.9275513815508249e+00 2.1480874977993242e+01 1 1 0
39612 1 5 4.1799999999999998e-01 8.0462486252189691e-01 6.1472413301442437e+00 2.3743243322397678e+01 0 0 0
39618 1 4 -6.8300000000000005e-01 4.0363496697121519e+00 7.1263683330874343e+00 2.3978935423533198e+01 0 0 0
12694 1 3 5.9999999999999998e-02 3.6680684202868723e+00 8.0258916313998920e+00 1.8885965309135234e+01 1 1 0
11870 1 4 -6.8300000000000005e-01 9.5085288784706068e-01 1.1139143188466621e+01 2.2150108845486912e+01 1 1 0
11868 1 3 5.9999999999999998e-02 2.2279667028048999e+00 9.3350964740687061e+00 2.0399209544095903e+01 1 1 0
11866 1 6 -1.2000000000000000e-01 2.4078247337695409e+00 9.2447387947977830e+00 2.1497943291061191e+01 1 1 0
11860 1 2 2.0499999999999999e-01 3.7037679208903835e+00 9.9582898056776337e+00 2.1898099186488416e+01 1 1 0
11869 1 3 5.9999999999999998e-02 2.6040938556569597e+00 8.1865954701558685e+00 2.1661737367637986e+01 1 1 0
11865 1 3 5.9999999999999998e-02 3.9235556013667208e+00 9.7111217613954981e+00 2.2927062044177006e+01 1 1 0
11859 1 6 -1.2000000000000000e-01 4.9680579414282384e+00 9.5105325657122641e+00 2.1055620459321716e+01 1 1 0
11861 1 3 5.9999999999999998e-02 4.8797635848537277e+00 9.7841422606924890e+00 2.0014878133673903e+01 1 1 0
11862 1 3 5.9999999999999998e-02 4.9778267744248774e+00 8.4127762834809587e+00 2.1029179601227007e+01 1 1 0
11872 1 3 5.9999999999999998e-02 1.2578703769347861e+00 9.3530374746277705e+00 2.3314552878671119e+01 1 1 0
11867 1 2 2.0499999999999999e-01 1.1770933729770139e+00 9.7094019873423427e+00 2.2301449864814138e+01 1 1 0
11863 1 4 -6.8300000000000005e-01 3.6837525487783269e+00 1.1405623850161254e+01 2.1745322063482973e+01 1 1 0
11864 1 5 4.1799999999999998e-01 2.7443612198638698e+00 1.1661456316265602e+01 2.1763653163449845e+01 1 1 0
11857 1 5 4.1799999999999998e-01 5.7460031799282536e+00 1.1771926521650112e+01 2.1578594043641115e+01 1 1 0
32582 1 3 5.9999999999999998e-02 4.9279929439528223e+00 1.1737083310999273e+01 2.3886423447515842e+01 0 0 0
39619 1 5 4.1799999999999998e-01 3.0735820241216838e+00 7.2735829198901909e+00 2.3861588720707388e+01 0 0 0
39626 1 5 4.1799999999999998e-01 5.9526471063048838e+00 7.2412421025905198e+00 2.3530123475287962e+01 0 0 0
39611 1 4 -6.8300000000000005e-01 1.1875405632299567e+00 6.7269869098532897e+00 2.4384252031700250e+01 0 0 0
11856 1 4 -6.8300000000000005e-01 6.4655629808849993e+00 1.1380260111768441e+01 2.1238620388804183e+01 1 1 0
11853 1 2 2.0499999999999999e-01 6.3218388249038506e+00 1.0027275714771148e+01 2.1583290626427569e+01 1 1 0
39632 1 4 -6.8300000000000005e-01 9.4461511841118799e+00 6.2734133023463530e+00 2.3844457942888553e+01 0 0 0
39633 1 5 4.1799999999999998e-01 8.5353168986570616e+00 6.5363462603617180e+00 2.3700976702281160e+01 0 0 0
11858 1 3 5.9999999999999998e-02 6.3182500358183686e+00 1.0022807384299716e+01 2.2688314888424610e+01 1 1 0
11843 1 5 4.1799999999999998e-01 1.0770961388940236e+01 1.0908613597391390e+01 1.9850850428921930e+01 1 1 0
39625 1 4 -6.8300000000000005e-01 6.8409820945745237e+00 7.0538161228447400e+00 2.3823723859892343e+01 0 0 0
11855 1 3 5.9999999999999998e-02 7.4278345176114229e+00 8.2998273233071114e+00 2.1842610603231918e+01 1 1 0
11854 1 3 5.9999999999999998e-02 7.3808263816787267e+00 8.6884607554481281e+00 2.0217957918814854e+01 1 1 0
11852 1 6 -1.2000000000000000e-01 7.4565164531766968e+00 9.1577793972104988e+00 2.1181742612027847e+01 1 1 0
11851 1 3 5.9999999999999998e-02 8.9186455068553574e+00 1.0422828749685001e+01 2.2224378884872500e+01 1 1 0
11846 1 2 2.0499999999999999e-01 8.8444692564039560e+00 9.8157773442565190e+00 2.1323797374795912e+01 1 1 0
11849 1 4 -6.8300000000000005e-01 8.8401227477009261e+00 1.0761827692720615e+01 2.0298209738518182e+01 1 1 0
11847 1 3 5.9999999999999998e-02 1.0024328316299506e+01 8.2998319959548947e+00 2.0458817434446225e+01 1 1 0
11845 1 6 -1.2000000000000000e-01 1.0127546220536694e+01 8.9584443579353668e+00 2.1302322361014205e+01 1 1 0
11850 1 5 4.1799999999999998e-01 7.9764027456216198e+00 1.1185930385680678e+01 2.0292006690174350e+01 1 1 0
11848 1 3 5.9999999999999998e-02 1.0125899772833206e+01 8.4023444806071250e+00 2.2240925659625621e+01 1 1 0
504 1 3 5.9999999999999998e-02 8.6953087584289648e+00 1.2225874618458464e+01 2.3675318984067793e+01 1 2 0
32279 1 2 2.0499999999999999e-01 1.5754326695775609e+00 1.3716304201408445e+01 1.8353932717196805e+01 0 0 0
32277 1 3 5.9999999999999998e-02 4.1295133246815565e+00 1.2758496049848940e+01 1.8763867427021701e+01 0 0 0
32272 1 2 2.0499999999999999e-01 4.1953841333998119e+00 1.3807318456289950e+01 1.8763811938825263e+01 0 0 0
32589 1 3 5.9999999999999998e-02 5.0635362592773854e+00 1.3595710090440020e+01 2.2529888686079669e+01 0 0 0
32282 1 4 -6.8300000000000005e-01 1.2290380180030043e+00 1.3830764768920961e+01 1.9710831233742610e+01 0 0 0
32275 1 4 -6.8300000000000005e-01 4.1485057607722693e+00 1.4155789503099150e+01 2.0154820066116660e+01 0 0 0
32276 1 5 4.1799999999999998e-01 3.2319404921415260e+00 1.4233253611617055e+01 2.0401679259597259e+01 0 0 0
32596 1 3 5.9999999999999998e-02 3.5638415605006384e+00 1.5284640001108253e+01 2.2751628697791215e+01 0 0 0
32587 1 2 2.0499999999999999e-01 5.7751748571188770e+00 1.5529185092529332e+01 2.2869247177954506e+01 0 0 0
32591 1 5 4.1799999999999998e-01 5.6017121567882411e+00 1.4752697379246511e+01 2.0959774104910821e+01 0 0 0
32586 1 6 -1.2000000000000000e-01 5.6933682044353029e+00 1.4109006611288487e+01 2.3291157929338791e+01 0 0 0
32606 1 3 5.9999999999999998e-02 1.3023507612135512e+00 1.5486679243748442e+01 2.3727845519288909e+01 0 0 0
32283 1 5 4.1799999999999998e-01 3.1913818745423544e-01 1.3460118862756243e+01 1.9708897063350840e+01 0 0 0
32590 1 4 -6.8300000000000005e-01 6.1484727956946781e+00 1.5344480059037823e+01 2.1548073169052504e+01 0 0 0
32274 1 3 5.9999999999999998e-02 5.9043212892135406e+00 1.5008634733199081e+01 1.8609288271860816e+01 0 0 0
32593 1 6 -1.2000000000000000e-01 4.3257582815605797e+00 1.6045815400693311e+01 2.2933777413567043e+01 0 0 0
502 1 4 -6.8300000000000005e-01 8.6924084828480552e+00 1.4014501188802246e+01 2.4506936435060336e+01 1 2 0
32592 1 3 5.9999999999999998e-02 6.5336757579299238e+00 1.6119122830371516e+01 2.3420210264430608e+01 0 0 0
32588 1 3 5.9999999999999998e-02 6.6472310236539141e+00 1.3648018388129735e+01 2.3044235140939257e+01 0 0 0
32269 1 5 4.1799999999999998e-01 6.7833249399878461e+00 1.2396080276555287e+01 1.9849038510515701e+01 0 0 0
518 1 3 5.9999999999999998e-02 1.0027021129624446e+01 1.3160232853451920e+01 1.9043494638604866e+01 1 2 0
499 1 2 2.0499999999999999e-01 9.3337414670183207e+00 1.2872813722496465e+01 2.4284856942665552e+01 1 2 0
503 1 5 4.1799999999999998e-01 8.7860700253039141e+00 1.4500864307423740e+01 2.3689041950446128e+01 1 2 0
517 1 5 4.1799999999999998e-01 8.5159502368939215e+00 1.4787873579530689e+01 1.9397485123669231e+01 1 2 0
516 1 4 -6.8300000000000005e-01 9.3554337480247369e+00 1.5241252461878009e+01 1.9167948133352493e+01 1 2 0
32268 1 4 -6.8300000000000005e-01 7.2470594178842704e+00 1.3001124802398671e+01 1.9283727797266131e+01 0 0 0
509 1 4 -6.8300000000000005e-01 8.8328242832197148e+00 1.4790971313598005e+01 2.1994651678654346e+01 1 2 0
511 1 3 5.9999999999999998e-02 9.1105262074014206e+00 1.3028995289308122e+01 2.1295789107524563e+01 1 2 0
510 1 5 4.1799999999999998e-01 8.2302610038220489e+00 1.4835820501601969e+01 2.1215276975100469e+01 1 2 0
506 1 2 2.0499999999999999e-01 9.7325866375671932e+00 1.3746897795627911e+01 2.1811206556663581e+01 1 2 0
513 1 2 2.0499999999999999e-01 1.0326125431746778e+01 1.4197200148115716e+01 1.9332081254403342e+01 1 2 0
505 1 6 -1.2000000000000000e-01 1.0310265060397255e+01 1.3300331238900766e+01 2.3174130231564558e+01 1 2 0
39620 1 3 5.9999999999999998e-02 3.9736278809710237e+00 5.1917361630835561e+00 2.4585880638133148e+01 0 0 0
39756 1 3 5.9999999999999998e-02 3.0873318533082084e-01 1.3733648875335678e+00 2.7363707995011026e+01 0 0 0
39760 1 3 5.9999999999999998e-02 4.3030018345032384e-01 1.4927883438718104e+00 3.0335893326389485e+01 0 0 0
39759 1 5 4.1799999999999998e-01 6.9788461303477989e-01 3.3820472987687826e+00 2.8812711593768107e+01 0 0 0
39742 1 3 5.9999999999999998e-02 5.1922155952105564e+00 8.4186787681826469e-01 2.4825716701674285e+01 0 0 0
39613 1 3 5.9999999999999998e-02 1.4203127089972643e+00 5.0023769958617796e+00 2.5469500105008489e+01 0 0 0
39753 1 3 5.9999999999999998e-02 2.8413829756320941e+00 1.6307965455241344e+00 2.8988214201343464e+01 0 0 0
39752 1 5 4.1799999999999998e-01 3.0697526243902478e+00 3.3792506982870250e+00 2.7386606993019427e+01 0 0 0
39751 1 4 -6.8300000000000005e-01 2.1916975620797738e+00 3.1906365225774840e+00 2.7690502869009325e+01 0 0 0
39748 1 2 2.0499999999999999e-01 2.3307284532901669e+00 1.8366625494737285e+00 2.8029339906926115e+01 0 0 0
39747 1 6 -1.2000000000000000e-01 3.1189091216254519e+00 1.0819224063282169e+00 2.6956721308574025e+01 0 0 0
39741 1 2 2.0499999999999999e-01 4.6127393972634607e+00 1.4076085015222655e+00 2.6966881632962295e+01 0 0 0
39744 1 4 -6.8300000000000005e-01 4.8605473859846429e+00 2.7827695080930779e+00 2.6809387571325967e+01 0 0 0
39745 1 5 4.1799999999999998e-01 5.7768650152234127e+00 2.8070560212193811e+00 2.6561692850154049e+01 0 0 0
39746 1 3 5.9999999999999998e-02 5.0650464927461023e+00 1.1082153587458690e+00 2.7936621982342860e+01 0 0 0
39749 1 3 5.9999999999999998e-02 2.6849368002956897e+00 1.4157762971866636e+00 2.5966041315192737e+01 0 0 0
39740 1 6 -1.2000000000000000e-01 5.5027022907497836e+00 6.0477665961879734e-01 2.5842212031513196e+01 0 0 0
39754 1 6 -1.2000000000000000e-01 9.2880052830549387e-01 1.1602805091543076e+00 2.8191708473156197e+01 0 0 0
39617 1 3 5.9999999999999998e-02 3.2468932983150025e+00 5.9703382052511120e+00 2.7019657079129310e+01 0 0 0
39608 1 2 2.0499999999999999e-01 1.4998754173481210e+00 6.0708964478078142e+00 2.5619524623560221e+01 0 0 0
39624 1 3 5.9999999999999998e-02 5.6131606358631112e+00 5.6059535004422685e+00 2.6452016702175925e+01 0 0 0
39757 1 3 5.9999999999999998e-02 9.7804068764739538e-01 6.1100384593548183e-02 2.8318519286670057e+01 0 0 0
39750 1 3 5.9999999999999998e-02 3.0254019188312546e+00 7.6832816140495266e-02 2.7017735753892687e+01 0 0 0
39635 1 6 -1.2000000000000000e-01 1.0666556811370164e+01 4.9896807527741203e+00 2.5602701871643401e+01 0 0 0
39629 1 2 2.0499999999999999e-01 9.3134554570957828e+00 5.3096562146917927e+00 2.4885798302023119e+01 0 0 0
39622 1 2 2.0499999999999999e-01 6.7480819643306429e+00 5.9739386628919604e+00 2.4762381945680382e+01 0 0 0
39734 1 2 2.0499999999999999e-01 7.0365932884042497e+00 8.9588185720670543e-01 2.5906498603742747e+01 0 0 0
39737 1 4 -6.8300000000000005e-01 7.3282237916270061e+00 2.2773101210570643e+00 2.5813327708708233e+01 0 0 0
39730 1 4 -6.8300000000000005e-01 9.8716920061491056e+00 1.4352433760932082e+00 2.5072152399526569e+01 0 0 0
39738 1 5 4.1799999999999998e-01 8.2949674607471433e+00 2.3287074503043108e+00 2.5565650385281387e+01 0 0 0
39631 1 3 5.9999999999999998e-02 7.7862898830665745e+00 5.1254173684473683e+00 2.6368958457072068e+01 0 0 0
39628 1 6 -1.2000000000000000e-01 8.0540702774040991e+00 5.8372292323321906e+00 2.5587569944399874e+01 0 0 0
39739 1 3 5.9999999999999998e-02 7.2996470940921840e+00 7.6471997120224766e-01 2.6899726751335049e+01 0 0 0
39727 1 2 2.0499999999999999e-01 9.5656198788131963e+00 1.0610665038807671e-01 2.5457221219468138e+01 0 0 0
39638 1 3 5.9999999999999998e-02 1.0378197934149325e+01 4.1211616259799149e+00 2.6234622319183142e+01 0 0 0
39615 1 2 2.0499999999999999e-01 4.1500654386763669e+00 6.2174875309492457e+00 2.5081948290889070e+01 0 0 0
39610 1 3 5.9999999999999998e-02 8.0932741455687618e-01 5.9340666056497460e+00 2.7602345481803543e+01 0 0 0
39621 1 6 -1.2000000000000000e-01 5.5669988247945605e+00 6.3401169413273717e+00 2.5653303772011398e+01 0 0 0
32568 1 3 5.9999999999999998e-02 7.8911741011907122e-02 1.2157030325956775e+01 2.5806899342512772e+01 0 0 0
39614 1 6 -1.2000000000000000e-01 2.9791045698933787e+00 6.4917163112164147e+00 2.6098907827965874e+01 0 0 0
32565 1 6 -1.2000000000000000e-01 3.6093657307487564e-01 1.1162248763173920e+01 2.6161640494455316e+01 0 0 0
32567 1 3 5.9999999999999998e-02 3.8816853455918388e-01 1.0465255994434131e+01 2.5344074843245359e+01 0 0 0
32574 1 3 5.9999999999999998e-02 2.5915048285673743e+00 1.1114780906502984e+01 2.4738107054708607e+01 0 0 0
39607 1 6 -1.2000000000000000e-01 3.7807265554915742e-01 6.3659843151320015e+00 2.6662784860958471e+01 0 0 0
39609 1 3 5.9999999999999998e-02 3.1839047509676532e-01 7.5077540004763863e+00 2.6752823761553074e+01 0 0 0
32579 1 6 -1.2000000000000000e-01 5.1298110573881583e+00 1.2146980371886691e+01 2.4848880380354419e+01 0 0 0
32570 1 5 4.1799999999999998e-01 1.5599802178708677e+00 9.4543147987394978e+00 2.7502300712161382e+01 0 0 0
39616 1 3 5.9999999999999998e-02 2.9885640723509286e+00 7.5724646419987209e+00 2.6341569571153791e+01 0 0 0
32566 1 2 2.0499999999999999e-01 1.8630839373578794e+00 1.1131167975899393e+01 2.6730427011693720e+01 0 0 0
32569 1 4 -6.8300000000000005e-01 2.2511467743888063e+00 9.8423348712420093e+00 2.6960495789420175e+01 0 0 0
32577 1 5 4.1799999999999998e-01 4.0011207024972446e+00 9.8317477034468741e+00 2.6282912554112187e+01 0 0 0
32576 1 4 -6.8300000000000005e-01 4.7502399965801443e+00 1.0404039981052538e+01 2.6207328353987645e+01 0 0 0
32572 1 6 -1.2000000000000000e-01 2.8095939239129839e+00 1.1722505909947825e+01 2.5661928121182711e+01 0 0 0
32573 1 2 2.0499999999999999e-01 4.3211679681285409e+00 1.1651288159847244e+01 2.6007188709160637e+01 0 0 0
47879 559 8 4.2380000000000001e-01 6.0012659926010885e+00 9.2345121166903130e+00 2.7309967922801583e+01 0 1 0
47878 559 8 4.2380000000000001e-01 5.6166036366118899e+00 9.6366409306931562e+00 2.8845205292274301e+01 0 1 0
32571 1 3 5.9999999999999998e-02 1.8588100561187364e+00 1.1716131614501318e+01 2.7612714250748393e+01 0 0 0
32578 1 3 5.9999999999999998e-02 4.5358390122986636e+00 1.2124056395262620e+01 2.6966631899596784e+01 0 0 0
39623 1 3 5.9999999999999998e-02 5.7735266669416365e+00 7.2797150602749285e+00 2.6069821102057084e+01 0 0 0
32581 1 3 5.9999999999999998e-02 6.1626661954704343e+00 1.1837043240445094e+01 2.4964528797837929e+01 0 0 0
498 1 6 -1.2000000000000000e-01 9.7579541044667852e+00 1.2258817540606472e+01 2.5573741786234137e+01 1 2 0
500 1 3 5.9999999999999998e-02 8.8864019971207018e+00 1.2105523816196015e+01 2.6157924589943448e+01 1 2 0
47877 559 7 -8.4760000000000002e-01 6.2945799216556830e+00 9.1856402019764438e+00 2.8264734234863930e+01 0 1 0
495 1 4 -6.8300000000000005e-01 1.0146619520670836e+01 1.0048826156142926e+01 2.4496222928808884e+01 1 2 0
492 1 2 2.0499999999999999e-01 1.0612269075448060e+01 1.1031322700742585e+01 2.5415598402953652e+01 1 2 0
49727 1175 8 4.2380000000000001e-01 7.1021508538423586e+00 8.5275056851561271e+00 2.4694337080316263e+01 0 0 0
496 1 5 4.1799999999999998e-01 9.1927104237291442e+00 1.0006096250823401e+01 2.4548836054469216e+01 1 2 0
49725 1175 7 -8.4760000000000002e-01 7.4636319015290109e+00 9.3687822651828423e+00 2.5096314244697400e+01 0 0 0
39630 1 3 5.9999999999999998e-02 8.3375443449436357e+00 6.5909198148748995e+00 2.6340815507704551e+01 0 0 0
489 1 5 4.1799999999999998e-01 1.0439332156293572e+01 8.2911531072136349e+00 2.8411197153799367e+01 1 2 0
51719 1839 8 4.2380000000000001e-01 8.5867592047845598e+00 7.5802338582907263e+00 2.9643024876656241e+01 -1 0 0
51718 1839 8 4.2380000000000001e-01 7.8856316928656724e+00 8.4550989363182616e+00 2.8455734534868260e+01 -1 0 0
51717 1839 7 -8.4760000000000002e-01 8.7526931508260475e+00 8.0995175066629042e+00 2.8804686924325935e+01 -1 0 0
49726 1175 8 4.2380000000000001e-01 6.7050764609242108e+00 9.9594845817052420e+00 2.5371386068656165e+01 0 0 0
493 1 3 5.9999999999999998e-02 9.6768633006683000e+00 1.0075648820560190e+01 2.7038780218553885e+01 1 2 0
491 1 6 -1.2000000000000000e-01 1.0655272614004355e+01 1.0257119696556622e+01 2.6817574568478985e+01 1 2 0
32601 1 2 2.0499999999999999e-01 1.5141658018678861e+00 1.6007315631248737e+01 2.4646639883379617e+01 0 0 0
32604 1 4 -6.8300000000000005e-01 2.0993022663540115e+00 1.5141878281232195e+01 2.5607644286915992e+01 0 0 0
32580 1 2 2.0499999999999999e-01 5.2050234553069616e+00 1.3688947755715155e+01 2.4688622140850214e+01 0 0 0
32583 1 4 -6.8300000000000005e-01 6.1653146704799182e+00 1.4249094408126508e+01 2.5572946482441431e+01 0 0 0
51548 1782 8 4.2380000000000001e-01 5.8445328622286983e+00 1.5167966040291111e+01 2.7100324254994909e+01 -1 1 0
51546 1782 7 -8.4760000000000002e-01 5.5480453068295335e+00 1.5677654966123566e+01 2.7907983628012929e+01 -1 1 0
32575 1 3 5.9999999999999998e-02 2.4321471975451954e+00 1.2737693480846115e+01 2.5420446722836452e+01 0 0 0
32585 1 3 5.9999999999999998e-02 4.3029368654178581e+00 1.4181478424974200e+01 2.5001852749168101e+01 0 0 0
32605 1 5 4.1799999999999998e-01 2.0629773098841824e+00 1.5540391725047886e+01 2.6467389923733961e+01 0 0 0
32612 1 5 4.1799999999999998e-01 5.2633509707431592e-01 1.4406103329145745e+01 2.6021185161511479e+01 0 0 0
47042 280 8 4.2380000000000001e-01 3.6936949974685214e+00 1.6159591123475415e+01 2.7840492943829673e+01 0 -1 0
39731 1 5 4.1799999999999998e-01 1.0789510192594339e+01 1.5509478009437183e+00 2.4995535337083307e+01 0 0 0
9296 1 3 5.9999999999999998e-02 2.2973166817280344e-02 7.5380029777127415e+00 3.4826619387383055e+00 1 2 0
7600 1 4 -6.8300000000000005e-01 1.0632440209698862e+01 1.6151648894138656e+01 9.7545307187687875e+00 1 2 0
9315 1 4 -6.8300000000000005e-01 2.2844628705038601e+00 7.5649182304005080e-02 4.2766512408350170e+00 1 2 0
39732 1 3 5.9999999999999998e-02 9.6593260704800041e+00 7.4692471880155153e-02 2.6541872551700397e+01 0 0 0
39733 1 6 -1.2000000000000000e-01 8.0380625318695405e+00 5.5823964838452866e-03 2.5053544616064872e+01 0 0 0
7674 1 2 2.0499999999999999e-01 2.7524690083534327e+00 1.7156169962314824e+01 2.7741462629271001e+00 1 2 0
7673 1 6 -1.2000000000000000e-01 3.6202432355631613e+00 1.7551876417395444e+01 3.9710735888798419e+00 1 2 0
7679 1 3 5.9999999999999998e-02 1.7919186723684228e+00 1.7207418337952511e+01 3.3387200254596965e+00 1 2 0
7676 1 3 5.9999999999999998e-02 3.5779894253373712e+00 1.6702921923974987e+01 4.6119074740867516e+00 1 2 0
7675 1 3 5.9999999999999998e-02 4.6356568317757203e+00 1.7623087438292742e+01 3.7707121933389147e+00 1 2 0
7677 1 4 -6.8300000000000005e-01 2.7739076263959896e+00 1.8290955765930949e+01 1.9186338578245870e+00 1 2 0
6865 1 4 -6.8300000000000005e-01 1.0529302971181711e+01 1.7606351400179214e+01 4.3384385459841521e+00 1 2 0
6866 1 5 4.1799999999999998e-01 1.0466721782774295e+01 1.6711147271525071e+01 4.4778781500900227e+00 1 2 0
11245 1 3 5.9999999999999998e-02 2.9978535512717630e+00 3.2012781012757003e+01 2.5991084316655726e+01 1 1 0
7672 1 3 5.9999999999999998e-02 1.9827844639815206e+00 1.8788546963142633e+01 4.7603406373176673e+00 1 2 0
7665 1 3 5.9999999999999998e-02 5.5937647064881952e+00 1.8743188750806787e+01 5.8091376464597655e+00 1 2 0
7667 1 2 2.0499999999999999e-01 3.0961575016778968e+00 1.8726937970027393e+01 4.8261698287823593e+00 1 2 0
7678 1 5 4.1799999999999998e-01 2.9268825698059628e+00 1.8982018085422304e+01 2.5516607775492290e+00 1 2 0
7670 1 4 -6.8300000000000005e-01 3.4553527628568754e+00 1.9966066709987182e+01 4.3295651037202445e+00 1 2 0
9251 1 3 5.9999999999999998e-02 1.7792492907445714e+00 2.2686768232398741e+01 2.9570333923550098e+00 1 2 0
7671 1 5 4.1799999999999998e-01 3.1985746930089749e+00 2.0642366387185117e+01 4.9869609720135593e+00 1 2 0
9248 1 6 -1.2000000000000000e-01 1.1292202182606597e+00 2.3166707016511349e+01 2.2409542462826280e+00 1 2 0
9250 1 3 5.9999999999999998e-02 1.5845784390151203e+00 2.2908506194693651e+01 1.2754515985840633e+00 1 2 0
15651 1 5 4.1799999999999998e-01 3.0114661918437848e+00 2.2710685706876330e+01 5.5775385306219363e+00 1 0 0
15658 1 5 4.1799999999999998e-01 9.6734367421202205e-01 2.0962916373558837e+01 5.6758418920606362e+00 1 0 0
9242 1 2 2.0499999999999999e-01 1.2671985327608537e+00 2.4714672129616524e+01 2.3920025901902360e+00 1 2 0
9258 1 3 5.9999999999999998e-02 7.0195352355550966e-01 2.0825886417713747e+01 2.8061418934417159e+00 1 2 0
15650 1 4 -6.8300000000000005e-01 2.3445811044228528e+00 2.2051518205686698e+01 5.8049226279151158e+00 1 0 0
15643 1 4 -6.8300000000000005e-01 4.1222900509822349e+00 2.4068575867500918e+01 5.5187040850590341e+00 1 0 0
9244 1 3 5.9999999999999998e-02 3.4004928340723866e+00 2.4545984049926723e+01 2.9839495488567023e+00 1 2 0
15657 1 4 -6.8300000000000005e-01 1.4001103975839307e-01 2.0462458651607985e+01 5.7748057818356333e+00 1 0 0
9257 1 3 5.9999999999999998e-02 1.1773374884062215e-01 2.0917168408809292e+01 1.1582419965798718e+00 1 2 0
6873 1 5 4.1799999999999998e-01 1.0322547665957135e+01 1.9381513413763518e+01 4.5122827858948513e+00 1 2 0
6880 1 5 4.1799999999999998e-01 9.9895307276495124e+00 2.2218036854700252e+01 4.4840771187251400e+00 1 2 0
6879 1 4 -6.8300000000000005e-01 1.0141976149031592e+01 2.3067935925201688e+01 4.1211368510921540e+00 1 2 0
6881 1 3 5.9999999999999998e-02 9.4717543814761473e+00 2.2722272390116117e+01 2.1641711933683547e+00 1 2 0
6874 1 3 5.9999999999999998e-02 9.9098544155104360e+00 2.0109581247083185e+01 2.3968224379405942e+00 1 2 0
6872 1 4 -6.8300000000000005e-01 1.0248891401193426e+01 2.0322346255385821e+01 4.2976831819847403e+00 1 2 0
6876 1 2 2.0499999999999999e-01 1.0412880947004741e+01 2.2901299900636502e+01 2.7290189123641202e+00 1 2 0
6869 1 2 2.0499999999999999e-01 1.0731645224765163e+01 2.0340607048958752e+01 2.9885602810863499e+00 1 2 0
9243 1 3 5.9999999999999998e-02 3.1645214917781725e+00 2.4734661521782598e+01 1.2364507504909510e+00 1 2 0
9247 1 3 5.9999999999999998e-02 8.2317134124155367e-01 2.4976025046184152e+01 3.3659182065910827e+00 1 2 0
15644 1 5 4.1799999999999998e-01 4.6714075758696705e+00 2.4832565116375825e+01 5.2445611104482088e+00 1 0 0
9241 1 6 -1.2000000000000000e-01 2.7488582809322630e+00 2.5077969588913952e+01 2.2570367574760524e+00 1 2 0
9245 1 4 -6.8300000000000005e-01 5.9847130449706976e-01 2.5253959470763018e+01 1.2460311985361385e+00 1 2 0
9235 1 2 2.0499999999999999e-01 2.9135237507271761e+00 2.6567800233453109e+01 2.3634414887673993e+00 1 2 0
9240 1 3 5.9999999999999998e-02 2.5011887503980863e+00 2.6922568297740160e+01 3.2747850601011343e+00 1 2 0
9238 1 4 -6.8300000000000005e-01 2.1969325135417286e+00 2.7299355366930445e+01 1.3558120952432064e+00 1 2 0
9232 1 5 4.1799999999999998e-01 3.2802763777151958e+00 2.8790983499576836e+01 1.3457440677635206e+00 1 2 0
9239 1 5 4.1799999999999998e-01 1.4800470665851542e+00 2.6757516533650378e+01 1.0436695865978811e+00 1 2 0
9234 1 6 -1.2000000000000000e-01 4.4168397615272994e+00 2.7046573885880054e+01 2.3515321120557307e+00 1 2 0
9231 1 4 -6.8300000000000005e-01 3.9718341824020285e+00 2.9383701374726062e+01 1.6382534885250426e+00 1 2 0
9233 1 3 5.9999999999999998e-02 4.2333240790030331e+00 2.8946546194247453e+01 3.5587177711204112e+00 1 2 0
9228 1 2 2.0499999999999999e-01 4.6864055491263636e+00 2.8610416060606877e+01 2.5943961640536850e+00 1 2 0
9236 1 3 5.9999999999999998e-02 4.7617005677683713e+00 2.6814265599941507e+01 1.3794744816633280e+00 1 2 0
44573 1 3 5.9999999999999998e-02 1.9362706675392205e+00 3.0006493698376485e+01 4.6010245509089120e+00 0 0 0
9237 1 3 5.9999999999999998e-02 5.0556350697234960e+00 2.6414899510934340e+01 2.9790992075863718e+00 1 2 0
44570 1 6 -1.2000000000000000e-01 2.5127400590177955e+00 2.9840242029413691e+01 5.5165437383545948e+00 0 0 0
43208 1 3 5.9999999999999998e-02 4.5282057266515452e-01 2.9394487667278533e+01 2.7334330067230672e+00 -1 0 0
43207 1 3 5.9999999999999998e-02 3.5894036928274858e-01 2.9772223031018143e+01 1.0831968100516525e+00 -1 0 0
44563 1 6 -1.2000000000000000e-01 8.2806921325424909e-01 2.7835631963557301e+01 5.5467992532429866e+00 0 0 0
44572 1 3 5.9999999999999998e-02 3.4037029942448638e+00 2.9269569038325134e+01 5.2515839269820166e+00 0 0 0
44565 1 3 5.9999999999999998e-02 1.5742395710172263e+00 2.7070594244036506e+01 5.2697064909160165e+00 0 0 0
15636 1 4 -6.8300000000000005e-01 5.1289205177986394e+00 2.6511696505843002e+01 5.2443731497104720e+00 1 0 0
9227 1 6 -1.2000000000000000e-01 6.2066522199935124e+00 2.9088498598201966e+01 2.5774054751346442e+00 1 2 0
15630 1 5 4.1799999999999998e-01 5.3177519311553176e+00 3.0045943277282973e+01 5.8434888462977224e+00 1 0 0
15637 1 5 4.1799999999999998e-01 5.3610005224775570e+00 2.7338882515598179e+01 4.8240202809644863e+00 1 0 0
44566 1 3 5.9999999999999998e-02 5.8596220332754168e-01 2.8166015457203006e+01 4.5181254359915251e+00 0 0 0
15629 1 4 -6.8300000000000005e-01 6.0798141820515745e+00 2.9442695185762929e+01 5.7963695791058703e+00 1 0 0
6887 1 5 4.1799999999999998e-01 9.5840715187453700e+00 2.4665136893833989e+01 3.7838795057344390e+00 1 2 0
9221 1 2 2.0499999999999999e-01 6.3913349214742077e+00 3.0602264882235978e+01 2.8023483628157537e+00 1 2 0
9229 1 3 5.9999999999999998e-02 6.6184040264927866e+00 2.8812930700048781e+01 1.6301237373654047e+00 1 2 0
9230 1 3 5.9999999999999998e-02 6.6655691169669717e+00 2.8525876244790425e+01 3.4005835961154771e+00 1 2 0
9223 1 3 5.9999999999999998e-02 7.9870409110515315e+00 3.0109451592567790e+01 4.0824692591620062e+00 1 2 0
6886 1 4 -6.8300000000000005e-01 9.3645822106310241e+00 2.5503951272529449e+01 3.4190940155469431e+00 1 2 0
6895 1 3 5.9999999999999998e-02 9.6647780749002798e+00 2.8228985304428459e+01 1.7041154672292169e+00 1 2 0
6888 1 3 5.9999999999999998e-02 9.5079084908480951e+00 2.5265272528943648e+01 1.4044754831214357e+00 1 2 0
6894 1 5 4.1799999999999998e-01 9.4147809405000267e+00 2.7403191480861000e+01 3.8828569973335370e+00 1 2 0
6883 1 2 2.0499999999999999e-01 1.0124197255962773e+01 2.5455375353653686e+01 2.2380912668490871e+00 1 2 0
6893 1 4 -6.8300000000000005e-01 9.8968756342701578e+00 2.8229966944398075e+01 3.7957487377768397e+00 1 2 0
6890 1 2 2.0499999999999999e-01 1.0413784977642029e+01 2.8041884701014691e+01 2.4442157316913691e+00 1 2 0
9222 1 3 5.9999999999999998e-02 8.4547155947883343e+00 3.0467130628775781e+01 2.5951092451680595e+00 1 2 0
7636 1 5 4.1799999999999998e-01 1.0635125941893007e+01 2.8268848702577476e+01 5.6063318691727684e+00 1 2 0
9220 1 6 -1.2000000000000000e-01 7.7690701070099708e+00 3.0827817180620912e+01 3.3189643924798826e+00 1 2 0
9226 1 3 5.9999999999999998e-02 5.6995777773883471e+00 3.0905606965732243e+01 3.5517929677380731e+00 1 2 0
9225 1 5 4.1799999999999998e-01 5.3187782083852184e+00 3.0964616059676516e+01 1.3179489574574086e+00 1 2 0
44574 1 4 -6.8300000000000005e-01 4.3064456232833770e+00 3.1433445941112684e+01 5.6172770597421975e+00 0 0 0
43201 1 3 5.9999999999999998e-02 2.1566764422326172e+00 3.1303937679232678e+01 2.6148502361218506e+00 -1 0 0
9224 1 4 -6.8300000000000005e-01 6.1227127738104468e+00 3.1344604329989920e+01 1.6486017719866981e+00 1 2 0
43200 1 3 5.9999999999999998e-02 1.6367802034037315e+00 3.1577573781192232e+01 1.0594927808883310e+00 -1 0 0
43198 1 6 -1.2000000000000000e-01 1.3707782316479811e+00 3.1844680638848210e+01 2.0504662487025653e+00 -1 0 0
44575 1 5 4.1799999999999998e-01 4.4711265199218868e+00 3.2327638120313772e+01 5.8426861706717101e+00 0 0 0
9216 1 3 5.9999999999999998e-02 9.2144753125633176e+00 3.1409839448889347e+01 5.5428639366066585e+00 1 2 0
9214 1 2 2.0499999999999999e-01 8.0299210885395009e+00 3.2225207999832818e+01 3.8675865787634356e+00 1 2 0
9213 1 6 -1.2000000000000000e-01 9.2552250749666740e+00 3.2239875344052848e+01 4.8360711579975320e+00 1 2 0
9215 1 3 5.9999999999999998e-02 1.0054810228048881e+01 3.2055640529099684e+01 4.1412789327906783e+00 1 2 0
7668 1 3 5.9999999999999998e-02 3.1902249078201543e+00 1.7516029228921944e+01 6.6751670930009919e+00 1 2 0
12020 1 6 -1.2000000000000000e-01 1.3239734366895226e+00 1.7116812688242788e+01 1.0806460952212761e+01 1 1 0
12026 1 3 5.9999999999999998e-02 2.9881895270257695e+00 1.7896793255262391e+01 9.7939298336868887e+00 1 1 0
12017 1 4 -6.8300000000000005e-01 5.0285106725320994e-01 1.6869125095409284e+01 8.4368982378968820e+00 1 1 0
7663 1 4 -6.8300000000000005e-01 5.3492507618065455e+00 1.8143590217943725e+01 7.8050532424503398e+00 1 2 0
7664 1 5 4.1799999999999998e-01 5.4920946186865356e+00 1.7255168455643918e+01 7.3936973749787347e+00 1 2 0
12021 1 2 2.0499999999999999e-01 2.2487741048042422e+00 1.8284646117953585e+01 1.0432844727790075e+01 1 1 0
12023 1 3 5.9999999999999998e-02 1.7809557464971952e+00 1.6654043372130936e+01 1.1625626280020947e+01 1 1 0
12022 1 3 5.9999999999999998e-02 3.5068709502835504e-01 1.7563607970283535e+01 1.1199021878707464e+01 1 1 0
11250 1 6 -1.2000000000000000e-01 6.2015432169454754e-01 3.1248613085988779e+01 2.4766644732214740e+01 1 1 0
12659 1 3 5.9999999999999998e-02 5.9187017247322888e+00 1.7863387616694339e+01 1.2032577824314131e+01 1 1 0
12030 1 3 5.9999999999999998e-02 3.2642923365728231e+00 1.8366695534024704e+01 1.2387119598010788e+01 1 1 0
12660 1 3 5.9999999999999998e-02 6.2296910910043684e+00 1.6302014787880768e+01 1.1448113016921891e+01 1 1 0
7606 1 3 5.9999999999999998e-02 9.8346886091361814e+00 1.7188340610418336e+01 6.6818854999484936e+00 1 2 0
7602 1 3 5.9999999999999998e-02 8.8670336742542677e+00 1.7024809727978059e+01 9.0654177995494862e+00 1 2 0
12656 1 3 5.9999999999999998e-02 8.2962913055848340e+00 1.7274749027877998e+01 1.1433443894792088e+01 1 1 0
7603 1 6 -1.2000000000000000e-01 1.0404273072283425e+01 1.7152892786445516e+01 7.5826838271321906e+00 1 2 0
7597 1 2 2.0499999999999999e-01 9.6645821856951795e+00 1.6357154227833266e+01 8.6668530588605197e+00 1 2 0
11294 1 3 5.9999999999999998e-02 8.2134722644809699e-02 2.7721922145856198e+01 1.4468568253082385e+01 1 1 0
12025 1 5 4.1799999999999998e-01 1.1699431793153128e+00 1.8934771127271688e+01 8.9018743386697796e+00 1 1 0
7666 1 6 -1.2000000000000000e-01 3.5013207794391730e+00 1.8496048582570143e+01 6.3456813780228956e+00 1 2 0
12024 1 4 -6.8300000000000005e-01 1.4863350997200164e+00 1.9291484224892844e+01 9.7200803013749759e+00 1 1 0
7660 1 2 2.0499999999999999e-01 4.9380935778868889e+00 1.8876608236128494e+01 6.6772629186996308e+00 1 2 0
7669 1 3 5.9999999999999998e-02 2.8659815873093812e+00 1.9147698329258912e+01 6.9332486392384549e+00 1 2 0
7662 1 3 5.9999999999999998e-02 4.6016028645463560e+00 2.1078903824033105e+01 6.3384484810316906e+00 1 2 0
15652 1 3 5.9999999999999998e-02 8.7865495538851035e-01 2.3430457742696042e+01 6.4780673857927358e+00 1 0 0
7659 1 6 -1.2000000000000000e-01 5.0518264182584884e+00 2.0379573224441522e+01 6.9924421568116371e+00 1 2 0
15647 1 2 2.0499999999999999e-01 1.6320892307677757e+00 2.2682809083602553e+01 6.8683889575440116e+00 1 0 0
15655 1 3 5.9999999999999998e-02 1.6111374703655392e+00 2.0869840433740016e+01 7.9352425761148515e+00 1 0 0
12032 1 5 4.1799999999999998e-01 2.4011581158446180e+00 2.0803797148800619e+01 1.0145048135337197e+01 1 1 0
15653 1 6 -1.2000000000000000e-01 8.5166460874002148e-01 2.1652471164283266e+01 7.6607895189575119e+00 1 0 0
15648 1 3 5.9999999999999998e-02 3.5731683515607942e+00 2.2941904707622051e+01 7.9039413626142929e+00 1 0 0
12031 1 4 -6.8300000000000005e-01 3.1347531889321307e+00 2.1231274599328223e+01 1.0590331380716721e+01 1 1 0
15646 1 6 -1.2000000000000000e-01 2.7157917554879676e+00 2.3562854416600548e+01 7.5727404355348753e+00 1 0 0
15656 1 3 5.9999999999999998e-02 5.2125596459112877e-01 2.2056541221196692e+01 8.5897516154615463e+00 1 0 0
12039 1 5 4.1799999999999998e-01 4.3029369075842601e+00 2.2566618734618871e+01 1.1165707019144158e+01 1 1 0
7661 1 3 5.9999999999999998e-02 4.3087802632383614e+00 2.0635893918471695e+01 7.8173155265941956e+00 1 2 0
12028 1 2 2.0499999999999999e-01 3.8302218922513753e+00 2.0189143943047032e+01 1.1250170825216744e+01 1 1 0
7945 1 3 5.9999999999999998e-02 1.0295582980360352e+00 2.3297228291804512e+01 1.0694622499997575e+01 1 2 0
15649 1 3 5.9999999999999998e-02 2.3652069305866203e+00 2.4049505074063518e+01 8.4269213843963211e+00 1 0 0
12027 1 6 -1.2000000000000000e-01 2.8685965533310869e+00 1.9042762757732060e+01 1.1623614167488819e+01 1 1 0
12038 1 4 -6.8300000000000005e-01 4.8281812086270799e+00 2.2956951900742375e+01 1.1913612454733570e+01 1 1 0
7940 1 2 2.0499999999999999e-01 4.4112309940884797e-01 2.4102675972669136e+01 1.1186312866827828e+01 1 2 0
12033 1 3 5.9999999999999998e-02 4.6168125193365723e+00 1.9741452107521862e+01 1.0675209582272300e+01 1 1 0
15640 1 2 2.0499999999999999e-01 3.4521457902146082e+00 2.4622948030845169e+01 6.5781454691959809e+00 1 0 0
7654 1 3 5.9999999999999998e-02 6.0780090946429359e+00 2.2710189763666008e+01 8.1305632436523343e+00 1 2 0
7655 1 3 5.9999999999999998e-02 6.3624687602068661e+00 2.2698200815317669e+01 6.4050324713524782e+00 1 2 0
7644 1 3 5.9999999999999998e-02 1.0061421845228695e+01 2.4189601263799776e+01 6.6433049178153123e+00 1 2 0
7658 1 3 5.9999999999999998e-02 7.1540078976168733e+00 2.0137690385916169e+01 6.6167660994220778e+00 1 2 0
7651 1 3 5.9999999999999998e-02 8.6734155104651887e+00 2.2518323426699627e+01 6.4052358337034905e+00 1 2 0
7653 1 2 2.0499999999999999e-01 6.4896854839310860e+00 2.0726165932647447e+01 7.3144209761758638e+00 1 2 0
7657 1 5 4.1799999999999998e-01 6.4607297445033645e+00 1.9499554832779381e+01 8.8444236886245520e+00 1 2 0
7652 1 6 -1.2000000000000000e-01 6.7376939393229582e+00 2.2264581196687516e+01 7.2905031492047314e+00 1 2 0
7646 1 2 2.0499999999999999e-01 8.1977915937520365e+00 2.2734811739792352e+01 7.3741012563938177e+00 1 2 0
7656 1 4 -6.8300000000000005e-01 6.8162961735023870e+00 2.0360323989282872e+01 8.6912570523626638e+00 1 2 0
7650 1 5 4.1799999999999998e-01 8.4702287190569923e+00 2.1478511875502999e+01 8.6688758904950163e+00 1 2 0
7649 1 4 -6.8300000000000005e-01 8.9460299002256765e+00 2.2238784929101634e+01 8.3878289711798715e+00 1 2 0
12521 1 4 -6.8300000000000005e-01 9.9383953078409082e+00 2.3331337415680355e+01 1.1224441978415284e+01 1 1 0
7609 1 3 5.9999999999999998e-02 9.6992983484789548e+00 1.9303650494590766e+01 7.6889354178656033e+00 1 2 0
12522 1 5 4.1799999999999998e-01 9.8766843433786207e+00 2.2348209008639056e+01 1.1175518148668781e+01 1 1 0
7645 1 6 -1.2000000000000000e-01 8.1986711635151348e+00 2.4278915593655181e+01 7.6244285811719097e+00 1 2 0
7643 1 5 4.1799999999999998e-01 9.7444817910459989e+00 2.4066901514438023e+01 9.1288319349849871e+00 1 2 0
12514 1 4 -6.8300000000000005e-01 1.0377892549278251e+01 2.0677169678309991e+01 1.1706120376124892e+01 1 1 0
12515 1 5 4.1799999999999998e-01 1.0462720270044731e+01 1.9741419725870159e+01 1.1542458479172698e+01 1 1 0
7604 1 2 2.0499999999999999e-01 1.0592836278063404e+01 1.8684022059582222e+01 7.9299848016339931e+00 1 2 0
12040 1 3 5.9999999999999998e-02 6.2812332515596836e+00 2.1566572330669732e+01 1.1741179086870110e+01 1 1 0
7642 1 4 -6.8300000000000005e-01 1.0324784455382037e+01 2.4679445293712543e+01 8.7328215685512944e+00 1 2 0
7647 1 3 5.9999999999999998e-02 7.7287240418170819e+00 2.4478764070709609e+01 8.6662005850745576e+00 1 2 0
15645 1 3 5.9999999999999998e-02 2.6695051705448116e+00 2.5137685314721576e+01 6.0754492667310656e+00 1 0 0
15641 1 3 5.9999999999999998e-02 5.3156433845005528e+00 2.5011893899403347e+01 7.7735852499392939e+00 1 0 0
7952 1 3 5.9999999999999998e-02 2.9395735170751864e+00 2.4944768121994919e+01 1.0395180322017339e+01 1 2 0
44560 1 4 -6.8300000000000005e-01 2.1919507882005623e-01 2.6361459305494982e+01 7.3083302919266462e+00 0 0 0
44564 1 2 2.0499999999999999e-01 1.5204415928864183e+00 2.8992448208169982e+01 6.3664173377420337e+00 0 0 0
15638 1 3 5.9999999999999998e-02 4.1523083405156953e+00 2.7553672265197381e+01 6.6788151947153036e+00 1 0 0
15642 1 3 5.9999999999999998e-02 3.9677474872957625e+00 2.5675368578583761e+01 8.3584941875147241e+00 1 0 0
7947 1 2 2.0499999999999999e-01 2.5102507651376103e+00 2.5682657744246569e+01 1.1059473090659631e+01 1 2 0
15639 1 6 -1.2000000000000000e-01 4.4172216684226076e+00 2.5541911043560976e+01 7.3978937048247060e+00 1 0 0
44567 1 4 -6.8300000000000005e-01 2.1980202610301940e+00 2.8454070020505441e+01 7.5351489563845782e+00 0 0 0
44568 1 5 4.1799999999999998e-01 1.5225571990019524e+00 2.7870572331403849e+01 7.9807632684789125e+00 0 0 0
7959 1 3 5.9999999999999998e-02 4.9666274929308303e+00 2.6459207465292909e+01 1.0136888805860034e+01 1 2 0
7950 1 4 -6.8300000000000005e-01 1.8392406135264956e+00 2.6659179621185785e+01 1.0248234639875998e+01 1 2 0
15633 1 2 2.0499999999999999e-01 4.9015278694167543e+00 2.6876127092489437e+01 6.6350884471839633e+00 1 0 0
7954 1 2 2.0499999999999999e-01 4.7301897649896985e+00 2.7155819831472851e+01 1.0925773515541698e+01 1 2 0
8964 1 3 5.9999999999999998e-02 1.0390662052620736e+00 2.9813396021554549e+01 1.1143623194993481e+01 1 2 0
7958 1 5 4.1799999999999998e-01 3.3924925297397963e+00 2.7940254522376197e+01 9.8087902588414817e+00 1 2 0
15631 1 3 5.9999999999999998e-02 5.5548000906004695e+00 2.9444850439871207e+01 7.8470342719996866e+00 1 0 0
44569 1 3 5.9999999999999998e-02 7.0021693692129028e-01 2.9598817437731597e+01 6.7785442984431743e+00 0 0 0
7951 1 5 4.1799999999999998e-01 1.0578133888422578e+00 2.6176974195206554e+01 9.9354736465214391e+00 1 2 0
8963 1 3 5.9999999999999998e-02 1.2172230362526155e+00 3.0118326218710074e+01 9.3692457250566736e+00 1 2 0
8961 1 6 -1.2000000000000000e-01 7.3013595940372789e-01 3.0454556378617294e+01 1.0284556350263044e+01 1 2 0
7957 1 4 -6.8300000000000005e-01 4.2350197591472059e+00 2.8245209093895053e+01 1.0156687224011536e+01 1 2 0
7946 1 6 -1.2000000000000000e-01 1.5051912507353566e+00 2.4958731897000217e+01 1.1915717385648669e+01 1 2 0
7953 1 6 -1.2000000000000000e-01 3.6321096325490960e+00 2.6443362351166908e+01 1.1839769786639911e+01 1 2 0
7960 1 6 -1.2000000000000000e-01 5.9626064129312999e+00 2.7554647442554248e+01 1.1794154536996700e+01 1 2 0
7961 1 2 2.0499999999999999e-01 6.2070502020341545e+00 2.9050247272994600e+01 1.2121695519908075e+01 1 2 0
15632 1 6 -1.2000000000000000e-01 6.2551062960765300e+00 2.7508880312856842e+01 7.1889726166170504e+00 1 0 0
15635 1 3 5.9999999999999998e-02 6.5174585018827322e+00 2.7255992422619844e+01 8.2524138357420522e+00 1 0 0
7966 1 3 5.9999999999999998e-02 6.2653388948599593e+00 2.9616333369003854e+01 1.1247149344673806e+01 1 2 0
7641 1 3 5.9999999999999998e-02 9.0385282680973020e+00 2.6368141899020301e+01 6.2060854558340059e+00 1 2 0
7648 1 3 5.9999999999999998e-02 7.5894935980648386e+00 2.4808190674763267e+01 6.8440057417426656e+00 1 2 0
7639 1 2 2.0499999999999999e-01 9.6472331883512314e+00 2.4808124566233293e+01 7.4890735700453241e+00 1 2 0
15626 1 2 2.0499999999999999e-01 6.3182761170455572e+00 2.9049499656730092e+01 7.1356431309592070e+00 1 0 0
15634 1 3 5.9999999999999998e-02 7.0556130980753267e+00 2.7019090055371894e+01 6.6076894484218105e+00 1 0 0
7640 1 3 5.9999999999999998e-02 9.0642559029012286e+00 2.6915447561498382e+01 7.7534932861035131e+00 1 2 0
15628 1 3 5.9999999999999998e-02 8.5382461164078567e+00 2.9015927393788296e+01 6.9065291531592159e+00 1 0 0
15624 1 3 5.9999999999999998e-02 7.4681120104047025e+00 2.8898768549734189e+01 9.4722888800102734e+00 1 0 0
15618 1 6 -1.2000000000000000e-01 9.6045979751474810e+00 2.9439046340145808e+01 9.1814649119652039e+00 1 0 0
15625 1 6 -1.2000000000000000e-01 7.7322795036006866e+00 2.9594284867781990e+01 7.4128304999675647e+00 1 0 0
15619 1 2 2.0499999999999999e-01 8.0482854126473171e+00 2.9633795543863322e+01 8.9261158311531030e+00 1 0 0
15621 1 3 5.9999999999999998e-02 9.7590473892362102e+00 2.9344759221180226e+01 1.0280261089101540e+01 1 0 0
12528 1 4 -6.8300000000000005e-01 1.0057491027643067e+01 2.6422930688079770e+01 1.0845411523869920e+01 1 1 0
7638 1 6 -1.2000000000000000e-01 9.6642266824894918e+00 2.6272080280039567e+01 7.0925624596879944e+00 1 2 0
15620 1 3 5.9999999999999998e-02 1.0101957935888263e+01 2.8506040265772480e+01 8.8627042086927865e+00 1 0 0
12529 1 5 4.1799999999999998e-01 1.0158220226558061e+01 2.5685490296406638e+01 1.0200608275614348e+01 1 1 0
15627 1 3 5.9999999999999998e-02 7.7467227854710661e+00 3.0566673529281118e+01 6.9422665513472168e+00 1 0 0
7963 1 3 5.9999999999999998e-02 6.8807643600680377e+00 2.7234751835410243e+01 1.1288317748230980e+01 1 2 0
15612 1 2 2.0499999999999999e-01 1.0672985051716280e+01 3.0624270112243344e+01 8.8636049749991450e+00 1 0 0
15622 1 4 -6.8300000000000005e-01 7.6010826699395126e+00 3.0878181290238977e+01 9.4811290891480038e+00 1 0 0
11253 1 3 5.9999999999999998e-02 4.7342507287816082e-02 3.2092602297571254e+01 2.5242466033888089e+01 1 1 0
44577 1 6 -1.2000000000000000e-01 2.0668963009876538e+00 3.2273836027657239e+01 6.0994023516661384e+00 0 0 0
44576 1 3 5.9999999999999998e-02 3.1830603706067122e+00 3.0897221802267197e+01 7.2067104167064668e+00 0 0 0
44571 1 2 2.0499999999999999e-01 3.0243508179155478e+00 3.1076162665708107e+01 6.1186601503306397e+00 0 0 0
8957 1 3 5.9999999999999998e-02 2.8921396386965670e+00 3.1266428369028510e+01 1.1793053584092297e+01 1 2 0
44580 1 3 5.9999999999999998e-02 1.1185274991649956e+00 3.1979133390170787e+01 6.6158870333573745e+00 0 0 0
8960 1 3 5.9999999999999998e-02 4.9422300467556368e-01 3.2232536667083941e+01 1.1541562069971196e+01 1 2 0
8955 1 2 2.0499999999999999e-01 1.0502367483269544e+00 3.1875093204564703e+01 1.0700384210536301e+01 1 2 0
8954 1 6 -1.2000000000000000e-01 2.5793042774870760e+00 3.2026165350421287e+01 1.0969152531127021e+01 1 2 0
8956 1 3 5.9999999999999998e-02 3.1449596468212415e+00 3.1774632482890379e+01 1.0051827413656545e+01 1 2 0
15623 1 5 4.1799999999999998e-01 7.9849028408247413e+00 3.1587740821463388e+01 8.9525618599516168e+00 1 0 0
15617 1 3 5.9999999999999998e-02 1.0400840209310442e+01 3.1651607179055183e+01 9.1818407218346110e+00 1 0 0
7973 1 3 5.9999999999999998e-02 8.0483698741678094e+00 3.1273598040333201e+01 1.2059020532344157e+01 1 2 0
12661 1 4 -6.8300000000000005e-01 5.0370197905626348e+00 1.7403987193938068e+01 1.4301834768246449e+01 1 1 0
12662 1 5 4.1799999999999998e-01 5.6769914933100738e+00 1.7839766799616271e+01 1.4871160282124086e+01 1 1 0
12658 1 2 2.0499999999999999e-01 5.6099978803383852e+00 1.6374376394707916e+01 1.3508799020736776e+01 1 1 0
12669 1 5 4.1799999999999998e-01 3.5018926925450535e+00 1.6352632642446409e+01 1.4721265648632974e+01 1 1 0
11773 1 5 4.1799999999999998e-01 1.7369731538768955e+00 1.7635938581728720e+01 1.7669152746612035e+01 1 1 0
11779 1 4 -6.8300000000000005e-01 3.7275359314123042e+00 1.8069498050763737e+01 1.7825797333449735e+01 1 1 0
11780 1 5 4.1799999999999998e-01 4.6017332479020512e+00 1.7901332948599638e+01 1.7551541483907020e+01 1 1 0
11772 1 4 -6.8300000000000005e-01 9.1061528761725630e-01 1.7477525728587899e+01 1.8099709964564777e+01 1 1 0
12657 1 6 -1.2000000000000000e-01 6.4203286880055987e+00 1.6970628643752178e+01 1.2332210358323838e+01 1 1 0
12651 1 2 2.0499999999999999e-01 7.9336160971735454e+00 1.7160674693872114e+01 1.2482392492351515e+01 1 1 0
12649 1 3 5.9999999999999998e-02 8.6597538156679104e+00 1.7327440592033089e+01 1.5137482015442259e+01 1 1 0
12653 1 3 5.9999999999999998e-02 9.5449363297789738e+00 1.8416501958455736e+01 1.2891679907318656e+01 1 1 0
12650 1 6 -1.2000000000000000e-01 8.4776648135345329e+00 1.8392915656637470e+01 1.3218452770606552e+01 1 1 0
12644 1 2 2.0499999999999999e-01 8.4600943952905769e+00 1.8326952377072047e+01 1.4758604481205307e+01 1 1 0
12642 1 3 5.9999999999999998e-02 9.9479911898110380e+00 1.8315623712052467e+01 1.7354710015521189e+01 1 1 0
531 1 5 4.1799999999999998e-01 1.0712477605372378e+01 1.6401273272121454e+01 1.5085785962924685e+01 1 2 0
12029 1 3 5.9999999999999998e-02 2.0463053291502966e+00 1.9470810459996766e+01 1.2169699909976806e+01 1 1 0
32312 1 3 5.9999999999999998e-02 2.7168704408366395e-01 1.9015777438521216e+01 1.4507466069438612e+01 0 0 0
12035 1 2 2.0499999999999999e-01 5.4842624814017205e+00 2.1873704919158275e+01 1.2428304838289961e+01 1 1 0
12034 1 6 -1.2000000000000000e-01 4.3788995319462183e+00 2.0790389511085223e+01 1.2564545542084081e+01 1 1 0
12036 1 3 5.9999999999999998e-02 3.5502727852263134e+00 2.1101147644746007e+01 1.3126810026397665e+01 1 1 0
12037 1 3 5.9999999999999998e-02 4.7355961152078105e+00 1.9957857494507891e+01 1.3161440754653535e+01 1 1 0
12043 1 3 5.9999999999999998e-02 5.2182250308076092e+00 2.2526602838887111e+01 1.4424355659812232e+01 1 1 0
12041 1 6 -1.2000000000000000e-01 6.0550978512431568e+00 2.2279312382879592e+01 1.3840952906330052e+01 1 1 0
32326 1 3 5.9999999999999998e-02 1.7499606760259856e+00 2.2920147692793606e+01 1.6647721944272181e+01 0 0 0
32321 1 2 2.0499999999999999e-01 1.0762546131716797e+00 2.2857083385835370e+01 1.7565838235754420e+01 0 0 0
32323 1 3 5.9999999999999998e-02 1.2494437962415632e+00 2.0757728340978169e+01 1.7603578548802993e+01 0 0 0
32320 1 6 -1.2000000000000000e-01 4.0699371681316493e-01 2.1509531872312628e+01 1.7459711207644400e+01 0 0 0
12046 1 5 4.1799999999999998e-01 5.7719466898376242e+00 2.4544526975532115e+01 1.2991574723845844e+01 1 1 0
32324 1 4 -6.8300000000000005e-01 1.7384864918841306e-01 2.3887234721406614e+01 1.7562453448747739e+01 0 0 0
7949 1 3 5.9999999999999998e-02 2.0470087364577449e+00 2.4260450899265809e+01 1.2576837240341980e+01 1 2 0
7942 1 3 5.9999999999999998e-02 8.9963624092593356e-02 2.2658804437362491e+01 1.2863196744673999e+01 1 2 0
12044 1 3 5.9999999999999998e-02 6.4859781844878839e+00 2.1380129622595806e+01 1.4274330687348563e+01 1 1 0
12646 1 3 5.9999999999999998e-02 1.0605533634229156e+01 1.8716881767971799e+01 1.4955492255069947e+01 1 1 0
11787 1 5 4.1799999999999998e-01 7.3010202550572956e+00 1.8573713344760691e+01 1.8300044547416935e+01 1 1 0
12652 1 3 5.9999999999999998e-02 8.0745238617171609e+00 1.9290492719233793e+01 1.2817064344445397e+01 1 1 0
12042 1 2 2.0499999999999999e-01 7.0625231792603786e+00 2.3411530876356178e+01 1.3917680965675627e+01 1 1 0
12647 1 4 -6.8300000000000005e-01 7.3135497352190555e+00 1.9004023903952159e+01 1.5326008891307998e+01 1 1 0
12648 1 5 4.1799999999999998e-01 7.5413240320305404e+00 1.9423593726197250e+01 1.6165050639361674e+01 1 1 0
12047 1 3 5.9999999999999998e-02 7.8004373301593857e+00 2.3031222090771767e+01 1.3234293218539792e+01 1 1 0
12051 1 3 5.9999999999999998e-02 7.8489365616610245e+00 2.2534964693704836e+01 1.5761530352212239e+01 1 1 0
12643 1 6 -1.2000000000000000e-01 9.7054564779111843e+00 1.9130563618265388e+01 1.5310635731807910e+01 1 1 0
12637 1 2 2.0499999999999999e-01 9.8424624508462770e+00 1.9293240254358036e+01 1.6865326583977421e+01 1 1 0
12645 1 3 5.9999999999999998e-02 9.6984960671440685e+00 2.0103005463872886e+01 1.4976077044935288e+01 1 1 0
12640 1 4 -6.8300000000000005e-01 8.6715087697837543e+00 1.9931735938964298e+01 1.7313607582492434e+01 1 1 0
12048 1 6 -1.2000000000000000e-01 7.6194524305690416e+00 2.3512748492238860e+01 1.5364678136856183e+01 1 1 0
12058 1 3 5.9999999999999998e-02 9.5206967094728565e+00 2.3450269640581368e+01 1.7367540578564210e+01 1 1 0
12641 1 5 4.1799999999999998e-01 8.8934453997770841e+00 2.0462846029449363e+01 1.8083243630807512e+01 1 1 0
12054 1 3 5.9999999999999998e-02 9.6008686334709026e+00 2.4146066669513505e+01 1.4935682824223509e+01 1 1 0
12049 1 2 2.0499999999999999e-01 8.8139545613431114e+00 2.4476762784025112e+01 1.5586864194899995e+01 1 1 0
12050 1 3 5.9999999999999998e-02 6.7661650880374991e+00 2.3791917988676254e+01 1.6069001307457501e+01 1 1 0
12055 1 6 -1.2000000000000000e-01 9.3935236364656554e+00 2.4458609507016405e+01 1.7012771676364579e+01 1 1 0
7965 1 5 4.1799999999999998e-01 4.2978473468252982e+00 2.9139004969002272e+01 1.2384472825219239e+01 1 2 0
32333 1 3 5.9999999999999998e-02 3.2232090149289099e+00 2.4481778057223789e+01 1.7742873220104226e+01 0 0 0
7955 1 3 5.9999999999999998e-02 3.2628352166472019e+00 2.7106825186668789e+01 1.2617384780893618e+01 1 2 0
7948 1 3 5.9999999999999998e-02 9.9602559050035910e-01 2.5694153172710514e+01 1.2595736611200643e+01 1 2 0
11295 1 3 5.9999999999999998e-02 3.0574543220276823e-01 2.8832542961178127e+01 1.5883261607982101e+01 1 1 0
7956 1 3 5.9999999999999998e-02 4.1945422627188282e+00 2.5662050978256929e+01 1.2371655504394637e+01 1 2 0
7964 1 4 -6.8300000000000005e-01 5.0719551582061948e+00 2.9499112851753868e+01 1.2861560744668640e+01 1 2 0
11297 1 5 4.1799999999999998e-01 2.5192271862796378e+00 2.5719912497528064e+01 1.5404703671894595e+01 1 1 0
11296 1 4 -6.8300000000000005e-01 1.5977180972685086e+00 2.5978350916118885e+01 1.5217463109771993e+01 1 1 0
11293 1 2 2.0499999999999999e-01 1.4687394324146206e+00 2.7076282363349929e+01 1.6058363688881844e+01 1 1 0
11300 1 2 2.0499999999999999e-01 4.0396051506586819e+00 2.7264694925827197e+01 1.6331572930820819e+01 1 1 0
11299 1 6 -1.2000000000000000e-01 2.7541355906208085e+00 2.7832685120350746e+01 1.5788751190600959e+01 1 1 0
11301 1 3 5.9999999999999998e-02 2.8621441933002192e+00 2.8126716788836696e+01 1.4729632928635464e+01 1 1 0
11302 1 3 5.9999999999999998e-02 2.6584591699913669e+00 2.8764517701767417e+01 1.6289155919460150e+01 1 1 0
11303 1 4 -6.8300000000000005e-01 4.1907961690097899e+00 2.5927835974384458e+01 1.5909096293094601e+01 1 1 0
11298 1 3 5.9999999999999998e-02 1.3259913693802723e+00 2.6912698276622390e+01 1.7129058819765252e+01 1 1 0
11304 1 5 4.1799999999999998e-01 5.0315118019514546e+00 2.5610452202301861e+01 1.6100697311353645e+01 1 1 0
11306 1 6 -1.2000000000000000e-01 5.2831506080408257e+00 2.8221644018325385e+01 1.5974395444930536e+01 1 1 0
11309 1 3 5.9999999999999998e-02 4.9608960307333678e+00 2.9263120356867901e+01 1.5780332317266765e+01 1 1 0
11308 1 3 5.9999999999999998e-02 5.5604142909554319e+00 2.7993565733252517e+01 1.4898871370752580e+01 1 1 0
7962 1 3 5.9999999999999998e-02 5.9502386489374217e+00 2.7006772317749970e+01 1.2742948039114653e+01 1 2 0
11305 1 3 5.9999999999999998e-02 3.8555495251967362e+00 2.7273506250278754e+01 1.7419495823813676e+01 1 1 0
11312 1 3 5.9999999999999998e-02 5.9302807067797447e+00 2.8604381801751298e+01 1.7909192927398575e+01 1 1 0
11292 1 6 -1.2000000000000000e-01 1.8349193087128660e-01 2.7840388986829424e+01 1.5541319341624805e+01 1 1 0
12045 1 4 -6.8300000000000005e-01 6.4696380756917513e+00 2.4685466026626482e+01 1.3632426339708031e+01 1 1 0
12527 1 3 5.9999999999999998e-02 1.0308082005560397e+01 2.4991936168678709e+01 1.2919665230362192e+01 1 1 0
7970 1 3 5.9999999999999998e-02 8.2749849747282820e+00 2.8679290206242879e+01 1.2527370133034177e+01 1 2 0
11307 1 2 2.0499999999999999e-01 6.4167023408261956e+00 2.8180569625946468e+01 1.7008956625087695e+01 1 1 0
12057 1 3 5.9999999999999998e-02 8.8330768848648979e+00 2.4960417348215692e+01 1.7857836700422936e+01 1 1 0
7967 1 6 -1.2000000000000000e-01 7.4800321813141855e+00 2.9267196832376406e+01 1.2930198759921453e+01 1 2 0
12534 1 3 5.9999999999999998e-02 1.0423533823420312e+01 2.7339935118658207e+01 1.3578274302245472e+01 1 1 0
11310 1 4 -6.8300000000000005e-01 6.9318438408848309e+00 2.6834896421286750e+01 1.7269936362912752e+01 1 1 0
11311 1 5 4.1799999999999998e-01 7.2622818530451454e+00 2.6518336665655482e+01 1.6414812778684677e+01 1 1 0
7969 1 3 5.9999999999999998e-02 7.2643172442258717e+00 2.8744084364221120e+01 1.3929745605493597e+01 1 2 0
12053 1 5 4.1799999999999998e-01 7.9317872859475473e+00 2.5397731131555069e+01 1.4313000155537084e+01 1 1 0
12052 1 4 -6.8300000000000005e-01 8.4395371882670851e+00 2.5696764704640795e+01 1.5091059330650339e+01 1 1 0
11313 1 6 -1.2000000000000000e-01 7.7118799013991080e+00 2.9032784999158352e+01 1.6661305920805205e+01 1 1 0
11315 1 3 5.9999999999999998e-02 8.1403379803326885e+00 2.8566437634215685e+01 1.5801310761623743e+01 1 1 0
7976 1 3 5.9999999999999998e-02 9.0715517877120746e+00 3.0413504217094676e+01 1.4763435267179355e+01 1 2 0
11316 1 3 5.9999999999999998e-02 7.3640120551158272e+00 2.9991323285742638e+01 1.6380106910334675e+01 1 1 0
11317 1 4 -6.8300000000000005e-01 9.3412193875745633e+00 2.7982674973920961e+01 1.7980651334633922e+01 1 1 0
11318 1 5 4.1799999999999998e-01 8.5571804915165846e+00 2.7410626208810651e+01 1.7971460500598337e+01 1 1 0
11314 1 2 2.0499999999999999e-01 8.7478592105808666e+00 2.9208801289690584e+01 1.7719252663639210e+01 1 1 0
11320 1 6 -1.2000000000000000e-01 9.6701898579773413e+00 3.0421980443156283e+01 1.7496421347976831e+01 1 1 0
7977 1 3 5.9999999999999998e-02 1.0004715259041859e+01 3.0215166849016374e+01 1.3464209504974626e+01 1 2 0
11322 1 3 5.9999999999999998e-02 1.0341199135866786e+01 3.0382222561182115e+01 1.6626877507667107e+01 1 1 0
7968 1 2 2.0499999999999999e-01 7.9854676362450361e+00 3.0768847098729438e+01 1.3023554906011869e+01 1 2 0
7974 1 6 -1.2000000000000000e-01 9.2419406912914432e+00 3.0864648860544897e+01 1.3839479116849576e+01 1 2 0
11593 1 6 -1.2000000000000000e-01 9.1169404289365659e+00 2.7164320406863812e+01 2.6033749924196975e+01 1 1 0
14801 1 3 5.9999999999999998e-02 2.1426330784931400e+00 3.0960473392583630e+01 1.8134375166202414e+01 1 0 0
7972 1 5 4.1799999999999998e-01 6.1376441055080315e+00 3.1138027895192778e+01 1.3287938164099760e+01 1 2 0
47707 502 8 4.2380000000000001e-01 6.0989876888501335e+00 3.1818138488795114e+01 1.5411151108014284e+01 1 0 0
47706 502 7 -8.4760000000000002e-01 5.6745679930544766e+00 3.2095959583988261e+01 1.6272942008272917e+01 1 0 0
7971 1 4 -6.8300000000000005e-01 6.9413707800955251e+00 3.1437941849709471e+01 1.3707646153367723e+01 1 2 0
11323 1 3 5.9999999999999998e-02 9.0389686561676097e+00 3.1251674520328553e+01 1.7245088839614990e+01 1 1 0
7975 1 2 2.0499999999999999e-01 9.7460540196931120e+00 3.2287006153333216e+01 1.4098638811261576e+01 1 2 0
11774 1 3 5.9999999999999998e-02 1.5927899398104288e+00 1.6351350011926744e+01 1.9661408805694172e+01 1 1 0
11781 1 3 5.9999999999999998e-02 3.8766753749189462e+00 1.7046903362116076e+01 1.9518651683550647e+01 1 1 0
11769 1 2 2.0499999999999999e-01 1.2385646259158014e+00 1.7336748074655784e+01 1.9505464411193653e+01 1 1 0
32603 1 3 5.9999999999999998e-02 1.9935712028154626e+00 1.7637003990923539e+01 2.3476745751188606e+01 0 0 0
32594 1 2 2.0499999999999999e-01 3.9660122884033613e+00 1.6903396203157822e+01 2.4139514727810859e+01 0 0 0
32597 1 4 -6.8300000000000005e-01 4.5930003420386729e+00 1.8162837094101814e+01 2.4059143418880080e+01 0 0 0
32595 1 3 5.9999999999999998e-02 4.1325943878356126e+00 1.6665486268277395e+01 2.2057292895345498e+01 0 0 0
11776 1 2 2.0499999999999999e-01 3.6894561111205020e+00 1.8068433407000509e+01 1.9297603348755697e+01 1 1 0
32600 1 6 -1.2000000000000000e-01 2.4478152647534315e+00 1.7193892727257847e+01 2.4346696033366900e+01 0 0 0
11778 1 3 5.9999999999999998e-02 2.4007694766584136e+00 1.8502007443233882e+01 2.0952024828837619e+01 1 1 0
11788 1 3 5.9999999999999998e-02 5.9873099701779902e+00 1.7357260469072791e+01 2.0268981273346263e+01 1 1 0
11775 1 6 -1.2000000000000000e-01 2.3102084073839779e+00 1.8383255249010293e+01 1.9909604596183904e+01 1 1 0
11771 1 3 5.9999999999999998e-02 1.3822705713198047e-01 1.7362525914017393e+01 2.1276219233535762e+01 1 1 0
11783 1 2 2.0499999999999999e-01 6.2074987574567295e+00 1.8267634040765259e+01 1.9803450106050526e+01 1 1 0
11786 1 4 -6.8300000000000005e-01 6.5220651218133927e+00 1.8077979109407075e+01 1.8440454912230475e+01 1 1 0
11795 1 3 5.9999999999999998e-02 8.1861016804337794e+00 1.7107948697404982e+01 2.1065708935781643e+01 1 1 0
11794 1 5 4.1799999999999998e-01 9.0469789525700133e+00 1.7067976624334914e+01 1.9529292968378538e+01 1 1 0
11793 1 4 -6.8300000000000005e-01 9.2406883933324533e+00 1.7960219044306758e+01 1.9722000504679766e+01 1 1 0
11790 1 2 2.0499999999999999e-01 8.5176221142435384e+00 1.8158397567506388e+01 2.0887334354793520e+01 1 1 0
11802 1 3 5.9999999999999998e-02 1.0370592419003172e+01 1.6790653168677533e+01 2.2475340203878918e+01 1 1 0
11797 1 2 2.0499999999999999e-01 1.0723012522471068e+01 1.7808095285903551e+01 2.2311205837978648e+01 1 1 0
11799 1 3 5.9999999999999998e-02 8.8181525159715157e+00 1.8576171235726740e+01 2.2994848382879351e+01 1 1 0
32330 1 3 5.9999999999999998e-02 2.8027884469115758e+00 2.2181873216640522e+01 1.8676103187292583e+01 0 0 0
32436 1 4 -6.8300000000000005e-01 7.8010221930136336e-01 2.0238499839687847e+01 2.2482137365842874e+01 0 0 0
11785 1 3 5.9999999999999998e-02 4.5414547295703640e+00 1.8974712178661701e+01 2.0939120772858601e+01 1 1 0
32327 1 6 -1.2000000000000000e-01 2.0518565558475812e+00 2.2950224707966594e+01 1.8735285429154850e+01 0 0 0
32337 1 3 5.9999999999999998e-02 4.6281104931669201e+00 2.3392675456525737e+01 1.9680084089060397e+01 0 0 0
11782 1 6 -1.2000000000000000e-01 4.8538093677787817e+00 1.8943048436933694e+01 1.9896973845000023e+01 1 1 0
32329 1 3 5.9999999999999998e-02 1.5263047213256549e+00 2.2783808326407406e+01 1.9726902958935234e+01 0 0 0
11777 1 3 5.9999999999999998e-02 2.0044879806163749e+00 1.9301346400513186e+01 1.9411872792933035e+01 1 1 0
11784 1 3 5.9999999999999998e-02 4.8416257590261935e+00 1.9998752422219297e+01 1.9534975455551670e+01 1 1 0
32423 1 5 4.1799999999999998e-01 5.0957896958150535e+00 2.1857338492729145e+01 2.1759736997014489e+01 0 0 0
32422 1 4 -6.8300000000000005e-01 5.9596919866938061e+00 2.1928606527138829e+01 2.2183745442829043e+01 0 0 0
32336 1 3 5.9999999999999998e-02 3.6103555957025977e+00 2.4086071894233889e+01 2.0852782545688946e+01 0 0 0
32430 1 5 4.1799999999999998e-01 2.3695108474553308e+00 2.0812228242270496e+01 2.1875499997088596e+01 0 0 0
32429 1 4 -6.8300000000000005e-01 3.2625955445544252e+00 2.1197598413546245e+01 2.2026095909192154e+01 0 0 0
32334 1 6 -1.2000000000000000e-01 4.0053625664215895e+00 2.4256886826473373e+01 1.9857852193470727e+01 0 0 0
32431 1 3 5.9999999999999998e-02 2.9577052453718040e+00 2.2913804636708292e+01 2.3183135387163496e+01 0 0 0
32328 1 2 2.0499999999999999e-01 2.8181810385539574e+00 2.4316060701752924e+01 1.8756922995118188e+01 0 0 0
32438 1 3 5.9999999999999998e-02 3.4502048666987700e-01 2.2049560037490838e+01 2.3049078204610463e+01 0 0 0
32598 1 5 4.1799999999999998e-01 4.1099025260480753e+00 1.8707669047836880e+01 2.3427586336892773e+01 0 0 0
32424 1 3 5.9999999999999998e-02 5.4740226040619184e+00 2.3372115722242256e+01 2.3372987495062990e+01 0 0 0
32433 1 2 2.0499999999999999e-01 6.3239556766879723e-01 2.1162722246874811e+01 2.3518209361948450e+01 0 0 0
32419 1 2 2.0499999999999999e-01 5.7326558532722025e+00 2.2325004655512142e+01 2.3517520567040822e+01 0 0 0
32426 1 2 2.0499999999999999e-01 3.1711881577868319e+00 2.1880728791831324e+01 2.3296377879467506e+01 0 0 0
32425 1 6 -1.2000000000000000e-01 4.4632908953067592e+00 2.1648070458680490e+01 2.4147636702928992e+01 0 0 0
32432 1 6 -1.2000000000000000e-01 1.9823562115511517e+00 2.1373753469394028e+01 2.4126108511933367e+01 0 0 0
11620 1 3 5.9999999999999998e-02 1.5226677042695376e+00 2.4614317428703494e+01 2.1873239436031795e+01 1 1 0
11618 1 4 -6.8300000000000005e-01 3.7625217974109376e-01 2.4477171065557538e+01 2.3648408511303408e+01 1 1 0
32427 1 3 5.9999999999999998e-02 4.7000484212930482e+00 2.0554231482557764e+01 2.4239467522723054e+01 0 0 0
11619 1 5 4.1799999999999998e-01 9.1026860163449952e-01 2.4573606800486889e+01 2.4444467559355886e+01 1 1 0
32344 1 3 5.9999999999999998e-02 6.7280220607425552e+00 2.4467292008389485e+01 2.0009872067266961e+01 0 0 0
11792 1 3 5.9999999999999998e-02 6.7323158385314166e+00 1.9312332904325924e+01 2.1611838546962495e+01 1 1 0
12633 1 4 -6.8300000000000005e-01 1.0149435601459636e+01 2.0955898767472107e+01 1.9321078832030167e+01 1 1 0
11796 1 6 -1.2000000000000000e-01 9.4426625508411881e+00 1.8615768439874049e+01 2.2074030485849260e+01 1 1 0
11789 1 6 -1.2000000000000000e-01 7.2123923394722143e+00 1.8969361000970135e+01 2.0695817842414840e+01 1 1 0
32409 1 5 4.1799999999999998e-01 1.0490061693397646e+01 2.1974963629182312e+01 2.2280770669983809e+01 0 0 0
32416 1 5 4.1799999999999998e-01 7.5963610182181904e+00 2.2243890524139740e+01 2.1947716789431915e+01 0 0 0
11791 1 3 5.9999999999999998e-02 7.4576115240302610e+00 1.9852193315031254e+01 2.0160321703069545e+01 1 1 0
32415 1 4 -6.8300000000000005e-01 8.4849011134227901e+00 2.2043435690574434e+01 2.2367836355479842e+01 0 0 0
11798 1 3 5.9999999999999998e-02 9.6339315924197493e+00 1.9701858213595507e+01 2.1977892250381068e+01 1 1 0
12634 1 5 4.1799999999999998e-01 9.5126139316213081e+00 2.0349236559991855e+01 1.9696600040587956e+01 1 1 0
32412 1 2 2.0499999999999999e-01 8.3906700004258337e+00 2.2542342523800372e+01 2.3677202846406143e+01 0 0 0
32417 1 3 5.9999999999999998e-02 8.2607241305760013e+00 2.3589541077996142e+01 2.3537187676394236e+01 0 0 0
32418 1 6 -1.2000000000000000e-01 7.0956550415096240e+00 2.2094836277430996e+01 2.4285407963406936e+01 0 0 0
32420 1 3 5.9999999999999998e-02 7.2030035972313291e+00 2.1042001001410263e+01 2.4567440769375899e+01 0 0 0
11594 1 2 2.0499999999999999e-01 7.9844363164634844e+00 2.6200873999138409e+01 2.5510008684455268e+01 1 1 0
32343 1 3 5.9999999999999998e-02 6.0362506480022056e+00 2.4835002087845290e+01 2.1664779874719684e+01 0 0 0
11624 1 3 5.9999999999999998e-02 3.1428512303852690e-01 2.6308498863090335e+01 2.0869088869349472e+01 1 1 0
14796 1 4 -6.8300000000000005e-01 2.8007317230650525e-01 2.9301063399445550e+01 1.8913808242877916e+01 1 0 0
32332 1 5 4.1799999999999998e-01 1.2917566372015445e+00 2.5314145550951711e+01 1.8407017485413061e+01 0 0 0
32335 1 2 2.0499999999999999e-01 4.9580584663651992e+00 2.5490453573726501e+01 1.9907875240146161e+01 0 0 0
11615 1 2 2.0499999999999999e-01 9.5327071310254796e-01 2.5260292769904659e+01 2.2523366580001884e+01 1 1 0
32340 1 3 5.9999999999999998e-02 5.0827027654877694e+00 2.5943916052688458e+01 1.8932319908742805e+01 0 0 0
32331 1 4 -6.8300000000000005e-01 2.0012384369757656e+00 2.5469221172814805e+01 1.9032963869181597e+01 0 0 0
11613 1 3 5.9999999999999998e-02 3.6557023949312653e+00 2.5008933306174939e+01 2.3317653586186783e+01 1 1 0
32339 1 5 4.1799999999999998e-01 3.3584300616475602e+00 2.6547274668771319e+01 2.0068328626403691e+01 0 0 0
14804 1 5 4.1799999999999998e-01 3.7514996138135501e+00 2.8756448344005257e+01 2.0270004631148137e+01 1 0 0
14803 1 4 -6.8300000000000005e-01 2.8963889943267982e+00 2.9051762089338308e+01 1.9981611212497025e+01 1 0 0
11617 1 3 5.9999999999999998e-02 2.2606812113454611e+00 2.6756947945617330e+01 2.2219792882491166e+01 1 1 0
32338 1 4 -6.8300000000000005e-01 4.1486505858879523e+00 2.6395836721168372e+01 2.0576990834809319e+01 0 0 0
11614 1 6 -1.2000000000000000e-01 1.8794316387130285e+00 2.6270364327356571e+01 2.3100647693166088e+01 1 1 0
11610 1 3 5.9999999999999998e-02 4.5983467976784960e+00 2.7244638584928069e+01 2.3681269696306703e+01 1 1 0
14810 1 4 -6.8300000000000005e-01 5.7491351866665896e+00 2.9442884353208974e+01 2.0539889310989299e+01 1 0 0
32346 1 5 4.1799999999999998e-01 5.9756737831241162e+00 2.7384678295626745e+01 2.1711342921515161e+01 0 0 0
11255 1 5 4.1799999999999998e-01 1.1808262666426121e+00 2.9764740483837414e+01 2.3140956235659058e+01 1 1 0
11608 1 2 2.0499999999999999e-01 3.1531061657116854e+00 2.5656841724090050e+01 2.3956024116658927e+01 1 1 0
14797 1 5 4.1799999999999998e-01 1.0790384553105112e+00 2.8977660664292866e+01 1.9312166205994355e+01 1 0 0
11254 1 4 -6.8300000000000005e-01 2.5090637380015018e-01 2.9639876964786222e+01 2.2947316670151370e+01 1 1 0
14800 1 2 2.0499999999999999e-01 2.8132251628877385e+00 3.0493666998380068e+01 2.0156141500791598e+01 1 0 0
14807 1 2 2.0499999999999999e-01 5.2275512343246175e+00 3.0681012113711027e+01 2.1033464924748799e+01 1 0 0
14812 1 3 5.9999999999999998e-02 4.7410468142137532e+00 3.0524239557607142e+01 2.1934747551927661e+01 1 0 0
11616 1 3 5.9999999999999998e-02 1.3642088823929819e+00 2.6934682389203925e+01 2.3860227258422068e+01 1 1 0
14793 1 2 2.0499999999999999e-01 2.8401550112293966e-01 3.0680852737645473e+01 1.9274863176892559e+01 1 0 0
14805 1 3 5.9999999999999998e-02 2.4492851168525349e+00 3.0800689728908132e+01 2.1175964346991805e+01 1 0 0
11606 1 3 5.9999999999999998e-02 5.9171417217607507e+00 2.5439698753622100e+01 2.4166202812974589e+01 1 1 0
11247 1 4 -6.8300000000000005e-01 2.8241372854118545e+00 3.0731329547597522e+01 2.3889471909065257e+01 1 1 0
14811 1 5 4.1799999999999998e-01 6.6206394605951377e+00 2.9384846283346629e+01 2.0860519379297422e+01 1 0 0
32341 1 6 -1.2000000000000000e-01 6.2642060039142420e+00 2.5197717981782290e+01 2.0690591251671769e+01 0 0 0
32351 1 3 5.9999999999999998e-02 9.0742464310416899e+00 2.5111597628939773e+01 2.0645808894002826e+01 0 0 0
32350 1 3 5.9999999999999998e-02 8.4502858407512065e+00 2.5414231201723702e+01 2.2265421453477305e+01 0 0 0
32348 1 6 -1.2000000000000000e-01 8.7438466882438295e+00 2.5935152445776282e+01 2.1285694756676037e+01 0 0 0
11319 1 3 5.9999999999999998e-02 8.1769237973464097e+00 2.9406775528668490e+01 1.8632686295586826e+01 1 1 0
32345 1 4 -6.8300000000000005e-01 6.8822637363385839e+00 2.7250359914069726e+01 2.1897168601631876e+01 0 0 0
32352 1 4 -6.8300000000000005e-01 9.7878323594974450e+00 2.7975939521696141e+01 2.2361473574167579e+01 0 0 0
32347 1 3 5.9999999999999998e-02 7.3810005428624423e+00 2.7107418297506783e+01 1.9957698535247122e+01 0 0 0
32342 1 2 2.0499999999999999e-01 7.3110168064341741e+00 2.6436443495940800e+01 2.0834447112919733e+01 0 0 0
32353 1 5 4.1799999999999998e-01 8.9409393943915578e+00 2.8379994967791053e+01 2.2176760551322296e+01 0 0 0
32349 1 2 2.0499999999999999e-01 9.9125471916796428e+00 2.6955975986507198e+01 2.1422555646967631e+01 0 0 0
32354 1 3 5.9999999999999998e-02 9.9721523772754335e+00 2.7472871631597830e+01 2.0490942128092605e+01 0 0 0
14817 1 4 -6.8300000000000005e-01 8.2691205838235096e+00 3.0172335980930121e+01 2.1903714424718526e+01 1 0 0
14818 1 5 4.1799999999999998e-01 8.9881232234240951e+00 3.0171969484823560e+01 2.2437791848253099e+01 1 0 0
11598 1 5 4.1799999999999998e-01 8.7273962118145132e+00 2.4778836935392249e+01 2.6738185741357928e+01 1 1 0
14808 1 3 5.9999999999999998e-02 4.6534977847119317e+00 3.1068510993131191e+01 1.9015296628075202e+01 1 0 0
14806 1 6 -1.2000000000000000e-01 4.1758802646544462e+00 3.1136836924105577e+01 2.0003389742568608e+01 1 0 0
14799 1 6 -1.2000000000000000e-01 1.7698321976326750e+00 3.1078279960294946e+01 1.9135688365951868e+01 1 0 0
11244 1 2 2.0499999999999999e-01 1.9557753240578759e+00 3.1803104258882783e+01 2.4294008729719522e+01 1 1 0
14809 1 3 5.9999999999999998e-02 3.9556487547639732e+00 3.2172155940016530e+01 2.0195925149733476e+01 1 0 0
14802 1 3 5.9999999999999998e-02 1.8100961960155062e+00 3.2168718101163179e+01 1.9336955126409041e+01 1 0 0
11248 1 5 4.1799999999999998e-01 3.6949100826304893e+00 3.0988348428132163e+01 2.4032144408268607e+01 1 1 0
11326 1 3 5.9999999999999998e-02 9.7761545087558712e+00 3.1065210068164117e+01 1.9561820968369332e+01 1 1 0
11321 1 2 2.0499999999999999e-01 1.0523963085343702e+01 3.0885979810918450e+01 1.8740812272001584e+01 1 1 0
14819 1 3 5.9999999999999998e-02 7.1001631865968085e+00 3.1299947727658559e+01 2.3212522781931717e+01 1 0 0
14813 1 6 -1.2000000000000000e-01 6.4588150859150710e+00 3.1662545642617552e+01 2.1168284119378139e+01 1 0 0
14815 1 3 5.9999999999999998e-02 6.8832280583326346e+00 3.1678199860499408e+01 2.0138253505962386e+01 1 0 0
14814 1 2 2.0499999999999999e-01 7.5996186219818727e+00 3.1380947317804392e+01 2.2207960421708044e+01 1 0 0
14824 1 4 -6.8300000000000005e-01 1.0387835208802613e+01 3.1348325869787413e+01 2.3479961949666073e+01 1 0 0
32609 1 3 5.9999999999999998e-02 2.7380029875517414e-01 1.7222280159030085e+01 2.5919224127267050e+01 0 0 0
32602 1 3 5.9999999999999998e-02 2.2674326308463946e+00 1.7963438316923899e+01 2.5110375173277436e+01 0 0 0
47040 280 7 -8.4760000000000002e-01 2.8171745179453231e+00 1.6614687340224275e+01 2.7683647491602819e+01 0 -1 0
32607 1 6 -1.2000000000000000e-01 1.2074385421483494e-01 1.6484381132099443e+01 2.5095289755556898e+01 0 0 0
47041 280 8 4.2380000000000001e-01 2.9395509937054616e+00 1.7605063993395412e+01 2.7748287473009967e+01 0 -1 0
32599 1 3 5.9999999999999998e-02 4.3150240010887151e+00 1.6420490405232098e+01 2.5062205449336172e+01 0 0 0
32434 1 3 5.9999999999999998e-02 2.3238345727025060e+00 2.0463836111897919e+01 2.4665209441763384e+01 0 0 0
32435 1 3 5.9999999999999998e-02 1.7962261461017857e+00 2.2135892983271702e+01 2.4904433658787852e+01 0 0 0
32428 1 3 5.9999999999999998e-02 4.2749050413884815e+00 2.2185277407741854e+01 2.5054834557791146e+01 0 0 0
11612 1 5 4.1799999999999998e-01 3.4350882990295646e+00 2.4589586374742744e+01 2.5516820351720110e+01 1 1 0
11605 1 5 4.1799999999999998e-01 6.2882869466752060e+00 2.4540993593884650e+01 2.5877166163281967e+01 1 1 0
32413 1 3 5.9999999999999998e-02 9.7148510049754044e+00 2.1085748044827699e+01 2.4407901977633994e+01 0 0 0
32411 1 6 -1.2000000000000000e-01 9.6339596309499296e+00 2.2154281185250021e+01 2.4508143213581057e+01 0 0 0
32421 1 3 5.9999999999999998e-02 7.0587379262359571e+00 2.2475587620221727e+01 2.5316736992667185e+01 0 0 0
32414 1 3 5.9999999999999998e-02 9.5146759904412033e+00 2.2387521366966187e+01 2.5562504535018359e+01 0 0 0
11252 1 3 5.9999999999999998e-02 7.0482843289037533e-01 3.0503222681375266e+01 2.5534024664018226e+01 1 1 0
11607 1 6 -1.2000000000000000e-01 4.1728885519677119e+00 2.6614728210844124e+01 2.4464660534085326e+01 1 1 0
11604 1 4 -6.8300000000000005e-01 5.2994009481565199e+00 2.4750069691062365e+01 2.5726514385938792e+01 1 1 0
11611 1 4 -6.8300000000000005e-01 2.6764583899690138e+00 2.4795692719319689e+01 2.4953759480400997e+01 1 1 0
11609 1 3 5.9999999999999998e-02 3.7341612841068410e+00 2.7249008279078115e+01 2.5198937568266743e+01 1 1 0
11601 1 2 2.0499999999999999e-01 5.4758503039635249e+00 2.5927917696611416e+01 2.4961382885796475e+01 1 1 0
11600 1 6 -1.2000000000000000e-01 6.5677253126469912e+00 2.6820242521660319e+01 2.5485563494573739e+01 1 1 0
11590 1 4 -6.8300000000000005e-01 1.0701767942896396e+01 2.5370474727850659e+01 2.6261169051155797e+01 1 1 0
11602 1 3 5.9999999999999998e-02 6.2980747008727160e+00 2.7247820052208972e+01 2.6466275742018645e+01 1 1 0
11592 1 3 5.9999999999999998e-02 1.0612105837002080e+01 2.6604781161211832e+01 2.4703014319395855e+01 1 1 0
11603 1 3 5.9999999999999998e-02 6.7790091707491866e+00 2.7625456254223835e+01 2.4793268344850642e+01 1 1 0
11595 1 3 5.9999999999999998e-02 8.9092937052845134e+00 2.7225250793118253e+01 2.7140112056842465e+01 1 1 0
11597 1 4 -6.8300000000000005e-01 7.8871758524445257e+00 2.4956652524007065e+01 2.6258121347485144e+01 1 1 0
11596 1 3 5.9999999999999998e-02 8.9993614221301250e+00 2.8253492398700089e+01 2.5838931264301905e+01 1 1 0
11587 1 2 2.0499999999999999e-01 1.0525791086159881e+01 2.6685307984913283e+01 2.5776289696928522e+01 1 1 0
11599 1 3 5.9999999999999998e-02 8.2251752344553211e+00 2.5879904553386385e+01 2.4490735067032642e+01 1 1 0
9265 1 3 5.9999999999999998e-02 1.7514319467863970e-02 1.8575155288080961e+01 2.2715837153740392e+00 1 2 0
44579 1 3 5.9999999999999998e-02 1.7817190829707239e+00 3.2369976437472310e+01 5.0776274893347093e+00 0 0 0
11249 1 3 5.9999999999999998e-02 1.7793144105169434e+00 3.2330751402840285e+01 2.3361803066740766e+01 1 1 0
43196 1 5 4.1799999999999998e-01 1.5705152456454481e+00 3.4731779671075792e+01 1.1561663149248007e+00 -1 0 0
43185 1 2 2.0499999999999999e-01 3.6206218630225981e+00 3.5045242898429592e+01 2.3825520992945939e+00 -1 0 0
43190 1 3 5.9999999999999998e-02 3.0950539992873045e+00 3.5407329354222668e+01 3.2877076073507645e+00 -1 0 0
43188 1 4 -6.8300000000000005e-01 3.2563360005686590e+00 3.5702040081292068e+01 1.2029487488494057e+00 -1 0 0
43195 1 4 -6.8300000000000005e-01 1.0303099985977373e+00 3.3938902625839248e+01 1.1943171811153255e+00 -1 0 0
43184 1 6 -1.2000000000000000e-01 5.1881600789235858e+00 3.5037900338292978e+01 2.4662593927320904e+00 -1 0 0
43189 1 5 4.1799999999999998e-01 3.9937879840718171e+00 3.6371640440808953e+01 1.0703659381379160e+00 -1 0 0
43191 1 6 -1.2000000000000000e-01 3.1508030481241005e+00 3.3616204993704265e+01 2.2051863779434435e+00 -1 0 0
43197 1 3 5.9999999999999998e-02 1.3319686955565060e+00 3.3841568689818381e+01 3.2601911870049265e+00 -1 0 0
43186 1 3 5.9999999999999998e-02 5.6789326743873678e+00 3.4465769857212393e+01 1.6299314613434934e+00 -1 0 0
43187 1 3 5.9999999999999998e-02 5.4100175808730731e+00 3.4443260749342386e+01 3.3804593663163658e+00 -1 0 0
43178 1 2 2.0499999999999999e-01 5.8288102310588172e+00 3.6476644169735692e+01 2.5839210937519730e+00 -1 0 0
43192 1 2 2.0499999999999999e-01 1.6905663510233555e+00 3.3325328730059589e+01 2.3145671669948786e+00 -1 0 0
43193 1 3 5.9999999999999998e-02 3.3904098295253471e+00 3.3201109940847125e+01 1.2002189024994341e+00 -1 0 0
43194 1 3 5.9999999999999998e-02 3.6907922855015030e+00 3.2932044874806181e+01 2.8631155369274999e+00 -1 0 0
43250 1 3 5.9999999999999998e-02 4.9230046185378079e-01 3.6094381276925347e+01 3.0124557740112374e+00 -1 0 0
44586 1 3 5.9999999999999998e-02 1.0077975257389935e+00 3.4753482059157761e+01 5.8731551126828521e+00 0 0 0
44588 1 4 -6.8300000000000005e-01 2.4995963836074053e+00 3.6745979235531102e+01 5.7923100350899617e+00 0 0 0
14788 1 3 5.9999999999999998e-02 7.0568808009397799e-02 3.3107173495338522e+01 2.0386045298213066e+01 1 0 0
44582 1 5 4.1799999999999998e-01 3.8667457129497680e+00 3.4964820155497790e+01 5.8834662397791480e+00 0 0 0
44581 1 4 -6.8300000000000005e-01 3.7346533725064242e+00 3.4021480726792475e+01 5.8509430251040762e+00 0 0 0
43180 1 3 5.9999999999999998e-02 7.6823483109666322e+00 3.5702009935482685e+01 3.4346804453768871e+00 -1 0 0
43179 1 3 5.9999999999999998e-02 7.7522722597956015e+00 3.5789751293367864e+01 1.7126059987511606e+00 -1 0 0
43177 1 6 -1.2000000000000000e-01 7.4006872621924975e+00 3.6331800305442002e+01 2.5837979015486474e+00 -1 0 0
9212 1 3 5.9999999999999998e-02 9.5850137084607443e+00 3.4297970487367031e+01 5.0352159791032216e+00 1 2 0
9217 1 4 -6.8300000000000005e-01 8.1594818739118331e+00 3.3193350139385281e+01 2.8707545929389662e+00 1 2 0
43173 1 3 5.9999999999999998e-02 1.0017097945900874e+01 3.6633107285376560e+01 3.1399154455710274e+00 -1 0 0
9207 1 2 2.0499999999999999e-01 9.5357592622576881e+00 3.3467833321164512e+01 5.7248441051940508e+00 1 2 0
9218 1 5 4.1799999999999998e-01 7.5603927034220950e+00 3.2954387250282288e+01 2.1104189754637495e+00 1 2 0
43172 1 3 5.9999999999999998e-02 9.8228508866075490e+00 3.6856370205868217e+01 1.4061885333682296e+00 -1 0 0
9202 1 3 5.9999999999999998e-02 8.3134528870070774e+00 3.6321631941757090e+01 6.0492755340181095e+00 1 2 0
9219 1 3 5.9999999999999998e-02 7.1730800684982903e+00 3.2753702550597964e+01 4.2796064281777717e+00 1 2 0
43183 1 3 5.9999999999999998e-02 5.3728518968199923e+00 3.6795418280308454e+01 3.5038678550569853e+00 -1 0 0
44461 1 3 5.9999999999999998e-02 4.4582944093687005e-01 4.2399114684256020e+01 2.9140672959719414e+00 0 0 0
43181 1 4 -6.8300000000000005e-01 5.3776508708741240e+00 3.7202858101157034e+01 1.4243188037672720e+00 -1 0 0
43253 1 3 5.9999999999999998e-02 4.7703539220382241e-01 3.7506736080863583e+01 1.1335078486009624e+00 -1 0 0
43257 1 3 5.9999999999999998e-02 2.0562099987892832e+00 3.7847071927345013e+01 3.2430239381107282e+00 -1 0 0
43254 1 6 -1.2000000000000000e-01 1.3793756743742283e+00 3.8616513740597789e+01 2.8591568270671939e+00 -1 0 0
43260 1 3 5.9999999999999998e-02 2.5470871705336582e+00 3.9079600777824602e+01 1.1497462036781290e+00 -1 0 0
43255 1 2 2.0499999999999999e-01 2.1709627306905435e+00 3.9652121965936018e+01 2.0307030264504253e+00 -1 0 0
43258 1 4 -6.8300000000000005e-01 1.3639081904412536e+00 4.0631451237437183e+01 1.5058237570550015e+00 -1 0 0
43259 1 5 4.1799999999999998e-01 1.9016213005542075e+00 4.1199793355902813e+01 1.0930518122197299e+00 -1 0 0
43263 1 3 5.9999999999999998e-02 3.0905430932784359e+00 4.0969967355426036e+01 3.5856529619209470e+00 -1 0 0
43261 1 6 -1.2000000000000000e-01 3.3671897432314908e+00 4.0235230574010288e+01 2.7922678603355262e+00 -1 0 0
43265 1 4 -6.8300000000000005e-01 3.8247418280655805e+00 4.2060651734294048e+01 1.4369591310785281e+00 -1 0 0
43264 1 3 5.9999999999999998e-02 3.9747440042188344e+00 3.9423546247961873e+01 3.1696232296559015e+00 -1 0 0
43262 1 2 2.0499999999999999e-01 4.4631184522654372e+00 4.0915785598663859e+01 1.9411705463495967e+00 -1 0 0
43267 1 3 5.9999999999999998e-02 4.7207841040202050e+00 4.0209446556192923e+01 1.0948597018440964e+00 -1 0 0
43266 1 5 4.1799999999999998e-01 4.5573197890060868e+00 4.2699936285242245e+01 1.3214432907970104e+00 -1 0 0
43270 1 3 5.9999999999999998e-02 5.5646972056102229e+00 4.1984859985621839e+01 3.5318065637456311e+00 -1 0 0
43256 1 3 5.9999999999999998e-02 1.0341141179205997e+00 3.9185766325838998e+01 3.7119059855836327e+00 -1 0 0
44454 1 3 5.9999999999999998e-02 5.1957892027138364e-01 4.0702442097998969e+01 4.7736433255667103e+00 0 0 0
43268 1 6 -1.2000000000000000e-01 5.7449802584502763e+00 4.1265484403393465e+01 2.8025293534867628e+00 -1 0 0
44460 1 3 5.9999999999999998e-02 2.0424780281636123e+00 4.2856747745989310e+01 3.3186453417282409e+00 0 0 0
44452 1 2 2.0499999999999999e-01 5.7269488205528551e-01 4.2903339022469844e+01 5.0065337225778208e+00 0 0 0
44589 1 5 4.1799999999999998e-01 2.6899983744933769e+00 3.7724914072687532e+01 5.9813675151483601e+00 0 0 0
43248 1 2 2.0499999999999999e-01 2.4064522716155082e-01 3.7931873335947728e+01 2.0910904875459408e+00 -1 0 0
44455 1 4 -6.8300000000000005e-01 1.6207537277203468e+00 4.3141218062525553e+01 5.9135288608636625e+00 0 0 0
43182 1 5 4.1799999999999998e-01 5.9774878761745667e+00 3.7953267764397644e+01 1.3090827861413112e+00 -1 0 0
43271 1 3 5.9999999999999998e-02 6.2204979356547669e+00 4.0388600713150957e+01 3.2522666346764706e+00 -1 0 0
44458 1 6 -1.2000000000000000e-01 1.0117328392201990e+00 4.3101707802980357e+01 3.4856264224742626e+00 0 0 0
43170 1 6 -1.2000000000000000e-01 9.6498098214549657e+00 3.7346007898754578e+01 2.3934327926284782e+00 -1 0 0
43171 1 2 2.0499999999999999e-01 8.2077641632939624e+00 3.7615896650178179e+01 2.7644653177146750e+00 -1 0 0
43176 1 3 5.9999999999999998e-02 8.1305942801697846e+00 3.8058461593100063e+01 3.7220281069130783e+00 -1 0 0
43269 1 2 2.0499999999999999e-01 6.8605742330181263e+00 4.1862648415722518e+01 1.9113437428291609e+00 -1 0 0
43274 1 3 5.9999999999999998e-02 7.1720049766235388e+00 4.1279464409846369e+01 1.0960765363008336e+00 -1 0 0
43174 1 4 -6.8300000000000005e-01 7.8224450584109455e+00 3.8495847606827347e+01 1.7630055735289236e+00 -1 0 0
43278 1 3 5.9999999999999998e-02 8.3862279514631837e+00 4.1299282576961929e+01 3.3138185270179097e+00 -1 0 0
43175 1 5 4.1799999999999998e-01 8.6167751688240006e+00 3.8940725329092643e+01 1.6231298785421515e+00 -1 0 0
43281 1 3 5.9999999999999998e-02 9.7207983276742116e+00 4.2153364307664731e+01 1.2795204826618962e+00 -1 0 0
43275 1 6 -1.2000000000000000e-01 8.0810116573102384e+00 4.2180614462784874e+01 2.7320223527474963e+00 -1 0 0
43276 1 2 2.0499999999999999e-01 9.3023726553446764e+00 4.2808415408716073e+01 1.9503569384561790e+00 -1 0 0
43277 1 3 5.9999999999999998e-02 7.8558299182599010e+00 4.2965885395256201e+01 3.4685496127408881e+00 -1 0 0
43167 1 4 -6.8300000000000005e-01 1.0433068633948478e+01 3.9522949095276928e+01 1.5714015885645085e+00 -1 0 0
8888 1 4 -6.8300000000000005e-01 9.0464385543359445e+00 4.2994827201861696e+01 5.8385107085569823e+00 1 2 0
8896 1 5 4.1799999999999998e-01 9.2100907275444879e+00 4.0824927271635815e+01 5.9224627362219024e+00 1 2 0
43164 1 2 2.0499999999999999e-01 1.0656859325874295e+01 3.8446436139118013e+01 2.5395649235821716e+00 -1 0 0
43285 1 3 5.9999999999999998e-02 1.0677059774293388e+01 4.2651199701859667e+01 3.6260308735049751e+00 -1 0 0
43169 1 3 5.9999999999999998e-02 1.0478475326166512e+01 3.8906663120559969e+01 3.5503364022166441e+00 -1 0 0
9174 1 3 5.9999999999999998e-02 4.0599468163028991e+00 4.3522253783075435e+01 4.5781662977667326e+00 1 2 0
44463 1 5 4.1799999999999998e-01 2.1738734767781978e+00 4.4230128897433616e+01 1.5027543890660950e+00 0 0 0
44462 1 4 -6.8300000000000005e-01 2.0321535602117566e+00 4.4808415753997402e+01 2.2090939621469263e+00 0 0 0
9171 1 6 -1.2000000000000000e-01 4.5548979256519306e+00 4.4436327942319934e+01 5.0492239414811486e+00 1 2 0
9164 1 6 -1.2000000000000000e-01 4.7879761648255119e+00 4.6795875439402813e+01 4.0596487131793628e+00 1 2 0
9163 1 3 5.9999999999999998e-02 3.6998581849029866e+00 4.6846107305003308e+01 2.2192931577782926e+00 1 2 0
9158 1 2 2.0499999999999999e-01 4.0091741900412687e+00 4.7597892334983165e+01 2.9611095129259302e+00 1 2 0
9165 1 2 2.0499999999999999e-01 5.0853869307682551e+00 4.5277859360711773e+01 3.7953313106773741e+00 1 2 0
9167 1 3 5.9999999999999998e-02 4.2386230094398512e+00 4.6885339240950152e+01 4.9842029481688463e+00 1 2 0
9173 1 3 5.9999999999999998e-02 3.7882533321650085e+00 4.4873421501123438e+01 5.6074583501449888e+00 1 2 0
9170 1 3 5.9999999999999998e-02 4.6361971879861095e+00 4.4846492321443129e+01 2.9200545847993120e+00 1 2 0
44459 1 2 2.0499999999999999e-01 8.6857093103944261e-01 4.4526802521793940e+01 2.8743069062068693e+00 0 0 0
9160 1 3 5.9999999999999998e-02 2.0870921319837059e+00 4.7420289203708677e+01 3.9827805068585000e+00 1 2 0
9156 1 3 5.9999999999999998e-02 1.3993069169848245e+00 4.8326696184395715e+01 1.7957984202151822e+00 1 2 0
9157 1 6 -1.2000000000000000e-01 2.6803580844205865e+00 4.8204305186535642e+01 3.5577728572894101e+00 1 2 0
9162 1 5 4.1799999999999998e-01 5.6732433520662093e+00 4.8209830456329819e+01 2.2179248606418978e+00 1 2 0
44464 1 3 5.9999999999999998e-02 8.7142355122485304e-01 4.5260728669958361e+01 3.6725778942548568e+00 0 0 0
9166 1 3 5.9999999999999998e-02 5.7375339794791493e+00 4.7317283791484087e+01 4.2189473622567615e+00 1 2 0
44288 1 5 4.1799999999999998e-01 1.8535789525931001e+00 4.5446148964864847e+01 6.0875570116524411e+00 0 0 0
43282 1 6 -1.2000000000000000e-01 1.0450031630551281e+01 4.3313874396028105e+01 2.8533278892619549e+00 -1 0 0
9177 1 3 5.9999999999999998e-02 6.2101520865637170e+00 4.3332871611734568e+01 5.3953030359449299e+00 1 2 0
43272 1 4 -6.8300000000000005e-01 6.3594695005330149e+00 4.3166791163981770e+01 1.5360510107495762e+00 -1 0 0
43273 1 5 4.1799999999999998e-01 7.1268947399577831e+00 4.3644935106236147e+01 1.1756507176447639e+00 -1 0 0
43284 1 3 5.9999999999999998e-02 1.0204273304740109e+01 4.4324147343570139e+01 3.2917561385756464e+00 -1 0 0
9169 1 5 4.1799999999999998e-01 6.5791441797677681e+00 4.4280540995082632e+01 2.9652580929141292e+00 1 2 0
43279 1 4 -6.8300000000000005e-01 8.8808815177035196e+00 4.3930186601073714e+01 1.1720025012068560e+00 -1 0 0
9168 1 4 -6.8300000000000005e-01 6.4363186032834001e+00 4.5077508052734807e+01 3.4776763326866842e+00 1 2 0
43280 1 5 4.1799999999999998e-01 9.7429485606070472e+00 4.4408527329676275e+01 1.1173748049363750e+00 -1 0 0
17246 1 4 -6.8300000000000005e-01 7.3802251605685978e+00 4.7259474466006594e+01 1.9018623684282334e+00 0 0 0
17247 1 5 4.1799999999999998e-01 7.3309394404405150e+00 4.6396961860236310e+01 2.3300475207416542e+00 0 0 0
17251 1 3 5.9999999999999998e-02 9.7734656123073904e+00 4.6412389284913935e+01 2.6974603766756546e+00 0 0 0
17249 1 6 -1.2000000000000000e-01 9.8428653613029624e+00 4.7470688729972515e+01 2.3541470310072659e+00 0 0 0
8882 1 5 4.1799999999999998e-01 8.6845075264080656e+00 4.6645908271338470e+01 5.4556929159096681e+00 1 2 0
8881 1 4 -6.8300000000000005e-01 8.6390568993938306e+00 4.5664347845470182e+01 5.7000603345572429e+00 1 2 0
17252 1 3 5.9999999999999998e-02 1.0167347588608353e+01 4.7496791182831508e+01 1.2805647400722835e+00 0 0 0
17243 1 2 2.0499999999999999e-01 8.3702698170794374e+00 4.8040601128195931e+01 2.4435897130282798e+00 0 0 0
17248 1 3 5.9999999999999998e-02 8.2445907756246157e+00 4.8176930841118462e+01 3.5299189338844710e+00 0 0 0
8889 1 5 4.1799999999999998e-01 8.8279718739099788e+00 4.3933047160441319e+01 5.6291606810646497e+00 1 2 0
17254 1 5 4.1799999999999998e-01 1.0134720642335088e+01 4.8435521554943236e+01 4.7073994078030585e+00 0 0 0
8874 1 4 -6.8300000000000005e-01 8.6321670144338789e+00 4.8361127790472217e+01 5.9767353173382070e+00 1 2 0
9176 1 5 4.1799999999999998e-01 6.9453174274070486e+00 4.5210851129878918e+01 6.3286888357580473e+00 1 2 0
44584 1 6 -1.2000000000000000e-01 1.6085388904695614e+00 3.4747055621307105e+01 6.7331771638665279e+00 0 0 0
44578 1 2 2.0499999999999999e-01 2.6852164713785265e+00 3.3601934416594418e+01 6.7178368919380063e+00 0 0 0
44590 1 3 5.9999999999999998e-02 2.8568738747031306e+00 3.6059115549973136e+01 7.7534862947418315e+00 0 0 0
44585 1 2 2.0499999999999999e-01 2.0857312653915225e+00 3.6190103209105423e+01 6.9957154800080907e+00 0 0 0
8949 1 3 5.9999999999999998e-02 5.0383268220149207e+00 3.3755688582510842e+01 1.0565696461334928e+01 1 2 0
44587 1 3 5.9999999999999998e-02 9.0075876999975502e-01 3.4490818840199616e+01 7.5693006860767991e+00 0 0 0
8959 1 5 4.1799999999999998e-01 9.8612567257752726e-01 3.3666782944446190e+01 9.9660895286065685e+00 1 2 0
44583 1 3 5.9999999999999998e-02 3.0481618450258097e+00 3.3442771455266424e+01 7.7554226879266990e+00 0 0 0
8947 1 6 -1.2000000000000000e-01 4.5797494057253356e+00 3.3603496103003010e+01 1.1521687692918892e+01 1 2 0
8948 1 2 2.0499999999999999e-01 3.0366776553639472e+00 3.3425351483195435e+01 1.1462337591626065e+01 1 2 0
8951 1 4 -6.8300000000000005e-01 2.5197484757856445e+00 3.4517693887204011e+01 1.0697564759124733e+01 1 2 0
44594 1 3 5.9999999999999998e-02 8.4732644329168416e-01 3.6793106784450643e+01 8.5755162039819517e+00 0 0 0
8958 1 4 -6.8300000000000005e-01 6.9041941090286918e-01 3.2825416539510158e+01 9.6695021918130397e+00 1 2 0
8952 1 5 4.1799999999999998e-01 2.9600949456944541e+00 3.5244387475834863e+01 1.1136469195337147e+01 1 2 0
8950 1 3 5.9999999999999998e-02 5.0345400240223377e+00 3.2600297536580470e+01 1.1858055431180059e+01 1 2 0
8942 1 3 5.9999999999999998e-02 6.6443235248451291e+00 3.5812548633503440e+01 1.1426660783350558e+01 1 2 0
9209 1 3 5.9999999999999998e-02 7.4154574806057951e+00 3.3693903846433898e+01 6.2508570762996323e+00 1 2 0
9201 1 3 5.9999999999999998e-02 6.7962486939210001e+00 3.5895979612289850e+01 6.8765390656399950e+00 1 2 0
9204 1 5 4.1799999999999998e-01 8.0074090262197579e+00 3.5235558711112319e+01 9.3651516254571057e+00 1 2 0
9206 1 6 -1.2000000000000000e-01 8.4027547414770130e+00 3.3623965129739808e+01 6.7360747775516270e+00 1 2 0
9199 1 6 -1.2000000000000000e-01 7.8296513322178374e+00 3.6119089180520000e+01 7.0442112831953363e+00 1 2 0
9203 1 4 -6.8300000000000005e-01 7.9526811568441769e+00 3.4451161233670980e+01 8.8368339149540667e+00 1 2 0
9205 1 3 5.9999999999999998e-02 9.5497199967313531e+00 3.5103270052143138e+01 7.8691003674581896e+00 1 2 0
9200 1 2 2.0499999999999999e-01 8.5142262998672038e+00 3.4892397726408731e+01 7.6189177598581193e+00 1 2 0
8923 1 4 -6.8300000000000005e-01 1.0209485470917313e+01 3.4603938214387881e+01 1.1719455180477580e+01 1 2 0
8924 1 5 4.1799999999999998e-01 1.0200548862976287e+01 3.4350653120422628e+01 1.0818099693290419e+01 1 2 0
8920 1 2 2.0499999999999999e-01 1.0675564288067235e+01 3.5881762040107638e+01 1.1557323857607040e+01 1 2 0
9208 1 3 5.9999999999999998e-02 8.3520951588023333e+00 3.2770944961514857e+01 7.4191831684563194e+00 1 2 0
8925 1 3 5.9999999999999998e-02 9.9063917634435530e+00 3.6199975444021845e+01 1.0878040149384239e+01 1 2 0
8943 1 3 5.9999999999999998e-02 7.0152598990152084e+00 3.4490923551833760e+01 1.2511455676344889e+01 1 2 0
44591 1 6 -1.2000000000000000e-01 1.1435341625831614e+00 3.7256529571692923e+01 7.6585609656666565e+00 0 0 0
44593 1 3 5.9999999999999998e-02 3.1516346413865148e-01 3.7444062472498906e+01 6.9758755143763267e+00 0 0 0
9181 1 3 5.9999999999999998e-02 4.1324444595106193e+00 4.2358137470495627e+01 6.6599949617255758e+00 1 2 0
44456 1 5 4.1799999999999998e-01 1.4870077857867490e+00 4.2550827246601727e+01 6.6486087178961970e+00 0 0 0
9178 1 6 -1.2000000000000000e-01 4.8859662069383925e+00 4.2893137191506518e+01 7.1125375304407763e+00 1 2 0
9187 1 3 5.9999999999999998e-02 5.2140783767383843e+00 4.0211396096252535e+01 6.9172118581073985e+00 1 2 0
8095 1 3 5.9999999999999998e-02 8.1170677732828200e-01 3.7729888109150963e+01 1.1215536674723673e+01 1 2 0
44595 1 4 -6.8300000000000005e-01 2.5973348110616734e+00 3.9152450810181662e+01 7.2352119249193736e+00 0 0 0
44596 1 5 4.1799999999999998e-01 2.4977785413838602e+00 4.0103414624182591e+01 7.2714501972348451e+00 0 0 0
44592 1 2 2.0499999999999999e-01 1.7571104736345924e+00 3.8517785967222636e+01 8.2407969497351221e+00 0 0 0
44599 1 2 2.0499999999999999e-01 1.2030328525840976e+00 4.0822780269787593e+01 9.4813619387374892e+00 0 0 0
44597 1 3 5.9999999999999998e-02 2.4784756111197410e+00 3.8120245948447000e+01 8.9962805785883475e+00 0 0 0
44604 1 3 5.9999999999999998e-02 1.6456465148879575e+00 4.0504930229458949e+01 1.0431031754374670e+01 0 0 0
44602 1 4 -6.8300000000000005e-01 2.2069974629586131e+00 4.1531404668223949e+01 8.7685192406549550e+00 0 0 0
44603 1 5 4.1799999999999998e-01 2.3616206759485712e+00 4.2303955353410061e+01 9.3459740780582674e+00 0 0 0
44611 1 3 5.9999999999999998e-02 1.2093550243156703e+00 4.2316056071311557e+01 1.1972933684042975e+01 0 0 0
44598 1 6 -1.2000000000000000e-01 6.7385187117665069e-01 3.9577454164842621e+01 8.7723009540960231e+00 0 0 0
44606 1 2 2.0499999999999999e-01 7.7222418268486026e-01 4.2895994682119671e+01 1.1105836988318014e+01 0 0 0
44605 1 6 -1.2000000000000000e-01 1.8162556045878747e-01 4.1889762388323241e+01 1.0023568699023828e+01 0 0 0
8088 1 3 5.9999999999999998e-02 2.5426011533089925e+00 3.9262926392280193e+01 1.1873076882624556e+01 1 2 0
9179 1 2 2.0499999999999999e-01 5.8065949283909051e+00 4.2022191873076579e+01 7.9871670778475083e+00 1 2 0
9182 1 4 -6.8300000000000005e-01 5.1456239648319038e+00 4.1823997372946899e+01 9.2411784093405149e+00 1 2 0
9185 1 6 -1.2000000000000000e-01 6.1432182681491394e+00 4.0696410984051930e+01 7.3331101133117951e+00 1 2 0
9183 1 5 4.1799999999999998e-01 5.5395409468089971e+00 4.2311300867397456e+01 9.9648851982789601e+00 1 2 0
8093 1 6 -1.2000000000000000e-01 3.7303026702847819e-01 3.7524284829009979e+01 1.2171100935068274e+01 1 2 0
9190 1 5 4.1799999999999998e-01 5.6391946852785271e+00 4.0097224327778612e+01 9.4398910344082250e+00 1 2 0
11201 1 6 -1.2000000000000000e-01 9.3185974726185972e+00 4.6023341782481580e+01 2.5768371267362738e+01 1 1 0
44453 1 3 5.9999999999999998e-02 9.0760255733622563e-02 4.1343710386575566e+01 6.3020482909210740e+00 0 0 0
9194 1 3 5.9999999999999998e-02 6.1142792156139762e+00 3.8089814464221000e+01 7.0901262812556745e+00 1 2 0
8903 1 5 4.1799999999999998e-01 1.0297002141551255e+01 3.8443908078353303e+01 6.0028849409802225e+00 1 2 0
9196 1 4 -6.8300000000000005e-01 7.7112798038602230e+00 3.7200512073477761e+01 9.2711983426350919e+00 1 2 0
8895 1 4 -6.8300000000000005e-01 9.7976539139371166e+00 4.0136800344727320e+01 6.1899574249395073e+00 1 2 0
8897 1 3 5.9999999999999998e-02 1.0565720464086519e+01 4.0426558802439807e+01 8.0515188352439413e+00 1 2 0
9188 1 3 5.9999999999999998e-02 6.5216639746789635e+00 4.0886800100926628e+01 6.3082514667314946e+00 1 2 0
9193 1 2 2.0499999999999999e-01 8.0256719490593404e+00 3.7370645744809394e+01 7.9125448827702725e+00 1 2 0
9195 1 3 5.9999999999999998e-02 7.5236139844384216e+00 3.8764673357813848e+01 6.4057806100348920e+00 1 2 0
9189 1 4 -6.8300000000000005e-01 6.2612583741706063e+00 3.9364312857628597e+01 9.2658965004618334e+00 1 2 0
9197 1 5 4.1799999999999998e-01 7.3419338460737595e+00 3.8036999317385309e+01 9.5563920501342920e+00 1 2 0
9198 1 3 5.9999999999999998e-02 9.1020077521572524e+00 3.7744147249643909e+01 7.9813043499642466e+00 1 2 0
9192 1 6 -1.2000000000000000e-01 7.0979963723765964e+00 3.8481231999179137e+01 7.3071796813942882e+00 1 2 0
9184 1 3 5.9999999999999998e-02 6.7815249002501465e+00 4.2463673158994098e+01 8.1931052006278282e+00 1 2 0
9186 1 2 2.0499999999999999e-01 6.9618141045407569e+00 3.9686415989383676e+01 8.1354239838384359e+00 1 2 0
9191 1 3 5.9999999999999998e-02 7.9298315306031952e+00 4.0154431483355680e+01 8.4164649341501878e+00 1 2 0
15497 1 5 4.1799999999999998e-01 8.5056657375721283e+00 4.1852425127809212e+01 1.0463758152411820e+01 1 0 0
15503 1 4 -6.8300000000000005e-01 1.0411675416015617e+01 4.1264223155562476e+01 1.0926535919182681e+01 1 0 0
15496 1 4 -6.8300000000000005e-01 7.8819869532798608e+00 4.2598879683187583e+01 1.0481325089909262e+01 1 0 0
8890 1 3 5.9999999999999998e-02 9.2246981570693602e+00 4.2847830791354390e+01 7.7960498366796500e+00 1 2 0
8885 1 2 2.0499999999999999e-01 9.8868549167277173e+00 4.3074941665231663e+01 6.9708276599606105e+00 1 2 0
9172 1 2 2.0499999999999999e-01 5.5097762628174216e+00 4.3845768662788643e+01 6.0419214605012428e+00 1 2 0
44609 1 4 -6.8300000000000005e-01 1.8967131697492470e+00 4.3529806095545339e+01 1.0507478194683982e+01 0 0 0
44287 1 4 -6.8300000000000005e-01 1.5681715030846475e+00 4.6309895775313493e+01 6.2635711982438247e+00 0 0 0
9180 1 3 5.9999999999999998e-02 4.3361758548284826e+00 4.3549933960506465e+01 7.8004823940852841e+00 1 2 0
44610 1 5 4.1799999999999998e-01 2.0974093050634175e+00 4.4299646939054206e+01 1.1034205615626266e+01 0 0 0
44282 1 3 5.9999999999999998e-02 3.8064635371769575e+00 4.6465541268573133e+01 7.1806114781310768e+00 0 0 0
44284 1 2 2.0499999999999999e-01 1.0467734248872784e+00 4.6149584646841134e+01 7.6052937639242524e+00 0 0 0
44285 1 3 5.9999999999999998e-02 2.4199785901690789e+00 4.4641304475262181e+01 8.2583987961425152e+00 0 0 0
44283 1 6 -1.2000000000000000e-01 2.2759247145927883e+00 4.5696947733491740e+01 8.4194836496213625e+00 0 0 0
44286 1 3 5.9999999999999998e-02 1.9281485831393872e+00 4.5653198887530316e+01 9.4686313851818529e+00 0 0 0
44277 1 2 2.0499999999999999e-01 3.6221740608880633e+00 4.6442880776528902e+01 8.2582116710703080e+00 0 0 0
44280 1 4 -6.8300000000000005e-01 4.7001807631790102e+00 4.5726217902625201e+01 8.8607693803336289e+00 0 0 0
44281 1 5 4.1799999999999998e-01 5.2525327139623768e+00 4.5448438236250986e+01 8.1291568393580196e+00 0 0 0
44629 1 3 5.9999999999999998e-02 1.3227752405905386e+00 4.7698158121003082e+01 1.0938763046417259e+01 0 0 0
44289 1 3 5.9999999999999998e-02 8.5172935835725405e-01 4.7133823396536449e+01 7.9529249890500280e+00 0 0 0
15490 1 5 4.1799999999999998e-01 5.3727642889485905e+00 4.5820873737745075e+01 1.0506684541987685e+01 1 0 0
44276 1 6 -1.2000000000000000e-01 3.6278911228264108e+00 4.7848147574902228e+01 8.7070942683831802e+00 0 0 0
44278 1 3 5.9999999999999998e-02 3.3949473919925768e+00 4.7969299398144670e+01 9.7987936389247157e+00 0 0 0
15491 1 3 5.9999999999999998e-02 5.7107938496626973e+00 4.4066817668954080e+01 1.1882496965526336e+01 1 0 0
44626 1 6 -1.2000000000000000e-01 1.0025103793578500e+00 4.8367453462440643e+01 1.1734678300229907e+01 0 0 0
15489 1 4 -6.8300000000000005e-01 5.4955200281576913e+00 4.5990429910326178e+01 1.1399173142513428e+01 1 0 0
44275 1 3 5.9999999999999998e-02 5.7272858057671074e+00 4.8081616405882393e+01 8.0037477970023652e+00 0 0 0
44274 1 5 4.1799999999999998e-01 5.5517989754436057e+00 4.7842225169646383e+01 1.0328981335559744e+01 0 0 0
44279 1 3 5.9999999999999998e-02 2.8934604255159835e+00 4.8456619095769582e+01 8.1509511301490178e+00 0 0 0
9175 1 4 -6.8300000000000005e-01 6.2219974456137033e+00 4.4776143657205452e+01 6.7983423053373926e+00 1 2 0
15486 1 2 2.0499999999999999e-01 6.3405419219291534e+00 4.4984238482383802e+01 1.1977381046504265e+01 1 0 0
15501 1 3 5.9999999999999998e-02 9.7243435168527608e+00 4.3782094754031277e+01 9.6614675165282442e+00 1 0 0
15499 1 6 -1.2000000000000000e-01 9.9527245200180712e+00 4.3674125591779699e+01 1.0733391313179128e+01 1 0 0
15493 1 2 2.0499999999999999e-01 8.5647702907010395e+00 4.3599273977962618e+01 1.1334800541100652e+01 1 0 0
8884 1 6 -1.2000000000000000e-01 1.0390946272273142e+01 4.4555059133195265e+01 7.0273682708224356e+00 1 2 0
15494 1 3 5.9999999999999998e-02 7.7422824901831442e+00 4.5290646888091970e+01 1.0322695433652958e+01 1 0 0
8883 1 3 5.9999999999999998e-02 8.5588484466887067e+00 4.5220121321049064e+01 7.7206081632700450e+00 1 2 0
8878 1 2 2.0499999999999999e-01 9.2938290976711002e+00 4.5553940403054099e+01 6.9515551720678532e+00 1 2 0
15492 1 6 -1.2000000000000000e-01 7.8483450160050490e+00 4.4914493414174565e+01 1.1367349352154976e+01 1 0 0
8877 1 6 -1.2000000000000000e-01 9.9276205834303273e+00 4.6878615998381164e+01 7.2825600534179955e+00 1 2 0
15495 1 3 5.9999999999999998e-02 8.5596560316030175e+00 4.5564244301021766e+01 1.1858065251104410e+01 1 0 0
8876 1 3 5.9999999999999998e-02 8.2159930240928229e+00 4.7862845633604557e+01 7.8873906929589177e+00 1 2 0
15502 1 3 5.9999999999999998e-02 1.0417437930378624e+01 4.4569337134414027e+01 1.1043903885660093e+01 1 0 0
8871 1 2 2.0499999999999999e-01 9.0447701598163022e+00 4.8125017660001888e+01 7.3036103408663591e+00 1 2 0
8880 1 3 5.9999999999999998e-02 1.0522554714676529e+01 4.6858263012131964e+01 8.2662974079509581e+00 1 2 0
8879 1 3 5.9999999999999998e-02 1.0700316697576609e+01 4.7168168791267554e+01 6.6621999635860059e+00 1 2 0
8096 1 3 5.9999999999999998e-02 8.6467235848390012e-01 3.6633902572984951e+01 1.2453093736390358e+01 1 2 0
8953 1 3 5.9999999999999998e-02 2.8151618537627598e+00 3.3561886564187212e+01 1.2464069584629861e+01 1 2 0
8944 1 4 -6.8300000000000005e-01 4.0708166711833575e+00 3.5903461478957318e+01 1.2686180797569200e+01 1 2 0
8941 1 2 2.0499999999999999e-01 4.9909674206422867e+00 3.4819303736731044e+01 1.2461354430323802e+01 1 2 0
15262 1 2 2.0499999999999999e-01 3.1442858019736453e+00 3.5111719870578241e+01 1.6397545683181416e+01 1 0 0
15268 1 6 -1.2000000000000000e-01 1.6141390403032918e+00 3.5193708805055422e+01 1.6540157092857694e+01 1 0 0
8946 1 3 5.9999999999999998e-02 5.0551615500079015e+00 3.4185120143779152e+01 1.3378553545558800e+01 1 2 0
15265 1 4 -6.8300000000000005e-01 3.3946450586842123e+00 3.4020600869820456e+01 1.5527310719780202e+01 1 0 0
15266 1 5 4.1799999999999998e-01 3.1710076067520641e+00 3.4240159318735586e+01 1.4638798539826203e+01 1 0 0
15271 1 3 5.9999999999999998e-02 1.3184931665593398e+00 3.4429672268359134e+01 1.7295476455763392e+01 1 0 0
15270 1 3 5.9999999999999998e-02 1.1840735630363846e+00 3.4988414863906051e+01 1.5587062113834651e+01 1 0 0
15267 1 3 5.9999999999999998e-02 3.5121711523440955e+00 3.6058377452786061e+01 1.5905075916901868e+01 1 0 0
15260 1 3 5.9999999999999998e-02 5.7660345032741844e+00 3.5253499114086665e+01 1.6710723999058651e+01 1 0 0
15261 1 6 -1.2000000000000000e-01 3.9096844325871278e+00 3.4911726016326604e+01 1.7718938998789348e+01 1 0 0
47708 502 8 4.2380000000000001e-01 4.7862847199309613e+00 3.2515877312244733e+01 1.6086871589603533e+01 1 0 0
15255 1 2 2.0499999999999999e-01 5.4823195978271215e+00 3.5105368224315193e+01 1.7761530897540787e+01 1 0 0
8945 1 5 4.1799999999999998e-01 4.5819590894469115e+00 3.6628877861208252e+01 1.3041442572132707e+01 1 2 0
15263 1 3 5.9999999999999998e-02 3.6331057005058525e+00 3.3902084990271121e+01 1.8055300958512717e+01 1 0 0
15269 1 2 2.0499999999999999e-01 1.0789277374683235e+00 3.6541152281851716e+01 1.7026574848471132e+01 1 0 0
15274 1 3 5.9999999999999998e-02 1.4897823150378009e+00 3.6661174129566426e+01 1.8032315528265528e+01 1 0 0
15259 1 5 4.1799999999999998e-01 6.0992004354751108e+00 3.3285750358417339e+01 1.7681464151015724e+01 1 0 0
8940 1 6 -1.2000000000000000e-01 6.3979229468072027e+00 3.5443914346207656e+01 1.2428864311294738e+01 1 2 0
8934 1 2 2.0499999999999999e-01 6.8459199586234760e+00 3.6385885251044733e+01 1.3611489939587695e+01 1 2 0
8939 1 3 5.9999999999999998e-02 6.9840481352692176e+00 3.5765818885156612e+01 1.4525198285253270e+01 1 2 0
8932 1 3 5.9999999999999998e-02 9.2774803766466967e+00 3.5314640138313472e+01 1.4139388638983965e+01 1 2 0
7978 1 4 -6.8300000000000005e-01 8.8350524261778052e+00 3.2952389301359858e+01 1.4953194658700504e+01 1 2 0
7980 1 3 5.9999999999999998e-02 9.7399923664074883e+00 3.2818302321584660e+01 1.3188671808000594e+01 1 2 0
8927 1 2 2.0499999999999999e-01 9.4338725114288362e+00 3.6365029306985143e+01 1.3880213279342865e+01 1 2 0
7986 1 5 4.1799999999999998e-01 1.0257014411690658e+01 3.4202362046590260e+01 1.5954027728000810e+01 1 2 0
8931 1 5 4.1799999999999998e-01 9.8167538516762356e+00 3.6226518146091628e+01 1.5769417758213013e+01 1 2 0
7979 1 5 4.1799999999999998e-01 7.9574984516834100e+00 3.2698546935751921e+01 1.4708268227108128e+01 1 2 0
8926 1 6 -1.2000000000000000e-01 1.0718387678556919e+01 3.6614949090456641e+01 1.2952906535996549e+01 1 2 0
8930 1 4 -6.8300000000000005e-01 9.6607089230203087e+00 3.6924101130159251e+01 1.5175251973436177e+01 1 2 0
11330 1 3 5.9999999999999998e-02 1.0693019322522922e+01 3.3066510764285397e+01 1.8070222070784929e+01 1 1 0
8090 1 4 -6.8300000000000005e-01 3.1995297151361117e-02 3.9947388198210561e+01 1.2568547705357393e+01 1 2 0
8089 1 3 5.9999999999999998e-02 2.7250625843417322e+00 3.8012584490093154e+01 1.3010509947324962e+01 1 2 0
8091 1 5 4.1799999999999998e-01 5.1506314610743087e-01 4.0659249551170568e+01 1.2990701461631565e+01 1 2 0
8937 1 4 -6.8300000000000005e-01 5.9658730184313464e+00 3.7438103659821934e+01 1.3804719925519624e+01 1 2 0
8081 1 3 5.9999999999999998e-02 4.2318749615824451e+00 4.1194314243273830e+01 1.2685189156729782e+01 1 2 0
8086 1 6 -1.2000000000000000e-01 2.2553467567470280e+00 3.8976874935052017e+01 1.2897978891560667e+01 1 2 0
8082 1 3 5.9999999999999998e-02 4.7145959846734780e+00 3.9526600053340061e+01 1.2712942392365001e+01 1 2 0
8087 1 2 2.0499999999999999e-01 7.4838334399622208e-01 3.8731244476061136e+01 1.2933010343430215e+01 1 2 0
15272 1 4 -6.8300000000000005e-01 1.6430235038227070e+00 3.7602340561436051e+01 1.6230184050183869e+01 1 0 0
8079 1 6 -1.2000000000000000e-01 4.3440180556457992e+00 4.0339533564064332e+01 1.3377764904499896e+01 1 2 0
8080 1 2 2.0499999999999999e-01 2.9202333709375816e+00 3.9940672800134422e+01 1.3831650686403897e+01 1 2 0
8085 1 3 5.9999999999999998e-02 2.9958957415344760e+00 3.9440967393300198e+01 1.4805112454944688e+01 1 2 0
8083 1 4 -6.8300000000000005e-01 2.2716470672034781e+00 4.1127213110918774e+01 1.4006083972913098e+01 1 2 0
8084 1 5 4.1799999999999998e-01 2.9060453534781816e+00 4.1794487560496911e+01 1.3872986147289749e+01 1 2 0
8076 1 4 -6.8300000000000005e-01 5.0064453872316559e+00 4.2048976640941220e+01 1.5003061205841336e+01 1 2 0
8073 1 2 2.0499999999999999e-01 5.3514643579293404e+00 4.0780493450373044e+01 1.4415096376407725e+01 1 2 0
8078 1 3 5.9999999999999998e-02 5.3863440046935596e+00 4.0054422045440582e+01 1.5193132108026949e+01 1 2 0
15242 1 3 5.9999999999999998e-02 3.8028862458441446e+00 3.9977572949289815e+01 1.7208282084862869e+01 1 0 0
15273 1 5 4.1799999999999998e-01 1.5956330916336279e+00 3.8409730501401434e+01 1.6705633615052250e+01 1 0 0
8077 1 5 4.1799999999999998e-01 5.8353848765446914e+00 4.2330868612264183e+01 1.5363674567609150e+01 1 2 0
15253 1 3 5.9999999999999998e-02 4.7569700730489792e+00 3.7785865454114258e+01 1.7271394563842506e+01 1 0 0
15248 1 2 2.0499999999999999e-01 5.7016944987180294e+00 3.7750336695256493e+01 1.7763668625697729e+01 1 0 0
8092 1 3 5.9999999999999998e-02 3.8245239214209026e-01 3.8689580792399560e+01 1.3999947502496070e+01 1 2 0
15243 1 3 5.9999999999999998e-02 3.9815106302026586e+00 4.1686389839674852e+01 1.8045066401756301e+01 1 0 0
15240 1 6 -1.2000000000000000e-01 4.0499797670665165e+00 4.0547810554881480e+01 1.8147215326878054e+01 1 0 0
8938 1 5 4.1799999999999998e-01 6.1315917995332816e+00 3.7828586464091160e+01 1.4634097223297662e+01 1 2 0
15236 1 3 5.9999999999999998e-02 1.4948992301777595e+00 4.1063777566507198e+01 1.8046823062622583e+01 1 0 0
15246 1 3 5.9999999999999998e-02 6.1559669107933868e+00 4.0667418897330720e+01 1.7336982812445012e+01 1 0 0
15241 1 2 2.0499999999999999e-01 5.5584467318314017e+00 4.0348480021569188e+01 1.8229843710313975e+01 1 0 0
8936 1 3 5.9999999999999998e-02 8.1904780168008937e+00 3.7374317589430284e+01 1.2305379324887806e+01 1 2 0
15252 1 5 4.1799999999999998e-01 7.4931576287110824e+00 3.7844410110408241e+01 1.7286392929949663e+01 1 0 0
8933 1 6 -1.2000000000000000e-01 8.1515896956745699e+00 3.7106082737649459e+01 1.3367624077490852e+01 1 2 0
8074 1 3 5.9999999999999998e-02 6.7709569136699566e+00 4.1817839884570837e+01 1.3015777452468257e+01 1 2 0
8072 1 6 -1.2000000000000000e-01 6.6848322811952539e+00 4.1018931772720919e+01 1.3734429527573520e+01 1 2 0
15251 1 4 -6.8300000000000005e-01 6.6628337597741307e+00 3.7937246913880109e+01 1.6831681644129212e+01 1 0 0
8075 1 3 5.9999999999999998e-02 6.9146477057811877e+00 4.0113932948791145e+01 1.3177076118062095e+01 1 2 0
8935 1 3 5.9999999999999998e-02 8.1282520665786890e+00 3.8047158724016796e+01 1.3844556531572406e+01 1 2 0
8068 1 3 5.9999999999999998e-02 9.1801773625245993e+00 4.0197652870338082e+01 1.3456161087095376e+01 1 2 0
8065 1 6 -1.2000000000000000e-01 9.2531181244468712e+00 4.0924966037022109e+01 1.4272232252084832e+01 1 2 0
8071 1 3 5.9999999999999998e-02 7.7506682306218080e+00 4.0279537683226280e+01 1.5482870985127549e+01 1 2 0
8066 1 2 2.0499999999999999e-01 7.8459805869348216e+00 4.1111084102387842e+01 1.4779444899615527e+01 1 2 0
8064 1 3 5.9999999999999998e-02 9.8047807840257502e+00 3.9317810245774446e+01 1.5659698426587731e+01 1 2 0
8067 1 3 5.9999999999999998e-02 9.6563561639662332e+00 4.1850751067409760e+01 1.3856843545022052e+01 1 2 0
8069 1 4 -6.8300000000000005e-01 7.6696572528170277e+00 4.2212219936101803e+01 1.5708681409504983e+01 1 2 0
8070 1 5 4.1799999999999998e-01 8.4131039002226835e+00 4.2167700974517956e+01 1.6286706822972850e+01 1 2 0
8059 1 2 2.0499999999999999e-01 1.0155667594535201e+01 4.0287018004938126e+01 1.5328532352574250e+01 1 2 0
8062 1 4 -6.8300000000000005e-01 1.0240356053837566e+01 4.1182779974159999e+01 1.6478527628140263e+01 1 2 0
8929 1 3 5.9999999999999998e-02 1.0747762709895174e+01 3.7674393435438603e+01 1.2733143408056199e+01 1 2 0
44628 1 3 5.9999999999999998e-02 1.9600286362448307e+00 4.8374895163776436e+01 1.2253507212014606e+01 0 0 0
44616 1 4 -6.8300000000000005e-01 1.5798770607888595e+00 4.5281422498463861e+01 1.2491186116337834e+01 0 0 0
44624 1 5 4.1799999999999998e-01 3.2559429902383136e-01 4.8393066343430945e+01 1.4319315600429723e+01 0 0 0
44613 1 2 2.0499999999999999e-01 1.7253387765314959e-01 4.5015439222049231e+01 1.2511181901226742e+01 0 0 0
15466 1 3 5.9999999999999998e-02 2.7285928048560310e-01 4.3501994481002242e+01 1.7486810148432298e+01 1 0 0
44617 1 5 4.1799999999999998e-01 1.7167936853011523e+00 4.5887489264908609e+01 1.3163539000895801e+01 0 0 0
44623 1 4 -6.8300000000000005e-01 2.6209058093442728e-01 4.7578298202252867e+01 1.3845156814483316e+01 0 0 0
15483 1 5 4.1799999999999998e-01 4.6202232333462829e+00 4.6634016210036101e+01 1.2904315533157495e+01 1 0 0
15473 1 3 5.9999999999999998e-02 2.7911413936827416e+00 4.3468999394669531e+01 1.6768426253561344e+01 1 0 0
15474 1 3 5.9999999999999998e-02 2.5399552653905650e+00 4.4341004966217426e+01 1.5306806347791364e+01 1 0 0
15482 1 4 -6.8300000000000005e-01 4.2082682800001292e+00 4.6421612718323438e+01 1.3780732078060749e+01 1 0 0
15477 1 3 5.9999999999999998e-02 3.5317839423307684e+00 4.6529090430321169e+01 1.6418003960790966e+01 1 0 0
15471 1 6 -1.2000000000000000e-01 2.7178563899409465e+00 4.4521442376228748e+01 1.6361972220756069e+01 1 0 0
15465 1 2 2.0499999999999999e-01 1.4027280355717877e+00 4.5142511375305858e+01 1.6917696367947073e+01 1 0 0
15472 1 2 2.0499999999999999e-01 3.8923261345931603e+00 4.5504742768882679e+01 1.6643132613926632e+01 1 0 0
15484 1 3 5.9999999999999998e-02 4.3731866030914235e+00 4.4547960412824523e+01 1.3975940803404965e+01 1 0 0
15470 1 3 5.9999999999999998e-02 1.1713022242465121e+00 4.6139930741443088e+01 1.6456818381819478e+01 1 0 0
15479 1 2 2.0499999999999999e-01 5.0262673648125009e+00 4.5314235831169270e+01 1.4241460070347397e+01 1 0 0
15475 1 4 -6.8300000000000005e-01 4.2203285041196432e+00 4.5403250213677083e+01 1.8044965209922399e+01 1 0 0
15478 1 6 -1.2000000000000000e-01 5.0986790558721591e+00 4.5240304028571579e+01 1.5817914462540896e+01 1 0 0
15481 1 3 5.9999999999999998e-02 5.5171461777756559e+00 4.4252305106307119e+01 1.6092281684393804e+01 1 0 0
15480 1 3 5.9999999999999998e-02 5.8286141086509913e+00 4.6022663164114157e+01 1.6152806378443085e+01 1 0 0
15467 1 3 5.9999999999999998e-02 5.9705621534329323e-01 4.3515073057081992e+01 1.5698502528286189e+01 1 0 0
15464 1 6 -1.2000000000000000e-01 2.8289527075100807e-01 4.4143931545171668e+01 1.6608176906585292e+01 1 0 0
14728 1 3 5.9999999999999998e-02 4.6437687587323149e+00 4.8347130825952632e+01 1.7590837000039144e+01 1 0 0
15485 1 6 -1.2000000000000000e-01 6.4149935559379072e+00 4.5271369447695186e+01 1.3459115952717642e+01 1 0 0
15498 1 3 5.9999999999999998e-02 8.7351217670143662e+00 4.3142354218020230e+01 1.2336135849408937e+01 1 0 0
14700 1 3 5.9999999999999998e-02 9.0410126457701026e+00 4.7905343215351763e+01 1.3043202547220629e+01 1 0 0
15487 1 3 5.9999999999999998e-02 6.9137852196458471e+00 4.6229948896024460e+01 1.3665641371070180e+01 1 0 0
15488 1 3 5.9999999999999998e-02 7.0593726103359096e+00 4.4520691427384278e+01 1.3799117030916982e+01 1 0 0
14891 1 2 2.0499999999999999e-01 9.9680031917346810e+00 4.5609714309475436e+01 1.6087668719710415e+01 1 0 0
14899 1 3 5.9999999999999998e-02 9.2762373268910778e+00 4.4257563655426054e+01 1.7767546876314036e+01 1 0 0
14897 1 6 -1.2000000000000000e-01 9.7568277302640389e+00 4.5250170877366998e+01 1.7687178724534384e+01 1 0 0
14894 1 4 -6.8300000000000005e-01 8.6104402477007529e+00 4.5527195691052043e+01 1.5580690899802480e+01 1 0 0
14895 1 5 4.1799999999999998e-01 8.2489879536343960e+00 4.4645196921721023e+01 1.5689794654331616e+01 1 0 0
14699 1 5 4.1799999999999998e-01 8.3804998880475701e+00 4.7337788455923956e+01 1.4923273214502283e+01 1 0 0
14907 1 3 5.9999999999999998e-02 9.3816619256082010e+00 4.7967693050879305e+01 1.7414923573700026e+01 1 0 0
14698 1 4 -6.8300000000000005e-01 8.3396073263489043e+00 4.8262443735714861e+01 1.4915078261813262e+01 1 0 0
14896 1 3 5.9999999999999998e-02 1.0328873965365286e+01 4.6668725232614875e+01 1.5969514857955030e+01 1 0 0
14704 1 3 5.9999999999999998e-02 6.9315607645707420e+00 4.8385259867804400e+01 1.2425268411753418e+01 1 0 0
14893 1 3 5.9999999999999998e-02 1.0413929887663997e+01 4.3566946627557435e+01 1.5633440668567426e+01 1 0 0
14892 1 3 5.9999999999999998e-02 1.0475173308491105e+01 4.4664593491902828e+01 1.4251916375782793e+01 1 0 0
14900 1 3 5.9999999999999998e-02 1.0731743588598396e+01 4.5065288253248482e+01 1.8195969329764814e+01 1 0 0
15258 1 4 -6.8300000000000005e-01 5.9563391287773433e+00 3.3931873127743778e+01 1.8380545477478567e+01 1 0 0
14772 1 2 2.0499999999999999e-01 2.3793447038685517e-01 3.4841613414185403e+01 2.2765802780836779e+01 1 0 0
15264 1 3 5.9999999999999998e-02 3.4592912421761937e+00 3.5590605725731365e+01 1.8475345057106832e+01 1 0 0
15254 1 6 -1.2000000000000000e-01 5.9838085435449733e+00 3.6360943281680697e+01 1.8458109270927984e+01 1 0 0
14777 1 3 5.9999999999999998e-02 8.9705548646675315e-01 3.4110973878028055e+01 2.2256852772727527e+01 1 0 0
14768 1 4 -6.8300000000000005e-01 3.0574025427840388e+00 3.5780943914366439e+01 2.2337743235897058e+01 1 0 0
11242 1 3 5.9999999999999998e-02 3.8587493455731301e+00 3.3813647604836177e+01 2.3648922435684966e+01 1 1 0
14771 1 6 -1.2000000000000000e-01 9.9163943758584183e-01 3.5842271704510381e+01 2.3686083033156155e+01 1 0 0
14769 1 5 4.1799999999999998e-01 3.7829610356630936e+00 3.6341119562261511e+01 2.2095831611345854e+01 1 0 0
11235 1 3 5.9999999999999998e-02 5.6374895877499167e+00 3.5530006706462267e+01 2.3938746335313681e+01 1 1 0
14765 1 2 2.0499999999999999e-01 2.0691568017446116e+00 3.6583762296036262e+01 2.2878021456981482e+01 1 0 0
44601 1 3 5.9999999999999998e-02 3.3356380343036562e-02 3.9034273750255608e+01 9.4674311477161464e+00 0 0 0
14816 1 3 5.9999999999999998e-02 6.0490641980493978e+00 3.2652197188569488e+01 2.1340380415569054e+01 1 0 0
15257 1 3 5.9999999999999998e-02 5.4533836125546289e+00 3.6408523731612704e+01 1.9393768612776377e+01 1 0 0
14774 1 3 5.9999999999999998e-02 2.6006709335183048e-01 3.6448761375209990e+01 2.4247335079589075e+01 1 0 0
14773 1 3 5.9999999999999998e-02 1.4442923187698142e+00 3.5209025991262799e+01 2.4416770925219875e+01 1 0 0
15256 1 3 5.9999999999999998e-02 7.0194641757489524e+00 3.6366531945337876e+01 1.8849340109996071e+01 1 0 0
14823 1 3 5.9999999999999998e-02 8.0421272981885252e+00 3.3387398318738271e+01 2.2469892291498937e+01 1 0 0
11339 1 5 4.1799999999999998e-01 1.0134002818140354e+01 3.5803662903420864e+01 2.0620068051806143e+01 1 1 0
14830 1 3 5.9999999999999998e-02 1.0075497252854680e+01 3.4501600921467741e+01 2.2758661781759081e+01 1 0 0
14827 1 6 -1.2000000000000000e-01 1.0527939736878846e+01 3.3739003117424382e+01 2.3465032227555252e+01 1 0 0
11338 1 4 -6.8300000000000005e-01 1.0466888380709225e+01 3.4950940632360265e+01 2.0322618849978635e+01 1 1 0
14820 1 6 -1.2000000000000000e-01 8.5892909528987165e+00 3.2476497630090840e+01 2.2320962813040428e+01 1 0 0
14822 1 3 5.9999999999999998e-02 9.0122762385895125e+00 3.2503854550935912e+01 2.1342233664291864e+01 1 0 0
14821 1 2 2.0499999999999999e-01 9.5727897792843208e+00 3.2503583970007099e+01 2.3553559524839780e+01 1 0 0
14770 1 3 5.9999999999999998e-02 1.6472022010320915e+00 3.6978978549089803e+01 2.1956549613396096e+01 1 0 0
15305 1 3 5.9999999999999998e-02 6.2525533510430553e-01 4.0886430481042197e+01 2.3575316494577308e+01 1 0 0
15235 1 3 5.9999999999999998e-02 1.0052278593767741e+00 4.0004482114230974e+01 1.9285825714928379e+01 1 0 0
15233 1 6 -1.2000000000000000e-01 1.6888715443374591e+00 4.0767085672431747e+01 1.9082755066608087e+01 1 0 0
14761 1 4 -6.8300000000000005e-01 4.2415857798412722e+00 3.8126434867096918e+01 2.1913911399129500e+01 1 0 0
15238 1 5 4.1799999999999998e-01 3.2855923446214677e+00 3.8494212979692840e+01 2.0079482205492809e+01 1 0 0
15237 1 4 -6.8300000000000005e-01 2.9627549389176826e+00 3.8715995006623970e+01 1.9237022596473491e+01 1 0 0
15234 1 2 2.0499999999999999e-01 3.0459882327515517e+00 4.0109669222024785e+01 1.9261994678718700e+01 1 0 0
15239 1 3 5.9999999999999998e-02 3.5291634916402432e+00 4.0268050904546762e+01 2.0213266079198903e+01 1 0 0
14763 1 3 5.9999999999999998e-02 2.5189285161187951e+00 3.9173248623164746e+01 2.2108795002642918e+01 1 0 0
14758 1 2 2.0499999999999999e-01 3.2811304513362294e+00 3.8760962794051252e+01 2.2794268611254054e+01 1 0 0
15227 1 2 2.0499999999999999e-01 1.3719797954648927e+00 4.2032992897870983e+01 1.9916439385548774e+01 1 0 0
14756 1 3 5.9999999999999998e-02 4.3333765565064990e+00 4.1529433164449856e+01 2.2001912653578341e+01 1 0 0
14751 1 2 2.0499999999999999e-01 4.8715117105673080e+00 4.0938752513864934e+01 2.2688498140141657e+01 1 0 0
14762 1 5 4.1799999999999998e-01 4.9821356572662960e+00 3.8761243631652817e+01 2.1721215631995001e+01 1 0 0
14757 1 6 -1.2000000000000000e-01 3.9618581904029693e+00 3.9971625725599786e+01 2.3549880699271835e+01 1 0 0
15230 1 4 -6.8300000000000005e-01 1.8826944281820293e+00 4.1886717758526217e+01 2.1251489963367018e+01 1 0 0
14764 1 6 -1.2000000000000000e-01 2.6207904265038735e+00 3.7717061458764938e+01 2.3751981177161870e+01 1 0 0
14754 1 4 -6.8300000000000005e-01 5.8701182109115768e+00 4.0157184687355397e+01 2.1983851061771023e+01 1 0 0
14750 1 6 -1.2000000000000000e-01 5.5817570566269641e+00 4.1960087630658798e+01 2.3627325603686252e+01 1 0 0
15250 1 3 5.9999999999999998e-02 5.3224310552751088e+00 3.8807840290839195e+01 1.9634875159852392e+01 1 0 0
14767 1 3 5.9999999999999998e-02 1.7876271772453913e+00 3.8285744490307600e+01 2.4162602540926216e+01 1 0 0
14766 1 3 5.9999999999999998e-02 3.2166056102640397e+00 3.7348386314577589e+01 2.4588519680560079e+01 1 0 0
15232 1 3 5.9999999999999998e-02 1.8041280854119985e+00 4.2861878690836654e+01 1.9409547310884822e+01 1 0 0
15244 1 4 -6.8300000000000005e-01 6.0195706345023119e+00 4.1127732060459174e+01 1.9345306371750695e+01 1 0 0
15231 1 5 4.1799999999999998e-01 1.4870055245064138e+00 4.2641217086196221e+01 2.1686506447802540e+01 1 0 0
14760 1 3 5.9999999999999998e-02 3.3391395730344948e+00 4.0655229594596975e+01 2.4167866027262193e+01 1 0 0
14759 1 3 5.9999999999999998e-02 4.6463064938855476e+00 3.9600352001181484e+01 2.4381789204600707e+01 1 0 0
15247 1 6 -1.2000000000000000e-01 5.8992197902787353e+00 3.8934588898272722e+01 1.8681577086062834e+01 1 0 0
14755 1 5 4.1799999999999998e-01 6.1814528442731955e+00 4.0698467689750437e+01 2.1260458543808308e+01 1 0 0
15281 1 3 5.9999999999999998e-02 1.6688697729852914e-01 3.8250156498860044e+01 1.8706840981455361e+01 1 0 0
15245 1 5 4.1799999999999998e-01 6.1495120440277109e+00 4.1971899347254087e+01 1.8919409702842735e+01 1 0 0
15249 1 3 5.9999999999999998e-02 6.9032803652026766e+00 3.8995335137061168e+01 1.9053018579838639e+01 1 0 0
11345 1 4 -6.8300000000000005e-01 9.8324414900064134e+00 3.7671229135436235e+01 2.0194905753530257e+01 1 1 0
11346 1 5 4.1799999999999998e-01 9.4274419489857468e+00 3.8566760939411473e+01 2.0123625130865037e+01 1 1 0
11353 1 5 4.1799999999999998e-01 9.3529139060738729e+00 4.1152499365481702e+01 2.0162949785481864e+01 1 1 0
11352 1 4 -6.8300000000000005e-01 9.7025784461606754e+00 4.0301552041246531e+01 2.0165494509537584e+01 1 1 0
14749 1 3 5.9999999999999998e-02 6.9237636235479130e+00 4.2746672026120748e+01 2.2146945931737275e+01 1 0 0
14752 1 3 5.9999999999999998e-02 6.2739964209297563e+00 4.1294959854145922e+01 2.4180758920735382e+01 1 0 0
11228 1 3 5.9999999999999998e-02 6.5161547916113198e+00 3.7934121848574279e+01 2.3984674259870776e+01 1 1 0
11221 1 3 5.9999999999999998e-02 8.1428675506050201e+00 4.0087435882176692e+01 2.4205761951604003e+01 1 1 0
14744 1 2 2.0499999999999999e-01 6.2922073475605220e+00 4.3119963858694042e+01 2.2954022174212991e+01 1 0 0
11359 1 4 -6.8300000000000005e-01 9.7382635641951047e+00 4.3114888677075378e+01 2.0643402729054575e+01 1 1 0
51850 1883 8 4.2380000000000001e-01 6.2043762429659770e+00 4.4786036042869249e+01 2.5139540198782171e+01 1 0 0
15468 1 4 -6.8300000000000005e-01 1.5209338463572408e+00 4.5316752846899249e+01 1.8326208947084357e+01 1 0 0
15334 1 3 5.9999999999999998e-02 1.7164922723968229e-01 4.7328865886728693e+01 2.2042533027399813e+01 1 0 0
15476 1 5 4.1799999999999998e-01 3.3621393791505394e+00 4.5557880004002939e+01 1.8484461932996428e+01 1 0 0
15469 1 5 4.1799999999999998e-01 6.8072240172034004e-01 4.5357091757842866e+01 1.8723408257715498e+01 1 0 0
15313 1 3 5.9999999999999998e-02 5.5044650514321969e-01 4.3587259540906011e+01 2.4065826770834921e+01 1 0 0
15223 1 4 -6.8300000000000005e-01 7.7810201961842670e-02 4.3971460533627777e+01 2.1787699439107595e+01 1 0 0
14745 1 3 5.9999999999999998e-02 4.7794040510252449e+00 4.3783733895967003e+01 2.1627703812690719e+01 1 0 0
14732 1 3 5.9999999999999998e-02 3.2596435379479787e+00 4.7422860323667919e+01 1.9610182639336688e+01 1 0 0
14738 1 3 5.9999999999999998e-02 4.2941703503489368e+00 4.6924552590804304e+01 2.2190659186968489e+01 1 0 0
14736 1 6 -1.2000000000000000e-01 4.8487949771899164e+00 4.6471199135784531e+01 2.1414002987705583e+01 1 0 0
14739 1 3 5.9999999999999998e-02 4.2016538923542468e+00 4.5776792538681249e+01 2.0923710233014006e+01 1 0 0
14730 1 2 2.0499999999999999e-01 5.2992206828192012e+00 4.7615031556408333e+01 2.0411141664936761e+01 1 0 0
14743 1 6 -1.2000000000000000e-01 5.3340012146407476e+00 4.4230212745878411e+01 2.2404927113598777e+01 1 0 0
14746 1 3 5.9999999999999998e-02 4.7497803151435001e+00 4.4539211513889839e+01 2.3256331358145903e+01 1 0 0
15333 1 3 5.9999999999999998e-02 1.5848296573236604e+00 4.8358414826434050e+01 2.1644611003792615e+01 1 0 0
15331 1 6 -1.2000000000000000e-01 6.0009771858249561e-01 4.8419131965534795e+01 2.2077729749647315e+01 1 0 0
14735 1 3 5.9999999999999998e-02 5.8293308048000503e+00 4.7272188804999786e+01 1.9563093830496573e+01 1 0 0
14737 1 2 2.0499999999999999e-01 5.9763678606229496e+00 4.5524169586477136e+01 2.1858003669998265e+01 1 0 0
15327 1 3 5.9999999999999998e-02 2.2870941485755858e+00 4.7330716330628405e+01 2.3633168864353888e+01 1 0 0
15324 1 6 -1.2000000000000000e-01 1.6280505178592637e+00 4.7819356315906660e+01 2.4308271144348705e+01 1 0 0
15323 1 3 5.9999999999999998e-02 2.8453735777724487e-01 4.6112955251757697e+01 2.3972733994409502e+01 1 0 0
14729 1 6 -1.2000000000000000e-01 4.0157667541618078e+00 4.8221172262494562e+01 1.9749741947528928e+01 1 0 0
14903 1 3 5.9999999999999998e-02 7.9800036201267748e+00 4.6216152716441869e+01 1.8229621207664945e+01 1 0 0
11364 1 3 5.9999999999999998e-02 1.0641819892156372e+01 4.4714918592686509e+01 2.2012429426455661e+01 1 1 0
14742 1 3 5.9999999999999998e-02 6.5610539142655409e+00 4.5130756671441496e+01 2.0992397507710539e+01 1 0 0
14906 1 3 5.9999999999999998e-02 1.0674070042146219e+01 4.7534273848250862e+01 1.8578814279048096e+01 1 0 0
14898 1 2 2.0499999999999999e-01 9.0056520968314651e+00 4.6219811427141828e+01 1.8543773002306089e+01 1 0 0
14904 1 6 -1.2000000000000000e-01 9.6108968128344898e+00 4.7625200597802255e+01 1.8448865125688783e+01 1 0 0
14747 1 4 -6.8300000000000005e-01 6.9741693407051812e+00 4.3849331197048180e+01 2.3963761905949962e+01 1 0 0
14740 1 4 -6.8300000000000005e-01 6.9726041788245823e+00 4.6185724125257586e+01 2.2685136446002097e+01 1 0 0
14741 1 5 4.1799999999999998e-01 7.0851358965653990e+00 4.7057543278023751e+01 2.2230321332481957e+01 1 0 0
14748 1 5 4.1799999999999998e-01 7.2772491461433573e+00 4.4699942744101882e+01 2.3599457177470917e+01 1 0 0
14901 1 4 -6.8300000000000005e-01 9.1357546567000956e+00 4.5802294763855109e+01 1.9981526140085169e+01 1 0 0
11360 1 5 4.1799999999999998e-01 9.5759764002501520e+00 4.4066568056588920e+01 2.0494535059493273e+01 1 1 0
14902 1 5 4.1799999999999998e-01 9.1839467711744049e+00 4.6625339571104945e+01 2.0539489398168470e+01 1 0 0
14908 1 4 -6.8300000000000005e-01 9.4004571291737911e+00 4.8226116412920049e+01 2.0628389046513124e+01 1 0 0
11200 1 3 5.9999999999999998e-02 9.1487747908202461e+00 4.6935253128448601e+01 2.3900338603691289e+01 1 1 0
11207 1 3 5.9999999999999998e-02 9.6927708670833770e+00 4.4511767869369869e+01 2.4224950514093244e+01 1 1 0
11241 1 5 4.1799999999999998e-01 5.9427058490369529e+00 3.2859402181475815e+01 2.4315109045317300e+01 1 1 0
11237 1 2 2.0499999999999999e-01 4.0923126178179601e+00 3.3363676749290725e+01 2.4597547431773485e+01 1 1 0
11230 1 2 2.0499999999999999e-01 5.8434836639166150e+00 3.5304689511143557e+01 2.5000175433399452e+01 1 1 0
11236 1 6 -1.2000000000000000e-01 4.6756460061095124e+00 3.4483314782416620e+01 2.5495946870885998e+01 1 1 0
11239 1 3 5.9999999999999998e-02 3.8615034218397608e+00 3.5094563410311444e+01 2.5793042216681883e+01 1 1 0
11238 1 3 5.9999999999999998e-02 5.0059881894365050e+00 3.4221073868867279e+01 2.6466516389122408e+01 1 1 0
11246 1 3 5.9999999999999998e-02 2.0937245973821441e+00 3.3478929999703567e+01 2.5617118952315838e+01 1 1 0
11243 1 6 -1.2000000000000000e-01 2.7732057568108175e+00 3.2748651104578251e+01 2.5145197059026508e+01 1 1 0
11229 1 6 -1.2000000000000000e-01 6.1180615069941355e+00 3.6625588566761031e+01 2.5768501664007768e+01 1 1 0
11240 1 4 -6.8300000000000005e-01 5.0977298996756923e+00 3.2382411677706543e+01 2.4484482040505835e+01 1 1 0
11231 1 3 5.9999999999999998e-02 6.6666984088050212e+00 3.6384425690357418e+01 2.6647668040231725e+01 1 1 0
11233 1 4 -6.8300000000000005e-01 6.9194774648661070e+00 3.4414261166244899e+01 2.4897465917905446e+01 1 1 0
11234 1 5 4.1799999999999998e-01 7.5304346428005529e+00 3.5109086040216177e+01 2.4712113680635440e+01 1 1 0
14833 1 3 5.9999999999999998e-02 1.0031632611244047e+01 3.4502560511221375e+01 2.5469224381340048e+01 1 0 0
11226 1 4 -6.8300000000000005e-01 8.1984136622151986e+00 3.6898766827550574e+01 2.4757790484983158e+01 1 1 0
14826 1 3 5.9999999999999998e-02 9.0464599341913576e+00 3.2507577380235965e+01 2.4570552358627829e+01 1 0 0
14753 1 3 5.9999999999999998e-02 4.8348239285637824e+00 4.2294444712610023e+01 2.4376784948872992e+01 1 0 0
11232 1 3 5.9999999999999998e-02 5.2252013789665748e+00 3.7129571887434722e+01 2.6168793206769415e+01 1 1 0
15312 1 3 5.9999999999999998e-02 1.8672955831423061e+00 4.2953089178739560e+01 2.4985418578023811e+01 1 0 0
15304 1 2 2.0499999999999999e-01 8.2520394264524496e-02 4.1999782710396481e+01 2.5397078430438693e+01 1 0 0
15307 1 4 -6.8300000000000005e-01 8.1895654852276722e-01 4.1152761182869178e+01 2.6157715944254473e+01 1 0 0
15308 1 5 4.1799999999999998e-01 1.1887885270924994e+00 4.1744539802782022e+01 2.6769482006938986e+01 1 0 0
11212 1 4 -6.8300000000000005e-01 1.0737312720108340e+01 4.1757900531457892e+01 2.6170287513442943e+01 1 1 0
11214 1 3 5.9999999999999998e-02 9.4774407489130397e+00 4.2122713613478936e+01 2.4502067480362967e+01 1 1 0
11225 1 3 5.9999999999999998e-02 6.4399704781377674e+00 3.9483328097654535e+01 2.5836654115695836e+01 1 1 0
11220 1 5 4.1799999999999998e-01 1.0165849800293330e+01 3.9924345638819169e+01 2.5492828874214432e+01 1 1 0
11227 1 5 4.1799999999999998e-01 8.8741828846374009e+00 3.7596678206677211e+01 2.4708553560866811e+01 1 1 0
11223 1 2 2.0499999999999999e-01 6.9937716223859274e+00 3.7562285523572385e+01 2.4897008403543886e+01 1 1 0
11219 1 4 -6.8300000000000005e-01 9.6124044338267538e+00 3.9204614828171657e+01 2.5276953750403830e+01 1 1 0
11216 1 2 2.0499999999999999e-01 8.3654494231178074e+00 3.9821065849903974e+01 2.5240422218636905e+01 1 1 0
11224 1 3 5.9999999999999998e-02 7.5531802449576411e+00 3.8652717329693608e+01 2.6780022499831293e+01 1 1 0
11209 1 2 2.0499999999999999e-01 9.4939449270162442e+00 4.2089152351503465e+01 2.5648007626754715e+01 1 1 0
11222 1 6 -1.2000000000000000e-01 7.3125402293852630e+00 3.8876401328777341e+01 2.5698043804692965e+01 1 1 0
11218 1 3 5.9999999999999998e-02 7.4150963243875170e+00 4.1480197473813817e+01 2.6090815353663007e+01 1 1 0
11215 1 6 -1.2000000000000000e-01 8.4534018247770426e+00 4.1076755475353124e+01 2.6113769132592804e+01 1 1 0
11217 1 3 5.9999999999999998e-02 8.6622758131049160e+00 4.0873697001732573e+01 2.7174023549049419e+01 1 1 0
49984 1261 8 4.2380000000000001e-01 4.5938958756603947e+00 4.3936025329843346e+01 2.8317865111542879e+01 1 0 0
15310 1 6 -1.2000000000000000e-01 8.4593172875169220e-01 4.3226683605634051e+01 2.5068382845682194e+01 1 0 0
49983 1261 7 -8.4760000000000002e-01 4.2423684773006611e+00 4.3833433260311516e+01 2.7387325774868522e+01 1 0 0
49985 1261 8 4.2380000000000001e-01 3.2566867795302699e+00 4.3667958408401283e+01 2.7419734456418158e+01 1 0 0
15318 1 2 2.0499999999999999e-01 7.5034563158165313e-01 4.6665382208991559e+01 2.4833705227176893e+01 1 0 0
51849 1883 7 -8.4760000000000002e-01 5.7982606974896234e+00 4.5398752352193100e+01 2.5817514313660666e+01 1 0 0
51851 1883 8 4.2380000000000001e-01 5.3075892053318601e+00 4.4859870511939576e+01 2.6502238979889874e+01 1 0 0
15311 1 2 2.0499999999999999e-01 7.9439350129189301e-01 4.4409141873370004e+01 2.6120193837178476e+01 1 0 0
52027 1942 8 4.2380000000000001e-01 5.3247718997228990e+00 4.7207970260195125e+01 2.5496060683800060e+01 1 0 0
15319 1 3 5.9999999999999998e-02 2.0087406358338660e+00 4.6159650888956079e+01 2.6598804473521053e+01 1 0 0
52026 1942 7 -8.4760000000000002e-01 5.1908437262557667e+00 4.8128350434765764e+01 2.5863434561149759e+01 1 0 0
15317 1 6 -1.2000000000000000e-01 1.6048305115791934e+00 4.5669992451576640e+01 2.5680648478272285e+01 1 0 0
15315 1 5 4.1799999999999998e-01 8.8414948925518422e-01 4.4108334874786259e+01 2.8142845499591548e+01 1 0 0
15314 1 4 -6.8300000000000005e-01 1.3477859237029941e+00 4.3808708776903323e+01 2.7334696947903506e+01 1 0 0
15320 1 3 5.9999999999999998e-02 2.3832143597069959e+00 4.5330266098675203e+01 2.5045675923026145e+01 1 0 0
15326 1 3 5.9999999999999998e-02 2.3215735922154637e+00 4.8243993125272439e+01 2.5069051886083642e+01 1 0 0
52028 1942 8 4.2380000000000001e-01 5.4646678055233284e+00 4.8146512723844864e+01 2.6825042847183965e+01 1 0 0
11202 1 2 2.0499999999999999e-01 9.8310218251425745e+00 4.4691375392804197e+01 2.5282251793286729e+01 1 1 0
11203 1 3 5.9999999999999998e-02 9.7262340608641527e+00 4.6206244599641835e+01 2.6803027778846161e+01 1 1 0
11211 1 3 5.9999999999999998e-02 8.1460245982514081e+00 4.3785307911037009e+01 2.6169559462728323e+01 1 1 0
11204 1 3 5.9999999999999998e-02 8.2275561610019654e+00 4.5987700462260534e+01 2.5943921288978416e+01 1 1 0
11210 1 3 5.9999999999999998e-02 9.4480004112051432e+00 4.3736517461515675e+01 2.7152252429028991e+01 1 1 0
11208 1 6 -1.2000000000000000e-01 9.1774297111889211e+00 4.3571192190866810e+01 2.6107216852608371e+01 1 1 0
11195 1 2 2.0499999999999999e-01 9.5886023400212252e+00 4.7240151150436368e+01 2.4874946122696361e+01 1 1 0
9210 1 4 -6.8300000000000005e-01 1.0761028553416812e+01 3.3409576062131762e+01 6.3953925802384566e+00 1 2 0
14725 1 3 5.9999999999999998e-02 2.2677688897707311e+00 4.8524896988722190e+01 1.7419120668809157e+01 1 0 0
11197 1 3 5.9999999999999998e-02 8.2653732831879161e+00 4.8482495150465610e+01 2.6097614241924852e+01 1 1 0
9151 1 2 2.0499999999999999e-01 1.7970130255137962e+00 4.8997546992034017e+01 2.5682128418667176e+00 1 2 0
9159 1 3 5.9999999999999998e-02 2.9607835557296283e+00 4.8887379717671408e+01 4.4429015188781689e+00 1 2 0
9153 1 3 5.9999999999999998e-02 1.0444676993200701e-01 4.8927344565297432e+01 3.9543308141235904e+00 1 2 0
9161 1 4 -6.8300000000000005e-01 4.8384190706032921e+00 4.8612173859796435e+01 2.4577443360532873e+00 1 2 0
8875 1 5 4.1799999999999998e-01 8.0459613017535219e+00 4.9131705862034806e+01 6.0569447431310213e+00 1 2 0
9155 1 5 4.1799999999999998e-01 3.5312940367387946e+00 4.9748318470449611e+01 2.0243589570798060e+00 1 2 0
9150 1 6 -1.2000000000000000e-01 5.7031350850997942e-01 4.9582622175087629e+01 3.2615050878396250e+00 1 2 0
9152 1 3 5.9999999999999998e-02 9.8073974014389520e-01 5.0346288382261910e+01 3.9585195182278978e+00 1 2 0
9154 1 4 -6.8300000000000005e-01 2.6303305799946601e+00 4.9949200536941888e+01 1.9031283208983958e+00 1 2 0
44249 1 2 2.0499999999999999e-01 1.9228540984782003e+00 5.3437232476881704e+01 3.8640459623226677e+00 0 0 0
44255 1 6 -1.2000000000000000e-01 2.7852292339044200e+00 5.3365509336507991e+01 5.1654211301877435e+00 0 0 0
44261 1 3 5.9999999999999998e-02 3.1281487020207108e+00 5.1394280543753730e+01 4.6843494500970388e+00 0 0 0
44256 1 2 2.0499999999999999e-01 3.6990836565232823e+00 5.2198801845385681e+01 5.1439857489617191e+00 0 0 0
44253 1 5 4.1799999999999998e-01 3.3986544706698272e+00 5.2966664767638541e+01 2.6679078099074860e+00 0 0 0
44252 1 4 -6.8300000000000005e-01 2.7509825549307063e+00 5.3618095436363042e+01 2.7027733028176639e+00 0 0 0
44259 1 4 -6.8300000000000005e-01 4.7457292767303461e+00 5.2557765410006887e+01 4.3347216455997861e+00 0 0 0
44260 1 5 4.1799999999999998e-01 5.2869186698968385e+00 5.1772059098292914e+01 4.1866293421592156e+00 0 0 0
44257 1 3 5.9999999999999998e-02 3.3684186125827456e+00 5.4269986372793866e+01 5.3459743731754292e+00 0 0 0
44254 1 3 5.9999999999999998e-02 1.3571902768420405e+00 5.2500866406765432e+01 3.7118910820568680e+00 0 0 0
44248 1 6 -1.2000000000000000e-01 8.5872035298044358e-01 5.4564862180292835e+01 3.9877610421240282e+00 0 0 0
9148 1 5 4.1799999999999998e-01 9.3305470667822099e-01 5.1079926632962426e+01 1.5636477752339248e+00 1 2 0
42406 1 3 5.9999999999999998e-02 5.1495779084456803e+00 5.5126889656349263e+01 2.6732479173249661e+00 -1 0 0
44258 1 3 5.9999999999999998e-02 2.1230066540521824e+00 5.3107550597511903e+01 5.9909123284478749e+00 0 0 0
44246 1 5 4.1799999999999998e-01 1.6536449421134805e+00 5.4779109064940890e+01 1.7365429839351749e+00 0 0 0
44251 1 3 5.9999999999999998e-02 1.4005943507380503e-01 5.4292894418990407e+01 4.8145393064735549e+00 0 0 0
44242 1 2 2.0499999999999999e-01 3.0461418933681445e-02 5.4833269617196976e+01 2.6951332755712056e+00 0 0 0
44266 1 4 -6.8300000000000005e-01 5.5169150452771527e+00 4.9739148684659050e+01 5.8150817318138452e+00 0 0 0
44250 1 3 5.9999999999999998e-02 1.3367813509397564e+00 5.5456615041825700e+01 4.3443744725289442e+00 0 0 0
17245 1 3 5.9999999999999998e-02 9.1608834069920757e+00 4.9453799674483662e+01 1.0994217503758552e+00 0 0 0
17255 1 3 5.9999999999999998e-02 1.0655530095281915e+01 4.9443907619009636e+01 2.8081133067146595e+00 0 0 0
17242 1 6 -1.2000000000000000e-01 8.3351311987568248e+00 4.9467871080556051e+01 1.8073316391043108e+00 0 0 0
17244 1 3 5.9999999999999998e-02 7.5347784207319410e+00 4.9525536830118966e+01 1.0675781000541908e+00 0 0 0
17240 1 5 4.1799999999999998e-01 6.1805859358907176e+00 5.0694190055948717e+01 2.5849066650942980e+00 0 0 0
42410 1 3 5.9999999999999998e-02 6.6126082384574509e+00 5.4543876591342290e+01 4.3725028318384496e+00 -1 0 0
17239 1 4 -6.8300000000000005e-01 6.8598525841472870e+00 5.0841390665637306e+01 3.2665139629339546e+00 0 0 0
17241 1 3 5.9999999999999998e-02 8.7877158791067949e+00 5.0751538376361871e+01 3.6595940459533831e+00 0 0 0
17236 1 2 2.0499999999999999e-01 8.1584109792858328e+00 5.0717887648131146e+01 2.7491425042647371e+00 0 0 0
17237 1 3 5.9999999999999998e-02 7.7005604748566796e+00 5.2302020787152244e+01 1.2950790405092982e+00 0 0 0
17234 1 3 5.9999999999999998e-02 8.3798724436987708e+00 5.3178592360515509e+01 3.6797585630849503e+00 0 0 0
17235 1 6 -1.2000000000000000e-01 8.5473413187069109e+00 5.1978596409188413e+01 1.9432361695364675e+00 0 0 0
17232 1 4 -6.8300000000000005e-01 8.5987588373999539e+00 5.4400706339181262e+01 1.9951257834761036e+00 0 0 0
17229 1 2 2.0499999999999999e-01 8.8737247564885013e+00 5.3213186049360729e+01 2.7252026627086989e+00 0 0 0
17238 1 3 5.9999999999999998e-02 9.2565027132089703e+00 5.1656803087572300e+01 1.2213685719261749e+00 0 0 0
17233 1 5 4.1799999999999998e-01 9.0360946558148463e+00 5.4330945423589931e+01 1.1646654569265558e+00 0 0 0
17228 1 6 -1.2000000000000000e-01 1.0405121340619804e+01 5.3401939500017839e+01 2.9285403081705774e+00 0 0 0
17225 1 4 -6.8300000000000005e-01 1.0445004672924984e+01 5.2474954883867341e+01 5.2337376960068456e+00 0 0 0
17230 1 3 5.9999999999999998e-02 1.0633804159039475e+01 5.4489362203567183e+01 3.0446250778963977e+00 0 0 0
42417 1 3 5.9999999999999998e-02 8.5350314957743407e+00 5.4536582559823955e+01 5.6531929352133616e+00 -1 0 0
44267 1 5 4.1799999999999998e-01 6.3863470471675665e+00 5.0133502940269715e+01 5.8847976803195090e+00 0 0 0
42409 1 3 5.9999999999999998e-02 5.9285903645406677e+00 5.5636371287438905e+01 5.2332264321410396e+00 -1 0 0
42383 1 4 -6.8300000000000005e-01 1.1392671814496352e-01 6.1321044444443515e+01 1.1059856702300286e+00 -1 0 0
44245 1 4 -6.8300000000000005e-01 9.1256602056498859e-01 5.5428192147240644e+01 1.7699455780943163e+00 0 0 0
42401 1 2 2.0499999999999999e-01 5.5796148975628324e+00 5.5980211965568387e+01 3.0950564771829323e+00 -1 0 0
42403 1 3 5.9999999999999998e-02 3.8533723789160539e+00 5.6185990360312765e+01 4.2061957074055583e+00 -1 0 0
42399 1 3 5.9999999999999998e-02 3.4277966210641511e+00 5.6798748449228071e+01 1.6385194979018747e+00 -1 0 0
42400 1 6 -1.2000000000000000e-01 4.4769046804902164e+00 5.6877255872271782e+01 3.5888061188827005e+00 -1 0 0
42392 1 3 5.9999999999999998e-02 1.3042685808694963e+00 5.8439617068914387e+01 1.1331735693517373e+00 -1 0 0
42387 1 2 2.0499999999999999e-01 1.6028864940812055e+00 5.9065910366018059e+01 1.9992098748531455e+00 -1 0 0
42396 1 3 5.9999999999999998e-02 1.8320218308364233e+00 5.7443304195476969e+01 3.4136313260720015e+00 -1 0 0
42393 1 6 -1.2000000000000000e-01 2.4062854502926898e+00 5.8195813442435124e+01 2.9854807064831892e+00 -1 0 0
42395 1 3 5.9999999999999998e-02 2.7637772611911524e+00 5.8894281878432636e+01 3.7704158540424735e+00 -1 0 0
42391 1 5 4.1799999999999998e-01 3.2966965345888450e+00 5.9704982767918246e+01 1.4563661117446984e+00 -1 0 0
42394 1 2 2.0499999999999999e-01 3.6330359228292353e+00 5.7509948137764511e+01 2.4604953901850108e+00 -1 0 0
42397 1 4 -6.8300000000000005e-01 4.4380131797637921e+00 5.8527949060298823e+01 1.9333288719943236e+00 -1 0 0
42390 1 4 -6.8300000000000005e-01 2.4170870349113782e+00 6.0130474943312855e+01 1.5211175474201362e+00 -1 0 0
42402 1 3 5.9999999999999998e-02 4.7887563762208538e+00 5.7556479497686155e+01 4.3646290442961320e+00 -1 0 0
42398 1 5 4.1799999999999998e-01 5.3250413344844940e+00 5.8144509023350196e+01 2.0065900148541944e+00 -1 0 0
42388 1 3 5.9999999999999998e-02 6.6213446812599974e-01 6.0297393875654961e+01 3.5381758134945445e+00 -1 0 0
17489 1 3 5.9999999999999998e-02 4.2798554270572717e+00 6.1058514445139423e+01 3.5692697046350417e+00 0 0 0
42386 1 6 -1.2000000000000000e-01 3.9284885019544724e-01 5.9631855554520875e+01 2.7914076081817347e+00 -1 0 0
42384 1 5 4.1799999999999998e-01 1.0116100930451266e+00 6.1023154174336888e+01 9.8454238332771571e-01 -1 0 0
17548 1 5 4.1799999999999998e-01 1.2151756953358051e+00 5.8083136773569798e+01 5.6770685100748173e+00 0 0 0
17547 1 4 -6.8300000000000005e-01 3.7301374624728351e-01 5.7728400114820481e+01 5.9919814968111806e+00 0 0 0
42414 1 6 -1.2000000000000000e-01 8.5647475827584554e+00 5.5646784672718290e+01 5.7245701669514624e+00 -1 0 0
42407 1 6 -1.2000000000000000e-01 6.4692567525151023e+00 5.5592177881741570e+01 4.3268121594395641e+00 -1 0 0
42420 1 3 5.9999999999999998e-02 1.0562316257964468e+01 5.5613934394850723e+01 5.0657819932256567e+00 -1 0 0
17482 1 3 5.9999999999999998e-02 6.5361754957224116e+00 6.0221805776187338e+01 3.5795465097344281e+00 0 0 0
17478 1 5 4.1799999999999998e-01 6.3665790054596938e+00 5.9961652693216138e+01 1.1233133291441233e+00 0 0 0
42405 1 5 4.1799999999999998e-01 7.1334966982387575e+00 5.5818493897953573e+01 2.0235121448433553e+00 -1 0 0
42404 1 4 -6.8300000000000005e-01 6.4843975603785475e+00 5.6519083400034127e+01 2.2067751583506752e+00 -1 0 0
42412 1 5 4.1799999999999998e-01 6.9865155057209130e+00 5.8086960804146031e+01 4.5790036077203906e+00 -1 0 0
42413 1 3 5.9999999999999998e-02 8.3632189155200436e+00 5.6480015339758587e+01 3.6859275238595308e+00 -1 0 0
42408 1 2 2.0499999999999999e-01 7.7835045571323285e+00 5.6302889393959298e+01 4.5844298926081004e+00 -1 0 0
17475 1 3 5.9999999999999998e-02 8.9205525956966092e+00 5.9067581274412298e+01 3.3398609621427706e+00 0 0 0
17473 1 6 -1.2000000000000000e-01 9.2901987024570918e+00 5.9920918728547328e+01 2.7645034218175422e+00 0 0 0
17477 1 4 -6.8300000000000005e-01 7.2564121117438010e+00 5.9582035444508058e+01 1.2934706925514303e+00 0 0 0
17471 1 5 4.1799999999999998e-01 8.6890242777633375e+00 5.8472527617597919e+01 1.1619829905830301e+00 0 0 0
17470 1 4 -6.8300000000000005e-01 9.5981567819971740e+00 5.8172483318695221e+01 1.0848023398614566e+00 0 0 0
17474 1 2 2.0499999999999999e-01 8.0200798857041722e+00 6.0509868791318645e+01 2.0693468951799039e+00 0 0 0
17467 1 2 2.0499999999999999e-01 1.0277164009565583e+01 5.9120025320329134e+01 1.7872476142752385e+00 0 0 0
17476 1 3 5.9999999999999998e-02 9.8416423573280749e+00 6.0634818062634317e+01 3.4319623404220065e+00 0 0 0
42411 1 4 -6.8300000000000005e-01 7.4684935566304897e+00 5.7566043414410366e+01 5.1785711174178202e+00 -1 0 0
17480 1 6 -1.2000000000000000e-01 7.0231740097831237e+00 6.1069344248144390e+01 3.1403038012126823e+00 0 0 0
42419 1 5 4.1799999999999998e-01 9.2222148704555647e+00 5.7713415397061695e+01 5.8312515009314598e+00 -1 0 0
17479 1 3 5.9999999999999998e-02 8.4118377592548796e+00 6.1338516343887449e+01 1.4714448693547428e+00 0 0 0
42418 1 4 -6.8300000000000005e-01 1.0124833543077504e+01 5.7306095198098262e+01 5.9856457050584755e+00 -1 0 0
42415 1 2 2.0499999999999999e-01 1.0031320123496041e+01 5.5968629545267198e+01 5.9698369020826840e+00 -1 0 0
17800 1 5 4.1799999999999998e-01 1.0189565736620837e+01 6.1311445169381955e+01 5.0845009936905923e+00 0 0 0
17483 1 3 5.9999999999999998e-02 7.5555380033401658e+00 6.1621034142628901e+01 3.8789889322709579e+00 0 0 0
17464 1 5 4.1799999999999998e-01 1.0759926414597562e+01 5.6812819375193072e+01 1.1887337873141490e+00 0 0 0
17484 1 4 -6.8300000000000005e-01 5.4688007453226888e+00 6.1778450197630008e+01 1.3084397771024532e+00 0 0 0
17490 1 3 5.9999999999999998e-02 5.2506115515704570e+00 6.2066368734955418e+01 4.7236256930279499e+00 0 0 0
17487 1 6 -1.2000000000000000e-01 4.7832743077864510e+00 6.2044061478104155e+01 3.6886074963658269e+00 0 0 0
17485 1 5 4.1799999999999998e-01 4.5999533005425572e+00 6.2139234190526764e+01 1.3949961167071947e+00 0 0 0
17492 1 5 4.1799999999999998e-01 2.7978827448656345e+00 6.2181503311903633e+01 2.2438123422357452e+00 0 0 0
17497 1 3 5.9999999999999998e-02 2.2447636703473406e+00 6.2368954674810972e+01 4.8435974704894091e+00 0 0 0
17494 1 6 -1.2000000000000000e-01 2.7663354848521253e+00 6.3301133211982616e+01 4.7907465573189763e+00 0 0 0
17488 1 2 2.0499999999999999e-01 3.7747516610887120e+00 6.3253920304797973e+01 3.6302152867306936e+00 0 0 0
17491 1 4 -6.8300000000000005e-01 3.1493611326506152e+00 6.3109256232336442e+01 2.3915865289686336e+00 0 0 0
17496 1 3 5.9999999999999998e-02 2.0234126279978013e+00 6.3953569420745296e+01 4.4341181930186471e+00 0 0 0
17493 1 3 5.9999999999999998e-02 4.3539572014989671e+00 6.4145939797115489e+01 3.6322703443962583e+00 0 0 0
17481 1 2 2.0499999999999999e-01 5.9197844152720034e+00 6.2078236978769326e+01 2.6435845115538377e+00 0 0 0
42368 1 3 5.9999999999999998e-02 5.2792141946728732e-01 6.4203587361702631e+01 2.3304832764031080e+00 -1 0 0
17486 1 3 5.9999999999999998e-02 6.2833606624364862e+00 6.3073747876672186e+01 2.6173861265036478e+00 0 0 0
17792 1 4 -6.8300000000000005e-01 8.7564570202811236e+00 6.2718988566941235e+01 5.7437413359670124e+00 0 0 0
17793 1 5 4.1799999999999998e-01 8.2428345859334708e+00 6.3389217229374374e+01 5.3655792475893751e+00 0 0 0
44270 1 2 2.0499999999999999e-01 4.9899304319745381e+00 4.8646543149669853e+01 8.6141765251389320e+00 0 0 0
44273 1 4 -6.8300000000000005e-01 5.4831539198488342e+00 4.8749864092645282e+01 9.9375130700503060e+00 0 0 0
44635 1 3 5.9999999999999998e-02 3.1222919037825292e-01 4.9209521003308211e+01 8.9802200089513793e+00 0 0 0
8873 1 3 5.9999999999999998e-02 1.0339598336756657e+01 4.9071872541572858e+01 8.7252522124852572e+00 1 2 0
8870 1 6 -1.2000000000000000e-01 9.7332107189484951e+00 4.9342127904151887e+01 7.8944105458431970e+00 1 2 0
44262 1 6 -1.2000000000000000e-01 4.3053568435804381e+00 5.1878629412993703e+01 6.4896986911474839e+00 0 0 0
44264 1 3 5.9999999999999998e-02 5.1394080826451596e+00 5.2562992738609580e+01 6.5883871600564685e+00 0 0 0
44268 1 3 5.9999999999999998e-02 3.5478879039814868e+00 4.9976469728445522e+01 6.5072829311058626e+00 0 0 0
44627 1 2 2.0499999999999999e-01 7.4560437911228650e-01 4.9806802775517106e+01 1.1150570404789516e+01 0 0 0
44263 1 2 2.0499999999999999e-01 4.5323276158716306e+00 5.0359358224989379e+01 6.7368198758729188e+00 0 0 0
44265 1 3 5.9999999999999998e-02 3.6345965406530012e+00 5.2250885661856437e+01 7.2752027509659749e+00 0 0 0
44269 1 6 -1.2000000000000000e-01 4.8740793304927408e+00 5.0154858544553583e+01 8.2665280652995712e+00 0 0 0
44630 1 4 -6.8300000000000005e-01 2.0330389173174330e+00 5.0258334477759497e+01 1.0834276012066820e+01 0 0 0
44638 1 5 4.1799999999999998e-01 1.6507975663976739e+00 5.1382914793091665e+01 9.3131522416648949e+00 0 0 0
44272 1 3 5.9999999999999998e-02 4.1843010473973390e+00 5.0621833082189994e+01 8.9668199304475049e+00 0 0 0
8843 1 2 2.0499999999999999e-01 4.0834037494567026e+00 5.4348063138873307e+01 1.0733420311383325e+01 1 2 0
44637 1 4 -6.8300000000000005e-01 9.9847240775777002e-01 5.1605204749196979e+01 8.7040906249699788e+00 0 0 0
8845 1 3 5.9999999999999998e-02 2.6242065627097455e+00 5.2900960432420383e+01 1.1085749053448540e+01 1 2 0
8852 1 3 5.9999999999999998e-02 4.8320125950165274e+00 5.2354493893310497e+01 1.0670783373283049e+01 1 2 0
8848 1 3 5.9999999999999998e-02 3.7259798589971886e+00 5.4570207442642548e+01 9.7165445559696764e+00 1 2 0
8849 1 6 -1.2000000000000000e-01 5.2298941181742160e+00 5.3339189870585237e+01 1.0915649041036820e+01 1 2 0
8842 1 6 -1.2000000000000000e-01 2.8723414884106178e+00 5.3802309909658170e+01 1.1493462080344395e+01 1 2 0
8836 1 2 2.0499999999999999e-01 1.6114692077325314e+00 5.4717456989006955e+01 1.1440456259887911e+01 1 2 0
44631 1 5 4.1799999999999998e-01 2.5755697801544919e+00 5.0280694287551732e+01 1.1661171995430042e+01 0 0 0
8841 1 3 5.9999999999999998e-02 1.2094413420168546e+00 5.4812713956874745e+01 1.0444092286355200e+01 1 2 0
44271 1 3 5.9999999999999998e-02 5.8161056570528959e+00 5.0699676153693183e+01 8.3741934160397840e+00 0 0 0
8851 1 3 5.9999999999999998e-02 5.4809358264245125e+00 5.3270288574693971e+01 1.1949391859741372e+01 1 2 0
44645 1 5 4.1799999999999998e-01 4.2709038824445278e-01 5.2395077560147669e+01 6.9076554057529416e+00 0 0 0
44632 1 3 5.9999999999999998e-02 3.5272912032199655e-01 5.0566156195623840e+01 1.1850039767593469e+01 0 0 0
8838 1 3 5.9999999999999998e-02 4.3768154037526674e-01 5.3099206787220957e+01 1.1973443873282934e+01 1 2 0
14703 1 3 5.9999999999999998e-02 7.7889014446137814e+00 4.9662258222827390e+01 1.1896012639906674e+01 1 0 0
8868 1 5 4.1799999999999998e-01 8.8874728382209334e+00 5.1566660924676128e+01 6.4106110441306035e+00 1 2 0
8855 1 3 5.9999999999999998e-02 6.1554066808176930e+00 5.3594609445183700e+01 9.0763036074425045e+00 1 2 0
8850 1 2 2.0499999999999999e-01 6.5102559605826045e+00 5.3641379495736075e+01 1.0108085719714985e+01 1 2 0
8860 1 4 -6.8300000000000005e-01 9.7733789317464446e+00 5.3727018159156643e+01 9.9358819394073095e+00 1 2 0
8867 1 4 -6.8300000000000005e-01 8.2971185622499704e+00 5.0991704876260975e+01 6.8444946369702846e+00 1 2 0
8869 1 3 5.9999999999999998e-02 7.9924547895856994e+00 5.0275987868934429e+01 8.7345787422945520e+00 1 2 0
8859 1 3 5.9999999999999998e-02 7.2603118968247538e+00 5.1613175177507607e+01 1.0215355471513089e+01 1 2 0
8856 1 6 -1.2000000000000000e-01 7.6388857507184316e+00 5.2664584861161387e+01 1.0276341355749622e+01 1 2 0
8862 1 3 5.9999999999999998e-02 8.3523838605150384e+00 5.3342403614278027e+01 8.4344683013698454e+00 1 2 0
8857 1 2 2.0499999999999999e-01 8.7541180915494010e+00 5.2922586485583473e+01 9.2954520148261146e+00 1 2 0
8864 1 2 2.0499999999999999e-01 8.8174801770223574e+00 5.0597862012839464e+01 8.1269345280974008e+00 1 2 0
8861 1 5 4.1799999999999998e-01 9.3704750896478703e+00 5.4543130720856716e+01 1.0058861091441605e+01 1 2 0
8863 1 6 -1.2000000000000000e-01 9.6054516332386211e+00 5.1659367691822212e+01 8.8728157547918354e+00 1 2 0
8858 1 3 5.9999999999999998e-02 8.0883599487038271e+00 5.2652550530960056e+01 1.1271203942067796e+01 1 2 0
8866 1 3 5.9999999999999998e-02 1.0200705313663285e+01 5.1223495848760038e+01 9.6354518171580583e+00 1 2 0
8853 1 4 -6.8300000000000005e-01 7.0351849723212210e+00 5.4975111522950414e+01 1.0399805051191745e+01 1 2 0
42424 1 3 5.9999999999999998e-02 1.0333265099436575e+01 5.4263384140834418e+01 7.1259304631480989e+00 -1 0 0
8865 1 3 5.9999999999999998e-02 1.0284238125608098e+01 5.1914639566025208e+01 8.1260512717902067e+00 1 2 0
8854 1 5 4.1799999999999998e-01 6.2334474130364308e+00 5.5455380813421833e+01 1.0711238205246941e+01 1 2 0
8872 1 3 5.9999999999999998e-02 1.0506713664030904e+01 4.9682904917342697e+01 7.1920760263911161e+00 1 2 0
42421 1 6 -1.2000000000000000e-01 1.0572010895441354e+01 5.5320593480583220e+01 7.2259504276516919e+00 -1 0 0
8846 1 4 -6.8300000000000005e-01 4.4779838523639590e+00 5.5591986562451275e+01 1.1194787520018199e+01 1 2 0
17549 1 3 5.9999999999999998e-02 1.0739328833562236e+00 5.6080702393545160e+01 6.9794335378760826e+00 0 0 0
17556 1 3 5.9999999999999998e-02 3.1919098358187425e+00 5.7265226523333709e+01 6.9605326168895383e+00 0 0 0
17554 1 4 -6.8300000000000005e-01 2.7432031962736256e+00 5.9180152825324669e+01 6.5391496859952776e+00 0 0 0
17562 1 5 4.1799999999999998e-01 4.5149061798891470e+00 6.0181565472116006e+01 6.8499226596808933e+00 0 0 0
17555 1 5 4.1799999999999998e-01 2.2970139706800445e+00 5.9956832501654546e+01 6.9434219356289226e+00 0 0 0
17553 1 3 5.9999999999999998e-02 1.6303153288039274e+00 5.7262060208156008e+01 9.0616925537187143e+00 0 0 0
17559 1 3 5.9999999999999998e-02 3.5497747711817453e+00 5.9444942564395006e+01 9.0481155234286721e+00 0 0 0
17551 1 2 2.0499999999999999e-01 2.8154389339103791e+00 5.8168666682518982e+01 7.5184054607513229e+00 0 0 0
17550 1 6 -1.2000000000000000e-01 1.4653881578536132e+00 5.7834745197031936e+01 8.1411868401352532e+00 0 0 0
17557 1 6 -1.2000000000000000e-01 3.9076439172496773e+00 5.8541767507344744e+01 8.5377571142814830e+00 0 0 0
17560 1 3 5.9999999999999998e-02 3.9140438600661658e+00 5.7864447465426515e+01 9.4056291776915373e+00 0 0 0
17558 1 2 2.0499999999999999e-01 5.3262942955715111e+00 5.8830412352694758e+01 8.0031291666158637e+00 0 0 0
17561 1 4 -6.8300000000000005e-01 5.3672757652143721e+00 6.0104120545690648e+01 7.3837228227955087e+00 0 0 0
17552 1 3 5.9999999999999998e-02 1.0036888837199691e+00 5.8755619475054743e+01 8.4277552340066499e+00 0 0 0
17544 1 2 2.0499999999999999e-01 5.6126467075298292e-01 5.6941172229728394e+01 7.2210997568273525e+00 0 0 0
17506 1 5 4.1799999999999998e-01 7.5166844817437517e-01 6.0901597323915325e+01 7.7798944185828081e+00 0 0 0
17563 1 3 5.9999999999999998e-02 5.4679127248115673e+00 5.8166925180217653e+01 7.1717428901560858e+00 0 0 0
17505 1 4 -6.8300000000000005e-01 1.5423807656926216e+00 6.1397230382859242e+01 7.5843971660019118e+00 0 0 0
40613 1 5 4.1799999999999998e-01 4.9991490518350350e+00 6.0927469153734052e+01 9.9841434702950771e+00 -1 0 0
8847 1 5 4.1799999999999998e-01 3.7394293905133127e+00 5.5967058071583011e+01 1.1714318061929889e+01 1 2 0
8839 1 4 -6.8300000000000005e-01 1.8711131404819086e+00 5.6037223339024386e+01 1.1886080768760625e+01 1 2 0
40612 1 4 -6.8300000000000005e-01 4.5908506432088592e+00 6.1581243630966505e+01 1.0605179698582278e+01 -1 0 0
8840 1 5 4.1799999999999998e-01 1.0074229795657748e+00 5.6443924617115123e+01 1.1998635689955750e+01 1 2 0
17566 1 3 5.9999999999999998e-02 6.2837903515870837e+00 5.9469718757767474e+01 9.7378265276212783e+00 0 0 0
17567 1 3 5.9999999999999998e-02 6.2992491925116543e+00 5.7871644128696573e+01 9.6019800906159247e+00 0 0 0
42423 1 3 5.9999999999999998e-02 1.0138493784525151e+01 5.5810577748304816e+01 8.1668268356434552e+00 -1 0 0
42416 1 3 5.9999999999999998e-02 8.0593291938328520e+00 5.5862047659925750e+01 6.6361152881955530e+00 -1 0 0
17564 1 6 -1.2000000000000000e-01 6.4705549896048193e+00 5.8740057700032779e+01 9.0152589249799444e+00 0 0 0
40611 1 3 5.9999999999999998e-02 6.8536467591529782e+00 6.1000260589035136e+01 1.1387617203997387e+01 -1 0 0
17569 1 5 4.1799999999999998e-01 7.2830429644093808e+00 6.0233746616598793e+01 7.5590592368047123e+00 0 0 0
17570 1 3 5.9999999999999998e-02 8.0988277871509382e+00 5.7996589972414668e+01 7.7577850915959496e+00 0 0 0
17565 1 2 2.0499999999999999e-01 7.9056690483644818e+00 5.8748610637888035e+01 8.4992539689862081e+00 0 0 0
17568 1 4 -6.8300000000000005e-01 8.1498848358896154e+00 5.9980030602141419e+01 7.8922282361964431e+00 0 0 0
17573 1 3 5.9999999999999998e-02 8.4768051592511409e+00 5.8889050357512730e+01 1.0541681651662108e+01 0 0 0
17574 1 3 5.9999999999999998e-02 8.6768143431038975e+00 5.7297617859828947e+01 9.7481423136414556e+00 0 0 0
17571 1 6 -1.2000000000000000e-01 8.8650064227039174e+00 5.8385352889865580e+01 9.6494861331145074e+00 0 0 0
17576 1 5 4.1799999999999998e-01 9.8261769061586168e+00 6.0332805770507477e+01 8.8205657201265577e+00 0 0 0
17572 1 2 2.0499999999999999e-01 1.0388148995942165e+01 5.8618534932347565e+01 9.5058880400760319e+00 0 0 0
17575 1 4 -6.8300000000000005e-01 1.0523332790921943e+01 5.9976195181250411e+01 9.3405660017609975e+00 0 0 0
40603 1 3 5.9999999999999998e-02 9.7662347903260187e+00 6.1615510545588997e+01 1.1291551080170715e+01 -1 0 0
17580 1 3 5.9999999999999998e-02 1.0732494313583000e+01 5.8749170397082629e+01 1.1661574385267711e+01 0 0 0
17581 1 3 5.9999999999999998e-02 1.0729213321629173e+01 5.7171707440415524e+01 1.1133440672927417e+01 0 0 0
10373 1 5 4.1799999999999998e-01 8.6886811844098855e+00 6.4524812241842042e+01 2.7060858993510269e+01 1 1 0
17495 1 2 2.0499999999999999e-01 3.3253212729858408e+00 6.3590304685108585e+01 6.1704757340817693e+00 0 0 0
17500 1 3 5.9999999999999998e-02 4.0188547899996943e+00 6.2886746705374762e+01 6.5647702451645324e+00 0 0 0
40620 1 5 4.1799999999999998e-01 2.9099720286364876e+00 6.2445670188536489e+01 1.1340638240835837e+01 -1 0 0
17502 1 2 2.0499999999999999e-01 1.0754900432405889e+00 6.2644714746946427e+01 7.2467547888796471e+00 0 0 0
17501 1 6 -1.2000000000000000e-01 2.1669836842900878e+00 6.3706570468924774e+01 7.2173414499398749e+00 0 0 0
40609 1 2 2.0499999999999999e-01 5.5339673275887389e+00 6.2626456610279455e+01 1.0918095727782774e+01 -1 0 0
17503 1 3 5.9999999999999998e-02 2.6888117572211860e+00 6.3707917675453189e+01 8.1689998332044311e+00 0 0 0
40619 1 4 -6.8300000000000005e-01 2.5367245764822677e+00 6.3194844491764179e+01 1.1779040230013377e+01 -1 0 0
40616 1 2 2.0499999999999999e-01 3.5904233818700289e+00 6.4076484651562097e+01 1.1953262460216770e+01 -1 0 0
40615 1 6 -1.2000000000000000e-01 4.9666401123847894e+00 6.3459410156235691e+01 1.2053935329467098e+01 -1 0 0
17510 1 3 5.9999999999999998e-02 3.4409568560699405e-01 6.2882287281104063e+01 9.2236684671628204e+00 0 0 0
17507 1 3 5.9999999999999998e-02 5.7662826856059290e-01 6.2623126536160271e+01 6.2350610622581586e+00 0 0 0
40614 1 3 5.9999999999999998e-02 5.6608829546991846e+00 6.3198933595833878e+01 9.9829651806078310e+00 -1 0 0
40621 1 3 5.9999999999999998e-02 3.5478538404011246e+00 6.4703847856506457e+01 1.1100146250287438e+01 -1 0 0
40627 1 5 4.1799999999999998e-01 1.1112130353526071e+00 6.4340082277508102e+01 1.2170734964472828e+01 -1 0 0
40610 1 3 5.9999999999999998e-02 7.3673358866770462e+00 6.1911889105542876e+01 1.0133927347910992e+01 -1 0 0
40608 1 6 -1.2000000000000000e-01 6.8962596519843720e+00 6.2034992152805977e+01 1.1067525986604835e+01 -1 0 0
17789 1 2 2.0499999999999999e-01 9.0699655142422575e+00 6.3014409687305530e+01 7.0495172159714858e+00 0 0 0
17794 1 3 5.9999999999999998e-02 8.4946398960371230e+00 6.2361080066693525e+01 7.7183499997154401e+00 0 0 0
17787 1 3 5.9999999999999998e-02 6.4605877440141439e+00 6.4233455127245705e+01 7.6041013419174295e+00 0 0 0
40605 1 4 -6.8300000000000005e-01 8.1824712755959581e+00 6.3981047901986287e+01 1.1693284638530173e+01 -1 0 0
40602 1 2 2.0499999999999999e-01 7.9046649004655061e+00 6.2649232561434033e+01 1.2028633210529851e+01 -1 0 0
17795 1 6 -1.2000000000000000e-01 1.0609559151200711e+01 6.2883969548730292e+01 7.2050278069721250e+00 0 0 0
17788 1 6 -1.2000000000000000e-01 8.6853230509276980e+00 6.4436182883228071e+01 7.3833760087804361e+00 0 0 0
40606 1 5 4.1799999999999998e-01 8.9704383705943727e+00 6.4233262136009358e+01 1.2174345777653828e+01 -1 0 0
17791 1 3 5.9999999999999998e-02 8.8452512538260475e+00 6.4539998378686050e+01 8.4758108239061425e+00 0 0 0
14710 1 3 5.9999999999999998e-02 4.6176285143475679e+00 4.9192821699906986e+01 1.2823930294285081e+01 1 0 0
14717 1 3 5.9999999999999998e-02 3.2644829758272271e+00 4.8927856190759087e+01 1.4956176351588336e+01 1 0 0
10601 1 3 5.9999999999999998e-02 4.7270775522576969e-02 5.9155148309797859e+01 2.0265497278093342e+01 1 1 0
14701 1 6 -1.2000000000000000e-01 7.4454195175736322e+00 4.9222520077601132e+01 1.2752264475971753e+01 1 0 0
14695 1 2 2.0499999999999999e-01 8.6500326025097749e+00 4.8740440018527494e+01 1.3605917894027179e+01 1 0 0
14718 1 3 5.9999999999999998e-02 4.7028520111312542e+00 4.9718395402412078e+01 1.5683697437777353e+01 1 0 0
14711 1 3 5.9999999999999998e-02 4.8949587942059409e+00 5.0807931645747765e+01 1.2104553642492332e+01 1 0 0
14722 1 6 -1.2000000000000000e-01 2.8110085602156065e+00 4.9385487960203250e+01 1.7684773584925342e+01 1 0 0
8835 1 6 -1.2000000000000000e-01 4.8834056470310261e-01 5.4108555309738492e+01 1.2301652847077758e+01 1 2 0
8844 1 3 5.9999999999999998e-02 3.1616105675797703e+00 5.3555627263591518e+01 1.2527076245366441e+01 1 2 0
14715 1 6 -1.2000000000000000e-01 3.7282318845897056e+00 4.9805445928781680e+01 1.5257580022195652e+01 1 0 0
14708 1 6 -1.2000000000000000e-01 4.9866093996690068e+00 5.0175315427649423e+01 1.3046811986159334e+01 1 0 0
14719 1 4 -6.8300000000000005e-01 1.5557666887942569e+00 5.0475207994061343e+01 1.5877584674860035e+01 1 0 0
14720 1 5 4.1799999999999998e-01 9.7590212384779340e-01 5.0748172083770605e+01 1.6607225382033906e+01 1 0 0
14716 1 2 2.0499999999999999e-01 2.8523008806234316e+00 5.0326715857105725e+01 1.6412047753732988e+01 1 0 0
14712 1 4 -6.8300000000000005e-01 2.7558137616363281e+00 5.0970247559239404e+01 1.3364263556530988e+01 1 0 0
14713 1 5 4.1799999999999998e-01 2.1641625049161899e+00 5.0749848373157150e+01 1.4090816940206967e+01 1 0 0
14709 1 2 2.0499999999999999e-01 4.0163060686343526e+00 5.0775982026742774e+01 1.4119076314941731e+01 1 0 0
14721 1 3 5.9999999999999998e-02 3.1492573640205994e+00 5.1304641528757088e+01 1.6761260505631977e+01 1 0 0
14714 1 3 5.9999999999999998e-02 4.5175486380732481e+00 5.1692587706189762e+01 1.4509236617567069e+01 1 0 0
11115 1 5 4.1799999999999998e-01 3.1023164138616259e+00 5.3856595728498881e+01 1.7110818280844814e+01 1 1 0
11114 1 4 -6.8300000000000005e-01 2.1745832888364998e+00 5.4091396676816444e+01 1.7116784879290851e+01 1 1 0
11109 1 3 5.9999999999999998e-02 4.2464255416882351e+00 5.4173371469761825e+01 1.4629979449850481e+01 1 1 0
11107 1 4 -6.8300000000000005e-01 4.9058195665968842e+00 5.3970461057147119e+01 1.6576733479996843e+01 1 1 0
8837 1 3 5.9999999999999998e-02 8.0575853492303562e-01 5.3935502144832732e+01 1.3310365835358480e+01 1 2 0
11104 1 2 2.0499999999999999e-01 4.6733054638760123e+00 5.4743896252654203e+01 1.5432543999264531e+01 1 1 0
11116 1 3 5.9999999999999998e-02 1.9195768303254275e+00 5.4618927198635241e+01 1.5055335064909535e+01 1 1 0
11111 1 2 2.0499999999999999e-01 2.1601903442104442e+00 5.5077095196053158e+01 1.6007320317128073e+01 1 1 0
11108 1 5 4.1799999999999998e-01 5.6570494188407521e+00 5.3442544903065780e+01 1.6270631442197416e+01 1 1 0
11103 1 6 -1.2000000000000000e-01 5.9529421955004942e+00 5.5522127988674889e+01 1.5078990602331725e+01 1 1 0
11122 1 5 4.1799999999999998e-01 5.4362708112234670e-01 5.4237587619231995e+01 1.6987604817302721e+01 1 1 0
14696 1 3 5.9999999999999998e-02 1.0087965591978838e+01 5.0091658542563202e+01 1.2640288140887741e+01 1 0 0
14707 1 3 5.9999999999999998e-02 6.4046719115344652e+00 4.9680835347497364e+01 1.4554513347595828e+01 1 0 0
14702 1 2 2.0499999999999999e-01 6.4366064235112432e+00 5.0147080223965517e+01 1.3561315598956925e+01 1 0 0
11102 1 3 5.9999999999999998e-02 6.4297922315921943e+00 5.3972084444167834e+01 1.3852554432560545e+01 1 1 0
14694 1 6 -1.2000000000000000e-01 9.8726189520879739e+00 4.9661467432925406e+01 1.3616946370274098e+01 1 0 0
11097 1 2 2.0499999999999999e-01 6.9682374255731574e+00 5.4547315303856379e+01 1.4562721275011958e+01 1 1 0
14706 1 5 4.1799999999999998e-01 6.9790246417095476e+00 5.1575619954415636e+01 1.4697276708007484e+01 1 0 0
14705 1 4 -6.8300000000000005e-01 7.0138156775383163e+00 5.1346273766252899e+01 1.3793400650468506e+01 1 0 0
14697 1 3 5.9999999999999998e-02 9.6776216839648264e+00 5.0436406398900949e+01 1.4392591448627394e+01 1 0 0
11100 1 4 -6.8300000000000005e-01 7.4461964067340380e+00 5.3494369908410135e+01 1.5474227214324111e+01 1 1 0
11101 1 5 4.1799999999999998e-01 8.3360226750191195e+00 5.3779140832827657e+01 1.5751276161177866e+01 1 1 0
11083 1 2 2.0499999999999999e-01 1.0117312516757938e+01 5.4411790909893618e+01 1.6631299792724228e+01 1 1 0
11088 1 3 5.9999999999999998e-02 9.7730357760306106e+00 5.3415899924837937e+01 1.6577551443925159e+01 1 1 0
11099 1 3 5.9999999999999998e-02 8.7028168751293631e+00 5.4362042425259098e+01 1.3251637868096166e+01 1 1 0
11096 1 6 -1.2000000000000000e-01 8.1845431272296949e+00 5.5151162198031273e+01 1.3834867935065665e+01 1 1 0
11086 1 4 -6.8300000000000005e-01 8.9971259357784650e+00 5.4930752447348908e+01 1.7313457551327325e+01 1 1 0
11089 1 6 -1.2000000000000000e-01 1.0413368046273293e+01 5.5063832290990625e+01 1.5240190479042141e+01 1 1 0
14914 1 3 5.9999999999999998e-02 9.6100142370273947e+00 5.0311349861046210e+01 1.8148210602741788e+01 1 0 0
11087 1 5 4.1799999999999998e-01 8.9914659995256301e+00 5.4733470931767187e+01 1.8226633015468447e+01 1 1 0
10562 1 5 4.1799999999999998e-01 3.3461734223766486e+00 5.8381927008616302e+01 1.3492111329182123e+01 1 1 0
11110 1 6 -1.2000000000000000e-01 3.5770560019337423e+00 5.5684355996060177e+01 1.5950923539176538e+01 1 1 0
11112 1 3 5.9999999999999998e-02 3.8360348986869766e+00 5.6238399867134106e+01 1.6866775657044208e+01 1 1 0
10559 1 3 5.9999999999999998e-02 3.4962339464817043e+00 6.0994591989697483e+01 1.3554213982017290e+01 1 1 0
10555 1 5 4.1799999999999998e-01 6.2720990034596980e-01 5.8905878377886665e+01 1.3604235390412457e+01 1 1 0
10554 1 4 -6.8300000000000005e-01 1.5661000963732006e+00 5.9154232652726989e+01 1.3488051379903700e+01 1 1 0
11117 1 6 -1.2000000000000000e-01 1.0847831028662813e+00 5.6155569883743624e+01 1.6325318694365656e+01 1 1 0
10561 1 4 -6.8300000000000005e-01 4.2607785346870992e+00 5.8422470325467003e+01 1.3686333989046837e+01 1 1 0
11113 1 3 5.9999999999999998e-02 3.4263599080241600e+00 5.6425436420600960e+01 1.5221845973980994e+01 1 1 0
10556 1 3 5.9999999999999998e-02 1.7489072053604142e+00 5.9442800804640946e+01 1.5493727784296164e+01 1 1 0
10563 1 3 5.9999999999999998e-02 4.3275754137915206e+00 5.8946654745563677e+01 1.5704272289658531e+01 1 1 0
10558 1 2 2.0499999999999999e-01 4.4639841364334591e+00 5.9347644266372662e+01 1.4731823798822040e+01 1 1 0
10551 1 2 2.0499999999999999e-01 1.8988371783789781e+00 6.0031405154189713e+01 1.4550708044143690e+01 1 1 0
10557 1 6 -1.2000000000000000e-01 3.3560004972043060e+00 6.0441617396159209e+01 1.4537895631545974e+01 1 1 0
11120 1 3 5.9999999999999998e-02 1.2758500633486864e+00 5.7127115340239584e+01 1.5764814383620308e+01 1 1 0
10550 1 6 -1.2000000000000000e-01 1.0010610152266322e+00 6.1260011860697581e+01 1.4444603462153729e+01 1 1 0
11119 1 3 5.9999999999999998e-02 1.3262421743089772e+00 5.6575623885777759e+01 1.7244542527952071e+01 1 1 0
10564 1 6 -1.2000000000000000e-01 5.9030106553745085e+00 5.9973624612517661e+01 1.4746669995043213e+01 1 1 0
10567 1 3 5.9999999999999998e-02 5.9861422844190129e+00 6.0635059555058952e+01 1.5602471806972963e+01 1 1 0
11106 1 3 5.9999999999999998e-02 5.7303934502831666e+00 5.6296075269299266e+01 1.4253991568557430e+01 1 1 0
10581 1 3 5.9999999999999998e-02 6.0840730701733108e+00 5.9204464105301774e+01 1.7312953144816838e+01 1 1 0
10560 1 3 5.9999999999999998e-02 3.3940390645529166e+00 6.1273471549152681e+01 1.5269894967427733e+01 1 1 0
10597 1 5 4.1799999999999998e-01 3.0829605107076591e-01 5.9208274516782865e+01 1.7861995513480412e+01 1 1 0
10566 1 3 5.9999999999999998e-02 6.0669075967757689e+00 6.0588005243194331e+01 1.3904113990484557e+01 1 1 0
10596 1 4 -6.8300000000000005e-01 1.2429067751103611e+00 5.9133572093921586e+01 1.8031297083106001e+01 1 1 0
10590 1 5 4.1799999999999998e-01 2.9197362400284659e+00 5.8275538550471865e+01 1.8334834289738076e+01 1 1 0
40601 1 6 -1.2000000000000000e-01 9.1361843089968957e+00 6.1705216999561337e+01 1.2217716594111883e+01 -1 0 0
11098 1 3 5.9999999999999998e-02 7.8594415692740576e+00 5.5783551987102740e+01 1.3044588285930713e+01 1 1 0
11105 1 3 5.9999999999999998e-02 6.3418590450953731e+00 5.6080025346250281e+01 1.5977615966383976e+01 1 1 0
10570 1 3 5.9999999999999998e-02 6.6463101220087184e+00 5.8132316894619677e+01 1.5422407593140818e+01 1 1 0
40604 1 3 5.9999999999999998e-02 8.7414279977274401e+00 6.0708353494061107e+01 1.2495604034115717e+01 -1 0 0
10569 1 5 4.1799999999999998e-01 6.7374349299127392e+00 5.7895855012499929e+01 1.3318613845268191e+01 1 1 0
10565 1 2 2.0499999999999999e-01 7.0404687962106447e+00 5.8934257445907626e+01 1.4951081681416280e+01 1 1 0
11090 1 2 2.0499999999999999e-01 9.3002136884911675e+00 5.5927667700760722e+01 1.4606203808105723e+01 1 1 0
10568 1 4 -6.8300000000000005e-01 7.3909451012024379e+00 5.8517383683720858e+01 1.3678998722264282e+01 1 1 0
11095 1 3 5.9999999999999998e-02 8.8031748955416909e+00 5.6419300402582614e+01 1.5373340463693635e+01 1 1 0
10572 1 2 2.0499999999999999e-01 8.1489057527500552e+00 5.9212958566477631e+01 1.7271759020943946e+01 1 1 0
10571 1 6 -1.2000000000000000e-01 8.1973161614777315e+00 5.9563406201055429e+01 1.5775983388133353e+01 1 1 0
10577 1 3 5.9999999999999998e-02 8.3964632223776796e+00 5.8180503153644750e+01 1.7484883923817911e+01 1 1 0
10573 1 3 5.9999999999999998e-02 9.1990191854280123e+00 5.9220560735568512e+01 1.5512697947758797e+01 1 1 0
11093 1 4 -6.8300000000000005e-01 9.7187839063507244e+00 5.6934280298657008e+01 1.3670260098223071e+01 1 1 0
11094 1 5 4.1799999999999998e-01 9.2066735290840249e+00 5.7721082638289673e+01 1.3857004262094094e+01 1 1 0
10574 1 3 5.9999999999999998e-02 8.1792310565477102e+00 6.0600079437934042e+01 1.5556137944854333e+01 1 1 0
10578 1 6 -1.2000000000000000e-01 6.8220790091119561e+00 5.9616700067287091e+01 1.7990020649829038e+01 1 1 0
10575 1 4 -6.8300000000000005e-01 9.2138010770401610e+00 5.9974993823832122e+01 1.7791084569378469e+01 1 1 0
10580 1 3 5.9999999999999998e-02 6.6191543001123883e+00 6.0695882112794855e+01 1.7984727396072181e+01 1 1 0
40597 1 3 5.9999999999999998e-02 1.0734594651753035e+01 5.9985321638004564e+01 1.3406705326798404e+01 -1 0 0
40618 1 3 5.9999999999999998e-02 5.7286528306823081e+00 6.4218276634933645e+01 1.2410949779211432e+01 -1 0 0
10552 1 3 5.9999999999999998e-02 9.7120678642500602e-01 6.1477651508865769e+01 1.3415766220924374e+01 1 1 0
10553 1 3 5.9999999999999998e-02 1.4788965966837542e+00 6.2038090101752282e+01 1.4942216984420799e+01 1 1 0
40617 1 3 5.9999999999999998e-02 4.9784283799725859e+00 6.2758345074008496e+01 1.2846497126395809e+01 -1 0 0
40624 1 3 5.9999999999999998e-02 2.9029830218274402e+00 6.4413670589641654e+01 1.4003216646826431e+01 -1 0 0
40535 1 4 -6.8300000000000005e-01 3.6301868153698846e+00 6.3795402841481888e+01 1.6748855162772916e+01 -1 0 0
40536 1 5 4.1799999999999998e-01 4.3581056234452538e+00 6.3827159819621471e+01 1.6163477899124764e+01 -1 0 0
40532 1 2 2.0499999999999999e-01 4.0656152536837897e+00 6.4436156332856584e+01 1.7970519050115811e+01 -1 0 0
40533 1 3 5.9999999999999998e-02 5.4336214943382082e+00 6.2749487118950420e+01 1.8235674363739179e+01 -1 0 0
40531 1 6 -1.2000000000000000e-01 5.4958243599321657e+00 6.3867933797227636e+01 1.8212866442919200e+01 -1 0 0
40528 1 4 -6.8300000000000005e-01 6.1466810262231162e+00 6.3992382243030782e+01 1.5850259477766325e+01 -1 0 0
40607 1 3 5.9999999999999998e-02 7.4511483693170657e+00 6.2764730285859663e+01 1.2966033168055837e+01 -1 0 0
40519 1 3 5.9999999999999998e-02 1.0452760940330323e+01 6.2696742632201648e+01 1.6921130245660006e+01 -1 0 0
40595 1 2 2.0499999999999999e-01 1.0110962490631922e+01 6.2109066716210130e+01 1.3292018027887451e+01 -1 0 0
40600 1 3 5.9999999999999998e-02 9.5196247700132925e+00 6.2185236170655216e+01 1.4216596650796490e+01 -1 0 0
40526 1 3 5.9999999999999998e-02 7.9912152626247961e+00 6.2630088338743676e+01 1.7080732883809080e+01 -1 0 0
40524 1 6 -1.2000000000000000e-01 7.9373386288025838e+00 6.3495117699111724e+01 1.7581977445588969e+01 -1 0 0
40518 1 2 2.0499999999999999e-01 9.1508837956507865e+00 6.4357996336008597e+01 1.7131050638625901e+01 -1 0 0
40517 1 6 -1.2000000000000000e-01 1.0523371833432170e+01 6.3657440958311135e+01 1.7418430492859908e+01 -1 0 0
40525 1 2 2.0499999999999999e-01 6.5638276176294186e+00 6.4251426035093914e+01 1.7211502594303248e+01 -1 0 0
40521 1 4 -6.8300000000000005e-01 8.9949644260263391e+00 6.4563925701751302e+01 1.5767551745771279e+01 -1 0 0
40529 1 5 4.1799999999999998e-01 6.8317087569512935e+00 6.4338689857620622e+01 1.5329241936780003e+01 -1 0 0
40598 1 4 -6.8300000000000005e-01 1.0654066154626625e+01 6.3410706533125101e+01 1.3036274945663829e+01 -1 0 0
14734 1 5 4.1799999999999998e-01 5.5164937750867873e+00 4.8952175036773724e+01 2.1703875556816193e+01 1 0 0
15325 1 2 2.0499999999999999e-01 8.9998012016719997e-01 4.8896737919372598e+01 2.3514263726006199e+01 1 0 0
14731 1 3 5.9999999999999998e-02 3.5662258083215739e+00 4.8924873442580669e+01 2.0426062419853533e+01 1 0 0
48868 889 8 4.2380000000000001e-01 4.7381087205126695e+00 4.8962987101139561e+01 2.4210274215358414e+01 1 0 0
14723 1 2 2.0499999999999999e-01 4.1490444902873316e+00 4.8959710850066244e+01 1.8406119109561100e+01 1 0 0
15340 1 3 5.9999999999999998e-02 2.0110714767981200e-01 4.8582090322817869e+01 1.9273643377840227e+01 1 0 0
14733 1 4 -6.8300000000000005e-01 6.1004524711425692e+00 4.8598677930684850e+01 2.1029658562127459e+01 1 0 0
14910 1 3 5.9999999999999998e-02 8.0149613260520862e+00 4.8609976416512637e+01 1.9427522244650358e+01 1 0 0
14905 1 2 2.0499999999999999e-01 9.0652237520126029e+00 4.8676129749394981e+01 1.9367407893401424e+01 1 0 0
14909 1 5 4.1799999999999998e-01 8.9948772221618274e+00 4.8810458666658292e+01 2.1247282266330767e+01 1 0 0
11193 1 3 5.9999999999999998e-02 7.5036561281436160e+00 4.9330881006274545e+01 2.4025921909235944e+01 1 1 0
48867 889 7 -8.4760000000000002e-01 4.4277797994740693e+00 4.9511670820474727e+01 2.3433973492034539e+01 1 0 0
48869 889 8 4.2380000000000001e-01 3.4318962130748711e+00 4.9455373225204049e+01 2.3362930208546036e+01 1 0 0
14724 1 3 5.9999999999999998e-02 2.2388157853672426e+00 4.9966860518534666e+01 1.8313714209801038e+01 1 0 0
15328 1 4 -6.8300000000000005e-01 1.7439312102981319e+00 5.0018723369307679e+01 2.3377906063380188e+01 1 0 0
14726 1 4 -6.8300000000000005e-01 4.9232489666889903e+00 5.0144159494684935e+01 1.8561786568284699e+01 1 0 0
15335 1 4 -6.8300000000000005e-01 5.1312553002846373e-01 5.0669656992753382e+01 2.0967035176579188e+01 1 0 0
15329 1 5 4.1799999999999998e-01 1.5268576458936063e+00 5.0487497514179573e+01 2.2532206700204902e+01 1 0 0
14935 1 3 5.9999999999999998e-02 3.4077310411669712e+00 5.3586631692684854e+01 2.0167522399976612e+01 1 0 0
14931 1 3 5.9999999999999998e-02 5.1556967226742545e+00 5.3780610654200743e+01 2.1719432843381352e+01 1 0 0
14926 1 2 2.0499999999999999e-01 5.1933308034484273e+00 5.4321472846742338e+01 2.0749556337779403e+01 1 0 0
14932 1 6 -1.2000000000000000e-01 3.7607030977212053e+00 5.4565928068857254e+01 2.0361717221858893e+01 1 0 0
14938 1 3 5.9999999999999998e-02 2.6522734929592033e+00 5.4651964933435565e+01 2.2230209542574443e+01 1 0 0
11179 1 3 5.9999999999999998e-02 4.4510661667583031e+00 5.1969742959868654e+01 2.3731799584806399e+01 1 1 0
11172 1 3 5.9999999999999998e-02 2.1144989915764358e+00 5.2451833252897352e+01 2.3855785430214429e+01 1 1 0
14942 1 3 5.9999999999999998e-02 1.2124600725097912e+00 5.4611056722375352e+01 2.0316496187321263e+01 1 0 0
14933 1 2 2.0499999999999999e-01 2.8607227998818501e+00 5.5267395949522388e+01 2.1375274290025011e+01 1 0 0
11177 1 4 -6.8300000000000005e-01 4.9819222473949409e+00 5.3864623288451604e+01 2.4290598519844600e+01 1 1 0
14928 1 3 5.9999999999999998e-02 5.5114539371890308e+00 5.2658194471883625e+01 1.9498549223604467e+01 1 0 0
14727 1 5 4.1799999999999998e-01 5.4660939808341427e+00 5.0016253777859319e+01 1.9396560021269870e+01 1 0 0
11178 1 5 4.1799999999999998e-01 5.9063410731343291e+00 5.3808920224110189e+01 2.3974804577764299e+01 1 1 0
15336 1 5 4.1799999999999998e-01 4.7853383743289879e-01 5.0831198472469111e+01 2.0039896467628171e+01 1 0 0
14945 1 3 5.9999999999999998e-02 1.7282026542925821e-01 5.5229813048852172e+01 2.2546538212687690e+01 1 0 0
14934 1 3 5.9999999999999998e-02 3.6707879937536725e+00 5.5093083243144335e+01 1.9372289101798003e+01 1 0 0
14925 1 6 -1.2000000000000000e-01 6.0609065985324726e+00 5.3626812252498873e+01 1.9666583609294413e+01 1 0 0
14920 1 3 5.9999999999999998e-02 8.0425217457280382e+00 5.1994106871729272e+01 1.8397657690729826e+01 1 0 0
46472 90 8 4.2380000000000001e-01 1.0465039059145147e+01 5.4063612195882385e+01 2.3338628682678074e+01 0 0 0
14927 1 3 5.9999999999999998e-02 6.0503745408877787e+00 5.4206238454328890e+01 1.8746458677899163e+01 1 0 0
46470 90 7 -8.4760000000000002e-01 1.0227093408922928e+01 5.3465396123622710e+01 2.2573436050024814e+01 0 0 0
11192 1 5 4.1799999999999998e-01 1.0255963632578567e+01 4.9594272481622710e+01 2.3272495009229143e+01 1 1 0
14921 1 3 5.9999999999999998e-02 7.1032361149788503e+00 5.1204865783707625e+01 1.9542882646028627e+01 1 0 0
14924 1 3 5.9999999999999998e-02 7.3447839975468359e+00 5.2938175680075162e+01 2.1185266178760628e+01 1 0 0
11191 1 4 -6.8300000000000005e-01 9.2684764547663665e+00 4.9620805399424761e+01 2.3142391377071881e+01 1 1 0
14911 1 6 -1.2000000000000000e-01 9.7621309228246744e+00 5.0024976014810463e+01 1.9144901673177635e+01 1 0 0
14923 1 5 4.1799999999999998e-01 7.9844770562899665e+00 5.5116969141847925e+01 2.0097747387550314e+01 1 0 0
14922 1 4 -6.8300000000000005e-01 8.4679151207716128e+00 5.4274508484437476e+01 1.9979184398381989e+01 1 0 0
14919 1 2 2.0499999999999999e-01 7.5278771403256757e+00 5.3169319726326869e+01 2.0132369455866389e+01 1 0 0
14918 1 6 -1.2000000000000000e-01 7.9699529379083831e+00 5.1838291628105537e+01 1.9453999424277683e+01 1 0 0
14917 1 3 5.9999999999999998e-02 9.2626872090252750e+00 5.0933496816595010e+01 2.1011923491320271e+01 1 0 0
14912 1 2 2.0499999999999999e-01 9.3372049855899064e+00 5.1281869612780923e+01 1.9977969933876825e+01 1 0 0
11186 1 3 5.9999999999999998e-02 6.8041104008666284e+00 5.1370077023751492e+01 2.3609517757617759e+01 1 1 0
11185 1 5 4.1799999999999998e-01 8.4961926382241604e+00 5.3109055260960574e+01 2.3565329377267261e+01 1 1 0
11184 1 4 -6.8300000000000005e-01 7.5930542784150807e+00 5.3239864157271505e+01 2.3911720773570689e+01 1 1 0
11181 1 2 2.0499999999999999e-01 7.1844752375998464e+00 5.1954808366826434e+01 2.4421196991049733e+01 1 1 0
14916 1 5 4.1799999999999998e-01 9.8281873863060429e+00 5.3062252074073875e+01 1.9997912867459316e+01 1 0 0
14915 1 4 -6.8300000000000005e-01 1.0349471409949000e+01 5.2260711670771776e+01 1.9823568303936220e+01 1 0 0
11188 1 2 2.0499999999999999e-01 8.5355964497388239e+00 4.9684694490440677e+01 2.4381963178621149e+01 1 1 0
46471 90 8 4.2380000000000001e-01 1.0231679461490399e+01 5.3992989888000601e+01 2.1723951526682871e+01 0 0 0
10591 1 3 5.9999999999999998e-02 4.0812358452405357e+00 6.0154092864127286e+01 1.8349431650649542e+01 1 1 0
14929 1 4 -6.8300000000000005e-01 5.8639298027644289e+00 5.5553664268117558e+01 2.1000209130421048e+01 1 0 0
14939 1 6 -1.2000000000000000e-01 1.4615346516655174e+00 5.5540426713829305e+01 2.0796009283547075e+01 1 0 0
10589 1 4 -6.8300000000000005e-01 3.8433178925460401e+00 5.8159501924497143e+01 1.8591326168423755e+01 1 1 0
14940 1 2 2.0499999999999999e-01 3.7527631765117220e-01 5.6020475788273579e+01 2.1806278211019773e+01 1 0 0
14930 1 5 4.1799999999999998e-01 5.1382555082275800e+00 5.6091089558542194e+01 2.1406959211213710e+01 1 0 0
14936 1 4 -6.8300000000000005e-01 3.4641544689997894e+00 5.6494004083098908e+01 2.1883470299487790e+01 1 0 0
14937 1 5 4.1799999999999998e-01 2.6891670779926602e+00 5.6837059371249417e+01 2.2432168278952663e+01 1 0 0
10598 1 3 5.9999999999999998e-02 1.6718622745614344e+00 6.1112718994706299e+01 1.8588509160530993e+01 1 1 0
14941 1 3 5.9999999999999998e-02 1.6716820950747187e+00 5.6253290889127726e+01 2.0028409551601644e+01 1 0 0
10599 1 6 -1.2000000000000000e-01 1.2700937041437554e-01 6.0178842849320318e+01 1.9924291672863177e+01 1 1 0
10602 1 3 5.9999999999999998e-02 3.8855747849757372e-01 6.0670129843573207e+01 2.0837897625170282e+01 1 1 0
14943 1 4 -6.8300000000000005e-01 7.3703428384210679e-01 5.7108314850384886e+01 2.2570680924899737e+01 1 0 0
10586 1 2 2.0499999999999999e-01 3.9976699235834920e+00 5.9488965108886696e+01 1.9169906212682754e+01 1 1 0
10593 1 2 2.0499999999999999e-01 1.4388225910159551e+00 6.0140534501575921e+01 1.9023644059098199e+01 1 1 0
10592 1 6 -1.2000000000000000e-01 2.6912077030594896e+00 5.9780425574906737e+01 1.9914312140093255e+01 1 1 0
10594 1 3 5.9999999999999998e-02 2.5010630294998824e+00 5.8922646279236730e+01 2.0607532481859330e+01 1 1 0
10595 1 3 5.9999999999999998e-02 2.9691176683210552e+00 6.0639467029408102e+01 2.0455917089694047e+01 1 1 0
10587 1 3 5.9999999999999998e-02 5.1400422137753656e+00 5.8955662688038451e+01 2.1004363205555052e+01 1 1 0
10585 1 6 -1.2000000000000000e-01 5.2706521237435462e+00 5.9473199561501268e+01 2.0069239992309239e+01 1 1 0
10710 1 3 5.9999999999999998e-02 4.8220614342180896e+00 5.9580018303238212e+01 2.3498464033833624e+01 1 1 0
10588 1 3 5.9999999999999998e-02 5.4594561236358787e+00 6.0508251988948302e+01 2.0494731456848339e+01 1 1 0
10703 1 3 5.9999999999999998e-02 2.3114770201144688e+00 6.0529426789962756e+01 2.3476118556151892e+01 1 1 0
10714 1 3 5.9999999999999998e-02 4.8983744271482532e+00 5.7148388711701159e+01 2.4448171228666038e+01 1 1 0
10700 1 3 5.9999999999999998e-02 3.8599039274755487e-01 5.9426356616161016e+01 2.4335556097206485e+01 1 1 0
10707 1 3 5.9999999999999998e-02 2.8630632481494889e+00 5.8357276459233539e+01 2.4390195316369102e+01 1 1 0
10724 1 3 5.9999999999999998e-02 9.1422916449495606e+00 5.5640388994956567e+01 2.2631001209999827e+01 1 1 0
10726 1 2 2.0499999999999999e-01 1.0765340386496309e+01 5.7200881709065371e+01 2.4248981457835477e+01 1 1 0
10584 1 3 5.9999999999999998e-02 6.6085568287446170e+00 5.7889926669397738e+01 1.9236350112047450e+01 1 1 0
10576 1 5 4.1799999999999998e-01 9.2250243845685560e+00 5.9823902983758657e+01 1.8772445536082813e+01 1 1 0
10717 1 3 5.9999999999999998e-02 6.8288145070746227e+00 5.8335591939577597e+01 2.2927875244409911e+01 1 1 0
10723 1 5 4.1799999999999998e-01 7.2703661734814551e+00 5.6674562662623607e+01 2.1546467944071640e+01 1 1 0
10721 1 3 5.9999999999999998e-02 6.9619088636461468e+00 5.5810621378588039e+01 2.3683726015978564e+01 1 1 0
10579 1 2 2.0499999999999999e-01 6.5782379400602409e+00 5.8989638084419376e+01 1.9402946506610178e+01 1 1 0
10728 1 3 5.9999999999999998e-02 9.5833329919062198e+00 5.8591420743424834e+01 2.3071498711438949e+01 1 1 0
10719 1 2 2.0499999999999999e-01 8.7162238211064622e+00 5.6636802583387954e+01 2.2694766845691849e+01 1 1 0
10583 1 5 4.1799999999999998e-01 7.8832260504606655e+00 5.8476456473090714e+01 2.0691864623857757e+01 1 1 0
10582 1 4 -6.8300000000000005e-01 7.6668020245381330e+00 5.9249400213679159e+01 2.0244900912870641e+01 1 1 0
10722 1 4 -6.8300000000000005e-01 8.1844502521800457e+00 5.6961194772190595e+01 2.1435655776630526e+01 1 1 0
40562 1 3 5.9999999999999998e-02 7.9769581788581423e+00 6.1374491920096453e+01 2.2334122877386857e+01 -1 0 0
40569 1 3 5.9999999999999998e-02 9.6884050310253276e+00 6.0103974962361562e+01 2.1101510857980003e+01 -1 0 0
10725 1 6 -1.2000000000000000e-01 9.9710581293893128e+00 5.7541329434717809e+01 2.2993037537334299e+01 1 1 0
10718 1 6 -1.2000000000000000e-01 7.6584186565105972e+00 5.6635386542517843e+01 2.3807449107506319e+01 1 1 0
10712 1 2 2.0499999999999999e-01 6.9388191882386137e+00 5.7963357058209183e+01 2.3934932409233152e+01 1 1 0
40566 1 6 -1.2000000000000000e-01 1.0428908046891625e+01 6.0926908678064635e+01 2.1124224415151488e+01 -1 0 0
10727 1 3 5.9999999999999998e-02 1.0554718549308561e+01 5.7479553717537001e+01 2.2024744236375653e+01 1 1 0
40550 1 5 4.1799999999999998e-01 4.5849056554563301e+00 6.4172866336338629e+01 2.4474017270906351e+01 -1 0 0
10680 1 4 -6.8300000000000005e-01 1.9683911842805743e-01 6.3610463403969391e+01 2.1115283550532087e+01 1 1 0
40555 1 3 5.9999999999999998e-02 6.0161696702979821e+00 6.2197547173955066e+01 2.2968220107540752e+01 -1 0 0
10690 1 6 -1.2000000000000000e-01 5.3145633589952871e-03 6.2534793172775579e+01 2.3973592603769514e+01 1 1 0
40547 1 3 5.9999999999999998e-02 3.7019669249224849e+00 6.2658588487781635e+01 2.1395057778054298e+01 -1 0 0
10693 1 3 5.9999999999999998e-02 1.0578984575347254e+00 6.2793553543592417e+01 2.4006357233040525e+01 1 1 0
40541 1 3 5.9999999999999998e-02 3.0083197701952793e+00 6.2979134532040696e+01 1.9143713942092578e+01 -1 0 0
40545 1 6 -1.2000000000000000e-01 4.3785391340598103e+00 6.3504367127666121e+01 2.1299913161209851e+01 -1 0 0
40546 1 2 2.0499999999999999e-01 5.0504918449325675e+00 6.4046563963167443e+01 2.2600772129568025e+01 -1 0 0
40548 1 3 5.9999999999999998e-02 5.2220185371111816e+00 6.3020108807152724e+01 2.0660020310382805e+01 -1 0 0
10681 1 5 4.1799999999999998e-01 1.0066183038900220e+00 6.4094072794178970e+01 2.1287769393253750e+01 1 1 0
40549 1 4 -6.8300000000000005e-01 4.1259717457895553e+00 6.3932127703738594e+01 2.3707142521061968e+01 -1 0 0
40538 1 6 -1.2000000000000000e-01 3.1351234494699876e+00 6.4014402072073835e+01 1.9084240178191241e+01 -1 0 0
40539 1 2 2.0499999999999999e-01 3.6168742556047504e+00 6.4531230273303166e+01 2.0488127705546507e+01 -1 0 0
40534 1 3 5.9999999999999998e-02 5.8287508773346994e+00 6.4264623667710069e+01 1.9163833801128963e+01 -1 0 0
40540 1 3 5.9999999999999998e-02 2.1717354146628072e+00 6.4422301283520170e+01 1.8990857971121972e+01 -1 0 0
40520 1 3 5.9999999999999998e-02 1.0486648698905261e+01 6.3414135885984003e+01 1.8440752613417075e+01 -1 0 0
40552 1 6 -1.2000000000000000e-01 6.3298183599712088e+00 6.3247710008848934e+01 2.2888567156006459e+01 -1 0 0
40527 1 3 5.9999999999999998e-02 7.9828648649366771e+00 6.3258154679706870e+01 1.8626625659692564e+01 -1 0 0
40554 1 3 5.9999999999999998e-02 6.7238399675333076e+00 6.3453669776837458e+01 2.3863189503917386e+01 -1 0 0
40559 1 6 -1.2000000000000000e-01 8.5695613095324621e+00 6.2287199656989891e+01 2.2212608468872876e+01 -1 0 0
40561 1 3 5.9999999999999998e-02 9.1177616583400880e+00 6.2492730469426554e+01 2.3212292821242805e+01 -1 0 0
40563 1 4 -6.8300000000000005e-01 1.0384296025849801e+01 6.3327695787158007e+01 2.1137099826524988e+01 -1 0 0
40560 1 2 2.0499999999999999e-01 9.5799898375237955e+00 6.2199039174864915e+01 2.1016069617532864e+01 -1 0 0
40565 1 3 5.9999999999999998e-02 9.1619240363483154e+00 6.2056807324883003e+01 1.9975024102418487e+01 -1 0 0
40558 1 3 5.9999999999999998e-02 7.1372650510185878e+00 6.3094710110483348e+01 2.0899213042929780e+01 -1 0 0
40553 1 2 2.0499999999999999e-01 7.4460311677830422e+00 6.3342428977211036e+01 2.1900514731236857e+01 -1 0 0
40556 1 4 -6.8300000000000005e-01 8.0036318514764115e+00 6.4618614444320315e+01 2.2087952603885704e+01 -1 0 0
40557 1 5 4.1799999999999998e-01 8.9340946019074874e+00 6.4441162406164395e+01 2.2215667100335160e+01 -1 0 0
11194 1 6 -1.2000000000000000e-01 9.0763193168234597e+00 4.8648396987985990e+01 2.5424965918130159e+01 1 1 0
11196 1 3 5.9999999999999998e-02 9.8562669471702122e+00 4.9034197396041407e+01 2.6066631915177549e+01 1 1 0
15330 1 3 5.9999999999999998e-02 6.3883333818921528e-03 4.9257022742638704e+01 2.3998879915904169e+01 1 0 0
50588 1462 8 4.2380000000000001e-01 1.2772337216830109e-02 4.9669088731101738e+01 2.8090117377261830e+01 1 0 0
11171 1 5 4.1799999999999998e-01 2.9625720634274697e+00 5.4772448958197735e+01 2.4512703692825852e+01 1 1 0
11174 1 2 2.0499999999999999e-01 4.6899606848585762e+00 5.2540743040928866e+01 2.4604654500603839e+01 1 1 0
11167 1 2 2.0499999999999999e-01 2.1459349890951911e+00 5.2973442091739415e+01 2.4852221653573711e+01 1 1 0
11170 1 4 -6.8300000000000005e-01 2.0556547391631499e+00 5.4374446988548272e+01 2.4627841905802164e+01 1 1 0
11164 1 5 4.1799999999999998e-01 1.6802808215545820e-01 5.4666303841719817e+01 2.4759452784112074e+01 1 1 0
11176 1 3 5.9999999999999998e-02 3.2877625045614693e+00 5.1468651609169903e+01 2.5884763601550539e+01 1 1 0
11169 1 3 5.9999999999999998e-02 9.6288006560714468e-01 5.1381716353235277e+01 2.5807490999881079e+01 1 1 0
49921 1240 8 4.2380000000000001e-01 1.0257509774322817e+00 5.1472113778739292e+01 2.9548833271231054e+01 1 0 0
49920 1240 7 -8.4760000000000002e-01 1.0160342960532744e+00 5.1271058413178054e+01 2.8569301579567909e+01 1 0 0
49922 1240 8 4.2380000000000001e-01 9.7869516814700641e-01 5.2127068201170317e+01 2.8053692191690232e+01 1 0 0
11166 1 6 -1.2000000000000000e-01 8.5084683800945771e-01 5.2496936570079043e+01 2.5638249435544648e+01 1 1 0
11173 1 6 -1.2000000000000000e-01 3.4468596417040378e+00 5.2481484439652462e+01 2.5549236871091843e+01 1 1 0
11175 1 3 5.9999999999999998e-02 3.5512298950150165e+00 5.3048002537029539e+01 2.6454227536881834e+01 1 1 0
11168 1 3 5.9999999999999998e-02 7.3737221290519783e-01 5.2900361767867651e+01 2.6582738102696361e+01 1 1 0
11183 1 3 5.9999999999999998e-02 5.8505606134575192e+00 5.1110868415266580e+01 2.5908994288746971e+01 1 1 0
11180 1 6 -1.2000000000000000e-01 5.9909301870722951e+00 5.2039314932514124e+01 2.5365643104745939e+01 1 1 0
11182 1 3 5.9999999999999998e-02 6.2477474319685173e+00 5.2759934297964122e+01 2.6177887855401806e+01 1 1 0
11189 1 3 5.9999999999999998e-02 9.3440343840294666e+00 5.1741852405702126e+01 2.4979895715443977e+01 1 1 0
11187 1 6 -1.2000000000000000e-01 8.4513006531335169e+00 5.1185785227357201e+01 2.4901833676357917e+01 1 1 0
11190 1 3 5.9999999999999998e-02 8.1824849195882390e+00 5.1110781805295993e+01 2.6007410526720580e+01 1 1 0
10705 1 2 2.0499999999999999e-01 4.8360951014425577e+00 5.9296721053516748e+01 2.4484585375020185e+01 1 1 0
10711 1 6 -1.2000000000000000e-01 5.6345504022294017e+00 5.7986094071772762e+01 2.4685466817623436e+01 1 1 0
10704 1 6 -1.2000000000000000e-01 3.2939480874731921e+00 5.9242862882096233e+01 2.4905356448728504e+01 1 1 0
10708 1 4 -6.8300000000000005e-01 5.4261459897725581e+00 6.0345536403147221e+01 2.5126189433358199e+01 1 1 0
10698 1 2 2.0499999999999999e-01 2.3110294905335316e+00 6.0446188374189262e+01 2.4586948081416782e+01 1 1 0
10697 1 6 -1.2000000000000000e-01 7.9689811449070580e-01 6.0199579878439600e+01 2.4994169151937491e+01 1 1 0
10706 1 3 5.9999999999999998e-02 3.2459678674960588e+00 5.9063156605771383e+01 2.5975169467683696e+01 1 1 0
10699 1 3 5.9999999999999998e-02 9.2791925032605382e-01 5.9649202757940728e+01 2.5942509934637144e+01 1 1 0
10713 1 3 5.9999999999999998e-02 5.8393319941284751e+00 5.8002232048536548e+01 2.5726896607661988e+01 1 1 0
10709 1 5 4.1799999999999998e-01 4.7603671137752048e+00 6.0982793977196295e+01 2.5363361778247238e+01 1 1 0
10701 1 4 -6.8300000000000005e-01 2.9252442823194147e+00 6.1545300592479990e+01 2.5264135812203111e+01 1 1 0
10737 1 5 4.1799999999999998e-01 9.7355598688783456e+00 5.9568330260509690e+01 2.5503976641447707e+01 1 1 0
10715 1 4 -6.8300000000000005e-01 7.6724942688601772e+00 5.8963675021069513e+01 2.4557044332896368e+01 1 1 0
10731 1 3 5.9999999999999998e-02 9.9658248743487103e+00 5.7140263084618034e+01 2.4995189508514741e+01 1 1 0
10736 1 4 -6.8300000000000005e-01 1.0578537883373299e+01 5.9865469576443552e+01 2.5761284349327184e+01 1 1 0
10716 1 5 4.1799999999999998e-01 7.0344711506625215e+00 5.9456439760784235e+01 2.5055361795725403e+01 1 1 0
10720 1 3 5.9999999999999998e-02 8.0686902256026336e+00 5.6230326150755936e+01 2.4748086521095210e+01 1 1 0
10702 1 5 4.1799999999999998e-01 2.8183565843631002e+00 6.2364349297158114e+01 2.4701242991866501e+01 1 1 0
17472 1 3 5.9999999999999998e-02 1.0720514981726913e+01 5.9830745472760427e+01 1.1088231878447325e+00 0 0 0
17577 1 3 5.9999999999999998e-02 1.0733972041925870e+01 5.8039497738686777e+01 8.6445564020835821e+00 0 0 0
17798 1 3 5.9999999999999998e-02 1.0614392943710580e+01 6.2836908818439149e+01 8.3415904669192891e+00 0 0 0
40568 1 3 5.9999999999999998e-02 1.0790339758853555e+01 6.0838886262529080e+01 2.2099230305106019e+01 -1 0 0
9147 1 4 -6.8300000000000005e-01 3.2675301132769619e-03 5.1223444371268585e+01 1.7603815915715233e+00 1 2 0
17786 1 5 4.1799999999999998e-01 5.9622005062278234e+00 6.4697975759208603e+01 5.6496314002602368e+00 0 0 0
17504 1 3 5.9999999999999998e-02 1.6155272851142566e+00 6.4692167570817546e+01 7.0514178907872429e+00 0 0 0
42358 1 6 -1.2000000000000000e-01 2.1070182256878938e+00 6.6675454355951629e+01 2.5329821559719674e+00 -1 0 0
42361 1 3 5.9999999999999998e-02 2.6724315443327233e+00 6.5653539244942323e+01 2.3968846714418937e+00 -1 0 0
42354 1 3 5.9999999999999998e-02 4.8492575377242346e+00 6.6978258677917594e+01 2.5421288743089265e+00 -1 0 0
42359 1 2 2.0499999999999999e-01 6.2781841944794847e-01 6.6332194321777536e+01 2.9540467257649072e+00 -1 0 0
42357 1 3 5.9999999999999998e-02 3.1321592499708917e+00 6.7081727957286745e+01 4.4991483222953841e+00 -1 0 0
42350 1 3 5.9999999999999998e-02 5.4797370953883480e+00 6.7332485413643468e+01 4.9453333694178401e+00 -1 0 0
42364 1 3 5.9999999999999998e-02 5.0668482252300373e-01 6.6100912008785670e+01 4.0236779391749424e+00 -1 0 0
42352 1 2 2.0499999999999999e-01 2.9297308903014181e+00 6.7503043057403033e+01 3.5335412325096720e+00 -1 0 0
42351 1 6 -1.2000000000000000e-01 4.4184941359794720e+00 6.7831856438937663e+01 3.0782455717901644e+00 -1 0 0
42360 1 3 5.9999999999999998e-02 2.1078094990386251e+00 6.7080618280165751e+01 1.5450469037205004e+00 -1 0 0
5822 1 4 -6.8300000000000005e-01 2.7621489817022393e-02 7.9588864295728555e+01 1.4944579289578321e+01 1 1 0
42347 1 3 5.9999999999999998e-02 7.0606400581361042e+00 6.7636809775672859e+01 3.0359253123968579e+00 -1 0 0
42340 1 3 5.9999999999999998e-02 9.5496560411130211e+00 6.7853816619800938e+01 3.5188376281963158e+00 -1 0 0
42343 1 3 5.9999999999999998e-02 7.8916712770527546e+00 6.7681647200758036e+01 5.3941701964797151e+00 -1 0 0
17785 1 4 -6.8300000000000005e-01 6.9153050387186195e+00 6.4902696729279469e+01 5.7831173872871551e+00 0 0 0
42353 1 3 5.9999999999999998e-02 4.4013245729687895e+00 6.8437359140604059e+01 2.2320911101473033e+00 -1 0 0
42345 1 2 2.0499999999999999e-01 5.3439353719063645e+00 6.8096481838486397e+01 4.2101786417269444e+00 -1 0 0
42356 1 5 4.1799999999999998e-01 1.8372358855414959e+00 6.8703109185801978e+01 4.5219480154223133e+00 -1 0 0
42348 1 4 -6.8300000000000005e-01 4.8612267801026929e+00 6.9209091535016128e+01 4.9580907886297343e+00 -1 0 0
42355 1 4 -6.8300000000000005e-01 2.3296028355022105e+00 6.8769497443840635e+01 3.7075372843813788e+00 -1 0 0
42349 1 5 4.1799999999999998e-01 4.4803579176170958e+00 6.9771423942588569e+01 4.3453853941249712e+00 -1 0 0
5719 1 3 5.9999999999999998e-02 2.2710744945622947e+00 7.1889001512760089e+01 2.6282011375190670e+00 1 1 0
5714 1 2 2.0499999999999999e-01 2.1147493092616707e+00 7.2794737588615718e+01 3.1488800106093660e+00 1 1 0
5713 1 6 -1.2000000000000000e-01 1.2863179042562984e+00 7.2554147174002253e+01 4.4825751516989198e+00 1 1 0
5563 1 4 -6.8300000000000005e-01 7.7363780746995658e-01 6.8427947543992289e+01 5.7522902889307019e+00 1 1 0
5716 1 3 5.9999999999999998e-02 1.8545034954785822e+00 7.2069325714350640e+01 5.2910052211203693e+00 1 1 0
5726 1 3 5.9999999999999998e-02 4.6151841384002052e+00 7.3010243209941038e+01 1.8422756209483595e+00 1 1 0
5723 1 3 5.9999999999999998e-02 4.0774490763649096e+00 7.2880324902996605e+01 4.2369119884728725e+00 1 1 0
5717 1 4 -6.8300000000000005e-01 1.4315469976503319e+00 7.3737657962909893e+01 2.4114565334238049e+00 1 1 0
5720 1 6 -1.2000000000000000e-01 3.4577207550073337e+00 7.3483309776065454e+01 3.5714810078531398e+00 1 1 0
5712 1 3 5.9999999999999998e-02 1.2607198585399948e-01 7.0671933693368999e+01 4.4374348382419750e+00 1 1 0
5721 1 2 2.0499999999999999e-01 4.4136266190633400e+00 7.3879096817566051e+01 2.4098969683396008e+00 1 1 0
5715 1 3 5.9999999999999998e-02 1.1218233927351415e+00 7.3566973034580641e+01 4.8780084738091656e+00 1 1 0
42363 1 5 4.1799999999999998e-01 5.4083711685707070e-01 6.8063273582683991e+01 2.4568719871275242e+00 -1 0 0
42344 1 6 -1.2000000000000000e-01 6.7640111173803579e+00 6.8415576665933500e+01 3.7271913850731728e+00 -1 0 0
42338 1 2 2.0499999999999999e-01 7.8763560618526753e+00 6.8564825887657378e+01 4.8591851454700015e+00 -1 0 0
42342 1 5 4.1799999999999998e-01 6.6312910728038377e+00 6.9753668427733970e+01 5.8891497200080654e+00 -1 0 0
42346 1 3 5.9999999999999998e-02 6.8325597851917594e+00 6.9323373605728193e+01 3.1172012429311184e+00 -1 0 0
42337 1 6 -1.2000000000000000e-01 9.2203006534203453e+00 6.8670911361750996e+01 4.1889153290526622e+00 -1 0 0
42339 1 3 5.9999999999999998e-02 8.9342847824593683e+00 6.9476004028889292e+01 3.5359386096043299e+00 -1 0 0
42341 1 4 -6.8300000000000005e-01 7.5650069116122793e+00 6.9699524776998473e+01 5.6775653302957307e+00 -1 0 0
5780 1 4 -6.8300000000000005e-01 8.4550568386847900e+00 7.2493673069407834e+01 5.1197951435547564e+00 1 1 0
5781 1 5 4.1799999999999998e-01 7.6616183794025208e+00 7.2098846742875367e+01 5.4738199627032742e+00 1 1 0
5774 1 5 4.1799999999999998e-01 9.8574013983555329e+00 7.2130447307223790e+01 4.2844514011675559e+00 1 1 0
42331 1 2 2.0499999999999999e-01 1.0366155289082750e+01 6.9050876389956542e+01 5.1887273176937043e+00 -1 0 0
42336 1 3 5.9999999999999998e-02 9.9821580141383848e+00 6.9831396290462067e+01 5.8400095190865944e+00 -1 0 0
5730 1 3 5.9999999999999998e-02 6.1717567976941181e+00 7.3743405032198439e+01 3.5055674899711065e+00 1 1 0
5718 1 5 4.1799999999999998e-01 2.1361534951227630e+00 7.4104754050223761e+01 1.8540930168203529e+00 1 1 0
5722 1 3 5.9999999999999998e-02 3.1903661510696613e+00 7.4453396433248543e+01 4.0758463926761195e+00 1 1 0
5724 1 4 -6.8300000000000005e-01 3.8250835531310599e+00 7.4766311711067885e+01 1.4833407398584191e+00 1 1 0
5725 1 5 4.1799999999999998e-01 4.4747697538338782e+00 7.5363453792961053e+01 1.0927252170413138e+00 1 1 0
2016 1 3 5.9999999999999998e-02 2.5576978533371695e+00 7.6854289664358618e+01 1.9313680350342062e+00 1 1 0
2011 1 2 2.0499999999999999e-01 2.1793988616823960e+00 7.7522695735301710e+01 2.7474646356190946e+00 1 1 0
2017 1 6 -1.2000000000000000e-01 3.1210034978931520e+00 7.7923872332231682e+01 3.9068642189015215e+00 1 1 0
2019 1 3 5.9999999999999998e-02 3.0612099591625768e+00 7.7073014339795492e+01 4.5807681992797100e+00 1 1 0
2020 1 3 5.9999999999999998e-02 4.1398910655883157e+00 7.8027653911628462e+01 3.5935152793431837e+00 1 1 0
2014 1 4 -6.8300000000000005e-01 1.7556796302491477e+00 7.8710391418632000e+01 2.0610376028261848e+00 1 1 0
2018 1 2 2.0499999999999999e-01 2.7281674600170147e+00 7.9162900488583773e+01 4.7777707836266661e+00 1 1 0
2013 1 3 5.9999999999999998e-02 1.4196342327484737e+00 7.5992315538752308e+01 3.8279560185022441e+00 1 1 0
5729 1 3 5.9999999999999998e-02 5.3531006676445738e+00 7.5352890085607413e+01 3.5910326321120083e+00 1 1 0
2010 1 6 -1.2000000000000000e-01 9.6889826698413251e-01 7.6788415886784293e+01 3.2865779177194754e+00 1 1 0
2023 1 3 5.9999999999999998e-02 1.7291473024040080e+00 7.9377910007703306e+01 4.6133184827603193e+00 1 1 0
2015 1 5 4.1799999999999998e-01 9.3100564720552070e-01 7.8463595307154023e+01 1.6467422646967269e+00 1 1 0
5727 1 6 -1.2000000000000000e-01 5.6919743474813567e+00 7.4567448667044843e+01 2.8974933192852301e+00 1 1 0
2012 1 3 5.9999999999999998e-02 6.3471098346876997e-01 7.7373427202722766e+01 4.1668340201783041e+00 1 1 0
2009 1 3 5.9999999999999998e-02 1.6443320545649215e-01 7.5815018522397253e+01 1.3938629522418755e+00 1 1 0
5731 1 4 -6.8300000000000005e-01 6.1515145869981591e+00 7.6218971516277705e+01 1.1894993092802864e+00 1 1 0
5733 1 3 5.9999999999999998e-02 7.1072713134769945e+00 7.4432016328565282e+01 1.2062594716103283e+00 1 1 0
5737 1 3 5.9999999999999998e-02 8.2228171501511707e+00 7.5039088789420433e+01 3.5827783426859861e+00 1 1 0
5728 1 2 2.0499999999999999e-01 6.7530472765079121e+00 7.5169679968709630e+01 1.9348335365772606e+00 1 1 0
5732 1 5 4.1799999999999998e-01 6.7351101311102930e+00 7.6995252530384349e+01 1.1884345344891907e+00 1 1 0
4973 1 3 5.9999999999999998e-02 6.8915302530591900e+00 7.8493247873745759e+01 3.9143404036607574e+00 1 1 0
5734 1 6 -1.2000000000000000e-01 7.8779053811854549e+00 7.5729146705110736e+01 2.7860164157368561e+00 1 1 0
5736 1 3 5.9999999999999998e-02 7.6356320555563224e+00 7.6728381431125982e+01 3.1797325339439970e+00 1 1 0
5738 1 4 -6.8300000000000005e-01 8.9555011200604309e+00 7.6976130631286253e+01 1.1086319824929194e+00 1 1 0
5735 1 2 2.0499999999999999e-01 9.2055380677952332e+00 7.5855518171853973e+01 2.0004425577781655e+00 1 1 0
5740 1 3 5.9999999999999998e-02 9.4375532499065287e+00 7.4952819582767745e+01 1.4108966235007678e+00 1 1 0
5739 1 5 4.1799999999999998e-01 9.8104909966540177e+00 7.7428678241294023e+01 1.1603174010237118e+00 1 1 0
4965 1 2 2.0499999999999999e-01 8.0202945153945233e+00 7.9181289124545870e+01 5.5471064769974339e+00 1 1 0
4977 1 3 5.9999999999999998e-02 9.3825620417628759e+00 7.9258979209199182e+01 3.1447325028185440e+00 1 1 0
4971 1 6 -1.2000000000000000e-01 7.4252154723677100e+00 7.9478306626940793e+01 4.1637551382445892e+00 1 1 0
4968 1 4 -6.8300000000000005e-01 9.1603537119347322e+00 7.8394704334005169e+01 5.4574397804190093e+00 1 1 0
5743 1 3 5.9999999999999998e-02 1.0305978886358929e+01 7.7051655235768848e+01 3.4847683755545638e+00 1 1 0
5741 1 6 -1.2000000000000000e-01 1.0496846209745417e+01 7.6255755612386693e+01 2.8484229169931483e+00 1 1 0
4976 1 5 4.1799999999999998e-01 8.3377825193438646e+00 7.8611829036875093e+01 1.6019056939058975e+00 1 1 0
4972 1 2 2.0499999999999999e-01 8.4298542050968113e+00 7.9835129107292246e+01 3.0566519470244771e+00 1 1 0
5782 1 3 5.9999999999999998e-02 9.0194958572502593e+00 7.4335464707168455e+01 5.9166426888629138e+00 1 1 0
4975 1 4 -6.8300000000000005e-01 7.8697857274508305e+00 7.9412860177363115e+01 1.8234327363775282e+00 1 1 0
4966 1 3 5.9999999999999998e-02 6.5826298382875876e+00 7.7706220781099304e+01 5.9274772115694860e+00 1 1 0
5744 1 3 5.9999999999999998e-02 1.0626811482865682e+01 7.5362777387095107e+01 3.4600222847985878e+00 1 1 0
4969 1 5 4.1799999999999998e-01 9.8915986545447687e+00 7.8885533933941957e+01 5.7946269411772358e+00 1 1 0
2027 1 3 5.9999999999999998e-02 4.6208275853866292e+00 8.0102743936996390e+01 5.0448417226218076e+00 1 1 0
2024 1 6 -1.2000000000000000e-01 3.6640687841976165e+00 8.0337272026094254e+01 4.6132084372032010e+00 1 1 0
2030 1 3 5.9999999999999998e-02 4.2711035486831861e+00 8.0325488243073750e+01 2.5510166606843088e+00 1 1 0
2029 1 5 4.1799999999999998e-01 2.0882113659764707e+00 8.0411942876716225e+01 2.4672526650797111e+00 1 1 0
4974 1 3 5.9999999999999998e-02 6.6005127856139056e+00 8.0177039885739546e+01 4.2116150475113621e+00 1 1 0
4970 1 3 5.9999999999999998e-02 8.3391361877446126e+00 8.0143088148157403e+01 5.9700921361502868e+00 1 1 0
5561 1 3 5.9999999999999998e-02 2.5623734238908455e+00 6.7129652817170808e+01 7.0063716185708733e+00 1 1 0
17778 1 4 -6.8300000000000005e-01 4.7146498155882837e+00 6.6202205946418132e+01 8.4720070741457949e+00 0 0 0
17779 1 5 4.1799999999999998e-01 4.3070091398232515e+00 6.7020162475240511e+01 8.1755276801970247e+00 0 0 0
5562 1 3 5.9999999999999998e-02 1.9441893306077873e+00 6.7339590313778288e+01 8.6880525917578755e+00 1 1 0
40628 1 3 5.9999999999999998e-02 2.1181965260661930e+00 6.6577681440081207e+01 1.2114436081362230e+01 -1 0 0
17499 1 5 4.1799999999999998e-01 4.1645664025003182e+00 6.5138094978348903e+01 7.1085957116188707e+00 0 0 0
17768 1 2 2.0499999999999999e-01 5.7830820477885680e+00 6.7430465806576208e+01 1.1248021481134892e+01 0 0 0
17773 1 3 5.9999999999999998e-02 5.6726741475815521e+00 6.6415030017403140e+01 1.1673618642859838e+01 0 0 0
17498 1 4 -6.8300000000000005e-01 4.0188947446675467e+00 6.4832070943504860e+01 6.2532561925817269e+00 0 0 0
17775 1 2 2.0499999999999999e-01 6.0188424111259469e+00 6.6324181625865208e+01 8.9258525124078396e+00 0 0 0
5559 1 6 -1.2000000000000000e-01 2.0140926973563871e+00 6.7840917878169833e+01 7.7361123848198101e+00 1 1 0
5568 1 3 5.9999999999999998e-02 1.4790478296787721e-01 6.6132165086779167e+01 6.5422050197580051e+00 1 1 0
10384 1 3 5.9999999999999998e-02 1.0685163182848816e+01 6.6741589486881836e+01 2.2591803393092633e+01 1 1 0
17783 1 3 5.9999999999999998e-02 6.5260913159716729e+00 6.7045027995784736e+01 7.0273244120031801e+00 0 0 0
42333 1 3 5.9999999999999998e-02 9.9340983937334553e+00 6.7491543386774794e+01 6.5786248170324546e+00 -1 0 0
17774 1 6 -1.2000000000000000e-01 6.3393605586893553e+00 6.7534220702816853e+01 9.8459378762670102e+00 0 0 0
17780 1 3 5.9999999999999998e-02 6.0786181104010790e+00 6.5354459798306905e+01 9.4518977299123748e+00 0 0 0
17790 1 3 5.9999999999999998e-02 9.3421117693856974e+00 6.5141232341236304e+01 6.8131137254996492e+00 0 0 0
17781 1 6 -1.2000000000000000e-01 6.9293788259428268e+00 6.6353593516197208e+01 7.6589430754654408e+00 0 0 0
17784 1 3 5.9999999999999998e-02 7.8694321915612244e+00 6.6780082632077168e+01 7.9302938448219731e+00 0 0 0
17777 1 3 5.9999999999999998e-02 7.4746452665125442e+00 6.7509275735282259e+01 9.9491033665633566e+00 0 0 0
42322 1 3 5.9999999999999998e-02 1.0479966992951896e+01 6.6812857704827323e+01 8.7584672671540531e+00 -1 0 0
17766 1 3 5.9999999999999998e-02 8.3826805563590163e+00 6.6798065985205952e+01 1.1755528236314039e+01 0 0 0
17782 1 2 2.0499999999999999e-01 7.1956853251093236e+00 6.4925700625024362e+01 7.1568009393181500e+00 0 0 0
5565 1 3 5.9999999999999998e-02 5.3979551748155788e-02 6.8848656984271841e+01 7.5186493749668593e+00 1 1 0
17771 1 4 -6.8300000000000005e-01 4.5829462027846404e+00 6.8070367888259170e+01 1.1308549893399411e+01 0 0 0
5788 1 5 4.1799999999999998e-01 5.2388729824750975e+00 7.2621855471986990e+01 6.4024697146612404e+00 1 1 0
5560 1 2 2.0499999999999999e-01 5.7150962209689038e-01 6.8059161241567580e+01 7.0969871475487469e+00 1 1 0
17772 1 5 4.1799999999999998e-01 4.5700312676984165e+00 6.8862252941114349e+01 1.0864705580443541e+01 0 0 0
5557 1 5 4.1799999999999998e-01 4.2062503377430822e+00 6.9032921833520930e+01 6.5463168204261422e+00 1 1 0
5554 1 3 5.9999999999999998e-02 2.4447164117352003e+00 6.9061231878458869e+01 1.0069485905245777e+01 1 1 0
5556 1 4 -6.8300000000000005e-01 4.1512038159900966e+00 6.8787066468225802e+01 7.5039657788448606e+00 1 1 0
5558 1 3 5.9999999999999998e-02 2.6152928646880080e+00 6.9928510867454250e+01 7.1840221920173244e+00 1 1 0
5555 1 3 5.9999999999999998e-02 1.5336739087569624e+00 7.0237807077040458e+01 9.1497719886695545e+00 1 1 0
5552 1 6 -1.2000000000000000e-01 2.4889966348303645e+00 6.9769578918832877e+01 9.3034267978841303e+00 1 1 0
5553 1 2 2.0499999999999999e-01 2.8494137675821585e+00 6.9114566029204610e+01 7.9145070945725635e+00 1 1 0
5546 1 2 2.0499999999999999e-01 3.3470434933751627e+00 7.0951595092551571e+01 9.7477407229037158e+00 1 1 0
5551 1 3 5.9999999999999998e-02 3.3331777726531069e+00 7.1760248860239045e+01 9.0411482244127139e+00 1 1 0
5549 1 4 -6.8300000000000005e-01 4.6551976310885124e+00 7.0513294894887537e+01 9.6560545514074221e+00 1 1 0
5550 1 5 4.1799999999999998e-01 4.7009650520073913e+00 7.0280990991156770e+01 8.7089119486905933e+00 1 1 0
5545 1 6 -1.2000000000000000e-01 2.9717007220586766e+00 7.1384344572581767e+01 1.1177653601313521e+01 1 1 0
5543 1 5 4.1799999999999998e-01 5.3195972871076407e+00 7.1675904293413893e+01 1.0990253453507391e+01 1 1 0
5544 1 3 5.9999999999999998e-02 3.8301732495012533e+00 7.3459450731093455e+01 1.1218138479843983e+01 1 1 0
5794 1 4 -6.8300000000000005e-01 3.8057637688762034e+00 7.3391995095677245e+01 6.8080956980769329e+00 1 1 0
5548 1 3 5.9999999999999998e-02 1.9139854597354173e+00 7.1665762443542476e+01 1.1197762041594551e+01 1 1 0
5792 1 3 5.9999999999999998e-02 5.7789967400377495e+00 7.2920836707546670e+01 8.6923046831265687e+00 1 1 0
5795 1 5 4.1799999999999998e-01 2.8868493744961925e+00 7.3650482831807992e+01 6.8556126377934987e+00 1 1 0
5790 1 6 -1.2000000000000000e-01 5.7800487390654638e+00 7.3754935258647066e+01 8.0679473936028394e+00 1 1 0
10462 1 3 5.9999999999999998e-02 4.5999837876607896e-01 6.8870985101288042e+01 1.1685102020790636e+01 1 1 0
5547 1 3 5.9999999999999998e-02 3.0322832962799198e+00 7.0485494013757346e+01 1.1794771111379490e+01 1 1 0
5542 1 4 -6.8300000000000005e-01 5.1551232200927029e+00 7.2130106027889610e+01 1.1825546840334354e+01 1 1 0
5539 1 2 2.0499999999999999e-01 3.8394914923669079e+00 7.2534525747090541e+01 1.1795393439058589e+01 1 1 0
5777 1 2 2.0499999999999999e-01 9.1048104258592506e+00 7.3248256007747059e+01 6.1363697349978725e+00 1 1 0
5787 1 4 -6.8300000000000005e-01 6.1809089835988047e+00 7.2470692636507550e+01 6.2559336739345248e+00 1 1 0
17776 1 3 5.9999999999999998e-02 6.1973250633901484e+00 6.8471125817249813e+01 9.3051419899110321e+00 0 0 0
5776 1 6 -1.2000000000000000e-01 1.0565359210523910e+01 7.2715719004559446e+01 6.2631819508601687e+00 1 1 0
5778 1 3 5.9999999999999998e-02 1.0455189290802991e+01 7.1620865182341703e+01 6.6496509844791856e+00 1 1 0
5784 1 2 2.0499999999999999e-01 6.7640610818692304e+00 7.3543416969456047e+01 6.9243633515062664e+00 1 1 0
5785 1 3 5.9999999999999998e-02 8.1139456964513386e+00 7.2002262294474818e+01 7.6301440129217086e+00 1 1 0
5899 1 4 -6.8300000000000005e-01 8.2441309175117876e+00 7.1122098933147569e+01 1.1029289534751170e+01 1 1 0
5896 1 2 2.0499999999999999e-01 9.0450894452960693e+00 7.2256827491562674e+01 1.1250202736108415e+01 1 1 0
5893 1 5 4.1799999999999998e-01 9.6748112994239044e+00 7.0373975617345238e+01 1.0039927165750971e+01 1 1 0
5901 1 3 5.9999999999999998e-02 9.1296342705373892e+00 7.2843962876730075e+01 1.0334866566916801e+01 1 1 0
5895 1 6 -1.2000000000000000e-01 1.0459347795606364e+01 7.1709467994312462e+01 1.1636516952648977e+01 1 1 0
5783 1 6 -1.2000000000000000e-01 8.1801436909093290e+00 7.3026144109752380e+01 7.3172630819117970e+00 1 1 0
5900 1 5 4.1799999999999998e-01 7.6646440761930563e+00 7.1088151425767705e+01 1.1820874165280758e+01 1 1 0
5892 1 4 -6.8300000000000005e-01 1.0626172455539404e+01 7.0262450894970343e+01 9.8243356850708299e+00 1 1 0
17770 1 3 5.9999999999999998e-02 7.1089697458413594e+00 6.9097127166624020e+01 1.1648517755784081e+01 0 0 0
5905 1 3 5.9999999999999998e-02 7.3353872459039229e+00 7.3388012361609540e+01 1.1687850003194729e+01 1 1 0
5786 1 3 5.9999999999999998e-02 8.5379455812494385e+00 7.3670629598124151e+01 8.2113944180324925e+00 1 1 0
5902 1 6 -1.2000000000000000e-01 8.2581520301901588e+00 7.3197870833230411e+01 1.2214441133670690e+01 1 1 0
5897 1 3 5.9999999999999998e-02 1.0262213512561770e+01 7.0882640881745175e+01 1.2373533278901432e+01 1 1 0
17767 1 6 -1.2000000000000000e-01 6.7905269178996397e+00 6.8120855159905304e+01 1.2124733661376331e+01 0 0 0
5799 1 3 5.9999999999999998e-02 3.3304287644254238e+00 7.4092838061950928e+01 9.3574406501658327e+00 1 1 0
2021 1 4 -6.8300000000000005e-01 2.7952758154312409e+00 7.8876040740108522e+01 6.1360776841048157e+00 1 1 0
5791 1 2 2.0499999999999999e-01 4.3741754256912166e+00 7.4403545957735474e+01 7.5488390026886005e+00 1 1 0
5801 1 4 -6.8300000000000005e-01 1.4651566123767485e+00 7.4588962575566370e+01 7.4932201191233752e+00 1 1 0
5802 1 5 4.1799999999999998e-01 6.9920220129618937e-01 7.4999765719728373e+01 7.1980009589954399e+00 1 1 0
2022 1 5 4.1799999999999998e-01 1.8890859702768261e+00 7.8962531633486151e+01 6.5313772151154623e+00 1 1 0
5807 1 3 5.9999999999999998e-02 1.0785239940678502e+00 7.4884163034373259e+01 9.9616396464147066e+00 1 1 0
5797 1 6 -1.2000000000000000e-01 3.4584142912782077e+00 7.4918350445942067e+01 8.6872163661588200e+00 1 1 0
5796 1 3 5.9999999999999998e-02 4.5374349038664956e+00 7.5229589195371915e+01 6.7900580280637284e+00 1 1 0
5800 1 3 5.9999999999999998e-02 3.8582947980875133e+00 7.5649980808927154e+01 9.3659946745870961e+00 1 1 0
5803 1 3 5.9999999999999998e-02 2.3852341650761302e+00 7.6381559458604869e+01 7.6747209438290174e+00 1 1 0
5798 1 2 2.0499999999999999e-01 2.1448772116501638e+00 7.5498897123930732e+01 8.2740134306219915e+00 1 1 0
5804 1 6 -1.2000000000000000e-01 1.1738993882194304e+00 7.5860044482891084e+01 9.3914596408071329e+00 1 1 0
5808 1 4 -6.8300000000000005e-01 2.4681589172457787e+00 7.8014570772751199e+01 9.7160520004501656e+00 1 1 0
5805 1 2 2.0499999999999999e-01 1.7621065473293609e+00 7.6925411091789499e+01 1.0362940201963204e+01 1 1 0
5809 1 5 4.1799999999999998e-01 3.2407082750752139e+00 7.8221905690958309e+01 1.0229739215078324e+01 1 1 0
4954 1 4 -6.8300000000000005e-01 4.9269104988628714e+00 7.8008887328150522e+01 1.0977398997255074e+01 1 1 0
5810 1 3 5.9999999999999998e-02 2.4798929468156139e+00 7.6551185900715481e+01 1.1069865802046809e+01 1 1 0
4952 1 3 5.9999999999999998e-02 4.3397455110583412e+00 7.9559915768822691e+01 8.5548266150229750e+00 1 1 0
4878 1 5 4.1799999999999998e-01 9.3235172305009828e-01 7.8498126584603099e+01 8.5193933140318450e+00 1 1 0
4950 1 6 -1.2000000000000000e-01 5.0665788793595796e+00 7.9983713843741370e+01 9.2890844318369705e+00 1 1 0
5811 1 6 -1.2000000000000000e-01 6.3894104166278054e-01 7.7546089851877852e+01 1.1231394334663715e+01 1 1 0
4960 1 3 5.9999999999999998e-02 5.3732529674629133e+00 7.7267271693460216e+01 8.4078344627988688e+00 1 1 0
4951 1 2 2.0499999999999999e-01 5.7407214173699979e+00 7.8690346600365970e+01 9.9696767042376528e+00 1 1 0
4955 1 5 4.1799999999999998e-01 5.6166885371655360e+00 7.7504573138393141e+01 1.1418449678067635e+01 1 1 0
4877 1 4 -6.8300000000000005e-01 4.8241712615444526e-01 7.8640574902280989e+01 7.7101296326966926e+00 1 1 0
5806 1 3 5.9999999999999998e-02 1.4665212752377774e-01 7.6222489752384362e+01 9.1831667787003557e+00 1 1 0
5817 1 3 5.9999999999999998e-02 2.2408914229234154e+00 7.8833011525342513e+01 1.2167266532322175e+01 1 1 0
5816 1 5 4.1799999999999998e-01 7.2292704492361415e-01 8.0046143993593802e+01 1.1493916635497751e+01 1 1 0
5814 1 3 5.9999999999999998e-02 1.4401728935079208e-01 7.6671358313701447e+01 1.1698862048340876e+01 1 1 0
4957 1 6 -1.2000000000000000e-01 6.2394713785905935e+00 7.7642727898990998e+01 8.9502610981718060e+00 1 1 0
4967 1 3 5.9999999999999998e-02 6.0715962696590573e+00 7.9175936500945468e+01 6.7017740576588221e+00 1 1 0
5789 1 3 5.9999999999999998e-02 6.7674361402027179e+00 7.4374112162880778e+01 6.2432982332267084e+00 1 1 0
5793 1 3 5.9999999999999998e-02 6.2325474120441724e+00 7.4475634922192555e+01 8.7313995533988997e+00 1 1 0
4956 1 3 5.9999999999999998e-02 6.5850408003542631e+00 7.8976055058373944e+01 1.0675761688605991e+01 1 1 0
4964 1 6 -1.2000000000000000e-01 6.9372614387496396e+00 7.8560646808713017e+01 6.4538355762450115e+00 1 1 0
4959 1 3 5.9999999999999998e-02 6.5126326070918541e+00 7.6781028662126303e+01 9.5233689747387906e+00 1 1 0
4962 1 5 4.1799999999999998e-01 8.6756216581816599e+00 7.7034301257989540e+01 6.7360893220729068e+00 1 1 0
4958 1 2 2.0499999999999999e-01 7.3747692518947821e+00 7.7996223786312697e+01 7.8717507204382393e+00 1 1 0
4961 1 4 -6.8300000000000005e-01 8.1026834460379682e+00 7.6871632823481349e+01 7.5323960565848971e+00 1 1 0
5865 1 5 4.1799999999999998e-01 9.0302366962230654e+00 7.6097629017234269e+01 9.0258787372424258e+00 1 1 0
5864 1 4 -6.8300000000000005e-01 9.1952421445063095e+00 7.5650057869302941e+01 9.9042693094758185e+00 1 1 0
4963 1 3 5.9999999999999998e-02 8.0720678202608376e+00 7.8715853378039469e+01 8.2666711840189109e+00 1 1 0
5862 1 3 5.9999999999999998e-02 9.1678529032916920e+00 7.8241209159493749e+01 1.0488513477318486e+01 1 1 0
5858 1 5 4.1799999999999998e-01 7.6842397169079781e+00 7.6092205137095092e+01 1.1398915448514698e+01 1 1 0
5860 1 6 -1.2000000000000000e-01 9.6681880748231350e+00 7.7606596212166536e+01 1.1240098428803101e+01 1 1 0
5106 1 3 5.9999999999999998e-02 1.0021540817284631e+01 7.9548419187659533e+01 8.9303687526029041e+00 1 1 0
5857 1 4 -6.8300000000000005e-01 7.5156976101203519e+00 7.6758437717159325e+01 1.2054566935674769e+01 1 1 0
5861 1 2 2.0499999999999999e-01 1.0218823417880868e+01 7.6454469570306273e+01 1.0483462400290611e+01 1 1 0
5863 1 3 5.9999999999999998e-02 1.0532986381351346e+01 7.8152057632014419e+01 1.1610132335465535e+01 1 1 0
5866 1 3 5.9999999999999998e-02 1.0593121655145165e+01 7.5851269468713539e+01 1.1245115194520574e+01 1 1 0
5904 1 3 5.9999999999999998e-02 8.7893483634253453e+00 7.4175163618567140e+01 1.2184992262529004e+01 1 1 0
4949 1 3 5.9999999999999998e-02 3.6970678736891647e+00 8.0478095336359715e+01 1.0825609314974708e+01 1 1 0
4953 1 3 5.9999999999999998e-02 5.7511657445008160e+00 8.0596234751399649e+01 8.6783982138599338e+00 1 1 0
4871 1 5 4.1799999999999998e-01 1.4071853071612153e+00 8.0601749086590672e+01 9.5819026521177548e+00 1 1 0
5104 1 6 -1.2000000000000000e-01 1.0692343690618909e+01 8.0370149032369426e+01 9.1751439833339283e+00 1 1 0
40626 1 4 -6.8300000000000005e-01 7.6222442564004278e-01 6.5101771572787655e+01 1.2584799535089008e+01 -1 0 0
40631 1 3 5.9999999999999998e-02 5.7253655069361031e-01 6.7127980045842975e+01 1.3870110706580132e+01 -1 0 0
40623 1 2 2.0499999999999999e-01 1.8856907226096709e+00 6.5872046979542873e+01 1.2931713853502330e+01 -1 0 0
40639 1 3 5.9999999999999998e-02 4.4876106964182192e+00 6.7222622013951039e+01 1.4735808553259876e+01 -1 0 0
40629 1 6 -1.2000000000000000e-01 1.6284539592183611e+00 6.6805624709878472e+01 1.4063887399675163e+01 -1 0 0
40632 1 3 5.9999999999999998e-02 1.5299511683459519e+00 6.6181739834022324e+01 1.4928863388619419e+01 -1 0 0
40625 1 3 5.9999999999999998e-02 3.9762151923537337e+00 6.5665985347842195e+01 1.3224252393899075e+01 -1 0 0
40638 1 3 5.9999999999999998e-02 3.4720681194937844e+00 6.7174590688787092e+01 1.6228272363717998e+01 -1 0 0
40636 1 6 -1.2000000000000000e-01 3.8043414914855189e+00 6.7779513062933034e+01 1.5304683380257451e+01 -1 0 0
40537 1 3 5.9999999999999998e-02 3.9944869648047190e+00 6.5492763752227873e+01 1.7851474711761210e+01 -1 0 0
40622 1 6 -1.2000000000000000e-01 3.1404403536495935e+00 6.4967252500683699e+01 1.3135409086646936e+01 -1 0 0
40646 1 3 5.9999999999999998e-02 6.3577739702166234e+00 6.7771983953947313e+01 1.6082940170896645e+01 -1 0 0
40530 1 3 5.9999999999999998e-02 6.7883025836350690e+00 6.5341269769090161e+01 1.7250326532171542e+01 -1 0 0
17764 1 4 -6.8300000000000005e-01 7.6194721330805937e+00 6.6208605191226496e+01 1.3464598264481619e+01 0 0 0
17765 1 5 4.1799999999999998e-01 8.4486414577301066e+00 6.5982475449284294e+01 1.3959095944633464e+01 0 0 0
40523 1 3 5.9999999999999998e-02 9.1678466484587116e+00 6.5392140014546115e+01 1.7622416723830863e+01 -1 0 0
17761 1 2 2.0499999999999999e-01 8.0045171216912063e+00 6.7259552464564294e+01 1.2618462070062673e+01 0 0 0
17757 1 4 -6.8300000000000005e-01 1.0401336630346028e+01 6.6741645828674137e+01 1.4914139407912359e+01 0 0 0
17754 1 2 2.0499999999999999e-01 1.0450873554494766e+01 6.7415836295554897e+01 1.3673177103962788e+01 0 0 0
17759 1 3 5.9999999999999998e-02 1.0490356109666768e+01 6.6628256989001954e+01 1.2910304703585025e+01 0 0 0
40522 1 5 4.1799999999999998e-01 9.6353286878732565e+00 6.5183613852402047e+01 1.5347345872380640e+01 -1 0 0
40645 1 3 5.9999999999999998e-02 5.5182788878627500e+00 6.8164296893523883e+01 1.7586305453098760e+01 -1 0 0
10381 1 3 5.9999999999999998e-02 9.4582193294709267e+00 6.8177207056875346e+01 2.5029468809227307e+01 1 1 0
40630 1 2 2.0499999999999999e-01 2.5699632422224785e+00 6.8008034888103126e+01 1.4361118411000479e+01 -1 0 0
40635 1 3 5.9999999999999998e-02 2.8401925707474112e+00 6.8526877585872469e+01 1.3458702234207198e+01 -1 0 0
40643 1 6 -1.2000000000000000e-01 5.8537899757639753e+00 6.8492542683398710e+01 1.6629241990496659e+01 -1 0 0
40637 1 2 2.0499999999999999e-01 4.6338605234060832e+00 6.8989173077908845e+01 1.5779926294236150e+01 -1 0 0
40642 1 3 5.9999999999999998e-02 4.9551421000790219e+00 6.9479386418308977e+01 1.4860387652054532e+01 -1 0 0
40633 1 4 -6.8300000000000005e-01 1.7696166913172322e+00 6.9037368082060411e+01 1.5008097030036630e+01 -1 0 0
40634 1 5 4.1799999999999998e-01 2.4231428790850829e+00 6.9506925555604468e+01 1.5501702002891635e+01 -1 0 0
5537 1 3 5.9999999999999998e-02 1.3387400180388125e+00 7.2847834367826067e+01 1.3201341198773498e+01 1 1 0
40640 1 4 -6.8300000000000005e-01 3.8429199131276612e+00 6.9883598112117895e+01 1.6535428582855712e+01 -1 0 0
5541 1 3 5.9999999999999998e-02 3.6110579228291093e+00 7.2180789520683305e+01 1.4008550875024318e+01 1 1 0
5538 1 6 -1.2000000000000000e-01 3.5460523134669470e+00 7.2963729623533283e+01 1.3262916813702756e+01 1 1 0
40641 1 5 4.1799999999999998e-01 4.3976557763012227e+00 7.0468340683532560e+01 1.7019242748620169e+01 -1 0 0
5534 1 3 5.9999999999999998e-02 2.1589985601254682e+00 7.3083020711018932e+01 1.5532026757616903e+01 1 1 0
5532 1 2 2.0499999999999999e-01 2.0812958200429672e+00 7.3502341869925289e+01 1.3495944063858921e+01 1 1 0
5540 1 3 5.9999999999999998e-02 4.3705419254158713e+00 7.3633190324484133e+01 1.3480189413839678e+01 1 1 0
5531 1 6 -1.2000000000000000e-01 1.7958613398065713e+00 7.3859437351029626e+01 1.4923031195413593e+01 1 1 0
51053 1617 8 4.2380000000000001e-01 5.3342289149965403e+00 7.2578961134525215e+01 1.8151207749622614e+01 0 0 0
17769 1 3 5.9999999999999998e-02 6.3273554111344907e+00 6.8484996759951727e+01 1.3002246589402226e+01 0 0 0
40653 1 3 5.9999999999999998e-02 8.6182618186939521e+00 6.8141173095568163e+01 1.6863916170295422e+01 -1 0 0
40647 1 4 -6.8300000000000005e-01 6.3583505983774131e+00 7.0677417445588020e+01 1.7594351838734806e+01 -1 0 0
17763 1 3 5.9999999999999998e-02 9.1220893275442432e+00 6.9120580917587176e+01 1.3047163036361711e+01 0 0 0
5907 1 5 4.1799999999999998e-01 6.3342354102072287e+00 7.1997497344776022e+01 1.3100381052736909e+01 1 1 0
17760 1 6 -1.2000000000000000e-01 9.0754999028466976e+00 6.8088605917574966e+01 1.3422146620961339e+01 0 0 0
17762 1 3 5.9999999999999998e-02 8.5374501461316257e+00 6.8250700900162073e+01 1.4402430068251645e+01 0 0 0
40644 1 2 2.0499999999999999e-01 6.9384926279208905e+00 6.9627182947488762e+01 1.6823407427677679e+01 -1 0 0
40649 1 3 5.9999999999999998e-02 7.0856899645118778e+00 6.9998258195796637e+01 1.5792474181616285e+01 -1 0 0
40650 1 6 -1.2000000000000000e-01 8.2580717010185936e+00 6.9060462972445833e+01 1.7452129837318264e+01 -1 0 0
5906 1 4 -6.8300000000000005e-01 7.0692902004931897e+00 7.1706396265649488e+01 1.3580868411061807e+01 1 1 0
5903 1 2 2.0499999999999999e-01 7.9962770874523939e+00 7.2765822363374426e+01 1.3634861245767537e+01 1 1 0
5911 1 3 5.9999999999999998e-02 8.6638442398696593e+00 7.2009481490935954e+01 1.5473043682053255e+01 1 1 0
40651 1 2 2.0499999999999999e-01 9.4967492432643166e+00 7.0045853822995639e+01 1.7618594577450356e+01 -1 0 0
40656 1 3 5.9999999999999998e-02 9.7640183019834481e+00 7.0241835469772312e+01 1.6595849125997617e+01 -1 0 0
5909 1 6 -1.2000000000000000e-01 9.1885371344536662e+00 7.2479377272447138e+01 1.4620778860364833e+01 1 1 0
5912 1 3 5.9999999999999998e-02 9.8612127972745718e+00 7.1785795178759344e+01 1.4195340035238299e+01 1 1 0
5908 1 3 5.9999999999999998e-02 7.4476570408197924e+00 7.3572143631891095e+01 1.4179145189343602e+01 1 1 0
5913 1 4 -6.8300000000000005e-01 9.8247753344932782e+00 7.3737697935576833e+01 1.6531314496552671e+01 1 1 0
5910 1 2 2.0499999999999999e-01 9.8518345074088298e+00 7.3835390264922225e+01 1.5122138274541889e+01 1 1 0
40648 1 5 4.1799999999999998e-01 7.0976385204059342e+00 7.1253786566304541e+01 1.7850403235430406e+01 -1 0 0
40657 1 6 -1.2000000000000000e-01 1.0720433958413036e+01 6.9382815545155097e+01 1.8310957802393858e+01 -1 0 0
40654 1 4 -6.8300000000000005e-01 9.0858849125595853e+00 7.1257482742293220e+01 1.8277082247072034e+01 -1 0 0
40655 1 5 4.1799999999999998e-01 9.6800591366350783e+00 7.2011364862133007e+01 1.8135153935944547e+01 -1 0 0
5815 1 4 -6.8300000000000005e-01 4.4603207777526843e-01 7.9664580732852258e+01 1.2292000201508342e+01 1 1 0
5525 1 2 2.0499999999999999e-01 2.6020587004038565e-01 7.4063897428871698e+01 1.5248798086689774e+01 1 1 0
5533 1 3 5.9999999999999998e-02 2.4462772782526367e+00 7.4669115632502468e+01 1.5162698024815644e+01 1 1 0
5535 1 4 -6.8300000000000005e-01 1.9658118857287092e+00 7.4555338990986954e+01 1.2625090786116518e+01 1 1 0
5536 1 5 4.1799999999999998e-01 1.1585707844361930e+00 7.4951721613955158e+01 1.2861162820386358e+01 1 1 0
5812 1 2 2.0499999999999999e-01 1.1872401296976607e+00 7.8476743715628757e+01 1.2376841385421432e+01 1 1 0
5827 1 3 5.9999999999999998e-02 7.8624417659073464e-01 7.8508783445505273e+01 1.7086253733387370e+01 1 1 0
5526 1 3 5.9999999999999998e-02 6.6005887678174358e-01 7.4945970116128223e+01 1.7203247214162879e+01 1 1 0
5819 1 2 2.0499999999999999e-01 1.1762041675108414e+00 7.8858960705782977e+01 1.4962001957402711e+01 1 1 0
5825 1 6 -1.2000000000000000e-01 1.3327825765310011e+00 7.8050396278212745e+01 1.6302588579313486e+01 1 1 0
5826 1 2 2.0499999999999999e-01 2.8161650446476654e+00 7.8141272604216880e+01 1.6759730805368747e+01 1 1 0
5831 1 3 5.9999999999999998e-02 3.4888124011454709e+00 7.8117411959168138e+01 1.5876693738902645e+01 1 1 0
5842 1 3 5.9999999999999998e-02 5.2994830813207949e+00 7.6959715406959305e+01 1.5708315968558454e+01 1 1 0
5835 1 3 5.9999999999999998e-02 2.8094530446008861e+00 7.5980939076816952e+01 1.7245255919705166e+01 1 1 0
5832 1 6 -1.2000000000000000e-01 3.2101116651037991e+00 7.6894364787045575e+01 1.7674696729513542e+01 1 1 0
5841 1 3 5.9999999999999998e-02 5.3396528362454108e+00 7.5322857687334590e+01 1.6351923029052152e+01 1 1 0
5839 1 6 -1.2000000000000000e-01 5.5073619532341480e+00 7.6383039779356281e+01 1.6609211906220377e+01 1 1 0
5821 1 3 5.9999999999999998e-02 1.6819086717938274e+00 7.7038479635780618e+01 1.3812917092163779e+01 1 1 0
5833 1 2 2.0499999999999999e-01 4.7295262312629021e+00 7.6762500431598525e+01 1.7888092157027192e+01 1 1 0
5828 1 3 5.9999999999999998e-02 1.1381366812950082e+00 7.6988055049331393e+01 1.6229607006065159e+01 1 1 0
5818 1 6 -1.2000000000000000e-01 9.6623779603370208e-01 7.7858378596618678e+01 1.3774140800516959e+01 1 1 0
5829 1 4 -6.8300000000000005e-01 3.0540356291547499e+00 7.9387358084104278e+01 1.7400551256366182e+01 1 1 0
5830 1 5 4.1799999999999998e-01 3.9887405586661462e+00 7.9554575356318281e+01 1.7312980803736366e+01 1 1 0
5824 1 3 5.9999999999999998e-02 2.1011513386674192e+00 7.9384892577934465e+01 1.4779501791499145e+01 1 1 0
37344 1 5 4.1799999999999998e-01 6.2590732203232591e+00 7.9864591142390864e+01 1.6693355026837146e+01 0 -1 0
5914 1 5 4.1799999999999998e-01 9.1237271871198011e+00 7.4235216149949494e+01 1.6917027537062893e+01 1 1 0
5844 1 5 4.1799999999999998e-01 7.1309608010908656e+00 7.5271652899738143e+01 1.8134977131506425e+01 1 1 0
5852 1 3 5.9999999999999998e-02 6.4381112089049699e+00 7.8032186327593720e+01 1.4160962711848553e+01 1 1 0
5915 1 3 5.9999999999999998e-02 9.1673680366138015e+00 7.4636713849307355e+01 1.4896674260192849e+01 1 1 0
5854 1 2 2.0499999999999999e-01 8.7409198994052186e+00 7.7232426856770061e+01 1.2515254689541791e+01 1 1 0
5845 1 3 5.9999999999999998e-02 7.1519631355080833e+00 7.7615067925655538e+01 1.7300056305545471e+01 1 1 0
5855 1 3 5.9999999999999998e-02 8.1395786672714667e+00 7.9166481410360902e+01 1.2891898472282808e+01 1 1 0
5840 1 2 2.0499999999999999e-01 7.0574348636790374e+00 7.6659252707618791e+01 1.6771375335975428e+01 1 1 0
5843 1 4 -6.8300000000000005e-01 7.6875140141046447e+00 7.5538099368917017e+01 1.7411290065318433e+01 1 1 0
5859 1 3 5.9999999999999998e-02 9.2501666314339079e+00 7.6509294171645948e+01 1.3093029536854978e+01 1 1 0
5849 1 3 5.9999999999999998e-02 7.4687371390535713e+00 7.5937010466820112e+01 1.4797930222312301e+01 1 1 0
5847 1 2 2.0499999999999999e-01 7.4170645068247536e+00 7.8091036970898998e+01 1.4658024427400582e+01 1 1 0
5846 1 6 -1.2000000000000000e-01 7.7170638041561093e+00 7.6786126582082517e+01 1.5414889383274316e+01 1 1 0
5848 1 3 5.9999999999999998e-02 8.7710325729393137e+00 7.6759807482740754e+01 1.5623109286329393e+01 1 1 0
5853 1 6 -1.2000000000000000e-01 8.4797359639242007e+00 7.8360227577768285e+01 1.3498830309969156e+01 1 1 0
5856 1 3 5.9999999999999998e-02 9.3260100443213609e+00 7.8623413826366033e+01 1.4082261056007814e+01 1 1 0
5851 1 5 4.1799999999999998e-01 8.3048676211052328e+00 7.9264559635776237e+01 1.5945019729151419e+01 1 1 0
5850 1 4 -6.8300000000000005e-01 7.4492496169292508e+00 7.9244080170696719e+01 1.5464598546304455e+01 1 1 0
5255 1 4 -6.8300000000000005e-01 1.0144975258231939e+01 7.9451828545617232e+01 1.7162748621199036e+01 1 1 0
5256 1 5 4.1799999999999998e-01 9.8505704775711642e+00 7.9564204884079388e+01 1.8038170133983183e+01 1 1 0
37343 1 4 -6.8300000000000005e-01 5.5359207344307650e+00 8.0239347118591013e+01 1.7247028472312252e+01 0 -1 0
5260 1 3 5.9999999999999998e-02 1.0537917205686563e+01 8.0232799053825616e+01 1.5154014509044471e+01 1 1 0
10363 1 3 5.9999999999999998e-02 4.3639956769058044e+00 6.6461699273586191e+01 2.3904691854932778e+01 1 1 0
10356 1 3 5.9999999999999998e-02 2.1129168072722684e+00 6.7570066295924519e+01 2.3408556785108008e+01 1 1 0
40544 1 3 5.9999999999999998e-02 4.2288204231154607e+00 6.5404859440440518e+01 2.0397052372678647e+01 -1 0 0
40542 1 4 -6.8300000000000005e-01 2.5582213703449437e+00 6.5059088293682990e+01 2.1315658986697358e+01 -1 0 0
10685 1 3 5.9999999999999998e-02 6.2416143450140937e-01 6.5230169927246621e+01 2.3111156441408415e+01 1 1 0
40551 1 3 5.9999999999999998e-02 5.2868310467024209e+00 6.5139659882639791e+01 2.2539386103788051e+01 -1 0 0
40543 1 5 4.1799999999999998e-01 2.8439731614103572e+00 6.5273916041452608e+01 2.2206313020078404e+01 -1 0 0
51545 1781 8 4.2380000000000001e-01 8.1040534458602842e+00 6.6457036957858335e+01 1.9950736209462391e+01 0 -1 0
51543 1781 7 -8.4760000000000002e-01 7.1353017090713289e+00 6.6282962565594332e+01 2.0127422872123944e+01 0 -1 0
10385 1 3 5.9999999999999998e-02 9.0287584936093594e+00 6.6963797405221641e+01 2.2793746311901785e+01 1 1 0
10382 1 6 -1.2000000000000000e-01 9.9860971550598236e+00 6.7425504299559080e+01 2.3148630374307480e+01 1 1 0
49272 1024 7 -8.4760000000000002e-01 9.8620896892252041e+00 6.6009964345582418e+01 2.0029627427352825e+01 1 0 0
49273 1024 8 4.2380000000000001e-01 1.0682970582192793e+01 6.6580473593592558e+01 2.0003670377048280e+01 1 0 0
51544 1781 8 4.2380000000000001e-01 7.0347661579785816e+00 6.5823323103023171e+01 2.1009819695724545e+01 0 -1 0
49274 1024 8 4.2380000000000001e-01 9.9846255737295326e+00 6.5280008530712024e+01 2.0702048034110422e+01 1 0 0
10370 1 3 5.9999999999999998e-02 6.9411674572145650e+00 6.6253403093278706e+01 2.4376309615659334e+01 1 1 0
10354 1 6 -1.2000000000000000e-01 2.1309860290128744e+00 6.8058381820524644e+01 2.4396447180340441e+01 1 1 0
10413 1 3 5.9999999999999998e-02 1.4590344322877571e+00 6.8335830200854133e+01 1.8514535957791455e+01 1 1 0
10415 1 5 4.1799999999999998e-01 1.9682280997971496e-01 7.1098190994386016e+01 2.0481520366661115e+01 1 1 0
5497 1 2 2.0499999999999999e-01 3.2860792800397720e-01 7.3948541482519545e+01 2.2284600612499283e+01 1 1 0
10412 1 3 5.9999999999999998e-02 1.7369205573649278e+00 7.0046417853221683e+01 1.8433097592657333e+01 1 1 0
5502 1 3 5.9999999999999998e-02 4.9550684508184745e-01 7.3227286860446867e+01 2.1453827100564808e+01 1 1 0
5494 1 5 4.1799999999999998e-01 3.3283057212532845e+00 7.1920874206806829e+01 2.3831307399767901e+01 1 1 0
5501 1 5 4.1799999999999998e-01 7.0217016106771191e-01 7.2719777736859470e+01 2.3772357377377833e+01 1 1 0
51051 1617 7 -8.4760000000000002e-01 4.7119778891276383e+00 7.2989965597031798e+01 1.8817450184090696e+01 0 0 0
5486 1 4 -6.8300000000000005e-01 5.3931782670551192e+00 7.2096158691394010e+01 2.3288603547064877e+01 1 1 0
10402 1 3 5.9999999999999998e-02 4.9461033185765562e+00 6.8056416725583020e+01 2.1292008525377067e+01 1 1 0
10406 1 3 5.9999999999999998e-02 4.1001428454090885e+00 6.9109569130534950e+01 1.9126938206247189e+01 1 1 0
10410 1 6 -1.2000000000000000e-01 1.3812269350220781e+00 6.9286624594463149e+01 1.9118338417482686e+01 1 1 0
10409 1 3 5.9999999999999998e-02 2.2361117596543196e+00 6.8026987581542215e+01 2.0634681315630164e+01 1 1 0
10405 1 3 5.9999999999999998e-02 3.7157739570818418e+00 7.0607633722448540e+01 1.9898531218509397e+01 1 1 0
10403 1 6 -1.2000000000000000e-01 3.7562970490311538e+00 6.9512906902992711e+01 2.0122020979511511e+01 1 1 0
10407 1 4 -6.8300000000000005e-01 1.8755099015580785e+00 6.9937741445617277e+01 2.1362369097242535e+01 1 1 0
10404 1 2 2.0499999999999999e-01 2.2983491684337780e+00 6.9112605964537863e+01 2.0339642978565095e+01 1 1 0
10408 1 5 4.1799999999999998e-01 2.6684386074137634e+00 6.9948058169313143e+01 2.1940025206123611e+01 1 1 0
10400 1 4 -6.8300000000000005e-01 4.3714962141688183e+00 6.9728746321750634e+01 2.2546091505469132e+01 1 1 0
10397 1 2 2.0499999999999999e-01 4.8210380927258099e+00 6.9141123191475060e+01 2.1284909456306170e+01 1 1 0
10401 1 5 4.1799999999999998e-01 5.0034299996033003e+00 7.0378776195579476e+01 2.2863791790407237e+01 1 1 0
5495 1 3 5.9999999999999998e-02 2.9677635165517029e+00 7.2872482767623012e+01 2.1798778443439563e+01 1 1 0
5488 1 3 5.9999999999999998e-02 5.4774791027991903e+00 7.3390770159089541e+01 2.1681556048874690e+01 1 1 0
5483 1 2 2.0499999999999999e-01 5.4265273910744174e+00 7.3400969810882998e+01 2.2808272432998095e+01 1 1 0
5490 1 2 2.0499999999999999e-01 2.9218776597684135e+00 7.3390972425866877e+01 2.2756697254383987e+01 1 1 0
5493 1 4 -6.8300000000000005e-01 2.5751526549583290e+00 7.2487298625455594e+01 2.3774979425876282e+01 1 1 0
10350 1 3 5.9999999999999998e-02 2.4947210160938307e-01 7.0029274158322266e+01 2.3599612100166592e+01 1 1 0
51052 1617 8 4.2380000000000001e-01 4.6458564563670111e+00 7.3973497247410378e+01 1.8649242961261788e+01 0 0 0
10357 1 3 5.9999999999999998e-02 2.6600980280823436e+00 6.8954145473803848e+01 2.4083993533679489e+01 1 1 0
10396 1 6 -1.2000000000000000e-01 6.2954024280961809e+00 6.9586810935255116e+01 2.1022971908986090e+01 1 1 0
5487 1 5 4.1799999999999998e-01 6.2595282013082398e+00 7.1743711010784978e+01 2.3272300651446486e+01 1 1 0
10398 1 3 5.9999999999999998e-02 6.3720839026900356e+00 7.0668530317061951e+01 2.0716166446645001e+01 1 1 0
40652 1 3 5.9999999999999998e-02 8.1330963380572641e+00 6.8701391186544782e+01 1.8440628547867743e+01 -1 0 0
10399 1 3 5.9999999999999998e-02 6.5640753110125960e+00 6.8959698980585131e+01 2.0179889437459817e+01 1 1 0
10395 1 3 5.9999999999999998e-02 7.1470224068984622e+00 6.8324380095647896e+01 2.2596353932725016e+01 1 1 0
10392 1 3 5.9999999999999998e-02 8.8835149655351469e+00 6.8409810198237608e+01 2.0874386919379415e+01 1 1 0
10393 1 4 -6.8300000000000005e-01 7.3839554772645934e+00 7.0177654557618197e+01 2.3232486888427189e+01 1 1 0
10394 1 5 4.1799999999999998e-01 7.8921789736233903e+00 7.0974937229115724e+01 2.3020943460773367e+01 1 1 0
10390 1 2 2.0499999999999999e-01 7.3523987360349787e+00 6.9244165071883657e+01 2.2122831866485800e+01 1 1 0
10389 1 6 -1.2000000000000000e-01 8.8154520774226022e+00 6.9233193107911234e+01 2.1632869535736539e+01 1 1 0
10391 1 3 5.9999999999999998e-02 9.0474621722445328e+00 7.0182862910360086e+01 2.1228134500168110e+01 1 1 0
10383 1 2 2.0499999999999999e-01 9.9647767060150834e+00 6.8875354508784127e+01 2.2657364716443606e+01 1 1 0
10388 1 3 5.9999999999999998e-02 9.9930893938214957e+00 6.9601708966119872e+01 2.3495258688074852e+01 1 1 0
5480 1 5 4.1799999999999998e-01 9.2497964814974178e+00 7.2593109576915722e+01 2.2062001419268167e+01 1 1 0
5479 1 4 -6.8300000000000005e-01 8.3303595607173246e+00 7.2646395514612522e+01 2.2361877648600352e+01 1 1 0
40659 1 3 5.9999999999999998e-02 1.0565471153892302e+01 6.9179843692952886e+01 1.9363517923215881e+01 -1 0 0
5476 1 2 2.0499999999999999e-01 7.9523981350495578e+00 7.4003978330873153e+01 2.2426480946868931e+01 1 1 0
5484 1 3 5.9999999999999998e-02 6.9653091696314329e+00 7.3973953463500777e+01 2.4405145906530446e+01 1 1 0
5470 1 3 5.9999999999999998e-02 1.0195158075496080e+01 7.4130781143955289e+01 2.0390661473720829e+01 1 1 0
5838 1 3 5.9999999999999998e-02 5.0731421085557580e+00 7.7746106935489181e+01 1.8222224426195265e+01 1 1 0
5834 1 3 5.9999999999999998e-02 2.7397476635576394e+00 7.7053561965185537e+01 1.8555604929636889e+01 1 1 0
37376 1 3 5.9999999999999998e-02 3.4337989287849369e-01 7.7960848026934414e+01 2.3860487017109037e+01 0 -1 0
5836 1 4 -6.8300000000000005e-01 4.9959144363219394e+00 7.5768887836650066e+01 1.8874967589726534e+01 1 1 0
5489 1 6 -1.2000000000000000e-01 4.1413436428478780e+00 7.4118897934337014e+01 2.3157219743811382e+01 1 1 0
37372 1 5 4.1799999999999998e-01 4.7050379822898974e-01 7.7944781255019151e+01 2.1279757586629319e+01 0 -1 0
37374 1 6 -1.2000000000000000e-01 4.7753000558808684e-01 7.8852607593562425e+01 2.3332141625738849e+01 0 -1 0
37377 1 3 5.9999999999999998e-02 6.5423247675554252e-01 7.9519571806708854e+01 2.4248809848732652e+01 0 -1 0
5491 1 3 5.9999999999999998e-02 4.1825659627856346e+00 7.4272089093861524e+01 2.4213063705627540e+01 1 1 0
5496 1 6 -1.2000000000000000e-01 1.7578605861931200e+00 7.4484610140014084e+01 2.2738966587154589e+01 1 1 0
5498 1 3 5.9999999999999998e-02 1.7571750000218054e+00 7.4987372534077664e+01 2.3703550321987265e+01 1 1 0
5837 1 5 4.1799999999999998e-01 4.8137203942355926e+00 7.6087137630322417e+01 1.9786129787968143e+01 1 1 0
5492 1 3 5.9999999999999998e-02 4.2038184074970735e+00 7.5117891905854847e+01 2.2761749503684641e+01 1 1 0
37369 1 3 5.9999999999999998e-02 3.3357945243243856e+00 7.7605642226118420e+01 2.3576570737988938e+01 0 -1 0
5499 1 3 5.9999999999999998e-02 2.0321299950424683e+00 7.5331583235198522e+01 2.2084896500798990e+01 1 1 0
37365 1 5 4.1799999999999998e-01 3.1088689126211673e+00 7.7185867798269300e+01 2.0970033695591308e+01 0 -1 0
37364 1 4 -6.8300000000000005e-01 4.0802361540332637e+00 7.7311158654753896e+01 2.1057066659953836e+01 0 -1 0
37371 1 4 -6.8300000000000005e-01 1.4085117239874236e+00 7.7700759266189337e+01 2.1406810272793745e+01 0 -1 0
37367 1 6 -1.2000000000000000e-01 3.1687483577222482e+00 7.8554986333210977e+01 2.2981789548613062e+01 0 -1 0
37361 1 2 2.0499999999999999e-01 4.2521917492082819e+00 7.8499684523156262e+01 2.1836996915193925e+01 0 -1 0
37368 1 2 2.0499999999999999e-01 1.7039686543764907e+00 7.8694595435363695e+01 2.2364424935213201e+01 0 -1 0
37360 1 6 -1.2000000000000000e-01 5.6776569954159664e+00 7.8440461873064407e+01 2.2471102382094468e+01 0 -1 0
37366 1 3 5.9999999999999998e-02 4.0451489713952498e+00 7.9423123792740213e+01 2.1336290078504891e+01 0 -1 0
37363 1 3 5.9999999999999998e-02 5.7078731582708784e+00 7.9347955214304434e+01 2.3130732032538273e+01 0 -1 0
37362 1 3 5.9999999999999998e-02 5.8360663807842528e+00 7.7613362955427462e+01 2.3149262640263792e+01 0 -1 0
37373 1 3 5.9999999999999998e-02 1.7763030232361452e+00 7.9652385272792699e+01 2.1783970634140200e+01 0 -1 0
37370 1 3 5.9999999999999998e-02 3.4504976111957153e+00 7.9387541684154485e+01 2.3659239077088603e+01 0 -1 0
37356 1 3 5.9999999999999998e-02 5.6253281572241276e+00 7.9639951915966478e+01 1.9981792899988605e+01 0 -1 0
5481 1 3 5.9999999999999998e-02 7.6660853774410285e+00 7.4313026999828665e+01 2.1369736252863405e+01 1 1 0
5477 1 3 5.9999999999999998e-02 9.8860047421052659e+00 7.4396128836175578e+01 2.3457579752008606e+01 1 1 0
37353 1 6 -1.2000000000000000e-01 6.6044937236744978e+00 7.9635685607995327e+01 2.0533122162738646e+01 0 -1 0
37359 1 3 5.9999999999999998e-02 6.6584959324799300e+00 7.7573436796418804e+01 2.0720780825216075e+01 0 -1 0
5482 1 6 -1.2000000000000000e-01 6.7356389670034451e+00 7.4217662896986468e+01 2.3336403561666984e+01 1 1 0
37354 1 2 2.0499999999999999e-01 6.7494467380831056e+00 7.8424090636755452e+01 2.1429498927960552e+01 0 -1 0
5465 1 4 -6.8300000000000005e-01 1.0595212046922166e+01 7.6149673026211644e+01 1.8930522956152085e+01 1 1 0
5466 1 5 4.1799999999999998e-01 9.7483104833613243e+00 7.6080763213687007e+01 1.9283747768318634e+01 1 1 0
37352 1 3 5.9999999999999998e-02 7.4219003364349438e+00 7.9030792901136593e+01 1.8621861148089344e+01 0 -1 0
5474 1 3 5.9999999999999998e-02 1.0470624703697446e+01 7.6411223110264771e+01 2.2199040124691251e+01 1 1 0
5485 1 3 5.9999999999999998e-02 6.5817068631637268e+00 7.5344704139530819e+01 2.3390392526488011e+01 1 1 0
5475 1 6 -1.2000000000000000e-01 9.1191468038699544e+00 7.4878095215772561e+01 2.2902820487835399e+01 1 1 0
5478 1 3 5.9999999999999998e-02 8.7017269419622405e+00 7.5614616760981136e+01 2.3583458313690954e+01 1 1 0
5473 1 5 4.1799999999999998e-01 8.4981273646120332e+00 7.7175579831879432e+01 2.1449385958121734e+01 1 1 0
5469 1 2 2.0499999999999999e-01 9.7860427229559477e+00 7.5687024194143518e+01 2.1761238266307394e+01 1 1 0
5472 1 4 -6.8300000000000005e-01 8.9318433208107457e+00 7.6464061992627251e+01 2.0903346913696861e+01 1 1 0
37357 1 4 -6.8300000000000005e-01 8.0364422024323883e+00 7.8645923355155190e+01 2.2100957812371995e+01 0 -1 0
37358 1 5 4.1799999999999998e-01 7.9813165003478508e+00 7.9534185658089058e+01 2.2522969557569731e+01 0 -1 0
37350 1 4 -6.8300000000000005e-01 8.9379363286880533e+00 7.9628947626547316e+01 1.9703266870075073e+01 0 -1 0
10360 1 3 5.9999999999999998e-02 3.2084468275020588e+00 6.7974956690692139e+01 2.6314454507932748e+01 1 1 0
37347 1 2 2.0499999999999999e-01 7.6038598607885248e+00 7.9799221535936255e+01 1.9343999404978383e+01 0 -1 0
37351 1 5 4.1799999999999998e-01 9.1085838570133593e+00 7.8768159735489860e+01 2.0090809773295078e+01 0 -1 0
1126 1 5 4.1799999999999998e-01 1.9197211973610044e+00 8.0247886487214856e+01 1.9025663132947674e+01 1 1 0
37355 1 3 5.9999999999999998e-02 6.5771091866973821e+00 8.0564241759784338e+01 2.0997986165016155e+01 0 -1 0
10351 1 4 -6.8300000000000005e-01 6.5171803221584501e-02 6.6954172993205191e+01 2.5175540597572724e+01 1 1 0
10361 1 6 -1.2000000000000000e-01 4.4532545795144376e+00 6.7033300246006945e+01 2.4851413688485135e+01 1 1 0
10355 1 2 2.0499999999999999e-01 3.0513092731063951e+00 6.7325984488846586e+01 2.5415072335401799e+01 1 1 0
10352 1 5 4.1799999999999998e-01 7.8541126636394032e-01 6.6390708441979683e+01 2.5510635583337731e+01 1 1 0
10358 1 4 -6.8300000000000005e-01 2.5690630177689937e+00 6.6112723671095949e+01 2.5898324579257270e+01 1 1 0
10362 1 2 2.0499999999999999e-01 5.4438006701631636e+00 6.6505763498050925e+01 2.5880974845893025e+01 1 1 0
10367 1 3 5.9999999999999998e-02 5.3540704267436361e+00 6.7017390495084754e+01 2.6759199083463304e+01 1 1 0
10359 1 5 4.1799999999999998e-01 3.2428145872010425e+00 6.5549382171299342e+01 2.6279837998350867e+01 1 1 0
10365 1 4 -6.8300000000000005e-01 5.2354975236933177e+00 6.5165575620275817e+01 2.6108577030252892e+01 1 1 0
10366 1 5 4.1799999999999998e-01 6.1339242199110924e+00 6.4840584589482447e+01 2.6426778350935798e+01 1 1 0
10378 1 3 5.9999999999999998e-02 9.2637495977189523e+00 6.5320264032914409e+01 2.4593601274297313e+01 1 1 0
10371 1 3 5.9999999999999998e-02 6.9464289689472052e+00 6.7775100030374318e+01 2.5288912568397365e+01 1 1 0
10375 1 6 -1.2000000000000000e-01 9.4183355305649119e+00 6.6061736707429660e+01 2.5369331993044632e+01 1 1 0
10368 1 6 -1.2000000000000000e-01 6.8764358885604286e+00 6.6654417785568754e+01 2.5404119787068606e+01 1 1 0
10374 1 3 5.9999999999999998e-02 8.2601241979584685e+00 6.7024101244681560e+01 2.7047719802988730e+01 1 1 0
10376 1 2 2.0499999999999999e-01 1.0029220173349064e+01 6.7318695030424010e+01 2.4689370973836283e+01 1 1 0
10369 1 2 2.0499999999999999e-01 8.1015035429228526e+00 6.6253586707782617e+01 2.6250696312482376e+01 1 1 0
10377 1 3 5.9999999999999998e-02 1.0193373715973848e+01 6.5572829768468878e+01 2.5958081620620273e+01 1 1 0
10372 1 4 -6.8300000000000005e-01 7.8262605902400608e+00 6.4970423235589280e+01 2.6934956023247171e+01 1 1 0
10348 1 2 2.0499999999999999e-01 6.8247165022666345e-01 6.8255825266151007e+01 2.4961290512281046e+01 1 1 0
10353 1 3 5.9999999999999998e-02 6.6709286353034414e-01 6.8758241881048406e+01 2.5968887156222316e+01 1 1 0
10364 1 3 5.9999999999999998e-02 4.8992899114839235e+00 6.7910342981568107e+01 2.4597208187615685e+01 1 1 0
5773 1 4 -6.8300000000000005e-01 1.0788850603927180e+01 7.2239326007047865e+01 4.0397574757045431e+00 1 1 0
40660 1 3 5.9999999999999998e-02 1.0748943403490088e+01 6.8361505300899992e+01 1.7869104684512809e+01 -1 0 0
5113 1 3 5.9999999999999998e-02 8.7319236305157570e+00 8.0909705046712929e+01 1.1319644899790021e+01 1 1 0
2036 1 5 4.1799999999999998e-01 2.9075953730309356e+00 8.2929187570618609e+01 1.4458609441057855e+00 1 1 0
2035 1 4 -6.8300000000000005e-01 3.6443193549568687e+00 8.3521244423949170e+01 1.2886237391775532e+00 1 1 0
2033 1 3 5.9999999999999998e-02 3.7193213497374393e+00 8.3082510550800933e+01 3.6983858253338107e+00 1 1 0
7328 1 5 4.1799999999999998e-01 1.6856028293615415e+00 8.2592586716960867e+01 3.4794658620555059e+00 1 1 0
2031 1 6 -1.2000000000000000e-01 4.4323131262026747e+00 8.2334194793352495e+01 3.3059903955737346e+00 1 1 0
2032 1 2 2.0499999999999999e-01 4.7837531663058863e+00 8.3039954680318417e+01 1.9564477253556405e+00 1 1 0
6664 1 3 5.9999999999999998e-02 2.6083117027790674e+00 8.5314564535145522e+01 5.1373678233856186e+00 1 1 0
2034 1 3 5.9999999999999998e-02 5.2246203089605006e+00 8.2347648421993497e+01 4.0996463741863778e+00 1 1 0
2037 1 3 5.9999999999999998e-02 5.0846116048425758e+00 8.2308688433592707e+01 1.2722831663602985e+00 1 1 0
2039 1 2 2.0499999999999999e-01 5.2981183795798668e+00 8.5537737827764587e+01 2.3424252356476836e+00 1 1 0
7331 1 2 2.0499999999999999e-01 5.1934564678724882e-01 8.5879888811311332e+01 2.5988355494426769e+00 1 1 0
7334 1 4 -6.8300000000000005e-01 1.8920508502085402e+00 8.6057472131439710e+01 2.1929135604663341e+00 1 1 0
2043 1 5 4.1799999999999998e-01 3.6671213414409607e+00 8.5097649975690345e+01 3.3288225410361814e+00 1 1 0
7327 1 4 -6.8300000000000005e-01 1.2571854222513799e+00 8.3309227230133160e+01 3.9393267662468889e+00 1 1 0
2028 1 4 -6.8300000000000005e-01 2.4685904257408837e+00 8.1248970694257295e+01 2.6847049075942713e+00 1 1 0
7335 1 5 4.1799999999999998e-01 1.9716288610314474e+00 8.6013927676906064e+01 1.2586223978908082e+00 1 1 0
2025 1 2 2.0499999999999999e-01 3.7778233048137806e+00 8.0967242545050283e+01 3.2360394998650182e+00 1 1 0
7332 1 3 5.9999999999999998e-02 6.3724613446113210e-01 8.4005723914280864e+01 1.2503429619643092e+00 1 1 0
2042 1 4 -6.8300000000000005e-01 4.5219971168786417e+00 8.5491360730881837e+01 3.5522201320552025e+00 1 1 0
7336 1 3 5.9999999999999998e-02 5.7226029369817077e-01 8.5875903301684474e+01 3.6366170015064960e+00 1 1 0
6657 1 3 5.9999999999999998e-02 4.2469883196447240e+00 8.4101520005575850e+01 5.4894847870690313e+00 1 1 0
2044 1 3 5.9999999999999998e-02 4.6559244971930838e+00 8.5867564072082715e+01 1.5220113885006503e+00 1 1 0
7330 1 6 -1.2000000000000000e-01 5.2038062664283541e-02 8.4479969306861392e+01 2.0981953396326900e+00 1 1 0
2026 1 3 5.9999999999999998e-02 3.3098863594056471e+00 8.1201857167176698e+01 5.2142812352371326e+00 1 1 0
2038 1 6 -1.2000000000000000e-01 5.8437599601307451e+00 8.4079973518949572e+01 1.9755900588343218e+00 1 1 0
39012 1 6 -1.2000000000000000e-01 7.9990506646848329e+00 9.7067298257658550e+01 2.5470218761432498e+01 0 -1 0
39014 1 3 5.9999999999999998e-02 8.0761368038038341e+00 9.6664427284646507e+01 2.6462106678158278e+01 0 -1 0
2040 1 3 5.9999999999999998e-02 6.4966383442722053e+00 8.3778457407335850e+01 2.7190693735112355e+00 1 1 0
2041 1 3 5.9999999999999998e-02 6.4238987527559601e+00 8.4134213770711796e+01 1.0400405531198442e+00 1 1 0
6650 1 3 5.9999999999999998e-02 6.5003117657166287e+00 8.4377769950720236e+01 5.0865494636732445e+00 1 1 0
6643 1 3 5.9999999999999998e-02 9.2123484634287252e+00 8.4325474060492553e+01 4.7509643092548544e+00 1 1 0
4980 1 3 5.9999999999999998e-02 7.7794591946806335e+00 8.1821945882139431e+01 2.7250663747199186e+00 1 1 0
4982 1 4 -6.8300000000000005e-01 9.6909380174061504e+00 8.3087430313032442e+01 1.7271947692048848e+00 1 1 0
4979 1 2 2.0499999999999999e-01 9.8805093735872607e+00 8.1754738330783027e+01 2.1006879389723081e+00 1 1 0
4984 1 3 5.9999999999999998e-02 9.8569397873823306e+00 8.1074926126062152e+01 1.2004417289312508e+00 1 1 0
4978 1 6 -1.2000000000000000e-01 8.7252887126327465e+00 8.1332143286703015e+01 3.0376852193891648e+00 1 1 0
4981 1 3 5.9999999999999998e-02 9.0460965355919676e+00 8.1663275914243783e+01 4.1376352976624675e+00 1 1 0
6638 1 2 2.0499999999999999e-01 9.4538223240869055e+00 8.4420166460437414e+01 5.7831117310726787e+00 1 1 0
2047 1 3 5.9999999999999998e-02 7.2906969184887673e+00 8.6078107212405072e+01 2.9581518213000244e+00 1 1 0
6640 1 3 5.9999999999999998e-02 1.0416449656905131e+01 8.6281214128903486e+01 5.4965993588978632e+00 1 1 0
4983 1 5 4.1799999999999998e-01 1.0455906088938614e+01 8.3296500641263393e+01 1.1505861042544983e+00 1 1 0
6645 1 2 2.0499999999999999e-01 6.8687079062190106e+00 8.4272214541073538e+01 6.0987372882874453e+00 1 1 0
6637 1 6 -1.2000000000000000e-01 1.0670478374038924e+01 8.5269083792063171e+01 5.8764538986623860e+00 1 1 0
6671 1 3 5.9999999999999998e-02 2.1584174392798654e+00 8.7617335661100839e+01 4.2257960321062429e+00 1 1 0
6674 1 3 5.9999999999999998e-02 3.8265427598885520e+00 8.8950827480140688e+01 4.2185696666802910e+00 1 1 0
6672 1 6 -1.2000000000000000e-01 2.9163328159387829e+00 8.9348272854709109e+01 4.7024258489898694e+00 1 1 0
6675 1 3 5.9999999999999998e-02 2.2959630207949284e+00 9.0037194685142083e+01 4.0275436314797046e+00 1 1 0
6666 1 2 2.0499999999999999e-01 2.1646541047182102e+00 8.8062431921782462e+01 5.1607621380230100e+00 1 1 0
6681 1 3 5.9999999999999998e-02 4.5989577521026419e+00 9.1479838848302975e+01 4.6000947433490236e+00 1 1 0
6679 1 6 -1.2000000000000000e-01 3.9063258364548985e+00 9.1558375857671621e+01 5.4546205266150913e+00 1 1 0
2051 1 3 5.9999999999999998e-02 5.6469933168174329e+00 8.8536170920996824e+01 2.2696669665915121e+00 1 1 0
2050 1 5 4.1799999999999998e-01 5.1891804553585548e+00 8.7226979275980284e+01 4.1880614580239834e+00 1 1 0
6682 1 3 5.9999999999999998e-02 2.9951043359269511e+00 9.2057805924835876e+01 5.1332599973482536e+00 1 1 0
7339 1 3 5.9999999999999998e-02 1.5223658963585227e-01 8.8086204344542367e+01 2.3843869220264997e+00 1 1 0
6669 1 4 -6.8300000000000005e-01 8.9638031689061615e-01 8.8393232539860094e+01 5.6865117090958108e+00 1 1 0
6673 1 2 2.0499999999999999e-01 3.4383474220216939e+00 9.0192004173267122e+01 5.8846624201274018e+00 1 1 0
6677 1 5 4.1799999999999998e-01 5.0577442413632827e+00 8.9018929847404095e+01 5.8892223919303559e+00 1 1 0
6670 1 5 4.1799999999999998e-01 6.2460911471462965e-01 8.7599891074862498e+01 6.0912003777461869e+00 1 1 0
2049 1 4 -6.8300000000000005e-01 5.8128216550993788e+00 8.7896439439153781e+01 4.1862395136461101e+00 1 1 0
2045 1 6 -1.2000000000000000e-01 6.4868493709446016e+00 8.6469677661726180e+01 2.3398693643445121e+00 1 1 0
2048 1 3 5.9999999999999998e-02 6.8777851061652537e+00 8.6550976942771257e+01 1.3169407949781751e+00 1 1 0
2058 1 3 5.9999999999999998e-02 6.3524267294511105e+00 9.0503241254583656e+01 3.2904279903319913e+00 1 1 0
2046 1 2 2.0499999999999999e-01 6.3344247278571055e+00 8.7945465830036355e+01 2.8559635968764003e+00 1 1 0
2057 1 5 4.1799999999999998e-01 6.9066884381089650e+00 8.9292163455776191e+01 5.0833930808871166e+00 1 1 0
2055 1 3 5.9999999999999998e-02 7.9338851605773550e+00 8.9068501284555325e+01 1.7754262583242402e+00 1 1 0
2053 1 2 2.0499999999999999e-01 7.3967366373598074e+00 9.0131899075361758e+01 3.5337503956785548e+00 1 1 0
2052 1 6 -1.2000000000000000e-01 7.6235947891689815e+00 8.8825755728041187e+01 2.7930615103657717e+00 1 1 0
2054 1 3 5.9999999999999998e-02 8.4371211078207242e+00 8.8189181691214245e+01 3.1989047450547745e+00 1 1 0
2056 1 4 -6.8300000000000005e-01 7.4447286590360413e+00 9.0047722671851844e+01 4.9663605231096071e+00 1 1 0
2061 1 3 5.9999999999999998e-02 9.4493815237365375e+00 9.0988072557664793e+01 3.3119048933631148e+00 1 1 0
2059 1 6 -1.2000000000000000e-01 8.4152167552699080e+00 9.1206549391848810e+01 3.0283215588622370e+00 1 1 0
2062 1 3 5.9999999999999998e-02 8.2900791907529907e+00 9.1291917614771123e+01 1.9060747346188012e+00 1 1 0
2064 1 5 4.1799999999999998e-01 8.0308739796848414e+00 9.1775522570133347e+01 5.3907031887684189e+00 1 1 0
2243 1 3 5.9999999999999998e-02 9.3777995209567475e+00 8.9333060152789983e+01 6.0211863176010496e+00 1 1 0
6689 1 3 5.9999999999999998e-02 4.1726654136468522e+00 9.4308288273418810e+01 5.3220759602535503e+00 1 1 0
1691 1 3 5.9999999999999998e-02 1.9724150517147314e+00 9.6369161014000341e+01 2.2584494852943720e+00 1 1 0
2148 1 5 4.1799999999999998e-01 1.5927893052352309e+00 9.5152385341451264e+01 5.2128084290042676e+00 1 1 0
2147 1 4 -6.8300000000000005e-01 1.4166189886121585e+00 9.4242278438948773e+01 5.2266995880074427e+00 1 1 0
6696 1 3 5.9999999999999998e-02 5.7003289701291049e+00 9.6505572815661139e+01 5.5180189892626039e+00 1 1 0
6688 1 3 5.9999999999999998e-02 5.7560119899282123e+00 9.3740477878121766e+01 5.2093472313612290e+00 1 1 0
1685 1 4 -6.8300000000000005e-01 2.6647090174563148e+00 9.6563370683201271e+01 4.8086608288483044e+00 1 1 0
1689 1 2 2.0499999999999999e-01 1.9759420059456137e-01 9.7038498010346302e+01 3.3510450501262206e+00 1 1 0
6686 1 6 -1.2000000000000000e-01 5.0006969883251902e+00 9.3993941322980675e+01 5.9590910071691523e+00 1 1 0
2144 1 2 2.0499999999999999e-01 1.7463070057480312e-01 9.4071671030557198e+01 5.9581933666640428e+00 1 1 0
1694 1 3 5.9999999999999998e-02 2.4395614390133846e-01 9.6926865850038681e+01 4.4421005318228097e+00 1 1 0
1686 1 5 4.1799999999999998e-01 3.2646394123015727e+00 9.6791625380836550e+01 5.5287421368627525e+00 1 1 0
2077 1 4 -6.8300000000000005e-01 6.2557910080254198e+00 9.6565719200491486e+01 1.2514424769647643e+00 1 1 0
2071 1 5 4.1799999999999998e-01 6.7615166894172170e+00 9.4707028437397511e+01 1.2158819346797658e+00 1 1 0
2075 1 3 5.9999999999999998e-02 7.2731989199032645e+00 9.5555584465498157e+01 3.3882756190398378e+00 1 1 0
2070 1 4 -6.8300000000000005e-01 7.3621848343300762e+00 9.3997713621741582e+01 1.2976355653612932e+00 1 1 0
2063 1 4 -6.8300000000000005e-01 8.3477320582734009e+00 9.2663156316059158e+01 5.0323493131948061e+00 1 1 0
2060 1 2 2.0499999999999999e-01 8.1315905396114303e+00 9.2641128996791068e+01 3.6362625231287904e+00 1 1 0
2065 1 3 5.9999999999999998e-02 7.0502568126338403e+00 9.2944899829197496e+01 3.5228335095199919e+00 1 1 0
2069 1 3 5.9999999999999998e-02 1.0018950951603165e+01 9.3205323030821319e+01 2.5772363694182765e+00 1 1 0
2066 1 6 -1.2000000000000000e-01 9.0523376259832293e+00 9.3664397467812179e+01 2.9670769536032604e+00 1 1 0
2067 1 2 2.0499999999999999e-01 8.4813495108181662e+00 9.4599943020600776e+01 1.8933307657507079e+00 1 1 0
2072 1 3 5.9999999999999998e-02 9.1955719715301125e+00 9.4888073850513067e+01 1.1751526348059338e+00 1 1 0
2073 1 6 -1.2000000000000000e-01 8.0028882043268101e+00 9.5872700839475428e+01 2.6622330453068730e+00 1 1 0
2068 1 3 5.9999999999999998e-02 9.4645060768485010e+00 9.4188224378815505e+01 3.8352665206673509e+00 1 1 0
2076 1 3 5.9999999999999998e-02 8.8680077368484209e+00 9.6237129724748215e+01 3.1526985830136565e+00 1 1 0
6695 1 3 5.9999999999999998e-02 7.0882592605659802e+00 9.5735067550548365e+01 5.9383069823758241e+00 1 1 0
2074 1 2 2.0499999999999999e-01 7.3705215255959802e+00 9.7044972311090802e+01 1.8913263197309802e+00 1 1 0
6663 1 5 4.1799999999999998e-01 7.3983083551325846e-01 8.4651631784349945e+01 6.0144793200152078e+00 1 1 0
6659 1 2 2.0499999999999999e-01 2.3612624186894204e+00 8.5674256654274672e+01 6.1268441746573901e+00 1 1 0
6654 1 3 5.9999999999999998e-02 5.6225344308700285e+00 8.5808956746085954e+01 6.9177115339555852e+00 1 1 0
6662 1 4 -6.8300000000000005e-01 9.4354827351376913e-01 8.5572294874451941e+01 6.2374098484887535e+00 1 1 0
6652 1 2 2.0499999999999999e-01 4.3838060863773949e+00 8.4041358753077944e+01 6.6277700531980415e+00 1 1 0
6660 1 3 5.9999999999999998e-02 2.4549114819007207e+00 8.3880968876135611e+01 7.5142197904997765e+00 1 1 0
6655 1 4 -6.8300000000000005e-01 4.5515295575070160e+00 8.2764748585948951e+01 7.1947760838629922e+00 1 1 0
6658 1 6 -1.2000000000000000e-01 3.0672348545531607e+00 8.4747715791832363e+01 7.1797479249353966e+00 1 1 0
4948 1 5 4.1799999999999998e-01 3.8027631919565641e+00 8.2101159822039747e+01 8.6141354513225377e+00 1 1 0
4943 1 6 -1.2000000000000000e-01 5.2914784626500229e+00 8.1975557813132525e+01 1.0834388092461671e+01 1 1 0
4942 1 3 5.9999999999999998e-02 4.2182419409311276e+00 8.3832975677103946e+01 1.0982847306401951e+01 1 1 0
4865 1 3 5.9999999999999998e-02 7.1746655151507333e-01 8.3823814750706759e+01 8.7168323311286748e+00 1 1 0
6661 1 3 5.9999999999999998e-02 3.2816755259865302e+00 8.5374658882498309e+01 8.0139981624310686e+00 1 1 0
6656 1 5 4.1799999999999998e-01 5.4705393853724598e+00 8.2466915471786947e+01 6.9066444494462207e+00 1 1 0
4937 1 2 2.0499999999999999e-01 4.6326368958969111e+00 8.3110968086052793e+01 1.1689805961690055e+01 1 1 0
6651 1 6 -1.2000000000000000e-01 5.7298869278764348e+00 8.4751663530623588e+01 6.9907528867766633e+00 1 1 0
4864 1 5 4.1799999999999998e-01 6.4956080798322391e-01 8.2736298340309176e+01 1.0774102272768280e+01 1 1 0
4947 1 4 -6.8300000000000005e-01 3.3500805236080931e+00 8.1730361385514982e+01 9.3836753909535204e+00 1 1 0
4945 1 3 5.9999999999999998e-02 5.9661435754974308e+00 8.2404337235916344e+01 1.0107948951362035e+01 1 1 0
4946 1 3 5.9999999999999998e-02 5.9361401863989487e+00 8.1476770124833976e+01 1.1552629480568125e+01 1 1 0
4863 1 4 -6.8300000000000005e-01 3.2306862309289675e-01 8.3623604058947265e+01 1.0652870974177961e+01 1 1 0
4939 1 3 5.9999999999999998e-02 2.7568875779888331e+00 8.2011919273419053e+01 1.1833839484820706e+01 1 1 0
4872 1 3 5.9999999999999998e-02 3.0917505065011547e-01 8.1482796854925311e+01 7.8876444476792926e+00 1 1 0
4870 1 4 -6.8300000000000005e-01 5.6683158420772739e-01 8.0940896144578460e+01 9.8728317720132228e+00 1 1 0
6653 1 3 5.9999999999999998e-02 5.9565477152168453e+00 8.4611565523537038e+01 8.0634624146625455e+00 1 1 0
4857 1 5 4.1799999999999998e-01 7.0117770530162726e-01 8.5861115186820214e+01 1.1070361079188670e+01 1 1 0
4944 1 2 2.0499999999999999e-01 4.3194831513903473e+00 8.0996157588570611e+01 1.0123322578931496e+01 1 1 0
6647 1 3 5.9999999999999998e-02 8.1770962615058469e+00 8.6041858641674978e+01 6.1462579680657132e+00 1 1 0
6649 1 5 4.1799999999999998e-01 7.9912934160407483e+00 8.2762104641969145e+01 6.3958652193980532e+00 1 1 0
4941 1 5 4.1799999999999998e-01 6.4244365632226170e+00 8.3766404253048577e+01 1.2044432580081342e+01 1 1 0
6648 1 4 -6.8300000000000005e-01 7.1032969784781521e+00 8.2895082392127620e+01 6.2470384294400887e+00 1 1 0
6641 1 4 -6.8300000000000005e-01 9.8223575254374254e+00 8.3189264157093433e+01 6.4178123737140131e+00 1 1 0
6644 1 6 -1.2000000000000000e-01 8.1797082677870083e+00 8.4964657053227995e+01 6.4553860923900359e+00 1 1 0
5109 1 5 4.1799999999999998e-01 9.4412630277508729e+00 8.2373492322421015e+01 8.1285991014588799e+00 1 1 0
5115 1 4 -6.8300000000000005e-01 8.0786594274291428e+00 8.3547068986562991e+01 1.1396077334349609e+01 1 1 0
5117 1 3 5.9999999999999998e-02 9.9694172646789312e+00 8.3766636526573393e+01 1.1631424087883621e+01 1 1 0
6646 1 3 5.9999999999999998e-02 8.3776436155142768e+00 8.4940479152346327e+01 7.5412941380135754e+00 1 1 0
5105 1 2 2.0499999999999999e-01 1.0005374594960379e+01 8.1670399818073349e+01 9.7480539978912653e+00 1 1 0
5108 1 4 -6.8300000000000005e-01 8.9915845326883304e+00 8.1976755872411132e+01 8.8918937465675540e+00 1 1 0
5112 1 2 2.0499999999999999e-01 9.2155809694338728e+00 8.2960927988125974e+01 1.1858062288337539e+01 1 1 0
5116 1 5 4.1799999999999998e-01 8.0948430638234576e+00 8.3306183087584571e+01 1.0435762230136248e+01 1 1 0
5111 1 6 -1.2000000000000000e-01 9.5037869487064128e+00 8.1573606451581682e+01 1.1217160524350104e+01 1 1 0
5114 1 3 5.9999999999999998e-02 1.0360124246098493e+01 8.1169531177704897e+01 1.1678155939988031e+01 1 1 0
1117 1 3 5.9999999999999998e-02 8.1827508475157629e-02 8.5759867666121153e+01 1.7815175208867927e+01 1 1 0
2232 1 5 4.1799999999999998e-01 7.4066625916594946e+00 8.6340092425019336e+01 9.9878626565293409e+00 1 1 0
39015 1 3 5.9999999999999998e-02 7.9423421384949595e+00 9.6108159483323604e+01 2.4926643188294079e+01 0 -1 0
6668 1 3 5.9999999999999998e-02 3.8343173152454781e+00 8.7209439200237739e+01 6.0563612464726058e+00 1 1 0
4858 1 3 5.9999999999999998e-02 8.0303897516799827e-01 8.6702678867412459e+01 8.8609099927287058e+00 1 1 0
6678 1 3 5.9999999999999998e-02 2.6176297325728672e+00 9.0322790087724456e+01 6.5895770028831544e+00 1 1 0
4847 1 3 5.9999999999999998e-02 7.1268018097443830e-01 8.9888116812955204e+01 8.0970111109934670e+00 1 1 0
2222 1 3 5.9999999999999998e-02 3.6028025329101165e+00 8.6842438591388344e+01 1.1460188243254590e+01 1 1 0
6665 1 6 -1.2000000000000000e-01 2.8085050095318018e+00 8.7146334571267261e+01 6.2277827424300378e+00 1 1 0
6676 1 4 -6.8300000000000005e-01 4.5112407261811835e+00 8.9527496403229947e+01 6.5235345507127134e+00 1 1 0
4848 1 3 5.9999999999999998e-02 1.3136183621351014e+00 8.8872871681414935e+01 9.3812704669903333e+00 1 1 0
6667 1 3 5.9999999999999998e-02 2.7245567182460126e+00 8.7491980103485105e+01 7.2280866007816078e+00 1 1 0
4841 1 3 5.9999999999999998e-02 3.1400772559319270e+00 9.0454670440769249e+01 9.8314115953712449e+00 1 1 0
4838 1 6 -1.2000000000000000e-01 2.4215120077645249e+00 9.1284192411427625e+01 9.7280881884242785e+00 1 1 0
4839 1 2 2.0499999999999999e-01 9.0120755791447793e-01 9.0855813604682183e+01 9.9737213600831360e+00 1 1 0
6684 1 5 4.1799999999999998e-01 5.2465222623082193e+00 9.0998545673608476e+01 7.1303909780811852e+00 1 1 0
2223 1 3 5.9999999999999998e-02 3.7642807553781101e+00 8.8517505882697833e+01 1.1268753691769342e+01 1 1 0
4830 1 3 5.9999999999999998e-02 5.4570237705075124e+00 9.1198991475833935e+01 1.0027695582279755e+01 1 1 0
4840 1 3 5.9999999999999998e-02 2.4662684121856420e+00 9.1490200437230811e+01 8.6852414471959900e+00 1 1 0
2220 1 6 -1.2000000000000000e-01 4.1894589284538286e+00 8.7675751823861560e+01 1.1814950343955127e+01 1 1 0
2229 1 3 5.9999999999999998e-02 5.5653587366397002e+00 8.7307428255935278e+01 9.2243303381550525e+00 1 1 0
2230 1 3 5.9999999999999998e-02 5.4108117079852880e+00 8.8955756555729096e+01 9.5607605346676809e+00 1 1 0
2221 1 2 2.0499999999999999e-01 5.7290418716324965e+00 8.7674087723467025e+01 1.1320411256490871e+01 1 1 0
4845 1 6 -1.2000000000000000e-01 4.9825636634435244e-01 8.9655652504782026e+01 9.1370054773588780e+00 1 1 0
4825 1 2 2.0499999999999999e-01 5.3485364514366447e+00 9.1920596270907978e+01 1.0856659355402792e+01 1 1 0
4844 1 3 5.9999999999999998e-02 7.2919966795910662e-01 9.0636995464725729e+01 1.1016957212924344e+01 1 1 0
6683 1 4 -6.8300000000000005e-01 5.5420958338245274e+00 9.1870625888534178e+01 7.1835307863059930e+00 1 1 0
4837 1 3 5.9999999999999998e-02 2.4448221399497139e+00 9.2410706178736163e+01 1.1598686880365280e+01 1 1 0
2227 1 6 -1.2000000000000000e-01 5.9554693939810797e+00 8.8071894591980993e+01 9.8414694371715896e+00 1 1 0
2226 1 3 5.9999999999999998e-02 6.2447186512138586e+00 8.8390559776238675e+01 1.1935110658727222e+01 1 1 0
2153 1 3 5.9999999999999998e-02 2.7899000641002780e-01 9.1917149229240465e+01 6.1056016930976327e+00 1 1 0
4828 1 4 -6.8300000000000005e-01 4.8654536289615846e+00 9.0994522853195747e+01 1.1879607390626649e+01 1 1 0
4856 1 4 -6.8300000000000005e-01 2.8152897496533541e-01 8.6728973506323442e+01 1.0832511764787521e+01 1 1 0
2244 1 3 5.9999999999999998e-02 9.2685534317391589e+00 9.0793373801541449e+01 7.0459109814294703e+00 1 1 0
2224 1 4 -6.8300000000000005e-01 6.3081288520846410e+00 8.6394885333471763e+01 1.1577803002311889e+01 1 1 0
2241 1 6 -1.2000000000000000e-01 9.8056321526924322e+00 8.9862592531288257e+01 6.8896651949395977e+00 1 1 0
2231 1 4 -6.8300000000000005e-01 7.9503276287723388e+00 8.6879926214301477e+01 9.3716247587505475e+00 1 1 0
2236 1 3 5.9999999999999998e-02 7.3763091177845856e+00 8.8707929301698499e+01 7.4928059663745170e+00 1 1 0
2228 1 2 2.0499999999999999e-01 7.4365959377815525e+00 8.8180252376972888e+01 9.5780744975403884e+00 1 1 0
2237 1 3 5.9999999999999998e-02 7.4463057879208110e+00 8.9989733752362653e+01 8.5655383402972074e+00 1 1 0
2234 1 6 -1.2000000000000000e-01 7.8800367611922182e+00 8.9008860284054720e+01 8.3741125520136315e+00 1 1 0
2233 1 3 5.9999999999999998e-02 8.0286204151111065e+00 8.8556884860938382e+01 1.0459567027029900e+01 1 1 0
2235 1 2 2.0499999999999999e-01 9.3791896719185992e+00 8.9109319221862918e+01 8.1951685507111520e+00 1 1 0
4821 1 4 -6.8300000000000005e-01 8.8696218714906863e+00 9.1409726653927777e+01 1.0942097102035051e+01 1 1 0
2239 1 5 4.1799999999999998e-01 9.5859819568729261e+00 8.7212584995970118e+01 8.8942387668862519e+00 1 1 0
2240 1 3 5.9999999999999998e-02 9.6248317256006395e+00 8.9713799807595322e+01 9.0686833772551516e+00 1 1 0
4822 1 5 4.1799999999999998e-01 9.7416674981549125e+00 9.1498205484396323e+01 1.0500788612296196e+01 1 1 0
2238 1 4 -6.8300000000000005e-01 1.0117595170936985e+01 8.7876036958578055e+01 8.4011323668557747e+00 1 1 0
4823 1 3 5.9999999999999998e-02 7.5790531703194581e+00 9.1838475182941224e+01 9.3302010397575881e+00 1 1 0
4818 1 2 2.0499999999999999e-01 7.9210698224324032e+00 9.2265850753550254e+01 1.0368433483724266e+01 1 1 0
4602 1 3 5.9999999999999998e-02 1.0454111838477848e+01 8.7368826414225083e+01 1.1543797770916283e+01 1 1 0
4603 1 3 5.9999999999999998e-02 1.0654595776034085e+01 8.9169865517502942e+01 1.1346028644810110e+01 1 1 0
4832 1 2 2.0499999999999999e-01 2.7991287651609502e+00 9.2493610423099284e+01 1.0528582062172298e+01 1 1 0
2145 1 3 5.9999999999999998e-02 1.4508140519831849e+00 9.3929362511039301e+01 7.6553424984956244e+00 1 1 0
6680 1 2 2.0499999999999999e-01 4.4935316832511116e+00 9.2558933529909098e+01 6.5045804773917757e+00 1 1 0
6685 1 3 5.9999999999999998e-02 3.6586668973441321e+00 9.2673792196801841e+01 7.2435739835775790e+00 1 1 0
4831 1 6 -1.2000000000000000e-01 4.2586355007471850e+00 9.2966738454655854e+01 1.0463074586281699e+01 1 1 0
4835 1 4 -6.8300000000000005e-01 2.0405558298535236e+00 9.3634162987283119e+01 1.0071204451764434e+01 1 1 0
4834 1 3 5.9999999999999998e-02 4.4818840185117610e+00 9.3257648206879054e+01 9.5008834114968579e+00 1 1 0
6687 1 2 2.0499999999999999e-01 5.4714676565594189e+00 9.4966941559946207e+01 6.9860649733619997e+00 1 1 0
2142 1 3 5.9999999999999998e-02 1.6247409301644375e+00 9.6375301634403314e+01 7.5212829033711168e+00 1 1 0
6692 1 3 5.9999999999999998e-02 4.6061285533129528e+00 9.5391099718105622e+01 7.5668978066098020e+00 1 1 0
2141 1 5 4.1799999999999998e-01 1.5871321164102623e+00 9.5174581847534540e+01 9.4995954852291256e+00 1 1 0
4836 1 5 4.1799999999999998e-01 1.1631253246523219e+00 9.3330613591325772e+01 9.9930466798500515e+00 1 1 0
2140 1 4 -6.8300000000000005e-01 1.0338785095013809e+00 9.5964768436060396e+01 9.2719363277556557e+00 1 1 0
2137 1 2 2.0499999999999999e-01 6.9224654439528932e-01 9.5900605237684118e+01 7.9026391479815521e+00 1 1 0
4833 1 3 5.9999999999999998e-02 4.4263988292268062e+00 9.3905299913124750e+01 1.0999156253280908e+01 1 1 0
2143 1 6 -1.2000000000000000e-01 4.4333666455454768e-01 9.4397627990287944e+01 7.4754103111632286e+00 1 1 0
6691 1 5 4.1799999999999998e-01 6.0859304049637464e+00 9.3342767522065287e+01 7.7924490444743748e+00 1 1 0
4809 1 3 5.9999999999999998e-02 1.0479513550065624e+01 9.4097489888324972e+01 6.0074507558298373e+00 1 1 0
6693 1 6 -1.2000000000000000e-01 6.2406474662716809e+00 9.6192326237456143e+01 6.3686476687569380e+00 1 1 0
4824 1 6 -1.2000000000000000e-01 6.7402316512044411e+00 9.2577975847214788e+01 1.1335744275655241e+01 1 1 0
6690 1 4 -6.8300000000000005e-01 6.2401362093239490e+00 9.4277539799990578e+01 7.9622325641346929e+00 1 1 0
6698 1 5 4.1799999999999998e-01 6.6735205259972963e+00 9.5935403105047286e+01 8.5267135347938527e+00 1 1 0
4806 1 3 5.9999999999999998e-02 9.9802192682285309e+00 9.6622061554272719e+01 6.1359605077169013e+00 1 1 0
4816 1 3 5.9999999999999998e-02 9.1103794145361832e+00 9.2931716609392296e+01 7.9821105009807232e+00 1 1 0
4819 1 3 5.9999999999999998e-02 9.2610729664918665e+00 9.3934802072663942e+01 1.0931877842431190e+01 1 1 0
4817 1 6 -1.2000000000000000e-01 8.6653219979631722e+00 9.3560588935411758e+01 1.0060005873056731e+01 1 1 0
4811 1 2 2.0499999999999999e-01 9.6639205806511725e+00 9.3441717722792092e+01 8.7872169913921461e+00 1 1 0
4820 1 3 5.9999999999999998e-02 7.9730585761350961e+00 9.4418094268391130e+01 9.7965205025324575e+00 1 1 0
4813 1 3 5.9999999999999998e-02 9.1293901756733593e+00 9.5291524508671856e+01 7.8916900649750055e+00 1 1 0
4810 1 6 -1.2000000000000000e-01 1.0045551787040603e+01 9.4751352238962852e+01 8.0812948636754260e+00 1 1 0
4827 1 3 5.9999999999999998e-02 6.6529293956146525e+00 9.3662235257608998e+01 1.1528235216261558e+01 1 1 0
6697 1 4 -6.8300000000000005e-01 7.1433776505950934e+00 9.6778215050107519e+01 8.4824069508447888e+00 1 1 0
4812 1 3 5.9999999999999998e-02 1.0622764545882317e+01 9.5405773318191436e+01 8.7594436518435135e+00 1 1 0
4814 1 4 -6.8300000000000005e-01 1.0744323934098373e+01 9.2587358525782108e+01 9.1844731812668350e+00 1 1 0
4940 1 4 -6.8300000000000005e-01 5.5583879327028267e+00 8.3782561319643577e+01 1.2513647445352058e+01 1 1 0
4935 1 3 5.9999999999999998e-02 2.4324305568755733e+00 8.4582173864404524e+01 1.2333757301426145e+01 1 1 0
4936 1 6 -1.2000000000000000e-01 3.4301970429890027e+00 8.2627203259332447e+01 1.2487815875215327e+01 1 1 0
4926 1 4 -6.8300000000000005e-01 7.3532581080660941e-01 8.5242805893273840e+01 1.5186250399043333e+01 1 1 0
4930 1 2 2.0499999999999999e-01 2.6509076474720334e+00 8.3867854336615125e+01 1.3055208615161829e+01 1 1 0
4931 1 3 5.9999999999999998e-02 1.4482254689861513e+00 8.2762168867199023e+01 1.4543624190845781e+01 1 1 0
4929 1 6 -1.2000000000000000e-01 1.2683282581562574e+00 8.3419979180410849e+01 1.3671332902521712e+01 1 1 0
4933 1 4 -6.8300000000000005e-01 3.3813634856618946e+00 8.4423897669224488e+01 1.4120580691952696e+01 1 1 0
4934 1 5 4.1799999999999998e-01 4.2823211907317571e+00 8.4144369114097330e+01 1.3867291678872073e+01 1 1 0
37341 1 3 5.9999999999999998e-02 4.6946128571047163e+00 8.2578467818767166e+01 1.6905283312544636e+01 0 -1 0
4927 1 5 4.1799999999999998e-01 1.6697336556980398e+00 8.4977965750820445e+01 1.5224450941056588e+01 1 1 0
37334 1 3 5.9999999999999998e-02 4.6624000229622276e+00 8.4987897438631464e+01 1.6574254741597059e+01 0 -1 0
1120 1 3 5.9999999999999998e-02 1.5575090268444336e+00 8.3866557189702149e+01 1.7225603053201482e+01 1 1 0
4938 1 3 5.9999999999999998e-02 3.6623882420995084e+00 8.1865175976751345e+01 1.3280102029281124e+01 1 1 0
37332 1 6 -1.2000000000000000e-01 5.7050332260705439e+00 8.5064022538519040e+01 1.6921532587230626e+01 0 -1 0
4932 1 3 5.9999999999999998e-02 8.2688775276474602e-01 8.2695919399840562e+01 1.2885049036211525e+01 1 1 0
37339 1 6 -1.2000000000000000e-01 5.7255832495258234e+00 8.2617426802921315e+01 1.7220740594333915e+01 0 -1 0
1127 1 3 5.9999999999999998e-02 8.8763734798456029e-01 8.1179213388802722e+01 1.7461388115900856e+01 1 1 0
37333 1 2 2.0499999999999999e-01 5.9861256805261647e+00 8.3928030707962790e+01 1.7900714953100380e+01 0 -1 0
37340 1 2 2.0499999999999999e-01 5.9888978814597698e+00 8.1383375971780552e+01 1.8058587833550110e+01 0 -1 0
2218 1 5 4.1799999999999998e-01 4.5198212841467651e+00 8.6038314754244723e+01 1.3922785543032010e+01 1 1 0
4923 1 2 2.0499999999999999e-01 2.4494430949704793e-01 8.4510909182147159e+01 1.4070670427047673e+01 1 1 0
1115 1 2 2.0499999999999999e-01 1.2959267818495592e+00 8.3965636450942625e+01 1.8319126466730712e+01 1 1 0
37335 1 3 5.9999999999999998e-02 6.4366031814883184e+00 8.5086554025881455e+01 1.6091020991174275e+01 0 -1 0
37342 1 3 5.9999999999999998e-02 6.2027915849276054e+00 8.2508170491393031e+01 1.6277822756314333e+01 0 -1 0
5123 1 5 4.1799999999999998e-01 8.1064191106868204e+00 8.5300886437309558e+01 1.3226646325519573e+01 1 1 0
5120 1 3 5.9999999999999998e-02 7.8140905688756490e+00 8.2592894374432703e+01 1.3560819729081180e+01 1 1 0
5118 1 6 -1.2000000000000000e-01 8.8703301878170926e+00 8.2905469953828373e+01 1.3355875685805009e+01 1 1 0
5122 1 4 -6.8300000000000005e-01 8.2715747024476176e+00 8.5185914893821774e+01 1.4128890432769715e+01 1 1 0
5119 1 2 2.0499999999999999e-01 9.2499588112401785e+00 8.4142130605775009e+01 1.4271542094572846e+01 1 1 0
5125 1 6 -1.2000000000000000e-01 9.3441324766985208e+00 8.4008944367485114e+01 1.5810374849826488e+01 1 1 0
5127 1 3 5.9999999999999998e-02 8.3771736477183598e+00 8.3791992682999137e+01 1.6207751724154353e+01 1 1 0
5126 1 2 2.0499999999999999e-01 1.0032121591520808e+01 8.5243272915534348e+01 1.6436651749547703e+01 1 1 0
5121 1 3 5.9999999999999998e-02 9.2970493949459492e+00 8.2022441729279805e+01 1.3815737889529332e+01 1 1 0
5128 1 3 5.9999999999999998e-02 9.9171233218854695e+00 8.3091557850916715e+01 1.6025004238406964e+01 1 1 0
5129 1 4 -6.8300000000000005e-01 9.6599129291672003e+00 8.5298546701988911e+01 1.7775361826125717e+01 1 1 0
5124 1 3 5.9999999999999998e-02 1.0182787202029971e+01 8.4581060772650403e+01 1.3916514204082214e+01 1 1 0
5131 1 3 5.9999999999999998e-02 9.6614053637723369e+00 8.6145721579547697e+01 1.5945799569002931e+01 1 1 0
37338 1 3 5.9999999999999998e-02 7.0948221968564225e+00 8.4047653638462577e+01 1.8039953789156989e+01 0 -1 0
37348 1 3 5.9999999999999998e-02 8.0038610824210998e+00 8.1218791921517067e+01 1.7749329716358119e+01 0 -1 0
5130 1 5 4.1799999999999998e-01 1.0435223041268282e+01 8.5504961720627747e+01 1.8308790492838543e+01 1 1 0
1113 1 3 5.9999999999999998e-02 2.3492324058418994e+00 8.6377398851226133e+01 1.7645510237143732e+01 1 1 0
37326 1 2 2.0499999999999999e-01 5.6448797068400669e+00 8.6426170836516462e+01 1.7613889214618947e+01 0 -1 0
2217 1 4 -6.8300000000000005e-01 4.8929920174412560e+00 8.6928759631140906e+01 1.3961887934518492e+01 1 1 0
2216 1 3 5.9999999999999998e-02 2.1779761368088786e+00 8.6869966331668593e+01 1.3037891166737481e+01 1 1 0
39022 1 3 5.9999999999999998e-02 1.0593001126419518e+01 9.6233763415474201e+01 2.4533430070004474e+01 0 -1 0
2206 1 6 -1.2000000000000000e-01 8.7929778149611851e-02 8.8356226004926583e+01 1.4209176229129378e+01 1 1 0
2212 1 3 5.9999999999999998e-02 1.4327438959628100e+00 8.8934038614723121e+01 1.2615119625606681e+01 1 1 0
2215 1 3 5.9999999999999998e-02 2.5329743696266926e+00 8.7255570324470227e+01 1.4755966666254555e+01 1 1 0
2214 1 2 2.0499999999999999e-01 4.0305149458318450e+00 8.7872616314042915e+01 1.3331110247123135e+01 1 1 0
2211 1 5 4.1799999999999998e-01 2.7307549862077871e+00 9.0165312875431326e+01 1.4266224538562753e+01 1 1 0
2213 1 6 -1.2000000000000000e-01 2.5492200590242176e+00 8.7642478544523712e+01 1.3733672737302452e+01 1 1 0
2207 1 2 2.0499999999999999e-01 1.4850578265047436e+00 8.8787749189910926e+01 1.3673563722803092e+01 1 1 0
2210 1 4 -6.8300000000000005e-01 1.7657361106241922e+00 8.9985233569846173e+01 1.4248612091589996e+01 1 1 0
2219 1 3 5.9999999999999998e-02 4.3669080505424587e+00 8.8895802971068093e+01 1.3712011175998589e+01 1 1 0
4829 1 5 4.1799999999999998e-01 4.9518531424546337e+00 9.1429280128622551e+01 1.2784396496852334e+01 1 1 0
37329 1 4 -6.8300000000000005e-01 5.0491385448045039e+00 8.7515600469601736e+01 1.6882603555877676e+01 0 -1 0
1103 1 3 5.9999999999999998e-02 7.9819372666170008e-01 9.0437257654489699e+01 1.7331589662531773e+01 1 1 0
37330 1 5 4.1799999999999998e-01 5.3224305576714785e+00 8.7277268711286595e+01 1.5996604968691807e+01 0 -1 0
1099 1 3 5.9999999999999998e-02 3.0401986104530465e+00 9.1336897517918246e+01 1.7047829324201999e+01 1 1 0
1094 1 2 2.0499999999999999e-01 2.5486145633394117e+00 9.1685834903479901e+01 1.7935099092674314e+01 1 1 0
2208 1 3 5.9999999999999998e-02 2.2566263008733717e-01 8.8092920996405823e+01 1.5238230132633294e+01 1 1 0
1110 1 3 5.9999999999999998e-02 3.2728829053877040e-01 8.8065533458042708e+01 1.8007878316092594e+01 1 1 0
4576 1 4 -6.8300000000000005e-01 4.8537419264803372e+00 9.1996017877880050e+01 1.4420118059450791e+01 1 1 0
1106 1 3 5.9999999999999998e-02 2.6470838589652703e+00 8.8945894335630385e+01 1.7352584396377633e+01 1 1 0
4582 1 3 5.9999999999999998e-02 5.5815552451880794e+00 9.1024465498019865e+01 1.6544009360537419e+01 1 1 0
37323 1 5 4.1799999999999998e-01 5.7994435401539883e+00 8.8963686921903061e+01 1.8091229192784436e+01 0 -1 0
4577 1 5 4.1799999999999998e-01 4.0176501990032039e+00 9.2063737406293114e+01 1.4923782394981437e+01 1 1 0
1092 1 3 5.9999999999999998e-02 5.9925627571488949e-01 9.2400708078474580e+01 1.6081316561254035e+01 1 1 0
1100 1 6 -1.2000000000000000e-01 1.4665832537703589e+00 9.0543030182463781e+01 1.8221696168501911e+01 1 1 0
2225 1 5 4.1799999999999998e-01 6.2082848258867056e+00 8.6312517186602832e+01 1.2530851211369436e+01 1 1 0
4579 1 6 -1.2000000000000000e-01 6.2383082715177878e+00 9.1905569082233100e+01 1.6443029238133587e+01 1 1 0
37327 1 3 5.9999999999999998e-02 7.7371102568903947e+00 8.7232678959160992e+01 1.7518285010620655e+01 0 -1 0
4596 1 3 5.9999999999999998e-02 8.6280929532953383e+00 8.9557592458032772e+01 1.2854236244405948e+01 1 1 0
4592 1 3 5.9999999999999998e-02 9.8161925292723673e+00 9.0650399130334250e+01 1.4920192569429943e+01 1 1 0
4595 1 3 5.9999999999999998e-02 8.7468405388738582e+00 8.8056620662135813e+01 1.3757398538415700e+01 1 1 0
4587 1 2 2.0499999999999999e-01 9.1830221933818610e+00 8.9794220359765987e+01 1.5070396027865584e+01 1 1 0
4588 1 3 5.9999999999999998e-02 7.4086447057134333e+00 8.9266834739820666e+01 1.5934350793893387e+01 1 1 0
4586 1 6 -1.2000000000000000e-01 7.8119302097251389e+00 9.0125062568252162e+01 1.5458766823810407e+01 1 1 0
4593 1 6 -1.2000000000000000e-01 9.2332201531314411e+00 8.9010014093295567e+01 1.3658565842119142e+01 1 1 0
4589 1 3 5.9999999999999998e-02 7.2132868423384657e+00 9.0285030404718512e+01 1.4525998815819596e+01 1 1 0
4590 1 4 -6.8300000000000005e-01 9.8166701179129472e+00 8.9126619784511178e+01 1.6141898590005248e+01 1 1 0
4591 1 5 4.1799999999999998e-01 9.7088916798948137e+00 8.9654413736983969e+01 1.6931268455842389e+01 1 1 0
4580 1 2 2.0499999999999999e-01 7.6636472167512633e+00 9.1352153818514466e+01 1.6343899776935370e+01 1 1 0
4583 1 4 -6.8300000000000005e-01 8.2701620178709128e+00 9.1177274423860865e+01 1.7635953607754114e+01 1 1 0
37325 1 6 -1.2000000000000000e-01 6.9756885658018017e+00 8.6952987491398986e+01 1.8280952500813012e+01 0 -1 0
4584 1 5 4.1799999999999998e-01 7.7311025614384947e+00 9.0552206434388012e+01 1.8157794082101859e+01 1 1 0
4585 1 3 5.9999999999999998e-02 8.3333014615234315e+00 9.2078399585162856e+01 1.5876610876086703e+01 1 1 0
4826 1 3 5.9999999999999998e-02 7.1243288517435870e+00 9.2288798856095028e+01 1.2309810443917913e+01 1 1 0
4594 1 2 2.0499999999999999e-01 1.0758509923390113e+01 8.8773981518800454e+01 1.3321708094270333e+01 1 1 0
1089 1 3 5.9999999999999998e-02 7.5736981878511814e-02 9.4920676420066300e+01 1.6811044230994678e+01 1 1 0
4564 1 3 5.9999999999999998e-02 4.1474590264809983e+00 9.6816994019819688e+01 1.2368176383387780e+01 1 1 0
1090 1 4 -6.8300000000000005e-01 2.2723587100668055e+00 9.2860513570947262e+01 1.5190268179302558e+01 1 1 0
1084 1 5 4.1799999999999998e-01 1.8177154550064423e-01 9.4896670202693670e+01 1.2795712240158116e+01 1 1 0
1091 1 5 4.1799999999999998e-01 1.8332742034902936e+00 9.3191638599876171e+01 1.4361117485913294e+01 1 1 0
1087 1 2 2.0499999999999999e-01 1.3756491643208271e+00 9.3172977466752968e+01 1.6226321781953512e+01 1 1 0
1088 1 3 5.9999999999999998e-02 1.5564176109476460e+00 9.5292955210836709e+01 1.5990014284092549e+01 1 1 0
4575 1 3 5.9999999999999998e-02 4.1411022833867541e+00 9.3918793117575220e+01 1.5906689275370869e+01 1 1 0
1086 1 6 -1.2000000000000000e-01 7.6781927280144358e-01 9.4605292509544640e+01 1.5989907081471511e+01 1 1 0
1083 1 4 -6.8300000000000005e-01 7.1079995219168657e-01 9.4502524955969150e+01 1.3516300589261451e+01 1 1 0
4571 1 3 5.9999999999999998e-02 4.6709548736953961e+00 9.4588978699440190e+01 1.3457044887455877e+01 1 1 0
4568 1 3 5.9999999999999998e-02 3.2446829030525182e+00 9.6052063595306905e+01 1.4527179377543861e+01 1 1 0
4566 1 2 2.0499999999999999e-01 5.1441995923698665e+00 9.5075952150927009e+01 1.4271967271290992e+01 1 1 0
1093 1 6 -1.2000000000000000e-01 1.9824188935795357e+00 9.3101033874096061e+01 1.7616043726124492e+01 1 1 0
4572 1 6 -1.2000000000000000e-01 5.1436268804631844e+00 9.4092042335882326e+01 1.5455505159539644e+01 1 1 0
1095 1 3 5.9999999999999998e-02 2.7996350799284988e+00 9.3807196757675996e+01 1.7782717039465556e+01 1 1 0
4565 1 6 -1.2000000000000000e-01 4.2973577321924274e+00 9.6356313087561020e+01 1.4420220517703713e+01 1 1 0
4567 1 3 5.9999999999999998e-02 4.5597737704955481e+00 9.6808182199782465e+01 1.5334812739050516e+01 1 1 0
4573 1 2 2.0499999999999999e-01 5.8219519529626824e+00 9.2738612525900564e+01 1.5213775564624720e+01 1 1 0
1081 1 3 5.9999999999999998e-02 4.4780883753320698e-02 9.6771502534195449e+01 1.4737390857705897e+01 1 1 0
4574 1 3 5.9999999999999998e-02 5.6508202756990880e+00 9.4412134167949944e+01 1.6311395072609471e+01 1 1 0
4581 1 3 5.9999999999999998e-02 6.2335557659573722e+00 9.2561094372522959e+01 1.7315717010875321e+01 1 1 0
4570 1 5 4.1799999999999998e-01 6.4938238890418143e+00 9.6161778113455910e+01 1.3442339231430880e+01 1 1 0
4569 1 4 -6.8300000000000005e-01 6.5050862960174793e+00 9.5350002403266458e+01 1.3892653016830582e+01 1 1 0
4578 1 3 5.9999999999999998e-02 6.6951176984308463e+00 9.2856706181238948e+01 1.4558390174321699e+01 1 1 0
12816 1 5 4.1799999999999998e-01 9.1263568302649105e+00 9.5803879179133872e+01 1.6485655974959933e+01 1 0 0
12815 1 4 -6.8300000000000005e-01 9.6330751192247579e+00 9.5077658260179945e+01 1.6113574254112461e+01 1 0 0
12813 1 3 5.9999999999999998e-02 9.7185599289726898e+00 9.6594327741078757e+01 1.4120532499278234e+01 1 0 0
12812 1 2 2.0499999999999999e-01 1.0786563185662027e+01 9.5788084717106400e+01 1.5680309730803890e+01 1 0 0
12811 1 6 -1.2000000000000000e-01 1.0336686648413009e+01 9.7012092008637950e+01 1.4883943213097099e+01 1 0 0
12823 1 5 4.1799999999999998e-01 1.0554188327645280e+01 9.3141033613399827e+01 1.6362493739148352e+01 1 0 0
1121 1 6 -1.2000000000000000e-01 1.4349856078116102e-01 8.2936706024494939e+01 1.8526575950013360e+01 1 1 0
37345 1 3 5.9999999999999998e-02 5.2162562958947296e+00 8.1395046584514319e+01 1.8886876648822810e+01 0 -1 0
1116 1 3 5.9999999999999998e-02 3.2853286284762689e-01 8.5544449119658736e+01 1.9578361077045983e+01 1 1 0
1114 1 6 -1.2000000000000000e-01 7.7770013436488439e-01 8.5440837200965959e+01 1.8570529831951095e+01 1 1 0
1122 1 2 2.0499999999999999e-01 5.3140808808034457e-01 8.1418038288185997e+01 1.8476502265035293e+01 1 1 0
37337 1 5 4.1799999999999998e-01 4.4017161818771928e+00 8.3796318148599013e+01 1.8916637779820750e+01 0 -1 0
1119 1 5 4.1799999999999998e-01 2.3430473468005037e+00 8.2796306129359721e+01 1.9403959164750404e+01 1 1 0
37572 1 3 5.9999999999999998e-02 6.1276592226098436e-01 8.2263326551258871e+01 2.1632923598603107e+01 0 -1 0
37573 1 3 5.9999999999999998e-02 8.0745347316101934e-01 8.4043814173212425e+01 2.1443685315148436e+01 0 -1 0
37336 1 4 -6.8300000000000005e-01 5.3356815122783621e+00 8.3968905045573436e+01 1.9115706339459237e+01 0 -1 0
1118 1 4 -6.8300000000000005e-01 2.3899121965833139e+00 8.3754651629225776e+01 1.9236370592542212e+01 1 1 0
37579 1 3 5.9999999999999998e-02 3.1103285648722547e+00 8.2423527794912033e+01 2.1444664813550329e+01 0 -1 0
37577 1 6 -1.2000000000000000e-01 3.2080370728924481e+00 8.3171712384655081e+01 2.2205180821292668e+01 0 -1 0
37580 1 3 5.9999999999999998e-02 3.1920233763044079e+00 8.4118184434265586e+01 2.1622461987868711e+01 0 -1 0
37571 1 2 2.0499999999999999e-01 1.9097828154464362e+00 8.3226688992513417e+01 2.3041261114698159e+01 0 -1 0
37578 1 2 2.0499999999999999e-01 4.5435260946586906e+00 8.2962461775369945e+01 2.3027884143708530e+01 0 -1 0
37570 1 6 -1.2000000000000000e-01 6.2210679992230122e-01 8.3240903438634675e+01 2.2207140241006201e+01 0 -1 0
1112 1 5 4.1799999999999998e-01 3.0391913807768987e+00 8.5409791674944316e+01 1.9656821760169095e+01 1 1 0
37587 1 3 5.9999999999999998e-02 5.8630731215762459e+00 8.4213735834403820e+01 2.1845692387648377e+01 0 -1 0
37584 1 6 -1.2000000000000000e-01 5.8168835270292423e+00 8.3186443880545511e+01 2.2224120126884102e+01 0 -1 0
37586 1 3 5.9999999999999998e-02 5.6971252874710707e+00 8.2491693663132509e+01 2.1345412478995659e+01 0 -1 0
1125 1 4 -6.8300000000000005e-01 1.6280329201870567e+00 8.1162800817769266e+01 1.9250165784824613e+01 1 1 0
37581 1 4 -6.8300000000000005e-01 4.6185889515589675e+00 8.1701006632839920e+01 2.3646418249035928e+01 0 -1 0
37576 1 3 5.9999999999999998e-02 1.9282003647894077e+00 8.4079695285665437e+01 2.3767044550118378e+01 0 -1 0
37583 1 3 5.9999999999999998e-02 4.5263147086717552e+00 8.3727423302200265e+01 2.3801573623275686e+01 0 -1 0
37582 1 5 4.1799999999999998e-01 5.4929930128274105e+00 8.1409627722714433e+01 2.3848833598815510e+01 0 -1 0
37574 1 4 -6.8300000000000005e-01 1.7844362371101017e+00 8.1994560459851769e+01 2.3796929021645870e+01 0 -1 0
37575 1 5 4.1799999999999998e-01 2.6591339987625884e+00 8.1602811890603661e+01 2.3820088916066762e+01 0 -1 0
38947 1 5 4.1799999999999998e-01 3.5716924306354860e+00 8.6533953292696353e+01 2.2238425283679774e+01 0 -1 0
37331 1 3 5.9999999999999998e-02 4.8636913450200643e+00 8.6364593545720453e+01 1.8410802963061716e+01 0 -1 0
37346 1 6 -1.2000000000000000e-01 7.4200264188096883e+00 8.1152947111405652e+01 1.8680035878069919e+01 0 -1 0
37349 1 3 5.9999999999999998e-02 7.7072532552863002e+00 8.1957731180570065e+01 1.9396560918803033e+01 0 -1 0
37591 1 6 -1.2000000000000000e-01 8.3759729015207771e+00 8.3441397932234636e+01 2.1998372254157815e+01 0 -1 0
37593 1 3 5.9999999999999998e-02 8.2405442919774483e+00 8.3130194543049200e+01 2.0957219929086495e+01 0 -1 0
37585 1 2 2.0499999999999999e-01 7.1714909911300149e+00 8.2988283764489069e+01 2.2906167369721864e+01 0 -1 0
37594 1 3 5.9999999999999998e-02 8.3546357803039797e+00 8.4570230964498364e+01 2.1798145748712962e+01 0 -1 0
37592 1 2 2.0499999999999999e-01 9.8107279375691956e+00 8.3043711532129933e+01 2.2612257122096381e+01 0 -1 0
37595 1 4 -6.8300000000000005e-01 9.8856070099268383e+00 8.1664936280599733e+01 2.2646990578652549e+01 0 -1 0
37597 1 3 5.9999999999999998e-02 9.9351522241060639e+00 8.3422792748223884e+01 2.3622993724501782e+01 0 -1 0
37590 1 3 5.9999999999999998e-02 7.2487818094107555e+00 8.3583022809324177e+01 2.3787814798138118e+01 0 -1 0
37588 1 4 -6.8300000000000005e-01 7.3127935308608691e+00 8.1659791253677582e+01 2.3539319623525511e+01 0 -1 0
37589 1 5 4.1799999999999998e-01 8.2786956532532052e+00 8.1637136901441821e+01 2.3466719186811730e+01 0 -1 0
37328 1 3 5.9999999999999998e-02 7.4053012839087158e+00 8.6088342364748414e+01 1.8696824531855082e+01 0 -1 0
39021 1 3 5.9999999999999998e-02 1.0581935336625861e+01 9.6803200123515737e+01 2.6185124581241354e+01 0 -1 0
37601 1 3 5.9999999999999998e-02 1.0706581657408041e+01 8.4493621004385588e+01 2.1359367492078466e+01 0 -1 0
1107 1 6 -1.2000000000000000e-01 1.2119926853484888e+00 8.7932031335092887e+01 1.8655276110788449e+01 1 1 0
38954 1 5 4.1799999999999998e-01 1.1132501126831531e+00 8.6421498731412328e+01 2.2038995727861973e+01 0 -1 0
1101 1 2 2.0499999999999999e-01 2.1707553749917481e+00 8.9147173906404618e+01 1.8412605343021646e+01 1 1 0
1108 1 2 2.0499999999999999e-01 1.8875399833426536e+00 8.6535279523066663e+01 1.8604281154027962e+01 1 1 0
1111 1 4 -6.8300000000000005e-01 2.8179924830205278e+00 8.6352648698763630e+01 1.9665026925390194e+01 1 1 0
1109 1 3 5.9999999999999998e-02 8.9822552194783289e-01 8.8179959734529788e+01 1.9630242526181569e+01 1 1 0
38955 1 3 5.9999999999999998e-02 4.2910422599814302e-01 8.8667511721227555e+01 2.1739825355517119e+01 0 -1 0
1102 1 3 5.9999999999999998e-02 8.6780139664702227e-01 9.0736063010567278e+01 1.9139663746569983e+01 1 1 0
38953 1 4 -6.8300000000000005e-01 1.8807579123929757e-01 8.6713017331358401e+01 2.2115935578745031e+01 0 -1 0
1098 1 5 4.1799999999999998e-01 3.8386212636032617e+00 9.1024020869253803e+01 1.9131196721191532e+01 1 1 0
1104 1 4 -6.8300000000000005e-01 3.2342839157689705e+00 8.9140025680869158e+01 1.9376633453132797e+01 1 1 0
1105 1 5 4.1799999999999998e-01 3.3930962433010312e+00 8.8225922904279301e+01 1.9655511626629902e+01 1 1 0
38948 1 3 5.9999999999999998e-02 2.8111565532817790e+00 8.8442834672154646e+01 2.2191241215187226e+01 0 -1 0
38943 1 2 2.0499999999999999e-01 2.6892972067619558e+00 8.7896622092473038e+01 2.3097111381353390e+01 0 -1 0
38946 1 4 -6.8300000000000005e-01 2.7825771928957250e+00 8.6532091552912846e+01 2.2757538065393220e+01 0 -1 0
38941 1 3 5.9999999999999998e-02 4.9535344733975357e+00 8.9052379534336282e+01 2.2529772895957816e+01 0 -1 0
38936 1 2 2.0499999999999999e-01 5.1340866861061993e+00 8.8482108996186412e+01 2.3435310063400369e+01 0 -1 0
38949 1 6 -1.2000000000000000e-01 1.3183710853557469e+00 8.8119084409243584e+01 2.3649947182929679e+01 0 -1 0
38950 1 2 2.0499999999999999e-01 2.1144326970547606e-01 8.7990178894609599e+01 2.2575256549668943e+01 0 -1 0
38942 1 6 -1.2000000000000000e-01 3.7988373510513846e+00 8.8219901658523270e+01 2.4131438111619421e+01 0 -1 0
38939 1 4 -6.8300000000000005e-01 5.6580702698889489e+00 8.7344742985642256e+01 2.2782471675665334e+01 0 -1 0
37674 1 3 5.9999999999999998e-02 2.4009601552293613e+00 9.1951395177357369e+01 2.1345172421726758e+01 0 -1 0
37680 1 5 4.1799999999999998e-01 6.5666533670248062e-01 9.1893618222359621e+01 2.3245283908320129e+01 0 -1 0
38952 1 3 5.9999999999999998e-02 1.2601384541428517e+00 8.9207292736693233e+01 2.3913083546029306e+01 0 -1 0
1097 1 4 -6.8300000000000005e-01 3.4282978265042590e+00 9.1827676776496659e+01 1.9007277071583111e+01 1 1 0
39001 1 3 5.9999999999999998e-02 3.3489160610073072e+00 9.5128882915879970e+01 2.5355580060933548e+01 0 -1 0
37317 1 3 5.9999999999999998e-02 8.9705952733121421e+00 8.6400939346956690e+01 2.0348000073179094e+01 0 -1 0
37322 1 4 -6.8300000000000005e-01 6.4545119178673653e+00 8.9264917929453588e+01 1.8693599868683613e+01 0 -1 0
37313 1 3 5.9999999999999998e-02 1.0574397373836367e+01 8.8906123820266785e+01 2.1126880605595094e+01 0 -1 0
38940 1 5 4.1799999999999998e-01 6.5126787915584865e+00 8.7536312033744721e+01 2.2327301583096204e+01 0 -1 0
37321 1 3 5.9999999999999998e-02 8.8722302626578067e+00 8.8328314307141142e+01 1.8875258769352847e+01 0 -1 0
37324 1 3 5.9999999999999998e-02 6.0508198726616680e+00 8.7866256360196417e+01 2.0045609742417170e+01 0 -1 0
37316 1 5 4.1799999999999998e-01 8.9523510168858955e+00 8.7028465654939168e+01 2.2646773483645635e+01 0 -1 0
38933 1 5 4.1799999999999998e-01 7.7926022254381531e+00 8.8990914020386711e+01 2.2288623079882875e+01 0 -1 0
37315 1 4 -6.8300000000000005e-01 8.3318607430512674e+00 8.7471765998803590e+01 2.2036728378003996e+01 0 -1 0
37319 1 2 2.0499999999999999e-01 6.8393088085043576e+00 8.8075858900641677e+01 1.9327133915772720e+01 0 -1 0
37320 1 3 5.9999999999999998e-02 8.4622637492467376e+00 8.9459412730709687e+01 1.9987622172977737e+01 0 -1 0
37318 1 6 -1.2000000000000000e-01 8.2984324643855114e+00 8.8370847942111070e+01 1.9798237243108467e+01 0 -1 0
37312 1 2 2.0499999999999999e-01 9.0441340830581396e+00 8.7468700308888813e+01 2.0768748347101450e+01 0 -1 0
38932 1 4 -6.8300000000000005e-01 7.4181754370050186e+00 8.9889432337591742e+01 2.2361889463844928e+01 0 -1 0
38926 1 5 4.1799999999999998e-01 8.7762675371638323e+00 9.1082884101151976e+01 2.2265564991712807e+01 0 -1 0
38929 1 2 2.0499999999999999e-01 7.1503073886771782e+00 9.0175627429502114e+01 2.3719418159691056e+01 0 -1 0
38925 1 4 -6.8300000000000005e-01 9.6214632802091256e+00 9.1335445886613485e+01 2.2613322161348158e+01 0 -1 0
38922 1 2 2.0499999999999999e-01 9.4314861622604500e+00 9.1512139752645680e+01 2.4029379452070877e+01 0 -1 0
38934 1 3 5.9999999999999998e-02 6.6504088859280008e+00 9.1113181513295061e+01 2.3577708183381752e+01 0 -1 0
37311 1 6 -1.2000000000000000e-01 1.0518389507277160e+01 8.7813699568811600e+01 2.1044197774032117e+01 0 -1 0
37308 1 4 -6.8300000000000005e-01 1.0483556729726109e+01 8.6434378838717137e+01 2.3172201972779877e+01 0 -1 0
38935 1 6 -1.2000000000000000e-01 6.2481907647649555e+00 8.9023243149203324e+01 2.4347186599087603e+01 0 -1 0
38930 1 3 5.9999999999999998e-02 9.0781280019548856e+00 8.9462664576459289e+01 2.4559933540138257e+01 0 -1 0
1096 1 3 5.9999999999999998e-02 1.2121647993099891e+00 9.3311607212176654e+01 1.8324532168281994e+01 1 1 0
37672 1 4 -6.8300000000000005e-01 2.3680307811387808e+00 9.2733472941412671e+01 2.3250510392121594e+01 0 -1 0
37673 1 5 4.1799999999999998e-01 3.2184433573067563e+00 9.3141730874752895e+01 2.3492785347039046e+01 0 -1 0
37667 1 3 5.9999999999999998e-02 5.0167805204332145e+00 9.2454938711131078e+01 2.1626384956098082e+01 0 -1 0
37675 1 6 -1.2000000000000000e-01 8.1244033673424965e-01 9.3404856762057037e+01 2.1502066560301728e+01 0 -1 0
37678 1 3 5.9999999999999998e-02 8.7732812960031847e-01 9.3729755687708249e+01 2.0437270178791309e+01 0 -1 0
37669 1 2 2.0499999999999999e-01 2.2990935071225427e+00 9.2949665393858439e+01 2.1807826192983889e+01 0 -1 0
37668 1 6 -1.2000000000000000e-01 3.4144105640921278e+00 9.3875994221091389e+01 2.1342127375087788e+01 0 -1 0
37671 1 3 5.9999999999999998e-02 3.4179798329928874e+00 9.3990360894982103e+01 2.0297385185474521e+01 0 -1 0
37670 1 3 5.9999999999999998e-02 3.1736538550971747e+00 9.4869855530781777e+01 2.1751410333071103e+01 0 -1 0
37662 1 2 2.0499999999999999e-01 4.8662509594885615e+00 9.3535466008923535e+01 2.1776696138498611e+01 0 -1 0
37665 1 4 -6.8300000000000005e-01 4.9901777341690838e+00 9.3830841816817212e+01 2.3150981962965041e+01 0 -1 0
37677 1 3 5.9999999999999998e-02 5.4810756583382614e-01 9.4351733134775415e+01 2.1962502285326309e+01 0 -1 0
37661 1 6 -1.2000000000000000e-01 5.9452225805755932e+00 9.4451520412250375e+01 2.1070191726121596e+01 0 -1 0
37663 1 3 5.9999999999999998e-02 5.8176731951437377e+00 9.5454337086696754e+01 2.1496696569845952e+01 0 -1 0
37664 1 3 5.9999999999999998e-02 5.6565293886059926e+00 9.4480188019834969e+01 1.9966651642324184e+01 0 -1 0
37666 1 5 4.1799999999999998e-01 5.9287757983929357e+00 9.4073926381244007e+01 2.3191309021142004e+01 0 -1 0
38927 1 3 5.9999999999999998e-02 8.9409331687853744e+00 9.2525333974010323e+01 2.4139648857775356e+01 0 -1 0
37650 1 3 5.9999999999999998e-02 1.0579218843816795e+01 9.4001998141476562e+01 1.8765039133885729e+01 0 -1 0
37660 1 3 5.9999999999999998e-02 7.4152997927287698e+00 9.2901002291597933e+01 2.1453473425533684e+01 0 -1 0
37651 1 4 -6.8300000000000005e-01 1.0218225038218367e+01 9.5002085047499492e+01 2.1986978726652818e+01 0 -1 0
37657 1 3 5.9999999999999998e-02 8.2157892730913229e+00 9.4047761565024260e+01 1.9374916413251665e+01 0 -1 0
37653 1 3 5.9999999999999998e-02 9.9588684761309523e+00 9.3181204773961156e+01 2.1161175589645275e+01 0 -1 0
37655 1 2 2.0499999999999999e-01 7.4014474928108154e+00 9.4022532646878844e+01 2.1390487270853683e+01 0 -1 0
37656 1 3 5.9999999999999998e-02 8.1873800843582600e+00 9.5575883724876391e+01 2.0187819360280699e+01 0 -1 0
37654 1 6 -1.2000000000000000e-01 8.3919366415420544e+00 9.4510296168889440e+01 2.0401974835561443e+01 0 -1 0
37658 1 4 -6.8300000000000005e-01 7.6237194251393579e+00 9.4572098417896385e+01 2.2652803481704513e+01 0 -1 0
37659 1 5 4.1799999999999998e-01 8.5972121485760677e+00 9.4757980826570503e+01 2.2560229404642570e+01 0 -1 0
37648 1 2 2.0499999999999999e-01 9.8735122836440947e+00 9.4218554898095348e+01 2.0838235856824852e+01 0 -1 0
37652 1 5 4.1799999999999998e-01 1.0566008106386533e+01 9.5873822734319830e+01 2.1795338189842354e+01 0 -1 0
38945 1 3 5.9999999999999998e-02 3.5072316287086478e+00 8.9088076540330249e+01 2.4670249269986630e+01 0 -1 0
38951 1 3 5.9999999999999998e-02 1.0541704253987259e+00 8.7519287938145482e+01 2.4514858996626050e+01 0 -1 0
38944 1 3 5.9999999999999998e-02 3.8311130631612818e+00 8.7469609521123644e+01 2.4922022824348037e+01 0 -1 0
38938 1 3 5.9999999999999998e-02 5.6669662790884692e+00 8.9435761837350967e+01 2.5190208734739048e+01 0 -1 0
38937 1 3 5.9999999999999998e-02 6.9836516616468485e+00 8.8269925912759234e+01 2.4695166866061491e+01 0 -1 0
38928 1 6 -1.2000000000000000e-01 8.5163225424319648e+00 9.0414377416027293e+01 2.4502097989838564e+01 0 -1 0
38931 1 3 5.9999999999999998e-02 8.2592742332688758e+00 9.0538561534585838e+01 2.5577368244706779e+01 0 -1 0
38997 1 3 5.9999999999999998e-02 1.3653398160154009e+00 9.6563367363977264e+01 2.5183079189766254e+01 0 -1 0
39000 1 3 5.9999999999999998e-02 3.5598888549086922e+00 9.5516299427231630e+01 2.7024148478507122e+01 0 -1 0
39007 1 3 5.9999999999999998e-02 5.8196359781687192e+00 9.6345384286643437e+01 2.6612571360111186e+01 0 -1 0
38992 1 2 2.0499999999999999e-01 1.6372318518366591e+00 9.6095383430400489e+01 2.6061388111162060e+01 0 -1 0
38994 1 3 5.9999999999999998e-02 1.2982315551672441e+00 9.4092958900876297e+01 2.5533936566045561e+01 0 -1 0
38998 1 6 -1.2000000000000000e-01 3.1931632627847715e+00 9.5908576430875726e+01 2.6111853672782711e+01 0 -1 0
39008 1 3 5.9999999999999998e-02 5.5185285922893490e+00 9.5748850973600398e+01 2.5085444433048146e+01 0 -1 0
38996 1 5 4.1799999999999998e-01 4.9238795265613700e-01 9.6697307385822640e+01 2.7439162784733952e+01 0 -1 0
38993 1 3 5.9999999999999998e-02 1.0835616323730679e+00 9.4374968290232871e+01 2.7212975865549140e+01 0 -1 0
38991 1 6 -1.2000000000000000e-01 9.0486806216775895e-01 9.4782931324645219e+01 2.6233919928461393e+01 0 -1 0
38995 1 4 -6.8300000000000005e-01 1.3587788994980756e+00 9.6994606837204330e+01 2.7128665639701058e+01 0 -1 0
39005 1 6 -1.2000000000000000e-01 5.4831366651554907e+00 9.6667663193407364e+01 2.5646912602209635e+01 0 -1 0
6642 1 5 4.1799999999999998e-01 1.0769754569928157e+01 8.3052463037900978e+01 6.1811373090725450e+00 1 1 0
37649 1 3 5.9999999999999998e-02 1.0728588353795663e+01 9.5548347463305831e+01 1.9437355736390487e+01 0 -1 0
4842 1 4 -6.8300000000000005e-01 3.7201416356538175e-03 9.1872475761957858e+01 9.7019442649923686e+00 1 1 0
4928 1 3 5.9999999999999998e-02 2.0152545092759055e-01 8.5165669355792360e+01 1.3139930016897521e+01 1 1 0
1682 1 2 2.0499999999999999e-01 2.6976868115418875e+00 9.7630125352219366e+01 3.8707385387213349e+00 1 1 0
2078 1 5 4.1799999999999998e-01 5.7652794248861685e+00 9.7347594082418951e+01 1.0769675798381173e+00 1 1 0
1690 1 3 5.9999999999999998e-02 1.6543510978494163e+00 9.8007210913103961e+01 1.8867396441782534e+00 1 1 0
1687 1 3 5.9999999999999998e-02 3.6690650687708222e+00 9.7664727006571297e+01 3.4464392147635485e+00 1 1 0
1688 1 6 -1.2000000000000000e-01 1.6650589428121292e+00 9.7289844424313642e+01 2.7420693523056188e+00 1 1 0
2082 1 3 5.9999999999999998e-02 6.3517485373226368e+00 9.8005357888084404e+01 3.5444472901959241e+00 1 1 0
2079 1 3 5.9999999999999998e-02 8.0508502169534424e+00 9.7510713299698338e+01 1.1923360377372079e+00 1 1 0
4799 1 3 5.9999999999999998e-02 1.0451266249857520e+01 9.7857558371369819e+01 4.0925762200504598e+00 1 1 0
2080 1 6 -1.2000000000000000e-01 6.9900916924267698e+00 9.8322638754595417e+01 2.7322161376088689e+00 1 1 0
6702 1 3 5.9999999999999998e-02 8.0998268276297001e+00 9.7856887186829283e+01 5.9213233077365865e+00 1 1 0
2083 1 3 5.9999999999999998e-02 7.8880707704909714e+00 9.8636732327170321e+01 3.3210656475459661e+00 1 1 0
1683 1 3 5.9999999999999998e-02 1.5054583224488260e+00 9.9051141447902893e+01 5.0016379386952581e+00 1 1 0
1681 1 6 -1.2000000000000000e-01 2.4915647147659929e+00 9.9052660912288431e+01 4.4599052492764422e+00 1 1 0
2084 1 4 -6.8300000000000005e-01 5.1233817648921356e+00 9.9147334256706344e+01 1.6024060511494744e+00 1 1 0
1684 1 3 5.9999999999999998e-02 2.3808606821924689e+00 9.9846949776192005e+01 3.6843031205206267e+00 1 1 0
2091 1 4 -6.8300000000000005e-01 5.2172925214002479e+00 1.0203526956467960e+02 1.3226595057605592e+00 1 1 0
2085 1 5 4.1799999999999998e-01 4.6751208798141910e+00 9.9824525709583810e+01 1.0654199996562621e+00 1 1 0
1677 1 3 5.9999999999999998e-02 3.2973315422737914e+00 1.0161554257196839e+02 5.1452606979062789e+00 1 1 0
2092 1 5 4.1799999999999998e-01 5.0118690820571734e+00 1.0288716757217531e+02 1.0626691149129439e+00 1 1 0
2096 1 3 5.9999999999999998e-02 5.4100220398929064e+00 1.0296685406681658e+02 4.0500875051792615e+00 1 1 0
2089 1 3 5.9999999999999998e-02 5.5665433227985526e+00 1.0065499145338613e+02 3.5236099039763196e+00 1 1 0
2118 1 3 5.9999999999999998e-02 1.5554709651997880e+00 1.0294722527125209e+02 5.0807415539939367e+00 1 1 0
2107 1 3 5.9999999999999998e-02 3.5759613429016306e+00 1.0423591466363411e+02 4.2931144628598448e+00 1 1 0
2115 1 6 -1.2000000000000000e-01 6.7779310338954613e-01 1.0351420576870918e+02 4.9114004583186555e+00 1 1 0
2094 1 6 -1.2000000000000000e-01 6.1161776875772809e+00 1.0330558281824132e+02 3.2163495679134608e+00 1 1 0
2104 1 3 5.9999999999999998e-02 3.8954871346202213e+00 1.0426608750919770e+02 1.8083154516633904e+00 1 1 0
1680 1 3 5.9999999999999998e-02 4.5844072395132818e+00 9.9361434793149115e+01 5.1357189114009909e+00 1 1 0
1675 1 2 2.0499999999999999e-01 3.5855535878971492e+00 9.9440303685890783e+01 5.4702934620554755e+00 1 1 0
2095 1 2 2.0499999999999999e-01 5.7449850401244431e+00 1.0471794095462458e+02 2.6228089681431106e+00 1 1 0
1674 1 6 -1.2000000000000000e-01 3.5064143407014234e+00 1.0093980858420308e+02 5.9812863332724371e+00 1 1 0
2117 1 3 5.9999999999999998e-02 1.8382582390371258e-01 1.0330952201340530e+02 3.9261766032921721e+00 1 1 0
2125 1 3 5.9999999999999998e-02 4.9418218212611426e-01 1.0107812731902139e+02 5.9733018689184219e+00 1 1 0
4791 1 3 5.9999999999999998e-02 1.0749541828080662e+01 9.8527104986113130e+01 1.4609828810070309e+00 1 1 0
2088 1 2 2.0499999999999999e-01 6.3281592599368990e+00 1.0216546568380900e+02 2.1518280595242092e+00 1 1 0
2087 1 6 -1.2000000000000000e-01 6.3974019366258981e+00 1.0075250567870023e+02 2.8065726370997153e+00 1 1 0
2081 1 2 2.0499999999999999e-01 6.4368122408886030e+00 9.9527387438928130e+01 1.9658426785806478e+00 1 1 0
2093 1 3 5.9999999999999998e-02 7.1715260943189989e+00 1.0244389150973589e+02 1.5165148997760531e+00 1 1 0
2097 1 3 5.9999999999999998e-02 7.0722912019423188e+00 1.0351229008188504e+02 3.7264541258254522e+00 1 1 0
2090 1 3 5.9999999999999998e-02 7.1888769918367306e+00 1.0074175180275950e+02 3.5818450763477658e+00 1 1 0
2086 1 3 5.9999999999999998e-02 7.0516369564297205e+00 9.9783565167641143e+01 1.1019964716208746e+00 1 1 0
4787 1 5 4.1799999999999998e-01 9.5657668006625229e+00 1.0079660824526556e+02 3.5065404239247369e+00 1 1 0
4780 1 5 4.1799999999999998e-01 9.3942761832762116e+00 1.0350391443231602e+02 3.4685293765910550e+00 1 1 0
4779 1 4 -6.8300000000000005e-01 9.6387721638603381e+00 1.0259902596730706e+02 3.4781184959625362e+00 1 1 0
4777 1 3 5.9999999999999998e-02 9.7958012507865000e+00 1.0389994140332844e+02 1.2516358704336510e+00 1 1 0
4786 1 4 -6.8300000000000005e-01 9.8185435711944091e+00 9.9951127681884671e+01 3.2306224317722223e+00 1 1 0
4784 1 3 5.9999999999999998e-02 1.0491530094859600e+01 1.0127660517388492e+02 1.1068824494178071e+00 1 1 0
4775 1 6 -1.2000000000000000e-01 1.0683554378410934e+01 1.0397623722673596e+02 1.9419702331872237e+00 1 1 0
6703 1 3 5.9999999999999998e-02 6.8191271256576558e+00 9.9125128013644456e+01 5.9220777750144462e+00 1 1 0
6709 1 3 5.9999999999999998e-02 9.6429372521446624e+00 9.9789108178950073e+01 5.7370533928454446e+00 1 1 0
2111 1 3 5.9999999999999998e-02 1.5900325067822358e+00 1.0496309901758669e+02 2.7158317652066608e+00 1 1 0
2109 1 2 2.0499999999999999e-01 1.0122136162894639e+00 1.0498744454107681e+02 4.8549711756799310e+00 1 1 0
2102 1 2 2.0499999999999999e-01 3.4548358804362835e+00 1.0520804175220742e+02 3.8155780288594285e+00 1 1 0
2105 1 4 -6.8300000000000005e-01 4.0498969534986307e+00 1.0618011427984672e+02 4.6623297891526585e+00 1 1 0
2101 1 6 -1.2000000000000000e-01 4.1934894891973231e+00 1.0506947480940750e+02 2.4576575174105515e+00 1 1 0
2108 1 6 -1.2000000000000000e-01 1.9212987772976620e+00 1.0544923799189324e+02 3.6448942144132781e+00 1 1 0
2110 1 3 5.9999999999999998e-02 1.8777914184628131e+00 1.0651275700641806e+02 3.4163879450872887e+00 1 1 0
2103 1 3 5.9999999999999998e-02 4.1407519189710227e+00 1.0590528323170159e+02 1.7986727647065026e+00 1 1 0
2106 1 5 4.1799999999999998e-01 3.6769556176423692e+00 1.0699404955093884e+02 4.4903995597867565e+00 1 1 0
2114 1 3 5.9999999999999998e-02 1.4367874128903766e+00 1.0524932967481061e+02 5.8068196019126814e+00 1 1 0
2100 1 3 5.9999999999999998e-02 6.2367290997720124e+00 1.0546258905641207e+02 3.2714149171517102e+00 1 1 0
2099 1 5 4.1799999999999998e-01 6.6997123770004485e+00 1.0555167735110824e+02 1.2154454799678545e+00 1 1 0
2098 1 4 -6.8300000000000005e-01 6.1652661547349492e+00 1.0480700076961847e+02 1.2738112376785049e+00 1 1 0
4772 1 4 -6.8300000000000005e-01 9.1309276081980943e+00 1.0525816513434398e+02 3.3725635222746586e+00 1 1 0
4769 1 2 2.0499999999999999e-01 1.0422996130768905e+01 1.0520901301761886e+02 2.8298872169193729e+00 1 1 0
4773 1 5 4.1799999999999998e-01 9.1093089105022997e+00 1.0619660644563038e+02 3.6545429551689228e+00 1 1 0
4765 1 4 -6.8300000000000005e-01 9.7808047557680844e+00 1.0775696796343992e+02 3.8719792154269821e+00 1 1 0
4763 1 3 5.9999999999999998e-02 9.4822838776137992e+00 1.0894760746123514e+02 1.2252259000638670e+00 1 1 0
4770 1 3 5.9999999999999998e-02 9.6837800186129730e+00 1.0641130929605822e+02 1.2111016625027580e+00 1 1 0
4766 1 5 4.1799999999999998e-01 1.0081747376582099e+01 1.0843628463867704e+02 4.5291187846113097e+00 1 1 0
4761 1 6 -1.2000000000000000e-01 1.0317542188396791e+01 1.0910587761883700e+02 1.8459075323571195e+00 1 1 0
4768 1 6 -1.2000000000000000e-01 1.0499731743695015e+01 1.0648674436009142e+02 1.9325772678641380e+00 1 1 0
4762 1 2 2.0499999999999999e-01 1.0638348525432541e+01 1.0783576904993051e+02 2.7264460747380821e+00 1 1 0
4760 1 3 5.9999999999999998e-02 9.9749402823333977e+00 1.1003426824798085e+02 3.7073989575798394e+00 1 1 0
4755 1 2 2.0499999999999999e-01 1.0225729863438849e+01 1.1037278140767364e+02 2.7227910683941010e+00 1 1 0
4758 1 4 -6.8300000000000005e-01 9.1831449266289553e+00 1.1112827727537663e+02 2.1230979127962017e+00 1 1 0
4759 1 5 4.1799999999999998e-01 9.0238544914581205e+00 1.1201312106127801e+02 2.5055581496754495e+00 1 1 0
4751 1 4 -6.8300000000000005e-01 1.0495395873057962e+01 1.1325909056177130e+02 3.7363627452244743e+00 1 1 0
6699 1 3 5.9999999999999998e-02 5.7237475527735535e+00 9.7898086613364057e+01 7.6959348526713542e+00 1 1 0
2134 1 5 4.1799999999999998e-01 2.4620091749268458e-01 9.7609219511342488e+01 9.7047526220397664e+00 1 1 0
1678 1 4 -6.8300000000000005e-01 3.4743361248584699e+00 9.8649807947025948e+01 6.6546498679292911e+00 1 1 0
2135 1 3 5.9999999999999998e-02 7.9722206224458947e-01 9.8600404200489592e+01 7.6394357480846047e+00 1 1 0
4557 1 3 5.9999999999999998e-02 3.0230360520101414e+00 9.8638240129497134e+01 1.1088292825554598e+01 1 1 0
6694 1 2 2.0499999999999999e-01 6.5902071473519683e+00 9.7390629738300390e+01 7.3171489265149381e+00 1 1 0
6705 1 5 4.1799999999999998e-01 8.7103498215337058e+00 9.7698934264037035e+01 8.4677700533710585e+00 1 1 0
6700 1 6 -1.2000000000000000e-01 7.4471115345649483e+00 9.8428879677437507e+01 6.5679139234440349e+00 1 1 0
6704 1 4 -6.8300000000000005e-01 9.2448317998344489e+00 9.8444265805853689e+01 8.1160184840239591e+00 1 1 0
2302 1 5 4.1799999999999998e-01 1.0600375201770401e+01 9.7561076942146670e+01 1.0855678135612719e+01 1 1 0
1673 1 3 5.9999999999999998e-02 5.4570165535209876e+00 1.0114472770676352e+02 6.0695417517902168e+00 1 1 0
1670 1 3 5.9999999999999998e-02 4.4946145033926586e+00 1.0366372678156932e+02 6.3579975155258328e+00 1 1 0
1676 1 3 5.9999999999999998e-02 2.6563224176686289e+00 1.0093531653086508e+02 6.7233153413802444e+00 1 1 0
1679 1 5 4.1799999999999998e-01 3.8281192503142507e+00 9.9183997322237801e+01 7.3900882098471783e+00 1 1 0
1668 1 2 2.0499999999999999e-01 4.7973134096339018e+00 1.0139354985608216e+02 6.7700702813679596e+00 1 1 0
1669 1 3 5.9999999999999998e-02 4.1820190368837595e+00 1.0308799981955853e+02 8.0854324209777655e+00 1 1 0
4544 1 6 -1.2000000000000000e-01 2.1071397548997690e+00 1.0249232849956520e+02 1.1190116266937361e+01 1 1 0
4541 1 4 -6.8300000000000005e-01 1.9105844420203859e+00 1.0331585932175078e+02 8.8693037261319017e+00 1 1 0
1667 1 6 -1.2000000000000000e-01 4.8241920916376539e+00 1.0295563274603698e+02 7.1555979654223059e+00 1 1 0
1671 1 4 -6.8300000000000005e-01 5.1189097804339738e+00 1.0065514446802810e+02 7.9029843203522718e+00 1 1 0
4538 1 2 2.0499999999999999e-01 1.7655985061025736e+00 1.0366330075972182e+02 1.0183783052462983e+01 1 1 0
4545 1 2 2.0499999999999999e-01 1.4534476566102703e+00 1.0112603119835997e+02 1.0895449691962684e+01 1 1 0
4548 1 4 -6.8300000000000005e-01 2.1321017695836226e+00 1.0074638772691351e+02 9.6972195370037557e+00 1 1 0
4549 1 5 4.1799999999999998e-01 2.0259446017928870e+00 1.0149468429216307e+02 9.0942163298303988e+00 1 1 0
4546 1 3 5.9999999999999998e-02 3.1512627686668839e+00 1.0252577745796241e+02 1.1305810954628802e+01 1 1 0
4556 1 5 4.1799999999999998e-01 3.8892681728544551e+00 1.0050849225232035e+02 1.1257985020814472e+01 1 1 0
4543 1 3 5.9999999999999998e-02 7.1014936000547180e-01 1.0392717704988732e+02 1.0283029316518947e+01 1 1 0
4542 1 5 4.1799999999999998e-01 1.8651776071363284e+00 1.0415534142377953e+02 8.3963609497633698e+00 1 1 0
4550 1 3 5.9999999999999998e-02 4.7400435366665544e-01 1.0128858854670754e+02 1.0496131517191152e+01 1 1 0
1672 1 5 4.1799999999999998e-01 5.4126026741480766e+00 1.0122630718435666e+02 8.5930189671812922e+00 1 1 0
4540 1 3 5.9999999999999998e-02 3.7825022016092116e+00 1.0448627962343075e+02 1.0045714458731725e+01 1 1 0
4552 1 2 2.0499999999999999e-01 2.8943538370814790e+00 9.9209274273505471e+01 1.2028542154985345e+01 1 1 0
4555 1 4 -6.8300000000000005e-01 3.9149178682607295e+00 1.0016557639698392e+02 1.2114479355324599e+01 1 1 0
4551 1 6 -1.2000000000000000e-01 1.5425229996085994e+00 9.9968015069383242e+01 1.1933511321583383e+01 1 1 0
2121 1 3 5.9999999999999998e-02 1.8557351247365683e-01 1.0345628687688813e+02 7.0012240959265561e+00 1 1 0
4554 1 3 5.9999999999999998e-02 6.3405158743727552e-01 9.9300459191696604e+01 1.1951119748207423e+01 1 1 0
4537 1 6 -1.2000000000000000e-01 2.7628144860551296e+00 1.0485056522209597e+02 1.0265792114656390e+01 1 1 0
4547 1 3 5.9999999999999998e-02 1.6709063187980842e+00 1.0269057680292831e+02 1.2162748083192628e+01 1 1 0
6717 1 3 5.9999999999999998e-02 1.0103323200682121e+01 1.0271012105861170e+02 6.1437291875376623e+00 1 1 0
1661 1 2 2.0499999999999999e-01 6.1949369321693446e+00 1.0340693943230913e+02 7.5837982879900467e+00 1 1 0
6710 1 3 5.9999999999999998e-02 8.5938699405892116e+00 1.0095277903881966e+02 6.2651372005187325e+00 1 1 0
1666 1 3 5.9999999999999998e-02 6.8230496902318105e+00 1.0298728321875174e+02 6.7957775727265908e+00 1 1 0
1664 1 4 -6.8300000000000005e-01 6.4085733560019911e+00 1.0283991187605250e+02 8.8788633970997424e+00 1 1 0
6701 1 2 2.0499999999999999e-01 8.3780572530893753e+00 9.9326355666836832e+01 7.4492873271525974e+00 1 1 0
1665 1 5 4.1799999999999998e-01 7.2942062297907881e+00 1.0301587069129803e+02 9.1862004907802923e+00 1 1 0
6707 1 6 -1.2000000000000000e-01 9.2368040760834003e+00 1.0026234128045307e+02 6.6720047991792306e+00 1 1 0
6706 1 3 5.9999999999999998e-02 7.7667390482895833e+00 9.9905277751195058e+01 8.1714061197893937e+00 1 1 0
6713 1 3 5.9999999999999998e-02 9.9116547731491345e+00 1.0136727428193825e+02 8.3234373874403822e+00 1 1 0
2316 1 5 4.1799999999999998e-01 9.7705280244710657e+00 1.0312392731584652e+02 1.1434636046279698e+01 1 1 0
6708 1 2 2.0499999999999999e-01 1.0299955134614263e+01 1.0095398275011044e+02 7.4127577364789294e+00 1 1 0
2315 1 4 -6.8300000000000005e-01 1.0169275027681127e+01 1.0229083577307235e+02 1.1281270744438835e+01 1 1 0
38790 1 3 5.9999999999999998e-02 1.0108351918816549e+01 1.1225961696223276e+02 2.6717102109807819e+01 0 -1 0
1657 1 4 -6.8300000000000005e-01 8.6729592528066757e+00 1.0456302970069481e+02 8.8442079664557323e+00 1 1 0
4539 1 3 5.9999999999999998e-02 2.7310360481277005e+00 1.0516606081183448e+02 1.1363732128689396e+01 1 1 0
4528 1 5 4.1799999999999998e-01 2.7165576616535136e+00 1.0934547161837293e+02 7.1863292700691375e+00 1 1 0
4534 1 4 -6.8300000000000005e-01 2.3529787489384235e+00 1.0581656004599097e+02 8.0404520218910651e+00 1 1 0
4535 1 5 4.1799999999999998e-01 2.4746740352123733e+00 1.0664301032040130e+02 7.6326850885040374e+00 1 1 0
4527 1 4 -6.8300000000000005e-01 2.7263822966520999e+00 1.0845942731688743e+02 7.5566116530510765e+00 1 1 0
4531 1 2 2.0499999999999999e-01 2.3240711986749396e+00 1.0607809557059433e+02 9.4504152644490755e+00 1 1 0
4536 1 3 5.9999999999999998e-02 1.3402794722580516e+00 1.0635121599831317e+02 9.6345589971561640e+00 1 1 0
4529 1 3 5.9999999999999998e-02 1.6701279916238079e+00 1.0876530267706228e+02 9.3341717375884503e+00 1 1 0
4524 1 2 2.0499999999999999e-01 2.7354391533863005e+00 1.0863285943600980e+02 8.9658388881444253e+00 1 1 0
4530 1 6 -1.2000000000000000e-01 3.2413982808113637e+00 1.0732209114920005e+02 9.7042392695776218e+00 1 1 0
4533 1 3 5.9999999999999998e-02 3.2926652693691234e+00 1.0746452472565868e+02 1.0793739482761012e+01 1 1 0
4532 1 3 5.9999999999999998e-02 4.2431147238834477e+00 1.0693127594932565e+02 9.3488729112647899e+00 1 1 0
4526 1 3 5.9999999999999998e-02 3.5796818681368756e+00 1.0976542291812240e+02 1.0447118002035578e+01 1 1 0
4523 1 6 -1.2000000000000000e-01 3.4257871475283617e+00 1.0986317631198811e+02 9.4035673018494634e+00 1 1 0
4525 1 3 5.9999999999999998e-02 4.4140590594992082e+00 1.1001040538502197e+02 8.9894956173973153e+00 1 1 0
1004 1 3 5.9999999999999998e-02 3.7570263654317015e-01 1.0945622827175912e+02 7.6544605787825759e+00 1 1 0
1662 1 3 5.9999999999999998e-02 5.8889251251042412e+00 1.0532618892695528e+02 8.7285334967621999e+00 1 1 0
1663 1 3 5.9999999999999998e-02 6.0037407909788882e+00 1.0559610478650504e+02 7.1465896079939979e+00 1 1 0
37880 1 3 5.9999999999999998e-02 1.0077001513527171e+00 1.0781870691633341e+02 1.1827255014689996e+01 0 -1 0
1659 1 3 5.9999999999999998e-02 8.4698392538289227e+00 1.0509326469735872e+02 6.8831312112533460e+00 1 1 0
1660 1 6 -1.2000000000000000e-01 6.4645407307028551e+00 1.0492890662970659e+02 7.8691058605621382e+00 1 1 0
2322 1 4 -6.8300000000000005e-01 9.9206793348796207e+00 1.0509919059754993e+02 1.1633046049586703e+01 1 1 0
1658 1 5 4.1799999999999998e-01 9.4894860966869050e+00 1.0499361984051015e+02 9.0262709936375742e+00 1 1 0
1654 1 2 2.0499999999999999e-01 7.9993914344045498e+00 1.0535295539698456e+02 7.8861037749988592e+00 1 1 0
2323 1 5 4.1799999999999998e-01 9.6394270062508411e+00 1.0599838082544709e+02 1.1599239967880141e+01 1 1 0
1656 1 3 5.9999999999999998e-02 7.6906540393060254e+00 1.0741462813401839e+02 7.2972197236114065e+00 1 1 0
1652 1 3 5.9999999999999998e-02 9.9121670983876982e+00 1.0711894122411657e+02 6.8146940374585059e+00 1 1 0
1649 1 3 5.9999999999999998e-02 8.9501374689831223e+00 1.0943738269623070e+02 7.4259468096305739e+00 1 1 0
1655 1 3 5.9999999999999998e-02 7.6823215430666387e+00 1.0718772540399281e+02 8.9714214846902411e+00 1 1 0
1653 1 6 -1.2000000000000000e-01 8.1935334696611228e+00 1.0688762863333341e+02 8.0553111925297891e+00 1 1 0
1647 1 2 2.0499999999999999e-01 9.6281144201965283e+00 1.0742612940874157e+02 7.8090346394343291e+00 1 1 0
1648 1 3 5.9999999999999998e-02 9.8607589855130815e+00 1.0928238268142756e+02 8.8370321048675020e+00 1 1 0
1646 1 6 -1.2000000000000000e-01 9.8384398048208865e+00 1.0893650416395765e+02 7.7858792078137684e+00 1 1 0
2329 1 4 -6.8300000000000005e-01 1.0316571406401190e+01 1.0786140609751108e+02 1.1404888819491697e+01 1 1 0
12779 1 3 5.9999999999999998e-02 6.6911614124131527e+00 1.0775088121128393e+02 1.1827506820178810e+01 1 0 0
1650 1 4 -6.8300000000000005e-01 1.0460910445595163e+01 1.0679515383933882e+02 8.6884755722717486e+00 1 1 0
1651 1 5 4.1799999999999998e-01 1.0348650233425460e+01 1.0706478007166170e+02 9.6056811242987408e+00 1 1 0
2330 1 5 4.1799999999999998e-01 9.7757160117058230e+00 1.0795353183328930e+02 1.2189015464192858e+01 1 1 0
2342 1 3 5.9999999999999998e-02 1.0390537129945450e+01 1.1076702703871726e+02 1.1792692760326243e+01 1 1 0
4520 1 4 -6.8300000000000005e-01 2.6697367309813971e+00 1.1116806595984565e+02 7.6163715193039199e+00 1 1 0
4517 1 2 2.0499999999999999e-01 2.7262492890651044e+00 1.1119074833450105e+02 9.0232628826061738e+00 1 1 0
4522 1 3 5.9999999999999998e-02 1.6863031207839569e+00 1.1124106134716196e+02 9.4182578567488413e+00 1 1 0
4521 1 5 4.1799999999999998e-01 2.7634516549112882e+00 1.1208896060368932e+02 7.3122971401699113e+00 1 1 0
4510 1 2 2.0499999999999999e-01 4.4901917428125273e+00 1.1233883009358750e+02 1.0681437455038278e+01 1 1 0
4516 1 6 -1.2000000000000000e-01 3.4087473283855978e+00 1.1249647156798670e+02 9.5603890059388839e+00 1 1 0
4515 1 3 5.9999999999999998e-02 5.1835256055110985e+00 1.1166460835200570e+02 1.0242679692710400e+01 1 1 0
4519 1 3 5.9999999999999998e-02 3.8697456291485919e+00 1.1300624312691102e+02 8.7084294173179355e+00 1 1 0
4513 1 4 -6.8300000000000005e-01 4.0016026720260696e+00 1.1186470171087578e+02 1.1939744391292345e+01 1 1 0
4518 1 3 5.9999999999999998e-02 2.6262841675460016e+00 1.1313727921492951e+02 9.9519467168405615e+00 1 1 0
4514 1 5 4.1799999999999998e-01 3.1016488961716511e+00 1.1203279157410829e+02 1.1994870446778950e+01 1 1 0
1007 1 5 4.1799999999999998e-01 3.1673342772114460e-01 1.1128433152657560e+02 6.6266757547499360e+00 1 1 0
2348 1 3 5.9999999999999998e-02 9.8297352754782743e+00 1.1166498278215526e+02 8.9074863835781528e+00 1 1 0
2346 1 6 -1.2000000000000000e-01 1.0270058875428001e+01 1.1236818007562614e+02 9.6324826187692452e+00 1 1 0
2349 1 3 5.9999999999999998e-02 9.5275646018310507e+00 1.1259847660213129e+02 1.0462358820641681e+01 1 1 0
4508 1 3 5.9999999999999998e-02 7.2816104931523356e+00 1.1244581899276564e+02 1.1520880359780730e+01 1 1 0
4561 1 3 5.9999999999999998e-02 2.1462633699464937e+00 9.7552980299439781e+01 1.2993181570431769e+01 1 1 0
4558 1 6 -1.2000000000000000e-01 2.9557789891784512e+00 9.8217213240525638e+01 1.3197754846345916e+01 1 1 0
4562 1 4 -6.8300000000000005e-01 5.4537751227316171e+00 9.8128838150369063e+01 1.3086291948143788e+01 1 1 0
4559 1 2 2.0499999999999999e-01 4.2844484782974224e+00 9.7390099462714829e+01 1.3291100276279753e+01 1 1 0
12805 1 2 2.0499999999999999e-01 9.4243094288809157e+00 9.8088448271227648e+01 1.5608629681673181e+01 1 0 0
12809 1 5 4.1799999999999998e-01 7.6167167465544887e+00 9.7917293251847568e+01 1.6325708934837433e+01 1 0 0
12806 1 3 5.9999999999999998e-02 8.5465105227267362e+00 9.8526452227537050e+01 1.3570686911386783e+01 1 0 0
12808 1 4 -6.8300000000000005e-01 8.4928737598382522e+00 9.7521783168226904e+01 1.6491282666615891e+01 1 0 0
4563 1 5 4.1799999999999998e-01 5.1799926687414661e+00 9.8820913820098141e+01 1.2462278662996560e+01 1 1 0
4560 1 3 5.9999999999999998e-02 2.6679979346642533e+00 9.8723564708153617e+01 1.4146020114125623e+01 1 1 0
4553 1 3 5.9999999999999998e-02 1.5114104311704133e+00 1.0054000610691052e+02 1.2874059956549669e+01 1 1 0
12792 1 3 5.9999999999999998e-02 4.6451606959939449e+00 1.0334394322804927e+02 1.3467931101989498e+01 1 0 0
38336 1 3 5.9999999999999998e-02 8.4042509068708759e-01 1.0342845352381916e+02 1.4613018934948945e+01 0 -1 0
38331 1 5 4.1799999999999998e-01 2.6429070134604631e+00 1.0074843529067357e+02 1.5427461040132854e+01 0 -1 0
38330 1 4 -6.8300000000000005e-01 1.6735152444582577e+00 1.0076921110271167e+02 1.5608321967462501e+01 0 -1 0
38332 1 3 5.9999999999999998e-02 1.8995118291481576e+00 1.0201822878580175e+02 1.7179812841874963e+01 0 -1 0
38327 1 2 2.0499999999999999e-01 1.3181836463131094e+00 1.0199308339596986e+02 1.6237365048349950e+01 0 -1 0
38335 1 3 5.9999999999999998e-02 2.4493256004413513e+00 1.0281630857235749e+02 1.4582483959157525e+01 0 -1 0
38333 1 6 -1.2000000000000000e-01 1.6630996904964370e+00 1.0313774943629954e+02 1.5263734908870040e+01 0 -1 0
12794 1 4 -6.8300000000000005e-01 4.5627865962446705e+00 1.0114627503327907e+02 1.4436145933125047e+01 1 0 0
12795 1 5 4.1799999999999998e-01 4.3490921422143671e+00 1.0079674075641928e+02 1.3580365976729388e+01 1 0 0
38324 1 5 4.1799999999999998e-01 6.8071905078300110e-01 9.9552480553978711e+01 1.6673626369593205e+01 0 -1 0
38339 1 3 5.9999999999999998e-02 3.0873951930333110e+00 1.0395914486288153e+02 1.6597187402191413e+01 0 -1 0
38334 1 2 2.0499999999999999e-01 2.3198528290514844e+00 1.0429390642156795e+02 1.6006657104240631e+01 0 -1 0
12790 1 6 -1.2000000000000000e-01 5.7255713953898599e+00 1.0314591262626010e+02 1.3532114207365771e+01 1 0 0
12802 1 5 4.1799999999999998e-01 6.1079264523811760e+00 9.8791534265017262e+01 1.4639800096635833e+01 1 0 0
12791 1 2 2.0499999999999999e-01 5.8542312466995527e+00 1.0181594848305734e+02 1.4399571923284185e+01 1 0 0
12796 1 3 5.9999999999999998e-02 5.9769766603764269e+00 1.0212767199795854e+02 1.5425253830704872e+01 1 0 0
12793 1 3 5.9999999999999998e-02 6.0477999373275395e+00 1.0310188523145956e+02 1.2482105140472161e+01 1 0 0
12787 1 4 -6.8300000000000005e-01 5.7872945837249707e+00 1.0441994449196457e+02 1.5394793193591338e+01 1 0 0
38343 1 3 5.9999999999999998e-02 3.6505397017524227e-01 1.0471435364833600e+02 1.6889289944047658e+01 0 -1 0
12810 1 3 5.9999999999999998e-02 1.0089000458408000e+01 9.8639838326271175e+01 1.6254758852405967e+01 1 0 0
12784 1 2 2.0499999999999999e-01 6.4037080398396995e+00 1.0433827322084720e+02 1.4148957374966312e+01 1 0 0
12801 1 4 -6.8300000000000005e-01 6.5989806691462158e+00 9.9072696206207979e+01 1.5454350859901638e+01 1 0 0
12799 1 3 5.9999999999999998e-02 6.9021493642731953e+00 1.0049647097775181e+02 1.3088939424185789e+01 1 0 0
12797 1 6 -1.2000000000000000e-01 7.0795576587502440e+00 1.0096569674730596e+02 1.4033262583604555e+01 1 0 0
12804 1 6 -1.2000000000000000e-01 8.7997550516709495e+00 9.9029046615376743e+01 1.4532022988443572e+01 1 0 0
12807 1 3 5.9999999999999998e-02 9.5543157518316040e+00 9.9754859274712345e+01 1.4222641393383036e+01 1 0 0
12800 1 3 5.9999999999999998e-02 7.9526410717197136e+00 1.0149965986730763e+02 1.3835530144505162e+01 1 0 0
12798 1 2 2.0499999999999999e-01 7.6528207089481599e+00 9.9918432517270432e+01 1.5081222558965800e+01 1 0 0
12803 1 3 5.9999999999999998e-02 7.9619010679345719e+00 1.0045588959093094e+02 1.6031898206955894e+01 1 0 0
12789 1 3 5.9999999999999998e-02 7.4690553212691864e+00 1.0426946860159364e+02 1.4323666672115190e+01 1 0 0
38506 1 5 4.1799999999999998e-01 6.9448259875228162e+00 1.0370475474805134e+02 1.7777523569795658e+01 0 -1 0
38338 1 5 4.1799999999999998e-01 3.9207762261088033e+00 1.0496239049111300e+02 1.5257210611005375e+01 0 -1 0
38507 1 3 5.9999999999999998e-02 5.1893569129543664e+00 1.0532250804198848e+02 1.7999364510219454e+01 0 -1 0
12778 1 3 5.9999999999999998e-02 5.4207687924468297e+00 1.0854787775222381e+02 1.2644481879752981e+01 1 0 0
12785 1 3 5.9999999999999998e-02 4.9423553779191218e+00 1.0554185628180136e+02 1.2935685454435500e+01 1 0 0
37878 1 6 -1.2000000000000000e-01 5.8837370164413361e-01 1.0772657782894284e+02 1.2836759371275159e+01 0 -1 0
37877 1 3 5.9999999999999998e-02 6.5133847696539438e-01 1.0565710186002765e+02 1.3377648130956793e+01 0 -1 0
38337 1 4 -6.8300000000000005e-01 3.0151188673279701e+00 1.0511166912644563e+02 1.5012020097243058e+01 0 -1 0
37882 1 4 -6.8300000000000005e-01 2.8618361221266615e+00 1.0752666210979724e+02 1.3631971277174056e+01 0 -1 0
38340 1 6 -1.2000000000000000e-01 1.2276664063690272e+00 1.0525835510173586e+02 1.6599181512366062e+01 0 -1 0
37883 1 5 4.1799999999999998e-01 2.7253907277334419e+00 1.0667674805101288e+02 1.4095188124801735e+01 0 -1 0
37879 1 2 2.0499999999999999e-01 1.5780613435299851e+00 1.0819059025296053e+02 1.3911934221604888e+01 0 -1 0
37884 1 3 5.9999999999999998e-02 1.1506880082398048e+00 1.0766559084442906e+02 1.4763905700483010e+01 0 -1 0
38344 1 4 -6.8300000000000005e-01 2.7316951195144052e+00 1.0703491112169780e+02 1.7350572410221137e+01 0 -1 0
37891 1 3 5.9999999999999998e-02 2.1355576322512069e+00 1.0974708736863772e+02 1.6418070218443383e+01 0 -1 0
38341 1 2 2.0499999999999999e-01 1.5376410880936875e+00 1.0632072086320105e+02 1.7678903166443813e+01 0 -1 0
37885 1 6 -1.2000000000000000e-01 1.7063220186532864e+00 1.0969937032823259e+02 1.4172284037619560e+01 0 -1 0
38345 1 5 4.1799999999999998e-01 3.1497314738065296e+00 1.0755099141671499e+02 1.8086409741555215e+01 0 -1 0
12781 1 5 4.1799999999999998e-01 4.5646302057073962e+00 1.0728797302374093e+02 1.4574409492476015e+01 1 0 0
12780 1 4 -6.8300000000000005e-01 5.4290041035976104e+00 1.0718262095883038e+02 1.4945102117706424e+01 1 0 0
37886 1 2 2.0499999999999999e-01 2.4577597544173515e+00 1.1029468720501569e+02 1.5457766893843440e+01 0 -1 0
37889 1 4 -6.8300000000000005e-01 3.8389398768243033e+00 1.1007235740670241e+02 1.5173800167487164e+01 0 -1 0
37890 1 5 4.1799999999999998e-01 4.0737079784504795e+00 1.0914980021425170e+02 1.5155353430100826e+01 0 -1 0
38342 1 3 5.9999999999999998e-02 7.5565152117989365e-01 1.0583074563926370e+02 1.5805866711829832e+01 0 -1 0
37888 1 3 5.9999999999999998e-02 7.9374796880315890e-01 1.1019200981357409e+02 1.4173868164694152e+01 0 -1 0
37887 1 3 5.9999999999999998e-02 2.1734537022325529e+00 1.1019097918396966e+02 1.3373804892202052e+01 0 -1 0
46408 69 8 4.2380000000000001e-01 4.5254684601234390e+00 1.1059534069790523e+02 1.6983869200393386e+01 1 -1 0
12783 1 6 -1.2000000000000000e-01 6.0558144699155187e+00 1.0554610220968983e+02 1.3231432965999815e+01 1 0 0
46407 69 7 -8.4760000000000002e-01 5.0242553659476306e+00 1.1032821617488239e+02 1.7808403235916099e+01 1 -1 0
38347 1 6 -1.2000000000000000e-01 3.8893197002856972e-01 1.0724619090273627e+02 1.8111676335737076e+01 0 -1 0
37897 1 5 4.1799999999999998e-01 1.1574219279725930e+00 1.1080298928579384e+02 1.8002854796701392e+01 0 -1 0
38349 1 3 5.9999999999999998e-02 1.9244276561529369e-02 1.0789296136917430e+02 1.7349640176153457e+01 0 -1 0
12772 1 3 5.9999999999999998e-02 6.1709588180889527e+00 1.1018592927086583e+02 1.4632996204991422e+01 1 0 0
12788 1 5 4.1799999999999998e-01 6.1374349130746486e+00 1.0512125672211755e+02 1.5916384400347059e+01 1 0 0
12775 1 3 5.9999999999999998e-02 7.2574962386761586e+00 1.0999455392308776e+02 1.2457588450163607e+01 1 0 0
12786 1 3 5.9999999999999998e-02 6.7292640860609181e+00 1.0543748109658740e+02 1.2360375620730524e+01 1 0 0
12777 1 2 2.0499999999999999e-01 6.3811289117475658e+00 1.0689847812707212e+02 1.3903858806689792e+01 1 0 0
38498 1 4 -6.8300000000000005e-01 8.2237681173159753e+00 1.0503690184674456e+02 1.7146186980339575e+01 0 -1 0
38499 1 5 4.1799999999999998e-01 9.0888129824329820e+00 1.0531043251030061e+02 1.6826276975557533e+01 0 -1 0
12776 1 6 -1.2000000000000000e-01 6.4327403918138355e+00 1.0806572383777254e+02 1.2837454999360618e+01 1 0 0
12782 1 3 5.9999999999999998e-02 7.3580835338273971e+00 1.0669783012544833e+02 1.4350747635440584e+01 1 0 0
12771 1 3 5.9999999999999998e-02 7.3337110748325021e+00 1.0914260956565271e+02 1.5387064070745662e+01 1 0 0
12770 1 2 2.0499999999999999e-01 7.4594639156017264e+00 1.0918365031237742e+02 1.3179711186707348e+01 1 0 0
12773 1 4 -6.8300000000000005e-01 8.7597729562179154e+00 1.0870769481246640e+02 1.3388065615578087e+01 1 0 0
12774 1 5 4.1799999999999998e-01 9.2161503078933631e+00 1.0922757614705792e+02 1.4057591239515290e+01 1 0 0
38493 1 3 5.9999999999999998e-02 9.3275844622586543e+00 1.0793943250358147e+02 1.6445714195308060e+01 0 -1 0
38500 1 3 5.9999999999999998e-02 7.1600582240702719e+00 1.0684810008225934e+02 1.7433582274448611e+01 0 -1 0
12769 1 6 -1.2000000000000000e-01 7.2426623866870843e+00 1.0981977279711461e+02 1.4534379760455936e+01 1 0 0
38495 1 2 2.0499999999999999e-01 7.8467919269656088e+00 1.0612437317394358e+02 1.7957868742993909e+01 0 -1 0
38488 1 2 2.0499999999999999e-01 9.9431375876070316e+00 1.0740875771148387e+02 1.7240421126165817e+01 0 -1 0
12766 1 4 -6.8300000000000005e-01 9.4840813849038206e+00 1.1071706502051943e+02 1.5062252963128822e+01 1 0 0
38491 1 4 -6.8300000000000005e-01 1.0672003626697318e+01 1.0636554924660068e+02 1.6581896697525764e+01 0 -1 0
12763 1 2 2.0499999999999999e-01 8.1655670675039769e+00 1.1104032804057709e+02 1.4772001114537947e+01 1 0 0
37898 1 3 5.9999999999999998e-02 2.2346351636485104e-01 1.1090866722780464e+02 1.6193660585886136e+01 0 -1 0
37893 1 2 2.0499999999999999e-01 7.4830845430979109e-01 1.1181095264829743e+02 1.6418826157961110e+01 0 -1 0
37892 1 6 -1.2000000000000000e-01 2.1271632728557841e+00 1.1174848131809708e+02 1.5753636463162916e+01 0 -1 0
37894 1 3 5.9999999999999998e-02 2.8241922107336066e+00 1.1216693267064633e+02 1.6485200915888235e+01 0 -1 0
37895 1 3 5.9999999999999998e-02 2.3302154879872741e+00 1.1240662278039474e+02 1.4842670223740425e+01 0 -1 0
37896 1 4 -6.8300000000000005e-01 8.0242927707705869e-01 1.1171240803236256e+02 1.7859339793161816e+01 0 -1 0
33115 1 4 -6.8300000000000005e-01 8.7392877956725312e-01 1.1294615684695697e+02 1.2558053775486135e+01 0 -1 0
4507 1 5 4.1799999999999998e-01 5.3852895283186442e+00 1.1244110225567900e+02 1.3302634102285046e+01 1 1 0
46409 69 8 4.2380000000000001e-01 5.2225803575183969e+00 1.1114109931455955e+02 1.8356024191751427e+01 1 -1 0
4506 1 4 -6.8300000000000005e-01 6.0710456660896179e+00 1.1312644176616634e+02 1.3227679378429309e+01 1 1 0
12767 1 5 4.1799999999999998e-01 9.7849113745708340e+00 1.1127194547092174e+02 1.5746735515545128e+01 1 0 0
12765 1 3 5.9999999999999998e-02 6.6346714346586069e+00 1.1198288624463495e+02 1.5967763532888668e+01 1 0 0
12764 1 3 5.9999999999999998e-02 7.7299073950238011e+00 1.1127748046085705e+02 1.7006184752341358e+01 1 0 0
12768 1 3 5.9999999999999998e-02 8.1402845245986093e+00 1.1159963143257896e+02 1.3852995987997062e+01 1 0 0
12762 1 6 -1.2000000000000000e-01 7.6659347380750482e+00 1.1179485488131007e+02 1.5988401095508886e+01 1 0 0
12759 1 4 -6.8300000000000005e-01 9.7358985215610350e+00 1.1319659891072918e+02 1.6524576516330164e+01 1 0 0
12756 1 2 2.0499999999999999e-01 8.3670416455867738e+00 1.1318151805701132e+02 1.5986182940899894e+01 1 0 0
39215 1 6 -1.2000000000000000e-01 4.5179713749125094e-01 9.8114428666045214e+01 2.1038371217253463e+01 0 -1 0
39224 1 3 5.9999999999999998e-02 2.9778501055693356e+00 9.7615857603110527e+01 1.9968290033577695e+01 0 -1 0
39219 1 4 -6.8300000000000005e-01 2.3442906231101146e+00 9.7594866954775682e+01 2.2395952643288513e+01 0 -1 0
39220 1 5 4.1799999999999998e-01 3.2645908051925749e+00 9.7766436351831274e+01 2.2423836619553192e+01 0 -1 0
39222 1 6 -1.2000000000000000e-01 2.8121965559249529e+00 9.8660422361896664e+01 2.0308948344589705e+01 0 -1 0
39231 1 3 5.9999999999999998e-02 5.2141650990485457e+00 9.8528140735276224e+01 1.8747263845894789e+01 0 -1 0
39213 1 5 4.1799999999999998e-01 7.3561134949317386e-01 9.7850770300798956e+01 2.3387738494722189e+01 0 -1 0
39216 1 2 2.0499999999999999e-01 1.8301131591567321e+00 9.8533157464185592e+01 2.1438059294450067e+01 0 -1 0
39217 1 3 5.9999999999999998e-02 5.6640176387372332e-01 9.7125299953662250e+01 2.0737014848088830e+01 0 -1 0
39243 1 6 -1.2000000000000000e-01 9.9207058174434142e+00 9.8359632030151630e+01 2.0374709731427021e+01 0 -1 0
39245 1 3 5.9999999999999998e-02 9.3607621182310510e+00 9.7597689530844875e+01 2.0911697360617950e+01 0 -1 0
39246 1 3 5.9999999999999998e-02 1.0205577563568482e+01 9.7976880847570385e+01 1.9336144142524180e+01 0 -1 0
39239 1 3 5.9999999999999998e-02 7.5823493332973397e+00 9.8212603831936761e+01 1.9085001486216466e+01 0 -1 0
39238 1 3 5.9999999999999998e-02 7.1412390019598826e+00 9.8499165241698265e+01 2.0702743397741560e+01 0 -1 0
39018 1 3 5.9999999999999998e-02 9.0439224087395971e+00 9.8385494518652038e+01 2.4036739880554183e+01 0 -1 0
39011 1 3 5.9999999999999998e-02 6.4904775335815561e+00 9.8040074008579424e+01 2.4237403803005137e+01 0 -1 0
39218 1 3 5.9999999999999998e-02 2.0244353835763194e-02 9.8718069667489175e+01 2.0176432193412264e+01 0 -1 0
38524 1 3 5.9999999999999998e-02 1.0819148562942241e-01 1.0364976591155776e+02 2.2278674288696010e+01 0 -1 0
39225 1 3 5.9999999999999998e-02 2.2060101309736360e+00 9.9158186173076572e+01 1.9530695893351727e+01 0 -1 0
39226 1 4 -6.8300000000000005e-01 4.7634267451477550e+00 9.8933276383498409e+01 2.1752106991766119e+01 0 -1 0
39232 1 3 5.9999999999999998e-02 4.5011152933538030e+00 9.9945497120091289e+01 1.8435829232653575e+01 0 -1 0
38513 1 5 4.1799999999999998e-01 4.4060513784565147e+00 1.0254164783086271e+02 1.8500589830064850e+01 0 -1 0
38512 1 4 -6.8300000000000005e-01 3.7963598703651713e+00 1.0256328606951369e+02 1.9301568050674540e+01 0 -1 0
38521 1 3 5.9999999999999998e-02 9.4013003448118881e-01 1.0351050668217091e+02 1.9450551284199264e+01 0 -1 0
39229 1 6 -1.2000000000000000e-01 5.0754381281918635e+00 9.9493234933493113e+01 1.9286098101824113e+01 0 -1 0
38520 1 5 4.1799999999999998e-01 2.2710391664086855e+00 1.0173608240030777e+02 2.0365710472782816e+01 0 -1 0
39221 1 3 5.9999999999999998e-02 1.7092230752095219e+00 9.9443959790393478e+01 2.1919918747344813e+01 0 -1 0
38519 1 4 -6.8300000000000005e-01 1.2942705496465601e+00 1.0188807312244563e+02 2.0472704431352305e+01 0 -1 0
38516 1 2 2.0499999999999999e-01 1.1833024568626420e+00 1.0335484891079564e+02 2.0500046837560422e+01 0 -1 0
39228 1 3 5.9999999999999998e-02 3.7779570426486435e+00 1.0037916371455356e+02 2.0936662956792404e+01 0 -1 0
39223 1 2 2.0499999999999999e-01 4.1792119873961973e+00 9.9425408918163910e+01 2.0590645858685289e+01 0 -1 0
38509 1 2 2.0499999999999999e-01 3.5593000673452639e+00 1.0391804915241913e+02 1.9713740762773273e+01 0 -1 0
38517 1 3 5.9999999999999998e-02 2.8790180893311184e+00 1.0356179080639316e+02 2.1806463297095007e+01 0 -1 0
38515 1 6 -1.2000000000000000e-01 2.4862506332263283e+00 1.0399342880937931e+02 2.0859231066356262e+01 0 -1 0
39308 1 3 5.9999999999999998e-02 2.4624168346523145e+00 1.0197883654543520e+02 2.3394770176503204e+01 0 -1 0
39301 1 3 5.9999999999999998e-02 5.3489137835842158e+00 1.0212802255908367e+02 2.3269857067733511e+01 0 -1 0
39227 1 5 4.1799999999999998e-01 5.4458392156848339e+00 9.9520237746305128e+01 2.1940193411990279e+01 0 -1 0
38510 1 3 5.9999999999999998e-02 5.4453138948124833e+00 1.0404653085095167e+02 2.0768144640752496e+01 0 -1 0
38514 1 3 5.9999999999999998e-02 3.1168687695524615e+00 1.0430004343477069e+02 1.8830139820179330e+01 0 -1 0
38508 1 6 -1.2000000000000000e-01 4.8677883883437865e+00 1.0455332614506865e+02 2.0073073279901472e+01 0 -1 0
39302 1 3 5.9999999999999998e-02 5.2960524861262765e+00 1.0073005078735399e+02 2.4227681500767538e+01 0 -1 0
39299 1 6 -1.2000000000000000e-01 5.3561137161750825e+00 1.0174626789961673e+02 2.4321648446308561e+01 0 -1 0
39309 1 3 5.9999999999999998e-02 2.6890826839653377e+00 1.0055304749832378e+02 2.4188618564042294e+01 0 -1 0
39306 1 6 -1.2000000000000000e-01 2.6458296262098622e+00 1.0159126215531617e+02 2.4398885069259521e+01 0 -1 0
39234 1 5 4.1799999999999998e-01 6.1020071442009103e+00 1.0197345281925645e+02 1.9663869058286235e+01 0 -1 0
39235 1 3 5.9999999999999998e-02 6.7197761779302132e+00 1.0041112607696209e+02 1.8372652450304368e+01 0 -1 0
38505 1 4 -6.8300000000000005e-01 6.2001632126630861e+00 1.0361811465626849e+02 1.8417902166511542e+01 0 -1 0
39236 1 6 -1.2000000000000000e-01 7.5229221397189656e+00 9.9112920087424271e+01 1.9832703724380572e+01 0 -1 0
39233 1 4 -6.8300000000000005e-01 6.4933903153374599e+00 1.0129325330763373e+02 2.0209593856053392e+01 0 -1 0
39230 1 2 2.0499999999999999e-01 6.5199692898556458e+00 1.0013067328163845e+02 1.9422322382600214e+01 0 -1 0
39242 1 3 5.9999999999999998e-02 9.2660185790730374e+00 1.0036989900191521e+02 1.9607764595063959e+01 0 -1 0
39237 1 2 2.0499999999999999e-01 8.9274498835848011e+00 9.9544085267094303e+01 2.0322550969899819e+01 0 -1 0
39241 1 5 4.1799999999999998e-01 8.1505684690111426e+00 1.0086420749519141e+02 2.1530618605078992e+01 0 -1 0
39240 1 4 -6.8300000000000005e-01 8.8601600524799977e+00 1.0020562977487036e+02 2.1577991516746160e+01 0 -1 0
39294 1 3 5.9999999999999998e-02 7.7420305483601259e+00 1.0246806832117987e+02 2.3428922259486107e+01 0 -1 0
39108 1 5 4.1799999999999998e-01 9.3666562196341907e+00 1.0440314999099262e+02 2.3201244558897798e+01 0 -1 0
39107 1 4 -6.8300000000000005e-01 9.1362320540445854e+00 1.0485249375487220e+02 2.2417233829628241e+01 0 -1 0
39287 1 3 5.9999999999999998e-02 1.0564298109398861e+01 1.0308615355122708e+02 2.3889577944145536e+01 0 -1 0
39101 1 5 4.1799999999999998e-01 1.0717622251753578e+01 1.0380151597586872e+02 2.1173357392201297e+01 0 -1 0
39288 1 3 5.9999999999999998e-02 1.0464782851802882e+01 1.0138096279772815e+02 2.4313775857164512e+01 0 -1 0
39295 1 3 5.9999999999999998e-02 8.0967210609231017e+00 1.0100973722224018e+02 2.4190167474356084e+01 0 -1 0
38788 1 6 -1.2000000000000000e-01 1.0264675405962967e+01 1.1219731131225259e+02 2.5634400347003670e+01 0 -1 0
38502 1 2 2.0499999999999999e-01 5.7413756851618105e+00 1.0486043613850806e+02 1.8866456443357965e+01 0 -1 0
38346 1 3 5.9999999999999998e-02 1.8224530912586698e+00 1.0582924222263392e+02 1.8640987462322695e+01 0 -1 0
38352 1 5 4.1799999999999998e-01 1.9107769061217132e+00 1.0966547705256014e+02 1.9660677501003242e+01 0 -1 0
38351 1 4 -6.8300000000000005e-01 1.3517641194172922e+00 1.0931408034626460e+02 1.9032086848506705e+01 0 -1 0
50668 1489 8 4.2380000000000001e-01 4.5156576547388196e+00 1.0890501863651794e+02 1.8847736761424347e+01 -1 -2 0
38518 1 3 5.9999999999999998e-02 2.3313166509099559e+00 1.0504384687749904e+02 2.1080162515923369e+01 0 -1 0
50667 1489 7 -8.4760000000000002e-01 4.3237712293903821e+00 1.0804715392937622e+02 1.9324442989062046e+01 -1 -2 0
39136 1 5 4.1799999999999998e-01 7.0387506849352477e-01 1.0838960296685271e+02 2.3187409601482269e+01 0 -1 0
38511 1 3 5.9999999999999998e-02 4.6840400011860055e+00 1.0543980086991225e+02 2.0651188644397763e+01 0 -1 0
38348 1 2 2.0499999999999999e-01 7.5871925506932514e-01 1.0805390122444177e+02 1.9389114127886550e+01 0 -1 0
39128 1 4 -6.8300000000000005e-01 2.4120860740301646e+00 1.0803157442980192e+02 2.2592453729754371e+01 0 -1 0
39129 1 5 4.1799999999999998e-01 3.2415319487348180e+00 1.0820318511168496e+02 2.2148667670644326e+01 0 -1 0
39126 1 3 5.9999999999999998e-02 4.1503336642100930e+00 1.0606299364880161e+02 2.2820093443012791e+01 0 -1 0
38353 1 3 5.9999999999999998e-02 1.6414634085085471e+00 1.0756822939544223e+02 1.9932664823762789e+01 0 -1 0
39133 1 3 5.9999999999999998e-02 1.2377061631562216e+00 1.0578655502990506e+02 2.3232474112051143e+01 0 -1 0
39124 1 6 -1.2000000000000000e-01 4.0724676382752465e+00 1.0676642793203600e+02 2.3595211710283799e+01 0 -1 0
39125 1 2 2.0499999999999999e-01 2.7604026227217360e+00 1.0748601575385267e+02 2.3799171237647510e+01 0 -1 0
50669 1489 8 4.2380000000000001e-01 4.6289949284840128e+00 1.0811804765107891e+02 2.0274081316741636e+01 -1 -2 0
39121 1 4 -6.8300000000000005e-01 5.2093499728717250e+00 1.0821381878184557e+02 2.1991077796873711e+01 0 -1 0
39118 1 2 2.0499999999999999e-01 5.3244477579014609e+00 1.0768933616287900e+02 2.3308754798401498e+01 0 -1 0
39123 1 3 5.9999999999999998e-02 5.3840694597161791e+00 1.0848958554839176e+02 2.4096079426240276e+01 0 -1 0
39131 1 6 -1.2000000000000000e-01 1.5932404783396039e+00 1.0654512331655448e+02 2.4102945969004381e+01 0 -1 0
50682 1494 7 -8.4760000000000002e-01 3.1238363921025907e+00 1.1100240949829279e+02 2.3131982211018105e+01 0 0 0
39122 1 5 4.1799999999999998e-01 6.0672452234726375e+00 1.0860718675493200e+02 2.1778198387844959e+01 0 -1 0
38494 1 6 -1.2000000000000000e-01 9.0412219657435013e+00 1.0691397933750059e+02 1.8345418905308971e+01 0 -1 0
38490 1 3 5.9999999999999998e-02 1.0598432070911649e+01 1.0908700694214912e+02 1.8476131020517943e+01 0 -1 0
38497 1 3 5.9999999999999998e-02 8.8574675769210174e+00 1.0768763414315706e+02 1.9086644895324554e+01 0 -1 0
38765 1 5 4.1799999999999998e-01 1.0529787325701653e+01 1.1003652134402685e+02 2.1968244571816115e+01 0 -1 0
38503 1 3 5.9999999999999998e-02 7.5431765358470404e+00 1.0500076077242974e+02 1.9831203345265564e+01 0 -1 0
38496 1 3 5.9999999999999998e-02 9.6213436316543923e+00 1.0621792619492969e+02 1.8936948220520016e+01 0 -1 0
38501 1 6 -1.2000000000000000e-01 6.9730188053777074e+00 1.0559974017962729e+02 1.9168749985733715e+01 0 -1 0
39119 1 3 5.9999999999999998e-02 6.5686013766772655e+00 1.0596878885307697e+02 2.2577589397507094e+01 0 -1 0
38504 1 3 5.9999999999999998e-02 6.7601224772444430e+00 1.0654491041411961e+02 1.9697617881032141e+01 0 -1 0
39104 1 2 2.0499999999999999e-01 9.7674649155158342e+00 1.0606847854436838e+02 2.2322234849482648e+01 0 -1 0
39114 1 4 -6.8300000000000005e-01 7.9326763652185699e+00 1.0811747569241754e+02 2.1799112298698393e+01 0 -1 0
39115 1 5 4.1799999999999998e-01 8.6287640492188924e+00 1.0874036352330999e+02 2.1718055552425806e+01 0 -1 0
39111 1 2 2.0499999999999999e-01 7.9141989694490480e+00 1.0771005391161852e+02 2.3085307540042525e+01 0 -1 0
39117 1 6 -1.2000000000000000e-01 6.6500099817573277e+00 1.0685041201199046e+02 2.3281914425182308e+01 0 -1 0
39110 1 6 -1.2000000000000000e-01 9.1826056030479641e+00 1.0694436874767207e+02 2.3451113481977679e+01 0 -1 0
39109 1 3 5.9999999999999998e-02 9.4903753331859928e+00 1.0645084141618845e+02 2.1291488676660450e+01 0 -1 0
39116 1 3 5.9999999999999998e-02 7.9253684923995547e+00 1.0860944356046525e+02 2.3699545373899767e+01 0 -1 0
39113 1 3 5.9999999999999998e-02 9.8666364894650940e+00 1.0776703790721628e+02 2.3551269552289863e+01 0 -1 0
39112 1 3 5.9999999999999998e-02 9.1561802327418871e+00 1.0645095097283721e+02 2.4422086610545342e+01 0 -1 0
39120 1 3 5.9999999999999998e-02 6.6289579039570743e+00 1.0633983978045569e+02 2.4317081953274386e+01 0 -1 0
38764 1 4 -6.8300000000000005e-01 9.6811641041014980e+00 1.1032912326623705e+02 2.1630223172834970e+01 0 -1 0
38766 1 3 5.9999999999999998e-02 1.0161402178190693e+01 1.1088844806146393e+02 1.9834050850573860e+01 0 -1 0
38777 1 3 5.9999999999999998e-02 7.2937302214586994e+00 1.1102636273495041e+02 2.2185527490099410e+01 0 -1 0
50684 1494 8 4.2380000000000001e-01 4.1019888630400221e+00 1.1110453065369349e+02 2.3313061797216545e+01 0 0 0
51905 1901 8 4.2380000000000001e-01 1.6491232033691445e+00 1.1097019716200857e+02 2.4252635787218047e+01 1 0 0
50683 1494 8 4.2380000000000001e-01 2.9284579111255682e+00 1.1127856171550323e+02 2.2190936370679012e+01 0 0 0
33263 1 5 4.1799999999999998e-01 1.4656933029003671e+00 1.1188520998799791e+02 1.9633957562714286e+01 0 -1 0
33262 1 4 -6.8300000000000005e-01 1.5217782914880824e+00 1.1208827463172589e+02 2.0580467867969457e+01 0 -1 0
38778 1 4 -6.8300000000000005e-01 5.5993365875351255e+00 1.1147659045118206e+02 2.4124207739847908e+01 0 -1 0
33255 1 4 -6.8300000000000005e-01 5.0661847951097583e+00 1.1288253684124840e+02 1.9108402042250926e+01 0 -1 0
38776 1 3 5.9999999999999998e-02 5.9031391191934954e+00 1.1186674670178861e+02 2.1840747951656137e+01 0 -1 0
33260 1 3 5.9999999999999998e-02 3.9485385587413866e+00 1.1322133466291086e+02 2.1481127989409941e+01 0 -1 0
33257 1 3 5.9999999999999998e-02 3.1596781770152185e+00 1.1325301368523608e+02 1.8618509822251035e+01 0 -1 0
38761 1 2 2.0499999999999999e-01 9.9554097525998557e+00 1.1144301827051413e+02 2.0747746639622058e+01 0 -1 0
38770 1 3 5.9999999999999998e-02 8.1589732410101696e+00 1.1148971722971430e+02 1.9809728298341089e+01 0 -1 0
38767 1 6 -1.2000000000000000e-01 8.7214646100272297e+00 1.1223712199508876e+02 2.0382821196811530e+01 0 -1 0
38774 1 6 -1.2000000000000000e-01 6.8736609515483584e+00 1.1196384718180570e+02 2.2333361118527790e+01 0 -1 0
38775 1 2 2.0499999999999999e-01 6.7436000718924962e+00 1.1223047881254153e+02 2.3836410134915724e+01 0 -1 0
38769 1 3 5.9999999999999998e-02 8.9788578007472655e+00 1.1301711661387603e+02 1.9701616684419314e+01 0 -1 0
38768 1 2 2.0499999999999999e-01 7.7812541580181787e+00 1.1283763965781043e+02 2.1513485347095656e+01 0 -1 0
38787 1 3 5.9999999999999998e-02 9.4515650648510814e+00 1.1271517071449901e+02 2.3730447065716106e+01 0 -1 0
39003 1 5 4.1799999999999998e-01 3.0237532442020028e+00 9.8043901352643545e+01 2.7091410853328060e+01 0 -1 0
39002 1 4 -6.8300000000000005e-01 3.8288459289991064e+00 9.8174484700171618e+01 2.6678908686648825e+01 0 -1 0
39004 1 3 5.9999999999999998e-02 3.8863217353282411e+00 9.7477556855139696e+01 2.4710740999361693e+01 0 -1 0
38999 1 2 2.0499999999999999e-01 4.0083249826588840e+00 9.7128808469537788e+01 2.5709331244053107e+01 0 -1 0
39013 1 2 2.0499999999999999e-01 9.2736340263342232e+00 9.7901360123023480e+01 2.5028149488063288e+01 0 -1 0
39006 1 2 2.0499999999999999e-01 6.5927514978444366e+00 9.7694034400940069e+01 2.5299584362174045e+01 0 -1 0
39019 1 6 -1.2000000000000000e-01 1.0624762867454127e+01 9.7144608904395511e+01 2.5157767722672421e+01 0 -1 0
39010 1 5 4.1799999999999998e-01 5.8212814769138417e+00 9.8795075080938417e+01 2.6627523041067100e+01 0 -1 0
39313 1 6 -1.2000000000000000e-01 8.3573232448215573e-02 1.0100832420688319e+02 2.4855061519694644e+01 0 -1 0
39303 1 4 -6.8300000000000005e-01 3.9165339733934035e+00 1.0357697609041537e+02 2.4820684108845086e+01 0 -1 0
39304 1 5 4.1799999999999998e-01 4.6779968299395218e+00 1.0395362658866050e+02 2.5258414296479973e+01 0 -1 0
39316 1 3 5.9999999999999998e-02 3.4082621605307067e-01 9.9961191690802693e+01 2.4838414647909609e+01 0 -1 0
39311 1 5 4.1799999999999998e-01 2.2008688389877968e+00 1.0353955158153674e+02 2.5148901768832282e+01 0 -1 0
39310 1 4 -6.8300000000000005e-01 1.2660001774298157e+00 1.0326970241404335e+02 2.5158757788363964e+01 0 -1 0
39300 1 2 2.0499999999999999e-01 4.0240340013851208e+00 1.0218291794802902e+02 2.4934253286529295e+01 0 -1 0
39307 1 2 2.0499999999999999e-01 1.4079626568413524e+00 1.0185907742369589e+02 2.5292099097172070e+01 0 -1 0
39312 1 3 5.9999999999999998e-02 1.6705182757520509e+00 1.0149549325997258e+02 2.6317579597235667e+01 0 -1 0
39305 1 3 5.9999999999999998e-02 4.1498893268480703e+00 1.0193313910380820e+02 2.6001422895066593e+01 0 -1 0
39292 1 6 -1.2000000000000000e-01 7.8375109188836749e+00 1.0204411154025179e+02 2.4452323338838156e+01 0 -1 0
39285 1 6 -1.2000000000000000e-01 1.0467967756558394e+01 1.0236184103385349e+02 2.4726687244476846e+01 0 -1 0
39009 1 4 -6.8300000000000005e-01 6.6427136285464750e+00 9.8802229866425250e+01 2.6123390499345270e+01 0 -1 0
39296 1 4 -6.8300000000000005e-01 6.4189934187707482e+00 1.0367018778002468e+02 2.5369781287529864e+01 0 -1 0
39297 1 5 4.1799999999999998e-01 7.3484290530134446e+00 1.0390225199956774e+02 2.5695083909982383e+01 0 -1 0
39016 1 4 -6.8300000000000005e-01 9.3868681525845226e+00 9.9014117445299107e+01 2.5934342120332573e+01 0 -1 0
39017 1 5 4.1799999999999998e-01 8.4632845439679727e+00 9.9147161333935060e+01 2.6176569016678439e+01 0 -1 0
39293 1 2 2.0499999999999999e-01 6.5199967546837199e+00 1.0228189575888469e+02 2.5132994986543853e+01 0 -1 0
39286 1 2 2.0499999999999999e-01 9.0325394426009655e+00 1.0244470854132253e+02 2.5371316284163228e+01 0 -1 0
39289 1 4 -6.8300000000000005e-01 8.9336722316026478e+00 1.0387881772845893e+02 2.5673734932694572e+01 0 -1 0
39290 1 5 4.1799999999999998e-01 9.7868909017716508e+00 1.0407101878088773e+02 2.6021343942032146e+01 0 -1 0
39291 1 3 5.9999999999999998e-02 9.1373752211324959e+00 1.0172918786007577e+02 2.6198320302207463e+01 0 -1 0
39298 1 3 5.9999999999999998e-02 6.5205686970652952e+00 1.0185813324843677e+02 2.6187257575791588e+01 0 -1 0
39127 1 3 5.9999999999999998e-02 4.3128218322698455e+00 1.0624873218680594e+02 2.4523396899679614e+01 0 -1 0
51904 1901 8 4.2380000000000001e-01 1.4807973804571775e-01 1.1077686130345572e+02 2.4865919465557536e+01 1 0 0
39130 1 3 5.9999999999999998e-02 2.8808403402432381e+00 1.0818590697476931e+02 2.4624803112280205e+01 0 -1 0
39132 1 2 2.0499999999999999e-01 3.0943287636500549e-01 1.0722720918956891e+02 2.4710007564916317e+01 0 -1 0
39134 1 3 5.9999999999999998e-02 1.9180178230371243e+00 1.0577857354358844e+02 2.4804375391034718e+01 0 -1 0
39137 1 3 5.9999999999999998e-02 6.0699915682394878e-01 1.0775466390480153e+02 2.5603512696272965e+01 0 -1 0
38784 1 3 5.9999999999999998e-02 8.0847289104180327e+00 1.1066896117080830e+02 2.4549113528135031e+01 0 -1 0
51903 1901 7 -8.4760000000000002e-01 9.9576365082096030e-01 1.1130316467371136e+02 2.4932529338532756e+01 1 0 0
38779 1 5 4.1799999999999998e-01 5.1748956948350298e+00 1.1175509763605780e+02 2.4961387467765601e+01 0 -1 0
48737 845 8 4.2380000000000001e-01 3.0253947966102852e+00 1.1149045072546325e+02 2.5841315613741500e+01 1 -1 0
50092 1297 8 4.2380000000000001e-01 5.6534857267813410e-01 1.1305682697747058e+02 2.5227566821381220e+01 0 0 0
48735 845 7 -8.4760000000000002e-01 3.8548917996681955e+00 1.1193857066117138e+02 2.6174668458858029e+01 1 -1 0
48736 845 8 4.2380000000000001e-01 3.6105731107086396e+00 1.1279164770110148e+02 2.6635720614058712e+01 1 -1 0
38783 1 3 5.9999999999999998e-02 7.5538302415330856e+00 1.1160470733702971e+02 2.5846506619868425e+01 0 -1 0
38782 1 2 2.0499999999999999e-01 9.1226071847060126e+00 1.1259552446423706e+02 2.4760045076843838e+01 0 -1 0
38791 1 3 5.9999999999999998e-02 1.0508368261953065e+01 1.1115371926781739e+02 2.5376776119815410e+01 0 -1 0
38781 1 6 -1.2000000000000000e-01 7.8242841555960991e+00 1.1169444961242654e+02 2.4811322288538655e+01 0 -1 0
1005 1 3 5.9999999999999998e-02 5.6455356690122471e-02 1.0934668999359029e+02 5.9743404693866520e+00 1 1 0
38325 1 3 5.9999999999999998e-02 1.4093862843145644e-01 1.0076239568738293e+02 1.8367869112116821e+01 0 -1 0
38357 1 3 5.9999999999999998e-02 1.4488763015236827e-02 1.0882754234972504e+02 2.1166031297396401e+01 0 -1 0
4503 1 2 2.0499999999999999e-01 6.6083570153240192e+00 1.1330178408853000e+02 1.1858892849096927e+01 1 1 0
33256 1 5 4.1799999999999998e-01 5.7922454683998570e+00 1.1308034638396090e+02 1.9682006208857260e+01 0 -1 0
38780 1 3 5.9999999999999998e-02 6.5695004264218007e+00 1.1329439755282341e+02 2.3988484885753973e+01 0 -1 0
9351 1 5 4.1799999999999998e-01 5.1809020530469878e+00 1.1534234119409739e+02 2.5961238146272909e+00 1 1 0
9350 1 4 -6.8300000000000005e-01 5.7505124248529178e+00 1.1592078100724025e+02 2.0303104943098114e+00 1 1 0
9352 1 3 5.9999999999999998e-02 5.6630113166710405e+00 1.1704177174409158e+02 3.7484018404869595e+00 1 1 0
7804 1 5 4.1799999999999998e-01 4.1228396405112550e-01 1.1683674538031821e+02 4.0318763970606577e+00 1 1 0
9358 1 5 4.1799999999999998e-01 7.4479310653614395e+00 1.1545195971593151e+02 1.2570344685010888e+00 1 1 0
9357 1 4 -6.8300000000000005e-01 8.3564954644023892e+00 1.1579039023894727e+02 1.1959661159884249e+00 1 1 0
9359 1 3 5.9999999999999998e-02 8.5440382835278275e+00 1.1605233081807471e+02 3.2205596503283114e+00 1 1 0
9354 1 2 2.0499999999999999e-01 8.4851840985460054e+00 1.1671778973927546e+02 2.3091719204251171e+00 1 1 0
9365 1 5 4.1799999999999998e-01 1.0495838535370440e+01 1.1579421754188475e+02 1.0150348843609678e+00 1 1 0
4752 1 5 4.1799999999999998e-01 1.0610536392423311e+01 1.1377455662383646e+02 2.9498668077380419e+00 1 1 0
7783 1 5 4.1799999999999998e-01 6.4562454951963870e+00 1.1547507798141928e+02 6.0090837229563521e+00 1 1 0
9347 1 2 2.0499999999999999e-01 5.8221469521574818e+00 1.1713758440552586e+02 2.6941717900488800e+00 1 1 0
7805 1 3 5.9999999999999998e-02 9.7286910706127006e-01 1.1749348494695803e+02 6.0159952101293301e+00 1 1 0
9348 1 3 5.9999999999999998e-02 3.6535898453918936e+00 1.1743760162083828e+02 2.1517657477359649e+00 1 1 0
9349 1 3 5.9999999999999998e-02 4.8902564149334218e+00 1.1837870262187754e+02 1.1099534874431809e+00 1 1 0
9346 1 6 -1.2000000000000000e-01 4.6003927972333676e+00 1.1801482596421022e+02 2.1224404372902188e+00 1 1 0
9344 1 5 4.1799999999999998e-01 3.2903273761463856e+00 1.1982337182965003e+02 4.1944368612512211e+00 1 1 0
9343 1 4 -6.8300000000000005e-01 3.8337554847702076e+00 1.1902784508039944e+02 4.1431035515624561e+00 1 1 0
9340 1 2 2.0499999999999999e-01 4.4827708976126672e+00 1.1934540758436492e+02 2.9404390772678775e+00 1 1 0
9341 1 3 5.9999999999999998e-02 2.6123976681550336e+00 1.1991607714060250e+02 2.1063699519148700e+00 1 1 0
9339 1 6 -1.2000000000000000e-01 3.5923954609725461e+00 1.2035290577062386e+02 2.1791844611288100e+00 1 1 0
9342 1 3 5.9999999999999998e-02 3.9826313706050334e+00 1.2052436794352226e+02 1.1190237045725420e+00 1 1 0
9336 1 4 -6.8300000000000005e-01 2.9192282809246488e+00 1.2165200157053366e+02 4.0666403335267827e+00 1 1 0
9333 1 2 2.0499999999999999e-01 3.6394710467380422e+00 1.2176586757090570e+02 2.8790618302786815e+00 1 1 0
9338 1 3 5.9999999999999998e-02 4.6201071542983456e+00 1.2191129436916762e+02 2.9714212223286975e+00 1 1 0
9345 1 3 5.9999999999999998e-02 5.4961292321364388e+00 1.1969389860219721e+02 3.1645523920746252e+00 1 1 0
9337 1 5 4.1799999999999998e-01 2.7173481853002204e+00 1.2260245372348489e+02 4.2860471106550895e+00 1 1 0
7812 1 3 5.9999999999999998e-02 6.7827997745362534e-01 1.1984644940360873e+02 5.0898507669855668e+00 1 1 0
9334 1 3 5.9999999999999998e-02 2.0439967268672370e+00 1.2288202388512384e+02 1.7290093742149741e+00 1 1 0
9332 1 6 -1.2000000000000000e-01 3.0735793069491986e+00 1.2294178812565463e+02 2.0165035780581606e+00 1 1 0
9479 1 6 -1.2000000000000000e-01 5.9928779436916217e+00 1.2267196911413248e+02 5.6494321833524523e+00 1 1 0
9335 1 3 5.9999999999999998e-02 3.6293322379535828e+00 1.2301780246250947e+02 1.1109724341647709e+00 1 1 0
7819 1 3 5.9999999999999998e-02 4.3841570178470879e-01 1.2195595436496760e+02 3.5676950253101190e+00 1 1 0
9482 1 3 5.9999999999999998e-02 5.1806156814689315e+00 1.2290656877377801e+02 4.9856539500332850e+00 1 1 0
9485 1 3 5.9999999999999998e-02 4.8949734525816071e+00 1.2081977940585774e+02 5.7536692809567338e+00 1 1 0
7810 1 4 -6.8300000000000005e-01 2.1481129819499642e-01 1.1865565704950396e+02 3.4400533758822798e+00 1 1 0
7811 1 5 4.1799999999999998e-01 2.2589830487390886e-01 1.1931974069142906e+02 2.7671555940213937e+00 1 1 0
9470 1 5 4.1799999999999998e-01 7.7725645103173271e+00 1.2065012140587415e+02 1.3139312428968608e+00 1 1 0
9353 1 6 -1.2000000000000000e-01 7.2770753153513379e+00 1.1769573737190596e+02 2.4280554527240921e+00 1 1 0
9478 1 3 5.9999999999999998e-02 6.9699595266427856e+00 1.2099993093871447e+02 4.5511471616018486e+00 1 1 0
9360 1 6 -1.2000000000000000e-01 9.7318011405346017e+00 1.1757007076837331e+02 2.1348768450540936e+00 1 1 0
9355 1 3 5.9999999999999998e-02 7.2836259125731297e+00 1.1823711651693772e+02 1.4370673728572680e+00 1 1 0
9356 1 3 5.9999999999999998e-02 7.5078577369181385e+00 1.1859048159470221e+02 3.1317195101799364e+00 1 1 0
9362 1 3 5.9999999999999998e-02 9.8276291299974954e+00 1.1790846761183134e+02 1.1693915408287208e+00 1 1 0
9467 1 3 5.9999999999999998e-02 9.5921130507705570e+00 1.2097117751614465e+02 1.3924378551358256e+00 1 1 0
9465 1 6 -1.2000000000000000e-01 9.5100327731300194e+00 1.2157804773961473e+02 2.3290477736258417e+00 1 1 0
9473 1 2 2.0499999999999999e-01 7.2555536899734889e+00 1.2199962104587264e+02 4.8734902908071041e+00 1 1 0
9468 1 3 5.9999999999999998e-02 9.6020854114531584e+00 1.2092743949526326e+02 3.1463017231037687e+00 1 1 0
9363 1 3 5.9999999999999998e-02 9.5987156703275129e+00 1.1848094568626314e+02 2.6392492203599067e+00 1 1 0
9469 1 4 -6.8300000000000005e-01 7.2341713742181888e+00 1.2108828844461449e+02 1.9880569689233214e+00 1 1 0
7770 1 3 5.9999999999999998e-02 9.1643469348152227e+00 1.1930662688248707e+02 5.9321125954582810e+00 1 1 0
9459 1 2 2.0499999999999999e-01 1.0758577641276476e+01 1.2257161079467889e+02 2.3467248568541677e+00 1 1 0
9466 1 2 2.0499999999999999e-01 8.1110938523348626e+00 1.2217017057394082e+02 2.2881403748774458e+00 1 1 0
9472 1 6 -1.2000000000000000e-01 7.7270366050169628e+00 1.2287489690604710e+02 3.6426610521941609e+00 1 1 0
9476 1 4 -6.8300000000000005e-01 8.2294028762509353e+00 1.2178071035754351e+02 5.8819506651474560e+00 1 1 0
9471 1 3 5.9999999999999998e-02 8.1355047644403182e+00 1.2283195602284010e+02 1.4255168469063726e+00 1 1 0
9464 1 3 5.9999999999999998e-02 1.0710762108989712e+01 1.2293410151729670e+02 3.3761268636483783e+00 1 1 0
9331 1 3 5.9999999999999998e-02 4.3464019171198771e+00 1.2449269629776610e+02 3.0395873467242525e+00 1 1 0
9327 1 3 5.9999999999999998e-02 1.8754616680014877e+00 1.2559528411342363e+02 1.6605151918532222e+00 1 1 0
9325 1 6 -1.2000000000000000e-01 2.9093517034968994e+00 1.2560805501348446e+02 1.9894676980622215e+00 1 1 0
9326 1 2 2.0499999999999999e-01 3.2761239490981593e+00 1.2432320055738457e+02 2.7563079468083047e+00 1 1 0
9330 1 5 4.1799999999999998e-01 2.4792399996861039e+00 1.2521471006093780e+02 4.2173523903112393e+00 1 1 0
9329 1 4 -6.8300000000000005e-01 2.6092356231332579e+00 1.2430128687536926e+02 3.9854197678497179e+00 1 1 0
9328 1 3 5.9999999999999998e-02 3.4090278141336801e+00 1.2559391667705570e+02 1.0639865960419845e+00 1 1 0
9319 1 2 2.0499999999999999e-01 3.0749390325199504e+00 1.2697968780526178e+02 2.8660537376731146e+00 1 1 0
9322 1 4 -6.8300000000000005e-01 2.1733917691492257e+00 1.2688750672967659e+02 3.9820124177154406e+00 1 1 0
9324 1 3 5.9999999999999998e-02 4.0784648099272447e+00 1.2697814807458482e+02 3.2142959157282807e+00 1 1 0
9323 1 5 4.1799999999999998e-01 2.2216601477259283e+00 1.2776649203227889e+02 4.3783686091098115e+00 1 1 0
9320 1 3 5.9999999999999998e-02 1.6927345326730188e+00 1.2814982521159993e+02 1.8440783544191912e+00 1 1 0
9318 1 6 -1.2000000000000000e-01 2.6839806304166349e+00 1.2827755123766701e+02 2.0993320607146604e+00 1 1 0
9321 1 3 5.9999999999999998e-02 3.3138630538660077e+00 1.2841012358487774e+02 1.1939415937954212e+00 1 1 0
39726 1 6 -1.2000000000000000e-01 1.0560756152056392e+01 1.2870146590242419e+02 2.4670920574008100e+01 0 -1 0
9475 1 3 5.9999999999999998e-02 6.8046474154729708e+00 1.2353318931888278e+02 3.3886903416776679e+00 1 1 0
9462 1 4 -6.8300000000000005e-01 1.0654624858461952e+01 1.2368553135237057e+02 1.4981010532005667e+00 1 1 0
9474 1 3 5.9999999999999998e-02 8.3933870946908957e+00 1.2364218610454293e+02 4.0023388374042028e+00 1 1 0
7733 1 4 -6.8300000000000005e-01 9.2183208991376731e+00 1.2732871044283806e+02 3.8838721612364981e+00 1 1 0
7734 1 5 4.1799999999999998e-01 9.3915847697867516e+00 1.2760439210543770e+02 4.7832821578020299e+00 1 1 0
7730 1 2 2.0499999999999999e-01 1.0026881012331170e+01 1.2815690163983874e+02 3.1059895502047739e+00 1 1 0
7727 1 5 4.1799999999999998e-01 7.4491232146733966e+00 1.2838872324833824e+02 3.5605859640437609e+00 1 1 0
7731 1 3 5.9999999999999998e-02 8.7110193599369747e+00 1.2822455027452028e+02 1.4293797616240369e+00 1 1 0
7735 1 3 5.9999999999999998e-02 1.0523020729179024e+01 1.2883005550387824e+02 3.7872133107003654e+00 1 1 0
7729 1 6 -1.2000000000000000e-01 9.1946978035105609e+00 1.2897668559710959e+02 2.0323369936380642e+00 1 1 0
7726 1 4 -6.8300000000000005e-01 7.0381305412743203e+00 1.2919604546789080e+02 3.2019875801722493e+00 1 1 0
7738 1 3 5.9999999999999998e-02 1.0662123910823533e+01 1.2641583926543225e+02 1.9639060180071515e+00 1 1 0
7782 1 4 -6.8300000000000005e-01 5.6111663296797119e+00 1.1526260517607467e+02 6.2822757245394962e+00 1 1 0
7790 1 5 4.1799999999999998e-01 3.9334965110789768e+00 1.1433210493814401e+02 6.2680260124397131e+00 1 1 0
7791 1 3 5.9999999999999998e-02 2.5644913190199614e+00 1.1606918714027118e+02 6.3645710755769462e+00 1 1 0
7798 1 3 5.9999999999999998e-02 4.2236296536556156e-01 1.1440368361713891e+02 6.5591887502540320e+00 1 1 0
7786 1 2 2.0499999999999999e-01 2.7744132559705892e+00 1.1553610231404834e+02 7.2279347775107583e+00 1 1 0
7792 1 6 -1.2000000000000000e-01 1.5292075349273297e+00 1.1541020217583413e+02 8.0718810533491272e+00 1 1 0
7787 1 3 5.9999999999999998e-02 4.3162785878811203e+00 1.1536708436386191e+02 8.8055847307392803e+00 1 1 0
7785 1 6 -1.2000000000000000e-01 3.9879067903439229e+00 1.1606176581294459e+02 8.0185902238213629e+00 1 1 0
[truncated: 16,781,849 more chars]
