# Supplementary material for: Thermodynamic driving forces in contact electrification between polymeric materials
Source: Nat Commun. 2024 Mar 23;15:2616. doi: 10.1038/s41467-024-46932-2 (PMC10960812; doi:10.1038/s41467-024-46932-2)
Supplement: Supplementary file 6 — Supplementary Dataset 3 [file 41467_2024_46932_MOESM6_ESM.zip › configuration_data/final/PVA_i/OH.data]

LAMMPS data file via write_data, version 3 Mar 2020, timestep = 20000188

52207 atoms
10 atom types
50205 bonds
9 bond types
87806 angles
14 angle types
138600 dihedrals
14 dihedral types

0.0000000000000000e+00 1.2950000000000000e+02 xlo xhi
0.0000000000000000e+00 1.2950000000000000e+02 ylo yhi
0.0000000000000000e+00 1.1000000000000000e+02 zlo zhi

Masses

1 12.011
2 12.011
3 1.008
4 15.999
5 1.008
6 12.011
7 15.9994
8 1.008
9 15.9994
10 1.008

Pair Coeffs # lj/cut/coul/long/intel

1 0.066 3.5
2 0.066 3.5
3 0.03 2.5
4 0.17 3.12
5 0 0
6 0.066 3.5
7 0.15535 3.166
8 0 2.058
9 0.01195 3.81
10 0 1

Bond Coeffs # harmonic/intel

1 553 0.945
2 340 1.09
3 320 1.41
4 268 1.529
5 340 1.09
6 340 1.09
7 268 1.529
8 600 1
9 600 1

Angle Coeffs # harmonic/intel

1 37.5 110.7
2 55 108.5
3 33 107.8
4 37.5 110.7
5 58.35 112.7
6 58.35 112.7
7 50 109.5
8 35 109.5
9 33 107.8
10 37.5 110.7
11 50 109.5
12 37.5 110.7
13 58.35 112.7
14 75 109.47

Dihedral Coeffs # opls/intel

1 0 0 0.3 0
2 1.3 -0.05 0.2 0
3 1.3 -0.05 0.2 0
4 -1.552 0 0 0
5 0 0 0.468 0
6 -0.356 -0.174 0.492 0
7 0 0 0.352 0
8 0 0 0.3 0
9 0 0 0.3 0
10 0 0 0.468 0
11 0 0 0.3 0
12 -0.356 -0.174 0.492 0
13 0 0 0.3 0
14 0 0 0.3 0

Atoms # full

7705 1 4 -6.8300000000000005e-01 3.1636644218679235e+00 2.8664948629227265e+00 3.5424687479983565e+00 1 2 0
7706 1 5 4.1799999999999998e-01 3.4624901641512316e+00 1.9357683216706576e+00 3.7740255174383441e+00 1 2 0
7702 1 2 2.0499999999999999e-01 4.1847250200522668e+00 3.5289208155356167e+00 2.7040417696059071e+00 1 2 0
7703 1 3 5.9999999999999998e-02 2.9545773002729092e+00 4.2714308162963190e+00 1.1772509434051190e+00 1 2 0
7710 1 3 5.9999999999999998e-02 4.2522250454542814e+00 2.1174989119045855e+00 1.1406125904399409e+00 1 2 0
7708 1 6 -1.2000000000000000e-01 4.9774170436381873e+00 2.5037375340391188e+00 1.8218490236961629e+00 1 2 0
7707 1 3 5.9999999999999998e-02 4.8361575350000710e+00 3.9580107127839925e+00 3.4077276315386804e+00 1 2 0
7699 1 5 4.1799999999999998e-01 2.0564903439287381e+00 4.2301391382265496e+00 3.7567445947736076e+00 1 2 0
7701 1 6 -1.2000000000000000e-01 3.5655379214950829e+00 4.6884365767019007e+00 1.8984015762097814e+00 1 2 0
7709 1 2 2.0499999999999999e-01 5.5726609454126512e+00 1.3992964361907527e+00 2.6463418288723348e+00 1 2 0
7712 1 4 -6.8300000000000005e-01 4.4504604285731793e+00 5.1870163753453835e-01 2.8451728733153963e+00 1 2 0
7704 1 3 5.9999999999999998e-02 4.3020203922528966e+00 5.0895683516697829e+00 1.2168202221108384e+00 1 2 0
7698 1 4 -6.8300000000000005e-01 1.8805803903936773e+00 5.1479902666038369e+00 3.5298943450421407e+00 1 2 0
7695 1 2 2.0499999999999999e-01 2.9596843676698477e+00 5.7939688173022725e+00 2.7920858663439438e+00 1 2 0
7714 1 3 5.9999999999999998e-02 5.8485461311663620e+00 1.7771115885558184e+00 3.6911645310369385e+00 1 2 0
7711 1 3 5.9999999999999998e-02 5.7325316008785592e+00 3.0940989660933060e+00 1.3126598824898699e+00 1 2 0
7700 1 3 5.9999999999999998e-02 3.7463255382379352e+00 6.2167821225507849e+00 3.4674900511015876e+00 1 2 0
7715 1 6 -1.2000000000000000e-01 6.7758585094055483e+00 5.6874067274783791e-01 2.0214898837123609e+00 1 2 0
7718 1 3 5.9999999999999998e-02 7.6111769381287306e+00 1.1468958987185645e+00 1.5901335474920759e+00 1 2 0
7031 1 3 5.9999999999999998e-02 8.7508411383563374e+00 3.0743315321644999e+00 3.6435837429641862e+00 1 2 0
7029 1 6 -1.2000000000000000e-01 9.6985562605868019e+00 3.5539648582635985e+00 3.3896950107705335e+00 1 2 0
7034 1 5 4.1799999999999998e-01 8.9355609364495585e+00 3.2645310766007372e+00 1.2270119111182387e+00 1 2 0
7033 1 4 -6.8300000000000005e-01 8.6417675925689323e+00 4.1744418453150187e+00 1.2969090478450893e+00 1 2 0
7030 1 2 2.0499999999999999e-01 9.3041989522775452e+00 4.6951108462033408e+00 2.5030735592101849e+00 1 2 0
7026 1 4 -6.8300000000000005e-01 1.0123485303034538e+01 1.9056487483860811e+00 1.5862372153687672e+00 1 2 0
7032 1 3 5.9999999999999998e-02 1.0004087294538056e+01 3.8424322712843542e+00 4.4068020914095873e+00 1 2 0
7035 1 3 5.9999999999999998e-02 1.0157266581872271e+01 5.3136693668118351e+00 2.2551565791905261e+00 1 2 0
7038 1 3 5.9999999999999998e-02 7.3451372765159322e+00 5.0290709993065699e+00 3.5341918861854769e+00 1 2 0
7036 1 6 -1.2000000000000000e-01 8.2448279711288794e+00 5.5769489028689918e+00 3.2327423437353415e+00 1 2 0
7024 1 3 5.9999999999999998e-02 1.0657993202635087e+01 6.3098934908626580e-01 3.7941670251195641e+00 1 2 0
7041 1 5 4.1799999999999998e-01 7.5990223156251862e+00 5.5678454553870269e+00 1.1304203169660014e+00 1 2 0
7039 1 3 5.9999999999999998e-02 8.6079486985426819e+00 6.0386110142867642e+00 4.2112069189129331e+00 1 2 0
7717 1 3 5.9999999999999998e-02 6.4118147913594203e+00 7.1500762507712548e-02 1.1398166580722144e+00 1 2 0
7023 1 2 2.0499999999999999e-01 1.0760195060857640e+01 2.6080938078256808e+00 2.7809363267024985e+00 1 2 0
7696 1 3 5.9999999999999998e-02 1.5722022016551651e+00 6.5970193967494817e+00 1.1580136226596109e+00 1 2 0
7694 1 6 -1.2000000000000000e-01 2.3742747927237882e+00 6.8802619874937303e+00 1.8741178942553893e+00 1 2 0
7697 1 3 5.9999999999999998e-02 3.2668340193254854e+00 7.2439949938990233e+00 1.3127442388924513e+00 1 2 0
7690 1 3 5.9999999999999998e-02 2.2557568147141884e+00 9.4625589573831412e+00 1.3374587429703031e+00 1 2 0
7688 1 2 2.0499999999999999e-01 1.6950627215240581e+00 8.0225509597216931e+00 2.6279329719852722e+00 1 2 0
7693 1 3 5.9999999999999998e-02 2.2336737885518492e+00 8.3147312549324166e+00 3.5659138509654889e+00 1 2 0
7070 1 3 5.9999999999999998e-02 2.9275308428631917e+00 9.8659765932011521e+00 5.1361054365548355e+00 1 2 0
7686 1 3 5.9999999999999998e-02 1.8379815173920735e+00 1.0778852021193076e+01 3.2455241089685734e+00 1 2 0
7687 1 6 -1.2000000000000000e-01 1.3787489613308668e+00 9.2491661202938769e+00 1.8662019526246887e+00 1 2 0
7052 1 3 5.9999999999999998e-02 4.4273178598949512e+00 9.4775832639183761e+00 3.3778414174514606e+00 1 2 0
7050 1 6 -1.2000000000000000e-01 5.4798179853259796e+00 9.8467863435290983e+00 3.3865689828897501e+00 1 2 0
7681 1 2 2.0499999999999999e-01 9.3332174682675328e-01 1.0506513913919703e+01 2.7212825381241688e+00 1 2 0
7051 1 2 2.0499999999999999e-01 5.3754242825359535e+00 1.1355287950002346e+01 3.0769496279627857e+00 1 2 0
7047 1 4 -6.8300000000000005e-01 6.0458207346095048e+00 8.8731763765574350e+00 1.3554070319383864e+00 1 2 0
7692 1 5 4.1799999999999998e-01 5.9143689672536837e-01 6.5786497358973683e+00 3.3157789267949056e+00 1 2 0
7691 1 4 -6.8300000000000005e-01 4.8354366766027546e-01 7.5213717330138810e+00 3.1163533897396842e+00 1 2 0
7680 1 6 -1.2000000000000000e-01 5.0246096596529433e-01 1.1689969535132212e+01 1.8142120188684556e+00 1 2 0
7077 1 3 5.9999999999999998e-02 9.9334798472802799e-01 8.3183813305640051e+00 5.5387342738037910e+00 1 2 0
7689 1 3 5.9999999999999998e-02 5.4229846697284256e-01 9.0844283584676369e+00 1.1719596944247266e+00 1 2 0
7053 1 3 5.9999999999999998e-02 5.7503584853312946e+00 9.8050304144110765e+00 4.3981505189583237e+00 1 2 0
7055 1 5 4.1799999999999998e-01 5.2463321122167281e+00 1.0731409622007366e+01 1.2465149489566447e+00 1 2 0
7045 1 3 5.9999999999999998e-02 5.7796834045732055e+00 7.2591973933565290e+00 3.4655136766857617e+00 1 2 0
7054 1 4 -6.8300000000000005e-01 4.8831167279981003e+00 1.1426392175437432e+01 1.7475270266105636e+00 1 2 0
7060 1 3 5.9999999999999998e-02 3.4444301859059183e+00 1.1771021273942452e+01 3.7376097283174321e+00 1 2 0
7683 1 3 5.9999999999999998e-02 1.2213576753176827e+00 1.2022448529268843e+01 1.0899200999326295e+00 1 2 0
7057 1 6 -1.2000000000000000e-01 4.4168186340231603e+00 1.2149906783211641e+01 4.0472461768708490e+00 1 2 0
7058 1 2 2.0499999999999999e-01 4.6174803229842292e+00 1.2057316155496247e+01 5.5106972889813841e+00 1 2 0
7063 1 3 5.9999999999999998e-02 5.2991939035347313e+00 1.1271419817843846e+01 5.6643465059664289e+00 1 2 0
7684 1 4 -6.8300000000000005e-01 1.1781840759895874e-02 1.0128138128950489e+01 3.7004518580566934e+00 1 2 0
7048 1 5 4.1799999999999998e-01 6.4586770049131834e+00 8.0835353061240962e+00 1.1417604855258725e+00 1 2 0
7044 1 2 2.0499999999999999e-01 6.5110592252838329e+00 9.0734938628591681e+00 2.6328206833394221e+00 1 2 0
7043 1 6 -1.2000000000000000e-01 6.7383156660058932e+00 7.7764495656716610e+00 3.3494728981021100e+00 1 2 0
7046 1 3 5.9999999999999998e-02 7.2414189349914970e+00 8.1186984531439794e+00 4.2193373377829584e+00 1 2 0
7040 1 4 -6.8300000000000005e-01 6.9897834493875033e+00 6.2582261230376881e+00 1.3846026468250876e+00 1 2 0
7037 1 2 2.0499999999999999e-01 7.6460356873713282e+00 6.8070007558430996e+00 2.4680532667381336e+00 1 2 0
7049 1 3 5.9999999999999998e-02 7.4456907955965699e+00 9.6100835236427322e+00 2.4720462790399620e+00 1 2 0
7042 1 3 5.9999999999999998e-02 8.5236490183017004e+00 7.3558039236697885e+00 2.0237835162215756e+00 1 2 0
6852 1 5 4.1799999999999998e-01 9.9295946489262956e+00 1.1047709241762062e+01 3.7244796741429047e+00 1 2 0
6851 1 4 -6.8300000000000005e-01 9.7754719344283192e+00 1.1957718625307290e+01 3.4787173311192654e+00 1 2 0
7056 1 3 5.9999999999999998e-02 6.3345154533650145e+00 1.1892778879804229e+01 3.0106078725109406e+00 1 2 0
6853 1 3 5.9999999999999998e-02 1.0165650133322753e+01 1.1888662756078833e+01 1.5044955465952015e+00 1 2 0
6848 1 2 2.0499999999999999e-01 1.0677528909302570e+01 1.2186106141495589e+01 2.3697441175426088e+00 1 2 0
7585 1 3 5.9999999999999998e-02 7.4883445177507850e+00 1.1433715308187681e+01 5.8503879845568738e+00 1 2 0
7067 1 3 5.9999999999999998e-02 2.5793281209867072e+00 1.2353034950106817e+01 5.7616496632580567e+00 1 2 0
7676 1 3 5.9999999999999998e-02 1.7896619147971391e+00 1.2986261414316862e+01 3.8780767209431470e+00 1 2 0
7673 1 6 -1.2000000000000000e-01 1.1061037197609922e+00 1.3698999271880721e+01 3.4246368910353024e+00 1 2 0
7675 1 3 5.9999999999999998e-02 1.7643405718481047e+00 1.4142480438847249e+01 2.6735607993284796e+00 1 2 0
7059 1 3 5.9999999999999998e-02 4.3852579000722480e+00 1.3223809050963895e+01 3.7038131137461408e+00 1 2 0
7667 1 2 2.0499999999999999e-01 5.7856543801474603e-01 1.4606068166915556e+01 4.6071372333423408e+00 1 2 0
7665 1 3 5.9999999999999998e-02 3.4266287482807312e+00 1.5337953420594971e+01 4.6310874522285692e+00 1 2 0
7672 1 3 5.9999999999999998e-02 5.1198168670338695e-01 1.3992709952977982e+01 5.5256428173451093e+00 1 2 0
7660 1 2 2.0499999999999999e-01 2.9290163559679270e+00 1.5774329424540614e+01 5.4174496290046683e+00 1 2 0
7666 1 6 -1.2000000000000000e-01 1.4878998055311401e+00 1.5907768235824868e+01 4.7683689752326961e+00 1 2 0
7061 1 4 -6.8300000000000005e-01 5.1561101475380315e+00 1.3349032390457120e+01 5.9849042219806412e+00 1 2 0
7062 1 5 4.1799999999999998e-01 4.4207159217804763e+00 1.3914734515758452e+01 6.0486273577419976e+00 1 2 0
6859 1 5 4.1799999999999998e-01 8.6793100843978461e+00 1.3595769451990149e+01 3.4921983617726897e+00 1 2 0
6860 1 3 5.9999999999999998e-02 9.2802061792420787e+00 1.4363955874760249e+01 1.1152456915386428e+00 1 2 0
6858 1 4 -6.8300000000000005e-01 8.5686450622226857e+00 1.4453064297928995e+01 3.0934912500006280e+00 1 2 0
6855 1 2 2.0499999999999999e-01 9.5780608180618998e+00 1.4610464134295976e+01 2.0845823339823193e+00 1 2 0
7592 1 3 5.9999999999999998e-02 8.6229333618017883e+00 1.3582487491734518e+01 5.4685593760836300e+00 1 2 0
7598 1 3 5.9999999999999998e-02 1.0224702601060089e+01 1.5689953299932679e+01 4.8480208696005640e+00 1 2 0
6866 1 5 4.1799999999999998e-01 7.9578324414043884e+00 1.6113771273792025e+01 3.0360692996683594e+00 1 2 0
6861 1 6 -1.2000000000000000e-01 1.0101126851022826e+01 1.6086126630055208e+01 2.0209292456903962e+00 1 2 0
7596 1 6 -1.2000000000000000e-01 1.0459173601261593e+01 1.5793415572951890e+01 5.9302607409131074e+00 1 2 0
12013 1 6 -1.2000000000000000e-01 1.3684616972568620e-02 1.4728485442401183e+01 1.0353297275208508e+01 1 1 0
7549 1 3 5.9999999999999998e-02 8.2791931378257577e-01 1.3564683327397358e+00 5.9804285552263279e+00 1 2 0
7550 1 3 5.9999999999999998e-02 5.0931517176206580e-02 2.8392522908123556e+00 6.1136706864849977e+00 1 2 0
7557 1 3 5.9999999999999998e-02 2.4551725806447897e+00 3.6229080675267720e+00 6.0731560042000137e+00 1 2 0
7556 1 3 5.9999999999999998e-02 3.3976481352961145e+00 2.2472080163349770e+00 6.3278333093873584e+00 1 2 0
7564 1 3 5.9999999999999998e-02 4.5173693457140098e+00 4.9671641107001268e+00 6.0577418134403453e+00 1 2 0
7554 1 6 -1.2000000000000000e-01 2.8345882307314940e+00 3.0403842913437158e+00 6.8991688304631360e+00 1 2 0
7561 1 6 -1.2000000000000000e-01 4.8597063365172435e+00 4.4803433439354370e+00 6.9844634897334954e+00 1 2 0
7558 1 4 -6.8300000000000005e-01 4.5394046840910072e+00 2.8462876375597892e+00 8.5103352770607028e+00 1 2 0
7555 1 2 2.0499999999999999e-01 3.8129869555362013e+00 3.7259604457684157e+00 7.7727904430084118e+00 1 2 0
7560 1 3 5.9999999999999998e-02 3.2001057140633500e+00 4.4126921114741009e+00 8.2966788129943385e+00 1 2 0
7559 1 5 4.1799999999999998e-01 5.3781579468714149e+00 3.3002921762409261e+00 8.6029925218192691e+00 1 2 0
7548 1 2 2.0499999999999999e-01 1.6361472010137035e+00 2.3942858314234861e+00 7.6525773023023627e+00 1 2 0
32095 1 3 5.9999999999999998e-02 1.2707549518673680e+00 1.8921773843847369e+00 1.0589871683915101e+01 0 0 0
7553 1 3 5.9999999999999998e-02 1.2603048534638512e+00 3.1731142414614619e+00 8.3766778348373663e+00 1 2 0
1336 1 5 4.1799999999999998e-01 5.1412728838239463e+00 1.1039599140679921e+00 9.3931270839765872e+00 1 2 0
32109 1 3 5.9999999999999998e-02 1.3772578698151783e+00 5.9535556973845933e+00 1.1971891635696277e+01 0 0 0
7562 1 2 2.0499999999999999e-01 5.5991658673099067e+00 5.4472640841714064e+00 7.8869285371052067e+00 1 2 0
7547 1 6 -1.2000000000000000e-01 4.7189501614537094e-01 2.0108575101349424e+00 6.7559218883428844e+00 1 2 0
32107 1 4 -6.8300000000000005e-01 1.2514604796475477e+00 5.7238913419412389e+00 9.9266573437771335e+00 0 0 0
7552 1 5 4.1799999999999998e-01 3.0237767413640348e+00 1.4965688853637988e+00 8.6297211183427116e+00 1 2 0
7551 1 4 -6.8300000000000005e-01 2.1099054121623726e+00 1.2586772016935024e+00 8.4214538929283904e+00 1 2 0
32090 1 2 2.0499999999999999e-01 1.1236405078665526e+00 1.7355846490249469e+00 1.1644898410878442e+01 0 0 0
32096 1 6 -1.2000000000000000e-01 5.3930149305812392e-01 3.1301232548835629e+00 1.2163089274722823e+01 0 0 0
7545 1 5 4.1799999999999998e-01 4.3805420289814651e-01 4.2850736445814142e-01 8.6063394565704971e+00 1 2 0
7563 1 3 5.9999999999999998e-02 5.6601624126350680e+00 3.8609828829338224e+00 6.5976728484234188e+00 1 2 0
1335 1 4 -6.8300000000000005e-01 5.2890837036762521e+00 1.6773757529633099e-01 9.2594380672873218e+00 1 2 0
32108 1 5 4.1799999999999998e-01 6.7270316325391932e-01 5.8863425239996010e+00 9.2496413448473884e+00 0 0 0
1337 1 3 5.9999999999999998e-02 5.9508691849109372e+00 3.4408960273467504e-01 7.4074723379884224e+00 1 2 0
32085 1 3 5.9999999999999998e-02 5.1415723954919157e+00 1.9477647751215299e-01 1.1967446075282027e+01 0 0 0
7567 1 3 5.9999999999999998e-02 4.8706262856086298e+00 5.9360953302704207e+00 8.5546837274647114e+00 1 2 0
742 1 3 5.9999999999999998e-02 5.9661839917993422e+00 4.1565852608033973e+00 1.2032736570561461e+01 1 2 0
32093 1 4 -6.8300000000000005e-01 1.2231634589248462e-01 7.3327865453667573e-01 1.1704548099098171e+01 0 0 0
7565 1 4 -6.8300000000000005e-01 6.4668807621130124e+00 4.7138004340583048e+00 8.7361787975741514e+00 1 2 0
7566 1 5 4.1799999999999998e-01 7.2237168331511699e+00 5.2485248999550498e+00 8.8020999270733178e+00 1 2 0
1343 1 5 4.1799999999999998e-01 9.3060293089212323e+00 1.7202895200447677e+00 6.4944013563199281e+00 1 2 0
1340 1 3 5.9999999999999998e-02 7.1849934870525063e+00 1.7190786700556571e+00 8.8868769477876217e+00 1 2 0
735 1 3 5.9999999999999998e-02 8.2437207150323726e+00 3.3611650215580120e+00 1.0885409246584082e+01 1 2 0
1347 1 3 5.9999999999999998e-02 9.6167473858065140e+00 2.2390093293850573e+00 9.1810904572678620e+00 1 2 0
1345 1 6 -1.2000000000000000e-01 9.9888535984967746e+00 1.3976768109953364e+00 8.7211395929177353e+00 1 2 0
726 1 4 -6.8300000000000005e-01 9.7476062757552455e+00 4.9219430963992741e+00 8.9027406846027386e+00 1 2 0
729 1 6 -1.2000000000000000e-01 1.0186528567912953e+01 4.4780447431218926e+00 1.1374777091459245e+01 1 2 0
723 1 2 2.0499999999999999e-01 1.0044014949511189e+01 5.4510437820370896e+00 1.0191648318331978e+01 1 2 0
1342 1 4 -6.8300000000000005e-01 8.4532690349866275e+00 1.4583093486382064e+00 6.8711363575865461e+00 1 2 0
1339 1 2 2.0499999999999999e-01 8.8388978766932684e+00 7.4066111608148921e-01 7.9844676964928576e+00 1 2 0
1348 1 3 5.9999999999999998e-02 1.0233239186094984e+01 7.3236828872734749e-01 9.5536258871129824e+00 1 2 0
1338 1 6 -1.2000000000000000e-01 7.5478559884481990e+00 7.0845512035708658e-01 8.8354622335527520e+00 1 2 0
730 1 2 2.0499999999999999e-01 8.8821634955177391e+00 3.6952963275041202e+00 1.1633592873162222e+01 1 2 0
727 1 5 4.1799999999999998e-01 9.6410170081839812e+00 5.7894923119019106e+00 8.4498253220524635e+00 1 2 0
1341 1 3 5.9999999999999998e-02 7.7171408582531482e+00 4.9780840156415718e-01 9.9007450630242069e+00 1 2 0
728 1 3 5.9999999999999998e-02 9.1898966140640805e+00 6.0796484157941721e+00 1.0463279503188737e+01 1 2 0
732 1 3 5.9999999999999998e-02 1.0490596275736136e+01 4.9807145092317464e+00 1.2291641605947312e+01 1 2 0
1350 1 5 4.1799999999999998e-01 1.0596931833831833e+01 3.4810420034397009e+00 7.5387037607969090e+00 1 2 0
32104 1 2 2.0499999999999999e-01 7.1803139006378502e-01 6.2095087218560199e+00 1.1140216090840928e+01 0 0 0
7065 1 2 2.0499999999999999e-01 2.9192475293226874e+00 1.0234931048317126e+01 6.1766523501419233e+00 1 2 0
7064 1 6 -1.2000000000000000e-01 3.3308041646133200e+00 1.1755800303963211e+01 6.2291749050047507e+00 1 2 0
7074 1 3 5.9999999999999998e-02 8.9602813739315201e-01 1.0755395318371534e+01 6.2748781544954220e+00 1 2 0
7068 1 4 -6.8300000000000005e-01 3.7957892934576605e+00 9.5022709137173678e+00 6.9993752819093524e+00 1 2 0
7069 1 5 4.1799999999999998e-01 3.2069940447181975e+00 8.8437139580798245e+00 7.4481364744053451e+00 1 2 0
7076 1 5 4.1799999999999998e-01 1.1366819006354909e+00 6.9074764695309039e+00 7.4296104852508620e+00 1 2 0
7071 1 6 -1.2000000000000000e-01 1.5149682565413869e+00 1.0058548822641409e+01 6.8070954033249542e+00 1 2 0
7075 1 4 -6.8300000000000005e-01 1.7689056212414835e+00 7.6145817259362776e+00 7.2406849631009047e+00 1 2 0
7073 1 3 5.9999999999999998e-02 1.5507038504160988e+00 1.0391720003883691e+01 7.9037303152885539e+00 1 2 0
32111 1 2 2.0499999999999999e-01 1.7702723860278851e+00 8.4645728837219618e+00 1.0772363388575505e+01 0 0 0
32116 1 3 5.9999999999999998e-02 1.9845474568812436e+00 8.2423243402642754e+00 9.7240876589663685e+00 0 0 0
32123 1 3 5.9999999999999998e-02 4.4496038890577019e+00 9.1938451765056310e+00 1.0299855504041449e+01 0 0 0
32118 1 2 2.0499999999999999e-01 4.2390521273345501e+00 8.9787841299637279e+00 1.1355932856788499e+01 0 0 0
32114 1 4 -6.8300000000000005e-01 1.4930817476392351e+00 9.8622485964137478e+00 1.0913336309586557e+01 0 0 0
32117 1 6 -1.2000000000000000e-01 3.0128896974968473e+00 8.1161555986504563e+00 1.1585214108403507e+01 0 0 0
32110 1 6 -1.2000000000000000e-01 4.8651798164028603e-01 7.7353033368056252e+00 1.1221044441203825e+01 0 0 0
7574 1 3 5.9999999999999998e-02 5.7339666185600571e+00 8.1919979478825482e+00 8.4820912831874207e+00 1 2 0
7072 1 2 2.0499999999999999e-01 9.7938803529438612e-01 8.6121504210292024e+00 6.5997341590435390e+00 1 2 0
32120 1 3 5.9999999999999998e-02 3.3877958426202905e+00 7.1534001040899309e+00 1.1131385892668662e+01 0 0 0
32127 1 3 5.9999999999999998e-02 5.7278661305944842e+00 7.3581790242878453e+00 1.1356314021039578e+01 0 0 0
7066 1 3 5.9999999999999998e-02 3.4753609118058884e+00 1.2084738120934619e+01 7.2584522763276977e+00 1 2 0
32115 1 5 4.1799999999999998e-01 2.2157806151138431e+00 1.0103256469052230e+01 1.1512877756544707e+01 0 0 0
32121 1 4 -6.8300000000000005e-01 4.0760269568619858e+00 1.0215606530205973e+01 1.1950310157052142e+01 0 0 0
32113 1 3 5.9999999999999998e-02 1.8428604743068983e-01 7.9950911218839522e+00 1.2270675590559174e+01 0 0 0
7571 1 3 5.9999999999999998e-02 5.6276278281230203e+00 6.8410124990443899e+00 6.2404166890147765e+00 1 2 0
32124 1 6 -1.2000000000000000e-01 5.4785617761225378e+00 8.2906487545884300e+00 1.1922690789510147e+01 0 0 0
32122 1 5 4.1799999999999998e-01 4.9125882657905589e+00 1.0475180442450609e+01 1.2282614777898496e+01 0 0 0
7578 1 3 5.9999999999999998e-02 6.3950316235575091e+00 9.0874931852525513e+00 6.2281641365786635e+00 1 2 0
7570 1 3 5.9999999999999998e-02 7.1341636295631492e+00 6.1952260728534991e+00 6.6454678775794331e+00 1 2 0
721 1 3 5.9999999999999998e-02 1.0016490209639947e+01 8.1852134329363242e+00 9.6122073207234280e+00 1 2 0
7568 1 6 -1.2000000000000000e-01 6.2526810396893788e+00 6.5905058608525682e+00 7.1358422024910686e+00 1 2 0
7584 1 3 5.9999999999999998e-02 8.9214511115538500e+00 1.0817810165331828e+01 6.5516696652500750e+00 1 2 0
7569 1 2 2.0499999999999999e-01 6.5326682338785469e+00 7.8441497355821737e+00 7.9421744318427203e+00 1 2 0
7581 1 3 5.9999999999999998e-02 6.2156736415303806e+00 1.0587961387329500e+01 7.9828417306704438e+00 1 2 0
7577 1 3 5.9999999999999998e-02 7.9785156046139480e+00 8.6512211950796338e+00 6.6320740805770670e+00 1 2 0
7572 1 4 -6.8300000000000005e-01 7.4367188993298230e+00 7.4056138750303626e+00 9.0447052035928319e+00 1 2 0
7575 1 6 -1.2000000000000000e-01 7.0957769742668813e+00 8.9741315060359828e+00 7.1006520031065783e+00 1 2 0
7573 1 5 4.1799999999999998e-01 7.7703458962147609e+00 8.2661339809424135e+00 9.3867817895736998e+00 1 2 0
7576 1 2 2.0499999999999999e-01 7.2057627740205108e+00 1.0328981516772915e+01 7.7162376588303454e+00 1 2 0
7580 1 5 4.1799999999999998e-01 8.6023049220016095e+00 1.0794121288930004e+01 8.9315706418557355e+00 1 2 0
7579 1 4 -6.8300000000000005e-01 7.8880027021601560e+00 1.0098858871293714e+01 8.8496170316309097e+00 1 2 0
7582 1 6 -1.2000000000000000e-01 8.0115150616817878e+00 1.1355564451075150e+01 6.8175023289960155e+00 1 2 0
32130 1 3 5.9999999999999998e-02 6.9934582962003162e+00 9.7012747873984253e+00 1.1161913505403209e+01 0 0 0
32135 1 4 -6.8300000000000005e-01 9.8084755564767061e+00 9.6216545595632912e+00 1.1601540706639174e+01 0 0 0
39746 1 3 5.9999999999999998e-02 2.8616382720284936e+00 1.5264564815345931e+00 3.0935372242343892e+01 0 0 0
32125 1 2 2.0499999999999999e-01 6.7375315333781405e+00 9.1865974632497309e+00 1.2135369237146989e+01 0 0 0
32134 1 3 5.9999999999999998e-02 8.0533754250248411e+00 7.5770623863021154e+00 1.1955953275657032e+01 0 0 0
719 1 4 -6.8300000000000005e-01 1.0499295061552322e+01 7.3810886457079787e+00 7.8961676269859016e+00 1 2 0
720 1 5 4.1799999999999998e-01 1.0500752585124662e+01 8.2136333352346593e+00 7.3984407987391707e+00 1 2 0
32136 1 5 4.1799999999999998e-01 1.0231416207302503e+01 1.0440257465627507e+01 1.1813113859675168e+01 0 0 0
7663 1 4 -6.8300000000000005e-01 2.9656004334372836e+00 1.4900316424578900e+01 6.5518161770896537e+00 1 2 0
12012 1 3 5.9999999999999998e-02 7.2904841820967403e-02 1.2751968542163343e+01 9.6700635963909445e+00 1 1 0
12018 1 5 4.1799999999999998e-01 5.8766245505326953e-01 1.5025548136941348e+01 8.2351728459198341e+00 1 1 0
12019 1 3 5.9999999999999998e-02 2.0603021363946068e+00 1.4485584209659164e+01 1.0136436786968829e+01 1 1 0
12014 1 2 2.0499999999999999e-01 1.3521126675424724e+00 1.5288189193876164e+01 9.9991650728750479e+00 1 1 0
7664 1 5 4.1799999999999998e-01 2.4089825892509800e+00 1.5214122046610880e+01 7.2762519524250626e+00 1 2 0
12017 1 4 -6.8300000000000005e-01 1.3208580026162964e+00 1.5559852267006328e+01 8.6727628855643388e+00 1 1 0
7657 1 5 4.1799999999999998e-01 4.9231881816053527e+00 1.5468376312259231e+01 7.3221019827543214e+00 1 2 0
12666 1 3 5.9999999999999998e-02 4.0163659272243732e+00 1.3949907902565647e+01 1.1800606372462038e+01 1 1 0
39753 1 3 5.9999999999999998e-02 1.4747621845507683e-01 9.1254254915243393e-01 3.2186436591564721e+01 0 0 0
12659 1 3 5.9999999999999998e-02 5.9341935617863006e+00 1.5905482047759499e+01 1.0454389898008909e+01 1 1 0
12660 1 3 5.9999999999999998e-02 6.1215777327488823e+00 1.4219543996254272e+01 1.0317444287385181e+01 1 1 0
7591 1 3 5.9999999999999998e-02 1.0077165275065353e+01 1.3144107195087537e+01 6.1456045690389933e+00 1 2 0
7594 1 5 4.1799999999999998e-01 1.0374441374342830e+01 1.5908796990959631e+01 8.3643413763260490e+00 1 2 0
7586 1 4 -6.8300000000000005e-01 9.0254405054890015e+00 1.2700547683134632e+01 8.5672957625727406e+00 1 2 0
7583 1 2 2.0499999999999999e-01 8.3668667374898416e+00 1.2760731189112223e+01 7.3272056751310597e+00 1 2 0
7588 1 3 5.9999999999999998e-02 7.4381535527882718e+00 1.3167848095434969e+01 7.5953746104553970e+00 1 2 0
7587 1 5 4.1799999999999998e-01 9.5233809526483579e+00 1.3564875501806990e+01 8.6537213908972124e+00 1 2 0
12657 1 6 -1.2000000000000000e-01 6.2897444149591628e+00 1.5076698007435295e+01 1.0991908333503648e+01 1 1 0
7595 1 3 5.9999999999999998e-02 8.5529264555731643e+00 1.5606354714761327e+01 6.8434319758066753e+00 1 2 0
12655 1 5 4.1799999999999998e-01 8.4967632075733643e+00 1.3580579602482620e+01 1.0530197765153716e+01 1 1 0
7589 1 6 -1.2000000000000000e-01 9.1611943915591816e+00 1.3644286071723586e+01 6.3788935090266481e+00 1 2 0
7590 1 2 2.0499999999999999e-01 9.4774445614454965e+00 1.5062800414579977e+01 6.8108672477528964e+00 1 2 0
12651 1 2 2.0499999999999999e-01 7.8050202597582112e+00 1.5317922823540217e+01 1.0914195982730151e+01 1 1 0
12654 1 4 -6.8300000000000005e-01 8.4915386537662023e+00 1.4194173340302111e+01 1.1261353435181714e+01 1 1 0
12656 1 3 5.9999999999999998e-02 8.0719651285465872e+00 1.5456679402894501e+01 9.8752923138030635e+00 1 1 0
7593 1 4 -6.8300000000000005e-01 1.0076592917152848e+01 1.5039408171258444e+01 8.1386593320689862e+00 1 2 0
32099 1 3 5.9999999999999998e-02 1.4414405697300148e+00 3.7473811888824797e+00 1.2238992153702714e+01 0 0 0
32092 1 3 5.9999999999999998e-02 3.1558046354813087e+00 2.0628939037595888e+00 1.2398728946259862e+01 0 0 0
32089 1 6 -1.2000000000000000e-01 2.3393159991007080e+00 1.3183724901680363e+00 1.2449294115212036e+01 0 0 0
32098 1 3 5.9999999999999998e-02 2.0339559768750620e-01 3.0932592433825330e+00 1.3168011168185787e+01 0 0 0
749 1 3 5.9999999999999998e-02 3.9506219449554849e+00 4.4947783210855601e+00 1.3299822941016858e+01 1 2 0
32091 1 3 5.9999999999999998e-02 2.1341723879419603e+00 1.2877387693372988e+00 1.3538015813906833e+01 0 0 0
747 1 4 -6.8300000000000005e-01 4.1181384026567969e+00 3.3788184484819181e+00 1.4825797564928125e+01 1 2 0
744 1 2 2.0499999999999999e-01 4.3999223395574107e+00 4.6775936312630728e+00 1.4285994791746971e+01 1 2 0
754 1 4 -6.8300000000000005e-01 1.6814957864068267e+00 4.5728211265177050e+00 1.5859646786694171e+01 1 2 0
755 1 5 4.1799999999999998e-01 2.2877306708374636e+00 3.8161914659942173e+00 1.5704809429213402e+01 1 2 0
748 1 5 4.1799999999999998e-01 4.8213717995838383e+00 2.8017171550271991e+00 1.4525249270366196e+01 1 2 0
12712 1 3 5.9999999999999998e-02 5.3681717758490883e+00 2.4740644735036499e+00 1.7374263428444333e+01 1 1 0
12705 1 3 5.9999999999999998e-02 4.6542594202881915e+00 4.7116108107953618e+00 1.7972171673490113e+01 1 1 0
12707 1 2 2.0499999999999999e-01 4.7826800986568241e+00 2.0367490865433671e+00 1.8187513955206768e+01 1 1 0
756 1 3 5.9999999999999998e-02 1.6800957304017865e+00 5.3367075637767831e+00 1.4063448648384146e+01 1 2 0
751 1 2 2.0499999999999999e-01 2.0394363019875184e+00 5.6209526129404255e+00 1.4993218972870276e+01 1 2 0
12709 1 3 5.9999999999999998e-02 2.8260985526002198e+00 3.0409180088573380e+00 1.7762454077152384e+01 1 1 0
750 1 6 -1.2000000000000000e-01 3.5812448550463571e+00 5.8053199604301442e+00 1.4979820129892147e+01 1 2 0
752 1 3 5.9999999999999998e-02 3.9347836985702349e+00 5.8613048451175711e+00 1.6024011272755029e+01 1 2 0
12713 1 6 -1.2000000000000000e-01 4.3090766297042693e+00 6.0618089111931595e-01 1.7850241298438469e+01 1 1 0
743 1 6 -1.2000000000000000e-01 5.8537780229844403e+00 4.9471805986372335e+00 1.4071560286380583e+01 1 2 0
12716 1 3 5.9999999999999998e-02 3.5215335593530570e+00 6.2744258769359296e-01 1.7128213796786312e+01 1 1 0
746 1 3 5.9999999999999998e-02 5.9892464865195718e+00 5.9971965107724801e+00 1.3912603534267857e+01 1 2 0
762 1 5 4.1799999999999998e-01 2.4365710898665544e-01 5.2681136343397501e+00 1.6639906758507163e+01 1 2 0
32084 1 3 5.9999999999999998e-02 4.4596458131349568e+00 1.8775408180597258e-01 1.3609781217679462e+01 0 0 0
745 1 3 5.9999999999999998e-02 6.3869057101422113e+00 4.7574740655359049e+00 1.5028848646975650e+01 1 2 0
733 1 4 -6.8300000000000005e-01 9.2686888932843932e+00 2.4533351314113792e+00 1.2232805153788272e+01 1 2 0
739 1 3 5.9999999999999998e-02 7.9733700459277230e+00 5.4707476759232092e+00 1.2362289704499076e+01 1 2 0
736 1 6 -1.2000000000000000e-01 8.0290337814505985e+00 4.4081825766873370e+00 1.2691704799349457e+01 1 2 0
740 1 4 -6.8300000000000005e-01 6.4957227915928533e+00 2.6832382904213143e+00 1.3376181941763079e+01 1 2 0
737 1 2 2.0499999999999999e-01 6.5517154754080140e+00 4.0480374001570398e+00 1.3010417187695252e+01 1 2 0
741 1 5 4.1799999999999998e-01 7.1475969586729313e+00 2.2084881309569520e+00 1.2959777576941741e+01 1 2 0
734 1 5 4.1799999999999998e-01 9.8233775214667727e+00 2.6774425268832571e+00 1.3033384810193253e+01 1 2 0
2477 1 5 4.1799999999999998e-01 8.6390171889265019e+00 1.5718882616481460e+00 1.5267795711904688e+01 1 2 0
738 1 3 5.9999999999999998e-02 8.6579476079706232e+00 4.5528532141937355e+00 1.3614991848942918e+01 1 2 0
2476 1 4 -6.8300000000000005e-01 8.4345931821691877e+00 7.8872458411859347e-01 1.5734357393851742e+01 1 2 0
2483 1 4 -6.8300000000000005e-01 1.0317626194901367e+01 2.8995579230114696e+00 1.4794694706794393e+01 1 2 0
32255 1 5 4.1799999999999998e-01 7.8036174025274914e+00 5.3963288565830183e+00 1.7293757948627075e+01 0 0 0
32254 1 4 -6.8300000000000005e-01 8.7165160653031766e+00 5.1378440911471452e+00 1.7366646325174734e+01 0 0 0
2481 1 3 5.9999999999999998e-02 1.0604451105575460e+01 1.4853485479203938e+00 1.7063791664347747e+01 1 2 0
32248 1 5 4.1799999999999998e-01 1.0301918515376912e+01 3.8819977516350352e+00 1.8060119730398061e+01 0 0 0
2473 1 2 2.0499999999999999e-01 9.6377020890868472e+00 3.0136779343524305e-02 1.5729636559689073e+01 1 2 0
485 1 2 2.0499999999999999e-01 1.0347270555073948e+01 1.2324087178697519e+01 2.4847742167277691e+01 1 2 0
12718 1 5 4.1799999999999998e-01 6.9972097968615339e+00 4.0658282233149595e-01 1.6841119111963572e+01 1 1 0
32262 1 5 4.1799999999999998e-01 6.2067643029542623e+00 6.4796182644967830e+00 1.7596578475639568e+01 0 0 0
32119 1 3 5.9999999999999998e-02 2.7830803921779896e+00 7.9985399041085659e+00 1.2629739876932218e+01 0 0 0
12688 1 3 5.9999999999999998e-02 6.1442357158940053e-01 9.6010361602476451e+00 1.7974965702402077e+01 1 1 0
32126 1 3 5.9999999999999998e-02 5.1599382341132563e+00 7.9661224070063863e+00 1.2908684591725418e+01 0 0 0
753 1 3 5.9999999999999998e-02 3.9352969832437279e+00 6.7222402521061611e+00 1.4431920172565516e+01 1 2 0
12680 1 3 5.9999999999999998e-02 9.5326741771718271e-01 1.1036303353557102e+01 1.5625486934086812e+01 1 1 0
12698 1 3 5.9999999999999998e-02 3.8234616630343696e+00 7.0373936585912595e+00 1.7808464759645531e+01 1 1 0
757 1 6 -1.2000000000000000e-01 1.2432341771022322e+00 6.9105582557812859e+00 1.5233090532862079e+01 1 2 0
759 1 3 5.9999999999999998e-02 1.5816827025929983e+00 7.4231936655455710e+00 1.6108788839534327e+01 1 2 0
760 1 3 5.9999999999999998e-02 1.4509155061099326e+00 7.4781920244173703e+00 1.4288891058433189e+01 1 2 0
12681 1 3 5.9999999999999998e-02 2.6651386627927294e+00 1.0808445228070076e+01 1.6088513936299250e+01 1 1 0
12678 1 6 -1.2000000000000000e-01 1.8074493721781952e+00 1.1410388295328929e+01 1.6210483799902885e+01 1 1 0
12691 1 3 5.9999999999999998e-02 3.1154184686860869e+00 8.9949214773050130e+00 1.7581878342976164e+01 1 1 0
12679 1 2 2.0499999999999999e-01 1.6110601876898190e+00 1.1544565426379730e+01 1.7722178727597591e+01 1 1 0
32274 1 3 5.9999999999999998e-02 5.1895422794148516e+00 1.1434354166948729e+01 1.6298729617482230e+01 0 0 0
32266 1 3 5.9999999999999998e-02 5.5756105615795990e+00 9.0217801753118234e+00 1.6732697273681989e+01 0 0 0
12674 1 3 5.9999999999999998e-02 3.6249417218796265e+00 1.1919038119096346e+01 1.4045749973444149e+01 1 1 0
12684 1 3 5.9999999999999998e-02 2.4543199635381545e+00 1.1924682445073428e+01 1.8213911582793813e+01 1 1 0
32273 1 3 5.9999999999999998e-02 5.5459429272531979e+00 1.1701040863016555e+01 1.7906299066261898e+01 0 0 0
32271 1 6 -1.2000000000000000e-01 6.0284331548689103e+00 1.1635564112869956e+01 1.6964093964132481e+01 0 0 0
32261 1 4 -6.8300000000000005e-01 6.4935653014874504e+00 6.7257363484152739e+00 1.6810598044530558e+01 0 0 0
32251 1 2 2.0499999999999999e-01 9.3165522273813526e+00 6.4001005280487844e+00 1.7624534536612149e+01 0 0 0
32129 1 5 4.1799999999999998e-01 6.7809912642828811e+00 1.0069042278814857e+01 1.3958616737975223e+01 0 0 0
32128 1 4 -6.8300000000000005e-01 6.5045261189453143e+00 1.0245415290054050e+01 1.3048181831763802e+01 0 0 0
32256 1 3 5.9999999999999998e-02 9.8713213815753456e+00 6.8696808424100197e+00 1.6740679054918910e+01 0 0 0
32264 1 6 -1.2000000000000000e-01 6.5107845288353543e+00 9.1388833946573040e+00 1.7315138335759048e+01 0 0 0
32131 1 6 -1.2000000000000000e-01 7.9672611336241639e+00 8.4365242756765166e+00 1.2640192614662725e+01 0 0 0
32268 1 4 -6.8300000000000005e-01 7.5677228859340921e+00 1.0342303063047044e+01 1.5544099557465863e+01 0 0 0
32269 1 5 4.1799999999999998e-01 7.6796182014437093e+00 1.1267083097258475e+01 1.5310437603191009e+01 0 0 0
32133 1 3 5.9999999999999998e-02 7.6785830060729818e+00 8.0070545775407975e+00 1.3564708477894948e+01 0 0 0
32141 1 3 5.9999999999999998e-02 9.9031303159905164e+00 7.4016331348778390e+00 1.3987963141178918e+01 0 0 0
32265 1 2 2.0499999999999999e-01 7.1046240350897456e+00 1.0492646315192788e+01 1.6902159818074502e+01 0 0 0
32132 1 2 2.0499999999999999e-01 9.3256790014852999e+00 9.1616427488719658e+00 1.2826699414252460e+01 0 0 0
32137 1 3 5.9999999999999998e-02 9.1370127092028035e+00 1.0062112401596291e+01 1.3353611600095491e+01 0 0 0
32258 1 2 2.0499999999999999e-01 7.3209143210212648e+00 7.8355981754608042e+00 1.6992144952919450e+01 0 0 0
32263 1 3 5.9999999999999998e-02 7.8992590810154617e+00 7.8952723727350422e+00 1.6118414466674306e+01 0 0 0
32138 1 6 -1.2000000000000000e-01 1.0387367565848459e+01 8.3276121039975823e+00 1.3568865626487574e+01 0 0 0
32143 1 5 4.1799999999999998e-01 9.4105211180847927e+00 9.5034788280567160e+00 1.5382691228987547e+01 0 0 0
32142 1 4 -6.8300000000000005e-01 1.0292291923235142e+01 9.2956604549414479e+00 1.5699379043291774e+01 0 0 0
32270 1 3 5.9999999999999998e-02 7.9641664807741135e+00 1.0683152704075342e+01 1.7617319918946720e+01 0 0 0
32257 1 6 -1.2000000000000000e-01 8.2452888824466672e+00 7.4228573908263575e+00 1.8107993329482344e+01 0 0 0
525 1 3 5.9999999999999998e-02 1.0021828559057889e+01 1.2458499007714314e+01 1.3617929734373561e+01 1 2 0
12682 1 4 -6.8300000000000005e-01 5.4638781694437144e-01 1.2424281990892750e+01 1.7951203387000007e+01 1 1 0
12673 1 3 5.9999999999999998e-02 2.2066818191389088e+00 1.2552331339055801e+01 1.3433531885888293e+01 1 1 0
12667 1 3 5.9999999999999998e-02 5.1390931821207273e+00 1.2895792030624847e+01 1.2489419958300466e+01 1 1 0
12658 1 2 2.0499999999999999e-01 5.7486461320533007e+00 1.4962332042784134e+01 1.2398547092895768e+01 1 1 0
12671 1 6 -1.2000000000000000e-01 2.9448234334884584e+00 1.2736878180458135e+01 1.4187602543373471e+01 1 1 0
12664 1 6 -1.2000000000000000e-01 4.6789378203799155e+00 1.3887952350162530e+01 1.2611685671746084e+01 1 1 0
12676 1 5 4.1799999999999998e-01 6.4642004081353066e-01 1.3578829501876596e+01 1.6267022025490917e+01 1 1 0
12672 1 2 2.0499999999999999e-01 2.2639199953498994e+00 1.2742525813191168e+01 1.5548996467628792e+01 1 1 0
12677 1 3 5.9999999999999998e-02 2.9032132842122031e+00 1.3276878392104992e+01 1.6273991264555974e+01 1 1 0
12675 1 4 -6.8300000000000005e-01 1.0495792176302761e+00 1.3535885749045406e+01 1.5403715468826137e+01 1 1 0
12669 1 5 4.1799999999999998e-01 1.9184547166066075e+00 1.4627721453353027e+01 1.4010958158191469e+01 1 1 0
12670 1 3 5.9999999999999998e-02 4.2498013250493374e+00 1.4344395052546883e+01 1.4711875442241968e+01 1 1 0
12665 1 2 2.0499999999999999e-01 3.7214838235631378e+00 1.3973455989254196e+01 1.3854608576141818e+01 1 1 0
12668 1 4 -6.8300000000000005e-01 2.7335943702444498e+00 1.4925474729548204e+01 1.3580289348378869e+01 1 1 0
32297 1 5 4.1799999999999998e-01 2.1478855602199003e+00 1.5631514633001158e+01 1.5846385304865509e+01 0 0 0
32280 1 3 5.9999999999999998e-02 4.8101414028680241e+00 1.4182160024442657e+01 1.6653930039101795e+01 0 0 0
32296 1 4 -6.8300000000000005e-01 2.1295591364499407e+00 1.6059931322371757e+01 1.6680155745518036e+01 0 0 0
32278 1 6 -1.2000000000000000e-01 5.7917804688215933e+00 1.4194718543747044e+01 1.7175793417235468e+01 0 0 0
32291 1 3 5.9999999999999998e-02 3.9963629151120794e+00 1.5898335519227608e+01 1.8047619752386737e+01 0 0 0
12661 1 4 -6.8300000000000005e-01 5.2677008567963499e+00 1.6149979592605817e+01 1.2961289388588145e+01 1 1 0
12662 1 5 4.1799999999999998e-01 4.3762201967749528e+00 1.5867138129260612e+01 1.3264244025797627e+01 1 1 0
32281 1 3 5.9999999999999998e-02 5.4940753235443305e+00 1.3984964219027892e+01 1.8190637495210332e+01 0 0 0
522 1 3 5.9999999999999998e-02 9.7520595447961398e+00 1.2749503920732366e+01 1.6127302636113463e+01 1 2 0
12663 1 3 5.9999999999999998e-02 6.5671653213240422e+00 1.4734480089794618e+01 1.3021980272502383e+01 1 1 0
32279 1 2 2.0499999999999999e-01 6.4939530954544127e+00 1.5597812287944594e+01 1.7048664546457960e+01 0 0 0
32275 1 4 -6.8300000000000005e-01 6.8478965147182000e+00 1.2963315265398082e+01 1.5221396356392862e+01 0 0 0
32276 1 5 4.1799999999999998e-01 7.1972142610420100e+00 1.3824728912774013e+01 1.4940303732361469e+01 0 0 0
32272 1 2 2.0499999999999999e-01 6.6487969051099052e+00 1.3029472093083907e+01 1.6669324033021461e+01 0 0 0
524 1 5 4.1799999999999998e-01 9.1665321792942098e+00 1.4361201383643200e+01 1.3135811035665581e+01 1 2 0
523 1 4 -6.8300000000000005e-01 9.3574529912722291e+00 1.4190329763297266e+01 1.4118968790141890e+01 1 2 0
32282 1 4 -6.8300000000000005e-01 7.3976435013027384e+00 1.5619470569741019e+01 1.5912323594101494e+01 0 0 0
520 1 2 2.0499999999999999e-01 1.0469353328873957e+01 1.3217799956795997e+01 1.4158591669968120e+01 1 2 0
32277 1 3 5.9999999999999998e-02 7.6385018964537181e+00 1.3069278971946666e+01 1.7099071139385995e+01 0 0 0
32284 1 3 5.9999999999999998e-02 7.2076183891069414e+00 1.5645299206004770e+01 1.7917968013655724e+01 0 0 0
519 1 6 -1.2000000000000000e-01 1.0743068693937701e+01 1.2821725196742861e+01 1.5663813432822010e+01 1 2 0
12702 1 3 5.9999999999999998e-02 2.0536877703542920e+00 5.1427293197762625e+00 1.8483304975837555e+01 1 1 0
12700 1 2 2.0499999999999999e-01 4.0153656897557441e+00 4.4233898776143290e+00 1.8860529181678970e+01 1 1 0
12706 1 6 -1.2000000000000000e-01 3.5928038724623765e+00 2.9787042412521343e+00 1.8651416250817071e+01 1 1 0
12699 1 6 -1.2000000000000000e-01 2.9141140547045663e+00 5.4837007607019421e+00 1.9116796344519003e+01 1 1 0
351 1 6 -1.2000000000000000e-01 3.1993607178194228e-01 7.3747908876416390e-01 2.1492965227705184e+01 1 2 0
12703 1 4 -6.8300000000000005e-01 4.9539952145474411e+00 4.4755846750628514e+00 1.9983390529333999e+01 1 1 0
12708 1 3 5.9999999999999998e-02 3.0509826138830216e+00 2.5696174124235500e+00 1.9506909625148293e+01 1 1 0
12701 1 3 5.9999999999999998e-02 2.5964350485060543e+00 5.4609863085420738e+00 2.0178788577727797e+01 1 1 0
364 1 3 5.9999999999999998e-02 4.2028876090339331e+00 1.9036598460544096e+00 2.2238329805778587e+01 1 2 0
357 1 3 5.9999999999999998e-02 1.7596053004456635e+00 2.2646130113616643e+00 2.1751133660188589e+01 1 2 0
352 1 2 2.0499999999999999e-01 1.6091181460937831e+00 1.2646583968042613e+00 2.2207403284472939e+01 1 2 0
359 1 2 2.0499999999999999e-01 4.1166036013671361e+00 8.3422796030566781e-01 2.2561440858631808e+01 1 2 0
355 1 4 -6.8300000000000005e-01 1.4197747724501828e+00 1.4531182953762665e+00 2.3543539816968110e+01 1 2 0
39612 1 5 4.1799999999999998e-01 2.1503900701747058e+00 4.2079589254467997e+00 2.3322887116653604e+01 0 0 0
39611 1 4 -6.8300000000000005e-01 3.0384979617191847e+00 4.4831221998775339e+00 2.3346822074183777e+01 0 0 0
362 1 4 -6.8300000000000005e-01 4.2042281549238387e+00 7.9378845074389492e-01 2.3960191850791972e+01 1 2 0
356 1 5 4.1799999999999998e-01 6.3263477672252610e-01 1.9612231820430324e+00 2.3566667695364700e+01 1 2 0
39619 1 5 4.1799999999999998e-01 4.7148976918278835e+00 5.0550732087635835e+00 2.2878296755588185e+01 0 0 0
358 1 6 -1.2000000000000000e-01 2.8044875291628126e+00 2.8400353809113155e-01 2.2016808453712013e+01 1 2 0
365 1 6 -1.2000000000000000e-01 5.3301561727503124e+00 1.2143808784109739e-01 2.1935540687081872e+01 1 2 0
39618 1 4 -6.8300000000000005e-01 5.6367364361288104e+00 5.2313565093910190e+00 2.3040647042478639e+01 0 0 0
12704 1 5 4.1799999999999998e-01 5.3410347114092298e+00 3.6093759505881615e+00 2.0002784472318982e+01 1 1 0
363 1 5 4.1799999999999998e-01 3.4094440001420887e+00 1.1272733387956635e+00 2.4269910266460663e+01 1 2 0
12710 1 4 -6.8300000000000005e-01 5.7062560344851825e+00 2.0842670509624490e+00 1.9198444250527977e+01 1 1 0
12715 1 3 5.9999999999999998e-02 3.8754808149310120e+00 2.4654703060416358e-01 1.8836055774360428e+01 1 1 0
39604 1 4 -6.8300000000000005e-01 6.0136546279700320e-01 4.3832149419676067e+00 2.4410360091441230e+01 0 0 0
39615 1 2 2.0499999999999999e-01 6.0165022669773967e+00 4.6226709357524411e+00 2.4223347802217443e+01 0 0 0
354 1 3 5.9999999999999998e-02 6.1627029021380841e-01 5.5120335416217059e-01 2.0457259646853664e+01 1 2 0
361 1 3 5.9999999999999998e-02 2.8741500513144720e+00 4.1883713250154060e-02 2.1020693188732281e+01 1 2 0
12711 1 5 4.1799999999999998e-01 6.2524477600029913e+00 1.2911376828407244e+00 1.9147649239887080e+01 1 1 0
39620 1 3 5.9999999999999998e-02 6.1873230241325485e+00 3.5616216931790072e+00 2.4215483239127639e+01 0 0 0
370 1 5 4.1799999999999998e-01 6.1257258020893604e+00 8.5123769711167296e-01 2.3974482037688414e+01 1 2 0
381 1 3 5.9999999999999998e-02 9.7334615672775247e+00 1.2749167696033150e+00 1.9443201343814906e+01 1 2 0
371 1 3 5.9999999999999998e-02 6.3833747680461048e+00 1.9513306215752169e+00 2.2065550800087681e+01 1 2 0
366 1 2 2.0499999999999999e-01 6.6364997036688402e+00 8.7876779942069427e-01 2.2213173113743416e+01 1 2 0
373 1 2 2.0499999999999999e-01 8.9127317417780816e+00 1.6943245494187480e+00 2.1362474922704230e+01 1 2 0
378 1 3 5.9999999999999998e-02 8.4038997135649360e+00 2.6198260860757783e+00 2.1055847290320212e+01 1 2 0
376 1 4 -6.8300000000000005e-01 9.4521554980404758e+00 1.7723467262165240e+00 2.2704473433551144e+01 1 2 0
369 1 4 -6.8300000000000005e-01 6.9486674584134986e+00 6.6202880211789283e-01 2.3513235507785652e+01 1 2 0
377 1 5 4.1799999999999998e-01 8.7678642808702136e+00 1.4607211606955410e+00 2.3271700054124590e+01 1 2 0
372 1 6 -1.2000000000000000e-01 7.8335222485410076e+00 6.1274235927011445e-01 2.1304218367862116e+01 1 2 0
379 1 6 -1.2000000000000000e-01 1.0146217797205418e+01 1.4830325968162454e+00 2.0394127431785090e+01 1 2 0
375 1 3 5.9999999999999998e-02 7.5283664055055546e+00 4.0708858719206203e-01 2.0265616945432942e+01 1 2 0
39626 1 5 4.1799999999999998e-01 7.5331564832098161e+00 5.9525373112508211e+00 2.2555008446524859e+01 0 0 0
39625 1 4 -6.8300000000000005e-01 8.4133470969828501e+00 5.9068677864763295e+00 2.2756240926409621e+01 0 0 0
39622 1 2 2.0499999999999999e-01 8.4800090020322560e+00 5.1704031286337804e+00 2.3910098702332004e+01 0 0 0
39627 1 3 5.9999999999999998e-02 8.5237008091558746e+00 4.1101148649486436e+00 2.3691361914082673e+01 0 0 0
32252 1 3 5.9999999999999998e-02 9.8848710109756084e+00 5.8910302250111339e+00 1.9584481393233791e+01 0 0 0
382 1 3 5.9999999999999998e-02 1.0444329085113266e+01 2.4974747806152160e+00 2.0305538504792136e+01 1 2 0
12685 1 6 -1.2000000000000000e-01 1.4145263706416671e+00 1.0168121287018545e+01 1.8388492830078462e+01 1 1 0
12695 1 3 5.9999999999999998e-02 1.4489071990684297e+00 7.5824862177293939e+00 1.8654014819980784e+01 1 1 0
32267 1 3 5.9999999999999998e-02 6.3975159435422366e+00 9.2221265589089310e+00 1.8324427041744663e+01 0 0 0
12686 1 2 2.0499999999999999e-01 2.7288588506465201e+00 9.2827583217292347e+00 1.8532672642645508e+01 1 1 0
12693 1 2 2.0499999999999999e-01 3.4310009128359882e+00 6.8965025555386026e+00 1.8859665098773664e+01 1 1 0
12692 1 6 -1.2000000000000000e-01 2.3759130993620352e+00 7.9364995142799613e+00 1.9112467660827608e+01 1 1 0
12697 1 5 4.1799999999999998e-01 4.7621020184878207e+00 6.4130326545919649e+00 2.0273784163422739e+01 1 1 0
11873 1 6 -1.2000000000000000e-01 7.9297536242322597e-01 7.6481980321070475e+00 2.2764262105717407e+01 1 1 0
12687 1 3 5.9999999999999998e-02 9.7615705777219486e-01 1.0354358781819839e+01 1.9410028298639237e+01 1 1 0
11870 1 4 -6.8300000000000005e-01 1.6263397136318558e+00 9.9656371676436795e+00 2.2518627985440784e+01 1 1 0
12689 1 4 -6.8300000000000005e-01 3.6961321072619873e+00 9.9371152014489965e+00 1.9350031136026775e+01 1 1 0
12696 1 4 -6.8300000000000005e-01 4.5723501773107982e+00 7.1224564610925976e+00 1.9644419835076590e+01 1 1 0
12690 1 5 4.1799999999999998e-01 4.3206504310105487e+00 9.2343255731367471e+00 1.9636583385834619e+01 1 1 0
12694 1 3 5.9999999999999998e-02 2.0305956084028991e+00 7.9445920282664453e+00 2.0102084403776498e+01 1 1 0
11868 1 3 5.9999999999999998e-02 3.3065798651153431e+00 8.0001214419682967e+00 2.1722579970553721e+01 1 1 0
11866 1 6 -1.2000000000000000e-01 3.3411956164311474e+00 8.2432005536480197e+00 2.2778465530357369e+01 1 1 0
11867 1 2 2.0499999999999999e-01 1.8377554231472986e+00 8.6844338580723015e+00 2.3091700536951230e+01 1 1 0
11860 1 2 2.0499999999999999e-01 4.5111970861636763e+00 9.2152418343251874e+00 2.2952897950584898e+01 1 1 0
11863 1 4 -6.8300000000000005e-01 4.2414616852774794e+00 1.0375819693995359e+01 2.2153517929102939e+01 1 1 0
11864 1 5 4.1799999999999998e-01 3.5523308366157078e+00 1.0883216814580400e+01 2.2636879515280086e+01 1 1 0
11871 1 5 4.1799999999999998e-01 2.4301040429837721e+00 1.0104471531116975e+01 2.2018957302188419e+01 1 1 0
11872 1 3 5.9999999999999998e-02 1.9629783141070780e+00 8.9389827274685896e+00 2.4159273717490002e+01 1 1 0
11861 1 3 5.9999999999999998e-02 5.5525610252643123e+00 7.8678963385854992e+00 2.1711363659426322e+01 1 1 0
11859 1 6 -1.2000000000000000e-01 5.8176782739777657e+00 8.5172765914092832e+00 2.2571380975730829e+01 1 1 0
11875 1 3 5.9999999999999998e-02 8.1729311454829245e-01 7.1260943425337908e+00 2.1816459409914575e+01 1 1 0
11869 1 3 5.9999999999999998e-02 3.5595017321606770e+00 7.2053179542428465e+00 2.3205594260695143e+01 1 1 0
11865 1 3 5.9999999999999998e-02 4.4149506658571580e+00 9.5004727117491612e+00 2.3965053604977076e+01 1 1 0
11876 1 3 5.9999999999999998e-02 1.0346029713190943e+00 6.8635705488986325e+00 2.3413493210006195e+01 1 1 0
11857 1 5 4.1799999999999998e-01 5.7350798781252266e+00 1.0462066376203024e+01 2.1135228831219727e+01 1 1 0
32612 1 5 4.1799999999999998e-01 7.9004512404810115e-02 1.1666961749476425e+01 2.2552617322370512e+01 0 0 0
32581 1 3 5.9999999999999998e-02 3.9166446060309026e+00 1.1732388436513801e+01 2.4297719317807726e+01 0 0 0
39633 1 5 4.1799999999999998e-01 1.0179091452415268e+01 6.2572382378024898e+00 2.2328660567504897e+01 0 0 0
490 1 3 5.9999999999999998e-02 1.0668300549997065e+01 1.2065757204600381e+01 2.3853580933367713e+01 1 2 0
32260 1 3 5.9999999999999998e-02 8.7427682556425701e+00 8.3219207935724331e+00 1.8445091977861729e+01 0 0 0
11862 1 3 5.9999999999999998e-02 6.1718464987554871e+00 7.9107144445472111e+00 2.3449156295234445e+01 1 1 0
32250 1 6 -1.2000000000000000e-01 1.0363345985597235e+01 6.2551829909942311e+00 1.8726185254600118e+01 0 0 0
11856 1 4 -6.8300000000000005e-01 6.6045216631541992e+00 1.0106892575443874e+01 2.1016708334341715e+01 1 1 0
11853 1 2 2.0499999999999999e-01 6.9811483803248979e+00 9.5109025715548121e+00 2.2167071354225914e+01 1 1 0
11858 1 3 5.9999999999999998e-02 7.1092527050928869e+00 1.0215575706961763e+01 2.2992896432630872e+01 1 1 0
32259 1 3 5.9999999999999998e-02 7.7881579502606977e+00 6.9956158910112487e+00 1.9023470896707249e+01 0 0 0
11854 1 3 5.9999999999999998e-02 8.3480937512984674e+00 8.1062126700499899e+00 2.1263362454797512e+01 1 1 0
11852 1 6 -1.2000000000000000e-01 8.4198892098974802e+00 8.9165771781898933e+00 2.2003089501785865e+01 1 1 0
11855 1 3 5.9999999999999998e-02 8.7770756529726466e+00 8.5249076348593462e+00 2.3010997381940140e+01 1 1 0
11849 1 4 -6.8300000000000005e-01 9.2322479756691020e+00 1.0282018693661975e+01 2.0169353944767796e+01 1 1 0
11846 1 2 2.0499999999999999e-01 9.5663932021722378e+00 9.9171928016027291e+00 2.1537810278851403e+01 1 1 0
11851 1 3 5.9999999999999998e-02 9.6072294256069046e+00 1.0721685577233050e+01 2.2176763894275812e+01 1 1 0
11850 1 5 4.1799999999999998e-01 8.2749707415185316e+00 1.0285761529984651e+01 2.0146802579077065e+01 1 1 0
494 1 3 5.9999999999999998e-02 1.0199771603849667e+01 1.4398713814130900e+01 2.5635094347834784e+01 1 2 0
32605 1 5 4.1799999999999998e-01 1.9186109983001136e+00 1.2518766449006192e+01 2.0228176232625071e+01 0 0 0
32604 1 4 -6.8300000000000005e-01 1.6600154670800624e+00 1.2636865249018365e+01 2.1106098067830697e+01 0 0 0
32607 1 6 -1.2000000000000000e-01 1.6299038308030833e-01 1.4046088541893972e+01 2.2505003653904510e+01 0 0 0
32606 1 3 5.9999999999999998e-02 2.8972991186839686e-01 1.3746121519021948e+01 2.0316859947827815e+01 0 0 0
32609 1 3 5.9999999999999998e-02 8.5821441417186350e-01 1.4053909422081681e+01 2.3320191989978884e+01 0 0 0
32601 1 2 2.0499999999999999e-01 9.8474822846655208e-01 1.3837588256584851e+01 2.1149253365838984e+01 0 0 0
32593 1 6 -1.2000000000000000e-01 4.1338036201974990e+00 1.4245630325491431e+01 2.2146000898293806e+01 0 0 0
32596 1 3 5.9999999999999998e-02 3.5769945061956561e+00 1.3374463481801174e+01 2.2512663525567763e+01 0 0 0
32595 1 3 5.9999999999999998e-02 4.5534083561300864e+00 1.3825136932613304e+01 2.1246832893306980e+01 0 0 0
32603 1 3 5.9999999999999998e-02 2.4449429433976508e+00 1.4630567772292206e+01 1.9783747177900555e+01 0 0 0
32600 1 6 -1.2000000000000000e-01 1.9659234966513059e+00 1.4927337246860800e+01 2.0725245592553794e+01 0 0 0
32594 1 2 2.0499999999999999e-01 3.0305643259350585e+00 1.5304358125232707e+01 2.1784738569448532e+01 0 0 0
32587 1 2 2.0499999999999999e-01 5.2442692496187329e+00 1.4578001514532390e+01 2.3122800492808015e+01 0 0 0
32599 1 3 5.9999999999999998e-02 2.5349819076058235e+00 1.5664760804635922e+01 2.2739596282468021e+01 0 0 0
32592 1 3 5.9999999999999998e-02 4.7966869320949961e+00 1.4993280317552470e+01 2.4022130094453324e+01 0 0 0
32590 1 4 -6.8300000000000005e-01 6.0856413337527799e+00 1.5506601104993258e+01 2.2476475402423652e+01 0 0 0
32602 1 3 5.9999999999999998e-02 1.5100960830264807e+00 1.5868354211359547e+01 2.0463512743089975e+01 0 0 0
32586 1 6 -1.2000000000000000e-01 6.0838312308933693e+00 1.3351298971053533e+01 2.3690555771527706e+01 0 0 0
515 1 3 5.9999999999999998e-02 1.0255263104698242e+01 1.3318602378218046e+01 1.8222323328613875e+01 1 2 0
32589 1 3 5.9999999999999998e-02 6.0133135734135656e+00 1.2638567003698691e+01 2.2849593677326567e+01 0 0 0
492 1 2 2.0499999999999999e-01 9.8150509898305085e+00 1.4303624534530863e+01 2.3529036335339118e+01 1 2 0
497 1 3 5.9999999999999998e-02 9.5025010940032058e+00 1.3556526794263362e+01 2.2802570235004648e+01 1 2 0
495 1 4 -6.8300000000000005e-01 8.7802282070545115e+00 1.5382403531023296e+01 2.3446434193454500e+01 1 2 0
32588 1 3 5.9999999999999998e-02 7.1480579349635311e+00 1.3665097142867593e+01 2.3665515279499555e+01 0 0 0
32591 1 5 4.1799999999999998e-01 6.9681970431421272e+00 1.5319345654811718e+01 2.2653762771143739e+01 0 0 0
504 1 3 5.9999999999999998e-02 1.0177038525536057e+01 1.5807378475899508e+01 2.1249391222281162e+01 1 2 0
496 1 5 4.1799999999999998e-01 8.9039353575443538e+00 1.6108109840202207e+01 2.4080993368628647e+01 1 2 0
39752 1 5 4.1799999999999998e-01 4.5489044456800731e-01 2.8234800315751665e+00 3.0425127771546297e+01 0 0 0
39603 1 3 5.9999999999999998e-02 1.2187967271989501e-01 4.5157150401852340e+00 2.7632125253990917e+01 0 0 0
39749 1 3 5.9999999999999998e-02 4.9811246964476075e-01 2.1462773522995604e-01 2.9303600159189482e+01 0 0 0
39745 1 5 4.1799999999999998e-01 2.5936960440026273e+00 2.8144313511611019e+00 2.8834067197359008e+01 0 0 0
39608 1 2 2.0499999999999999e-01 3.3765767266611517e+00 4.2809131132248588e+00 2.4744109661728213e+01 0 0 0
39613 1 3 5.9999999999999998e-02 3.4751102336501338e+00 3.2678881033890606e+00 2.4976067051245124e+01 0 0 0
39606 1 3 5.9999999999999998e-02 1.2452992463423567e+00 3.1992374395218737e+00 2.6044289297725008e+01 0 0 0
39614 1 6 -1.2000000000000000e-01 4.8010610297960890e+00 4.7977021917350333e+00 2.5142050940937704e+01 0 0 0
39601 1 2 2.0499999999999999e-01 1.0258713745457655e+00 4.2463980731872590e+00 2.5747477645758515e+01 0 0 0
39607 1 6 -1.2000000000000000e-01 2.4233465439142754e+00 4.8655636971192688e+00 2.5841801509069061e+01 0 0 0
39741 1 2 2.0499999999999999e-01 2.3433953933920408e+00 1.3268361113956679e+00 2.9969595123009587e+01 0 0 0
39739 1 3 5.9999999999999998e-02 5.0371371863447285e+00 1.8411565965154888e+00 2.9830433231351627e+01 0 0 0
39734 1 2 2.0499999999999999e-01 4.6488352311655570e+00 1.5058240807880234e+00 2.8852350783421667e+01 0 0 0
39737 1 4 -6.8300000000000005e-01 4.4059876688736734e+00 2.7458056706341103e+00 2.8115369070754454e+01 0 0 0
39740 1 6 -1.2000000000000000e-01 3.3657441788173967e+00 6.3401829999672843e-01 2.9041898445696173e+01 0 0 0
39742 1 3 5.9999999999999998e-02 2.7607486137974773e+00 5.1808462808449496e-01 2.8083636506412244e+01 0 0 0
39610 1 3 5.9999999999999998e-02 2.7924054875409370e+00 4.6414335151040556e+00 2.6807879813788855e+01 0 0 0
39735 1 3 5.9999999999999998e-02 5.5537561122059973e+00 4.0587207546452203e-01 2.7249621296095484e+01 0 0 0
39617 1 3 5.9999999999999998e-02 4.9632803414431717e+00 4.2638792009174082e+00 2.6096822680127644e+01 0 0 0
39738 1 5 4.1799999999999998e-01 5.2771461252239495e+00 3.0913230524088928e+00 2.7823598012503751e+01 0 0 0
39733 1 6 -1.2000000000000000e-01 5.8543872700120092e+00 8.0058769495882331e-01 2.8206932204486048e+01 0 0 0
39744 1 4 -6.8300000000000005e-01 1.9039202033493348e+00 2.5124616217178399e+00 2.9333234554145537e+01 0 0 0
39609 1 3 5.9999999999999998e-02 2.4422354493394893e+00 5.9857278039882784e+00 2.5779723413726316e+01 0 0 0
39747 1 6 -1.2000000000000000e-01 9.6747840265836171e-01 5.6047293387574026e-01 3.0270039492574384e+01 0 0 0
39616 1 3 5.9999999999999998e-02 4.7148075361809809e+00 5.8580535464922976e+00 2.5438929509328513e+01 0 0 0
39724 1 5 4.1799999999999998e-01 1.0255276506112843e+01 2.5183400680126824e+00 2.5687653837212949e+01 0 0 0
39628 1 6 -1.2000000000000000e-01 9.8245990510789571e+00 5.6240826886825763e+00 2.4613896854080142e+01 0 0 0
39621 1 6 -1.2000000000000000e-01 7.1795737937360755e+00 5.3462427509123707e+00 2.4734601370577955e+01 0 0 0
39730 1 4 -6.8300000000000005e-01 7.1608859339606612e+00 2.9022352971180321e+00 2.7436734748963929e+01 0 0 0
39725 1 3 5.9999999999999998e-02 1.0131763485418588e+01 1.4983823885788652e+00 2.7735696293558167e+01 0 0 0
39723 1 4 -6.8300000000000005e-01 9.3945497802494877e+00 2.4506056321454093e+00 2.6019590694405618e+01 0 0 0
39731 1 5 4.1799999999999998e-01 7.9032305018968785e+00 2.9858206643919285e+00 2.6823117842193767e+01 0 0 0
39727 1 2 2.0499999999999999e-01 7.2168073805575563e+00 1.5752796338425503e+00 2.7984663461533522e+01 0 0 0
39720 1 2 2.0499999999999999e-01 9.5925619511241766e+00 1.2168231447421058e+00 2.6824402579724033e+01 0 0 0
39732 1 3 5.9999999999999998e-02 7.7386179805638573e+00 1.5458019430991483e+00 2.8931921284255267e+01 0 0 0
39726 1 6 -1.2000000000000000e-01 8.1897605652059724e+00 6.8630891749036838e-01 2.7193197055778633e+01 0 0 0
39631 1 3 5.9999999999999998e-02 9.8547458056329713e+00 5.1534695418270466e+00 2.5564943025195667e+01 0 0 0
39624 1 3 5.9999999999999998e-02 7.3216255494779290e+00 4.8958969193305046e+00 2.5715930463307966e+01 0 0 0
39719 1 6 -1.2000000000000000e-01 1.0484139523563861e+01 2.1217974968748440e-01 2.6115022146345634e+01 0 0 0
39728 1 3 5.9999999999999998e-02 7.6462566996993395e+00 5.1424213887822301e-01 2.6218526620242915e+01 0 0 0
32567 1 3 5.9999999999999998e-02 4.0766084335924102e-01 8.9129926596458215e+00 2.6308829476583828e+01 0 0 0
32565 1 6 -1.2000000000000000e-01 6.6050332380063068e-02 9.7417099595936687e+00 2.6925730251057374e+01 0 0 0
32574 1 3 5.9999999999999998e-02 1.9637187265558678e+00 1.0856331033140799e+01 2.5366252523777060e+01 0 0 0
32570 1 5 4.1799999999999998e-01 1.8400716792872671e+00 9.1482961828629410e+00 2.8765380425626947e+01 0 0 0
32566 1 2 2.0499999999999999e-01 1.3295604244979053e+00 1.0457071844872900e+01 2.7408621566817292e+01 0 0 0
32569 1 4 -6.8300000000000005e-01 2.1460439028386653e+00 9.4656352100072247e+00 2.7954007383201095e+01 0 0 0
32577 1 5 4.1799999999999998e-01 3.6999045298068030e+00 9.8433929726700455e+00 2.7233826175207241e+01 0 0 0
32576 1 4 -6.8300000000000005e-01 4.3694995091276621e+00 1.0440433882195441e+01 2.6830744441992099e+01 0 0 0
32571 1 3 5.9999999999999998e-02 1.0531022255106430e+00 1.1116657962406997e+01 2.8182511372186337e+01 0 0 0
32572 1 6 -1.2000000000000000e-01 2.1071269369655141e+00 1.1191911300255104e+01 2.6366260842737571e+01 0 0 0
32573 1 2 2.0499999999999999e-01 3.5966268094390874e+00 1.1597704802857415e+01 2.6545347607453792e+01 0 0 0
32575 1 3 5.9999999999999998e-02 1.5875510971244062e+00 1.2114264043253005e+01 2.6350188837195105e+01 0 0 0
32584 1 5 4.1799999999999998e-01 6.2777427026071484e+00 1.1078280544632424e+01 2.6052843344179013e+01 0 0 0
32579 1 6 -1.2000000000000000e-01 4.1013180210706119e+00 1.2337731055491629e+01 2.5217273773255112e+01 0 0 0
482 1 5 4.1799999999999998e-01 1.0585585430594955e+01 1.0294269341910262e+01 2.6642976021099273e+01 1 2 0
39623 1 3 5.9999999999999998e-02 6.9484933444949979e+00 6.4152209321055098e+00 2.4828872087867300e+01 0 0 0
489 1 5 4.1799999999999998e-01 8.5508497063315083e+00 1.1487032469442520e+01 2.5142785218368413e+01 1 2 0
488 1 4 -6.8300000000000005e-01 9.5075263591217531e+00 1.1244232996913970e+01 2.5192183963621840e+01 1 2 0
39630 1 3 5.9999999999999998e-02 9.7460574534745543e+00 6.6726134328110600e+00 2.4845630347330985e+01 0 0 0
32583 1 4 -6.8300000000000005e-01 6.5638028306401042e+00 1.1591648689518644e+01 2.5283994741535651e+01 0 0 0
32578 1 3 5.9999999999999998e-02 3.6571335398415172e+00 1.2186196379352214e+01 2.7409447788534365e+01 0 0 0
32582 1 3 5.9999999999999998e-02 3.4840480065723414e+00 1.3176651596703140e+01 2.5094015584129526e+01 0 0 0
32580 1 2 2.0499999999999999e-01 5.6679922863709082e+00 1.2688359670991472e+01 2.4985534106812988e+01 0 0 0
32585 1 3 5.9999999999999998e-02 5.8042862243841542e+00 1.3480540907064086e+01 2.5714300732655865e+01 0 0 0
493 1 3 5.9999999999999998e-02 8.7230268946221798e+00 1.3745901108527985e+01 2.5322323835862612e+01 1 2 0
491 1 6 -1.2000000000000000e-01 9.7163006080377130e+00 1.3729940972367993e+01 2.4965890087198741e+01 1 2 0
2479 1 6 -1.2000000000000000e-01 1.0736579500545538e+01 9.9001602801358091e-01 1.6133647258903235e+01 1 2 0
32253 1 3 5.9999999999999998e-02 1.0717937138343945e+01 7.2536281380001606e+00 1.8955226431924288e+01 0 0 0
508 1 3 5.9999999999999998e-02 1.0679801241143592e+01 1.3518878892358424e+01 2.0573862470511262e+01 1 2 0
7674 1 2 2.0499999999999999e-01 3.6190577885946595e-02 1.2801907352779159e+01 2.6828067426789728e+00 1 2 0
368 1 3 5.9999999999999998e-02 5.1603136216304648e+00 2.2709137633947307e-01 2.0902551663505310e+01 1 2 0
7669 1 3 5.9999999999999998e-02 1.6341956036168024e+00 1.6422207414190193e+01 3.7918575169722075e+00 1 2 0
7668 1 3 5.9999999999999998e-02 8.6970835112016853e-01 1.6637773335026377e+01 5.3945490833637573e+00 1 2 0
7662 1 3 5.9999999999999998e-02 3.5871857502321234e+00 1.7752087701730492e+01 4.8028084742815791e+00 1 2 0
7658 1 3 5.9999999999999998e-02 5.7378128934012338e+00 1.6637660521366076e+01 5.5486155646041162e+00 1 2 0
7659 1 6 -1.2000000000000000e-01 3.6324266224061104e+00 1.7128868385609898e+01 5.7184292730110959e+00 1 2 0
6862 1 2 2.0499999999999999e-01 9.0420969843556946e+00 1.7274170061407112e+01 1.9894263855583965e+00 1 2 0
6867 1 3 5.9999999999999998e-02 8.3939901055038906e+00 1.7258513216984049e+01 1.0810345211983785e+00 1 2 0
6865 1 4 -6.8300000000000005e-01 8.0393104905082922e+00 1.7073022146288285e+01 3.0154335824852092e+00 1 2 0
7602 1 3 5.9999999999999998e-02 9.8309620558815087e+00 1.7802444708996951e+01 5.6832711069575517e+00 1 2 0
15650 1 4 -6.8300000000000005e-01 2.0528226354813111e+00 2.1892620693306007e+01 4.8576568683676156e+00 1 0 0
15651 1 5 4.1799999999999998e-01 2.5437660860885618e+00 2.2681367229686575e+01 4.5999218963919235e+00 1 0 0
9244 1 3 5.9999999999999998e-02 1.1634043557415495e-01 2.1820210194477752e+01 3.0180309269482497e+00 1 2 0
9237 1 3 5.9999999999999998e-02 1.6327291941578768e+00 2.3823804093962881e+01 2.9515736945583546e+00 1 2 0
9236 1 3 5.9999999999999998e-02 1.5014635838693662e+00 2.3910284701178607e+01 1.1629199925481541e+00 1 2 0
15658 1 5 4.1799999999999998e-01 8.0917610338480617e-01 2.0478857946542814e+01 4.6305325843485816e+00 1 0 0
15657 1 4 -6.8300000000000005e-01 3.7041930882244628e-01 1.9755653264800937e+01 4.9988764412898199e+00 1 0 0
9234 1 6 -1.2000000000000000e-01 1.1211582960786577e+00 2.4288725581803639e+01 2.1160934511953928e+00 1 2 0
15643 1 4 -6.8300000000000005e-01 3.7250396765237328e+00 2.4231161642883578e+01 5.1550960487344968e+00 1 0 0
7655 1 3 5.9999999999999998e-02 5.1555146155130647e+00 1.9160691063571061e+01 5.9413931186869640e+00 1 2 0
9243 1 3 5.9999999999999998e-02 1.1811442726298035e-01 2.2163247803252119e+01 1.2587787453941128e+00 1 2 0
7651 1 3 5.9999999999999998e-02 7.5318443490870148e+00 1.8255236169336438e+01 6.0312244447536756e+00 1 2 0
6870 1 3 5.9999999999999998e-02 1.0360322892464401e+01 1.8489853683526864e+01 3.0516935378090801e+00 1 2 0
6871 1 3 5.9999999999999998e-02 1.0648891027639154e+01 1.8684732551043279e+01 1.3962534126841717e+00 1 2 0
6868 1 6 -1.2000000000000000e-01 9.8014116008042080e+00 1.8605054437565112e+01 2.1117922170951160e+00 1 2 0
6873 1 5 4.1799999999999998e-01 7.9350058912374752e+00 1.8755675498683505e+01 3.4116244950086383e+00 1 2 0
6872 1 4 -6.8300000000000005e-01 8.1869232398932468e+00 1.9703122478531572e+01 3.3512790924410738e+00 1 2 0
6874 1 3 5.9999999999999998e-02 8.2452710573501484e+00 1.9873509091722738e+01 1.3220034536982341e+00 1 2 0
6880 1 5 4.1799999999999998e-01 8.1582919453149554e+00 2.1557566332731987e+01 3.8575286799208572e+00 1 2 0
6869 1 2 2.0499999999999999e-01 8.8701144079189920e+00 1.9896758093431998e+01 2.1536459014692975e+00 1 2 0
6881 1 3 5.9999999999999998e-02 8.0767806628092238e+00 2.2421159217830663e+01 1.6014368067451892e+00 1 2 0
6875 1 6 -1.2000000000000000e-01 9.8255083406276746e+00 2.1199166262241732e+01 2.1433084670344082e+00 1 2 0
6879 1 4 -6.8300000000000005e-01 8.5425449581981212e+00 2.2386615048075399e+01 3.7267088645815369e+00 1 2 0
6876 1 2 2.0499999999999999e-01 8.9490366506301253e+00 2.2485945979023271e+01 2.3302571426236853e+00 1 2 0
6882 1 6 -1.2000000000000000e-01 9.6968836092194870e+00 2.3795543512162677e+01 2.1052678527600612e+00 1 2 0
6885 1 3 5.9999999999999998e-02 1.0142400010594740e+01 2.3855886205715731e+01 1.1602730950246314e+00 1 2 0
6878 1 3 5.9999999999999998e-02 1.0341526755971323e+01 2.1286567512113695e+01 1.1099255849099527e+00 1 2 0
6877 1 3 5.9999999999999998e-02 1.0589970280804209e+01 2.1294012861348868e+01 2.9549136082867351e+00 1 2 0
6887 1 5 4.1799999999999998e-01 8.6008178067540779e+00 2.4193972438586876e+01 3.9378376603216165e+00 1 2 0
6884 1 3 5.9999999999999998e-02 1.0474191019269979e+01 2.3827248930130988e+01 2.8229184527992333e+00 1 2 0
7634 1 3 5.9999999999999998e-02 1.0566754032909742e+01 2.2807040398780725e+01 5.5515935143058019e+00 1 2 0
9229 1 3 5.9999999999999998e-02 3.2771199461557563e+00 2.5840933933807730e+01 1.2862790584127211e+00 1 2 0
44560 1 4 -6.8300000000000005e-01 5.3348602237417364e-01 2.5458302737129031e+01 5.6836932636360933e+00 0 0 0
9230 1 3 5.9999999999999998e-02 3.3679894147631790e+00 2.5611642867484441e+01 2.9292354280936874e+00 1 2 0
9228 1 2 2.0499999999999999e-01 1.3351755923534496e+00 2.5868139426296615e+01 2.2652371966891911e+00 1 2 0
9233 1 3 5.9999999999999998e-02 7.5435730920155930e-01 2.6215036186258821e+01 3.1234743100477385e+00 1 2 0
9226 1 3 5.9999999999999998e-02 2.6324584551629990e+00 2.8114221390504760e+01 3.2999462010664833e+00 1 2 0
9225 1 5 4.1799999999999998e-01 1.9190634514206568e+00 2.8077703576327924e+01 1.0462785555827983e+00 1 2 0
9227 1 6 -1.2000000000000000e-01 2.8401099476018890e+00 2.6246049091679033e+01 2.2140690039524782e+00 1 2 0
9224 1 4 -6.8300000000000005e-01 2.7408266096232436e+00 2.8476807950170290e+01 1.2266644610388051e+00 1 2 0
9221 1 2 2.0499999999999999e-01 3.1504343197415294e+00 2.7768245395018916e+01 2.4076884281552764e+00 1 2 0
9220 1 6 -1.2000000000000000e-01 4.6714444350668503e+00 2.7929606715792971e+01 2.6564736821587545e+00 1 2 0
9231 1 4 -6.8300000000000005e-01 6.7430715193909696e-01 2.6535496885126530e+01 1.2101656187041421e+00 1 2 0
9214 1 2 2.0499999999999999e-01 5.0549120890975221e+00 2.9431431097898923e+01 2.9503088368264487e+00 1 2 0
44572 1 3 5.9999999999999998e-02 6.6595556322826110e-01 2.9867197177260639e+01 4.9686639079354267e+00 0 0 0
9219 1 3 5.9999999999999998e-02 4.1720573788850999e+00 3.0006832353040917e+01 3.1206584541600084e+00 1 2 0
43201 1 3 5.9999999999999998e-02 1.8039834751452130e-01 2.9229531580218630e+01 2.5658944532312526e+00 -1 0 0
9218 1 5 4.1799999999999998e-01 5.4574838378549728e+00 2.9653040130734645e+01 1.0582983939336459e+00 1 2 0
9223 1 3 5.9999999999999998e-02 4.9014946491661373e+00 2.7325017083639903e+01 3.5284892828980214e+00 1 2 0
9217 1 4 -6.8300000000000005e-01 5.8786569259063670e+00 2.9909217521686955e+01 1.8426527221737217e+00 1 2 0
15644 1 5 4.1799999999999998e-01 4.0466237207428142e+00 2.5163414518510791e+01 5.2279884668429419e+00 1 0 0
9222 1 3 5.9999999999999998e-02 5.1868696357338173e+00 2.7484783072789977e+01 1.8136846658558856e+00 1 2 0
44561 1 5 4.1799999999999998e-01 1.2182154057333447e+00 2.6125216452059107e+01 5.9176909796343118e+00 0 0 0
44570 1 6 -1.2000000000000000e-01 6.2317257697927608e-01 2.9875874434477652e+01 6.0184248454142040e+00 0 0 0
9216 1 3 5.9999999999999998e-02 5.2579034003219949e+00 2.9423853212121259e+01 5.0484452070189265e+00 1 2 0
44574 1 4 -6.8300000000000005e-01 2.9371966023964067e+00 3.0661539719277876e+01 5.8846521021554228e+00 0 0 0
9213 1 6 -1.2000000000000000e-01 5.8814244942498144e+00 2.9651969522851598e+01 4.2521876306950448e+00 1 2 0
44568 1 5 4.1799999999999998e-01 2.5148815632373767e+00 2.8527224395067424e+01 5.9501518280668169e+00 0 0 0
6886 1 4 -6.8300000000000005e-01 8.6837702781213721e+00 2.5138575111124567e+01 3.8009010816056215e+00 1 2 0
6883 1 2 2.0499999999999999e-01 8.9998941455928154e+00 2.5202100772244606e+01 2.4506717226834693e+00 1 2 0
6888 1 3 5.9999999999999998e-02 8.1219191279597478e+00 2.5294973172318787e+01 1.7568147183761351e+00 1 2 0
9215 1 3 5.9999999999999998e-02 6.7292860879770995e+00 2.8893631430620285e+01 4.3614108734079409e+00 1 2 0
6894 1 5 4.1799999999999998e-01 9.4396789027431502e+00 2.6834229890564281e+01 4.3752044315095215e+00 1 2 0
6895 1 3 5.9999999999999998e-02 8.7704084502639361e+00 2.7953181628127052e+01 2.4837692671548131e+00 1 2 0
6893 1 4 -6.8300000000000005e-01 9.8558225286374697e+00 2.7660920144363146e+01 4.0827675716022291e+00 1 2 0
6890 1 2 2.0499999999999999e-01 9.7985715749708859e+00 2.7707894080131066e+01 2.6892047133257302e+00 1 2 0
9208 1 3 5.9999999999999998e-02 8.1070875200806878e+00 3.0124193633065254e+01 5.9396227133199533e+00 1 2 0
6889 1 6 -1.2000000000000000e-01 1.0071792036988310e+01 2.6306716625655270e+01 2.1432887028961751e+00 1 2 0
6898 1 3 5.9999999999999998e-02 1.0516709315939680e+01 2.9082247247296870e+01 1.2393491978883211e+00 1 2 0
6899 1 3 5.9999999999999998e-02 1.0651058515574162e+01 2.9717251732033244e+01 2.8678300033373629e+00 1 2 0
6892 1 3 5.9999999999999998e-02 1.0170731395372323e+01 2.6361931025004221e+01 1.0694921370460639e+00 1 2 0
9211 1 5 4.1799999999999998e-01 7.1348280154542394e+00 3.0606097605784996e+01 2.7920378799165881e+00 1 2 0
11246 1 3 5.9999999999999998e-02 2.4572421527339205e+00 3.1340972760144325e+01 2.5414339640198044e+01 1 1 0
43194 1 3 5.9999999999999998e-02 2.0075523418812868e+00 3.0936876619479659e+01 2.7678601214695613e+00 -1 0 0
43193 1 3 5.9999999999999998e-02 1.6750843756444225e+00 3.1325704183268098e+01 1.1546101608095234e+00 -1 0 0
43191 1 6 -1.2000000000000000e-01 1.4469999594784813e+00 3.1634592996704612e+01 2.1776318780478694e+00 -1 0 0
9212 1 3 5.9999999999999998e-02 5.8702801627130521e+00 3.1877464140986227e+01 4.4827680323091190e+00 1 2 0
44575 1 5 4.1799999999999998e-01 3.3871954128934840e+00 3.1526048171545970e+01 5.9646567774424595e+00 0 0 0
9207 1 2 2.0499999999999999e-01 6.5815076409899680e+00 3.0986566119237420e+01 4.5222785792845626e+00 1 2 0
9206 1 6 -1.2000000000000000e-01 7.4074950988439383e+00 3.1004262716946094e+01 5.8932247550424632e+00 1 2 0
9210 1 4 -6.8300000000000005e-01 7.5467618506240806e+00 3.1116720517774301e+01 3.5475403851414375e+00 1 2 0
9200 1 2 2.0499999999999999e-01 8.3619469976218337e+00 3.2255007784649258e+01 5.9500331261807000e+00 1 2 0
11251 1 2 2.0499999999999999e-01 1.7663718589062682e-02 2.8403815540745260e+01 2.4152731860580001e+01 1 1 0
7653 1 2 2.0499999999999999e-01 5.0420086929094206e+00 1.7058337043469407e+01 6.2906159383274503e+00 1 2 0
7661 1 3 5.9999999999999998e-02 2.8713631928422383e+00 1.7599737565831433e+01 6.3816434481890436e+00 1 2 0
12026 1 3 5.9999999999999998e-02 3.5892237216561917e+00 1.6833523308807901e+01 1.0527871285771061e+01 1 1 0
12020 1 6 -1.2000000000000000e-01 1.5032611341365718e+00 1.6661108413974304e+01 1.0737888971546694e+01 1 1 0
12021 1 2 2.0499999999999999e-01 2.7181896368466787e+00 1.7492304805540353e+01 1.0465604340097986e+01 1 1 0
12025 1 5 4.1799999999999998e-01 2.4327263414657843e+00 1.7335551651344517e+01 8.5375923221402115e+00 1 1 0
12022 1 3 5.9999999999999998e-02 7.3769624252877986e-01 1.7342659880998728e+01 1.0623956932815620e+01 1 1 0
12024 1 4 -6.8300000000000005e-01 2.5623189549819294e+00 1.8042414348811374e+01 9.1377641220071997e+00 1 1 0
15662 1 3 5.9999999999999998e-02 5.0443208134604289e-01 1.7923513044979689e+01 7.2131158427889233e+00 1 0 0
12023 1 3 5.9999999999999998e-02 1.4050033665754553e+00 1.6493074412996151e+01 1.1789975099267538e+01 1 1 0
7656 1 4 -6.8300000000000005e-01 5.1138888769420383e+00 1.6355000483001131e+01 7.5260159368343515e+00 1 2 0
7650 1 5 4.1799999999999998e-01 7.1152723129564333e+00 1.7015743245290459e+01 7.8932378649397208e+00 1 2 0
12644 1 2 2.0499999999999999e-01 8.0849256774511282e+00 1.7867629617290724e+01 1.1492887188292858e+01 1 1 0
12648 1 5 4.1799999999999998e-01 8.1659396675988862e+00 1.8140038834991817e+01 9.5743165566004080e+00 1 1 0
7649 1 4 -6.8300000000000005e-01 7.4709175855395022e+00 1.7937519884711122e+01 7.9647139034426848e+00 1 2 0
12649 1 3 5.9999999999999998e-02 6.9682884796511928e+00 1.7911228032280615e+01 1.1298523739887791e+01 1 1 0
12650 1 6 -1.2000000000000000e-01 8.3909373873934179e+00 1.6437211743333176e+01 1.1796195000983801e+01 1 1 0
12647 1 4 -6.8300000000000005e-01 8.7549722362438303e+00 1.8372587327525970e+01 1.0330004650697740e+01 1 1 0
12652 1 3 5.9999999999999998e-02 9.4616545514686248e+00 1.6406651573617047e+01 1.1608902291304357e+01 1 1 0
7601 1 5 4.1799999999999998e-01 1.0497478459814173e+01 1.8444648776245678e+01 7.8043394464861775e+00 1 2 0
7597 1 2 2.0499999999999999e-01 1.0710214953805554e+01 1.7345996821683912e+01 6.1697330181314962e+00 1 2 0
15641 1 3 5.9999999999999998e-02 5.8723692110714873e+00 2.3788389374512118e+01 6.0329572810615089e+00 1 0 0
7652 1 6 -1.2000000000000000e-01 5.5876440629438688e+00 1.8467774955661358e+01 6.6375508286215350e+00 1 2 0
7654 1 3 5.9999999999999998e-02 5.0576636289900678e+00 1.8822301454977424e+01 7.5002427741365718e+00 1 2 0
15647 1 2 2.0499999999999999e-01 2.0408740823018636e+00 2.1929668426112684e+01 6.2550293711936060e+00 1 0 0
15652 1 3 5.9999999999999998e-02 1.3228846095640232e+00 2.2679801829705248e+01 6.5850900848941407e+00 1 0 0
15648 1 3 5.9999999999999998e-02 4.3192383458336820e+00 2.1845367241241750e+01 6.4059730278645342e+00 1 0 0
15655 1 3 5.9999999999999998e-02 2.5511229689176989e+00 1.9955100086040041e+01 6.6958868444890323e+00 1 0 0
15646 1 6 -1.2000000000000000e-01 3.4306165362537246e+00 2.2420071049520249e+01 6.7108490089248827e+00 1 0 0
15649 1 3 5.9999999999999998e-02 3.4979819743451008e+00 2.2302218181275862e+01 7.7746757129596684e+00 1 0 0
15653 1 6 -1.2000000000000000e-01 1.6990085087190596e+00 2.0599051784236362e+01 6.9120783531575611e+00 1 0 0
12032 1 5 4.1799999999999998e-01 3.9066267485193467e+00 1.9216675730689435e+01 9.6019392459058217e+00 1 1 0
7945 1 3 5.9999999999999998e-02 2.1821987036797248e+00 2.2135312269452616e+01 1.0022198556110958e+01 1 2 0
12031 1 4 -6.8300000000000005e-01 4.1733648706704418e+00 1.9910212607754019e+01 1.0213383532596016e+01 1 1 0
15656 1 3 5.9999999999999998e-02 1.6080445772802403e+00 2.0718197138003351e+01 8.0313480722166677e+00 1 0 0
7940 1 2 2.0499999999999999e-01 1.4705089157338873e+00 2.2848994104883406e+01 1.0290436866793582e+01 1 2 0
12039 1 5 4.1799999999999998e-01 5.0899159752316558e+00 2.1726232917754199e+01 1.0658451986214077e+01 1 1 0
12033 1 3 5.9999999999999998e-02 5.0384994868730386e+00 1.8753976136192584e+01 1.1600265111732435e+01 1 1 0
15640 1 2 2.0499999999999999e-01 3.8412043138826921e+00 2.3865472266130428e+01 6.5199308114423271e+00 1 0 0
7943 1 4 -6.8300000000000005e-01 8.5472862818289919e-01 2.3469874777254137e+01 9.2175861597431954e+00 1 2 0
12028 1 2 2.0499999999999999e-01 4.1266376613804958e+00 1.9386121360960914e+01 1.1517957897690307e+01 1 1 0
15654 1 2 2.0499999999999999e-01 3.3904488891980350e-01 1.9999973062946722e+01 6.4108014102820112e+00 1 0 0
15639 1 6 -1.2000000000000000e-01 5.2697828314486923e+00 2.4021495459341864e+01 6.9343468663129215e+00 1 0 0
12038 1 4 -6.8300000000000005e-01 5.2466885726443078e+00 2.2315914055191353e+01 1.1392602115805696e+01 1 1 0
7946 1 6 -1.2000000000000000e-01 2.2340478902503236e+00 2.3968975861347577e+01 1.1054021540264882e+01 1 2 0
7952 1 3 5.9999999999999998e-02 3.7233835534313870e+00 2.4371452582449837e+01 9.7726480790682508e+00 1 2 0
15645 1 3 5.9999999999999998e-02 3.0484745101082824e+00 2.4384376766407794e+01 7.0496501211288711e+00 1 0 0
12027 1 6 -1.2000000000000000e-01 2.7904643831617300e+00 1.8562121467454620e+01 1.1551036824221397e+01 1 1 0
12029 1 3 5.9999999999999998e-02 1.8787559460898464e+00 1.9159559940189407e+01 1.1580120633184631e+01 1 1 0
15642 1 3 5.9999999999999998e-02 5.5300916747850719e+00 2.3363693058418889e+01 7.7217256791307900e+00 1 0 0
7948 1 3 5.9999999999999998e-02 1.6008700556360118e+00 2.4539668188146230e+01 1.1731829741738723e+01 1 2 0
7939 1 6 -1.2000000000000000e-01 3.7768199835453603e-01 2.2179661230531753e+01 1.1155085741261249e+01 1 2 0
7938 1 3 5.9999999999999998e-02 4.4236655507180306e-01 2.0333174654766186e+01 1.0150577176683642e+01 1 2 0
7942 1 3 5.9999999999999998e-02 8.7578479660655795e-01 2.1901579553578877e+01 1.2042661443174095e+01 1 2 0
7949 1 3 5.9999999999999998e-02 2.8345339416977260e+00 2.3648807907108569e+01 1.1842604612648435e+01 1 2 0
7944 1 5 4.1799999999999998e-01 1.2797457398494252e-01 2.2948470828898351e+01 8.9181277837635946e+00 1 2 0
7644 1 3 5.9999999999999998e-02 9.1785799705485047e+00 2.0745551527963727e+01 6.1710057101351365e+00 1 2 0
7633 1 3 5.9999999999999998e-02 1.0073469666423723e+01 2.4362305432580374e+01 5.9837449703954206e+00 1 2 0
7646 1 2 2.0499999999999999e-01 7.0789288385486593e+00 1.8712553521803645e+01 6.8806247099448656e+00 1 2 0
7648 1 3 5.9999999999999998e-02 6.8185064937833415e+00 2.0760099399682137e+01 6.3237019374033636e+00 1 2 0
7641 1 3 5.9999999999999998e-02 8.2662711941691978e+00 2.2757809942144338e+01 6.8601643678823425e+00 1 2 0
7647 1 3 5.9999999999999998e-02 6.8068604862535258e+00 2.0487280812437692e+01 8.1188051508084786e+00 1 2 0
7643 1 5 4.1799999999999998e-01 9.1657261292177559e+00 2.0054064899741448e+01 8.9963026398390280e+00 1 2 0
7645 1 6 -1.2000000000000000e-01 7.3119703160927587e+00 2.0251023529116182e+01 7.1273754898995803e+00 1 2 0
7642 1 4 -6.8300000000000005e-01 9.6231981386374077e+00 2.0016647669214620e+01 8.1415468501538140e+00 1 2 0
7639 1 2 2.0499999999999999e-01 8.7875666377455808e+00 2.0800359294880028e+01 7.2203704691071042e+00 1 2 0
7640 1 3 5.9999999999999998e-02 8.4489488600780280e+00 2.2383633494984082e+01 8.6439647357067031e+00 1 2 0
7638 1 6 -1.2000000000000000e-01 8.7779602535393444e+00 2.2230979332553627e+01 7.6262933828289041e+00 1 2 0
7632 1 2 2.0499999999999999e-01 1.0253958627622145e+01 2.2833432028847902e+01 7.6617911327888244e+00 1 2 0
7635 1 4 -6.8300000000000005e-01 1.0462683630509430e+01 2.3773570505740292e+01 8.7496734530645988e+00 1 2 0
12523 1 3 5.9999999999999998e-02 9.9624819117399159e+00 2.2555954700013451e+01 1.0991890944911084e+01 1 1 0
12516 1 3 5.9999999999999998e-02 1.0746732629287362e+01 1.9955757772386541e+01 1.1331183110504190e+01 1 1 0
7631 1 6 -1.2000000000000000e-01 1.0662974988384260e+01 2.3519099070172338e+01 6.3244129757234804e+00 1 2 0
15636 1 4 -6.8300000000000005e-01 5.0445919639807180e+00 2.6359938107392018e+01 6.2828064966261241e+00 1 0 0
15637 1 5 4.1799999999999998e-01 5.4669426426901495e+00 2.7177340844629949e+01 6.3100631041892870e+00 1 0 0
44567 1 4 -6.8300000000000005e-01 1.9058668475050238e+00 2.7787256489019370e+01 6.0739245835282638e+00 0 0 0
7951 1 5 4.1799999999999998e-01 1.6047053533415743e+00 2.5309414609771906e+01 9.0798161002191655e+00 1 2 0
7947 1 2 2.0499999999999999e-01 3.0733819054609732e+00 2.4977152797064527e+01 1.0347235664094530e+01 1 2 0
44564 1 2 2.0499999999999999e-01 6.8756369495362568e-01 2.8369192650581379e+01 6.4122429703118984e+00 0 0 0
7950 1 4 -6.8300000000000005e-01 2.2278557244925858e+00 2.5848166763312239e+01 9.5503069745669666e+00 1 2 0
7954 1 2 2.0499999999999999e-01 4.7151979345619583e+00 2.6975793140964388e+01 1.0882248091326604e+01 1 2 0
7958 1 5 4.1799999999999998e-01 3.3677524186797605e+00 2.7338962337167768e+01 9.5584423800839335e+00 1 2 0
7957 1 4 -6.8300000000000005e-01 4.0184294862949903e+00 2.7899266526282844e+01 1.0009319457017316e+01 1 2 0
8961 1 6 -1.2000000000000000e-01 8.0081391875525298e-01 2.9273403911412320e+01 1.0618855808225939e+01 1 2 0
8963 1 3 5.9999999999999998e-02 1.1762954514036681e+00 2.9126277361795267e+01 9.6404061804044670e+00 1 2 0
7959 1 3 5.9999999999999998e-02 5.5053110555949170e+00 2.6417378431343142e+01 1.0425402800373350e+01 1 2 0
7965 1 5 4.1799999999999998e-01 5.0085630371505534e+00 2.9287803448680741e+01 1.0498886155197745e+01 1 2 0
8964 1 3 5.9999999999999998e-02 1.3405462766303760e+00 2.8664965858321644e+01 1.1395119770580793e+01 1 2 0
44576 1 3 5.9999999999999998e-02 1.8147743933784115e+00 3.0681788903376859e+01 7.5855639875417724e+00 0 0 0
44569 1 3 5.9999999999999998e-02 3.9327116688749986e-01 2.8309078937389028e+01 7.4206020395448267e+00 0 0 0
7964 1 4 -6.8300000000000005e-01 5.8289619139769391e+00 2.9736999040874853e+01 1.0832712588986816e+01 1 2 0
7953 1 6 -1.2000000000000000e-01 3.7637490872176342e+00 2.5919609948635493e+01 1.1422544520468154e+01 1 2 0
7960 1 6 -1.2000000000000000e-01 5.3325962862711522e+00 2.7817592682484541e+01 1.2022003160132018e+01 1 2 0
8957 1 3 5.9999999999999998e-02 3.1036663025470212e+00 3.0508824640508017e+01 1.1470944766552865e+01 1 2 0
15633 1 2 2.0499999999999999e-01 5.6438848883414554e+00 2.5506997129033106e+01 7.2316420861897432e+00 1 0 0
15638 1 3 5.9999999999999998e-02 5.3538171197432742e+00 2.5785500469645697e+01 8.2325947579654546e+00 1 0 0
7955 1 3 5.9999999999999998e-02 2.9958848183881135e+00 2.6349891259290242e+01 1.2014686269116567e+01 1 2 0
8955 1 2 2.0499999999999999e-01 9.5615236670161574e-01 3.0800315437674946e+01 1.0980605031498524e+01 1 2 0
44571 1 2 2.0499999999999999e-01 1.7003038196048732e+00 3.0798383324166434e+01 6.5369586591270767e+00 0 0 0
7956 1 3 5.9999999999999998e-02 4.3272081822846733e+00 2.5305025133516793e+01 1.2036442474947375e+01 1 2 0
15634 1 3 5.9999999999999998e-02 7.5339166286977521e+00 2.5780523636768937e+01 6.3013207438067180e+00 1 0 0
15635 1 3 5.9999999999999998e-02 7.6343864900477811e+00 2.5018010989928086e+01 7.8226258582663997e+00 1 0 0
7961 1 2 2.0499999999999999e-01 6.4271431783540880e+00 2.8691882817069846e+01 1.1571060163557284e+01 1 2 0
15627 1 3 5.9999999999999998e-02 8.7460294259975822e+00 2.7925884724851194e+01 6.3493462920980530e+00 1 0 0
12530 1 3 5.9999999999999998e-02 9.6595150729761130e+00 2.5207586164592534e+01 1.0800634463754038e+01 1 1 0
7966 1 3 5.9999999999999998e-02 7.2071657218790479e+00 2.8148799996246066e+01 1.1064592562279399e+01 1 2 0
15632 1 6 -1.2000000000000000e-01 7.1440417791382984e+00 2.5782193966678715e+01 7.3280324330800619e+00 1 0 0
15629 1 4 -6.8300000000000005e-01 6.7487951969130657e+00 2.8286372718945188e+01 7.4457750607536735e+00 1 0 0
15630 1 5 4.1799999999999998e-01 7.3846983357627618e+00 2.9049768316067951e+01 7.6725041731159660e+00 1 0 0
15625 1 6 -1.2000000000000000e-01 8.9702718197521651e+00 2.7534903626124205e+01 7.3464859970948080e+00 1 0 0
15626 1 2 2.0499999999999999e-01 7.5619850304144522e+00 2.7154121767112290e+01 7.8354798619527735e+00 1 0 0
15631 1 3 5.9999999999999998e-02 7.6952778000707287e+00 2.7016358400752857e+01 8.9408869209152932e+00 1 0 0
15622 1 4 -6.8300000000000005e-01 9.0022262806467506e+00 2.9555411282691587e+01 8.5437673505806391e+00 1 0 0
15628 1 3 5.9999999999999998e-02 9.6113899410267134e+00 2.6631854395843121e+01 7.1238480890256479e+00 1 0 0
15619 1 2 2.0499999999999999e-01 9.7991861899179806e+00 2.8472494612578839e+01 8.2088640007625546e+00 1 0 0
15623 1 5 4.1799999999999998e-01 9.5655451604156188e+00 3.0085577196430215e+01 9.0730570719581181e+00 1 0 0
15624 1 3 5.9999999999999998e-02 1.0010225588538136e+01 2.7961731453009229e+01 9.1759719758715050e+00 1 0 0
12525 1 2 2.0499999999999999e-01 1.0180465772085803e+01 2.5231738942027640e+01 1.1746527013888469e+01 1 1 0
12533 1 3 5.9999999999999998e-02 9.7981000427581595e+00 2.7339735759166302e+01 1.1691913893526539e+01 1 1 0
12531 1 6 -1.2000000000000000e-01 1.0574197432579322e+01 2.6671137309444358e+01 1.2028931713852513e+01 1 1 0
7973 1 3 5.9999999999999998e-02 8.2119802046026908e+00 3.0610807572576299e+01 1.1416850333583874e+01 1 2 0
15620 1 3 5.9999999999999998e-02 1.0660263570781513e+01 2.9661528894193577e+01 6.5981347176043537e+00 1 0 0
8960 1 3 5.9999999999999998e-02 6.0015691396670745e-01 3.1082365555776381e+01 1.1924449189988300e+01 1 2 0
8956 1 3 5.9999999999999998e-02 2.8484817397941806e+00 3.1117615521679163e+01 9.8511587256373474e+00 1 2 0
44577 1 6 -1.2000000000000000e-01 1.3382367767469443e+00 3.2256644587255636e+01 6.4440490121435214e+00 0 0 0
8954 1 6 -1.2000000000000000e-01 2.4736567515496808e+00 3.1245806791953889e+01 1.0904014882545098e+01 1 2 0
8958 1 4 -6.8300000000000005e-01 5.2176754020448035e-01 3.1602670186302955e+01 9.9258728977576904e+00 1 2 0
11295 1 3 5.9999999999999998e-02 7.2774403502393170e-02 2.9464458868023513e+01 1.7061738232595147e+01 1 1 0
9209 1 3 5.9999999999999998e-02 6.7496209696771139e+00 3.0967008268948160e+01 6.7233269368623034e+00 1 2 0
7972 1 5 4.1799999999999998e-01 6.4761563536693858e+00 3.1757846618061397e+01 1.2218196002884762e+01 1 2 0
9204 1 5 4.1799999999999998e-01 9.5527640962584339e+00 3.1141664698394603e+01 6.9760030020446271e+00 1 2 0
9203 1 4 -6.8300000000000005e-01 9.4317125592512614e+00 3.2055149129394486e+01 6.8638193165923997e+00 1 2 0
32293 1 2 2.0499999999999999e-01 2.3959858383334010e+00 1.7412617572404677e+01 1.6590115727139274e+01 0 0 0
32298 1 3 5.9999999999999998e-02 2.8762020787467955e+00 1.7610439125007122e+01 1.5628691934142882e+01 0 0 0
32292 1 6 -1.2000000000000000e-01 3.4007481893501632e+00 1.7910386316673865e+01 1.7652190709380978e+01 0 0 0
32302 1 3 5.9999999999999998e-02 5.2530306865214760e-01 1.7997792516897245e+01 1.7561998735815013e+01 0 0 0
32299 1 6 -1.2000000000000000e-01 1.0691354375578088e+00 1.8200674033862033e+01 1.6613189352295258e+01 0 0 0
32301 1 3 5.9999999999999998e-02 3.8782735747160169e-01 1.7774228859376205e+01 1.5855904697269667e+01 0 0 0
32285 1 6 -1.2000000000000000e-01 5.5959835020011655e+00 1.6824542921916045e+01 1.6831360234741673e+01 0 0 0
32286 1 2 2.0499999999999999e-01 4.4942169666526182e+00 1.6898106946363846e+01 1.7982355188511011e+01 0 0 0
32288 1 3 5.9999999999999998e-02 5.0333934599127863e+00 1.6898036020614548e+01 1.5858105047576050e+01 0 0 0
12030 1 3 5.9999999999999998e-02 2.8826746885019392e+00 1.8154154566640553e+01 1.2583862352840329e+01 1 1 0
12641 1 5 4.1799999999999998e-01 5.9844161730278636e+00 1.7904426714956063e+01 1.3858341121462066e+01 1 1 0
32287 1 3 5.9999999999999998e-02 6.1892474166187537e+00 1.7753412941797251e+01 1.6776082814196091e+01 0 0 0
12642 1 3 5.9999999999999998e-02 7.9715065375266461e+00 1.7632979089517690e+01 1.4328626068537853e+01 1 1 0
12633 1 4 -6.8300000000000005e-01 9.1103680484922105e+00 1.7644038296401327e+01 1.6600274680944874e+01 1 1 0
12634 1 5 4.1799999999999998e-01 9.7713848161506487e+00 1.7248631384272493e+01 1.7124465591912262e+01 1 1 0
12635 1 3 5.9999999999999998e-02 1.0247525073197696e+01 1.8454998641167492e+01 1.5113083767803882e+01 1 1 0
32283 1 5 4.1799999999999998e-01 8.0335263143934306e+00 1.6393417794389684e+01 1.6004724347881627e+01 0 0 0
12653 1 3 5.9999999999999998e-02 8.1409284324824576e+00 1.6217023648675386e+01 1.2812310214148667e+01 1 1 0
32295 1 3 5.9999999999999998e-02 3.8078407346811591e+00 1.8835200865227321e+01 1.7373448281117721e+01 0 0 0
12036 1 3 5.9999999999999998e-02 3.3339111674221318e+00 2.1167620502243416e+01 1.2428516492952930e+01 1 1 0
32307 1 2 2.0499999999999999e-01 1.0838005506028754e-01 2.2096458781085758e+01 1.6114052920071064e+01 0 0 0
32310 1 4 -6.8300000000000005e-01 4.5416557871338048e-01 2.2370238965777798e+01 1.4730546801270714e+01 0 0 0
12034 1 6 -1.2000000000000000e-01 4.1514011957500871e+00 2.0547171824807442e+01 1.2577522956699321e+01 1 1 0
12035 1 2 2.0499999999999999e-01 5.3381794529513451e+00 2.1503307622066927e+01 1.2547156989135757e+01 1 1 0
32304 1 5 4.1799999999999998e-01 1.6593064317117401e+00 2.0806601927222466e+01 1.4912634531046477e+01 0 0 0
32303 1 4 -6.8300000000000005e-01 2.0438122091547095e+00 1.9964215748433126e+01 1.5286091229793470e+01 0 0 0
32312 1 3 5.9999999999999998e-02 9.7269789049394206e-01 2.2458176076810997e+01 1.6660739421358723e+01 0 0 0
32300 1 2 2.0499999999999999e-01 1.2087731608602799e+00 1.9727182145246978e+01 1.6378021627347223e+01 0 0 0
32305 1 3 5.9999999999999998e-02 1.8354687790592479e+00 2.0172069332531141e+01 1.7251112458245132e+01 0 0 0
12037 1 3 5.9999999999999998e-02 4.0037341475927466e+00 2.0054677289414958e+01 1.3517330096156664e+01 1 1 0
12043 1 3 5.9999999999999998e-02 4.4861307578575094e+00 2.2896740585098385e+01 1.3930784654991641e+01 1 1 0
12041 1 6 -1.2000000000000000e-01 5.4086443515624820e+00 2.2266604895017910e+01 1.3905381784500124e+01 1 1 0
12044 1 3 5.9999999999999998e-02 5.2805959403822094e+00 2.1653685182184049e+01 1.4859898503941968e+01 1 1 0
12050 1 3 5.9999999999999998e-02 6.0126816456007806e+00 2.4827469254167248e+01 1.5285753598717019e+01 1 1 0
12046 1 5 4.1799999999999998e-01 5.9161585436132125e+00 2.3746796326271006e+01 1.2325541959241733e+01 1 1 0
12646 1 3 5.9999999999999998e-02 9.5189624021917130e+00 1.8726064139682205e+01 1.2751892057603836e+01 1 1 0
12637 1 2 2.0499999999999999e-01 7.8509127087458612e+00 1.8677311120118933e+01 1.4074066281035609e+01 1 1 0
12629 1 6 -1.2000000000000000e-01 1.0448565618149985e+01 1.9635663486567111e+01 1.7023850721193515e+01 1 1 0
12040 1 3 5.9999999999999998e-02 6.2997592068446790e+00 2.1002147251544287e+01 1.2458453145385734e+01 1 1 0
12630 1 2 2.0499999999999999e-01 9.6164140470101227e+00 1.8822563772374792e+01 1.5965716919217865e+01 1 1 0
12643 1 6 -1.2000000000000000e-01 8.4511558558383513e+00 1.8887272301300129e+01 1.2622252694486502e+01 1 1 0
12645 1 3 5.9999999999999998e-02 8.2754934765601611e+00 1.9926292339637307e+01 1.2445498835145166e+01 1 1 0
12640 1 4 -6.8300000000000005e-01 6.4252333534362434e+00 1.8770626592842326e+01 1.3958795827809340e+01 1 1 0
12522 1 5 4.1799999999999998e-01 9.7636685951825761e+00 2.2907219581498310e+01 1.3136152217887958e+01 1 1 0
12051 1 3 5.9999999999999998e-02 6.5108896727051802e+00 2.3195261585980212e+01 1.6118519145294751e+01 1 1 0
12042 1 2 2.0499999999999999e-01 6.6403041731970998e+00 2.3208183798391445e+01 1.4026975017061366e+01 1 1 0
12636 1 6 -1.2000000000000000e-01 8.4883691590188857e+00 1.9542308557770234e+01 1.5233118485639547e+01 1 1 0
12638 1 3 5.9999999999999998e-02 7.7373565990360902e+00 1.9788356786443238e+01 1.5943975683771205e+01 1 1 0
12639 1 3 5.9999999999999998e-02 8.9348273935886837e+00 2.0474375759242594e+01 1.4913524310981709e+01 1 1 0
12047 1 3 5.9999999999999998e-02 7.5579939702986376e+00 2.2670226622274001e+01 1.3839127573952002e+01 1 1 0
12058 1 3 5.9999999999999998e-02 9.1793517643295282e+00 2.2703536204404760e+01 1.5348579879688328e+01 1 1 0
12055 1 6 -1.2000000000000000e-01 9.3369230386314968e+00 2.3585014281087634e+01 1.5925585552628561e+01 1 1 0
12057 1 3 5.9999999999999998e-02 9.2002783578414622e+00 2.3193507178330236e+01 1.6969195151285170e+01 1 1 0
12048 1 6 -1.2000000000000000e-01 6.7741661982210921e+00 2.3987642383819754e+01 1.5324523951790951e+01 1 1 0
12631 1 3 5.9999999999999998e-02 9.9128144796277660e+00 1.9755950375003195e+01 1.7989607149707822e+01 1 1 0
12045 1 4 -6.8300000000000005e-01 6.4182890425246955e+00 2.4136956301152999e+01 1.2975602636161504e+01 1 1 0
12049 1 2 2.0499999999999999e-01 8.1291688315816391e+00 2.4566348265235735e+01 1.5697781403772767e+01 1 1 0
12521 1 4 -6.8300000000000005e-01 1.0449779068178421e+01 2.2254251507498825e+01 1.2993260904682854e+01 1 1 0
12632 1 3 5.9999999999999998e-02 1.0662135911183688e+01 2.0667944271895674e+01 1.6750940251580996e+01 1 1 0
7962 1 3 5.9999999999999998e-02 4.5508284259709750e+00 2.8277089749230374e+01 1.2652165106433298e+01 1 2 0
11297 1 5 4.1799999999999998e-01 2.2022774077974434e+00 2.6939771925583884e+01 1.5039112378691552e+01 1 1 0
11296 1 4 -6.8300000000000005e-01 1.2652480280734155e+00 2.7084778582919476e+01 1.5248577623114640e+01 1 1 0
11293 1 2 2.0499999999999999e-01 1.2299693163236449e+00 2.8062213913148650e+01 1.6247485163457135e+01 1 1 0
11299 1 6 -1.2000000000000000e-01 2.3990948553469731e+00 2.9036733460355368e+01 1.6053881631933212e+01 1 1 0
11300 1 2 2.0499999999999999e-01 3.7741408132964347e+00 2.8340555005475384e+01 1.6325800356933112e+01 1 1 0
11305 1 3 5.9999999999999998e-02 3.8370521557616053e+00 2.7695252692765109e+01 1.7280647283437702e+01 1 1 0
11303 1 4 -6.8300000000000005e-01 4.0451703674072021e+00 2.7528335792970299e+01 1.5244454239244487e+01 1 1 0
11306 1 6 -1.2000000000000000e-01 4.9212584234994363e+00 2.9418640197164493e+01 1.6398869682783037e+01 1 1 0
11304 1 5 4.1799999999999998e-01 4.9905758365493824e+00 2.7330936725610663e+01 1.5299502590626071e+01 1 1 0
11301 1 3 5.9999999999999998e-02 2.4628554571749892e+00 2.9529871207560852e+01 1.5070629154229984e+01 1 1 0
11298 1 3 5.9999999999999998e-02 1.4370819797364054e+00 2.7508217721121117e+01 1.7194109858918349e+01 1 1 0
11302 1 3 5.9999999999999998e-02 2.2680032450741634e+00 2.9835440672727028e+01 1.6786436843438917e+01 1 1 0
11308 1 3 5.9999999999999998e-02 4.9236551533298032e+00 2.9977676231791101e+01 1.5442984343512064e+01 1 1 0
11309 1 3 5.9999999999999998e-02 4.8220777042751504e+00 3.0214212278188111e+01 1.7117373125321443e+01 1 1 0
7963 1 3 5.9999999999999998e-02 5.7000555106917767e+00 2.7080047145039249e+01 1.2747008507630611e+01 1 2 0
11238 1 3 5.9999999999999998e-02 5.3356145104569963e+00 3.2113352266886835e+01 2.6172782073777135e+01 1 1 0
12528 1 4 -6.8300000000000005e-01 9.2173380998179955e+00 2.4828166123863099e+01 1.2806100410664097e+01 1 1 0
11312 1 3 5.9999999999999998e-02 6.3393554812845618e+00 2.8168762981593531e+01 1.7637544568035501e+01 1 1 0
12534 1 3 5.9999999999999998e-02 1.0441613826730341e+01 2.6880698492538990e+01 1.3105608472130625e+01 1 1 0
7977 1 3 5.9999999999999998e-02 1.0145102196387704e+01 3.0210392780901763e+01 1.2485442776243772e+01 1 2 0
7968 1 2 2.0499999999999999e-01 7.9942937847865325e+00 3.0547099683722941e+01 1.2481093832944611e+01 1 2 0
7970 1 3 5.9999999999999998e-02 7.9022451711127362e+00 2.8453618032045494e+01 1.3082704161961818e+01 1 2 0
7967 1 6 -1.2000000000000000e-01 7.2308599859624829e+00 2.9295633447913762e+01 1.2758759682926469e+01 1 2 0
12529 1 5 4.1799999999999998e-01 8.2981356135847477e+00 2.4723673431431582e+01 1.2482952098406123e+01 1 1 0
12054 1 3 5.9999999999999998e-02 8.3327678787977248e+00 2.5267233783489683e+01 1.4914874445501017e+01 1 1 0
11307 1 2 2.0499999999999999e-01 6.2682125864385201e+00 2.8753461520107031e+01 1.6710643806735177e+01 1 1 0
7969 1 3 5.9999999999999998e-02 6.6421705960124608e+00 2.9470434800766625e+01 1.3706053223130704e+01 1 2 0
12052 1 4 -6.8300000000000005e-01 8.1040285138942938e+00 2.5481769349774506e+01 1.6774624442330541e+01 1 1 0
11310 1 4 -6.8300000000000005e-01 6.6601493455275298e+00 2.7793553077866235e+01 1.5719203402816861e+01 1 1 0
12053 1 5 4.1799999999999998e-01 7.3058728364550465e+00 2.5967515368085831e+01 1.6669320963552146e+01 1 1 0
11314 1 2 2.0499999999999999e-01 8.7832551408845436e+00 2.9290665559254080e+01 1.7305159582856874e+01 1 1 0
11311 1 5 4.1799999999999998e-01 7.6319039976366962e+00 2.7608446260788096e+01 1.5783462864731668e+01 1 1 0
11317 1 4 -6.8300000000000005e-01 9.3444569190319200e+00 2.8487671528294122e+01 1.6280238957603871e+01 1 1 0
11313 1 6 -1.2000000000000000e-01 7.4111639782761793e+00 2.9738960134428641e+01 1.6727799829264701e+01 1 1 0
7976 1 3 5.9999999999999998e-02 9.6081464728892119e+00 3.0010417628031551e+01 1.3961632005550918e+01 1 2 0
11315 1 3 5.9999999999999998e-02 7.5824763502019676e+00 2.9921330810882669e+01 1.5644124214197022e+01 1 1 0
11320 1 6 -1.2000000000000000e-01 9.6861994596401857e+00 3.0553890410190132e+01 1.7414480009460188e+01 1 1 0
11316 1 3 5.9999999999999998e-02 7.2145861573738443e+00 3.0625228311590504e+01 1.7338652584003395e+01 1 1 0
11319 1 3 5.9999999999999998e-02 8.6897979290159046e+00 2.8758916059282807e+01 1.8249687185827234e+01 1 1 0
7974 1 6 -1.2000000000000000e-01 9.4026693692411243e+00 3.0649909250396444e+01 1.3144884602023525e+01 1 2 0
11318 1 5 4.1799999999999998e-01 1.0270928736605166e+01 2.8335776442884335e+01 1.6596994367988088e+01 1 1 0
12060 1 5 4.1799999999999998e-01 1.0078873633406904e+01 2.5638007935053047e+01 1.6801005835455584e+01 1 1 0
32413 1 3 5.9999999999999998e-02 1.0414797435544781e+01 2.0133786500353423e+01 2.7609444649927326e+01 0 0 0
12056 1 2 2.0499999999999999e-01 1.0733800259188929e+01 2.4178794208861863e+01 1.5756162590018640e+01 1 1 0
15271 1 3 5.9999999999999998e-02 4.1787564958822143e+00 3.2316332833639770e+01 1.5730805218403473e+01 1 0 0
11322 1 3 5.9999999999999998e-02 9.7198500239926116e+00 3.1142709372268527e+01 1.6496545794278461e+01 1 1 0
11323 1 3 5.9999999999999998e-02 9.1650987572477121e+00 3.1170403801321264e+01 1.8101984562103492e+01 1 1 0
7971 1 4 -6.8300000000000005e-01 7.2503597918724951e+00 3.1672775026230923e+01 1.2726350998822500e+01 1 2 0
7975 1 2 2.0499999999999999e-01 9.8430849773415634e+00 3.2114014949366116e+01 1.3417529111669582e+01 1 2 0
7979 1 5 4.1799999999999998e-01 8.1430168240830518e+00 3.2266053762312687e+01 1.4042572945363256e+01 1 2 0
32294 1 3 5.9999999999999998e-02 2.7825263959841151e+00 1.8033790938525456e+01 1.8549032214125450e+01 0 0 0
11764 1 3 5.9999999999999998e-02 6.2211443686903733e-01 1.7911748083185412e+01 2.2344026983104442e+01 1 1 0
32597 1 4 -6.8300000000000005e-01 3.7373626860966787e+00 1.6404356287810742e+01 2.1174144513902096e+01 0 0 0
32290 1 5 4.1799999999999998e-01 4.3353199988423272e+00 1.7092950565779720e+01 1.9843348807538380e+01 0 0 0
32289 1 4 -6.8300000000000005e-01 5.0095539408512231e+00 1.7300600121807545e+01 1.9219040112620071e+01 0 0 0
32437 1 5 4.1799999999999998e-01 7.3130190314519383e-01 1.7140605561161564e+01 2.4300780370067486e+01 0 0 0
32430 1 5 4.1799999999999998e-01 3.3789972707069045e+00 1.7272734732140233e+01 2.4435372870123043e+01 0 0 0
32436 1 4 -6.8300000000000005e-01 1.6639089067438055e+00 1.7433169566124249e+01 2.4458193241498048e+01 0 0 0
32598 1 5 4.1799999999999998e-01 4.4526828651621946e+00 1.6531369088850475e+01 2.1804877493034809e+01 0 0 0
11761 1 6 -1.2000000000000000e-01 3.2953233010705202e-01 1.8713989690922581e+01 2.1726667649349135e+01 1 1 0
32330 1 3 5.9999999999999998e-02 1.9184309083945024e+00 2.3877868374004759e+01 1.8567053633103335e+01 0 0 0
11771 1 3 5.9999999999999998e-02 3.1789446916381734e+00 1.8749195377315200e+01 2.2233650240113853e+01 1 1 0
11767 1 3 5.9999999999999998e-02 1.6878823695166927e+00 1.8723149904508823e+01 2.0130732815848756e+01 1 1 0
11627 1 3 5.9999999999999998e-02 4.5268258756833363e-01 2.2105251233678114e+01 2.2272685419677956e+01 1 1 0
11765 1 4 -6.8300000000000005e-01 1.0451571916725328e+00 2.0597604111145039e+01 2.0328258375218176e+01 1 1 0
11773 1 5 4.1799999999999998e-01 4.5888615301891367e+00 2.1866665548672948e+01 2.0461232360695835e+01 1 1 0
11778 1 3 5.9999999999999998e-02 5.3849755355231537e+00 1.8942381335525116e+01 2.1914430882789013e+01 1 1 0
11774 1 3 5.9999999999999998e-02 4.0038776873047848e+00 1.9619601064353905e+01 2.0022893211046672e+01 1 1 0
11770 1 3 5.9999999999999998e-02 2.7041041274896038e+00 2.0278950334271460e+01 2.2639143375226606e+01 1 1 0
11768 1 6 -1.2000000000000000e-01 2.7971327027996522e+00 1.9645578099857811e+01 2.1782896649029134e+01 1 1 0
11766 1 5 4.1799999999999998e-01 1.8198581862018295e+00 2.1069466724872576e+01 2.0111437074132084e+01 1 1 0
11769 1 2 2.0499999999999999e-01 3.9011374253449613e+00 2.0175855683969168e+01 2.0966942324281323e+01 1 1 0
11772 1 4 -6.8300000000000005e-01 3.6799043375289942e+00 2.1552252698990443e+01 2.0524742587731410e+01 1 1 0
11777 1 3 5.9999999999999998e-02 5.3455367719851337e+00 2.0609762664942924e+01 2.2607555160983857e+01 1 1 0
11775 1 6 -1.2000000000000000e-01 5.2702799294738734e+00 2.0050229735964479e+01 2.1674429771664649e+01 1 1 0
11762 1 2 2.0499999999999999e-01 1.4897273348455260e+00 1.9422989406623660e+01 2.0971471063937912e+01 1 1 0
32329 1 3 5.9999999999999998e-02 1.5957139256544508e+00 2.3469479337559317e+01 2.0338838524028915e+01 0 0 0
11620 1 3 5.9999999999999998e-02 3.1384434642235344e+00 2.2530732840226349e+01 2.2836830985354425e+01 1 1 0
11622 1 2 2.0499999999999999e-01 3.0647461305688489e-01 2.2501297845224155e+01 2.3302913055166712e+01 1 1 0
11621 1 6 -1.2000000000000000e-01 1.3385811212895375e+00 2.3551650154353798e+01 2.3687571650337571e+01 1 1 0
11615 1 2 2.0499999999999999e-01 2.8228294584554097e+00 2.2992067355156312e+01 2.3822931191488308e+01 1 1 0
11613 1 3 5.9999999999999998e-02 5.6017562442648474e+00 2.3733125613256774e+01 2.2925084520689694e+01 1 1 0
11608 1 2 2.0499999999999999e-01 5.3227958846123071e+00 2.3740126905023747e+01 2.3941295868812688e+01 1 1 0
11614 1 6 -1.2000000000000000e-01 3.8520850772529291e+00 2.4156469521704636e+01 2.4139209603470317e+01 1 1 0
32336 1 3 5.9999999999999998e-02 4.1510489037298051e+00 2.4009611330892803e+01 2.0917786384124526e+01 0 0 0
11624 1 3 5.9999999999999998e-02 1.2729466607708446e+00 2.4354088989041166e+01 2.3020105125527650e+01 1 1 0
32337 1 3 5.9999999999999998e-02 4.2830726336189970e+00 2.3924930306700851e+01 1.9165909313295892e+01 0 0 0
32327 1 6 -1.2000000000000000e-01 1.6364793148674310e+00 2.4311718103316920e+01 1.9589379680129387e+01 0 0 0
32438 1 3 5.9999999999999998e-02 1.4243562592550736e+00 1.9386484799551106e+01 2.4682247935215717e+01 0 0 0
11611 1 4 -6.8300000000000005e-01 5.5676048285983999e+00 2.2387565475326355e+01 2.4386799246916279e+01 1 1 0
11625 1 4 -6.8300000000000005e-01 2.8085308889401189e-01 2.1499132150722424e+01 2.4316916129821752e+01 1 1 0
32334 1 6 -1.2000000000000000e-01 4.0829001816140327e+00 2.4613888701081645e+01 2.0016889594338753e+01 0 0 0
11779 1 4 -6.8300000000000005e-01 6.5337427055467190e+00 2.1726536063878772e+01 2.0337270039047294e+01 1 1 0
11776 1 2 2.0499999999999999e-01 6.5659739776228747e+00 2.0415232638076954e+01 2.0876650854405337e+01 1 1 0
11781 1 3 5.9999999999999998e-02 6.6768903607789616e+00 1.9715354531282482e+01 2.0037577431432286e+01 1 1 0
11792 1 3 5.9999999999999998e-02 1.0334966027145612e+01 1.9370590459539091e+01 2.2688929769583130e+01 1 1 0
11787 1 5 4.1799999999999998e-01 1.0085025487396084e+01 2.1810012265802349e+01 2.0303215318331258e+01 1 1 0
11780 1 5 4.1799999999999998e-01 7.4831028821837409e+00 2.1954933463227540e+01 2.0258000909316031e+01 1 1 0
11788 1 3 5.9999999999999998e-02 9.3709215828870391e+00 1.9711738669208948e+01 2.0480921130349135e+01 1 1 0
11785 1 3 5.9999999999999998e-02 7.7137916644872293e+00 1.9267853102920242e+01 2.2452842212430252e+01 1 1 0
11784 1 3 5.9999999999999998e-02 7.6374026792280088e+00 2.0880761002474824e+01 2.2732588959378180e+01 1 1 0
11782 1 6 -1.2000000000000000e-01 7.7625124116657593e+00 2.0196894505534200e+01 2.1943725892103046e+01 1 1 0
11786 1 4 -6.8300000000000005e-01 9.1806308510565415e+00 2.1727533820878463e+01 2.0644771028466050e+01 1 1 0
11783 1 2 2.0499999999999999e-01 9.1379150651499934e+00 2.0447787437739187e+01 2.1220275455604430e+01 1 1 0
11789 1 6 -1.2000000000000000e-01 1.0375612602681770e+01 2.0233810126489161e+01 2.2094695182717288e+01 1 1 0
11791 1 3 5.9999999999999998e-02 1.0326823503036939e+01 2.0937691492858040e+01 2.2902843773433798e+01 1 1 0
11601 1 2 2.0499999999999999e-01 7.7548009944883782e+00 2.4303020068305486e+01 2.4376954823595224e+01 1 1 0
11606 1 3 5.9999999999999998e-02 7.9532159173881789e+00 2.4097051750978753e+01 2.3345618985245718e+01 1 1 0
32343 1 3 5.9999999999999998e-02 6.7796929561393107e+00 2.4137651106907853e+01 2.1170933251661666e+01 0 0 0
32344 1 3 5.9999999999999998e-02 6.8914954892203886e+00 2.4246865042632415e+01 1.9519120977152035e+01 0 0 0
32350 1 3 5.9999999999999998e-02 9.1908379470080828e+00 2.4545087913200831e+01 2.1414927049631665e+01 0 0 0
32351 1 3 5.9999999999999998e-02 9.3328287535968002e+00 2.4373971088347190e+01 1.9630672054371239e+01 0 0 0
32326 1 3 5.9999999999999998e-02 3.1345655904736197e-01 2.5838669810941681e+01 1.8846502359374242e+01 0 0 0
11254 1 4 -6.8300000000000005e-01 4.9183175566007975e-01 2.7818029986958297e+01 2.3065174729851094e+01 1 1 0
11617 1 3 5.9999999999999998e-02 3.7020673647206093e+00 2.5011010921313414e+01 2.3553043225980179e+01 1 1 0
32333 1 3 5.9999999999999998e-02 2.7409011958832403e+00 2.6114090945901079e+01 1.9177151070589030e+01 0 0 0
32325 1 5 4.1799999999999998e-01 6.6137988034653628e-01 2.5627004624099506e+01 2.1046834723416939e+01 0 0 0
14804 1 5 4.1799999999999998e-01 2.6629534410555959e+00 2.8192246155173425e+01 2.0006177610654557e+01 1 0 0
14803 1 4 -6.8300000000000005e-01 3.4827201498445777e+00 2.8719829306690176e+01 1.9927082236779636e+01 1 0 0
32328 1 2 2.0499999999999999e-01 2.7079882172583365e+00 2.5316225081068772e+01 1.9965333815930190e+01 0 0 0
32331 1 4 -6.8300000000000005e-01 2.5667856673819727e+00 2.5929240195097805e+01 2.1164575689457710e+01 0 0 0
32332 1 5 4.1799999999999998e-01 3.4557864711842274e+00 2.6306101544122452e+01 2.1404477132587996e+01 0 0 0
32338 1 4 -6.8300000000000005e-01 5.1429021585601156e+00 2.6462734023505963e+01 2.1270065813169779e+01 0 0 0
32335 1 2 2.0499999999999999e-01 5.2846147345575103e+00 2.5573077281010583e+01 2.0172252464371979e+01 0 0 0
11255 1 5 4.1799999999999998e-01 1.3807908439089760e+00 2.7574579976461042e+01 2.3135877914389884e+01 1 1 0
14805 1 3 5.9999999999999998e-02 2.9695680941245377e+00 2.9617592181768551e+01 2.1473382418516401e+01 1 0 0
14800 1 2 2.0499999999999999e-01 3.1734705294307215e+00 2.9944848757501195e+01 2.0482666924019931e+01 1 0 0
14793 1 2 2.0499999999999999e-01 5.2331066407092131e-01 2.9748961503218041e+01 2.0509940895159403e+01 1 0 0
14796 1 4 -6.8300000000000005e-01 6.3878547585269085e-01 2.8427334875185096e+01 2.0026628969391041e+01 1 0 0
11247 1 4 -6.8300000000000005e-01 3.2689067522305901e+00 2.8461296827618501e+01 2.4090221659505172e+01 1 1 0
32321 1 2 2.0499999999999999e-01 2.3119404883555922e-01 2.4897785278401891e+01 1.9442988396974457e+01 0 0 0
14797 1 5 4.1799999999999998e-01 2.0392022150820008e-01 2.7770051965204004e+01 2.0572935691564190e+01 1 0 0
32340 1 3 5.9999999999999998e-02 5.3855107871194488e+00 2.6138487384447995e+01 1.9269648376238123e+01 0 0 0
14811 1 5 4.1799999999999998e-01 5.1747726100810221e+00 2.8788434501194228e+01 2.0080939645996672e+01 1 0 0
11248 1 5 4.1799999999999998e-01 4.1573791422915347e+00 2.8800900788208974e+01 2.3930097337956909e+01 1 1 0
14798 1 3 5.9999999999999998e-02 4.7132504104035927e-01 2.9754687495122809e+01 2.1511092820605761e+01 1 0 0
11244 1 2 2.0499999999999999e-01 2.3946677577683517e+00 2.9554365453572171e+01 2.4339906077597693e+01 1 1 0
11249 1 3 5.9999999999999998e-02 2.1036304585148460e+00 3.0084154602161401e+01 2.3407537542672724e+01 1 1 0
14812 1 3 5.9999999999999998e-02 5.4471236299263008e+00 3.0050691199445321e+01 2.1878946868457405e+01 1 0 0
14807 1 2 2.0499999999999999e-01 5.6617658495185328e+00 3.0365191833858844e+01 2.0864066032053998e+01 1 0 0
11240 1 4 -6.8300000000000005e-01 5.2787897924124403e+00 3.0265049240580002e+01 2.4372868587757171e+01 1 1 0
32339 1 5 4.1799999999999998e-01 6.0369150555435738e+00 2.6702617930657357e+01 2.1585921003926444e+01 0 0 0
14801 1 3 5.9999999999999998e-02 1.7052235511557501e+00 3.0615671852670104e+01 1.9038036907279963e+01 1 0 0
14799 1 6 -1.2000000000000000e-01 1.7900125242337799e+00 3.0534445569268318e+01 2.0095045837999059e+01 1 0 0
14810 1 4 -6.8300000000000005e-01 6.0380575317150429e+00 2.9233558933017576e+01 2.0108894231521912e+01 1 0 0
11610 1 3 5.9999999999999998e-02 6.1426187746289491e+00 2.5727040561635445e+01 2.4210428609528140e+01 1 1 0
11594 1 2 2.0499999999999999e-01 1.0194708280422885e+01 2.5110770754770115e+01 2.4446020547397556e+01 1 1 0
11599 1 3 5.9999999999999998e-02 1.0230714039514655e+01 2.5034669927862726e+01 2.3292865686821042e+01 1 1 0
32349 1 2 2.0499999999999999e-01 1.0408994080385476e+01 2.5982423826361874e+01 2.0423991979522871e+01 0 0 0
32348 1 6 -1.2000000000000000e-01 9.2208461351958242e+00 2.5102434988874261e+01 2.0465172059476743e+01 0 0 0
32341 1 6 -1.2000000000000000e-01 6.6968286227852278e+00 2.4904964614757269e+01 2.0383297037144246e+01 0 0 0
32347 1 3 5.9999999999999998e-02 7.8371605724949864e+00 2.6517103697880760e+01 1.9678800378002308e+01 0 0 0
32346 1 5 4.1799999999999998e-01 8.7102610396570661e+00 2.6973056235016767e+01 2.1839851623350093e+01 0 0 0
14818 1 5 4.1799999999999998e-01 7.9585621990516833e+00 2.9322474230778848e+01 2.0487534104267557e+01 1 0 0
32342 1 2 2.0499999999999999e-01 7.8837948584998596e+00 2.5865176853882442e+01 2.0441868962951048e+01 0 0 0
32345 1 4 -6.8300000000000005e-01 7.8082216405302676e+00 2.6689215932244316e+01 2.1576962499568829e+01 0 0 0
14817 1 4 -6.8300000000000005e-01 8.7475157129476173e+00 2.9805646109069155e+01 2.0727495262199131e+01 1 0 0
32354 1 3 5.9999999999999998e-02 1.0416743540731522e+01 2.6667581768995127e+01 1.9492657410465196e+01 0 0 0
14819 1 3 5.9999999999999998e-02 8.0551248080159183e+00 3.0451081368628174e+01 2.2494136800021014e+01 1 0 0
14825 1 5 4.1799999999999998e-01 1.0331687773987717e+01 2.9638981951694401e+01 2.1993363884235226e+01 1 0 0
32352 1 4 -6.8300000000000005e-01 1.0475988914927463e+01 2.6877848882097460e+01 2.1533075313872491e+01 0 0 0
11603 1 3 5.9999999999999998e-02 8.5255778091208363e+00 2.6307101881356630e+01 2.4195018288968349e+01 1 1 0
14806 1 6 -1.2000000000000000e-01 4.3494394174355371e+00 3.0975636342604311e+01 2.0291328863793048e+01 1 0 0
14808 1 3 5.9999999999999998e-02 4.5588915170933646e+00 3.1293532493972123e+01 1.9280747792579490e+01 1 0 0
14802 1 3 5.9999999999999998e-02 1.6714139149284462e+00 3.1515297910254663e+01 2.0496416244334146e+01 1 0 0
14809 1 3 5.9999999999999998e-02 4.0423425685899792e+00 3.1894991153678177e+01 2.0838141456531133e+01 1 0 0
11242 1 3 5.9999999999999998e-02 4.0024604489312150e+00 3.1483974394823871e+01 2.3551966856431878e+01 1 1 0
14814 1 2 2.0499999999999999e-01 8.1946011913237164e+00 3.0888283284238653e+01 2.1464129649566281e+01 1 0 0
14826 1 3 5.9999999999999998e-02 1.0133419601177094e+01 3.1136194301894722e+01 2.3593679251198658e+01 1 0 0
14813 1 6 -1.2000000000000000e-01 6.8708903626768727e+00 3.1323762865715526e+01 2.0845572115778953e+01 1 0 0
14815 1 3 5.9999999999999998e-02 6.9031674720394518e+00 3.1651082769948570e+01 1.9768813272156127e+01 1 0 0
14820 1 6 -1.2000000000000000e-01 9.2878744479914115e+00 3.1915406518200701e+01 2.1595339602119171e+01 1 0 0
14821 1 2 2.0499999999999999e-01 1.0445903762682624e+01 3.1427142842964791e+01 2.2614717293423269e+01 1 0 0
14822 1 3 5.9999999999999998e-02 9.7340269600043481e+00 3.2242311631511598e+01 2.0738540808589658e+01 1 0 0
14816 1 3 5.9999999999999998e-02 6.5984679157073680e+00 3.2211775917869964e+01 2.1371902462839451e+01 1 0 0
32429 1 4 -6.8300000000000005e-01 4.3035380518902979e+00 1.7511133528761608e+01 2.4595466904918258e+01 0 0 0
32441 1 3 5.9999999999999998e-02 3.7563073043786199e-01 1.7584571069044937e+01 2.6860427841546695e+01 0 0 0
32434 1 3 5.9999999999999998e-02 3.0541388246656922e+00 1.7910970895020519e+01 2.6822766919581493e+01 0 0 0
32427 1 3 5.9999999999999998e-02 5.3672423545193624e+00 1.8148112309889008e+01 2.6964650580407465e+01 0 0 0
32439 1 6 -1.2000000000000000e-01 3.4549035131432254e-01 1.8471039329047844e+01 2.6174519039027970e+01 0 0 0
32423 1 5 4.1799999999999998e-01 6.0931105342339240e+00 1.7478468385141241e+01 2.4930736448890141e+01 0 0 0
32422 1 4 -6.8300000000000005e-01 7.0052038059695478e+00 1.7733864751327818e+01 2.5203840370880631e+01 0 0 0
32416 1 5 4.1799999999999998e-01 9.0071684675160846e+00 1.7883400384397596e+01 2.5396843957359422e+01 0 0 0
32415 1 4 -6.8300000000000005e-01 9.8262166984084534e+00 1.8387745875337760e+01 2.5520220991019546e+01 0 0 0
32431 1 3 5.9999999999999998e-02 4.1171307152961392e+00 1.9471812516847461e+01 2.4411717690667974e+01 0 0 0
32433 1 2 2.0499999999999999e-01 1.6144624461312571e+00 1.8558058665074959e+01 2.5328680037204734e+01 0 0 0
11623 1 3 5.9999999999999998e-02 1.0472683564250964e+00 2.3971472402848750e+01 2.4586323263231527e+01 1 1 0
11618 1 4 -6.8300000000000005e-01 2.9168550535068229e+00 2.1956436551763996e+01 2.4788192886608964e+01 1 1 0
11619 1 5 4.1799999999999998e-01 3.8450678653228669e+00 2.1948466856780112e+01 2.5036950825624686e+01 1 1 0
32442 1 3 5.9999999999999998e-02 2.7841782395069919e-01 1.9285002661847493e+01 2.6816157750652767e+01 0 0 0
32432 1 6 -1.2000000000000000e-01 2.9262023843819129e+00 1.8740867073419285e+01 2.6090663882077170e+01 0 0 0
32426 1 2 2.0499999999999999e-01 4.2376198831349807e+00 1.8791041039767958e+01 2.5208360229382397e+01 0 0 0
11626 1 5 4.1799999999999998e-01 1.1591401688254328e+00 2.1547839406141790e+01 2.4710408018906246e+01 1 1 0
32435 1 3 5.9999999999999998e-02 2.9468073939789505e+00 1.9613031993328356e+01 2.6712275319216001e+01 0 0 0
32428 1 3 5.9999999999999998e-02 5.2768652239046032e+00 1.9920885254261776e+01 2.6714210260589077e+01 0 0 0
32425 1 6 -1.2000000000000000e-01 5.3996704987723536e+00 1.9023342101612119e+01 2.6171325339656260e+01 0 0 0
11616 1 3 5.9999999999999998e-02 3.5707910685110451e+00 2.4324158631948237e+01 2.5193630801239323e+01 1 1 0
11597 1 4 -6.8300000000000005e-01 1.0623995078566708e+01 2.3815337873969856e+01 2.4901962977012733e+01 1 1 0
11612 1 5 4.1799999999999998e-01 6.4503520060274839e+00 2.2496297031387179e+01 2.4706078710561343e+01 1 1 0
11604 1 4 -6.8300000000000005e-01 8.0726780445651407e+00 2.3126146468560290e+01 2.5134452462181322e+01 1 1 0
32424 1 3 5.9999999999999998e-02 6.7661909772208126e+00 1.9795704512789452e+01 2.4699811371484703e+01 0 0 0
11605 1 5 4.1799999999999998e-01 9.0278059769899315e+00 2.3026085304007164e+01 2.5240605030930055e+01 1 1 0
32414 1 3 5.9999999999999998e-02 1.0252431093403873e+01 2.1575599204896694e+01 2.6661362832012546e+01 0 0 0
32420 1 3 5.9999999999999998e-02 8.1282454465905776e+00 1.8881769596315916e+01 2.7320254486721922e+01 0 0 0
32417 1 3 5.9999999999999998e-02 9.3296455053484308e+00 2.0264452607169179e+01 2.4997301848097450e+01 0 0 0
32419 1 2 2.0499999999999999e-01 6.8169402896165385e+00 1.9069880115139107e+01 2.5519651021679689e+01 0 0 0
32421 1 3 5.9999999999999998e-02 7.7109651571705191e+00 2.0526989861101935e+01 2.6841439952622064e+01 0 0 0
32418 1 6 -1.2000000000000000e-01 7.9917386325864745e+00 1.9532697326055278e+01 2.6451637187743362e+01 0 0 0
32412 1 2 2.0499999999999999e-01 9.4319969754324031e+00 1.9725694556076871e+01 2.5842972681032141e+01 0 0 0
32411 1 6 -1.2000000000000000e-01 1.0522870077946216e+01 2.0491893993714140e+01 2.6612342566367275e+01 0 0 0
11241 1 5 4.1799999999999998e-01 6.1325556407882580e+00 3.0689519222860557e+01 2.4330054467191395e+01 1 1 0
11245 1 3 5.9999999999999998e-02 3.3779255265177865e+00 3.0118089031460809e+01 2.6132414594926001e+01 1 1 0
11609 1 3 5.9999999999999998e-02 5.9684850879842379e+00 2.4731653916983671e+01 2.5731541707281181e+01 1 1 0
11252 1 3 5.9999999999999998e-02 1.2059100051880205e+00 2.8340447040351364e+01 2.5885711607828043e+01 1 1 0
11253 1 3 5.9999999999999998e-02 5.3734442348636813e-01 2.9904248272234543e+01 2.5613070127257870e+01 1 1 0
11243 1 6 -1.2000000000000000e-01 3.1268261059243563e+00 3.0518568318147452e+01 2.5181733284894428e+01 1 1 0
11250 1 6 -1.2000000000000000e-01 1.0698272761536773e+00 2.9096911948411332e+01 2.5027152789138523e+01 1 1 0
11607 1 6 -1.2000000000000000e-01 6.2566482547898286e+00 2.4723255263677110e+01 2.4624887417053611e+01 1 1 0
11237 1 2 2.0499999999999999e-01 4.3189314446595439e+00 3.1203718451955506e+01 2.4506888053620479e+01 1 1 0
11602 1 3 5.9999999999999998e-02 8.6669499741394720e+00 2.5554828345806154e+01 2.5870848347529872e+01 1 1 0
11600 1 6 -1.2000000000000000e-01 8.7406448882694221e+00 2.5416141233445675e+01 2.4798490598003813e+01 1 1 0
6863 1 3 5.9999999999999998e-02 1.0751091223338607e+01 1.6205647830376673e+01 2.8792700746711959e+00 1 2 0
43187 1 3 5.9999999999999998e-02 4.0487052766805078e+00 3.2197664855158820e+01 2.5457670389604221e+00 -1 0 0
8959 1 5 4.1799999999999998e-01 1.0000827228206013e+00 3.2372234041166791e+01 1.0182824437611005e+01 1 2 0
6864 1 3 5.9999999999999998e-02 1.0678127366671513e+01 1.6302577640145746e+01 1.1312270809243936e+00 1 2 0
43188 1 4 -6.8300000000000005e-01 1.3359310779548510e+00 3.4029451700454885e+01 1.7555353496186987e+00 -1 0 0
43189 1 5 4.1799999999999998e-01 1.9317431267233467e+00 3.4515980095285606e+01 1.2588871738420688e+00 -1 0 0
43181 1 4 -6.8300000000000005e-01 3.9773119523156613e+00 3.5262993157970634e+01 1.3951517580012462e+00 -1 0 0
43183 1 3 5.9999999999999998e-02 4.1038828615299314e+00 3.4886123367852086e+01 3.3373563113749531e+00 -1 0 0
43178 1 2 2.0499999999999999e-01 4.4161455400117688e+00 3.4374406277141063e+01 2.3981314821801996e+00 -1 0 0
43182 1 5 4.1799999999999998e-01 4.5976593087217452e+00 3.5993683933467246e+01 1.2628399711948590e+00 -1 0 0
43190 1 3 5.9999999999999998e-02 2.0552769352365226e+00 3.3268766254214896e+01 3.5378321791255072e+00 -1 0 0
43184 1 6 -1.2000000000000000e-01 3.6202273021034954e+00 3.3074168420454129e+01 2.0843266123935904e+00 -1 0 0
43185 1 2 2.0499999999999999e-01 2.0976892685790465e+00 3.3052387892209310e+01 2.4600030094565866e+00 -1 0 0
43186 1 3 5.9999999999999998e-02 3.7805747070586913e+00 3.2751635187825585e+01 9.9025320086361590e-01 -1 0 0
43257 1 3 5.9999999999999998e-02 8.0096198112226713e-01 3.6502436283050457e+01 3.4468221915721950e+00 -1 0 0
43177 1 6 -1.2000000000000000e-01 5.9455122265248601e+00 3.4168911737664949e+01 2.2538091363986759e+00 -1 0 0
44579 1 3 5.9999999999999998e-02 1.3059940465081794e+00 3.2475689728141269e+01 5.4021113287030760e+00 0 0 0
44586 1 3 5.9999999999999998e-02 1.4299437823145458e+00 3.4973935302361447e+01 6.1416002524723270e+00 0 0 0
43180 1 3 5.9999999999999998e-02 6.2920355744510310e+00 3.3317602593514366e+01 2.8667932955540212e+00 -1 0 0
15282 1 6 -1.2000000000000000e-01 5.2785511098534244e-03 3.4323180637752991e+01 1.8343033350462516e+01 1 0 0
43179 1 3 5.9999999999999998e-02 6.1868316498819480e+00 3.3788979901135257e+01 1.1918526197762402e+00 -1 0 0
43176 1 3 5.9999999999999998e-02 6.8751567289005129e+00 3.5484618699061173e+01 3.5535506141784379e+00 -1 0 0
43171 1 2 2.0499999999999999e-01 6.9517359576108282e+00 3.5291588871691289e+01 2.5581594982758742e+00 -1 0 0
43170 1 6 -1.2000000000000000e-01 8.3992109168013762e+00 3.5045191309937181e+01 2.1317291218878904e+00 -1 0 0
43172 1 3 5.9999999999999998e-02 8.4457186976377123e+00 3.4758417597050311e+01 1.0894671311446567e+00 -1 0 0
43173 1 3 5.9999999999999998e-02 8.7597967015562546e+00 3.4124501815591138e+01 2.6937216574897098e+00 -1 0 0
9198 1 3 5.9999999999999998e-02 8.7806663541440138e+00 3.4781453274705960e+01 5.3583879793465341e+00 1 2 0
43174 1 4 -6.8300000000000005e-01 6.4403041223263671e+00 3.6437252758786585e+01 1.8540081012124248e+00 -1 0 0
43164 1 2 2.0499999999999999e-01 9.3264450272156783e+00 3.6281697532354741e+01 2.3803486610671518e+00 -1 0 0
43169 1 3 5.9999999999999998e-02 9.2217314039030676e+00 3.6515601195777940e+01 3.4148272744518806e+00 -1 0 0
9202 1 3 5.9999999999999998e-02 6.5674319383918496e+00 3.3632376186107784e+01 5.7355797734207563e+00 1 2 0
43175 1 5 4.1799999999999998e-01 7.2137813315727959e+00 3.6993084832363138e+01 1.6642267320228625e+00 -1 0 0
43254 1 6 -1.2000000000000000e-01 4.0777178998621411e-01 3.7280593188844890e+01 2.8180367625154239e+00 -1 0 0
43260 1 3 5.9999999999999998e-02 1.9421014875298719e+00 3.7251871924867231e+01 1.1549955877470210e+00 -1 0 0
43264 1 3 5.9999999999999998e-02 3.1692368305458078e+00 3.7528351294128235e+01 3.4020557616826412e+00 -1 0 0
43255 1 2 2.0499999999999999e-01 1.5506926307116224e+00 3.7877138266827892e+01 1.9593455653315972e+00 -1 0 0
43258 1 4 -6.8300000000000005e-01 9.4889320104083474e-01 3.9007855567740094e+01 1.2661503665998921e+00 -1 0 0
43259 1 5 4.1799999999999998e-01 1.7216401716919763e+00 3.9633172927138560e+01 1.1334774305196389e+00 -1 0 0
43263 1 3 5.9999999999999998e-02 2.2835705338184389e+00 3.9050459597575461e+01 3.5382864761841515e+00 -1 0 0
43261 1 6 -1.2000000000000000e-01 2.7303483320893100e+00 3.8349837054192989e+01 2.8064438537847813e+00 -1 0 0
43265 1 4 -6.8300000000000005e-01 3.3269592058957671e+00 4.0286010272786903e+01 1.3027541242641476e+00 -1 0 0
44461 1 3 5.9999999999999998e-02 1.4883812446410756e+00 4.1211638441131768e+01 3.6347370207011336e+00 0 0 0
43262 1 2 2.0499999999999999e-01 3.8394926059924201e+00 3.9101362796251884e+01 1.9777814534460540e+00 -1 0 0
43266 1 5 4.1799999999999998e-01 4.1279602223837362e+00 4.0802828538041652e+01 1.0388551881640591e+00 -1 0 0
43267 1 3 5.9999999999999998e-02 4.1778443918515906e+00 3.8382304741724724e+01 1.2146167798451462e+00 -1 0 0
43270 1 3 5.9999999999999998e-02 4.8488712172076003e+00 4.0048667099816747e+01 3.5398421813962253e+00 -1 0 0
43268 1 6 -1.2000000000000000e-01 5.1547036429669930e+00 3.9482387698590863e+01 2.7697957000684457e+00 -1 0 0
44460 1 3 5.9999999999999998e-02 3.1699344534538119e+00 4.1605133104373969e+01 3.6901098041095173e+00 0 0 0
44468 1 3 5.9999999999999998e-02 1.0191687713276409e+00 4.1961811821292045e+01 1.1303897333729425e+00 0 0 0
44458 1 6 -1.2000000000000000e-01 2.1814087106493609e+00 4.2051566292990103e+01 3.7298442424595493e+00 0 0 0
11183 1 3 5.9999999999999998e-02 9.4483602400370064e+00 4.8019460538571707e+01 2.4993716131464943e+01 1 1 0
9168 1 4 -6.8300000000000005e-01 5.7543793944290735e+00 4.2861936256294726e+01 4.4071070342943131e+00 1 2 0
44454 1 3 5.9999999999999998e-02 2.1267857554733935e+00 4.0512070701918546e+01 6.2415963242773769e+00 0 0 0
44452 1 2 2.0499999999999999e-01 2.0132242390949782e+00 4.2498610554435921e+01 5.2194280556151780e+00 0 0 0
43271 1 3 5.9999999999999998e-02 5.5320391904563335e+00 3.8549101261543250e+01 3.2509160628077036e+00 -1 0 0
43272 1 4 -6.8300000000000005e-01 5.7545746993429603e+00 4.1408299971306334e+01 1.3363755813527494e+00 -1 0 0
44463 1 5 4.1799999999999998e-01 3.4103464132862689e+00 4.2656357562696549e+01 1.5691867749727948e+00 0 0 0
44465 1 6 -1.2000000000000000e-01 7.4852545744686227e-01 4.2850263252420667e+01 1.7272405147966936e+00 0 0 0
44456 1 5 4.1799999999999998e-01 4.0617304048514900e+00 4.2518783136965503e+01 5.2675552135463715e+00 0 0 0
44455 1 4 -6.8300000000000005e-01 3.3108242268440575e+00 4.2943818905466742e+01 5.7410139999495353e+00 0 0 0
9169 1 5 4.1799999999999998e-01 5.4810520151183297e+00 4.3029793130501055e+01 3.4719423922495780e+00 1 2 0
44459 1 2 2.0499999999999999e-01 1.9264784367425125e+00 4.3206646897876674e+01 2.7589797657536388e+00 0 0 0
43167 1 4 -6.8300000000000005e-01 9.0151945486656846e+00 3.7375003206963932e+01 1.4950435507045312e+00 -1 0 0
43269 1 2 2.0499999999999999e-01 6.2100897883579567e+00 4.0185714550195549e+01 1.9176465266949121e+00 -1 0 0
43274 1 3 5.9999999999999998e-02 6.4091736965126209e+00 3.9500494497255879e+01 1.1038608011556754e+00 -1 0 0
43273 1 5 4.1799999999999998e-01 6.6137728010131651e+00 4.1851017549090770e+01 1.1572984478355319e+00 -1 0 0
43277 1 3 5.9999999999999998e-02 7.2870546230785678e+00 4.1021585259939549e+01 3.5533585193550907e+00 -1 0 0
43275 1 6 -1.2000000000000000e-01 7.5153923654949759e+00 4.0408826140387156e+01 2.7239177728086190e+00 -1 0 0
43278 1 3 5.9999999999999998e-02 7.8015002773552764e+00 3.9455673081071204e+01 3.1505212966451581e+00 -1 0 0
43276 1 2 2.0499999999999999e-01 8.7121003814888809e+00 4.0965069129550827e+01 1.9157362587267690e+00 -1 0 0
43281 1 3 5.9999999999999998e-02 8.8896724026083938e+00 4.0282723120618350e+01 1.0460554844248149e+00 -1 0 0
43279 1 4 -6.8300000000000005e-01 8.2547598898874774e+00 4.2253686794428916e+01 1.4483753796416794e+00 -1 0 0
43284 1 3 5.9999999999999998e-02 9.8125580720222754e+00 4.2154519965453183e+01 3.3206265408407569e+00 -1 0 0
43280 1 5 4.1799999999999998e-01 9.0558000815496822e+00 4.2688995444732726e+01 1.1300023058550273e+00 -1 0 0
43168 1 5 4.1799999999999998e-01 9.8867847813490890e+00 3.7513891405167222e+01 1.0966188154246501e+00 -1 0 0
43282 1 6 -1.2000000000000000e-01 1.0000531218592815e+01 4.1306522712309132e+01 2.7452497440466295e+00 -1 0 0
43285 1 3 5.9999999999999998e-02 1.0178797265748599e+01 4.0451615932559513e+01 3.4426219977450603e+00 -1 0 0
9177 1 3 5.9999999999999998e-02 8.2163384975112361e+00 4.2424597311344698e+01 5.5829462887993895e+00 1 2 0
9191 1 3 5.9999999999999998e-02 8.6736825381086557e+00 3.7506830267854866e+01 5.6134854793110360e+00 1 2 0
9184 1 3 5.9999999999999998e-02 8.4966760645160040e+00 3.9936719814680814e+01 5.9386713054970865e+00 1 2 0
44457 1 3 5.9999999999999998e-02 1.4472174657379600e+00 4.3386046374931823e+01 5.2169998658765619e+00 0 0 0
44462 1 4 -6.8300000000000005e-01 3.1892048637694059e+00 4.3401265854707482e+01 2.0696904742373103e+00 0 0 0
44464 1 3 5.9999999999999998e-02 1.6980873507277372e+00 4.4144923980917277e+01 3.2460418621887412e+00 0 0 0
9156 1 3 5.9999999999999998e-02 3.7904088314132118e+00 4.6419394733160452e+01 1.6960505967360955e+00 1 2 0
9160 1 3 5.9999999999999998e-02 4.3294034749924286e+00 4.5634279331251612e+01 3.9198909853101309e+00 1 2 0
9151 1 2 2.0499999999999999e-01 4.0669027569051819e+00 4.7118876275971168e+01 2.4298296781917919e+00 1 2 0
9153 1 3 5.9999999999999998e-02 2.3469309933128613e+00 4.7036079622567627e+01 3.7992258679251152e+00 1 2 0
9157 1 6 -1.2000000000000000e-01 4.9578069341519546e+00 4.6407576819964305e+01 3.3885090276415388e+00 1 2 0
9149 1 3 5.9999999999999998e-02 1.4126099297933827e+00 4.7533767906322922e+01 1.5051391928502786e+00 1 2 0
9150 1 6 -1.2000000000000000e-01 2.8728014457460307e+00 4.7680303975855551e+01 3.0771151219961346e+00 1 2 0
9170 1 3 5.9999999999999998e-02 5.3032420200981898e+00 4.4513495121789752e+01 5.3988127623758384e+00 1 2 0
9146 1 3 5.9999999999999998e-02 2.5949766205174390e-01 4.8288586298619599e+01 3.7404220941520969e+00 1 2 0
9154 1 4 -6.8300000000000005e-01 4.7268533332423370e+00 4.8182913665834498e+01 1.7980146918275817e+00 1 2 0
44467 1 3 5.9999999999999998e-02 5.4979212597893945e-01 4.3629841111655878e+01 1.0750037668670043e+00 0 0 0
9159 1 3 5.9999999999999998e-02 5.1530161817429256e+00 4.7212500366170531e+01 4.0946319357967136e+00 1 2 0
44296 1 3 5.9999999999999998e-02 3.4570801272300966e-01 4.5020563653427857e+01 6.0127643331368041e+00 0 0 0
9163 1 3 5.9999999999999998e-02 5.9238739522198642e+00 4.4793400756762047e+01 2.2845815974405519e+00 1 2 0
9155 1 5 4.1799999999999998e-01 5.3721356373018327e+00 4.7799608257349966e+01 1.2169637425530884e+00 1 2 0
44287 1 4 -6.8300000000000005e-01 3.0778348600502361e+00 4.5695597743745935e+01 6.0319511473336060e+00 0 0 0
9144 1 2 2.0499999999999999e-01 1.7643174795095675e+00 4.8242017640131891e+01 2.1692048172793439e+00 1 2 0
9152 1 3 5.9999999999999998e-02 3.1120938272461891e+00 4.8544069876419172e+01 3.7806053358002756e+00 1 2 0
9158 1 2 2.0499999999999999e-01 6.2093222688824632e+00 4.5641004965480874e+01 2.9138904659861615e+00 1 2 0
9165 1 2 2.0499999999999999e-01 6.2212870222833239e+00 4.4055353755883516e+01 5.0385784647758749e+00 1 2 0
9166 1 3 5.9999999999999998e-02 7.8748953188456534e+00 4.4393257714166481e+01 3.7859423427999621e+00 1 2 0
9164 1 6 -1.2000000000000000e-01 6.9737515226920603e+00 4.5019030451091254e+01 4.1380424216335161e+00 1 2 0
9162 1 5 4.1799999999999998e-01 7.7975018338712090e+00 4.5869380728269732e+01 1.9909922357078098e+00 1 2 0
9161 1 4 -6.8300000000000005e-01 7.0869561386685644e+00 4.6426561252300878e+01 2.1378472796110732e+00 1 2 0
9167 1 3 5.9999999999999998e-02 7.4152452353896052e+00 4.5819593377638817e+01 4.7896679703030989e+00 1 2 0
17244 1 3 5.9999999999999998e-02 9.3526419260369522e+00 4.7611015730771193e+01 1.5530049601336551e+00 0 0 0
17246 1 4 -6.8300000000000005e-01 1.0056578496003333e+01 4.5352697970781641e+01 2.3677610289684541e+00 0 0 0
17242 1 6 -1.2000000000000000e-01 1.0344606997207832e+01 4.7797784433331934e+01 2.0513056395642244e+00 0 0 0
17247 1 5 4.1799999999999998e-01 1.0625411639589366e+01 4.4579790424335179e+01 2.4637333118576015e+00 0 0 0
44275 1 3 5.9999999999999998e-02 7.1042826106536188e+00 4.8198236498184798e+01 5.8493769724925837e+00 0 0 0
17240 1 5 4.1799999999999998e-01 8.5105175130717647e+00 4.8040095350840815e+01 3.4030557962475299e+00 0 0 0
44582 1 5 4.1799999999999998e-01 3.8425357160696021e+00 3.4087522831613818e+01 6.1957001010003605e+00 0 0 0
44581 1 4 -6.8300000000000005e-01 3.5725777964740937e+00 3.3206567024729530e+01 6.2206987628187100e+00 0 0 0
44589 1 5 4.1799999999999998e-01 4.1437323033386688e+00 3.6925268340730760e+01 7.1155822294046347e+00 0 0 0
44588 1 4 -6.8300000000000005e-01 3.9207625884349047e+00 3.5989079281367836e+01 6.8520373175258431e+00 0 0 0
44584 1 6 -1.2000000000000000e-01 1.7534126720165650e+00 3.4669221837262420e+01 7.1017778780371161e+00 0 0 0
44587 1 3 5.9999999999999998e-02 7.6904874839124782e-01 3.4615005404979314e+01 7.6299642524950118e+00 0 0 0
8952 1 5 4.1799999999999998e-01 2.5138249256789118e+00 3.4508077127529120e+01 1.0771496030421886e+01 1 2 0
44590 1 3 5.9999999999999998e-02 3.1098896643156331e+00 3.5458928192890987e+01 8.6730398647898497e+00 0 0 0
44585 1 2 2.0499999999999999e-01 2.7211337857994442e+00 3.5762471475511866e+01 7.6795283931854517e+00 0 0 0
8941 1 2 2.0499999999999999e-01 4.8417817914997592e+00 3.4536032492848605e+01 1.1296138456820469e+01 1 2 0
8951 1 4 -6.8300000000000005e-01 1.9555674413199313e+00 3.3665495236447789e+01 1.0722184587452476e+01 1 2 0
8947 1 6 -1.2000000000000000e-01 4.2119027773243269e+00 3.3189746669461300e+01 1.0873586840918042e+01 1 2 0
8944 1 4 -6.8300000000000005e-01 3.8994695041206699e+00 3.5453696392357244e+01 1.0915731386069332e+01 1 2 0
8949 1 3 5.9999999999999998e-02 4.2595354932267906e+00 3.3189817026695458e+01 9.7835732182548316e+00 1 2 0
8948 1 2 2.0499999999999999e-01 2.7837075921457650e+00 3.2739353004375829e+01 1.1299389642393500e+01 1 2 0
8945 1 5 4.1799999999999998e-01 4.2950140651262458e+00 3.6293216942243923e+01 1.0904572321864059e+01 1 2 0
44578 1 2 2.0499999999999999e-01 2.4029087414597501e+00 3.3263779555648327e+01 7.0578439890507134e+00 0 0 0
44583 1 3 5.9999999999999998e-02 2.7189859124269877e+00 3.3055816098178127e+01 8.1414300447417070e+00 0 0 0
14908 1 4 -6.8300000000000005e-01 1.0766484352663175e+01 4.6865914346452037e+01 2.1088110511072955e+01 1 0 0
8093 1 6 -1.2000000000000000e-01 1.0892992254459957e+00 3.7004812694345866e+01 1.2167561095691006e+01 1 2 0
8096 1 3 5.9999999999999998e-02 1.7145946338801890e+00 3.6140697441405038e+01 1.2445539153516858e+01 1 2 0
44580 1 3 5.9999999999999998e-02 4.2536170767981446e-01 3.2405717150507357e+01 6.9338349174048597e+00 0 0 0
8940 1 6 -1.2000000000000000e-01 6.2822728577093114e+00 3.4828444662868300e+01 1.0849026732696219e+01 1 2 0
8942 1 3 5.9999999999999998e-02 6.4233315929865444e+00 3.4850123067655581e+01 9.7228414863328112e+00 1 2 0
9195 1 3 5.9999999999999998e-02 6.5624033813734339e+00 3.6124945220572727e+01 6.3129893709357052e+00 1 2 0
9199 1 6 -1.2000000000000000e-01 7.5032099771725296e+00 3.3558189202391702e+01 6.3868242289920225e+00 1 2 0
9193 1 2 2.0499999999999999e-01 8.3397327724274053e+00 3.4838551909029363e+01 6.3331714062735998e+00 1 2 0
8934 1 2 2.0499999999999999e-01 6.7780807238010254e+00 3.6185372948932702e+01 1.1463490709284342e+01 1 2 0
9196 1 4 -6.8300000000000005e-01 9.4328003079551550e+00 3.4701534187783302e+01 7.2347573778773677e+00 1 2 0
9192 1 6 -1.2000000000000000e-01 7.5614297489086901e+00 3.6018741573911356e+01 6.8205760357196903e+00 1 2 0
9201 1 3 5.9999999999999998e-02 7.2009038745356353e+00 3.3312058687403244e+01 7.3566531218768088e+00 1 2 0
9194 1 3 5.9999999999999998e-02 7.4396850478089798e+00 3.5897833301472076e+01 7.9269869603515444e+00 1 2 0
8936 1 3 5.9999999999999998e-02 8.4686176877884840e+00 3.5970226115277903e+01 1.0140249504443402e+01 1 2 0
8933 1 6 -1.2000000000000000e-01 8.2073330342776707e+00 3.6484130812843787e+01 1.1076157976049277e+01 1 2 0
9190 1 5 4.1799999999999998e-01 9.7636089824546293e+00 3.6596061731769041e+01 7.5677367583956938e+00 1 2 0
9197 1 5 4.1799999999999998e-01 9.6821372936469832e+00 3.3765302320471768e+01 7.1839515832255589e+00 1 2 0
8926 1 6 -1.2000000000000000e-01 1.0699464713048583e+01 3.6425116071315706e+01 1.1673098947538882e+01 1 2 0
8925 1 3 5.9999999999999998e-02 1.0683894387544303e+01 3.5755979404107492e+01 9.6515111065074688e+00 1 2 0
8943 1 3 5.9999999999999998e-02 6.9273579168619026e+00 3.4075541918846390e+01 1.1300388978720363e+01 1 2 0
8927 1 2 2.0499999999999999e-01 9.2207717009658356e+00 3.6229476280378243e+01 1.2141302263595112e+01 1 2 0
11204 1 3 5.9999999999999998e-02 1.0153793693709805e+01 4.4074301463281891e+01 2.5910794307617365e+01 1 1 0
44451 1 6 -1.2000000000000000e-01 1.4481894213160313e+00 4.1415766566793444e+01 6.1967760294629128e+00 0 0 0
44594 1 3 5.9999999999999998e-02 1.0706990116843289e+00 3.7193540845898958e+01 8.3829244363836413e+00 0 0 0
8095 1 3 5.9999999999999998e-02 1.3684201930350550e+00 3.7262549347984283e+01 1.1143791430815373e+01 1 2 0
44591 1 6 -1.2000000000000000e-01 2.0874802821565814e+00 3.7133730192156300e+01 7.8514899474369084e+00 0 0 0
11176 1 3 5.9999999999999998e-02 6.9468445842669544e+00 4.8099362061555325e+01 2.4937719607492760e+01 1 1 0
44593 1 3 5.9999999999999998e-02 2.0373936670776081e+00 3.7486270201533060e+01 6.7882387864545644e+00 0 0 0
44597 1 3 5.9999999999999998e-02 3.7206308245971806e+00 3.7623822367138246e+01 9.1926270063072728e+00 0 0 0
44595 1 4 -6.8300000000000005e-01 4.1123789436120752e+00 3.8524376116700196e+01 7.5899521149743858e+00 0 0 0
44596 1 5 4.1799999999999998e-01 4.0847000360162626e+00 3.9514439380247865e+01 7.6730709754398152e+00 0 0 0
44592 1 2 2.0499999999999999e-01 3.0946424437747311e+00 3.8199341666835750e+01 8.4840351284330318e+00 0 0 0
44601 1 3 5.9999999999999998e-02 1.7452818076757828e+00 3.9195384947426987e+01 1.0064692168308286e+01 0 0 0
44598 1 6 -1.2000000000000000e-01 2.3820056612276335e+00 3.9405494107769869e+01 9.1751247336728738e+00 0 0 0
44600 1 3 5.9999999999999998e-02 1.5666042135426121e+00 3.9693622519050052e+01 8.4853637726768945e+00 0 0 0
44599 1 2 2.0499999999999999e-01 3.2682831016840335e+00 4.0631522248930935e+01 9.5245345725951882e+00 0 0 0
44608 1 3 5.9999999999999998e-02 2.0050280513456311e+00 4.1152262925401281e+01 1.1194713279873893e+01 0 0 0
44605 1 6 -1.2000000000000000e-01 2.3514185587472696e+00 4.1644695229738282e+01 1.0340014267583438e+01 0 0 0
44602 1 4 -6.8300000000000005e-01 3.7981095785405845e+00 4.1085291266389255e+01 8.2764644119809052e+00 0 0 0
44604 1 3 5.9999999999999998e-02 4.0446576551790567e+00 4.0259162670407349e+01 1.0211933279091266e+01 0 0 0
44603 1 5 4.1799999999999998e-01 4.2187608956411475e+00 4.1951649376629142e+01 8.3527024093194946e+00 0 0 0
44607 1 3 5.9999999999999998e-02 1.4855297235246376e+00 4.1881616030508290e+01 9.6928808336864130e+00 0 0 0
44453 1 3 5.9999999999999998e-02 1.5223176499170581e+00 4.1704295326324257e+01 7.2235254351502709e+00 0 0 0
44611 1 3 5.9999999999999998e-02 3.6543091030523622e+00 4.2579688532159295e+01 1.1705555355867761e+01 0 0 0
44606 1 2 2.0499999999999999e-01 2.9510785353997533e+00 4.2906677442949608e+01 1.0882622076526330e+01 0 0 0
8088 1 3 5.9999999999999998e-02 3.3990342573849675e+00 3.8857468695193454e+01 1.2084095776153433e+01 1 2 0
8937 1 4 -6.8300000000000005e-01 5.9439273482351362e+00 3.7341945492677297e+01 1.0978472692362212e+01 1 2 0
8077 1 5 4.1799999999999998e-01 6.0025809493593920e+00 4.1641576777576752e+01 1.2221972618176768e+01 1 2 0
9181 1 3 5.9999999999999998e-02 6.1967683509344731e+00 4.0988602776417572e+01 6.1749493223564080e+00 1 2 0
8938 1 5 4.1799999999999998e-01 6.2409472408046289e+00 3.7458973625935258e+01 1.0046011868538388e+01 1 2 0
9188 1 3 5.9999999999999998e-02 6.5088001960937891e+00 3.8483131183713326e+01 6.1334970592160492e+00 1 2 0
9186 1 2 2.0499999999999999e-01 8.2706352973761614e+00 3.7371036814336634e+01 6.5718517904955949e+00 1 2 0
9180 1 3 5.9999999999999998e-02 6.5532232925468534e+00 4.1160484170582492e+01 7.8574397101469238e+00 1 2 0
8935 1 3 5.9999999999999998e-02 8.2958862418238226e+00 3.7509437033930652e+01 1.0756487595450357e+01 1 2 0
9187 1 3 5.9999999999999998e-02 6.8652687885120569e+00 3.8319533204249602e+01 7.8490830397541771e+00 1 2 0
9185 1 6 -1.2000000000000000e-01 7.3001629700094934e+00 3.8557300599037568e+01 6.8594593070883274e+00 1 2 0
9178 1 6 -1.2000000000000000e-01 7.0353162271645022e+00 4.1191745021968977e+01 6.8478847734676460e+00 1 2 0
9179 1 2 2.0499999999999999e-01 7.9331234393983685e+00 3.9950073331417535e+01 6.8540288488053944e+00 1 2 0
9182 1 4 -6.8300000000000005e-01 8.8054561244818359e+00 4.0041535849639075e+01 7.9590611600664642e+00 1 2 0
9183 1 5 4.1799999999999998e-01 9.2197442064188824e+00 3.9117651288225517e+01 7.9610525246836019e+00 1 2 0
15504 1 5 4.1799999999999998e-01 9.6610296902306843e+00 4.1448928997078063e+01 1.0997055173971335e+01 1 0 0
9176 1 5 4.1799999999999998e-01 8.9530525898712181e+00 4.1810583749456860e+01 7.8805563360885085e+00 1 2 0
9172 1 2 2.0499999999999999e-01 7.7734224127169744e+00 4.2506245288195487e+01 6.5360646765925319e+00 1 2 0
9189 1 4 -6.8300000000000005e-01 9.2913820560274782e+00 3.7456701360568836e+01 7.4592227021232036e+00 1 2 0
9175 1 4 -6.8300000000000005e-01 8.6985882226195450e+00 4.2700490877848154e+01 7.5499476041791072e+00 1 2 0
15496 1 4 -6.8300000000000005e-01 8.0264867874088868e+00 4.2719713637177186e+01 1.0958056206045855e+01 1 0 0
15497 1 5 4.1799999999999998e-01 7.6679486420707628e+00 4.3124629263386232e+01 1.0161163639443670e+01 1 0 0
15503 1 4 -6.8300000000000005e-01 1.0619344145506215e+01 4.1289005742208907e+01 1.1021247327961696e+01 1 0 0
11169 1 3 5.9999999999999998e-02 4.4228797274618179e+00 4.8143460798460147e+01 2.4620399909314756e+01 1 1 0
44288 1 5 4.1799999999999998e-01 2.8712383144712255e+00 4.4783263572367723e+01 6.0998503841881497e+00 0 0 0
44615 1 3 5.9999999999999998e-02 1.3007839708010458e+00 4.3284823593443484e+01 1.2131057068753060e+01 0 0 0
44609 1 4 -6.8300000000000005e-01 3.6865856692120245e+00 4.3589300815286180e+01 9.9862893740417125e+00 0 0 0
44612 1 6 -1.2000000000000000e-01 1.9774686526356156e+00 4.3924462630669751e+01 1.1479153719836749e+01 0 0 0
44289 1 3 5.9999999999999998e-02 2.3608836727773848e+00 4.7377232341267884e+01 7.0096682029238284e+00 0 0 0
44614 1 3 5.9999999999999998e-02 1.3813055922887290e+00 4.4382104526162777e+01 1.0739106024133079e+01 0 0 0
44610 1 5 4.1799999999999998e-01 3.5457724266964119e+00 4.4552198541756574e+01 1.0088748875931154e+01 0 0 0
44293 1 3 5.9999999999999998e-02 1.2554631627770159e+00 4.5943383202582865e+01 8.9250757976479882e+00 0 0 0
44292 1 3 5.9999999999999998e-02 1.7647750793343850e+00 4.4512389316906905e+01 8.0034568931853212e+00 0 0 0
44284 1 2 2.0499999999999999e-01 2.6702711938312338e+00 4.6332538593669824e+01 7.2060864316180773e+00 0 0 0
44290 1 6 -1.2000000000000000e-01 1.4208994844470753e+00 4.5575076505984832e+01 7.8741872214497945e+00 0 0 0
44283 1 6 -1.2000000000000000e-01 3.7920564297540795e+00 4.6524790444441486e+01 8.1891053885315195e+00 0 0 0
44285 1 3 5.9999999999999998e-02 3.8501061876034073e+00 4.5594558283503758e+01 8.6610858999590228e+00 0 0 0
44277 1 2 2.0499999999999999e-01 5.1858297772339661e+00 4.6905598279952002e+01 7.5899983562567561e+00 0 0 0
44286 1 3 5.9999999999999998e-02 3.4861329255561180e+00 4.7141081924510495e+01 9.0633288899762992e+00 0 0 0
44616 1 4 -6.8300000000000005e-01 3.2960860019924501e+00 4.5904111164505188e+01 1.1527848592152607e+01 0 0 0
44621 1 3 5.9999999999999998e-02 6.2695025456564613e-01 4.6276903554842725e+01 1.1877106018429640e+01 0 0 0
44282 1 3 5.9999999999999998e-02 5.4841265002763615e+00 4.6246201212354435e+01 6.7736325024700195e+00 0 0 0
44291 1 2 2.0499999999999999e-01 1.8910230762459140e-01 4.5292292415260192e+01 7.0373653874403512e+00 0 0 0
44280 1 4 -6.8300000000000005e-01 5.9866903588020071e+00 4.6769381635448838e+01 8.7281222352507104e+00 0 0 0
44617 1 5 4.1799999999999998e-01 3.9629835367667696e+00 4.6113422593516177e+01 1.2165230751088599e+01 0 0 0
44276 1 6 -1.2000000000000000e-01 5.3972469519661450e+00 4.8378364437081103e+01 7.1801312264357993e+00 0 0 0
8889 1 5 4.1799999999999998e-01 1.0722536149110404e+01 4.4112147647488960e+01 5.8103466045340104e+00 1 2 0
44632 1 3 5.9999999999999998e-02 1.1137166272281536e+00 4.8397239118375012e+01 1.1182576163387122e+01 0 0 0
15490 1 5 4.1799999999999998e-01 6.1149485756673965e+00 4.6531162033245771e+01 1.0611873091213207e+01 1 0 0
8882 1 5 4.1799999999999998e-01 1.0458846039126350e+01 4.7050421823385129e+01 6.4466157285429713e+00 1 2 0
9174 1 3 5.9999999999999998e-02 6.0756532276542963e+00 4.3734101446700834e+01 7.1004312884151775e+00 1 2 0
15489 1 4 -6.8300000000000005e-01 6.4472214300011279e+00 4.6630006243007323e+01 1.1482999459858535e+01 1 0 0
15491 1 3 5.9999999999999998e-02 6.4300435139293235e+00 4.4622377395732443e+01 1.1567006239500333e+01 1 0 0
9171 1 6 -1.2000000000000000e-01 6.8549334767436045e+00 4.3755805887742859e+01 6.3864038468843640e+00 1 2 0
44281 1 5 4.1799999999999998e-01 6.5956177828387119e+00 4.7463633939290929e+01 8.5199073201310220e+00 0 0 0
9173 1 3 5.9999999999999998e-02 7.3762192194595082e+00 4.4641225717229453e+01 6.6543148127576961e+00 1 2 0
15494 1 3 5.9999999999999998e-02 8.2216652814300399e+00 4.5381279308219440e+01 1.0208155200373028e+01 1 0 0
15492 1 6 -1.2000000000000000e-01 8.4770656496960584e+00 4.5132822962778079e+01 1.1229256117369385e+01 1 0 0
15493 1 2 2.0499999999999999e-01 8.9329955735873838e+00 4.3715523580071810e+01 1.1598320041483122e+01 1 0 0
15486 1 2 2.0499999999999999e-01 7.1091106187259774e+00 4.5390892518885408e+01 1.1894238639013365e+01 1 0 0
15499 1 6 -1.2000000000000000e-01 1.0304215221678881e+01 4.3552716828162488e+01 1.0927164797460103e+01 1 0 0
8876 1 3 5.9999999999999998e-02 1.0601796333768586e+01 4.8078613142666860e+01 9.0421695787570151e+00 1 2 0
15501 1 3 5.9999999999999998e-02 1.0252942887132786e+01 4.3545277384024878e+01 9.8350871123099548e+00 1 0 0
15495 1 3 5.9999999999999998e-02 9.1477632386022893e+00 4.5859914858056683e+01 1.1700748221316925e+01 1 0 0
17248 1 3 5.9999999999999998e-02 1.0718795302409941e+01 4.6539229166317284e+01 3.8226048458511306e+00 0 0 0
8946 1 3 5.9999999999999998e-02 4.8097666998109485e+00 3.4534596434646303e+01 1.2351616692604436e+01 1 2 0
15274 1 3 5.9999999999999998e-02 2.0986367616493897e+00 3.4365078317831866e+01 1.4881994518069680e+01 1 0 0
15278 1 3 5.9999999999999998e-02 2.3760115003165896e+00 3.4527396123317679e+01 1.7218257525182850e+01 1 0 0
15267 1 3 5.9999999999999998e-02 4.7921477025458978e+00 3.4281305332310176e+01 1.6761893356366830e+01 1 0 0
15275 1 6 -1.2000000000000000e-01 1.7987832241335167e+00 3.3689318857185775e+01 1.6787303435145713e+01 1 0 0
15265 1 4 -6.8300000000000005e-01 4.2802439176256684e+00 3.5584025103611438e+01 1.5204835280096509e+01 1 0 0
15262 1 2 2.0499999999999999e-01 4.8145666879236426e+00 3.4353645677291013e+01 1.5665051986489882e+01 1 0 0
15269 1 2 2.0499999999999999e-01 2.3431536680910732e+00 3.3424708398296694e+01 1.5356487632772730e+01 1 0 0
15268 1 6 -1.2000000000000000e-01 3.8802445484631023e+00 3.3190951005789998e+01 1.5186980576805077e+01 1 0 0
15276 1 2 2.0499999999999999e-01 2.4196739962401581e-01 3.3850338006274555e+01 1.6916187252053167e+01 1 0 0
15266 1 5 4.1799999999999998e-01 4.7414586260173488e+00 3.6312606944587891e+01 1.5574702176037322e+01 1 0 0
15277 1 3 5.9999999999999998e-02 2.1122000350639802e+00 3.2834035584783564e+01 1.7366218508216186e+01 1 0 0
15270 1 3 5.9999999999999998e-02 4.1605664986287128e+00 3.2942422489658796e+01 1.4161874284554983e+01 1 0 0
8953 1 3 5.9999999999999998e-02 2.7089738631550846e+00 3.2820665280497067e+01 1.2333573078930199e+01 1 2 0
8103 1 3 5.9999999999999998e-02 3.0448033299327298e-02 3.4451177208524662e+01 1.2559464477116546e+01 1 2 0
15322 1 5 4.1799999999999998e-01 2.4141743245230565e+00 4.3423095388119535e+01 2.5441920752147887e+01 1 0 0
7986 1 5 4.1799999999999998e-01 1.0729281702137861e+01 3.3898394936315960e+01 1.5655637816029298e+01 1 2 0
8932 1 3 5.9999999999999998e-02 9.1001080789161968e+00 3.5205759001672419e+01 1.2470073875409724e+01 1 2 0
7980 1 3 5.9999999999999998e-02 9.7801743827564263e+00 3.2707484431276306e+01 1.2516172192522195e+01 1 2 0
8939 1 3 5.9999999999999998e-02 6.5803926137592486e+00 3.6363828083487348e+01 1.2461173078633969e+01 1 2 0
15261 1 6 -1.2000000000000000e-01 6.2798534344594694e+00 3.4120662596217187e+01 1.5230137275396412e+01 1 0 0
15263 1 3 5.9999999999999998e-02 6.3234102063385844e+00 3.4307952246741806e+01 1.4134729616334422e+01 1 0 0
15264 1 3 5.9999999999999998e-02 6.5014417839889243e+00 3.3029008806989246e+01 1.5244416997029420e+01 1 0 0
15260 1 3 5.9999999999999998e-02 6.9482515027025862e+00 3.5932645458488480e+01 1.6018277857023463e+01 1 0 0
15255 1 2 2.0499999999999999e-01 7.3520778090520702e+00 3.4927176538512811e+01 1.5950562653218569e+01 1 0 0
15258 1 4 -6.8300000000000005e-01 8.5363166547212579e+00 3.4954980896810675e+01 1.5201001095366749e+01 1 0 0
15259 1 5 4.1799999999999998e-01 8.6795864590542404e+00 3.4057565794149852e+01 1.4923876797116632e+01 1 0 0
15254 1 6 -1.2000000000000000e-01 7.7225360298352443e+00 3.4327894220790789e+01 1.7300910187251233e+01 1 0 0
8931 1 5 4.1799999999999998e-01 8.7754530522318195e+00 3.6444190050906450e+01 1.3964315812367071e+01 1 2 0
7978 1 4 -6.8300000000000005e-01 8.9845145190361997e+00 3.2477942175426371e+01 1.4474606901625831e+01 1 2 0
15256 1 3 5.9999999999999998e-02 8.5138550342501969e+00 3.3613864711832193e+01 1.7073472449813988e+01 1 0 0
15257 1 3 5.9999999999999998e-02 7.0379926539366551e+00 3.3607704189646462e+01 1.7670804708128134e+01 1 0 0
15253 1 3 5.9999999999999998e-02 9.2528787547727180e+00 3.5828042926411726e+01 1.8231613222697991e+01 1 0 0
8081 1 3 5.9999999999999998e-02 5.5149142035628538e+00 3.8998153942389742e+01 1.3207673565273943e+01 1 2 0
8090 1 4 -6.8300000000000005e-01 8.2005239866172852e-01 3.9185281095248222e+01 1.2915617497940470e+01 1 2 0
8089 1 3 5.9999999999999998e-02 3.6309993175984205e+00 3.7461630175566157e+01 1.3173652390959150e+01 1 2 0
8091 1 5 4.1799999999999998e-01 1.2733319930843265e+00 3.9932340444194374e+01 1.3320970794934100e+01 1 2 0
8086 1 6 -1.2000000000000000e-01 3.0600443321066839e+00 3.8425244786576179e+01 1.3037319512584652e+01 1 2 0
15238 1 5 4.1799999999999998e-01 3.8005081789197841e+00 3.7770891667131295e+01 1.6500149004635656e+01 1 0 0
8082 1 3 5.9999999999999998e-02 5.4873598990009258e+00 3.9107555640180387e+01 1.4848275826835843e+01 1 2 0
15237 1 4 -6.8300000000000005e-01 4.7686442854716020e+00 3.7795266791224563e+01 1.6696468581643089e+01 1 0 0
8087 1 2 2.0499999999999999e-01 1.5852389798548319e+00 3.8103449037634334e+01 1.3113594893108111e+01 1 2 0
8092 1 3 5.9999999999999998e-02 1.4285204815755401e+00 3.7708479337431442e+01 1.4182924259878135e+01 1 2 0
8083 1 4 -6.8300000000000005e-01 3.0189744932176517e+00 4.0707921780647965e+01 1.3665843792601732e+01 1 2 0
8084 1 5 4.1799999999999998e-01 3.7226237964970208e+00 4.1279228969960428e+01 1.3418470007301371e+01 1 2 0
8079 1 6 -1.2000000000000000e-01 5.0716190325730492e+00 3.9557112054405849e+01 1.3992233777969197e+01 1 2 0
8080 1 2 2.0499999999999999e-01 3.6040821139858630e+00 3.9435622532802405e+01 1.4024096324184107e+01 1 2 0
8085 1 3 5.9999999999999998e-02 3.2973461430891491e+00 3.9164978696781745e+01 1.4988755645318593e+01 1 2 0
15466 1 3 5.9999999999999998e-02 1.6531489162013671e+00 4.1569676520766158e+01 1.5875206992291249e+01 1 0 0
8076 1 4 -6.8300000000000005e-01 5.4131700268110263e+00 4.1785735772519523e+01 1.2992793525991525e+01 1 2 0
15230 1 4 -6.8300000000000005e-01 2.0246364807143808e+00 3.7901355256599800e+01 1.6793465900682360e+01 1 0 0
15235 1 3 5.9999999999999998e-02 3.7622522454532432e+00 3.9945742230660741e+01 1.7308128505688995e+01 1 0 0
15231 1 5 4.1799999999999998e-01 1.1471468909563196e+00 3.7471705990871591e+01 1.6840448753723678e+01 1 0 0
15228 1 3 5.9999999999999998e-02 8.9641178202570049e-01 4.0189997084814827e+01 1.7295329980685391e+01 1 0 0
15234 1 2 2.0499999999999999e-01 4.8424625239042456e+00 3.8253698626303965e+01 1.7997001999528162e+01 1 0 0
15233 1 6 -1.2000000000000000e-01 3.6862703674182411e+00 3.9204093583486475e+01 1.8112004585430409e+01 1 0 0
15464 1 6 -1.2000000000000000e-01 1.3785784431322259e+00 4.2580085502668588e+01 1.5538962300376660e+01 1 0 0
15473 1 3 5.9999999999999998e-02 4.3126564516191666e+00 4.2597101162164158e+01 1.6071249196351108e+01 1 0 0
8078 1 3 5.9999999999999998e-02 5.8817102452761318e+00 4.1272434968396581e+01 1.4930521714027066e+01 1 2 0
8073 1 2 2.0499999999999999e-01 5.8293702607672042e+00 4.0874775196364936e+01 1.3951764839253169e+01 1 2 0
15227 1 2 2.0499999999999999e-01 2.2762745853885331e+00 3.8602470011065705e+01 1.8020553406582511e+01 1 0 0
15467 1 3 5.9999999999999998e-02 1.6374774304492938e+00 4.2615964993597473e+01 1.4469048965908227e+01 1 0 0
15226 1 6 -1.2000000000000000e-01 1.1003558438272441e+00 3.9572381674743816e+01 1.8208954294609402e+01 1 0 0
8930 1 4 -6.8300000000000005e-01 8.9545297331461935e+00 3.7034902435380140e+01 1.3267487811874384e+01 1 2 0
8075 1 3 5.9999999999999998e-02 7.4407846561694617e+00 4.0102158762998016e+01 1.2722824289972831e+01 1 2 0
15242 1 3 5.9999999999999998e-02 6.2302795891099105e+00 3.9849083192082247e+01 1.7566725814316474e+01 1 0 0
8062 1 4 -6.8300000000000005e-01 1.0557458779588679e+01 3.9758642551183172e+01 1.6430658531442187e+01 1 2 0
8074 1 3 5.9999999999999998e-02 7.7500376381750486e+00 4.1649998319833088e+01 1.3437245996306782e+01 1 2 0
15246 1 3 5.9999999999999998e-02 7.3924373127215688e+00 3.7824438091048705e+01 1.6814401256265100e+01 1 0 0
8068 1 3 5.9999999999999998e-02 9.6100031663207748e+00 3.9895641304951198e+01 1.3258266187065177e+01 1 2 0
8071 1 3 5.9999999999999998e-02 7.8481555017991793e+00 3.9064609791755529e+01 1.4824351625137565e+01 1 2 0
8072 1 6 -1.2000000000000000e-01 7.3267105291050436e+00 4.0657510994567197e+01 1.3624903468646664e+01 1 2 0
8066 1 2 2.0499999999999999e-01 8.2021860644599567e+00 4.0106503746231112e+01 1.4753589000653607e+01 1 2 0
8065 1 6 -1.2000000000000000e-01 9.6076882018067096e+00 4.0213094820636499e+01 1.4270780685374985e+01 1 2 0
8069 1 4 -6.8300000000000005e-01 7.9846977029959234e+00 4.0775145313320579e+01 1.5929811062849252e+01 1 2 0
8067 1 3 5.9999999999999998e-02 9.9743803015690951e+00 4.1254704590352183e+01 1.4097115198328266e+01 1 2 0
8070 1 5 4.1799999999999998e-01 8.7232351177162037e+00 4.0700372231553125e+01 1.6462136116403631e+01 1 2 0
15245 1 5 4.1799999999999998e-01 9.0638694665793960e+00 3.8801623609230035e+01 1.7416283363269184e+01 1 0 0
8064 1 3 5.9999999999999998e-02 1.0310415969924799e+01 3.8251534061903925e+01 1.4940768029774194e+01 1 2 0
8059 1 2 2.0499999999999999e-01 1.0554554143710069e+01 3.9319602779714181e+01 1.5046690192783748e+01 1 2 0
15241 1 2 2.0499999999999999e-01 7.3620372926637749e+00 3.7961563960111199e+01 1.7917847767465414e+01 1 0 0
15244 1 4 -6.8300000000000005e-01 8.6587892263715371e+00 3.8544550085024589e+01 1.8238981582612755e+01 1 0 0
15240 1 6 -1.2000000000000000e-01 6.2008985794756581e+00 3.8971237912700772e+01 1.8212525551171737e+01 1 0 0
44613 1 2 2.0499999999999999e-01 2.4125711360528808e+00 4.5171044447759215e+01 1.2293700310000812e+01 0 0 0
15474 1 3 5.9999999999999998e-02 3.7184551908353272e+00 4.3561211031698399e+01 1.4656663222036819e+01 1 0 0
15469 1 5 4.1799999999999998e-01 1.3157088141792375e+00 4.3319515684140327e+01 1.7902384518485938e+01 1 0 0
15347 1 3 5.9999999999999998e-02 4.2011473309459167e-02 4.7115701657994791e+01 1.6612817168762032e+01 1 0 0
15468 1 4 -6.8300000000000005e-01 2.2658424611652039e+00 4.3481795470840687e+01 1.7801416531773576e+01 1 0 0
44629 1 3 5.9999999999999998e-02 3.1194907576663091e+00 4.8213522078667388e+01 1.2779752493649569e+01 0 0 0
44619 1 6 -1.2000000000000000e-01 1.2309149465245368e+00 4.6063638868085022e+01 1.2667744935986830e+01 0 0 0
44622 1 3 5.9999999999999998e-02 6.5785980571229130e-01 4.5366112264726148e+01 1.3226533634070416e+01 0 0 0
44626 1 6 -1.2000000000000000e-01 2.1125915052450770e+00 4.8459759905359590e+01 1.3093637922452320e+01 0 0 0
44618 1 3 5.9999999999999998e-02 2.9515252847390228e+00 4.4956702692485770e+01 1.3197070713874375e+01 0 0 0
15471 1 6 -1.2000000000000000e-01 3.8059387147607815e+00 4.3544377415312333e+01 1.5801479445763661e+01 1 0 0
44620 1 2 2.0499999999999999e-01 1.4612419723748002e+00 4.7230419514823822e+01 1.3702734180940130e+01 0 0 0
15465 1 2 2.0499999999999999e-01 2.3390062021328002e+00 4.3583252759876366e+01 1.6328580282803848e+01 1 0 0
15470 1 3 5.9999999999999998e-02 1.8503947856957919e+00 4.4506390880861304e+01 1.6112356852971615e+01 1 0 0
15477 1 3 5.9999999999999998e-02 4.1943874887719037e+00 4.5600836928872468e+01 1.6368305793832526e+01 1 0 0
44623 1 4 -6.8300000000000005e-01 2.2325284989585508e+00 4.6654341180635456e+01 1.4753357083354304e+01 0 0 0
15472 1 2 2.0499999999999999e-01 4.6530498433616714e+00 4.4641773752396652e+01 1.6367367117435524e+01 1 0 0
15484 1 3 5.9999999999999998e-02 5.0463740981883998e+00 4.4792884577040951e+01 1.3648997168674745e+01 1 0 0
44624 1 5 4.1799999999999998e-01 2.7503973428646731e+00 4.7379838929360197e+01 1.5076113722612101e+01 0 0 0
15482 1 4 -6.8300000000000005e-01 5.3443430291935297e+00 4.6641394708218016e+01 1.4056393087459222e+01 1 0 0
44625 1 3 5.9999999999999998e-02 4.8291911803688886e-01 4.7490644840563810e+01 1.4204687052370147e+01 0 0 0
15483 1 5 4.1799999999999998e-01 5.9171476873476969e+00 4.6939377375568981e+01 1.3375475126041074e+01 1 0 0
15479 1 2 2.0499999999999999e-01 5.8079525365400446e+00 4.5325325256794997e+01 1.4223324048324251e+01 1 0 0
15475 1 4 -6.8300000000000005e-01 4.9837467967199949e+00 4.4372312696468633e+01 1.7686879643285010e+01 1 0 0
14717 1 3 5.9999999999999998e-02 4.6680487692002188e+00 4.8004644567461632e+01 1.6118940308754137e+01 1 0 0
15478 1 6 -1.2000000000000000e-01 5.9721065542444247e+00 4.4825888801290034e+01 1.5661658988575581e+01 1 0 0
15476 1 5 4.1799999999999998e-01 4.1731577256464565e+00 4.4059581058600479e+01 1.8088521683865959e+01 1 0 0
14718 1 3 5.9999999999999998e-02 5.9865183464416569e+00 4.8471701036333471e+01 1.7209221731552958e+01 1 0 0
14895 1 5 4.1799999999999998e-01 1.0735145676935689e+01 4.5097937360427977e+01 1.4506198215593647e+01 1 0 0
15498 1 3 5.9999999999999998e-02 9.1099026331966080e+00 4.3514392619320525e+01 1.2613221585598550e+01 1 0 0
14891 1 2 2.0499999999999999e-01 1.0523916015873267e+01 4.4369265689034222e+01 1.6331280618617551e+01 1 0 0
15480 1 3 5.9999999999999998e-02 6.4963168320602458e+00 4.5649364954413308e+01 1.6185253549912900e+01 1 0 0
15481 1 3 5.9999999999999998e-02 6.5590525843626821e+00 4.3903582342832962e+01 1.5711667229311105e+01 1 0 0
14899 1 3 5.9999999999999998e-02 8.5104191462170498e+00 4.3633154464747214e+01 1.6799786547941924e+01 1 0 0
15488 1 3 5.9999999999999998e-02 7.5293757026854538e+00 4.4272959452354236e+01 1.3543520312346391e+01 1 0 0
15485 1 6 -1.2000000000000000e-01 7.1687262222452466e+00 4.5228181222283787e+01 1.3412344966911508e+01 1 0 0
15487 1 3 5.9999999999999998e-02 8.0128156933118522e+00 4.5920056535847444e+01 1.3785667018332127e+01 1 0 0
14897 1 6 -1.2000000000000000e-01 9.3499857188512241e+00 4.4034175828890625e+01 1.7358883452106454e+01 1 0 0
14894 1 4 -6.8300000000000005e-01 9.9683767956992870e+00 4.4910021445764059e+01 1.5082675842184287e+01 1 0 0
14700 1 3 5.9999999999999998e-02 1.0067758550354606e+01 4.7425937857785399e+01 1.5011650461332474e+01 1 0 0
14903 1 3 5.9999999999999998e-02 8.9090310705950788e+00 4.6082901416148843e+01 1.7410623504523539e+01 1 0 0
14900 1 3 5.9999999999999998e-02 9.7357173892884123e+00 4.3297259854729930e+01 1.8054750539414368e+01 1 0 0
14898 1 2 2.0499999999999999e-01 8.9207721369059279e+00 4.5297543876834489e+01 1.8124158374215387e+01 1 0 0
14707 1 3 5.9999999999999998e-02 7.7509590708599392e+00 4.8068575200403828e+01 1.5697947400759164e+01 1 0 0
14704 1 3 5.9999999999999998e-02 8.6566239377203953e+00 4.8417115603613169e+01 1.3290601336843801e+01 1 0 0
14695 1 2 2.0499999999999999e-01 1.0322001223630719e+01 4.8405793324533590e+01 1.4623504376053818e+01 1 0 0
14902 1 5 4.1799999999999998e-01 6.9836829880611546e+00 4.4737224138505418e+01 1.8050830113488843e+01 1 0 0
15285 1 3 5.9999999999999998e-02 5.6219553420619295e-01 3.5111571728969508e+01 1.8708920014176869e+01 1 0 0
14770 1 3 5.9999999999999998e-02 6.8133128594396664e-01 3.4643513061380489e+01 2.3025761715876047e+01 1 0 0
15284 1 3 5.9999999999999998e-02 2.6777718615764795e-01 3.3509749820764100e+01 1.9002123479270519e+01 1 0 0
14761 1 4 -6.8300000000000005e-01 3.8346963604670501e+00 3.5699743800676160e+01 2.3069168230272702e+01 1 0 0
14769 1 5 4.1799999999999998e-01 3.0304812923646027e+00 3.4070975660826122e+01 2.3700570694886608e+01 1 0 0
14768 1 4 -6.8300000000000005e-01 2.2199156339656927e+00 3.3572115730170196e+01 2.3823004350194470e+01 1 0 0
11235 1 3 5.9999999999999998e-02 5.5598916732798589e+00 3.3329900790014307e+01 2.3432752675980797e+01 1 1 0
14765 1 2 2.0499999999999999e-01 1.1993901439896535e+00 3.4540743502814074e+01 2.3989983008209851e+01 1 0 0
14762 1 5 4.1799999999999998e-01 4.3358956138867857e+00 3.6211270863964813e+01 2.2439080601108081e+01 1 0 0
14758 1 2 2.0499999999999999e-01 2.7176028764887743e+00 3.6595844854445659e+01 2.3361358162880553e+01 1 0 0
14763 1 3 5.9999999999999998e-02 2.1701315708938198e+00 3.6714290690378398e+01 2.2411283080028852e+01 1 0 0
11230 1 2 2.0499999999999999e-01 6.0113255937658998e+00 3.3184472528184649e+01 2.4321667283933099e+01 1 1 0
14764 1 6 -1.2000000000000000e-01 1.8104594722628264e+00 3.5906406406570021e+01 2.4477590681363907e+01 1 0 0
15248 1 2 2.0499999999999999e-01 8.2607052812255617e+00 3.5440602639731956e+01 1.8366139683602146e+01 1 0 0
11228 1 3 5.9999999999999998e-02 7.5162904711816712e+00 3.5323978243563559e+01 2.3034033906661143e+01 1 1 0
15252 1 5 4.1799999999999998e-01 9.2985588851610679e+00 3.4220712541846908e+01 1.9524412168072107e+01 1 0 0
15251 1 4 -6.8300000000000005e-01 8.5033719948206077e+00 3.4777862886736038e+01 1.9582400405331356e+01 1 0 0
11226 1 4 -6.8300000000000005e-01 8.7549099950358933e+00 3.4504012369355536e+01 2.4174885922303499e+01 1 1 0
14823 1 3 5.9999999999999998e-02 8.8540346227950923e+00 3.2740177395702375e+01 2.2130466991493599e+01 1 0 0
11223 1 2 2.0499999999999999e-01 7.5937499112200531e+00 3.5324382890315114e+01 2.4154071004690341e+01 1 1 0
15250 1 3 5.9999999999999998e-02 6.3207017961473939e+00 3.6177070853497767e+01 1.8598126321601821e+01 1 0 0
15247 1 6 -1.2000000000000000e-01 7.3197944844723422e+00 3.6655247155836349e+01 1.8724339897961791e+01 1 0 0
15249 1 3 5.9999999999999998e-02 7.4550574345526979e+00 3.6926890200502747e+01 1.9791483303641961e+01 1 0 0
11234 1 5 4.1799999999999998e-01 7.8571312283274652e+00 3.3022994806087922e+01 2.4455312926753791e+01 1 1 0
11227 1 5 4.1799999999999998e-01 9.4949724018715518e+00 3.5106264595998020e+01 2.4054771560704758e+01 1 1 0
11233 1 4 -6.8300000000000005e-01 7.1202381869315552e+00 3.2423612529742471e+01 2.4233234276473588e+01 1 1 0
15327 1 3 5.9999999999999998e-02 1.6590605168632966e-01 4.2247323248779090e+01 2.2686527103173464e+01 1 0 0
15239 1 3 5.9999999999999998e-02 4.5712501842640734e+00 3.7398163775426674e+01 1.8656444945454208e+01 1 0 0
15236 1 3 5.9999999999999998e-02 3.7917424192018054e+00 3.9839582111694625e+01 1.9003995771484242e+01 1 0 0
15229 1 3 5.9999999999999998e-02 1.3834762463802330e+00 4.0282554963465294e+01 1.8959028928880450e+01 1 0 0
15232 1 3 5.9999999999999998e-02 2.2363449545499634e+00 3.7987454684708347e+01 1.8880161917443370e+01 1 0 0
14756 1 3 5.9999999999999998e-02 3.2115790134943394e+00 3.8938050335925652e+01 2.1993349269901895e+01 1 0 0
14749 1 3 5.9999999999999998e-02 4.1681312928403562e+00 4.1197293998516642e+01 2.1428600714177424e+01 1 0 0
14751 1 2 2.0499999999999999e-01 3.9917127483827488e+00 3.8743273617666681e+01 2.2782028650795919e+01 1 0 0
14744 1 2 2.0499999999999999e-01 4.9011218208526168e+00 4.1121969898429136e+01 2.2214883336207045e+01 1 0 0
14754 1 4 -6.8300000000000005e-01 5.0875891631158972e+00 3.7997231054952735e+01 2.2181564287553829e+01 1 0 0
14750 1 6 -1.2000000000000000e-01 4.4432944039328177e+00 4.0126305762654759e+01 2.3278598961861547e+01 1 0 0
14757 1 6 -1.2000000000000000e-01 3.2569533988269836e+00 3.7963581259010475e+01 2.3845360406581552e+01 1 0 0
14755 1 5 4.1799999999999998e-01 5.5832311572466473e+00 3.8559920174266402e+01 2.1587605691295710e+01 1 0 0
14743 1 6 -1.2000000000000000e-01 5.1106666754090133e+00 4.2590693857459001e+01 2.2731220103443583e+01 1 0 0
15326 1 3 5.9999999999999998e-02 1.9226534773948836e+00 4.2280862243081934e+01 2.2691495171639630e+01 1 0 0
15324 1 6 -1.2000000000000000e-01 1.0160134454139453e+00 4.2713806311806124e+01 2.3186847947444210e+01 1 0 0
14745 1 3 5.9999999999999998e-02 4.2009090405600240e+00 4.2962209767432185e+01 2.3238084193180359e+01 1 0 0
14747 1 4 -6.8300000000000005e-01 6.0197592433632945e+00 4.0682336357069460e+01 2.1548183705798056e+01 1 0 0
14752 1 3 5.9999999999999998e-02 5.3357416484330331e+00 4.0096816125060855e+01 2.3974576420855779e+01 1 0 0
14753 1 3 5.9999999999999998e-02 3.6624257651769012e+00 4.0611492345968806e+01 2.3827040063345901e+01 1 0 0
14760 1 3 5.9999999999999998e-02 2.3992185324115280e+00 3.8628269567108823e+01 2.4217766444827085e+01 1 0 0
14746 1 3 5.9999999999999998e-02 5.8711204401275623e+00 4.2551981599920559e+01 2.3563102704868641e+01 1 0 0
11209 1 2 2.0499999999999999e-01 9.9873978998061723e+00 3.9995139384953049e+01 2.4519243971937879e+01 1 1 0
14748 1 5 4.1799999999999998e-01 6.4338149353889085e+00 4.1390682615536427e+01 2.1024975472581232e+01 1 0 0
15243 1 3 5.9999999999999998e-02 6.2541494497739158e+00 3.9425537205570819e+01 1.9194180721545898e+01 1 0 0
11360 1 5 4.1799999999999998e-01 1.0260404882317879e+01 4.1331918572376026e+01 2.0803386595767989e+01 1 1 0
11353 1 5 4.1799999999999998e-01 1.0145409945639353e+01 3.8956514969707001e+01 1.9577731410666875e+01 1 1 0
11359 1 4 -6.8300000000000005e-01 1.0669005764216397e+01 4.2137674928941216e+01 2.0996452680269542e+01 1 1 0
11221 1 3 5.9999999999999998e-02 8.9103897204401363e+00 3.7752261375870859e+01 2.3330374723426559e+01 1 1 0
11214 1 3 5.9999999999999998e-02 9.5126818225718832e+00 4.0182284597198851e+01 2.3544687915530218e+01 1 1 0
11216 1 2 2.0499999999999999e-01 8.9885022283653786e+00 3.7587887016239215e+01 2.4364181785960966e+01 1 1 0
49832 1210 8 4.2380000000000001e-01 9.4896610971945616e+00 4.3344943629109252e+01 2.1583586610760879e+01 0 0 0
11352 1 4 -6.8300000000000005e-01 1.0634566377057997e+01 3.9529306606928635e+01 2.0159809000404312e+01 1 1 0
11207 1 3 5.9999999999999998e-02 1.0746710512699666e+01 4.2673588829850495e+01 2.3695507637168546e+01 1 1 0
14725 1 3 5.9999999999999998e-02 3.5616303611213902e+00 4.7281957768995831e+01 1.8136807318339063e+01 1 0 0
15330 1 3 5.9999999999999998e-02 1.3993630465491608e-01 4.4635486856983398e+01 2.3129095218010480e+01 1 0 0
11162 1 3 5.9999999999999998e-02 2.2214855847762021e+00 4.8111873784233502e+01 2.4384774900021252e+01 1 1 0
15334 1 3 5.9999999999999998e-02 7.7114856255950470e-01 4.3690702291017587e+01 2.0671268656637455e+01 1 0 0
15340 1 3 5.9999999999999998e-02 1.6008319197322991e+00 4.5923810025172365e+01 1.9006565656328924e+01 1 0 0
15332 1 2 2.0499999999999999e-01 5.4565231641047307e-01 4.5865359266430467e+01 2.0798790064268488e+01 1 0 0
14742 1 3 5.9999999999999998e-02 4.6197395786700719e+00 4.3705026619660941e+01 2.0919641309161801e+01 1 0 0
14737 1 2 2.0499999999999999e-01 5.4282042100223036e+00 4.3694412525951087e+01 2.1666943708051420e+01 1 0 0
15325 1 2 2.0499999999999999e-01 1.0537436769789970e+00 4.4214560336567715e+01 2.2777819587576957e+01 1 0 0
15335 1 4 -6.8300000000000005e-01 1.2538557163499273e+00 4.6948025804021654e+01 2.1366244481651609e+01 1 0 0
15333 1 3 5.9999999999999998e-02 2.2261243741620769e+00 4.4536182021357554e+01 2.0967485546116535e+01 1 0 0
14732 1 3 5.9999999999999998e-02 4.3298726320132683e+00 4.5817950183008662e+01 2.0052445685136938e+01 1 0 0
14729 1 6 -1.2000000000000000e-01 4.8133731843963332e+00 4.6623611502821859e+01 2.0597547569624002e+01 1 0 0
14731 1 3 5.9999999999999998e-02 4.0346229291261224e+00 4.6817700625451351e+01 2.1248391401306890e+01 1 0 0
15331 1 6 -1.2000000000000000e-01 1.1977977647915261e+00 4.4524100621938075e+01 2.1281573149748720e+01 1 0 0
14739 1 3 5.9999999999999998e-02 4.9093363166468738e+00 4.5424749707636181e+01 2.3031614899345929e+01 1 0 0
15328 1 4 -6.8300000000000005e-01 2.1629786513511684e+00 4.4876618414317477e+01 2.3460999997893879e+01 1 0 0
15336 1 5 4.1799999999999998e-01 1.2089620740629048e+00 4.7592431178883110e+01 2.0744730906983669e+01 1 0 0
14736 1 6 -1.2000000000000000e-01 5.7094644924893529e+00 4.5049653986746037e+01 2.2329428771419245e+01 1 0 0
15329 1 5 4.1799999999999998e-01 2.1798520770731544e+00 4.5769023354273145e+01 2.3094904155148889e+01 1 0 0
14730 1 2 2.0499999999999999e-01 6.0354486151016138e+00 4.6206978492071691e+01 2.1433201647068543e+01 1 0 0
14723 1 2 2.0499999999999999e-01 4.9947854217862044e+00 4.7818426165320083e+01 1.9740318598727544e+01 1 0 0
14728 1 3 5.9999999999999998e-02 5.8181723950864148e+00 4.7497202363870699e+01 1.9145419832140817e+01 1 0 0
14722 1 6 -1.2000000000000000e-01 3.8011504476079572e+00 4.8084685134062688e+01 1.8838444294006287e+01 1 0 0
15338 1 6 -1.2000000000000000e-01 5.5972760170858871e-01 4.5870181092233658e+01 1.9255852847474113e+01 1 0 0
14724 1 3 5.9999999999999998e-02 2.9720925533734830e+00 4.8223271504149999e+01 1.9498243360538218e+01 1 0 0
15342 1 4 -6.8300000000000005e-01 4.7538252824855143e-01 4.8308800467079664e+01 1.8749280871602881e+01 1 0 0
15341 1 3 5.9999999999999998e-02 1.5814652756681158e-01 4.4945969095979244e+01 1.8859450980515838e+01 1 0 0
14727 1 5 4.1799999999999998e-01 5.5296918182956363e+00 4.8414405010336758e+01 2.1428845812933545e+01 1 0 0
14740 1 4 -6.8300000000000005e-01 6.4435380169101473e+00 4.3281302442225766e+01 2.0766305846882368e+01 1 0 0
49831 1210 8 4.2380000000000001e-01 7.9287045176945927e+00 4.3586759472980241e+01 2.1997792686869726e+01 0 0 0
14738 1 3 5.9999999999999998e-02 6.5884864885466872e+00 4.4945532050510373e+01 2.3033423035557053e+01 1 0 0
14741 1 5 4.1799999999999998e-01 6.5782499608537615e+00 4.3932554444836427e+01 2.0002276801114942e+01 1 0 0
49830 1210 7 -8.4760000000000002e-01 8.8747769714767326e+00 4.3845000933349503e+01 2.2193391125339861e+01 0 0 0
14733 1 4 -6.8300000000000005e-01 6.4758712007002428e+00 4.7197607124394303e+01 2.2318543353434585e+01 1 0 0
14735 1 3 5.9999999999999998e-02 6.7768321655130563e+00 4.6056298518092738e+01 2.0727425933264765e+01 1 0 0
14901 1 4 -6.8300000000000005e-01 7.6552347791749318e+00 4.4970867374704127e+01 1.8765045372399850e+01 1 0 0
49569 1123 7 -8.4760000000000002e-01 9.0760652446466228e+00 4.6283501449521857e+01 2.3194723522513634e+01 0 0 0
14904 1 6 -1.2000000000000000e-01 9.9308394717580892e+00 4.5714729716432515e+01 1.9159188478488584e+01 1 0 0
14734 1 5 4.1799999999999998e-01 7.2365461696324305e+00 4.6877916997235495e+01 2.2874133707751866e+01 1 0 0
49571 1123 8 4.2380000000000001e-01 9.6706450910477209e+00 4.6782958785278190e+01 2.2564630469104937e+01 0 0 0
14910 1 3 5.9999999999999998e-02 8.7277581126138042e+00 4.6533089843646408e+01 2.0592510792651996e+01 1 0 0
14905 1 2 2.0499999999999999e-01 9.6865126817956710e+00 4.6861296734437097e+01 2.0132761789920142e+01 1 0 0
49570 1123 8 4.2380000000000001e-01 9.0410685462884786e+00 4.5320537315211844e+01 2.2927374709744484e+01 0 0 0
14906 1 3 5.9999999999999998e-02 1.0083257250313480e+01 4.4842028008556703e+01 1.9841266136307940e+01 1 0 0
14911 1 6 -1.2000000000000000e-01 9.4429655460920117e+00 4.8185534748937805e+01 1.9408606952547348e+01 1 0 0
14914 1 3 5.9999999999999998e-02 8.6637197362010809e+00 4.7987529883748522e+01 1.8633968672699943e+01 1 0 0
14913 1 3 5.9999999999999998e-02 1.0318090877349524e+01 4.8450057096997405e+01 1.8760919557024671e+01 1 0 0
14771 1 6 -1.2000000000000000e-01 2.4188615124433330e-01 3.4037273970489984e+01 2.5076291191817010e+01 1 0 0
14766 1 3 5.9999999999999998e-02 2.4335821704223917e+00 3.5651777276675396e+01 2.5320767632434034e+01 1 0 0
11232 1 3 5.9999999999999998e-02 5.5200835629997407e+00 3.5156154495609385e+01 2.5030417758269412e+01 1 1 0
14767 1 3 5.9999999999999998e-02 9.7335587580242566e-01 3.6596836331072168e+01 2.4819951226282999e+01 1 0 0
11239 1 3 5.9999999999999998e-02 3.9839186944862166e+00 3.3043541440599093e+01 2.5322128644232528e+01 1 1 0
14773 1 3 5.9999999999999998e-02 8.8573206708958818e-01 3.3829700938365171e+01 2.5933781664288620e+01 1 0 0
11236 1 6 -1.2000000000000000e-01 4.9095136211664041e+00 3.2444883204857497e+01 2.5232669913716073e+01 1 1 0
11229 1 6 -1.2000000000000000e-01 6.4068831275649298e+00 3.4549999477584620e+01 2.4918248901801309e+01 1 1 0
11231 1 3 5.9999999999999998e-02 6.7499588475621097e+00 3.4512561920913683e+01 2.6003628162170347e+01 1 1 0
11224 1 3 5.9999999999999998e-02 7.7927917621173659e+00 3.6598681144090740e+01 2.5859255481311635e+01 1 1 0
11222 1 6 -1.2000000000000000e-01 7.8065179387379775e+00 3.6731423741533398e+01 2.4740084320686073e+01 1 1 0
11219 1 4 -6.8300000000000005e-01 1.0156098467277859e+01 3.6920510010814745e+01 2.4674497614958064e+01 1 1 0
15320 1 3 5.9999999999999998e-02 1.0052415808800215e+00 4.0358850431584933e+01 2.4186164920271018e+01 1 0 0
15318 1 2 2.0499999999999999e-01 1.0515149620841997e+00 4.2364296780772307e+01 2.4711892811405484e+01 1 0 0
15323 1 3 5.9999999999999998e-02 3.3805648090087509e-01 4.3057530314637972e+01 2.5139586959676016e+01 1 0 0
14759 1 3 5.9999999999999998e-02 3.9214905936268156e+00 3.7865623053219160e+01 2.4741037485115836e+01 1 0 0
15317 1 6 -1.2000000000000000e-01 5.2288432455751488e-01 4.0951968800427380e+01 2.5014867831363063e+01 1 0 0
15319 1 3 5.9999999999999998e-02 7.5664534724894239e-01 4.0629616730997988e+01 2.6042177180594873e+01 1 0 0
15321 1 4 -6.8300000000000005e-01 2.3794865650149220e+00 4.2515214570448869e+01 2.5213873080808259e+01 1 0 0
11211 1 3 5.9999999999999998e-02 9.1557798688971257e+00 4.1749446252729904e+01 2.5385419869873829e+01 1 1 0
11215 1 6 -1.2000000000000000e-01 9.0017558791610881e+00 3.9000389255819435e+01 2.5082642565281869e+01 1 1 0
11218 1 3 5.9999999999999998e-02 8.1013893190288009e+00 3.9513406498631603e+01 2.4897254292534548e+01 1 1 0
11210 1 3 5.9999999999999998e-02 1.0233570438490618e+01 4.1018530043176554e+01 2.6421292185535759e+01 1 1 0
11217 1 3 5.9999999999999998e-02 9.3037087381404877e+00 3.8872801413281358e+01 2.6116837954209892e+01 1 1 0
11225 1 3 5.9999999999999998e-02 7.0074639770123879e+00 3.7308839695398767e+01 2.4446101197644307e+01 1 1 0
11208 1 6 -1.2000000000000000e-01 1.0091612881917790e+01 4.1278837538765806e+01 2.5353768145807905e+01 1 1 0
9205 1 3 5.9999999999999998e-02 8.9055337352060597e+00 3.2609936830411954e+01 5.1370668903193737e+00 1 2 0
8950 1 3 5.9999999999999998e-02 4.9010472691648586e+00 3.2447628924092051e+01 1.1316843888186726e+01 1 2 0
15272 1 4 -6.8300000000000005e-01 1.5931294679513173e+00 3.2398395654273486e+01 1.4788204179215340e+01 1 0 0
15273 1 5 4.1799999999999998e-01 6.8340851078555709e-01 3.2431895221940152e+01 1.5130382323848766e+01 1 0 0
9143 1 6 -1.2000000000000000e-01 5.6763957179388935e-01 4.8915373645927765e+01 2.8966567679150463e+00 1 2 0
9148 1 5 4.1799999999999998e-01 3.1890223941151667e+00 4.9196987500502487e+01 1.3167826879962521e+00 1 2 0
17236 1 2 2.0499999999999999e-01 1.0247860830289875e+01 4.8927035263103136e+01 3.1021588887115579e+00 0 0 0
17239 1 4 -6.8300000000000005e-01 9.1015463214521368e+00 4.8624886546250110e+01 3.8506679426586428e+00 0 0 0
9145 1 3 5.9999999999999998e-02 1.0336098870284050e+00 4.9795391335041785e+01 3.3742577225816568e+00 1 2 0
44251 1 3 5.9999999999999998e-02 5.2180286697286715e-01 5.3104393021078188e+01 4.6161319407910959e+00 0 0 0
9147 1 4 -6.8300000000000005e-01 2.2577405292143760e+00 4.9231067075450675e+01 1.2740145593318286e+00 1 2 0
44248 1 6 -1.2000000000000000e-01 8.0644134223501218e-01 5.3590974013691323e+01 3.6945422990748140e+00 0 0 0
9141 1 5 4.1799999999999998e-01 7.5864756994244653e-01 5.0421620789649609e+01 1.0148210518175078e+00 1 2 0
44254 1 3 5.9999999999999998e-02 1.7742264876587084e+00 5.1972212286151745e+01 2.4476825664434347e+00 0 0 0
44255 1 6 -1.2000000000000000e-01 2.9510424550603345e+00 5.2452583152589028e+01 4.1331814447577067e+00 0 0 0
44249 1 2 2.0499999999999999e-01 2.0181154100756871e+00 5.2916485038880374e+01 2.9853394081540752e+00 0 0 0
44261 1 3 5.9999999999999998e-02 4.2529918287847588e+00 5.1078711315952937e+01 3.2337188096757754e+00 0 0 0
44256 1 2 2.0499999999999999e-01 4.3203690939451400e+00 5.1850406378645147e+01 3.8975387562979629e+00 0 0 0
44260 1 5 4.1799999999999998e-01 4.5037880774826871e+00 5.3239128877960930e+01 2.5513072576539919e+00 0 0 0
44259 1 4 -6.8300000000000005e-01 5.0639396730114647e+00 5.2738024062480044e+01 3.1207586128206803e+00 0 0 0
44258 1 3 5.9999999999999998e-02 2.4903270984387453e+00 5.1714060673336441e+01 4.7864810970044038e+00 0 0 0
44257 1 3 5.9999999999999998e-02 3.1367859936268188e+00 5.3335321518804612e+01 4.7092773485045134e+00 0 0 0
44262 1 6 -1.2000000000000000e-01 5.0245539342137491e+00 5.1405926566635856e+01 5.2134984375422686e+00 0 0 0
44252 1 4 -6.8300000000000005e-01 2.6130048530768408e+00 5.3738138674888283e+01 2.0677266314998159e+00 0 0 0
44253 1 5 4.1799999999999998e-01 1.8807078897305767e+00 5.4325859552637979e+01 1.7955628896889926e+00 0 0 0
44250 1 3 5.9999999999999998e-02 1.0010771613608602e+00 5.4601237095765512e+01 4.0209609386506342e+00 0 0 0
44265 1 3 5.9999999999999998e-02 4.4348045756027190e+00 5.0639486193159577e+01 5.7804852467237504e+00 0 0 0
44264 1 3 5.9999999999999998e-02 5.1685892819412915e+00 5.2273112759852694e+01 5.9083234344803390e+00 0 0 0
44268 1 3 5.9999999999999998e-02 6.3922527251711951e+00 4.9930356026922077e+01 4.3403811086955084e+00 0 0 0
44263 1 2 2.0499999999999999e-01 6.4366388556740608e+00 5.0751243964816027e+01 5.0393014097068933e+00 0 0 0
42403 1 3 5.9999999999999998e-02 7.0173456837054262e+00 5.4595741491663908e+01 5.3478109819861945e+00 -1 0 0
44267 1 5 4.1799999999999998e-01 7.0240945343503993e+00 5.2082952102717158e+01 3.6788581337242636e+00 0 0 0
17237 1 3 5.9999999999999998e-02 9.1121407279280930e+00 5.0431408989125607e+01 2.2872168890376319e+00 0 0 0
17229 1 2 2.0499999999999999e-01 1.0518920959757862e+01 5.1451463552461327e+01 3.4892760589981919e+00 0 0 0
17235 1 6 -1.2000000000000000e-01 1.0180775396980527e+01 5.0346100392191545e+01 2.5182856774485174e+00 0 0 0
44266 1 4 -6.8300000000000005e-01 7.3433060633684732e+00 5.1740566846827697e+01 4.5056870379649396e+00 0 0 0
17232 1 4 -6.8300000000000005e-01 9.8850853302828572e+00 5.2705709781864073e+01 3.2074183417246926e+00 0 0 0
17233 1 5 4.1799999999999998e-01 8.9910564036669953e+00 5.2624303067830581e+01 3.5724968668632382e+00 0 0 0
17234 1 3 5.9999999999999998e-02 1.0142971378463775e+01 5.1123854680807682e+01 4.4743849014564718e+00 0 0 0
42396 1 3 5.9999999999999998e-02 4.8416927200911806e+00 5.5646580398175139e+01 4.1606014968754570e+00 -1 0 0
42389 1 3 5.9999999999999998e-02 2.3928398200840499e+00 5.6602263830995071e+01 3.4071885541659843e+00 -1 0 0
42386 1 6 -1.2000000000000000e-01 2.5828063341095930e+00 5.7347395186574730e+01 4.1950360219303438e+00 -1 0 0
42392 1 3 5.9999999999999998e-02 4.5382272695203900e+00 5.8097348737573363e+01 3.5972056393974721e+00 -1 0 0
42382 1 3 5.9999999999999998e-02 2.9672813018558717e+00 5.9776578214156814e+01 3.0089080930699339e+00 -1 0 0
42387 1 2 2.0499999999999999e-01 4.0875200961106684e+00 5.7677908505864806e+01 4.4617588285975369e+00 -1 0 0
42379 1 6 -1.2000000000000000e-01 1.8699698760794778e+00 5.9582353167761461e+01 3.0769865995172778e+00 -1 0 0
42393 1 6 -1.2000000000000000e-01 4.9685729746958796e+00 5.6480816128666284e+01 4.8719434024690127e+00 -1 0 0
42388 1 3 5.9999999999999998e-02 2.3212939295585500e+00 5.6693169709973134e+01 5.0580588578609111e+00 -1 0 0
42373 1 2 2.0499999999999999e-01 1.3498548174077269e+00 6.1027231639689724e+01 3.3280829005892167e+00 -1 0 0
42380 1 2 2.0499999999999999e-01 1.6257264623820835e+00 5.8533991717436734e+01 4.1714517792998986e+00 -1 0 0
42385 1 3 5.9999999999999998e-02 1.5996293030281450e+00 5.9032578408472645e+01 5.1599547166193629e+00 -1 0 0
42381 1 3 5.9999999999999998e-02 1.6096208232357483e+00 5.9256788334490658e+01 2.1457304377429298e+00 -1 0 0
42383 1 4 -6.8300000000000005e-01 3.5598630737675829e-01 5.8046878836157340e+01 4.0378287728689948e+00 -1 0 0
17497 1 3 5.9999999999999998e-02 4.2881196533716359e+00 6.1185259184273448e+01 5.0848858706328555e+00 0 0 0
42376 1 4 -6.8300000000000005e-01 1.1798283296158956e-02 6.1031972073434240e+01 3.0104548248561920e+00 -1 0 0
42378 1 3 5.9999999999999998e-02 1.3628100709168867e+00 6.1168507615417177e+01 4.3640506084509569e+00 -1 0 0
42390 1 4 -6.8300000000000005e-01 4.1473987969161668e+00 5.8465404464950822e+01 5.6236840375470205e+00 -1 0 0
42391 1 5 4.1799999999999998e-01 5.0874601379826965e+00 5.8381083712285118e+01 5.8043956080640537e+00 -1 0 0
42395 1 3 5.9999999999999998e-02 4.5984744593762388e+00 5.6080463739147987e+01 5.7983554451725494e+00 -1 0 0
42406 1 3 5.9999999999999998e-02 9.0436012335954903e+00 5.5291363706640340e+01 4.5874149856274578e+00 -1 0 0
17490 1 3 5.9999999999999998e-02 6.2576606545952549e+00 6.0375496423846933e+01 4.3078007704692283e+00 0 0 0
42401 1 2 2.0499999999999999e-01 8.8332961407586730e+00 5.5596384055507443e+01 5.6101926961793307e+00 -1 0 0
42400 1 6 -1.2000000000000000e-01 7.2872634206901798e+00 5.5543267915394182e+01 5.7679254608900061e+00 -1 0 0
42394 1 2 2.0499999999999999e-01 6.5166777420278654e+00 5.6646446771500216e+01 4.9575641632162011e+00 -1 0 0
42399 1 3 5.9999999999999998e-02 6.9989350677669639e+00 5.6687953766456403e+01 3.9772855146041830e+00 -1 0 0
17487 1 6 -1.2000000000000000e-01 6.7619244122746593e+00 6.1324078555419398e+01 4.1189570598636687e+00 0 0 0
17483 1 3 5.9999999999999998e-02 8.1655592767044833e+00 5.9459698841613239e+01 2.8329860360134935e+00 0 0 0
17480 1 6 -1.2000000000000000e-01 8.8580756961087292e+00 6.0279487358741974e+01 2.9716920727993603e+00 0 0 0
17482 1 3 5.9999999999999998e-02 8.8628126804700482e+00 6.0900211143050022e+01 2.0531520495845204e+00 0 0 0
17474 1 2 2.0499999999999999e-01 1.0339992792661349e+01 5.9825806392903537e+01 3.1828893068844852e+00 0 0 0
17476 1 3 5.9999999999999998e-02 1.0186264264589530e+01 5.8047690858831814e+01 2.0937266356572137e+00 0 0 0
17481 1 2 2.0499999999999999e-01 8.2970451646632313e+00 6.1114837550847710e+01 4.1426410178238351e+00 0 0 0
17486 1 3 5.9999999999999998e-02 8.5823927108025284e+00 6.0506782969990049e+01 4.9943944683931605e+00 0 0 0
42404 1 4 -6.8300000000000005e-01 9.3689228278319483e+00 5.6869342689866848e+01 6.0660606231117002e+00 -1 0 0
42397 1 4 -6.8300000000000005e-01 6.8471504804432284e+00 5.7869200659803646e+01 5.4975916825258384e+00 -1 0 0
42398 1 5 4.1799999999999998e-01 7.7944092993903373e+00 5.7772831571915724e+01 5.6268943812044006e+00 -1 0 0
17479 1 3 5.9999999999999998e-02 1.0368969722092363e+01 5.9372450225554047e+01 4.2014700282355486e+00 0 0 0
17478 1 5 4.1799999999999998e-01 1.0717650489003468e+01 6.1726653597144384e+01 3.4519702655088391e+00 0 0 0
42375 1 3 5.9999999999999998e-02 3.0866695906395978e+00 6.1853833916433430e+01 2.7011185600578913e+00 -1 0 0
17496 1 3 5.9999999999999998e-02 4.1469286035531434e+00 6.2825156928222086e+01 4.6556714649198385e+00 0 0 0
42372 1 6 -1.2000000000000000e-01 2.0679926449260542e+00 6.2059687259462081e+01 2.4119375498772597e+00 -1 0 0
42366 1 2 2.0499999999999999e-01 1.7990317957189295e+00 6.3477119352695560e+01 2.7932960230267887e+00 -1 0 0
42371 1 3 5.9999999999999998e-02 2.0018000437030743e+00 6.3569888216665078e+01 3.8938395242608252e+00 -1 0 0
42368 1 3 5.9999999999999998e-02 3.6464418481122047e+00 6.4031834894737614e+01 2.0575210563156450e+00 -1 0 0
42374 1 3 5.9999999999999998e-02 1.9751107195107889e+00 6.1909426411973556e+01 1.3858377620880686e+00 -1 0 0
42369 1 4 -6.8300000000000005e-01 4.0797479065628295e-01 6.3868677438283001e+01 2.7133911874928867e+00 -1 0 0
17494 1 6 -1.2000000000000000e-01 4.6372328137339647e+00 6.2176780661656295e+01 5.3519750997048554e+00 0 0 0
42365 1 6 -1.2000000000000000e-01 2.6042703652418244e+00 6.4497072183137135e+01 1.9658829699513567e+00 -1 0 0
17492 1 5 4.1799999999999998e-01 5.9747034151685083e+00 6.4300708034668361e+01 5.2866001544825760e+00 0 0 0
17509 1 2 2.0499999999999999e-01 4.6382262946423225e-02 6.2390681984962100e+01 9.9262751095132007e+00 0 0 0
17488 1 2 2.0499999999999999e-01 6.0903292540281653e+00 6.2358369523229179e+01 5.1528746337199243e+00 0 0 0
17489 1 3 5.9999999999999998e-02 6.3647279682025326e+00 6.1568166234971727e+01 3.1815138266809777e+00 0 0 0
17493 1 3 5.9999999999999998e-02 6.6522271372296915e+00 6.2180033832675775e+01 6.0787786199730052e+00 0 0 0
17491 1 4 -6.8300000000000005e-01 6.5221215510545196e+00 6.3644493703685278e+01 4.7818215507018786e+00 0 0 0
17484 1 4 -6.8300000000000005e-01 8.9202091595443829e+00 6.2374338228172775e+01 4.2112633473396359e+00 0 0 0
17485 1 5 4.1799999999999998e-01 8.2482317200578130e+00 6.3009169368165324e+01 4.4881065953942798e+00 0 0 0
44636 1 3 5.9999999999999998e-02 3.1691899095530545e+00 4.9166384546712088e+01 1.0570549448232983e+01 0 0 0
44278 1 3 5.9999999999999998e-02 5.2609169198564656e+00 4.8988897686119934e+01 8.1586078293239268e+00 0 0 0
44627 1 2 2.0499999999999999e-01 1.4836405288027428e+00 4.9145754716153867e+01 1.1853638829043261e+01 0 0 0
8874 1 4 -6.8300000000000005e-01 1.0651653592305928e+01 4.8779388573558400e+01 7.0132754053125081e+00 1 2 0
44270 1 2 2.0499999999999999e-01 6.8462039791344687e+00 4.8784139036680472e+01 6.8042874512162657e+00 0 0 0
44274 1 5 4.1799999999999998e-01 8.6629177449327379e+00 4.8739560472036764e+01 7.4670354983489275e+00 0 0 0
44643 1 3 5.9999999999999998e-02 3.2773568226695687e-01 4.9736458099479769e+01 9.5151079580977491e+00 0 0 0
44645 1 5 4.1799999999999998e-01 2.0985588268379254e-01 5.3085820256671624e+01 7.3618571232411432e+00 0 0 0
44633 1 6 -1.2000000000000000e-01 2.5059301872788025e+00 4.9956837970182669e+01 1.0993845279005029e+01 0 0 0
44642 1 3 5.9999999999999998e-02 1.4833918599710167e+00 5.0116931219802886e+01 8.1480697109905567e+00 0 0 0
44638 1 5 4.1799999999999998e-01 2.5462634768872587e+00 5.2355761782624228e+01 8.8310905397849755e+00 0 0 0
44637 1 4 -6.8300000000000005e-01 3.0121990856822825e+00 5.1741871146870835e+01 9.3597002992530953e+00 0 0 0
44634 1 2 2.0499999999999999e-01 1.9577839561651285e+00 5.1054002069704936e+01 1.0105019400834827e+01 0 0 0
8848 1 3 5.9999999999999998e-02 3.9964576181271285e+00 5.3857365814668150e+01 1.0874614362558297e+01 1 2 0
44639 1 3 5.9999999999999998e-02 1.4596144889962739e+00 5.1798406683952948e+01 1.0799248534145734e+01 0 0 0
44644 1 4 -6.8300000000000005e-01 7.9735659704345530e-01 5.2611140021093426e+01 7.9504929545644432e+00 0 0 0
44640 1 6 -1.2000000000000000e-01 1.0044399729451703e+00 5.0499471083289805e+01 9.0641099672254679e+00 0 0 0
8841 1 3 5.9999999999999998e-02 1.8812658869750858e+00 5.4445366401265083e+01 1.1635244824068979e+01 1 2 0
44635 1 3 5.9999999999999998e-02 3.2533679202047150e+00 5.0391129128807563e+01 1.1665774811506260e+01 0 0 0
8852 1 3 5.9999999999999998e-02 4.8494066735868735e+00 5.1770428717917397e+01 1.1418185741090701e+01 1 2 0
8843 1 2 2.0499999999999999e-01 4.3793078515195072e+00 5.3672505781371648e+01 1.1882965124788971e+01 1 2 0
8849 1 6 -1.2000000000000000e-01 5.4891686751574822e+00 5.2611527785307771e+01 1.1755057731762422e+01 1 2 0
44641 1 2 2.0499999999999999e-01 3.6144649180292282e-02 5.1645084207619334e+01 8.6187184029340251e+00 0 0 0
8855 1 3 5.9999999999999998e-02 6.2442016435047440e+00 5.2970096525869195e+01 9.8310077104075742e+00 1 2 0
44271 1 3 5.9999999999999998e-02 8.0781776733435056e+00 5.0483432061210820e+01 6.3348631500627635e+00 0 0 0
42410 1 3 5.9999999999999998e-02 8.9931992849838753e+00 5.3516014316349043e+01 6.2043913183057748e+00 -1 0 0
44272 1 3 5.9999999999999998e-02 6.7136572921695636e+00 5.0926356068558768e+01 7.2987444802493249e+00 0 0 0
42407 1 6 -1.2000000000000000e-01 9.4956831648205284e+00 5.4512106710756676e+01 6.4591723091477933e+00 -1 0 0
44269 1 6 -1.2000000000000000e-01 6.9862087396652361e+00 5.0285055678576285e+01 6.4429204499442525e+00 0 0 0
8854 1 5 4.1799999999999998e-01 6.7617774841930922e+00 5.4497817270562997e+01 1.1705876639267551e+01 1 2 0
8866 1 3 5.9999999999999998e-02 9.3778868474173915e+00 4.9961122090896211e+01 9.3576051560490789e+00 1 2 0
8850 1 2 2.0499999999999999e-01 6.6764739418738541e+00 5.2824553439550854e+01 1.0806809962273920e+01 1 2 0
8862 1 3 5.9999999999999998e-02 8.8386694655883264e+00 5.2529377968517686e+01 9.2334567855918408e+00 1 2 0
8857 1 2 2.0499999999999999e-01 9.0273958386366058e+00 5.1991149490946512e+01 1.0204565221814040e+01 1 2 0
8856 1 6 -1.2000000000000000e-01 7.6688425856435627e+00 5.1666292374526520e+01 1.0883535339293006e+01 1 2 0
8859 1 3 5.9999999999999998e-02 7.2305822544344736e+00 5.0793136630332434e+01 1.0394505257774908e+01 1 2 0
8860 1 4 -6.8300000000000005e-01 9.7885331822118022e+00 5.2804491747964796e+01 1.1023298212975240e+01 1 2 0
8861 1 5 4.1799999999999998e-01 9.2637487543249684e+00 5.3581232711816092e+01 1.1231495616581718e+01 1 2 0
8853 1 4 -6.8300000000000005e-01 7.3814877768440370e+00 5.3953677587186753e+01 1.1121282713003996e+01 1 2 0
8863 1 6 -1.2000000000000000e-01 9.9289287363208540e+00 5.0749754252115174e+01 9.8982678702443252e+00 1 2 0
42409 1 3 5.9999999999999998e-02 9.3049876252475983e+00 5.4712099920012093e+01 7.4786539895045152e+00 -1 0 0
8865 1 3 5.9999999999999998e-02 1.0082724288625737e+01 5.0220877231283325e+01 1.0854291482827557e+01 1 2 0
8858 1 3 5.9999999999999998e-02 7.8119425519936243e+00 5.1269851610551207e+01 1.1836674760052370e+01 1 2 0
48089 629 8 4.2380000000000001e-01 8.7902557465057463e+00 6.3406110196726402e+01 2.4999735688101943e+01 0 0 0
17540 1 4 -6.8300000000000005e-01 4.2375727353768250e-01 5.5852182246717526e+01 7.1047945172063915e+00 0 0 0
17514 1 3 5.9999999999999998e-02 5.0211436175728719e-01 6.1392538806903119e+01 1.0057572354670386e+01 0 0 0
17546 1 3 5.9999999999999998e-02 1.4735212738048653e+00 5.6455947593486293e+01 9.8715172406504763e+00 0 0 0
17504 1 3 5.9999999999999998e-02 2.3575978828306892e+00 6.1455155828345049e+01 6.7691640533252979e+00 0 0 0
17549 1 3 5.9999999999999998e-02 2.8986177106316395e+00 5.6726987144019304e+01 7.7443307931473724e+00 0 0 0
17553 1 3 5.9999999999999998e-02 3.8370443194054422e+00 5.6563852560734595e+01 1.0053972213137980e+01 0 0 0
17552 1 3 5.9999999999999998e-02 3.5685664411063271e+00 5.8373079700995461e+01 1.0263744766650664e+01 0 0 0
17543 1 6 -1.2000000000000000e-01 1.2762928326604495e+00 5.7216063320939085e+01 9.0573403735126288e+00 0 0 0
17544 1 2 2.0499999999999999e-01 2.6648538527755194e+00 5.7485459277173220e+01 8.4096251235297661e+00 0 0 0
17550 1 6 -1.2000000000000000e-01 3.7496633393550778e+00 5.7549883774564506e+01 9.5621460614197762e+00 0 0 0
17547 1 4 -6.8300000000000005e-01 2.5796529370973742e+00 5.8660057507391912e+01 7.6238821181052101e+00 0 0 0
17548 1 5 4.1799999999999998e-01 3.1997808503288359e+00 5.8476749459607710e+01 6.8274937837231287e+00 0 0 0
17551 1 2 2.0499999999999999e-01 5.1464361935368590e+00 5.7860037446224709e+01 9.0290754879938042e+00 0 0 0
17556 1 3 5.9999999999999998e-02 5.3179609535452697e+00 5.7072915906435625e+01 8.3108839461932522e+00 0 0 0
17554 1 4 -6.8300000000000005e-01 5.1182455375541487e+00 5.9194968670892699e+01 8.4342592432172907e+00 0 0 0
17555 1 5 4.1799999999999998e-01 4.2297026400482700e+00 5.9125628375869354e+01 7.9936489603805905e+00 0 0 0
17545 1 3 5.9999999999999998e-02 8.8165547859451365e-01 5.8092822362102829e+01 9.6030488282925521e+00 0 0 0
17560 1 3 5.9999999999999998e-02 6.0895779979987719e+00 5.6698562968009469e+01 1.0595530045549967e+01 0 0 0
40606 1 5 4.1799999999999998e-01 5.5257925328473565e+00 6.0871396679083993e+01 1.0371043083095794e+01 -1 0 0
40605 1 4 -6.8300000000000005e-01 5.2473427693038159e+00 6.1701738645733812e+01 1.0742191821865886e+01 -1 0 0
17537 1 2 2.0499999999999999e-01 8.7097102643117388e-02 5.6753888667095396e+01 8.1719196205566966e+00 0 0 0
42405 1 5 4.1799999999999998e-01 1.0299750504813790e+01 5.6782424396337476e+01 6.1798981095674641e+00 -1 0 0
17559 1 3 5.9999999999999998e-02 5.9584220944028639e+00 5.8421124520744733e+01 1.0910950262893056e+01 0 0 0
17557 1 6 -1.2000000000000000e-01 6.1887438327573348e+00 5.7703812698907853e+01 1.0160760295881715e+01 0 0 0
42402 1 3 5.9999999999999998e-02 7.1490171225358878e+00 5.5432310699709042e+01 6.8797006684346398e+00 -1 0 0
17562 1 5 4.1799999999999998e-01 6.9721661211672510e+00 5.9326487281486145e+01 8.6756503550519799e+00 0 0 0
17563 1 3 5.9999999999999998e-02 7.6881748435232193e+00 5.6942855915887215e+01 8.9561563399962232e+00 0 0 0
17558 1 2 2.0499999999999999e-01 7.6219680617143242e+00 5.7777290565936106e+01 9.6013570563428647e+00 0 0 0
17561 1 4 -6.8300000000000005e-01 7.8686849393414517e+00 5.9023958528301222e+01 8.9350101940331186e+00 0 0 0
17564 1 6 -1.2000000000000000e-01 8.7214073049048384e+00 5.7488929760286979e+01 1.0633791019769594e+01 0 0 0
17569 1 5 4.1799999999999998e-01 9.6862482458560386e+00 5.8258636472015397e+01 8.6754198432857130e+00 0 0 0
17567 1 3 5.9999999999999998e-02 8.5598001195734650e+00 5.6624731821375462e+01 1.1244581430603882e+01 0 0 0
17565 1 2 2.0499999999999999e-01 1.0160428936705554e+01 5.7194205666354847e+01 1.0121388774063101e+01 0 0 0
17566 1 3 5.9999999999999998e-02 8.7228901810651411e+00 5.8449140613501399e+01 1.1165867124009043e+01 0 0 0
40603 1 3 5.9999999999999998e-02 8.1022008863229882e+00 6.1345712508528962e+01 1.0112563106576605e+01 -1 0 0
17570 1 3 5.9999999999999998e-02 1.0120556685939226e+01 5.6276060027000305e+01 9.6628195589600416e+00 0 0 0
17568 1 4 -6.8300000000000005e-01 1.0495825202735677e+01 5.8171374719473704e+01 9.1670143881411281e+00 0 0 0
40601 1 6 -1.2000000000000000e-01 7.5621102388531112e+00 6.1515841522763644e+01 1.1047797654162464e+01 -1 0 0
40596 1 3 5.9999999999999998e-02 1.0520370116381921e+01 6.1098835224805107e+01 1.1225515508824644e+01 -1 0 0
40594 1 6 -1.2000000000000000e-01 9.9292837481997935e+00 6.1048722417175306e+01 1.2185460577060649e+01 -1 0 0
40604 1 3 5.9999999999999998e-02 7.1489849659101852e+00 6.0543342529263995e+01 1.1424276342262134e+01 -1 0 0
40597 1 3 5.9999999999999998e-02 9.7357469320536065e+00 6.0010227316262316e+01 1.2436394388361771e+01 -1 0 0
17510 1 3 5.9999999999999998e-02 1.0459025174484875e-01 6.3665150197613471e+01 8.2163298362754791e+00 0 0 0
17511 1 3 5.9999999999999998e-02 2.3526634769560084e-01 6.1776646477481179e+01 7.8948977828483526e+00 0 0 0
17503 1 3 5.9999999999999998e-02 1.9193059662886887e+00 6.3013748067406709e+01 6.3281796594781241e+00 0 0 0
17507 1 3 5.9999999999999998e-02 2.4949171184257626e+00 6.1849015773509869e+01 8.9890432150866015e+00 0 0 0
17512 1 4 -6.8300000000000005e-01 5.6036928927552443e-01 6.3295579759346019e+01 1.0860878879136790e+01 0 0 0
17508 1 6 -1.2000000000000000e-01 5.0502450662714293e-01 6.2708082053299350e+01 8.5102457123025275e+00 0 0 0
17498 1 4 -6.8300000000000005e-01 4.4350060179796689e+00 6.4000328514296100e+01 6.8997625675587635e+00 0 0 0
17495 1 2 2.0499999999999999e-01 4.0814857573532040e+00 6.2607906182802147e+01 6.7515435645481157e+00 0 0 0
17500 1 3 5.9999999999999998e-02 4.6487403969291767e+00 6.2180141383379386e+01 7.6023603626331839e+00 0 0 0
17513 1 5 4.1799999999999998e-01 7.1599876673177687e-01 6.2740743547172606e+01 1.1606282743916232e+01 0 0 0
17501 1 6 -1.2000000000000000e-01 2.5902371391413244e+00 6.2453446364166680e+01 6.9699011884332140e+00 0 0 0
17502 1 2 2.0499999999999999e-01 2.0751974717473387e+00 6.2667812891235400e+01 8.4311441985587638e+00 0 0 0
40613 1 5 4.1799999999999998e-01 3.8639934638456319e+00 6.2615518319045904e+01 1.1337331382582555e+01 -1 0 0
17505 1 4 -6.8300000000000005e-01 2.5868846265946477e+00 6.3851224920805336e+01 8.9607570842717461e+00 0 0 0
17499 1 5 4.1799999999999998e-01 4.1890789753124276e+00 6.4261797447013876e+01 7.7921273985483932e+00 0 0 0
17506 1 5 4.1799999999999998e-01 2.1486804299222522e+00 6.3988610049148953e+01 9.8252903437098986e+00 0 0 0
40609 1 2 2.0499999999999999e-01 4.6884194382790296e+00 6.4268681421826699e+01 1.2034453433543828e+01 -1 0 0
40612 1 4 -6.8300000000000005e-01 3.4896091598354255e+00 6.3444279410625320e+01 1.1677621480083944e+01 -1 0 0
40620 1 5 4.1799999999999998e-01 2.2091460132605181e+00 6.4699260426105980e+01 1.2179481717116660e+01 -1 0 0
17794 1 3 5.9999999999999998e-02 1.0140797071958890e+01 6.1494407052818133e+01 6.4320437546980500e+00 0 0 0
40602 1 2 2.0499999999999999e-01 6.3895345235499574e+00 6.2466312421238250e+01 1.0978802318938321e+01 -1 0 0
40607 1 3 5.9999999999999998e-02 6.4790362713175105e+00 6.3192535512632617e+01 1.0173050685740789e+01 -1 0 0
17787 1 3 5.9999999999999998e-02 8.5850057651361542e+00 6.3542929621431504e+01 7.5052046951874978e+00 0 0 0
17782 1 2 2.0499999999999999e-01 9.5669223708921525e+00 6.4019105968865262e+01 7.4507593518817270e+00 0 0 0
40598 1 4 -6.8300000000000005e-01 9.1793576729798936e+00 6.3253926041513637e+01 1.1649085454781401e+01 -1 0 0
40599 1 5 4.1799999999999998e-01 1.0003213341462187e+01 6.3381384478154331e+01 1.2169061549093207e+01 -1 0 0
40595 1 2 2.0499999999999999e-01 8.6959494514207023e+00 6.1958295582219826e+01 1.2007824325816161e+01 -1 0 0
17784 1 3 5.9999999999999998e-02 9.3945024993540631e+00 6.4670728204658943e+01 9.5212550544117018e+00 0 0 0
17791 1 3 5.9999999999999998e-02 1.0554394894735539e+01 6.2444367040903224e+01 8.5565190067423416e+00 0 0 0
17785 1 4 -6.8300000000000005e-01 9.8963654938525867e+00 6.4702126365563728e+01 6.2785153286318982e+00 0 0 0
14716 1 2 2.0499999999999999e-01 4.0487309660187361e+00 4.9247064748265871e+01 1.7820962807930968e+01 1 0 0
14715 1 6 -1.2000000000000000e-01 5.1217104982423995e+00 4.8809593280203629e+01 1.6717419651599322e+01 1 0 0
44628 1 3 5.9999999999999998e-02 2.2907890429282789e+00 4.9230219126273688e+01 1.3812037387745882e+01 0 0 0
14720 1 5 4.1799999999999998e-01 2.1517560992681282e+00 4.9295043958018866e+01 1.7844401436390100e+01 1 0 0
14710 1 3 5.9999999999999998e-02 6.2090266120731084e+00 4.8946137881875664e+01 1.3974397517570170e+01 1 0 0
14698 1 4 -6.8300000000000005e-01 1.0782708240337401e+01 4.9119871844838684e+01 1.5723326479541088e+01 1 0 0
14701 1 6 -1.2000000000000000e-01 9.0190035024952824e+00 4.9054107712605486e+01 1.4111972395708978e+01 1 0 0
14702 1 2 2.0499999999999999e-01 7.8987552391891400e+00 4.9054502409515187e+01 1.5273380059206644e+01 1 0 0
11118 1 2 2.0499999999999999e-01 3.1932550175141183e-02 5.5425970383031817e+01 1.7541000224191599e+01 1 1 0
14719 1 4 -6.8300000000000005e-01 2.8373349757281172e+00 4.9588202360057061e+01 1.7218420712409660e+01 1 0 0
11127 1 3 5.9999999999999998e-02 1.3536520164259708e-01 5.3295549010140824e+01 1.7215167812973849e+01 1 1 0
8846 1 4 -6.8300000000000005e-01 4.9334396962023828e+00 5.4955020077864873e+01 1.2247069739294355e+01 1 2 0
44630 1 4 -6.8300000000000005e-01 4.3647757378237589e-01 4.9958278538051125e+01 1.2340446621655794e+01 0 0 0
8845 1 3 5.9999999999999998e-02 3.0335689514716524e+00 5.2442988614474636e+01 1.2935600138907876e+01 1 2 0
8836 1 2 2.0499999999999999e-01 1.9436581007187237e+00 5.4296330391245320e+01 1.2691627416216537e+01 1 2 0
8842 1 6 -1.2000000000000000e-01 3.2202502286302450e+00 5.3449514609560580e+01 1.2971177315484386e+01 1 2 0
8838 1 3 5.9999999999999998e-02 5.3548190775026672e-01 5.2668566252675589e+01 1.2727059733320672e+01 1 2 0
14713 1 5 4.1799999999999998e-01 3.6163980965169276e+00 5.0453897872363392e+01 1.5839376319696019e+01 1 0 0
8837 1 3 5.9999999999999998e-02 6.7437987020083723e-01 5.3609635003125589e+01 1.4236257270793038e+01 1 2 0
14712 1 4 -6.8300000000000005e-01 4.3325633016332272e+00 5.0535550793752662e+01 1.5184745742303662e+01 1 0 0
14709 1 2 2.0499999999999999e-01 5.5318316503818243e+00 5.0009493150817327e+01 1.5817552904975884e+01 1 0 0
8844 1 3 5.9999999999999998e-02 3.6616102649942035e+00 5.3564247601559813e+01 1.3977776176485532e+01 1 2 0
11109 1 3 5.9999999999999998e-02 4.5198017868776752e+00 5.3160684380235850e+01 1.6029266864172584e+01 1 1 0
8835 1 6 -1.2000000000000000e-01 6.1278593886018029e-01 5.3716800359202836e+01 1.3113931427004383e+01 1 2 0
11116 1 3 5.9999999999999998e-02 2.3380346083042642e+00 5.3796059623350992e+01 1.6701147780518113e+01 1 1 0
11104 1 2 2.0499999999999999e-01 4.9529822780183048e+00 5.4122634410471299e+01 1.6348797568592339e+01 1 1 0
14714 1 3 5.9999999999999998e-02 5.8192792759459939e+00 5.0880657541074171e+01 1.6394853336417988e+01 1 0 0
11111 1 2 2.0499999999999999e-01 2.5540352984085541e+00 5.4848855301690250e+01 1.6884631047710418e+01 1 1 0
11107 1 4 -6.8300000000000005e-01 5.3103362520563842e+00 5.3888974303306973e+01 1.7748688511191411e+01 1 1 0
11106 1 3 5.9999999999999998e-02 5.9573548094231530e+00 5.4794691701658913e+01 1.4610445773635702e+01 1 1 0
8851 1 3 5.9999999999999998e-02 5.8982899199763130e+00 5.2390924185083811e+01 1.2735257952133445e+01 1 2 0
11110 1 6 -1.2000000000000000e-01 3.9592674630276510e+00 5.5247408375256157e+01 1.6204322237877395e+01 1 1 0
14721 1 3 5.9999999999999998e-02 4.4028879563903649e+00 5.0091616885610080e+01 1.8453050827032452e+01 1 0 0
8847 1 5 4.1799999999999998e-01 4.1012577288679291e+00 5.5449027553177089e+01 1.2416759147039803e+01 1 2 0
11113 1 3 5.9999999999999998e-02 3.6816211917705863e+00 5.5365742591888804e+01 1.5194479806905802e+01 1 1 0
11114 1 4 -6.8300000000000005e-01 2.8431469549498085e+00 5.5012653852797243e+01 1.8257148946877987e+01 1 1 0
11108 1 5 4.1799999999999998e-01 6.0001816720957066e+00 5.3321499914495867e+01 1.7719886115225560e+01 1 1 0
51297 1699 7 -8.4760000000000002e-01 8.4788607598079206e+00 6.1752087679039924e+01 2.5287568615669947e+01 1 0 0
11103 1 6 -1.2000000000000000e-01 6.2487122576241907e+00 5.4465872512823807e+01 1.5622932510787479e+01 1 1 0
14708 1 6 -1.2000000000000000e-01 6.5879611384969810e+00 4.9654277632283787e+01 1.4739620211842452e+01 1 0 0
11102 1 3 5.9999999999999998e-02 6.5908317872081650e+00 5.2402167440448835e+01 1.4931533420001479e+01 1 1 0
14711 1 3 5.9999999999999998e-02 6.7532123829510846e+00 5.0501966207134096e+01 1.4084142475298213e+01 1 0 0
11092 1 3 5.9999999999999998e-02 1.0003030956426553e+01 5.3477134737212346e+01 1.6730081952363395e+01 1 1 0
11097 1 2 2.0499999999999999e-01 7.1508835652343636e+00 5.3234348292307445e+01 1.5379922298354053e+01 1 1 0
14703 1 3 5.9999999999999998e-02 9.2207510441836789e+00 4.9989167149314262e+01 1.3694562818509036e+01 1 0 0
11100 1 4 -6.8300000000000005e-01 7.5675983389863468e+00 5.2674850025820852e+01 1.6672966015209994e+01 1 1 0
14706 1 5 4.1799999999999998e-01 9.1951713717536823e+00 4.9708572008731650e+01 1.6271392066642292e+01 1 0 0
14705 1 4 -6.8300000000000005e-01 8.2657627798772122e+00 4.9900424270057307e+01 1.6220405553669384e+01 1 0 0
11099 1 3 5.9999999999999998e-02 8.6785303803278513e+00 5.2678180385831944e+01 1.4116933134241616e+01 1 1 0
11101 1 5 4.1799999999999998e-01 8.0077675417575893e+00 5.1814393815329836e+01 1.6714681324837446e+01 1 1 0
11096 1 6 -1.2000000000000000e-01 8.2919095369000004e+00 5.3615536116399461e+01 1.4469621076723776e+01 1 1 0
11089 1 6 -1.2000000000000000e-01 1.0461516472159413e+01 5.3710476528737878e+01 1.5789791926942987e+01 1 1 0
11090 1 2 2.0499999999999999e-01 9.3367799529882127e+00 5.4497019291080115e+01 1.5100363566126600e+01 1 1 0
11098 1 3 5.9999999999999998e-02 7.8697313089769390e+00 5.4088995354696770e+01 1.3590114894983030e+01 1 1 0
11095 1 3 5.9999999999999998e-02 8.9624000671019282e+00 5.5128494284965164e+01 1.5880580056420280e+01 1 1 0
11093 1 4 -6.8300000000000005e-01 9.8936221726477775e+00 5.5322666084663652e+01 1.4138555278699378e+01 1 1 0
11105 1 3 5.9999999999999998e-02 6.7113319206638717e+00 5.5300075481851316e+01 1.6158396563274913e+01 1 1 0
11091 1 3 5.9999999999999998e-02 1.0527411044097162e+01 5.2777226166436137e+01 1.5204960222002326e+01 1 1 0
11120 1 3 5.9999999999999998e-02 1.1351962113293306e+00 5.5833457717672644e+01 1.5629983948568166e+01 1 1 0
8839 1 4 -6.8300000000000005e-01 2.2749797856715470e+00 5.5621058044745006e+01 1.3238850653034770e+01 1 2 0
8840 1 5 4.1799999999999998e-01 1.4938852867972221e+00 5.6177719768505291e+01 1.3183634624218350e+01 1 2 0
10548 1 5 4.1799999999999998e-01 1.9801781643899279e+00 5.9778464478827125e+01 1.2257110931837943e+01 1 1 0
10547 1 4 -6.8300000000000005e-01 1.2990015906056791e+00 6.0425174281531952e+01 1.2451935627405730e+01 1 1 0
11117 1 6 -1.2000000000000000e-01 1.3426197773290662e+00 5.5766126136219654e+01 1.6710105537875950e+01 1 1 0
11112 1 3 5.9999999999999998e-02 4.3054279495812020e+00 5.6238561323594844e+01 1.6509881557668979e+01 1 1 0
10555 1 5 4.1799999999999998e-01 4.8384482274551166e+00 5.8994430731606528e+01 1.2957973974704547e+01 1 1 0
10549 1 3 5.9999999999999998e-02 9.0373641645225677e-01 5.9834988659714668e+01 1.4248157367217527e+01 1 1 0
10554 1 4 -6.8300000000000005e-01 3.9550889828098414e+00 5.9357284782363521e+01 1.2834221672837145e+01 1 1 0
10551 1 2 2.0499999999999999e-01 3.6320912163916335e+00 5.9693922769070859e+01 1.4190074806294332e+01 1 1 0
10556 1 3 5.9999999999999998e-02 3.1349320890278882e+00 5.8798526027397855e+01 1.4640089900810111e+01 1 1 0
10560 1 3 5.9999999999999998e-02 4.7647700132696853e+00 6.0288239505035492e+01 1.5891740509733989e+01 1 1 0
10557 1 6 -1.2000000000000000e-01 4.9751217542813455e+00 6.0014209491102740e+01 1.4840753346935482e+01 1 1 0
10544 1 2 2.0499999999999999e-01 1.3001941163068744e+00 6.0787878628580870e+01 1.3786685869976527e+01 1 1 0
11119 1 3 5.9999999999999998e-02 1.5955340461001026e+00 5.6762153811021427e+01 1.6931453800512077e+01 1 1 0
10550 1 6 -1.2000000000000000e-01 2.7444801266536092e+00 6.0957619051910122e+01 1.4277336721159724e+01 1 1 0
10559 1 3 5.9999999999999998e-02 5.5071958949006934e+00 6.0875193929548487e+01 1.4376996871745975e+01 1 1 0
10553 1 3 5.9999999999999998e-02 2.7391502127261123e+00 6.1260243384381013e+01 1.5334535421985034e+01 1 1 0
10563 1 3 5.9999999999999998e-02 5.7158510227906696e+00 5.8125193726789263e+01 1.5537085905653955e+01 1 1 0
10558 1 2 2.0499999999999999e-01 6.0268910496179160e+00 5.8886888052685279e+01 1.4953141558992597e+01 1 1 0
10590 1 5 4.1799999999999998e-01 4.2490528201687363e+00 5.8187843624457834e+01 1.8315769003968171e+01 1 1 0
10561 1 4 -6.8300000000000005e-01 6.3558283713158170e+00 5.8333297214694873e+01 1.3656327885371802e+01 1 1 0
10567 1 3 5.9999999999999998e-02 7.0526169300078578e+00 5.9892850765898004e+01 1.6630704756182933e+01 1 1 0
10562 1 5 4.1799999999999998e-01 7.2443570288369745e+00 5.8065565693185313e+01 1.3759427422184480e+01 1 1 0
10564 1 6 -1.2000000000000000e-01 7.3515517849547969e+00 5.9378587322414795e+01 1.5714466422735924e+01 1 1 0
10566 1 3 5.9999999999999998e-02 7.8263732318825721e+00 6.0170391284104873e+01 1.5180693662251477e+01 1 1 0
10571 1 6 -1.2000000000000000e-01 9.5359198004659458e+00 5.8530368215430002e+01 1.7042422565674933e+01 1 1 0
10569 1 5 4.1799999999999998e-01 9.4573424994385498e+00 5.7029606001513081e+01 1.4820131103399337e+01 1 1 0
10568 1 4 -6.8300000000000005e-01 8.8588482748151360e+00 5.7796171105002934e+01 1.4779927425393531e+01 1 1 0
10570 1 3 5.9999999999999998e-02 7.8003399699185794e+00 5.7289478241177001e+01 1.6499362022491908e+01 1 1 0
10565 1 2 2.0499999999999999e-01 8.3281217424400982e+00 5.8159262747069739e+01 1.6039536264034922e+01 1 1 0
10574 1 3 5.9999999999999998e-02 9.3840341029958889e+00 5.9540566075183861e+01 1.7347634522033225e+01 1 1 0
10577 1 3 5.9999999999999998e-02 9.4970464658582365e+00 5.6401804490279382e+01 1.7957590966976799e+01 1 1 0
10572 1 2 2.0499999999999999e-01 9.6379871161021136e+00 5.7502022067971133e+01 1.8200475966185330e+01 1 1 0
10573 1 3 5.9999999999999998e-02 1.0511095415933443e+01 5.8584825667619207e+01 1.6471747108534831e+01 1 1 0
40593 1 3 5.9999999999999998e-02 1.0593464193907851e+01 6.1446733783110027e+01 1.4309153913914418e+01 -1 0 0
10552 1 3 5.9999999999999998e-02 3.2078406678652578e+00 6.1773081508328275e+01 1.3716297462913007e+01 1 1 0
40608 1 6 -1.2000000000000000e-01 5.9582426256182970e+00 6.3362941867669072e+01 1.2220570076691773e+01 -1 0 0
10543 1 6 -1.2000000000000000e-01 3.5635775180452733e-01 6.2026750466285748e+01 1.3975428127872124e+01 1 1 0
40610 1 3 5.9999999999999998e-02 5.8113195734289702e+00 6.2721974904807396e+01 1.3077941718821979e+01 -1 0 0
10546 1 3 5.9999999999999998e-02 9.4089773851603942e-01 6.2914274202650361e+01 1.3728823398310130e+01 1 1 0
40535 1 4 -6.8300000000000005e-01 4.6640482831712733e+00 6.4085282739999528e+01 1.7880750558154997e+01 -1 0 0
10542 1 3 5.9999999999999998e-02 7.1761412254180068e-01 6.2208673825425912e+01 1.6125701144062425e+01 1 1 0
40533 1 3 5.9999999999999998e-02 6.2948154311695621e+00 6.2565763137802087e+01 1.6362496311033507e+01 -1 0 0
40617 1 3 5.9999999999999998e-02 4.0650343957342328e+00 6.4669087062581710e+01 1.4070649449802891e+01 -1 0 0
40611 1 3 5.9999999999999998e-02 6.7632637528379522e+00 6.3982677138193949e+01 1.2565067643235359e+01 -1 0 0
40600 1 3 5.9999999999999998e-02 8.2703225008861523e+00 6.2071135238923880e+01 1.2986402635897056e+01 -1 0 0
40531 1 6 -1.2000000000000000e-01 6.7844392230512209e+00 6.3133747222791129e+01 1.7190521469854222e+01 -1 0 0
40527 1 3 5.9999999999999998e-02 8.7527959084165055e+00 6.2962631505996242e+01 1.5475957683263422e+01 -1 0 0
40518 1 2 2.0499999999999999e-01 9.9393241422781422e+00 6.4101037911189110e+01 1.6997832935260828e+01 -1 0 0
40524 1 6 -1.2000000000000000e-01 8.8441362758812492e+00 6.3970208353793559e+01 1.5920461673961015e+01 -1 0 0
40523 1 3 5.9999999999999998e-02 9.8682293604290940e+00 6.3391229642203569e+01 1.7836003587574989e+01 -1 0 0
40534 1 3 5.9999999999999998e-02 7.5744549052168102e+00 6.2471617600709294e+01 1.7542216497407630e+01 -1 0 0
40525 1 2 2.0499999999999999e-01 7.4999576616604866e+00 6.4314784310413089e+01 1.6430169170809151e+01 -1 0 0
40526 1 3 5.9999999999999998e-02 9.2144927110200232e+00 6.4526085875407290e+01 1.5096644927450466e+01 -1 0 0
11159 1 6 -1.2000000000000000e-01 1.8563170403641485e+00 4.9146772359384293e+01 2.4454357594619704e+01 1 1 0
14726 1 4 -6.8300000000000005e-01 5.2225160882123163e+00 4.8856518606094141e+01 2.0636737482512242e+01 1 0 0
14917 1 3 5.9999999999999998e-02 8.4459101139447377e+00 4.9038219938075621e+01 2.1176320707336053e+01 1 0 0
11115 1 5 4.1799999999999998e-01 3.7736508874639174e+00 5.4647218276167607e+01 1.8304238783676816e+01 1 1 0
11153 1 2 2.0499999999999999e-01 5.4766051412545214e-01 4.9573960711510068e+01 2.3707990307649926e+01 1 1 0
11158 1 3 5.9999999999999998e-02 7.7735147763195089e-01 4.9928777534194836e+01 2.2637591087146244e+01 1 1 0
11165 1 3 5.9999999999999998e-02 3.3281340891339850e+00 4.9944848806512468e+01 2.3115331907589976e+01 1 1 0
14945 1 3 5.9999999999999998e-02 9.0552460705263582e-01 5.4425059159940055e+01 2.3566470165075756e+01 1 0 0
14935 1 3 5.9999999999999998e-02 3.6891685629617790e+00 5.2789465134763439e+01 2.0401026061583934e+01 1 0 0
14932 1 6 -1.2000000000000000e-01 4.1780247340390462e+00 5.3571201315598600e+01 2.0947638913761928e+01 1 0 0
14933 1 2 2.0499999999999999e-01 3.3341171784083636e+00 5.4064851544454960e+01 2.2140146443036997e+01 1 0 0
14926 1 2 2.0499999999999999e-01 5.5007098560401175e+00 5.2915531828437267e+01 2.1508835070557947e+01 1 0 0
14938 1 3 5.9999999999999998e-02 3.2586594571483407e+00 5.3309462141685010e+01 2.2939148203368031e+01 1 0 0
14931 1 3 5.9999999999999998e-02 5.3294366128628115e+00 5.2062449266049597e+01 2.2192797694268894e+01 1 0 0
14942 1 3 5.9999999999999998e-02 1.5759857530172994e+00 5.3577747389463795e+01 2.1037737379336470e+01 1 0 0
14934 1 3 5.9999999999999998e-02 4.3437097031941319e+00 5.4349601494823666e+01 2.0285601727109366e+01 1 0 0
14939 1 6 -1.2000000000000000e-01 1.9796655204466631e+00 5.4456588326860697e+01 2.1572290808245459e+01 1 0 0
14930 1 5 4.1799999999999998e-01 5.4837571594721988e+00 5.4291463777737562e+01 2.2688043356843178e+01 1 0 0
14940 1 2 2.0499999999999999e-01 9.8416369973495255e-01 5.5014960732015943e+01 2.2701633125261466e+01 1 0 0
11172 1 3 5.9999999999999998e-02 5.8988491569870716e+00 4.9834776573187241e+01 2.3330605930801465e+01 1 1 0
14936 1 4 -6.8300000000000005e-01 3.9991715442748452e+00 5.5228367541072863e+01 2.2659257333202387e+01 1 0 0
11160 1 2 2.0499999999999999e-01 3.1853564952215554e+00 4.9935704448436830e+01 2.4151909706763146e+01 1 1 0
14928 1 3 5.9999999999999998e-02 5.7097571898727502e+00 5.1667434540915529e+01 1.9846873250771111e+01 1 0 0
11167 1 2 2.0499999999999999e-01 5.7613472833515287e+00 4.9870100277652377e+01 2.4392944014766073e+01 1 1 0
11123 1 3 5.9999999999999998e-02 4.7304077868054639e-01 5.5370955253812745e+01 1.8575355708173269e+01 1 1 0
14941 1 3 5.9999999999999998e-02 2.1121399598877622e+00 5.5257976051055437e+01 2.0802355248700884e+01 1 0 0
14912 1 2 2.0499999999999999e-01 9.0439373096796931e+00 4.9378252159284330e+01 2.0385630503104423e+01 1 0 0
14929 1 4 -6.8300000000000005e-01 6.2474511634077476e+00 5.3867351272458762e+01 2.2196387227414174e+01 1 0 0
11179 1 3 5.9999999999999998e-02 8.2667183410010541e+00 4.9823474042024344e+01 2.3646936416570910e+01 1 1 0
14925 1 6 -1.2000000000000000e-01 6.3713721145325897e+00 5.2364231558579441e+01 2.0365231802568786e+01 1 0 0
14927 1 3 5.9999999999999998e-02 6.7284970748041690e+00 5.3110623711624456e+01 1.9681940217153993e+01 1 0 0
14921 1 3 5.9999999999999998e-02 7.3420448383655232e+00 5.0031988322660737e+01 1.9217692351884846e+01 1 0 0
14920 1 3 5.9999999999999998e-02 8.7848005744248514e+00 5.1246755249357840e+01 1.9187523664928335e+01 1 0 0
14924 1 3 5.9999999999999998e-02 7.1306864897342779e+00 5.0701284208632629e+01 2.1644744046332963e+01 1 0 0
14915 1 4 -6.8300000000000005e-01 1.0154422831560421e+01 4.9988274716855486e+01 2.0971626978486555e+01 1 0 0
14919 1 2 2.0499999999999999e-01 7.5413558680037998e+00 5.1380204022595208e+01 2.0875831276977831e+01 1 0 0
14923 1 5 4.1799999999999998e-01 8.0144048178585514e+00 5.2670643116404833e+01 2.2280145459768029e+01 1 0 0
14922 1 4 -6.8300000000000005e-01 8.5061794280355389e+00 5.2231467335976738e+01 2.1533386333849254e+01 1 0 0
14918 1 6 -1.2000000000000000e-01 8.1660389754442431e+00 5.0457707009210729e+01 1.9765165398224539e+01 1 0 0
14916 1 5 4.1799999999999998e-01 9.8010806146455245e+00 5.0805875514707992e+01 2.1234445970396990e+01 1 0 0
10583 1 5 4.1799999999999998e-01 7.3113177664518494e+00 5.4814744205159599e+01 2.0142762390737918e+01 1 1 0
10721 1 3 5.9999999999999998e-02 9.6294745682459215e+00 5.4408803603295354e+01 2.2564159631107092e+01 1 1 0
10718 1 6 -1.2000000000000000e-01 1.0516585913392595e+01 5.4960664485584893e+01 2.2855896513123657e+01 1 1 0
10582 1 4 -6.8300000000000005e-01 8.0559195217121342e+00 5.5397555478283905e+01 1.9935368420449961e+01 1 1 0
10713 1 3 5.9999999999999998e-02 8.3544283176745164e+00 5.5430777687796819e+01 2.4427221261246942e+01 1 1 0
10723 1 5 4.1799999999999998e-01 9.9052709372742047e+00 5.5094177699332953e+01 2.0455512793029584e+01 1 1 0
10589 1 4 -6.8300000000000005e-01 5.1856320726500487e+00 5.7880695977384370e+01 1.8406318924330559e+01 1 1 0
10597 1 5 4.1799999999999998e-01 1.8788739607553067e+00 5.8923345329818758e+01 1.8311301025658103e+01 1 1 0
10596 1 4 -6.8300000000000005e-01 2.8392616354969999e+00 5.8775427365403772e+01 1.8511466155943086e+01 1 1 0
14937 1 5 4.1799999999999998e-01 3.3640154663634299e+00 5.5915123281770938e+01 2.2850098234779519e+01 1 0 0
10603 1 4 -6.8300000000000005e-01 8.4896701829140317e-02 5.9027416838713194e+01 1.8808080337669249e+01 1 1 0
14943 1 4 -6.8300000000000005e-01 1.2975161517537486e+00 5.6362920762445938e+01 2.3117723668007521e+01 1 0 0
14944 1 5 4.1799999999999998e-01 4.6042910630480260e-01 5.6718555637156008e+01 2.3431071155675518e+01 1 0 0
10600 1 2 2.0499999999999999e-01 6.2153824943776481e-01 5.9795132389393203e+01 1.9924194830520928e+01 1 1 0
10598 1 3 5.9999999999999998e-02 3.4172073050510074e+00 6.0010369380121979e+01 2.0126811074689225e+01 1 1 0
10601 1 3 5.9999999999999998e-02 1.3211385650341627e+00 5.7860415047344127e+01 2.0493139845184423e+01 1 1 0
10599 1 6 -1.2000000000000000e-01 1.6674501013400667e+00 5.8884751043476008e+01 2.0489041350739686e+01 1 1 0
10602 1 3 5.9999999999999998e-02 1.6597702237144589e+00 5.8946612685495978e+01 2.1536300138347645e+01 1 1 0
10593 1 2 2.0499999999999999e-01 3.0324912738896175e+00 5.9000949211371733e+01 1.9875470198782970e+01 1 1 0
10594 1 3 5.9999999999999998e-02 3.6852601975782480e+00 5.7021642380399939e+01 2.0430344264305646e+01 1 1 0
10592 1 6 -1.2000000000000000e-01 4.0874640824319917e+00 5.8024921947346257e+01 2.0433225293819653e+01 1 1 0
10595 1 3 5.9999999999999998e-02 4.2660812805853441e+00 5.8364725150714570e+01 2.1458743183035242e+01 1 1 0
10692 1 3 5.9999999999999998e-02 3.3825555928062436e+00 6.0501321113105142e+01 2.3376962034983155e+01 1 1 0
10586 1 2 2.0499999999999999e-01 5.4472134703517661e+00 5.8141099946075641e+01 1.9751695109423178e+01 1 1 0
10605 1 3 5.9999999999999998e-02 9.1807131911051321e-01 6.0723049065278239e+01 1.9451856174512084e+01 1 1 0
40542 1 4 -6.8300000000000005e-01 5.4139739455560045e+00 6.1584159724845101e+01 2.1612666584955704e+01 -1 0 0
10681 1 5 4.1799999999999998e-01 2.2314420708025122e+00 6.1365317357106797e+01 2.1847362756821621e+01 1 1 0
40541 1 3 5.9999999999999998e-02 5.6193763381953499e+00 6.1366165318989914e+01 1.8639925986975282e+01 -1 0 0
10591 1 3 5.9999999999999998e-02 5.9601473635078968e+00 5.9107945872692802e+01 1.9861996598105264e+01 1 1 0
10587 1 3 5.9999999999999998e-02 5.6970557884501307e+00 5.6064554601310782e+01 2.0334474334404867e+01 1 1 0
10700 1 3 5.9999999999999998e-02 3.8626683946024403e+00 5.8068179652402343e+01 2.3451437587953052e+01 1 1 0
10707 1 3 5.9999999999999998e-02 6.0522886833423311e+00 5.7027966621285152e+01 2.3424344779915987e+01 1 1 0
10687 1 4 -6.8300000000000005e-01 1.0792604140840141e+00 6.1204041118905202e+01 2.3829358615068724e+01 1 1 0
10688 1 5 4.1799999999999998e-01 9.3441868699279063e-01 6.0326946720202770e+01 2.4230919748508764e+01 1 1 0
10694 1 4 -6.8300000000000005e-01 1.7350768407271739e+00 5.8752192736222305e+01 2.4405088853147454e+01 1 1 0
10703 1 3 5.9999999999999998e-02 5.7034589530139321e+00 5.9402347255300732e+01 2.4485978067615985e+01 1 1 0
10690 1 6 -1.2000000000000000e-01 3.2655716572832048e+00 6.0594451173687318e+01 2.4392070280202546e+01 1 1 0
10695 1 5 4.1799999999999998e-01 1.9799030962416655e+00 5.7963285658982826e+01 2.3860542693805623e+01 1 1 0
10722 1 4 -6.8300000000000005e-01 1.0703524341561247e+01 5.5552135061336990e+01 2.0588633069867274e+01 1 1 0
10714 1 3 5.9999999999999998e-02 7.9852972454963016e+00 5.5939127265260346e+01 2.2828972181898546e+01 1 1 0
10581 1 3 5.9999999999999998e-02 8.0481659666954322e+00 5.8620712982667555e+01 1.9265967692964075e+01 1 1 0
10584 1 3 5.9999999999999998e-02 7.1632275829838141e+00 5.6352329902914803e+01 1.8389103127027045e+01 1 1 0
10712 1 2 2.0499999999999999e-01 9.9231486738986021e+00 5.6363419675349256e+01 2.3311140214145070e+01 1 1 0
10585 1 6 -1.2000000000000000e-01 6.3293264679036589e+00 5.7032422434507914e+01 2.0254659423923460e+01 1 1 0
10588 1 3 5.9999999999999998e-02 6.7209023359131130e+00 5.7226797908544079e+01 2.1236640742299922e+01 1 1 0
10711 1 6 -1.2000000000000000e-01 8.4100282899603833e+00 5.6255024093184623e+01 2.3745538561727749e+01 1 1 0
10578 1 6 -1.2000000000000000e-01 8.6123348546812277e+00 5.7696894482707989e+01 1.9369210002125687e+01 1 1 0
10579 1 2 2.0499999999999999e-01 7.5127424127899918e+00 5.6616125784248013e+01 1.9420743192087343e+01 1 1 0
40547 1 3 5.9999999999999998e-02 7.5469234954257445e+00 6.0620006821367340e+01 2.0254103102583560e+01 -1 0 0
10580 1 3 5.9999999999999998e-02 9.0184685971869882e+00 5.7891883584436080e+01 2.0370827107286789e+01 1 1 0
40555 1 3 5.9999999999999998e-02 9.7256447712619210e+00 5.9912640610773046e+01 2.1491888245511571e+01 -1 0 0
10710 1 3 5.9999999999999998e-02 8.0004181172380484e+00 5.8313434033259036e+01 2.4070869186642387e+01 1 1 0
40552 1 6 -1.2000000000000000e-01 9.7862962086917502e+00 6.0932002485255310e+01 2.1823706140107642e+01 -1 0 0
40554 1 3 5.9999999999999998e-02 1.0091240093238250e+01 6.0737064580151284e+01 2.2789790499600677e+01 -1 0 0
40549 1 4 -6.8300000000000005e-01 7.7365973218840232e+00 6.0627393276428514e+01 2.2693368646926285e+01 -1 0 0
40545 1 6 -1.2000000000000000e-01 7.5644660174000879e+00 6.1642847279737701e+01 2.0639911184763307e+01 -1 0 0
40546 1 2 2.0499999999999999e-01 8.4071568669332599e+00 6.1604323337930829e+01 2.1909341322299287e+01 -1 0 0
40550 1 5 4.1799999999999998e-01 6.8565200673050262e+00 6.0946140940054981e+01 2.2565475983733560e+01 -1 0 0
10717 1 3 5.9999999999999998e-02 9.8706703970481939e+00 5.7091177118628146e+01 2.2512559478279869e+01 1 1 0
40543 1 5 4.1799999999999998e-01 4.5463736305197839e+00 6.1840013999855628e+01 2.1462338133023501e+01 -1 0 0
10686 1 3 5.9999999999999998e-02 2.3668928788015271e+00 6.3764013172858270e+01 2.4419187438661154e+01 1 1 0
40532 1 2 2.0499999999999999e-01 5.8359842721843540e+00 6.3496514112646295e+01 1.8422950821428110e+01 -1 0 0
40540 1 3 5.9999999999999998e-02 4.3967791881180824e+00 6.2325236394344266e+01 1.9378855370108557e+01 -1 0 0
10680 1 4 -6.8300000000000005e-01 2.6318455536200318e+00 6.2161372373060374e+01 2.1510270131442340e+01 1 1 0
40538 1 6 -1.2000000000000000e-01 5.4695777796570777e+00 6.2276052608626216e+01 1.9260482118252536e+01 -1 0 0
10683 1 6 -1.2000000000000000e-01 2.6743920222734041e+00 6.2982292641310991e+01 2.3764829019214822e+01 1 1 0
10682 1 3 5.9999999999999998e-02 1.0954793856658562e+00 6.3209407716046101e+01 2.2270482455385078e+01 1 1 0
10677 1 2 2.0499999999999999e-01 2.1858570210446997e+00 6.3246510717261891e+01 2.2267148123490948e+01 1 1 0
10685 1 3 5.9999999999999998e-02 3.8017433409430845e+00 6.3108130672154680e+01 2.3735268335779093e+01 1 1 0
10675 1 3 5.9999999999999998e-02 1.1616430180448047e+00 6.4144050662755149e+01 1.9901971179397979e+01 1 1 0
10676 1 6 -1.2000000000000000e-01 2.4662514390817680e+00 6.4606013293395023e+01 2.1699957059961086e+01 1 1 0
40544 1 3 5.9999999999999998e-02 6.2989878115183728e+00 6.3325664650878920e+01 2.0946894730949989e+01 -1 0 0
40558 1 3 5.9999999999999998e-02 1.0661588981581426e+01 6.1858435683828461e+01 2.0020975204945152e+01 -1 0 0
40537 1 3 5.9999999999999998e-02 6.1181110956965137e+00 6.4353889498137434e+01 1.9054161594885429e+01 -1 0 0
40539 1 2 2.0499999999999999e-01 6.1529940923420208e+00 6.2272306164838703e+01 2.0639440309455122e+01 -1 0 0
40548 1 3 5.9999999999999998e-02 8.2145909574117795e+00 6.2088940386461658e+01 1.9912202702769470e+01 -1 0 0
40557 1 5 4.1799999999999998e-01 1.0520723957347220e+01 6.3551242149680910e+01 2.1316251516527203e+01 -1 0 0
40551 1 3 5.9999999999999998e-02 8.4348060015917206e+00 6.2485153764810590e+01 2.2489001665704112e+01 -1 0 0
10372 1 4 -6.8300000000000005e-01 9.1845954174134867e+00 6.4617936572644695e+01 2.0165194776142116e+01 1 1 0
48088 629 8 4.2380000000000001e-01 7.9603654913492621e+00 6.4385803140467999e+01 2.3990721116633548e+01 0 0 0
11161 1 3 5.9999999999999998e-02 1.6968298892192977e+00 4.9202163736384271e+01 2.5592083783691297e+01 1 1 0
11180 1 6 -1.2000000000000000e-01 9.4607547392783022e+00 4.9062849734698659e+01 2.5348091897928896e+01 1 1 0
11173 1 6 -1.2000000000000000e-01 6.9117321700740799e+00 4.9189837650198349e+01 2.5120175293248554e+01 1 1 0
48087 629 7 -8.4760000000000002e-01 8.7998547451769831e+00 6.4286119112350619e+01 2.4524875499113115e+01 0 0 0
11168 1 3 5.9999999999999998e-02 4.3149666583038950e+00 4.9344674153972178e+01 2.5909982796388615e+01 1 1 0
11166 1 6 -1.2000000000000000e-01 4.3731602213783782e+00 4.9257526035055918e+01 2.4833741503198077e+01 1 1 0
11157 1 5 4.1799999999999998e-01 7.4532590383001074e-01 5.1169190072022012e+01 2.4838941638844986e+01 1 1 0
11163 1 4 -6.8300000000000005e-01 2.8651460870661802e+00 5.1244500654283890e+01 2.4669074396460790e+01 1 1 0
11164 1 5 4.1799999999999998e-01 3.7371704098982019e+00 5.1649180116219618e+01 2.4511055098582489e+01 1 1 0
11170 1 4 -6.8300000000000005e-01 5.7742557274600799e+00 5.1288694108325110e+01 2.4757236028678566e+01 1 1 0
11182 1 3 5.9999999999999998e-02 9.3318377556286443e+00 4.8767276846637735e+01 2.6368114801987250e+01 1 1 0
11175 1 3 5.9999999999999998e-02 6.8555104081800859e+00 4.9277356906869599e+01 2.6183885808431324e+01 1 1 0
11171 1 5 4.1799999999999998e-01 6.6920203258039503e+00 5.1418610203583512e+01 2.5126307724883503e+01 1 1 0
11174 1 2 2.0499999999999999e-01 8.2720558827036115e+00 4.9783470660433338e+01 2.4711186396178366e+01 1 1 0
11178 1 5 4.1799999999999998e-01 9.2832895197933922e+00 5.1254082368513608e+01 2.5401046009772848e+01 1 1 0
11177 1 4 -6.8300000000000005e-01 8.3575342633709830e+00 5.1123603764460249e+01 2.5161067056694169e+01 1 1 0
10693 1 3 5.9999999999999998e-02 4.2192620099883564e+00 6.0994830303483660e+01 2.4723380735632922e+01 1 1 0
10697 1 6 -1.2000000000000000e-01 3.9530604847338169e+00 5.8200804996084656e+01 2.4531681669264259e+01 1 1 0
10699 1 3 5.9999999999999998e-02 3.6678554262984586e+00 5.7213855537954828e+01 2.4962263655034192e+01 1 1 0
10696 1 3 5.9999999999999998e-02 2.9423252418896322e+00 5.9295458687081918e+01 2.6070340658875505e+01 1 1 0
10691 1 2 2.0499999999999999e-01 2.9456609948709818e+00 5.9216792486392357e+01 2.4982171195690189e+01 1 1 0
10698 1 2 2.0499999999999999e-01 5.3672007565056443e+00 5.8465140619565318e+01 2.5024607535881177e+01 1 1 0
10701 1 4 -6.8300000000000005e-01 5.3875545283798383e+00 5.8647063066426334e+01 2.6400793021860935e+01 1 1 0
10706 1 3 5.9999999999999998e-02 6.0358536012938568e+00 5.6300184880011138e+01 2.5037418230133522e+01 1 1 0
51349 1716 8 4.2380000000000001e-01 8.5545207523399718e+00 5.8703944636247115e+01 2.6979010815044159e+01 1 0 0
51299 1699 8 4.2380000000000001e-01 8.2837803584379444e+00 6.1270174132167192e+01 2.4433341796017093e+01 1 0 0
10704 1 6 -1.2000000000000000e-01 6.1828575776621388e+00 5.7256043945084194e+01 2.4490542482985429e+01 1 1 0
10715 1 4 -6.8300000000000005e-01 1.0580462640873591e+01 5.6836946391728056e+01 2.4461958389320120e+01 1 1 0
51350 1716 8 4.2380000000000001e-01 8.5256161234805425e+00 5.9620419117926573e+01 2.8330256874758138e+01 1 0 0
51348 1716 7 -8.4760000000000002e-01 8.4740381196299683e+00 5.9636213013149451e+01 2.7331712777300289e+01 1 0 0
51298 1699 8 4.2380000000000001e-01 8.5346870094645499e+00 6.1092499304660251e+01 2.6037120002235955e+01 1 0 0
10702 1 5 4.1799999999999998e-01 6.3028769743705064e+00 5.8752340970561278e+01 2.6584420816628420e+01 1 1 0
10708 1 4 -6.8300000000000005e-01 8.1488873653971901e+00 5.7398788055134148e+01 2.5783114970931159e+01 1 1 0
10705 1 2 2.0499999999999999e-01 7.7011981971695631e+00 5.7373082703032424e+01 2.4477799163987498e+01 1 1 0
10709 1 5 4.1799999999999998e-01 9.0522621070254150e+00 5.7150137815570929e+01 2.5755891153041386e+01 1 1 0
10689 1 3 5.9999999999999998e-02 2.0331318880254932e+00 6.1954327839654241e+01 2.5542405370610254e+01 1 1 0
10684 1 2 2.0499999999999999e-01 2.2133933839383144e+00 6.1698146244241912e+01 2.4477661910035017e+01 1 1 0
17475 1 3 5.9999999999999998e-02 1.0778062820578709e+01 5.9257671301994137e+01 1.1547626495593264e+00 0 0 0
17788 1 6 -1.2000000000000000e-01 1.0777574801418803e+01 6.3063776011177509e+01 7.7316288975073517e+00 0 0 0
17538 1 3 5.9999999999999998e-02 1.5884208593774929e-02 5.8347323897526813e+01 6.8088714854104930e+00 0 0 0
40536 1 5 4.1799999999999998e-01 4.9530226613566306e+00 6.4674005904148316e+01 1.7200313432210244e+01 -1 0 0
10678 1 3 5.9999999999999998e-02 3.5114650991640954e+00 6.4548789269208683e+01 2.1466219147720395e+01 1 1 0
44279 1 3 5.9999999999999998e-02 4.7439511663843561e+00 4.8789520413984107e+01 6.4231111254274396e+00 0 0 0
44273 1 4 -6.8300000000000005e-01 7.8072120065038897e+00 4.8588386079996695e+01 7.8183661848060160e+00 0 0 0
42359 1 2 2.0499999999999999e-01 2.7776528871338630e+00 6.5906087454262305e+01 2.7616205701872514e+00 -1 0 0
42361 1 3 5.9999999999999998e-02 4.5261517354501635e+00 6.6343365379382931e+01 1.4020172730486342e+00 -1 0 0
42362 1 4 -6.8300000000000005e-01 1.5133765798688257e+00 6.6528984395703418e+01 2.7210654455125134e+00 -1 0 0
42364 1 3 5.9999999999999998e-02 3.0773277417294169e+00 6.5668823823038508e+01 3.7937856529844782e+00 -1 0 0
42357 1 3 5.9999999999999998e-02 5.0392555250535889e+00 6.7019677006386559e+01 4.0150141307945404e+00 -1 0 0
42358 1 6 -1.2000000000000000e-01 3.8745560191900648e+00 6.6854519710968916e+01 2.1763715544622184e+00 -1 0 0
5568 1 3 5.9999999999999998e-02 1.7359255156899256e+00 6.5850849842210138e+01 5.6378293399925914e+00 1 1 0
42352 1 2 2.0499999999999999e-01 4.8558445308515470e+00 6.7607309445194801e+01 3.0602352107714457e+00 -1 0 0
42363 1 5 4.1799999999999998e-01 1.5611033692965119e+00 6.7349862839802682e+01 3.2414078189523230e+00 -1 0 0
42360 1 3 5.9999999999999998e-02 3.4080439028470999e+00 6.7538727542640402e+01 1.4876317697163248e+00 -1 0 0
5561 1 3 5.9999999999999998e-02 4.0556110611829634e+00 6.6830504465331828e+01 5.9749567015180078e+00 1 1 0
42370 1 5 4.1799999999999998e-01 4.0403947514884336e-01 6.4765230484044821e+01 2.4286984579018696e+00 -1 0 0
42354 1 3 5.9999999999999998e-02 6.6941842129771008e+00 6.6944363162696888e+01 2.1638742598920349e+00 -1 0 0
42356 1 5 4.1799999999999998e-01 3.5161361646340845e+00 6.8639680523676248e+01 3.9796917542212009e+00 -1 0 0
5563 1 4 -6.8300000000000005e-01 2.2360454301878145e+00 6.8459739457745741e+01 5.0028016732556884e+00 1 1 0
5564 1 5 4.1799999999999998e-01 1.3774364521505751e+00 6.8353777989693043e+01 4.6308086508521997e+00 1 1 0
42355 1 4 -6.8300000000000005e-01 4.2668992503392422e+00 6.8875064828283470e+01 3.4464218244036688e+00 -1 0 0
5707 1 2 2.0499999999999999e-01 2.2933343028857354e+00 7.1882363139089790e+01 4.3387114105600055e+00 1 1 0
5714 1 2 2.0499999999999999e-01 4.5860001745377845e+00 7.2808438246393237e+01 3.3055257547635204e+00 1 1 0
5719 1 3 5.9999999999999998e-02 4.8792143307191136e+00 7.1763217749875039e+01 3.0804397811591029e+00 1 1 0
5712 1 3 5.9999999999999998e-02 2.7062501767386147e+00 7.0912376917958497e+01 4.1594178124778827e+00 1 1 0
5716 1 3 5.9999999999999998e-02 4.0836029625729759e+00 7.2629133938557246e+01 5.3935931145483247e+00 1 1 0
5710 1 4 -6.8300000000000005e-01 1.6144496534851474e+00 7.2235628035929480e+01 3.1670239433433278e+00 1 1 0
5706 1 6 -1.2000000000000000e-01 1.2558467659856174e+00 7.2072082985922620e+01 5.4647474274395202e+00 1 1 0
5713 1 6 -1.2000000000000000e-01 3.5360689370669096e+00 7.2846232677047936e+01 4.4889592813635346e+00 1 1 0
5711 1 5 4.1799999999999998e-01 2.2554558888106726e+00 7.2279447869569992e+01 2.4057034197981007e+00 1 1 0
42349 1 5 4.1799999999999998e-01 5.8259769258280159e+00 6.9667930038450095e+01 4.1725020113409110e+00 -1 0 0
5720 1 6 -1.2000000000000000e-01 5.7506292068749785e+00 7.3648320650782225e+01 3.5759869138329683e+00 1 1 0
5717 1 4 -6.8300000000000005e-01 3.9654570161258378e+00 7.3176100297974529e+01 2.0960359399362170e+00 1 1 0
5708 1 3 5.9999999999999998e-02 8.4419067316216756e-01 7.3087860659057540e+01 5.4144753554755765e+00 1 1 0
5715 1 3 5.9999999999999998e-02 3.1009895871571995e+00 7.3916367260646936e+01 4.5288330347977332e+00 1 1 0
5718 1 5 4.1799999999999998e-01 4.6032902519237853e+00 7.3779519229734547e+01 1.6997778807798405e+00 1 1 0
42353 1 3 5.9999999999999998e-02 6.0024910615276497e+00 6.8386096003152090e+01 1.4580441744024131e+00 -1 0 0
5705 1 3 5.9999999999999998e-02 2.9324642488405694e-01 7.0209131891830609e+01 5.7861811205491502e+00 1 1 0
42351 1 6 -1.2000000000000000e-01 6.1560838169503702e+00 6.7894937915219288e+01 2.3678474046153553e+00 -1 0 0
5723 1 3 5.9999999999999998e-02 6.2792514335051246e+00 7.3272903630409488e+01 4.5113929089878537e+00 1 1 0
42347 1 3 5.9999999999999998e-02 8.7752410882684764e+00 6.8179007957514727e+01 2.0185529480093294e+00 -1 0 0
42350 1 3 5.9999999999999998e-02 7.4620003877625347e+00 6.7805045802413161e+01 3.9726041387659374e+00 -1 0 0
5721 1 2 2.0499999999999999e-01 6.7493180877986481e+00 7.3644602462676644e+01 2.4839648363252964e+00 1 1 0
5726 1 3 5.9999999999999998e-02 6.8075304044629377e+00 7.2684620143478099e+01 1.8704523792834107e+00 1 1 0
42348 1 4 -6.8300000000000005e-01 6.7344175055276612e+00 6.9827098256948901e+01 3.9067494420381963e+00 -1 0 0
42344 1 6 -1.2000000000000000e-01 8.5158030789183066e+00 6.8994741795736516e+01 2.6362182456213565e+00 -1 0 0
42343 1 3 5.9999999999999998e-02 9.4353689218203112e+00 6.8670441548546492e+01 4.5005186688480325e+00 -1 0 0
42345 1 2 2.0499999999999999e-01 7.2210730649398087e+00 6.8629003867461265e+01 3.3100882094459241e+00 -1 0 0
42346 1 3 5.9999999999999998e-02 8.4397718104518447e+00 6.9858975424814062e+01 1.9955575014689646e+00 -1 0 0
42338 1 2 2.0499999999999999e-01 9.6414951189795861e+00 6.9356695763489313e+01 3.6495149844342900e+00 -1 0 0
42341 1 4 -6.8300000000000005e-01 9.6125772862095111e+00 7.0749031476336341e+01 4.1124238284371977e+00 -1 0 0
42342 1 5 4.1799999999999998e-01 8.8344845725578480e+00 7.0863709141935175e+01 4.5686873721734989e+00 -1 0 0
5730 1 3 5.9999999999999998e-02 8.5395701745138339e+00 7.3155975297771462e+01 3.5852548171217182e+00 1 1 0
5733 1 3 5.9999999999999998e-02 9.4279120113893882e+00 7.3563235495776141e+01 1.2938470056700877e+00 1 1 0
5727 1 6 -1.2000000000000000e-01 8.1665231035266945e+00 7.4035501050850016e+01 2.9861786648348265e+00 1 1 0
5722 1 3 5.9999999999999998e-02 5.4678539196759912e+00 7.4620512628497451e+01 3.8287034927568593e+00 1 1 0
2013 1 3 5.9999999999999998e-02 3.0469547017448688e+00 7.5825595296535383e+01 3.8347359394597169e+00 1 1 0
2010 1 6 -1.2000000000000000e-01 2.7863520725682229e+00 7.6709930347454844e+01 3.2375179546604875e+00 1 1 0
2009 1 3 5.9999999999999998e-02 2.0475914687671324e+00 7.5883955189136444e+01 1.4378120454028542e+00 1 1 0
2004 1 2 2.0499999999999999e-01 1.6473586755316973e+00 7.6500476428125182e+01 2.2291500514841811e+00 1 1 0
2011 1 2 2.0499999999999999e-01 4.1577731670027998e+00 7.7238012418991900e+01 2.6096881524996745e+00 1 1 0
2012 1 3 5.9999999999999998e-02 2.4319546082900239e+00 7.7379872167722255e+01 4.0172311162801542e+00 1 1 0
2016 1 3 5.9999999999999998e-02 4.6863522248650282e+00 7.6465849367210069e+01 2.0963879712714100e+00 1 1 0
2017 1 6 -1.2000000000000000e-01 5.2376496066895886e+00 7.7485121519381693e+01 3.6831970933896252e+00 1 1 0
2014 1 4 -6.8300000000000005e-01 3.8917006981544779e+00 7.8341843797525840e+01 1.7352497322006686e+00 1 1 0
2018 1 2 2.0499999999999999e-01 4.9057413166344181e+00 7.8703400120896674e+01 4.5727934858228778e+00 1 1 0
2015 1 5 4.1799999999999998e-01 3.0231403951613371e+00 7.8215475081231290e+01 1.2777350501929314e+00 1 1 0
2019 1 3 5.9999999999999998e-02 5.4446847056661429e+00 7.6628357733569018e+01 4.2956405928159143e+00 1 1 0
2023 1 3 5.9999999999999998e-02 3.8788660346462480e+00 7.9065233476430549e+01 4.3926322829574733e+00 1 1 0
2007 1 4 -6.8300000000000005e-01 1.1485344757072531e+00 7.7733397505763435e+01 1.6769660652544702e+00 1 1 0
2021 1 4 -6.8300000000000005e-01 5.0688088049296285e+00 7.8236806331563287e+01 5.8558105785546219e+00 1 1 0
2006 1 3 5.9999999999999998e-02 8.8118469492017704e-01 7.4642800102189128e+01 3.2751393625810041e+00 1 1 0
2003 1 6 -1.2000000000000000e-01 4.8547440626972199e-01 7.5536802420489636e+01 2.8405630096800492e+00 1 1 0
2024 1 6 -1.2000000000000000e-01 5.9357329633631402e+00 7.9850861320514781e+01 4.4256811849484174e+00 1 1 0
2008 1 5 4.1799999999999998e-01 4.4396677068673274e-01 7.7508957215097297e+01 1.0796811388992558e+00 1 1 0
2029 1 5 4.1799999999999998e-01 4.2430406085523531e+00 8.0040244300437095e+01 2.2517677623909003e+00 1 1 0
4886 1 3 5.9999999999999998e-02 3.2435286033774330e-01 7.7097521577385777e+01 5.9708794277549035e+00 1 1 0
2005 1 3 5.9999999999999998e-02 1.2420312302911364e-01 7.6090097131762676e+01 3.8014287685126704e+00 1 1 0
2020 1 3 5.9999999999999998e-02 6.2480746639623002e+00 7.7642738021214669e+01 3.1843546916902250e+00 1 1 0
5728 1 2 2.0499999999999999e-01 9.2231301215656263e+00 7.4335069939703118e+01 1.9922687948258910e+00 1 1 0
5789 1 3 5.9999999999999998e-02 9.1262284115332992e+00 7.4382298710717848e+01 5.9902611083205883e+00 1 1 0
5724 1 4 -6.8300000000000005e-01 6.3660309947784679e+00 7.4579789751219366e+01 1.5117814477907361e+00 1 1 0
5725 1 5 4.1799999999999998e-01 7.0319845909999996e+00 7.5200763349061958e+01 1.2716897177903537e+00 1 1 0
5734 1 6 -1.2000000000000000e-01 1.0536701127825314e+01 7.4492118754693365e+01 2.7579213527986348e+00 1 1 0
5729 1 3 5.9999999999999998e-02 8.2701673568838565e+00 7.4939974447789638e+01 3.6721249720764599e+00 1 1 0
5732 1 5 4.1799999999999998e-01 9.8444831624389497e+00 7.6088537258603608e+01 1.1265972757392271e+00 1 1 0
5731 1 4 -6.8300000000000005e-01 9.0220491596617141e+00 7.5562415456511047e+01 1.2956397591349218e+00 1 1 0
4971 1 6 -1.2000000000000000e-01 1.0343691323548098e+01 7.8361667065539777e+01 3.5685993138077081e+00 1 1 0
4973 1 3 5.9999999999999998e-02 1.0020828514118536e+01 7.7415158696505685e+01 3.1502724257486689e+00 1 1 0
5736 1 3 5.9999999999999998e-02 1.0433598601604892e+01 7.5086759079306589e+01 3.6603411605488367e+00 1 1 0
4974 1 3 5.9999999999999998e-02 9.4123777689577786e+00 7.8850132267059763e+01 3.5175770708732368e+00 1 1 0
2027 1 3 5.9999999999999998e-02 6.9428102994446323e+00 7.9498615948239220e+01 4.4753520595738649e+00 1 1 0
2030 1 3 5.9999999999999998e-02 6.4217734822941148e+00 7.9950846793969021e+01 2.2800294833799408e+00 1 1 0
4967 1 3 5.9999999999999998e-02 8.6827443281555166e+00 7.7931811635820296e+01 5.6317351143446279e+00 1 1 0
4966 1 3 5.9999999999999998e-02 9.7609389846096040e+00 7.6626219001984282e+01 5.7899571064969919e+00 1 1 0
4964 1 6 -1.2000000000000000e-01 9.6726895577769536e+00 7.7693988860342117e+01 6.0028188944689962e+00 1 1 0
4965 1 2 2.0499999999999999e-01 1.0750942056822252e+01 7.8350841630399884e+01 5.0289463774858421e+00 1 1 0
7325 1 3 5.9999999999999998e-02 1.9208201624158048e+00 8.0437621496425606e+01 4.1967677093551901e+00 1 1 0
2026 1 3 5.9999999999999998e-02 5.9280516351137500e+00 8.0516314154265686e+01 5.3383359439445854e+00 1 1 0
2025 1 2 2.0499999999999999e-01 5.9618961913058213e+00 8.0605938302658856e+01 3.0697872797740016e+00 1 1 0
2028 1 4 -6.8300000000000005e-01 4.6330741269328914e+00 8.0815137377354574e+01 2.6790419806731207e+00 1 1 0
5785 1 3 5.9999999999999998e-02 1.0739495308685679e+01 7.3818752497270935e+01 8.2518380243571965e+00 1 1 0
5566 1 6 -1.2000000000000000e-01 1.2742148400924502e+00 6.6598123457572527e+01 6.2826786343305532e+00 1 1 0
5562 1 3 5.9999999999999998e-02 3.6055197011561391e+00 6.6741193692377962e+01 7.5953481560119940e+00 1 1 0
5569 1 3 5.9999999999999998e-02 1.2157880440115558e+00 6.6200847032923093e+01 7.2537213959772515e+00 1 1 0
5559 1 6 -1.2000000000000000e-01 3.6166795093746118e+00 6.7479349386456619e+01 6.7690387958127323e+00 1 1 0
17771 1 4 -6.8300000000000005e-01 6.0623425099917458e+00 6.7193888321855837e+01 1.0600935205671256e+01 0 0 0
40621 1 3 5.9999999999999998e-02 3.4152795983754527e+00 6.6739345233205370e+01 1.1936551134589857e+01 -1 0 0
10458 1 3 5.9999999999999998e-02 6.8267839118980145e-01 6.7569430204970828e+01 9.2667501007879345e+00 1 1 0
17772 1 5 4.1799999999999998e-01 6.0544700129832414e+00 6.7831794589938042e+01 9.9789570498006857e+00 0 0 0
40614 1 3 5.9999999999999998e-02 4.9012993473251960e+00 6.4842363692288487e+01 1.1159637914342595e+01 -1 0 0
17786 1 5 4.1799999999999998e-01 9.3036414870343531e+00 6.5477833674882618e+01 6.2258454999581341e+00 0 0 0
17768 1 2 2.0499999999999999e-01 7.3770702216138329e+00 6.6910876990295563e+01 1.0875966992805086e+01 0 0 0
17775 1 2 2.0499999999999999e-01 8.3507482514439335e+00 6.6165678492606034e+01 8.5068802223182072e+00 0 0 0
17774 1 6 -1.2000000000000000e-01 8.3818576185152995e+00 6.7217306855423800e+01 9.6650779389942354e+00 0 0 0
17778 1 4 -6.8300000000000005e-01 8.3373519216685885e+00 6.6682687877270126e+01 7.2453482499036799e+00 0 0 0
17773 1 3 5.9999999999999998e-02 7.5334064948078820e+00 6.5831374785876378e+01 1.1101963869032085e+01 0 0 0
17783 1 3 5.9999999999999998e-02 1.0386001543556159e+01 6.5665771463440933e+01 8.5949367796922402e+00 0 0 0
17777 1 3 5.9999999999999998e-02 9.3912118495949795e+00 6.7394695882172087e+01 1.0125008688954825e+01 0 0 0
17780 1 3 5.9999999999999998e-02 7.3761929717869341e+00 6.5706793700565299e+01 8.6433215718072667e+00 0 0 0
17779 1 5 4.1799999999999998e-01 7.5223968421263177e+00 6.7142986294726455e+01 7.1455537479340592e+00 0 0 0
17767 1 6 -1.2000000000000000e-01 7.7375507794449048e+00 6.7647792478038610e+01 1.2172383109541725e+01 0 0 0
17781 1 6 -1.2000000000000000e-01 9.4640943721298605e+00 6.5104568269443078e+01 8.5441633177134122e+00 0 0 0
5560 1 2 2.0499999999999999e-01 2.1729934269024578e+00 6.7847434332201885e+01 6.3083946759234886e+00 1 1 0
5565 1 3 5.9999999999999998e-02 1.8192022978150748e+00 6.8651923592354095e+01 6.9421551803043524e+00 1 1 0
5709 1 3 5.9999999999999998e-02 1.8203263406420052e+00 7.1945565929737171e+01 6.3849466631695284e+00 1 1 0
5554 1 3 5.9999999999999998e-02 4.3971646611651591e+00 6.8182442252774322e+01 9.3994262406166751e+00 1 1 0
5556 1 4 -6.8300000000000005e-01 5.8002286992815666e+00 6.8261102091464878e+01 7.2228677202541807e+00 1 1 0
5558 1 3 5.9999999999999998e-02 4.3551112468814797e+00 6.9544006370145482e+01 6.6227157146374349e+00 1 1 0
5553 1 2 2.0499999999999999e-01 4.4696088376537730e+00 6.8644241662024399e+01 7.2406495665094726e+00 1 1 0
10462 1 3 5.9999999999999998e-02 1.9040025091598209e+00 6.8427043718568555e+01 1.0795178013778905e+01 1 1 0
10460 1 2 2.0499999999999999e-01 9.8419684591215995e-01 7.0401104104192200e+01 1.1238174354315642e+01 1 1 0
5555 1 3 5.9999999999999998e-02 3.0961384444342888e+00 6.9202702997520987e+01 8.9520877484769574e+00 1 1 0
5552 1 6 -1.2000000000000000e-01 4.1591723754808561e+00 6.9032996772479962e+01 8.7633936181287613e+00 1 1 0
5544 1 3 5.9999999999999998e-02 4.4537344683025637e+00 7.2776941572552218e+01 1.0673730382321367e+01 1 1 0
5545 1 6 -1.2000000000000000e-01 4.7915605339653915e+00 7.0516059281910771e+01 1.0724943673041500e+01 1 1 0
5546 1 2 2.0499999999999999e-01 4.8630741656626792e+00 7.0358854339761010e+01 9.2083538533720510e+00 1 1 0
5548 1 3 5.9999999999999998e-02 3.8069131625491539e+00 7.0360618042282823e+01 1.1073658991402944e+01 1 1 0
5551 1 3 5.9999999999999998e-02 4.3344858343431323e+00 7.1110600377009249e+01 8.7026504646345337e+00 1 1 0
10463 1 4 -6.8300000000000005e-01 1.5300265570309215e+00 7.1186641800130531e+01 1.0146025857383288e+01 1 1 0
10464 1 5 4.1799999999999998e-01 1.4631732845733265e+00 7.2047628567676881e+01 1.0476318611086404e+01 1 1 0
5539 1 2 2.0499999999999999e-01 5.0427579585702125e+00 7.1988153579408092e+01 1.1168667415278739e+01 1 1 0
5547 1 3 5.9999999999999998e-02 5.3539075404309013e+00 6.9756766242199745e+01 1.1338412145475464e+01 1 1 0
10459 1 6 -1.2000000000000000e-01 8.9886684991944532e-01 6.8819416223337257e+01 1.1006627397255793e+01 1 1 0
10457 1 5 4.1799999999999998e-01 4.2422061965218039e-01 7.0151601798767175e+01 9.1764805096563915e+00 1 1 0
5795 1 5 4.1799999999999998e-01 5.3996814452994464e+00 7.3639230064834692e+01 7.3304634409818998e+00 1 1 0
10470 1 4 -6.8300000000000005e-01 7.3115619081971905e-01 7.3239515352930553e+01 1.1845425315805448e+01 1 1 0
10453 1 2 2.0499999999999999e-01 1.3002134809741714e-01 6.8326019550228935e+01 9.8063084167660790e+00 1 1 0
10456 1 4 -6.8300000000000005e-01 8.0647548089574611e-02 6.9320352527505747e+01 8.7953088901258134e+00 1 1 0
10461 1 3 5.9999999999999998e-02 4.8455437113090949e-01 6.8382615727782721e+01 1.1882934247807521e+01 1 1 0
5794 1 4 -6.8300000000000005e-01 6.2969315228079843e+00 7.3459046398172731e+01 7.1129271758583528e+00 1 1 0
10465 1 3 5.9999999999999998e-02 1.7629577289072282e+00 7.0605252178319915e+01 1.1972259622561634e+01 1 1 0
17763 1 3 5.9999999999999998e-02 1.0444866997257893e+01 6.8048388710090833e+01 1.2049326554444111e+01 0 0 0
17776 1 3 5.9999999999999998e-02 8.1922974901963350e+00 6.8254448995293728e+01 9.2244085079486808e+00 0 0 0
5557 1 5 4.1799999999999998e-01 6.2555395475603044e+00 6.8943201035805899e+01 7.6438098741063873e+00 1 1 0
17770 1 3 5.9999999999999998e-02 7.8715439323747773e+00 6.8680099436184051e+01 1.1891104431663265e+01 0 0 0
5549 1 4 -6.8300000000000005e-01 6.2441734337482968e+00 7.0312157909121026e+01 8.8482684533619071e+00 1 1 0
5788 1 5 4.1799999999999998e-01 7.8490859405118893e+00 7.2419732079743582e+01 6.6141361483615757e+00 1 1 0
5542 1 4 -6.8300000000000005e-01 6.3228356506038876e+00 7.2310821766734634e+01 1.0743282328826309e+01 1 1 0
5781 1 5 4.1799999999999998e-01 1.0560837954881606e+01 7.1643276391734304e+01 6.7681759740932925e+00 1 1 0
5787 1 4 -6.8300000000000005e-01 8.8318973862249663e+00 7.2361628614418692e+01 6.4741004074013055e+00 1 1 0
5550 1 5 4.1799999999999998e-01 6.6031865891894670e+00 7.0916647971207297e+01 9.4920818982402704e+00 1 1 0
5899 1 4 -6.8300000000000005e-01 9.5530609216644233e+00 7.0356050032790677e+01 1.1081254982747099e+01 1 1 0
5905 1 3 5.9999999999999998e-02 9.0452095809155448e+00 7.3128504520499263e+01 1.1071102616558829e+01 1 1 0
5902 1 6 -1.2000000000000000e-01 9.8539170971255654e+00 7.2641733581145971e+01 1.1627915022757417e+01 1 1 0
5784 1 2 2.0499999999999999e-01 9.2100742828358531e+00 7.3658343699985153e+01 6.8279837707445452e+00 1 1 0
5783 1 6 -1.2000000000000000e-01 1.0654317600283846e+01 7.3856129420143688e+01 7.1648657814601933e+00 1 1 0
5543 1 5 4.1799999999999998e-01 6.6330463324624152e+00 7.3067331710792899e+01 1.1262184821012465e+01 1 1 0
5900 1 5 4.1799999999999998e-01 9.5309848767475405e+00 6.9760159422352302e+01 1.0334363130338481e+01 1 1 0
5896 1 2 2.0499999999999999e-01 1.0401251409086267e+01 7.1439786142726874e+01 1.0912765088827863e+01 1 1 0
5792 1 3 5.9999999999999998e-02 8.2410973155719347e+00 7.3498229817105454e+01 8.8214952935788400e+00 1 1 0
5901 1 3 5.9999999999999998e-02 1.0513444019272027e+01 7.1641080336440382e+01 9.8207082354454442e+00 1 1 0
5904 1 3 5.9999999999999998e-02 1.0706775932562454e+01 7.3431695776578138e+01 1.1527804791835184e+01 1 1 0
4885 1 5 4.1799999999999998e-01 2.5617859540402503e+00 7.7196498821105237e+01 6.3501129308660405e+00 1 1 0
5799 1 3 5.9999999999999998e-02 5.7911878674927157e+00 7.4486495461802974e+01 9.4891675107500095e+00 1 1 0
2022 1 5 4.1799999999999998e-01 4.5145208722981716e+00 7.8793523008293860e+01 6.4520894809069009e+00 1 1 0
4879 1 3 5.9999999999999998e-02 1.4803316180173935e+00 7.9669767643131564e+01 6.5676029256413093e+00 1 1 0
4884 1 4 -6.8300000000000005e-01 2.0171027772836392e+00 7.6430820106360144e+01 6.6674834658594122e+00 1 1 0
4880 1 6 -1.2000000000000000e-01 7.0149845367298669e-01 7.8117202456262277e+01 7.9599568797140767e+00 1 1 0
4882 1 3 5.9999999999999998e-02 9.5236118848879781e-01 7.7775675475577756e+01 8.9737113924218335e+00 1 1 0
5801 1 4 -6.8300000000000005e-01 3.7975803620937709e+00 7.4694901211471176e+01 7.7154535884303259e+00 1 1 0
5802 1 5 4.1799999999999998e-01 3.0004004367695520e+00 7.5171628282595066e+01 7.4112352206944818e+00 1 1 0
5798 1 2 2.0499999999999999e-01 4.5975515200692509e+00 7.5750665384499513e+01 8.3489355852743152e+00 1 1 0
5806 1 3 5.9999999999999998e-02 2.7864891676707888e+00 7.6420406575273248e+01 9.2861958572695471e+00 1 1 0
5804 1 6 -1.2000000000000000e-01 3.7372947972200672e+00 7.6094859036857230e+01 9.5911612283453085e+00 1 1 0
5808 1 4 -6.8300000000000005e-01 4.6470033176510084e+00 7.8368094294564543e+01 9.8486322134263382e+00 1 1 0
5805 1 2 2.0499999999999999e-01 4.4837982457790009e+00 7.7120839702346842e+01 1.0559735922088951e+01 1 1 0
5803 1 3 5.9999999999999998e-02 4.7551984212322305e+00 7.6659045849919508e+01 7.7801008371576739e+00 1 1 0
5807 1 3 5.9999999999999998e-02 3.4291970865629375e+00 7.5186306809244456e+01 1.0046175805858873e+01 1 1 0
5809 1 5 4.1799999999999998e-01 4.3712836024713262e+00 7.9106814866193361e+01 1.0430448417956503e+01 1 1 0
5810 1 3 5.9999999999999998e-02 5.4869539398725991e+00 7.6776215209988479e+01 1.0807983474375726e+01 1 1 0
4881 1 2 2.0499999999999999e-01 7.2233460112843273e-01 7.6891640880782020e+01 6.9713733328760519e+00 1 1 0
4889 1 3 5.9999999999999998e-02 5.6605910400445192e-01 7.4977849416819367e+01 8.1229860820065838e+00 1 1 0
4877 1 4 -6.8300000000000005e-01 3.0199031416252198e+00 7.9001625021899073e+01 7.7636394481051738e+00 1 1 0
4874 1 2 2.0499999999999999e-01 1.6662767657779256e+00 7.9320057970312504e+01 7.6072855292685473e+00 1 1 0
4878 1 5 4.1799999999999998e-01 3.1294140732110525e+00 7.8637883073759042e+01 8.6691897790214689e+00 1 1 0
5797 1 6 -1.2000000000000000e-01 6.0103691136543826e+00 7.5206098368354077e+01 8.7046979549807890e+00 1 1 0
5813 1 3 5.9999999999999998e-02 2.6450105184847934e+00 7.7355829043925667e+01 1.1921306947097712e+01 1 1 0
5811 1 6 -1.2000000000000000e-01 3.7668192085355829e+00 7.7334109694088013e+01 1.1911525099340357e+01 1 1 0
4875 1 3 5.9999999999999998e-02 1.3209352630827675e+00 8.0236844506479713e+01 9.6174758223692827e+00 1 1 0
5790 1 6 -1.2000000000000000e-01 8.3481430643250327e+00 7.4236922654974535e+01 7.9898632720950182e+00 1 1 0
4955 1 5 4.1799999999999998e-01 6.4797871462584160e+00 7.8669556843667422e+01 9.7331356011338794e+00 1 1 0
4952 1 3 5.9999999999999998e-02 6.7173804083733071e+00 7.9712444150942545e+01 7.2849033967214263e+00 1 1 0
5796 1 3 5.9999999999999998e-02 6.9870155983152360e+00 7.5433053286746031e+01 6.9083798962798220e+00 1 1 0
5800 1 3 5.9999999999999998e-02 6.5659373298033588e+00 7.6006541701937778e+01 9.1226767868981575e+00 1 1 0
5791 1 2 2.0499999999999999e-01 6.9244915424123548e+00 7.4635088595470322e+01 7.6147808260488725e+00 1 1 0
4963 1 3 5.9999999999999998e-02 1.0114146517752550e+01 7.9145219308503073e+01 7.5500683755672933e+00 1 1 0
5793 1 3 5.9999999999999998e-02 8.7717496325126465e+00 7.5155098565908233e+01 8.3324382297202177e+00 1 1 0
4960 1 3 5.9999999999999998e-02 7.6929157873092375e+00 7.7688146607810452e+01 7.8068300052537225e+00 1 1 0
4959 1 3 5.9999999999999998e-02 8.7984178580146271e+00 7.7115262345992903e+01 9.0529000223846090e+00 1 1 0
4957 1 6 -1.2000000000000000e-01 8.6137203147965522e+00 7.7962851905912245e+01 8.3560868334064757e+00 1 1 0
4958 1 2 2.0499999999999999e-01 9.9048365907302536e+00 7.8069580709198561e+01 7.4367408956437222e+00 1 1 0
4951 1 2 2.0499999999999999e-01 8.1501662310325838e+00 7.9323432431217569e+01 8.9635157513824275e+00 1 1 0
4954 1 4 -6.8300000000000005e-01 7.2541137552878308e+00 7.9086235864468676e+01 1.0038046251838072e+01 1 1 0
4956 1 3 5.9999999999999998e-02 9.0452900745064291e+00 7.9731914605944937e+01 9.3039951763476783e+00 1 1 0
5859 1 3 5.9999999999999998e-02 9.0175883155202907e+00 7.7187636614093250e+01 1.1980032751948833e+01 1 1 0
5858 1 5 4.1799999999999998e-01 8.4002960506335036e+00 7.9201504090887667e+01 1.1557660186829978e+01 1 1 0
5857 1 4 -6.8300000000000005e-01 9.2908036499209317e+00 7.9290919808704984e+01 1.1906772939300406e+01 1 1 0
4873 1 6 -1.2000000000000000e-01 1.2331090751101392e+00 8.0477400984032670e+01 8.5585924884133675e+00 1 1 0
4876 1 3 5.9999999999999998e-02 1.0984656766876612e-01 8.0599438373925210e+01 8.3086064652575331e+00 1 1 0
4950 1 6 -1.2000000000000000e-01 7.4647576694897060e+00 8.0270886069609119e+01 7.9309953049913871e+00 1 1 0
4953 1 3 5.9999999999999998e-02 8.2505998946543784e+00 8.0741595520189520e+01 7.2733705491491376e+00 1 1 0
40616 1 2 2.0499999999999999e-01 3.1425841288988723e+00 6.6218290967249942e+01 1.2906746598718824e+01 -1 0 0
40625 1 3 5.9999999999999998e-02 2.4931639388007527e+00 6.6755192042878491e+01 1.4988357059394325e+01 -1 0 0
40632 1 3 5.9999999999999998e-02 5.3275251752936601e+00 6.7049210718846638e+01 1.5642812530500494e+01 -1 0 0
40622 1 6 -1.2000000000000000e-01 2.7939466406592466e+00 6.7206198279612636e+01 1.4055181204954083e+01 -1 0 0
40618 1 3 5.9999999999999998e-02 5.1241425504101743e+00 6.5888725263074065e+01 1.3465850982943032e+01 -1 0 0
40624 1 3 5.9999999999999998e-02 1.8932078146162976e+00 6.7784811808734105e+01 1.3812901246781665e+01 -1 0 0
40619 1 4 -6.8300000000000005e-01 1.9311704093692632e+00 6.5489632306172979e+01 1.2689430162876622e+01 -1 0 0
40615 1 6 -1.2000000000000000e-01 4.2962625887149697e+00 6.5256877426995956e+01 1.3197337534091147e+01 -1 0 0
5737 1 3 5.9999999999999998e-02 1.0712481927763069e+01 7.3489017815832796e+01 3.1821583385158352e+00 1 1 0
17766 1 3 5.9999999999999998e-02 9.2305660798793561e+00 6.6050322135252316e+01 1.2773532431603094e+01 0 0 0
17769 1 3 5.9999999999999998e-02 6.8418913409544553e+00 6.7710650997348083e+01 1.2788320063844225e+01 0 0 0
17761 1 2 2.0499999999999999e-01 8.9074307727869169e+00 6.7025688739265021e+01 1.3089195519920143e+01 0 0 0
17764 1 4 -6.8300000000000005e-01 8.4339979220759371e+00 6.7052014458313266e+01 1.4445655151944221e+01 0 0 0
17765 1 5 4.1799999999999998e-01 9.1964619597574124e+00 6.7271889282422904e+01 1.5010620785372391e+01 0 0 0
40639 1 3 5.9999999999999998e-02 7.3418794012527071e+00 6.7872959393139467e+01 1.6909670874115701e+01 -1 0 0
37362 1 3 5.9999999999999998e-02 7.1271380332414465e+00 7.8968802699575591e+01 2.4360620629837271e+01 0 -1 0
40521 1 4 -6.8300000000000005e-01 9.8852740233845573e+00 6.5417294486128057e+01 1.7511624307397025e+01 -1 0 0
40529 1 5 4.1799999999999998e-01 7.1358801113582953e+00 6.5574898245359407e+01 1.5058755985980936e+01 -1 0 0
40530 1 3 5.9999999999999998e-02 7.5987862163327424e+00 6.5139134340123874e+01 1.7141969126415677e+01 -1 0 0
40528 1 4 -6.8300000000000005e-01 6.6596151110169437e+00 6.4852934909251957e+01 1.5459143584288880e+01 -1 0 0
40631 1 3 5.9999999999999998e-02 4.1741978329493881e+00 6.8153942367050547e+01 1.6456299076846062e+01 -1 0 0
40629 1 6 -1.2000000000000000e-01 4.8430917982831012e+00 6.8038631597639721e+01 1.5604145136252543e+01 -1 0 0
10472 1 3 5.9999999999999998e-02 5.5818800648035460e-01 7.2174106765760840e+01 1.3499450223864285e+01 1 1 0
40628 1 3 5.9999999999999998e-02 4.5246807192939897e+00 6.8371336212324849e+01 1.3383500574944682e+01 -1 0 0
40623 1 2 2.0499999999999999e-01 3.9198846454919836e+00 6.8226366591930883e+01 1.4279527635121436e+01 -1 0 0
5538 1 6 -1.2000000000000000e-01 4.7315096743044096e+00 7.2200648037741146e+01 1.2734054975176411e+01 1 1 0
5541 1 3 5.9999999999999998e-02 3.6942159999207025e+00 7.1924013289210990e+01 1.2782530296230370e+01 1 1 0
10427 1 3 5.9999999999999998e-02 1.1097695962768794e+00 6.8503917552607689e+01 1.6538425162322927e+01 1 1 0
40626 1 4 -6.8300000000000005e-01 3.1967798102752552e+00 6.9410427479402500e+01 1.4480484614332424e+01 -1 0 0
40627 1 5 4.1799999999999998e-01 3.7381111347420060e+00 6.9946585700933454e+01 1.4985542664520485e+01 -1 0 0
40633 1 4 -6.8300000000000005e-01 5.3693067538168506e+00 7.0368467731479754e+01 1.6063140959528379e+01 -1 0 0
10419 1 3 5.9999999999999998e-02 2.9909972489049430e+00 7.1096700910500815e+01 1.6973927196781158e+01 1 1 0
10424 1 6 -1.2000000000000000e-01 8.0300122949332908e-01 6.9521302574419011e+01 1.6685039141374308e+01 1 1 0
10426 1 3 5.9999999999999998e-02 1.3300555561294414e+00 7.0037635241226653e+01 1.5878661498635145e+01 1 1 0
5534 1 3 5.9999999999999998e-02 5.2894792763661949e+00 7.3050089790024344e+01 1.5359772286713524e+01 1 1 0
5530 1 3 5.9999999999999998e-02 3.0450925434261609e+00 7.2828291984053124e+01 1.4946505228080067e+01 1 1 0
5540 1 3 5.9999999999999998e-02 5.3739496329076823e+00 7.1474736995195755e+01 1.3276074957908579e+01 1 1 0
5532 1 2 2.0499999999999999e-01 5.1433167390052521e+00 7.3589910423292480e+01 1.3266297165770156e+01 1 1 0
10420 1 3 5.9999999999999998e-02 3.3234824568170840e+00 6.9658802094386729e+01 1.7836218830795342e+01 1 1 0
10417 1 6 -1.2000000000000000e-01 2.7881883395082339e+00 7.0576635801518947e+01 1.7936529611635962e+01 1 1 0
10412 1 3 5.9999999999999998e-02 5.1109505008021978e+00 7.1949694323416409e+01 1.8039634201434861e+01 1 1 0
5531 1 6 -1.2000000000000000e-01 4.8803291337131514e+00 7.3881991228089191e+01 1.4736409049435265e+01 1 1 0
40630 1 2 2.0499999999999999e-01 5.9673945280057454e+00 6.9100134983193144e+01 1.5747566185815380e+01 -1 0 0
10418 1 2 2.0499999999999999e-01 1.2629668874669446e+00 7.0289371524729958e+01 1.7962850881555863e+01 1 1 0
5527 1 3 5.9999999999999998e-02 3.1980652722906817e+00 7.3469087323907004e+01 1.7185849776575097e+01 1 1 0
10421 1 4 -6.8300000000000005e-01 5.9208744916993217e-01 7.1533512598602300e+01 1.8030081836104113e+01 1 1 0
5525 1 2 2.0499999999999999e-01 3.3290741613132928e+00 7.3864690398681532e+01 1.5104150609434988e+01 1 1 0
5484 1 3 5.9999999999999998e-02 9.1174542075177847e+00 7.5405471335762243e+01 2.5099632530794260e+01 1 1 0
5907 1 5 4.1799999999999998e-01 8.7561483981354797e+00 7.0961333246953430e+01 1.2697544122495636e+01 1 1 0
17760 1 6 -1.2000000000000000e-01 1.0124748975556450e+01 6.7942709324239701e+01 1.3105873785393923e+01 0 0 0
40634 1 5 4.1799999999999998e-01 6.1766018859776128e+00 7.0899387219409604e+01 1.6172177577192663e+01 -1 0 0
40638 1 3 5.9999999999999998e-02 6.6365558969481500e+00 6.9153107683560052e+01 1.7871670151755893e+01 -1 0 0
40646 1 3 5.9999999999999998e-02 9.4899527531813810e+00 6.8186156793374096e+01 1.7667426203054912e+01 -1 0 0
40635 1 3 5.9999999999999998e-02 6.4047151564011671e+00 6.9120831627199891e+01 1.4733338676107479e+01 -1 0 0
5535 1 4 -6.8300000000000005e-01 6.5775475526099347e+00 7.3710607187375004e+01 1.3272340306750918e+01 1 1 0
5536 1 5 4.1799999999999998e-01 7.0315190948861828e+00 7.3039817528746497e+01 1.3761663792386761e+01 1 1 0
17762 1 3 5.9999999999999998e-02 9.7118028006328530e+00 6.8972191204963408e+01 1.3440168686475491e+01 0 0 0
40636 1 6 -1.2000000000000000e-01 7.0265189837425108e+00 6.8909309571627531e+01 1.6864003908924850e+01 -1 0 0
5906 1 4 -6.8300000000000005e-01 8.3814649718407299e+00 7.1691253607100705e+01 1.3143359499621633e+01 1 1 0
5903 1 2 2.0499999999999999e-01 9.4363947342027288e+00 7.2587836084512972e+01 1.3107233877776268e+01 1 1 0
40642 1 3 5.9999999999999998e-02 8.6265720973236704e+00 6.9517662608320961e+01 1.5594288342274357e+01 -1 0 0
40637 1 2 2.0499999999999999e-01 8.2752296148409297e+00 6.9686118781215981e+01 1.6691219695918630e+01 -1 0 0
40640 1 4 -6.8300000000000005e-01 7.9064308803184016e+00 7.1026196123326883e+01 1.6808132980061643e+01 -1 0 0
5911 1 3 5.9999999999999998e-02 9.9399637905855833e+00 7.2517224622630707e+01 1.5158429459048495e+01 1 1 0
40641 1 5 4.1799999999999998e-01 8.6892933443727358e+00 7.1370235069850267e+01 1.7240987604910604e+01 -1 0 0
40643 1 6 -1.2000000000000000e-01 9.3644083199631449e+00 6.9261970038743215e+01 1.7690088693947288e+01 -1 0 0
40644 1 2 2.0499999999999999e-01 1.0596855996511962e+01 7.0058402785128607e+01 1.7520793644927924e+01 -1 0 0
40647 1 4 -6.8300000000000005e-01 1.0331765925352437e+01 7.1284847372949358e+01 1.8110102822882350e+01 -1 0 0
5908 1 3 5.9999999999999998e-02 8.9936324600422122e+00 7.3545653082282783e+01 1.3298418745551739e+01 1 1 0
5909 1 6 -1.2000000000000000e-01 1.0441704949420940e+01 7.2318957915002784e+01 1.4222718017145819e+01 1 1 0
10471 1 5 4.1799999999999998e-01 9.9059233914426625e-01 7.4000008873628914e+01 1.2363361670462375e+01 1 1 0
5537 1 3 5.9999999999999998e-02 4.8504481905195638e+00 7.4329230609408000e+01 1.2580093173839424e+01 1 1 0
5533 1 3 5.9999999999999998e-02 5.3196704357802984e+00 7.4787242713836221e+01 1.5072190996677790e+01 1 1 0
5523 1 3 5.9999999999999998e-02 9.7630243302875130e-01 7.4438874455675858e+01 1.6467444519500418e+01 1 1 0
5815 1 4 -6.8300000000000005e-01 3.6667282796319589e+00 7.9661965340860661e+01 1.2357594183956660e+01 1 1 0
5524 1 6 -1.2000000000000000e-01 3.0964155581458268e+00 7.4359205562908443e+01 1.6564277186167647e+01 1 1 0
5814 1 3 5.9999999999999998e-02 3.9713206881599703e+00 7.6429250331289154e+01 1.2420846592058531e+01 1 1 0
5817 1 3 5.9999999999999998e-02 5.3792188870339626e+00 7.8676851940472261e+01 1.2714143732539274e+01 1 1 0
1137 1 3 5.9999999999999998e-02 3.1543898367699741e-01 7.8943287410117549e+01 1.6988971751418905e+01 1 1 0
5528 1 4 -6.8300000000000005e-01 2.7086310502337558e+00 7.4646540117127614e+01 1.4140132495740811e+01 1 1 0
5521 1 4 -6.8300000000000005e-01 1.7377065319807397e+00 7.6254167178868173e+01 1.6161817272610989e+01 1 1 0
5518 1 2 2.0499999999999999e-01 1.7514895592219624e+00 7.5050407570708472e+01 1.6861074257652881e+01 1 1 0
5812 1 2 2.0499999999999999e-01 4.3023440327207041e+00 7.8484161266019598e+01 1.2817966364560597e+01 1 1 0
5529 1 5 4.1799999999999998e-01 1.9962813167291806e+00 7.5119457065282774e+01 1.4609956100298145e+01 1 1 0
5526 1 3 5.9999999999999998e-02 3.9625712781619176e+00 7.4944137667506155e+01 1.6864568447951395e+01 1 1 0
5825 1 6 -1.2000000000000000e-01 4.4086592160167637e+00 7.8253642617483877e+01 1.6818084001614498e+01 1 1 0
5821 1 3 5.9999999999999998e-02 4.2092149982159279e+00 7.7188543109101900e+01 1.4513402221627159e+01 1 1 0
5828 1 3 5.9999999999999998e-02 4.2375757747358369e+00 7.7191352579209379e+01 1.6772852632259632e+01 1 1 0
5818 1 6 -1.2000000000000000e-01 3.8992181456682271e+00 7.8214933014278202e+01 1.4263638987953438e+01 1 1 0
5819 1 2 2.0499999999999999e-01 4.7481054305348174e+00 7.8898107871035535e+01 1.5381834029604200e+01 1 1 0
5827 1 3 5.9999999999999998e-02 3.4406791043096736e+00 7.8549080057165938e+01 1.7098342007882323e+01 1 1 0
5820 1 3 5.9999999999999998e-02 2.7706982286420723e+00 7.8334926208572213e+01 1.4312132982792157e+01 1 1 0
5826 1 2 2.0499999999999999e-01 5.5268071494053910e+00 7.8445598908316299e+01 1.7879226233595858e+01 1 1 0
5824 1 3 5.9999999999999998e-02 5.8018615028525371e+00 7.8794777867574027e+01 1.5194780569495133e+01 1 1 0
5835 1 3 5.9999999999999998e-02 5.1529730955384769e+00 7.6303943421340392e+01 1.8391500305680193e+01 1 1 0
5522 1 5 4.1799999999999998e-01 8.0520933078837853e-01 7.6417059672136830e+01 1.6162805951008430e+01 1 1 0
5831 1 3 5.9999999999999998e-02 6.4215696273740077e+00 7.8688041008413848e+01 1.7330826805474267e+01 1 1 0
5851 1 5 4.1799999999999998e-01 6.7209379266389320e+00 7.5442016836650041e+01 1.3416086330309014e+01 1 1 0
5849 1 3 5.9999999999999998e-02 6.8289547066357423e+00 7.6990977747226040e+01 1.5794963567365599e+01 1 1 0
5854 1 2 2.0499999999999999e-01 9.4875033831594884e+00 7.8036085025020185e+01 1.2556278245166599e+01 1 1 0
5850 1 4 -6.8300000000000005e-01 7.0227997213657716e+00 7.6316412925460384e+01 1.3378626268006025e+01 1 1 0
5848 1 3 5.9999999999999998e-02 7.2230021132692945e+00 7.5328150153601356e+01 1.5641356741694690e+01 1 1 0
5843 1 4 -6.8300000000000005e-01 9.6568516761326038e+00 7.5570245017459555e+01 1.6593701937434254e+01 1 1 0
5840 1 2 2.0499999999999999e-01 8.4980238645908290e+00 7.6278682370799928e+01 1.6879383666044379e+01 1 1 0
5846 1 6 -1.2000000000000000e-01 7.6321430193900337e+00 7.6327568568849230e+01 1.5594232399893226e+01 1 1 0
5855 1 3 5.9999999999999998e-02 7.8961473194934673e+00 7.8718698246890327e+01 1.3977891174819298e+01 1 1 0
5847 1 2 2.0499999999999999e-01 8.1524182208214651e+00 7.6549309075057138e+01 1.4217279279864371e+01 1 1 0
5853 1 6 -1.2000000000000000e-01 8.6907828439497692e+00 7.7966218328027168e+01 1.3899645930403631e+01 1 1 0
5845 1 3 5.9999999999999998e-02 8.9259632402418969e+00 7.7266268790254287e+01 1.7072447720659436e+01 1 1 0
5856 1 3 5.9999999999999998e-02 9.2404967569030489e+00 7.8277593631807306e+01 1.4837345363720326e+01 1 1 0
5852 1 3 5.9999999999999998e-02 8.8407466864550184e+00 7.5718500339517618e+01 1.4012175502016868e+01 1 1 0
5844 1 5 4.1799999999999998e-01 1.0373899555164618e+01 7.5785487599536836e+01 1.7171404152580799e+01 1 1 0
37343 1 4 -6.8300000000000005e-01 9.6058502136543176e+00 7.9775444455005697e+01 1.7569350676282838e+01 0 -1 0
5842 1 3 5.9999999999999998e-02 7.1533142968532077e+00 7.5047920996307440e+01 1.7917816061637126e+01 1 1 0
5839 1 6 -1.2000000000000000e-01 7.8823865863401412e+00 7.5793575906793393e+01 1.8247467331139053e+01 1 1 0
5914 1 5 4.1799999999999998e-01 1.0476844717739825e+01 7.4821660823740373e+01 1.4982119956740902e+01 1 1 0
5816 1 5 4.1799999999999998e-01 3.5840584471049324e+00 8.0291489203441046e+01 1.3060146457482805e+01 1 1 0
1133 1 5 4.1799999999999998e-01 2.4459882618373570e+00 8.0488015339655604e+01 1.5938234650382103e+01 1 1 0
5822 1 4 -6.8300000000000005e-01 4.6723891734702558e+00 8.0287730761389710e+01 1.5349360090569773e+01 1 1 0
1132 1 4 -6.8300000000000005e-01 1.5372611645725855e+00 8.0799205656857993e+01 1.5810389567723634e+01 1 1 0
5823 1 5 4.1799999999999998e-01 5.3974633113307791e+00 8.0590091038358793e+01 1.5901074313362667e+01 1 1 0
37345 1 3 5.9999999999999998e-02 7.7603450424493428e+00 8.0458871227130061e+01 1.7819863238034294e+01 0 -1 0
37340 1 2 2.0499999999999999e-01 8.7506301054755617e+00 8.0800248082012871e+01 1.7947121474080017e+01 0 -1 0
10669 1 6 -1.2000000000000000e-01 3.0618968786520612e-01 6.5868873171220571e+01 2.0849964557927340e+01 1 1 0
10672 1 3 5.9999999999999998e-02 7.9917913234623172e-01 6.6827597476948924e+01 2.1129310893946947e+01 1 1 0
10358 1 4 -6.8300000000000005e-01 4.4293387527941608e+00 6.6437440760639632e+01 2.3727915877438310e+01 1 1 0
10679 1 3 5.9999999999999998e-02 2.4147043927830896e+00 6.5414158009099395e+01 2.2465401907847159e+01 1 1 0
10363 1 3 5.9999999999999998e-02 5.1892162007462508e+00 6.6756544187448768e+01 2.1354821569515231e+01 1 1 0
10359 1 5 4.1799999999999998e-01 3.5691633488575283e+00 6.6571872213034212e+01 2.4061200856406590e+01 1 1 0
10361 1 6 -1.2000000000000000e-01 5.8446020726351584e+00 6.7330888283223615e+01 2.2032716078326182e+01 1 1 0
10355 1 2 2.0499999999999999e-01 4.9152259715787059e+00 6.7680820254311698e+01 2.3202292667361682e+01 1 1 0
10673 1 4 -6.8300000000000005e-01 2.3074831502259632e+00 6.5701504025397313e+01 1.9619339745377737e+01 1 1 0
10351 1 4 -6.8300000000000005e-01 1.8351515002418723e+00 6.7758572194963662e+01 2.3556731248339268e+01 1 1 0
10670 1 2 2.0499999999999999e-01 1.5532745223370543e+00 6.4954358717045125e+01 2.0509698400242016e+01 1 1 0
10366 1 5 4.1799999999999998e-01 5.7660361138741036e+00 6.5270315234395753e+01 2.3199782852073557e+01 1 1 0
10674 1 5 4.1799999999999998e-01 2.8713450136676983e+00 6.5122317968229623e+01 1.9162588491064458e+01 1 1 0
5486 1 4 -6.8300000000000005e-01 7.4997437502212438e+00 7.3205066824309625e+01 2.4716342888329471e+01 1 1 0
10365 1 4 -6.8300000000000005e-01 6.6305994147484872e+00 6.5198848194289923e+01 2.2822134736458182e+01 1 1 0
10362 1 2 2.0499999999999999e-01 7.0511945462468519e+00 6.6509331174376626e+01 2.2337939004648629e+01 1 1 0
10368 1 6 -1.2000000000000000e-01 7.8676848743081962e+00 6.6387637554462643e+01 2.1117043823872191e+01 1 1 0
10369 1 2 2.0499999999999999e-01 9.2246457325088880e+00 6.5583984464034685e+01 2.1216470319095865e+01 1 1 0
10370 1 3 5.9999999999999998e-02 7.1967463740227542e+00 6.5967997888093180e+01 2.0361586217206018e+01 1 1 0
10367 1 3 5.9999999999999998e-02 7.6744495972264630e+00 6.6953845537931770e+01 2.3123936089455587e+01 1 1 0
10371 1 3 5.9999999999999998e-02 8.1003807829201016e+00 6.7413113977186285e+01 2.0691753535511520e+01 1 1 0
10381 1 3 5.9999999999999998e-02 1.0323013790034425e+01 6.7454252555071534e+01 2.2877270062080381e+01 1 1 0
10375 1 6 -1.2000000000000000e-01 1.0474070795301007e+01 6.6365348867105126e+01 2.0995698780592139e+01 1 1 0
10374 1 3 5.9999999999999998e-02 9.1835521817269612e+00 6.5107612774934978e+01 2.2191052918715112e+01 1 1 0
10378 1 3 5.9999999999999998e-02 1.0501419591838573e+01 6.7023509781866295e+01 2.0214412339701170e+01 1 1 0
10373 1 5 4.1799999999999998e-01 9.1834739011257724e+00 6.5066460527210040e+01 1.9335988334763616e+01 1 1 0
10380 1 5 4.1799999999999998e-01 1.0651205395216126e+01 6.5546008171670081e+01 2.3616060170263683e+01 1 1 0
5491 1 3 5.9999999999999998e-02 6.2470745261906568e+00 7.5195603311647460e+01 2.5079740701208564e+01 1 1 0
10356 1 3 5.9999999999999998e-02 3.4288818027823900e+00 6.7928940162838927e+01 2.1764980041967700e+01 1 1 0
10360 1 3 5.9999999999999998e-02 5.3494750303200975e+00 6.8296671413483750e+01 2.3967584521695059e+01 1 1 0
10344 1 4 -6.8300000000000005e-01 1.9549775967981356e-01 6.9597409251227305e+01 2.4453668637849656e+01 1 1 0
10422 1 5 4.1799999999999998e-01 1.2225634184299610e+00 7.1980461682505194e+01 1.8591005346288334e+01 1 1 0
10423 1 3 5.9999999999999998e-02 9.7346412846951391e-01 6.9795738790004506e+01 1.8888315323168076e+01 1 1 0
10413 1 3 5.9999999999999998e-02 5.4662955286944372e+00 7.0652963925028800e+01 1.9056547223432876e+01 1 1 0
10411 1 2 2.0499999999999999e-01 3.3858439245900733e+00 7.1266815553131863e+01 1.9207497262188141e+01 1 1 0
10410 1 6 -1.2000000000000000e-01 4.9116193409450535e+00 7.1508264328258946e+01 1.9025514001251647e+01 1 1 0
10341 1 2 2.0499999999999999e-01 7.2827703259682641e-01 7.0634233430093886e+01 2.3527851126719955e+01 1 1 0
10414 1 4 -6.8300000000000005e-01 2.7883858451575634e+00 7.2538628585072189e+01 1.9422473537630449e+01 1 1 0
10354 1 6 -1.2000000000000000e-01 3.8409800176917708e+00 6.8550176200076734e+01 2.2562877563379178e+01 1 1 0
10349 1 3 5.9999999999999998e-02 1.3171610953816215e+00 6.9518188488036813e+01 2.1726433268093913e+01 1 1 0
10357 1 3 5.9999999999999998e-02 4.2705833915584472e+00 6.9453888384500132e+01 2.2153689478045226e+01 1 1 0
10347 1 6 -1.2000000000000000e-01 1.7910741735996194e+00 6.9961234122930691e+01 2.2683172529697352e+01 1 1 0
10416 1 3 5.9999999999999998e-02 3.2867275894683754e+00 7.0699444813499539e+01 2.0112858618409547e+01 1 1 0
10350 1 3 5.9999999999999998e-02 2.4103329938699924e+00 7.0752202536428925e+01 2.2407821279853827e+01 1 1 0
10409 1 3 5.9999999999999998e-02 5.2429132701540340e+00 7.2215029633911172e+01 2.1043636742501363e+01 1 1 0
10348 1 2 2.0499999999999999e-01 2.6197611053592289e+00 6.8856672152777520e+01 2.3413011584564664e+01 1 1 0
10415 1 5 4.1799999999999998e-01 3.5426662909308795e+00 7.3014526069468943e+01 1.9677252091790550e+01 1 1 0
10404 1 2 2.0499999999999999e-01 5.6289415844358297e+00 7.2403558454672762e+01 2.0048940012446739e+01 1 1 0
10353 1 3 5.9999999999999998e-02 2.9369767193883680e+00 6.9128839855539880e+01 2.4414918464870681e+01 1 1 0
10407 1 4 -6.8300000000000005e-01 5.3633844787185554e+00 7.3760922877394819e+01 1.9703336267083962e+01 1 1 0
10346 1 3 5.9999999999999998e-02 1.1185408634117966e+00 7.1348529200584906e+01 2.4304786835731534e+01 1 1 0
5509 1 3 5.9999999999999998e-02 5.1530741298025862e-01 7.4005871563823973e+01 2.0668231332997635e+01 1 1 0
5501 1 5 4.1799999999999998e-01 2.6017966562760391e+00 7.3346088953489541e+01 2.4080686238365288e+01 1 1 0
10352 1 5 4.1799999999999998e-01 1.0525133327627336e+00 6.8122677416569928e+01 2.3907624288886272e+01 1 1 0
5493 1 4 -6.8300000000000005e-01 4.6650743187426524e+00 7.3608408298540354e+01 2.4345496431523539e+01 1 1 0
10364 1 3 5.9999999999999998e-02 6.1937058296798373e+00 6.8175723593036025e+01 2.1477825727077644e+01 1 1 0
5500 1 4 -6.8300000000000005e-01 1.8993967457880292e+00 7.3816914816540560e+01 2.3518305928101615e+01 1 1 0
40645 1 3 5.9999999999999998e-02 8.9742899654917334e+00 6.9363861953126133e+01 1.8713243415424923e+01 -1 0 0
10400 1 4 -6.8300000000000005e-01 6.8177792020346395e+00 7.0758497673196459e+01 2.2025761142082747e+01 1 1 0
10406 1 3 5.9999999999999998e-02 7.5801161074612455e+00 7.2133404509517021e+01 1.9115580381727153e+01 1 1 0
10401 1 5 4.1799999999999998e-01 7.3889976106968165e+00 7.0289349920408895e+01 2.2603743595107769e+01 1 1 0
10403 1 6 -1.2000000000000000e-01 7.1614675149051177e+00 7.2269598356426201e+01 2.0144564699130719e+01 1 1 0
10402 1 3 5.9999999999999998e-02 7.7596062321546180e+00 7.0195333940029585e+01 2.0322077976377674e+01 1 1 0
10397 1 2 2.0499999999999999e-01 7.6278460551752856e+00 7.1068712882821956e+01 2.0994604368172840e+01 1 1 0
10399 1 3 5.9999999999999998e-02 9.6243192646409170e+00 7.1791711963866248e+01 2.0620312075937129e+01 1 1 0
10396 1 6 -1.2000000000000000e-01 9.0303620238872480e+00 7.1300288072438732e+01 2.1511141057458776e+01 1 1 0
10398 1 3 5.9999999999999998e-02 8.9694588661855441e+00 7.2011738568476858e+01 2.2359507315255343e+01 1 1 0
10393 1 4 -6.8300000000000005e-01 9.3220596696382660e+00 6.9672007885712787e+01 2.3227965055187067e+01 1 1 0
10395 1 3 5.9999999999999998e-02 9.6978762315169487e+00 6.9319012558654094e+01 2.1298570245304685e+01 1 1 0
10390 1 2 2.0499999999999999e-01 9.8266919846515215e+00 7.0121615105998814e+01 2.2025203564655268e+01 1 1 0
10405 1 3 5.9999999999999998e-02 7.6185635458912353e+00 7.3198474913374639e+01 2.0548740250196300e+01 1 1 0
10394 1 5 4.1799999999999998e-01 9.6603306871347634e+00 7.0222741472461877e+01 2.3902435893288679e+01 1 1 0
5488 1 3 5.9999999999999998e-02 7.7837619455634899e+00 7.3895704182796862e+01 2.2780362775465942e+01 1 1 0
5481 1 3 5.9999999999999998e-02 1.0095049254932357e+01 7.4064879416449088e+01 2.2694658917110790e+01 1 1 0
5479 1 4 -6.8300000000000005e-01 1.0347429176348756e+01 7.3217825434306562e+01 2.4515232520469244e+01 1 1 0
5502 1 3 5.9999999999999998e-02 2.9411147618970519e+00 7.3930136411878109e+01 2.1900175990106760e+01 1 1 0
5517 1 6 -1.2000000000000000e-01 1.5220827769986149e+00 7.5500591213397101e+01 1.8330008385261412e+01 1 1 0
5495 1 3 5.9999999999999998e-02 5.3299901885307142e+00 7.3965694615243180e+01 2.2466164735324192e+01 1 1 0
5519 1 3 5.9999999999999998e-02 1.7788942950327729e+00 7.6600613135263075e+01 1.8456672859031698e+01 1 1 0
5832 1 6 -1.2000000000000000e-01 5.7243761058564218e+00 7.7175847040051494e+01 1.8739194826871717e+01 1 1 0
5508 1 5 4.1799999999999998e-01 2.4768853511514963e-01 7.4413882258444090e+01 2.2981866716195842e+01 1 1 0
5490 1 2 2.0499999999999999e-01 5.0939030921091550e+00 7.4541752599917018e+01 2.3357186215908246e+01 1 1 0
10408 1 5 4.1799999999999998e-01 6.0905659608172416e+00 7.4343275747878977e+01 1.9991738596772546e+01 1 1 0
5829 1 4 -6.8300000000000005e-01 5.2835440778467451e+00 7.9521105682198339e+01 1.8753332991229893e+01 1 1 0
5504 1 2 2.0499999999999999e-01 3.9774921733109075e-01 7.4977793946594943e+01 2.1226290236421097e+01 1 1 0
5520 1 3 5.9999999999999998e-02 2.2338417477207333e+00 7.4958651145353912e+01 1.9041229945262028e+01 1 1 0
5498 1 3 5.9999999999999998e-02 3.6797354260919470e+00 7.5986794767078123e+01 2.4105621084499749e+01 1 1 0
5497 1 2 2.0499999999999999e-01 2.6216952351715812e+00 7.4696598543582368e+01 2.2622208599125251e+01 1 1 0
5834 1 3 5.9999999999999998e-02 5.1974841332884436e+00 7.7323842649759385e+01 1.9748609249284662e+01 1 1 0
5505 1 3 5.9999999999999998e-02 1.4048975419738234e+00 7.6466547871060868e+01 2.2532100238197508e+01 1 1 0
5503 1 6 -1.2000000000000000e-01 1.6644258031553516e+00 7.5583237323482578e+01 2.1956567094373106e+01 1 1 0
5506 1 3 5.9999999999999998e-02 2.3733979183308467e+00 7.5988459329819804e+01 2.1233090756442760e+01 1 1 0
37372 1 5 4.1799999999999998e-01 2.5835450437154930e+00 7.8786673779919710e+01 2.1009677547889236e+01 0 -1 0
37371 1 4 -6.8300000000000005e-01 3.4241172280532357e+00 7.8921944565208037e+01 2.1324072198148606e+01 0 -1 0
5496 1 6 -1.2000000000000000e-01 3.9221073338563635e+00 7.5474802207921286e+01 2.3143506352434070e+01 1 1 0
5499 1 3 5.9999999999999998e-02 4.2523784286379875e+00 7.6164495788849081e+01 2.2417699078557035e+01 1 1 0
37376 1 3 5.9999999999999998e-02 1.7943025856858570e+00 7.8645084808857604e+01 2.3374946134907603e+01 0 -1 0
37365 1 5 4.1799999999999998e-01 5.0144008099398096e+00 7.8361208570042450e+01 2.1666467507308820e+01 0 -1 0
5830 1 5 4.1799999999999998e-01 4.4993813711035378e+00 7.9396500918824358e+01 1.9238027085938349e+01 1 1 0
37369 1 3 5.9999999999999998e-02 4.3233865695799487e+00 7.8717606984748116e+01 2.3934965444064321e+01 0 -1 0
37378 1 4 -6.8300000000000005e-01 5.6566261634158199e-01 7.9042302751730787e+01 2.0983876394915477e+01 0 -1 0
37367 1 6 -1.2000000000000000e-01 4.5123309438064600e+00 7.9618159772282723e+01 2.3364067475031501e+01 0 -1 0
37374 1 6 -1.2000000000000000e-01 1.9198627605245777e+00 7.9695330090904818e+01 2.2996505535564324e+01 0 -1 0
37368 1 2 2.0499999999999999e-01 3.3324695315013306e+00 7.9878143746263774e+01 2.2404868318296121e+01 0 -1 0
37361 1 2 2.0499999999999999e-01 5.9414549731517994e+00 7.9563552706058601e+01 2.2652385842169743e+01 0 -1 0
37364 1 4 -6.8300000000000005e-01 5.9172267283897710e+00 7.8337525965922197e+01 2.1999130228049811e+01 0 -1 0
37375 1 2 2.0499999999999999e-01 7.2961332420884162e-01 8.0047939107226767e+01 2.1950204232658784e+01 0 -1 0
37358 1 5 4.1799999999999998e-01 9.7771656504584215e+00 8.0092390480988840e+01 2.4255541781790580e+01 0 -1 0
37344 1 5 4.1799999999999998e-01 9.7696288753667861e+00 7.9276336482591518e+01 1.8374287124748427e+01 0 -1 0
5837 1 5 4.1799999999999998e-01 6.8011658663033341e+00 7.6904333919745937e+01 2.0980979337378955e+01 1 1 0
5483 1 2 2.0499999999999999e-01 7.5762101560061339e+00 7.4330290358514006e+01 2.3785438574514014e+01 1 1 0
5476 1 2 2.0499999999999999e-01 1.0256192891392457e+01 7.4400427584818715e+01 2.3731607804084792e+01 1 1 0
37351 1 5 4.1799999999999998e-01 1.0410191730468425e+01 7.9176996676095499e+01 2.0731130239441878e+01 0 -1 0
5482 1 6 -1.2000000000000000e-01 8.9659043666559661e+00 7.5155112965389733e+01 2.4032542562267835e+01 1 1 0
5841 1 3 5.9999999999999998e-02 8.6440670837049591e+00 7.5296830233105069e+01 1.8856402036565502e+01 1 1 0
5489 1 6 -1.2000000000000000e-01 6.3578368668903407e+00 7.5165646790826969e+01 2.4002615105546010e+01 1 1 0
5492 1 3 5.9999999999999998e-02 6.4612293196861676e+00 7.6206204631056039e+01 2.3624892109597123e+01 1 1 0
5485 1 3 5.9999999999999998e-02 8.8619939556167502e+00 7.6042976850063397e+01 2.3477899020343337e+01 1 1 0
5833 1 2 2.0499999999999999e-01 7.1602804606998998e+00 7.6755850221784868e+01 1.9119968900554422e+01 1 1 0
5838 1 3 5.9999999999999998e-02 7.8286424499241747e+00 7.7643500653280299e+01 1.9165842981193748e+01 1 1 0
5836 1 4 -6.8300000000000005e-01 7.0469731401860516e+00 7.6176098023867510e+01 2.0409249959458290e+01 1 1 0
37350 1 4 -6.8300000000000005e-01 9.6419741392576661e+00 7.9077904931135024e+01 2.0239921319935924e+01 0 -1 0
37359 1 3 5.9999999999999998e-02 8.4336842780149599e+00 7.8688263561583952e+01 2.2208816236243656e+01 0 -1 0
37354 1 2 2.0499999999999999e-01 8.4784537956613644e+00 7.9546034083400031e+01 2.2868454590961374e+01 0 -1 0
37352 1 3 5.9999999999999998e-02 7.7889339121521726e+00 7.9791609481442265e+01 2.0123213931510453e+01 0 -1 0
37360 1 6 -1.2000000000000000e-01 7.1657975922532975e+00 7.9729064381852211e+01 2.3586766436023016e+01 0 -1 0
37357 1 4 -6.8300000000000005e-01 9.5188297230132672e+00 7.9292907517700939e+01 2.3858623385656074e+01 0 -1 0
1130 1 3 5.9999999999999998e-02 2.6366333106632243e+00 8.0292801339832494e+01 1.8413582354279516e+01 1 1 0
37377 1 3 5.9999999999999998e-02 1.8052689875758605e+00 8.0246231956190528e+01 2.3958310648677120e+01 0 -1 0
37370 1 3 5.9999999999999998e-02 4.3712211105020549e+00 8.0492580033195836e+01 2.4072125981950158e+01 0 -1 0
37373 1 3 5.9999999999999998e-02 3.4173204151105736e+00 8.0865763874391760e+01 2.1981029278782827e+01 0 -1 0
37366 1 3 5.9999999999999998e-02 5.9240246677344874e+00 8.0384623043820611e+01 2.1943384850682069e+01 0 -1 0
37347 1 2 2.0499999999999999e-01 8.7824464188782549e+00 8.0182570174655552e+01 2.0376160672463378e+01 0 -1 0
37363 1 3 5.9999999999999998e-02 7.0945016635376383e+00 8.0644984479398190e+01 2.4117769309456499e+01 0 -1 0
37353 1 6 -1.2000000000000000e-01 8.9131669677062213e+00 8.0714933320112081e+01 2.1890567291279307e+01 0 -1 0
5487 1 5 4.1799999999999998e-01 8.3981678793594625e+00 7.2808021330643598e+01 2.4845752403755434e+01 1 1 0
5494 1 5 4.1799999999999998e-01 5.4251034559561395e+00 7.3290918802653835e+01 2.4742025784996851e+01 1 1 0
42367 1 3 5.9999999999999998e-02 2.2947183499306547e+00 6.4777641805349305e+01 9.8684608470705337e-01 -1 0 0
7324 1 2 2.0499999999999999e-01 2.0129051750077331e+00 8.2738139384381654e+01 4.0753221898708549e+00 1 1 0
7330 1 6 -1.2000000000000000e-01 2.0563251528192801e+00 8.3787414002441096e+01 2.9742092903448309e+00 1 1 0
7332 1 3 5.9999999999999998e-02 2.5063181348011665e+00 8.3376336019488051e+01 2.0107025999610300e+00 1 1 0
7327 1 4 -6.8300000000000005e-01 3.3732553683740623e+00 8.2485923226284257e+01 4.4012667215852455e+00 1 1 0
7333 1 3 5.9999999999999998e-02 1.0538614668116710e+00 8.3956986254111698e+01 2.5859402646771614e+00 1 1 0
7323 1 6 -1.2000000000000000e-01 1.2799117928565922e+00 8.1356539109906819e+01 3.8623298161334434e+00 1 1 0
7329 1 3 5.9999999999999998e-02 1.5816363125039479e+00 8.3189784336716841e+01 4.9127056324374694e+00 1 1 0
7328 1 5 4.1799999999999998e-01 3.6475653442064488e+00 8.1654596301771065e+01 4.1125199584138930e+00 1 1 0
7335 1 5 4.1799999999999998e-01 4.2051241027713218e+00 8.3851377740149758e+01 3.6444347668857433e+00 1 1 0
7334 1 4 -6.8300000000000005e-01 4.1719713217090639e+00 8.4760962043362582e+01 3.2750460055806907e+00 1 1 0
7331 1 2 2.0499999999999999e-01 2.8217013703322915e+00 8.5097604732510362e+01 3.3519910124561956e+00 1 1 0
2036 1 5 4.1799999999999998e-01 5.1320513060493393e+00 8.2681759361874512e+01 1.4900448805474396e+00 1 1 0
7336 1 3 5.9999999999999998e-02 2.7559907449793535e+00 8.5365732752548325e+01 4.4592718141352252e+00 1 1 0
7340 1 3 5.9999999999999998e-02 2.5759915229075290e+00 8.6008688616997418e+01 1.4539996247878988e+00 1 1 0
7326 1 3 5.9999999999999998e-02 1.0428813379099351e+00 8.1261527393604311e+01 2.7667531536919059e+00 1 1 0
6664 1 3 5.9999999999999998e-02 5.9015733265077541e+00 8.5344785794530637e+01 6.1191304278419985e+00 1 1 0
2043 1 5 4.1799999999999998e-01 6.0307457832478715e+00 8.4990339756535874e+01 2.9686691210009761e+00 1 1 0
2035 1 4 -6.8300000000000005e-01 5.8965174778206162e+00 8.3145149242793991e+01 1.1504066160051105e+00 1 1 0
7347 1 3 5.9999999999999998e-02 1.8192277521178968e-01 8.5707311204222577e+01 3.1659354084449123e+00 1 1 0
7322 1 3 5.9999999999999998e-02 1.6517795941972020e-02 8.1450277690949079e+01 5.7271267358123765e+00 1 1 0
2033 1 3 5.9999999999999998e-02 6.3252842628992312e+00 8.2622273474601613e+01 3.9045378952212779e+00 1 1 0
2031 1 6 -1.2000000000000000e-01 6.7496370318183034e+00 8.1936017501808394e+01 3.1346385629400615e+00 1 1 0
2032 1 2 2.0499999999999999e-01 7.0388348420721307e+00 8.2572951463205186e+01 1.7297661316594719e+00 1 1 0
2037 1 3 5.9999999999999998e-02 7.4226015368659901e+00 8.1805612993469140e+01 1.0968033794082772e+00 1 1 0
2038 1 6 -1.2000000000000000e-01 8.1492706609207932e+00 8.3684964154238926e+01 1.8502321641034261e+00 1 1 0
2040 1 3 5.9999999999999998e-02 8.8292372654453164e+00 8.3558336322289193e+01 2.6591568153308609e+00 1 1 0
2041 1 3 5.9999999999999998e-02 8.7830364313280942e+00 8.3521002987567471e+01 1.0393679106090157e+00 1 1 0
2034 1 3 5.9999999999999998e-02 7.6756461660427746e+00 8.1661714165665515e+01 3.6213280968906556e+00 1 1 0
6657 1 3 5.9999999999999998e-02 8.3183004718006224e+00 8.5805792149961647e+01 5.5002873659576572e+00 1 1 0
2039 1 2 2.0499999999999999e-01 7.6916033234938821e+00 8.5137315130224238e+01 1.8639712872330234e+00 1 1 0
2042 1 4 -6.8300000000000005e-01 6.9333259702156855e+00 8.5350605538845713e+01 3.0627266511126323e+00 1 1 0
2044 1 3 5.9999999999999998e-02 7.0053051334137608e+00 8.5448133797729994e+01 1.1095498176518606e+00 1 1 0
2047 1 3 5.9999999999999998e-02 9.3705807480294805e+00 8.5779055119083026e+01 2.8158738961663046e+00 1 1 0
6650 1 3 5.9999999999999998e-02 1.0667562669739324e+01 8.6102317140499977e+01 4.7813012934418069e+00 1 1 0
2045 1 6 -1.2000000000000000e-01 8.8200746138032855e+00 8.6136620735998960e+01 2.0305289012651033e+00 1 1 0
6648 1 4 -6.8300000000000005e-01 1.0400297970907641e+01 8.4059526791555712e+01 4.7370550482461313e+00 1 1 0
6656 1 5 4.1799999999999998e-01 8.8232060279145426e+00 8.3521372598469142e+01 5.6814874019655335e+00 1 1 0
2048 1 3 5.9999999999999998e-02 9.3998352326123324e+00 8.5970268936113968e+01 1.1516771159892614e+00 1 1 0
7337 1 6 -1.2000000000000000e-01 2.6044708020355407e+00 8.6323565759686460e+01 2.4677835822561951e+00 1 1 0
7339 1 3 5.9999999999999998e-02 3.5883163110952396e+00 8.6870000187050294e+01 2.6132894840339680e+00 1 1 0
7343 1 3 5.9999999999999998e-02 1.8116111557178609e+00 8.7569057496596741e+01 4.0111872647145788e+00 1 1 0
7338 1 2 2.0499999999999999e-01 1.5843269881922903e+00 8.7336093868555139e+01 2.9484725885832836e+00 1 1 0
6671 1 3 5.9999999999999998e-02 4.7748985487490856e+00 8.7337313816655225e+01 4.6804402370503668e+00 1 1 0
6673 1 2 2.0499999999999999e-01 5.0751354747622281e+00 9.0029859335324744e+01 4.3345630922311118e+00 1 1 0
7341 1 4 -6.8300000000000005e-01 1.6680674020203603e+00 8.8579959845471549e+01 2.2640634296497790e+00 1 1 0
6676 1 4 -6.8300000000000005e-01 4.2081411555273531e+00 8.9854623206004320e+01 3.1757901496470691e+00 1 1 0
7342 1 5 4.1799999999999998e-01 2.5766086044940946e+00 8.8992100608166055e+01 2.4562317123322219e+00 1 1 0
6679 1 6 -1.2000000000000000e-01 5.3386682965972163e+00 9.1585234399370123e+01 4.3442850380708258e+00 1 1 0
2162 1 5 4.1799999999999998e-01 1.9373811386041249e+00 9.1866453568518295e+01 3.7574428425970186e+00 1 1 0
2167 1 3 5.9999999999999998e-02 4.7961027768853659e-01 9.0423838561330726e+01 5.2877010953490373e+00 1 1 0
6682 1 3 5.9999999999999998e-02 4.4055360794205392e+00 9.2068356453522554e+01 4.1693674965742131e+00 1 1 0
6677 1 5 4.1799999999999998e-01 4.5492842200887811e+00 9.0261243380262300e+01 2.4017272716664220e+00 1 1 0
6681 1 3 5.9999999999999998e-02 5.8613132461453565e+00 9.1892688098949961e+01 3.4455539765161318e+00 1 1 0
6678 1 3 5.9999999999999998e-02 6.0390256685048103e+00 8.9490472888142989e+01 4.1815122374816598e+00 1 1 0
6674 1 3 5.9999999999999998e-02 3.3659629524205803e+00 8.9554210407457845e+01 5.5792079099872947e+00 1 1 0
6666 1 2 2.0499999999999999e-01 4.5700673618896204e+00 8.7747947949465086e+01 5.6833738248360328e+00 1 1 0
6672 1 6 -1.2000000000000000e-01 4.4274770423134919e+00 8.9329250098443993e+01 5.5616102959571636e+00 1 1 0
6680 1 2 2.0499999999999999e-01 5.9792614615144402e+00 9.2142669652985234e+01 5.5919401578383257e+00 1 1 0
7344 1 6 -1.2000000000000000e-01 1.4471741103502631e-01 8.6736591386669090e+01 2.8835877103062462e+00 1 1 0
2159 1 3 5.9999999999999998e-02 2.6282753693707650e+00 9.1872976640014585e+01 5.9759834652591994e+00 1 1 0
2050 1 5 4.1799999999999998e-01 7.1003151272282619e+00 8.6964965365541090e+01 3.4545016242518969e+00 1 1 0
2051 1 3 5.9999999999999998e-02 7.9217257002861663e+00 8.7941473312842021e+01 1.3008126015724404e+00 1 1 0
2049 1 4 -6.8300000000000005e-01 7.5728037655571550e+00 8.7795872583637177e+01 3.2987905576378505e+00 1 1 0
2046 1 2 2.0499999999999999e-01 8.4260503737230295e+00 8.7612536463193052e+01 2.1958332057575030e+00 1 1 0
2058 1 3 5.9999999999999998e-02 8.4813139130768072e+00 9.0369537394914104e+01 2.4515135392937784e+00 1 1 0
2057 1 5 4.1799999999999998e-01 8.4434888618343606e+00 8.9177776221585987e+01 4.4321131645794978e+00 1 1 0
2053 1 2 2.0499999999999999e-01 9.3879573038564015e+00 8.9994023131405427e+01 2.8912641468833082e+00 1 1 0
2056 1 4 -6.8300000000000005e-01 9.0951959701850420e+00 8.9840611254387795e+01 4.3007271002437681e+00 1 1 0
2052 1 6 -1.2000000000000000e-01 9.6675883585875937e+00 8.8641463273170089e+01 2.2196255697625888e+00 1 1 0
2055 1 3 5.9999999999999998e-02 1.0021113257128825e+01 8.8690479987597271e+01 1.1731099660920652e+00 1 1 0
2059 1 6 -1.2000000000000000e-01 1.0526082736004982e+01 9.1023433611816031e+01 2.5854521281258762e+00 1 1 0
2064 1 5 4.1799999999999998e-01 1.0195063255981113e+01 9.1357937447698859e+01 4.7728417437855759e+00 1 1 0
2062 1 3 5.9999999999999998e-02 1.0641938251789533e+01 9.1111215524509007e+01 1.4864119723733984e+00 1 1 0
2054 1 3 5.9999999999999998e-02 1.0491560541495920e+01 8.8042492152716733e+01 2.8027269544701050e+00 1 1 0
6684 1 5 4.1799999999999998e-01 7.6156251092968583e+00 9.1271483962933829e+01 5.2118814362775927e+00 1 1 0
6683 1 4 -6.8300000000000005e-01 7.0405746782943837e+00 9.1266818942606861e+01 5.9618482485994102e+00 1 1 0
2063 1 4 -6.8300000000000005e-01 1.0484533163881798e+01 9.2244175327087575e+01 4.6191626418772982e+00 1 1 0
2060 1 2 2.0499999999999999e-01 1.0247822912731861e+01 9.2425175811425333e+01 3.2385203440626533e+00 1 1 0
6668 1 3 5.9999999999999998e-02 6.6447677581143720e+00 8.7846776481646458e+01 6.3142819645590205e+00 1 1 0
2161 1 4 -6.8300000000000005e-01 1.3838750156817956e+00 9.2634508986618314e+01 3.7787057984873380e+00 1 1 0
2158 1 2 2.0499999999999999e-01 6.8320816916784510e-01 9.2596077920555459e+01 5.0010193780797074e+00 1 1 0
1686 1 5 4.1799999999999998e-01 4.8505420886996795e+00 9.5484519870065284e+01 3.8227239992218300e+00 1 1 0
1691 1 3 5.9999999999999998e-02 3.3410636195547925e+00 9.5653522905694516e+01 2.0899736795776263e+00 1 1 0
1685 1 4 -6.8300000000000005e-01 4.4847675838053114e+00 9.6209510068055820e+01 4.2965122414151775e+00 1 1 0
2156 1 3 5.9999999999999998e-02 2.7021341643967918e+00 9.4503307330051896e+01 5.5363355131578036e+00 1 1 0
1689 1 2 2.0499999999999999e-01 1.6445392160074606e+00 9.6704480058794687e+01 2.9805033585900040e+00 1 1 0
1694 1 3 5.9999999999999998e-02 1.7227226662587809e+00 9.6376307123404359e+01 4.0703221129683875e+00 1 1 0
1698 1 3 5.9999999999999998e-02 1.2692349823100799e+00 9.4779525677910456e+01 2.1815147634237060e+00 1 1 0
1688 1 6 -1.2000000000000000e-01 3.1279491933771233e+00 9.6751376764478934e+01 2.3734409918291242e+00 1 1 0
1695 1 6 -1.2000000000000000e-01 7.0206565530943699e-01 9.5737673525045039e+01 2.2262201841724245e+00 1 1 0
1697 1 3 5.9999999999999998e-02 6.1964950067433755e-01 9.6045421471788629e+01 1.1631689736954258e+00 1 1 0
6689 1 3 5.9999999999999998e-02 5.7580524176069465e+00 9.4165130154215277e+01 5.2652087361925712e+00 1 1 0
39008 1 3 5.9999999999999998e-02 6.3653574791414185e+00 9.6422492232122636e+01 2.5507820348478553e+01 0 -1 0
6686 1 6 -1.2000000000000000e-01 6.6001217263976324e+00 9.3523439084771965e+01 5.5031077011952716e+00 1 1 0
2065 1 3 5.9999999999999998e-02 9.1936257129319898e+00 9.2584049425970321e+01 3.1814116524711662e+00 1 1 0
6688 1 3 5.9999999999999998e-02 7.3093198558637189e+00 9.3593315923848351e+01 4.6034182626196500e+00 1 1 0
2071 1 5 4.1799999999999998e-01 8.4210224077586044e+00 9.4852101767224013e+01 1.2786260011790445e+00 1 1 0
2070 1 4 -6.8300000000000005e-01 8.9281583268730209e+00 9.4006943064607455e+01 1.3731924221697416e+00 1 1 0
2067 1 2 2.0499999999999999e-01 1.0036949633592304e+01 9.4639545568145323e+01 1.9215000144362562e+00 1 1 0
2075 1 3 5.9999999999999998e-02 9.0099666556624989e+00 9.5364449521591339e+01 3.6729986519809139e+00 1 1 0
2073 1 6 -1.2000000000000000e-01 9.6644777947784739e+00 9.5797222615806945e+01 2.9192690472535361e+00 1 1 0
2076 1 3 5.9999999999999998e-02 1.0583863338116137e+01 9.6190671839591261e+01 3.3356025484138319e+00 1 1 0
2077 1 4 -6.8300000000000005e-01 7.6561809855712841e+00 9.6400789287525399e+01 1.7593504839445300e+00 1 1 0
6705 1 5 4.1799999999999998e-01 1.0344383181573606e+01 9.7100667191419589e+01 5.8605522967930384e+00 1 1 0
6695 1 3 5.9999999999999998e-02 6.6281080332402720e+00 9.6233084317490452e+01 6.1086500268615582e+00 1 1 0
2072 1 3 5.9999999999999998e-02 1.0537726396011086e+01 9.5118874481472531e+01 1.0443444364757692e+00 1 1 0
2074 1 2 2.0499999999999999e-01 8.9486109196086030e+00 9.6958006483984548e+01 2.2125154115970820e+00 1 1 0
4868 1 3 5.9999999999999998e-02 4.3588102816132857e-01 8.2669688758601609e+01 9.3554892385965669e+00 1 1 0
6662 1 4 -6.8300000000000005e-01 5.0935621427610895e+00 8.5391970007173200e+01 7.9182358745537487e+00 1 1 0
4872 1 3 5.9999999999999998e-02 2.3127261404994890e+00 8.1946614428114657e+01 7.2618024134130614e+00 1 1 0
4865 1 3 5.9999999999999998e-02 2.5132692095285440e+00 8.4708835031281708e+01 8.3400598890508295e+00 1 1 0
4860 1 2 2.0499999999999999e-01 1.7493693379799264e+00 8.4311030101294065e+01 8.9932962046253238e+00 1 1 0
4863 1 4 -6.8300000000000005e-01 2.3552421236611103e+00 8.4113711743320053e+01 1.0254488980393758e+01 1 1 0
4866 1 6 -1.2000000000000000e-01 1.1129497387454659e+00 8.3019140844809229e+01 8.5779561522052106e+00 1 1 0
4864 1 5 4.1799999999999998e-01 2.8407530297580856e+00 8.3271599416170389e+01 1.0100367464047537e+01 1 1 0
4867 1 2 2.0499999999999999e-01 2.0177922949451346e+00 8.1788628861026723e+01 8.2546695636845318e+00 1 1 0
4870 1 4 -6.8300000000000005e-01 3.1755878670544684e+00 8.1855237438218012e+01 9.0491638944679558e+00 1 1 0
4920 1 5 4.1799999999999998e-01 8.7254202794190017e-01 8.4131781996192785e+01 1.1402083185066337e+01 1 1 0
4939 1 3 5.9999999999999998e-02 5.4640558358561471e+00 8.2179159115056251e+01 1.1156634773879503e+01 1 1 0
6663 1 5 4.1799999999999998e-01 5.3982881045005264e+00 8.4481685918078583e+01 7.9310648522386300e+00 1 1 0
4859 1 6 -1.2000000000000000e-01 7.3075360982194504e-01 8.5477585366331482e+01 8.9351095431283536e+00 1 1 0
4935 1 3 5.9999999999999998e-02 5.3245608150987804e+00 8.4803931877142503e+01 1.1687133012497489e+01 1 1 0
4949 1 3 5.9999999999999998e-02 5.9990892570768262e+00 8.1042956346113613e+01 9.1268392157841642e+00 1 1 0
4871 1 5 4.1799999999999998e-01 3.9113531539204263e+00 8.1413463647542855e+01 8.5937224309009856e+00 1 1 0
4862 1 3 5.9999999999999998e-02 3.8935640881008671e-01 8.5503053243751893e+01 7.9364906763651533e+00 1 1 0
4857 1 5 4.1799999999999998e-01 2.0939817668843310e+00 8.6136067541603367e+01 1.1019198147241893e+01 1 1 0
4869 1 3 5.9999999999999998e-02 4.5651154249062886e-01 8.3119055243470200e+01 7.7442896248418567e+00 1 1 0
4919 1 4 -6.8300000000000005e-01 2.0273307671776356e-01 8.4260915970484533e+01 1.2132177445771642e+01 1 1 0
4936 1 6 -1.2000000000000000e-01 6.1862782388819628e+00 8.2789587696481121e+01 1.1619345037546355e+01 1 1 0
6659 1 2 2.0499999999999999e-01 6.0369894812013749e+00 8.5926283183133307e+01 7.0052048242792520e+00 1 1 0
4947 1 4 -6.8300000000000005e-01 6.1382106846726616e+00 8.2301747042915920e+01 7.6824776649047184e+00 1 1 0
4932 1 3 5.9999999999999998e-02 3.3686382565993180e+00 8.2964102595565137e+01 1.2204351415047530e+01 1 1 0
4942 1 3 5.9999999999999998e-02 6.6821575394122226e+00 8.4236306349252175e+01 1.0114509369306434e+01 1 1 0
6655 1 4 -6.8300000000000005e-01 8.0538359760480471e+00 8.3868972936077924e+01 6.2247578839086986e+00 1 1 0
6652 1 2 2.0499999999999999e-01 8.4372623129453821e+00 8.5218438300170050e+01 6.3965868314329395e+00 1 1 0
4944 1 2 2.0499999999999999e-01 6.8039388586262035e+00 8.1468206869373532e+01 8.6097706992541561e+00 1 1 0
4948 1 5 4.1799999999999998e-01 6.7326413451715625e+00 8.2753352523094833e+01 7.0854557730670384e+00 1 1 0
6651 1 6 -1.2000000000000000e-01 9.9484717443013881e+00 8.5200517134539382e+01 6.7663926989152587e+00 1 1 0
4937 1 2 2.0499999999999999e-01 7.1250657411998333e+00 8.3360870022866820e+01 1.0576973890210239e+01 1 1 0
4945 1 3 5.9999999999999998e-02 8.3633292219107869e+00 8.2798200557354818e+01 8.9213899149053422e+00 1 1 0
4943 1 6 -1.2000000000000000e-01 7.6511416685414373e+00 8.2302504977273173e+01 9.5805427550790565e+00 1 1 0
4946 1 3 5.9999999999999998e-02 8.2368968498412976e+00 8.1647888321977547e+01 1.0261757071017042e+01 1 1 0
4940 1 4 -6.8300000000000005e-01 8.2436152004235108e+00 8.3743056807898668e+01 1.1437908529426061e+01 1 1 0
4941 1 5 4.1799999999999998e-01 9.0501637608249137e+00 8.3866082742406959e+01 1.0931527771958462e+01 1 1 0
6660 1 3 5.9999999999999998e-02 7.6929034778353520e+00 8.5258727127212396e+01 8.3924222685765901e+00 1 1 0
6658 1 6 -1.2000000000000000e-01 7.5526238073636573e+00 8.5826793290568148e+01 7.4418177468739115e+00 1 1 0
5109 1 5 4.1799999999999998e-01 1.0558413792433836e+01 8.2674055115083320e+01 7.7713205521146138e+00 1 1 0
6653 1 3 5.9999999999999998e-02 1.0282953999197087e+01 8.4411015345269874e+01 7.3696531042464999e+00 1 1 0
6654 1 3 5.9999999999999998e-02 1.0230877531068991e+01 8.6082194192451794e+01 7.3323622632564254e+00 1 1 0
5120 1 3 5.9999999999999998e-02 1.0742605931998172e+01 8.2190598452665242e+01 1.1979658922222008e+01 1 1 0
6670 1 5 4.1799999999999998e-01 3.6535198439047187e+00 8.6359075555874554e+01 6.5043846280669815e+00 1 1 0
6669 1 4 -6.8300000000000005e-01 3.3990592914909303e+00 8.7227646775205372e+01 6.1797766923527284e+00 1 1 0
4850 1 5 4.1799999999999998e-01 7.4800561480608663e-01 9.1279271830383209e+01 9.0239712240791121e+00 1 1 0
6675 1 3 5.9999999999999998e-02 4.8557022862746262e+00 8.9756629725626169e+01 6.4914045071478812e+00 1 1 0
4851 1 3 5.9999999999999998e-02 1.3136797557512814e+00 8.9351524231009805e+01 1.0372059176165873e+01 1 1 0
4852 1 6 -1.2000000000000000e-01 6.6837474800027896e-01 8.8084091418843798e+01 8.7671193992859973e+00 1 1 0
4858 1 3 5.9999999999999998e-02 2.3967708828165808e+00 8.6793121694304972e+01 8.8607769518585950e+00 1 1 0
4853 1 2 2.0499999999999999e-01 1.3688214292909002e+00 8.6837519715719196e+01 9.3190918395680544e+00 1 1 0
4848 1 3 5.9999999999999998e-02 3.4320773151145820e+00 8.9113415300037062e+01 8.9608061330531648e+00 1 1 0
4846 1 2 2.0499999999999999e-01 1.1827793189781057e+00 8.9420894506211468e+01 9.2890126361328029e+00 1 1 0
4845 1 6 -1.2000000000000000e-01 2.6293689487528331e+00 8.9884621761362965e+01 8.8468703756926068e+00 1 1 0
4847 1 3 5.9999999999999998e-02 2.6092129752851130e+00 9.0173380300648859e+01 7.8024988895010248e+00 1 1 0
4856 1 4 -6.8300000000000005e-01 1.5567899109520567e+00 8.6901737462965158e+01 1.0756853717053801e+01 1 1 0
4841 1 3 5.9999999999999998e-02 5.1185961339244068e+00 9.0735321679538586e+01 9.3477209626448925e+00 1 1 0
4839 1 2 2.0499999999999999e-01 3.0557798758845842e+00 9.1118653379221769e+01 9.6750282066727635e+00 1 1 0
4855 1 3 5.9999999999999998e-02 7.6911892135885307e-01 8.8046807546079080e+01 7.6853859070136945e+00 1 1 0
4844 1 3 5.9999999999999998e-02 2.8566041693930138e+00 9.0875253800244096e+01 1.0753970526011134e+01 1 1 0
4838 1 6 -1.2000000000000000e-01 4.4597412334452757e+00 9.1653095991267847e+01 9.5161984400534241e+00 1 1 0
6685 1 3 5.9999999999999998e-02 5.2137872830742662e+00 9.2048960541705000e+01 6.3741391008487556e+00 1 1 0
6667 1 3 5.9999999999999998e-02 5.6300696932024090e+00 8.7975440147106383e+01 7.6056458558076718e+00 1 1 0
6665 1 6 -1.2000000000000000e-01 5.7313102966883456e+00 8.7420645824171729e+01 6.6771752695961251e+00 1 1 0
4840 1 3 5.9999999999999998e-02 4.4816632661646327e+00 9.2244987510678129e+01 8.5961582005606854e+00 1 1 0
4849 1 4 -6.8300000000000005e-01 2.7332441731469348e-01 9.0454168212496810e+01 8.9027447723129178e+00 1 1 0
2160 1 3 5.9999999999999998e-02 1.4461860836144704e+00 9.2269699169160290e+01 7.0586051830790284e+00 1 1 0
4842 1 4 -6.8300000000000005e-01 2.2140619221672888e+00 9.2297843419374388e+01 9.4845862603826454e+00 1 1 0
4837 1 3 5.9999999999999998e-02 4.6672169566377937e+00 9.1925377730124595e+01 1.1657181662716900e+01 1 1 0
2223 1 3 5.9999999999999998e-02 5.9533348750616835e+00 8.8762798460610384e+01 1.1404733421379673e+01 1 1 0
2232 1 5 4.1799999999999998e-01 1.0068542862864222e+01 8.7368028250356886e+01 1.0419692461548381e+01 1 1 0
6661 1 3 5.9999999999999998e-02 7.9846820777993441e+00 8.6838204675123947e+01 7.6784139892663461e+00 1 1 0
2236 1 3 5.9999999999999998e-02 9.5696559162388759e+00 8.8781775472865931e+01 7.3298188183801054e+00 1 1 0
2229 1 3 5.9999999999999998e-02 7.9066733076748434e+00 8.8109593789603508e+01 9.4316238003412582e+00 1 1 0
2221 1 2 2.0499999999999999e-01 8.2192158831903317e+00 8.8807489587093244e+01 1.1490232822088048e+01 1 1 0
2230 1 3 5.9999999999999998e-02 7.8176065464629092e+00 8.9887681118649709e+01 9.4696540744282256e+00 1 1 0
2227 1 6 -1.2000000000000000e-01 8.3439491012452365e+00 8.8994935507250233e+01 9.9336742576693489e+00 1 1 0
2228 1 2 2.0499999999999999e-01 9.8031092893972254e+00 8.8923792739834909e+01 9.4253287459988133e+00 1 1 0
2237 1 3 5.9999999999999998e-02 9.8319733566593985e+00 9.0521943330915477e+01 7.8673084117673797e+00 1 1 0
2234 1 6 -1.2000000000000000e-01 1.0113557435347587e+01 8.9433639128471185e+01 7.9905864870943093e+00 1 1 0
2222 1 3 5.9999999999999998e-02 6.6851567418717055e+00 8.7396904418597714e+01 1.1948125563008107e+01 1 1 0
2231 1 4 -6.8300000000000005e-01 1.0194651692477608e+01 8.7569865580857766e+01 9.4910171031781090e+00 1 1 0
4834 1 3 5.9999999999999998e-02 6.7491527345591651e+00 9.2258999739123297e+01 1.0127570476109856e+01 1 1 0
2220 1 6 -1.2000000000000000e-01 6.8019354980839770e+00 8.8476725223795782e+01 1.2012071127189614e+01 1 1 0
2224 1 4 -6.8300000000000005e-01 9.2349683354330399e+00 8.7909223216379374e+01 1.2011090975310362e+01 1 1 0
2226 1 3 5.9999999999999998e-02 8.5903373097883549e+00 8.9708685554704644e+01 1.1985521871057545e+01 1 1 0
2233 1 3 5.9999999999999998e-02 1.0454680638265696e+01 8.9437849562669498e+01 1.0120102367377202e+01 1 1 0
4821 1 4 -6.8300000000000005e-01 1.0037074002240685e+01 9.2423440685969894e+01 1.2089851614082615e+01 1 1 0
2157 1 6 -1.2000000000000000e-01 1.8051682286357631e+00 9.2625288819168674e+01 6.1267747791228864e+00 1 1 0
2149 1 3 5.9999999999999998e-02 1.9486843968510073e+00 9.6701493010840750e+01 6.3264966532926517e+00 1 1 0
4832 1 2 2.0499999999999999e-01 4.8643484069019856e+00 9.2486849875133984e+01 1.0785738109265687e+01 1 1 0
2152 1 3 5.9999999999999998e-02 6.9664914271515377e-01 9.4614148811440273e+01 8.0064088787506584e+00 1 1 0
2151 1 2 2.0499999999999999e-01 2.2554694596843143e+00 9.4087478780655829e+01 6.4360824495220923e+00 1 1 0
2150 1 6 -1.2000000000000000e-01 1.0700110098979860e+00 9.4922264885590380e+01 7.0675875536514008e+00 1 1 0
4843 1 5 4.1799999999999998e-01 2.5740764912145693e+00 9.2937260394190872e+01 1.0108355764596794e+01 1 1 0
2155 1 5 4.1799999999999998e-01 2.9318899678254997e+00 9.3540553239805774e+01 8.2692160256120424e+00 1 1 0
2154 1 4 -6.8300000000000005e-01 3.2408535215780589e+00 9.4031933800097192e+01 7.4966294668922764e+00 1 1 0
2148 1 5 4.1799999999999998e-01 2.5704675233822654e+00 9.6143506654847002e+01 8.3217683415157548e+00 1 1 0
2144 1 2 2.0499999999999999e-01 1.2421621282572468e+00 9.6481387788878664e+01 7.0713391385948050e+00 1 1 0
4835 1 4 -6.8300000000000005e-01 3.9620941298997772e+00 9.3588955534002963e+01 1.1016988261947150e+01 1 1 0
2147 1 4 -6.8300000000000005e-01 1.8896748368390737e+00 9.6806311796991338e+01 8.2790423815123440e+00 1 1 0
4836 1 5 4.1799999999999998e-01 4.2518663113224706e+00 9.4119334704972900e+01 1.1762877087429198e+01 1 1 0
1081 1 3 5.9999999999999998e-02 1.3220299331771945e+00 9.6264388980450320e+01 1.2162363661903962e+01 1 1 0
2153 1 3 5.9999999999999998e-02 2.1463490558749260e-01 9.4702798511606630e+01 6.4440643132667068e+00 1 1 0
6692 1 3 5.9999999999999998e-02 6.0526861005988764e+00 9.3946058170514291e+01 7.4960327752369631e+00 1 1 0
6691 1 5 4.1799999999999998e-01 8.0304895509126446e+00 9.2603409309039023e+01 7.1425046672424637e+00 1 1 0
4831 1 6 -1.2000000000000000e-01 6.2648646633047429e+00 9.3074883205517736e+01 1.0629351926564102e+01 1 1 0
4833 1 3 5.9999999999999998e-02 6.1980135598946848e+00 9.4004890791847870e+01 1.0091559383192648e+01 1 1 0
6697 1 4 -6.8300000000000005e-01 9.4857305453613137e+00 9.5643483587618334e+01 6.2212022425256839e+00 1 1 0
6698 1 5 4.1799999999999998e-01 9.1751048131594199e+00 9.4754782134971038e+01 6.3706093931610530e+00 1 1 0
4823 1 3 5.9999999999999998e-02 8.9849384635245517e+00 9.2415972447718019e+01 1.0471711393395939e+01 1 1 0
6696 1 3 5.9999999999999998e-02 6.6710086875023373e+00 9.5932650371788156e+01 7.7945982044891924e+00 1 1 0
4820 1 3 5.9999999999999998e-02 9.9637323087898864e+00 9.5206512290863515e+01 1.0263284408452854e+01 1 1 0
6687 1 2 2.0499999999999999e-01 6.9136296703563449e+00 9.4198302572615745e+01 6.8480587930653165e+00 1 1 0
6693 1 6 -1.2000000000000000e-01 7.1683880079298863e+00 9.5694526168705607e+01 6.9027198458548567e+00 1 1 0
4818 1 2 2.0499999999999999e-01 9.3508290022112170e+00 9.3209669310337020e+01 1.1118697072372235e+01 1 1 0
6690 1 4 -6.8300000000000005e-01 8.0882660230610508e+00 9.3507912981891266e+01 7.3525941549795064e+00 1 1 0
4827 1 3 5.9999999999999998e-02 8.1183026082837841e+00 9.4979906285340775e+01 1.1441234406262199e+01 1 1 0
6699 1 3 5.9999999999999998e-02 9.0460039163226895e+00 9.5934049030588355e+01 8.0873450422369402e+00 1 1 0
6694 1 2 2.0499999999999999e-01 8.6230699172553642e+00 9.6261617166573487e+01 7.1224168724512422e+00 1 1 0
4817 1 6 -1.2000000000000000e-01 1.0405750501650328e+01 9.4244003569927898e+01 1.0575599784880373e+01 1 1 0
4816 1 3 5.9999999999999998e-02 1.0326563802663689e+01 9.3156027129981936e+01 8.7226109337646811e+00 1 1 0
4824 1 6 -1.2000000000000000e-01 8.2453037280542087e+00 9.4008467166819656e+01 1.1930749339828179e+01 1 1 0
4825 1 2 2.0499999999999999e-01 6.8652132973497624e+00 9.3367077909470126e+01 1.2036094571620740e+01 1 1 0
4930 1 2 2.0499999999999999e-01 5.3642903569350624e+00 8.3933625367443184e+01 1.2319634735995491e+01 1 1 0
4921 1 3 5.9999999999999998e-02 1.2053317170116449e+00 8.2559343999001271e+01 1.2719930749739962e+01 1 1 0
4924 1 3 5.9999999999999998e-02 1.1817408245333842e+00 8.4988391155194904e+01 1.4639034002037876e+01 1 1 0
4928 1 3 5.9999999999999998e-02 2.9525597617165071e+00 8.5327277001905173e+01 1.2706584415610129e+01 1 1 0
4929 1 6 -1.2000000000000000e-01 3.9824397702031322e+00 8.3526563245091396e+01 1.2938077154944555e+01 1 1 0
4926 1 4 -6.8300000000000005e-01 3.7691166512088223e+00 8.5147349719779740e+01 1.4491924886741293e+01 1 1 0
4923 1 2 2.0499999999999999e-01 3.0335487456237473e+00 8.4606176739931627e+01 1.3500445565437634e+01 1 1 0
4931 1 3 5.9999999999999998e-02 4.1209640908507064e+00 8.2807079421124698e+01 1.3750146627516877e+01 1 1 0
4922 1 6 -1.2000000000000000e-01 1.6288302298169670e+00 8.4136066299947259e+01 1.4071926858229967e+01 1 1 0
4925 1 3 5.9999999999999998e-02 1.8539078081977147e+00 8.3369559732642543e+01 1.4966162829773040e+01 1 1 0
1127 1 3 5.9999999999999998e-02 3.6393750606630588e+00 8.2028356342887221e+01 1.7156998031845283e+01 1 1 0
1120 1 3 5.9999999999999998e-02 3.9731763029708826e+00 8.4772213593850381e+01 1.7042769593745650e+01 1 1 0
1134 1 3 5.9999999999999998e-02 3.2173436305847020e-01 8.1936517795611735e+01 1.6888897658452422e+01 1 1 0
4927 1 5 4.1799999999999998e-01 4.6444906983640388e+00 8.5046635192242462e+01 1.4201461287018983e+01 1 1 0
4916 1 2 2.0499999999999999e-01 6.1907231735924262e-01 8.3425202486656673e+01 1.3206123633824916e+01 1 1 0
1124 1 3 5.9999999999999998e-02 1.7370267414084768e+00 8.3820885378503760e+01 1.7416188909432176e+01 1 1 0
1115 1 2 2.0499999999999999e-01 3.5018139024359978e+00 8.4854741797113974e+01 1.7993277105365571e+01 1 1 0
1122 1 2 2.0499999999999999e-01 3.0809117509681010e+00 8.2229618274637716e+01 1.8071632068662176e+01 1 1 0
1121 1 6 -1.2000000000000000e-01 2.4940011396047241e+00 8.3669218061060903e+01 1.8152383054098010e+01 1 1 0
1129 1 2 2.0499999999999999e-01 9.6658566969429571e-01 8.1052933976000801e+01 1.7102895673642113e+01 1 1 0
1128 1 6 -1.2000000000000000e-01 2.0570445734494220e+00 8.1167633717831535e+01 1.8273445233650563e+01 1 1 0
1114 1 6 -1.2000000000000000e-01 2.8294379604860542e+00 8.6216034793004553e+01 1.8134632436571533e+01 1 1 0
1117 1 3 5.9999999999999998e-02 1.9231898113449295e+00 8.6212607064021171e+01 1.7538223105384297e+01 1 1 0
37337 1 5 4.1799999999999998e-01 6.2368499462324634e+00 8.3174588785996818e+01 1.5777464548392851e+01 0 -1 0
4938 1 3 5.9999999999999998e-02 6.7080027633678645e+00 8.2188779943465633e+01 1.2316229166129064e+01 1 1 0
4933 1 4 -6.8300000000000005e-01 6.1850098528598059e+00 8.4241293464116509e+01 1.3446087815275977e+01 1 1 0
37336 1 4 -6.8300000000000005e-01 6.5472337713149633e+00 8.2640763396389190e+01 1.6437134778766151e+01 0 -1 0
5123 1 5 4.1799999999999998e-01 1.0079795331137047e+01 8.4568781851008296e+01 1.2538889514166957e+01 1 1 0
37329 1 4 -6.8300000000000005e-01 6.5076981141979271e+00 8.5944359160826892e+01 1.5972830729366924e+01 0 -1 0
4934 1 5 4.1799999999999998e-01 7.0691006973951813e+00 8.4272823947321299e+01 1.3053622887574440e+01 1 1 0
37334 1 3 5.9999999999999998e-02 8.2952351990326925e+00 8.4377129828275102e+01 1.5223251543073591e+01 0 -1 0
37333 1 2 2.0499999999999999e-01 7.8016181743870696e+00 8.3018064129048426e+01 1.6874984317514780e+01 0 -1 0
37332 1 6 -1.2000000000000000e-01 8.2677251974206190e+00 8.4318683253791477e+01 1.6273329812611546e+01 0 -1 0
37335 1 3 5.9999999999999998e-02 9.2659927542117444e+00 8.4409548350195578e+01 1.6651959386573900e+01 0 -1 0
37339 1 6 -1.2000000000000000e-01 8.8413671957787692e+00 8.1839633192873791e+01 1.6819695052186159e+01 0 -1 0
37342 1 3 5.9999999999999998e-02 9.8094123799383564e+00 8.2257236405559709e+01 1.6800176073040692e+01 0 -1 0
37326 1 2 2.0499999999999999e-01 7.5494343075663295e+00 8.5587525107349336e+01 1.6845467921476963e+01 0 -1 0
37338 1 3 5.9999999999999998e-02 7.6406988002815028e+00 8.3229775178469794e+01 1.7922171473506452e+01 0 -1 0
37331 1 3 5.9999999999999998e-02 7.0003780301741827e+00 8.5262975235854398e+01 1.7758003129610813e+01 0 -1 0
37341 1 3 5.9999999999999998e-02 8.8130958926117433e+00 8.1308028768493514e+01 1.5841133887152107e+01 0 -1 0
5127 1 3 5.9999999999999998e-02 1.0755809626458516e+01 8.3312102953707708e+01 1.4637980828754795e+01 1 1 0
37330 1 5 4.1799999999999998e-01 6.8883842702411719e+00 8.5978577603039511e+01 1.5083920614201912e+01 0 -1 0
39007 1 3 5.9999999999999998e-02 6.3832949622091784e+00 9.6894312442980222e+01 2.7184308393366550e+01 0 -1 0
2199 1 6 -1.2000000000000000e-01 1.2672106384376092e-01 8.7850651796950999e+01 1.3574560081136651e+01 1 1 0
2205 1 3 5.9999999999999998e-02 1.3817001572904308e+00 8.9201148955138720e+01 1.2532436594832570e+01 1 1 0
2202 1 3 5.9999999999999998e-02 5.3827283399987713e-01 8.6939999005735416e+01 1.3162228298608165e+01 1 1 0
2216 1 3 5.9999999999999998e-02 5.0609971854166629e+00 8.7291503196609412e+01 1.3743269569288730e+01 1 1 0
2215 1 3 5.9999999999999998e-02 5.3200332726316422e+00 8.8415729895841920e+01 1.5036246796548312e+01 1 1 0
2213 1 6 -1.2000000000000000e-01 5.2025415098226757e+00 8.8345179462948792e+01 1.3984243105031178e+01 1 1 0
2212 1 3 5.9999999999999998e-02 4.0739333673119287e+00 8.9288438299526405e+01 1.2435357681493043e+01 1 1 0
2209 1 3 5.9999999999999998e-02 2.7412020399167094e+00 8.7304514089705194e+01 1.3228645529292383e+01 1 1 0
2208 1 3 5.9999999999999998e-02 2.6541279752367855e+00 8.7824915201120064e+01 1.4848685519170509e+01 1 1 0
2206 1 6 -1.2000000000000000e-01 2.6871506915506451e+00 8.8217754571788390e+01 1.3825606143190450e+01 1 1 0
2203 1 4 -6.8300000000000005e-01 1.1394756142826794e+00 8.9918068040820103e+01 1.4461371303403137e+01 1 1 0
2200 1 2 2.0499999999999999e-01 1.3151091131532200e+00 8.8814373378503177e+01 1.3508798623085838e+01 1 1 0
2207 1 2 2.0499999999999999e-01 3.9168840525851949e+00 8.9081176153133796e+01 1.3525468513009006e+01 1 1 0
2210 1 4 -6.8300000000000005e-01 3.9369083815338013e+00 9.0365664880468799e+01 1.4136852589461535e+01 1 1 0
2211 1 5 4.1799999999999998e-01 3.0834311918707522e+00 9.0520710336055203e+01 1.4430792216970856e+01 1 1 0
1103 1 3 5.9999999999999998e-02 2.2950657839256849e+00 9.1119292551676367e+01 1.6615089188601111e+01 1 1 0
1106 1 3 5.9999999999999998e-02 4.5264246389639000e+00 8.9762259501350727e+01 1.6659862444421538e+01 1 1 0
1113 1 3 5.9999999999999998e-02 4.0951329828011138e+00 8.7215857585082858e+01 1.6601824297270969e+01 1 1 0
1110 1 3 5.9999999999999998e-02 2.1872450113367208e+00 8.8795523037760915e+01 1.6916435109509838e+01 1 1 0
1100 1 6 -1.2000000000000000e-01 3.0733378407865306e+00 9.1268865078970308e+01 1.7372571593606594e+01 1 1 0
1101 1 2 2.0499999999999999e-01 3.8473319265825516e+00 8.9971742691147526e+01 1.7469007509776464e+01 1 1 0
1108 1 2 2.0499999999999999e-01 3.6240288004008776e+00 8.7411550542450470e+01 1.7597499717524766e+01 1 1 0
1099 1 3 5.9999999999999998e-02 4.4609533101430783e+00 9.2070366245509589e+01 1.6057851838324225e+01 1 1 0
1107 1 6 -1.2000000000000000e-01 2.9256939754845428e+00 8.8738890211533530e+01 1.7643777854529539e+01 1 1 0
2204 1 5 4.1799999999999998e-01 2.0421974707922591e-01 9.0120970968988445e+01 1.4552114586554488e+01 1 1 0
1091 1 5 4.1799999999999998e-01 3.7341234570329096e+00 9.2262904615387242e+01 1.4214887299030666e+01 1 1 0
1098 1 5 4.1799999999999998e-01 5.1730637710658360e+00 9.1990827104800331e+01 1.8231314234711846e+01 1 1 0
1094 1 2 2.0499999999999999e-01 3.8900166125576696e+00 9.2488581076741013e+01 1.6897446614204657e+01 1 1 0
37328 1 3 5.9999999999999998e-02 9.5044518656432118e+00 8.6344994679243513e+01 1.7560972162512297e+01 0 -1 0
37325 1 6 -1.2000000000000000e-01 8.5174077811627775e+00 8.6789794997075504e+01 1.7224957379430297e+01 0 -1 0
37323 1 5 4.1799999999999998e-01 6.2675318600108083e+00 8.8078956243017160e+01 1.7530685268166547e+01 0 -1 0
2214 1 2 2.0499999999999999e-01 6.5482406233962900e+00 8.8884242583431586e+01 1.3496408418087931e+01 1 1 0
2219 1 3 5.9999999999999998e-02 6.6294021617265670e+00 8.9996163399137188e+01 1.3566181830844757e+01 1 1 0
2218 1 5 4.1799999999999998e-01 7.3653234977864290e+00 8.8568110848326242e+01 1.5228737948842701e+01 1 1 0
2225 1 5 4.1799999999999998e-01 9.1541788622148292e+00 8.7959657910106259e+01 1.2911984326434244e+01 1 1 0
37327 1 3 5.9999999999999998e-02 8.9158195098786930e+00 8.7206316776148299e+01 1.6314679673358444e+01 0 -1 0
2217 1 4 -6.8300000000000005e-01 7.6112355876867905e+00 8.8416746469607190e+01 1.4333848542482606e+01 1 1 0
4588 1 3 5.9999999999999998e-02 8.9179553526577635e+00 9.0740482931796919e+01 1.6654192005303813e+01 1 1 0
4586 1 6 -1.2000000000000000e-01 9.2922085869644473e+00 9.1525288366852990e+01 1.6047269828967565e+01 1 1 0
37322 1 4 -6.8300000000000005e-01 7.1070426754822931e+00 8.8556323157680509e+01 1.7484163352576942e+01 0 -1 0
37321 1 3 5.9999999999999998e-02 9.7684758870829747e+00 8.9050509193705906e+01 1.7910020282037106e+01 0 -1 0
4589 1 3 5.9999999999999998e-02 8.7045715488671966e+00 9.1527242720919915e+01 1.5114401746110804e+01 1 1 0
4595 1 3 5.9999999999999998e-02 1.0452490362051705e+01 8.9096332151276357e+01 1.5063942570898034e+01 1 1 0
4596 1 3 5.9999999999999998e-02 1.0210122301213861e+01 9.0189795952924570e+01 1.3723057627601463e+01 1 1 0
4587 1 2 2.0499999999999999e-01 1.0734484994853556e+01 9.1195391044826039e+01 1.5535293550971307e+01 1 1 0
37319 1 2 2.0499999999999999e-01 8.0385496147705737e+00 8.7784558123517954e+01 1.8205274497742501e+01 0 -1 0
38991 1 6 -1.2000000000000000e-01 1.7048712981300611e+00 9.5209686738453271e+01 2.5716865643408287e+01 0 -1 0
4830 1 3 5.9999999999999998e-02 6.9121337155504481e+00 9.2432649840155349e+01 1.2619258830719769e+01 1 1 0
1090 1 4 -6.8300000000000005e-01 3.1708954228278148e+00 9.3079995852941394e+01 1.3966022605665076e+01 1 1 0
1083 1 4 -6.8300000000000005e-01 5.8585623825169653e-01 9.3768434324352839e+01 1.2447388163532388e+01 1 1 0
1084 1 5 4.1799999999999998e-01 1.4501111416537000e+00 9.3354704068127049e+01 1.2503786961143879e+01 1 1 0
1079 1 6 -1.2000000000000000e-01 4.3821981634539781e-01 9.6138123378252672e+01 1.2869106455235606e+01 1 1 0
1097 1 4 -6.8300000000000005e-01 4.7886056426697419e+00 9.2876778951351668e+01 1.7962765177775228e+01 1 1 0
1092 1 3 5.9999999999999998e-02 1.6235660916285399e+00 9.2420572080500534e+01 1.5101973237431029e+01 1 1 0
1080 1 2 2.0499999999999999e-01 3.9703355188673656e-01 9.4682054318390712e+01 1.3484642664075160e+01 1 1 0
1089 1 3 5.9999999999999998e-02 8.4077164541847482e-01 9.4847422825021923e+01 1.5464188257002053e+01 1 1 0
1087 1 2 2.0499999999999999e-01 2.2244042804321222e+00 9.3333568802830598e+01 1.5008212023449541e+01 1 1 0
1093 1 6 -1.2000000000000000e-01 2.9942261777107526e+00 9.3616340741912850e+01 1.6308678891619348e+01 1 1 0
1086 1 6 -1.2000000000000000e-01 1.4601930624862862e+00 9.4564027409914431e+01 1.4602349777908978e+01 1 1 0
1088 1 3 5.9999999999999998e-02 2.1340517576121831e+00 9.5396029007364533e+01 1.4586061329605183e+01 1 1 0
1095 1 3 5.9999999999999998e-02 3.4694359218115842e+00 9.4547398123890389e+01 1.6281806250032794e+01 1 1 0
1096 1 3 5.9999999999999998e-02 2.2348555502933229e+00 9.3687862625641770e+01 1.7100619698935006e+01 1 1 0
4568 1 3 5.9999999999999998e-02 4.5984924732625494e+00 9.6491151194824880e+01 1.6198802332066190e+01 1 1 0
4577 1 5 4.1799999999999998e-01 5.4462259726594127e+00 9.4012523644333996e+01 1.5979609618168981e+01 1 1 0
4828 1 4 -6.8300000000000005e-01 5.9994104735878189e+00 9.4313814709194503e+01 1.2678133189898690e+01 1 1 0
4575 1 3 5.9999999999999998e-02 5.8500153973082840e+00 9.4975047033801033e+01 1.8223086825758781e+01 1 1 0
1082 1 3 5.9999999999999998e-02 7.1526004844764657e-01 9.6839124028377796e+01 1.3634072166206696e+01 1 1 0
4576 1 4 -6.8300000000000005e-01 6.1315188617903100e+00 9.4519285340802156e+01 1.5485811176313522e+01 1 1 0
4829 1 5 4.1799999999999998e-01 6.0569669661715064e+00 9.4196040512590272e+01 1.3633692784216610e+01 1 1 0
4584 1 5 4.1799999999999998e-01 1.0522463653290920e+01 9.2417144708931218e+01 1.7870033169115871e+01 1 1 0
4582 1 3 5.9999999999999998e-02 6.9379956857001632e+00 9.2444037069671225e+01 1.6318513754329722e+01 1 1 0
4580 1 2 2.0499999999999999e-01 9.0935935202887794e+00 9.2900610760849347e+01 1.6635289798407076e+01 1 1 0
4826 1 3 5.9999999999999998e-02 8.6036924479382932e+00 9.4166908889273984e+01 1.2846443710594489e+01 1 1 0
4573 1 2 2.0499999999999999e-01 7.2057059785241746e+00 9.4644720467003665e+01 1.6461119412544978e+01 1 1 0
4585 1 3 5.9999999999999998e-02 9.5506522127867388e+00 9.3740569569953095e+01 1.6037008430444139e+01 1 1 0
4578 1 3 5.9999999999999998e-02 8.0736957584416071e+00 9.5098438255283583e+01 1.5983398582370144e+01 1 1 0
12808 1 4 -6.8300000000000005e-01 1.0107377627474142e+01 9.6658480923810302e+01 1.7143833137193031e+01 1 0 0
4572 1 6 -1.2000000000000000e-01 6.6186645370572901e+00 9.5487490743886170e+01 1.7620096075649734e+01 1 1 0
4579 1 6 -1.2000000000000000e-01 7.5725517072337549e+00 9.3199295981684315e+01 1.6861386427300175e+01 1 1 0
4583 1 4 -6.8300000000000005e-01 9.7165228884744064e+00 9.2986995075763232e+01 1.7868805327949172e+01 1 1 0
4566 1 2 2.0499999999999999e-01 6.2997566540263428e+00 9.6936774490449963e+01 1.7306493477357233e+01 1 1 0
4581 1 3 5.9999999999999998e-02 7.2117104141571176e+00 9.2919926317323458e+01 1.7910883163688702e+01 1 1 0
1126 1 5 4.1799999999999998e-01 4.7080394344711776e+00 8.1372288147658438e+01 1.8947728472564183e+01 1 1 0
1125 1 4 -6.8300000000000005e-01 4.0179258090701788e+00 8.1978795580006320e+01 1.9168344213143431e+01 1 1 0
1119 1 5 4.1799999999999998e-01 4.7933839945593695e+00 8.3942665490570960e+01 1.9038123866706623e+01 1 1 0
1118 1 4 -6.8300000000000005e-01 4.5128377241075324e+00 8.4820019076423122e+01 1.8970388809478550e+01 1 1 0
1123 1 3 5.9999999999999998e-02 2.0689856942951539e+00 8.3803796995127342e+01 1.9101849752081218e+01 1 1 0
37570 1 6 -1.2000000000000000e-01 3.9647365027871184e+00 8.4115063236781282e+01 2.2165936502458766e+01 0 -1 0
37572 1 3 5.9999999999999998e-02 4.0824050357776649e+00 8.3139398369944061e+01 2.1700314929411324e+01 0 -1 0
37564 1 2 2.0499999999999999e-01 2.5836395603615845e+00 8.4216643938908859e+01 2.2977092326044129e+01 0 -1 0
37573 1 3 5.9999999999999998e-02 3.8690626537750346e+00 8.4667455415265906e+01 2.1262856489790739e+01 0 -1 0
37563 1 6 -1.2000000000000000e-01 1.3243344304114546e+00 8.4403571088040479e+01 2.2056217804780562e+01 0 -1 0
37565 1 3 5.9999999999999998e-02 1.2614422161832000e+00 8.3528432805946892e+01 2.1380150817644775e+01 0 -1 0
37571 1 2 2.0499999999999999e-01 5.1924408298278797e+00 8.4465494492594857e+01 2.3045892835556064e+01 0 -1 0
37566 1 3 5.9999999999999998e-02 1.6614596596815083e+00 8.5298083689031358e+01 2.1573605032919616e+01 0 -1 0
37576 1 3 5.9999999999999998e-02 4.9793620916741554e+00 8.5390347105083549e+01 2.3597065454173642e+01 0 -1 0
37569 1 3 5.9999999999999998e-02 2.7230329294883786e+00 8.4995825035751650e+01 2.3679233309343090e+01 0 -1 0
37574 1 4 -6.8300000000000005e-01 5.3058650789440334e+00 8.3452494696150765e+01 2.4029803690892624e+01 0 -1 0
37567 1 4 -6.8300000000000005e-01 2.3796983626050152e+00 8.2925005852661045e+01 2.3612281492455516e+01 0 -1 0
1131 1 3 5.9999999999999998e-02 1.5241289559055784e+00 8.1214002595526793e+01 1.9228413608112405e+01 1 1 0
37561 1 5 4.1799999999999998e-01 7.6551121848252168e-01 8.2884681652792125e+01 2.3523561824623798e+01 0 -1 0
37568 1 5 4.1799999999999998e-01 3.2901166855941222e+00 8.2811594740950284e+01 2.3959930637236816e+01 0 -1 0
38998 1 6 -1.2000000000000000e-01 3.8672581740239220e+00 9.6325870786736800e+01 2.5856189255732357e+01 0 -1 0
37380 1 3 5.9999999999999998e-02 9.8299090508752118e-01 8.0956785382094253e+01 2.1453914221753543e+01 0 -1 0
37575 1 5 4.1799999999999998e-01 6.2727700679794873e+00 8.3399818471675516e+01 2.4272240160461596e+01 0 -1 0
37580 1 3 5.9999999999999998e-02 6.2936699760733186e+00 8.5379077767651907e+01 2.1604938699335555e+01 0 -1 0
37577 1 6 -1.2000000000000000e-01 6.4579127929584157e+00 8.4573077899993478e+01 2.2245426513216998e+01 0 -1 0
37579 1 3 5.9999999999999998e-02 6.4991734718498648e+00 8.3693655657355464e+01 2.1593194660868676e+01 0 -1 0
37349 1 3 5.9999999999999998e-02 8.2930224937164549e+00 8.2111430595761959e+01 1.9708162308136600e+01 0 -1 0
37586 1 3 5.9999999999999998e-02 9.1609025916830049e+00 8.3755202713290899e+01 2.1725042298676392e+01 0 -1 0
37584 1 6 -1.2000000000000000e-01 9.1095251060579816e+00 8.4738025324254352e+01 2.2129189192606727e+01 0 -1 0
37578 1 2 2.0499999999999999e-01 7.8010142293123232e+00 8.4759471695485644e+01 2.3002963849543750e+01 0 -1 0
37587 1 3 5.9999999999999998e-02 9.0003846799876452e+00 8.5366254400192503e+01 2.1236707309119705e+01 0 -1 0
37585 1 2 2.0499999999999999e-01 1.0431213286841013e+01 8.4970383035588370e+01 2.2764527574431902e+01 0 -1 0
37583 1 3 5.9999999999999998e-02 7.7421691958653032e+00 8.5656997669654444e+01 2.3606312336383905e+01 0 -1 0
37588 1 4 -6.8300000000000005e-01 1.0708886867190159e+01 8.4011769051997447e+01 2.3771508144655144e+01 0 -1 0
37590 1 3 5.9999999999999998e-02 1.0574863229894765e+01 8.5949341730774719e+01 2.3208085866309222e+01 0 -1 0
37581 1 4 -6.8300000000000005e-01 7.9050907183246286e+00 8.3808668798144737e+01 2.4025170846557078e+01 0 -1 0
37582 1 5 4.1799999999999998e-01 8.8339403558406460e+00 8.3833075034918309e+01 2.4363995509154460e+01 0 -1 0
37348 1 3 5.9999999999999998e-02 1.0005069383741832e+01 8.1674123119496571e+01 1.9601861600463479e+01 0 -1 0
37356 1 3 5.9999999999999998e-02 8.2841653328130285e+00 8.1611322958378807e+01 2.2122591673117103e+01 0 -1 0
37346 1 6 -1.2000000000000000e-01 8.9588449045544376e+00 8.1262653959013107e+01 1.9422570910079227e+01 0 -1 0
1105 1 5 4.1799999999999998e-01 4.9291156998020078e+00 8.9236214783798559e+01 1.8817785050108412e+01 1 1 0
1168 1 5 4.1799999999999998e-01 2.1029809190758916e-01 8.9226547803435494e+01 1.8717961342800944e+01 1 1 0
1102 1 3 5.9999999999999998e-02 2.4135305095341937e+00 9.1428315571922283e+01 1.8290760507945532e+01 1 1 0
1104 1 4 -6.8300000000000005e-01 4.6067211908124293e+00 9.0077848641026719e+01 1.8637649617328751e+01 1 1 0
38954 1 5 4.1799999999999998e-01 8.5723011612326150e-03 8.7809496703347563e+01 2.0997170303017864e+01 0 -1 0
1116 1 3 5.9999999999999998e-02 2.4622875967329958e+00 8.6411758571297398e+01 1.9126603386615962e+01 1 1 0
1111 1 4 -6.8300000000000005e-01 4.7189839819184698e+00 8.7438108864894502e+01 1.8486334519992347e+01 1 1 0
1112 1 5 4.1799999999999998e-01 4.8300325732626614e+00 8.6476647105644687e+01 1.8622867143249007e+01 1 1 0
38947 1 5 4.1799999999999998e-01 3.0591225881676181e+00 8.7591522948892532e+01 2.0925738447285664e+01 0 -1 0
38953 1 4 -6.8300000000000005e-01 9.2854267077514752e-01 8.7853086994432118e+01 2.1241550761468318e+01 0 -1 0
38950 1 2 2.0499999999999999e-01 1.1224240149677041e+00 8.8660151974856873e+01 2.2338972399293716e+01 0 -1 0
38955 1 3 5.9999999999999998e-02 1.2635251124468854e+00 8.9711044073815771e+01 2.2024496981780921e+01 0 -1 0
1109 1 3 5.9999999999999998e-02 2.4724524487490047e+00 8.8831202141616274e+01 1.8610432979353188e+01 1 1 0
38948 1 3 5.9999999999999998e-02 3.5460093929143346e+00 8.9554888633142383e+01 2.1767952035534933e+01 0 -1 0
38943 1 2 2.0499999999999999e-01 3.7089231477179876e+00 8.8644045156507076e+01 2.2401039032375511e+01 0 -1 0
38946 1 4 -6.8300000000000005e-01 3.8720801363609891e+00 8.7616506556549211e+01 2.1422617334884556e+01 0 -1 0
38949 1 6 -1.2000000000000000e-01 2.4097649698983292e+00 8.8344568242725515e+01 2.3198077794036593e+01 0 -1 0
38942 1 6 -1.2000000000000000e-01 4.8951783301219738e+00 8.8912773239924221e+01 2.3304781606245189e+01 0 -1 0
38951 1 3 5.9999999999999998e-02 2.3959673503020209e+00 8.7280979548575132e+01 2.3425883595117860e+01 0 -1 0
38944 1 3 5.9999999999999998e-02 5.3779885420357951e+00 8.8083777731692280e+01 2.3729895086723925e+01 0 -1 0
38952 1 3 5.9999999999999998e-02 2.3676198664614390e+00 8.8957769221346013e+01 2.4138408364333554e+01 0 -1 0
38945 1 3 5.9999999999999998e-02 4.5786641859179706e+00 8.9473480227830393e+01 2.4128443691948345e+01 0 -1 0
38941 1 3 5.9999999999999998e-02 5.5573850278619332e+00 9.0621443375126972e+01 2.2153423349584806e+01 0 -1 0
38936 1 2 2.0499999999999999e-01 6.0428211338484585e+00 8.9710144974543653e+01 2.2572056671384136e+01 0 -1 0
38940 1 5 4.1799999999999998e-01 5.8054097323593847e+00 8.8724602863952668e+01 2.1038828465474449e+01 0 -1 0
37317 1 3 5.9999999999999998e-02 1.0336809634559780e+01 8.7167900759047313e+01 1.9358132526349102e+01 0 -1 0
37309 1 5 4.1799999999999998e-01 1.0436735391940358e+01 8.8180583145581025e+01 2.2286361710841945e+01 0 -1 0
37318 1 6 -1.2000000000000000e-01 9.1419585521325821e+00 8.8762181917937255e+01 1.8722950086906874e+01 0 -1 0
37324 1 3 5.9999999999999998e-02 7.5757322631946948e+00 8.7204628251774650e+01 1.9024509413406985e+01 0 -1 0
38939 1 4 -6.8300000000000005e-01 6.5794476224172103e+00 8.9123253772050504e+01 2.1416034506577894e+01 0 -1 0
37320 1 3 5.9999999999999998e-02 8.7395299799209667e+00 8.9783088266180897e+01 1.9018204176646233e+01 0 -1 0
37316 1 5 4.1799999999999998e-01 8.2982567285170461e+00 8.8134238732134747e+01 2.0785683980605366e+01 0 -1 0
37315 1 4 -6.8300000000000005e-01 9.1573905389167916e+00 8.7738702502889936e+01 2.0997653466067558e+01 0 -1 0
38932 1 4 -6.8300000000000005e-01 8.4602264485480578e+00 9.1324172729068010e+01 2.1766603007213654e+01 0 -1 0
37312 1 2 2.0499999999999999e-01 9.9170176918833839e+00 8.8075083721630634e+01 1.9884036869187703e+01 0 -1 0
38933 1 5 4.1799999999999998e-01 7.7764803931688000e+00 9.0817303124874925e+01 2.1302842415302617e+01 0 -1 0
38929 1 2 2.0499999999999999e-01 8.1507167216427039e+00 9.1179874254419332e+01 2.3128411580405537e+01 0 -1 0
38926 1 5 4.1799999999999998e-01 1.0220098948363578e+01 9.1939514447655682e+01 2.1712550169263974e+01 0 -1 0
38935 1 6 -1.2000000000000000e-01 7.2449059589392313e+00 8.9974894584654720e+01 2.3515044695839446e+01 0 -1 0
38934 1 3 5.9999999999999998e-02 7.6604740010647285e+00 9.2113175929242757e+01 2.3335293511630852e+01 0 -1 0
38937 1 3 5.9999999999999998e-02 7.7556654042078979e+00 8.8999993729527063e+01 2.3668409370869149e+01 0 -1 0
38930 1 3 5.9999999999999998e-02 1.0052485079279736e+01 9.0302725905843744e+01 2.3833522557358943e+01 0 -1 0
38928 1 6 -1.2000000000000000e-01 9.4876346996154499e+00 9.1252761583760886e+01 2.3965402109390595e+01 0 -1 0
38922 1 2 2.0499999999999999e-01 1.0462139368246785e+01 9.2405116255778367e+01 2.3647977519535818e+01 0 -1 0
37313 1 3 5.9999999999999998e-02 1.0545800105290416e+01 8.9999357758935503e+01 2.0733252278843878e+01 0 -1 0
37680 1 5 4.1799999999999998e-01 4.8108860108665846e-01 9.2259615045046615e+01 2.2209486660853251e+01 0 -1 0
37673 1 5 4.1799999999999998e-01 3.3551833551043297e+00 9.2838541286817843e+01 2.3085142638335416e+01 0 -1 0
37681 1 3 5.9999999999999998e-02 4.5457376900494478e-01 9.2711944574441176e+01 1.9983830278859244e+01 0 -1 0
37674 1 3 5.9999999999999998e-02 2.8481061148469582e+00 9.3028505342472542e+01 2.0782555022563393e+01 0 -1 0
37672 1 4 -6.8300000000000005e-01 2.4362781643975593e+00 9.2939019786903202e+01 2.2823407467464513e+01 0 -1 0
37669 1 2 2.0499999999999999e-01 2.4537092618691729e+00 9.3721106321453973e+01 2.1588769677798691e+01 0 -1 0
37675 1 6 -1.2000000000000000e-01 1.0911426327434166e+00 9.4301364040327513e+01 2.1282466662279351e+01 0 -1 0
37678 1 3 5.9999999999999998e-02 1.2471370324305220e+00 9.5046265466062138e+01 2.0494898285929001e+01 0 -1 0
37668 1 6 -1.2000000000000000e-01 3.4861569191452082e+00 9.4819194407091103e+01 2.1819860331038448e+01 0 -1 0
37677 1 3 5.9999999999999998e-02 7.5547250905960406e-01 9.4884071061116117e+01 2.2146594739880555e+01 0 -1 0
37671 1 3 5.9999999999999998e-02 3.3254054480629418e+00 9.5511084089197681e+01 2.0961340167157406e+01 0 -1 0
37662 1 2 2.0499999999999999e-01 4.9526382298954648e+00 9.4348708300371811e+01 2.1806259657788537e+01 0 -1 0
37670 1 3 5.9999999999999998e-02 3.3910747155992631e+00 9.5365355715684188e+01 2.2798610536564027e+01 0 -1 0
37665 1 4 -6.8300000000000005e-01 5.1086311494075227e+00 9.3553976957465125e+01 2.2972635788552417e+01 0 -1 0
37667 1 3 5.9999999999999998e-02 5.1038040618066614e+00 9.3620233050040099e+01 2.0999190158337665e+01 0 -1 0
37663 1 3 5.9999999999999998e-02 5.8135536424170873e+00 9.6016381318451096e+01 2.2556876147869495e+01 0 -1 0
37661 1 6 -1.2000000000000000e-01 5.9900572364628770e+00 9.5472472616969981e+01 2.1646398670388074e+01 0 -1 0
37664 1 3 5.9999999999999998e-02 5.8951190850726567e+00 9.6149694262307747e+01 2.0847469366619858e+01 0 -1 0
37666 1 5 4.1799999999999998e-01 6.0363622529274217e+00 9.3793471625528753e+01 2.3304256561100193e+01 0 -1 0
38927 1 3 5.9999999999999998e-02 9.8515889862347787e+00 9.3294430995157725e+01 2.3659125328916488e+01 0 -1 0
37651 1 4 -6.8300000000000005e-01 1.0319110177235844e+01 9.5666817982172375e+01 2.2708831610893171e+01 0 -1 0
37653 1 3 5.9999999999999998e-02 1.0075002684011386e+01 9.5033870174977878e+01 2.0816246243392779e+01 0 -1 0
37648 1 2 2.0499999999999999e-01 9.9339726798731736e+00 9.5949427691514089e+01 2.1384354953545341e+01 0 -1 0
4574 1 3 5.9999999999999998e-02 7.4814372264085458e+00 9.5537298890235547e+01 1.8299479556831230e+01 1 1 0
37659 1 5 4.1799999999999998e-01 8.5098333202462051e+00 9.4923266662277484e+01 2.3219567835014914e+01 0 -1 0
37655 1 2 2.0499999999999999e-01 7.5030577838394548e+00 9.5115560877735803e+01 2.1733565118554822e+01 0 -1 0
37660 1 3 5.9999999999999998e-02 7.6805286408590332e+00 9.4310332862172956e+01 2.1028746621984769e+01 0 -1 0
37658 1 4 -6.8300000000000005e-01 7.6292367409305824e+00 9.4668597145598980e+01 2.3050640539058307e+01 0 -1 0
37654 1 6 -1.2000000000000000e-01 8.4214775089782350e+00 9.6334673708250349e+01 2.1390883805215509e+01 0 -1 0
37657 1 3 5.9999999999999998e-02 8.1775718599759983e+00 9.6802448713146575e+01 2.0413690988333581e+01 0 -1 0
38987 1 3 5.9999999999999998e-02 1.7133007834237901e-01 9.3295754194451646e+01 2.4680810834386389e+01 0 -1 0
38938 1 3 5.9999999999999998e-02 6.8587106335535228e+00 9.0103900290681580e+01 2.4572776528311348e+01 0 -1 0
38931 1 3 5.9999999999999998e-02 9.2256175461185759e+00 9.1482022211159247e+01 2.4968468940325561e+01 0 -1 0
38994 1 3 5.9999999999999998e-02 2.1327843846445544e+00 9.4578195440703496e+01 2.4973059286432406e+01 0 -1 0
38992 1 2 2.0499999999999999e-01 2.3882019754576236e+00 9.6518315822974927e+01 2.5693607501420701e+01 0 -1 0
37676 1 2 2.0499999999999999e-01 1.9430805671674989e-02 9.3426414479905361e+01 2.0699002724818229e+01 0 -1 0
38997 1 3 5.9999999999999998e-02 2.4080521311897853e+00 9.6918077363154794e+01 2.4653552015498128e+01 0 -1 0
38993 1 3 5.9999999999999998e-02 2.0035895733953799e+00 9.4678388307594275e+01 2.6623056554051519e+01 0 -1 0
39000 1 3 5.9999999999999998e-02 4.0277490254192951e+00 9.5733341944839381e+01 2.6781793230213221e+01 0 -1 0
38985 1 2 2.0499999999999999e-01 2.0896135192092691e-01 9.5333469558712778e+01 2.5542226559247091e+01 0 -1 0
39001 1 3 5.9999999999999998e-02 4.1664207922796042e+00 9.5709837834203512e+01 2.5013071943875786e+01 0 -1 0
5116 1 5 4.1799999999999998e-01 1.0734490618038679e+01 8.4480784261542553e+01 1.0242505124924820e+01 1 1 0
5115 1 4 -6.8300000000000005e-01 1.0730825746847716e+01 8.3658224982943622e+01 9.7696990089368327e+00 1 1 0
4567 1 3 5.9999999999999998e-02 4.0801265177169039e+00 9.7002670095278901e+01 1.7552609709630840e+01 1 1 0
4980 1 3 5.9999999999999998e-02 1.0252985286549512e+01 8.1082743769547960e+01 2.3942239821640845e+00 1 1 0
37355 1 3 5.9999999999999998e-02 9.9171471870785730e+00 8.1109860287141103e+01 2.2162323552772712e+01 0 -1 0
1692 1 4 -6.8300000000000005e-01 1.0047259565468361e+00 9.7883862323658747e+01 3.1156114570496700e+00 1 1 0
1687 1 3 5.9999999999999998e-02 5.2449183613084935e+00 9.7214560146828632e+01 2.7501013911882342e+00 1 1 0
1682 1 2 2.0499999999999999e-01 4.2772246762896859e+00 9.7255821030583789e+01 3.3056955173025315e+00 1 1 0
1690 1 3 5.9999999999999998e-02 3.0924847646127711e+00 9.7354250759598173e+01 1.4474032796679839e+00 1 1 0
1681 1 6 -1.2000000000000000e-01 3.9995514428203380e+00 9.8634212163366229e+01 3.9862226114701738e+00 1 1 0
1683 1 3 5.9999999999999998e-02 2.9591087584992115e+00 9.8659261545852729e+01 4.4438921238945124e+00 1 1 0
1693 1 5 4.1799999999999998e-01 8.3631286788507911e-02 9.7622735808492521e+01 3.0225877644862491e+00 1 1 0
1679 1 5 4.1799999999999998e-01 5.1266971497094787e+00 9.7396444920537547e+01 5.7352576460246096e+00 1 1 0
2082 1 3 5.9999999999999998e-02 8.0006946099304539e+00 9.7990552486170159e+01 3.9207936858202754e+00 1 1 0
2080 1 6 -1.2000000000000000e-01 8.7005880115127159e+00 9.8202301018959915e+01 3.0812153989820672e+00 1 1 0
2078 1 5 4.1799999999999998e-01 7.0934458874461646e+00 9.7178165439387058e+01 1.4864829600725000e+00 1 1 0
2083 1 3 5.9999999999999998e-02 9.6837004565220663e+00 9.8278471991501036e+01 3.6603877815290913e+00 1 1 0
6704 1 4 -6.8300000000000005e-01 1.0681891622301444e+01 9.8011465425096461e+01 5.8607214780136907e+00 1 1 0
2079 1 3 5.9999999999999998e-02 9.3804618398856441e+00 9.7131130950530661e+01 1.2093504724986186e+00 1 1 0
1680 1 3 5.9999999999999998e-02 5.9758131722413266e+00 9.9054538435855775e+01 4.4842993735550900e+00 1 1 0
1675 1 2 2.0499999999999999e-01 5.0536771819531312e+00 9.9159904272110666e+01 4.9951036086547109e+00 1 1 0
1684 1 3 5.9999999999999998e-02 3.8995336594543257e+00 9.9398797033707311e+01 3.2356291904476877e+00 1 1 0
2125 1 3 5.9999999999999998e-02 1.5943546664417159e+00 1.0367142759575013e+02 5.1145779449210718e+00 1 1 0
1677 1 3 5.9999999999999998e-02 4.7698612601520693e+00 1.0117993417905500e+02 4.8021080846728283e+00 1 1 0
1674 1 6 -1.2000000000000000e-01 4.8189795111489113e+00 1.0049287858280688e+02 5.5976210612236379e+00 1 1 0
2122 1 6 -1.2000000000000000e-01 6.2153314390223191e-01 1.0424563698911646e+02 5.0743271970328481e+00 1 1 0
2124 1 3 5.9999999999999998e-02 1.2179881137991891e-01 1.0412317727298182e+02 4.1120146134765276e+00 1 1 0
2103 1 3 5.9999999999999998e-02 5.3512710032465041e+00 1.0397951182476463e+02 2.3638860823021752e+00 1 1 0
2132 1 3 5.9999999999999998e-02 6.5692810039250682e-01 1.0160845916538403e+02 5.8124229278881190e+00 1 1 0
1670 1 3 5.9999999999999998e-02 5.9429905364549294e+00 1.0300201973962454e+02 5.9277485551139950e+00 1 1 0
2104 1 3 5.9999999999999998e-02 5.5374747990290585e+00 1.0460589280165505e+02 4.0356848415134348e+00 1 1 0
2101 1 6 -1.2000000000000000e-01 5.9472680371469000e+00 1.0470243779820279e+02 2.9524239991265526e+00 1 1 0
2142 1 3 5.9999999999999998e-02 7.2026471593403407e-01 9.9030816882164657e+01 6.0333758142971634e+00 1 1 0
2092 1 5 4.1799999999999998e-01 6.7485129541683806e+00 1.0282410397228077e+02 1.1910583477441270e+00 1 1 0
2085 1 5 4.1799999999999998e-01 6.9204708930420447e+00 1.0010934850964405e+02 1.4157097831934609e+00 1 1 0
2091 1 4 -6.8300000000000005e-01 6.7068583879713373e+00 1.0197922865781973e+02 1.6657497283877423e+00 1 1 0
2084 1 4 -6.8300000000000005e-01 7.1714722111046578e+00 9.9210798906145769e+01 1.5616596295735103e+00 1 1 0
2089 1 3 5.9999999999999998e-02 7.6570845593687240e+00 1.0063907775847069e+02 3.7496280299485094e+00 1 1 0
2088 1 2 2.0499999999999999e-01 8.0617218258811452e+00 1.0198586158536075e+02 2.2754812756444727e+00 1 1 0
2081 1 2 2.0499999999999999e-01 8.3718034171256033e+00 9.9410020106394413e+01 2.2458806073669932e+00 1 1 0
2086 1 3 5.9999999999999998e-02 9.1009688667705433e+00 9.9554319724880571e+01 1.4561537875850614e+00 1 1 0
2087 1 6 -1.2000000000000000e-01 8.3721642509408767e+00 1.0069755974050138e+02 2.9798235431592190e+00 1 1 0
2093 1 3 5.9999999999999998e-02 8.7600744635200822e+00 1.0205463156789834e+02 1.3830073661143771e+00 1 1 0
2090 1 3 5.9999999999999998e-02 9.3600863097616500e+00 1.0079282805926921e+02 3.4253066681872544e+00 1 1 0
2096 1 3 5.9999999999999998e-02 7.4512156538871892e+00 1.0299236176248077e+02 4.1828541469646794e+00 1 1 0
2094 1 6 -1.2000000000000000e-01 8.0659115765940133e+00 1.0319891674192736e+02 3.3275828928446756e+00 1 1 0
2097 1 3 5.9999999999999998e-02 9.0034844272745023e+00 1.0332410730735674e+02 3.7445659553886803e+00 1 1 0
2095 1 2 2.0499999999999999e-01 7.4669259611423948e+00 1.0454324994298476e+02 2.7702432964154782e+00 1 1 0
2099 1 5 4.1799999999999998e-01 8.7651218987246775e+00 1.0471418339312655e+02 1.2880347024222674e+00 1 1 0
6716 1 3 5.9999999999999998e-02 1.0731577820136174e+01 1.0282032754017541e+02 6.0187140628236024e+00 1 1 0
2098 1 4 -6.8300000000000005e-01 7.8079468348234933e+00 1.0465710948653181e+02 1.3708508660059067e+00 1 1 0
1673 1 3 5.9999999999999998e-02 6.9037675696495837e+00 1.0081796654599792e+02 6.2636458348808874e+00 1 1 0
2114 1 3 5.9999999999999998e-02 3.4551292266760187e+00 1.0513960236166804e+02 4.5645166419029355e+00 1 1 0
2118 1 3 5.9999999999999998e-02 1.4289771451249194e+00 1.0608572420453349e+02 3.1059811156883308e+00 1 1 0
2112 1 4 -6.8300000000000005e-01 3.7601085943425252e+00 1.0707904509081827e+02 5.1659765877090598e+00 1 1 0
2111 1 3 5.9999999999999998e-02 3.3420739203446996e+00 1.0564461622417177e+02 2.0982296258697537e+00 1 1 0
2115 1 6 -1.2000000000000000e-01 1.7391891901972023e+00 1.0640427028498800e+02 4.1319719274476610e+00 1 1 0
2109 1 2 2.0499999999999999e-01 3.2178272811374926e+00 1.0614293065437221e+02 4.2593100173827123e+00 1 1 0
2108 1 6 -1.2000000000000000e-01 3.8265745173835799e+00 1.0633583724415972e+02 2.8181598604024636e+00 1 1 0
2110 1 3 5.9999999999999998e-02 3.5731568689380744e+00 1.0724744593194590e+02 2.3259279265091362e+00 1 1 0
2117 1 3 5.9999999999999998e-02 1.5315714576348283e+00 1.0752374574808745e+02 4.1811841015456421e+00 1 1 0
2102 1 2 2.0499999999999999e-01 5.4029073724791541e+00 1.0612624221188646e+02 2.6060988753292946e+00 1 1 0
2113 1 5 4.1799999999999998e-01 3.1990591685759249e+00 1.0736372544929898e+02 5.8699704862179463e+00 1 1 0
2116 1 2 2.0499999999999999e-01 8.8245381917173316e-01 1.0577101862135378e+02 5.2148476026031725e+00 1 1 0
2105 1 4 -6.8300000000000005e-01 5.6762213660260583e+00 1.0651613949838607e+02 1.2481796780771610e+00 1 1 0
2107 1 3 5.9999999999999998e-02 5.8899975440952099e+00 1.0689363129867728e+02 3.2218418510987723e+00 1 1 0
2106 1 5 4.1799999999999998e-01 6.5434662165227069e+00 1.0618169943238348e+02 1.1027041249859446e+00 1 1 0
2100 1 3 5.9999999999999998e-02 8.0406753585806374e+00 1.0531427119658063e+02 3.2813419323328907e+00 1 1 0
1650 1 4 -6.8300000000000005e-01 9.8536474995504477e+00 1.0597957090644680e+02 6.0862282539657704e+00 1 1 0
4759 1 5 4.1799999999999998e-01 1.0074475849773915e+01 1.1066728898986202e+02 2.0376078211127200e+00 1 1 0
4766 1 5 4.1799999999999998e-01 1.0503200736043659e+01 1.0799427963741221e+02 1.1001640226431171e+00 1 1 0
4765 1 4 -6.8300000000000005e-01 1.0758709107187833e+01 1.0708402839806212e+02 1.1870515605728762e+00 1 1 0
1651 1 5 4.1799999999999998e-01 1.0677378076746677e+01 1.0613499724647335e+02 5.6207399210658142e+00 1 1 0
1678 1 4 -6.8300000000000005e-01 5.1493745681912833e+00 9.8301068216439049e+01 6.1233595471010087e+00 1 1 0
1074 1 3 5.9999999999999998e-02 4.2777659849991567e-01 9.8286334353983136e+01 1.1291830609493120e+01 1 1 0
2141 1 5 4.1799999999999998e-01 1.2276903772541798e+00 9.8572519811375727e+01 8.4151881827999517e+00 1 1 0
6702 1 3 5.9999999999999998e-02 8.1003226693572579e+00 9.8094528128280857e+01 6.1299461465719354e+00 1 1 0
6700 1 6 -1.2000000000000000e-01 8.6496085191770966e+00 9.7833043543616910e+01 7.0155474720609501e+00 1 1 0
6703 1 3 5.9999999999999998e-02 8.0981656744830044e+00 9.8402103443004648e+01 7.7932955513440296e+00 1 1 0
6701 1 2 2.0499999999999999e-01 9.9945333747581291e+00 9.8551929892463093e+01 6.9565112015449211e+00 1 1 0
6706 1 3 5.9999999999999998e-02 1.0541472076908793e+01 9.8284413482787585e+01 7.9192978696370266e+00 1 1 0
1676 1 3 5.9999999999999998e-02 3.7698760319613349e+00 1.0059275791359123e+02 5.9896406888190139e+00 1 1 0
38777 1 3 5.9999999999999998e-02 8.6115133443449778e+00 1.1174264887986102e+02 2.6080054922289552e+01 0 -1 0
38776 1 3 5.9999999999999998e-02 6.9998936964172103e+00 1.1128227368731585e+02 2.6462597085714439e+01 0 -1 0
2140 1 4 -6.8300000000000005e-01 5.9175388383570959e-01 9.9238092754714529e+01 8.0786799481150702e+00 1 1 0
1669 1 3 5.9999999999999998e-02 4.8319309933127803e+00 1.0295662624369713e+02 7.2525211554284947e+00 1 1 0
4540 1 3 5.9999999999999998e-02 1.9811449900383515e+00 1.0197975289844840e+02 9.4841327253598493e+00 1 1 0
4531 1 2 2.0499999999999999e-01 2.5778750758727869e+00 1.0407157437322614e+02 9.3241605508251251e+00 1 1 0
4534 1 4 -6.8300000000000005e-01 2.8732098820573202e+00 1.0386043950068638e+02 7.9362063520979591e+00 1 1 0
4537 1 6 -1.2000000000000000e-01 2.3886157586560763e+00 1.0276816818215003e+02 1.0117549244790151e+01 1 1 0
4539 1 3 5.9999999999999998e-02 3.4514985900713375e+00 1.0245797248280422e+02 1.0263270721811777e+01 1 1 0
4538 1 2 2.0499999999999999e-01 1.7329551689849629e+00 1.0289575368280666e+02 1.1511212161939870e+01 1 1 0
4536 1 3 5.9999999999999998e-02 1.6522104599114646e+00 1.0467099659494731e+02 9.4588990782194635e+00 1 1 0
4546 1 3 5.9999999999999998e-02 1.3308933175368576e+00 1.0069916293096186e+02 1.1727156814486282e+01 1 1 0
4532 1 3 5.9999999999999998e-02 4.5871527210691250e+00 1.0457558768857596e+02 9.8348028027270313e+00 1 1 0
4543 1 3 5.9999999999999998e-02 2.2015717848062586e+00 1.0369381094077364e+02 1.2148162795104223e+01 1 1 0
1672 1 5 4.1799999999999998e-01 5.3857810278289202e+00 9.9447094214764078e+01 7.4852622892390857e+00 1 1 0
1671 1 4 -6.8300000000000005e-01 5.7745731750848686e+00 1.0023850524675018e+02 7.7950136540942969e+00 1 1 0
1668 1 2 2.0499999999999999e-01 5.8969494075791280e+00 1.0105133711382032e+02 6.6552244912014755e+00 1 1 0
1667 1 6 -1.2000000000000000e-01 5.7898604810036298e+00 1.0258490417423741e+02 6.9323097096908954e+00 1 1 0
4541 1 4 -6.8300000000000005e-01 3.5602365571375161e-01 1.0310414063881205e+02 1.1252471215681137e+01 1 1 0
4535 1 5 4.1799999999999998e-01 2.9731771495977943e+00 1.0477924199236178e+02 7.6142379161302660e+00 1 1 0
1665 1 5 4.1799999999999998e-01 6.1330750024874181e+00 1.0206020850317245e+02 9.1572955263206790e+00 1 1 0
2320 1 3 5.9999999999999998e-02 1.0670365367123352e+01 9.8717018867944660e+01 1.0690197210661880e+01 1 1 0
6709 1 3 5.9999999999999998e-02 9.1530805702248408e+00 1.0034292207103269e+02 6.4302781322519973e+00 1 1 0
1666 1 3 5.9999999999999998e-02 7.8076900523185815e+00 1.0269198233628283e+02 7.3391312410976886e+00 1 1 0
1664 1 4 -6.8300000000000005e-01 6.7487411410213927e+00 1.0280210668922338e+02 9.1641196154030968e+00 1 1 0
1661 1 2 2.0499999999999999e-01 6.8871289393594219e+00 1.0315172545489699e+02 7.7963360498301801e+00 1 1 0
2327 1 3 5.9999999999999998e-02 8.8801647273652620e+00 1.0067063583972788e+02 1.1065563092003265e+01 1 1 0
6710 1 3 5.9999999999999998e-02 9.6847092074496004e+00 1.0036360897257278e+02 8.0880764100278100e+00 1 1 0
2331 1 3 5.9999999999999998e-02 9.4033550660679772e+00 1.0291813329007847e+02 1.1269599018600843e+01 1 1 0
6707 1 6 -1.2000000000000000e-01 9.9817498227233372e+00 1.0008944166471096e+02 7.0692586027013204e+00 1 1 0
2325 1 6 -1.2000000000000000e-01 9.6543960869144261e+00 1.0091868934537169e+02 1.1798721017592735e+01 1 1 0
2330 1 5 4.1799999999999998e-01 7.5407979525847999e+00 1.0206156522546905e+02 1.1657466399696970e+01 1 1 0
1660 1 6 -1.2000000000000000e-01 6.9774442016371978e+00 1.0474792010129585e+02 7.6778370559842735e+00 1 1 0
1659 1 3 5.9999999999999998e-02 9.1213881054442982e+00 1.0472798293648712e+02 8.4017612413025109e+00 1 1 0
1658 1 5 4.1799999999999998e-01 7.3110221493441836e+00 1.0462638925451463e+02 9.9211812835301760e+00 1 1 0
6717 1 3 5.9999999999999998e-02 1.0592849827441974e+01 1.0258956261584515e+02 7.7593201281858803e+00 1 1 0
4533 1 3 5.9999999999999998e-02 3.5969141381867966e+00 1.0496318799624491e+02 1.1056151462245463e+01 1 1 0
2121 1 3 5.9999999999999998e-02 1.4041120661413682e+00 1.0611432471095478e+02 6.1614366380143855e+00 1 1 0
4530 1 6 -1.2000000000000000e-01 3.5829491597310472e+00 1.0498996567066200e+02 9.9824467232792280e+00 1 1 0
37876 1 5 4.1799999999999998e-01 4.0318599138968947e-01 1.0482068496976669e+02 1.1665765358985384e+01 0 -1 0
37880 1 3 5.9999999999999998e-02 1.2561400953102380e+00 1.0796537562675698e+02 1.1634999432274686e+01 0 -1 0
1005 1 3 5.9999999999999998e-02 5.4751521429629080e-01 1.0784242804998468e+02 7.4994508778643016e+00 1 1 0
4528 1 5 4.1799999999999998e-01 2.7995007908332732e+00 1.0744055714099608e+02 8.0348734800989448e+00 1 1 0
4527 1 4 -6.8300000000000005e-01 3.1191281190816329e+00 1.0654415265042613e+02 8.1829234826578396e+00 1 1 0
4524 1 2 2.0499999999999999e-01 3.4803198257092380e+00 1.0647320500252695e+02 9.5413522303554394e+00 1 1 0
4529 1 3 5.9999999999999998e-02 2.7419799524176511e+00 1.0694905928432749e+02 1.0132545804999705e+01 1 1 0
4517 1 2 2.0499999999999999e-01 4.3288846213930938e+00 1.0870757210282501e+02 1.0286465698883925e+01 1 1 0
4523 1 6 -1.2000000000000000e-01 4.7228326988872604e+00 1.0736819549287613e+02 9.7774831875450285e+00 1 1 0
4520 1 4 -6.8300000000000005e-01 3.2538411722342109e+00 1.0923538633165370e+02 9.4779731288625015e+00 1 1 0
4522 1 3 5.9999999999999998e-02 3.9388797689226553e+00 1.0858815323814676e+02 1.1305783493980220e+01 1 1 0
4525 1 3 5.9999999999999998e-02 5.2280415177007491e+00 1.0727689546836451e+02 8.8873697132713669e+00 1 1 0
4516 1 6 -1.2000000000000000e-01 5.5383672400376467e+00 1.0967914395927528e+02 1.0286981522864743e+01 1 1 0
4526 1 3 5.9999999999999998e-02 5.3227111585844655e+00 1.0682156749210361e+02 1.0462866588978835e+01 1 1 0
4521 1 5 4.1799999999999998e-01 3.1903501353906880e+00 1.1014598702121064e+02 9.9014390781701955e+00 1 1 0
1007 1 5 4.1799999999999998e-01 1.5219119153311176e+00 1.0989177673392602e+02 9.0228188147740820e+00 1 1 0
1006 1 4 -6.8300000000000005e-01 9.3896970202709396e-01 1.1023895422032116e+02 8.3609311852035528e+00 1 1 0
1004 1 3 5.9999999999999998e-02 6.4305468303848401e-01 1.0799296532146072e+02 9.1107747217506887e+00 1 1 0
37875 1 4 -6.8300000000000005e-01 5.1439493340706210e-01 1.0572669991124876e+02 1.1505343190098055e+01 0 -1 0
4518 1 3 5.9999999999999998e-02 5.9941850292878005e+00 1.0958310979725606e+02 9.2803591266351297e+00 1 1 0
1662 1 3 5.9999999999999998e-02 6.0466850641762422e+00 1.0517394052401805e+02 8.0206539797255196e+00 1 1 0
4515 1 3 5.9999999999999998e-02 4.9124713152513886e+00 1.1092411263411572e+02 1.1918961215741380e+01 1 1 0
1663 1 3 5.9999999999999998e-02 6.9618936317561744e+00 1.0495883238647899e+02 6.5651420645098062e+00 1 1 0
4519 1 3 5.9999999999999998e-02 6.3624230739405867e+00 1.0927839435459177e+02 1.0880761585204105e+01 1 1 0
1652 1 3 5.9999999999999998e-02 9.6661217890852917e+00 1.0804265501479814e+02 6.7054955512172034e+00 1 1 0
1657 1 4 -6.8300000000000005e-01 7.9067869791398193e+00 1.0529978378997367e+02 9.8952316293073892e+00 1 1 0
1656 1 3 5.9999999999999998e-02 7.6032655058668199e+00 1.0735673721116096e+02 7.9008042357074331e+00 1 1 0
1654 1 2 2.0499999999999999e-01 8.2170235894401689e+00 1.0529175698485858e+02 8.4860598294917970e+00 1 1 0
1647 1 2 2.0499999999999999e-01 9.7789510324646560e+00 1.0701225721446856e+02 7.1115432016661480e+00 1 1 0
1653 1 6 -1.2000000000000000e-01 8.6005091906323248e+00 1.0678564516027120e+02 8.1295076163076008e+00 1 1 0
1655 1 3 5.9999999999999998e-02 8.8946718375065412e+00 1.0727776867300346e+02 9.0040534019798439e+00 1 1 0
2352 1 3 5.9999999999999998e-02 9.2702897941464997e+00 1.0932465366355505e+02 1.1520152767973446e+01 1 1 0
2357 1 4 -6.8300000000000005e-01 8.9959688647732889e+00 1.1057341148422429e+02 9.0371595479962785e+00 1 1 0
2342 1 3 5.9999999999999998e-02 1.0248199738252822e+01 1.0510290759203086e+02 1.1567974995452374e+01 1 1 0
2347 1 2 2.0499999999999999e-01 1.0398830241060802e+01 1.0936061844984805e+02 1.1615768994564400e+01 1 1 0
2349 1 3 5.9999999999999998e-02 1.0554024022247104e+01 1.0747878969542258e+02 1.0737550381359117e+01 1 1 0
4510 1 2 2.0499999999999999e-01 5.2319388057909126e+00 1.1112837375660108e+02 1.0916250913540804e+01 1 1 0
4513 1 4 -6.8300000000000005e-01 4.0166458891721373e+00 1.1168008807419315e+02 1.0312447325870204e+01 1 1 0
4514 1 5 4.1799999999999998e-01 4.1048464737607855e+00 1.1269331554773018e+02 1.0394620439870181e+01 1 1 0
2358 1 5 4.1799999999999998e-01 8.2686362933670665e+00 1.1114972461582219e+02 9.0695945580531987e+00 1 1 0
2354 1 2 2.0499999999999999e-01 1.0152608702174568e+01 1.1112129455352169e+02 9.7052971397685379e+00 1 1 0
4509 1 6 -1.2000000000000000e-01 6.3930513732505005e+00 1.1209316924287269e+02 1.0866673806730551e+01 1 1 0
4511 1 3 5.9999999999999998e-02 6.7626328874923320e+00 1.1209136814233676e+02 9.8072712012430490e+00 1 1 0
4512 1 3 5.9999999999999998e-02 7.3247479645749678e+00 1.1178133799215335e+02 1.1391564601918821e+01 1 1 0
2359 1 3 5.9999999999999998e-02 9.7258952961293730e+00 1.1181981674469337e+02 1.0409865838869804e+01 1 1 0
2363 1 3 5.9999999999999998e-02 1.0244387996119302e+01 1.1240931763686946e+02 7.8891595947216482e+00 1 1 0
4561 1 3 5.9999999999999998e-02 2.8414443098430513e+00 9.8056523860482429e+01 1.5384537897338022e+01 1 1 0
4565 1 6 -1.2000000000000000e-01 4.8647192099308558e+00 9.7251657897872079e+01 1.6866851880630154e+01 1 1 0
39155 1 3 5.9999999999999998e-02 1.6353412271314482e-02 1.0425685858327549e+02 2.7179290190574594e+01 0 -1 0
12804 1 6 -1.2000000000000000e-01 9.9715099307252419e+00 9.8488324300381365e+01 1.5628062610012721e+01 1 0 0
12806 1 3 5.9999999999999998e-02 9.0507632753589107e+00 9.7917141355870640e+01 1.5271460708308849e+01 1 0 0
4571 1 3 5.9999999999999998e-02 7.0833072527248513e+00 9.7338607974660405e+01 1.6678929318095594e+01 1 1 0
12809 1 5 4.1799999999999998e-01 9.5388522455791662e+00 9.7289357499170151e+01 1.7574588556678655e+01 1 0 0
4544 1 6 -1.2000000000000000e-01 1.7169767358985442e+00 1.0153058146255637e+02 1.2296879997931459e+01 1 1 0
4559 1 2 2.0499999999999999e-01 4.7066682801404083e+00 9.8673057226217736e+01 1.6268010432153101e+01 1 1 0
4547 1 3 5.9999999999999998e-02 2.8179366827105317e+00 1.0141247240639117e+02 1.2390057351423637e+01 1 1 0
4564 1 3 5.9999999999999998e-02 5.1759425628648099e+00 9.8845828108628680e+01 1.5280179781714349e+01 1 1 0
4560 1 3 5.9999999999999998e-02 2.4992653021272639e+00 9.8861055546377401e+01 1.6865362964796809e+01 1 1 0
4558 1 6 -1.2000000000000000e-01 3.1629677263977185e+00 9.8890965322227885e+01 1.5913706169882058e+01 1 1 0
4554 1 3 5.9999999999999998e-02 1.2857327912360832e+00 9.9272392286922951e+01 1.3947449824322423e+01 1 1 0
4553 1 3 5.9999999999999998e-02 5.9883741740883012e-01 1.0008155741822030e+02 1.5362751486778315e+01 1 1 0
4557 1 3 5.9999999999999998e-02 3.5805213946133740e+00 1.0017987573097426e+02 1.4104134709565200e+01 1 1 0
4551 1 6 -1.2000000000000000e-01 1.4215158746987733e+00 1.0013513780652480e+02 1.4536082151967115e+01 1 1 0
4552 1 2 2.0499999999999999e-01 2.8924365924016326e+00 1.0014893023067967e+02 1.5037161960581319e+01 1 1 0
4550 1 3 5.9999999999999998e-02 1.3085385005054657e+00 1.0229525314209819e+02 1.4387200063093065e+01 1 1 0
4545 1 2 2.0499999999999999e-01 1.0529579702411307e+00 1.0147746959797084e+02 1.3738083786807005e+01 1 1 0
4555 1 4 -6.8300000000000005e-01 3.1756527533991634e+00 1.0128785907831941e+02 1.5791421761993861e+01 1 1 0
4556 1 5 4.1799999999999998e-01 2.5981519641385940e+00 1.0120872832012951e+02 1.6551192635669434e+01 1 1 0
38329 1 3 5.9999999999999998e-02 2.7820139107922262e+00 1.0347143304523937e+02 1.6859960824393738e+01 0 -1 0
4562 1 4 -6.8300000000000005e-01 5.1681290369239834e+00 9.9690637313328594e+01 1.7161341438899314e+01 1 1 0
4563 1 5 4.1799999999999998e-01 4.5930089477978013e+00 1.0042532900407589e+02 1.6980462892964884e+01 1 1 0
38326 1 6 -1.2000000000000000e-01 2.7195564117043776e+00 1.0340323124291223e+02 1.7928634101868234e+01 0 -1 0
38323 1 4 -6.8300000000000005e-01 1.5794165062563550e+00 1.0136379711712360e+02 1.7958143815298154e+01 0 -1 0
38328 1 3 5.9999999999999998e-02 3.6768461182807397e+00 1.0285413279489531e+02 1.8163336590736058e+01 0 -1 0
38319 1 6 -1.2000000000000000e-01 1.5082333163094411e-01 1.0310130463811562e+02 1.8218393427419446e+01 0 -1 0
38324 1 5 4.1799999999999998e-01 6.9832623933300497e-01 1.0098454443454230e+02 1.8161084456269851e+01 0 -1 0
12792 1 3 5.9999999999999998e-02 6.3526489719670005e+00 1.0259000639948597e+02 1.5767511753569432e+01 1 0 0
2326 1 2 2.0499999999999999e-01 9.2566072513177016e+00 1.0233713616623353e+02 1.2165535968093769e+01 1 1 0
2329 1 4 -6.8300000000000005e-01 7.9548192990992801e+00 1.0220320412114658e+02 1.2543714681382767e+01 1 1 0
12807 1 3 5.9999999999999998e-02 1.0435750676144108e+01 9.8730424156922652e+01 1.4650120045502709e+01 1 0 0
12787 1 4 -6.8300000000000005e-01 6.4103141773517915e+00 1.0382624650760891e+02 1.8162749938815033e+01 1 0 0
2328 1 3 5.9999999999999998e-02 9.4149476097978084e+00 1.0031408147330995e+02 1.2695135070543007e+01 1 1 0
12801 1 4 -6.8300000000000005e-01 8.9905688056088060e+00 9.9109348399713596e+01 1.7712956654633626e+01 1 0 0
12799 1 3 5.9999999999999998e-02 7.6681936678541351e+00 9.9780289262296350e+01 1.5691969778067776e+01 1 0 0
12793 1 3 5.9999999999999998e-02 8.0620438812110127e+00 1.0318436086315297e+02 1.5287052038572471e+01 1 0 0
12790 1 6 -1.2000000000000000e-01 7.3852417744645935e+00 1.0282959788816798e+02 1.6125128550953750e+01 1 0 0
12791 1 2 2.0499999999999999e-01 8.0532077421841901e+00 1.0166138288016789e+02 1.6797143658048547e+01 1 0 0
12797 1 6 -1.2000000000000000e-01 8.4089490796581732e+00 1.0056870971721483e+02 1.5869087027760974e+01 1 0 0
12796 1 3 5.9999999999999998e-02 9.0072363900644952e+00 1.0193261886765552e+02 1.7270425727608636e+01 1 0 0
12800 1 3 5.9999999999999998e-02 8.8043950287818884e+00 1.0088320426474642e+02 1.4875803383107328e+01 1 0 0
12784 1 2 2.0499999999999999e-01 7.1967998839081178e+00 1.0410621174071584e+02 1.6985000452913077e+01 1 0 0
2333 1 2 2.0499999999999999e-01 9.6733223429845481e+00 1.0449732143520342e+02 1.3566262853596266e+01 1 1 0
12798 1 2 2.0499999999999999e-01 9.5324099481886577e+00 9.9683126873274517e+01 1.6522800374327311e+01 1 0 0
12795 1 5 4.1799999999999998e-01 6.4446651712763128e+00 1.0079311595833072e+02 1.7520603107025796e+01 1 0 0
12794 1 4 -6.8300000000000005e-01 7.2413327875644775e+00 1.0123001401223009e+02 1.7889803326768448e+01 1 0 0
12789 1 3 5.9999999999999998e-02 8.2313429578476303e+00 1.0438648867061285e+02 1.7220766302900675e+01 1 0 0
2334 1 3 5.9999999999999998e-02 9.8901559730951014e+00 1.0240989473421023e+02 1.4280989118550604e+01 1 1 0
2332 1 6 -1.2000000000000000e-01 9.9849623074722000e+00 1.0295258282405234e+02 1.3356409209855212e+01 1 1 0
12802 1 5 4.1799999999999998e-01 8.4215676247057374e+00 9.9809481248906479e+01 1.8053908769394042e+01 1 0 0
12803 1 3 5.9999999999999998e-02 1.0356183230084838e+01 1.0026566352767799e+02 1.6802286169131435e+01 1 0 0
2338 1 3 5.9999999999999998e-02 8.5834340222437806e+00 1.0455162862476956e+02 1.3310831579158869e+01 1 1 0
12785 1 3 5.9999999999999998e-02 5.3760546493654537e+00 1.0505185141264971e+02 1.6126173651117117e+01 1 0 0
37878 1 6 -1.2000000000000000e-01 9.4231002508410955e-01 1.0779066315364409e+02 1.2654764259453541e+01 0 -1 0
37887 1 3 5.9999999999999998e-02 2.3057497037351711e+00 1.1022181640072392e+02 1.2962294789959842e+01 0 -1 0
37882 1 4 -6.8300000000000005e-01 3.3236751421391686e+00 1.0762372088292565e+02 1.3269712531486832e+01 0 -1 0
37883 1 5 4.1799999999999998e-01 3.9907559344254908e+00 1.0822472919686646e+02 1.3536393317963604e+01 0 -1 0
37888 1 3 5.9999999999999998e-02 1.1060870695219218e+00 1.1025440704978753e+02 1.4108176921896375e+01 0 -1 0
37889 1 4 -6.8300000000000005e-01 4.4963533632758717e+00 1.0995549535694285e+02 1.4269039021304534e+01 0 -1 0
38335 1 3 5.9999999999999998e-02 2.8968586324901495e+00 1.0638857373812242e+02 1.7049925479443257e+01 0 -1 0
37884 1 3 5.9999999999999998e-02 1.7586310501447806e+00 1.0790808368961466e+02 1.4653905251305490e+01 0 -1 0
37879 1 2 2.0499999999999999e-01 2.0560754468776099e+00 1.0822533993521422e+02 1.3636384302858852e+01 0 -1 0
37885 1 6 -1.2000000000000000e-01 2.1410138173471114e+00 1.0976665825487038e+02 1.3913504233793748e+01 0 -1 0
37886 1 2 2.0499999999999999e-01 3.2298930761279405e+00 1.1019631752109632e+02 1.4934247354624418e+01 0 -1 0
37891 1 3 5.9999999999999998e-02 3.1658437953700407e+00 1.0953462058365093e+02 1.5755567609809424e+01 0 -1 0
37890 1 5 4.1799999999999998e-01 5.1338281842929101e+00 1.0987738767233105e+02 1.4992628963864366e+01 0 -1 0
38342 1 3 5.9999999999999998e-02 6.4248494848644477e-01 1.0846311047472601e+02 1.7522180379967512e+01 0 -1 0
38336 1 3 5.9999999999999998e-02 1.3738280456307106e+00 1.0568401531711940e+02 1.7329114372057198e+01 0 -1 0
38333 1 6 -1.2000000000000000e-01 2.2465805578975790e+00 1.0602976319829287e+02 1.7869896263285870e+01 0 -1 0
12774 1 5 4.1799999999999998e-01 5.9737027812911698e+00 1.0915685452340458e+02 1.7213989620358152e+01 1 0 0
46679 159 8 4.2380000000000001e-01 5.4643895655938097e+00 1.1122556423022503e+02 1.7686636706619620e+01 1 0 0
12781 1 5 4.1799999999999998e-01 5.1780227016935028e+00 1.0646705267186144e+02 1.7874506352093320e+01 1 0 0
12780 1 4 -6.8300000000000005e-01 5.7488047809864806e+00 1.0721989678013905e+02 1.7501041007336973e+01 1 0 0
37877 1 3 5.9999999999999998e-02 1.2838568442940863e+00 1.0579882060442878e+02 1.3341986965321803e+01 0 -1 0
37872 1 2 2.0499999999999999e-01 5.3437644098945047e-01 1.0631512546653504e+02 1.2779302815967494e+01 0 -1 0
37881 1 3 5.9999999999999998e-02 3.4562506534636418e-02 1.0844704139606941e+02 1.2738238551060013e+01 0 -1 0
12778 1 3 5.9999999999999998e-02 6.1137698417114752e+00 1.0767838397170716e+02 1.4898943436678440e+01 1 0 0
37897 1 5 4.1799999999999998e-01 1.4168623300133378e+00 1.1081325800240714e+02 1.8005487917309253e+01 0 -1 0
38338 1 5 4.1799999999999998e-01 3.6449345465083409e+00 1.0776938361458805e+02 1.8319763957364170e+01 0 -1 0
2351 1 5 4.1799999999999998e-01 1.0698872729188031e+01 1.1089050252909256e+02 1.2726047459214508e+01 1 1 0
2345 1 3 5.9999999999999998e-02 8.9080610868266810e+00 1.0698464244009610e+02 1.2463179937242588e+01 1 1 0
12773 1 4 -6.8300000000000005e-01 6.2349791884693628e+00 1.0980096060842389e+02 1.6594213479697679e+01 1 0 0
2336 1 4 -6.8300000000000005e-01 9.8600840595669936e+00 1.0489658190099719e+02 1.4921543022386354e+01 1 1 0
2339 1 6 -1.2000000000000000e-01 1.0397326725784248e+01 1.0548474627690517e+02 1.2600567614718321e+01 1 1 0
2340 1 2 2.0499999999999999e-01 9.9473060941660503e+00 1.0699920811868958e+02 1.2676244690304793e+01 1 1 0
12786 1 3 5.9999999999999998e-02 6.7949483564672946e+00 1.0517629986286634e+02 1.5064324791016878e+01 1 0 0
12783 1 6 -1.2000000000000000e-01 6.4237561699984056e+00 1.0523961698903292e+02 1.6135883618656383e+01 1 0 0
12771 1 3 5.9999999999999998e-02 7.2367827571279353e+00 1.1044344706555088e+02 1.4267823953643925e+01 1 0 0
12777 1 2 2.0499999999999999e-01 6.7279838795000986e+00 1.0675077431638495e+02 1.6606432370544780e+01 1 0 0
12776 1 6 -1.2000000000000000e-01 6.9447871236387071e+00 1.0777843921890046e+02 1.5516590693299150e+01 1 0 0
12779 1 3 5.9999999999999998e-02 7.7879670994365764e+00 1.0743252453801760e+02 1.4908184013809933e+01 1 0 0
12782 1 3 5.9999999999999998e-02 7.5566234052035322e+00 1.0667404444571379e+02 1.7358814198025005e+01 1 0 0
12770 1 2 2.0499999999999999e-01 7.3539378638222983e+00 1.0915044096031542e+02 1.6078122347032682e+01 1 0 0
12775 1 3 5.9999999999999998e-02 8.1382988100933371e+00 1.0889384377081602e+02 1.6833765283292806e+01 1 0 0
12772 1 3 5.9999999999999998e-02 8.7902911102803660e+00 1.0973203310165833e+02 1.4571064633798059e+01 1 0 0
12769 1 6 -1.2000000000000000e-01 7.9526076778469559e+00 1.1017828818096562e+02 1.5021420666753791e+01 1 0 0
2337 1 5 4.1799999999999998e-01 9.8296231092803978e+00 1.0584472148418693e+02 1.4773172368515141e+01 1 1 0
2350 1 4 -6.8300000000000005e-01 1.0724408478377512e+01 1.0992822230525721e+02 1.2909409434759558e+01 1 1 0
38493 1 3 5.9999999999999998e-02 1.0606554694661881e+01 1.0904170380944008e+02 1.8169764685639869e+01 0 -1 0
2343 1 4 -6.8300000000000005e-01 1.0194975950197863e+01 1.0746512260385450e+02 1.4012948390992841e+01 1 1 0
2344 1 5 4.1799999999999998e-01 1.0203227770631640e+01 1.0846422900716455e+02 1.3977285719067735e+01 1 1 0
37896 1 4 -6.8300000000000005e-01 2.2313006152945283e+00 1.1117490661952066e+02 1.7617422685600086e+01 0 -1 0
37898 1 3 5.9999999999999998e-02 1.0784102959386657e+00 1.1186893782563133e+02 1.5941650586533060e+01 0 -1 0
37892 1 6 -1.2000000000000000e-01 3.1412232766021710e+00 1.1166411205935329e+02 1.5452107360839134e+01 0 -1 0
33109 1 5 4.1799999999999998e-01 7.8191190323647797e-01 1.1234254281872278e+02 1.2981617059853439e+01 0 -1 0
37894 1 3 5.9999999999999998e-02 4.1200704450321712e+00 1.1206298369190480e+02 1.5801551075856390e+01 0 -1 0
37893 1 2 2.0499999999999999e-01 2.0264163248690132e+00 1.1197327564560121e+02 1.6489511406295453e+01 0 -1 0
37895 1 3 5.9999999999999998e-02 2.9798530588891974e+00 1.1212113431556138e+02 1.4525215457275213e+01 0 -1 0
46678 159 8 4.2380000000000001e-01 3.8679527636085038e+00 1.1142000952501230e+02 1.7969846876330067e+01 1 0 0
37905 1 3 5.9999999999999998e-02 6.8623379647689320e-01 1.1295626287925042e+02 1.8341518824596626e+01 0 -1 0
12766 1 4 -6.8300000000000005e-01 9.4719215429281327e+00 1.1118583517224107e+02 1.6521381817799963e+01 1 0 0
12765 1 3 5.9999999999999998e-02 6.9977859684868386e+00 1.1304431726497768e+02 1.5162760336046334e+01 1 0 0
12763 1 2 2.0499999999999999e-01 8.5796902797226782e+00 1.1145779718596374e+02 1.5469741155480035e+01 1 0 0
12768 1 3 5.9999999999999998e-02 9.1327134501051610e+00 1.1192092298053737e+02 1.4658010730333492e+01 1 0 0
12764 1 3 5.9999999999999998e-02 7.0470609367081956e+00 1.1233876096082940e+02 1.6790787835218516e+01 1 0 0
12762 1 6 -1.2000000000000000e-01 7.6923883781247007e+00 1.1265372036298788e+02 1.5962541980731533e+01 1 0 0
12767 1 5 4.1799999999999998e-01 9.6758450731357204e+00 1.1207380136931501e+02 1.6846764671277239e+01 1 0 0
39212 1 4 -6.8300000000000005e-01 6.9722017389844693e-01 9.7654913930821536e+01 2.1981543559292930e+01 0 -1 0
39213 1 5 4.1799999999999998e-01 1.6101867193826964e+00 9.7564740700969494e+01 2.2186689913805289e+01 0 -1 0
39219 1 4 -6.8300000000000005e-01 3.3396643477565195e+00 9.8280903684704143e+01 2.2613739911509320e+01 0 -1 0
39220 1 5 4.1799999999999998e-01 4.2620507620319650e+00 9.8243617632049805e+01 2.2900190956652104e+01 0 -1 0
4570 1 5 4.1799999999999998e-01 6.1751048237867856e+00 9.8439906123854328e+01 1.8470125892881374e+01 1 1 0
4569 1 4 -6.8300000000000005e-01 6.4760504889172239e+00 9.7557440371941837e+01 1.8560732655062097e+01 1 1 0
37650 1 3 5.9999999999999998e-02 1.0645561743790662e+01 9.7353628172506305e+01 1.9842681671503641e+01 0 -1 0
37649 1 3 5.9999999999999998e-02 1.0682458175594192e+01 9.7931186889263500e+01 2.1455702540049469e+01 0 -1 0
38331 1 5 4.1799999999999998e-01 4.9204823190436819e+00 1.0457313952078253e+02 1.8568478121959131e+01 0 -1 0
38320 1 2 2.0499999999999999e-01 1.5947356961914088e+00 1.0264324282500704e+02 1.8501572168628929e+01 0 -1 0
39217 1 3 5.9999999999999998e-02 1.6699796494773644e+00 9.9973887754385743e+01 2.0613356348747050e+01 0 -1 0
39224 1 3 5.9999999999999998e-02 4.3343466114311440e+00 9.9445462290023627e+01 2.0472590490550868e+01 0 -1 0
39209 1 2 2.0499999999999999e-01 4.8696125811712210e-01 9.9019981777866448e+01 2.2185842942351826e+01 0 -1 0
39215 1 6 -1.2000000000000000e-01 1.6702079736736724e+00 9.9936765539994141e+01 2.1711469457159680e+01 0 -1 0
38325 1 3 5.9999999999999998e-02 1.7623751997957455e+00 1.0245560513932216e+02 1.9581140265604624e+01 0 -1 0
39216 1 2 2.0499999999999999e-01 3.1059856532789092e+00 9.9579744892216112e+01 2.2200598266267448e+01 0 -1 0
39218 1 3 5.9999999999999998e-02 1.4713557190252624e+00 1.0099993242149952e+02 2.1966889824679182e+01 0 -1 0
39225 1 3 5.9999999999999998e-02 3.9457100961810756e+00 1.0102588880927529e+02 2.0793351773513194e+01 0 -1 0
39222 1 6 -1.2000000000000000e-01 4.2430403250716662e+00 1.0009685649389613e+02 2.1285247359496374e+01 0 -1 0
38519 1 4 -6.8300000000000005e-01 3.0853179293852420e+00 1.0278894497227036e+02 2.3550019587299069e+01 0 -1 0
39221 1 3 5.9999999999999998e-02 3.2118329494726496e+00 1.0014062157101885e+02 2.3199166800251135e+01 0 -1 0
38521 1 3 5.9999999999999998e-02 2.6533482236434640e+00 1.0335697102230908e+02 2.1597664372702067e+01 0 -1 0
38524 1 3 5.9999999999999998e-02 5.4113198180612454e-01 1.0291419348666315e+02 2.3064199984675579e+01 0 -1 0
38520 1 5 4.1799999999999998e-01 4.0132359186651136e+00 1.0301725131766352e+02 2.3512393288430012e+01 0 -1 0
38516 1 2 2.0499999999999999e-01 2.5401870002693494e+00 1.0374641027429692e+02 2.2631416576899614e+01 0 -1 0
39214 1 3 5.9999999999999998e-02 3.7698929312704238e-01 9.9090720261568080e+01 2.3257238099613279e+01 0 -1 0
39223 1 2 2.0499999999999999e-01 5.6203356650829717e+00 1.0018790660534002e+02 2.1916623851709563e+01 0 -1 0
39228 1 3 5.9999999999999998e-02 5.6036398410979835e+00 1.0079722623893835e+02 2.2785324417462501e+01 0 -1 0
38522 1 6 -1.2000000000000000e-01 1.0480272481790227e+00 1.0395311851776178e+02 2.3114542884833714e+01 0 -1 0
38525 1 3 5.9999999999999998e-02 1.0084347348927256e+00 1.0420164556409819e+02 2.4142825563756912e+01 0 -1 0
38512 1 4 -6.8300000000000005e-01 5.5407743973572394e+00 1.0414499941646034e+02 2.2898598886475398e+01 0 -1 0
38514 1 3 5.9999999999999998e-02 4.5426891523307811e+00 1.0450328842597040e+02 2.1179720983738925e+01 0 -1 0
39226 1 4 -6.8300000000000005e-01 5.9921666764195383e+00 9.8915698955743821e+01 2.2394932787510314e+01 0 -1 0
38332 1 3 5.9999999999999998e-02 2.6612371086095772e+00 1.0484151719931532e+02 1.9672404868594722e+01 0 -1 0
38526 1 4 -6.8300000000000005e-01 2.4002901151149703e-01 1.0470942339582027e+02 2.1006669682492607e+01 0 -1 0
12788 1 5 4.1799999999999998e-01 6.6627666768159726e+00 1.0299417915030941e+02 1.8601834496249356e+01 1 0 0
39227 1 5 4.1799999999999998e-01 6.9586940330338702e+00 9.8928905079004309e+01 2.2418956664012324e+01 0 -1 0
39231 1 3 5.9999999999999998e-02 6.9293169839470812e+00 9.9920621072904581e+01 2.0340487489971188e+01 0 -1 0
39232 1 3 5.9999999999999998e-02 6.5547961912672994e+00 1.0161149260732064e+02 2.0538950024842617e+01 0 -1 0
39238 1 3 5.9999999999999998e-02 9.4327124727820983e+00 1.0029715447086720e+02 2.0232331872704147e+01 0 -1 0
39234 1 5 4.1799999999999998e-01 9.4363184736343602e+00 9.9996437756960745e+01 2.2807666862908391e+01 0 -1 0
39229 1 6 -1.2000000000000000e-01 6.7928125857019692e+00 1.0068511655390944e+02 2.1094774824914808e+01 0 -1 0
39233 1 4 -6.8300000000000005e-01 8.5010657358646480e+00 1.0008636996689891e+02 2.2833069631568076e+01 0 -1 0
39235 1 3 5.9999999999999998e-02 8.1390924037410635e+00 1.0186998395732962e+02 2.2465340054325626e+01 0 -1 0
39230 1 2 2.0499999999999999e-01 8.1315108924597599e+00 1.0099093701522754e+02 2.1845709256538179e+01 0 -1 0
39239 1 3 5.9999999999999998e-02 8.9778896488378201e+00 1.0195313442006621e+02 2.0210635860674035e+01 0 -1 0
39236 1 6 -1.2000000000000000e-01 9.2990604362754041e+00 1.0118638742714047e+02 2.0855099529905235e+01 0 -1 0
38513 1 5 4.1799999999999998e-01 6.4485585685470266e+00 1.0443432289375001e+02 2.2802840138929124e+01 0 -1 0
39237 1 2 2.0499999999999999e-01 1.0751821955069628e+01 1.0155201625256576e+02 2.1432186462993741e+01 0 -1 0
39242 1 3 5.9999999999999998e-02 1.0687735335915518e+01 1.0258989423632762e+02 2.1736691671935354e+01 0 -1 0
38327 1 2 2.0499999999999999e-01 2.9349579776490882e+00 1.0484960809612269e+02 1.8589703016105510e+01 0 -1 0
38330 1 4 -6.8300000000000005e-01 4.3175983143639787e+00 1.0528976653117188e+02 1.8762624536630632e+01 0 -1 0
38523 1 2 2.0499999999999999e-01 2.0356105409252725e-01 1.0499069790035009e+02 2.2382476958724897e+01 0 -1 0
38340 1 6 -1.2000000000000000e-01 5.1019048720052129e-01 1.0782171505480181e+02 1.8376394108992518e+01 0 -1 0
38337 1 4 -6.8300000000000005e-01 2.9354360311985865e+00 1.0806821387590733e+02 1.8895068715287280e+01 0 -1 0
38509 1 2 2.0499999999999999e-01 4.7483654529298924e+00 1.0500580405391931e+02 2.2123565226232028e+01 0 -1 0
38334 1 2 2.0499999999999999e-01 1.8075747699091123e+00 1.0719272094988574e+02 1.8799730529006514e+01 0 -1 0
38515 1 6 -1.2000000000000000e-01 3.3690354678421661e+00 1.0506491651807937e+02 2.2787378792578899e+01 0 -1 0
38339 1 3 5.9999999999999998e-02 1.6808697784827966e+00 1.0670879857479626e+02 1.9739361034658874e+01 0 -1 0
38518 1 3 5.9999999999999998e-02 2.7541874716169228e+00 1.0587857744177930e+02 2.2476282175365064e+01 0 -1 0
38511 1 3 5.9999999999999998e-02 4.5980730428412899e+00 1.0682743038502417e+02 2.1068325657492199e+01 0 -1 0
38344 1 4 -6.8300000000000005e-01 8.0349225936667101e-01 1.0971910853640300e+02 1.9611889785871220e+01 0 -1 0
38528 1 3 5.9999999999999998e-02 6.9226264702073814e-01 1.0597021484727840e+02 2.2465028848437793e+01 0 -1 0
38345 1 5 4.1799999999999998e-01 1.6271913624605139e+00 1.0937643694611181e+02 1.9890748196612844e+01 0 -1 0
38517 1 3 5.9999999999999998e-02 3.5641112080358419e+00 1.0529906735447852e+02 2.3823852322124004e+01 0 -1 0
38508 1 6 -1.2000000000000000e-01 5.2654044722717668e+00 1.0639796693881890e+02 2.1813683806738695e+01 0 -1 0
38510 1 3 5.9999999999999998e-02 5.2636361948825918e+00 1.0698987781060806e+02 2.2786635630984534e+01 0 -1 0
50491 1430 8 4.2380000000000001e-01 3.8919704063045008e-01 1.0957185224946940e+02 2.3451892523003810e+01 0 0 0
33277 1 5 4.1799999999999998e-01 2.8404913693393636e+00 1.1008553325751151e+02 2.3187719202876274e+01 0 -1 0
48143 647 8 4.2380000000000001e-01 5.2401204282869260e+00 1.0984297268235517e+02 2.3926403069589597e+01 0 2 0
48141 647 7 -8.4760000000000002e-01 4.3099584125310022e+00 1.0951584583486176e+02 2.3759706363963083e+01 0 2 0
33276 1 4 -6.8300000000000005e-01 2.0183182392340142e+00 1.1034223377936189e+02 2.2681994103146511e+01 0 -1 0
38507 1 3 5.9999999999999998e-02 6.7038952646267234e+00 1.0600641540123655e+02 2.0432900858514472e+01 0 -1 0
38497 1 3 5.9999999999999998e-02 8.3169118287932537e+00 1.0983039063349383e+02 1.9194239556414125e+01 0 -1 0
38500 1 3 5.9999999999999998e-02 8.5900977848332669e+00 1.0734779199896596e+02 1.9322457949635030e+01 0 -1 0
38506 1 5 4.1799999999999998e-01 8.4034856593445202e+00 1.0590305164690666e+02 2.1983571417123244e+01 0 -1 0
38505 1 4 -6.8300000000000005e-01 7.5189729888741930e+00 1.0590791708280325e+02 2.2354675050566279e+01 0 -1 0
38504 1 3 5.9999999999999998e-02 6.5056126890809409e+00 1.0839390066200356e+02 2.0199354915545193e+01 0 -1 0
38498 1 4 -6.8300000000000005e-01 9.6420441842497233e+00 1.0721646774465306e+02 2.0921354057512119e+01 0 -1 0
38494 1 6 -1.2000000000000000e-01 9.1073216621483546e+00 1.0934514068451922e+02 1.9837403272100666e+01 0 -1 0
38502 1 2 2.0499999999999999e-01 6.7021682891217456e+00 1.0652453096501171e+02 2.1383407193894534e+01 0 -1 0
38495 1 2 2.0499999999999999e-01 8.6601936970544156e+00 1.0794166967130491e+02 2.0225620356925084e+01 0 -1 0
38501 1 6 -1.2000000000000000e-01 7.2483651618682501e+00 1.0797444230834309e+02 2.0926996090260037e+01 0 -1 0
38503 1 3 5.9999999999999998e-02 7.1962858088042534e+00 1.0860023089566653e+02 2.1865488935703322e+01 0 -1 0
39126 1 3 5.9999999999999998e-02 8.9740012095494226e+00 1.0762925454213271e+02 2.3915593321649258e+01 0 -1 0
38496 1 3 5.9999999999999998e-02 9.1760770361153252e+00 1.0998544317613829e+02 2.0808507672870238e+01 0 -1 0
38499 1 5 4.1799999999999998e-01 1.0470026762557069e+01 1.0759411680901877e+02 2.0582544611335877e+01 0 -1 0
38771 1 4 -6.8300000000000005e-01 6.9700509794662766e+00 1.1024009938701815e+02 2.4388633899982533e+01 0 -1 0
38488 1 2 2.0499999999999999e-01 1.0501738918746875e+01 1.0950406971374890e+02 1.9169726120366217e+01 0 -1 0
33274 1 3 5.9999999999999998e-02 4.2211508310771135e+00 1.1105709071642195e+02 2.1423967077077826e+01 0 -1 0
46677 159 7 -8.4760000000000002e-01 4.7804880358332955e+00 1.1146263620286346e+02 1.8376619190903064e+01 1 0 0
33270 1 5 4.1799999999999998e-01 3.9531593030055197e+00 1.1259356214443763e+02 1.9524923950598833e+01 0 -1 0
33275 1 3 5.9999999999999998e-02 4.2796790958214208e+00 1.1184595907737101e+02 2.2919628353090662e+01 0 -1 0
33273 1 2 2.0499999999999999e-01 2.2800087521611165e+00 1.1163908841972150e+02 2.2138725026382478e+01 0 -1 0
33272 1 6 -1.2000000000000000e-01 3.7764817018778785e+00 1.1187156350614752e+02 2.1993994472898802e+01 0 -1 0
33278 1 3 5.9999999999999998e-02 1.7290977709750428e+00 1.1169107099738102e+02 2.1192231759369822e+01 0 -1 0
33281 1 3 5.9999999999999998e-02 9.9612094638693549e-01 1.1210820773561721e+02 2.3748807036119018e+01 0 -1 0
33279 1 6 -1.2000000000000000e-01 1.5612580200960551e+00 1.1263860168784983e+02 2.3015710444508979e+01 0 -1 0
33267 1 3 5.9999999999999998e-02 5.9674648486843713e+00 1.1244048963918924e+02 2.0444358366882174e+01 0 -1 0
33282 1 3 5.9999999999999998e-02 2.3910169011121698e+00 1.1309249097559771e+02 2.3506028940481084e+01 0 -1 0
33268 1 3 5.9999999999999998e-02 6.1074870121557820e+00 1.1305738726412730e+02 2.2046098152514244e+01 0 -1 0
33269 1 4 -6.8300000000000005e-01 3.4380387688433820e+00 1.1327980582320519e+02 1.9969579212176090e+01 0 -1 0
38770 1 3 5.9999999999999998e-02 9.3860374424197968e+00 1.1107326638514920e+02 2.4081024275072973e+01 0 -1 0
38773 1 3 5.9999999999999998e-02 6.5685740227179101e+00 1.1228979586725350e+02 2.4036529274341532e+01 0 -1 0
38769 1 3 5.9999999999999998e-02 8.5274034670359171e+00 1.1132217389900910e+02 2.2610839088172849e+01 0 -1 0
38490 1 3 5.9999999999999998e-02 1.0276559246720970e+01 1.1165219355311034e+02 1.8955089481771619e+01 0 -1 0
38767 1 6 -1.2000000000000000e-01 8.6577552980836536e+00 1.1176493459407693e+02 2.3588117602215526e+01 0 -1 0
38761 1 2 2.0499999999999999e-01 9.2706282453107853e+00 1.1311050754113721e+02 2.3622896834477444e+01 0 -1 0
38768 1 2 2.0499999999999999e-01 7.3337685920717846e+00 1.1162948115596211e+02 2.4382201507665620e+01 0 -1 0
38763 1 3 5.9999999999999998e-02 1.0200200391749716e+01 1.1280901800528520e+02 2.1823075583409995e+01 0 -1 0
38760 1 6 -1.2000000000000000e-01 1.0508519505847671e+01 1.1325938755645167e+02 2.2775533536547677e+01 0 -1 0
38999 1 2 2.0499999999999999e-01 4.7544540194540117e+00 9.7638479312486027e+01 2.5942869525617354e+01 0 -1 0
38995 1 4 -6.8300000000000005e-01 1.8235933230727208e+00 9.7438797785205040e+01 2.6601205506069345e+01 0 -1 0
39004 1 3 5.9999999999999998e-02 4.6137903740784223e+00 9.8271398897089114e+01 2.5035538154349560e+01 0 -1 0
39003 1 5 4.1799999999999998e-01 3.4512613232886729e+00 9.8181401149326632e+01 2.7147671062875066e+01 0 -1 0
39002 1 4 -6.8300000000000005e-01 4.3615790795416833e+00 9.8327937384626878e+01 2.7104033392544466e+01 0 -1 0
39012 1 6 -1.2000000000000000e-01 8.5103643478349085e+00 9.7889990844093774e+01 2.5713838123610561e+01 0 -1 0
39005 1 6 -1.2000000000000000e-01 6.1773754613394303e+00 9.7312264470906669e+01 2.6152699174958659e+01 0 -1 0
39015 1 3 5.9999999999999998e-02 8.5581641606405903e+00 9.7349852232772861e+01 2.4784158549124733e+01 0 -1 0
39014 1 3 5.9999999999999998e-02 8.8215605927226761e+00 9.7257600930497475e+01 2.6552484001312713e+01 0 -1 0
39006 1 2 2.0499999999999999e-01 7.0991693905921611e+00 9.8517025675420811e+01 2.5937739821889519e+01 0 -1 0
39315 1 3 5.9999999999999998e-02 9.6910476403893817e-03 1.0163662981497961e+02 2.5826196708733463e+01 0 -1 0
39313 1 6 -1.2000000000000000e-01 4.6357523999516603e-01 1.0077181531116248e+02 2.6163858794029093e+01 0 -1 0
39316 1 3 5.9999999999999998e-02 6.5400764266234568e-01 1.0011988167910260e+02 2.5330348750384612e+01 0 -1 0
39301 1 3 5.9999999999999998e-02 5.1565814308816904e+00 1.0314173723706472e+02 2.5312892417718757e+01 0 -1 0
39308 1 3 5.9999999999999998e-02 2.4168527667859752e+00 1.0228403584661604e+02 2.5611801548455642e+01 0 -1 0
39312 1 3 5.9999999999999998e-02 2.0477440275222549e+00 1.0036773878392596e+02 2.7606266493357346e+01 0 -1 0
39309 1 3 5.9999999999999998e-02 3.1722080269906172e+00 1.0066768456629556e+02 2.5454398480509134e+01 0 -1 0
39310 1 4 -6.8300000000000005e-01 1.2745758438114023e+00 1.0227756198711579e+02 2.7746940846298351e+01 0 -1 0
39307 1 2 2.0499999999999999e-01 1.6917038248159353e+00 1.0110427891852551e+02 2.6965055082986193e+01 0 -1 0
39306 1 6 -1.2000000000000000e-01 2.8720827265588507e+00 1.0147036337184439e+02 2.6162025129560199e+01 0 -1 0
39311 1 5 4.1799999999999998e-01 2.1282675240292246e+00 1.0266754581881635e+02 2.8019507282593000e+01 0 -1 0
39300 1 2 2.0499999999999999e-01 4.1296055096143336e+00 1.0195907273664375e+02 2.6896364174852199e+01 0 -1 0
39303 1 4 -6.8300000000000005e-01 3.8776185514517625e+00 1.0312128916144421e+02 2.7749896777673484e+01 0 -1 0
39305 1 3 5.9999999999999998e-02 4.4423855072248539e+00 1.0122965174589791e+02 2.7620347572975085e+01 0 -1 0
39304 1 5 4.1799999999999998e-01 4.6841567228974741e+00 1.0356218771805395e+02 2.7886668587595459e+01 0 -1 0
39299 1 6 -1.2000000000000000e-01 5.3016382948597807e+00 1.0227797504971448e+02 2.5900713361953748e+01 0 -1 0
39302 1 3 5.9999999999999998e-02 5.5770731131293489e+00 1.0152135634086214e+02 2.5180139591809311e+01 0 -1 0
39010 1 5 4.1799999999999998e-01 6.0295317707423761e+00 9.9286882287795876e+01 2.7360251517644279e+01 0 -1 0
39296 1 4 -6.8300000000000005e-01 6.4583341511325978e+00 1.0386233518530531e+02 2.7431091182379667e+01 0 -1 0
39288 1 3 5.9999999999999998e-02 1.0401622610027571e+01 1.0223773630696735e+02 2.4702566037499544e+01 0 -1 0
39287 1 3 5.9999999999999998e-02 1.0197860638693285e+01 1.0382362098925685e+02 2.4769036759071568e+01 0 -1 0
39013 1 2 2.0499999999999999e-01 9.7150028382916958e+00 9.8954463295826002e+01 2.5665570245027286e+01 0 -1 0
39016 1 4 -6.8300000000000005e-01 9.8675426032186415e+00 9.9540314358997492e+01 2.6941315378188946e+01 0 -1 0
39017 1 5 4.1799999999999998e-01 8.9807400631555030e+00 9.9858400471126672e+01 2.7283724617614727e+01 0 -1 0
39009 1 4 -6.8300000000000005e-01 6.9351965039467123e+00 9.9376917445056279e+01 2.7081414184664215e+01 0 -1 0
39011 1 3 5.9999999999999998e-02 6.6560463902577007e+00 9.9090649252997068e+01 2.5115791801417217e+01 0 -1 0
39018 1 3 5.9999999999999998e-02 9.4600397024798184e+00 9.9633319840933140e+01 2.4893895194579038e+01 0 -1 0
39295 1 3 5.9999999999999998e-02 7.9687321354120124e+00 1.0182275403276049e+02 2.5210590321472299e+01 0 -1 0
39294 1 3 5.9999999999999998e-02 7.7670945968288967e+00 1.0348495106800466e+02 2.5084042430720242e+01 0 -1 0
39293 1 2 2.0499999999999999e-01 6.6264763152600130e+00 1.0264132150894811e+02 2.6758228153259971e+01 0 -1 0
39298 1 3 5.9999999999999998e-02 6.8194417179265328e+00 1.0184766016848202e+02 2.7448572915393932e+01 0 -1 0
39286 1 2 2.0499999999999999e-01 9.3031818391376326e+00 1.0293086042355533e+02 2.6494430499229132e+01 0 -1 0
39292 1 6 -1.2000000000000000e-01 7.8735388850800945e+00 1.0271857044033263e+02 2.5839605180218033e+01 0 -1 0
39291 1 3 5.9999999999999998e-02 9.4117010112824708e+00 1.0214170837986276e+02 2.7255001500220466e+01 0 -1 0
39289 1 4 -6.8300000000000005e-01 9.2936191539914983e+00 1.0419849648008959e+02 2.7253499193315790e+01 0 -1 0
39285 1 6 -1.2000000000000000e-01 1.0448285125892038e+01 1.0299798428448295e+02 2.5470107948882482e+01 0 -1 0
39297 1 5 4.1799999999999998e-01 7.2989888624981640e+00 1.0430959781961354e+02 2.7423001331536817e+01 0 -1 0
39290 1 5 4.1799999999999998e-01 1.0236516822747584e+01 1.0435792903806362e+02 2.7349832311015575e+01 0 -1 0
48142 647 8 4.2380000000000001e-01 4.0723160313903577e+00 1.0882480180429899e+02 2.4442336964693723e+01 0 2 0
39149 1 4 -6.8300000000000005e-01 2.3991852183146978e-01 1.0750813804438290e+02 2.6599780525761851e+01 0 -1 0
39148 1 3 5.9999999999999998e-02 2.3442953629151573e+00 1.0499296652048025e+02 2.6179431380832465e+01 0 -1 0
39141 1 3 5.9999999999999998e-02 4.7515378162626085e+00 1.0545571964006494e+02 2.5774356844829324e+01 0 -1 0
39150 1 5 4.1799999999999998e-01 9.8688395228113357e-01 1.0809520738566576e+02 2.6584878300226706e+01 0 -1 0
39140 1 3 5.9999999999999998e-02 4.4680838121934467e+00 1.0692883541023377e+02 2.4811469183217831e+01 0 -1 0
39147 1 3 5.9999999999999998e-02 1.9408293329315451e+00 1.0629002425323202e+02 2.5133335043659557e+01 0 -1 0
39151 1 3 5.9999999999999998e-02 1.0032958511927108e+00 1.0627263059388980e+02 2.7959934583679619e+01 0 -1 0
39146 1 2 2.0499999999999999e-01 7.2344164246540488e-01 1.0623877937738608e+02 2.6947079744601627e+01 0 -1 0
39145 1 6 -1.2000000000000000e-01 2.0583713393537115e+00 1.0607388636875680e+02 2.6148460993443663e+01 0 -1 0
39144 1 3 5.9999999999999998e-02 3.4683670378135516e+00 1.0637953814928194e+02 2.7666539690452836e+01 0 -1 0
39142 1 4 -6.8300000000000005e-01 3.0235828833421268e+00 1.0813970936025503e+02 2.6541761071362124e+01 0 -1 0
39139 1 2 2.0499999999999999e-01 3.2894052489414602e+00 1.0675781432289492e+02 2.6676617679721883e+01 0 -1 0
39143 1 5 4.1799999999999998e-01 3.8795145445168413e+00 1.0849945604912587e+02 2.6665416181498163e+01 0 -1 0
39138 1 6 -1.2000000000000000e-01 4.5847224169145395e+00 1.0654213629091927e+02 2.5879420864861196e+01 0 -1 0
39135 1 4 -6.8300000000000005e-01 5.5805865083243305e+00 1.0865500578239485e+02 2.6673819737677164e+01 0 -1 0
39132 1 2 2.0499999999999999e-01 5.7757298828807491e+00 1.0718053295720784e+02 2.6619609028792986e+01 0 -1 0
39137 1 3 5.9999999999999998e-02 5.8380306824484984e+00 1.0667924248683447e+02 2.7622884857856327e+01 0 -1 0
39124 1 6 -1.2000000000000000e-01 9.3393753296317108e+00 1.0714534176447030e+02 2.4863526567282520e+01 0 -1 0
39134 1 3 5.9999999999999998e-02 6.9775521824727758e+00 1.0579976328697897e+02 2.5480008493715626e+01 0 -1 0
38772 1 5 4.1799999999999998e-01 7.6590062598672120e+00 1.0972721979647700e+02 2.4901476310979316e+01 0 -1 0
39127 1 3 5.9999999999999998e-02 9.2179938304933859e+00 1.0604187210761791e+02 2.4785553812683997e+01 0 -1 0
39133 1 3 5.9999999999999998e-02 6.7999582486582479e+00 1.0738019175395014e+02 2.4759063234448341e+01 0 -1 0
39128 1 4 -6.8300000000000005e-01 8.4888508191429075e+00 1.0886459983059105e+02 2.6228226724657844e+01 0 -1 0
39129 1 5 4.1799999999999998e-01 9.4617225813772130e+00 1.0902680748110953e+02 2.6220258124009970e+01 0 -1 0
39136 1 5 4.1799999999999998e-01 6.3808445877480384e+00 1.0901705953382198e+02 2.6372487212828609e+01 0 -1 0
39131 1 6 -1.2000000000000000e-01 7.0092559572873236e+00 1.0691379742031739e+02 2.5778648991509279e+01 0 -1 0
39130 1 3 5.9999999999999998e-02 8.6967703953303452e+00 1.0705392391834707e+02 2.6987935518573327e+01 0 -1 0
39125 1 2 2.0499999999999999e-01 8.4345207188927613e+00 1.0743007431776914e+02 2.6070054000845339e+01 0 -1 0
38779 1 5 4.1799999999999998e-01 5.3893816677404311e+00 1.1282399144931740e+02 2.6669461972611039e+01 0 -1 0
38784 1 3 5.9999999999999998e-02 7.9569921745010852e+00 1.1301878468991465e+02 2.8231789821826151e+01 0 -1 0
38774 1 6 -1.2000000000000000e-01 7.5489390596093724e+00 1.1198282108346626e+02 2.5887938302512321e+01 0 -1 0
38791 1 3 5.9999999999999998e-02 1.0332755273237879e+01 1.1305260243451291e+02 2.6902182376559161e+01 0 -1 0
4758 1 4 -6.8300000000000005e-01 1.0687854696966170e+01 1.1005529865583938e+02 1.7565899427747758e+00 1 1 0
4773 1 5 4.1799999999999998e-01 1.0663735676291262e+01 1.0541605805914706e+02 1.1736312064448378e+00 1 1 0
2346 1 6 -1.2000000000000000e-01 1.0757815357333254e+01 1.0785362186005356e+02 1.1739070948047802e+01 1 1 0
4542 1 5 4.1799999999999998e-01 3.6657136185283434e-02 1.0233906673177675e+02 1.0834401902999650e+01 1 1 0
38322 1 3 5.9999999999999998e-02 6.6336607631825473e-02 1.0411177524982288e+02 1.8557378944443780e+01 0 -1 0
33108 1 4 -6.8300000000000005e-01 7.7663511230809945e-03 1.1186514052825191e+02 1.2691433180614574e+01 0 -1 0
33265 1 6 -1.2000000000000000e-01 5.6454681522099941e+00 1.1326374158633710e+02 2.1066986558791157e+01 0 -1 0
33266 1 2 2.0499999999999999e-01 4.0657174912993259e+00 1.1313721801349217e+02 2.1204488946959135e+01 0 -1 0
37656 1 3 5.9999999999999998e-02 8.3182653883774567e+00 9.7141303096817339e+01 2.2172976865804255e+01 0 -1 0
38996 1 5 4.1799999999999998e-01 8.5551308395374992e-01 9.7250715813295045e+01 2.6614382120136685e+01 0 -1 0
7791 1 3 5.9999999999999998e-02 4.1747172810184008e+00 1.1582987676112397e+02 5.1581613009115195e+00 1 1 0
7796 1 4 -6.8300000000000005e-01 7.4168222149826346e-01 1.1543325100068665e+02 5.0752630784126493e+00 1 1 0
7793 1 2 2.0499999999999999e-01 1.4476961849042496e+00 1.1666851510917827e+02 4.9001296604529267e+00 1 1 0
7798 1 3 5.9999999999999998e-02 1.9464236788391989e+00 1.1659757972957694e+02 3.9465506056257968e+00 1 1 0
7790 1 5 4.1799999999999998e-01 2.4383254841902877e+00 1.1436266870465307e+02 5.9310192643502671e+00 1 1 0
7786 1 2 2.0499999999999999e-01 3.7051428926076833e+00 1.1580202927659290e+02 6.0529856580975236e+00 1 1 0
9351 1 5 4.1799999999999998e-01 6.9801447569882376e+00 1.1598407352265353e+02 3.9904242033247135e+00 1 1 0
9350 1 4 -6.8300000000000005e-01 7.8544463768109800e+00 1.1566291292235006e+02 3.8108576244184591e+00 1 1 0
9355 1 3 5.9999999999999998e-02 8.7143315059107849e+00 1.1515008862943419e+02 1.5389650071725598e+00 1 1 0
9353 1 6 -1.2000000000000000e-01 9.2926607818168261e+00 1.1596937952723344e+02 1.9288214477234382e+00 1 1 0
7776 1 5 4.1799999999999998e-01 8.7573395878324032e+00 1.1571196663749140e+02 5.4355867299674534e+00 1 1 0
9347 1 2 2.0499999999999999e-01 8.3512311795090799e+00 1.1666286466484846e+02 2.9088005973512820e+00 1 1 0
9348 1 3 5.9999999999999998e-02 6.6674844500591526e+00 1.1639848890471944e+02 1.6793195415284750e+00 1 1 0
9356 1 3 5.9999999999999998e-02 9.5543891516616348e+00 1.1657210509399911e+02 1.0405565526555516e+00 1 1 0
9359 1 3 5.9999999999999998e-02 1.0511070273939927e+01 1.1508875653393491e+02 3.6290378791502849e+00 1 1 0
9354 1 2 2.0499999999999999e-01 1.0599332636703755e+01 1.1555171888764887e+02 2.6572378050066425e+00 1 1 0
39478 1 4 -6.8300000000000005e-01 6.7761408516201795e+00 1.2778624015572591e+02 3.0640574073309086e+01 0 -1 0
9343 1 4 -6.8300000000000005e-01 5.4600236424714792e+00 1.1727720296329102e+02 3.8530520899989140e+00 1 1 0
9344 1 5 4.1799999999999998e-01 4.5396327251394402e+00 1.1751526845780305e+02 3.8435834011586332e+00 1 1 0
9341 1 3 5.9999999999999998e-02 4.5463851994573163e+00 1.1790315202924624e+02 1.3058051592181574e+00 1 1 0
9336 1 4 -6.8300000000000005e-01 3.2556629764999330e+00 1.1887225394350592e+02 3.4630100687397096e+00 1 1 0
9333 1 2 2.0499999999999999e-01 4.1398802265565831e+00 1.1956781265259276e+02 2.6864214992381039e+00 1 1 0
9337 1 5 4.1799999999999998e-01 2.6182523502858359e+00 1.1949332306930091e+02 3.7626473102756588e+00 1 1 0
9334 1 3 5.9999999999999998e-02 2.5607027804518983e+00 1.2014602918944988e+02 1.3374871595747142e+00 1 1 0
9332 1 6 -1.2000000000000000e-01 3.3380545107514301e+00 1.2065864415189681e+02 1.9014013801329572e+00 1 1 0
9335 1 3 5.9999999999999998e-02 4.0738281983167095e+00 1.2102116358739890e+02 1.2666235500437983e+00 1 1 0
9329 1 4 -6.8300000000000005e-01 2.0847297365763491e+00 1.2143903732831261e+02 3.9340177135301078e+00 1 1 0
9338 1 3 5.9999999999999998e-02 4.6804090579248632e+00 1.2011953254409069e+02 3.4120206410688341e+00 1 1 0
9339 1 6 -1.2000000000000000e-01 5.0889393705022909e+00 1.1864237920451643e+02 1.8959805002850694e+00 1 1 0
9326 1 2 2.0499999999999999e-01 2.7923654974353700e+00 1.2190022977697696e+02 2.7365714257353058e+00 1 1 0
9327 1 3 5.9999999999999998e-02 1.2370166324973948e+00 1.2227629730390017e+02 1.2119459141612678e+00 1 1 0
9331 1 3 5.9999999999999998e-02 3.5624130004081520e+00 1.2255488593958562e+02 3.1309426558806650e+00 1 1 0
9330 1 5 4.1799999999999998e-01 1.4540415350704476e+00 1.2215021116484543e+02 4.0796713425818654e+00 1 1 0
7799 1 6 -1.2000000000000000e-01 3.5280628250838020e-01 1.1776562929511016e+02 5.0189027864116333e+00 1 1 0
7802 1 3 5.9999999999999998e-02 7.2247725201490809e-01 1.1874406930169786e+02 5.2481573921656386e+00 1 1 0
9325 1 6 -1.2000000000000000e-01 1.8950570079096303e+00 1.2286760337845796e+02 1.9048817561080518e+00 1 1 0
9485 1 3 5.9999999999999998e-02 4.0102271783999033e+00 1.2034585214660406e+02 5.9331698238621895e+00 1 1 0
9482 1 3 5.9999999999999998e-02 4.6913796892211854e+00 1.2250661733517309e+02 5.7680221641890084e+00 1 1 0
9342 1 3 5.9999999999999998e-02 5.5721324686616303e+00 1.1922357249880029e+02 1.1514738390994244e+00 1 1 0
7795 1 3 5.9999999999999998e-02 2.7803172228712629e+00 1.1781217907392686e+02 6.2083432998330688e+00 1 1 0
9478 1 3 5.9999999999999998e-02 6.3244553263765999e+00 1.2075150823151075e+02 4.7604164665665873e+00 1 1 0
9340 1 2 2.0499999999999999e-01 6.1015800494883532e+00 1.1802206768103754e+02 2.8347785987440468e+00 1 1 0
9322 1 4 -6.8300000000000005e-01 2.9055083623063477e-01 1.2335240758833473e+02 3.6833141091393324e+00 1 1 0
9346 1 6 -1.2000000000000000e-01 7.1736906853406435e+00 1.1725138325942109e+02 2.0451718087262289e+00 1 1 0
9352 1 3 5.9999999999999998e-02 8.8063760113011060e+00 1.1746593899407516e+02 3.4561335696894182e+00 1 1 0
9345 1 3 5.9999999999999998e-02 6.5915514694316739e+00 1.1884851968655931e+02 3.3004701805185919e+00 1 1 0
9349 1 3 5.9999999999999998e-02 7.5298779682133823e+00 1.1785207397026650e+02 1.2092281351203882e+00 1 1 0
9465 1 6 -1.2000000000000000e-01 9.5502141622439556e+00 1.2175765817906732e+02 3.9419523542608355e+00 1 1 0
9467 1 3 5.9999999999999998e-02 9.5486796965927230e+00 1.2077055016691911e+02 4.3676951172820209e+00 1 1 0
9469 1 4 -6.8300000000000005e-01 7.5195243527064308e+00 1.2150990843704564e+02 2.3998512544262933e+00 1 1 0
9470 1 5 4.1799999999999998e-01 8.3043113148776762e+00 1.2122007233145811e+02 1.8239285312077325e+00 1 1 0
9466 1 2 2.0499999999999999e-01 8.1408781157600121e+00 1.2229422562211420e+02 3.4452663991905910e+00 1 1 0
9472 1 6 -1.2000000000000000e-01 7.3244276452477992e+00 1.2258418567990286e+02 4.7598301304554296e+00 1 1 0
9468 1 3 5.9999999999999998e-02 9.9437046088403385e+00 1.2238140995818749e+02 4.6764979172259551e+00 1 1 0
9462 1 4 -6.8300000000000005e-01 1.0254947193107206e+01 1.2086561619937125e+02 1.7250673373706491e+00 1 1 0
9473 1 2 2.0499999999999999e-01 6.6162547304466779e+00 1.2141191280555405e+02 5.4841417346914243e+00 1 1 0
9475 1 3 5.9999999999999998e-02 6.5764245380713575e+00 1.2320429320467608e+02 4.2238122032228480e+00 1 1 0
9471 1 3 5.9999999999999998e-02 8.2018260083237067e+00 1.2322044076815784e+02 2.9299288536213628e+00 1 1 0
9474 1 3 5.9999999999999998e-02 7.8256496565028346e+00 1.2324822485329392e+02 5.4051840692902742e+00 1 1 0
9459 1 2 2.0499999999999999e-01 1.0685526307384425e+01 1.2172406975636835e+02 2.8270963235648381e+00 1 1 0
7770 1 3 5.9999999999999998e-02 1.0115015240117332e+01 1.1915073602976533e+02 6.1533526551649027e+00 1 1 0
9328 1 3 5.9999999999999998e-02 2.4841309655252335e+00 1.2328220146370892e+02 1.0699436667189051e+00 1 1 0
9319 1 2 2.0499999999999999e-01 1.1355056820518921e+00 1.2395213760085358e+02 2.7542283153202787e+00 1 1 0
9324 1 3 5.9999999999999998e-02 1.7787838947732828e+00 1.2454994771888289e+02 3.3843486663875639e+00 1 1 0
9321 1 3 5.9999999999999998e-02 1.1129471224372185e+00 1.2524463068621218e+02 1.1274516918814279e+00 1 1 0
9318 1 6 -1.2000000000000000e-01 3.9729226670596884e-01 1.2493196615563149e+02 1.9037400039659209e+00 1 1 0
9314 1 3 5.9999999999999998e-02 2.7837174000754134e-01 1.2766331220186294e+02 1.1355153318631968e+00 1 1 0
9317 1 3 5.9999999999999998e-02 6.5249002497833664e-01 1.2654236575045576e+02 3.3346805848864909e+00 1 1 0
7713 1 5 4.1799999999999998e-01 4.8732758761221469e+00 1.2915861443394627e+02 2.9767863773490593e+00 1 1 0
7719 1 4 -6.8300000000000005e-01 6.1844202910277213e+00 1.2794782894033838e+02 3.0260710483409765e+00 1 1 0
1319 1 3 5.9999999999999998e-02 2.0823248403550929e+00 1.2672558190848162e+02 6.0495554945710834e+00 1 1 0
7720 1 5 4.1799999999999998e-01 6.5969576194900581e+00 1.2718992184830424e+02 3.4476482440981808e+00 1 1 0
7726 1 4 -6.8300000000000005e-01 8.0722234318043711e+00 1.2587603962055240e+02 3.4441352338383577e+00 1 1 0
7723 1 2 2.0499999999999999e-01 9.0429387683727072e+00 1.2695741430568653e+02 3.3348197235221693e+00 1 1 0
7728 1 3 5.9999999999999998e-02 8.9622226106512706e+00 1.2752064361237099e+02 4.3305125819069437e+00 1 1 0
7722 1 6 -1.2000000000000000e-01 8.5059393849553242e+00 1.2804834186175503e+02 2.3774651279325720e+00 1 1 0
7724 1 3 5.9999999999999998e-02 8.2689159212666397e+00 1.2761420992901003e+02 1.3402644084051942e+00 1 1 0
7727 1 5 4.1799999999999998e-01 8.4552704484234606e+00 1.2534373816538691e+02 4.1673631524853150e+00 1 1 0
7733 1 4 -6.8300000000000005e-01 1.0218746361861005e+01 1.2490364378457602e+02 5.0565185882884673e+00 1 1 0
7725 1 3 5.9999999999999998e-02 9.3650669417343515e+00 1.2879096520211422e+02 2.3059644372756796e+00 1 1 0
7716 1 2 2.0499999999999999e-01 7.2080381462508640e+00 1.2885822232710214e+02 2.8865898577863813e+00 1 1 0
7734 1 5 4.1799999999999998e-01 9.7466242987614500e+00 1.2515583464879339e+02 5.8649884286486893e+00 1 1 0
7731 1 3 5.9999999999999998e-02 1.0486932677056686e+01 1.2569513302955266e+02 2.3331777351190039e+00 1 1 0
7729 1 6 -1.2000000000000000e-01 1.0504182926771996e+01 1.2642213248549716e+02 3.1724492777688922e+00 1 1 0
7721 1 3 5.9999999999999998e-02 7.4396038520062993e+00 1.2929317293337274e+02 3.8093686050091882e+00 1 1 0
7792 1 6 -1.2000000000000000e-01 2.4526538666288347e+00 1.1672192121508006e+02 6.0379531200734462e+00 1 1 0
7789 1 4 -6.8300000000000005e-01 3.2830711866329509e+00 1.1454836527692402e+02 6.4445996722188195e+00 1 1 0
7785 1 6 -1.2000000000000000e-01 4.8227064784013249e+00 1.1629366311077403e+02 7.1169073452044609e+00 1 1 0
33103 1 3 5.9999999999999998e-02 1.4530529833202455e+00 1.1430872453682241e+02 1.1130943920917440e+01 0 -1 0
33096 1 3 5.9999999999999998e-02 3.5878625903326302e+00 1.1595512089485806e+02 1.1399931318728864e+01 0 -1 0
4507 1 5 4.1799999999999998e-01 5.5993662299367974e+00 1.1422301937388070e+02 9.6316442784672844e+00 1 1 0
4506 1 4 -6.8300000000000005e-01 5.1751419595218628e+00 1.1411114895634591e+02 1.0472160453815164e+01 1 1 0
7783 1 5 4.1799999999999998e-01 5.2732133355356581e+00 1.1388980506363662e+02 7.2983009001516352e+00 1 1 0
33098 1 2 2.0499999999999999e-01 1.2033488326099619e+00 1.1456176532562813e+02 1.2135587698476066e+01 0 -1 0
33100 1 3 5.9999999999999998e-02 1.0537038901438178e+00 1.1677045727347753e+02 1.1822081904143674e+01 0 -1 0
7787 1 3 5.9999999999999998e-02 4.2893633410167382e+00 1.1632981125006094e+02 8.0558632314151328e+00 1 1 0
4508 1 3 5.9999999999999998e-02 5.6707212068873121e+00 1.1344824348826694e+02 1.2398944658341755e+01 1 1 0
4503 1 2 2.0499999999999999e-01 6.0551719135121900e+00 1.1347742271136006e+02 1.1398039314150925e+01 1 1 0
7782 1 4 -6.8300000000000005e-01 5.9987909867128177e+00 1.1436054171925095e+02 7.7654277720196694e+00 1 1 0
7794 1 3 5.9999999999999998e-02 1.8428476036590846e+00 1.1642051545601959e+02 6.9312838032256154e+00 1 1 0
4501 1 3 5.9999999999999998e-02 6.1695957707934781e+00 1.1653540704405393e+02 1.1548547374585638e+01 1 1 0
7784 1 3 5.9999999999999998e-02 6.4467504351353417e+00 1.1545820060048521e+02 6.0673133861277071e+00 1 1 0
7775 1 4 -6.8300000000000005e-01 9.2430136885302847e+00 1.1615695458874850e+02 6.0855865365694504e+00 1 1 0
7779 1 2 2.0499999999999999e-01 6.1270362910701417e+00 1.1563611854512135e+02 7.1335003483141683e+00 1 1 0
7780 1 3 5.9999999999999998e-02 7.9788923631918447e+00 1.1570842167620681e+02 8.3775187126476265e+00 1 1 0
7778 1 6 -1.2000000000000000e-01 7.3816364443046334e+00 1.1641163804280086e+02 7.7844223460202011e+00 1 1 0
4496 1 2 2.0499999999999999e-01 6.8936770940024079e+00 1.1590190739888202e+02 1.2028713078954418e+01 1 1 0
4497 1 3 5.9999999999999998e-02 8.6326986399307231e+00 1.1659699819354755e+02 1.0808828925189355e+01 1 1 0
4502 1 6 -1.2000000000000000e-01 7.1925745059692243e+00 1.1443928090384465e+02 1.1439972780397810e+01 1 1 0
4504 1 3 5.9999999999999998e-02 7.6277444502157037e+00 1.1452171105107347e+02 1.0484956985222430e+01 1 1 0
4495 1 6 -1.2000000000000000e-01 8.1169905622969889e+00 1.1684942970540791e+02 1.1815899273687046e+01 1 1 0
7781 1 3 5.9999999999999998e-02 7.0770645245782564e+00 1.1703277388369393e+02 8.6538713645637397e+00 1 1 0
4505 1 3 5.9999999999999998e-02 8.0563354820759869e+00 1.1397960342637379e+02 1.1967267658279313e+01 1 1 0
7772 1 2 2.0499999999999999e-01 8.4624233388174304e+00 1.1709196205631270e+02 6.8186780255795920e+00 1 1 0
9479 1 6 -1.2000000000000000e-01 5.4159509640675614e+00 1.2190547743860817e+02 6.3323707036581132e+00 1 1 0
9492 1 3 5.9999999999999998e-02 1.5777129895801738e+00 1.2045459494572094e+02 6.5539576076804602e+00 1 1 0
9480 1 2 2.0499999999999999e-01 4.3529872729758141e+00 1.2083697961840178e+02 6.8552886307839946e+00 1 1 0
33088 1 5 4.1799999999999998e-01 3.2905219395717209e+00 1.1809286911564254e+02 9.4603035372050357e+00 0 -1 0
9484 1 5 4.1799999999999998e-01 4.4653835104264727e+00 1.1949574998404957e+02 8.3523538608022889e+00 1 1 0
33087 1 4 -6.8300000000000005e-01 3.9240792282252550e+00 1.1824635243001332e+02 1.0155585538148092e+01 0 -1 0
9486 1 6 -1.2000000000000000e-01 3.1904292330593624e+00 1.2141919855482270e+02 7.6700557043531266e+00 1 1 0
9487 1 2 2.0499999999999999e-01 1.8326767224730296e+00 1.2068923090288470e+02 7.5916958239658010e+00 1 1 0
9490 1 4 -6.8300000000000005e-01 1.9325685132587469e+00 1.1946327923188855e+02 8.2609894139267421e+00 1 1 0
9488 1 3 5.9999999999999998e-02 3.5202219071176288e+00 1.2161978783751880e+02 8.6465135161457560e+00 1 1 0
9491 1 5 4.1799999999999998e-01 1.0556929479916959e+00 1.1903504164184261e+02 8.2713365259586080e+00 1 1 0
9495 1 3 5.9999999999999998e-02 8.6383492855802524e-01 1.2108190150130332e+02 9.4999230858031716e+00 1 1 0
9493 1 6 -1.2000000000000000e-01 8.1486138406495090e-01 1.2149072193709746e+02 8.4674796847189242e+00 1 1 0
33085 1 3 5.9999999999999998e-02 3.7304668609965992e+00 1.2076408422046671e+02 1.0558305262278008e+01 0 -1 0
33084 1 2 2.0499999999999999e-01 3.1917781900927404e+00 1.1874379395463994e+02 1.1278573033779349e+01 0 -1 0
9483 1 4 -6.8300000000000005e-01 5.0774072959358998e+00 1.1999952175491512e+02 7.7552178029524752e+00 1 1 0
33089 1 3 5.9999999999999998e-02 2.1888894991205041e+00 1.1861797743321783e+02 1.0916856735587338e+01 0 -1 0
9489 1 3 5.9999999999999998e-02 2.9673086661719417e+00 1.2234196594759929e+02 7.2454358520140802e+00 1 1 0
7788 1 3 5.9999999999999998e-02 5.1046597753101910e+00 1.1731675013802773e+02 6.9239537870086343e+00 1 1 0
33083 1 6 -1.2000000000000000e-01 3.5809685595023368e+00 1.2020236771671104e+02 1.1490607784067439e+01 0 -1 0
9496 1 3 5.9999999999999998e-02 9.5847989228469588e-01 1.2259050877934705e+02 8.5430556708066341e+00 1 1 0
33086 1 3 5.9999999999999998e-02 4.5112396237499288e+00 1.2024947112135901e+02 1.1943923410301785e+01 0 -1 0
33081 1 5 4.1799999999999998e-01 1.1210213825486151e+00 1.2118020013207645e+02 1.1382654960632781e+01 0 -1 0
9481 1 3 5.9999999999999998e-02 5.6117799553774370e+00 1.2263337989657849e+02 7.1199813126832927e+00 1 1 0
33078 1 3 5.9999999999999998e-02 2.1441993256794474e+00 1.2294652879802416e+02 1.1510291787598453e+01 0 -1 0
33079 1 3 5.9999999999999998e-02 3.7319844385414318e+00 1.2280020418002437e+02 1.1808762083185430e+01 0 -1 0
33080 1 4 -6.8300000000000005e-01 1.3376791745220056e+00 1.2073163051377773e+02 1.2166089156897204e+01 0 -1 0
7777 1 3 5.9999999999999998e-02 7.9886097936237244e+00 1.1769502147759462e+02 6.0760672495473349e+00 1 1 0
7773 1 3 5.9999999999999998e-02 9.6961523477444391e+00 1.1749317085452779e+02 8.6079420567594216e+00 1 1 0
4483 1 3 5.9999999999999998e-02 6.5285850141330561e+00 1.2152512053202501e+02 9.4809105519783738e+00 1 1 0
9476 1 4 -6.8300000000000005e-01 7.4628917880525645e+00 1.2062399288381170e+02 6.3302950847298076e+00 1 1 0
7771 1 6 -1.2000000000000000e-01 9.3772149015756945e+00 1.1801703275231301e+02 7.6945344770644795e+00 1 1 0
4490 1 3 5.9999999999999998e-02 6.5918414885870371e+00 1.1893251441556129e+02 1.0732846622353355e+01 1 1 0
9477 1 5 4.1799999999999998e-01 6.8333707856278112e+00 1.2020327869153975e+02 6.9213901783824108e+00 1 1 0
4491 1 3 5.9999999999999998e-02 8.0764018034548073e+00 1.1901016018075003e+02 1.0030996857855317e+01 1 1 0
7774 1 3 5.9999999999999998e-02 8.7316940384206898e+00 1.1880826043565898e+02 8.0311199479230844e+00 1 1 0
4488 1 6 -1.2000000000000000e-01 7.5596894342320677e+00 1.1923262129250210e+02 1.0976674108240790e+01 1 1 0
4481 1 6 -1.2000000000000000e-01 7.5391629241547724e+00 1.2158230818423398e+02 9.8475862003196877e+00 1 1 0
4484 1 3 5.9999999999999998e-02 8.0131380230303773e+00 1.2105222468231726e+02 9.0235542120206347e+00 1 1 0
4482 1 2 2.0499999999999999e-01 7.7350585098943734e+00 1.2073182235340639e+02 1.1116388276481441e+01 1 1 0
4487 1 3 5.9999999999999998e-02 8.7849747244102758e+00 1.2080401466839859e+02 1.1414027069393867e+01 1 1 0
4475 1 2 2.0499999999999999e-01 8.0420964876493333e+00 1.2309234932458904e+02 9.8185034214627454e+00 1 1 0
4480 1 3 5.9999999999999998e-02 8.8347062155986329e+00 1.2316804858312138e+02 1.0495345485672825e+01 1 1 0
4477 1 3 5.9999999999999998e-02 9.1460042261997945e+00 1.2291751659291890e+02 7.9538196122600207e+00 1 1 0
7765 1 2 2.0499999999999999e-01 1.0590466944561486e+01 1.1865457114350322e+02 6.9776548985810702e+00 1 1 0
7767 1 3 5.9999999999999998e-02 1.0692457751011146e+01 1.2015836884944557e+02 8.5187319548431901e+00 1 1 0
4485 1 4 -6.8300000000000005e-01 6.8683118734731918e+00 1.2118867673239656e+02 1.2160242697127726e+01 1 1 0
4486 1 5 4.1799999999999998e-01 7.0271244024084067e+00 1.2213710663553790e+02 1.2384818271325740e+01 1 1 0
4489 1 2 2.0499999999999999e-01 8.0031076199768396e+00 1.1837965528313278e+02 1.2221635169046831e+01 1 1 0
1315 1 5 4.1799999999999998e-01 9.5087589011468784e-02 1.2417657763156012e+02 6.1950904522668502e+00 1 1 0
1314 1 4 -6.8300000000000005e-01 8.9493191992515053e-01 1.2444563509591046e+02 6.5908541405886236e+00 1 1 0
1322 1 5 4.1799999999999998e-01 2.8594945001222549e+00 1.2427413916898584e+02 7.1849449599382087e+00 1 1 0
1321 1 4 -6.8300000000000005e-01 3.6234001528246260e+00 1.2483868438150895e+02 7.3642754219421755e+00 1 1 0
1326 1 3 5.9999999999999998e-02 4.5653649531917697e+00 1.2710510201228480e+02 6.3745636591392945e+00 1 1 0
1317 1 6 -1.2000000000000000e-01 1.8503593033114862e+00 1.2655102456121485e+02 7.0242259932835305e+00 1 1 0
1320 1 3 5.9999999999999998e-02 1.4917343556170364e+00 1.2746602411463928e+02 7.5594511184659279e+00 1 1 0
1327 1 3 5.9999999999999998e-02 3.8375000899648555e+00 1.2818471099099793e+02 7.5307059947392183e+00 1 1 0
1324 1 6 -1.2000000000000000e-01 4.2858473489662154e+00 1.2719122811137485e+02 7.4384882879810172e+00 1 1 0
1323 1 3 5.9999999999999998e-02 3.0201323846799655e+00 1.2614762952087962e+02 8.7748490192128621e+00 1 1 0
1318 1 2 2.0499999999999999e-01 3.1118127833823035e+00 1.2617460115320787e+02 7.6986601304827991e+00 1 1 0
1325 1 2 2.0499999999999999e-01 5.4760963226582504e+00 1.2702921791574433e+02 8.4187776399156640e+00 1 1 0
1330 1 3 5.9999999999999998e-02 5.0105442645960192e+00 1.2714531902547729e+02 9.4256379630800158e+00 1 1 0
1311 1 2 2.0499999999999999e-01 6.3380408859415005e-01 1.2560891515710119e+02 7.3585811885236838e+00 1 1 0
1329 1 5 4.1799999999999998e-01 5.0623130660300451e+00 1.2517911861692984e+02 8.0629026978354936e+00 1 1 0
1316 1 3 5.9999999999999998e-02 6.4291225070897529e-01 1.2531943979774486e+02 8.4246637226964172e+00 1 1 0
32088 1 3 5.9999999999999998e-02 2.8037928744475180e+00 1.2924018014931281e+02 1.1102666136858884e+01 0 -1 0
32081 1 3 5.9999999999999998e-02 4.4762169884227223e+00 1.2712899878688764e+02 1.2008444387175951e+01 0 -1 0
1328 1 4 -6.8300000000000005e-01 5.9079218477320987e+00 1.2566608764952471e+02 8.3373282900273598e+00 1 1 0
32083 1 2 2.0499999999999999e-01 2.9738756332698943e+00 1.2948240044387174e+02 1.2111610737455377e+01 0 -1 0
32094 1 5 4.1799999999999998e-01 7.1096105337171622e-01 1.2946382706164971e+02 1.1697001047263038e+01 0 -1 0
4476 1 3 5.9999999999999998e-02 7.4740012097481454e+00 1.2357698102293959e+02 7.7560958614520228e+00 1 1 0
4474 1 6 -1.2000000000000000e-01 8.3829408629468922e+00 1.2364159149248609e+02 8.4137295528155835e+00 1 1 0
4479 1 5 4.1799999999999998e-01 6.2981602921687632e+00 1.2397664479129145e+02 9.8311546277777691e+00 1 1 0
1331 1 6 -1.2000000000000000e-01 6.6689913416674456e+00 1.2794732078579302e+02 8.1925450797532573e+00 1 1 0
4478 1 4 -6.8300000000000005e-01 6.9888218849779937e+00 1.2382050513081271e+02 1.0463549215555265e+01 1 1 0
1333 1 3 5.9999999999999998e-02 7.1244162468931052e+00 1.2757398525367351e+02 9.1522258966901529e+00 1 1 0
1334 1 3 5.9999999999999998e-02 7.2907858915449610e+00 1.2784538447044612e+02 7.3175820085788601e+00 1 1 0
4472 1 5 4.1799999999999998e-01 7.8079803387588358e+00 1.2580901981535767e+02 7.3286433589071374e+00 1 1 0
4468 1 2 2.0499999999999999e-01 8.9750495966627781e+00 1.2506772179294869e+02 8.3885844560484397e+00 1 1 0
4471 1 4 -6.8300000000000005e-01 8.6863431577784986e+00 1.2553424843250842e+02 7.1731536868294503e+00 1 1 0
[truncated: 16,781,524 more chars]
