# Supplementary material for: Thermodynamic driving forces in contact electrification between polymeric materials
Source: Nat Commun. 2024 Mar 23;15:2616. doi: 10.1038/s41467-024-46932-2 (PMC10960812; doi:10.1038/s41467-024-46932-2)
Supplement: Supplementary file 6 — Supplementary Dataset 3 [file 41467_2024_46932_MOESM6_ESM.zip › configuration_data/final/PVC/H3O.data]

LAMMPS data file via write_data, version 3 Mar 2020, timestep = 20000114

45609 atoms
10 atom types
43607 bonds
8 bond types
81209 angles
14 angle types
118800 dihedrals
11 dihedral types

0.0000000000000000e+00 1.2950000000000000e+02 xlo xhi
0.0000000000000000e+00 1.2950000000000000e+02 ylo yhi
0.0000000000000000e+00 1.1000000000000000e+02 zlo zhi

Masses

1 12.011
2 12.011
3 1.008
4 35.453
5 1.008
6 12.011
7 15.9994
8 1.008
9 15.9994
10 1.008

Pair Coeffs # lj/cut/coul/long/intel

1 0.066 3.5
2 0.066 3.5
3 0.03 2.5
4 0.3 3.4
5 0.03 2.5
6 0.066 3.5
7 0.15535 3.166
8 0 2.058
9 0.1912 3.1
10 0 1

Bond Coeffs # harmonic/intel

1 245 1.781
2 340 1.09
3 268 1.529
4 340 1.09
5 340 1.09
6 268 1.529
7 600 1
8 600 0.98

Angle Coeffs # harmonic/intel

1 37.5 110.7
2 37.5 110.7
3 51 107.6
4 69 109.8
5 58.35 112.7
6 33 107.8
7 58.35 112.7
8 69 109.8
9 33 107.8
10 37.5 110.7
11 58.35 112.7
12 37.5 110.7
13 75 109.47
14 75 111.4

Dihedral Coeffs # opls/intel

1 0 0 0.3 0
2 1.3 -0.05 0.2 0
3 0 0 0.3 0
4 0 0 0.4 0
5 0 0 0.3 0
6 0 0 0.4 0
7 0 0 0.3 0
8 0 0 0.3 0
9 0 0 0.4 0
10 0 0 0.3 0
11 1.3 -0.05 0.2 0

Atoms # full

4638 1 5 1.0299999999999999e-01 3.6823447943530270e+00 2.9536838050490233e+00 3.5808793786602529e+00 1 1 0
4634 1 2 9.7000000000000003e-02 3.1054249094324171e+00 3.8501500243821196e+00 3.3153005930039194e+00 1 1 0
4633 1 6 -1.2000000000000000e-01 1.7239693379381889e+00 3.4090628676938790e+00 2.8561551782547894e+00 1 1 0
4635 1 3 5.9999999999999998e-02 1.7786930228445708e+00 2.8290502029429612e+00 1.9021370716506052e+00 1 1 0
4631 1 4 -2.0000000000000001e-01 1.8212595321262015e+00 1.3688617030092385e+00 4.5428055779343932e+00 1 1 0
4628 1 2 9.7000000000000003e-02 8.9048253715419967e-01 2.7219754940007679e+00 3.8110602139571133e+00 1 1 0
4636 1 3 5.9999999999999998e-02 1.2656300683624770e+00 4.3546371705290534e+00 2.4801567004196654e+00 1 1 0
4639 1 6 -1.2000000000000000e-01 3.7655323158219978e+00 4.7438469786118223e+00 2.1792460457616452e+00 1 1 0
4641 1 3 5.9999999999999998e-02 3.4223316977618565e+00 4.5656913241074566e+00 1.1861558538303889e+00 1 1 0
4637 1 4 -2.0000000000000001e-01 2.8516233545085972e+00 4.7874883267293535e+00 4.7782232815715702e+00 1 1 0
4640 1 2 9.7000000000000003e-02 5.3087657793360306e+00 4.6291220318297990e+00 2.0046838736247894e+00 1 1 0
4632 1 5 1.0299999999999999e-01 5.9567440366631863e-01 3.3523013818048431e+00 4.6647040313140460e+00 1 1 0
4644 1 5 1.0299999999999999e-01 5.6932531860518036e+00 5.2717651489413795e+00 1.1998173412319344e+00 1 1 0
4643 1 4 -2.0000000000000001e-01 5.5146465196904080e+00 3.0045348486075607e+00 1.2355157387270548e+00 1 1 0
4691 1 4 -2.0000000000000001e-01 5.5945969033524197e+00 5.7063858971583892e-01 4.1421175059601181e+00 1 1 0
4642 1 3 5.9999999999999998e-02 3.5553173804337139e+00 5.7656760769101503e+00 2.3871922941072641e+00 1 1 0
4647 1 3 5.9999999999999998e-02 5.5728319580414132e+00 4.1623179349646353e+00 4.0841771691900144e+00 1 1 0
4645 1 6 -1.2000000000000000e-01 6.0799481690081079e+00 4.7767019725892306e+00 3.3391716745137159e+00 1 1 0
19935 1 3 5.9999999999999998e-02 1.0545467791668692e+01 4.3621341812512355e+00 4.1505635794186047e+00 1 1 0
4648 1 3 5.9999999999999998e-02 7.0452129255829670e+00 4.1906719292136101e+00 3.2633330306057120e+00 1 1 0
19933 1 6 -1.2000000000000000e-01 1.1644009349844231e+01 4.3041373052521994e+00 4.1756703206505499e+00 1 1 0
19932 1 5 1.0299999999999999e-01 1.1393431648554627e+01 4.1239253609510236e+00 2.0989456892725564e+00 1 1 0
19934 1 2 9.7000000000000003e-02 1.2228337379283701e+01 5.2515902662701412e+00 5.2368140828567284e+00 1 1 0
19928 1 2 9.7000000000000003e-02 1.2021607750382659e+01 4.7273403215657774e+00 2.7680464592890521e+00 1 1 0
4689 1 3 5.9999999999999998e-02 8.4572506596600636e+00 5.1627663079136044e-01 3.1937073779419620e+00 1 1 0
19925 1 4 -2.0000000000000001e-01 9.2536031967898005e+00 5.8195942935318303e+00 1.3514029232646019e+00 1 1 0
4682 1 2 9.7000000000000003e-02 8.6799270000034081e+00 4.9689032336496025e-01 5.2589387394115628e+00 1 1 0
4685 1 4 -2.0000000000000001e-01 8.3203818654779820e+00 2.2321389442309356e+00 5.1419101842857824e+00 1 1 0
4683 1 3 5.9999999999999998e-02 1.0779107092333032e+01 6.9319560305201300e-01 4.8717484046670636e+00 1 1 0
4681 1 6 -1.2000000000000000e-01 1.0134703281023697e+01 3.0332385483570912e-01 5.6894656684579834e+00 1 1 0
19936 1 3 5.9999999999999998e-02 1.1908854606406219e+01 3.2664785913821346e+00 4.3774243429659379e+00 1 1 0
4653 1 3 5.9999999999999998e-02 7.9261186709304789e+00 5.5597323151468228e+00 4.9979168008792092e+00 1 1 0
4651 1 6 -1.2000000000000000e-01 7.0153371669461624e+00 6.1643188181597406e+00 5.2820305675924191e+00 1 1 0
19931 1 4 -2.0000000000000001e-01 1.3699839398072571e+01 4.3375622463215313e+00 2.4826267250246024e+00 1 1 0
29399 1 4 -2.0000000000000001e-01 1.3962652963493095e+01 9.0775166235242699e-01 3.7722084975098444e+00 0 0 0
19942 1 3 5.9999999999999998e-02 1.4253742334920814e+01 4.5686232441947832e+00 5.1128199853099225e+00 1 1 0
19939 1 6 -1.2000000000000000e-01 1.3510301772943127e+01 4.7297334177833363e+00 5.8654873259270941e+00 1 1 0
4646 1 2 9.7000000000000003e-02 6.1104281176121429e+00 6.1350814364217321e+00 4.0114023269032737e+00 1 1 0
4650 1 5 1.0299999999999999e-01 5.1259624478305357e+00 6.4574853408097868e+00 4.3472030818962448e+00 1 1 0
19880 1 2 9.7000000000000003e-02 2.3917439991256106e+00 9.1950786831157370e+00 2.5388276248860908e+00 1 1 0
19884 1 5 1.0299999999999999e-01 2.9027394551028194e+00 8.7942570358939793e+00 3.4136906203194837e+00 1 1 0
19883 1 4 -2.0000000000000001e-01 2.5890379372900871e+00 8.0120594689112750e+00 1.2209031066657152e+00 1 1 0
19885 1 6 -1.2000000000000000e-01 3.1310283109835169e+00 1.0503717670735972e+01 2.0359374414754052e+00 1 1 0
19887 1 3 5.9999999999999998e-02 4.0532835160484808e+00 1.0164945946381009e+01 1.4896865332723805e+00 1 1 0
19879 1 6 -1.2000000000000000e-01 9.4018783935223860e-01 9.3106467804291899e+00 2.9498130174620183e+00 1 1 0
19882 1 3 5.9999999999999998e-02 9.8051891570450722e-01 1.0206128060025335e+01 3.4856856782493200e+00 1 1 0
19881 1 3 5.9999999999999998e-02 3.6988338197485632e-01 9.3235045847328646e+00 2.0558810346182956e+00 1 1 0
19874 1 2 9.7000000000000003e-02 5.7514187028827490e-01 8.2267063912075837e+00 3.9244291634582824e+00 1 1 0
19888 1 3 5.9999999999999998e-02 2.6336036057148671e+00 1.0911912644643238e+01 1.2169343114109068e+00 1 1 0
19889 1 4 -2.0000000000000001e-01 4.0871625477115687e+00 1.1296867311015935e+01 4.6058652839293917e+00 1 1 0
19878 1 5 1.0299999999999999e-01 1.4594942086157188e+00 7.9949631351327106e+00 4.5669456029540951e+00 1 1 0
19886 1 2 9.7000000000000003e-02 3.3138904025364893e+00 1.1736938294647462e+01 3.0054773765144938e+00 1 1 0
19890 1 5 1.0299999999999999e-01 2.2596384891038848e+00 1.1947844135175339e+01 3.1876675200199118e+00 1 1 0
19895 1 4 -2.0000000000000001e-01 6.1761726832335295e+00 1.1609968156974357e+01 1.1458970802726105e+00 1 1 0
19877 1 4 -2.0000000000000001e-01 1.0393509075493662e-01 6.6875195366173070e+00 3.1868065411888260e+00 1 1 0
19938 1 5 1.0299999999999999e-01 1.2405170527448988e+01 6.1463066643568611e+00 4.7569817664853602e+00 1 1 0
19926 1 5 1.0299999999999999e-01 9.9834587724592776e+00 6.5857484142680667e+00 3.4661707632499694e+00 1 1 0
19927 1 6 -1.2000000000000000e-01 1.1794991915784085e+01 6.2235266691340723e+00 2.2766411348771158e+00 1 1 0
19929 1 3 5.9999999999999998e-02 1.1989659505234149e+01 6.2004669358855891e+00 1.1941181276568982e+00 1 1 0
4649 1 4 -2.0000000000000001e-01 6.6735975145503694e+00 7.3733204854967074e+00 2.8755990416045414e+00 1 1 0
19922 1 2 9.7000000000000003e-02 1.0341271681901755e+01 6.7559751087431721e+00 2.4808456388472253e+00 1 1 0
19923 1 3 5.9999999999999998e-02 9.0913655801058155e+00 8.4128374573197249e+00 2.0776019636475884e+00 1 1 0
19924 1 3 5.9999999999999998e-02 1.0527594310518268e+01 8.2550230273028919e+00 1.0641832132541393e+00 1 1 0
19921 1 6 -1.2000000000000000e-01 1.0232287820063247e+01 8.2098818576287815e+00 2.0768160908308904e+00 1 1 0
19915 1 6 -1.2000000000000000e-01 1.0448513595927482e+01 1.0764440229023478e+01 2.0770687295493477e+00 1 1 0
19916 1 2 9.7000000000000003e-02 1.0865617621574637e+01 9.4117917412566712e+00 2.7823983911327979e+00 1 1 0
19919 1 4 -2.0000000000000001e-01 1.0491257817855121e+01 9.3249779461091435e+00 4.5264745367463384e+00 1 1 0
19917 1 3 5.9999999999999998e-02 9.3664900864987501e+00 1.1082694132395277e+01 2.3371935671042219e+00 1 1 0
19918 1 3 5.9999999999999998e-02 1.0327772441299858e+01 1.0610118236238751e+01 1.0366267505652427e+00 1 1 0
19910 1 2 9.7000000000000003e-02 1.1428051439800075e+01 1.1868993536845982e+01 2.3646484627623479e+00 1 1 0
19920 1 5 1.0299999999999999e-01 1.1959344201975524e+01 9.2928898093502603e+00 2.7134878739804402e+00 1 1 0
4654 1 3 5.9999999999999998e-02 7.4063496721777069e+00 7.1070943159007989e+00 5.5059933488342505e+00 1 1 0
19914 1 5 1.0299999999999999e-01 1.1675447739881699e+01 1.1837587197312267e+01 3.3685376594105105e+00 1 1 0
19930 1 3 5.9999999999999998e-02 1.2437367710488779e+01 6.9638085190149530e+00 2.8534824372727363e+00 1 1 0
19913 1 4 -2.0000000000000001e-01 1.2967621112344895e+01 1.1359917637287550e+01 1.5732454750487288e+00 1 1 0
28031 1 4 -2.0000000000000001e-01 1.5123607208466026e+01 7.8673608864917988e+00 1.4309171252532806e+00 0 0 0
19954 1 3 5.9999999999999998e-02 1.3684818779991721e+01 9.7253352570008467e+00 5.6373399316320496e+00 1 1 0
19948 1 3 5.9999999999999998e-02 1.4156970526538924e+01 7.3823732902678447e+00 5.1540228127544774e+00 1 1 0
27241 1 6 -1.2000000000000000e-01 1.3582072649398887e+01 3.1098471133994789e+01 3.1167183210337772e+01 0 0 0
19947 1 3 5.9999999999999998e-02 1.5692155500871525e+01 7.0550482464145574e+00 5.6690085286508713e+00 1 1 0
19953 1 3 5.9999999999999998e-02 1.5285416204437219e+01 9.3795125181433860e+00 5.7523763550879892e+00 1 1 0
28030 1 3 5.9999999999999998e-02 1.5839939493536059e+01 1.0247861605506849e+01 2.0391786343265017e+00 0 0 0
19896 1 5 1.0299999999999999e-01 5.8964842864565217e+00 1.2409197460944602e+01 3.2934979161001277e+00 1 1 0
19891 1 6 -1.2000000000000000e-01 4.0711638469457627e+00 1.2941291051426370e+01 2.3236428056676726e+00 1 1 0
19894 1 3 5.9999999999999998e-02 3.7887498197869220e+00 1.3869325784965948e+01 2.8921327328575201e+00 1 1 0
19893 1 3 5.9999999999999998e-02 3.6937249747095713e+00 1.3031080948260863e+01 1.2898982230180667e+00 1 1 0
4582 1 3 5.9999999999999998e-02 8.1777834123394477e-01 1.5480868719562716e+01 3.0707002771573015e+00 1 1 0
4572 1 5 1.0299999999999999e-01 1.7431544055036798e+00 1.7029055486944067e+01 4.3134100306593552e+00 1 1 0
4581 1 3 5.9999999999999998e-02 8.1845381829256703e-01 1.6101661865797809e+01 1.3977740557593505e+00 1 1 0
4568 1 2 9.7000000000000003e-02 8.8107978666783737e-01 1.7677818844236537e+01 4.5497169147497383e+00 1 1 0
4583 1 4 -2.0000000000000001e-01 4.2496763088895306e-01 1.3363062086361651e+01 1.1705610831353004e+00 1 1 0
4565 1 4 -2.0000000000000001e-01 3.8515334877543830e+00 1.8320526656487495e+01 5.6817275566233114e+00 1 1 0
19991 1 4 -2.0000000000000001e-01 1.3033857008555783e+00 1.3314604997206780e+01 5.9617434692889555e+00 1 1 0
19892 1 2 9.7000000000000003e-02 5.5690006427824130e+00 1.2808344443901680e+01 2.3624525886240604e+00 1 1 0
19899 1 3 5.9999999999999998e-02 5.9129398493091703e+00 1.4458670924447604e+01 1.1723504149148936e+00 1 1 0
4579 1 6 -1.2000000000000000e-01 1.5270940317205264e-01 1.5750917887196309e+01 2.2693062288592123e+00 1 1 0
19900 1 3 5.9999999999999998e-02 6.1272018028237456e+00 1.4817418398685192e+01 2.8143569350657582e+00 1 1 0
4576 1 3 5.9999999999999998e-02 8.1325945236279706e-01 1.8433763040045669e+01 2.5839035862741095e+00 1 1 0
19979 1 4 -2.0000000000000001e-01 5.9887924009062043e+00 1.5504028938148657e+01 6.0808298825460030e+00 1 1 0
4573 1 6 -1.2000000000000000e-01 8.8136063102357845e-02 1.8065865103386770e+01 3.3061976700075619e+00 1 1 0
19911 1 3 5.9999999999999998e-02 1.0638284159389736e+01 1.3400266848119344e+01 9.9590036394994996e-01 1 1 0
19906 1 3 5.9999999999999998e-02 8.6671361914126575e+00 1.2732528458849639e+01 3.5277896546757113e+00 1 1 0
19909 1 6 -1.2000000000000000e-01 1.1014621717555606e+01 1.3308545079011417e+01 1.9909074280349170e+00 1 1 0
19897 1 6 -1.2000000000000000e-01 6.3820582175764047e+00 1.4083975308453741e+01 2.0747864116682311e+00 1 1 0
19902 1 5 1.0299999999999999e-01 8.2468537049305191e+00 1.3358629564271148e+01 9.9710644676392957e-01 1 1 0
19903 1 6 -1.2000000000000000e-01 8.6397093292632903e+00 1.3723296994511619e+01 3.1317080721596873e+00 1 1 0
19898 1 2 9.7000000000000003e-02 7.8936521739814687e+00 1.3980907524886453e+01 1.8235042046469232e+00 1 1 0
19905 1 3 5.9999999999999998e-02 8.1657970624500305e+00 1.4293726390511200e+01 3.9507334378092942e+00 1 1 0
19901 1 4 -2.0000000000000001e-01 8.3625162535515507e+00 1.5636591946107867e+01 1.2689848669926107e+00 1 1 0
19904 1 2 9.7000000000000003e-02 1.0126936669123818e+01 1.4091836779995480e+01 3.0570399113997468e+00 1 1 0
19908 1 5 1.0299999999999999e-01 1.0260074230445710e+01 1.5154444698736251e+01 2.8874238620515298e+00 1 1 0
27905 1 4 -2.0000000000000001e-01 9.3849274567191561e+00 1.6863610104778470e+01 5.0548675723332961e+00 0 0 0
19907 1 4 -2.0000000000000001e-01 1.0785659607596989e+01 1.3822570515847609e+01 4.6601583136765639e+00 1 1 0
27910 1 3 5.9999999999999998e-02 7.7053250480769160e+00 1.8448205116721962e+01 3.3391042725880355e+00 0 0 0
27909 1 3 5.9999999999999998e-02 9.2805570625838616e+00 1.8360245383206902e+01 2.9646696231010838e+00 0 0 0
19912 1 3 5.9999999999999998e-02 1.2047029417322076e+01 1.3826465459859383e+01 1.8742906440692770e+00 1 1 0
27903 1 3 5.9999999999999998e-02 7.1649219354450624e+00 1.8220729671591538e+01 5.8992904533742081e+00 0 0 0
28002 1 5 1.0299999999999999e-01 1.3893107945823605e+01 1.6591379610255643e+01 4.7423454690159481e+00 0 0 0
28007 1 4 -2.0000000000000001e-01 1.4872513309934233e+01 1.4669415525139827e+01 2.0697351523040179e+00 0 0 0
27998 1 2 9.7000000000000003e-02 1.4300525965425694e+01 1.7434285629792065e+01 4.2714503826836792e+00 0 0 0
28005 1 3 5.9999999999999998e-02 1.3965081756357723e+01 1.6893652430289322e+01 2.1504336369995758e+00 0 0 0
28003 1 6 -1.2000000000000000e-01 1.4746097374094930e+01 1.7044657250038295e+01 2.8586142598321596e+00 0 0 0
28004 1 2 9.7000000000000003e-02 1.5773629464380397e+01 1.5937112295088639e+01 2.8513299341027110e+00 0 0 0
28008 1 5 1.0299999999999999e-01 1.6050035029502851e+01 1.5549312785489207e+01 3.8799937716610668e+00 0 0 0
27997 1 6 -1.2000000000000000e-01 1.5474747823581778e+01 1.7998351117593462e+01 5.1916242414201106e+00 0 0 0
28006 1 3 5.9999999999999998e-02 1.5316430847795541e+01 1.7903930371761234e+01 2.5148507623292109e+00 0 0 0
27239 1 4 -2.0000000000000001e-01 1.6115735027345480e+01 3.1687064752725387e+01 3.2155565620391947e+01 0 0 0
27999 1 3 5.9999999999999998e-02 1.5921035071910850e+01 1.8860042297275140e+01 4.6814935075412203e+00 0 0 0
4567 1 6 -1.2000000000000000e-01 1.3250622978202440e+00 1.8924253186326585e+01 5.2919363670745447e+00 1 1 0
27923 1 4 -2.0000000000000001e-01 2.4558352913214558e+00 2.0519878295900682e+01 1.7628040607907751e+00 0 0 0
27920 1 2 9.7000000000000003e-02 3.7263159963529753e+00 2.1416096723575180e+01 2.6422234862756135e+00 0 0 0
27924 1 5 1.0299999999999999e-01 3.6793885455424156e+00 2.1055712099441433e+01 3.6723229408711742e+00 0 0 0
27929 1 4 -2.0000000000000001e-01 1.9845690746389948e+00 2.2430009057929087e+01 5.2054373113880006e+00 0 0 0
27925 1 6 -1.2000000000000000e-01 3.1979487009520482e+00 2.2882559045649312e+01 2.6815470953125038e+00 0 0 0
4570 1 3 5.9999999999999998e-02 1.7571253477557456e+00 1.9710118635595077e+01 4.5542710630568148e+00 1 1 0
27926 1 2 9.7000000000000003e-02 1.9645512105196510e+00 2.3268138746262224e+01 3.6073329580790956e+00 0 0 0
27930 1 5 1.0299999999999999e-01 1.0253522320196771e+00 2.3045933607651044e+01 3.0235294234463681e+00 0 0 0
27928 1 3 5.9999999999999998e-02 3.2238279992653558e+00 2.3349551911390805e+01 1.6298617417197427e+00 0 0 0
27927 1 3 5.9999999999999998e-02 4.0197111663223959e+00 2.3493950078626511e+01 2.9543916329786608e+00 0 0 0
27922 1 3 5.9999999999999998e-02 5.0039850620798010e+00 2.0363962125814975e+01 1.2957032577545204e+00 0 0 0
27919 1 6 -1.2000000000000000e-01 5.0264565155139431e+00 2.1258136933668592e+01 1.8495959646498297e+00 0 0 0
27921 1 3 5.9999999999999998e-02 5.2816657629919854e+00 2.2003396855298124e+01 1.1638585890647546e+00 0 0 0
27918 1 5 1.0299999999999999e-01 6.0223648788894737e+00 2.0199849866405632e+01 3.5345682192253833e+00 0 0 0
4569 1 3 5.9999999999999998e-02 4.1716770007149023e-01 1.9368016733982330e+01 5.6649580804429700e+00 1 1 0
27936 1 5 1.0299999999999999e-01 8.5887905793802267e-03 2.4330902299662270e+01 4.9547198289705126e+00 0 0 0
27907 1 6 -1.2000000000000000e-01 8.6235185083227215e+00 1.8886876317809566e+01 3.6097484428552495e+00 0 0 0
27902 1 2 9.7000000000000003e-02 9.0596982487225723e+00 1.8554766744245651e+01 5.0288862996786232e+00 0 0 0
27901 1 6 -1.2000000000000000e-01 7.9501845325927274e+00 1.8908631621412287e+01 6.0897292084581016e+00 0 0 0
27917 1 4 -2.0000000000000001e-01 6.3958551095108858e+00 2.2462721110335583e+01 3.9178204168203630e+00 0 0 0
27914 1 2 9.7000000000000003e-02 6.2433232190849850e+00 2.1042228240801990e+01 2.8079843540637008e+00 0 0 0
27913 1 6 -1.2000000000000000e-01 7.5836743258592909e+00 2.0754086884743224e+01 2.0906837866628813e+00 0 0 0
27915 1 3 5.9999999999999998e-02 7.8527116960097185e+00 2.1676586168273243e+01 1.6029323206664605e+00 0 0 0
27916 1 3 5.9999999999999998e-02 7.4927624914850917e+00 1.9980303886866302e+01 1.2986814953523247e+00 0 0 0
27912 1 5 1.0299999999999999e-01 8.6380623888589074e+00 2.0986033211329829e+01 3.9059826353580211e+00 0 0 0
27908 1 2 9.7000000000000003e-02 8.6934305942256174e+00 2.0327071800901937e+01 3.1146394705450087e+00 0 0 0
27911 1 4 -2.0000000000000001e-01 1.0237199116446687e+01 2.0608468669383534e+01 2.3485423931033593e+00 0 0 0
27906 1 5 1.0299999999999999e-01 9.9645158497055153e+00 1.9196133263112049e+01 5.1648042410085484e+00 0 0 0
27904 1 3 5.9999999999999998e-02 7.5939737110189292e+00 1.9931512506897608e+01 5.9097404062234657e+00 0 0 0
28221 1 3 5.9999999999999998e-02 1.1381406449082579e+01 2.4694641887262474e+01 5.6280550182247762e+00 0 0 0
28001 1 4 -2.0000000000000001e-01 1.3029111226360829e+01 1.8664125033805220e+01 3.9448759235041146e+00 0 0 0
28213 1 6 -1.2000000000000000e-01 1.3685767879583269e+01 2.3240492377608138e+01 5.1441918851843136e+00 0 0 0
28210 1 3 5.9999999999999998e-02 1.5209798843559545e+01 2.1300680002957968e+01 3.8496469523917090e+00 0 0 0
28215 1 3 5.9999999999999998e-02 1.3270133213336440e+01 2.3523150821382785e+01 4.2083454954209838e+00 0 0 0
28216 1 3 5.9999999999999998e-02 1.3270876414851950e+01 2.2264104649344340e+01 5.2195175403156435e+00 0 0 0
28208 1 2 9.7000000000000003e-02 1.5211254812555628e+01 2.3205610746941144e+01 4.8647068400713689e+00 0 0 0
28209 1 3 5.9999999999999998e-02 1.5068396732824125e+01 2.2877319792264807e+01 2.8376927624695014e+00 0 0 0
28207 1 6 -1.2000000000000000e-01 1.5612629285762463e+01 2.2363772440884048e+01 3.6299935431691344e+00 0 0 0
28212 1 5 1.0299999999999999e-01 1.5525224336220919e+01 2.4153716019038249e+01 4.5322626074836059e+00 0 0 0
27996 1 5 1.0299999999999999e-01 1.4497495071731260e+01 1.9565429287040388e+01 6.2981104389866607e+00 0 0 0
27931 1 6 -1.2000000000000000e-01 1.9395699042265484e+00 2.4765072902007926e+01 3.8663900360329193e+00 0 0 0
27933 1 3 5.9999999999999998e-02 2.7611933623392542e+00 2.5032525596066037e+01 4.5292383659340523e+00 0 0 0
27932 1 2 9.7000000000000003e-02 5.9288361776497533e-01 2.5230979791044295e+01 4.5441824421411789e+00 0 0 0
27934 1 3 5.9999999999999998e-02 2.1402437311771152e+00 2.5291062262558942e+01 2.9327219039504975e+00 0 0 0
27569 1 4 -2.0000000000000001e-01 2.9960620653911456e+00 2.8181755591415044e+01 2.6351894446267012e+00 0 0 0
27575 1 4 -2.0000000000000001e-01 4.1527649467180611e-01 2.9341316958577988e+01 1.1779078728715451e+00 0 0 0
27576 1 5 1.0299999999999999e-01 3.6082531864073764e-01 2.8737215123528376e+01 3.4539942569892301e+00 0 0 0
27939 1 3 5.9999999999999998e-02 1.5193254886755663e+00 2.6882942755365686e+01 5.4892956032604587e+00 0 0 0
27561 1 3 5.9999999999999998e-02 4.6261147680654782e+00 2.7560740985538665e+01 4.4557843271531077e+00 0 0 0
27937 1 6 -1.2000000000000000e-01 7.9489338106489682e-01 2.6180531273633175e+01 5.7964150916098394e+00 0 0 0
27570 1 5 1.0299999999999999e-01 2.3992221360498469e+00 2.8966858252910878e+01 4.7843200789987570e+00 0 0 0
27566 1 2 9.7000000000000003e-02 2.7386008518432008e+00 2.9469715912934834e+01 3.9159947849334977e+00 0 0 0
27560 1 2 9.7000000000000003e-02 4.9772472676942821e+00 2.9536858293808692e+01 5.2638251725271914e+00 0 0 0
27572 1 2 9.7000000000000003e-02 2.9078750938042514e-01 2.9660578543691233e+01 2.9552898801744396e+00 0 0 0
27565 1 6 -1.2000000000000000e-01 4.0598460961067850e+00 3.0206049031368376e+01 4.1903776101834946e+00 0 0 0
27571 1 6 -1.2000000000000000e-01 1.5844373820890560e+00 3.0400172602033113e+01 3.4355547006803864e+00 0 0 0
27568 1 3 5.9999999999999998e-02 4.7262988106652815e+00 3.0442655370926172e+01 3.3450285020646766e+00 0 0 0
27559 1 6 -1.2000000000000000e-01 5.4770767261830384e+00 2.8045871960934154e+01 4.9213399093595225e+00 0 0 0
27564 1 5 1.0299999999999999e-01 5.9153922577345597e+00 3.0119115142714094e+01 5.4614691867778120e+00 0 0 0
27562 1 3 5.9999999999999998e-02 5.4514366263599525e+00 2.7501863570152508e+01 5.8379264939895279e+00 0 0 0
27555 1 3 5.9999999999999998e-02 6.1520812725307419e+00 2.5716897853197938e+01 3.8178596525075985e+00 0 0 0
27545 1 4 -2.0000000000000001e-01 1.0655121964926623e+01 2.5142129561611259e+01 3.1369637620245587e+00 0 0 0
27558 1 5 1.0299999999999999e-01 6.2446539933314744e+00 2.8247071104480067e+01 3.0566395064965644e+00 0 0 0
27552 1 5 1.0299999999999999e-01 8.2130728562452138e+00 2.4901828817005519e+01 2.5211178685176168e+00 0 0 0
27551 1 4 -2.0000000000000001e-01 6.4771667827189852e+00 2.5729681813307653e+01 1.3005081806551990e+00 0 0 0
27554 1 2 9.7000000000000003e-02 6.6167548908210412e+00 2.7819615751954551e+01 3.9630995432470879e+00 0 0 0
27553 1 6 -1.2000000000000000e-01 7.0081130245738219e+00 2.6396796000570365e+01 3.6959975423515474e+00 0 0 0
27548 1 2 9.7000000000000003e-02 7.8083653123723433e+00 2.5926404996022207e+01 2.4339286298826353e+00 0 0 0
27556 1 3 5.9999999999999998e-02 7.7367217787951557e+00 2.6150628899956409e+01 4.5449592715509244e+00 0 0 0
27547 1 6 -1.2000000000000000e-01 8.9720768266562683e+00 2.6829910515442982e+01 1.8921574711398983e+00 0 0 0
27550 1 3 5.9999999999999998e-02 9.2468670883320616e+00 2.6273836349393036e+01 1.0635034213000711e+00 0 0 0
27549 1 3 5.9999999999999998e-02 8.7337086605845755e+00 2.7840234440379010e+01 1.6331280010991771e+00 0 0 0
27546 1 5 1.0299999999999999e-01 1.0124469197453944e+01 2.7369326457918646e+01 3.6637509534662427e+00 0 0 0
27542 1 2 9.7000000000000003e-02 1.0298299619291862e+01 2.6860954144019743e+01 2.7094072932401176e+00 0 0 0
27557 1 4 -2.0000000000000001e-01 8.0006899776041642e+00 2.8728262927154642e+01 4.6845915890400613e+00 0 0 0
27543 1 3 5.9999999999999998e-02 1.1350043090611790e+01 2.8485400930084644e+01 1.5337526976718356e+00 0 0 0
27541 1 6 -1.2000000000000000e-01 1.1577682733659149e+01 2.7466008521131855e+01 1.9690885122957880e+00 0 0 0
27544 1 3 5.9999999999999998e-02 1.1735756796649628e+01 2.6846478753871260e+01 1.1201123589004995e+00 0 0 0
27539 1 4 -2.0000000000000001e-01 1.2677657115111529e+01 2.8453688848807491e+01 4.3868209885672851e+00 0 0 0
27536 1 2 9.7000000000000003e-02 1.2880703632169313e+01 2.7584968927290603e+01 2.8726717367397709e+00 0 0 0
27540 1 5 1.0299999999999999e-01 1.3267340283241552e+01 2.6614333584788710e+01 3.1809752662286188e+00 0 0 0
27537 1 3 5.9999999999999998e-02 1.3729985499476216e+01 2.9139001432121731e+01 1.6906484588743296e+00 0 0 0
27535 1 6 -1.2000000000000000e-01 1.4064294553222464e+01 2.8219279337520231e+01 2.0833125481356878e+00 0 0 0
27538 1 3 5.9999999999999998e-02 1.4233868636044940e+01 2.7588767397439870e+01 1.2270157661822567e+00 0 0 0
27534 1 5 1.0299999999999999e-01 1.5232647353231737e+01 2.9377082329351587e+01 3.4822623517973317e+00 0 0 0
27530 1 2 9.7000000000000003e-02 1.5478482542251937e+01 2.8591732993152910e+01 2.7982172920519823e+00 0 0 0
27531 1 3 5.9999999999999998e-02 1.6110272830001666e+01 2.9764567931429479e+01 1.0625321855646102e+00 0 0 0
27533 1 4 -2.0000000000000001e-01 1.6010232072272309e+01 2.7142537740680684e+01 3.7291079032599153e+00 0 0 0
27574 1 3 5.9999999999999998e-02 1.8035291160091951e+00 3.1163278654763879e+01 2.6876906528753706e+00 0 0 0
27573 1 3 5.9999999999999998e-02 1.3553613554052679e+00 3.1000731806799696e+01 4.2537642907548214e+00 0 0 0
27567 1 3 5.9999999999999998e-02 3.7774664623907164e+00 3.1087275912551672e+01 4.8221423596985371e+00 0 0 0
28277 1 4 -2.0000000000000001e-01 1.1840506242120028e+01 3.1525897172072785e+01 2.0178874804164892e+00 0 0 0
28276 1 3 5.9999999999999998e-02 1.2558511763022940e+01 3.1708834466407957e+01 4.6485557146184728e+00 0 0 0
4656 1 5 1.0299999999999999e-01 5.9019298420328985e+00 4.5911407561138038e+00 6.1822012711360816e+00 1 1 0
5022 1 5 1.0299999999999999e-01 5.1448472201404039e-01 2.1104308662720603e+00 7.1638890001382203e+00 1 1 0
5027 1 4 -2.0000000000000001e-01 3.3021754653602700e+00 1.8169449179055162e+00 7.5336783878272602e+00 1 1 0
19859 1 4 -2.0000000000000001e-01 1.5307256581395894e+00 5.1155712507483004e+00 8.6477587790013821e+00 1 1 0
27244 1 3 5.9999999999999998e-02 1.3334190563336627e+01 3.1307057294955712e+01 3.2205773356292624e+01 0 0 0
19852 1 3 5.9999999999999998e-02 1.5960625779854030e+00 3.7743799814158638e+00 1.0919542751253493e+01 1 1 0
5025 1 3 5.9999999999999998e-02 1.2608695337765718e+00 1.3077326213546137e+00 9.3095147664333453e+00 1 1 0
5023 1 6 -1.2000000000000000e-01 1.0667590586444327e+00 5.9156286958203985e-01 8.4643191219564855e+00 1 1 0
19858 1 3 5.9999999999999998e-02 3.2560471099380415e+00 5.8215105916827241e+00 1.1031753697669537e+01 1 1 0
19849 1 6 -1.2000000000000000e-01 1.3912552657014277e+00 3.9382345643695134e+00 1.1960578825288058e+01 1 1 0
4662 1 5 1.0299999999999999e-01 5.8437309987019930e+00 4.1800818669302613e+00 8.7027260349061617e+00 1 1 0
5024 1 2 9.7000000000000003e-02 2.3680303332660446e+00 2.6830345197079541e-01 7.6871142621595503e+00 1 1 0
19850 1 2 9.7000000000000003e-02 1.4205811030387945e+00 5.4612468926519391e+00 1.2166489721069217e+01 1 1 0
19854 1 5 1.0299999999999999e-01 3.8079975811048650e-01 5.8210493247146680e+00 1.2184339273546462e+01 1 1 0
27873 1 3 5.9999999999999998e-02 1.2411855295209762e-01 2.1207853311364847e+01 1.5078149226950691e+01 0 0 0
4686 1 5 1.0299999999999999e-01 8.1960403165413158e+00 2.9390602767945105e-02 6.1247938253929481e+00 1 1 0
19937 1 4 -2.0000000000000001e-01 1.1020026170350235e+01 5.4159082499329489e+00 6.4851724863563884e+00 1 1 0
4652 1 2 9.7000000000000003e-02 6.3133095188191000e+00 5.5811501935612036e+00 6.5262680123475931e+00 1 1 0
4658 1 2 9.7000000000000003e-02 6.6901180740524664e+00 4.8162180183066177e+00 9.0324398868596507e+00 1 1 0
4667 1 4 -2.0000000000000001e-01 6.8193967379414744e+00 1.4357007488085511e+00 9.9936074469222138e+00 1 1 0
4666 1 3 5.9999999999999998e-02 7.1618345646016746e+00 4.0933240042130326e+00 1.0829634882829657e+01 1 1 0
4680 1 5 1.0299999999999999e-01 1.0281639309577065e+01 1.9486656791617130e+00 7.1894422522589609e+00 1 1 0
4663 1 6 -1.2000000000000000e-01 7.7297058380753105e+00 4.0414564350443056e+00 9.8794218714854694e+00 1 1 0
4668 1 5 1.0299999999999999e-01 8.1818302749905154e+00 2.4843450052582692e+00 8.3730258383856384e+00 1 1 0
4664 1 2 9.7000000000000003e-02 8.0719947762025424e+00 2.6017342283282754e+00 9.4974806575679782e+00 1 1 0
4669 1 6 -1.2000000000000000e-01 9.4962213600136209e+00 2.1213293230179717e+00 1.0115922377060730e+01 1 1 0
4665 1 3 5.9999999999999998e-02 8.7127999599750474e+00 4.6388895110790731e+00 9.9266616048652168e+00 1 1 0
4671 1 3 5.9999999999999998e-02 1.0171620683643969e+01 2.8707297089180335e+00 9.9039343388223848e+00 1 1 0
4672 1 3 5.9999999999999998e-02 9.4163527490226890e+00 2.0981054960153163e+00 1.1181630416561038e+01 1 1 0
4659 1 3 5.9999999999999998e-02 8.0362068540851030e+00 4.8145514535131282e+00 7.3262710469647141e+00 1 1 0
4676 1 2 9.7000000000000003e-02 1.0537204444565132e+01 8.6989354940238328e-01 7.1060025790848771e+00 1 1 0
4670 1 2 9.7000000000000003e-02 1.0124609489683760e+01 7.7002132681970459e-01 9.7245554761795656e+00 1 1 0
4657 1 6 -1.2000000000000000e-01 7.2469487964182671e+00 5.4499090555733405e+00 7.7357073345228891e+00 1 1 0
4674 1 5 1.0299999999999999e-01 1.1194066560551249e+01 7.1139116425699722e-01 9.9732984976978241e+00 1 1 0
4675 1 6 -1.2000000000000000e-01 9.8077698149815191e+00 2.9457438995138829e-01 8.3194493706675097e+00 1 1 0
29243 1 4 -2.0000000000000001e-01 1.2218031052703164e+01 4.8404796280730151e+00 1.0455610110926335e+01 0 0 0
4678 1 3 5.9999999999999998e-02 8.7201418015911685e+00 2.7970536801132739e-01 8.1548498115327508e+00 1 1 0
4679 1 4 -2.0000000000000001e-01 1.2310510359001746e+01 7.5502042671851155e-01 7.2924225869148644e+00 1 1 0
19941 1 3 5.9999999999999998e-02 1.3489489474718608e+01 3.7479396324690604e+00 6.4310790302605589e+00 1 1 0
29244 1 5 1.0299999999999999e-01 1.4386877501264374e+01 5.7171689069324163e+00 9.9240872633965882e+00 0 0 0
29238 1 5 1.0299999999999999e-01 1.4137513110922074e+01 2.6882664535759493e+00 1.0015987201031768e+01 0 0 0
29234 1 2 9.7000000000000003e-02 1.4691013561728688e+01 2.8049500583107663e+00 1.0922506155883342e+01 0 0 0
29240 1 2 9.7000000000000003e-02 1.3908562682664632e+01 5.3904384263021106e+00 1.0878415475984937e+01 0 0 0
29239 1 6 -1.2000000000000000e-01 1.4717630257900353e+01 4.2183019743511245e+00 1.1556521272079792e+01 0 0 0
19943 1 4 -2.0000000000000001e-01 1.5711257357307735e+01 4.9736744024043071e+00 7.3262059053323476e+00 1 1 0
19940 1 2 9.7000000000000003e-02 1.4238711353191979e+01 5.7310277677054744e+00 6.7470291194843597e+00 1 1 0
29237 1 4 -2.0000000000000001e-01 1.3815995859765765e+01 1.5625536555452140e+00 1.1870043834761104e+01 0 0 0
29242 1 3 5.9999999999999998e-02 1.5755332794734915e+01 4.5654660037367929e+00 1.1616224767138835e+01 0 0 0
29231 1 4 -2.0000000000000001e-01 1.5574215984991902e+01 1.1768821461389285e+00 8.2292821823072941e+00 0 0 0
19944 1 5 1.0299999999999999e-01 1.3471948576529192e+01 5.9119591056068188e+00 7.6288128509926540e+00 1 1 0
29232 1 5 1.0299999999999999e-01 1.5662725986249853e+01 1.5682087510142825e-01 1.0357321169857608e+01 0 0 0
29233 1 6 -1.2000000000000000e-01 1.6091243724029720e+01 2.2725689010586452e+00 1.0627383223129835e+01 0 0 0
4661 1 4 -2.0000000000000001e-01 6.1769611162541018e+00 6.1829064483642782e+00 1.0069447792329340e+01 1 1 0
19860 1 5 1.0299999999999999e-01 4.6724499821638599e-01 6.8152188074938271e+00 9.9853587794118841e+00 1 1 0
19855 1 6 -1.2000000000000000e-01 2.2676913566029855e+00 6.2883238019094660e+00 1.1132891473649787e+01 1 1 0
19856 1 2 9.7000000000000003e-02 1.5103560946067349e+00 6.5996668331629600e+00 9.7630498325105020e+00 1 1 0
20002 1 3 5.9999999999999998e-02 9.1610709194782580e-01 1.1139111192317712e+01 9.9920839068327663e+00 1 1 0
4655 1 4 -2.0000000000000001e-01 5.0224239252034888e+00 6.6135460311582692e+00 7.0558812665722623e+00 1 1 0
19866 1 5 1.0299999999999999e-01 1.7947491694928626e+00 7.1842584527887823e+00 7.0031596832506189e+00 1 1 0
19865 1 4 -2.0000000000000001e-01 2.1315383829932868e+00 9.4197117349008987e+00 6.7082657294211598e+00 1 1 0
19862 1 2 9.7000000000000003e-02 1.3762081106889317e+00 8.0078307302304541e+00 7.5140996343367092e+00 1 1 0
19861 1 6 -1.2000000000000000e-01 1.9423330621778609e+00 7.8559525989219914e+00 8.9398844136491977e+00 1 1 0
19864 1 3 5.9999999999999998e-02 2.9927187839194702e+00 7.8267266224797192e+00 8.9434148056248812e+00 1 1 0
19863 1 3 5.9999999999999998e-02 1.7445693649834635e+00 8.7080542132733001e+00 9.5840089614850221e+00 1 1 0
19992 1 5 1.0299999999999999e-01 1.4801433645565081e+00 1.1846221140382243e+01 7.6500005686881378e+00 1 1 0
19857 1 3 5.9999999999999998e-02 2.3759224264721110e+00 7.2224745086003104e+00 1.1651836705922404e+01 1 1 0
27238 1 3 5.9999999999999998e-02 1.5761972620760440e+01 2.9184008307795871e+01 3.2110742243546213e+01 0 0 0
4660 1 3 5.9999999999999998e-02 8.0198856176146727e+00 6.2102306520574224e+00 7.9410224968751750e+00 1 1 0
29253 1 3 5.9999999999999998e-02 1.1229020364988788e+01 6.9582534575215034e+00 1.2039274290847640e+01 0 0 0
29260 1 3 5.9999999999999998e-02 9.1394970997353511e+00 7.2849751722978295e+00 1.1173566789145228e+01 0 0 0
29259 1 3 5.9999999999999998e-02 8.6366061950740214e+00 8.5407542094566136e+00 1.0139810615190409e+01 0 0 0
29257 1 6 -1.2000000000000000e-01 9.2624662132452560e+00 8.3030518586813908e+00 1.1006420244153123e+01 0 0 0
29252 1 2 9.7000000000000003e-02 1.0692656353585493e+01 8.6535653001322412e+00 1.0656343981781008e+01 0 0 0
29256 1 5 1.0299999999999999e-01 1.0877454813694060e+01 9.7253744729546430e+00 1.0678701005140212e+01 0 0 0
29251 1 6 -1.2000000000000000e-01 1.1613480842693836e+01 7.9219167993479003e+00 1.1645339756613659e+01 0 0 0
29255 1 4 -2.0000000000000001e-01 1.1115571921742031e+01 8.1573095481778779e+00 8.9973654504156180e+00 0 0 0
19965 1 3 5.9999999999999998e-02 1.1407034719453089e+01 1.1887694298762232e+01 9.8010960366098256e+00 1 1 0
29261 1 4 -2.0000000000000001e-01 8.7363770262430780e+00 1.0787442981319231e+01 1.1981766810343066e+01 0 0 0
29265 1 3 5.9999999999999998e-02 6.5445445171415644e+00 9.1788096190881774e+00 1.1798309503756094e+01 0 0 0
29258 1 2 9.7000000000000003e-02 8.6536946888378008e+00 9.0452466912364216e+00 1.2196002182570574e+01 0 0 0
29266 1 3 5.9999999999999998e-02 6.9414888614105976e+00 7.5289113144395108e+00 1.2563557118839121e+01 0 0 0
19955 1 4 -2.0000000000000001e-01 1.5233012519261369e+01 1.2120804305010424e+01 6.2433678703849163e+00 1 1 0
19945 1 6 -1.2000000000000000e-01 1.4630972130310258e+01 7.1124875805183221e+00 6.0856484737516769e+00 1 1 0
29245 1 6 -1.2000000000000000e-01 1.3896206367781341e+01 6.5910777330947115e+00 1.1821583990823983e+01 0 0 0
19951 1 6 -1.2000000000000000e-01 1.4438758061163137e+01 9.5857494398050171e+00 6.3130771673620343e+00 1 1 0
19959 1 3 5.9999999999999998e-02 1.2485084499083957e+01 1.1510051354341378e+01 6.8926168344273790e+00 1 1 0
29246 1 2 9.7000000000000003e-02 1.3134751525787092e+01 7.7725269958903631e+00 1.1245160003956997e+01 0 0 0
29250 1 5 1.0299999999999999e-01 1.3241342842657167e+01 7.9387842751924866e+00 1.0258072822899392e+01 0 0 0
19960 1 3 5.9999999999999998e-02 1.2857124695108583e+01 1.0288553489013575e+01 8.2724267830047840e+00 1 1 0
19946 1 2 9.7000000000000003e-02 1.4334479537748528e+01 8.2351020021203940e+00 7.0472588575092479e+00 1 1 0
19950 1 5 1.0299999999999999e-01 1.3299066911576981e+01 8.1448682763632672e+00 7.5173159255583508e+00 1 1 0
19949 1 4 -2.0000000000000001e-01 1.5437913371806527e+01 8.0572617088884790e+00 8.4128471646208016e+00 1 1 0
19952 1 2 9.7000000000000003e-02 1.4535955667479273e+01 1.0814334177286563e+01 7.1845716575048035e+00 1 1 0
19957 1 6 -1.2000000000000000e-01 1.3143539512037059e+01 1.1137247778431538e+01 7.7258502001750990e+00 1 1 0
19956 1 5 1.0299999999999999e-01 1.5185015372052169e+01 1.0566761266683223e+01 8.0347013720067881e+00 1 1 0
19961 1 4 -2.0000000000000001e-01 1.4399337542403584e+01 1.2208571284416250e+01 9.9997901346637406e+00 1 1 0
29249 1 4 -2.0000000000000001e-01 1.3800559206492158e+01 9.2303736316319291e+00 1.1930033844478263e+01 0 0 0
29248 1 3 5.9999999999999998e-02 1.4937751851894031e+01 6.9620805715621215e+00 1.1891057602660414e+01 0 0 0
19989 1 3 5.9999999999999998e-02 3.6305309289040708e+00 1.2706579170224694e+01 7.9413566758379881e+00 1 1 0
19988 1 2 9.7000000000000003e-02 1.4342191608356494e+00 1.2855805497480546e+01 7.6762296155180190e+00 1 1 0
19980 1 5 1.0299999999999999e-01 5.4151667915056274e+00 1.3568838402328852e+01 7.2830323639522332e+00 1 1 0
19990 1 3 5.9999999999999998e-02 2.7330753504475340e+00 1.3210124166186899e+01 9.3324571242733789e+00 1 1 0
19987 1 6 -1.2000000000000000e-01 2.7867063764102573e+00 1.3356559511207596e+01 8.2539131172075937e+00 1 1 0
19983 1 3 5.9999999999999998e-02 4.8209129723013069e+00 1.4620721346658243e+01 9.4425215869801455e+00 1 1 0
19986 1 5 1.0299999999999999e-01 3.0957814481623078e+00 1.5214443182159091e+01 7.0012764073584579e+00 1 1 0
19985 1 4 -2.0000000000000001e-01 2.2383706920506379e+00 1.5883656764717966e+01 9.1219705495532892e+00 1 1 0
19982 1 2 9.7000000000000003e-02 3.2006376366591525e+00 1.4830867831732942e+01 8.0320920646812102e+00 1 1 0
19981 1 6 -1.2000000000000000e-01 4.6658795643482831e+00 1.5145123637041262e+01 8.4962778463056825e+00 1 1 0
19984 1 3 5.9999999999999998e-02 4.8143094607417227e+00 1.6267360184375288e+01 8.6262713280578254e+00 1 1 0
4566 1 5 1.0299999999999999e-01 2.0770733660379523e+00 1.7731590088481916e+01 6.9424896337492124e+00 1 1 0
19976 1 2 9.7000000000000003e-02 5.6955294848547977e+00 1.4563637133436629e+01 7.6056467901285778e+00 1 1 0
19998 1 5 1.0299999999999999e-01 8.5323138721842728e-01 1.3544519555051737e+01 1.0378791674300031e+01 1 1 0
27891 1 3 5.9999999999999998e-02 5.4993554473337856e+00 1.8112778966356107e+01 1.0925303991219634e+01 0 0 0
19993 1 6 -1.2000000000000000e-01 1.0230436553326902e-01 1.3279639830804379e+01 8.3648153067181514e+00 1 1 0
29301 1 3 5.9999999999999998e-02 5.8878060745097258e+00 1.5834327606909140e+01 1.2091289563338060e+01 0 0 0
27237 1 3 5.9999999999999998e-02 1.4547589571163776e+01 2.8666114735322431e+01 3.0913895787481799e+01 0 0 0
4557 1 3 5.9999999999999998e-02 1.4306110265494585e+00 1.8330231992953294e+01 9.6327188057653590e+00 1 1 0
27236 1 2 9.7000000000000003e-02 1.5096468909057048e+01 3.0786779053026862e+01 3.0997917109890306e+01 0 0 0
27897 1 3 5.9999999999999998e-02 6.5011178373164880e+00 1.8065891014736501e+01 7.8846998434842197e+00 0 0 0
19973 1 4 -2.0000000000000001e-01 7.9057958484964308e+00 1.2530110992054308e+01 6.8078433813901693e+00 1 1 0
19968 1 5 1.0299999999999999e-01 1.0887290570960579e+01 1.2908091582748124e+01 7.3713561506959806e+00 1 1 0
19971 1 3 5.9999999999999998e-02 9.1253639113219744e+00 1.2715875849069315e+01 9.4259750326126692e+00 1 1 0
19977 1 3 5.9999999999999998e-02 6.9101839788609043e+00 1.3788467092433081e+01 9.3528606180611948e+00 1 1 0
19978 1 3 5.9999999999999998e-02 7.1738864195940897e+00 1.5434525800644639e+01 8.9871103709564082e+00 1 1 0
19975 1 6 -1.2000000000000000e-01 6.9971331155476939e+00 1.4425436842570594e+01 8.4774846807873931e+00 1 1 0
19969 1 6 -1.2000000000000000e-01 9.4074461330953412e+00 1.3570720606453827e+01 8.8203250900609032e+00 1 1 0
19974 1 5 1.0299999999999999e-01 8.6037462877759339e+00 1.4667701431310133e+01 7.0774548651678177e+00 1 1 0
19970 1 2 9.7000000000000003e-02 8.2664429481444444e+00 1.3919719222365291e+01 7.7976770327355780e+00 1 1 0
19972 1 3 5.9999999999999998e-02 9.4938158428209007e+00 1.4401532393283244e+01 9.5204995324226758e+00 1 1 0
19964 1 2 9.7000000000000003e-02 1.0860314536381164e+01 1.3430195878238397e+01 8.2812531207682305e+00 1 1 0
27893 1 4 -2.0000000000000001e-01 8.0037205751040759e+00 1.7594916594662958e+01 1.0658330833815221e+01 0 0 0
19967 1 4 -2.0000000000000001e-01 1.1456379494649548e+01 1.5074598171733093e+01 7.8305630674697575e+00 1 1 0
19963 1 6 -1.2000000000000000e-01 1.1823833600885941e+01 1.2766021250504705e+01 9.2789785505211917e+00 1 1 0
19966 1 3 5.9999999999999998e-02 1.2151701234607241e+01 1.3550543087597582e+01 9.9890979781476972e+00 1 1 0
27983 1 4 -2.0000000000000001e-01 1.1586182271216765e+01 1.7287190065914885e+01 1.2037001026542969e+01 0 0 0
27900 1 5 1.0299999999999999e-01 9.0393931807682932e+00 1.8195031535984079e+01 7.8759180960941535e+00 0 0 0
27980 1 2 9.7000000000000003e-02 1.2381266637820882e+01 1.8514230374626365e+01 1.0919644865683990e+01 0 0 0
27988 1 3 5.9999999999999998e-02 1.2328504259976702e+01 1.7287272011342868e+01 9.2716114367217237e+00 0 0 0
19958 1 2 9.7000000000000003e-02 1.3168736464077742e+01 1.2372645388508175e+01 8.6793328290602449e+00 1 1 0
27994 1 3 5.9999999999999998e-02 1.3230328302426681e+01 1.7586064260216979e+01 7.1058866225280433e+00 0 0 0
27985 1 6 -1.2000000000000000e-01 1.3088701342068942e+01 1.7815790654686502e+01 9.7921325141718203e+00 0 0 0
19962 1 5 1.0299999999999999e-01 1.3503889645093654e+01 1.3281510921543969e+01 8.0458914671961725e+00 1 1 0
27987 1 3 5.9999999999999998e-02 1.3682831604644074e+01 1.7014534132417538e+01 1.0163420096222429e+01 0 0 0
27991 1 6 -1.2000000000000000e-01 1.4234978067663485e+01 1.7842220172218223e+01 7.5007967105965365e+00 0 0 0
27993 1 3 5.9999999999999998e-02 1.4812081026815722e+01 1.6996580540744183e+01 7.8046756123118133e+00 0 0 0
34361 1 4 -2.0000000000000001e-01 1.5965009994392160e+01 1.5264393310454746e+01 1.1864669730129537e+01 0 0 0
4562 1 2 9.7000000000000003e-02 2.2934222471755401e+00 1.8666654900138568e+01 6.4905295836964942e+00 1 1 0
27892 1 3 5.9999999999999998e-02 5.0290524701315613e+00 1.9347430423958667e+01 9.7511626765094022e+00 0 0 0
4555 1 6 -1.2000000000000000e-01 7.5266686412833583e-01 1.9042496245572035e+01 9.1492620408412986e+00 1 1 0
4563 1 3 5.9999999999999998e-02 2.8512945377206642e+00 2.0689732956342603e+01 6.9966562112185331e+00 1 1 0
4564 1 3 5.9999999999999998e-02 3.4503879253725573e+00 1.9582122458883081e+01 8.0971741317724106e+00 1 1 0
4561 1 6 -1.2000000000000000e-01 2.5588916162047757e+00 1.9804991463818993e+01 7.5448171350491418e+00 1 1 0
4556 1 2 9.7000000000000003e-02 1.4161012840075553e+00 2.0257848621908327e+01 8.4679355676472472e+00 1 1 0
4559 1 4 -2.0000000000000001e-01 2.1077267463537730e+00 2.1451060017405993e+01 9.6020372427444762e+00 1 1 0
4560 1 5 1.0299999999999999e-01 6.5899081115670644e-01 2.0759119713097139e+01 7.8484768416257031e+00 1 1 0
27886 1 3 5.9999999999999998e-02 3.3639250925034552e+00 1.9809372005307580e+01 1.1630108278933069e+01 0 0 0
27954 1 5 1.0299999999999999e-01 5.2005279227071686e+00 2.4332658189053806e+01 1.0390261141232770e+01 0 0 0
27947 1 4 -2.0000000000000001e-01 4.0291989258987417e+00 2.3978948485086114e+01 8.0251832346116796e+00 0 0 0
4554 1 5 1.0299999999999999e-01 4.2376308701979959e-01 1.9993006699923885e+01 1.1043953253790148e+01 1 1 0
27884 1 2 9.7000000000000003e-02 5.4922885770775105e+00 2.0191556693904914e+01 1.1547302866453903e+01 0 0 0
27889 1 6 -1.2000000000000000e-01 5.7344392183552149e+00 1.9107856081295331e+01 1.0532611238113093e+01 0 0 0
27887 1 4 -2.0000000000000001e-01 5.7156211889188517e+00 2.1768173192495645e+01 1.0656321998936198e+01 0 0 0
27953 1 4 -2.0000000000000001e-01 3.2565406932197178e+00 2.4546731976618165e+01 1.1883242506224386e+01 0 0 0
27942 1 5 1.0299999999999999e-01 1.8100224282158652e+00 2.4553537376233891e+01 6.6765492608454133e+00 0 0 0
27898 1 3 5.9999999999999998e-02 6.4538081582014151e+00 1.9724565097652295e+01 7.9404911045710342e+00 0 0 0
28222 1 3 5.9999999999999998e-02 1.1208973555387754e+01 2.3120264188871605e+01 6.4109568474641199e+00 0 0 0
27984 1 5 1.0299999999999999e-01 1.1592521530488906e+01 1.9054668428413009e+01 1.0465393785010519e+01 0 0 0
27895 1 6 -1.2000000000000000e-01 7.0356170359157533e+00 1.8877601095397431e+01 8.3314471769179246e+00 0 0 0
27890 1 2 9.7000000000000003e-02 7.1070079864551117e+00 1.9014954420326845e+01 9.9379451767631668e+00 0 0 0
28228 1 3 5.9999999999999998e-02 9.1487737034399981e+00 2.3765966792685347e+01 7.7847053112860172e+00 0 0 0
27896 1 2 9.7000000000000003e-02 8.3615032974314794e+00 1.8921769586099391e+01 7.5829019395800978e+00 0 0 0
27894 1 5 1.0299999999999999e-01 7.6569572659718608e+00 1.9945855166250777e+01 1.0077728814116398e+01 0 0 0
27899 1 4 -2.0000000000000001e-01 9.2021635867513467e+00 2.0438377505201945e+01 7.9620580989522090e+00 0 0 0
27969 1 3 5.9999999999999998e-02 9.1184593791464632e+00 2.2696410764827213e+01 1.1044216330585478e+01 0 0 0
27975 1 3 5.9999999999999998e-02 1.1411667784971703e+01 2.0996411050436620e+01 1.0795413806721317e+01 0 0 0
28223 1 4 -2.0000000000000001e-01 1.1336800384829735e+01 2.3518871182061496e+01 9.1440956303159595e+00 0 0 0
28219 1 6 -1.2000000000000000e-01 1.1680111577651219e+01 2.4102116427697780e+01 6.4986331177316172e+00 0 0 0
27963 1 3 5.9999999999999998e-02 7.2663191880087501e+00 2.4294649578949496e+01 1.1206434511767924e+01 0 0 0
27976 1 3 5.9999999999999998e-02 1.2297633187557242e+01 2.2217845712340903e+01 1.1545580882401637e+01 0 0 0
27973 1 6 -1.2000000000000000e-01 1.1681047198937703e+01 2.1367727397749572e+01 1.1811900500034799e+01 0 0 0
27970 1 3 5.9999999999999998e-02 1.0262527680621144e+01 2.3686954215296801e+01 1.1967816035146642e+01 0 0 0
27967 1 6 -1.2000000000000000e-01 9.4898563139346415e+00 2.2869769284899970e+01 1.2057159166736708e+01 0 0 0
27961 1 6 -1.2000000000000000e-01 7.5510717707319097e+00 2.4699158697940693e+01 1.2184107059687083e+01 0 0 0
27992 1 2 9.7000000000000003e-02 1.5088584894536654e+01 1.8704158385755104e+01 6.4937706283290204e+00 0 0 0
27989 1 4 -2.0000000000000001e-01 1.3042838073843180e+01 2.0094460728739808e+01 8.3805390139925464e+00 0 0 0
27986 1 2 9.7000000000000003e-02 1.3938892612155927e+01 1.8653353279550760e+01 8.7758968011856986e+00 0 0 0
28214 1 2 9.7000000000000003e-02 1.3231896759040179e+01 2.3981969249746612e+01 6.4329516750213775e+00 0 0 0
27990 1 5 1.0299999999999999e-01 1.4865265860702058e+01 1.9023527869919096e+01 9.1589477785018296e+00 0 0 0
27979 1 6 -1.2000000000000000e-01 1.3268450169696919e+01 1.9398641316018480e+01 1.1813332606285320e+01 0 0 0
27981 1 3 5.9999999999999998e-02 1.3936224311096124e+01 1.9885396949626681e+01 1.1194147571161446e+01 0 0 0
28218 1 5 1.0299999999999999e-01 1.3564144565650498e+01 2.3478364936936423e+01 7.4026708409050217e+00 0 0 0
27395 1 4 -2.0000000000000001e-01 1.4672722215372371e+01 2.4326161307963925e+01 1.0193758020404911e+01 0 0 0
28211 1 4 -2.0000000000000001e-01 1.5953519505227280e+01 2.2664413263593506e+01 6.4234313290320530e+00 0 0 0
27948 1 5 1.0299999999999999e-01 2.4275174635193513e+00 2.4759429628565602e+01 9.4340121728413333e+00 0 0 0
27842 1 2 9.7000000000000003e-02 3.6611243214094863e-01 2.9416146688604439e+01 9.9867857614787354e+00 0 0 0
27945 1 3 5.9999999999999998e-02 3.0497807880013346e+00 2.6528696784237876e+01 7.0930957571063971e+00 0 0 0
27950 1 2 9.7000000000000003e-02 4.6155894106546533e+00 2.5155324099083305e+01 1.0878617341947653e+01 0 0 0
27938 1 2 9.7000000000000003e-02 1.3180654399173337e+00 2.5408836519797521e+01 6.9835745647075820e+00 0 0 0
27944 1 2 9.7000000000000003e-02 3.1511608051800062e+00 2.5251819839720159e+01 8.8666954625875931e+00 0 0 0
27946 1 3 5.9999999999999998e-02 1.9408654411613226e+00 2.6958815578282167e+01 8.3840499372319961e+00 0 0 0
27943 1 6 -1.2000000000000000e-01 2.3657103540681628e+00 2.6123535564106305e+01 7.8087974795818420e+00 0 0 0
27952 1 3 5.9999999999999998e-02 3.5138223157011637e+00 2.6941595363128101e+01 1.0166258764096128e+01 0 0 0
27949 1 6 -1.2000000000000000e-01 4.0725915283041738e+00 2.6057161528360552e+01 9.7934211986731228e+00 0 0 0
27951 1 3 5.9999999999999998e-02 4.8834554729368715e+00 2.6474902934507192e+01 9.1879235537209318e+00 0 0 0
27845 1 4 -2.0000000000000001e-01 1.1600045770504985e+00 2.8269731993848140e+01 1.1079839135003541e+01 0 0 0
27843 1 3 5.9999999999999998e-02 2.2589074430786114e+00 3.0204733038505179e+01 9.5746641438997848e+00 0 0 0
27563 1 4 -2.0000000000000001e-01 4.2690204798144435e+00 2.9628533827238837e+01 6.9230385670104839e+00 0 0 0
27839 1 4 -2.0000000000000001e-01 8.8462809722427038e-01 3.0455222272018524e+01 7.1338578887406952e+00 0 0 0
27846 1 5 1.0299999999999999e-01 3.3071162863752418e-01 2.8863501621491626e+01 9.0463505701708691e+00 0 0 0
27955 1 6 -1.2000000000000000e-01 5.4699504348051127e+00 2.5950781963225719e+01 1.1822274537093689e+01 0 0 0
27841 1 6 -1.2000000000000000e-01 1.3007749433544529e+00 3.0582966359154884e+01 9.7049206796679464e+00 0 0 0
27941 1 4 -2.0000000000000001e-01 3.3626024409632964e-02 2.4800169065745386e+01 7.9738528730581493e+00 0 0 0
27957 1 3 5.9999999999999998e-02 6.2440049012849803e+00 2.6617607288314723e+01 1.1355222588202095e+01 0 0 0
28220 1 2 9.7000000000000003e-02 1.1110698596465170e+01 2.4634811897264392e+01 7.8043650106214351e+00 0 0 0
28225 1 6 -1.2000000000000000e-01 9.5437996785170220e+00 2.4729040351718155e+01 7.6864788788750653e+00 0 0 0
28227 1 3 5.9999999999999998e-02 9.2993496906065154e+00 2.5035882969933606e+01 6.7225036863501648e+00 0 0 0
28229 1 4 -2.0000000000000001e-01 7.1754930726675985e+00 2.5331869422607944e+01 8.5276375568231089e+00 0 0 0
28233 1 3 5.9999999999999998e-02 9.4562511047337328e+00 2.7332796946483690e+01 7.3377004715783949e+00 0 0 0
28230 1 5 1.0299999999999999e-01 9.2300656359148032e+00 2.5481132781114979e+01 9.7197480369867471e+00 0 0 0
28226 1 2 9.7000000000000003e-02 8.8713180457089269e+00 2.5710492233789790e+01 8.6703510028513957e+00 0 0 0
28231 1 6 -1.2000000000000000e-01 9.0326402135669728e+00 2.7214105714711980e+01 8.3253538579323845e+00 0 0 0
28232 1 2 9.7000000000000003e-02 1.0001824661287081e+01 2.7975966470757434e+01 9.2047847068591864e+00 0 0 0
28235 1 4 -2.0000000000000001e-01 9.4499661976768969e+00 2.7795347997840384e+01 1.0899632929817344e+01 0 0 0
28236 1 5 1.0299999999999999e-01 1.1009433506920036e+01 2.7526418967090638e+01 9.2466718545833846e+00 0 0 0
28234 1 3 5.9999999999999998e-02 8.0590970931834853e+00 2.7758563082713334e+01 8.2921396170777122e+00 0 0 0
28237 1 6 -1.2000000000000000e-01 1.0141588564846973e+01 2.9470705002597676e+01 8.9123926409785792e+00 0 0 0
28240 1 3 5.9999999999999998e-02 9.1594826522422004e+00 2.9968700674895775e+01 9.1063551923646333e+00 0 0 0
28239 1 3 5.9999999999999998e-02 1.0230187408908582e+01 2.9727031258684352e+01 7.8528352318653960e+00 0 0 0
28242 1 5 1.0299999999999999e-01 1.1141694409804531e+01 3.0068341674785902e+01 1.0827426210917613e+01 0 0 0
28238 1 2 9.7000000000000003e-02 1.1154948324142554e+01 3.0332388993232499e+01 9.6757160360894279e+00 0 0 0
28224 1 5 1.0299999999999999e-01 1.1596876530861691e+01 2.5618876219100049e+01 8.1023819727649276e+00 0 0 0
28788 1 5 1.0299999999999999e-01 7.6822544621097144e+00 2.9712623753085609e+01 1.1681809839365354e+01 0 0 0
27964 1 3 5.9999999999999998e-02 8.2653687960422726e+00 2.5553877314472011e+01 1.2196378123892041e+01 0 0 0
28217 1 4 -2.0000000000000001e-01 1.3751600986717149e+01 2.5649357320143043e+01 6.4599335546066383e+00 0 0 0
28241 1 4 -2.0000000000000001e-01 1.2815487678948353e+01 2.9892230209741804e+01 9.0636004357179480e+00 0 0 0
27389 1 4 -2.0000000000000001e-01 1.3252946611677084e+01 2.7319120629970786e+01 1.1314120267283428e+01 0 0 0
27386 1 2 9.7000000000000003e-02 1.4833384975398689e+01 2.7844047429807851e+01 1.0851135372681023e+01 0 0 0
27385 1 6 -1.2000000000000000e-01 1.4985489411518939e+01 2.9163757749807534e+01 1.1783966777927050e+01 0 0 0
27390 1 5 1.0299999999999999e-01 1.4738951167050402e+01 2.8019824996940276e+01 9.7759990962323915e+00 0 0 0
27396 1 5 1.0299999999999999e-01 1.5139017775898678e+01 2.6100297536619625e+01 8.8115336675516271e+00 0 0 0
27392 1 2 9.7000000000000003e-02 1.5691988181915464e+01 2.5598125079380871e+01 9.6152603231864084e+00 0 0 0
27391 1 6 -1.2000000000000000e-01 1.5800598918598405e+01 2.6562436730101837e+01 1.0853000256745261e+01 0 0 0
27394 1 3 5.9999999999999998e-02 1.5749238091717492e+01 2.5955697028318518e+01 1.1740548420571276e+01 0 0 0
27388 1 3 5.9999999999999998e-02 1.4158132253702199e+01 2.9869467339286334e+01 1.1879020490407509e+01 0 0 0
28794 1 5 1.0299999999999999e-01 5.5452336381174039e+00 3.0933606373441648e+01 1.1192084495395084e+01 0 0 0
27844 1 3 5.9999999999999998e-02 1.2996160239564161e+00 3.1210615267233791e+01 1.0575250653056923e+01 0 0 0
27836 1 2 9.7000000000000003e-02 8.2898411323953758e-01 3.1476724438659147e+01 8.5242512662488075e+00 0 0 0
28790 1 2 9.7000000000000003e-02 6.2016503589632848e+00 3.1826188165869191e+01 1.1248115042064025e+01 0 0 0
28793 1 4 -2.0000000000000001e-01 7.1422019887635733e+00 3.1845780086204243e+01 9.7045668575567845e+00 0 0 0
28243 1 6 -1.2000000000000000e-01 1.0897892226025546e+01 3.1806109680614473e+01 9.4397914951482473e+00 0 0 0
28246 1 3 5.9999999999999998e-02 9.8158617381485680e+00 3.1981723643720414e+01 9.5401276405836377e+00 0 0 0
28245 1 3 5.9999999999999998e-02 1.1197345859805461e+01 3.2148753952334495e+01 8.4493769718284284e+00 0 0 0
28792 1 3 5.9999999999999998e-02 8.1102927657744601e+00 3.2197937556695230e+01 1.2311622669229038e+01 0 0 0
27383 1 4 -2.0000000000000001e-01 1.6011455181774952e+01 3.0991936526165638e+01 1.0068253584222671e+01 0 0 0
19851 1 3 5.9999999999999998e-02 2.2576750716073009e+00 3.4804869413567854e+00 1.2438642041149885e+01 1 1 0
4480 1 3 5.9999999999999998e-02 5.4144577902118245e+00 2.7360744728778084e+00 1.2312193030863799e+01 1 1 0
19847 1 4 -2.0000000000000001e-01 2.5231997999243605e-01 3.2269587755048610e+00 1.4229479175136726e+01 1 1 0
4482 1 5 1.0299999999999999e-01 4.1430942010012055e+00 3.7605547189751722e+00 1.4048253986377478e+01 1 1 0
4484 1 2 9.7000000000000003e-02 4.6498359487635144e+00 4.5120737087974998e+00 1.6643072479694446e+01 1 1 0
4478 1 2 9.7000000000000003e-02 5.1750052428145139e+00 3.7322015796996166e+00 1.4176195523443374e+01 1 1 0
4477 1 6 -1.2000000000000000e-01 5.6602524947211572e+00 2.4888835383390413e+00 1.3354515919224676e+01 1 1 0
4488 1 5 1.0299999999999999e-01 4.4843463639622012e+00 5.5121554357578839e+00 1.6232013340693360e+01 1 1 0
4483 1 6 -1.2000000000000000e-01 5.6247307353464340e+00 3.8044492016666909e+00 1.5669556967512301e+01 1 1 0
4487 1 4 -2.0000000000000001e-01 3.1379975296826013e+00 3.5645296641607578e+00 1.6719303694882999e+01 1 1 0
4472 1 2 9.7000000000000003e-02 5.0401321404491330e+00 1.1259769413795420e+00 1.3602144683094787e+01 1 1 0
4481 1 4 -2.0000000000000001e-01 5.6766599865388221e+00 5.1759689546490533e+00 1.3263055904453516e+01 1 1 0
4476 1 5 1.0299999999999999e-01 4.6091542951941262e+00 1.0277199775960775e+00 1.4579045105957350e+01 1 1 0
19853 1 4 -2.0000000000000001e-01 2.0438296981538659e+00 5.8205062485906192e+00 1.3782959369436504e+01 1 1 0
4475 1 4 -2.0000000000000001e-01 3.6866135377976472e+00 9.7197558145103269e-01 1.2460199037482161e+01 1 1 0
19845 1 3 5.9999999999999998e-02 8.0797966692058898e-01 1.2059599208169274e+00 1.2834660021087609e+01 1 1 0
4489 1 6 -1.2000000000000000e-01 5.4037280060393469e+00 4.5308900368128597e+00 1.7962034639856785e+01 1 1 0
27874 1 3 5.9999999999999998e-02 7.6292616754471965e-02 2.1380031477762468e+01 1.3331096620913215e+01 0 0 0
4485 1 3 5.9999999999999998e-02 5.8181993806444732e+00 2.8561062731433364e+00 1.6095921163613394e+01 1 1 0
4491 1 3 5.9999999999999998e-02 5.8545155749396827e+00 3.5767634172025167e+00 1.8313326694801326e+01 1 1 0
19844 1 2 9.7000000000000003e-02 1.4341647042055358e-01 3.1504607739068771e+00 1.2504128225202509e+01 1 1 0
4492 1 3 5.9999999999999998e-02 6.2719881783729168e+00 5.1293720502196365e+00 1.7825767074980529e+01 1 1 0
4486 1 3 5.9999999999999998e-02 6.6402278249043301e+00 4.2676807424500565e+00 1.5720864978774090e+01 1 1 0
4479 1 3 5.9999999999999998e-02 6.7477309851904197e+00 2.4218033842932112e+00 1.3410699771596002e+01 1 1 0
19268 1 2 9.7000000000000003e-02 1.0452431531215899e+01 1.5335599775756237e+00 1.5893588065239481e+01 1 1 0
19271 1 4 -2.0000000000000001e-01 9.5578794322073328e+00 1.9634685428469878e+00 1.4347321547464137e+01 1 1 0
19270 1 3 5.9999999999999998e-02 9.3391165757086103e+00 3.2388662433470383e+00 1.6829130881269727e+01 1 1 0
19272 1 5 1.0299999999999999e-01 1.1364224476069303e+01 2.0597106518725945e+00 1.5718246749082390e+01 1 1 0
19267 1 6 -1.2000000000000000e-01 9.5203781540582000e+00 2.1879221396729704e+00 1.6949365795865546e+01 1 1 0
19269 1 3 5.9999999999999998e-02 8.5701667374453159e+00 1.7088970398562089e+00 1.6932761886702846e+01 1 1 0
26903 1 4 -2.0000000000000001e-01 9.7626016549499894e+00 6.0138069415933737e+00 1.7813508577264251e+01 0 0 0
4558 1 3 5.9999999999999998e-02 3.2646418994485771e-01 1.8278300679294720e+01 8.4330082829638542e+00 1 1 0
4473 1 3 5.9999999999999998e-02 6.9332069116924373e+00 1.2781819850343637e-01 1.3965371699222541e+01 1 1 0
19278 1 5 1.0299999999999999e-01 1.2265450597302641e+01 2.1955719014878133e-01 1.4499660322250261e+01 1 1 0
29241 1 3 5.9999999999999998e-02 1.4392814529777782e+01 4.0424957885944535e+00 1.2541820176270246e+01 0 0 0
29337 1 3 5.9999999999999998e-02 1.4454670819619055e+01 4.5065428516362394e+00 1.5900463682659138e+01 0 0 0
29335 1 6 -1.2000000000000000e-01 1.5307818130639902e+01 4.9351391219286791e+00 1.5507808852803578e+01 0 0 0
29338 1 3 5.9999999999999998e-02 1.5069890868299161e+01 4.9194468052856992e+00 1.4422709116112863e+01 0 0 0
29343 1 3 5.9999999999999998e-02 1.5835509433020329e+01 1.9522483633529888e+00 1.5357429206375562e+01 0 0 0
20008 1 3 5.9999999999999998e-02 9.0984627233399984e-01 9.7410278607951550e+00 1.2391637181704107e+01 1 1 0
20003 1 4 -2.0000000000000001e-01 1.0849156245367098e+00 1.2359963953805948e+01 1.2843954988729646e+01 1 1 0
20020 1 3 5.9999999999999998e-02 4.6053783738661958e-01 7.1018586996260789e+00 1.7045767777971324e+01 1 1 0
29271 1 3 5.9999999999999998e-02 4.7788950364869454e+00 8.9411390455912283e+00 1.3281849300727172e+01 0 0 0
29273 1 4 -2.0000000000000001e-01 3.1627331857396199e+00 8.5846581058523590e+00 1.5746106702402351e+01 0 0 0
29278 1 3 5.9999999999999998e-02 4.0839999266921394e+00 1.0862257176578106e+01 1.4248678548778475e+01 0 0 0
29275 1 6 -1.2000000000000000e-01 4.5289669160948973e+00 1.0879764829038839e+01 1.5185740706967831e+01 0 0 0
29270 1 2 9.7000000000000003e-02 4.7298720464586879e+00 9.3628163852154405e+00 1.5451135792628538e+01 0 0 0
29280 1 5 1.0299999999999999e-01 2.5110015665568235e+00 1.1051177830841063e+01 1.6152737402432543e+01 0 0 0
29277 1 3 5.9999999999999998e-02 5.4128236056691570e+00 1.1407946327947778e+01 1.5187455403727963e+01 0 0 0
29276 1 2 9.7000000000000003e-02 3.4947797663494247e+00 1.1579753666954248e+01 1.6062730639739637e+01 0 0 0
29279 1 4 -2.0000000000000001e-01 3.9684436244956687e+00 1.1622391853020810e+01 1.7765635408368670e+01 0 0 0
29269 1 6 -1.2000000000000000e-01 5.3586112057391784e+00 8.6756398329830802e+00 1.4191213055577270e+01 0 0 0
29274 1 5 1.0299999999999999e-01 5.4302936632308985e+00 9.1907521571961208e+00 1.6284426776237517e+01 0 0 0
20014 1 3 5.9999999999999998e-02 6.6696272911730370e-01 8.5524950995519458e+00 1.4834560119894835e+01 1 1 0
29272 1 3 5.9999999999999998e-02 5.2769303602821926e+00 7.5951313454801621e+00 1.4267094424708887e+01 0 0 0
4498 1 3 5.9999999999999998e-02 3.5219264404154464e+00 6.6769247604000928e+00 1.8179197523771364e+01 1 1 0
29254 1 3 5.9999999999999998e-02 1.1576557383419688e+01 8.5473191652349545e+00 1.2553879227453805e+01 0 0 0
29264 1 2 9.7000000000000003e-02 6.8007679164477759e+00 9.0766443346085293e+00 1.3888208610298614e+01 0 0 0
29268 1 5 1.0299999999999999e-01 6.7766727107380254e+00 1.0145538565495036e+01 1.3905722246126695e+01 0 0 0
29263 1 6 -1.2000000000000000e-01 7.1678604452922174e+00 8.5969633386082389e+00 1.2491311258176962e+01 0 0 0
29262 1 5 1.0299999999999999e-01 9.3158513359043713e+00 8.9357560863647940e+00 1.3029616186027070e+01 0 0 0
29267 1 4 -2.0000000000000001e-01 7.9187407668723457e+00 8.4450551449780740e+00 1.5119815394782892e+01 0 0 0
29320 1 3 5.9999999999999998e-02 1.0576264381919504e+01 1.0775771519865613e+01 1.4614562362687693e+01 0 0 0
29319 1 3 5.9999999999999998e-02 1.0425468416099900e+01 1.1116718630418866e+01 1.6302163115142836e+01 0 0 0
29317 1 6 -1.2000000000000000e-01 1.1049983130717431e+01 1.1375733958940019e+01 1.5436224414102190e+01 0 0 0
26908 1 3 5.9999999999999998e-02 9.7008866865701755e+00 8.7339464188036615e+00 1.7802250237409055e+01 0 0 0
29325 1 3 5.9999999999999998e-02 1.1966535333689073e+01 8.9155887666024274e+00 1.6912218128926146e+01 0 0 0
26914 1 3 5.9999999999999998e-02 9.2366446200085708e+00 1.1113173388435177e+01 1.8173543354308237e+01 0 0 0
29326 1 3 5.9999999999999998e-02 1.1957753360226743e+01 8.8538495884059127e+00 1.5168670049715518e+01 0 0 0
29247 1 3 5.9999999999999998e-02 1.3599874696332044e+01 6.3599479793244784e+00 1.2823641027513540e+01 0 0 0
29318 1 2 9.7000000000000003e-02 1.2451474746029600e+01 1.0811050520714549e+01 1.5895331988755771e+01 0 0 0
29321 1 4 -2.0000000000000001e-01 1.2919822976946644e+01 1.1748358711737552e+01 1.7429470953529012e+01 0 0 0
29323 1 6 -1.2000000000000000e-01 1.2488719510863193e+01 9.3001541330068509e+00 1.6026321191996907e+01 0 0 0
29330 1 2 9.7000000000000003e-02 1.5382582346085252e+01 6.4739499110766943e+00 1.5856589856072937e+01 0 0 0
29331 1 3 5.9999999999999998e-02 1.3229066394042343e+01 6.6953524881099504e+00 1.6612009993051398e+01 0 0 0
29332 1 3 5.9999999999999998e-02 1.3542625634434804e+01 7.0177523186740283e+00 1.4878972009022865e+01 0 0 0
29329 1 6 -1.2000000000000000e-01 1.3922301361704449e+01 7.1775677746074491e+00 1.5881274841103666e+01 0 0 0
29324 1 2 9.7000000000000003e-02 1.3952022472470578e+01 8.7413250130168727e+00 1.6120573360283178e+01 0 0 0
29328 1 5 1.0299999999999999e-01 1.4614825915091210e+01 9.2195290261185363e+00 1.5444455860937493e+01 0 0 0
29322 1 5 1.0299999999999999e-01 1.3172778528304809e+01 1.1124845334829008e+01 1.5195648954297098e+01 0 0 0
34367 1 4 -2.0000000000000001e-01 1.5310939628496932e+01 1.1971616950907867e+01 1.3297457353992977e+01 0 0 0
29327 1 4 -2.0000000000000001e-01 1.4628956340836536e+01 9.0957146468574415e+00 1.7749333588055961e+01 0 0 0
29334 1 5 1.0299999999999999e-01 1.5857257635216659e+01 6.7212485023241895e+00 1.6788807087180555e+01 0 0 0
29284 1 3 5.9999999999999998e-02 2.9700578945347278e+00 1.2795820678801659e+01 1.4629422704416625e+01 0 0 0
29297 1 4 -2.0000000000000001e-01 3.1777300016690098e+00 1.6332774718038163e+01 1.2390829495031674e+01 0 0 0
29281 1 6 -1.2000000000000000e-01 3.2187346232540515e+00 1.3058234047153812e+01 1.5665451738067294e+01 0 0 0
29290 1 3 5.9999999999999998e-02 6.5594856883894426e-01 1.5485422492564419e+01 1.5741926400742617e+01 0 0 0
29283 1 3 5.9999999999999998e-02 4.1101070209649571e+00 1.3673441102880041e+01 1.5783592591767304e+01 0 0 0
29298 1 5 1.0299999999999999e-01 4.0597394522980617e+00 1.4446687932855237e+01 1.3572812000562159e+01 0 0 0
29282 1 2 9.7000000000000003e-02 2.0095801954605705e+00 1.3787287672797778e+01 1.6199809200084875e+01 0 0 0
29289 1 3 5.9999999999999998e-02 1.5017081541393820e+00 1.4711747887604613e+01 1.4429423696797670e+01 0 0 0
29293 1 6 -1.2000000000000000e-01 4.1028489930949661e+00 1.6137528621212589e+01 1.4991552168993822e+01 0 0 0
29292 1 5 1.0299999999999999e-01 2.1845952812188600e+00 1.7083529266551398e+01 1.5110214295329362e+01 0 0 0
29287 1 6 -1.2000000000000000e-01 1.6426344849716641e+00 1.5017314788625447e+01 1.5390101951791291e+01 0 0 0
29288 1 2 9.7000000000000003e-02 2.6612021429850747e+00 1.6193875004189444e+01 1.5504775735977857e+01 0 0 0
29294 1 2 9.7000000000000003e-02 4.3140337400197257e+00 1.5494014589348136e+01 1.3570763634692305e+01 0 0 0
29296 1 3 5.9999999999999998e-02 4.8255330512454542e+00 1.5720568339130159e+01 1.5729897070161613e+01 0 0 0
29295 1 3 5.9999999999999998e-02 4.3791040505776282e+00 1.7218601302931589e+01 1.4886543494137584e+01 0 0 0
29286 1 5 1.0299999999999999e-01 2.2924161042065632e+00 1.3996892667316818e+01 1.7236737457394497e+01 0 0 0
29299 1 6 -1.2000000000000000e-01 5.8001087134001184e+00 1.5878232883875668e+01 1.3209656856413982e+01 0 0 0
29291 1 4 -2.0000000000000001e-01 2.8926110353064853e+00 1.6581365583033893e+01 1.7234737056930395e+01 0 0 0
29285 1 4 -2.0000000000000001e-01 5.1302228538344985e-01 1.2742997474431320e+01 1.6299070631340140e+01 0 0 0
29302 1 3 5.9999999999999998e-02 5.9267114260933793e+00 1.7024698723099753e+01 1.3351540886096842e+01 0 0 0
26921 1 4 -2.0000000000000001e-01 6.1772053180358686e+00 1.4520982954353853e+01 1.8265463086560395e+01 0 0 0
29307 1 3 5.9999999999999998e-02 8.5907117105697477e+00 1.5389357790297796e+01 1.2517973393876300e+01 0 0 0
29303 1 4 -2.0000000000000001e-01 6.5052668626738637e+00 1.3332109286241803e+01 1.3358890783494646e+01 0 0 0
29313 1 3 5.9999999999999998e-02 8.7586397384004826e+00 1.2646434696099147e+01 1.4941934533800289e+01 0 0 0
29312 1 2 9.7000000000000003e-02 1.0881497248549231e+01 1.2885742701478138e+01 1.5192734219342558e+01 0 0 0
29314 1 3 5.9999999999999998e-02 9.4910305454156330e+00 1.3078278137413838e+01 1.3533892870828071e+01 0 0 0
29304 1 5 1.0299999999999999e-01 6.5974671072873123e+00 1.5092941930444068e+01 1.5079651551676474e+01 0 0 0
29300 1 2 9.7000000000000003e-02 6.8064347933130280e+00 1.5041186608538153e+01 1.3933367266947188e+01 0 0 0
29308 1 3 5.9999999999999998e-02 8.4412002711945959e+00 1.6500256970576007e+01 1.3817178077735994e+01 0 0 0
29310 1 5 1.0299999999999999e-01 1.0195334706906424e+01 1.5274853937785874e+01 1.4363217133684980e+01 0 0 0
29305 1 6 -1.2000000000000000e-01 8.2662633486674988e+00 1.5441951074554066e+01 1.3651479678433983e+01 0 0 0
29311 1 6 -1.2000000000000000e-01 9.5176579720535219e+00 1.3317052452276741e+01 1.4614551414624961e+01 0 0 0
29306 1 2 9.7000000000000003e-02 9.2994021656202683e+00 1.4820923261842736e+01 1.4691964967082820e+01 0 0 0
29309 1 4 -2.0000000000000001e-01 9.0989918818402273e+00 1.5500514459535365e+01 1.6347849120303579e+01 0 0 0
29316 1 5 1.0299999999999999e-01 1.1028970947831283e+01 1.3463222806573830e+01 1.6086544509521630e+01 0 0 0
29315 1 4 -2.0000000000000001e-01 1.2202507274059492e+01 1.3369837381797412e+01 1.4116311208680196e+01 0 0 0
27072 1 5 1.0299999999999999e-01 8.2373127062782352e+00 1.8004589942749579e+01 1.7435579004979839e+01 0 0 0
27071 1 4 -2.0000000000000001e-01 7.5667041586932111e+00 1.8468362047955583e+01 1.5312591288465686e+01 0 0 0
34355 1 4 -2.0000000000000001e-01 1.2488989374115297e+01 1.7079638671855651e+01 1.4972026336749714e+01 0 0 0
34362 1 5 1.0299999999999999e-01 1.4379410374743239e+01 1.4570865353634655e+01 1.3192816133133659e+01 0 0 0
34352 1 2 9.7000000000000003e-02 1.4051962613049362e+01 1.6354179946643502e+01 1.5431342458390192e+01 0 0 0
34356 1 5 1.0299999999999999e-01 1.3954474153869121e+01 1.5349533174175162e+01 1.5690626437483953e+01 0 0 0
34351 1 6 -1.2000000000000000e-01 1.4637753117392505e+01 1.7163111792109696e+01 1.6577893725364916e+01 0 0 0
34359 1 3 5.9999999999999998e-02 1.4248935638045703e+01 1.6917464328942362e+01 1.3331579668776236e+01 0 0 0
34357 1 6 -1.2000000000000000e-01 1.4905338665127797e+01 1.6450729676443494e+01 1.4110910607312707e+01 0 0 0
34358 1 2 9.7000000000000003e-02 1.5261499764085487e+01 1.5057790190793245e+01 1.3504978830813371e+01 0 0 0
34353 1 3 5.9999999999999998e-02 1.4369561555176411e+01 1.8245701581117132e+01 1.6451619744849605e+01 0 0 0
34347 1 3 5.9999999999999998e-02 1.3557997436053888e+01 1.4629605026515458e+01 1.7817801285037032e+01 0 0 0
34366 1 3 5.9999999999999998e-02 1.5602349059218348e+01 1.3867535849551265e+01 1.5332712446221263e+01 0 0 0
34350 1 5 1.0299999999999999e-01 1.3044907834405173e+01 1.6880562640864547e+01 1.8079539833969335e+01 0 0 0
34360 1 3 5.9999999999999998e-02 1.5829861732619227e+01 1.7049114405492354e+01 1.4185473513832081e+01 0 0 0
34354 1 3 5.9999999999999998e-02 1.5665957400977042e+01 1.7224004075480977e+01 1.6689295145710059e+01 0 0 0
34346 1 2 9.7000000000000003e-02 1.4128436283817148e+01 1.6722780619434381e+01 1.8002990356651452e+01 0 0 0
34363 1 6 -1.2000000000000000e-01 1.6108080180311454e+01 1.4238400042612231e+01 1.4416031972174988e+01 0 0 0
27713 1 4 -2.0000000000000001e-01 9.3893821385160214e-01 1.9113068483794539e+01 1.6718275087154730e+01 0 0 0
27883 1 6 -1.2000000000000000e-01 4.1610281335521426e+00 2.0053930212736955e+01 1.2341322131111266e+01 0 0 0
27882 1 5 1.0299999999999999e-01 3.6341907742454738e+00 2.1977224613729703e+01 1.2520635703685665e+01 0 0 0
27885 1 3 5.9999999999999998e-02 4.0783630190230049e+00 1.9122592714199236e+01 1.2874704082956358e+01 0 0 0
27880 1 3 5.9999999999999998e-02 1.8605259692305116e+00 2.0324700324709035e+01 1.3434425151980971e+01 0 0 0
27878 1 2 9.7000000000000003e-02 3.7962041289344737e+00 2.1183202742390520e+01 1.3233581175491175e+01 0 0 0
27876 1 5 1.0299999999999999e-01 1.9980664665884036e+00 2.3073025625342495e+01 1.3742355957959346e+01 0 0 0
27872 1 2 9.7000000000000003e-02 1.7158879617492124e+00 2.2208037759085979e+01 1.4410671104951135e+01 0 0 0
27877 1 6 -1.2000000000000000e-01 2.4843548332618335e+00 2.0935873403676645e+01 1.4043233933726851e+01 0 0 0
27879 1 3 5.9999999999999998e-02 2.7177499436212709e+00 2.0252126013106142e+01 1.4914834553078382e+01 0 0 0
27875 1 4 -2.0000000000000001e-01 2.1796883623357162e+00 2.2725521661799984e+01 1.6051420349865921e+01 0 0 0
27881 1 4 -2.0000000000000001e-01 5.1738126901347341e+00 2.1561384008285749e+01 1.4276205572273749e+01 0 0 0
27066 1 5 1.0299999999999999e-01 5.6597647380267579e+00 1.9729649723210411e+01 1.6533146777089641e+01 0 0 0
27056 1 2 9.7000000000000003e-02 5.7194788182829956e+00 2.2618832644505726e+01 1.7745990258660537e+01 0 0 0
27060 1 5 1.0299999999999999e-01 5.9737961345652302e+00 2.2662296540789118e+01 1.6693463435864757e+01 0 0 0
27062 1 2 9.7000000000000003e-02 5.9643340369372737e+00 1.9899066094844887e+01 1.7600015023523671e+01 0 0 0
27960 1 5 1.0299999999999999e-01 5.6569217274933417e+00 2.4271528285755974e+01 1.3197608298157011e+01 0 0 0
27058 1 3 5.9999999999999998e-02 3.6403869116361403e+00 2.3217161782335367e+01 1.7942842343910876e+01 0 0 0
27055 1 6 -1.2000000000000000e-01 4.6123660756246005e+00 2.3680109772290606e+01 1.8061012886708465e+01 0 0 0
27871 1 6 -1.2000000000000000e-01 2.8510816314611848e-01 2.1932239092829040e+01 1.4240929017348781e+01 0 0 0
27064 1 3 5.9999999999999998e-02 4.1690734606178133e+00 2.1092609094623388e+01 1.7949820861940509e+01 0 0 0
27061 1 6 -1.2000000000000000e-01 5.1987343367294239e+00 2.1191527792323640e+01 1.8118096966150468e+01 0 0 0
27868 1 3 5.9999999999999998e-02 1.8832277370908879e-01 2.4003986335481450e+01 1.2420113356718010e+01 0 0 0
27714 1 5 1.0299999999999999e-01 1.0717176407230831e+00 2.0888530294703859e+01 1.8269472328145980e+01 0 0 0
27710 1 2 9.7000000000000003e-02 8.4880372299730178e-01 1.9868062530048842e+01 1.8400465471656791e+01 0 0 0
27888 1 5 1.0299999999999999e-01 6.3750212366617260e+00 2.0168840218827373e+01 1.2207119701838730e+01 0 0 0
27075 1 3 5.9999999999999998e-02 1.0128595038059563e+01 1.8515976120658920e+01 1.6091502363102677e+01 0 0 0
27971 1 4 -2.0000000000000001e-01 9.2965659835133305e+00 2.0161918424527457e+01 1.2566822130767669e+01 0 0 0
27966 1 5 1.0299999999999999e-01 7.4527420962077322e+00 2.2557983369554794e+01 1.2774769979623464e+01 0 0 0
27962 1 2 9.7000000000000003e-02 8.2341002594709423e+00 2.3356547813925697e+01 1.2791225097158865e+01 0 0 0
27968 1 2 9.7000000000000003e-02 1.0337539505027202e+01 2.1691636811724727e+01 1.2557597642292873e+01 0 0 0
27068 1 2 9.7000000000000003e-02 8.2603257171007893e+00 1.8887913638797041e+01 1.6838295389037210e+01 0 0 0
27076 1 3 5.9999999999999998e-02 9.5201673297898370e+00 2.0079894838330603e+01 1.5666657033799289e+01 0 0 0
27073 1 6 -1.2000000000000000e-01 9.6959879859173288e+00 1.9424915179907185e+01 1.6526372560245584e+01 0 0 0
27972 1 5 1.0299999999999999e-01 1.0698037220628992e+01 2.1867433377067556e+01 1.3597273091702997e+01 0 0 0
27069 1 3 5.9999999999999998e-02 7.6578488244651286e+00 2.0901407519676575e+01 1.6931967969608028e+01 0 0 0
27067 1 6 -1.2000000000000000e-01 7.5136219559773396e+00 2.0007303328920774e+01 1.7574437605263121e+01 0 0 0
27074 1 2 9.7000000000000003e-02 1.0584503814584924e+01 2.0060712519742502e+01 1.7592592178352920e+01 0 0 0
27079 1 6 -1.2000000000000000e-01 1.1798403730197153e+01 2.0823518556631463e+01 1.7036297970241247e+01 0 0 0
27082 1 3 5.9999999999999998e-02 1.1448488877202625e+01 2.1462821148099408e+01 1.6242862567882813e+01 0 0 0
27965 1 4 -2.0000000000000001e-01 8.6939088988941027e+00 2.3469337530098294e+01 1.4562181340691053e+01 0 0 0
27087 1 3 5.9999999999999998e-02 1.1525897146325445e+01 2.3676951392119719e+01 1.7237396315283377e+01 0 0 0
27978 1 5 1.0299999999999999e-01 1.1692015051509889e+01 1.9624952345679613e+01 1.3098478284731296e+01 0 0 0
27085 1 6 -1.2000000000000000e-01 1.1520612040038607e+01 2.3036516920106234e+01 1.8131435450527317e+01 0 0 0
27078 1 5 1.0299999999999999e-01 1.0103158859515130e+01 2.0688098135033567e+01 1.8244979951835809e+01 0 0 0
27080 1 2 9.7000000000000003e-02 1.2393493293245342e+01 2.1716738542476463e+01 1.8141914141329494e+01 0 0 0
27088 1 3 5.9999999999999998e-02 1.0476149387998923e+01 2.2803868287221420e+01 1.8350811983443489e+01 0 0 0
27974 1 2 9.7000000000000003e-02 1.2416549974482523e+01 2.0284763637900323e+01 1.2666945308218391e+01 0 0 0
27982 1 3 5.9999999999999998e-02 1.4000615161541504e+01 1.8771086468721794e+01 1.2484391777092544e+01 0 0 0
27081 1 3 5.9999999999999998e-02 1.2519277958682030e+01 2.0167151126176169e+01 1.6513241868574234e+01 0 0 0
27977 1 4 -2.0000000000000001e-01 1.3445580699581713e+01 2.1195831538272468e+01 1.3888611597695139e+01 0 0 0
28882 1 3 5.9999999999999998e-02 1.5080236892164381e+01 2.4486356143354538e+01 1.6317411189933157e+01 0 0 0
27083 1 4 -2.0000000000000001e-01 1.4099605290479863e+01 2.1971802977544623e+01 1.7755164101680940e+01 0 0 0
28888 1 3 5.9999999999999998e-02 1.5336815788540489e+01 2.2163666785720277e+01 1.5220387571508377e+01 0 0 0
28893 1 3 5.9999999999999998e-02 1.5996445618065930e+01 2.0832632409158450e+01 1.2779735606174858e+01 0 0 0
27958 1 3 5.9999999999999998e-02 4.7141915221384565e+00 2.6560262898367604e+01 1.2403665188266315e+01 0 0 0
27054 1 5 1.0299999999999999e-01 4.7661763731767470e+00 2.4608188837101874e+01 1.6193090717746582e+01 0 0 0
27044 1 2 9.7000000000000003e-02 3.2461941464459199e+00 2.7060550456441064e+01 1.6235300308363215e+01 0 0 0
27048 1 5 1.0299999999999999e-01 4.2586464275237947e+00 2.7521140073247796e+01 1.6283591683061648e+01 0 0 0
27047 1 4 -2.0000000000000001e-01 2.9332174718854396e+00 2.6410837507080561e+01 1.4637303185252676e+01 0 0 0
27042 1 5 1.0299999999999999e-01 2.6076803202861121e+00 2.9222712214757411e+01 1.5014594776126740e+01 0 0 0
27038 1 2 9.7000000000000003e-02 2.2140396586177769e+00 2.9421959717848228e+01 1.5973864378706265e+01 0 0 0
27043 1 6 -1.2000000000000000e-01 2.1666416628659384e+00 2.8020780176431153e+01 1.6688178164861419e+01 0 0 0
27046 1 3 5.9999999999999998e-02 1.1406612008601720e+00 2.7510951834818339e+01 1.6615806941898239e+01 0 0 0
27052 1 3 5.9999999999999998e-02 2.4940936916515097e+00 2.5282278952358286e+01 1.7260976341399530e+01 0 0 0
27049 1 6 -1.2000000000000000e-01 3.4200608044741090e+00 2.5853110333202725e+01 1.7282600983934522e+01 0 0 0
27050 1 2 9.7000000000000003e-02 4.6196417804521070e+00 2.4984464758165558e+01 1.7160973637069361e+01 0 0 0
27045 1 3 5.9999999999999998e-02 2.1498035454755633e+00 2.8331737148350708e+01 1.7735514701914131e+01 0 0 0
27037 1 6 -1.2000000000000000e-01 7.9978300947641101e-01 3.0096070164070433e+01 1.5768352135590865e+01 0 0 0
28787 1 4 -2.0000000000000001e-01 6.0380319780297738e+00 2.9339646276408722e+01 1.3254728127665244e+01 0 0 0
27041 1 4 -2.0000000000000001e-01 3.2709153844397201e+00 3.0593521917587527e+01 1.6783016239956314e+01 0 0 0
27039 1 3 5.9999999999999998e-02 3.8393787840351040e-01 3.0142844604311826e+01 1.6808658032423281e+01 0 0 0
27040 1 3 5.9999999999999998e-02 1.7586047248326925e-01 2.9475605478344985e+01 1.5192032462477046e+01 0 0 0
27053 1 4 -2.0000000000000001e-01 6.0864175553442585e+00 2.5985736388225327e+01 1.7501393967997533e+01 0 0 0
27051 1 3 5.9999999999999998e-02 3.4467357859934422e+00 2.6272118056437069e+01 1.8293431386570767e+01 0 0 0
28770 1 5 1.0299999999999999e-01 7.1977382354433850e+00 3.0221112976337714e+01 1.7424523220903119e+01 0 0 0
27956 1 2 9.7000000000000003e-02 6.2786429510136736e+00 2.5121469416805017e+01 1.2852101952561588e+01 0 0 0
28784 1 2 9.7000000000000003e-02 7.4997857505076517e+00 3.0135763044288794e+01 1.2632244800207920e+01 0 0 0
27959 1 4 -2.0000000000000001e-01 6.5921326748528442e+00 2.6112702981744924e+01 1.4360891436806948e+01 0 0 0
28785 1 3 5.9999999999999998e-02 9.6555995287033376e+00 3.0142903160828254e+01 1.2901580526882073e+01 0 0 0
28786 1 3 5.9999999999999998e-02 8.7213514851929936e+00 2.8736683456888745e+01 1.3640677919418231e+01 0 0 0
28783 1 6 -1.2000000000000000e-01 8.7485002386513528e+00 2.9812810262921936e+01 1.3469144376821085e+01 0 0 0
28780 1 3 5.9999999999999998e-02 9.2469216482409546e+00 2.8459744071790105e+01 1.5949679479070744e+01 0 0 0
28777 1 6 -1.2000000000000000e-01 9.5758723243402866e+00 2.9543183718699080e+01 1.5913544124750604e+01 0 0 0
28779 1 3 5.9999999999999998e-02 1.0502363470185776e+01 2.9389996144869826e+01 1.5383156288038972e+01 0 0 0
28772 1 2 9.7000000000000003e-02 9.9672151788660290e+00 3.0177202026433459e+01 1.7264749516482734e+01 0 0 0
28778 1 2 9.7000000000000003e-02 8.6904517129746317e+00 3.0412842709375294e+01 1.4958869952455137e+01 0 0 0
28775 1 4 -2.0000000000000001e-01 1.1580183002911740e+01 2.9464396133960729e+01 1.7627323241137280e+01 0 0 0
28782 1 5 1.0299999999999999e-01 7.6384756756197625e+00 3.0446454126184157e+01 1.5377740992534230e+01 0 0 0
28879 1 6 -1.2000000000000000e-01 1.6130909664626479e+01 2.4838850990670444e+01 1.6099526822906899e+01 0 0 0
27387 1 3 5.9999999999999998e-02 1.4982674915760391e+01 2.8850064275058763e+01 1.2867068446528846e+01 0 0 0
28875 1 3 5.9999999999999998e-02 1.4651328452811381e+01 2.7222530545257840e+01 1.7044506646219141e+01 0 0 0
27371 1 4 -2.0000000000000001e-01 1.4252103090186026e+01 3.0236349006390274e+01 1.5617090902737042e+01 0 0 0
28877 1 4 -2.0000000000000001e-01 1.5064827998588941e+01 2.6573122310346974e+01 1.4390140458243728e+01 0 0 0
28873 1 6 -1.2000000000000000e-01 1.5750894988942159e+01 2.7302627213452372e+01 1.6930490045693389e+01 0 0 0
28876 1 3 5.9999999999999998e-02 1.6003149391456738e+01 2.8292731394558000e+01 1.6503538650619731e+01 0 0 0
28874 1 2 9.7000000000000003e-02 1.6146974674210817e+01 2.6349776779797956e+01 1.5780802267453709e+01 0 0 0
27035 1 4 -2.0000000000000001e-01 1.7217322429803015e+00 3.1249793390828245e+01 1.3483387206910342e+01 0 0 0
27032 1 2 9.7000000000000003e-02 8.4907013592306069e-01 3.1492981057758563e+01 1.5025937775514954e+01 0 0 0
27036 1 5 1.0299999999999999e-01 1.4105134300378963e+00 3.2217294333012468e+01 1.5573720704297170e+01 0 0 0
28776 1 5 1.0299999999999999e-01 1.0182050553603593e+01 3.1228863581879182e+01 1.7160159766345167e+01 0 0 0
28789 1 6 -1.2000000000000000e-01 7.1887937623316764e+00 3.1596724324814673e+01 1.2379020777441376e+01 0 0 0
28791 1 3 5.9999999999999998e-02 6.6334104811182515e+00 3.1877043230701350e+01 1.3243788341502247e+01 0 0 0
28781 1 4 -2.0000000000000001e-01 9.4665027152804271e+00 3.1966850759098644e+01 1.4828471115456519e+01 0 0 0
27366 1 5 1.0299999999999999e-01 1.3190588145665856e+01 3.1922365247991817e+01 1.7545154499250852e+01 0 0 0
27381 1 3 5.9999999999999998e-02 1.5354490517506147e+01 3.1481631659095527e+01 1.2810975456328404e+01 0 0 0
27368 1 2 9.7000000000000003e-02 1.5223413596835869e+01 3.1778985583970790e+01 1.5407983949140247e+01 0 0 0
27370 1 3 5.9999999999999998e-02 1.5773584295084149e+01 3.1833830363266056e+01 1.7420425313538285e+01 0 0 0
19846 1 3 5.9999999999999998e-02 1.2647505755950306e-01 1.6210788341984501e+00 1.1223092861180408e+01 1 1 0
20026 1 3 5.9999999999999998e-02 3.8233034807910926e-01 5.2373096682440110e+00 1.8566248458845383e+01 1 1 0
4494 1 5 1.0299999999999999e-01 3.6672518863105599e+00 4.4730117265962255e+00 1.9464455566597547e+01 1 1 0
20076 1 5 1.0299999999999999e-01 3.9694981358182355e+00 3.5765482786634033e+00 2.2093793787039886e+01 1 1 0
20072 1 2 9.7000000000000003e-02 3.5247824617149002e+00 3.1096240755440197e+00 2.2970123021413993e+01 1 1 0
20075 1 4 -2.0000000000000001e-01 1.7414260051516937e+00 2.8879192656537302e+00 2.2726294652303363e+01 1 1 0
20078 1 2 9.7000000000000003e-02 4.0510501545015121e+00 6.9444866851390241e-01 2.2131920614314954e+01 1 1 0
20081 1 4 -2.0000000000000001e-01 4.7764200119635349e+00 1.2419804966852011e+00 2.0581153817757134e+01 1 1 0
20077 1 6 -1.2000000000000000e-01 4.0930542611120311e+00 1.7418751910074795e+00 2.3225081755821360e+01 1 1 0
4490 1 2 9.7000000000000003e-02 4.5720248066553451e+00 5.0545586839132497e+00 1.9247500592380860e+01 1 1 0
20082 1 5 1.0299999999999999e-01 3.0304729444153695e+00 5.5123144918179146e-01 2.1929842352530429e+01 1 1 0
20079 1 3 5.9999999999999998e-02 5.0882498764995097e+00 1.8238342770856029e+00 2.3635667009904143e+01 1 1 0
20080 1 3 5.9999999999999998e-02 3.5093755036861047e+00 1.3582773951309890e+00 2.4050372742086001e+01 1 1 0
20066 1 2 9.7000000000000003e-02 3.4390295951877854e+00 5.5041032423911238e+00 2.3977885159796362e+01 1 1 0
20070 1 5 1.0299999999999999e-01 2.8909819365021838e+00 5.5571712803074629e+00 2.3028087636371730e+01 1 1 0
4493 1 4 -2.0000000000000001e-01 5.6500407036407898e+00 4.7274973350328597e+00 2.0607758077101959e+01 1 1 0
20031 1 3 5.9999999999999998e-02 3.8127907058311522e-01 2.8944382739460819e+00 1.9225698755932296e+01 1 1 0
20071 1 6 -1.2000000000000000e-01 3.6839847989761294e+00 3.9782244215441822e+00 2.4221757002774673e+01 1 1 0
19262 1 2 9.7000000000000003e-02 9.9692098790153256e+00 1.9441180251482209e+00 1.8382951452401858e+01 1 1 0
19266 1 5 1.0299999999999999e-01 1.0133752253547756e+01 9.3695166861257784e-01 1.8446894001345768e+01 1 1 0
19257 1 3 5.9999999999999998e-02 7.3856334631262817e+00 2.2025291821590196e+00 2.1697000437488008e+01 1 1 0
19265 1 4 -2.0000000000000001e-01 1.1474604929904618e+01 2.8099574496661410e+00 1.8614698566038115e+01 1 1 0
19263 1 3 5.9999999999999998e-02 7.9292220286912212e+00 1.8979732669247391e+00 1.9225337471346840e+01 1 1 0
19264 1 3 5.9999999999999998e-02 8.6192022138741127e+00 3.4534251100180864e+00 1.9360547467792657e+01 1 1 0
19258 1 3 5.9999999999999998e-02 8.1134923092330169e+00 3.7922539917787268e+00 2.1578651966748051e+01 1 1 0
19255 1 6 -1.2000000000000000e-01 8.2770584832567415e+00 2.7575055072810888e+00 2.1825946851120928e+01 1 1 0
19261 1 6 -1.2000000000000000e-01 8.8878314547932344e+00 2.4074538208753542e+00 1.9442486024005007e+01 1 1 0
19256 1 2 9.7000000000000003e-02 9.2817222638381978e+00 2.1241171576001658e+00 2.0912930539306632e+01 1 1 0
19260 1 5 1.0299999999999999e-01 1.0274454615258737e+01 2.6598747916470717e+00 2.1067654291706383e+01 1 1 0
19250 1 2 9.7000000000000003e-02 8.5794945513455492e+00 2.8093291215714844e+00 2.3382293283124373e+01 1 1 0
19254 1 5 1.0299999999999999e-01 9.5894906679469649e+00 2.7053025976664524e+00 2.3649434008787910e+01 1 1 0
19252 1 3 5.9999999999999998e-02 8.1815655456253005e+00 4.9440555972610927e+00 2.3410819861500848e+01 1 1 0
26902 1 3 5.9999999999999998e-02 1.0984100655400233e+01 5.4303356732761161e+00 2.0002039991464727e+01 0 0 0
31821 1 3 5.9999999999999998e-02 1.1575084437294034e+01 3.1459445289721327e-01 2.3077206574428388e+01 0 0 0
19259 1 4 -2.0000000000000001e-01 9.5855072424728238e+00 3.9376778255435174e-01 2.1132321849731987e+01 1 1 0
19253 1 4 -2.0000000000000001e-01 7.8593864810745355e+00 1.4227959094613891e+00 2.4239360080284843e+01 1 1 0
19249 1 6 -1.2000000000000000e-01 7.9834132076039666e+00 4.1171856224863443e+00 2.4000320288626117e+01 1 1 0
19251 1 3 5.9999999999999998e-02 6.9425253736351378e+00 3.9740832867423816e+00 2.4049552756617370e+01 1 1 0
31828 1 3 5.9999999999999998e-02 1.2312734585619896e+01 9.8878242336736200e-01 2.1195725056837919e+01 0 0 0
31829 1 4 -2.0000000000000001e-01 1.2686213008837855e+01 2.8748877031719871e+00 2.3181730906369193e+01 0 0 0
31825 1 6 -1.2000000000000000e-01 1.3374211526467985e+01 7.7028021187917073e-01 2.1432557078196034e+01 0 0 0
31826 1 2 9.7000000000000003e-02 1.3877593390477376e+01 2.1627322264230644e+00 2.1988087171308923e+01 0 0 0
31830 1 5 1.0299999999999999e-01 1.4908985615206847e+01 2.1062677462199115e+00 2.2414487374926708e+01 0 0 0
31833 1 3 5.9999999999999998e-02 1.4210452445487400e+01 2.7907951747424549e+00 1.9849288459959379e+01 0 0 0
31831 1 6 -1.2000000000000000e-01 1.3948885053949740e+01 3.2708371172755961e+00 2.0854180050724533e+01 0 0 0
31832 1 2 9.7000000000000003e-02 1.4765893171271358e+01 4.5925564090868853e+00 2.1239193181834946e+01 0 0 0
31834 1 3 5.9999999999999998e-02 1.2930651636249154e+01 3.5444618692124488e+00 2.0709370452921071e+01 0 0 0
31836 1 5 1.0299999999999999e-01 1.4383880930214399e+01 4.9687881140090395e+00 2.2242821025094543e+01 0 0 0
31827 1 3 5.9999999999999998e-02 1.3964341345192755e+01 5.9105353982818476e-01 2.0527418684271783e+01 0 0 0
31835 1 4 -2.0000000000000001e-01 1.4390235045995444e+01 5.7802911792613427e+00 1.9905111836218950e+01 0 0 0
4499 1 4 -2.0000000000000001e-01 1.8482574377726408e+00 6.5774701365718435e+00 2.0583694195065071e+01 1 1 0
4512 1 5 1.0299999999999999e-01 5.9520465882190554e-01 1.0756623127832320e+01 2.0792555326356581e+01 1 1 0
4497 1 3 5.9999999999999998e-02 5.0793377362392729e+00 7.0392040706903707e+00 1.8857422225588319e+01 1 1 0
4495 1 6 -1.2000000000000000e-01 4.1346631933909075e+00 6.5277700851690801e+00 1.9117039075300006e+01 1 1 0
4504 1 3 5.9999999999999998e-02 2.4877312089916996e+00 8.9223308274080999e+00 1.9296962678881592e+01 1 1 0
4503 1 3 5.9999999999999998e-02 4.1494292293349746e+00 9.2337873934605010e+00 1.9845510988042548e+01 1 1 0
4500 1 5 1.0299999999999999e-01 4.0912931085797171e+00 7.1865081418996768e+00 2.1164359314073469e+01 1 1 0
4496 1 2 9.7000000000000003e-02 3.4939648498718769e+00 7.3034694200124237e+00 2.0267578677240056e+01 1 1 0
4502 1 2 9.7000000000000003e-02 2.7532114993395456e+00 9.5754765962349637e+00 2.1384804664005706e+01 1 1 0
4501 1 6 -1.2000000000000000e-01 3.2279548039407424e+00 8.8162276737033967e+00 2.0091779579650879e+01 1 1 0
4506 1 5 1.0299999999999999e-01 1.8927565119061898e+00 9.0569615818250622e+00 2.1886040011015947e+01 1 1 0
4505 1 4 -2.0000000000000001e-01 3.9485713573779728e+00 9.4556495430337613e+00 2.2621627205255503e+01 1 1 0
4507 1 6 -1.2000000000000000e-01 2.5576916223644690e+00 1.1119593260048775e+01 2.1363780106675929e+01 1 1 0
4510 1 3 5.9999999999999998e-02 2.9654931761635863e+00 1.1465626638285132e+01 2.0404809356821652e+01 1 1 0
4509 1 3 5.9999999999999998e-02 3.2597740241249595e+00 1.1686580807757709e+01 2.2011036671446078e+01 1 1 0
4508 1 2 9.7000000000000003e-02 1.0579532096032374e+00 1.1481682918155490e+01 2.1458587340495558e+01 1 1 0
4511 1 4 -2.0000000000000001e-01 3.0158148473193047e-01 1.1169484703240059e+01 2.3037133256743651e+01 1 1 0
20063 1 4 -2.0000000000000001e-01 3.7750017109427508e-01 6.9225299589579103e+00 2.3910760463605417e+01 1 1 0
20069 1 4 -2.0000000000000001e-01 5.0647688588226032e+00 6.2999690749181427e+00 2.3885069362631544e+01 1 1 0
26898 1 5 1.0299999999999999e-01 1.1917903446156695e+01 6.2707265456197101e+00 2.1957883075329821e+01 0 0 0
26899 1 6 -1.2000000000000000e-01 1.1017267193433671e+01 6.5710526436766887e+00 2.0041700866587757e+01 0 0 0
26909 1 4 -2.0000000000000001e-01 7.0119358762855351e+00 8.7829888268101968e+00 1.8801460608643669e+01 0 0 0
26916 1 5 1.0299999999999999e-01 6.9771718460999432e+00 1.1682202085496384e+01 1.8733419246060386e+01 0 0 0
26907 1 3 5.9999999999999998e-02 1.0698817191740764e+01 9.0219304895568886e+00 1.9184133724297013e+01 0 0 0
26905 1 6 -1.2000000000000000e-01 9.7248515049904380e+00 8.5773022385707236e+00 1.8899456199923971e+01 0 0 0
26904 1 5 1.0299999999999999e-01 8.8979916450910075e+00 6.6595452347207287e+00 1.9800188582543317e+01 0 0 0
26913 1 3 5.9999999999999998e-02 9.6993733561267579e+00 1.1093144380027985e+01 1.9721435578911951e+01 0 0 0
26900 1 2 9.7000000000000003e-02 9.8129594851117989e+00 7.0286524025797306e+00 1.9268632673065937e+01 0 0 0
26911 1 6 -1.2000000000000000e-01 8.8389506264732738e+00 1.0831235697457270e+01 1.9189380697427154e+01 0 0 0
26906 1 2 9.7000000000000003e-02 8.5796994958799786e+00 9.3620350370402061e+00 1.9467182470421534e+01 0 0 0
26897 1 4 -2.0000000000000001e-01 9.8474351081008074e+00 7.1447807012422002e+00 2.2481351127323791e+01 0 0 0
26910 1 5 1.0299999999999999e-01 8.6680411501603238e+00 9.2685909550658536e+00 2.0535271739538931e+01 0 0 0
26894 1 2 9.7000000000000003e-02 1.1308093287981130e+01 7.0430967600570433e+00 2.1518660834771758e+01 0 0 0
26886 1 5 1.0299999999999999e-01 1.1609298747999224e+01 1.1167167058907483e+01 2.3865061655464263e+01 0 0 0
26895 1 3 5.9999999999999998e-02 1.1323897790940991e+01 9.1050518811577721e+00 2.1089160275974670e+01 0 0 0
26912 1 2 9.7000000000000003e-02 7.7434210713517810e+00 1.1838127380277220e+01 1.9592474260813422e+01 0 0 0
26915 1 4 -2.0000000000000001e-01 7.0021728223397304e+00 1.1626774963788238e+01 2.1152703625084278e+01 0 0 0
26892 1 5 1.0299999999999999e-01 1.1693588542722106e+01 8.9156284646751924e+00 2.3736652127923012e+01 0 0 0
26893 1 6 -1.2000000000000000e-01 1.2041623820138245e+01 8.3743907504937045e+00 2.1544773782204263e+01 0 0 0
26901 1 3 5.9999999999999998e-02 1.1901573810844615e+01 6.8305047524668279e+00 1.9478602843037375e+01 0 0 0
26885 1 4 -2.0000000000000001e-01 1.1400776742592965e+01 1.1870094613376040e+01 2.1565741042214867e+01 0 0 0
26882 1 2 9.7000000000000003e-02 1.2339651265255290e+01 1.1447348639110450e+01 2.3111104000956487e+01 0 0 0
26888 1 2 9.7000000000000003e-02 1.2499852590708413e+01 8.8406854834687856e+00 2.2972803986612387e+01 0 0 0
26896 1 3 5.9999999999999998e-02 1.2871096423609568e+01 8.2982822642673302e+00 2.0876422695529989e+01 0 0 0
26887 1 6 -1.2000000000000000e-01 1.3220311800308844e+01 1.0152089954957873e+01 2.2929011962696858e+01 0 0 0
26889 1 3 5.9999999999999998e-02 1.3930775185823030e+01 1.0206536090585915e+01 2.2069849246066063e+01 0 0 0
26891 1 4 -2.0000000000000001e-01 1.3609681555974335e+01 7.5923165128211050e+00 2.3570736933868488e+01 0 0 0
26890 1 3 5.9999999999999998e-02 1.3919479823873392e+01 1.0140100258326799e+01 2.3764585779627051e+01 0 0 0
34336 1 3 5.9999999999999998e-02 1.5795257747491805e+01 1.1630301043501706e+01 2.1762931353060868e+01 0 0 0
4516 1 3 5.9999999999999998e-02 1.4135895569632297e+00 1.3110583666906868e+01 2.0184605092747972e+01 1 1 0
4513 1 6 -1.2000000000000000e-01 9.0405667039369819e-01 1.2961626796752197e+01 2.1057336132260911e+01 1 1 0
4515 1 3 5.9999999999999998e-02 1.4631639509826238e+00 1.3537607993356582e+01 2.1814635766700093e+01 1 1 0
27695 1 4 -2.0000000000000001e-01 4.0608972298006627e+00 1.4757289132362944e+01 2.1920938899957733e+01 0 0 0
27692 1 2 9.7000000000000003e-02 3.8972482356508684e+00 1.5907620007412625e+01 2.3349629484931199e+01 0 0 0
27702 1 5 1.0299999999999999e-01 2.7623027989606483e+00 1.7355317601281676e+01 2.1128680775647922e+01 0 0 0
27697 1 6 -1.2000000000000000e-01 4.1100242018348174e+00 1.7381869483580406e+01 2.2914837920108308e+01 0 0 0
27700 1 3 5.9999999999999998e-02 5.0441295811861577e+00 1.7481542032834966e+01 2.2498918919983353e+01 0 0 0
27696 1 5 1.0299999999999999e-01 2.8850477865366235e+00 1.5701514692175275e+01 2.3689128313153134e+01 0 0 0
27701 1 4 -2.0000000000000001e-01 1.3888425020677400e+00 1.7966139524654100e+01 2.2868295566048690e+01 0 0 0
27698 1 2 9.7000000000000003e-02 2.9885820073301606e+00 1.7953150084715027e+01 2.1996902348505145e+01 0 0 0
27699 1 3 5.9999999999999998e-02 4.2624453977891044e+00 1.8004741504194886e+01 2.3738723112936068e+01 0 0 0
27693 1 3 5.9999999999999998e-02 5.9462111496448697e+00 1.5323649998943710e+01 2.3884453546319033e+01 0 0 0
4521 1 3 5.9999999999999998e-02 3.5898715723523283e-01 1.5285297711686569e+01 2.0037344399070172e+01 1 1 0
27691 1 6 -1.2000000000000000e-01 4.9786219864600953e+00 1.5416657761601428e+01 2.4300339659515146e+01 0 0 0
27712 1 3 5.9999999999999998e-02 2.0837453220752189e+00 1.8283828272618148e+01 1.9275127715933888e+01 0 0 0
27694 1 3 5.9999999999999998e-02 4.7945814356703833e+00 1.4385143687388517e+01 2.4571780055151677e+01 0 0 0
26920 1 3 5.9999999999999998e-02 8.7254466261679688e+00 1.3464160739706893e+01 1.8463999599554306e+01 0 0 0
26922 1 5 1.0299999999999999e-01 6.5535413827008204e+00 1.4340726208466368e+01 2.0565915387747960e+01 0 0 0
26925 1 3 5.9999999999999998e-02 8.4609330978608277e+00 1.5976337661975089e+01 1.8852764521125721e+01 0 0 0
26917 1 6 -1.2000000000000000e-01 8.3125432495309539e+00 1.3297692509758425e+01 1.9478797842040706e+01 0 0 0
26919 1 3 5.9999999999999998e-02 9.0486011628344354e+00 1.3563900867973294e+01 2.0155920946781013e+01 0 0 0
26926 1 3 5.9999999999999998e-02 7.2501314712012128e+00 1.6579465892234879e+01 1.9610060848614186e+01 0 0 0
26918 1 2 9.7000000000000003e-02 7.2528067411420079e+00 1.4451537195400421e+01 1.9680551933598931e+01 0 0 0
26923 1 6 -1.2000000000000000e-01 7.9813203470441891e+00 1.5839471337750739e+01 1.9750466477270123e+01 0 0 0
26928 1 5 1.0299999999999999e-01 8.5472732962156588e+00 1.5549534106466544e+01 2.1767650404969348e+01 0 0 0
26927 1 4 -2.0000000000000001e-01 1.0570791472994852e+01 1.5775495426880763e+01 2.0408552051460340e+01 0 0 0
26924 1 2 9.7000000000000003e-02 8.9143094202357318e+00 1.6172009913938528e+01 2.0925454661610530e+01 0 0 0
26929 1 6 -1.2000000000000000e-01 8.7714528760184542e+00 1.7704746753565992e+01 2.1388551948041599e+01 0 0 0
26932 1 3 5.9999999999999998e-02 7.7464910464141692e+00 1.7895520786638020e+01 2.1372851825861627e+01 0 0 0
26934 1 5 1.0299999999999999e-01 1.0312506135136122e+01 1.7441676754064268e+01 2.2854179571521382e+01 0 0 0
26930 1 2 9.7000000000000003e-02 9.3130191017707098e+00 1.7963970640236330e+01 2.2810775100405852e+01 0 0 0
26933 1 4 -2.0000000000000001e-01 8.2880095213979974e+00 1.7180593565284852e+01 2.3993868586127107e+01 0 0 0
26931 1 3 5.9999999999999998e-02 9.1770356127379671e+00 1.8433571246558166e+01 2.0704916613322514e+01 0 0 0
26880 1 5 1.0299999999999999e-01 1.2599252794075456e+01 1.4467595934279830e+01 2.2786010852411248e+01 0 0 0
26879 1 4 -2.0000000000000001e-01 1.0832094319441129e+01 1.3905887033291823e+01 2.4346205317388684e+01 0 0 0
34345 1 6 -1.2000000000000000e-01 1.4123336439517372e+01 1.5298660035476546e+01 1.8515985955939669e+01 0 0 0
26876 1 2 9.7000000000000003e-02 1.2545556106394823e+01 1.3995312428986223e+01 2.3757695349083740e+01 0 0 0
34341 1 3 5.9999999999999998e-02 1.5332575082882228e+01 1.2635597021719766e+01 1.8685234460876860e+01 0 0 0
26883 1 3 5.9999999999999998e-02 1.4082608763218269e+01 1.2790758373403454e+01 2.3102089058934652e+01 0 0 0
26881 1 6 -1.2000000000000000e-01 1.3160137040472740e+01 1.2592172311473085e+01 2.3710675450302219e+01 0 0 0
34342 1 3 5.9999999999999998e-02 1.4616532941818020e+01 1.3240113076780144e+01 2.0023121639232496e+01 0 0 0
34348 1 3 5.9999999999999998e-02 1.3629583350332283e+01 1.5232249779944278e+01 1.9494839305638045e+01 0 0 0
26873 1 4 -2.0000000000000001e-01 1.4551810584360380e+01 1.6568493579866736e+01 2.2811991385469511e+01 0 0 0
34349 1 4 -2.0000000000000001e-01 1.4794528417907689e+01 1.7856683891167688e+01 1.9212740210111381e+01 0 0 0
34339 1 6 -1.2000000000000000e-01 1.5458177718662487e+01 1.3381123461648261e+01 1.9474087581073576e+01 0 0 0
26874 1 5 1.0299999999999999e-01 1.5326142964577496e+01 1.4658202081777763e+01 2.4036044181140820e+01 0 0 0
34340 1 2 9.7000000000000003e-02 1.5509025120606319e+01 1.4743873064922507e+01 1.8817816607169803e+01 0 0 0
34344 1 5 1.0299999999999999e-01 1.5899817658957456e+01 1.5496098027674085e+01 1.9555498880914556e+01 0 0 0
26870 1 2 9.7000000000000003e-02 1.4640824613634473e+01 1.5484685200956999e+01 2.4251149917590173e+01 0 0 0
27065 1 4 -2.0000000000000001e-01 5.4917803399806093e+00 1.8485435959357915e+01 1.8610130309656430e+01 0 0 0
27661 1 6 -1.2000000000000000e-01 2.9353049947782761e-01 2.2593836367819542e+01 2.3294387502484653e+01 0 0 0
27655 1 6 -1.2000000000000000e-01 3.2197612706389406e-01 2.4515338067467958e+01 2.1605333505798210e+01 0 0 0
27664 1 3 5.9999999999999998e-02 5.9482093459140939e-01 2.3308071394653862e+01 2.4024905417089720e+01 0 0 0
27711 1 3 5.9999999999999998e-02 2.9903160046184039e+00 1.9512840159707899e+01 1.8625033590271425e+01 0 0 0
27706 1 3 5.9999999999999998e-02 4.2845740997090287e+00 1.9384516242783725e+01 2.0928861158636604e+01 0 0 0
27703 1 6 -1.2000000000000000e-01 3.3699523834499172e+00 1.9402429786447993e+01 2.1505747067754374e+01 0 0 0
27709 1 6 -1.2000000000000000e-01 2.0676139599206844e+00 1.9350179723398846e+01 1.9184436376051046e+01 0 0 0
27705 1 3 5.9999999999999998e-02 3.5941308128341274e+00 2.0010317226706373e+01 2.2415549902711831e+01 0 0 0
27708 1 5 1.0299999999999999e-01 1.3012911697530976e+00 1.9997155256265238e+01 2.1291869054217074e+01 0 0 0
27704 1 2 9.7000000000000003e-02 2.2562837190702436e+00 2.0054255821618430e+01 2.0650723818521058e+01 0 0 0
27707 1 4 -2.0000000000000001e-01 2.6531952636629073e+00 2.1707462206409289e+01 2.0373762461026029e+01 0 0 0
26951 1 4 -2.0000000000000001e-01 3.8245511535503742e+00 2.3129083193558650e+01 2.3264804321173727e+01 0 0 0
27663 1 3 5.9999999999999998e-02 1.2374270263461606e+00 2.2104799124390119e+01 2.2960362806150592e+01 0 0 0
27657 1 3 5.9999999999999998e-02 1.4220403343947803e+00 2.4142130696261606e+01 2.1660294699023364e+01 0 0 0
26948 1 2 9.7000000000000003e-02 5.3636452074144110e+00 2.4137080424060986e+01 2.3329048753218917e+01 0 0 0
27057 1 3 5.9999999999999998e-02 4.5866948521391020e+00 2.3954536661573439e+01 1.9111072232954626e+01 0 0 0
27063 1 3 5.9999999999999998e-02 5.3228451013231473e+00 2.1135889415873489e+01 1.9222686229385758e+01 0 0 0
27654 1 5 1.0299999999999999e-01 2.0325745745860688e-01 2.4310290998767950e+01 1.9516258845774978e+01 0 0 0
26946 1 5 1.0299999999999999e-01 5.7993309659885481e+00 2.1559093748123811e+01 2.4126137939633523e+01 0 0 0
27670 1 3 5.9999999999999998e-02 8.0412226908382400e-01 1.9977251597329683e+01 2.4349019820043672e+01 0 0 0
26952 1 5 1.0299999999999999e-01 5.4148855708675310e+00 2.4564913317341119e+01 2.4287981089461322e+01 0 0 0
27070 1 3 5.9999999999999998e-02 7.7956019868022697e+00 2.0311622273711809e+01 1.8556665305537297e+01 0 0 0
27077 1 4 -2.0000000000000001e-01 1.0999756024350788e+01 1.8854984990658945e+01 1.8738206726039270e+01 0 0 0
26950 1 3 5.9999999999999998e-02 6.7988797170207640e+00 2.3064264085355276e+01 2.2183897904037376e+01 0 0 0
27059 1 4 -2.0000000000000001e-01 7.1836069974816761e+00 2.3038906621397626e+01 1.8684512655063990e+01 0 0 0
26939 1 4 -2.0000000000000001e-01 7.4910430786326847e+00 2.0667915969661767e+01 2.1346100497510950e+01 0 0 0
26947 1 6 -1.2000000000000000e-01 6.6261129804749732e+00 2.3347490973247204e+01 2.3230985904831027e+01 0 0 0
26935 1 6 -1.2000000000000000e-01 9.2847390230280844e+00 1.9453843245938195e+01 2.3166892421681254e+01 0 0 0
26936 1 2 9.7000000000000003e-02 7.9067084253438358e+00 2.0155597549731301e+01 2.3056152135420373e+01 0 0 0
26938 1 3 5.9999999999999998e-02 1.0118687879324822e+01 1.9907241392671459e+01 2.2608596898500231e+01 0 0 0
26944 1 3 5.9999999999999998e-02 8.7698809634296744e+00 2.2067964436022677e+01 2.3699237557772943e+01 0 0 0
26940 1 5 1.0299999999999999e-01 7.1169424418518723e+00 1.9470090914020151e+01 2.3406421121009721e+01 0 0 0
26949 1 3 5.9999999999999998e-02 7.4120326040202782e+00 2.3940789460382117e+01 2.3583819880476771e+01 0 0 0
26937 1 3 5.9999999999999998e-02 9.5470184663356044e+00 1.9547862015168789e+01 2.4218232143344025e+01 0 0 0
27086 1 2 9.7000000000000003e-02 1.1898766013657976e+01 2.3963541562038319e+01 1.9311016291682503e+01 0 0 0
26941 1 6 -1.2000000000000000e-01 7.9306012210648671e+00 2.1421627791888621e+01 2.3991350314922094e+01 0 0 0
27094 1 3 5.9999999999999998e-02 9.8084010574853338e+00 2.4693455558648342e+01 1.9692525523474643e+01 0 0 0
26942 1 2 9.7000000000000003e-02 6.6435257926018698e+00 2.2217489405699521e+01 2.4136027557470779e+01 0 0 0
27090 1 5 1.0299999999999999e-01 1.2263172673356889e+01 2.3418833472358084e+01 2.0176035332688667e+01 0 0 0
27084 1 5 1.0299999999999999e-01 1.2318522010767833e+01 2.1208081846952833e+01 1.9073326662649560e+01 0 0 0
27298 1 3 5.9999999999999998e-02 1.1754000877032420e+01 1.9411743845768704e+01 2.4378512720326533e+01 0 0 0
27299 1 4 -2.0000000000000001e-01 1.2676095159592846e+01 1.8969775096761389e+01 2.1830034227049616e+01 0 0 0
27300 1 5 1.0299999999999999e-01 1.2801455395815125e+01 2.1133844193387727e+01 2.2524510821981146e+01 0 0 0
27301 1 6 -1.2000000000000000e-01 1.4790554257476302e+01 2.0400399791446290e+01 2.2800811238318211e+01 0 0 0
27305 1 4 -2.0000000000000001e-01 1.4578876226683818e+01 2.2750590153553798e+01 2.1310338591678992e+01 0 0 0
27296 1 2 9.7000000000000003e-02 1.3261915072520857e+01 2.0219194758728843e+01 2.2917484642153454e+01 0 0 0
27304 1 3 5.9999999999999998e-02 1.5384068982209184e+01 1.9493723478557563e+01 2.3009851263890379e+01 0 0 0
27306 1 5 1.0299999999999999e-01 1.4730970017624095e+01 2.0463445274170645e+01 2.0571991779033016e+01 0 0 0
27303 1 3 5.9999999999999998e-02 1.5208950425647805e+01 2.1054583176401703e+01 2.3582328913941296e+01 0 0 0
27302 1 2 9.7000000000000003e-02 1.5205796201246285e+01 2.1010853339576006e+01 2.1434459757951981e+01 0 0 0
27295 1 6 -1.2000000000000000e-01 1.2821187104327342e+01 1.9792273914169847e+01 2.4323515309267524e+01 0 0 0
27658 1 3 5.9999999999999998e-02 1.6527340353036848e-01 2.5308328692291784e+01 2.2370335269838066e+01 0 0 0
27650 1 2 9.7000000000000003e-02 9.6176562896326569e-03 2.5066229900213941e+01 2.0233491235998702e+01 0 0 0
26956 1 3 5.9999999999999998e-02 5.0206812282403188e+00 2.4786801614827038e+01 2.1290775279442169e+01 0 0 0
26974 1 3 5.9999999999999998e-02 8.6403383075409235e-01 3.0485424749787651e+01 1.9176551314192007e+01 0 0 0
27653 1 4 -2.0000000000000001e-01 1.2943376598435339e+00 2.6280788161201659e+01 1.9977486438603634e+01 0 0 0
26968 1 3 5.9999999999999998e-02 2.2760774225174591e+00 2.8596877189773821e+01 2.0221025943888332e+01 0 0 0
26959 1 6 -1.2000000000000000e-01 4.3548871469889532e+00 2.7508587847683362e+01 2.1791809794660473e+01 0 0 0
26965 1 6 -1.2000000000000000e-01 2.7265854213730534e+00 2.9296333593880004e+01 2.0892275871733634e+01 0 0 0
26960 1 2 9.7000000000000003e-02 3.4641853727119813e+00 2.8677837649873254e+01 2.2096736618392303e+01 0 0 0
26964 1 5 1.0299999999999999e-01 2.7041619174147442e+00 2.8338057933209338e+01 2.2802146160954649e+01 0 0 0
26962 1 3 5.9999999999999998e-02 3.9430705789642779e+00 2.7141451410177734e+01 2.0843796816880467e+01 0 0 0
26954 1 2 9.7000000000000003e-02 4.2151208267553661e+00 2.6337517601406326e+01 2.2746595908753200e+01 0 0 0
26958 1 5 1.0299999999999999e-01 3.1697432376727956e+00 2.5995834618077854e+01 2.2678772552011509e+01 0 0 0
26967 1 3 5.9999999999999998e-02 3.4870577853869791e+00 2.9858174696463930e+01 2.0315057987985618e+01 0 0 0
26953 1 6 -1.2000000000000000e-01 5.2670746112498286e+00 2.5254559781607739e+01 2.2291423321500815e+01 0 0 0
26961 1 3 5.9999999999999998e-02 5.3649847707901364e+00 2.7772484402106912e+01 2.1571947815153099e+01 0 0 0
26966 1 2 9.7000000000000003e-02 1.5929222979388762e+00 3.0230876231151328e+01 2.1188810749035930e+01 0 0 0
26963 1 4 -2.0000000000000001e-01 4.3766740920241807e+00 2.9894132462289122e+01 2.2890935428171709e+01 0 0 0
26969 1 4 -2.0000000000000001e-01 9.5710294841300683e-02 2.9336475582721633e+01 2.1735669273566639e+01 0 0 0
26957 1 4 -2.0000000000000001e-01 4.6775484860758629e+00 2.6884021845277566e+01 2.4352136652265614e+01 0 0 0
26955 1 3 5.9999999999999998e-02 6.1336195156296034e+00 2.5735311422112041e+01 2.2256865015180267e+01 0 0 0
28766 1 2 9.7000000000000003e-02 7.5462385971271395e+00 3.0502273761729537e+01 1.8393024786543727e+01 0 0 0
28771 1 6 -1.2000000000000000e-01 8.9782070687242950e+00 2.9901811723246222e+01 1.8424987412367440e+01 0 0 0
28774 1 3 5.9999999999999998e-02 8.8380259485404107e+00 2.8832452166782129e+01 1.8383232227795041e+01 0 0 0
27091 1 6 -1.2000000000000000e-01 1.0851834540743825e+01 2.5045019412857915e+01 1.9638299959044822e+01 0 0 0
28769 1 4 -2.0000000000000001e-01 6.5192664812678460e+00 2.9662682470869189e+01 1.9630174556689646e+01 0 0 0
27093 1 3 5.9999999999999998e-02 1.0872299576818893e+01 2.5713163174678201e+01 1.8809097832259766e+01 0 0 0
27095 1 4 -2.0000000000000001e-01 1.1299522137537481e+01 2.4826820684048961e+01 2.2306149257927846e+01 0 0 0
28773 1 3 5.9999999999999998e-02 9.4067140372721241e+00 3.0169365058804246e+01 1.9354759085106018e+01 0 0 0
27097 1 6 -1.2000000000000000e-01 9.9399332143399359e+00 2.6912708039715273e+01 2.1225873732192323e+01 0 0 0
27100 1 3 5.9999999999999998e-02 9.2193691088041980e+00 2.6349344130168827e+01 2.1877154475372510e+01 0 0 0
27098 1 2 9.7000000000000003e-02 1.0282397909191465e+01 2.8159574641921122e+01 2.2065134189001395e+01 0 0 0
27103 1 6 -1.2000000000000000e-01 9.0868538074642586e+00 2.9046232709696550e+01 2.2461534639822592e+01 0 0 0
27099 1 3 5.9999999999999998e-02 9.4073921106510063e+00 2.7188927596982229e+01 2.0326598863986064e+01 0 0 0
27106 1 3 5.9999999999999998e-02 8.4308818650734185e+00 2.8441542725882801e+01 2.3112336942529772e+01 0 0 0
27102 1 5 1.0299999999999999e-01 1.0756253375078209e+01 2.7890351750129010e+01 2.3005300663466972e+01 0 0 0
27105 1 3 5.9999999999999998e-02 8.5194229139371860e+00 2.9402540947139471e+01 2.1591232067420641e+01 0 0 0
27092 1 2 9.7000000000000003e-02 1.1017808841240392e+01 2.5844114691175129e+01 2.0928949649565411e+01 0 0 0
27101 1 4 -2.0000000000000001e-01 1.1404075521632059e+01 2.9157533783041210e+01 2.1106280080559735e+01 0 0 0
27104 1 2 9.7000000000000003e-02 9.4907149922536469e+00 3.0312128165384436e+01 2.3305552905655993e+01 0 0 0
27096 1 5 1.0299999999999999e-01 1.1973116768474203e+01 2.6423360250809857e+01 2.0840177272535840e+01 0 0 0
27112 1 3 5.9999999999999998e-02 7.3448380098028352e+00 3.0773375324339103e+01 2.3644653093940367e+01 0 0 0
27108 1 5 1.0299999999999999e-01 1.0314208552991071e+01 3.0913306682309159e+01 2.2873660644729984e+01 0 0 0
27330 1 5 1.0299999999999999e-01 1.5703549905404500e+01 2.5153731841202923e+01 2.2776725790081784e+01 0 0 0
27089 1 4 -2.0000000000000001e-01 1.3407285362682577e+01 2.4923275143058042e+01 1.8839876599939469e+01 0 0 0
28869 1 3 5.9999999999999998e-02 1.4720249824526807e+01 2.7971562367329369e+01 1.9451312810748188e+01 0 0 0
27335 1 4 -2.0000000000000001e-01 1.4197745302129944e+01 2.7173005220858066e+01 2.2359514671889830e+01 0 0 0
27342 1 5 1.0299999999999999e-01 1.4105642944923000e+01 2.9913189012495053e+01 2.2820173454362788e+01 0 0 0
27338 1 2 9.7000000000000003e-02 1.4460213576685847e+01 2.9998008802561330e+01 2.3854375095509081e+01 0 0 0
28865 1 4 -2.0000000000000001e-01 1.4794612710478706e+01 3.0298876309026333e+01 2.0173912783589582e+01 0 0 0
27332 1 2 9.7000000000000003e-02 1.5202184848421092e+01 2.7621145550537577e+01 2.3744706400509482e+01 0 0 0
28867 1 6 -1.2000000000000000e-01 1.5835455988191207e+01 2.8022709213194926e+01 1.9511581426253379e+01 0 0 0
28764 1 5 1.0299999999999999e-01 5.4253703197486116e+00 3.2181426291153869e+01 1.8420322726899549e+01 0 0 0
26971 1 6 -1.2000000000000000e-01 1.3069283089972052e+00 3.1143442390614226e+01 1.9938439594722063e+01 0 0 0
26973 1 3 5.9999999999999998e-02 2.2683208312831078e+00 3.1382616127841484e+01 1.9441476586370033e+01 0 0 0
26970 1 5 1.0299999999999999e-01 1.8882558832230387e+00 3.0886770795730687e+01 2.2007528037255369e+01 0 0 0
26972 1 2 9.7000000000000003e-02 4.3012003151699374e-01 3.2363242334437402e+01 2.0203564017599110e+01 0 0 0
28765 1 6 -1.2000000000000000e-01 7.6822534930951374e+00 3.2058608310679688e+01 1.8470589921811346e+01 0 0 0
27109 1 6 -1.2000000000000000e-01 8.2603078745654273e+00 3.1234850395576956e+01 2.3276596343779854e+01 0 0 0
27111 1 3 5.9999999999999998e-02 7.8718793952693682e+00 3.1547463308229666e+01 2.2319161126388970e+01 0 0 0
27334 1 3 5.9999999999999998e-02 1.5969676184980399e+01 2.6463093994094081e+01 2.5516773018584434e+01 0 0 0
27341 1 4 -2.0000000000000001e-01 1.6115476511116810e+01 3.0683062842371463e+01 2.3849811018827612e+01 0 0 0
27351 1 3 5.9999999999999998e-02 1.3458451212571191e+01 3.1897744982037366e+01 2.1973182013333396e+01 0 0 0
28870 1 3 5.9999999999999998e-02 1.6067267431599198e+01 2.7519917136137249e+01 2.0476879975349579e+01 0 0 0
27235 1 6 -1.2000000000000000e-01 1.5436884927235552e+01 2.9296934250146084e+01 3.1076747659331900e+01 0 0 0
20064 1 5 1.0299999999999999e-01 9.7954740728821010e-01 4.9798733564459150e+00 2.4849082468658640e+01 1 1 0
20073 1 3 5.9999999999999998e-02 4.6870351483410442e+00 4.0316043133204484e+00 2.4700298831426696e+01 1 1 0
20074 1 3 5.9999999999999998e-02 2.9932165857958131e+00 3.5039505562343765e+00 2.5006055279037081e+01 1 1 0
31769 1 4 -2.0000000000000001e-01 1.0472105786757984e+00 2.4789962480958319e+00 2.6408506462986967e+01 0 0 0
31764 1 5 1.0299999999999999e-01 2.3544443520335090e+00 3.3054179644102315e+00 2.8812420216924970e+01 0 0 0
31760 1 2 9.7000000000000003e-02 2.5190938005524752e+00 2.3749348693723591e+00 2.9378862219901414e+01 0 0 0
31765 1 6 -1.2000000000000000e-01 2.0540269676565708e+00 1.2238556574900650e+00 2.8510847767366613e+01 0 0 0
31766 1 2 9.7000000000000003e-02 6.5828156405616656e-01 1.4665539548456508e+00 2.7842866478581080e+01 0 0 0
31757 1 4 -2.0000000000000001e-01 5.1646572472990782e+00 2.4992182762271882e+00 2.7282175326639443e+01 0 0 0
31758 1 5 1.0299999999999999e-01 4.7165073025972779e+00 6.2700357576992216e-01 2.8591453110044402e+01 0 0 0
31759 1 6 -1.2000000000000000e-01 4.0798978425454164e+00 2.3159663792571061e+00 2.9771809635024944e+01 0 0 0
31754 1 2 9.7000000000000003e-02 5.0532694123755375e+00 1.6129456971119225e+00 2.8799389117294893e+01 0 0 0
31767 1 3 5.9999999999999998e-02 2.6776912197333345e+00 8.9316249015604454e-01 2.7593923088539494e+01 0 0 0
31768 1 3 5.9999999999999998e-02 2.0382705193034787e+00 3.6145386180101463e-01 2.9084551881493731e+01 0 0 0
20062 1 3 5.9999999999999998e-02 1.0718651817510170e+00 5.5865457072558096e+00 2.7251342888048065e+01 1 1 0
20068 1 3 5.9999999999999998e-02 3.2513736725102982e+00 5.9477474128691785e+00 2.6055121257734278e+01 1 1 0
20060 1 2 9.7000000000000003e-02 1.1119866456616629e+00 5.9782464793635022e+00 2.5184557206115027e+01 1 1 0
31762 1 3 5.9999999999999998e-02 4.4672401560218420e+00 3.2866873593575434e+00 3.0001556627035757e+01 0 0 0
31771 1 6 -1.2000000000000000e-01 1.5628778302580082e-02 1.2923289529461560e-01 2.7384164702690189e+01 0 0 0
31755 1 3 5.9999999999999998e-02 6.3212292144394935e+00 1.0098294445071823e+00 3.0429134304227457e+01 0 0 0
31753 1 6 -1.2000000000000000e-01 6.3945852430501020e+00 1.4954332311235534e+00 2.9442525210932029e+01 0 0 0
19247 1 4 -2.0000000000000001e-01 1.0381229452021367e+01 4.7317663044905567e+00 2.5270209328643908e+01 1 1 0
19244 1 2 9.7000000000000003e-02 8.5936171137917334e+00 4.3998084204084762e+00 2.5393933954286087e+01 1 1 0
19248 1 5 1.0299999999999999e-01 8.5318856585079317e+00 3.4999468253214321e+00 2.6008548373463412e+01 1 1 0
31752 1 5 1.0299999999999999e-01 7.6951949785003446e+00 1.5795405849422279e+00 2.7681827104340382e+01 0 0 0
31745 1 4 -2.0000000000000001e-01 1.0403953054049467e+01 1.7885539522140621e+00 2.7598729947998446e+01 0 0 0
31747 1 6 -1.2000000000000000e-01 8.7902164226238391e+00 9.0871343726081910e-01 2.9517225362192789e+01 0 0 0
19241 1 4 -2.0000000000000001e-01 8.8790882863944258e+00 4.8418598327486526e+00 2.8548405626830377e+01 1 1 0
31742 1 2 9.7000000000000003e-02 1.0251872164405873e+01 8.5592278757351858e-01 2.9030807465968987e+01 0 0 0
31748 1 2 9.7000000000000003e-02 7.5508323756754594e+00 9.0452218641717574e-01 2.8570192881156583e+01 0 0 0
31746 1 5 1.0299999999999999e-01 1.0998437806456868e+01 1.3162516333043182e+00 2.9706516580511114e+01 0 0 0
19245 1 3 5.9999999999999998e-02 6.8929071521346650e+00 5.3145691672871349e+00 2.6385761735550162e+01 1 1 0
19243 1 6 -1.2000000000000000e-01 7.9053772400627098e+00 5.6542948554609884e+00 2.6011246203538807e+01 1 1 0
34144 1 3 5.9999999999999998e-02 1.2003771514633280e+01 5.7761982199412962e+00 2.8033194358731581e+01 0 0 0
31756 1 3 5.9999999999999998e-02 6.5879917530674552e+00 2.6134412572594550e+00 2.9636531147622659e+01 0 0 0
19238 1 2 9.7000000000000003e-02 8.6353230032267874e+00 6.1227153673131216e+00 2.7273059396744117e+01 1 1 0
31750 1 3 5.9999999999999998e-02 8.8825926145550689e+00 1.8004845678228072e+00 3.0174930181800626e+01 0 0 0
31749 1 3 5.9999999999999998e-02 8.6585158524660226e+00 1.8473889296978072e-01 3.0289557032102284e+01 0 0 0
34153 1 6 -1.2000000000000000e-01 1.6000879074521773e+01 3.3598963765703926e+00 2.6125630821912342e+01 0 0 0
34143 1 3 5.9999999999999998e-02 1.2821451741253552e+01 5.2435584429435353e+00 2.9475330437004196e+01 0 0 0
34149 1 3 5.9999999999999998e-02 1.3005978206405366e+01 3.1691610990786478e+00 2.7977733358648802e+01 0 0 0
34150 1 3 5.9999999999999998e-02 1.3071974827784002e+01 4.0369909383949025e+00 2.6425348041336328e+01 0 0 0
34151 1 4 -2.0000000000000001e-01 1.3997221143648005e+01 1.4232894661514530e+00 2.5981293378804828e+01 0 0 0
34147 1 6 -1.2000000000000000e-01 1.3665333665048024e+01 3.7340303934250949e+00 2.7260746255698827e+01 0 0 0
34148 1 2 9.7000000000000003e-02 1.4765168889907814e+01 2.7276636662385458e+00 2.6826033742985842e+01 0 0 0
34145 1 4 -2.0000000000000001e-01 1.5564985494291065e+01 4.8675726331741815e+00 2.9081946073787662e+01 0 0 0
34142 1 2 9.7000000000000003e-02 1.4115195430812664e+01 5.0655888451766904e+00 2.7904511526236362e+01 0 0 0
34152 1 5 1.0299999999999999e-01 1.5082309177849726e+01 2.2391759315454514e+00 2.7756242733434465e+01 0 0 0
34141 1 6 -1.2000000000000000e-01 1.2963391828999402e+01 5.8287782136534290e+00 2.8565327627707330e+01 0 0 0
34146 1 5 1.0299999999999999e-01 1.4488874308623421e+01 5.7193808967022637e+00 2.7120795114360689e+01 0 0 0
34155 1 3 5.9999999999999998e-02 1.5745591159295964e+01 3.7909834813950392e+00 2.5177965104483494e+01 0 0 0
20059 1 6 -1.2000000000000000e-01 4.8744058191204553e-01 6.2133359149672049e+00 2.6543242205810390e+01 1 1 0
20065 1 6 -1.2000000000000000e-01 2.6776355012360682e+00 6.2129863088287403e+00 2.5129239390576938e+01 1 1 0
20061 1 3 5.9999999999999998e-02 6.5879486441259649e-01 7.2621802483915898e+00 2.6832355660094507e+01 1 1 0
19216 1 3 5.9999999999999998e-02 6.2059565966262731e-01 1.1464049332418387e+01 2.5623672106200729e+01 1 1 0
20067 1 3 5.9999999999999998e-02 2.9702410810089379e+00 7.2246164094476617e+00 2.5032195354926259e+01 1 1 0
19213 1 6 -1.2000000000000000e-01 5.0714852878398697e-01 1.2000570708236717e+01 2.6571894153188587e+01 1 1 0
19227 1 3 5.9999999999999998e-02 4.8903330939523189e+00 9.5559400185421719e+00 2.6425158145861513e+01 1 1 0
19221 1 3 5.9999999999999998e-02 1.4162586941390907e+00 9.5500091268365228e+00 2.8015831025616457e+01 1 1 0
19220 1 2 9.7000000000000003e-02 3.4598519526474294e+00 9.8626783153825190e+00 2.8013590554593620e+01 1 1 0
19223 1 4 -2.0000000000000001e-01 3.5948802928346448e+00 8.1208373425967579e+00 2.8275353433385767e+01 1 1 0
19219 1 6 -1.2000000000000000e-01 2.0514437100297083e+00 1.0172923683169433e+01 2.7388338896485980e+01 1 1 0
19222 1 3 5.9999999999999998e-02 1.9219231889055777e+00 9.7180919972427038e+00 2.6405250246447043e+01 1 1 0
19225 1 6 -1.2000000000000000e-01 4.6437665944577304e+00 1.0260679661405046e+01 2.7197434520993173e+01 1 1 0
19224 1 5 1.0299999999999999e-01 3.5864554479177109e+00 1.0306952874972161e+01 2.8981404865645196e+01 1 1 0
19228 1 3 5.9999999999999998e-02 4.3562932407939758e+00 1.1121924642521483e+01 2.6615028264575908e+01 1 1 0
19214 1 2 9.7000000000000003e-02 1.7365036840182468e+00 1.1704312893594697e+01 2.7508441391738053e+01 1 1 0
19217 1 4 -2.0000000000000001e-01 1.3469004194988647e+00 1.1996057722959268e+01 2.9221767022795529e+01 1 1 0
19229 1 4 -2.0000000000000001e-01 5.6337005783615144e+00 1.1832996390756517e+01 2.9320307796490582e+01 1 1 0
19226 1 2 9.7000000000000003e-02 5.9905936522117855e+00 1.0694524765509669e+01 2.7995700576035617e+01 1 1 0
19234 1 3 5.9999999999999998e-02 6.0762951753931951e+00 8.7523860726974707e+00 2.9135941709740177e+01 1 1 0
19218 1 5 1.0299999999999999e-01 2.6079236801898218e+00 1.2383845281178171e+01 2.7273902878256266e+01 1 1 0
19242 1 5 1.0299999999999999e-01 9.6505936770078602e+00 6.4406479065239912e+00 2.7034190562440461e+01 1 1 0
19246 1 3 5.9999999999999998e-02 7.8764478395190078e+00 6.4924710459029109e+00 2.5266622783904193e+01 1 1 0
19236 1 5 1.0299999999999999e-01 6.8320137330223805e+00 8.4038051647094356e+00 2.6636707392649488e+01 1 1 0
19230 1 5 1.0299999999999999e-01 6.6140717432313325e+00 1.1250855333654908e+01 2.7264938892223203e+01 1 1 0
19240 1 3 5.9999999999999998e-02 7.1746366542038178e+00 6.7811729673609173e+00 2.8609253548395721e+01 1 1 0
19231 1 6 -1.2000000000000000e-01 6.7481451574248776e+00 9.4383676342738241e+00 2.8570510265120475e+01 1 1 0
19235 1 4 -2.0000000000000001e-01 8.8224205998002763e+00 9.5729053765672987e+00 2.6690379225463861e+01 1 1 0
19232 1 2 9.7000000000000003e-02 7.5082638338386820e+00 8.6500968112185124e+00 2.7453648676425274e+01 1 1 0
19237 1 6 -1.2000000000000000e-01 8.0326110975954723e+00 7.2989317641291818e+00 2.8015904307688320e+01 1 1 0
19239 1 3 5.9999999999999998e-02 8.7333599515844202e+00 7.6555140121378589e+00 2.8777333860300413e+01 1 1 0
19233 1 3 5.9999999999999998e-02 7.4946423180493582e+00 9.6752853544138944e+00 2.9294719756584296e+01 1 1 0
34137 1 3 5.9999999999999998e-02 1.1970475608324794e+01 8.3279331565732129e+00 2.7340408152375399e+01 0 0 0
34139 1 4 -2.0000000000000001e-01 1.2093255311092035e+01 7.9195385835017298e+00 3.0156579318505916e+01 0 0 0
34138 1 3 5.9999999999999998e-02 1.3302597124934113e+01 7.4410549382665288e+00 2.6620976152902951e+01 0 0 0
34128 1 5 1.0299999999999999e-01 1.5362663047413637e+01 1.1765884749811223e+01 2.7568488778606490e+01 0 0 0
34135 1 6 -1.2000000000000000e-01 1.3011081412692837e+01 8.0269824409521142e+00 2.7505497964850598e+01 0 0 0
34136 1 2 9.7000000000000003e-02 1.3205548937898950e+01 7.2802185294600248e+00 2.8878621643927595e+01 0 0 0
34132 1 3 5.9999999999999998e-02 1.2915637498272066e+01 1.0467292979532578e+01 2.9174172185058875e+01 0 0 0
34134 1 5 1.0299999999999999e-01 1.3253278120503198e+01 1.0015911760914955e+01 2.6569539350413599e+01 0 0 0
34130 1 2 9.7000000000000003e-02 1.3742493475389461e+01 9.4032706826820593e+00 2.7333329403597631e+01 0 0 0
34129 1 6 -1.2000000000000000e-01 1.3877068232555537e+01 1.0429475352787911e+01 2.8586878641555767e+01 0 0 0
34140 1 5 1.0299999999999999e-01 1.4246466435219064e+01 7.3859740497221509e+00 2.9159195479788966e+01 0 0 0
34124 1 2 9.7000000000000003e-02 1.4446181272939768e+01 1.1804671697939941e+01 2.8275678304058889e+01 0 0 0
34133 1 4 -2.0000000000000001e-01 1.5371831385126900e+01 9.1023907459707409e+00 2.6742848322481063e+01 0 0 0
34131 1 3 5.9999999999999998e-02 1.4621545984937827e+01 9.9212401801820516e+00 2.9192700940655563e+01 0 0 0
34125 1 3 5.9999999999999998e-02 1.4794309633254452e+01 1.1726371146043322e+01 3.0410545813189383e+01 0 0 0
26884 1 3 5.9999999999999998e-02 1.3548460915180030e+01 1.2323114986135000e+01 2.4716847798622325e+01 0 0 0
19207 1 6 -1.2000000000000000e-01 8.7887394469373867e-03 1.4372093088201096e+01 2.7245116329688237e+01 1 1 0
19208 1 2 9.7000000000000003e-02 1.8617543862073266e-01 1.3396973777296015e+01 2.6062487749717469e+01 1 1 0
19211 1 4 -2.0000000000000001e-01 1.4246776651039279e+00 1.3956589509297491e+01 2.4806683458377996e+01 1 1 0
19209 1 3 5.9999999999999998e-02 9.0991144084333897e-01 1.4832785504094756e+01 2.7532705552110130e+01 1 1 0
27690 1 5 1.0299999999999999e-01 5.2813792201694350e+00 1.7208088024218345e+01 2.5616715290685654e+01 0 0 0
27688 1 3 5.9999999999999998e-02 2.9750208760503867e+00 1.6466442787946200e+01 2.5903215879224692e+01 0 0 0
27685 1 6 -1.2000000000000000e-01 3.7286902589257824e+00 1.6137096099077716e+01 2.6531437469308994e+01 0 0 0
27687 1 3 5.9999999999999998e-02 3.5230162960125164e+00 1.5158252391574500e+01 2.6876340790705783e+01 0 0 0
27680 1 2 9.7000000000000003e-02 3.7349587450825088e+00 1.7119131063858344e+01 2.7731882891920858e+01 0 0 0
27682 1 3 5.9999999999999998e-02 1.5382780499535582e+00 1.7356839515993425e+01 2.7903368552341991e+01 0 0 0
27684 1 5 1.0299999999999999e-01 4.5801514268964496e+00 1.7692694550425756e+01 2.7829977408542913e+01 0 0 0
27679 1 6 -1.2000000000000000e-01 2.4231278736234900e+00 1.7984345591939814e+01 2.7911866463095613e+01 0 0 0
27686 1 2 9.7000000000000003e-02 5.0328194368633037e+00 1.6172841713651113e+01 2.5660885120590500e+01 0 0 0
27683 1 4 -2.0000000000000001e-01 3.8036454114704119e+00 1.6020454980196558e+01 2.9108292873261405e+01 0 0 0
27681 1 3 5.9999999999999998e-02 2.4885502940810644e+00 1.8410809160125325e+01 2.8910541537573476e+01 0 0 0
27689 1 4 -2.0000000000000001e-01 6.2204149569810436e+00 1.5236625424563188e+01 2.6555748702634080e+01 0 0 0
27190 1 3 5.9999999999999998e-02 1.0412308902648276e+01 1.5404651853663822e+01 2.8917470559835628e+01 0 0 0
27184 1 3 5.9999999999999998e-02 8.8581280708369619e+00 1.7073513060693603e+01 2.7118146208577837e+01 0 0 0
27187 1 6 -1.2000000000000000e-01 1.0817574661350010e+01 1.6346116106282274e+01 2.9353212677958631e+01 0 0 0
27183 1 3 5.9999999999999998e-02 8.3774841699506748e+00 1.7419039405038575e+01 2.8682130389198747e+01 0 0 0
27181 1 6 -1.2000000000000000e-01 9.1304166845661889e+00 1.7690249753127656e+01 2.7913086788253509e+01 0 0 0
27182 1 2 9.7000000000000003e-02 1.0590739661959754e+01 1.7539160629333740e+01 2.8402758760015093e+01 0 0 0
27189 1 3 5.9999999999999998e-02 1.0115130120333202e+01 1.6353372712347571e+01 3.0203537235188424e+01 0 0 0
27185 1 4 -2.0000000000000001e-01 1.1528139259965736e+01 1.7410691724377489e+01 2.6864087609477902e+01 0 0 0
27188 1 2 9.7000000000000003e-02 1.2304552212740171e+01 1.6043868686694207e+01 2.9824107172706348e+01 0 0 0
27186 1 5 1.0299999999999999e-01 1.0804168986197851e+01 1.8470708127181034e+01 2.8996347319897851e+01 0 0 0
26878 1 3 5.9999999999999998e-02 1.2591819963176397e+01 1.5920194235875758e+01 2.4735594710991780e+01 0 0 0
27195 1 3 5.9999999999999998e-02 1.2564170662994270e+01 1.8015050212372469e+01 3.0090061709281702e+01 0 0 0
34123 1 6 -1.2000000000000000e-01 1.4976761093118974e+01 1.2501326716484524e+01 2.9576171045049481e+01 0 0 0
34127 1 4 -2.0000000000000001e-01 1.3219522969160735e+01 1.2841690200587179e+01 2.7529911931328666e+01 0 0 0
26875 1 6 -1.2000000000000000e-01 1.3217745725752559e+01 1.4992754927263290e+01 2.4601149193489231e+01 0 0 0
27192 1 5 1.0299999999999999e-01 1.3072594663553009e+01 1.5915959678359107e+01 2.9058108857897910e+01 0 0 0
26877 1 3 5.9999999999999998e-02 1.3192701807125950e+01 1.4548391667893840e+01 2.5625357838069444e+01 0 0 0
26871 1 3 5.9999999999999998e-02 1.5216786375420906e+01 1.5367445772029823e+01 2.6343888486757532e+01 0 0 0
26872 1 3 5.9999999999999998e-02 1.4626386699738751e+01 1.6861348391973646e+01 2.5954540343519962e+01 0 0 0
26869 1 6 -1.2000000000000000e-01 1.5294689405424752e+01 1.6143984799394413e+01 2.5517939537842075e+01 0 0 0
27197 1 4 -2.0000000000000001e-01 1.5167336891864650e+01 1.7027995520136891e+01 2.9618232836700241e+01 0 0 0
34126 1 3 5.9999999999999998e-02 1.4330058170085220e+01 1.3309321296061711e+01 2.9865818883228457e+01 0 0 0
27667 1 6 -1.2000000000000000e-01 5.6374298664924792e-02 2.0498839795162443e+01 2.4897568765371592e+01 0 0 0
27678 1 5 1.0299999999999999e-01 1.7660030672037006e+00 1.8468395824092543e+01 2.6000488857310753e+01 0 0 0
27676 1 3 5.9999999999999998e-02 3.0198205305417763e-01 1.9693790357309627e+01 2.7810139924003487e+01 0 0 0
27674 1 2 9.7000000000000003e-02 2.1897605945825460e+00 1.9064705436489430e+01 2.6841872818120212e+01 0 0 0
27668 1 2 9.7000000000000003e-02 7.6328606863505311e-01 2.1058940978104086e+01 2.6151246617106171e+01 0 0 0
27677 1 4 -2.0000000000000001e-01 3.6878078852986018e+00 1.9849140071607451e+01 2.6298826713413284e+01 0 0 0
27673 1 6 -1.2000000000000000e-01 1.1673691848467200e+00 2.0163651833430830e+01 2.7340177742682059e+01 0 0 0
27675 1 3 5.9999999999999998e-02 1.7322774138011403e+00 2.0769244246289347e+01 2.8009530401648160e+01 0 0 0
27672 1 5 1.0299999999999999e-01 1.6297172325348634e+00 2.1603403089281112e+01 2.5729415694614541e+01 0 0 0
27156 1 5 1.0299999999999999e-01 2.3549586248170966e+00 2.3987823862486138e+01 2.9807343610115051e+01 0 0 0
27163 1 6 -1.2000000000000000e-01 4.9614840752211942e+00 2.2683084704024321e+01 3.0418862318520180e+01 0 0 0
27155 1 4 -2.0000000000000001e-01 2.9503225458197004e+00 2.3573153333008371e+01 2.7435956665692469e+01 0 0 0
27158 1 2 9.7000000000000003e-02 5.3164660216129684e+00 2.3940265113936320e+01 2.9606930353624431e+01 0 0 0
27162 1 5 1.0299999999999999e-01 5.5767022658933412e+00 2.3590360317677774e+01 2.8637922454149237e+01 0 0 0
27164 1 2 9.7000000000000003e-02 5.7582965278681888e+00 2.1389144958532828e+01 2.9916835135632130e+01 0 0 0
27168 1 5 1.0299999999999999e-01 5.5662403395276572e+00 2.1261472236996038e+01 2.8846014569564460e+01 0 0 0
27152 1 2 9.7000000000000003e-02 2.8189702937460570e+00 2.4575857036505404e+01 2.8911619207167018e+01 0 0 0
27166 1 3 5.9999999999999998e-02 3.8473113112282262e+00 2.2492679122855709e+01 3.0431261945559804e+01 0 0 0
26943 1 3 5.9999999999999998e-02 8.1179983457043985e+00 2.1011533988631367e+01 2.5016233531315414e+01 0 0 0
27179 1 4 -2.0000000000000001e-01 7.2830338954453717e+00 1.9114328849829523e+01 2.6578650620832466e+01 0 0 0
27180 1 5 1.0299999999999999e-01 9.6701098050409584e+00 1.9384004245306045e+01 2.6657030892954683e+01 0 0 0
26945 1 4 -2.0000000000000001e-01 6.6695519999299826e+00 2.2881422677587878e+01 2.5776704252103841e+01 0 0 0
27176 1 2 9.7000000000000003e-02 8.8845194657437965e+00 1.9100049341662057e+01 2.7411986864865778e+01 0 0 0
27175 1 6 -1.2000000000000000e-01 8.8363174068093127e+00 2.0273201266878708e+01 2.8367763533652457e+01 0 0 0
27178 1 3 5.9999999999999998e-02 9.9069899111350264e+00 2.0516893921810084e+01 2.8543918712444704e+01 0 0 0
27177 1 3 5.9999999999999998e-02 8.4979911396246397e+00 2.1189925944068463e+01 2.7851803234245779e+01 0 0 0
27174 1 5 1.0299999999999999e-01 7.4553688585375353e+00 1.9159130673569248e+01 2.9704897132540115e+01 0 0 0
27170 1 2 9.7000000000000003e-02 8.0712741788115014e+00 2.0056269824141783e+01 2.9670058726674348e+01 0 0 0
27280 1 3 5.9999999999999998e-02 1.0774088952751256e+01 2.3627970666764064e+01 2.8370782782290444e+01 0 0 0
27293 1 4 -2.0000000000000001e-01 1.1404639961619983e+01 2.1619793282235594e+01 2.5687434175116895e+01 0 0 0
27161 1 4 -2.0000000000000001e-01 6.8441970082439498e+00 2.4666435322191141e+01 3.0160065247643900e+01 0 0 0
27169 1 6 -1.2000000000000000e-01 7.3537764778903130e+00 2.1383435955735241e+01 3.0065276687839795e+01 0 0 0
27171 1 3 5.9999999999999998e-02 7.7771804702467557e+00 2.2265462897115050e+01 2.9589235236227712e+01 0 0 0
27277 1 6 -1.2000000000000000e-01 1.1618395772115742e+01 2.4316927879377459e+01 2.8312214958717028e+01 0 0 0
27286 1 3 5.9999999999999998e-02 1.2293067369189368e+01 2.1692559908256264e+01 2.8272318261448930e+01 0 0 0
27297 1 3 5.9999999999999998e-02 1.3383364914074676e+01 1.8958487165949062e+01 2.4700709056903179e+01 0 0 0
27294 1 5 1.0299999999999999e-01 1.3562907875506273e+01 2.1702779638827810e+01 2.4840738805525707e+01 0 0 0
27292 1 3 5.9999999999999998e-02 1.3145741216792182e+01 1.9666929238071013e+01 2.7028392352549133e+01 0 0 0
27285 1 3 5.9999999999999998e-02 1.3372989087070255e+01 2.2338660039055469e+01 2.9426277488329106e+01 0 0 0
27283 1 6 -1.2000000000000000e-01 1.3147093848508815e+01 2.2287324974286570e+01 2.8331937111757558e+01 0 0 0
27287 1 4 -2.0000000000000001e-01 1.5118367673219099e+01 2.0451074022547843e+01 2.8767394349365450e+01 0 0 0
27289 1 6 -1.2000000000000000e-01 1.3749397723725766e+01 2.0455185718989412e+01 2.6591083521147382e+01 0 0 0
27291 1 3 5.9999999999999998e-02 1.4710526495416923e+01 1.9985342680471835e+01 2.6292984573033479e+01 0 0 0
27284 1 2 9.7000000000000003e-02 1.4257162123258146e+01 2.1534721617565072e+01 2.7639160116491560e+01 0 0 0
27290 1 2 9.7000000000000003e-02 1.2989047681222740e+01 2.0962354922471079e+01 2.5323145628503600e+01 0 0 0
27288 1 5 1.0299999999999999e-01 1.4977786047143358e+01 2.2238816846983884e+01 2.7157288775391322e+01 0 0 0
27282 1 5 1.0299999999999999e-01 1.2731893619268400e+01 2.3570939814890544e+01 2.6775757235627676e+01 0 0 0
27278 1 2 9.7000000000000003e-02 1.2877275795883815e+01 2.3712681754554819e+01 2.7823629422375159e+01 0 0 0
27329 1 4 -2.0000000000000001e-01 1.6150853331325649e+01 2.3827878973735643e+01 2.4680011856442444e+01 0 0 0
27147 1 3 5.9999999999999998e-02 1.6430153767189803e-01 2.7628781958408439e+01 2.8362495156517173e+01 0 0 0
27143 1 4 -2.0000000000000001e-01 1.3470635877018822e-01 2.5970562599363497e+01 2.5122426038559002e+01 0 0 0
27140 1 2 9.7000000000000003e-02 3.3203204329279373e-01 2.7334219100779787e+01 2.6289062332138833e+01 0 0 0
27150 1 5 1.0299999999999999e-01 5.4201314626591002e-01 2.4725263190150368e+01 2.7541655979937669e+01 0 0 0
27144 1 5 1.0299999999999999e-01 1.3756865418062165e+00 2.7683710376817604e+01 2.6239945988667625e+01 0 0 0
27146 1 2 9.7000000000000003e-02 5.7678499611828704e-01 2.5621431037074068e+01 2.8262449084094445e+01 0 0 0
27157 1 6 -1.2000000000000000e-01 4.2248181260844353e+00 2.5023689259679905e+01 2.9432032773359275e+01 0 0 0
27133 1 6 -1.2000000000000000e-01 1.1503559774646825e+00 3.0400524654631692e+01 2.5827076596868515e+01 0 0 0
27136 1 3 5.9999999999999998e-02 1.9651259561354908e+00 2.9719512157364665e+01 2.5916962796210310e+01 0 0 0
27151 1 6 -1.2000000000000000e-01 1.9881708570323537e+00 2.5821951718525533e+01 2.8629641207225628e+01 0 0 0
27153 1 3 5.9999999999999998e-02 2.5712796803780238e+00 2.6240066590489064e+01 2.7856106713624079e+01 0 0 0
27154 1 3 5.9999999999999998e-02 1.8921588750871225e+00 2.6405309643360081e+01 2.9588134012119273e+01 0 0 0
27159 1 3 5.9999999999999998e-02 4.6988270923381252e+00 2.5842504958683183e+01 2.8878538558662989e+01 0 0 0
27263 1 4 -2.0000000000000001e-01 5.7772249035193486e+00 2.8983295765054368e+01 2.7982737724200941e+01 0 0 0
27160 1 3 5.9999999999999998e-02 4.1671433153990236e+00 2.5515979258474172e+01 3.0415267403763224e+01 0 0 0
27135 1 3 5.9999999999999998e-02 9.6888906039418565e-01 3.0461999879031225e+01 2.4774797828557556e+01 0 0 0
27276 1 5 1.0299999999999999e-01 1.1305879296622928e+01 2.5273950600383397e+01 2.6419511307735643e+01 0 0 0
27107 1 4 -2.0000000000000001e-01 1.0002689676319868e+01 2.9837461646510842e+01 2.4928759488302742e+01 0 0 0
27269 1 4 -2.0000000000000001e-01 9.1061090684774886e+00 2.5985907188012618e+01 2.4871785910612207e+01 0 0 0
27274 1 3 5.9999999999999998e-02 8.9718819216695582e+00 2.4886669506475393e+01 2.7597695646220981e+01 0 0 0
27267 1 3 5.9999999999999998e-02 6.8795819922317225e+00 2.6655388113896045e+01 2.6787011611041049e+01 0 0 0
27264 1 5 1.0299999999999999e-01 7.4514159551100345e+00 2.7668551185741073e+01 2.8885260113604254e+01 0 0 0
27268 1 3 5.9999999999999998e-02 7.3574860111667704e+00 2.8011131455305861e+01 2.5811908612328317e+01 0 0 0
27272 1 2 9.7000000000000003e-02 1.1068406102728884e+01 2.5495532381313939e+01 2.7460353827232762e+01 0 0 0
27271 1 6 -1.2000000000000000e-01 9.5386406485582107e+00 2.5838008164252795e+01 2.7613942320776779e+01 0 0 0
27273 1 3 5.9999999999999998e-02 9.3218607391021511e+00 2.6430483953335980e+01 2.8578702102220614e+01 0 0 0
27265 1 6 -1.2000000000000000e-01 7.5918573177050437e+00 2.7423366162577150e+01 2.6719734854474261e+01 0 0 0
27266 1 2 9.7000000000000003e-02 8.9740428843836124e+00 2.6787369761121091e+01 2.6510390154221707e+01 0 0 0
27270 1 5 1.0299999999999999e-01 9.6994606123289966e+00 2.7639271046319337e+01 2.6570931688208663e+01 0 0 0
27260 1 2 9.7000000000000003e-02 7.4449444696046179e+00 2.8283216871720295e+01 2.7990802198475443e+01 0 0 0
27262 1 3 5.9999999999999998e-02 9.4427223914378136e+00 2.9045927565957545e+01 2.8293202889468237e+01 0 0 0
27259 1 6 -1.2000000000000000e-01 8.4832129586399248e+00 2.9446590339306024e+01 2.8146953834632143e+01 0 0 0
27261 1 3 5.9999999999999998e-02 8.5489803651585614e+00 2.9992571943682062e+01 2.7248345998355674e+01 0 0 0
27254 1 2 9.7000000000000003e-02 8.2346569721699954e+00 3.0400745785114214e+01 2.9371445236275314e+01 0 0 0
27252 1 5 1.0299999999999999e-01 1.0966302375899081e+01 3.0469821212704296e+01 3.0206034684988250e+01 0 0 0
27275 1 4 -2.0000000000000001e-01 1.1966241968251571e+01 2.7047282838181001e+01 2.7868621678095625e+01 0 0 0
27279 1 3 5.9999999999999998e-02 1.1861115182426845e+01 2.4611320186903157e+01 2.9300654975125671e+01 0 0 0
27258 1 5 1.0299999999999999e-01 7.2942005860608434e+00 3.0938756368931219e+01 2.9315626228723019e+01 0 0 0
27331 1 6 -1.2000000000000000e-01 1.5487107191856250e+01 2.6333779603949154e+01 2.4567170547318000e+01 0 0 0
27333 1 3 5.9999999999999998e-02 1.4518333123907198e+01 2.5870515827971687e+01 2.4690016281085001e+01 0 0 0
27345 1 3 5.9999999999999998e-02 1.2629227317132843e+01 3.0672902272955007e+01 2.4468702441358566e+01 0 0 0
27339 1 3 5.9999999999999998e-02 1.3513354389796209e+01 2.8317775696639202e+01 2.4710686022148764e+01 0 0 0
27337 1 6 -1.2000000000000000e-01 1.4501802789244820e+01 2.8680686527242841e+01 2.4512375159920534e+01 0 0 0
27281 1 4 -2.0000000000000001e-01 1.4350416987911032e+01 2.4710081480087318e+01 2.7985865388962115e+01 0 0 0
27340 1 3 5.9999999999999998e-02 1.4910557756082261e+01 2.8743050341496602e+01 2.5464800016062494e+01 0 0 0
27233 1 4 -2.0000000000000001e-01 1.6004499503127168e+01 2.8751286710622622e+01 2.8403808124319863e+01 0 0 0
27131 1 4 -2.0000000000000001e-01 2.0646928025667552e+00 3.1447440242221777e+01 2.8111646960648628e+01 0 0 0
27130 1 3 5.9999999999999998e-02 3.4460519514530845e+00 3.1376320101291000e+01 2.5165978893375790e+01 0 0 0
27128 1 2 9.7000000000000003e-02 1.6708705384419875e+00 3.1719027566328428e+01 2.6379221419260585e+01 0 0 0
27120 1 5 1.0299999999999999e-01 5.9128377506801897e+00 3.1817801981792329e+01 2.4879249528650739e+01 0 0 0
27127 1 6 -1.2000000000000000e-01 2.9266556459451869e+00 3.2263892293671248e+01 2.5661459295099661e+01 0 0 0
27251 1 4 -2.0000000000000001e-01 1.1416301042945920e+01 3.1074344869392817e+01 2.7931776431026581e+01 0 0 0
27248 1 2 9.7000000000000003e-02 1.0756874534894978e+01 3.1384104892685187e+01 2.9544232033422340e+01 0 0 0
27255 1 3 5.9999999999999998e-02 8.9250083818105477e+00 3.2230802794077810e+01 3.0366058895999036e+01 0 0 0
27253 1 6 -1.2000000000000000e-01 9.2318214322370924e+00 3.1603314394699748e+01 2.9501930516722950e+01 0 0 0
27240 1 5 1.0299999999999999e-01 1.5386644639530195e+01 3.1252415974843583e+01 3.0105206629703268e+01 0 0 0
27343 1 6 -1.2000000000000000e-01 1.3608614886469869e+01 3.0999513405741400e+01 2.4605704808908456e+01 0 0 0
27346 1 3 5.9999999999999998e-02 1.3940218140580257e+01 3.1038463969142860e+01 2.5653949714225416e+01 0 0 0
27242 1 2 9.7000000000000003e-02 1.3091735272689876e+01 3.2323416363900996e+01 3.0300974192976469e+01 0 0 0
37199 1 4 -2.0000000000000001e-01 1.6067082704241017e+01 3.2340495383491593e+01 2.7167204007799235e+01 -1 -1 0
27246 1 5 1.0299999999999999e-01 1.3678042105625991e+01 3.2338302996095024e+01 2.9348069742410480e+01 0 0 0
31763 1 4 -2.0000000000000001e-01 1.5156911470324612e+00 2.5932863968696740e+00 3.0939755508759365e+01 0 0 0
31761 1 3 5.9999999999999998e-02 4.1823030349404950e+00 1.7196681457837120e+00 3.0600028557654671e+01 0 0 0
27191 1 4 -2.0000000000000001e-01 1.2274848520190078e+01 1.4603244214049127e+01 3.0847879708540312e+01 0 0 0
27196 1 3 5.9999999999999998e-02 1.1993576091630993e+01 1.7197866165602655e+01 3.1485363425485325e+01 0 0 0
27193 1 6 -1.2000000000000000e-01 1.2732986739745643e+01 1.7173691105138165e+01 3.0685612116390978e+01 0 0 0
27194 1 2 9.7000000000000003e-02 1.4148918847993418e+01 1.7233329977797538e+01 3.1155176372313562e+01 0 0 0
27203 1 4 -2.0000000000000001e-01 1.5540403343714004e+01 1.7247305288339650e+01 3.4057650131240010e+01 0 0 0
27198 1 5 1.0299999999999999e-01 1.4464983384768708e+01 1.6348743273292932e+01 3.1754513497636566e+01 0 0 0
27200 1 2 9.7000000000000003e-02 1.5879442010764802e+01 1.8330628377024318e+01 3.2662547022867081e+01 0 0 0
27199 1 6 -1.2000000000000000e-01 1.4498844152493703e+01 1.8461695718027006e+01 3.1914811785274487e+01 0 0 0
27167 1 4 -2.0000000000000001e-01 4.9966142194973884e+00 2.0063946195131738e+01 3.0870901591283125e+01 0 0 0
27165 1 3 5.9999999999999998e-02 5.2326915824037599e+00 2.2914269865210326e+01 3.1456805679208749e+01 0 0 0
27173 1 4 -2.0000000000000001e-01 9.2310331562430044e+00 1.9824495673272455e+01 3.0918905249760346e+01 0 0 0
27172 1 3 5.9999999999999998e-02 7.5790004988016282e+00 2.1604280899917182e+01 3.1100910695900300e+01 0 0 0
27207 1 3 5.9999999999999998e-02 1.5405323069199977e+01 2.0216396915363703e+01 3.3583474935233355e+01 0 0 0
27202 1 3 5.9999999999999998e-02 1.3756578169461523e+01 1.8577357374857812e+01 3.2718736181314561e+01 0 0 0
27201 1 3 5.9999999999999998e-02 1.4496019354572406e+01 1.9281707489302764e+01 3.1238490849298376e+01 0 0 0
27215 1 4 -2.0000000000000001e-01 1.5499867811956520e+01 2.3492945377063645e+01 3.1433681533963622e+01 0 0 0
27257 1 4 -2.0000000000000001e-01 8.2078137452129614e+00 2.9547446189730962e+01 3.0922672861923097e+01 0 0 0
27243 1 3 5.9999999999999998e-02 1.2927242611185589e+01 3.0285044940786218e+01 3.0811748586852925e+01 0 0 0
28035 1 3 5.9999999999999998e-02 1.6150692311557879e+01 7.1766494217372427e+00 3.7383538434403363e+00 0 0 0
27336 1 5 1.0299999999999999e-01 1.6071184455147797e+01 2.8064862442978040e+01 2.3283258967810525e+01 0 0 0
28248 1 5 1.0299999999999999e-01 1.2632254925155081e+01 3.2336498999420115e+01 1.0604637578562450e+01 0 0 0
27119 1 4 -2.0000000000000001e-01 6.9043365623171873e+00 3.2349763259664357e+01 2.6765841219030232e+01 0 0 0
27256 1 3 5.9999999999999998e-02 8.9481103307382934e+00 3.2144437650150799e+01 2.8692530456255653e+01 0 0 0
27114 1 5 1.0299999999999999e-01 8.8011155855032772e+00 3.2324403596506116e+01 2.5051921519103665e+01 0 0 0
28294 1 3 5.9999999999999998e-02 7.7592218243182671e+00 3.5533649379180439e+01 3.9417219594722024e+00 0 0 0
28287 1 3 5.9999999999999998e-02 9.9231258990563216e+00 3.5098748781732432e+01 1.1786534409619149e+00 0 0 0
28285 1 6 -1.2000000000000000e-01 1.0066255813054722e+01 3.5346390830410002e+01 2.2315068135041853e+00 0 0 0
28288 1 3 5.9999999999999998e-02 9.6198294054635607e+00 3.4525160698982191e+01 2.7281921059566550e+00 0 0 0
28280 1 2 9.7000000000000003e-02 1.1611752597503674e+01 3.5429601734834947e+01 2.5708609783738847e+00 0 0 0
28296 1 5 1.0299999999999999e-01 9.9079011807643909e+00 3.5956246469076206e+01 5.1436369916933691e+00 0 0 0
28286 1 2 9.7000000000000003e-02 9.0662002385909410e+00 3.6513784824856899e+01 2.4812988541697365e+00 0 0 0
28291 1 6 -1.2000000000000000e-01 8.3292015782332314e+00 3.6429298868039481e+01 3.8535697202630970e+00 0 0 0
28284 1 5 1.0299999999999999e-01 1.1675178036900681e+01 3.5621073433383906e+01 3.6491028793985598e+00 0 0 0
28282 1 3 5.9999999999999998e-02 1.2101517973678117e+01 3.3816471336187185e+01 1.2497997488505470e+00 0 0 0
28274 1 2 9.7000000000000003e-02 1.2067355235724982e+01 3.2937947727226160e+01 3.1268566033337559e+00 0 0 0
28292 1 2 9.7000000000000003e-02 9.2220577186711559e+00 3.6747630326204593e+01 5.0632905170518789e+00 0 0 0
28289 1 4 -2.0000000000000001e-01 7.7772825522729292e+00 3.6370164650446178e+01 1.1405990142421920e+00 0 0 0
28278 1 5 1.0299999999999999e-01 1.1040679014134126e+01 3.3074297267788765e+01 3.5259758976306368e+00 0 0 0
28293 1 3 5.9999999999999998e-02 7.4949298387298509e+00 3.7168344803887088e+01 3.8477070752391427e+00 0 0 0
28279 1 6 -1.2000000000000000e-01 1.2389470311383896e+01 3.4133751400078239e+01 2.2594940603745552e+00 0 0 0
28283 1 4 -2.0000000000000001e-01 1.2397469536280806e+01 3.6772358168350578e+01 1.7025464028038311e+00 0 0 0
28281 1 3 5.9999999999999998e-02 1.3460454083466411e+01 3.4317975579485548e+01 2.1680029072741855e+00 0 0 0
28273 1 6 -1.2000000000000000e-01 1.2995828886285368e+01 3.2603387378046904e+01 4.3183720466414126e+00 0 0 0
28268 1 2 9.7000000000000003e-02 1.2960012015178677e+01 3.3588953915563806e+01 5.5801405236464765e+00 0 0 0
28272 1 5 1.0299999999999999e-01 1.3236594521104148e+01 3.4566864896935897e+01 5.1075986952520323e+00 0 0 0
27509 1 4 -2.0000000000000001e-01 1.5363768841465301e+01 3.5804156621197500e+01 3.2606396825926969e+00 0 0 0
28275 1 3 5.9999999999999998e-02 1.4043665546065661e+01 3.2413804035833522e+01 3.9353839271520741e+00 0 0 0
12688 1 3 5.9999999999999998e-02 2.8777577243246872e+00 3.9471035926813826e+01 2.8189132109701678e+00 0 1 0
12687 1 3 5.9999999999999998e-02 3.3036129310453783e+00 4.0123928181667154e+01 1.1793567134078560e+00 0 1 0
12685 1 6 -1.2000000000000000e-01 3.3564638881640598e+00 4.0255132672381592e+01 2.2966924100143773e+00 0 1 0
12686 1 2 9.7000000000000003e-02 2.5635998179276269e+00 4.1606013127505044e+01 2.5861838534308892e+00 0 1 0
12690 1 5 1.0299999999999999e-01 3.2569238994884615e+00 4.2465429423567230e+01 2.7378225714152022e+00 0 1 0
12691 1 6 -1.2000000000000000e-01 1.7544589323338697e+00 4.1485004266195915e+01 3.8649867500578141e+00 0 1 0
12689 1 4 -2.0000000000000001e-01 1.4509377796260978e+00 4.2088974092312164e+01 1.2760529695757481e+00 0 1 0
12694 1 3 5.9999999999999998e-02 2.4098635278007734e+00 4.1058605502916556e+01 4.7092577202230457e+00 0 1 0
12692 1 2 9.7000000000000003e-02 1.1168442417101789e+00 4.2807862756767015e+01 4.3041592612410442e+00 0 1 0
12693 1 3 5.9999999999999998e-02 9.6408273529617616e-01 4.0748434286613445e+01 3.7481328095199897e+00 0 1 0
12681 1 3 5.9999999999999998e-02 5.3589926838260995e+00 4.2174744786652582e+01 2.0384468322191700e+00 0 1 0
12683 1 4 -2.0000000000000001e-01 4.9870678856164945e+00 4.0276458932605046e+01 4.5262196853288126e+00 0 1 0
12680 1 2 9.7000000000000003e-02 4.8381148144777582e+00 4.0104926054226432e+01 2.7773495333722256e+00 0 1 0
12684 1 5 1.0299999999999999e-01 5.2204969910338157e+00 3.9103641448311983e+01 2.5321069216969327e+00 0 1 0
12682 1 3 5.9999999999999998e-02 5.9377386706879509e+00 4.0823873113624956e+01 1.0389307244538046e+00 0 1 0
12679 1 6 -1.2000000000000000e-01 5.7842375286061305e+00 4.1174462887184738e+01 2.0837853330356628e+00 0 1 0
12697 1 6 -1.2000000000000000e-01 1.7927574255914347e+00 4.3207615858888595e+01 5.6679423205893755e+00 0 1 0
28290 1 5 1.0299999999999999e-01 9.5192601473555030e+00 3.7602726164733568e+01 2.3935490760907561e+00 0 0 0
12674 1 2 9.7000000000000003e-02 7.1872758322143317e+00 4.1378246525300547e+01 2.7722697967511070e+00 0 1 0
12678 1 5 1.0299999999999999e-01 7.0753686568622971e+00 4.1495495677570212e+01 3.8406495584433249e+00 0 1 0
12677 1 4 -2.0000000000000001e-01 8.3172547770171672e+00 3.9959800736523235e+01 2.5973110398178876e+00 0 1 0
28299 1 3 5.9999999999999998e-02 1.0453632507589925e+01 3.8314097836480748e+01 4.0929168514436869e+00 0 0 0
28297 1 6 -1.2000000000000000e-01 9.9342020014891492e+00 3.8163339122162199e+01 5.0572280582407014e+00 0 0 0
28300 1 3 5.9999999999999998e-02 9.1599802407370632e+00 3.8959725746171166e+01 5.0805519527997776e+00 0 0 0
28303 1 6 -1.2000000000000000e-01 1.1660990563487903e+01 3.9736848809358179e+01 5.8620961509208440e+00 0 0 0
28306 1 3 5.9999999999999998e-02 1.0836203375321725e+01 4.0469534913929131e+01 5.6542462219589424e+00 0 0 0
12672 1 5 1.0299999999999999e-01 9.6466629738421599e+00 4.2553708298231683e+01 3.6103640983023242e+00 0 1 0
12673 1 6 -1.2000000000000000e-01 7.9736192860384207e+00 4.2581064157832579e+01 2.2586075208864065e+00 0 1 0
12676 1 3 5.9999999999999998e-02 8.5317347012455791e+00 4.2368553927716164e+01 1.3082634695074411e+00 0 1 0
28305 1 3 5.9999999999999998e-02 1.2450205581985339e+01 3.9667013563407110e+01 5.1092242094213960e+00 0 0 0
27497 1 4 -2.0000000000000001e-01 1.2563094842051784e+01 4.0547103230023730e+01 2.6283466051012923e+00 0 0 0
27494 1 2 9.7000000000000003e-02 1.4264131151201338e+01 4.1156966863501914e+01 2.5195511366212511e+00 0 0 0
27504 1 5 1.0299999999999999e-01 1.4436691138302550e+01 3.8397644250472808e+01 2.6952527389969112e+00 0 0 0
27498 1 5 1.0299999999999999e-01 1.4513399205379624e+01 4.0944848840377738e+01 1.4648790167977250e+00 0 0 0
27502 1 3 5.9999999999999998e-02 1.4528762715776459e+01 4.0155554656245286e+01 4.4712510771994429e+00 0 0 0
27499 1 6 -1.2000000000000000e-01 1.5123094150803110e+01 4.0281262554737161e+01 3.5385038646730473e+00 0 0 0
27493 1 6 -1.2000000000000000e-01 1.4448030456707983e+01 4.2649511826562524e+01 2.9095402150347924e+00 0 0 0
27496 1 3 5.9999999999999998e-02 1.3769777555758203e+01 4.2831478301503843e+01 3.7310161263508435e+00 0 0 0
27500 1 2 9.7000000000000003e-02 1.5413672538936485e+01 3.8888297006928738e+01 2.8926114195070105e+00 0 0 0
28311 1 3 5.9999999999999998e-02 1.3257542620145829e+01 4.1798496919841831e+01 5.8438643637501837e+00 0 0 0
27495 1 3 5.9999999999999998e-02 1.5478175952699031e+01 4.2811673032197604e+01 3.2031872219414099e+00 0 0 0
27501 1 3 5.9999999999999998e-02 1.6134638597405896e+01 4.0686170446677338e+01 3.6851112935899861e+00 0 0 0
27508 1 3 5.9999999999999998e-02 1.5766608723864330e+01 3.7829956513307792e+01 4.6947441472457099e+00 0 0 0
12700 1 3 5.9999999999999998e-02 2.9526794443234361e+00 4.3055053942315297e+01 5.6050210897680186e+00 0 1 0
12696 1 5 1.0299999999999999e-01 1.1423909786444553e+00 4.3597149565341773e+01 3.5306892067256319e+00 0 1 0
12701 1 4 -2.0000000000000001e-01 1.4217251904497783e+00 4.5818636858180589e+01 5.1194687877714520e+00 0 1 0
12845 1 4 -2.0000000000000001e-01 4.6663470407695380e+00 4.7581799304051984e+01 3.6989041250798946e+00 0 1 0
12846 1 5 1.0299999999999999e-01 2.8003431825559910e+00 4.8565019602018609e+01 4.1298160610851280e+00 0 1 0
12842 1 2 9.7000000000000003e-02 3.7653967553133989e+00 4.8938801709406462e+01 4.3065348126303693e+00 0 1 0
12847 1 6 -1.2000000000000000e-01 4.1694261345378081e+00 4.9218567378767908e+01 5.7357984522922258e+00 0 1 0
12668 1 2 9.7000000000000003e-02 8.8948188487058779e+00 4.3290802806655307e+01 3.2799063383913389e+00 0 1 0
12671 1 4 -2.0000000000000001e-01 7.9514741590268780e+00 4.3728693369711678e+01 4.7103240345477744e+00 0 1 0
12675 1 3 5.9999999999999998e-02 7.2188573496786281e+00 4.3324977975931397e+01 2.0997495503270387e+00 0 1 0
12669 1 3 5.9999999999999998e-02 1.0231429010074065e+01 4.4288175813050174e+01 1.8855509820986542e+00 0 1 0
12665 1 4 -2.0000000000000001e-01 7.7423007485851461e+00 4.5676108445658549e+01 1.1241492308755634e+00 0 1 0
12666 1 5 1.0299999999999999e-01 8.2220808869949895e+00 4.5990050382247617e+01 3.3543468305234785e+00 0 1 0
12663 1 3 5.9999999999999998e-02 9.4274357107424027e+00 4.7738982858435250e+01 1.8615958836048800e+00 0 1 0
12670 1 3 5.9999999999999998e-02 1.0409488811363561e+01 4.4824056555457126e+01 3.4766809169190949e+00 0 1 0
12667 1 6 -1.2000000000000000e-01 9.6299678936848281e+00 4.4504227693313432e+01 2.7358976118340550e+00 0 1 0
12662 1 2 9.7000000000000003e-02 8.8839553965215750e+00 4.5787533496378437e+01 2.5543085095567095e+00 0 1 0
12661 1 6 -1.2000000000000000e-01 9.9587312083650978e+00 4.6977912801025070e+01 2.4292856163307812e+00 0 1 0
12656 1 2 9.7000000000000003e-02 1.0375518033831179e+01 4.7583731359231017e+01 3.7511631928687446e+00 0 1 0
12664 1 3 5.9999999999999998e-02 1.0810501341642855e+01 4.6806925890369271e+01 1.7041799668764557e+00 0 1 0
12660 1 5 1.0299999999999999e-01 1.0582436756735312e+01 4.6727105217884343e+01 4.4201009605075852e+00 0 1 0
12655 1 6 -1.2000000000000000e-01 1.1658933568040229e+01 4.8472769309021523e+01 3.7885604571084084e+00 0 1 0
12659 1 4 -2.0000000000000001e-01 8.9247639225755346e+00 4.8275179153007592e+01 4.5271009386182230e+00 0 1 0
12650 1 2 9.7000000000000003e-02 1.2109779674333106e+01 4.8720414457572069e+01 5.2381099193822189e+00 0 1 0
12654 1 5 1.0299999999999999e-01 1.1231640965380521e+01 4.9133344777820781e+01 5.7441833692867874e+00 0 1 0
28319 1 4 -2.0000000000000001e-01 1.5813479043209968e+01 4.3202619202003682e+01 6.1265404127587741e+00 0 0 0
12658 1 3 5.9999999999999998e-02 1.2403413251333417e+01 4.7904784654343253e+01 3.2698179663667704e+00 0 1 0
27491 1 4 -2.0000000000000001e-01 1.2618993623015706e+01 4.3537677839635919e+01 1.0687282615088138e+00 0 0 0
27492 1 5 1.0299999999999999e-01 1.4850287116849483e+01 4.3424485630990041e+01 1.0145994822795097e+00 0 0 0
27488 1 2 9.7000000000000003e-02 1.4222865665928484e+01 4.3696663567976906e+01 1.7717543749790163e+00 0 0 0
27489 1 3 5.9999999999999998e-02 1.3459290079823180e+01 4.5444170142305182e+01 2.6348588642596660e+00 0 0 0
27490 1 3 5.9999999999999998e-02 1.4175947416394463e+01 4.5647787745576245e+01 1.1456143615909902e+00 0 0 0
27487 1 6 -1.2000000000000000e-01 1.4329163523908726e+01 4.5136650248800748e+01 2.0872901186469961e+00 0 0 0
27482 1 2 9.7000000000000003e-02 1.5636537373957749e+01 4.5613053274281839e+01 2.7423978038534389e+00 0 0 0
27485 1 4 -2.0000000000000001e-01 1.5324275127685006e+01 4.7311254817446738e+01 2.9934181983119412e+00 0 0 0
27486 1 5 1.0299999999999999e-01 1.5902533285484974e+01 4.5215565539500048e+01 3.6981295251071522e+00 0 0 0
28323 1 3 5.9999999999999998e-02 1.4741838899020143e+01 4.5927443221269463e+01 5.6935819182281158e+00 0 0 0
12843 1 3 5.9999999999999998e-02 3.9751752718803286e+00 4.9782891187629829e+01 2.2955709816605090e+00 0 1 0
12841 1 6 -1.2000000000000000e-01 3.8070911198150381e+00 5.0129514736975324e+01 3.3450678575713271e+00 0 1 0
12830 1 2 9.7000000000000003e-02 3.8147393955822766e+00 5.3096874844731310e+01 2.2478054799773650e+00 0 1 0
12833 1 4 -2.0000000000000001e-01 5.0865904039837320e+00 5.2445281954769435e+01 1.2204355810373928e+00 0 1 0
12844 1 3 5.9999999999999998e-02 4.6819456726805253e+00 5.0707217240748172e+01 3.5674711934287724e+00 0 1 0
12834 1 5 1.0299999999999999e-01 4.2735045756115051e+00 5.3011518798237930e+01 3.2381706910588735e+00 0 1 0
12836 1 2 9.7000000000000003e-02 2.5075318000468720e+00 5.0952403227085185e+01 3.1935607415268739e+00 0 1 0
12835 1 6 -1.2000000000000000e-01 2.6210412470904210e+00 5.2170179111349917e+01 2.2147087892212034e+00 0 1 0
12839 1 4 -2.0000000000000001e-01 2.1072089286853695e+00 5.1542516317819356e+01 4.7628789621513219e+00 0 1 0
12838 1 3 5.9999999999999998e-02 2.7651184988626007e+00 5.1710457016579170e+01 1.2298688420728257e+00 0 1 0
12837 1 3 5.9999999999999998e-02 1.6655930195864290e+00 5.2696201928949854e+01 2.1636699970484186e+00 0 1 0
12829 1 6 -1.2000000000000000e-01 3.4831510279909841e+00 5.4576196756044354e+01 1.8428104406279033e+00 0 1 0
12831 1 3 5.9999999999999998e-02 2.6494566139411577e+00 5.4506377827966872e+01 1.1276949858946343e+00 0 1 0
12840 1 5 1.0299999999999999e-01 1.6989525360051705e+00 5.0291592383899861e+01 2.9051985455385552e+00 0 1 0
12855 1 3 5.9999999999999998e-02 5.0501439164302910e+00 5.1825367570363447e+01 5.3110319205483201e+00 0 1 0
12832 1 3 5.9999999999999998e-02 4.2936691411565757e+00 5.4976108989669441e+01 1.2600847176892436e+00 0 1 0
12826 1 3 5.9999999999999998e-02 4.8020510003479187e+00 5.5137649160789259e+01 4.1451767745205306e+00 0 1 0
12828 1 5 1.0299999999999999e-01 2.3612046938888636e+00 5.4952835873545929e+01 3.3561316859883035e+00 0 1 0
12848 1 2 9.7000000000000003e-02 5.5620950970915839e+00 4.9814684366386238e+01 5.9899127887349275e+00 0 1 0
12853 1 6 -1.2000000000000000e-01 5.6082888062998819e+00 5.1338894209659983e+01 6.0975477377552947e+00 0 1 0
12852 1 5 1.0299999999999999e-01 6.2621064209791584e+00 4.9438121987593988e+01 5.2127495821381782e+00 0 1 0
12657 1 3 5.9999999999999998e-02 1.1572859784407015e+01 4.9348957047904378e+01 3.2377436145923348e+00 0 1 0
12862 1 3 5.9999999999999998e-02 7.1375495910726139e+00 5.2815814417156666e+01 4.0327486959162471e+00 0 1 0
12861 1 3 5.9999999999999998e-02 7.7310085060874369e+00 5.1089890852549857e+01 4.2542463612864223e+00 0 1 0
12859 1 6 -1.2000000000000000e-01 7.6989716198597860e+00 5.2109605987969253e+01 4.7131193772976347e+00 0 1 0
12865 1 6 -1.2000000000000000e-01 9.7794297470135980e+00 5.2665705632725761e+01 3.4748272088914396e+00 0 1 0
12867 1 3 5.9999999999999998e-02 9.6976048481524870e+00 5.1668921866256198e+01 3.0270910359531098e+00 0 1 0
12866 1 2 9.7000000000000003e-02 1.1298413953785506e+01 5.2991766701366011e+01 3.5203563132505469e+00 0 1 0
12870 1 5 1.0299999999999999e-01 1.1924783343111883e+01 5.2303246608199913e+01 4.0908156142523016e+00 0 1 0
12860 1 2 9.7000000000000003e-02 9.1137878597756412e+00 5.2620172066457727e+01 4.8200348859996911e+00 0 1 0
12868 1 3 5.9999999999999998e-02 9.2966583312398008e+00 5.3547415259311990e+01 2.9738685468867989e+00 0 1 0
12871 1 6 -1.2000000000000000e-01 1.2040339249473922e+01 5.3127331440239892e+01 2.1904833552311649e+00 0 1 0
12873 1 3 5.9999999999999998e-02 1.1732564785760271e+01 5.2298594264674975e+01 1.5433733476872067e+00 0 1 0
12874 1 3 5.9999999999999998e-02 1.1645323520296282e+01 5.4048601464685596e+01 1.6864721482045439e+00 0 1 0
12864 1 5 1.0299999999999999e-01 9.2009482849843849e+00 5.3556843115663561e+01 5.4230721160057671e+00 0 1 0
12863 1 4 -2.0000000000000001e-01 9.9494488815510103e+00 5.1365790880275753e+01 5.7934799697066666e+00 0 1 0
12854 1 2 9.7000000000000003e-02 6.9872444022763034e+00 5.2045360061605699e+01 6.1078629451553441e+00 0 1 0
12869 1 4 -2.0000000000000001e-01 1.1542786250959946e+01 5.4575773858756456e+01 4.3610326405798618e+00 0 1 0
12652 1 3 5.9999999999999998e-02 1.4115657378283165e+01 4.9386924656311265e+01 4.7830103453151258e+00 0 1 0
12872 1 2 9.7000000000000003e-02 1.3577133213332775e+01 5.3170832533320151e+01 2.3003624038193826e+00 0 1 0
12880 1 3 5.9999999999999998e-02 1.3929942629912706e+01 5.1320705673492078e+01 1.2158544671899165e+00 0 1 0
12651 1 3 5.9999999999999998e-02 1.2957926639438357e+01 5.0641411419297796e+01 4.9396226640597822e+00 0 1 0
12879 1 3 5.9999999999999998e-02 1.3786817599333265e+01 5.1178493531182191e+01 2.8537652467681474e+00 0 1 0
12876 1 5 1.0299999999999999e-01 1.3825819324094715e+01 5.3632733887043955e+01 3.2458760330932632e+00 0 1 0
12877 1 6 -1.2000000000000000e-01 1.4296234945242004e+01 5.1827092541041459e+01 2.1404685083535031e+00 0 1 0
12878 1 2 9.7000000000000003e-02 1.5829790582302484e+01 5.1843855137675327e+01 2.2661187366736906e+00 0 1 0
12649 1 6 -1.2000000000000000e-01 1.3263496981760333e+01 4.9689469092883641e+01 5.3494680516575404e+00 0 1 0
12875 1 4 -2.0000000000000001e-01 1.4284935698647120e+01 5.4218538977173708e+01 1.0181291309443066e+00 0 1 0
12881 1 4 -2.0000000000000001e-01 1.6126926478004165e+01 5.2676867293487177e+01 3.7893313642029214e+00 0 1 0
44663 1687 8 4.2380000000000001e-01 1.5974376929810681e+01 6.1589212570353652e+01 4.3209800994479657e+01 0 0 0
12885 1 3 5.9999999999999998e-02 1.6028478424565520e+01 4.9950650488614812e+01 2.9947673342944401e+00 0 1 0
12824 1 2 9.7000000000000003e-02 3.0656624723141048e+00 5.5512236647245025e+01 2.9052961909743296e+00 0 1 0
12823 1 6 -1.2000000000000000e-01 4.3152505306843558e+00 5.6013274733784783e+01 3.7444793830940104e+00 0 1 0
12820 1 3 5.9999999999999998e-02 2.0555626713199127e+00 5.6108427196514199e+01 5.3386270050785898e+00 0 1 0
12825 1 3 5.9999999999999998e-02 5.0550728141637595e+00 5.6443524526024227e+01 3.0501968925027381e+00 0 1 0
12818 1 2 9.7000000000000003e-02 3.9691618797123684e+00 5.6986577967732408e+01 4.8410233504800502e+00 0 1 0
12827 1 4 -2.0000000000000001e-01 2.2524684979162775e+00 5.6993182583119008e+01 2.2274460037282759e+00 0 1 0
12822 1 5 1.0299999999999999e-01 3.5513732768901898e+00 5.7913176490279390e+01 4.3939296248936541e+00 0 1 0
22800 1 5 1.0299999999999999e-01 3.5733965790501778e+00 6.0112716418966258e+01 2.0909749673914995e+00 1 0 0
22799 1 4 -2.0000000000000001e-01 3.9949365141050595e+00 6.0400654872485099e+01 4.3055540604377036e+00 1 0 0
22795 1 6 -1.2000000000000000e-01 5.6497923258103686e+00 6.0745734220071256e+01 2.2063632530091160e+00 1 0 0
12821 1 4 -2.0000000000000001e-01 5.5193080333306757e+00 5.7426014245772549e+01 5.6902111793563313e+00 0 1 0
22816 1 3 5.9999999999999998e-02 5.0799911814487575e-01 5.9537683501387221e+01 2.6018247756978967e+00 1 0 0
22796 1 2 9.7000000000000003e-02 4.1848428810416411e+00 6.0868674641948225e+01 2.6362548157361991e+00 1 0 0
22810 1 3 5.9999999999999998e-02 1.1462576307772869e+00 6.1235409607315752e+01 9.6545776868217192e-01 1 0 0
12817 1 6 -1.2000000000000000e-01 2.9093101753936468e+00 5.6450050678058361e+01 5.8573975445328799e+00 0 1 0
22797 1 3 5.9999999999999998e-02 5.6988172126970253e+00 6.0777365717813332e+01 1.1137459601803847e+00 1 0 0
12815 1 4 -2.0000000000000001e-01 1.1658059922062467e+00 5.8568055682202420e+01 5.9220487465812539e+00 0 1 0
22798 1 3 5.9999999999999998e-02 6.0073368722986649e+00 5.9770201300419956e+01 2.4728548460868325e+00 1 0 0
22806 1 5 1.0299999999999999e-01 2.0003630409559685e+00 6.1525126072854263e+01 3.4546099760204734e+00 1 0 0
22775 1 4 -2.0000000000000001e-01 1.0872429239529403e+01 5.9243676878145102e+01 2.3517233580785182e+00 1 0 0
22772 1 2 9.7000000000000003e-02 1.1701350362505995e+01 5.9970321188605880e+01 3.7865096490369381e+00 1 0 0
22784 1 2 9.7000000000000003e-02 7.6473474817858040e+00 6.0599744516041973e+01 4.6865976627121988e+00 1 0 0
22777 1 6 -1.2000000000000000e-01 1.1096545776934644e+01 6.1187969412437972e+01 4.4910599227575734e+00 1 0 0
22792 1 3 5.9999999999999998e-02 8.3888181646265068e+00 6.0647161994977381e+01 2.7867190985019001e+00 1 0 0
22785 1 3 5.9999999999999998e-02 9.2923157194808645e+00 5.9024264349321058e+01 4.7166077769034862e+00 1 0 0
22776 1 5 1.0299999999999999e-01 1.1697150999562000e+01 5.9114973880457505e+01 4.4432591168119364e+00 1 0 0
22788 1 5 1.0299999999999999e-01 7.0019247420683151e+00 5.9749217792594280e+01 4.5738260466874152e+00 1 0 0
22789 1 6 -1.2000000000000000e-01 7.8964032806448055e+00 6.1302065338754744e+01 3.4134523049921150e+00 1 0 0
22783 1 6 -1.2000000000000000e-01 8.8591224401966144e+00 5.9897990521266316e+01 5.2992566596868302e+00 1 0 0
22778 1 2 9.7000000000000003e-02 1.0044887388307227e+01 6.0810440752438019e+01 5.7145085318047961e+00 1 0 0
22787 1 4 -2.0000000000000001e-01 6.8018984196685839e+00 6.1560301624575217e+01 5.9406863258084037e+00 1 0 0
22779 1 3 5.9999999999999998e-02 1.1924538351624197e+01 6.1705817147177378e+01 4.9128700595613468e+00 1 0 0
22771 1 6 -1.2000000000000000e-01 1.3177380968082597e+01 6.0327664580653106e+01 3.3698824189820371e+00 1 0 0
22774 1 3 5.9999999999999998e-02 1.3370136973163310e+01 5.9614531284514477e+01 2.5563383685723027e+00 1 0 0
22773 1 3 5.9999999999999998e-02 1.3142434381786062e+01 6.1314932799557575e+01 2.9877151451395965e+00 1 0 0
22766 1 2 9.7000000000000003e-02 1.4341371543573548e+01 5.9962765421964534e+01 4.2786097172477255e+00 1 0 0
22765 1 6 -1.2000000000000000e-01 1.5713697734560634e+01 6.0558329047752451e+01 3.7828820848953253e+00 1 0 0
22767 1 3 5.9999999999999998e-02 1.5642675482510191e+01 6.1594967662598101e+01 3.4794512311995338e+00 1 0 0
22768 1 3 5.9999999999999998e-02 1.5805600904853486e+01 5.9985003160481668e+01 2.8611651407266323e+00 1 0 0
22770 1 5 1.0299999999999999e-01 1.4153868150385426e+01 6.0310805144132253e+01 5.2929560150056645e+00 1 0 0
22769 1 4 -2.0000000000000001e-01 1.4492143326345641e+01 5.8210585519412682e+01 4.4289880330104010e+00 1 0 0
22807 1 6 -1.2000000000000000e-01 8.6088268616510599e-01 6.2007513090299220e+01 1.7102922589065475e+00 1 0 0
22804 1 3 5.9999999999999998e-02 3.6530509016358503e+00 6.2183225172650801e+01 1.0620205351943284e+00 1 0 0
22802 1 2 9.7000000000000003e-02 2.0217232334253747e+00 6.2303940968704246e+01 2.6979701664933957e+00 1 0 0
22803 1 3 5.9999999999999998e-02 4.1935872982526128e+00 6.3068631210201076e+01 2.4455132339235015e+00 1 0 0
22801 1 6 -1.2000000000000000e-01 3.5217389534580485e+00 6.2205122540094393e+01 2.1603791675095905e+00 1 0 0
22809 1 3 5.9999999999999998e-02 7.0092575319838113e-01 6.2934058603550035e+01 1.0647433634044530e+00 1 0 0
22805 1 4 -2.0000000000000001e-01 1.7741420865773712e+00 6.3807930847315632e+01 3.5594998206795250e+00 1 0 0
22794 1 5 1.0299999999999999e-01 6.1605160974948499e+00 6.2498542556794476e+01 3.5911536933439536e+00 1 0 0
22780 1 3 5.9999999999999998e-02 1.0610679272234410e+01 6.2028089012893354e+01 3.8750587080037433e+00 1 0 0
22790 1 2 9.7000000000000003e-02 6.5910775299294428e+00 6.1838295886935391e+01 2.8350833991589783e+00 1 0 0
22791 1 3 5.9999999999999998e-02 8.5925955477965541e+00 6.2080020868638464e+01 3.5390684115110904e+00 1 0 0
22793 1 4 -2.0000000000000001e-01 7.1176336933906201e+00 6.2896948508393550e+01 1.4861490993806872e+00 1 0 0
22782 1 5 1.0299999999999999e-01 9.7279138449697093e+00 6.1749521288711477e+01 6.0459536582722473e+00 1 0 0
13295 1 4 -2.0000000000000001e-01 1.5925100447209848e+01 6.4538872906914207e+01 3.6102197524302944e+00 0 1 0
27834 1 5 1.0299999999999999e-01 8.8758355392581645e-01 3.2988161681298948e+01 6.3538827091293895e+00 0 0 0
27833 1 4 -2.0000000000000001e-01 2.5887942570791531e+00 3.4683772480991351e+01 6.8635178390272245e+00 0 0 0
27830 1 2 9.7000000000000003e-02 1.2371224598049391e+00 3.3593256811199844e+01 7.1937403841426875e+00 0 0 0
27838 1 3 5.9999999999999998e-02 1.5309215366847613e+00 3.3316814056005363e+01 9.2581853075367224e+00 0 0 0
22541 1 4 -2.0000000000000001e-01 1.8581846279815006e+00 3.5912404138692274e+01 1.1272964365870585e+01 1 0 0
28797 1 3 5.9999999999999998e-02 4.6343856312714768e+00 3.3201395580308080e+01 1.0744711499629151e+01 0 0 0
28795 1 6 -1.2000000000000000e-01 5.3437324159188684e+00 3.3065360752825420e+01 1.1532179283948592e+01 0 0 0
27835 1 6 -1.2000000000000000e-01 1.6373138274553352e+00 3.2697488741560399e+01 8.3979711025935710e+00 0 0 0
27831 1 3 5.9999999999999998e-02 4.8219945430189043e-01 3.5345145763399586e+01 8.0939197235103713e+00 0 0 0
22536 1 5 1.0299999999999999e-01 2.5904349765412751e+00 3.6776428560401655e+01 8.5666641320752284e+00 1 0 0
27829 1 6 -1.2000000000000000e-01 1.7855974649656707e-02 3.4519057503007758e+01 7.5830657843491096e+00 0 0 0
27837 1 3 5.9999999999999998e-02 2.7422751572917425e+00 3.2529997238425771e+01 8.4158379762360429e+00 0 0 0
28271 1 4 -2.0000000000000001e-01 1.1272239394026748e+01 3.3695781159022090e+01 6.3402166165763045e+00 0 0 0
28796 1 2 9.7000000000000003e-02 6.1914705126129137e+00 3.4339686193132636e+01 1.1688056055948879e+01 0 0 0
28799 1 4 -2.0000000000000001e-01 6.3637597242862052e+00 3.5146612968205901e+01 1.0080996020354799e+01 0 0 0
28252 1 3 5.9999999999999998e-02 1.0439004470752506e+01 3.4380760193521539e+01 9.9266379881426321e+00 0 0 0
28249 1 6 -1.2000000000000000e-01 1.1508393510507457e+01 3.4220702818274248e+01 9.9452993773744041e+00 0 0 0
28254 1 5 1.0299999999999999e-01 1.1579724098340719e+01 3.5104376706709843e+01 1.1863628343222983e+01 0 0 0
28251 1 3 5.9999999999999998e-02 1.1855198628078982e+01 3.4302348493861764e+01 8.9608177893527490e+00 0 0 0
28295 1 4 -2.0000000000000001e-01 8.2534641721750308e+00 3.6598376176622871e+01 6.5179415572433399e+00 0 0 0
28253 1 4 -2.0000000000000001e-01 1.1600210092752484e+01 3.6940936149976139e+01 1.0272572321870980e+01 0 0 0
28244 1 2 9.7000000000000003e-02 1.1581785480553451e+01 3.2710532687636238e+01 1.0387592193509079e+01 0 0 0
28250 1 2 9.7000000000000003e-02 1.2077746451444401e+01 3.5291266348043152e+01 1.0845644146242368e+01 0 0 0
28247 1 4 -2.0000000000000001e-01 1.0809245415176443e+01 3.2665725514190179e+01 1.2036367576046718e+01 0 0 0
28800 1 5 1.0299999999999999e-01 7.2782753782246470e+00 3.4123463388319422e+01 1.1881081164960461e+01 0 0 0
28806 1 5 1.0299999999999999e-01 7.1568023234525038e+00 3.6854820127415692e+01 1.2104381890402367e+01 0 0 0
28269 1 3 5.9999999999999998e-02 1.5022964713169655e+01 3.2978565476059210e+01 6.3060135686819816e+00 0 0 0
28267 1 6 -1.2000000000000000e-01 1.4044585626066747e+01 3.3331125170734872e+01 6.6877121076600874e+00 0 0 0
28255 1 6 -1.2000000000000000e-01 1.3656712383187445e+01 3.5158208111276380e+01 1.1116957242156206e+01 0 0 0
28266 1 5 1.0299999999999999e-01 1.3253687036814261e+01 3.5068938910868901e+01 7.7379981954818531e+00 0 0 0
28258 1 3 5.9999999999999998e-02 1.3942583338222917e+01 3.4191749776689029e+01 1.1518301184758419e+01 0 0 0
28262 1 2 9.7000000000000003e-02 1.4199696786755725e+01 3.4552418991689606e+01 7.6125539743321458e+00 0 0 0
28261 1 6 -1.2000000000000000e-01 1.4879014587480679e+01 3.4402275290434346e+01 8.9955486066723029e+00 0 0 0
28256 1 2 9.7000000000000003e-02 1.4565669175678721e+01 3.5565652006651355e+01 9.9301446940926485e+00 0 0 0
28264 1 3 5.9999999999999998e-02 1.4501344033260187e+01 3.3449019094990845e+01 9.3710775118143808e+00 0 0 0
28265 1 4 -2.0000000000000001e-01 1.5265003462174434e+01 3.5767252863391739e+01 6.7632853655684047e+00 0 0 0
28257 1 3 5.9999999999999998e-02 1.4024908293436345e+01 3.5814972447217180e+01 1.1900767722607375e+01 0 0 0
28260 1 5 1.0299999999999999e-01 1.4197617626638372e+01 3.6359134660329886e+01 9.3104542313621366e+00 0 0 0
28263 1 3 5.9999999999999998e-02 1.5927032576059469e+01 3.4225101131456100e+01 8.8409072031700262e+00 0 0 0
28270 1 3 5.9999999999999998e-02 1.3630141334505996e+01 3.2583185284972977e+01 7.3921861444874812e+00 0 0 0
28259 1 4 -2.0000000000000001e-01 1.6092675575414738e+01 3.5966245955806762e+01 1.0695239782820014e+01 0 0 0
35988 1 5 1.0299999999999999e-01 9.6165809104888922e-03 4.8591493086535522e+01 1.1585648315689914e+01 0 -1 0
12699 1 3 5.9999999999999998e-02 1.4814220990952141e+00 4.2433833360332137e+01 6.4057499051192712e+00 0 1 0
22534 1 3 5.9999999999999998e-02 4.6389337220502940e+00 3.7184353666419533e+01 9.8413312806201585e+00 1 0 0
22533 1 3 5.9999999999999998e-02 4.9775006045736570e+00 3.7481666507282043e+01 8.1497924123074146e+00 1 0 0
22532 1 2 9.7000000000000003e-02 2.8538793050540674e+00 3.7784886414916457e+01 8.8025755036089635e+00 1 0 0
22535 1 4 -2.0000000000000001e-01 2.4637308565110083e+00 3.8728302852840891e+01 7.2778525869416058e+00 1 0 0
22531 1 6 -1.2000000000000000e-01 4.4343922215522857e+00 3.7886545874674141e+01 9.0207302373374887e+00 1 0 0
22537 1 6 -1.2000000000000000e-01 2.0244845511169398e+00 3.8419927339333348e+01 1.0002386398234119e+01 1 0 0
22530 1 5 1.0299999999999999e-01 4.2949414004681117e+00 4.0079488870177030e+01 9.0671162802551137e+00 1 0 0
22539 1 3 5.9999999999999998e-02 2.2497603032603797e+00 3.9481620261212313e+01 1.0074989979202082e+01 1 0 0
22526 1 2 9.7000000000000003e-02 5.0371761800663579e+00 3.9363320119968257e+01 9.2446681943262270e+00 1 0 0
22540 1 3 5.9999999999999998e-02 1.0107426527770194e+00 3.8387018937496727e+01 9.5997774670247029e+00 1 0 0
22538 1 2 9.7000000000000003e-02 1.9560116389364484e+00 3.7696207369093024e+01 1.1335811685931798e+01 1 0 0
22529 1 4 -2.0000000000000001e-01 5.5313268714709167e+00 3.9576071228071228e+01 1.0972366435397985e+01 1 0 0
12719 1 4 -2.0000000000000001e-01 1.9720410876200352e+00 4.2284766251581971e+01 1.0641090606622186e+01 0 1 0
22542 1 5 1.0299999999999999e-01 2.7813615587030811e+00 3.7734933452797328e+01 1.1975739095277797e+01 1 0 0
22521 1 3 5.9999999999999998e-02 5.6111523047063550e+00 4.2332610012298076e+01 9.1107801871498904e+00 1 0 0
22545 1 3 5.9999999999999998e-02 5.2111479950691120e-01 3.9330182146097876e+01 1.1961007138520010e+01 1 0 0
22543 1 6 -1.2000000000000000e-01 7.8829846115334612e-01 3.8275001672540114e+01 1.2126366249848209e+01 1 0 0
12724 1 3 5.9999999999999998e-02 4.6736929463321486e+00 4.2623728874864760e+01 1.1306917201162070e+01 0 1 0
22522 1 3 5.9999999999999998e-02 5.7093526839955002e+00 4.1956446639272819e+01 7.4268353281869706e+00 1 0 0
22527 1 3 5.9999999999999998e-02 5.8625774836073408e+00 3.9677396924323439e+01 7.3186878766715404e+00 1 0 0
12721 1 6 -1.2000000000000000e-01 4.0493632789552008e+00 4.2653983898381910e+01 1.2205734193278232e+01 0 1 0
28298 1 2 9.7000000000000003e-02 1.0930080226214098e+01 3.8438397604365541e+01 6.1719120537847827e+00 0 0 0
28301 1 4 -2.0000000000000001e-01 1.2034026602763358e+01 3.7018717878180226e+01 6.1899698170113648e+00 0 0 0
22519 1 6 -1.2000000000000000e-01 6.3398741291528369e+00 4.2151651344712768e+01 8.3007383493368110e+00 1 0 0
22525 1 6 -1.2000000000000000e-01 6.2697399112450425e+00 3.9610831948079316e+01 8.3591001145660986e+00 1 0 0
28312 1 3 5.9999999999999998e-02 1.1718291135215305e+01 4.2335026492290943e+01 6.5340918212747656e+00 0 0 0
22528 1 3 5.9999999999999998e-02 6.9129134008765778e+00 3.8764735155621317e+01 8.3268055525877749e+00 1 0 0
22520 1 2 9.7000000000000003e-02 7.1528824689506241e+00 4.0896779936373377e+01 8.6183123621540485e+00 1 0 0
28302 1 5 1.0299999999999999e-01 1.0461505556711007e+01 3.8560012771242889e+01 7.1432585564156170e+00 0 0 0
22524 1 5 1.0299999999999999e-01 7.5066235590691095e+00 4.1025829829207950e+01 9.6030036371684435e+00 1 0 0
22523 1 4 -2.0000000000000001e-01 8.6115858349795591e+00 4.0690043992533319e+01 7.5659812804026449e+00 1 0 0
28308 1 5 1.0299999999999999e-01 1.1603735585429007e+01 4.0322655498741938e+01 7.9255711888360052e+00 0 0 0
28313 1 4 -2.0000000000000001e-01 1.2248835345036667e+01 4.2693823118364634e+01 9.2737609111952946e+00 0 0 0
22515 1 3 5.9999999999999998e-02 8.8761227689738718e+00 4.2956838088975353e+01 9.3706205887825380e+00 1 0 0
28304 1 2 9.7000000000000003e-02 1.2345336067972566e+01 4.0408999379867737e+01 7.0922284870543502e+00 0 0 0
28309 1 6 -1.2000000000000000e-01 1.2649731201216699e+01 4.1876529249572201e+01 6.6997087399536497e+00 0 0 0
28307 1 4 -2.0000000000000001e-01 1.3823626611434603e+01 3.9509664229839842e+01 7.5118310748955137e+00 0 0 0
28665 1 3 5.9999999999999998e-02 1.5832141310191089e+01 4.0382974533594627e+01 1.0077539378251231e+01 0 0 0
28314 1 5 1.0299999999999999e-01 1.4313285569107640e+01 4.2154856549352225e+01 8.1489514751827166e+00 0 0 0
28310 1 2 9.7000000000000003e-02 1.3372524119289988e+01 4.2666672905093151e+01 7.8738203097793020e+00 0 0 0
28671 1 3 5.9999999999999998e-02 1.4197116851895689e+01 4.1154963501915290e+01 1.1798434164419284e+01 0 0 0
12698 1 2 9.7000000000000003e-02 1.3676404333243275e+00 4.4502814650711215e+01 6.2742167275973211e+00 0 1 0
12702 1 5 1.0299999999999999e-01 3.3154755186255902e-01 4.4245810935516616e+01 6.5386013281661706e+00 0 1 0
12850 1 3 5.9999999999999998e-02 4.2855911999408640e+00 4.8292010657074663e+01 6.2626150223231551e+00 0 1 0
12708 1 5 1.0299999999999999e-01 2.0606603378608925e+00 4.7177510573641676e+01 7.4814939009699017e+00 0 1 0
12705 1 3 5.9999999999999998e-02 1.9036414885466912e+00 4.4075178638087991e+01 8.3663949358684366e+00 0 1 0
12706 1 3 5.9999999999999998e-02 3.1434067674724333e+00 4.4848825448928210e+01 7.5297425043334378e+00 0 1 0
12703 1 6 -1.2000000000000000e-01 2.0154457741538172e+00 4.4879853968471700e+01 7.5794814006534814e+00 0 1 0
12716 1 2 9.7000000000000003e-02 2.8707995789422829e+00 4.3431515456231736e+01 1.1718912364261381e+01 0 1 0
12704 1 2 9.7000000000000003e-02 1.6334900757038890e+00 4.6305311512783675e+01 8.0872079508668673e+00 0 1 0
12717 1 3 5.9999999999999998e-02 3.6140393542559259e+00 4.4349276655678196e+01 1.0030793082359741e+01 0 1 0
12711 1 3 5.9999999999999998e-02 3.4036310798152920e+00 4.6855615391144205e+01 9.3596030722868981e+00 0 1 0
12709 1 6 -1.2000000000000000e-01 2.3077471278866555e+00 4.6657469413683437e+01 9.4531541915889772e+00 0 1 0
12710 1 2 9.7000000000000003e-02 2.0682741681394372e+00 4.5653495477597936e+01 1.0632519592269253e+01 0 1 0
12715 1 6 -1.2000000000000000e-01 3.1822773216411462e+00 4.4675802044308938e+01 1.0947370210943095e+01 0 1 0
12718 1 3 5.9999999999999998e-02 3.9144966460177071e+00 4.5223459381300124e+01 1.1492211250951321e+01 0 1 0
12712 1 3 5.9999999999999998e-02 1.9419501676466295e+00 4.7620756502444330e+01 9.6081292786090167e+00 0 1 0
12714 1 5 1.0299999999999999e-01 1.1663450293144770e+00 4.5096707430727534e+01 1.0390228602487788e+01 0 1 0
12495 1 3 5.9999999999999998e-02 4.5085636373307167e+00 4.8906214178585024e+01 1.0645608834653206e+01 0 1 0
12493 1 6 -1.2000000000000000e-01 5.5800309385482327e+00 4.9219903819006042e+01 1.0953806116281937e+01 0 1 0
22517 1 4 -2.0000000000000001e-01 5.9670304151380940e+00 4.4774630719134322e+01 8.1186220531971607e+00 1 0 0
12494 1 2 9.7000000000000003e-02 6.0482679412649860e+00 4.8210144951267772e+01 1.2058120241623472e+01 0 1 0
12713 1 4 -2.0000000000000001e-01 1.3962143330601511e+00 4.6370135035417270e+01 1.2154034730144833e+01 0 1 0
12496 1 3 5.9999999999999998e-02 6.3032566543088384e+00 4.9041058416195447e+01 1.0103076780353721e+01 0 1 0
12497 1 4 -2.0000000000000001e-01 6.2995415758115731e+00 4.6678545414017115e+01 1.1122936334225383e+01 0 1 0
22518 1 5 1.0299999999999999e-01 7.7112179867904329e+00 4.3597343389497851e+01 7.3120685777973504e+00 1 0 0
22514 1 2 9.7000000000000003e-02 7.1543037356358559e+00 4.3496340866404708e+01 8.1774765842860742e+00 1 0 0
22516 1 3 5.9999999999999998e-02 7.6869460825921490e+00 4.3817745700408594e+01 1.0306868451737136e+01 1 0 0
22513 1 6 -1.2000000000000000e-01 8.1316616591993984e+00 4.3792582135138019e+01 9.3245187173324631e+00 1 0 0
22511 1 4 -2.0000000000000001e-01 1.0175829528459836e+01 4.5020021235475191e+01 7.5655342090875530e+00 1 0 0
22512 1 5 1.0299999999999999e-01 8.3358147319470852e+00 4.5877200338593674e+01 8.7164962237347510e+00 1 0 0
22508 1 2 9.7000000000000003e-02 8.9616266522909331e+00 4.5062902019132046e+01 9.0088971254275751e+00 1 0 0
22507 1 6 -1.2000000000000000e-01 9.8064829776385949e+00 4.5528829791821650e+01 1.0235827133710224e+01 1 0 0
22502 1 2 9.7000000000000003e-02 1.0477449293390137e+01 4.6892718429594169e+01 1.0144570479640883e+01 1 0 0
22509 1 3 5.9999999999999998e-02 1.0579453295063532e+01 4.4733970987617674e+01 1.0346666320534579e+01 1 0 0
22506 1 5 1.0299999999999999e-01 1.1340456286138279e+01 4.6819737250408267e+01 9.4268084876840508e+00 1 0 0
22510 1 3 5.9999999999999998e-02 9.1883936255877341e+00 4.5505421746281414e+01 1.1186482275232446e+01 1 0 0
22505 1 4 -2.0000000000000001e-01 9.4035000353600502e+00 4.8085629765669211e+01 9.5051467561614054e+00 1 0 0
22501 1 6 -1.2000000000000000e-01 1.1057013459346743e+01 4.7385518008837138e+01 1.1431945146559501e+01 1 0 0
22504 1 3 5.9999999999999998e-02 1.1435388586162574e+01 4.8326766518141781e+01 1.1247509779182661e+01 1 0 0
12851 1 4 -2.0000000000000001e-01 6.3595873405120198e+00 4.9169159361949433e+01 7.4886301008299920e+00 0 1 0
22503 1 3 5.9999999999999998e-02 1.0231006649809022e+01 4.7497393588339129e+01 1.2128719202398210e+01 1 0 0
12653 1 4 -2.0000000000000001e-01 1.2396353892998105e+01 4.7182931336105277e+01 6.1199978130539980e+00 0 1 0
28317 1 3 5.9999999999999998e-02 1.3156102023828725e+01 4.4558088587132573e+01 6.8241312244682470e+00 0 0 0
28318 1 3 5.9999999999999998e-02 1.3284577509297751e+01 4.4706752813949151e+01 8.4541440437274833e+00 0 0 0
22499 1 4 -2.0000000000000001e-01 1.3216222920642073e+01 4.5566276323710674e+01 1.1101341918319068e+01 1 0 0
28315 1 6 -1.2000000000000000e-01 1.3689462743996700e+01 4.4153944265640092e+01 7.5970566985694230e+00 0 0 0
28316 1 2 9.7000000000000003e-02 1.5127793611816267e+01 4.4416467979668120e+01 7.2716887806314832e+00 0 0 0
28324 1 3 5.9999999999999998e-02 1.4678743150572460e+01 4.6528616460734291e+01 7.2294342870731674e+00 0 0 0
28321 1 6 -1.2000000000000000e-01 1.5262828522625696e+01 4.5846789064878017e+01 6.6735388230494168e+00 0 0 0
28320 1 5 1.0299999999999999e-01 1.5736477641712620e+01 4.4328000318629449e+01 8.1421740249551995e+00 0 0 0
28667 1 4 -2.0000000000000001e-01 1.5823545944185391e+01 4.3278976504194866e+01 1.0895612124028409e+01 0 0 0
12648 1 5 1.0299999999999999e-01 1.4356040669294154e+01 4.9094457360008064e+01 7.2370154855663218e+00 0 1 0
12641 1 4 -2.0000000000000001e-01 1.3807639557553589e+01 4.9352510247450638e+01 9.8871449853180664e+00 0 1 0
12849 1 3 5.9999999999999998e-02 3.3560365151214691e+00 4.9616480461222054e+01 6.3662284571530048e+00 0 1 0
12856 1 3 5.9999999999999998e-02 5.0419054451112908e+00 5.1584213570425199e+01 7.0173807225412146e+00 0 1 0
12482 1 2 9.7000000000000003e-02 4.6835318593755044e+00 5.2952419158548672e+01 1.0735183178684899e+01 0 1 0
12489 1 3 5.9999999999999998e-02 4.1404433499021707e+00 5.1258241841929255e+01 9.6900801828493108e+00 0 1 0
12487 1 6 -1.2000000000000000e-01 4.9996359695466204e+00 5.1611430807126048e+01 1.0182445934297041e+01 0 1 0
12490 1 3 5.9999999999999998e-02 5.8012786783071126e+00 5.1622850137866884e+01 9.4235867516729943e+00 0 1 0
12486 1 5 1.0299999999999999e-01 5.3571855943946618e+00 5.3481073557967562e+01 1.1416820046517666e+01 0 1 0
12485 1 4 -2.0000000000000001e-01 4.6377483817764871e+00 5.4048721112463113e+01 9.3658844690202976e+00 0 1 0
12484 1 3 5.9999999999999998e-02 2.6693308731345415e+00 5.2478777444892941e+01 1.0699635700655589e+01 0 1 0
12488 1 2 9.7000000000000003e-02 5.4922458129873641e+00 5.0681799254539428e+01 1.1335286423046693e+01 0 1 0
12480 1 5 1.0299999999999999e-01 2.6685497578963324e+00 5.4796584925250741e+01 1.0975270908233586e+01 0 1 0
12481 1 6 -1.2000000000000000e-01 3.2932148994511943e+00 5.2912649404019461e+01 1.1442008424694164e+01 0 1 0
12476 1 2 9.7000000000000003e-02 2.7319510343318365e+00 5.4255917207878255e+01 1.1909887225345328e+01 0 1 0
12492 1 5 1.0299999999999999e-01 4.8581317369310595e+00 5.0740991106022044e+01 1.2237657845161596e+01 0 1 0
35981 1 4 -2.0000000000000001e-01 1.8201800265761617e-01 4.9888936163326299e+01 9.0700773906708925e+00 0 -1 0
12857 1 4 -2.0000000000000001e-01 6.4555853363945115e+00 5.3643663846524611e+01 6.4751366122672751e+00 0 1 0
12491 1 4 -2.0000000000000001e-01 7.1412022422641863e+00 5.1145650162916468e+01 1.1784671667895546e+01 0 1 0
12858 1 5 1.0299999999999999e-01 7.6222268940700211e+00 5.1681053529630148e+01 6.9449983414562615e+00 0 1 0
12645 1 3 5.9999999999999998e-02 1.1890394806183945e+01 4.9886671325970539e+01 7.7844349201496232e+00 0 1 0
12639 1 3 5.9999999999999998e-02 1.1206240351771466e+01 5.0781441714493695e+01 1.0058231104434137e+01 0 1 0
12640 1 3 5.9999999999999998e-02 1.1627439873380700e+01 5.2322211677147699e+01 9.5021750376104368e+00 0 1 0
12946 1 3 5.9999999999999998e-02 8.5135743042319678e+00 5.4687206154403064e+01 9.8616798010721887e+00 0 1 0
12942 1 5 1.0299999999999999e-01 9.9173911290155541e+00 5.4695008788189391e+01 8.1057150148644688e+00 0 1 0
12637 1 6 -1.2000000000000000e-01 1.2046473486860329e+01 5.1475197820302974e+01 9.9781291337740665e+00 0 1 0
12634 1 3 5.9999999999999998e-02 1.0905073900779708e+01 5.3459448040976262e+01 1.1138303027943545e+01 0 1 0
12631 1 6 -1.2000000000000000e-01 1.1225500601090527e+01 5.2812757834975933e+01 1.1950549148826303e+01 0 1 0
12633 1 3 5.9999999999999998e-02 1.0438213064749329e+01 5.2046524662655166e+01 1.1924690333317157e+01 0 1 0
12945 1 3 5.9999999999999998e-02 7.5597762909431223e+00 5.5127225808954421e+01 8.5471603842738677e+00 0 1 0
12646 1 3 5.9999999999999998e-02 1.2541624581814297e+01 5.1459590075467212e+01 7.3106246345046904e+00 0 1 0
12632 1 2 9.7000000000000003e-02 1.2456390229011619e+01 5.2071570946102575e+01 1.1297259809508629e+01 0 1 0
12636 1 5 1.0299999999999999e-01 1.2704538796988340e+01 5.1263792874050267e+01 1.1936703274434043e+01 0 1 0
12643 1 6 -1.2000000000000000e-01 1.2759372456899907e+01 5.0545595686340754e+01 7.7717883404379204e+00 0 1 0
12638 1 2 9.7000000000000003e-02 1.3220143803430648e+01 5.0852285524486334e+01 9.1996230111056718e+00 0 1 0
12644 1 2 9.7000000000000003e-02 1.3888238243852747e+01 4.9971575417651849e+01 6.8075146370089605e+00 0 1 0
12647 1 4 -2.0000000000000001e-01 1.5188548926196146e+01 5.1187193110693897e+01 6.6897323724751017e+00 0 1 0
12642 1 5 1.0299999999999999e-01 1.4019284763009606e+01 5.1532751502440298e+01 9.1630419325106249e+00 0 1 0
12635 1 4 -2.0000000000000001e-01 1.3870487715515512e+01 5.3243479607685515e+01 1.1143471940911777e+01 0 1 0
12935 1 4 -2.0000000000000001e-01 1.2426789316307417e+01 5.5026397414008109e+01 7.5756322207143336e+00 0 1 0
12819 1 3 5.9999999999999998e-02 3.3427165176661813e+00 5.5588614423846053e+01 6.3706974943671426e+00 0 1 0
12805 1 6 -1.2000000000000000e-01 6.4816165866720810e-01 5.7423461244588324e+01 1.0288383517268832e+01 0 1 0
12813 1 3 5.9999999999999998e-02 1.8235595960193647e+00 5.5867149437775652e+01 8.2904027403347911e+00 0 1 0
12812 1 2 9.7000000000000003e-02 2.2991029443981899e+00 5.7491680923081439e+01 6.7958831212255344e+00 0 1 0
12811 1 6 -1.2000000000000000e-01 1.5811109649375392e+00 5.6865515344496281e+01 7.9758767127418038e+00 0 1 0
12809 1 4 -2.0000000000000001e-01 3.3417131753983940e+00 5.7985725047767346e+01 9.7398922633607636e+00 0 1 0
12806 1 2 9.7000000000000003e-02 1.6444166233956476e+00 5.7812948804941826e+01 9.1616987358071498e+00 0 1 0
12810 1 5 1.0299999999999999e-01 1.3334498204158793e+00 5.8767524914709206e+01 8.8517203393153494e+00 0 1 0
12816 1 5 1.0299999999999999e-01 3.1809242816122887e+00 5.8039652819364861e+01 7.2427823121308563e+00 0 1 0
12959 1 4 -2.0000000000000001e-01 4.8846334859378784e+00 6.0981584582869111e+01 1.1127348200674545e+01 0 1 0
12807 1 3 5.9999999999999998e-02 9.9700867890710754e-01 5.6497392356546065e+01 1.0769722708378016e+01 0 1 0
131 1 4 -2.0000000000000001e-01 2.5948618813676672e+00 6.1435937727472655e+01 7.2307529590791271e+00 1 0 0
12801 1 3 5.9999999999999998e-02 1.9907462630195552e+00 5.9629831591570763e+01 1.1367104751956591e+01 0 1 0
12800 1 2 9.7000000000000003e-02 2.2683324914980602e-01 5.8346889183272474e+01 1.1383672211476974e+01 0 1 0
12814 1 3 5.9999999999999998e-02 4.9171150000552000e-01 5.6791443015287022e+01 7.7062707874504337e+00 0 1 0
12799 1 6 -1.2000000000000000e-01 1.4048155804961528e+00 5.9014657498944871e+01 1.2055081848350156e+01 0 1 0
12939 1 3 5.9999999999999998e-02 1.0776649720832372e+01 5.5858391876190979e+01 1.0064909908982177e+01 0 1 0
12943 1 6 -1.2000000000000000e-01 8.3166494561991815e+00 5.5560941834400197e+01 9.1723082264821052e+00 0 1 0
12947 1 4 -2.0000000000000001e-01 6.4587475793820648e+00 5.6301298245214298e+01 1.0995897386104449e+01 0 1 0
12938 1 2 9.7000000000000003e-02 9.5704878155631654e+00 5.5760304323587846e+01 8.3441244073833118e+00 0 1 0
12958 1 3 5.9999999999999998e-02 6.3933693300741989e+00 6.0455803537678420e+01 8.8042894491465020e+00 0 1 0
12954 1 5 1.0299999999999999e-01 6.8145876569069870e+00 5.9096445861994106e+01 1.1106486054828327e+01 0 1 0
12937 1 6 -1.2000000000000000e-01 1.0677298268698358e+01 5.6413614324248023e+01 9.1360622600462751e+00 0 1 0
12952 1 3 5.9999999999999998e-02 6.8147020393082771e+00 5.7872699079244327e+01 8.4933776934515741e+00 0 1 0
22786 1 3 5.9999999999999998e-02 8.4045638161441811e+00 5.9493084806813435e+01 6.1820247456421926e+00 1 0 0
12941 1 4 -2.0000000000000001e-01 9.2135857355896356e+00 5.6595186836171408e+01 6.7881924721993272e+00 0 1 0
12944 1 2 9.7000000000000003e-02 7.8723548108530670e+00 5.6730871635400824e+01 1.0032098635052822e+01 0 1 0
12951 1 3 5.9999999999999998e-02 8.3539653449411269e+00 5.8371807822116430e+01 8.7161157803657385e+00 0 1 0
12949 1 6 -1.2000000000000000e-01 7.5501431406970729e+00 5.8039590379305210e+01 9.3338623376326240e+00 0 1 0
12950 1 2 9.7000000000000003e-02 7.5272416320467626e+00 5.9272712538160263e+01 1.0267975340009613e+01 0 1 0
12940 1 3 5.9999999999999998e-02 1.0417426488378005e+01 5.7398593316447020e+01 9.4250383622606400e+00 0 1 0
12955 1 6 -1.2000000000000000e-01 7.1007133223284153e+00 6.0622735437057088e+01 9.5816363226970722e+00 0 1 0
22781 1 4 -2.0000000000000001e-01 1.0900760570551325e+01 6.0153588421435458e+01 7.1421820705150685e+00 1 0 0
12957 1 3 5.9999999999999998e-02 7.9200489172074713e+00 6.1117923389447256e+01 9.0540762934109615e+00 0 1 0
12948 1 5 1.0299999999999999e-01 8.5027336154838835e+00 5.6821853075516465e+01 1.0840816034333471e+01 0 1 0
12953 1 4 -2.0000000000000001e-01 9.0943510175884139e+00 5.9449473111935959e+01 1.1152641303568180e+01 0 1 0
12936 1 5 1.0299999999999999e-01 1.1875339561497908e+01 5.7312698161386329e+01 7.6373979337045688e+00 0 1 0
12932 1 2 9.7000000000000003e-02 1.2019551621858387e+01 5.6555769128498312e+01 8.4073775826898522e+00 0 1 0
12956 1 2 9.7000000000000003e-02 6.4117809245378421e+00 6.1598190689211449e+01 1.0566453509691137e+01 0 1 0
12933 1 3 5.9999999999999998e-02 1.3348436093424169e+01 5.6085183001803344e+01 1.0118832308231719e+01 0 1 0
12934 1 3 5.9999999999999998e-02 1.3034483807931169e+01 5.7700583282935803e+01 1.0067680240634335e+01 0 1 0
12931 1 6 -1.2000000000000000e-01 1.3153154489918276e+01 5.6879266414149079e+01 9.3914709843205202e+00 0 1 0
12929 1 4 -2.0000000000000001e-01 1.4350425771783256e+01 5.9132287980522541e+01 8.2235542094456129e+00 0 1 0
12926 1 2 9.7000000000000003e-02 1.4479835768107332e+01 5.7466639462358195e+01 8.7937002071872037e+00 0 1 0
12930 1 5 1.0299999999999999e-01 1.4770739877164416e+01 5.6830713531042520e+01 7.9230275176350435e+00 0 1 0
12925 1 6 -1.2000000000000000e-01 1.5630865672392696e+01 5.7539266135415986e+01 9.8374777449534268e+00 0 1 0
12928 1 3 5.9999999999999998e-02 1.5291125322244403e+01 5.8235915417432274e+01 1.0586006139357162e+01 0 1 0
12927 1 3 5.9999999999999998e-02 1.5700870088701395e+01 5.6703493219083157e+01 1.0491358423745689e+01 0 1 0
12977 1 4 -2.0000000000000001e-01 1.3550202462851953e+01 6.0243140437551489e+01 1.2106261216646960e+01 0 1 0
128 1 2 9.7000000000000003e-02 2.3153280394649847e+00 6.2798249858015254e+01 8.3609229918454329e+00 1 0 0
132 1 5 1.0299999999999999e-01 1.9536535255234806e+00 6.2425218233550098e+01 9.3464386804605741e+00 1 0 0
130 1 3 5.9999999999999998e-02 4.5115017016772070e+00 6.2832119297369474e+01 8.4753935206669517e+00 1 0 0
133 1 6 -1.2000000000000000e-01 1.1396421106555046e+00 6.3538511406547187e+01 7.8010684908421180e+00 1 0 0
127 1 6 -1.2000000000000000e-01 3.6264803007043809e+00 6.3459488939438131e+01 8.4962850987618950e+00 1 0 0
136 1 3 5.9999999999999998e-02 1.4683410484270885e+00 6.3998216397997787e+01 6.8367756767458152e+00 1 0 0
129 1 3 5.9999999999999998e-02 3.9097563289772350e+00 6.4061611466379560e+01 7.6297139221423373e+00 1 0 0
135 1 3 5.9999999999999998e-02 9.1615420425161875e-01 6.4408790922989212e+01 8.4136012477096340e+00 1 0 0
125 1 4 -2.0000000000000001e-01 2.9106226596328648e+00 6.4139705551472829e+01 1.1131598720460987e+01 1 0 0
122 1 2 9.7000000000000003e-02 3.6058912262160079e+00 6.4562577931630415e+01 9.5394328530794876e+00 1 0 0
124 1 3 5.9999999999999998e-02 5.5224592072759995e+00 6.4658529971519755e+01 1.0336077569613579e+01 1 0 0
138 1 5 1.0299999999999999e-01 3.4445023509108059e-03 6.1740293027426731e+01 7.0267884852669571e+00 1 0 0
12966 1 5 1.0299999999999999e-01 9.1333668831980788e+00 6.1978176124431982e+01 1.0926691009919136e+01 0 1 0
12961 1 6 -1.2000000000000000e-01 7.2494409293587738e+00 6.1965618446112742e+01 1.1883178223380533e+01 0 1 0
12960 1 5 1.0299999999999999e-01 6.0329996711817380e+00 6.2477965191507018e+01 1.0072530718965561e+01 0 1 0
12975 1 3 5.9999999999999998e-02 1.1503215840718823e+01 6.1930978627509852e+01 1.0824903965180281e+01 0 1 0
12965 1 4 -2.0000000000000001e-01 8.2330751919782905e+00 6.4113819486559422e+01 1.0696021364495584e+01 0 1 0
12962 1 2 9.7000000000000003e-02 8.6138034144857638e+00 6.2652068000719829e+01 1.1650160387394804e+01 0 1 0
12973 1 6 -1.2000000000000000e-01 1.1865417198830512e+01 6.2450846190298400e+01 1.1762697859681488e+01 0 1 0
269 1 4 -2.0000000000000001e-01 9.9790810898613014e+00 6.4462954599700637e+01 7.6494784552929715e+00 1 0 0
12976 1 3 5.9999999999999998e-02 1.1960114916520892e+01 6.3489603092060747e+01 1.1564352860792946e+01 0 1 0
44661 1687 7 -8.4760000000000002e-01 1.5399518282684216e+01 6.1907579972120324e+01 4.2456023742321143e+01 0 0 0
12981 1 3 5.9999999999999998e-02 1.4208594894212553e+01 6.1807484446433897e+01 9.9564573948748336e+00 0 1 0
12979 1 6 -1.2000000000000000e-01 1.4323224565365450e+01 6.2465528407164143e+01 1.0810672228467183e+01 0 1 0
12982 1 3 5.9999999999999998e-02 1.4025548410604760e+01 6.3467058263001668e+01 1.0512753230994790e+01 0 1 0
12980 1 2 9.7000000000000003e-02 1.5863373864516307e+01 6.2520354920206344e+01 1.1092473048907253e+01 0 1 0
12974 1 2 9.7000000000000003e-02 1.3391403741186028e+01 6.2034320127713009e+01 1.1947182926090703e+01 0 1 0
12983 1 4 -2.0000000000000001e-01 1.6181483033853286e+01 6.4106916279947782e+01 1.1955014569493686e+01 0 1 0
13300 1 3 5.9999999999999998e-02 1.6180884347132633e+01 6.4091956143949105e+01 6.7178663351984911e+00 0 1 0
28803 1 3 5.9999999999999998e-02 4.7936566781518675e+00 3.5838168763499638e+01 1.2543397501525174e+01 0 0 0
28798 1 3 5.9999999999999998e-02 4.8918482486260455e+00 3.2937602180659539e+01 1.2523989381046519e+01 0 0 0
28801 1 6 -1.2000000000000000e-01 5.7503182400400696e+00 3.5317409089130791e+01 1.2812694172585509e+01 0 0 0
28804 1 3 5.9999999999999998e-02 5.7632988631522561e+00 3.4745853196364131e+01 1.3758686249609335e+01 0 0 0
28761 1 3 5.9999999999999998e-02 5.4353187382909782e+00 3.4630853694273021e+01 1.7868846250043308e+01 0 0 0
28763 1 4 -2.0000000000000001e-01 6.2285005275169913e+00 3.2468606439911497e+01 1.6284071572467333e+01 0 0 0
28760 1 2 9.7000000000000003e-02 6.3439259393214709e+00 3.2709356513244096e+01 1.8001591169988597e+01 0 0 0
28802 1 2 9.7000000000000003e-02 6.7697050162974639e+00 3.6484318830135862e+01 1.3084153178398193e+01 0 0 0
28810 1 3 5.9999999999999998e-02 8.6209570829404445e+00 3.5335548579499061e+01 1.3335909866448077e+01 0 0 0
28807 1 6 -1.2000000000000000e-01 8.0286506210161086e+00 3.6017291963757309e+01 1.3989777073805502e+01 0 0 0
28809 1 3 5.9999999999999998e-02 7.6677046067309851e+00 3.5469533375119887e+01 1.4843127728954254e+01 0 0 0
28815 1 3 5.9999999999999998e-02 1.0010699872184109e+01 3.5848892558383419e+01 1.5746797233882292e+01 0 0 0
28816 1 3 5.9999999999999998e-02 1.0802226570954957e+01 3.6156255479183166e+01 1.4185908784147065e+01 0 0 0
28762 1 3 5.9999999999999998e-02 7.1367309289224385e+00 3.4707324275242897e+01 1.7949468847698043e+01 0 0 0
28813 1 6 -1.2000000000000000e-01 1.0307699527171138e+01 3.6663683719028867e+01 1.5028429621003948e+01 0 0 0
28767 1 3 5.9999999999999998e-02 8.5179091469789050e+00 3.2397372226978185e+01 1.7870681831488639e+01 0 0 0
27365 1 4 -2.0000000000000001e-01 1.2922696332285753e+01 3.3747803937474892e+01 1.6061033767286649e+01 0 0 0
28824 1 5 1.0299999999999999e-01 1.3257574923736103e+01 3.6115509817857692e+01 1.4755400642110409e+01 0 0 0
28829 1 4 -2.0000000000000001e-01 1.5878074719366143e+01 3.4961483627087816e+01 1.4075228949943225e+01 0 0 0
28826 1 2 9.7000000000000003e-02 1.6050799046213363e+01 3.6699908375851905e+01 1.4275710518941175e+01 0 0 0
27369 1 3 5.9999999999999998e-02 1.5886112218281905e+01 3.3347484102136967e+01 1.6653372613231628e+01 0 0 0
27362 1 2 9.7000000000000003e-02 1.3743996213337271e+01 3.2856048430673773e+01 1.7352271277582844e+01 0 0 0
28828 1 3 5.9999999999999998e-02 1.5163077663820657e+01 3.6580996416223400e+01 1.6276579386547041e+01 0 0 0
27367 1 6 -1.2000000000000000e-01 1.5180831509742864e+01 3.2526673657699483e+01 1.6766010115904717e+01 0 0 0
22883 1 4 -2.0000000000000001e-01 2.8818069652074429e-01 4.1941433450467201e+01 1.6215395221438943e+01 1 0 0
22548 1 5 1.0299999999999999e-01 1.3630788417758470e+00 3.7227377806652989e+01 1.3836578949694431e+01 1 0 0
12723 1 3 5.9999999999999998e-02 3.8260319827080713e+00 4.1591357703271761e+01 1.2487876486295626e+01 0 1 0
22553 1 4 -2.0000000000000001e-01 2.9581248732235945e+00 3.7421385932541121e+01 1.6099640337142958e+01 1 0 0
28805 1 4 -2.0000000000000001e-01 5.9764087836265025e+00 3.7853004493907406e+01 1.3863090691015408e+01 0 0 0
22551 1 3 5.9999999999999998e-02 3.0005560509778331e+00 3.9061275903621961e+01 1.3706761712136094e+01 1 0 0
22550 1 2 9.7000000000000003e-02 2.2900531563523949e+00 3.9070039499834451e+01 1.5657027321276553e+01 1 0 0
22549 1 6 -1.2000000000000000e-01 2.0570659940360447e+00 3.9244113337703787e+01 1.4132536486507652e+01 1 0 0
22552 1 3 5.9999999999999998e-02 1.8320835279083896e+00 4.0273946953148432e+01 1.3938919314713250e+01 1 0 0
22544 1 2 9.7000000000000003e-02 9.8053716547283665e-01 3.8220984516370613e+01 1.3634375457990476e+01 1 0 0
22558 1 3 5.9999999999999998e-02 3.0659024306559890e+00 4.1041238144265272e+01 1.5728773581912286e+01 1 0 0
22554 1 5 1.0299999999999999e-01 1.3445021436113489e+00 3.9161437581246943e+01 1.6177512913615555e+01 1 0 0
22555 1 6 -1.2000000000000000e-01 3.2745187556798596e+00 4.0133763614647158e+01 1.6204746914724208e+01 1 0 0
22557 1 3 5.9999999999999998e-02 4.2065395195644824e+00 3.9708036458388911e+01 1.5824393170117938e+01 1 0 0
22556 1 2 9.7000000000000003e-02 3.2346608259379721e+00 4.0409616141607074e+01 1.7715867048218175e+01 1 0 0
22564 1 3 5.9999999999999998e-02 3.5474788982252776e+00 4.2630634358282336e+01 1.7735366430865298e+01 1 0 0
22563 1 3 5.9999999999999998e-02 4.8734734666711894e+00 4.1598887160431985e+01 1.7867545857288626e+01 1 0 0
12729 1 3 5.9999999999999998e-02 5.7438775067150445e+00 4.1255587696975539e+01 1.3527997874336464e+01 0 1 0
12732 1 5 1.0299999999999999e-01 5.8334253495179915e+00 4.2343274017033472e+01 1.5817052719449579e+01 0 1 0
12727 1 6 -1.2000000000000000e-01 5.9194919183332253e+00 4.2331039563426053e+01 1.3727393160987955e+01 0 1 0
22560 1 5 1.0299999999999999e-01 2.1621942674501820e+00 4.0550791740960086e+01 1.8059519520112875e+01 1 0 0
22561 1 6 -1.2000000000000000e-01 3.8595644767179818e+00 4.1699547654233257e+01 1.8187270162236345e+01 1 0 0
12728 1 2 9.7000000000000003e-02 6.5825187972162782e+00 4.2512044971728592e+01 1.5067789233808336e+01 0 1 0
28811 1 4 -2.0000000000000001e-01 9.3802757491937125e+00 3.8208332479006039e+01 1.2921980412273980e+01 0 0 0
28808 1 2 9.7000000000000003e-02 8.9793026592063239e+00 3.7223204244037987e+01 1.4417043999133115e+01 0 0 0
28814 1 2 9.7000000000000003e-02 1.1156017269025909e+01 3.7827559791427575e+01 1.5718754008630405e+01 0 0 0
28817 1 4 -2.0000000000000001e-01 1.0270202306197751e+01 3.8084521836496670e+01 1.7289732239122859e+01 0 0 0
28812 1 5 1.0299999999999999e-01 8.4913462748262063e+00 3.7876265748661488e+01 1.5147312205397263e+01 0 0 0
12731 1 4 -2.0000000000000001e-01 7.5350326490928063e+00 4.1067805925444809e+01 1.5455430519213248e+01 0 1 0
28679 1 4 -2.0000000000000001e-01 1.1529834421561082e+01 4.1329513603776732e+01 1.2450413078326568e+01 0 0 0
28818 1 5 1.0299999999999999e-01 1.1051938943667139e+01 3.8729903609993990e+01 1.5152343387589045e+01 0 0 0
28690 1 3 5.9999999999999998e-02 1.0249757594187015e+01 4.0679362805517158e+01 1.7445231780734762e+01 0 0 0
28684 1 3 5.9999999999999998e-02 1.0390003680169993e+01 4.1183279315966900e+01 1.4808132321594467e+01 0 0 0
28682 1 2 9.7000000000000003e-02 1.1584018757313302e+01 4.2081443246385291e+01 1.6543557122525243e+01 0 0 0
28681 1 6 -1.2000000000000000e-01 1.1105540115226505e+01 4.1962733606441034e+01 1.5044243089171088e+01 0 0 0
12730 1 3 5.9999999999999998e-02 6.6945795790348397e+00 4.2523604517607822e+01 1.3013062832392405e+01 0 1 0
28676 1 2 9.7000000000000003e-02 1.2215461930787997e+01 4.1550789143244764e+01 1.4098785174249853e+01 0 0 0
28687 1 6 -1.2000000000000000e-01 1.0489798552452571e+01 4.1723789077209574e+01 1.7592710089173870e+01 0 0 0
28689 1 3 5.9999999999999998e-02 9.5550216032745965e+00 4.2229377560964593e+01 1.7460249487836016e+01 0 0 0
28683 1 3 5.9999999999999998e-02 1.0633100608983430e+01 4.2868196336914004e+01 1.4729249107560712e+01 0 0 0
28822 1 3 5.9999999999999998e-02 1.2691737804823489e+01 3.6961536453900280e+01 1.6840289586196395e+01 0 0 0
28686 1 5 1.0299999999999999e-01 1.2466993419053843e+01 4.1426996515344335e+01 1.6775983242200070e+01 0 0 0
28830 1 5 1.0299999999999999e-01 1.5916101646122934e+01 3.7160950656670941e+01 1.3243982879993293e+01 0 0 0
28819 1 6 -1.2000000000000000e-01 1.2632771294135662e+01 3.7623439948525480e+01 1.6029424958908482e+01 0 0 0
28820 1 2 9.7000000000000003e-02 1.3527681379117290e+01 3.7141207332624894e+01 1.4950488922845603e+01 0 0 0
28825 1 6 -1.2000000000000000e-01 1.5025034622962332e+01 3.7177889449660938e+01 1.5371482311362472e+01 0 0 0
28680 1 5 1.0299999999999999e-01 1.2534693526465560e+01 4.0549480601316517e+01 1.4373561166903718e+01 0 0 0
28827 1 3 5.9999999999999998e-02 1.5310836103611754e+01 3.8166746078402376e+01 1.5665241601425487e+01 0 0 0
28821 1 3 5.9999999999999998e-02 1.2970197017298007e+01 3.8597783896038393e+01 1.6404039137439717e+01 0 0 0
28669 1 6 -1.2000000000000000e-01 1.5019372778140937e+01 4.1336676049911524e+01 1.2542342635766481e+01 0 0 0
28823 1 4 -2.0000000000000001e-01 1.3370480014115836e+01 3.8080667205584049e+01 1.3366337133244219e+01 0 0 0
28673 1 4 -2.0000000000000001e-01 1.5096195559122606e+01 4.1247154693003900e+01 1.5258804519717417e+01 0 0 0
28670 1 2 9.7000000000000003e-02 1.4721783298895543e+01 4.2221477648223619e+01 1.3780953768130363e+01 0 0 0
28675 1 6 -1.2000000000000000e-01 1.3301170049933035e+01 4.2668064324182730e+01 1.3914683984835511e+01 0 0 0
28672 1 3 5.9999999999999998e-02 1.5302284426032809e+01 4.0316010093041157e+01 1.2934995086839150e+01 0 0 0
28674 1 5 1.0299999999999999e-01 1.5353278982523648e+01 4.3159558164486583e+01 1.3833201541398228e+01 0 0 0
12722 1 2 9.7000000000000003e-02 4.8482196764545975e+00 4.3317558359512311e+01 1.3338519502244946e+01 0 1 0
12720 1 5 1.0299999999999999e-01 2.2195433737879147e+00 4.3532787228479080e+01 1.2512616071280382e+01 0 1 0
12725 1 4 -2.0000000000000001e-01 3.6375423524587776e+00 4.3640876439905483e+01 1.4651135885897983e+01 0 1 0
12502 1 3 5.9999999999999998e-02 4.9879833900365576e+00 4.6692068378108146e+01 1.3319040408637882e+01 0 1 0
12726 1 5 1.0299999999999999e-01 5.2583999258488010e+00 4.4308244045753469e+01 1.3037421513888919e+01 0 1 0
12737 1 4 -2.0000000000000001e-01 5.6323692818259739e+00 4.4821687182338714e+01 1.6960886707336229e+01 0 1 0
12508 1 3 5.9999999999999998e-02 3.9099094981687230e+00 4.6869374976344552e+01 1.5494896788254657e+01 0 1 0
12499 1 6 -1.2000000000000000e-01 4.9439503505550251e+00 4.7787230107403921e+01 1.3083704510792096e+01 0 1 0
12505 1 6 -1.2000000000000000e-01 3.9446672335474582e+00 4.7980026038471834e+01 1.5403480304171659e+01 0 1 0
12500 1 2 9.7000000000000003e-02 5.1577592781245949e+00 4.8393405380246627e+01 1.4534494421121886e+01 0 1 0
12510 1 5 1.0299999999999999e-01 4.8352025530134135e+00 4.8110002082931999e+01 1.7392084050275905e+01 0 1 0
12506 1 2 9.7000000000000003e-02 3.9893435541073368e+00 4.8613232193780561e+01 1.6860542576766413e+01 0 1 0
12501 1 3 5.9999999999999998e-02 3.9638929497039066e+00 4.7908078093308468e+01 1.2641569965213371e+01 0 1 0
12507 1 3 5.9999999999999998e-02 2.9952406679768595e+00 4.8310994362531673e+01 1.4872730688853308e+01 0 1 0
12513 1 3 5.9999999999999998e-02 2.0224050551045680e+00 4.9061317172257993e+01 1.7396438291842387e+01 0 1 0
12511 1 6 -1.2000000000000000e-01 2.7713300959460834e+00 4.8361701092931547e+01 1.7745173628817717e+01 0 1 0
12514 1 3 5.9999999999999998e-02 2.4081853400235556e+00 4.7385143520348628e+01 1.7497622063518559e+01 0 1 0
22496 1 2 9.7000000000000003e-02 1.2129609340320398e+01 4.6470257954647003e+01 1.2192448387078876e+01 1 0 0
12498 1 5 1.0299999999999999e-01 7.0760700939069139e+00 4.8432211318649905e+01 1.2524848195739464e+01 0 1 0
12503 1 4 -2.0000000000000001e-01 6.6900549932556030e+00 4.7716819407254910e+01 1.5195663537853225e+01 0 1 0
12736 1 3 5.9999999999999998e-02 7.2670075597791470e+00 4.4498614915659815e+01 1.4567144811299697e+01 0 1 0
12738 1 5 1.0299999999999999e-01 7.4665537671627877e+00 4.3518810327116526e+01 1.7435563387941453e+01 0 1 0
12735 1 3 5.9999999999999998e-02 8.4695487597128345e+00 4.3380056018866007e+01 1.5214113260613447e+01 0 1 0
22500 1 5 1.0299999999999999e-01 1.1514751080366910e+01 4.5637455563196546e+01 1.2552637922857974e+01 1 0 0
12733 1 6 -1.2000000000000000e-01 7.4782645763766569e+00 4.3723834231942959e+01 1.5248481576476980e+01 0 1 0
12734 1 2 9.7000000000000003e-02 7.3507368198792307e+00 4.4258136396054262e+01 1.6703625620417437e+01 0 1 0
12742 1 3 5.9999999999999998e-02 8.4528944991839197e+00 4.6053150659320032e+01 1.6280631244673806e+01 0 1 0
12741 1 3 5.9999999999999998e-02 9.3260100382902262e+00 4.4830338178429429e+01 1.7082057220933727e+01 0 1 0
12739 1 6 -1.2000000000000000e-01 8.3541873505036204e+00 4.5304599735492836e+01 1.7092558175841457e+01 0 1 0
22493 1 4 -2.0000000000000001e-01 1.0771221805916685e+01 4.7049863789559978e+01 1.4835485664066614e+01 1 0 0
12750 1 5 1.0299999999999999e-01 8.3324476970968409e+00 4.8365081842559107e+01 1.7289705355388730e+01 0 1 0
22494 1 5 1.0299999999999999e-01 1.1847758997380449e+01 4.8925430780632389e+01 1.4075283468881182e+01 1 0 0
28685 1 4 -2.0000000000000001e-01 1.1966929399878380e+01 4.3795429984714282e+01 1.6785216672819590e+01 0 0 0
22490 1 2 9.7000000000000003e-02 1.2261064258745030e+01 4.7936704716524694e+01 1.4380060518399318e+01 1 0 0
28677 1 3 5.9999999999999998e-02 1.3235732782151487e+01 4.3379257650209269e+01 1.4780902947520996e+01 0 0 0
28678 1 3 5.9999999999999998e-02 1.3143049183268809e+01 4.3255294668905975e+01 1.3036118765547668e+01 0 0 0
22491 1 3 5.9999999999999998e-02 1.3267915839418697e+01 4.7105797396251354e+01 1.6263811409024562e+01 1 0 0
22495 1 6 -1.2000000000000000e-01 1.2987948991469676e+01 4.7189324422381063e+01 1.3257819786666428e+01 1 0 0
22489 1 6 -1.2000000000000000e-01 1.3084415023099723e+01 4.8073508805418165e+01 1.5740520040145888e+01 1 0 0
22498 1 3 5.9999999999999998e-02 1.3665576552671205e+01 4.6392969448645822e+01 1.3712116125332884e+01 1 0 0
22497 1 3 5.9999999999999998e-02 1.3664177983060952e+01 4.7862287033479333e+01 1.2719130357823758e+01 1 0 0
22484 1 2 9.7000000000000003e-02 1.4563829905429179e+01 4.8575073265172747e+01 1.5509557445875668e+01 1 0 0
22488 1 5 1.0299999999999999e-01 1.5098349873883961e+01 4.7827395829744681e+01 1.4890554214747912e+01 1 0 0
22487 1 4 -2.0000000000000001e-01 1.5366239698938559e+01 4.8555001159310514e+01 1.7120734512438879e+01 1 0 0
22492 1 3 5.9999999999999998e-02 1.2580069493679446e+01 4.8809538910410268e+01 1.6409088100528297e+01 1 0 0
12483 1 3 5.9999999999999998e-02 3.3171826827628919e+00 5.2157052003114913e+01 1.2204049487418231e+01 0 1 0
35994 1 5 1.0299999999999999e-01 2.9347860064407061e-01 5.1462698245721278e+01 1.3035563832223987e+01 0 -1 0
12504 1 5 1.0299999999999999e-01 5.2165050321566282e+00 4.9431980346061692e+01 1.4454360683276796e+01 0 1 0
35995 1 6 -1.2000000000000000e-01 5.8664892815165803e-01 5.1098508144355932e+01 1.5069045864774695e+01 0 -1 0
12478 1 3 5.9999999999999998e-02 4.5813832884284933e+00 5.5156164312740366e+01 1.2654834076844935e+01 0 1 0
12509 1 4 -2.0000000000000001e-01 4.4911483926780047e+00 5.0355359267339381e+01 1.6862798053385767e+01 0 1 0
35993 1 4 -2.0000000000000001e-01 2.0013918252791369e+00 4.9890137770292498e+01 1.3076526753911462e+01 0 -1 0
12473 1 4 -2.0000000000000001e-01 4.6705440864886407e+00 5.2882162834449126e+01 1.4359355398307624e+01 0 1 0
12465 1 3 5.9999999999999998e-02 3.4456959393243372e+00 5.2939349448274250e+01 1.7161355010978355e+01 0 1 0
12474 1 5 1.0299999999999999e-01 2.6017951340796004e+00 5.3934069342109005e+01 1.4716939772351155e+01 0 1 0
12470 1 2 9.7000000000000003e-02 3.6139972250845882e+00 5.4282144434617919e+01 1.4390671007427315e+01 0 1 0
12468 1 5 1.0299999999999999e-01 5.4192574084307976e+00 5.4031322560958870e+01 1.6752828209716611e+01 0 1 0
12463 1 6 -1.2000000000000000e-01 3.4697594425454543e+00 5.3926890657644883e+01 1.7694515946436926e+01 0 1 0
12466 1 3 5.9999999999999998e-02 2.4922006455192838e+00 5.4409866901912601e+01 1.7480163562548896e+01 0 1 0
12475 1 6 -1.2000000000000000e-01 3.5370812578181754e+00 5.4954392790794948e+01 1.3023124566527965e+01 0 1 0
12464 1 2 9.7000000000000003e-02 4.5607127232437348e+00 5.4653266705038348e+01 1.6960757528029188e+01 0 1 0
12479 1 4 -2.0000000000000001e-01 1.0303742649444505e+00 5.3982742191474010e+01 1.2311830652726245e+01 0 1 0
35998 1 3 5.9999999999999998e-02 1.6144496881381833e+00 5.1334319718597840e+01 1.5199090333684472e+01 0 -1 0
12469 1 6 -1.2000000000000000e-01 4.0928030377524589e+00 5.5207165684920163e+01 1.5588002168166174e+01 0 1 0
36004 1 3 5.9999999999999998e-02 9.9742493009172706e-01 5.3007645385218211e+01 1.7025805432408713e+01 0 -1 0
35990 1 2 9.7000000000000003e-02 4.1477366435781970e-01 5.0588058289512240e+01 1.3653737160661789e+01 0 -1 0
35997 1 3 5.9999999999999998e-02 4.2644943471180041e-01 5.0248289220167941e+01 1.5847921272225669e+01 0 -1 0
36000 1 5 1.0299999999999999e-01 1.9064580917841684e-01 5.3095410738234271e+01 1.4697061494614623e+01 0 -1 0
12754 1 3 5.9999999999999998e-02 1.0550376390367800e+01 4.9130531380318686e+01 1.7883707102346332e+01 0 1 0
12755 1 4 -2.0000000000000001e-01 8.8563708930654084e+00 5.0862304940114171e+01 1.6108954654674655e+01 0 1 0
12626 1 2 9.7000000000000003e-02 1.1278706512627128e+01 5.3558212534082990e+01 1.3270293845369745e+01 0 1 0
12630 1 5 1.0299999999999999e-01 1.0258359337447200e+01 5.3696137857634874e+01 1.3607780120203117e+01 0 1 0
12761 1 4 -2.0000000000000001e-01 8.3222999022786119e+00 5.3904642712928649e+01 1.7121320974729301e+01 0 1 0
12760 1 3 5.9999999999999998e-02 1.0739802692277976e+01 5.2285136733195401e+01 1.7273946614509462e+01 0 1 0
12752 1 2 9.7000000000000003e-02 9.0462082761047053e+00 5.0950004344824116e+01 1.7823043136668225e+01 0 1 0
12629 1 4 -2.0000000000000001e-01 1.2145319723327210e+01 5.2556097525740761e+01 1.4367984214912118e+01 0 1 0
12766 1 3 5.9999999999999998e-02 1.0887382456620511e+01 5.4747075316735732e+01 1.7411647038548903e+01 0 1 0
12757 1 6 -1.2000000000000000e-01 1.0076401751969973e+01 5.2088113910474014e+01 1.8119810561148029e+01 0 1 0
12625 1 6 -1.2000000000000000e-01 1.1852621544188572e+01 5.5019395004241694e+01 1.3195593326046264e+01 0 1 0
12624 1 5 1.0299999999999999e-01 1.2289751242741842e+01 5.5262206536706756e+01 1.5356728495601569e+01 0 1 0
22483 1 6 -1.2000000000000000e-01 1.4711635970521961e+01 5.0044457427119376e+01 1.4987894707366243e+01 1 0 0
22486 1 3 5.9999999999999998e-02 1.4076428503898059e+01 5.0266172633298126e+01 1.4193485996621810e+01 1 0 0
22480 1 3 5.9999999999999998e-02 1.5482969571669688e+01 5.2181323958566423e+01 1.3281665563438455e+01 1 0 0
22485 1 3 5.9999999999999998e-02 1.4422910989020053e+01 5.0681072353528926e+01 1.5764332244261620e+01 1 0 0
22479 1 3 5.9999999999999998e-02 1.6037054907982562e+01 5.2492310026581393e+01 1.4923842705229308e+01 1 0 0
12628 1 3 5.9999999999999998e-02 1.2849526968077209e+01 5.5092347984472511e+01 1.2728857765932881e+01 0 1 0
22478 1 2 9.7000000000000003e-02 1.6150955034452419e+01 5.0420627924056973e+01 1.4457018276737688e+01 1 0 0
36005 1 4 -2.0000000000000001e-01 1.1750186549450226e-01 5.5595442204835066e+01 1.6076130270497696e+01 0 -1 0
12472 1 3 5.9999999999999998e-02 4.9505555307075646e+00 5.5802468879499010e+01 1.5163874386451011e+01 0 1 0
12802 1 3 5.9999999999999998e-02 2.0815555090469022e+00 5.8320831204198889e+01 1.2438181260629538e+01 0 1 0
12798 1 5 1.0299999999999999e-01 5.1788069736898068e-01 5.9224602960126298e+01 1.3990005663611626e+01 0 1 0
12477 1 3 5.9999999999999998e-02 3.1007493876241430e+00 5.5924510403362646e+01 1.3054916350885664e+01 0 1 0
12471 1 3 5.9999999999999998e-02 3.2780710180454147e+00 5.5962952930563340e+01 1.5767474587040523e+01 0 1 0
12792 1 5 1.0299999999999999e-01 3.5377309192279474e+00 5.8561092622315286e+01 1.3776793733930944e+01 0 1 0
12788 1 2 9.7000000000000003e-02 3.3835996832083057e+00 5.9377813830024657e+01 1.4481924046878719e+01 0 1 0
12791 1 4 -2.0000000000000001e-01 2.5976075765935889e+00 5.8640431814287787e+01 1.5845336803411879e+01 0 1 0
12786 1 5 1.0299999999999999e-01 5.5802666656840367e+00 5.8605184801462364e+01 1.6225600881572866e+01 0 1 0
12782 1 2 9.7000000000000003e-02 5.8626629896062505e+00 5.9125575767714302e+01 1.5295924272642671e+01 0 1 0
12787 1 6 -1.2000000000000000e-01 4.8188028468530879e+00 6.0010762300552230e+01 1.4764016356859608e+01 0 1 0
12794 1 2 9.7000000000000003e-02 1.0413349546554014e+00 5.9864555416648116e+01 1.3308554195703262e+01 0 1 0
12790 1 3 5.9999999999999998e-02 5.2586610507219849e+00 6.0456998781559939e+01 1.3856008905210480e+01 0 1 0
12793 1 6 -1.2000000000000000e-01 2.3967421042922514e+00 6.0378290804346861e+01 1.3938175277030625e+01 0 1 0
12467 1 4 -2.0000000000000001e-01 5.1334343439058783e+00 5.6059872009112986e+01 1.7959868093269982e+01 0 1 0
12789 1 3 5.9999999999999998e-02 4.7198669502542403e+00 6.0859182512163713e+01 1.5474251876781974e+01 0 1 0
12795 1 3 5.9999999999999998e-02 2.2433639175607403e+00 6.1165918567136124e+01 1.4707042060784262e+01 0 1 0
12796 1 3 5.9999999999999998e-02 2.8745624328788288e+00 6.0909199683579246e+01 1.3074689418440579e+01 0 1 0
12797 1 4 -2.0000000000000001e-01 8.6543889806862853e-02 6.1284954864403637e+01 1.2975801322701829e+01 0 1 0
12627 1 3 5.9999999999999998e-02 1.1205605739601014e+01 5.5584910747694963e+01 1.2570048163814830e+01 0 1 0
12785 1 4 -2.0000000000000001e-01 6.2228572284724670e+00 5.7833060870736354e+01 1.4108271530999414e+01 0 1 0
12781 1 6 -1.2000000000000000e-01 7.2434737905163082e+00 5.9909988400664595e+01 1.5437580054671061e+01 0 1 0
12623 1 4 -2.0000000000000001e-01 1.0218041530798422e+01 5.6333075104994194e+01 1.4889269628372464e+01 0 1 0
12780 1 5 1.0299999999999999e-01 8.5514704890368058e+00 5.8143072209324053e+01 1.5878717833352125e+01 0 1 0
12776 1 2 9.7000000000000003e-02 8.3014512833286318e+00 5.9141859775295629e+01 1.6297618051268703e+01 0 1 0
12779 1 4 -2.0000000000000001e-01 9.8164662555399591e+00 6.0085765006007790e+01 1.6250977348944396e+01 0 1 0
12771 1 3 5.9999999999999998e-02 1.0241357983985255e+01 5.7205900936662765e+01 1.7496838653505129e+01 0 1 0
12784 1 3 5.9999999999999998e-02 7.5185390591488206e+00 6.0190982155784333e+01 1.4432175420720027e+01 0 1 0
12972 1 5 1.0299999999999999e-01 1.0574846958545548e+01 6.1224703298442130e+01 1.2952635123960428e+01 0 1 0
12618 1 5 1.0299999999999999e-01 1.1817125698699382e+01 5.7978320352174777e+01 1.6246538661128767e+01 0 1 0
12964 1 3 5.9999999999999998e-02 7.3269575517364052e+00 6.1008326636602639e+01 1.2396623852997383e+01 0 1 0
12620 1 2 9.7000000000000003e-02 1.1886847615319292e+01 5.5878053768046904e+01 1.4568074469151538e+01 0 1 0
12621 1 3 5.9999999999999998e-02 1.2184372985031544e+01 5.7786173014359619e+01 1.3757729137776984e+01 0 1 0
12783 1 3 5.9999999999999998e-02 7.0460622826208210e+00 6.0959077456119452e+01 1.5748317203830892e+01 0 1 0
12775 1 6 -1.2000000000000000e-01 7.9046166865826235e+00 5.8841211111581934e+01 1.7751564146462250e+01 0 1 0
12772 1 3 5.9999999999999998e-02 8.7281956087248691e+00 5.6301377744673012e+01 1.7550730124249551e+01 0 1 0
12777 1 3 5.9999999999999998e-02 6.9609915651302439e+00 5.8283052393153447e+01 1.7787203655817365e+01 0 1 0
12769 1 6 -1.2000000000000000e-01 9.5073892093999479e+00 5.6796300149146575e+01 1.8129458905004849e+01 0 1 0
12778 1 3 5.9999999999999998e-02 7.6391079334853149e+00 5.9730482471059190e+01 1.8287202795315508e+01 0 1 0
12619 1 6 -1.2000000000000000e-01 1.2701812858429678e+01 5.7142832728592836e+01 1.4495096407532550e+01 0 1 0
22469 1 4 -2.0000000000000001e-01 1.6030165853041304e+01 5.5557323390467403e+01 1.4162202236182253e+01 1 0 0
12615 1 3 5.9999999999999998e-02 1.2899644003601029e+01 5.9757713249303038e+01 1.4936865587941224e+01 0 1 0
12614 1 2 9.7000000000000003e-02 1.2838237899538330e+01 5.7824207038259452e+01 1.5800870695908996e+01 0 1 0
12622 1 3 5.9999999999999998e-02 1.3602204007522106e+01 5.6957843599406360e+01 1.3934227694489705e+01 0 1 0
12613 1 6 -1.2000000000000000e-01 1.3545983861283700e+01 5.9178517553946179e+01 1.5531422259015585e+01 0 1 0
12608 1 2 9.7000000000000003e-02 1.4038286531162493e+01 5.9877407651360286e+01 1.6764881561020818e+01 0 1 0
12616 1 3 5.9999999999999998e-02 1.4420448888640010e+01 5.8937666304117172e+01 1.4925470759387167e+01 0 1 0
12617 1 4 -2.0000000000000001e-01 1.3753845039781716e+01 5.6754498907592748e+01 1.6867181895228573e+01 0 1 0
12606 1 5 1.0299999999999999e-01 1.5870818709965544e+01 6.1043378560384078e+01 1.4696744717198321e+01 0 1 0
12612 1 5 1.0299999999999999e-01 1.4754984083600011e+01 5.9335657590275602e+01 1.7357138658929404e+01 0 1 0
12607 1 6 -1.2000000000000000e-01 1.4594085358004170e+01 6.1269541384305207e+01 1.6481931025021712e+01 0 1 0
12602 1 2 9.7000000000000003e-02 1.5965358376355805e+01 6.1432039025259755e+01 1.5710570929449998e+01 0 1 0
12611 1 4 -2.0000000000000001e-01 1.2793073565276364e+01 6.0004705075029570e+01 1.7948984913464809e+01 0 1 0
35844 1 5 1.0299999999999999e-01 2.4549499254629388e+00 6.3376216862845340e+01 1.7205779550447762e+01 0 -1 0
35842 1 3 5.9999999999999998e-02 4.4919787437522487e+00 6.3449832233779880e+01 1.5842277717233081e+01 0 -1 0
35834 1 2 9.7000000000000003e-02 5.3029214856074187e+00 6.3527443822119665e+01 1.7733644172444688e+01 0 -1 0
35840 1 2 9.7000000000000003e-02 2.9043919742535711e+00 6.4380707425658386e+01 1.6980532929178423e+01 0 -1 0
35839 1 6 -1.2000000000000000e-01 4.4402903810817760e+00 6.4175443769055462e+01 1.6643604354260830e+01 0 -1 0
35848 1 3 5.9999999999999998e-02 2.2852994178049078e+00 6.4333810655200239e+01 1.4949449614665314e+01 0 -1 0
35854 1 3 5.9999999999999998e-02 3.4533177708323759e-01 6.3328017033451019e+01 1.7270836193545502e+01 0 -1 0
35837 1 4 -2.0000000000000001e-01 5.1317864302161871e+00 6.1751770865460195e+01 1.7814780629224142e+01 0 -1 0
12963 1 3 5.9999999999999998e-02 6.5776639545147670e+00 6.2563873043280658e+01 1.2519631816246696e+01 0 1 0
35836 1 3 5.9999999999999998e-02 7.0308287737844193e+00 6.3608568462326438e+01 1.6374364208339230e+01 0 -1 0
12970 1 3 5.9999999999999998e-02 8.9113299492536360e+00 6.2893092081242024e+01 1.3771010175186673e+01 0 1 0
12967 1 6 -1.2000000000000000e-01 9.5214365917930674e+00 6.3028999170042425e+01 1.2839673540903670e+01 0 1 0
12968 1 2 9.7000000000000003e-02 1.0856653019076541e+01 6.2252739574347267e+01 1.2932799761170040e+01 0 1 0
35830 1 3 5.9999999999999998e-02 9.3738683327749257e+00 6.3125711416396236e+01 1.7002856524464679e+01 0 -1 0
12971 1 4 -2.0000000000000001e-01 1.1621141566667136e+01 6.2747201389270103e+01 1.4501128005320165e+01 0 1 0
35833 1 6 -1.2000000000000000e-01 6.7941888949659219e+00 6.3822637965747830e+01 1.7392587787620652e+01 0 -1 0
35827 1 6 -1.2000000000000000e-01 9.2481140115666189e+00 6.3594210321038162e+01 1.7966336960738619e+01 0 -1 0
35823 1 3 5.9999999999999998e-02 1.1886522098394677e+01 6.2752086800911762e+01 1.7456738537595964e+01 0 -1 0
12969 1 3 5.9999999999999998e-02 9.7336007546673802e+00 6.4068541877347556e+01 1.2709364938881249e+01 0 1 0
35821 1 6 -1.2000000000000000e-01 1.1822961357306349e+01 6.3426308301882052e+01 1.8281719838039656e+01 0 -1 0
35829 1 3 5.9999999999999998e-02 9.2574596621411498e+00 6.4623012470893286e+01 1.7687444590834236e+01 0 -1 0
12609 1 3 5.9999999999999998e-02 1.4856621568733409e+01 6.1779204556809198e+01 1.7440268426260971e+01 0 1 0
12610 1 3 5.9999999999999998e-02 1.3868027301806430e+01 6.1820037512294803e+01 1.5935043068637711e+01 0 1 0
12978 1 5 1.0299999999999999e-01 1.3713168254657070e+01 6.2579642284254540e+01 1.2814456076807206e+01 0 1 0
35817 1 3 5.9999999999999998e-02 1.3683785501195395e+01 6.4161675283726538e+01 1.6500723846849031e+01 0 -1 0
26980 1 3 5.9999999999999998e-02 1.7094821711434756e+00 3.3900642677191918e+01 1.9411026858053493e+01 0 0 0
28757 1 4 -2.0000000000000001e-01 4.9431334093440213e+00 3.3481538138093555e+01 2.0685279146919981e+01 0 0 0
26979 1 3 5.9999999999999998e-02 2.1100354121809386e+00 3.3412244965501358e+01 2.1052256434375224e+01 0 0 0
26977 1 6 -1.2000000000000000e-01 1.2415481183332930e+00 3.3694092448738843e+01 2.0376386286854597e+01 0 0 0
28752 1 5 1.0299999999999999e-01 4.9099071447611662e+00 3.5616367348778631e+01 2.2106859691081784e+01 0 0 0
26983 1 6 -1.2000000000000000e-01 1.2274949141983966e+00 3.6171365614152499e+01 2.0840053218167860e+01 0 0 0
26985 1 3 5.9999999999999998e-02 2.0871750829846660e+00 3.6108680680339511e+01 2.1586258271852099e+01 0 0 0
28755 1 3 5.9999999999999998e-02 4.8316676533310003e+00 3.6138243445407781e+01 1.9602606488392293e+01 0 0 0
26986 1 3 5.9999999999999998e-02 1.6723845926381204e+00 3.6180248051616047e+01 1.9885805787436784e+01 0 0 0
28748 1 2 9.7000000000000003e-02 5.4952124688280763e+00 3.6389373157770422e+01 2.1663250694463194e+01 0 0 0
28753 1 6 -1.2000000000000000e-01 5.7633087989076106e+00 3.5951665133487602e+01 2.0192398068795299e+01 0 0 0
26978 1 2 9.7000000000000003e-02 4.6272427532926386e-01 3.4824211114830419e+01 2.0926719701381529e+01 0 0 0
26981 1 4 -2.0000000000000001e-01 2.2910981074714471e-02 3.4432106355743031e+01 2.2613687443953300e+01 0 0 0
28759 1 6 -1.2000000000000000e-01 6.2917498857470182e+00 3.4158386690742688e+01 1.8378598437751837e+01 0 0 0
28754 1 2 9.7000000000000003e-02 6.2001388558658341e+00 3.4509615547319903e+01 1.9903007971731459e+01 0 0 0
28756 1 3 5.9999999999999998e-02 6.4867657258935179e+00 3.6604735060585249e+01 1.9798826216891911e+01 0 0 0
27118 1 3 5.9999999999999998e-02 6.5646331297031670e+00 3.3335453842925631e+01 2.3241559349767616e+01 0 0 0
28758 1 5 1.0299999999999999e-01 7.1361640480399471e+00 3.4233579458047750e+01 2.0329230784671662e+01 0 0 0
28751 1 4 -2.0000000000000001e-01 7.1331028991641379e+00 3.6432682588810280e+01 2.2380943139851240e+01 0 0 0
27357 1 3 5.9999999999999998e-02 1.1394311161232611e+01 3.4448229149620694e+01 2.0921605042868318e+01 0 0 0
28710 1 5 1.0299999999999999e-01 1.0644391452109385e+01 3.6622491260506557e+01 2.4218469820291666e+01 0 0 0
27113 1 4 -2.0000000000000001e-01 9.5304701187561385e+00 3.3523726950774545e+01 2.3161836276106737e+01 0 0 0
27359 1 4 -2.0000000000000001e-01 1.0993973459263140e+01 3.3884015996811705e+01 1.8516860652427127e+01 0 0 0
27110 1 2 9.7000000000000003e-02 8.3548833640283569e+00 3.2529168620348841e+01 2.4044567869762542e+01 0 0 0
27115 1 6 -1.2000000000000000e-01 7.0713645361609281e+00 3.3322302269200989e+01 2.4206167120812346e+01 0 0 0
27363 1 3 5.9999999999999998e-02 1.3740265061555338e+01 3.4728953461984894e+01 1.8252854929393227e+01 0 0 0
27358 1 3 5.9999999999999998e-02 1.2799478710764626e+01 3.5382382323573246e+01 2.0423536235735952e+01 0 0 0
27355 1 6 -1.2000000000000000e-01 1.2497092565530044e+01 3.4381080797658193e+01 2.0728467772666274e+01 0 0 0
27356 1 2 9.7000000000000003e-02 1.2470640059462458e+01 3.3474477522478672e+01 1.9495277369243468e+01 0 0 0
27361 1 6 -1.2000000000000000e-01 1.3732512691880135e+01 3.3718788950406086e+01 1.8593443410634276e+01 0 0 0
27354 1 5 1.0299999999999999e-01 1.2945866007439440e+01 3.4848615584463744e+01 2.2720414091630353e+01 0 0 0
27350 1 2 9.7000000000000003e-02 1.3293271421706454e+01 3.4049172361112745e+01 2.2019336617152749e+01 0 0 0
27353 1 4 -2.0000000000000001e-01 1.5077624150743185e+01 3.4311742433315160e+01 2.1697508497686631e+01 0 0 0
27364 1 3 5.9999999999999998e-02 1.4626288189990612e+01 3.3614388755622429e+01 1.9104336787870054e+01 0 0 0
27349 1 6 -1.2000000000000000e-01 1.3048506816438616e+01 3.2654526256731138e+01 2.2649897918898141e+01 0 0 0
27348 1 5 1.0299999999999999e-01 1.4642452482075052e+01 3.2743494704696637e+01 2.4081406589382691e+01 0 0 0
27344 1 2 9.7000000000000003e-02 1.3660322170975158e+01 3.2457032112581821e+01 2.4074196599643166e+01 0 0 0
28745 1 4 -2.0000000000000001e-01 3.1919960726282879e+00 3.7193986675401476e+01 2.3680138312139487e+01 0 0 0
26991 1 3 5.9999999999999998e-02 5.3329594880018816e-01 3.8095397056810214e+01 1.8905610050159250e+01 0 0 0
22559 1 4 -2.0000000000000001e-01 3.8544990050678996e+00 3.8985403318258534e+01 1.8626790219455621e+01 1 0 0
28749 1 3 5.9999999999999998e-02 4.0305207209278358e+00 3.7983034507166757e+01 2.1074048457185452e+01 0 0 0
28747 1 6 -1.2000000000000000e-01 4.9429745275253110e+00 3.7846471290939263e+01 2.1746544954852904e+01 0 0 0
28742 1 2 9.7000000000000003e-02 4.5063581752808197e+00 3.8259002633633862e+01 2.3204544310468073e+01 0 0 0
26984 1 2 9.7000000000000003e-02 3.3765209493078330e-01 3.7396460214829816e+01 2.0896634725787287e+01 0 0 0
26987 1 4 -2.0000000000000001e-01 1.2780884458786659e+00 3.8803901604539490e+01 2.1287130679525234e+01 0 0 0
22562 1 2 9.7000000000000003e-02 3.8580363657498626e+00 4.1967745036864592e+01 1.9733783066479326e+01 1 0 0
22566 1 5 1.0299999999999999e-01 4.1740022448450551e+00 4.0980406224501998e+01 2.0284801453854257e+01 1 0 0
22565 1 4 -2.0000000000000001e-01 2.2266565072901905e+00 4.2191515768876307e+01 2.0405473479070224e+01 1 0 0
28744 1 3 5.9999999999999998e-02 4.6700400659912278e+00 4.0264674149530222e+01 2.2657014619977950e+01 0 0 0
28741 1 6 -1.2000000000000000e-01 4.1969161952524141e+00 3.9735630748980171e+01 2.3439216445233434e+01 0 0 0
28743 1 3 5.9999999999999998e-02 3.1507194147737660e+00 3.9904172358466262e+01 2.3209213407036120e+01 0 0 0
22572 1 5 1.0299999999999999e-01 4.2165968864628516e+00 4.2988597850560538e+01 2.2245781348661005e+01 1 0 0
36221 1 4 -2.0000000000000001e-01 1.5553795473692680e-01 4.2746679638263096e+01 2.2940380265623887e+01 0 -1 0
28750 1 3 5.9999999999999998e-02 5.7278545312815003e+00 3.8492718852865025e+01 2.1426376827390389e+01 0 0 0
28746 1 5 1.0299999999999999e-01 5.3261626987345041e+00 3.7988993021968433e+01 2.3911931671855040e+01 0 0 0
22567 1 6 -1.2000000000000000e-01 4.8101548618941115e+00 4.3169331106769526e+01 2.0065858403435829e+01 1 0 0
22569 1 3 5.9999999999999998e-02 5.7753333120957606e+00 4.3115323997963557e+01 1.9533659513225722e+01 1 0 0
28703 1 4 -2.0000000000000001e-01 1.0385155153197269e+01 3.7213296435146660e+01 2.1473924097822152e+01 0 0 0
28708 1 3 5.9999999999999998e-02 9.0002268127616656e+00 3.8414661505044691e+01 2.3783595698653791e+01 0 0 0
22571 1 4 -2.0000000000000001e-01 6.5576703759872208e+00 4.2334645924303800e+01 2.1908529263655922e+01 1 0 0
28697 1 4 -2.0000000000000001e-01 7.9354635859218581e+00 3.9658730180301433e+01 1.9033655115345734e+01 0 0 0
28688 1 2 9.7000000000000003e-02 1.0897873930228041e+01 4.1861785641395812e+01 1.9013988145176580e+01 0 0 0
28698 1 5 1.0299999999999999e-01 1.0140958331700430e+01 3.9344505803617082e+01 1.9715778596917541e+01 0 0 0
28702 1 3 5.9999999999999998e-02 8.1587352124894643e+00 3.9026529809956877e+01 2.1791594517596486e+01 0 0 0
28699 1 6 -1.2000000000000000e-01 9.0720634905150579e+00 3.9579139611314332e+01 2.1614425602404744e+01 0 0 0
28694 1 2 9.7000000000000003e-02 9.3357672883438809e+00 3.9977035068322948e+01 2.0147689819797062e+01 0 0 0
28701 1 3 5.9999999999999998e-02 8.7714902980389891e+00 4.0466882462239269e+01 2.2183957660255622e+01 0 0 0
28700 1 2 9.7000000000000003e-02 1.0300053681213114e+01 3.8887356489849218e+01 2.2238294231464128e+01 0 0 0
28693 1 6 -1.2000000000000000e-01 9.7332157343796819e+00 4.1476646921519993e+01 2.0033251006098929e+01 0 0 0
28704 1 5 1.0299999999999999e-01 1.1279186398652479e+01 3.9427002353574565e+01 2.2165611666558096e+01 0 0 0
28695 1 3 5.9999999999999998e-02 1.0046344419879071e+01 4.1858952536200349e+01 2.0992541649350201e+01 0 0 0
28696 1 3 5.9999999999999998e-02 8.8708397810132418e+00 4.2150429558948204e+01 1.9871216807548457e+01 0 0 0
28705 1 6 -1.2000000000000000e-01 1.0000061962045862e+01 3.8662916464781631e+01 2.3747962049748807e+01 0 0 0
28692 1 5 1.0299999999999999e-01 1.1195415803983680e+01 4.2882202550099464e+01 1.9157737185021940e+01 0 0 0
28707 1 3 5.9999999999999998e-02 1.0026310449713625e+01 3.9629390528077884e+01 2.4268782066785374e+01 0 0 0
22595 1 4 -2.0000000000000001e-01 9.7012199475698910e+00 4.2601191343383590e+01 2.3735829463120069e+01 1 0 0
28691 1 4 -2.0000000000000001e-01 1.2306593008564134e+01 4.0809812964211737e+01 1.9231405392110936e+01 0 0 0
22600 1 3 5.9999999999999998e-02 1.2227334355281725e+01 4.2639855840192141e+01 2.2700690211686290e+01 1 0 0
28709 1 4 -2.0000000000000001e-01 1.2575895009194928e+01 3.7906185470507872e+01 2.4110592833215005e+01 0 0 0
28374 1 5 1.0299999999999999e-01 1.6091017875654988e+01 3.7604736557105653e+01 2.0327417825417779e+01 0 0 0
28378 1 3 5.9999999999999998e-02 1.4904518893972472e+01 3.7555224889312832e+01 2.2462436315180206e+01 0 0 0
28372 1 3 5.9999999999999998e-02 1.5191145944704378e+01 3.9967131594380689e+01 1.9066117756423949e+01 0 0 0
28373 1 4 -2.0000000000000001e-01 1.3853407416613647e+01 3.7929846615742761e+01 1.9906485668601043e+01 0 0 0
28370 1 2 9.7000000000000003e-02 1.5404597234905816e+01 3.8419503873877893e+01 2.0602904617429328e+01 0 0 0
28377 1 3 5.9999999999999998e-02 1.4988537223474514e+01 3.9338348300320156e+01 2.2528465387907616e+01 0 0 0
28375 1 6 -1.2000000000000000e-01 1.5464995986588001e+01 3.8454053789005265e+01 2.2126657266060434e+01 0 0 0
28371 1 3 5.9999999999999998e-02 1.5857543787674587e+01 4.0506339790743212e+01 2.0620873776467928e+01 0 0 0
28369 1 6 -1.2000000000000000e-01 1.5915235894894691e+01 3.9715473601293695e+01 1.9855639913687686e+01 0 0 0
22606 1 3 5.9999999999999998e-02 1.4754531828267014e+01 4.2991447786440993e+01 2.2245780755648749e+01 1 0 0
41040 480 7 -8.4760000000000002e-01 1.5891507657355563e+01 6.4382149794192316e+01 4.1461149817502019e+01 0 0 0
22568 1 2 9.7000000000000003e-02 5.1068788115867694e+00 4.3338516050717068e+01 2.1576293493653992e+01 1 0 0
22570 1 3 5.9999999999999998e-02 4.3828276592960034e+00 4.4081402336632891e+01 1.9684952888413552e+01 1 0 0
12515 1 4 -2.0000000000000001e-01 4.3025946543063753e+00 4.7206168872517672e+01 1.9692039528042216e+01 0 1 0
22576 1 3 5.9999999999999998e-02 4.4762678515489185e+00 4.5326291114583803e+01 2.1563614023974853e+01 1 0 0
22573 1 6 -1.2000000000000000e-01 5.3997869063559625e+00 4.4825285971988080e+01 2.1893683653952561e+01 1 0 0
12522 1 5 1.0299999999999999e-01 2.8632566266427859e+00 4.7588270169767284e+01 2.1993464149385165e+01 0 1 0
12520 1 3 5.9999999999999998e-02 1.1377680169082900e+00 4.7653614076678984e+01 1.9852912417829984e+01 0 1 0
12512 1 2 9.7000000000000003e-02 3.0897127429090618e+00 4.8460892727227986e+01 1.9254093712917438e+01 0 1 0
22581 1 3 5.9999999999999998e-02 5.3242360561141933e+00 4.7224540409762227e+01 2.3462820114345281e+01 1 0 0
12518 1 2 9.7000000000000003e-02 2.1875138673094714e+00 4.8454764983886655e+01 2.1751908748086912e+01 0 1 0
12517 1 6 -1.2000000000000000e-01 1.8005834255033712e+00 4.8454279237018589e+01 2.0215427635548831e+01 0 1 0
12521 1 4 -2.0000000000000001e-01 5.9575121906634443e-01 4.8172078824606466e+01 2.2459045288114954e+01 0 1 0
12528 1 5 1.0299999999999999e-01 2.6145355553018548e+00 4.8903573249874974e+01 2.4353704298100734e+01 0 1 0
22574 1 2 9.7000000000000003e-02 5.8159259948559381e+00 4.5068650272934427e+01 2.3357729661315734e+01 1 0 0
22575 1 3 5.9999999999999998e-02 6.2179514710044295e+00 4.5147650918033101e+01 2.1269521958118347e+01 1 0 0
22577 1 4 -2.0000000000000001e-01 4.4366688064674413e+00 4.4664233724896782e+01 2.4337248406838313e+01 1 0 0
12746 1 2 9.7000000000000003e-02 8.5898570042615034e+00 4.8440799285371654e+01 1.8302268415699555e+01 0 1 0
22579 1 6 -1.2000000000000000e-01 6.1419236020848347e+00 4.6500794056672568e+01 2.3613194485020742e+01 1 0 0
12748 1 3 5.9999999999999998e-02 9.9771415679696638e+00 4.6954424361158388e+01 1.8058841638655682e+01 0 1 0
12740 1 2 9.7000000000000003e-02 8.1580255100567776e+00 4.5996964469620480e+01 1.8543414446581213e+01 0 1 0
22596 1 5 1.0299999999999999e-01 1.0453527211438596e+01 4.4361468419786078e+01 2.2274681587461462e+01 1 0 0
22584 1 5 1.0299999999999999e-01 7.2590004763593869e+00 4.6999884518540803e+01 2.1813425338510068e+01 1 0 0
12745 1 6 -1.2000000000000000e-01 9.2174298085883528e+00 4.7165682130704823e+01 1.8765566161773595e+01 0 1 0
12744 1 5 1.0299999999999999e-01 7.1161261607154875e+00 4.6341909008296774e+01 1.8626772779129137e+01 0 1 0
22580 1 2 9.7000000000000003e-02 7.3760889161539582e+00 4.7041905238542803e+01 2.2879693096331078e+01 1 0 0
12747 1 3 5.9999999999999998e-02 9.6099023164727964e+00 4.7205840437703777e+01 1.9807822013368714e+01 0 1 0
12743 1 4 -2.0000000000000001e-01 8.3781115076292743e+00 4.4765892148430311e+01 1.9793417112201858e+01 0 1 0
22587 1 3 5.9999999999999998e-02 8.6278122923939335e+00 4.5551672356153993e+01 2.2307207192289308e+01 1 0 0
22588 1 3 5.9999999999999998e-02 9.5200864102427705e+00 4.6952365463672088e+01 2.2676480995145880e+01 1 0 0
22585 1 6 -1.2000000000000000e-01 8.7031320513340660e+00 4.6314581450923093e+01 2.3038527707009301e+01 1 0 0
22583 1 4 -2.0000000000000001e-01 7.7070603288824717e+00 4.8814810421674217e+01 2.3044922803196744e+01 1 0 0
22592 1 2 9.7000000000000003e-02 1.0718874419457869e+01 4.4046931591170896e+01 2.3327854351757725e+01 1 0 0
22578 1 5 1.0299999999999999e-01 6.7137855734557830e+00 4.4402160236586170e+01 2.3529957554527453e+01 1 0 0
12562 1 3 5.9999999999999998e-02 1.1431318599822893e+01 4.8832609407619778e+01 2.2768954627503664e+01 0 1 0
22593 1 3 5.9999999999999998e-02 1.1310601898649923e+01 4.5869108930600028e+01 2.4387244331083760e+01 1 0 0
12749 1 4 -2.0000000000000001e-01 7.2439866719677362e+00 4.8897240882638435e+01 1.9369167905451363e+01 0 1 0
22597 1 6 -1.2000000000000000e-01 1.2165402799786932e+01 4.3569771301935603e+01 2.3236234496405988e+01 1 0 0
12559 1 6 -1.2000000000000000e-01 1.2382930063582739e+01 4.9288218948815349e+01 2.2825508259368679e+01 0 1 0
22586 1 2 9.7000000000000003e-02 9.0687497129972119e+00 4.5775947386499979e+01 2.4476789120909896e+01 1 0 0
22605 1 3 5.9999999999999998e-02 1.4910226332600990e+01 4.3663373421682728e+01 2.3757508421211305e+01 1 0 0
22601 1 4 -2.0000000000000001e-01 1.2664659853682764e+01 4.4502081165265906e+01 2.0851846446079239e+01 1 0 0
22603 1 6 -1.2000000000000000e-01 1.4674319896596060e+01 4.3941783774043678e+01 2.2719197842188098e+01 1 0 0
12561 1 3 5.9999999999999998e-02 1.3138137590157459e+01 4.8508091071016004e+01 2.2602385876009873e+01 0 1 0
22598 1 2 9.7000000000000003e-02 1.3204037820590209e+01 4.4427325140816940e+01 2.2530242268322525e+01 1 0 0
22602 1 5 1.0299999999999999e-01 1.3130537097911336e+01 4.5468337384845547e+01 2.2968179999904024e+01 1 0 0
22608 1 5 1.0299999999999999e-01 1.5270972649737985e+01 4.5463177785663845e+01 2.1349702725384869e+01 1 0 0
22604 1 2 9.7000000000000003e-02 1.5673684804238736e+01 4.4939758288340343e+01 2.2220795270016495e+01 1 0 0
22607 1 4 -2.0000000000000001e-01 1.5775819874146107e+01 4.6129865732799622e+01 2.3579166846542311e+01 1 0 0
22599 1 3 5.9999999999999998e-02 1.2578637583386435e+01 4.3230662924815441e+01 2.4182848754953213e+01 1 0 0
36010 1 3 5.9999999999999998e-02 2.0264096830254352e-01 5.4898344250566829e+01 1.8799735529992255e+01 0 -1 0
12519 1 3 5.9999999999999998e-02 1.2958623621959466e+00 4.9362440557344989e+01 1.9855648589257921e+01 0 1 0
12516 1 5 1.0299999999999999e-01 3.5846508084129769e+00 4.9487575999061413e+01 1.9259130805695513e+01 0 1 0
12525 1 3 5.9999999999999998e-02 3.6169588642832649e+00 5.0121108230343253e+01 2.1790245867330185e+01 0 1 0
12460 1 3 5.9999999999999998e-02 4.9776583382575188e+00 5.2056642601018943e+01 1.9218329205735930e+01 0 1 0
12458 1 2 9.7000000000000003e-02 3.6926078666484421e+00 5.3821746893829193e+01 1.9198211348627460e+01 0 1 0
12523 1 6 -1.2000000000000000e-01 2.7665180360415276e+00 4.9779017087191306e+01 2.2350074067701879e+01 0 1 0
12457 1 6 -1.2000000000000000e-01 4.9426950972677295e+00 5.3084899753740949e+01 1.9619578269383723e+01 0 1 0
12461 1 4 -2.0000000000000001e-01 2.3305225469780577e+00 5.2921708752969202e+01 1.9800759517923190e+01 0 1 0
12526 1 3 5.9999999999999998e-02 1.9329811727801689e+00 5.0499327047652947e+01 2.2112326128541085e+01 0 1 0
12456 1 5 1.0299999999999999e-01 4.5237447543825127e+00 5.2898794608267103e+01 2.1869381788407559e+01 0 1 0
12452 1 2 9.7000000000000003e-02 5.2911791769871153e+00 5.3182592252786108e+01 2.1140914292884442e+01 0 1 0
12462 1 5 1.0299999999999999e-01 3.7130369855141532e+00 5.4741927763306940e+01 1.9751960730472888e+01 0 1 0
12531 1 3 5.9999999999999998e-02 4.9570816887617868e+00 4.9373749238836780e+01 2.3988165389242734e+01 0 1 0
12524 1 2 9.7000000000000003e-02 2.9052162558655192e+00 4.9862080069334972e+01 2.3914382204144658e+01 0 1 0
12449 1 4 -2.0000000000000001e-01 5.4322407912855981e+00 5.4134600966086111e+01 2.4283505044163856e+01 0 1 0
12532 1 3 5.9999999999999998e-02 4.6973105580248884e+00 5.1217029503376843e+01 2.4125007392101281e+01 0 1 0
12529 1 6 -1.2000000000000000e-01 4.3456644274097700e+00 5.0221662845682459e+01 2.4411235578757342e+01 0 1 0
23115 1 3 5.9999999999999998e-02 8.4342439071259967e-01 5.3924924469395215e+01 2.3815773171977774e+01 1 0 0
23113 1 6 -1.2000000000000000e-01 4.7888899941696722e-01 5.4844358975286475e+01 2.4191710816368989e+01 1 0 0
12459 1 3 5.9999999999999998e-02 5.7400957526077834e+00 5.3639360394129866e+01 1.9102476318143683e+01 0 1 0
12453 1 3 5.9999999999999998e-02 5.0586368153299173e+00 5.5352924183433771e+01 2.1447122371793391e+01 0 1 0
12451 1 6 -1.2000000000000000e-01 5.8401780490502482e+00 5.4641882826870628e+01 2.1504405699165645e+01 0 1 0
12756 1 5 1.0299999999999999e-01 8.0724468338842197e+00 5.1058385346189510e+01 1.8269296419042988e+01 0 1 0
12751 1 6 -1.2000000000000000e-01 9.6363106064652850e+00 4.9618114491576669e+01 1.8388511345770901e+01 0 1 0
12758 1 2 9.7000000000000003e-02 9.4572159501974244e+00 5.3429703433696034e+01 1.8393922048174915e+01 0 1 0
12763 1 6 -1.2000000000000000e-01 1.0621119841675529e+01 5.4497335704661658e+01 1.8390457630464468e+01 0 1 0
12455 1 4 -2.0000000000000001e-01 6.6526883036549469e+00 5.1924915652710204e+01 2.1306751247385165e+01 0 1 0
12759 1 3 5.9999999999999998e-02 1.0546898636901247e+01 5.1950973832527360e+01 1.9132530199859033e+01 0 1 0
12765 1 3 5.9999999999999998e-02 1.1461116204063757e+01 5.4093112756601599e+01 1.8849226708922743e+01 0 1 0
12762 1 5 1.0299999999999999e-01 8.9818718785357969e+00 5.3296044278102123e+01 1.9314409792221387e+01 0 1 0
12753 1 3 5.9999999999999998e-02 9.9076010212696950e+00 4.9716917953618271e+01 1.9441496162688708e+01 0 1 0
12563 1 4 -2.0000000000000001e-01 1.0679616762076520e+01 5.1142677931350086e+01 2.1857733414591820e+01 0 1 0
12447 1 3 5.9999999999999998e-02 8.3580365918765196e+00 5.3975543922914014e+01 2.2038709773909794e+01 0 1 0
12445 1 6 -1.2000000000000000e-01 7.9246507751679633e+00 5.4212085842749339e+01 2.3020195485821123e+01 0 1 0
12448 1 3 5.9999999999999998e-02 7.7471003729805350e+00 5.3219334594940904e+01 2.3431885756097707e+01 0 1 0
12454 1 3 5.9999999999999998e-02 6.6819337917347434e+00 5.4966172056736269e+01 2.0933635989102665e+01 0 1 0
12446 1 2 9.7000000000000003e-02 6.5088940611182595e+00 5.4804482708148662e+01 2.2948079917550647e+01 0 1 0
12440 1 2 9.7000000000000003e-02 8.9414888155578804e+00 5.4969680712998041e+01 2.3899206238240641e+01 0 1 0
12443 1 4 -2.0000000000000001e-01 1.0484098015751213e+01 5.3954715985713065e+01 2.4100583312032498e+01 0 1 0
12560 1 2 9.7000000000000003e-02 1.2289286121229830e+01 5.0340795166140502e+01 2.1751314389033318e+01 0 1 0
12564 1 5 1.0299999999999999e-01 1.2165301607240707e+01 4.9738241183133042e+01 2.0842183351929634e+01 0 1 0
12570 1 5 1.0299999999999999e-01 1.2363377883208184e+01 5.2809159923537862e+01 2.0797907454451718e+01 0 1 0
12575 1 4 -2.0000000000000001e-01 1.3221167526991326e+01 5.5182542583537746e+01 2.2389025334066886e+01 0 1 0
12569 1 4 -2.0000000000000001e-01 1.3180977251032267e+01 5.1587865274197760e+01 1.9062610965431546e+01 0 1 0
12566 1 2 9.7000000000000003e-02 1.3354202831379935e+01 5.2401091828833742e+01 2.0628394299481474e+01 0 1 0
12567 1 3 5.9999999999999998e-02 1.3576401926974466e+01 5.1968740665365075e+01 2.2646742860942943e+01 0 1 0
12565 1 6 -1.2000000000000000e-01 1.3492357403823798e+01 5.1369621604266065e+01 2.1722971118809664e+01 0 1 0
12568 1 3 5.9999999999999998e-02 1.4415066632415275e+01 5.0776207653419156e+01 2.1623212840705445e+01 0 1 0
12571 1 6 -1.2000000000000000e-01 1.4399356713339895e+01 5.3530949325638041e+01 2.0518401591819565e+01 0 1 0
12576 1 5 1.0299999999999999e-01 1.5259444419080515e+01 5.3976868001570331e+01 2.2454947408297084e+01 0 1 0
12573 1 3 5.9999999999999998e-02 1.5272278435357192e+01 5.3002289090139158e+01 2.0208850209150878e+01 0 1 0
12572 1 2 9.7000000000000003e-02 1.4706103940372968e+01 5.4490662840377645e+01 2.1667671125278883e+01 0 1 0
12574 1 3 5.9999999999999998e-02 1.4104673662605823e+01 5.4067069526742358e+01 1.9629942912358278e+01 0 1 0
12554 1 2 9.7000000000000003e-02 1.2571571948490213e+01 4.9715810022378449e+01 2.4293361578496039e+01 0 1 0
23122 1 3 5.9999999999999998e-02 1.4780775172894700e-01 5.7461330599602199e+01 2.3941509058702859e+01 1 0 0
23117 1 4 -2.0000000000000001e-01 2.1502656468933310e+00 5.5561285574403719e+01 2.2301295910222461e+01 1 0 0
23114 1 2 9.7000000000000003e-02 1.6332402946044062e+00 5.5883695388633072e+01 2.3977797637826939e+01 1 0 0
36024 1 5 1.0299999999999999e-01 1.3392811896947845e+00 5.8666106437183885e+01 2.0825021366034672e+01 0 -1 0
36023 1 4 -2.0000000000000001e-01 1.9027660640151542e+00 5.7433220215370440e+01 1.8824762822883820e+01 0 -1 0
36020 1 2 9.7000000000000003e-02 1.2900342686472226e+00 5.8865521739342412e+01 1.9753612376079499e+01 0 -1 0
36033 1 3 5.9999999999999998e-02 3.4079292650671418e+00 5.8494844565729707e+01 2.1737219446800328e+01 0 -1 0
36034 1 3 5.9999999999999998e-02 4.6823738718561785e+00 5.8944267330648252e+01 2.0643690154095186e+01 0 -1 0
36031 1 6 -1.2000000000000000e-01 3.9454831851927379e+00 5.9325180713630303e+01 2.1390890118017566e+01 0 -1 0
36032 1 2 9.7000000000000003e-02 4.8132192463578516e+00 6.0008164925300314e+01 2.2472346315615265e+01 0 -1 0
23121 1 3 5.9999999999999998e-02 1.6008565493848357e+00 5.7978636098530544e+01 2.3361004813304231e+01 1 0 0
36027 1 3 5.9999999999999998e-02 2.9400275025283884e+00 5.9651565504894776e+01 1.8695661732828654e+01 0 -1 0
36025 1 6 -1.2000000000000000e-01 2.2244404143761658e+00 6.0022931237266029e+01 1.9511697240151392e+01 0 -1 0
36026 1 2 9.7000000000000003e-02 3.0957235560298728e+00 6.0443426822504421e+01 2.0745562237761483e+01 0 -1 0
36036 1 5 1.0299999999999999e-01 4.1615493829416064e+00 6.0558673970837255e+01 2.3162567352448654e+01 0 -1 0
36028 1 3 5.9999999999999998e-02 1.6950239884692881e+00 6.0933259759003739e+01 1.9121853523949397e+01 0 -1 0
36029 1 4 -2.0000000000000001e-01 1.9368662614710794e+00 6.1156983349493238e+01 2.1936084442314044e+01 0 -1 0
23119 1 6 -1.2000000000000000e-01 1.2085507995693017e+00 5.7368338673466631e+01 2.4107683543208235e+01 1 0 0
36030 1 5 1.0299999999999999e-01 3.7368365086471012e+00 6.1254382164447129e+01 2.0455672833150963e+01 0 -1 0
36035 1 4 -2.0000000000000001e-01 5.5516467147349911e+00 5.8690103691552473e+01 2.3427242200624075e+01 0 -1 0
36037 1 6 -1.2000000000000000e-01 5.9594381458614647e+00 6.0944665585872571e+01 2.1970956479406183e+01 0 -1 0
12442 1 3 5.9999999999999998e-02 9.7678096565078487e+00 5.6090967627002605e+01 2.2224577823760278e+01 0 1 0
12450 1 5 1.0299999999999999e-01 6.5976354074911123e+00 5.5852170446883228e+01 2.3074269607728155e+01 0 1 0
12768 1 5 1.0299999999999999e-01 9.6497004295851525e+00 5.5701757561427165e+01 1.9966979359774474e+01 0 1 0
12764 1 2 9.7000000000000003e-02 1.0283523203740534e+01 5.5813729059815671e+01 1.9146345984814541e+01 0 1 0
12770 1 2 9.7000000000000003e-02 8.8428747798229779e+00 5.8093428197301883e+01 1.8681362858004217e+01 0 1 0
12774 1 5 1.0299999999999999e-01 9.6710043202806908e+00 5.8831512425357758e+01 1.8949377794089965e+01 0 1 0
12767 1 4 -2.0000000000000001e-01 1.1810789384029361e+01 5.6560780162262795e+01 1.9608900878763361e+01 0 1 0
12773 1 4 -2.0000000000000001e-01 7.9033969021857882e+00 5.7784805098948681e+01 2.0229136847860985e+01 0 1 0
12436 1 3 5.9999999999999998e-02 1.1158134095183687e+01 5.8072877457895167e+01 2.2107743524667928e+01 0 1 0
12433 1 6 -1.2000000000000000e-01 1.0680000827162424e+01 5.8480710952248224e+01 2.3039291232462116e+01 0 1 0
12439 1 6 -1.2000000000000000e-01 9.3717775206725751e+00 5.6340017461872193e+01 2.3229582873532195e+01 0 1 0
12435 1 3 5.9999999999999998e-02 9.8013268228704256e+00 5.9060912863436450e+01 2.2745395373650439e+01 0 1 0
12441 1 3 5.9999999999999998e-02 8.4808192870404060e+00 5.6905425761190571e+01 2.2998431649424433e+01 0 1 0
12428 1 2 9.7000000000000003e-02 1.1598920723176919e+01 5.9507214732540490e+01 2.3696930568174064e+01 0 1 0
12434 1 2 9.7000000000000003e-02 1.0269102422876283e+01 5.7303315954463848e+01 2.4006154514209772e+01 0 1 0
12429 1 3 5.9999999999999998e-02 1.0929200213112164e+01 6.1055897530272837e+01 2.2255199758346095e+01 0 1 0
36039 1 3 5.9999999999999998e-02 6.6718463515672983e+00 6.0364032013651560e+01 2.1464710997842872e+01 0 -1 0
12427 1 6 -1.2000000000000000e-01 1.1863987376084108e+01 6.0739291895697470e+01 2.2690876205996826e+01 0 1 0
36042 1 5 1.0299999999999999e-01 6.8478768023269332e+00 6.0976928548012303e+01 2.4026488515911659e+01 0 -1 0
35825 1 4 -2.0000000000000001e-01 1.0073703076560028e+01 6.1611388452314060e+01 1.9684861778064473e+01 0 -1 0
12438 1 5 1.0299999999999999e-01 1.1150262221900451e+01 5.6709499888694388e+01 2.4435803621587475e+01 0 1 0
36038 1 2 9.7000000000000003e-02 6.6642688793643332e+00 6.1615111236530502e+01 2.3216054205191863e+01 0 -1 0
12430 1 3 5.9999999999999998e-02 1.2371781780676066e+01 6.0316768973268566e+01 2.1801714771470042e+01 0 1 0
12577 1 6 -1.2000000000000000e-01 1.5377398608782837e+01 5.5760190221024828e+01 2.1199630351864684e+01 0 1 0
12579 1 3 5.9999999999999998e-02 1.4564504717656067e+01 5.6365743795118561e+01 2.0701619817800186e+01 0 1 0
12419 1 4 -2.0000000000000001e-01 1.4760088720421537e+01 6.1316468388133679e+01 2.0875357322854494e+01 0 1 0
12426 1 5 1.0299999999999999e-01 1.3456289682835168e+01 6.1590243353924969e+01 2.3777999437544540e+01 0 1 0
12580 1 3 5.9999999999999998e-02 1.5413134977764948e+01 5.6346416250920086e+01 2.2122400441792372e+01 0 1 0
12431 1 4 -2.0000000000000001e-01 1.3044809858634382e+01 5.8702989330230700e+01 2.4284116025660886e+01 0 1 0
36040 1 3 5.9999999999999998e-02 5.6085900473743306e+00 6.1703706072570512e+01 2.1294257623533081e+01 0 -1 0
36048 1 5 1.0299999999999999e-01 4.0505441788389351e+00 6.2640299655720582e+01 2.3605393003910926e+01 0 -1 0
36044 1 2 9.7000000000000003e-02 4.6918544292035893e+00 6.3151670221758550e+01 2.4275015892924106e+01 0 -1 0
36057 1 3 5.9999999999999998e-02 1.8283697843820081e+00 6.3846959415438619e+01 2.3818596731108382e+01 0 -1 0
35838 1 5 1.0299999999999999e-01 5.0780983614267603e+00 6.4035608702725469e+01 1.8757195971353706e+01 0 -1 0
36053 1 4 -2.0000000000000001e-01 3.6687791227442106e+00 6.4684370855337349e+01 2.1751160276878746e+01 0 -1 0
36046 1 3 5.9999999999999998e-02 6.0844072968455327e+00 6.3613733528337583e+01 2.2803064795130606e+01 0 -1 0
36043 1 6 -1.2000000000000000e-01 6.0921705578717340e+00 6.2974896350519458e+01 2.3741525798135765e+01 0 -1 0
35828 1 2 9.7000000000000003e-02 7.8265011539942675e+00 6.3218070197426165e+01 1.8424597095797903e+01 0 -1 0
36041 1 4 -2.0000000000000001e-01 8.3019319615163720e+00 6.2011972037464574e+01 2.2657919369935392e+01 0 -1 0
35832 1 5 1.0299999999999999e-01 7.6833007008290410e+00 6.2198434256703806e+01 1.8667901334274720e+01 0 -1 0
35822 1 2 9.7000000000000003e-02 1.0397771803639877e+01 6.3242585762445415e+01 1.8939160069196472e+01 0 -1 0
35826 1 5 1.0299999999999999e-01 1.0381330733530151e+01 6.3912057647325504e+01 1.9729052923580387e+01 0 -1 0
35831 1 4 -2.0000000000000001e-01 7.4779322120037905e+00 6.4127717414250839e+01 1.9982741472416162e+01 0 -1 0
12424 1 3 5.9999999999999998e-02 1.2125688737935548e+01 6.2922160234745796e+01 2.1352212516465073e+01 0 1 0
36045 1 3 5.9999999999999998e-02 6.8543194395096627e+00 6.3334375675921336e+01 2.4355310533452975e+01 0 -1 0
35824 1 3 5.9999999999999998e-02 1.2651184038938098e+01 6.3218724854176692e+01 1.9000931561472772e+01 0 -1 0
12422 1 2 9.7000000000000003e-02 1.2603825798361587e+01 6.1920154329902353e+01 2.3274794852099124e+01 0 1 0
12423 1 3 5.9999999999999998e-02 1.2937990295350424e+01 6.3966221566712505e+01 2.2563216217405781e+01 0 1 0
12421 1 6 -1.2000000000000000e-01 1.2904389353457054e+01 6.2927495568119539e+01 2.2130986646101181e+01 0 1 0
12416 1 2 9.7000000000000003e-02 1.4385814796931061e+01 6.2780134626656761e+01 2.1673004937462665e+01 0 1 0
12420 1 5 1.0299999999999999e-01 1.4966364053761687e+01 6.2750288337594903e+01 2.2604619771614260e+01 0 1 0
12415 1 6 -1.2000000000000000e-01 1.4879590443053521e+01 6.4000318456111245e+01 2.0822471122669491e+01 0 1 0
12418 1 3 5.9999999999999998e-02 1.4424890977881475e+01 6.3969587588448604e+01 1.9816228493814144e+01 0 1 0
27124 1 3 5.9999999999999998e-02 4.5973882562360231e+00 3.4303839690343899e+01 2.4626649917672978e+01 0 0 0
27123 1 3 5.9999999999999998e-02 5.3890244652996042e+00 3.4517472385261946e+01 2.6097352992154590e+01 0 0 0
27125 1 4 -2.0000000000000001e-01 2.7387889176033267e+00 3.4688879911383587e+01 2.6716326911517047e+01 0 0 0
27121 1 6 -1.2000000000000000e-01 4.9550547261307010e+00 3.3778445138559626e+01 2.5502945749508577e+01 0 0 0
28727 1 4 -2.0000000000000001e-01 5.3734739726401681e+00 3.6724089147988458e+01 2.7782444084383709e+01 0 0 0
27122 1 2 9.7000000000000003e-02 3.7429148217106327e+00 3.3273909465393011e+01 2.6362916175460551e+01 0 0 0
27126 1 5 1.0299999999999999e-01 4.1547931130459261e+00 3.2795681327298233e+01 2.7275036424818889e+01 0 0 0
27116 1 2 9.7000000000000003e-02 6.1126798289706574e+00 3.2796593314212345e+01 2.5234353971607405e+01 0 0 0
27132 1 5 1.0299999999999999e-01 8.5659013069292156e-01 3.2491295208848534e+01 2.6387432843478855e+01 0 0 0
27129 1 3 5.9999999999999998e-02 2.5551029197952797e+00 3.2800504619791099e+01 2.4719891793621297e+01 0 0 0
27117 1 3 5.9999999999999998e-02 7.3343526642333208e+00 3.4387111319676784e+01 2.4392294258245457e+01 0 0 0
28715 1 4 -2.0000000000000001e-01 8.7694971777736530e+00 3.5999991810131760e+01 2.6286894811274525e+01 0 0 0
28722 1 5 1.0299999999999999e-01 7.8277725537889520e+00 3.6697131982094426e+01 2.8872413743837249e+01 0 0 0
27250 1 3 5.9999999999999998e-02 1.1458782974238206e+01 3.3281837045537102e+01 2.9364967672846376e+01 0 0 0
27828 1 5 1.0299999999999999e-01 4.1008814750966849e-03 3.5192429489044272e+01 5.5814748153727312e+00 0 0 0
28713 1 3 5.9999999999999998e-02 1.1507459774770389e+01 3.7006315120366310e+01 2.6389460444510714e+01 0 0 0
27247 1 6 -1.2000000000000000e-01 1.1594296641067299e+01 3.2498945713797895e+01 3.0073181197399567e+01 0 0 0
45400 1933 8 4.2380000000000001e-01 1.6040093120087697e+01 5.6266112528967660e+01 3.2109856574826956e+01 0 0 0
12988 1 3 5.9999999999999998e-02 1.6045958896935499e+01 6.3081342656006832e+01 9.1142197408903893e+00 0 1 0
27347 1 4 -2.0000000000000001e-01 1.2753566341796981e+01 3.3463549024327811e+01 2.5238254267992687e+01 0 0 0
37194 1 5 1.0299999999999999e-01 1.4829339215646412e+01 3.5003677424411876e+01 2.7881753993268806e+01 -1 -1 0
37189 1 6 -1.2000000000000000e-01 1.5811196613360066e+01 3.6884506662092804e+01 2.8227041546022264e+01 -1 -1 0
37190 1 2 9.7000000000000003e-02 1.5831956490175649e+01 3.5430317123438826e+01 2.7707969334975573e+01 -1 -1 0
37193 1 4 -2.0000000000000001e-01 1.5798218845839294e+01 3.5557897001525305e+01 2.5904037935041188e+01 -1 -1 0
37192 1 3 5.9999999999999998e-02 1.6041449825638807e+01 3.6955848398824422e+01 2.9264357101729935e+01 -1 -1 0
37187 1 4 -2.0000000000000001e-01 1.3162683214524547e+01 3.7022490055761516e+01 2.8699340219668635e+01 -1 -1 0
41042 480 8 4.2380000000000001e-01 1.5636928142841480e+01 6.3429349785317591e+01 4.1626566899866710e+01 0 0 0
36225 1 3 5.9999999999999998e-02 1.2452763104115612e+00 4.0860758444675277e+01 2.4527284321120685e+01 0 -1 0
36223 1 6 -1.2000000000000000e-01 3.2806481935529275e-01 4.1063491942252128e+01 2.5027289098028476e+01 0 -1 0
28732 1 3 5.9999999999999998e-02 3.5456225832079316e+00 3.8957173449060058e+01 2.8894658283556620e+01 0 0 0
28737 1 3 5.9999999999999998e-02 4.6898770083995194e+00 3.8603403463286497e+01 2.6036288234964509e+01 0 0 0
36226 1 3 5.9999999999999998e-02 5.8940484043638885e-01 4.1016842430384884e+01 2.6089166868903757e+01 0 -1 0
28740 1 5 1.0299999999999999e-01 4.3588807266433225e+00 4.1344437266415746e+01 2.4831311862280351e+01 0 0 0
28736 1 2 9.7000000000000003e-02 4.7563765396716464e+00 4.0295204453740361e+01 2.4760632457492914e+01 0 0 0
28738 1 3 5.9999999999999998e-02 3.2293041548915919e+00 3.9432777885447337e+01 2.5956070243278983e+01 0 0 0
28735 1 6 -1.2000000000000000e-01 4.2986637851575464e+00 3.9539678156946074e+01 2.6038543815635375e+01 0 0 0
28733 1 4 -2.0000000000000001e-01 3.7251111012369504e+00 4.1669710975886524e+01 2.7745318192572427e+01 0 0 0
28729 1 6 -1.2000000000000000e-01 4.6125089562502701e+00 3.9315473251534328e+01 2.8752809992635271e+01 0 0 0
28730 1 2 9.7000000000000003e-02 4.6898050944800902e+00 4.0234405805487768e+01 2.7492598514347460e+01 0 0 0
28731 1 3 5.9999999999999998e-02 4.6531619283219854e+00 3.9982320550330442e+01 2.9590156744923128e+01 0 0 0
28734 1 5 1.0299999999999999e-01 5.7068774612900528e+00 4.0649888534618292e+01 2.7435392743456493e+01 0 0 0
28724 1 2 9.7000000000000003e-02 5.7094459805454578e+00 3.8208114821148868e+01 2.8919742334306285e+01 0 0 0
28728 1 5 1.0299999999999999e-01 5.6115306975569164e+00 3.7825494532290982e+01 2.9998918894588492e+01 0 0 0
28706 1 2 9.7000000000000003e-02 1.0882718885091775e+01 3.7649187746075256e+01 2.4527803294671944e+01 0 0 0
28712 1 2 9.7000000000000003e-02 9.4472717646718998e+00 3.7574452575684056e+01 2.6697076322751165e+01 0 0 0
28719 1 3 5.9999999999999998e-02 9.9963158792474420e+00 3.6874104891413218e+01 2.8743536252762965e+01 0 0 0
28711 1 6 -1.2000000000000000e-01 1.0840521772374542e+01 3.7780855240519394e+01 2.6064215944576365e+01 0 0 0
28718 1 2 9.7000000000000003e-02 8.1979117648302839e+00 3.7677494593775172e+01 2.9061198177351411e+01 0 0 0
28717 1 6 -1.2000000000000000e-01 9.5143070481816530e+00 3.7745021557608538e+01 2.8279228910053817e+01 0 0 0
28720 1 3 5.9999999999999998e-02 1.0037979087000618e+01 3.8639535985576202e+01 2.8632919996891331e+01 0 0 0
28716 1 5 1.0299999999999999e-01 8.7727777377130352e+00 3.8366086056893622e+01 2.6318087511030818e+01 0 0 0
28723 1 6 -1.2000000000000000e-01 7.1606316054447561e+00 3.8703775327289215e+01 2.8698574750234268e+01 0 0 0
28739 1 4 -2.0000000000000001e-01 6.5718536419715967e+00 4.0165416654489398e+01 2.4801620757660480e+01 0 0 0
28726 1 3 5.9999999999999998e-02 7.1936758691745046e+00 3.8821840436106925e+01 2.7631935251104718e+01 0 0 0
28725 1 3 5.9999999999999998e-02 7.3116880032209366e+00 3.9721117345360312e+01 2.9069675649147133e+01 0 0 0
28714 1 3 5.9999999999999998e-02 1.1352386948916477e+01 3.8641900464710886e+01 2.6382002104380575e+01 0 0 0
37175 1 4 -2.0000000000000001e-01 1.1001090546643049e+01 4.2153642018605254e+01 2.8822818478310744e+01 -1 -1 0
37176 1 5 1.0299999999999999e-01 1.2520582642542035e+01 4.2778177906874959e+01 2.7321594986704593e+01 -1 -1 0
37184 1 2 9.7000000000000003e-02 1.4582282703662573e+01 3.7745822395081788e+01 2.7972915442686833e+01 -1 -1 0
37172 1 2 9.7000000000000003e-02 1.2587026550412329e+01 4.2668762851557943e+01 2.8415355890915528e+01 -1 -1 0
37182 1 5 1.0299999999999999e-01 1.2603543031368387e+01 3.9717472973519264e+01 2.8129781100770170e+01 -1 -1 0
37179 1 3 5.9999999999999998e-02 1.4631749629404661e+01 4.1893390489499282e+01 2.8611326271913711e+01 -1 -1 0
37181 1 4 -2.0000000000000001e-01 1.3847708656605752e+01 4.0596177208197822e+01 2.6290674509973204e+01 -1 -1 0
37178 1 2 9.7000000000000003e-02 1.3556807723788632e+01 4.0231146697820392e+01 2.7993947109325568e+01 -1 -1 0
37183 1 6 -1.2000000000000000e-01 1.4602604878704504e+01 3.9250048697120206e+01 2.8422979640675443e+01 -1 -1 0
37177 1 6 -1.2000000000000000e-01 1.3669532983819021e+01 4.1596983067010413e+01 2.8711703015434466e+01 -1 -1 0
37188 1 5 1.0299999999999999e-01 1.4363337934859871e+01 3.7777279870339605e+01 2.6827588651104442e+01 -1 -1 0
37186 1 3 5.9999999999999998e-02 1.4696224862982671e+01 3.9181159498435377e+01 2.9465989721990720e+01 -1 -1 0
37180 1 3 5.9999999999999998e-02 1.3587214723020987e+01 4.1408534346758344e+01 2.9797143171713355e+01 -1 -1 0
37185 1 3 5.9999999999999998e-02 1.5563867470387812e+01 3.9679228163414237e+01 2.8102295707729613e+01 -1 -1 0
36219 1 3 5.9999999999999998e-02 1.7581740436793880e+00 4.3564875172435144e+01 2.5203891890102920e+01 0 -1 0
36212 1 2 9.7000000000000003e-02 2.0927127951691507e-01 4.4933927409409783e+01 2.5134829043485585e+01 0 -1 0
36215 1 4 -2.0000000000000001e-01 1.4208733542848271e+00 4.6127099310453765e+01 2.5599286848738075e+01 0 -1 0
36217 1 6 -1.2000000000000000e-01 7.1058233683493532e-01 4.3525596418492000e+01 2.5497853970964201e+01 0 -1 0
36220 1 3 5.9999999999999998e-02 7.2283130230542814e-01 4.3407719183943321e+01 2.6558466270652278e+01 0 -1 0
12533 1 4 -2.0000000000000001e-01 4.5203001416835917e+00 4.8543134131443402e+01 2.6535052544604980e+01 0 1 0
22591 1 6 -1.2000000000000000e-01 1.0547418437769474e+01 4.5133137157071396e+01 2.4450274245299877e+01 1 0 0
22582 1 3 5.9999999999999998e-02 6.3557829747229757e+00 4.6433564116589395e+01 2.4729983798718763e+01 1 0 0
22590 1 5 1.0299999999999999e-01 8.4620084938494937e+00 4.5033028768121078e+01 2.4966622387479845e+01 1 0 0
22589 1 4 -2.0000000000000001e-01 9.0282276776876653e+00 4.7103442695448031e+01 2.5755688008206789e+01 1 0 0
22594 1 3 5.9999999999999998e-02 1.0758972048770671e+01 4.4727871575490930e+01 2.5488032498750808e+01 1 0 0
37174 1 3 5.9999999999999998e-02 1.2122759602923461e+01 4.4810660181964508e+01 2.8961253323002804e+01 -1 -1 0
12545 1 4 -2.0000000000000001e-01 9.2036963966068619e+00 4.9104703055884649e+01 2.8400950216583730e+01 0 1 0
42443 947 8 4.2380000000000001e-01 1.6021176699779264e+01 6.1716916605425808e+01 3.6876909048882787e+01 0 0 0
37173 1 3 5.9999999999999998e-02 1.3103340397529090e+01 4.3998151862990163e+01 3.0096564881259184e+01 -1 -1 0
37170 1 5 1.0299999999999999e-01 1.4893403161006335e+01 4.4084092659625085e+01 2.8103570518717959e+01 -1 -1 0
37171 1 6 -1.2000000000000000e-01 1.2961245747619156e+01 4.4073275519799317e+01 2.9001832383378805e+01 -1 -1 0
12557 1 4 -2.0000000000000001e-01 1.2935713714334021e+01 4.8192476406691526e+01 2.5100575359710170e+01 0 1 0
37169 1 4 -2.0000000000000001e-01 1.3420220018653621e+01 4.5287636948933851e+01 2.6693069516265250e+01 -1 -1 0
37166 1 2 9.7000000000000003e-02 1.4095782192365196e+01 4.4869067348182362e+01 2.8262882530433622e+01 -1 -1 0
37165 1 6 -1.2000000000000000e-01 1.4802267056571349e+01 4.6061122212134279e+01 2.9046845706650018e+01 -1 -1 0
37168 1 3 5.9999999999999998e-02 1.4170987790758236e+01 4.6935370903030197e+01 2.8940557876523641e+01 -1 -1 0
37161 1 3 5.9999999999999998e-02 1.5392457658050576e+01 4.7646152411552912e+01 2.6886880824652611e+01 -1 -1 0
37167 1 3 5.9999999999999998e-02 1.4946519294106279e+01 4.5870770347941765e+01 3.0132102151333616e+01 -1 -1 0
37162 1 3 5.9999999999999998e-02 1.5985405590257580e+01 4.6048895018284291e+01 2.6430852966231107e+01 -1 -1 0
23108 1 2 9.7000000000000003e-02 1.4223010708660633e-01 5.4652905497477668e+01 2.5691706921589631e+01 1 0 0
12527 1 4 -2.0000000000000001e-01 1.7349472197471121e+00 5.0980103522332946e+01 2.4489317299070755e+01 0 1 0
23111 1 4 -2.0000000000000001e-01 1.5635262564029651e+00 5.4028258479589233e+01 2.6645122222596680e+01 1 0 0
12534 1 5 1.0299999999999999e-01 3.7820329407165452e+00 5.0782773316567543e+01 2.6517488013786810e+01 0 1 0
12530 1 2 9.7000000000000003e-02 4.5672199331288894e+00 5.0232845803190806e+01 2.5946412376654347e+01 0 1 0
12539 1 4 -2.0000000000000001e-01 5.1897036587259198e+00 5.1614317505100985e+01 2.8693615681796608e+01 0 1 0
12538 1 3 5.9999999999999998e-02 6.1425053720252558e+00 5.1674040291812133e+01 2.5845645979745981e+01 0 1 0
12535 1 6 -1.2000000000000000e-01 6.0174038782201560e+00 5.0647239283044080e+01 2.6239753618884144e+01 0 1 0
12556 1 3 5.9999999999999998e-02 1.1112453513619549e+01 5.1335717007726167e+01 2.4558908273832255e+01 0 1 0
12555 1 3 5.9999999999999998e-02 1.0545196741980192e+01 4.9799007473886192e+01 2.4757286423122171e+01 0 1 0
12540 1 5 1.0299999999999999e-01 6.5517491366980192e+00 4.9817825666553880e+01 2.8276735977681980e+01 0 1 0
12537 1 3 5.9999999999999998e-02 6.6738963552258657e+00 5.0068456377321219e+01 2.5559807903032077e+01 0 1 0
12536 1 2 9.7000000000000003e-02 6.4813418680288191e+00 5.0806856441302685e+01 2.7735640866211575e+01 0 1 0
12546 1 5 1.0299999999999999e-01 8.7386581040986542e+00 5.0189527178396276e+01 2.6357412130311836e+01 0 1 0
12542 1 2 9.7000000000000003e-02 9.0220324167705108e+00 5.0557849037038032e+01 2.7391307039216301e+01 0 1 0
12544 1 3 5.9999999999999998e-02 8.0392049563342720e+00 5.1820111085011263e+01 2.8911549020753107e+01 0 1 0
12543 1 3 5.9999999999999998e-02 7.8820118179021845e+00 5.2380890079171522e+01 2.7405242302455882e+01 0 1 0
12541 1 6 -1.2000000000000000e-01 7.8523083196712040e+00 5.1451348924866366e+01 2.7905165341993051e+01 0 1 0
12549 1 3 5.9999999999999998e-02 1.0206851104690765e+01 5.2341257049736633e+01 2.6829754670947789e+01 0 1 0
12547 1 6 -1.2000000000000000e-01 1.0353324104356814e+01 5.1375661414019383e+01 2.7291544211907180e+01 0 1 0
12550 1 3 5.9999999999999998e-02 1.0717008513460295e+01 5.1643701726937046e+01 2.8281366443451898e+01 0 1 0
12553 1 6 -1.2000000000000000e-01 1.1393360016921729e+01 5.0371087514920212e+01 2.5043342620672668e+01 0 1 0
12548 1 2 9.7000000000000003e-02 1.1593324249754840e+01 5.0678406025610656e+01 2.6596174238922440e+01 0 1 0
12444 1 5 1.0299999999999999e-01 8.5662003207180426e+00 5.5184528293979383e+01 2.4818404537982314e+01 0 1 0
12552 1 5 1.0299999999999999e-01 1.1703208576134676e+01 4.9670284455851345e+01 2.7059146134508207e+01 0 1 0
12558 1 5 1.0299999999999999e-01 1.3471677405703204e+01 5.0314819267442203e+01 2.4271317637472020e+01 0 1 0
12551 1 4 -2.0000000000000001e-01 1.3067616521082735e+01 5.1730236484956258e+01 2.6800900632331917e+01 0 1 0
23118 1 5 1.0299999999999999e-01 2.4437540787955685e+00 5.5639486341426895e+01 2.4614373420485688e+01 1 0 0
23129 1 4 -2.0000000000000001e-01 9.7135284161760072e-01 5.8855931745429530e+01 2.8364220622370311e+01 1 0 0
23127 1 3 5.9999999999999998e-02 1.2756900492041812e+00 5.9932570116594185e+01 2.4829993188795303e+01 1 0 0
23124 1 5 1.0299999999999999e-01 1.3581376788792139e+00 5.7166852204180856e+01 2.6258969747992218e+01 1 0 0
23126 1 2 9.7000000000000003e-02 1.0515168582951187e+00 6.0000311747688336e+01 2.6979691376142881e+01 1 0 0
23123 1 4 -2.0000000000000001e-01 3.2750789133758156e+00 5.8154789618870474e+01 2.5721751805583924e+01 1 0 0
23120 1 2 9.7000000000000003e-02 1.5209393611489703e+00 5.7947605044481705e+01 2.5508847979744871e+01 1 0 0
23130 1 5 1.0299999999999999e-01 2.0883670960650971e+00 6.0389384446475255e+01 2.6993584406450051e+01 1 0 0
23125 1 6 -1.2000000000000000e-01 7.6345765759203887e-01 5.9318345565716932e+01 2.5634788696679049e+01 1 0 0
23131 1 6 -1.2000000000000000e-01 1.4029904022062070e-01 6.1299506408709938e+01 2.7246833561876308e+01 1 0 0
23136 1 5 1.0299999999999999e-01 1.8238621388871445e-01 6.1597984838318098e+01 2.9399951039397326e+01 1 0 0
12432 1 5 1.0299999999999999e-01 1.1147025825874799e+01 5.9874083670319003e+01 2.4585366058539538e+01 0 1 0
12437 1 4 -2.0000000000000001e-01 9.4508213759218691e+00 5.7886766727324201e+01 2.5471616904337548e+01 0 1 0
12323 1 4 -2.0000000000000001e-01 1.4554944580590597e+01 6.0199079870291783e+01 2.7867734709527863e+01 0 1 0
36049 1 6 -1.2000000000000000e-01 4.1638684918727416e+00 6.4586837262927773e+01 2.4532353675045556e+01 0 -1 0
23133 1 3 5.9999999999999998e-02 1.2130835593313206e-01 6.1899520575320544e+01 2.6362458445525252e+01 1 0 0
23132 1 2 9.7000000000000003e-02 4.0960711364920238e-01 6.2204423981608059e+01 2.8478265558563820e+01 1 0 0
23139 1 3 5.9999999999999998e-02 2.4580965722116330e+00 6.1820434730641900e+01 2.8811139522033045e+01 1 0 0
23137 1 6 -1.2000000000000000e-01 1.8962503158889987e+00 6.2728514428500752e+01 2.8596874803115238e+01 1 0 0
23140 1 3 5.9999999999999998e-02 2.4161195903841590e+00 6.3040108246650441e+01 2.7691382103857215e+01 1 0 0
23138 1 2 9.7000000000000003e-02 2.3025048640845913e+00 6.3775274409660149e+01 2.9708253187288715e+01 1 0 0
23142 1 5 1.0299999999999999e-01 3.3869097671707169e+00 6.4048812391247992e+01 2.9651076018667787e+01 1 0 0
36047 1 4 -2.0000000000000001e-01 4.7469758853936774e+00 6.2236038421916938e+01 2.5876074509535233e+01 0 -1 0
12425 1 4 -2.0000000000000001e-01 1.1517052845276140e+01 6.2653967638344753e+01 2.4497475484749415e+01 0 1 0
12334 1 3 5.9999999999999998e-02 1.1142468497574130e+01 6.4261766015747639e+01 2.8848150683013678e+01 0 1 0
12333 1 3 5.9999999999999998e-02 1.1199818067014037e+01 6.4475530166872588e+01 2.7128945687125267e+01 0 1 0
12886 1 3 5.9999999999999998e-02 1.6121579522854752e+01 4.9956758986114828e+01 1.2953577731372874e+00 0 1 0
12319 1 6 -1.2000000000000000e-01 1.5893402017945116e+01 6.2515028136217346e+01 2.8494444887002263e+01 0 1 0
12327 1 3 5.9999999999999998e-02 1.2619605413239828e+01 6.2264249789607383e+01 2.7411752065928834e+01 0 1 0
12324 1 5 1.0299999999999999e-01 1.4947521087708559e+01 6.2116433642999276e+01 2.6539443898129683e+01 0 1 0
12320 1 2 9.7000000000000003e-02 1.4708917251235725e+01 6.2048084869545896e+01 2.7636488802414078e+01 0 1 0
12328 1 3 5.9999999999999998e-02 1.3031265976735300e+01 6.2622631103512148e+01 2.9103509275698915e+01 0 1 0
12325 1 6 -1.2000000000000000e-01 1.3327016432659590e+01 6.2715413446488597e+01 2.8048348214931341e+01 0 1 0
12326 1 2 9.7000000000000003e-02 1.3199866754569523e+01 6.4234259681665392e+01 2.7908819840265053e+01 0 1 0
12322 1 3 5.9999999999999998e-02 1.5760020167418109e+01 6.3593963397388649e+01 2.8587162646263025e+01 0 1 0
12321 1 3 5.9999999999999998e-02 1.5738316116885862e+01 6.2121718816801646e+01 2.9491007844386619e+01 0 1 0
12330 1 5 1.0299999999999999e-01 1.3680392021856449e+01 6.4695093088280075e+01 2.8770755270307419e+01 0 1 0
27249 1 3 5.9999999999999998e-02 1.1142761633242285e+01 3.2811612709063269e+01 3.0980216495824056e+01 0 0 0
27245 1 4 -2.0000000000000001e-01 1.3630889215859689e+01 3.3864248955387119e+01 3.1092253005624649e+01 0 0 0
28721 1 4 -2.0000000000000001e-01 8.5313649479048301e+00 3.7711382815403425e+01 3.0747316054645545e+01 0 0 0
44662 1687 8 4.2380000000000001e-01 1.4537373030186949e+01 6.1400920351297458e+01 4.2457343442959754e+01 0 0 0
39882 94 7 -8.4760000000000002e-01 1.5966173511735464e+01 5.7539707314173732e+01 3.1090972410249634e+01 0 0 0
39884 94 8 4.2380000000000001e-01 1.5310042644876411e+01 5.8200622797493303e+01 3.1455229215041783e+01 0 0 0
23141 1 4 -2.0000000000000001e-01 2.0221211612417664e+00 6.3238257868127207e+01 3.1361578936238882e+01 1 0 0
36051 1 3 5.9999999999999998e-02 3.7182181834610524e+00 6.4699671701320327e+01 2.5535337107510724e+01 0 -1 0
27372 1 5 1.0299999999999999e-01 1.4700864310254543e+01 3.2421403320646064e+01 1.4742245231010898e+01 0 0 0
28768 1 3 5.9999999999999998e-02 7.9929005330477096e+00 3.2389776411485698e+01 1.9488817723075197e+01 0 0 0
27352 1 3 5.9999999999999998e-02 1.2033367788812059e+01 3.2512688958360499e+01 2.2673222940172547e+01 0 0 0
27360 1 5 1.0299999999999999e-01 1.2353041147671773e+01 3.2455772650635581e+01 1.9808711837658755e+01 0 0 0
256 1 3 5.9999999999999998e-02 4.4713372291418461e+00 6.6956865701799671e+01 2.7467693686005132e+00 1 0 0
253 1 6 -1.2000000000000000e-01 5.1132430904840502e+00 6.7459814838136523e+01 3.5197794894990144e+00 1 0 0
257 1 4 -2.0000000000000001e-01 5.1172477283164142e+00 6.5176992515769896e+01 5.0113135722297111e+00 1 0 0
254 1 2 9.7000000000000003e-02 6.0709387539568684e+00 6.6410449464357029e+01 4.1497910860541980e+00 1 0 0
255 1 3 5.9999999999999998e-02 4.3154686070879196e+00 6.7679891010120897e+01 4.2599353268193427e+00 1 0 0
262 1 3 5.9999999999999998e-02 6.4904787166354305e+00 6.7375843583489868e+01 5.9804326728448460e+00 1 0 0
258 1 5 1.0299999999999999e-01 6.4731233046807226e+00 6.5920098190799692e+01 3.2969290660080914e+00 1 0 0
259 1 6 -1.2000000000000000e-01 7.1123033729683502e+00 6.7006751385233883e+01 5.1389057555910860e+00 1 0 0
263 1 4 -2.0000000000000001e-01 9.4700799156865436e+00 6.5499178738547101e+01 4.4760177532297920e+00 1 0 0
260 1 2 9.7000000000000003e-02 8.2465087174135512e+00 6.6061489078873620e+01 5.6963087618024009e+00 1 0 0
13349 1 4 -2.0000000000000001e-01 1.6012972349047079e+01 6.6797724339268811e+01 1.1276871636016585e+00 0 1 0
13356 1 5 1.0299999999999999e-01 1.3205536129681654e+01 6.7504686623722165e+01 1.9034832150683150e+00 0 1 0
13355 1 4 -2.0000000000000001e-01 1.2738679509613634e+01 6.6893859864832322e+01 3.9952240652398610e+00 0 1 0
13353 1 3 5.9999999999999998e-02 1.5337290966904293e+01 6.7241444274932476e+01 3.6077792773139450e+00 0 1 0
13299 1 3 5.9999999999999998e-02 1.4776046804461858e+01 6.4771264515610156e+01 5.7849110671443498e+00 0 1 0
248 1 2 9.7000000000000003e-02 5.8019846629017477e+00 6.8682170858486984e+01 2.8194657033398647e+00 1 0 0
249 1 3 5.9999999999999998e-02 4.2337895329019775e+00 6.9121071332570210e+01 1.2598704712515241e+00 1 0 0
247 1 6 -1.2000000000000000e-01 4.7977453248609701e+00 6.9625498634038280e+01 2.0575096893443425e+00 1 0 0
250 1 3 5.9999999999999998e-02 5.4669512164294378e+00 7.0356108358442029e+01 1.6148841556667308e+00 1 0 0
246 1 5 1.0299999999999999e-01 3.1669138152655107e+00 6.9655005997549338e+01 3.4596213285416408e+00 1 0 0
242 1 2 9.7000000000000003e-02 3.8291866142831776e+00 7.0370603505544437e+01 2.9753398029260478e+00 1 0 0
241 1 6 -1.2000000000000000e-01 2.9778994347126253e+00 7.1372091000951741e+01 2.1263489633367429e+00 1 0 0
244 1 3 5.9999999999999998e-02 3.5646507818621407e+00 7.2200163235829365e+01 1.6978678657836141e+00 1 0 0
245 1 4 -2.0000000000000001e-01 4.7763932902675101e+00 7.1304027518560318e+01 4.2385570592460340e+00 1 0 0
240 1 5 1.0299999999999999e-01 2.3388277961820423e+00 7.2508042075161839e+01 3.8731255071920789e+00 1 0 0
243 1 3 5.9999999999999998e-02 2.4568313186676982e+00 7.0973607192841712e+01 1.2630391898074598e+00 1 0 0
236 1 2 9.7000000000000003e-02 1.8598133426667498e+00 7.2051407238817390e+01 2.9463425194032093e+00 1 0 0
238 1 3 5.9999999999999998e-02 1.9797870007315346e+00 7.3664987511985927e+01 1.3832256293542855e+00 1 0 0
235 1 6 -1.2000000000000000e-01 1.2060464037264138e+00 7.3155324730477645e+01 2.0168828319749110e+00 1 0 0
239 1 4 -2.0000000000000001e-01 6.8556880035858259e-01 7.0912386378551076e+01 3.5475301374159294e+00 1 0 0
237 1 3 5.9999999999999998e-02 5.8833439387464759e-01 7.2754995158789569e+01 1.3742482332629598e+00 1 0 0
156 1 5 1.0299999999999999e-01 5.4460662851548514e-01 6.8911127641885727e+01 5.9272742966027527e+00 1 0 0
251 1 4 -2.0000000000000001e-01 6.8629319702225473e+00 6.8134077999906026e+01 1.4962255151626909e+00 1 0 0
261 1 3 5.9999999999999998e-02 7.5716163656515905e+00 6.7850076345507929e+01 4.6310122769484217e+00 1 0 0
252 1 5 1.0299999999999999e-01 6.4562799562363651e+00 6.9255494838980283e+01 3.5051778840812595e+00 1 0 0
13361 1 4 -2.0000000000000001e-01 1.0732960855009136e+01 6.8493650641045377e+01 1.1154192716125131e+00 0 1 0
13362 1 5 1.0299999999999999e-01 1.0535932082961621e+01 6.8452510460895340e+01 3.4837223715494980e+00 0 1 0
13366 1 3 5.9999999999999998e-02 9.3274949365017186e+00 7.0430433744594993e+01 2.3456689761283847e+00 0 1 0
13363 1 6 -1.2000000000000000e-01 1.0277629710285314e+01 7.0511748200423952e+01 2.8536084805590858e+00 0 1 0
13364 1 2 9.7000000000000003e-02 1.0298305273269653e+01 7.1101964282784223e+01 4.2316235175279679e+00 0 1 0
13368 1 5 1.0299999999999999e-01 1.1271302312525897e+01 7.1125086590922933e+01 4.6070981649342677e+00 0 1 0
13365 1 3 5.9999999999999998e-02 1.0801298588737883e+01 7.1217648899962214e+01 2.2015581533915243e+00 0 1 0
13358 1 2 9.7000000000000003e-02 1.1027291005784898e+01 6.9176949990179764e+01 2.7230027716119980e+00 0 1 0
13369 1 6 -1.2000000000000000e-01 9.8295896085246302e+00 7.2564634602802357e+01 4.1864712176538390e+00 0 1 0
13367 1 4 -2.0000000000000001e-01 9.3388417901840590e+00 7.0159846725841945e+01 5.4002793329418761e+00 0 1 0
13371 1 3 5.9999999999999998e-02 8.9542779917909261e+00 7.2710738802354257e+01 3.5596082569835752e+00 0 1 0
13374 1 5 1.0299999999999999e-01 1.1576116268821925e+01 7.3389064091702849e+01 3.1439414679143773e+00 0 1 0
13370 1 2 9.7000000000000003e-02 1.0888542161116861e+01 7.3615444975828382e+01 4.0137803406772727e+00 0 1 0
13375 1 6 -1.2000000000000000e-01 1.1677401696591877e+01 7.3855278930682530e+01 5.3845708129512433e+00 0 1 0
13372 1 3 5.9999999999999998e-02 9.3410695081886246e+00 7.2709804163083490e+01 5.1075106088261331e+00 0 1 0
13378 1 3 5.9999999999999998e-02 1.1860183025746929e+01 7.2923787389156146e+01 5.8493178148374820e+00 0 1 0
13352 1 2 9.7000000000000003e-02 1.3394872015862946e+01 6.8033814820225118e+01 2.8148186572264238e+00 0 1 0
13359 1 3 5.9999999999999998e-02 1.2807221210129956e+01 6.9876043625002239e+01 3.8286259927399882e+00 0 1 0
13357 1 6 -1.2000000000000000e-01 1.2581934479248838e+01 6.9308037386431536e+01 2.8783787059109618e+00 0 1 0
13360 1 3 5.9999999999999998e-02 1.3017437592610593e+01 7.0009644925713147e+01 2.0626634419847067e+00 0 1 0
13350 1 5 1.0299999999999999e-01 1.5148874294657910e+01 6.8886852687651981e+01 1.1105531593736120e+00 0 1 0
13351 1 6 -1.2000000000000000e-01 1.4898367910204257e+01 6.8147368727795325e+01 3.1373397262849991e+00 0 1 0
13354 1 3 5.9999999999999998e-02 1.4937538573419017e+01 6.9012339746112474e+01 3.9170766984417735e+00 0 1 0
13346 1 2 9.7000000000000003e-02 1.5717620185778852e+01 6.8408302551472062e+01 1.8857941222943515e+00 0 1 0
13343 1 4 -2.0000000000000001e-01 1.5974622030432005e+01 7.1415248426418870e+01 1.3213286085492775e+00 0 1 0
230 1 2 9.7000000000000003e-02 4.7825694765094062e-01 7.4186647304151080e+01 2.9302356510330401e+00 1 0 0
233 1 4 -2.0000000000000001e-01 1.3990077599957607e+00 7.4771366396028071e+01 4.2608878657004272e+00 1 0 0
221 1 4 -2.0000000000000001e-01 2.0673124846687672e+00 7.8145680343041477e+01 2.1043320045113800e+00 1 0 0
232 1 3 5.9999999999999998e-02 8.8928616165890417e-01 7.5905242012590932e+01 1.5963542169200295e+00 1 0 0
218 1 2 9.7000000000000003e-02 4.8767915852802657e-01 7.8656804853647458e+01 2.6384622075818274e+00 1 0 0
222 1 5 1.0299999999999999e-01 4.8884365294437276e-01 7.8608685462688456e+01 3.6844216049238732e+00 1 0 0
197 1 4 -2.0000000000000001e-01 5.0318393253988365e+00 7.7453689341841937e+01 5.2434525466933239e+00 1 0 0
204 1 5 1.0299999999999999e-01 3.8723140180372502e+00 8.0095440150547503e+01 3.9605872046125143e+00 1 0 0
229 1 6 -1.2000000000000000e-01 4.5778985091827429e-02 7.5380024540979690e+01 2.0269332533214013e+00 1 0 0
199 1 6 -1.2000000000000000e-01 6.0488837197561409e+00 7.9789100065736633e+01 4.1898021630278786e+00 1 0 0
194 1 2 9.7000000000000003e-02 6.0143509203416974e+00 7.8946665108454255e+01 5.4760652965987422e+00 1 0 0
217 1 6 -1.2000000000000000e-01 3.2061440022150473e-01 8.0120680847762301e+01 2.1178570436881690e+00 1 0 0
220 1 3 5.9999999999999998e-02 3.3858865394295024e-01 8.0127020776666456e+01 1.0363266374912563e+00 1 0 0
202 1 3 5.9999999999999998e-02 6.2629455396949867e+00 7.9103037037928047e+01 3.3225830324033483e+00 1 0 0
13373 1 4 -2.0000000000000001e-01 1.0053026159289590e+01 7.5195999464526835e+01 3.5820893443555240e+00 0 1 0
196 1 3 5.9999999999999998e-02 7.8660297223311657e+00 7.7751058152835142e+01 5.1295909176759160e+00 1 0 0
2729 1 4 -2.0000000000000001e-01 1.0756946359402034e+01 8.0021231088801912e+01 1.6199566235202714e+00 1 0 0
195 1 3 5.9999999999999998e-02 8.1918995601123061e+00 7.9275648276526979e+01 5.7383237392215642e+00 1 0 0
193 1 6 -1.2000000000000000e-01 7.4066089454019073e+00 7.8467031423791411e+01 5.8664316175306395e+00 1 0 0
13379 1 4 -2.0000000000000001e-01 1.4130451752871934e+01 7.4048662429538737e+01 4.1234875352778317e+00 0 1 0
13376 1 2 9.7000000000000003e-02 1.2924682935901838e+01 7.4690136468302896e+01 5.3224741969056355e+00 0 1 0
2724 1 5 1.0299999999999999e-01 1.3017040446458202e+01 7.8460734717945485e+01 2.0296212076650457e+00 1 0 0
2723 1 4 -2.0000000000000001e-01 1.3571024172591251e+01 7.8991730585245847e+01 4.2630584414823183e+00 1 0 0
2720 1 2 9.7000000000000003e-02 1.3731713940123040e+01 7.9236642425694399e+01 2.4921141448909028e+00 1 0 0
13380 1 5 1.0299999999999999e-01 1.2638756180105064e+01 7.5679701433871926e+01 4.9705193483102956e+00 0 1 0
2717 1 4 -2.0000000000000001e-01 1.4335980528037567e+01 7.6365534718140893e+01 1.2346101422582829e+00 1 0 0
2718 1 5 1.0299999999999999e-01 1.5244132265700816e+01 7.6965687096842345e+01 3.2442273929939973e+00 1 0 0
2714 1 2 9.7000000000000003e-02 1.5457528188028734e+01 7.7258012956933527e+01 2.2260222827628215e+00 1 0 0
2719 1 6 -1.2000000000000000e-01 1.5168083650320741e+01 7.8816972540376980e+01 2.1176048977980031e+00 1 0 0
2722 1 3 5.9999999999999998e-02 1.5404710529082916e+01 7.9142483858856949e+01 1.0524703360733110e+00 1 0 0
2721 1 3 5.9999999999999998e-02 1.5931073469966661e+01 7.9367159007917436e+01 2.7217942303455502e+00 1 0 0
43055 1151 8 4.2380000000000001e-01 1.5697315369028560e+01 6.9314897452236863e+01 4.3795520306378677e+01 0 0 0
216 1 5 1.0299999999999999e-01 1.8419273243863659e+00 8.0598092050190814e+01 3.6621314915152228e+00 1 0 0
214 1 3 5.9999999999999998e-02 2.6914100485223402e+00 8.0884880498903811e+01 1.1058842290788831e+00 1 0 0
206 1 2 9.7000000000000003e-02 3.6617473985371278e+00 8.2402189902857543e+01 2.4406682063199834e+00 1 0 0
210 1 5 1.0299999999999999e-01 3.4230967511134982e+00 8.2989768220293314e+01 3.2965302526051175e+00 1 0 0
211 1 6 -1.2000000000000000e-01 2.3962751920824217e+00 8.1665324202134400e+01 1.8092289202435272e+00 1 0 0
213 1 3 5.9999999999999998e-02 1.7590363645567533e+00 8.2401678688972311e+01 1.2450467322266487e+00 1 0 0
209 1 4 -2.0000000000000001e-01 4.3269340563792005e+00 8.3458968399905103e+01 1.2234946631969723e+00 1 0 0
200 1 2 9.7000000000000003e-02 4.8129189717683305e+00 8.0666338054603315e+01 3.9828518774147899e+00 1 0 0
205 1 6 -1.2000000000000000e-01 4.9075098122141636e+00 8.1527658164392520e+01 2.6767957260404502e+00 1 0 0
203 1 4 -2.0000000000000001e-01 4.6914788272218164e+00 8.1810386597317120e+01 5.3664170841897620e+00 1 0 0
212 1 2 9.7000000000000003e-02 1.3423118678960890e+00 8.1049109790717495e+01 2.8032102121764075e+00 1 0 0
215 1 4 -2.0000000000000001e-01 3.6949425966630761e-01 8.2367455189022365e+01 3.5585116742409766e+00 1 0 0
208 1 3 5.9999999999999998e-02 5.1352080187261722e+00 8.0929709044342715e+01 1.7903908842488772e+00 1 0 0
207 1 3 5.9999999999999998e-02 5.7859751681629108e+00 8.2250341390739820e+01 2.7701067267929980e+00 1 0 0
1198 1 3 5.9999999999999998e-02 5.5372064475841221e+00 8.5464441938489188e+01 2.6127634967298001e+00 1 0 0
1217 1 4 -2.0000000000000001e-01 2.9557212673756489e-01 8.6260141813389481e+01 2.9975796714150222e+00 1 0 0
1191 1 3 5.9999999999999998e-02 6.1871222843260112e+00 8.4455424656720211e+01 4.7504090206087790e+00 1 0 0
201 1 3 5.9999999999999998e-02 6.9849165821432386e+00 8.0366204266086157e+01 4.2687378644190934e+00 1 0 0
2730 1 5 1.0299999999999999e-01 1.1793442874217879e+01 8.0979970883324739e+01 3.5495560436656328e+00 1 0 0
2726 1 2 9.7000000000000003e-02 1.1974977146072938e+01 8.1135905489961928e+01 2.4829660970613006e+00 1 0 0
2734 1 3 5.9999999999999998e-02 1.0707913692031791e+01 8.2807790503847372e+01 2.4629604376922316e+00 1 0 0
2731 1 6 -1.2000000000000000e-01 1.1712098443901654e+01 8.2607362703144929e+01 2.1458055287442712e+00 1 0 0
1193 1 4 -2.0000000000000001e-01 8.0238999801017634e+00 8.4167177803776596e+01 2.6303814248686437e+00 1 0 0
2737 1 6 -1.2000000000000000e-01 1.1961408074142023e+01 8.5015649952223711e+01 2.3180895133173327e+00 1 0 0
2733 1 3 5.9999999999999998e-02 1.1777173898132711e+01 8.2732432017348501e+01 1.0792221530339705e+00 1 0 0
1188 1 5 1.0299999999999999e-01 8.5030386001076650e+00 8.3725625172850840e+01 5.7502590006633740e+00 1 0 0
2739 1 3 5.9999999999999998e-02 1.2092577307255084e+01 8.4929521360830705e+01 1.2075519658364642e+00 1 0 0
2740 1 3 5.9999999999999998e-02 1.0896304736453446e+01 8.4977120943866609e+01 2.4032971010925404e+00 1 0 0
1184 1 2 9.7000000000000003e-02 8.1214880348833827e+00 8.4721921915942971e+01 5.9725928456580766e+00 1 0 0
1189 1 6 -1.2000000000000000e-01 7.0267192376388001e+00 8.5200636470080752e+01 4.8554638534236849e+00 1 0 0
1187 1 4 -2.0000000000000001e-01 9.5728959036935706e+00 8.5685169811967569e+01 5.8174440020059119e+00 1 0 0
1190 1 2 9.7000000000000003e-02 7.4794194303454926e+00 8.5636414974205096e+01 3.4786803235321093e+00 1 0 0
1192 1 3 5.9999999999999998e-02 6.6987120449730631e+00 8.6191358755646220e+01 5.2073147736982470e+00 1 0 0
1195 1 6 -1.2000000000000000e-01 6.3343858761452099e+00 8.6201353829170245e+01 2.5524387870686436e+00 1 0 0
1197 1 3 5.9999999999999998e-02 6.7253951139159360e+00 8.6256123791728200e+01 1.4854604136354468e+00 1 0 0
2732 1 2 9.7000000000000003e-02 1.2554414440308021e+01 8.3686672617182083e+01 2.8359374630977001e+00 1 0 0
2738 1 2 9.7000000000000003e-02 1.2679362585388153e+01 8.6152037600527677e+01 2.8678701690685875e+00 1 0 0
2728 1 3 5.9999999999999998e-02 1.3649074309572837e+01 8.0808404545225301e+01 1.1479465199848078e+00 1 0 0
2725 1 6 -1.2000000000000000e-01 1.3380527081609833e+01 8.0689326122024340e+01 2.1927149599918856e+00 1 0 0
2735 1 4 -2.0000000000000001e-01 1.2425165368585231e+01 8.3642752987922592e+01 4.5989326968906763e+00 1 0 0
2742 1 5 1.0299999999999999e-01 1.2934926384507239e+01 8.5883861971487391e+01 3.8729758273600834e+00 1 0 0
2736 1 5 1.0299999999999999e-01 1.3621547343530844e+01 8.3660639350480054e+01 2.7540825765360957e+00 1 0 0
2727 1 3 5.9999999999999998e-02 1.4035435631791788e+01 8.1409930965817935e+01 2.6841229997836749e+00 1 0 0
2741 1 4 -2.0000000000000001e-01 1.4236057178569078e+01 8.6256170287910919e+01 2.0302944069627760e+00 1 0 0
20334 1 5 1.0299999999999999e-01 1.4540671181243239e+01 8.5430194532116900e+01 5.9022418040848086e+00 1 0 0
1204 1 3 5.9999999999999998e-02 3.8090430321341948e+00 8.6957522904009792e+01 3.7218501533139463e+00 1 0 0
1212 1 5 1.0299999999999999e-01 1.8834911135214336e+00 8.8034683318048522e+01 1.7823497768432148e+00 1 0 0
1211 1 4 -2.0000000000000001e-01 2.1056932878968992e+00 9.0184097460864294e+01 1.1605705069482408e+00 1 0 0
1203 1 3 5.9999999999999998e-02 3.8500384653015822e+00 8.7394736547153144e+01 2.0737515528402182e+00 1 0 0
1201 1 6 -1.2000000000000000e-01 4.2160687357833222e+00 8.7688343354208300e+01 3.0873517049531105e+00 1 0 0
1206 1 5 1.0299999999999999e-01 4.2265600947443609e+00 8.9865100334214873e+01 2.9348387115320915e+00 1 0 0
1202 1 2 9.7000000000000003e-02 3.7493234304185945e+00 8.9087583650719381e+01 3.5463468907578091e+00 1 0 0
1207 1 6 -1.2000000000000000e-01 2.2468469414105927e+00 8.9175589825776356e+01 3.6161881499244117e+00 1 0 0
1208 1 2 9.7000000000000003e-02 1.5849350056596667e+00 8.8964479657224544e+01 2.2666579284524495e+00 1 0 0
1209 1 3 5.9999999999999998e-02 1.8974085618881169e+00 8.8430829575664291e+01 4.2736256656790435e+00 1 0 0
1210 1 3 5.9999999999999998e-02 2.0305671094019537e+00 9.0209963579154035e+01 3.8045639508342322e+00 1 0 0
1205 1 4 -2.0000000000000001e-01 4.2922328867745687e+00 8.9380250591291301e+01 5.2174207769844516e+00 1 0 0
4241 1 4 -2.0000000000000001e-01 5.2979586717358131e+00 9.1964589590438237e+01 1.0902838516736126e+00 1 0 0
1213 1 6 -1.2000000000000000e-01 5.8180439887312994e-02 8.9025951134773365e+01 2.2167443223652659e+00 1 0 0
1196 1 2 9.7000000000000003e-02 5.7781499771406182e+00 8.7592878174734082e+01 3.0661884324149482e+00 1 0 0
1200 1 5 1.0299999999999999e-01 6.3135689874212160e+00 8.7783996974962236e+01 3.9854377439217843e+00 1 0 0
1194 1 5 1.0299999999999999e-01 8.3404771787794250e+00 8.6286545443809871e+01 3.4437702718308221e+00 1 0 0
1199 1 4 -2.0000000000000001e-01 6.3855449645915767e+00 8.8689789247689305e+01 1.8805549457682758e+00 1 0 0
2746 1 3 5.9999999999999998e-02 1.1067032098173030e+01 8.7362444824971021e+01 3.3607596014470396e+00 1 0 0
4259 1 4 -2.0000000000000001e-01 9.1188536640566067e+00 8.8972670532189611e+01 5.4237545693859008e+00 1 0 0
4257 1 3 5.9999999999999998e-02 8.8041067268203967e+00 9.1457558301657173e+01 4.4144146529809953e+00 1 0 0
2745 1 3 5.9999999999999998e-02 1.1528040737961799e+01 8.7691943500856127e+01 1.6524994514855160e+00 1 0 0
2743 1 6 -1.2000000000000000e-01 1.1881060033418274e+01 8.7491544004914545e+01 2.6469828599372955e+00 1 0 0
4255 1 6 -1.2000000000000000e-01 8.8176569644994718e+00 9.1673142199885305e+01 5.4837820322491737e+00 1 0 0
4258 1 3 5.9999999999999998e-02 9.9105517885723469e+00 9.1778967201536716e+01 5.5535370045958494e+00 1 0 0
2747 1 4 -2.0000000000000001e-01 1.1639864163763995e+01 9.0165198282179233e+01 2.3761730444978562e+00 1 0 0
2751 1 3 5.9999999999999998e-02 1.1881878417450732e+01 8.9084935897932496e+01 5.2085636112845100e+00 1 0 0
4248 1 5 1.0299999999999999e-01 7.6130118169360328e+00 9.2301567943595799e+01 2.8303657288626494e+00 1 0 0
2744 1 2 9.7000000000000003e-02 1.2636409587187980e+01 8.8804397404064190e+01 3.1022246655129218e+00 1 0 0
2749 1 6 -1.2000000000000000e-01 1.2773727172622529e+01 8.8883954209120049e+01 4.6570546063643734e+00 1 0 0
2752 1 3 5.9999999999999998e-02 1.3151687367444502e+01 8.7970154820956054e+01 4.9792691436028136e+00 1 0 0
2748 1 5 1.0299999999999999e-01 1.3584349818386805e+01 8.8829367243726637e+01 2.5662992762843753e+00 1 0 0
2754 1 5 1.0299999999999999e-01 1.3517674364185350e+01 9.0879001560073590e+01 4.4546957962577691e+00 1 0 0
2750 1 2 9.7000000000000003e-02 1.3790223102083475e+01 9.0020856573505981e+01 5.0774736474486177e+00 1 0 0
2753 1 4 -2.0000000000000001e-01 1.5432711770117042e+01 8.9574013315844994e+01 4.5564003957164827e+00 1 0 0
4239 1 3 5.9999999999999998e-02 3.2017192307496622e+00 9.2638875061744173e+01 2.7992865368334336e+00 1 0 0
4240 1 3 5.9999999999999998e-02 2.6896442774953111e+00 9.3159544870990175e+01 1.2379145434013850e+00 1 0 0
4237 1 6 -1.2000000000000000e-01 3.3253396894867691e+00 9.3457688042048943e+01 2.1282629442439416e+00 1 0 0
4236 1 5 1.0299999999999999e-01 3.2802380381644616e+00 9.5238159316560456e+01 3.4922567018754922e+00 1 0 0
4232 1 2 9.7000000000000003e-02 2.7438177495734069e+00 9.4830825353954125e+01 2.6564004596361972e+00 1 0 0
4235 1 4 -2.0000000000000001e-01 2.9240553089168544e+00 9.5835037707898735e+01 1.2710255071357608e+00 1 0 0
4238 1 2 9.7000000000000003e-02 4.9174810832267148e+00 9.3480650887466098e+01 1.8643574365015205e+00 1 0 0
4230 1 5 1.0299999999999999e-01 1.6473496360531881e+00 9.6145622267789861e+01 4.7596272032691820e+00 1 0 0
4233 1 3 5.9999999999999998e-02 1.1413095009619481e+00 9.3806254990810444e+01 3.6967832698075327e+00 1 0 0
4231 1 6 -1.2000000000000000e-01 1.3105260376464156e+00 9.4735459872066670e+01 3.1101798022126776e+00 1 0 0
4242 1 5 1.0299999999999999e-01 5.2022871933776962e+00 9.4266052968178784e+01 1.1814366982757278e+00 1 0 0
4226 1 2 9.7000000000000003e-02 8.7830272018013711e-01 9.5965496236017344e+01 4.0541624622367598e+00 1 0 0
4234 1 3 5.9999999999999998e-02 6.8400757359712272e-01 9.4588537409672213e+01 2.2394178727506273e+00 1 0 0
4246 1 3 5.9999999999999998e-02 5.3965247361174757e+00 9.3142561922411986e+01 3.8928578886231016e+00 1 0 0
4245 1 3 5.9999999999999998e-02 5.7770476275924540e+00 9.4732685038569230e+01 3.4685353017199256e+00 1 0 0
4243 1 6 -1.2000000000000000e-01 5.8297551243626717e+00 9.3665514855127867e+01 3.1076001122190910e+00 1 0 0
19379 1 4 -2.0000000000000001e-01 4.9680670507250024e+00 9.5426080756896809e+01 5.9623437927769185e+00 1 0 0
4250 1 2 9.7000000000000003e-02 8.0031375340026170e+00 9.3000911887425360e+01 5.6455225647419924e+00 1 0 0
4244 1 2 9.7000000000000003e-02 7.3657512261477400e+00 9.3352752211818128e+01 3.0504130179589897e+00 1 0 0
4247 1 4 -2.0000000000000001e-01 8.1123089321792730e+00 9.4294618363148587e+01 1.7380335747819491e+00 1 0 0
4252 1 3 5.9999999999999998e-02 7.7009895492304263e+00 9.4845347876837749e+01 4.5985278353296906e+00 1 0 0
4251 1 3 5.9999999999999998e-02 9.1369621650425170e+00 9.3856988372628237e+01 4.1625906071101788e+00 1 0 0
4249 1 6 -1.2000000000000000e-01 8.0643408146060782e+00 9.3838547089580686e+01 4.3899958600576428e+00 1 0 0
4254 1 5 1.0299999999999999e-01 6.9372448513680851e+00 9.2793677134952347e+01 5.8439743294190052e+00 1 0 0
4360 1 3 5.9999999999999998e-02 1.0527713299793499e+01 9.6509162139647913e+01 5.2136479943353828e+00 1 0 0
4366 1 3 5.9999999999999998e-02 9.5709314107993411e+00 9.6982310804877216e+01 3.1853899277704163e+00 1 0 0
155 1 4 -2.0000000000000001e-01 2.1666760259498572e+00 6.7356205802106672e+01 6.2534583709496854e+00 1 0 0
126 1 5 1.0299999999999999e-01 3.0908810505943527e+00 6.5336729759753624e+01 9.1064896177613495e+00 1 0 0
121 1 6 -1.2000000000000000e-01 4.9434871404298910e+00 6.5217496697374983e+01 9.7275623922638683e+00 1 0 0
116 1 2 9.7000000000000003e-02 4.8623103469180631e+00 6.6655881640638370e+01 1.0242885874178706e+01 1 0 0
120 1 5 1.0299999999999999e-01 4.0573201468385180e+00 6.6699507216427293e+01 1.0919078114077367e+01 1 0 0
123 1 3 5.9999999999999998e-02 5.4225503433245095e+00 6.5207158465008661e+01 8.7044839726850700e+00 1 0 0
323 1 4 -2.0000000000000001e-01 1.4743211461491474e+00 6.7576498609285252e+01 1.1597449550932529e+01 1 0 0
119 1 4 -2.0000000000000001e-01 4.3484690557556807e+00 6.7700948057758296e+01 9.0079760259193744e+00 1 0 0
115 1 6 -1.2000000000000000e-01 6.1079010083641725e+00 6.7196040446861005e+01 1.0860511460194409e+01 1 0 0
264 1 5 1.0299999999999999e-01 7.7700174012566912e+00 6.5113621170224008e+01 6.0515235774506113e+00 1 0 0
270 1 5 1.0299999999999999e-01 1.1217032332107046e+01 6.6260739898706248e+01 6.6770858864799916e+00 1 0 0
266 1 2 9.7000000000000003e-02 1.0340610307625052e+01 6.6213816890269428e+01 7.3675693509995996e+00 1 0 0
273 1 3 5.9999999999999998e-02 9.9246285471317943e+00 6.6353082326953881e+01 9.2958634497361299e+00 1 0 0
268 1 3 5.9999999999999998e-02 8.2698018913154669e+00 6.7032117740440071e+01 7.5222243828798190e+00 1 0 0
265 1 6 -1.2000000000000000e-01 9.0006247842608378e+00 6.6849529327972789e+01 6.7969023196911529e+00 1 0 0
271 1 6 -1.2000000000000000e-01 1.0777433257065383e+01 6.6733335790416092e+01 8.7212813017500981e+00 1 0 0
274 1 3 5.9999999999999998e-02 1.1681380508969612e+01 6.6314784833708472e+01 9.0085200476495420e+00 1 0 0
118 1 3 5.9999999999999998e-02 7.0087143556669407e+00 6.7079022165329917e+01 1.0205590282114461e+01 1 0 0
267 1 3 5.9999999999999998e-02 9.0921170944154426e+00 6.7780714411233106e+01 6.3455190580963716e+00 1 0 0
114 1 5 1.0299999999999999e-01 6.6944767437089876e+00 6.5886520186111611e+01 1.2496148024453824e+01 1 0 0
13298 1 2 9.7000000000000003e-02 1.5770063915990482e+01 6.6095284220822805e+01 7.1898628394939426e+00 0 1 0
13301 1 4 -2.0000000000000001e-01 1.4452800535457996e+01 6.5612052783933947e+01 8.3250735410415526e+00 0 1 0
13302 1 5 1.0299999999999999e-01 1.5476584170969893e+01 6.6965092462047707e+01 6.6887212289921125e+00 0 1 0
13308 1 5 1.0299999999999999e-01 1.5845031699871216e+01 6.7290025624128262e+01 9.7124590848508188e+00 0 1 0
13297 1 6 -1.2000000000000000e-01 1.5833322877342820e+01 6.4937173886542467e+01 6.1947071434995991e+00 0 1 0
173 1 4 -2.0000000000000001e-01 5.6960888259560907e+00 7.3735692611336063e+01 6.3490980899715881e+00 1 0 0
161 1 4 -2.0000000000000001e-01 1.6152076583867880e+00 7.1484612656488352e+01 6.6347613585621437e+00 1 0 0
162 1 5 1.0299999999999999e-01 3.1342789166368301e+00 6.9764169275470351e+01 7.0021913264000455e+00 1 0 0
166 1 3 5.9999999999999998e-02 3.7214348260943102e+00 7.0173973851182240e+01 9.3034703570292407e+00 1 0 0
158 1 2 9.7000000000000003e-02 2.3525415559026324e+00 7.0240556405190560e+01 7.6510415848115976e+00 1 0 0
163 1 6 -1.2000000000000000e-01 3.0791927176694163e+00 7.0872354974680476e+01 8.8038492712794518e+00 1 0 0
165 1 3 5.9999999999999998e-02 2.2791369265005264e+00 7.1223946499875808e+01 9.4103039730366937e+00 1 0 0
160 1 3 5.9999999999999998e-02 1.6191908638446237e+00 6.8704593446198373e+01 8.8989452971339045e+00 1 0 0
157 1 6 -1.2000000000000000e-01 1.2957828621888803e+00 6.9311021764586769e+01 8.0154552293450863e+00 1 0 0
164 1 2 9.7000000000000003e-02 4.0243371846739473e+00 7.2025794596649192e+01 8.5575153959190953e+00 1 0 0
169 1 6 -1.2000000000000000e-01 5.3984304915723422e+00 7.1611472398545843e+01 8.1380084183473276e+00 1 0 0
172 1 3 5.9999999999999998e-02 5.1317014076334235e+00 7.0984687546498094e+01 7.3079457876516063e+00 1 0 0
168 1 5 1.0299999999999999e-01 3.5531348176908195e+00 7.2792134260804858e+01 7.8481549693454147e+00 1 0 0
167 1 4 -2.0000000000000001e-01 4.0976070446752475e+00 7.2708107227445851e+01 1.0115920506731049e+01 1 0 0
171 1 3 5.9999999999999998e-02 5.8495249455775218e+00 7.1011278017789422e+01 8.9079354604689858e+00 1 0 0
322 1 3 5.9999999999999998e-02 1.6367228493068560e+00 7.0169724565149508e+01 1.1398765515273535e+01 1 0 0
152 1 2 9.7000000000000003e-02 8.2003052746697491e-01 6.8431886118262426e+01 6.8321385716721332e+00 1 0 0
159 1 3 5.9999999999999998e-02 4.0670124349556042e-01 6.9876889920426109e+01 8.3294970826135444e+00 1 0 0
117 1 3 5.9999999999999998e-02 5.9979229516615158e+00 6.8298478688858168e+01 1.0847597762742618e+01 1 0 0
170 1 2 9.7000000000000003e-02 6.3554101876524864e+00 7.2752077792108096e+01 7.6379854811734127e+00 1 0 0
175 1 6 -1.2000000000000000e-01 6.9187983515037841e+00 7.3560863070069175e+01 8.8112627532877248e+00 1 0 0
174 1 5 1.0299999999999999e-01 7.2506552862158902e+00 7.2336482365915515e+01 7.1871459785126630e+00 1 0 0
279 1 3 5.9999999999999998e-02 1.0045236722346342e+01 6.8164072661306903e+01 1.0837046709526682e+01 1 0 0
272 1 2 9.7000000000000003e-02 1.0971411732542320e+01 6.8223272595987240e+01 8.8795305612099575e+00 1 0 0
276 1 5 1.0299999999999999e-01 1.0214881459258351e+01 6.8858494992580901e+01 8.2885074303065327e+00 1 0 0
281 1 4 -2.0000000000000001e-01 8.7077795277068475e+00 7.0341482098603677e+01 9.9005079725416270e+00 1 0 0
278 1 2 9.7000000000000003e-02 1.0388355541478312e+01 7.0194674300751899e+01 1.0366387414720016e+01 1 0 0
282 1 5 1.0299999999999999e-01 1.0834996395845195e+01 7.0788145647801102e+01 9.6273069999212932e+00 1 0 0
277 1 6 -1.2000000000000000e-01 1.0808515187067437e+01 6.8672608535476428e+01 1.0271493408989127e+01 1 0 0
288 1 5 1.0299999999999999e-01 9.4436874522317460e+00 7.2453857942964703e+01 1.1475470665108119e+01 1 0 0
179 1 4 -2.0000000000000001e-01 9.7159251187214313e+00 7.3299143160914213e+01 8.3564689033918711e+00 1 0 0
178 1 3 5.9999999999999998e-02 7.2394654641918361e+00 7.2939121875508121e+01 9.6699249680670842e+00 1 0 0
283 1 6 -1.2000000000000000e-01 1.0478084015808301e+01 7.0576438309781793e+01 1.1860184344146209e+01 1 0 0
280 1 3 5.9999999999999998e-02 1.1776242088799012e+01 6.8761818666046224e+01 1.0785655276964384e+01 1 0 0
287 1 4 -2.0000000000000001e-01 1.1688789417005566e+01 7.2987324734620998e+01 1.2043150451541484e+01 1 0 0
275 1 4 -2.0000000000000001e-01 1.2539971385130057e+01 6.8723209565354622e+01 8.2313162429154119e+00 1 0 0
13386 1 5 1.0299999999999999e-01 1.4841370576044898e+01 7.2957742726970295e+01 6.4506319404527996e+00 0 1 0
13385 1 4 -2.0000000000000001e-01 1.3229815311451365e+01 7.2647023360182274e+01 8.2802363836898074e+00 0 1 0
13382 1 2 9.7000000000000003e-02 1.4369115174312100e+01 7.3561315980248821e+01 7.1862987074314226e+00 0 1 0
13392 1 5 1.0299999999999999e-01 1.5867390545252034e+01 7.2090302404717988e+01 9.1017227121200364e+00 0 1 0
13387 1 6 -1.2000000000000000e-01 1.5594577339917647e+01 7.4035645845213367e+01 8.0353862883901286e+00 0 1 0
3671 1 4 -2.0000000000000001e-01 1.5064318029127588e+00 7.9146891214785498e+01 6.0936979447835853e+00 1 0 0
3670 1 3 5.9999999999999998e-02 2.9639306113558977e-01 7.6799639275717965e+01 6.5375458103247812e+00 1 0 0
3665 1 4 -2.0000000000000001e-01 1.6509422178132813e+00 7.4773434256732514e+01 7.8861690845930532e+00 1 0 0
3672 1 5 1.0299999999999999e-01 2.4346379121874704e+00 7.7253904944311813e+01 7.3451048613998147e+00 1 0 0
3668 1 2 9.7000000000000003e-02 1.6244787194358263e+00 7.8030013439534443e+01 7.5286353625601405e+00 1 0 0
3676 1 3 5.9999999999999998e-02 1.5818987263122384e+00 7.8284802114511365e+01 9.7655945993509068e+00 1 0 0
3677 1 4 -2.0000000000000001e-01 4.2617164977268018e+00 7.8367326217186317e+01 9.1435070378716858e+00 1 0 0
3673 1 6 -1.2000000000000000e-01 1.7293062562143628e+00 7.8867186628482457e+01 8.8250800126648201e+00 1 0 0
3662 1 2 9.7000000000000003e-02 3.7857774949607426e-01 7.5923698316002259e+01 8.4362835370534395e+00 1 0 0
3666 1 5 1.0299999999999999e-01 6.1024521978690149e-01 7.6196265312362385e+01 9.4633945103179204e+00 1 0 0
3667 1 6 -1.2000000000000000e-01 3.9298063347387729e-01 7.7135261958683671e+01 7.5095677087864718e+00 1 0 0
3674 1 2 9.7000000000000003e-02 3.0734475951357654e+00 7.9655041989598658e+01 8.9091797444506220e+00 1 0 0
3675 1 3 5.9999999999999998e-02 8.4974784715475915e-01 7.9537136455660089e+01 8.8090740142304327e+00 1 0 0
198 1 5 1.0299999999999999e-01 5.5502160365328219e+00 7.9589152260996627e+01 6.2713914130696260e+00 1 0 0
1272 1 5 1.0299999999999999e-01 5.0031327869289433e-01 7.8417954721234864e+01 1.1534597917253897e+01 1 0 0
44048 1482 8 4.2380000000000001e-01 1.5514055345255359e+01 6.9696532999471088e+01 4.8212223392244432e+01 0 0 0
1277 1 4 -2.0000000000000001e-01 2.3137582825286271e+00 7.5917276150950315e+01 1.2160457677434376e+01 1 0 0
177 1 3 5.9999999999999998e-02 6.1379546859018621e+00 7.4253487594814700e+01 9.0591635504440298e+00 1 0 0
13377 1 3 5.9999999999999998e-02 1.0951195793099545e+01 7.4315978698677384e+01 6.0123862104622381e+00 0 1 0
176 1 2 9.7000000000000003e-02 8.2208733757214514e+00 7.4301698834239900e+01 8.3411148470934275e+00 1 0 0
190 1 3 5.9999999999999998e-02 9.0223447150370735e+00 7.6365820134380328e+01 6.6970106127098763e+00 1 0 0
189 1 3 5.9999999999999998e-02 9.7863073821554334e+00 7.7935788095004881e+01 7.1333115426024136e+00 1 0 0
187 1 6 -1.2000000000000000e-01 9.0159853265211627e+00 7.7195325225419936e+01 7.4698226563422967e+00 1 0 0
188 1 2 9.7000000000000003e-02 7.6448458012048350e+00 7.7931715083168243e+01 7.3690953199342619e+00 1 0 0
192 1 5 1.0299999999999999e-01 6.7784576635195695e+00 7.7374945036794472e+01 7.6421784879329095e+00 1 0 0
180 1 5 1.0299999999999999e-01 8.1144674009956663e+00 7.4653915008279228e+01 7.3315465596572285e+00 1 0 0
183 1 3 5.9999999999999998e-02 7.3964528296135317e+00 7.5958071256150376e+01 9.3384358872737057e+00 1 0 0
184 1 3 5.9999999999999998e-02 8.6000419433891704e+00 7.5252181651786032e+01 1.0227096208102253e+01 1 0 0
182 1 2 9.7000000000000003e-02 9.4077275888446046e+00 7.6612243138381316e+01 8.8326911335653833e+00 1 0 0
181 1 6 -1.2000000000000000e-01 8.3723788189628596e+00 7.5587538254876776e+01 9.2580713829780557e+00 1 0 0
186 1 5 1.0299999999999999e-01 9.4056026445688516e+00 7.7387770952654648e+01 9.5137983354473281e+00 1 0 0
185 1 4 -2.0000000000000001e-01 1.1052052829697260e+01 7.6028133739700763e+01 8.8091477272125420e+00 1 0 0
191 1 4 -2.0000000000000001e-01 7.6248907124169589e+00 7.9391639482377300e+01 8.4566524170829975e+00 1 0 0
1163 1 4 -2.0000000000000001e-01 8.4583721968001058e+00 7.8025877392356946e+01 1.1867607530934313e+01 1 0 0
2682 1 5 1.0299999999999999e-01 1.1501124743150397e+01 7.9013298902582576e+01 1.2087471005707643e+01 1 0 0
1167 1 3 5.9999999999999998e-02 6.7756739482867605e+00 7.9723944307389473e+01 1.1226718874677784e+01 1 0 0
13383 1 3 5.9999999999999998e-02 1.4319908266429689e+01 7.5609776937927634e+01 6.4968243371465446e+00 0 1 0
13381 1 6 -1.2000000000000000e-01 1.3634636145643915e+01 7.4817171233889781e+01 6.6964272262632081e+00 0 1 0
13390 1 3 5.9999999999999998e-02 1.5082517264306819e+01 7.4650999458058621e+01 8.8373471100034617e+00 0 1 0
13384 1 3 5.9999999999999998e-02 1.2951885625810423e+01 7.5200977555372958e+01 7.3725506062220392e+00 0 1 0
2688 1 5 1.0299999999999999e-01 1.3689923907511858e+01 7.8336334710567940e+01 1.0774529841948413e+01 1 0 0
2694 1 5 1.0299999999999999e-01 1.5002722183192356e+01 7.8690557301756868e+01 8.0552435915716210e+00 1 0 0
2684 1 2 9.7000000000000003e-02 1.3702752683749900e+01 7.9388517410116535e+01 1.0416896669358792e+01 1 0 0
2690 1 2 9.7000000000000003e-02 1.5673429807149684e+01 7.8725804403579374e+01 8.9038582663281538e+00 1 0 0
2687 1 4 -2.0000000000000001e-01 1.2425666637643568e+01 7.9518634122158659e+01 9.1483771192436709e+00 1 0 0
2689 1 6 -1.2000000000000000e-01 1.5104596484375636e+01 7.9653718821959487e+01 9.9824489353142667e+00 1 0 0
2693 1 4 -2.0000000000000001e-01 1.5794206486724438e+01 7.7145504526273214e+01 9.6241816719193309e+00 1 0 0
2692 1 3 5.9999999999999998e-02 1.5766207138490914e+01 7.9391064950133895e+01 1.0852320007316612e+01 1 0 0
2704 1 3 5.9999999999999998e-02 1.6134753800202688e+01 7.7300610147317926e+01 6.2673100949977547e+00 1 0 0
3678 1 5 1.0299999999999999e-01 3.3848638395431085e+00 8.0104768246288259e+01 7.9746676110613217e+00 1 0 0
3693 1 3 5.9999999999999998e-02 1.6165312597574941e+00 8.3599613896655299e+01 6.5830351301752295e+00 1 0 0
3681 1 3 5.9999999999999998e-02 2.7038823798166369e+00 8.0143754465378279e+01 1.0907945736099895e+01 1 0 0
3692 1 2 9.7000000000000003e-02 4.1203837178181651e-01 8.5196966026409328e+01 7.0985208999958651e+00 1 0 0
3679 1 6 -1.2000000000000000e-01 3.2048247498254470e+00 8.0669250258131427e+01 1.0083614684294407e+01 1 0 0
3682 1 3 5.9999999999999998e-02 4.2548507168756045e+00 8.0805356958767391e+01 1.0332650842963737e+01 1 0 0
3691 1 6 -1.2000000000000000e-01 1.3018452520979260e+00 8.4021488236139916e+01 7.5135814313592935e+00 1 0 0
3688 1 3 5.9999999999999998e-02 3.5256261991496318e+00 8.2443363418493647e+01 8.1259297792481799e+00 1 0 0
3685 1 6 -1.2000000000000000e-01 3.2453144139756049e+00 8.2958688448607063e+01 8.9987681336719643e+00 1 0 0
3686 1 2 9.7000000000000003e-02 2.5066823848595692e+00 8.4248813580086448e+01 8.5212569764908874e+00 1 0 0
3680 1 2 9.7000000000000003e-02 2.4240550783200798e+00 8.1975943699582217e+01 9.8348381406810272e+00 1 0 0
3684 1 5 1.0299999999999999e-01 1.4174992939171722e+00 8.1740075628630251e+01 9.3813245013298605e+00 1 0 0
3687 1 3 5.9999999999999998e-02 4.2087556863578577e+00 8.3297286484765422e+01 9.4309360344106441e+00 1 0 0
3694 1 3 5.9999999999999998e-02 6.5441807028032506e-01 8.3346142428392596e+01 7.9660566944406810e+00 1 0 0
3690 1 5 1.0299999999999999e-01 2.0440411719778737e+00 8.4790724356002769e+01 9.4054975551465869e+00 1 0 0
3696 1 5 1.0299999999999999e-01 1.3815981983249162e-01 8.5698916589769894e+01 8.0474187170542777e+00 1 0 0
3689 1 4 -2.0000000000000001e-01 3.8116907204397013e+00 8.5328263811425018e+01 7.9431366209337222e+00 1 0 0
3683 1 4 -2.0000000000000001e-01 2.2048329759600467e+00 8.2792395899144935e+01 1.1345035930997204e+01 1 0 0
4288 1 3 5.9999999999999998e-02 7.6082973471141768e-01 8.6215241054475698e+01 1.0353679933275656e+01 1 0 0
4283 1 4 -2.0000000000000001e-01 3.4060496829646558e+00 8.6236760257768893e+01 1.1763457279379372e+01 1 0 0
1185 1 3 5.9999999999999998e-02 6.4779714843390286e+00 8.5128063590371525e+01 7.4310081233533198e+00 1 0 0
1179 1 3 5.9999999999999998e-02 6.5034795490208914e+00 8.3882385362616432e+01 9.6912240750825234e+00 1 0 0
1181 1 4 -2.0000000000000001e-01 6.9236822211069500e+00 8.2362871309818331e+01 7.4084647296316977e+00 1 0 0
1180 1 3 5.9999999999999998e-02 7.8624096789749380e+00 8.4748285690312059e+01 1.0051405568895445e+01 1 0 0
1176 1 5 1.0299999999999999e-01 7.6353685023205609e+00 8.1791030410758864e+01 9.8433786094335645e+00 1 0 0
1177 1 6 -1.2000000000000000e-01 7.5246775460990660e+00 8.3843480263646171e+01 9.6579797522795978e+00 1 0 0
1178 1 2 9.7000000000000003e-02 7.8661967417796594e+00 8.3693951944448841e+01 8.1801037605005682e+00 1 0 0
1182 1 5 1.0299999999999999e-01 8.9063856751946524e+00 8.3467391475146940e+01 8.0577507003747417e+00 1 0 0
1172 1 2 9.7000000000000003e-02 8.0018029760384302e+00 8.2610285205228081e+01 1.0391875656968828e+01 1 0 0
1175 1 4 -2.0000000000000001e-01 9.7505771953920863e+00 8.2484513526218336e+01 1.0528366466930661e+01 1 0 0
1183 1 6 -1.2000000000000000e-01 7.5902168033183237e+00 8.4961210981220063e+01 7.4166341351336831e+00 1 0 0
20322 1 5 1.0299999999999999e-01 1.1834304008055769e+01 8.4753192980392484e+01 1.0087574170799041e+01 1 0 0
1171 1 6 -1.2000000000000000e-01 7.3126754077194605e+00 8.2400382212566399e+01 1.1704675058257907e+01 1 0 0
1186 1 3 5.9999999999999998e-02 7.9625623889019543e+00 8.5705037548130477e+01 7.9708550665045577e+00 1 0 0
1173 1 3 5.9999999999999998e-02 6.1573305836579477e+00 8.2350863573380622e+01 1.1533765973679138e+01 1 0 0
20318 1 2 9.7000000000000003e-02 1.2051989920978494e+01 8.5661588743983884e+01 9.5393609802923454e+00 1 0 0
20314 1 3 5.9999999999999998e-02 1.0943940901903394e+01 8.5280128107353605e+01 1.1924995404747028e+01 1 0 0
20321 1 4 -2.0000000000000001e-01 1.0493312308176190e+01 8.6314004948931398e+01 8.9959239721218918e+00 1 0 0
20325 1 3 5.9999999999999998e-02 1.2484915940019608e+01 8.4624227748892466e+01 7.7729846373127609e+00 1 0 0
20330 1 2 9.7000000000000003e-02 1.5543956745414485e+01 8.5391556548702056e+01 6.4051471383797773e+00 1 0 0
20323 1 6 -1.2000000000000000e-01 1.3027812699626244e+01 8.5221419757344577e+01 8.4031249642913224e+00 1 0 0
20332 1 3 5.9999999999999998e-02 1.5009082882661575e+01 8.3380723345653124e+01 7.1362486327423529e+00 1 0 0
2685 1 3 5.9999999999999998e-02 1.2648169221653555e+01 8.1115219362817456e+01 1.1085979163850157e+01 1 0 0
20327 1 4 -2.0000000000000001e-01 1.4451597752585831e+01 8.3276551050267017e+01 9.8547395383686265e+00 1 0 0
20329 1 6 -1.2000000000000000e-01 1.5370765602884195e+01 8.4312668103473968e+01 7.5194099420871598e+00 1 0 0
20324 1 2 9.7000000000000003e-02 1.4497483781241970e+01 8.4693618273765182e+01 8.7285106053987747e+00 1 0 0
2691 1 3 5.9999999999999998e-02 1.5148040342425647e+01 8.0677644217047259e+01 9.6765623190828123e+00 1 0 0
2683 1 6 -1.2000000000000000e-01 1.3214149709459873e+01 8.0259750664271607e+01 1.1579930469338960e+01 1 0 0
20328 1 5 1.0299999999999999e-01 1.5074018058695586e+01 8.5487300260706277e+01 9.2234281746421196e+00 1 0 0
2686 1 3 5.9999999999999998e-02 1.4095926076626151e+01 8.0676001667329572e+01 1.2165804492298703e+01 1 0 0
20326 1 3 5.9999999999999998e-02 1.3272071736650602e+01 8.6134393716126709e+01 7.7919441694359524e+00 1 0 0
3695 1 4 -2.0000000000000001e-01 1.3483709750602091e+00 8.6457765487285073e+01 6.2126061382520099e+00 1 0 0
4285 1 6 -1.2000000000000000e-01 7.9882390753794508e-01 8.6728999474719828e+01 1.1291942711383085e+01 1 0 0
4282 1 3 5.9999999999999998e-02 2.4271446527096661e+00 8.7975255010903240e+01 9.4531191946208732e+00 1 0 0
4273 1 6 -1.2000000000000000e-01 4.1997404153875681e+00 8.9855915982568447e+01 9.2688737722538175e+00 1 0 0
4274 1 2 9.7000000000000003e-02 3.8941277698329770e+00 8.9021098238627332e+01 1.0563496930476690e+01 1 0 0
4279 1 6 -1.2000000000000000e-01 2.5325636293429579e+00 8.8376047853725652e+01 1.0396581489689149e+01 1 0 0
4281 1 3 5.9999999999999998e-02 1.8448966774538686e+00 8.9190831261937774e+01 1.0401408045694003e+01 1 0 0
4278 1 5 1.0299999999999999e-01 4.7025496415396857e+00 8.8394604173309531e+01 1.0867567812802738e+01 1 0 0
4280 1 2 9.7000000000000003e-02 2.1314724916667447e+00 8.7426857229867863e+01 1.1609281099564516e+01 1 0 0
4276 1 3 5.9999999999999998e-02 3.9223560528173138e+00 8.9423551025587344e+01 8.3145713931751377e+00 1 0 0
4275 1 3 5.9999999999999998e-02 3.5941146100747376e+00 9.0733978103058860e+01 9.2587323729187183e+00 1 0 0
2268 1 5 1.0299999999999999e-01 9.3070103011501026e-01 9.1130401932883970e+01 9.3840800533516511e+00 1 0 0
4268 1 2 9.7000000000000003e-02 5.6961411080437845e+00 9.0318819092863535e+01 9.1458850408528516e+00 1 0 0
4271 1 4 -2.0000000000000001e-01 5.8349137550189099e+00 9.1833181285987720e+01 8.2630680267306413e+00 1 0 0
4277 1 4 -2.0000000000000001e-01 3.7277132788259806e+00 9.0161479963109969e+01 1.1898873248256553e+01 1 0 0
2274 1 5 1.0299999999999999e-01 2.1359898582134698e-01 9.0641144804096683e+01 6.5969594861175622e+00 1 0 0
2261 1 4 -2.0000000000000001e-01 4.0972809079490563e-01 9.1699069206894222e+01 1.2037022139593539e+01 1 0 0
2264 1 2 9.7000000000000003e-02 5.8620958784402533e-01 9.1964274511315338e+01 8.8721208830413865e+00 1 0 0
4272 1 5 1.0299999999999999e-01 6.0088428960478115e+00 9.0620683062803820e+01 1.0184196122016239e+01 1 0 0
43053 1151 7 -8.4760000000000002e-01 1.5799795949805818e+01 6.9637143239085702e+01 4.4736613531801268e+01 0 0 0
4260 1 5 1.0299999999999999e-01 7.2600820418340346e+00 9.0326707443671168e+01 6.0470677859456670e+00 1 0 0
4256 1 2 9.7000000000000003e-02 8.3632775126140952e+00 9.0400240918268082e+01 6.2325209462504816e+00 1 0 0
4270 1 3 5.9999999999999998e-02 6.3426614782509017e+00 8.8210371238089593e+01 8.9502007219205950e+00 1 0 0
4269 1 3 5.9999999999999998e-02 6.2264082797974174e+00 8.9098931581359125e+01 7.5117540160964245e+00 1 0 0
4267 1 6 -1.2000000000000000e-01 6.6118631084040551e+00 8.9164202334365569e+01 8.5196796487226791e+00 1 0 0
4262 1 2 9.7000000000000003e-02 8.1318310490242922e+00 8.9272453533750223e+01 8.6353398084694533e+00 1 0 0
4266 1 5 1.0299999999999999e-01 8.6806073921961087e+00 8.8442015595128808e+01 8.3849171982212578e+00 1 0 0
4265 1 4 -2.0000000000000001e-01 8.7670307344759966e+00 8.9475676421861763e+01 1.0250093347800814e+01 1 0 0
4261 1 6 -1.2000000000000000e-01 8.7365049498483192e+00 9.0320439415902598e+01 7.7162612403879800e+00 1 0 0
4263 1 3 5.9999999999999998e-02 9.8337273115640436e+00 9.0403474762288539e+01 7.6208759157138122e+00 1 0 0
20316 1 5 1.0299999999999999e-01 1.1002940178797347e+01 8.7922523910919594e+01 1.1224417305207067e+01 1 0 0
4264 1 3 5.9999999999999998e-02 8.3168973918545035e+00 9.1321140117327715e+01 8.1121497560707674e+00 1 0 0
20312 1 2 9.7000000000000003e-02 1.1767198829385990e+01 8.7292713376098391e+01 1.1546831502199328e+01 1 0 0
20320 1 3 5.9999999999999998e-02 1.3389542127784614e+01 8.6130259333522076e+01 1.1085015935686108e+01 1 0 0
2755 1 6 -1.2000000000000000e-01 1.3679687746425376e+01 9.0421909228219562e+01 6.5700630921575662e+00 1 0 0
2758 1 3 5.9999999999999998e-02 1.2644902830416138e+01 9.0668990870430463e+01 6.7264585353278337e+00 1 0 0
2756 1 2 9.7000000000000003e-02 1.4411565084581921e+01 9.1657723985858212e+01 7.1263600029365888e+00 1 0 0
2757 1 3 5.9999999999999998e-02 1.3892290503015285e+01 8.9589476263822235e+01 7.2612787860953718e+00 1 0 0
20317 1 6 -1.2000000000000000e-01 1.2671317222206538e+01 8.6660241236680832e+01 1.0499150232550502e+01 1 0 0
20319 1 3 5.9999999999999998e-02 1.3115285056120976e+01 8.7485494854930565e+01 9.9802228529353023e+00 1 0 0
2760 1 5 1.0299999999999999e-01 1.4077296433253389e+01 9.1827202395842860e+01 8.1205680497727339e+00 1 0 0
2843 1 4 -2.0000000000000001e-01 1.3170407552218574e+01 9.2119103035539112e+01 1.1604122568220543e+01 1 0 0
2761 1 6 -1.2000000000000000e-01 1.5927473402810762e+01 9.1726670863316102e+01 7.0217230629050498e+00 1 0 0
20333 1 4 -2.0000000000000001e-01 1.5820930219193622e+01 8.7010661606696686e+01 7.0174065212438519e+00 1 0 0
2267 1 4 -2.0000000000000001e-01 1.7956044219413165e+00 9.2565170138114411e+01 7.7546220959999150e+00 1 0 0
19389 1 3 5.9999999999999998e-02 3.6666953877106701e+00 9.3792924230432178e+01 1.0813993984438278e+01 1 0 0
19387 1 6 -1.2000000000000000e-01 4.4695303494981635e+00 9.4488186727357544e+01 1.1118399621012921e+01 1 0 0
19383 1 3 5.9999999999999998e-02 4.3286030865958764e+00 9.4241245183727358e+01 8.3298529015390610e+00 1 0 0
19381 1 6 -1.2000000000000000e-01 4.9560086867013675e+00 9.5061998712132024e+01 8.7352231992204086e+00 1 0 0
19382 1 2 9.7000000000000003e-02 4.5095713252301257e+00 9.5555949713955656e+01 1.0067078334982964e+01 1 0 0
19390 1 3 5.9999999999999998e-02 5.3535981510305382e+00 9.3895668155835864e+01 1.1110169725985095e+01 1 0 0
2266 1 3 5.9999999999999998e-02 1.3708903902206400e+00 9.3343703932235769e+01 1.0258372409744300e+01 1 0 0
19376 1 2 9.7000000000000003e-02 4.8761189459208474e+00 9.6196841122976792e+01 7.6562048449296514e+00 1 0 0
2263 1 6 -1.2000000000000000e-01 4.5479904969404045e-01 9.3232450170239105e+01 9.7789640157729885e+00 1 0 0
19385 1 4 -2.0000000000000001e-01 2.7644372101999615e+00 9.5998502325475386e+01 1.0006078507594214e+01 1 0 0
19380 1 5 1.0299999999999999e-01 3.9076236139506144e+00 9.6673442385497523e+01 7.6278516201672639e+00 1 0 0
19386 1 5 1.0299999999999999e-01 5.1177217335032106e+00 9.6427455412234337e+01 1.0323735489793178e+01 1 0 0
19384 1 3 5.9999999999999998e-02 6.0145159429713928e+00 9.4604358700303592e+01 8.8027276868661364e+00 1 0 0
2259 1 3 5.9999999999999998e-02 4.9571970929041143e-01 9.4842241498939018e+01 1.2079600549502391e+01 1 0 0
4253 1 4 -2.0000000000000001e-01 8.6649435274411868e+00 9.4024473226511091e+01 6.9130305161319585e+00 1 0 0
4337 1 4 -2.0000000000000001e-01 8.3475180446745778e+00 9.3147785872192202e+01 1.0670387782882273e+01 1 0 0
4344 1 5 1.0299999999999999e-01 1.0210750687605303e+01 9.4918356509882784e+01 1.0112556893946447e+01 1 0 0
4340 1 2 9.7000000000000003e-02 1.0136268178429322e+01 9.5759891582900508e+01 1.0853172077326064e+01 1 0 0
4353 1 3 5.9999999999999998e-02 1.0312024542381584e+01 9.6380494769191287e+01 7.6177658505592483e+00 1 0 0
4339 1 6 -1.2000000000000000e-01 8.9064808800549677e+00 9.5523746139051369e+01 1.1829897365795734e+01 1 0 0
4343 1 4 -2.0000000000000001e-01 1.1707714221860275e+01 9.5841852460255197e+01 1.1760880817061546e+01 1 0 0
4341 1 3 5.9999999999999998e-02 8.0244173249988737e+00 9.5882927467419051e+01 1.1283999396518825e+01 1 0 0
4334 1 2 9.7000000000000003e-02 8.5375541636187489e+00 9.4014394738187761e+01 1.2187419024337578e+01 1 0 0
4350 1 5 1.0299999999999999e-01 1.1913101828938053e+01 9.7019012327397903e+01 9.4233128394757362e+00 1 0 0
19378 1 3 5.9999999999999998e-02 6.6309631187462283e+00 9.7040392238766117e+01 8.7221937018424054e+00 1 0 0
2759 1 4 -2.0000000000000001e-01 1.3855011110418422e+01 9.3080346802766272e+01 6.3096805320186569e+00 1 0 0
4355 1 4 -2.0000000000000001e-01 1.2915872281711938e+01 9.6720045601073352e+01 6.8512239813305094e+00 1 0 0
35297 1 4 -2.0000000000000001e-01 1.4573491742072260e+01 9.6974388085713770e+01 1.1486436760028116e+01 0 -1 0
2766 1 5 1.0299999999999999e-01 1.6127486618780882e+01 9.3804653613562934e+01 7.6847911085751539e+00 1 0 0
35850 1 5 1.0299999999999999e-01 3.9485870801227158e-01 6.5951118325459490e+01 1.6851615652606277e+01 0 -1 0
35847 1 3 5.9999999999999998e-02 2.4720192299572421e+00 6.5976833951144783e+01 1.5589598569223389e+01 0 -1 0
35841 1 3 5.9999999999999998e-02 4.7576115454989623e+00 6.5178320708135374e+01 1.6463292722140348e+01 0 -1 0
113 1 4 -2.0000000000000001e-01 4.9254068260596346e+00 6.7076875400530994e+01 1.3383697335335400e+01 1 0 0
35846 1 2 9.7000000000000003e-02 5.8044555591738067e-01 6.5199098600069235e+01 1.6147723673561593e+01 0 -1 0
35845 1 6 -1.2000000000000000e-01 2.1068640482130809e+00 6.5007555184506586e+01 1.5823382938071614e+01 0 -1 0
110 1 2 9.7000000000000003e-02 6.4094206078949609e+00 6.6937713805501772e+01 1.2359685219627011e+01 1 0 0
107 1 4 -2.0000000000000001e-01 8.7331268379220521e+00 6.5787234811944487e+01 1.4539219673959655e+01 1 0 0
104 1 2 9.7000000000000003e-02 7.9815045787142500e+00 6.7381766291487040e+01 1.4431491766721678e+01 1 0 0
102 1 5 1.0299999999999999e-01 9.7644633593783574e+00 6.7493091348528921e+01 1.6716417716212305e+01 1 0 0
109 1 6 -1.2000000000000000e-01 7.5960516031185445e+00 6.7733418542803733e+01 1.2989327978749275e+01 1 0 0
108 1 5 1.0299999999999999e-01 7.1881011362288163e+00 6.7437706013362572e+01 1.5137558269457790e+01 1 0 0
35835 1 3 5.9999999999999998e-02 6.8417385557177663e+00 6.4897235540787733e+01 1.7469689537489163e+01 0 -1 0
112 1 3 5.9999999999999998e-02 8.5233302146606409e+00 6.7633485333022122e+01 1.2373825594905165e+01 1 0 0
35813 1 4 -2.0000000000000001e-01 1.2262991001863671e+01 6.6050305529833736e+01 1.4651887585103976e+01 0 -1 0
35820 1 5 1.0299999999999999e-01 1.1341034598824644e+01 6.4995113305832504e+01 1.6924127636647224e+01 0 -1 0
35816 1 2 9.7000000000000003e-02 1.2099457864453838e+01 6.4782028701457705e+01 1.7635926982159472e+01 0 -1 0
35810 1 2 9.7000000000000003e-02 1.3506185014578250e+01 6.6230828591755085e+01 1.5992674246486365e+01 0 -1 0
35809 1 6 -1.2000000000000000e-01 1.4942504918897539e+01 6.6529322195824804e+01 1.5421308521798093e+01 0 -1 0
35811 1 3 5.9999999999999998e-02 1.5185334781742577e+01 6.5711784857537594e+01 1.4790052963457921e+01 0 -1 0
35812 1 3 5.9999999999999998e-02 1.5641960915203937e+01 6.6526710193866862e+01 1.6325610109906606e+01 0 -1 0
35815 1 6 -1.2000000000000000e-01 1.3466646371313129e+01 6.5053842907285983e+01 1.7018089073577737e+01 0 -1 0
35814 1 5 1.0299999999999999e-01 1.3171857686908858e+01 6.7144842678978250e+01 1.6513623873548543e+01 0 -1 0
35808 1 5 1.0299999999999999e-01 1.4482435180230663e+01 6.7602854340188955e+01 1.3637203689371161e+01 0 -1 0
35804 1 2 9.7000000000000003e-02 1.5050326802790172e+01 6.7770374511139920e+01 1.4541933196230914e+01 0 -1 0
35818 1 3 5.9999999999999998e-02 1.4143165894594008e+01 6.5146956918672515e+01 1.7811808579875702e+01 0 -1 0
320 1 2 9.7000000000000003e-02 3.5127281582302555e-01 6.8730152980953534e+01 1.2315015269408454e+01 1 0 0
44986 1795 8 4.2380000000000001e-01 1.5756578963616057e+01 6.7877924224648893e+01 4.1966762786717069e+01 0 0 0
319 1 6 -1.2000000000000000e-01 1.0951142244432335e+00 7.0080215341636602e+01 1.2326408200236065e+01 1 0 0
321 1 3 5.9999999999999998e-02 3.0311757501326214e-01 7.0847987721266762e+01 1.2383256974036605e+01 1 0 0
316 1 3 5.9999999999999998e-02 3.4768272055695371e+00 7.1361567706115522e+01 1.2583802999419740e+01 1 0 0
318 1 5 1.0299999999999999e-01 2.6464480289114407e+00 6.9233927003212983e+01 1.3600914686844378e+01 1 0 0
311 1 4 -2.0000000000000001e-01 5.3212810232290435e+00 7.0481538770965145e+01 1.4178179632799623e+01 1 0 0
314 1 2 9.7000000000000003e-02 1.9777421080027351e+00 7.0147738817226923e+01 1.3543428682856462e+01 1 0 0
313 1 6 -1.2000000000000000e-01 2.8852631361543275e+00 7.1342151665336885e+01 1.3475161815755005e+01 1 0 0
308 1 2 9.7000000000000003e-02 3.9387300078326404e+00 7.1496487512975591e+01 1.4598720412036394e+01 1 0 0
312 1 5 1.0299999999999999e-01 3.4673284891749225e+00 7.1259664056944686e+01 1.5534788722723942e+01 1 0 0
317 1 4 -2.0000000000000001e-01 1.1024301100329010e+00 7.0165454814513595e+01 1.5114881531478098e+01 1 0 0
315 1 3 5.9999999999999998e-02 2.3028003178226668e+00 7.2277930498660965e+01 1.3415656006289366e+01 1 0 0
307 1 6 -1.2000000000000000e-01 4.3783123085297930e+00 7.2934864391573939e+01 1.4633080310616386e+01 1 0 0
305 1 4 -2.0000000000000001e-01 4.6307865553343950e+00 7.2827341314076676e+01 1.7400325563471728e+01 1 0 0
76 1 3 5.9999999999999998e-02 1.1671938423202841e+00 6.9225302458157088e+01 1.7449348537540779e+01 1 0 0
77 1 4 -2.0000000000000001e-01 3.8979376120817113e+00 6.8808202818537879e+01 1.7493526375235536e+01 1 0 0
302 1 2 9.7000000000000003e-02 5.2791476972581428e+00 7.3319064960710435e+01 1.5820353984764706e+01 1 0 0
309 1 3 5.9999999999999998e-02 3.4576203227135252e+00 7.3655324997691494e+01 1.4647926396445365e+01 1 0 0
310 1 3 5.9999999999999998e-02 4.8942728018596657e+00 7.3237668618242878e+01 1.3747723788861936e+01 1 0 0
286 1 3 5.9999999999999998e-02 1.1474551159976487e+01 7.0360156508614935e+01 1.2382625012327866e+01 1 0 0
284 1 2 9.7000000000000003e-02 1.0163950940688187e+01 7.2055913646101857e+01 1.2180173647968193e+01 1 0 0
111 1 3 5.9999999999999998e-02 7.3480362417277005e+00 6.8799146837462601e+01 1.3084985933517064e+01 1 0 0
106 1 3 5.9999999999999998e-02 1.0026452327450984e+01 6.8053653560447145e+01 1.4402485083670141e+01 1 0 0
285 1 3 5.9999999999999998e-02 9.7271478158176006e+00 7.0006383509415812e+01 1.2348736577133767e+01 1 0 0
303 1 3 5.9999999999999998e-02 6.9610372245839693e+00 7.2699032046955537e+01 1.4657264295978987e+01 1 0 0
301 1 6 -1.2000000000000000e-01 6.7432632657837717e+00 7.2893813858807263e+01 1.5722805592302187e+01 1 0 0
304 1 3 5.9999999999999998e-02 6.9651276620452478e+00 7.2004931621003777e+01 1.6314549467966977e+01 1 0 0
291 1 3 5.9999999999999998e-02 8.6992070574004519e+00 7.1678298437444454e+01 1.3661343219641607e+01 1 0 0
289 1 6 -1.2000000000000000e-01 9.6299664817315023e+00 7.2229342710555784e+01 1.3647656904395244e+01 1 0 0
99 1 3 5.9999999999999998e-02 7.3237177626436480e+00 6.8828795976910499e+01 1.6918540558231850e+01 1 0 0
103 1 6 -1.2000000000000000e-01 9.1119309017995622e+00 6.8309064266243482e+01 1.4866036918138912e+01 1 0 0
98 1 2 9.7000000000000003e-02 9.5027808160446856e+00 6.8451078499271006e+01 1.6376800592842578e+01 1 0 0
105 1 3 5.9999999999999998e-02 8.8847294272052455e+00 6.9274448680172640e+01 1.4405610768440763e+01 1 0 0
100 1 3 5.9999999999999998e-02 8.3771327921404719e+00 7.0192029162861758e+01 1.6881257698321249e+01 1 0 0
97 1 6 -1.2000000000000000e-01 8.3588185565328867e+00 6.9144004121577908e+01 1.7166026422093328e+01 1 0 0
101 1 4 -2.0000000000000001e-01 1.0872337726250956e+01 6.9446156431911987e+01 1.6594329749951058e+01 1 0 0
292 1 3 5.9999999999999998e-02 1.0159674525191242e+01 7.1809041018115821e+01 1.4490652544098623e+01 1 0 0
297 1 3 5.9999999999999998e-02 9.6186460734612247e+00 7.3218958476850275e+01 1.6134469944343650e+01 1 0 0
290 1 2 9.7000000000000003e-02 9.2813660538301477e+00 7.3716532650437898e+01 1.4059219997256845e+01 1 0 0
295 1 6 -1.2000000000000000e-01 9.0166426511011615e+00 7.3952314974043347e+01 1.5606990010119084e+01 1 0 0
35801 1 4 -2.0000000000000001e-01 1.3927367671963266e+01 7.0275580477698497e+01 1.2992884763169743e+01 0 -1 0
35806 1 3 5.9999999999999998e-02 1.3399479697847511e+01 6.8934525490152637e+01 1.5302190031871755e+01 0 -1 0
35798 1 2 9.7000000000000003e-02 1.4777195291037353e+01 7.0318243747464678e+01 1.4563780497031972e+01 0 -1 0
35803 1 6 -1.2000000000000000e-01 1.4490320119576978e+01 6.8974016293612692e+01 1.5291666193890952e+01 0 -1 0
35800 1 3 5.9999999999999998e-02 1.3008294387904566e+01 7.1314300590527694e+01 1.5445110114787450e+01 0 -1 0
35797 1 6 -1.2000000000000000e-01 1.4095639896300659e+01 7.1463681699865333e+01 1.5373006036837943e+01 0 -1 0
35792 1 2 9.7000000000000003e-02 1.4308741118908417e+01 7.2919884155802364e+01 1.4880500786692817e+01 0 -1 0
35796 1 5 1.0299999999999999e-01 1.3961705015281654e+01 7.2927359663160203e+01 1.3846789998990651e+01 0 -1 0
35799 1 3 5.9999999999999998e-02 1.4511548568433263e+01 7.1444522612178247e+01 1.6396931041307319e+01 0 -1 0
35805 1 3 5.9999999999999998e-02 1.4879866436231799e+01 6.9034748340870891e+01 1.6264547913519309e+01 0 -1 0
35802 1 5 1.0299999999999999e-01 1.5857099647377124e+01 7.0429695156475503e+01 1.4535700680526240e+01 0 -1 0
35794 1 3 5.9999999999999998e-02 1.6056806978599312e+01 7.3458540985555047e+01 1.5959359064557431e+01 0 -1 0
35791 1 6 -1.2000000000000000e-01 1.5744806375311208e+01 7.3498034096313319e+01 1.4964699081621129e+01 0 -1 0
35795 1 4 -2.0000000000000001e-01 1.3219417383860137e+01 7.3918415965740522e+01 1.5875093346038817e+01 0 -1 0
1273 1 6 -1.2000000000000000e-01 5.7004146355957896e-01 7.7615757556767292e+01 1.3545847337686569e+01 1 0 0
1162 1 3 5.9999999999999998e-02 5.4043255626046740e+00 7.7509907021740190e+01 1.2546398455549044e+01 1 0 0
1281 1 3 5.9999999999999998e-02 8.8023338754286740e-01 7.4065963311161894e+01 1.3415355778189255e+01 1 0 0
1151 1 4 -2.0000000000000001e-01 2.6681534295092599e+00 7.7394724284834041e+01 1.6075482806369195e+01 1 0 0
1282 1 3 5.9999999999999998e-02 1.0261601670017690e+00 7.4923342603862125e+01 1.4946991510927788e+01 1 0 0
1158 1 5 1.0299999999999999e-01 4.8575429775468333e+00 7.6851929792581743e+01 1.4857036212666610e+01 1 0 0
306 1 5 1.0299999999999999e-01 5.2119979433609229e+00 7.4380600187908101e+01 1.5684004682619404e+01 1 0 0
1153 1 6 -1.2000000000000000e-01 4.4988263344467105e+00 7.8982332464741006e+01 1.4757313265351163e+01 1 0 0
1148 1 2 9.7000000000000003e-02 3.6704749101675249e+00 7.8908329981368368e+01 1.6049256120018281e+01 1 0 0
1275 1 3 5.9999999999999998e-02 1.6380849039460694e+00 7.7902502903477782e+01 1.3819765165715683e+01 1 0 0
1152 1 5 1.0299999999999999e-01 4.3947006408442979e+00 7.8780119043929389e+01 1.6839754246767125e+01 1 0 0
1146 1 5 1.0299999999999999e-01 1.0788928072503348e+00 7.9190993538317457e+01 1.7350963526975182e+01 1 0 0
1155 1 3 5.9999999999999998e-02 3.8249759469801705e+00 7.9073824323055078e+01 1.3916845206127270e+01 1 0 0
1154 1 2 9.7000000000000003e-02 5.4064960053866127e+00 7.7715702093315841e+01 1.4614222670640904e+01 1 0 0
1274 1 2 9.7000000000000003e-02 6.8357659243112179e-01 7.6182230644154842e+01 1.2938160740465641e+01 1 0 0
1279 1 6 -1.2000000000000000e-01 4.8787790366814399e-01 7.4949306905519322e+01 1.3964029775093238e+01 1 0 0
1156 1 3 5.9999999999999998e-02 5.0100066898603481e+00 7.9906070065200112e+01 1.4689186332211088e+01 1 0 0
1142 1 2 9.7000000000000003e-02 1.5286903326530972e+00 8.0203707246428067e+01 1.7231761649991739e+01 1 0 0
1268 1 2 9.7000000000000003e-02 7.7403493225905257e-02 7.8682658994174346e+01 1.2499280780498507e+01 1 0 0
44985 1795 7 -8.4760000000000002e-01 1.5135705806320434e+01 6.8514211107672963e+01 4.2424646094604036e+01 0 0 0
1159 1 6 -1.2000000000000000e-01 6.1483545964690567e+00 7.7617207517278445e+01 1.3273441023614858e+01 1 0 0
294 1 5 1.0299999999999999e-01 1.0268022458049979e+01 7.4125221520093689e+01 1.3917791322471373e+01 1 0 0
296 1 2 9.7000000000000003e-02 7.5940964349043343e+00 7.4048502323401777e+01 1.6113648421389268e+01 1 0 0
2675 1 4 -2.0000000000000001e-01 1.1614096294652644e+01 7.6408713400112973e+01 1.2811600958781481e+01 1 0 0
1161 1 3 5.9999999999999998e-02 6.5768014382912625e+00 7.6631253882417553e+01 1.3323310890347663e+01 1 0 0
1157 1 4 -2.0000000000000001e-01 6.6047004018194722e+00 7.7655830542995375e+01 1.5990675965008114e+01 1 0 0
293 1 4 -2.0000000000000001e-01 8.1022544929166180e+00 7.4541199033419161e+01 1.3022931431483245e+01 1 0 0
298 1 3 5.9999999999999998e-02 9.5011206531271917e+00 7.4923535643525597e+01 1.5941186905782372e+01 1 0 0
300 1 5 1.0299999999999999e-01 7.2674206378909414e+00 7.5012065954722956e+01 1.5764270394870797e+01 1 0 0
2673 1 3 5.9999999999999998e-02 1.0658911705731544e+01 7.6996722222862786e+01 1.5435647638065886e+01 1 0 0
1164 1 5 1.0299999999999999e-01 7.9241984793878713e+00 7.8887714957335177e+01 1.3906258900621022e+01 1 0 0
2671 1 6 -1.2000000000000000e-01 1.1158258990916622e+01 7.7885934482629267e+01 1.5058081787115668e+01 1 0 0
2668 1 3 5.9999999999999998e-02 9.4366925747381956e+00 7.8469661722500277e+01 1.6948611421075029e+01 1 0 0
1160 1 2 9.7000000000000003e-02 7.2766113683764679e+00 7.8693854226707273e+01 1.3009532538168372e+01 1 0 0
2674 1 3 5.9999999999999998e-02 1.0351669308438847e+01 7.8443836112353210e+01 1.4537654397407763e+01 1 0 0
2665 1 6 -1.2000000000000000e-01 1.0228781543309163e+01 7.9156555272620409e+01 1.7042766275551632e+01 1 0 0
299 1 4 -2.0000000000000001e-01 7.7657889213294258e+00 7.4070006724104530e+01 1.7963310074343109e+01 1 0 0
2667 1 3 5.9999999999999998e-02 9.7652919864399816e+00 7.9930778304476689e+01 1.6482181840139262e+01 1 0 0
2666 1 2 9.7000000000000003e-02 1.1486809796116724e+01 7.8633845454386503e+01 1.6343860670501780e+01 1 0 0
2670 1 5 1.0299999999999999e-01 1.2172238792243396e+01 7.9428840470242648e+01 1.5983590146350585e+01 1 0 0
2672 1 2 9.7000000000000003e-02 1.2350401346902311e+01 7.7464969154701265e+01 1.4149030707268249e+01 1 0 0
1165 1 6 -1.2000000000000000e-01 6.8384875115293253e+00 7.9949684564795135e+01 1.2296712498553568e+01 1 0 0
2669 1 4 -2.0000000000000001e-01 1.2579853145491537e+01 7.7580749826928653e+01 1.7199993636376814e+01 1 0 0
35786 1 2 9.7000000000000003e-02 1.5928919284345472e+01 7.4981133136364264e+01 1.4582671143884667e+01 0 -1 0
2676 1 5 1.0299999999999999e-01 1.2928577656610935e+01 7.6782317652847496e+01 1.4682357750065913e+01 1 0 0
2680 1 3 5.9999999999999998e-02 1.3933945144316612e+01 7.8190179402977719e+01 1.2952936088759856e+01 1 0 0
2677 1 6 -1.2000000000000000e-01 1.3128174858888293e+01 7.8618084286263695e+01 1.3536055623879104e+01 1 0 0
2679 1 3 5.9999999999999998e-02 1.3611301658340011e+01 7.9100120079695245e+01 1.4341554945298865e+01 1 0 0
35790 1 5 1.0299999999999999e-01 1.5146727669378100e+01 7.5564043100836997e+01 1.4951103378837258e+01 0 -1 0
35789 1 4 -2.0000000000000001e-01 1.5648670833765303e+01 7.5013022923605689e+01 1.2794882614249630e+01 0 -1 0
2678 1 2 9.7000000000000003e-02 1.2293489963400576e+01 7.9549950074524034e+01 1.2577153667056770e+01 1 0 0
35727 1 3 5.9999999999999998e-02 1.5707873249493749e+01 7.7325540793275778e+01 1.7929957149205848e+01 0 -1 0
35783 1 4 -2.0000000000000001e-01 1.6063827261888573e+01 7.8143110813057135e+01 1.5310504425283320e+01 0 -1 0
1147 1 6 -1.2000000000000000e-01 2.7481927756329796e+00 8.0132954173270264e+01 1.6238578634003073e+01 1 0 0
1149 1 3 5.9999999999999998e-02 2.3354335446312042e+00 8.0473452789174232e+01 1.5283767258539363e+01 1 0 0
4286 1 2 9.7000000000000003e-02 2.0508833160330428e-01 8.5787951044161190e+01 1.2343025218955750e+01 1 0 0
1143 1 3 5.9999999999999998e-02 8.2081481958482749e-02 8.0944887923721879e+01 1.5853078755573833e+01 1 0 0
4290 1 5 1.0299999999999999e-01 9.1300563346775854e-01 8.5024328204467750e+01 1.2620077338409789e+01 1 0 0
1271 1 4 -2.0000000000000001e-01 7.5237779729698673e-01 8.0213867738195347e+01 1.2978380896043069e+01 1 0 0
1144 1 3 5.9999999999999998e-02 8.8100296805472733e-01 8.2210204798781845e+01 1.6759695772202825e+01 1 0 0
1150 1 3 5.9999999999999998e-02 3.4402491698245719e+00 8.0966423055703046e+01 1.6462877123076119e+01 1 0 0
1141 1 6 -1.2000000000000000e-01 4.5622862321331870e-01 8.1234075317071060e+01 1.6869031462624864e+01 1 0 0
20296 1 3 5.9999999999999998e-02 5.3721760061485604e+00 8.3355581530574113e+01 1.6738919643465113e+01 1 0 0
20293 1 6 -1.2000000000000000e-01 5.7948683482691354e+00 8.4030401788623891e+01 1.7476655364437477e+01 1 0 0
20297 1 4 -2.0000000000000001e-01 5.6706477910141775e+00 8.5237660971335146e+01 1.5132224657598476e+01 1 0 0
20291 1 4 -2.0000000000000001e-01 3.2728833054445832e+00 8.5191379676773181e+01 1.7346311928695915e+01 1 0 0
1168 1 3 5.9999999999999998e-02 5.8301569099546091e+00 8.0148479486087652e+01 1.2606051819169380e+01 1 0 0
1170 1 5 1.0299999999999999e-01 8.7190823448824570e+00 8.0884309252325707e+01 1.2318224172567206e+01 1 0 0
20295 1 3 5.9999999999999998e-02 6.4800462836041142e+00 8.3476218194717774e+01 1.8101828784787141e+01 1 0 0
20298 1 5 1.0299999999999999e-01 6.5311187745933559e+00 8.6183282144157587e+01 1.7112585289016202e+01 1 0 0
1174 1 3 5.9999999999999998e-02 7.3098323235790508e+00 8.3350617719857183e+01 1.2214562872482354e+01 1 0 0
1166 1 2 9.7000000000000003e-02 7.7147970058981494e+00 8.1218861133279930e+01 1.2558738500953716e+01 1 0 0
20294 1 2 9.7000000000000003e-02 6.4813270385906749e+00 8.5166296376828114e+01 1.6718487413887779e+01 1 0 0
20302 1 3 5.9999999999999998e-02 7.8628454655040745e+00 8.4038614134888334e+01 1.5666110456159311e+01 1 0 0
20308 1 3 5.9999999999999998e-02 9.4389224398095752e+00 8.4488326461691770e+01 1.3937045328284041e+01 1 0 0
1169 1 4 -2.0000000000000001e-01 7.8336165767551416e+00 8.1681867637493298e+01 1.4304131458062544e+01 1 0 0
20299 1 6 -1.2000000000000000e-01 7.9742405916672929e+00 8.4864973401495419e+01 1.6375677963254219e+01 1 0 0
20307 1 3 5.9999999999999998e-02 1.0641626321655359e+01 8.5281510538720013e+01 1.4794502850788762e+01 1 0 0
20301 1 3 5.9999999999999998e-02 8.6157739178562789e+00 8.4606906754874828e+01 1.7204440771248180e+01 1 0 0
20305 1 6 -1.2000000000000000e-01 9.6522001253814036e+00 8.5464963920942466e+01 1.4396376237508209e+01 1 0 0
20313 1 3 5.9999999999999998e-02 1.2061567361586045e+01 8.5865774984837756e+01 1.3007505246894908e+01 1 0 0
20300 1 2 9.7000000000000003e-02 8.6606613425487158e+00 8.5981182141310768e+01 1.5504777123545898e+01 1 0 0
2681 1 4 -2.0000000000000001e-01 1.1441223233025195e+01 8.0769966887018583e+01 1.3454752631745118e+01 1 0 0
20311 1 6 -1.2000000000000000e-01 1.1187837669081031e+01 8.6182222090295639e+01 1.2466665486741880e+01 1 0 0
35747 1 4 -2.0000000000000001e-01 1.2247495902338578e+01 8.5171902271871474e+01 1.7610247709093159e+01 0 -1 0
35741 1 4 -2.0000000000000001e-01 1.4537615457342609e+01 8.1325038540813509e+01 1.7149170801355179e+01 0 -1 0
35753 1 4 -2.0000000000000001e-01 1.4562575989883355e+01 8.3612735684941001e+01 1.3965597385377745e+01 0 -1 0
35748 1 5 1.0299999999999999e-01 1.3172804097586935e+01 8.3590998020315240e+01 1.6242690438179650e+01 0 -1 0
35744 1 2 9.7000000000000003e-02 1.3605271647556517e+01 8.4410251143270060e+01 1.6873185088754660e+01 0 -1 0
35743 1 6 -1.2000000000000000e-01 1.4657069733973854e+01 8.3850667919355928e+01 1.7890062920485562e+01 0 -1 0
35750 1 2 9.7000000000000003e-02 1.5247334909822687e+01 8.4998656275645189e+01 1.4891507503638548e+01 0 -1 0
35749 1 6 -1.2000000000000000e-01 1.4160299065537368e+01 8.5429697178249810e+01 1.5899909816607073e+01 0 -1 0
35751 1 3 5.9999999999999998e-02 1.3305563323262229e+01 8.5896362860508944e+01 1.5373877906028570e+01 0 -1 0
35754 1 5 1.0299999999999999e-01 1.6080554598122731e+01 8.4764265445800206e+01 1.5478015587660408e+01 0 -1 0
35755 1 6 -1.2000000000000000e-01 1.5623242493234576e+01 8.6057888656104680e+01 1.3835394270463102e+01 0 -1 0
35746 1 3 5.9999999999999998e-02 1.5634036226020489e+01 8.3809405027057522e+01 1.7349875682888896e+01 0 -1 0
41331 577 7 -8.4760000000000002e-01 1.5671575716237465e+01 6.9019860620194606e+01 3.8702723905009627e+01 1 0 0
4284 1 5 1.0299999999999999e-01 2.0826506137229348e+00 8.7940291263853709e+01 1.2546449519803597e+01 1 0 0
4293 1 3 5.9999999999999998e-02 6.7418960195305289e-01 8.6765219939348654e+01 1.4137584929384468e+01 1 0 0
4304 1 2 9.7000000000000003e-02 5.3179682218266267e-01 8.9476075771884709e+01 1.5858910768089689e+01 1 0 0
4310 1 2 9.7000000000000003e-02 3.1994634453786754e+00 8.9446763477148011e+01 1.6119472655925367e+01 1 0 0
4314 1 5 1.0299999999999999e-01 3.2449813996863117e+00 9.0455068163410516e+01 1.5673613424153501e+01 1 0 0
4313 1 4 -2.0000000000000001e-01 3.3094611574330748e+00 8.8239538038302157e+01 1.4822531005000496e+01 1 0 0
4309 1 6 -1.2000000000000000e-01 1.7877751343930559e+00 8.9249413102272030e+01 1.6814984248440972e+01 1 0 0
4315 1 6 -1.2000000000000000e-01 4.4282276203595803e+00 8.9304783480215391e+01 1.6992645017796374e+01 1 0 0
4312 1 3 5.9999999999999998e-02 1.9264927790080042e+00 8.8240086779192055e+01 1.7189155317532610e+01 1 0 0
4311 1 3 5.9999999999999998e-02 1.8989963658007478e+00 8.9978699207507347e+01 1.7662842156619075e+01 1 0 0
4308 1 5 1.0299999999999999e-01 6.7694218074675483e-01 8.8986244417717572e+01 1.4852368173969989e+01 1 0 0
4307 1 4 -2.0000000000000001e-01 3.0302015738431753e-01 9.1179173489783651e+01 1.5451384331097749e+01 1 0 0
4318 1 3 5.9999999999999998e-02 4.3578738499396117e+00 8.8464053374879512e+01 1.7772890356419285e+01 1 0 0
4323 1 3 5.9999999999999998e-02 5.2475707552301314e+00 9.1172688146357672e+01 1.5289754389269701e+01 1 0 0
4317 1 3 5.9999999999999998e-02 4.5006205641117161e+00 9.0142625524993434e+01 1.7659650364936066e+01 1 0 0
4316 1 2 9.7000000000000003e-02 5.7672226133504116e+00 8.9292812727504355e+01 1.6367071793244627e+01 1 0 0
19407 1 3 5.9999999999999998e-02 1.7939487302993571e+00 9.2025756400737748e+01 1.8151397069414529e+01 1 0 0
4320 1 5 1.0299999999999999e-01 5.8250502756161646e+00 8.8572830096271204e+01 1.5523852508816370e+01 1 0 0
4321 1 6 -1.2000000000000000e-01 6.0962042457426824e+00 9.0666526620482458e+01 1.5744091197517008e+01 1 0 0
20306 1 2 9.7000000000000003e-02 1.0041343252132560e+01 8.6522448941451771e+01 1.3348629231026431e+01 1 0 0
20304 1 5 1.0299999999999999e-01 7.8872956930575713e+00 8.6627797871408333e+01 1.5065974320357061e+01 1 0 0
4324 1 3 5.9999999999999998e-02 6.3608730935768172e+00 9.1436733945559382e+01 1.6459457242252956e+01 1 0 0
4332 1 5 1.0299999999999999e-01 8.8512675249591020e+00 9.1197530740497498e+01 1.2650376424844502e+01 1 0 0
20309 1 4 -2.0000000000000001e-01 8.6396759622257928e+00 8.6771476834984128e+01 1.2348218354398075e+01 1 0 0
4325 1 4 -2.0000000000000001e-01 6.7888363570614363e+00 8.9722686143145395e+01 1.3202783572691981e+01 1 0 0
20303 1 4 -2.0000000000000001e-01 9.5841144624479035e+00 8.6898150724921976e+01 1.6690371675593855e+01 1 0 0
4322 1 2 9.7000000000000003e-02 7.3364727942964461e+00 9.0497334133972259e+01 1.4806051545443452e+01 1 0 0
20310 1 5 1.0299999999999999e-01 1.0143894687353166e+01 8.7484470836502069e+01 1.3870032104990118e+01 1 0 0
4326 1 5 1.0299999999999999e-01 8.1469613499489473e+00 8.9813496787763469e+01 1.5182643711673798e+01 1 0 0
4331 1 4 -2.0000000000000001e-01 1.0501163031081283e+01 9.0938896136205273e+01 1.4204855203614635e+01 1 0 0
4319 1 4 -2.0000000000000001e-01 6.8982469146220158e+00 8.8717000231531273e+01 1.7606929096256067e+01 1 0 0
2860 1 3 5.9999999999999998e-02 1.0662885366684295e+01 9.2327768339086774e+01 1.7190742000685404e+01 1 0 0
4328 1 2 9.7000000000000003e-02 9.1767376375056600e+00 9.1840149829347709e+01 1.3519457965794141e+01 1 0 0
4327 1 6 -1.2000000000000000e-01 8.0632575025866267e+00 9.1911759267831258e+01 1.4537696155747625e+01 1 0 0
4330 1 3 5.9999999999999998e-02 8.4819931342500983e+00 9.2312247227372666e+01 1.5462533159933965e+01 1 0 0
2842 1 3 5.9999999999999998e-02 1.4853104083934722e+01 9.0261979299035701e+01 1.2429274894822198e+01 1 0 0
35757 1 3 5.9999999999999998e-02 1.4677380456857271e+01 8.6306599033709972e+01 1.3342278614186737e+01 0 -1 0
35752 1 3 5.9999999999999998e-02 1.4539828243450893e+01 8.6245927665247649e+01 1.6448740183572223e+01 0 -1 0
20315 1 4 -2.0000000000000001e-01 1.2882549803521401e+01 8.8336319773301611e+01 1.2478382403124792e+01 1 0 0
2839 1 6 -1.2000000000000000e-01 1.5249624782554150e+01 9.1111464839243283e+01 1.2944134728181073e+01 1 0 0
2840 1 2 9.7000000000000003e-02 1.4003069449912283e+01 9.1917744579913915e+01 1.3238358566383868e+01 1 0 0
2837 1 4 -2.0000000000000001e-01 1.4897661773907517e+01 8.9580407987291366e+01 1.5052872552228239e+01 1 0 0
2844 1 5 1.0299999999999999e-01 1.3384294555149490e+01 9.1378899969152783e+01 1.3890585622641469e+01 1 0 0
2853 1 3 5.9999999999999998e-02 1.2754808863347412e+01 9.1919020710066576e+01 1.5911579013812837e+01 1 0 0
30399 1 3 5.9999999999999998e-02 1.5381006548571746e+01 9.0190215704854225e+01 1.7830748289603044e+01 0 -1 0
30400 1 3 5.9999999999999998e-02 1.5818071192743144e+01 8.8473482300853505e+01 1.7743844480944698e+01 0 -1 0
35758 1 3 5.9999999999999998e-02 1.6096863337806756e+01 8.6918641691282517e+01 1.4259513386539588e+01 0 -1 0
2834 1 2 9.7000000000000003e-02 1.6001024439227052e+01 9.0610132864413231e+01 1.4143498664843518e+01 1 0 0
2841 1 3 5.9999999999999998e-02 1.5907818253346370e+01 9.1660974279835401e+01 1.2249419245938702e+01 1 0 0
19392 1 5 1.0299999999999999e-01 3.4448724125187815e+00 9.5777746409014142e+01 1.2685738885424756e+01 1 0 0
19401 1 3 5.9999999999999998e-02 2.8724319645954410e+00 9.2467930027506767e+01 1.5948932487551856e+01 1 0 0
19388 1 2 9.7000000000000003e-02 4.2659043439041024e+00 9.5053175030962208e+01 1.2582114626868885e+01 1 0 0
19402 1 3 5.9999999999999998e-02 4.5153152345830110e+00 9.3311531538386575e+01 1.6538132800012523e+01 1 0 0
19395 1 3 5.9999999999999998e-02 3.4010596827332948e+00 9.3264716039460808e+01 1.3256151746882457e+01 1 0 0
19399 1 6 -1.2000000000000000e-01 3.4154806650064420e+00 9.3405458954060421e+01 1.6233850606881465e+01 1 0 0
19393 1 6 -1.2000000000000000e-01 4.0377397279679048e+00 9.4035124175783636e+01 1.3674558817100266e+01 1 0 0
19394 1 2 9.7000000000000003e-02 3.4270444493208756e+00 9.4458160909355129e+01 1.5016953324676985e+01 1 0 0
19398 1 5 1.0299999999999999e-01 3.9274399942026643e+00 9.5298277106133483e+01 1.5448513964538124e+01 1 0 0
19397 1 4 -2.0000000000000001e-01 1.7010462497531340e+00 9.5027993650387160e+01 1.4484528706860086e+01 1 0 0
19396 1 3 5.9999999999999998e-02 5.0142898902123267e+00 9.3568972807761654e+01 1.3953706512784535e+01 1 0 0
19404 1 5 1.0299999999999999e-01 1.5828504391704572e+00 9.4232848282862491e+01 1.7114747723065722e+01 1 0 0
19400 1 2 9.7000000000000003e-02 2.6009498840983327e+00 9.3997012559329349e+01 1.7460642681886412e+01 1 0 0
19391 1 4 -2.0000000000000001e-01 5.6573892608850853e+00 9.6045335626676007e+01 1.2964455565197715e+01 1 0 0
19403 1 4 -2.0000000000000001e-01 3.3192594997648857e+00 9.5444923771124508e+01 1.8169643606784714e+01 1 0 0
2874 1 5 1.0299999999999999e-01 6.3346877542362732e+00 9.6832711132083062e+01 1.8087064778257417e+01 1 0 0
4336 1 3 5.9999999999999998e-02 1.0518603416878877e+01 9.3190698613521022e+01 1.2450923718840359e+01 1 0 0
4329 1 3 5.9999999999999998e-02 7.2720493714694170e+00 9.2567310654646789e+01 1.4160237673201163e+01 1 0 0
4338 1 5 1.0299999999999999e-01 7.5233379473934825e+00 9.4120741045575485e+01 1.2595507208564632e+01 1 0 0
4333 1 6 -1.2000000000000000e-01 9.5691771206531815e+00 9.3304706146796292e+01 1.3070590325411104e+01 1 0 0
2873 1 4 -2.0000000000000001e-01 6.8235426371514132e+00 9.5608264410332083e+01 1.6147699959568516e+01 1 0 0
2859 1 3 5.9999999999999998e-02 1.0748920658902444e+01 9.3596941273973144e+01 1.6102672832769144e+01 1 0 0
4335 1 3 5.9999999999999998e-02 9.9361499351784932e+00 9.3908787956557219e+01 1.3889487480401147e+01 1 0 0
2866 1 3 5.9999999999999998e-02 9.5411226848160346e+00 9.5467800632868915e+01 1.6374623375376139e+01 1 0 0
2863 1 6 -1.2000000000000000e-01 9.9677195463296364e+00 9.5556141628132423e+01 1.7400786915892102e+01 1 0 0
2865 1 3 5.9999999999999998e-02 1.1012880652805634e+01 9.5967205078936502e+01 1.7315555473692790e+01 1 0 0
2858 1 2 9.7000000000000003e-02 1.0104454059638213e+01 9.4172327141040157e+01 1.8039548069792684e+01 1 0 0
4342 1 3 5.9999999999999998e-02 9.0046032495872517e+00 9.5999694073327092e+01 1.2774171544812269e+01 1 0 0
2870 1 2 9.7000000000000003e-02 6.8643965817437556e+00 9.7071238094177517e+01 1.7214317819107826e+01 1 0 0
2857 1 6 -1.2000000000000000e-01 1.0962087493469960e+01 9.3366546476292044e+01 1.7124729024110128e+01 1 0 0
2864 1 2 9.7000000000000003e-02 9.2234088149848166e+00 9.6526734899146575e+01 1.8319998353663102e+01 1 0 0
2850 1 5 1.0299999999999999e-01 1.2285384383987653e+01 9.3928894347104261e+01 1.4506417913911504e+01 1 0 0
2848 1 3 5.9999999999999998e-02 1.4543293083023583e+01 9.4095548324533894e+01 1.3125623960113264e+01 1 0 0
2847 1 3 5.9999999999999998e-02 1.5371289759237561e+01 9.3354568085279723e+01 1.4388446448550434e+01 1 0 0
2856 1 5 1.0299999999999999e-01 1.2805860191628733e+01 9.4475477460617796e+01 1.7677344747230080e+01 1 0 0
2845 1 6 -1.2000000000000000e-01 1.4348110953610622e+01 9.3316697046648770e+01 1.3923737073238458e+01 1 0 0
2852 1 2 9.7000000000000003e-02 1.2496989731032391e+01 9.3467367751143854e+01 1.7375697785933713e+01 1 0 0
2854 1 3 5.9999999999999998e-02 1.4273446048635115e+01 9.2721178651277867e+01 1.6552343320044308e+01 1 0 0
2851 1 6 -1.2000000000000000e-01 1.3269907241578231e+01 9.2898813172417917e+01 1.6201347543075361e+01 1 0 0
2846 1 2 9.7000000000000003e-02 1.3283093587069525e+01 9.3832279336829558e+01 1.4947689124148349e+01 1 0 0
2849 1 4 -2.0000000000000001e-01 1.3692377594575239e+01 9.5540427832873888e+01 1.5592408943532206e+01 1 0 0
35843 1 4 -2.0000000000000001e-01 2.7947879934367443e+00 6.5372718427714858e+01 1.8465878715856682e+01 0 -1 0
36050 1 2 9.7000000000000003e-02 3.2804210329984986e+00 6.5220664921114448e+01 2.3349075099267409e+01 0 -1 0
36054 1 5 1.0299999999999999e-01 3.4480698390146536e+00 6.6309160771870935e+01 2.3400972793779719e+01 0 -1 0
36059 1 4 -2.0000000000000001e-01 5.4232025495314207e-01 6.6935892092603922e+01 2.2376701446733051e+01 0 -1 0
36056 1 2 9.7000000000000003e-02 7.7650484010046827e-01 6.5195949910620143e+01 2.2599974055360839e+01 0 -1 0
36052 1 3 5.9999999999999998e-02 4.9654031336794988e+00 6.5317833575256003e+01 2.4624390100565062e+01 0 -1 0
82 1 3 5.9999999999999998e-02 3.1167994523749045e+00 6.7706703646062493e+01 2.0076530397866545e+01 1 0 0
83 1 4 -2.0000000000000001e-01 5.2288673885036152e+00 6.7570244425985720e+01 2.1836443609872205e+01 1 0 0
36060 1 5 1.0299999999999999e-01 1.2651980133929202e+00 6.4805615330998862e+01 2.1662805646912851e+01 0 -1 0
36055 1 6 -1.2000000000000000e-01 1.8395193597436865e+00 6.4932476946100778e+01 2.3686881108738554e+01 0 -1 0
35819 1 4 -2.0000000000000001e-01 1.1808580084351346e+01 6.6156016607893605e+01 1.8708748715565278e+01 0 -1 0
12347 1 4 -2.0000000000000001e-01 1.1074869938426545e+01 6.6438501400390933e+01 2.3002354756832442e+01 0 1 0
95 1 4 -2.0000000000000001e-01 8.1035038014026153e+00 6.7544049315760589e+01 1.9380822092533752e+01 1 0 0
12359 1 4 -2.0000000000000001e-01 1.4895304545340933e+01 6.7599827469049771e+01 1.9816105371712609e+01 0 1 0
12417 1 3 5.9999999999999998e-02 1.4437256001638849e+01 6.4925217386925354e+01 2.1211943214535797e+01 0 1 0
75 1 3 5.9999999999999998e-02 1.3678183031425595e+00 6.7804503522112952e+01 1.8513846438672942e+01 1 0 0
71 1 4 -2.0000000000000001e-01 1.2217912324729793e-01 7.1233997973092059e+01 1.9240195800707227e+01 1 0 0
78 1 5 1.0299999999999999e-01 2.9089146416298401e+00 7.0494107555430986e+01 1.8840358333082353e+01 1 0 0
73 1 6 -1.2000000000000000e-01 1.3727384812497707e+00 6.8937004776475277e+01 1.8499452622627942e+01 1 0 0
72 1 5 1.0299999999999999e-01 3.4689148835513323e-01 6.9206029557820372e+01 2.0414519635621126e+01 1 0 0
68 1 2 9.7000000000000003e-02 2.2440690220664194e-01 6.9478974378438650e+01 1.9320980075859016e+01 1 0 0
74 1 2 9.7000000000000003e-02 2.8960670593661018e+00 6.9395360136764651e+01 1.8794596640872367e+01 1 0 0
81 1 3 5.9999999999999998e-02 2.8312780464411662e+00 6.9106540382431987e+01 2.0967495005130871e+01 1 0 0
79 1 6 -1.2000000000000000e-01 3.4523140684606162e+00 6.8738662716794323e+01 2.0111259243729059e+01 1 0 0
87 1 3 5.9999999999999998e-02 5.0976358193094580e+00 7.0818425841628027e+01 2.0135870235235842e+01 1 0 0
80 1 2 9.7000000000000003e-02 4.9876227722252944e+00 6.8674678065621976e+01 2.0433548326623033e+01 1 0 0
30936 1 5 1.0299999999999999e-01 3.2021340149466071e+00 7.1795538112126792e+01 2.3031754656521603e+01 0 -1 0
30941 1 4 -2.0000000000000001e-01 3.2544942484764516e+00 7.2817121024241672e+01 2.0764621227443200e+01 0 -1 0
30932 1 2 9.7000000000000003e-02 3.5087363862525303e+00 7.2505114049550244e+01 2.3826738525573539e+01 0 -1 0
30940 1 3 5.9999999999999998e-02 5.2862790302682505e+00 7.3374175008378415e+01 2.2915553875219825e+01 0 -1 0
88 1 3 5.9999999999999998e-02 5.0702884977410481e+00 7.0374677114566552e+01 2.1775717017499403e+01 1 0 0
85 1 6 -1.2000000000000000e-01 5.5269057592782156e+00 7.0099699567523302e+01 2.0777149596628654e+01 1 0 0
84 1 5 1.0299999999999999e-01 5.4874887522835207e+00 6.8238593543591875e+01 1.9563588574319674e+01 1 0 0
30937 1 6 -1.2000000000000000e-01 4.2622889121554959e+00 7.3685176780650167e+01 2.3159214209214799e+01 0 -1 0
30929 1 4 -2.0000000000000001e-01 3.1772237204597387e+00 6.9229552564490334e+01 2.4380191825023463e+01 0 -1 0
30934 1 3 5.9999999999999998e-02 5.3030946574950013e+00 7.1270066793701432e+01 2.4431334560530225e+01 0 -1 0
12344 1 2 9.7000000000000003e-02 1.1439289597773248e+01 6.7896183789285402e+01 2.3933883181939510e+01 0 1 0
94 1 3 5.9999999999999998e-02 8.1645381187935904e+00 7.1220013797184194e+01 1.9360451315937667e+01 1 0 0
92 1 2 9.7000000000000003e-02 8.4996492393584582e+00 6.9145058786928615e+01 1.8696334444686141e+01 1 0 0
93 1 3 5.9999999999999998e-02 6.7346477024384575e+00 7.0388262433190206e+01 1.8652065611165806e+01 1 0 0
96 1 5 1.0299999999999999e-01 9.5438491686695119e+00 6.9336234533847403e+01 1.9012097836343404e+01 1 0 0
91 1 6 -1.2000000000000000e-01 7.6025441033660952e+00 7.0266322941222185e+01 1.9297739521900116e+01 1 0 0
86 1 2 9.7000000000000003e-02 7.0848978668705191e+00 7.0207022963365233e+01 2.0782596293358438e+01 1 0 0
90 1 5 1.0299999999999999e-01 7.5912819673852994e+00 6.9478890904921940e+01 2.1291385505077045e+01 1 0 0
89 1 4 -2.0000000000000001e-01 7.5387481367136342e+00 7.1617309953153551e+01 2.1634467689705449e+01 1 0 0
35706 1 5 1.0299999999999999e-01 1.0831815361472408e+01 7.3080841974571683e+01 2.2311980137741603e+01 0 -1 0
12353 1 4 -2.0000000000000001e-01 1.1391426343252776e+01 6.9760797059249839e+01 2.1323546640505896e+01 0 1 0
12348 1 5 1.0299999999999999e-01 1.0537974688516442e+01 6.8451548314208281e+01 2.3775218522433981e+01 0 1 0
35711 1 4 -2.0000000000000001e-01 1.0601780409032742e+01 7.2850850725417416e+01 1.9510273491984524e+01 0 -1 0
35708 1 2 9.7000000000000003e-02 1.1957993445528473e+01 7.3992989513485753e+01 1.9996359029685440e+01 0 -1 0
35699 1 4 -2.0000000000000001e-01 8.0680256462691489e+00 7.3838887034160578e+01 2.4346929272035453e+01 0 -1 0
35702 1 2 9.7000000000000003e-02 1.1323239027150224e+01 7.3931981387074075e+01 2.2600797378305785e+01 0 -1 0
12352 1 3 5.9999999999999998e-02 1.3633276065118672e+01 6.8098057998266569e+01 2.3766761458366023e+01 0 1 0
12354 1 5 1.0299999999999999e-01 1.2860912673757008e+01 6.7841914459018625e+01 2.1499139214450807e+01 0 1 0
12350 1 2 9.7000000000000003e-02 1.2779083963493923e+01 6.8828491294390986e+01 2.1941023573734416e+01 0 1 0
35716 1 3 5.9999999999999998e-02 1.3464844836285909e+01 7.2749889778410775e+01 1.9071345990588579e+01 0 -1 0
12349 1 6 -1.2000000000000000e-01 1.2713625632001534e+01 6.8618985395574072e+01 2.3427972314169295e+01 0 1 0
12351 1 3 5.9999999999999998e-02 1.2882665777923755e+01 6.9565152294249856e+01 2.4030699846710103e+01 0 1 0
35715 1 3 5.9999999999999998e-02 1.3145750262585297e+01 7.2421795189247405e+01 2.0811202161073279e+01 0 -1 0
12357 1 3 5.9999999999999998e-02 1.3962310005329662e+01 7.0104236430915194e+01 2.0565311269871799e+01 0 1 0
12355 1 6 -1.2000000000000000e-01 1.4051842630163177e+01 6.9554981574913270e+01 2.1484876891463742e+01 0 1 0
12358 1 3 5.9999999999999998e-02 1.4302503925914994e+01 7.0335331273990178e+01 2.2245723537371180e+01 0 1 0
12356 1 2 9.7000000000000003e-02 1.5263489378088318e+01 6.8665965186750626e+01 2.1197322499915586e+01 0 1 0
35705 1 4 -2.0000000000000001e-01 1.2843696869786726e+01 7.3419673272843042e+01 2.3348987378067250e+01 0 -1 0
12360 1 5 1.0299999999999999e-01 1.5596233599940785e+01 6.7950332857493535e+01 2.1958443686115427e+01 0 1 0
35713 1 6 -1.2000000000000000e-01 1.3227208325897680e+01 7.3145315402082986e+01 2.0016486079963133e+01 0 -1 0
35717 1 4 -2.0000000000000001e-01 1.5870772629005131e+01 7.2946668907752283e+01 2.0043803085680086e+01 0 -1 0
41333 577 8 4.2380000000000001e-01 1.4731138096783832e+01 6.9358729677128807e+01 3.8675432017110055e+01 1 0 0
30959 1 4 -2.0000000000000001e-01 1.6606424377424951e-02 7.7414051981246232e+01 2.3383458708966508e+01 0 -1 0
30939 1 3 5.9999999999999998e-02 4.3684476816915367e+00 7.4499954964720374e+01 2.3916754859715532e+01 0 -1 0
30955 1 6 -1.2000000000000000e-01 3.5923170717805319e-01 7.7859529429315245e+01 2.0542194714839933e+01 0 -1 0
30953 1 4 -2.0000000000000001e-01 8.8685384910658827e-01 7.5829839567795361e+01 1.8849986821821467e+01 0 -1 0
30957 1 3 5.9999999999999998e-02 8.2824275600505093e-01 7.8816983352076974e+01 2.0785916900373099e+01 0 -1 0
30947 1 4 -2.0000000000000001e-01 5.1564921580298781e+00 7.6615951709582561e+01 1.9013372992660290e+01 0 -1 0
30952 1 3 5.9999999999999998e-02 2.8345338118448726e+00 7.7626999777242133e+01 1.9251354399663363e+01 0 -1 0
30938 1 2 9.7000000000000003e-02 3.5280944921548008e+00 7.4177461409068414e+01 2.1869540445365523e+01 0 -1 0
30950 1 2 9.7000000000000003e-02 1.2898181643739866e+00 7.6650841888930017e+01 2.0325854387016754e+01 0 -1 0
30954 1 5 1.0299999999999999e-01 1.1823688731337381e+00 7.5927952218956690e+01 2.1169231644234607e+01 0 -1 0
30948 1 5 1.0299999999999999e-01 3.4946537046733845e+00 7.5146763740972929e+01 1.9344083151499412e+01 0 -1 0
30943 1 6 -1.2000000000000000e-01 4.3977082408236576e+00 7.5284651831507375e+01 2.1311588464097490e+01 0 -1 0
30942 1 5 1.0299999999999999e-01 2.6255230726654148e+00 7.4726804944282804e+01 2.2034591310409468e+01 0 -1 0
30949 1 6 -1.2000000000000000e-01 2.7697544221079773e+00 7.7051426216787675e+01 2.0194582551459305e+01 0 -1 0
30951 1 3 5.9999999999999998e-02 3.0362650789582251e+00 7.7814177086959020e+01 2.0936221738726932e+01 0 -1 0
30944 1 2 9.7000000000000003e-02 3.8870806445392483e+00 7.5899920477538672e+01 2.0001841563115946e+01 0 -1 0
30945 1 3 5.9999999999999998e-02 4.5274253889028611e+00 7.6061679038252635e+01 2.2051264215777465e+01 0 -1 0
30946 1 3 5.9999999999999998e-02 5.4030237901986293e+00 7.4803903303749308e+01 2.1209686429555443e+01 0 -1 0
2636 1 2 9.7000000000000003e-02 3.2544356164831405e+00 7.9606032345198528e+01 2.3687683022418522e+01 1 0 0
2640 1 5 1.0299999999999999e-01 2.8107458380273078e+00 7.9576062030797047e+01 2.2698421602533582e+01 1 0 0
2649 1 3 5.9999999999999998e-02 4.2981832163395719e+00 7.9665039545276088e+01 2.1207351604354081e+01 1 0 0
2646 1 5 1.0299999999999999e-01 6.1105703811131837e+00 7.9561022295360161e+01 2.3012198543211110e+01 1 0 0
2639 1 4 -2.0000000000000001e-01 3.9532772087902370e+00 7.7966009406448848e+01 2.4020966789346041e+01 1 0 0
2660 1 2 9.7000000000000003e-02 1.0468430812742156e+01 7.9540410974118160e+01 1.8539190215777346e+01 1 0 0
2658 1 5 1.0299999999999999e-01 7.6774341199433076e+00 7.8339411244917216e+01 1.8569725848143488e+01 1 0 0
35700 1 5 1.0299999999999999e-01 8.9210231479853448e+00 7.4778683908461730e+01 2.2374152778018644e+01 0 -1 0
2656 1 3 5.9999999999999998e-02 6.3981643508728787e+00 7.8093927708416814e+01 2.0643670915163305e+01 1 0 0
35701 1 6 -1.2000000000000000e-01 1.0561881890271628e+01 7.4657781077778353e+01 2.3725627634842034e+01 0 -1 0
35696 1 2 9.7000000000000003e-02 9.0416321756559608e+00 7.4973437590130146e+01 2.3419533657195768e+01 0 -1 0
2657 1 4 -2.0000000000000001e-01 8.8561485277974672e+00 7.6955090137459564e+01 2.0021086139673478e+01 1 0 0
35698 1 3 5.9999999999999998e-02 9.0968670068690365e+00 7.7152249125006847e+01 2.3129448741073904e+01 0 -1 0
35697 1 3 5.9999999999999998e-02 7.4604431272514926e+00 7.6440798259951976e+01 2.3258262436038066e+01 0 -1 0
35709 1 3 5.9999999999999998e-02 1.0670423682783861e+01 7.5380997048530006e+01 2.1122376074434825e+01 0 -1 0
2654 1 2 9.7000000000000003e-02 8.1361742791560108e+00 7.8558126144450924e+01 1.9534584968797478e+01 1 0 0
2653 1 6 -1.2000000000000000e-01 7.1264425323095724e+00 7.8945336096720098e+01 2.0581403381278715e+01 1 0 0
2664 1 5 1.0299999999999999e-01 1.1055642624203555e+01 7.8826342542445190e+01 1.9090964182189339e+01 1 0 0
35695 1 6 -1.2000000000000000e-01 8.4888045853991159e+00 7.6410987092219528e+01 2.3675124943420862e+01 0 -1 0
2655 1 3 5.9999999999999998e-02 7.5927545596051012e+00 7.8981855073912342e+01 2.1503971319378348e+01 1 0 0
35703 1 3 5.9999999999999998e-02 1.1100500394986531e+01 7.5571330506287808e+01 2.3856131106988570e+01 0 -1 0
35707 1 6 -1.2000000000000000e-01 1.1533304326156054e+01 7.4712793903136003e+01 2.1330970024462889e+01 0 -1 0
35712 1 5 1.0299999999999999e-01 1.2043659174911001e+01 7.4868711242034379e+01 1.9317901803835596e+01 0 -1 0
2659 1 6 -1.2000000000000000e-01 9.1995861476171790e+00 7.9802503604197256e+01 1.9385064462864289e+01 1 0 0
35710 1 3 5.9999999999999998e-02 1.2215483504712571e+01 7.5540409289188489e+01 2.1424015479024316e+01 0 -1 0
35688 1 5 1.0299999999999999e-01 1.0550872947525926e+01 7.8022001209257070e+01 2.4312186341381093e+01 0 -1 0
2662 1 3 5.9999999999999998e-02 9.5506225653835823e+00 8.0184694581607175e+01 2.0334533047554377e+01 1 0 0
35721 1 3 5.9999999999999998e-02 1.4573707721157932e+01 7.5004091529685951e+01 1.8402315705093738e+01 0 -1 0
35714 1 2 9.7000000000000003e-02 1.4480635453983547e+01 7.3995627694179376e+01 2.0295736458583502e+01 0 -1 0
35718 1 5 1.0299999999999999e-01 1.4554200655241301e+01 7.4389902184573160e+01 2.1334205082323983e+01 0 -1 0
35681 1 4 -2.0000000000000001e-01 1.3079299015178703e+01 7.7843841443573595e+01 2.3168643149534933e+01 0 -1 0
35719 1 6 -1.2000000000000000e-01 1.4715309004892630e+01 7.5320330397859436e+01 1.9481440143010179e+01 0 -1 0
35722 1 3 5.9999999999999998e-02 1.3953594051614031e+01 7.6071884626434326e+01 1.9860143352788665e+01 0 -1 0
35728 1 3 5.9999999999999998e-02 1.5129681307283949e+01 7.7983993223166820e+01 1.9559337598753768e+01 0 -1 0
35720 1 2 9.7000000000000003e-02 1.6077759305579349e+01 7.6132393525052123e+01 1.9647312862601961e+01 0 -1 0
35676 1 5 1.0299999999999999e-01 1.5537519330608685e+01 7.9012184988362250e+01 2.3588559932872016e+01 0 -1 0
35725 1 6 -1.2000000000000000e-01 1.5936489709677261e+01 7.7515129958563051e+01 1.9002205423682330e+01 0 -1 0
20288 1 2 9.7000000000000003e-02 4.5830296776250821e+00 8.4569770763902071e+01 1.8330633003127151e+01 1 0 0
1145 1 4 -2.0000000000000001e-01 2.2297070671731132e+00 8.0405586107562556e+01 1.8861046442321147e+01 1 0 0
2651 1 4 -2.0000000000000001e-01 5.6751989692122153e+00 8.0245378232708248e+01 1.8745889915900108e+01 1 0 0
2647 1 6 -1.2000000000000000e-01 5.0997533684992176e+00 8.0424931952585922e+01 2.1286049674075553e+01 1 0 0
1127 1 4 -2.0000000000000001e-01 3.2942292313354699e-01 8.3707522776482932e+01 1.9892760683790748e+01 1 0 0
20292 1 5 1.0299999999999999e-01 4.2421417058664002e+00 8.3620529976126093e+01 1.8856902237404608e+01 1 0 0
2633 1 4 -2.0000000000000001e-01 5.9075570075915751e-01 8.0987285313891221e+01 2.2780702151418975e+01 1 0 0
20285 1 4 -2.0000000000000001e-01 3.7482051012381019e+00 8.4525221882089340e+01 2.1522636532514948e+01 1 0 0
20287 1 6 -1.2000000000000000e-01 5.0903483887835250e+00 8.5588835419265322e+01 1.9405893125415574e+01 1 0 0
2650 1 3 5.9999999999999998e-02 4.7691027250235445e+00 8.1384422840281118e+01 2.0963039802730886e+01 1 0 0
20282 1 2 9.7000000000000003e-02 3.9344045470606255e+00 8.5883519700822688e+01 2.0465748492195381e+01 1 0 0
2641 1 6 -1.2000000000000000e-01 4.3622742672347208e+00 8.0638876312925845e+01 2.3764438138717743e+01 1 0 0
2642 1 2 9.7000000000000003e-02 5.5226732121388560e+00 8.0495810094596109e+01 2.2777356682978088e+01 1 0 0
2643 1 3 5.9999999999999998e-02 3.9946380369418417e+00 8.1721277253056797e+01 2.3647522595346658e+01 1 0 0
20290 1 3 5.9999999999999998e-02 5.9828915472325201e+00 8.5207301763840121e+01 1.9812520936107926e+01 1 0 0
20286 1 5 1.0299999999999999e-01 2.9228105514398335e+00 8.6112807024975567e+01 2.0045284377497694e+01 1 0 0
2621 1 4 -2.0000000000000001e-01 2.1500034626437303e+00 8.4924339014593656e+01 2.4330339535661263e+01 1 0 0
2630 1 2 9.7000000000000003e-02 1.2799609189403545e+00 8.1115993939254608e+01 2.4432855641605663e+01 1 0 0
2648 1 2 9.7000000000000003e-02 6.2933195796641765e+00 8.0193235057361463e+01 2.0420292538652529e+01 1 0 0
2663 1 4 -2.0000000000000001e-01 1.1353178077714187e+01 8.1110229594878504e+01 1.8354626939893155e+01 1 0 0
2661 1 3 5.9999999999999998e-02 8.6848262133768070e+00 8.0593276430250214e+01 1.8885880554830440e+01 1 0 0
2645 1 4 -2.0000000000000001e-01 6.6355859725331863e+00 8.1855940212296517e+01 2.3050412873346833e+01 1 0 0
30419 1 4 -2.0000000000000001e-01 8.7607276361696300e+00 8.3680758784253243e+01 1.9895188388555933e+01 0 -1 0
2652 1 5 1.0299999999999999e-01 6.9325834143453031e+00 8.1026702302364555e+01 2.0529943590821077e+01 1 0 0
30424 1 3 5.9999999999999998e-02 8.8510998542873658e+00 8.3649437079883768e+01 2.2818716991048490e+01 0 -1 0
30421 1 6 -1.2000000000000000e-01 9.6564949521576846e+00 8.4334076453950175e+01 2.2389624659079445e+01 0 -1 0
30425 1 4 -2.0000000000000001e-01 1.0727641575983998e+01 8.1709086952065533e+01 2.2093427871941461e+01 0 -1 0
30422 1 2 9.7000000000000003e-02 1.0976968158665750e+01 8.3456357301964999e+01 2.2188830179965464e+01 0 -1 0
30416 1 2 9.7000000000000003e-02 9.0937431178665840e+00 8.4987729812985933e+01 2.1093811311560987e+01 0 -1 0
30426 1 5 1.0299999999999999e-01 1.1476911332762244e+01 8.3589521335872874e+01 2.1215028872138092e+01 0 -1 0
30423 1 3 5.9999999999999998e-02 9.8549437314838375e+00 8.5095695349249581e+01 2.3146123628762439e+01 0 -1 0
30420 1 5 1.0299999999999999e-01 8.0834298604554728e+00 8.5287508461944100e+01 2.1400441442869152e+01 0 -1 0
30418 1 3 5.9999999999999998e-02 1.1125589119362935e+01 8.5592442159251348e+01 2.0337764624781148e+01 0 -1 0
30417 1 3 5.9999999999999998e-02 9.8297087856361767e+00 8.6013613882649992e+01 1.9362082668404248e+01 0 -1 0
30415 1 6 -1.2000000000000000e-01 1.0112238978164891e+01 8.5982809562035982e+01 2.0434299669071745e+01 0 -1 0
30427 1 6 -1.2000000000000000e-01 1.1922631509884969e+01 8.3634374342724342e+01 2.3394104186213394e+01 0 -1 0
30432 1 5 1.0299999999999999e-01 1.2027752997574822e+01 8.5770178834486885e+01 2.3144666716564931e+01 0 -1 0
30429 1 3 5.9999999999999998e-02 1.1367695420773384e+01 8.3590666505903030e+01 2.4334818874653919e+01 0 -1 0
35732 1 2 9.7000000000000003e-02 1.6071476935907366e+01 8.0659859472523479e+01 1.9675765890187716e+01 0 -1 0
35745 1 3 5.9999999999999998e-02 1.4786146259106483e+01 8.4600241363325111e+01 1.8692091449634429e+01 0 -1 0
35738 1 2 9.7000000000000003e-02 1.4578822635813545e+01 8.2456406234073796e+01 1.8420314550114441e+01 0 -1 0
35742 1 5 1.0299999999999999e-01 1.3701088155362532e+01 8.2311393742922434e+01 1.9023219131147982e+01 0 -1 0
35736 1 5 1.0299999999999999e-01 1.5102820631773406e+01 8.0132922258173352e+01 1.9722815613850440e+01 0 -1 0
30430 1 3 5.9999999999999998e-02 1.2632942112994238e+01 8.2853837335288958e+01 2.3524034716601076e+01 0 -1 0
30428 1 2 9.7000000000000003e-02 1.2738796082081102e+01 8.4884952548536731e+01 2.3393800537681503e+01 0 -1 0
30431 1 4 -2.0000000000000001e-01 1.3738401781834551e+01 8.4708938342139533e+01 2.1911901342611568e+01 0 -1 0
35737 1 6 -1.2000000000000000e-01 1.5877065284995778e+01 8.2102002876864418e+01 1.9263486131442882e+01 0 -1 0
35739 1 3 5.9999999999999998e-02 1.6047799204885326e+01 8.2833792510504779e+01 2.0048521673866048e+01 0 -1 0
20289 1 3 5.9999999999999998e-02 5.3133624076054256e+00 8.6636111262237932e+01 1.9070009426318268e+01 1 0 0
19421 1 4 -2.0000000000000001e-01 1.4122375753457683e-01 8.9310941677651613e+01 2.2095052586809754e+01 1 0 0
20283 1 3 5.9999999999999998e-02 5.3296996253383959e+00 8.6585504366228164e+01 2.1909063840818153e+01 1 0 0
19420 1 3 5.9999999999999998e-02 4.3721278236785166e-01 9.2250629788932400e+01 2.4293318082096118e+01 1 0 0
20284 1 3 5.9999999999999998e-02 3.7613895755762377e+00 8.7139538028620947e+01 2.2310562427013338e+01 1 0 0
20281 1 6 -1.2000000000000000e-01 4.4111352129217991e+00 8.6948220721041594e+01 2.1437900599567037e+01 1 0 0
19417 1 6 -1.2000000000000000e-01 6.8455992987710812e-01 9.1730514377468907e+01 2.3436847603225772e+01 1 0 0
19413 1 3 5.9999999999999998e-02 6.3623894753186305e-01 9.1497967117436247e+01 2.0432381448094326e+01 1 0 0
20279 1 4 -2.0000000000000001e-01 2.9764897871398746e+00 8.8908961087076023e+01 2.0200513976451191e+01 1 0 0
20276 1 2 9.7000000000000003e-02 4.5186358358582766e+00 8.8413391840374871e+01 2.0907423656927286e+01 1 0 0
19419 1 3 5.9999999999999998e-02 1.5678310222865195e+00 9.1232738373380528e+01 2.3729938756768540e+01 1 0 0
20278 1 3 5.9999999999999998e-02 4.3494226205482205e+00 8.9730434961991236e+01 2.2645368064563517e+01 1 0 0
20275 1 6 -1.2000000000000000e-01 5.0616863670670726e+00 8.9413017508036063e+01 2.1894337814575614e+01 1 0 0
19414 1 3 5.9999999999999998e-02 2.4000061594391329e+00 9.1839470147384887e+01 2.0932676020085353e+01 1 0 0
20272 1 3 5.9999999999999998e-02 4.6970841494499274e+00 9.1942035985634703e+01 2.2557691686453200e+01 1 0 0
19411 1 6 -1.2000000000000000e-01 1.3838818145216087e+00 9.2257338045741989e+01 2.0882738342091379e+01 1 0 0
20274 1 5 1.0299999999999999e-01 5.2080098854179910e+00 9.1089351004573928e+01 2.0448876792019245e+01 1 0 0
20280 1 5 1.0299999999999999e-01 5.2165198090372860e+00 8.8408635809564899e+01 2.0104529563465903e+01 1 0 0
20270 1 2 9.7000000000000003e-02 5.7028174978840491e+00 9.0672457074919876e+01 2.1277309830994671e+01 1 0 0
20269 1 6 -1.2000000000000000e-01 5.7375761472614162e+00 9.1870577515293917e+01 2.2198175506673898e+01 1 0 0
20277 1 3 5.9999999999999998e-02 5.8072006779427054e+00 8.8911336847227645e+01 2.2491944995222635e+01 1 0 0
19408 1 3 5.9999999999999998e-02 3.3163536450285180e+00 9.2407234709000463e+01 1.8801931839915888e+01 1 0 0
20271 1 3 5.9999999999999998e-02 6.4165511779207449e+00 9.1606311715577988e+01 2.3014975806947088e+01 1 0 0
30412 1 3 5.9999999999999998e-02 1.0791225864376841e+01 8.8166683391605645e+01 1.8904645874348102e+01 0 -1 0
30411 1 3 5.9999999999999998e-02 1.0547327368537660e+01 8.9355424762359974e+01 2.0010985300287491e+01 0 -1 0
30414 1 5 1.0299999999999999e-01 9.0939933962549215e+00 8.7865423649532246e+01 2.0624883186448201e+01 0 -1 0
30410 1 2 9.7000000000000003e-02 1.0046710107347430e+01 8.7481978501424010e+01 2.0834558497611528e+01 0 -1 0
30413 1 4 -2.0000000000000001e-01 1.0247511683797271e+01 8.7682244284653891e+01 2.2588778132392044e+01 0 -1 0
20273 1 4 -2.0000000000000001e-01 7.4343267322933313e+00 9.0337130451234046e+01 2.0681708239518976e+01 1 0 0
30409 1 6 -1.2000000000000000e-01 1.0991522655608136e+01 8.8372012197078703e+01 1.9922538650896495e+01 0 -1 0
30600 1 5 1.0299999999999999e-01 1.0497446585025951e+01 9.0899550419850939e+01 2.3426144913448365e+01 0 -1 0
30593 1 4 -2.0000000000000001e-01 1.0390394040242493e+01 9.2485547931635310e+01 2.1025892879107435e+01 0 -1 0
30596 1 2 9.7000000000000003e-02 1.0763896544987656e+01 9.1563658555898229e+01 2.4206245959150330e+01 0 -1 0
30610 1 3 5.9999999999999998e-02 8.7625547369572985e+00 8.9376761563533478e+01 2.3999367104144078e+01 0 -1 0
30611 1 4 -2.0000000000000001e-01 6.8196962257342104e+00 8.7456554606250862e+01 2.4347857475153496e+01 0 -1 0
30397 1 6 -1.2000000000000000e-01 1.5850771622330734e+01 8.9300857405255840e+01 1.8417764587568993e+01 0 -1 0
30441 1 3 5.9999999999999998e-02 1.5725501654106585e+01 8.6637062011167714e+01 2.3863492872184562e+01 0 -1 0
30406 1 3 5.9999999999999998e-02 1.3357770712584323e+01 8.7969932325656416e+01 1.8405387387126172e+01 0 -1 0
30405 1 3 5.9999999999999998e-02 1.3095405011566017e+01 8.9667263868063259e+01 1.8679398762386757e+01 0 -1 0
30404 1 2 9.7000000000000003e-02 1.2502245834175980e+01 8.8425677536310644e+01 2.0276628391668705e+01 0 -1 0
30403 1 6 -1.2000000000000000e-01 1.3444623186158710e+01 8.8740842257611291e+01 1.9129888044490212e+01 0 -1 0
30407 1 4 -2.0000000000000001e-01 1.2627053188804062e+01 8.9553642341188038e+01 2.1585410453801369e+01 0 -1 0
30408 1 5 1.0299999999999999e-01 1.2769580288493209e+01 8.7456991540136713e+01 2.0780983963441731e+01 0 -1 0
30398 1 2 9.7000000000000003e-02 1.4972611800394702e+01 8.8841329497039922e+01 1.9583401064654126e+01 0 -1 0
30442 1 3 5.9999999999999998e-02 1.4589277473363177e+01 8.7462895422780974e+01 2.3145938542717275e+01 0 -1 0
30402 1 5 1.0299999999999999e-01 1.5086691998189862e+01 8.9562992300825059e+01 2.0381649297664676e+01 0 -1 0
30439 1 6 -1.2000000000000000e-01 1.4942851015613684e+01 8.7274617724947646e+01 2.4121951308354461e+01 0 -1 0
30401 1 4 -2.0000000000000001e-01 1.5456672213583589e+01 8.7238398023562638e+01 2.0138117731658916e+01 0 -1 0
30449 1 4 -2.0000000000000001e-01 1.6158341053296066e+01 9.1595102507056353e+01 2.2950525104121354e+01 0 -1 0
30594 1 5 1.0299999999999999e-01 1.2471806857577540e+01 9.2673468568178393e+01 2.2228499618121074e+01 0 -1 0
19647 1 3 5.9999999999999998e-02 5.4769176451365509e-01 9.6969788809314551e+01 1.8890154659865043e+01 1 0 0
19412 1 2 9.7000000000000003e-02 1.1573017569457411e+00 9.2762087708681506e+01 2.2393043986253591e+01 1 0 0
19405 1 6 -1.2000000000000000e-01 2.3402521555069922e+00 9.2915320548263708e+01 1.8534928721761556e+01 1 0 0
19416 1 5 1.0299999999999999e-01 3.5322837079890340e-01 9.3522133016763291e+01 2.2387485860297815e+01 1 0 0
19415 1 4 -2.0000000000000001e-01 2.5498882113716292e+00 9.3663714056891592e+01 2.3057058064470276e+01 1 0 0
19406 1 2 9.7000000000000003e-02 1.6081160293091954e+00 9.3434543458685582e+01 1.9811895030474428e+01 1 0 0
19410 1 5 1.0299999999999999e-01 2.2214853998681687e+00 9.4249381300131787e+01 2.0296543713181087e+01 1 0 0
20266 1 3 5.9999999999999998e-02 5.2774778605432662e+00 9.4343674621957859e+01 2.3100838286777755e+01 1 0 0
20256 1 5 1.0299999999999999e-01 4.0954198402626929e+00 9.5955224525487182e+01 2.3683230684882954e+01 1 0 0
20252 1 2 9.7000000000000003e-02 4.5399072840283825e+00 9.6921920573916893e+01 2.3543986927851535e+01 1 0 0
20267 1 4 -2.0000000000000001e-01 5.4555146640725178e+00 9.3658685404396692e+01 2.0129642463204934e+01 1 0 0
20257 1 6 -1.2000000000000000e-01 6.1558977772949284e+00 9.6708949898117979e+01 2.3482025193233799e+01 1 0 0
20263 1 6 -1.2000000000000000e-01 6.2829404321133699e+00 9.4317754779485071e+01 2.2747105527123843e+01 1 0 0
2861 1 4 -2.0000000000000001e-01 8.5427131119617936e+00 9.3302703818474029e+01 1.8355553369676901e+01 1 0 0
2868 1 5 1.0299999999999999e-01 8.6529963642881231e+00 9.6081208273364851e+01 1.9139918445639612e+01 1 0 0
2862 1 5 1.0299999999999999e-01 1.0570289799251107e+01 9.4393041786412979e+01 1.8996943913383301e+01 1 0 0
20268 1 5 1.0299999999999999e-01 7.4129015815960164e+00 9.3031367174826826e+01 2.1199016333930402e+01 1 0 0
20262 1 5 1.0299999999999999e-01 6.2805518660583228e+00 9.6018400697234242e+01 2.1396828577060461e+01 1 0 0
20264 1 2 9.7000000000000003e-02 6.3831876648352921e+00 9.3188217154669829e+01 2.1634029423769505e+01 1 0 0
20258 1 2 9.7000000000000003e-02 6.6697267741546788e+00 9.5700353657193645e+01 2.2404570507423440e+01 1 0 0
30595 1 6 -1.2000000000000000e-01 1.0948402935016516e+01 9.3054022485978209e+01 2.3703054292280918e+01 0 -1 0
20261 1 4 -2.0000000000000001e-01 8.4634464590294805e+00 9.5671856203010009e+01 2.2294847250150799e+01 1 0 0
30591 1 3 5.9999999999999998e-02 1.0922362417618686e+01 9.5172099094719528e+01 2.2030272310373057e+01 0 -1 0
30598 1 3 5.9999999999999998e-02 9.9629220260687621e+00 9.3524421822662291e+01 2.3704944342573732e+01 0 -1 0
30590 1 2 9.7000000000000003e-02 1.1542653437250578e+01 9.3170032976525874e+01 2.2302529685176392e+01 0 -1 0
20265 1 3 5.9999999999999998e-02 6.8656278772416073e+00 9.4030212103367688e+01 2.3648090267421562e+01 1 0 0
30589 1 6 -1.2000000000000000e-01 1.1869414832803400e+01 9.4617959254581748e+01 2.1870839830775708e+01 0 -1 0
30597 1 3 5.9999999999999998e-02 1.1567176977341935e+01 9.3608459549541436e+01 2.4426339450304958e+01 0 -1 0
30592 1 3 5.9999999999999998e-02 1.2122486351648162e+01 9.4665157081109840e+01 2.0833009791518418e+01 0 -1 0
2855 1 4 -2.0000000000000001e-01 1.2921213386925039e+01 9.2619271043647657e+01 1.8861229966717566e+01 1 0 0
30588 1 5 1.0299999999999999e-01 1.2593704989880450e+01 9.5404443313193454e+01 2.3784124462108728e+01 0 -1 0
30584 1 2 9.7000000000000003e-02 1.2921423892357945e+01 9.5356509439010694e+01 2.2753668709274127e+01 0 -1 0
30587 1 4 -2.0000000000000001e-01 1.4564014892452230e+01 9.4594646626316006e+01 2.2669444267550062e+01 0 -1 0
30586 1 3 5.9999999999999998e-02 1.3635879004021097e+01 9.6810020873552773e+01 2.1259843841868182e+01 0 -1 0
30583 1 6 -1.2000000000000000e-01 1.3061537238276482e+01 9.6838582628955649e+01 2.2209304968191955e+01 0 -1 0
30580 1 3 5.9999999999999998e-02 1.5329750562379809e+01 9.7101781001348328e+01 2.4219283712827234e+01 0 -1 0
23144 1 2 9.7000000000000003e-02 1.5877006394409507e+00 6.5885714603248545e+01 2.8399073895000470e+01 1 0 0
23148 1 5 1.0299999999999999e-01 1.1405843996134173e+00 6.5337182586145033e+01 2.7621479217172972e+01 1 0 0
23147 1 4 -2.0000000000000001e-01 3.2342426766684893e+00 6.6600963768442924e+01 2.7925978081958796e+01 1 0 0
23149 1 6 -1.2000000000000000e-01 6.4618905775040769e-01 6.7095252092104346e+01 2.8533037953098621e+01 1 0 0
23143 1 6 -1.2000000000000000e-01 1.5640463100815127e+00 6.5164358545583539e+01 2.9747169484746617e+01 1 0 0
23145 1 3 5.9999999999999998e-02 5.4073982814693511e-01 6.4928802400819038e+01 3.0070803181079395e+01 1 0 0
36058 1 3 5.9999999999999998e-02 1.5964374598657072e+00 6.5459349234396612e+01 2.4655554456594057e+01 0 -1 0
23152 1 3 5.9999999999999998e-02 1.0285201037177640e+00 6.7700083142073296e+01 2.9404587388359491e+01 1 0 0
23146 1 3 5.9999999999999998e-02 2.0435429678592256e+00 6.5860721515023599e+01 3.0481357167433984e+01 1 0 0
23158 1 3 5.9999999999999998e-02 3.0981729672677716e-01 6.9703885845792115e+01 2.8530932911719148e+01 1 0 0
12342 1 5 1.0299999999999999e-01 1.0256650920682693e+01 6.5892982245753387e+01 2.5563026900686328e+01 0 1 0
12339 1 3 5.9999999999999998e-02 9.6250051820637186e+00 6.5936735386076506e+01 2.8023595031373951e+01 0 1 0
12338 1 2 9.7000000000000003e-02 1.0231867562749835e+01 6.6880325096506283e+01 2.6096540842647048e+01 0 1 0
12337 1 6 -1.2000000000000000e-01 1.0288257768654832e+01 6.6720653038561181e+01 2.7639936745082522e+01 0 1 0
12332 1 2 9.7000000000000003e-02 1.1638484953216432e+01 6.6258713319216284e+01 2.8247105525515579e+01 0 1 0
12335 1 4 -2.0000000000000001e-01 1.1896253962979257e+01 6.6716905004824795e+01 2.9955236803518513e+01 0 1 0
12343 1 6 -1.2000000000000000e-01 1.1465357261797873e+01 6.7509008389399625e+01 2.5447230423068216e+01 0 1 0
12341 1 4 -2.0000000000000001e-01 8.7870838139231164e+00 6.7763740549800701e+01 2.5679951005468773e+01 0 1 0
12340 1 3 5.9999999999999998e-02 9.8646894955403113e+00 6.7650865010113350e+01 2.8029659791230653e+01 0 1 0
12346 1 3 5.9999999999999998e-02 1.2177704920739725e+01 6.6708539527943543e+01 2.5495026743762729e+01 0 1 0
12336 1 5 1.0299999999999999e-01 1.2394786055517006e+01 6.6827202140014492e+01 2.7700892316457995e+01 0 1 0
30887 1 4 -2.0000000000000001e-01 1.5354607826468936e+01 6.7559314441462647e+01 2.8835234865021750e+01 0 -1 0
12329 1 4 -2.0000000000000001e-01 1.3885087429366846e+01 6.4890507161073515e+01 2.6441815232252672e+01 0 1 0
23159 1 4 -2.0000000000000001e-01 1.1565147655401344e-02 7.2070022555291956e+01 2.7471462743233001e+01 1 0 0
30935 1 4 -2.0000000000000001e-01 1.9656229748635492e+00 7.3164852087501174e+01 2.4530078348343672e+01 0 -1 0
23150 1 2 9.7000000000000003e-02 5.2659365372453948e-01 6.8025683485280183e+01 2.7323217540418401e+01 1 0 0
30931 1 6 -1.2000000000000000e-01 4.3961139114310095e+00 7.1740874753834007e+01 2.4883432960029364e+01 0 -1 0
23160 1 5 1.0299999999999999e-01 7.8497029411977814e-01 7.0330518867621961e+01 2.6170155560392647e+01 1 0 0
23154 1 5 1.0299999999999999e-01 1.5059615290669153e+00 6.8243412444678285e+01 2.6945118475987286e+01 1 0 0
30926 1 2 9.7000000000000003e-02 3.6844191586891482e+00 7.0501172335003773e+01 2.5535389303633927e+01 0 -1 0
30930 1 5 1.0299999999999999e-01 2.7393972224483312e+00 7.0763150961027236e+01 2.6000024432966288e+01 0 -1 0
30923 1 4 -2.0000000000000001e-01 2.9221440341588050e+00 7.0553871244387196e+01 2.8716949285906303e+01 0 -1 0
30928 1 3 5.9999999999999998e-02 4.0822276354572082e+00 6.8795449238446693e+01 2.6932806848221524e+01 0 -1 0
30925 1 6 -1.2000000000000000e-01 4.4466721977278914e+00 6.9788650219601081e+01 2.6708275124924690e+01 0 -1 0
30920 1 2 9.7000000000000003e-02 4.5363542893507320e+00 7.0593984108203784e+01 2.7982056241151877e+01 0 -1 0
30933 1 3 5.9999999999999998e-02 4.7340578330911871e+00 7.2453081162070262e+01 2.5686635105366214e+01 0 -1 0
30924 1 5 1.0299999999999999e-01 4.8337685228289917e+00 7.1651213719250066e+01 2.7743381426332451e+01 0 -1 0
30927 1 3 5.9999999999999998e-02 5.4098543401810941e+00 6.9464096770941595e+01 2.6258733984325932e+01 0 -1 0
30921 1 3 5.9999999999999998e-02 5.2793631177950724e+00 6.8981535902325120e+01 2.9208347801748005e+01 0 -1 0
30922 1 3 5.9999999999999998e-02 5.3264133541534200e+00 7.0409149107367767e+01 3.0095813882807565e+01 0 -1 0
30919 1 6 -1.2000000000000000e-01 5.4738878997139633e+00 7.0043215020971545e+01 2.9089594681705361e+01 0 -1 0
30918 1 5 1.0299999999999999e-01 7.1684140671871210e+00 6.9907082400643773e+01 2.7772267115811854e+01 0 -1 0
30909 1 3 5.9999999999999998e-02 1.0041897233526019e+01 7.0440709809818415e+01 2.8491961524216787e+01 0 -1 0
30912 1 5 1.0299999999999999e-01 8.1030041707469085e+00 7.1678676235406314e+01 2.7035443309708956e+01 0 -1 0
30908 1 2 9.7000000000000003e-02 8.4101955951699203e+00 7.2025823022041109e+01 2.8074766606424149e+01 0 -1 0
30913 1 6 -1.2000000000000000e-01 7.4403480010539571e+00 7.1553016713855953e+01 2.9117633759695178e+01 0 -1 0
30914 1 2 9.7000000000000003e-02 6.9271629336790870e+00 7.0210816140458832e+01 2.8790986327210220e+01 0 -1 0
30907 1 6 -1.2000000000000000e-01 9.8751647065209109e+00 7.1517599093813743e+01 2.8301840542210591e+01 0 -1 0
30916 1 3 5.9999999999999998e-02 6.5895264232399997e+00 7.2250814828516965e+01 2.9109321841819927e+01 0 -1 0
30910 1 3 5.9999999999999998e-02 1.0102582799810696e+01 7.1952989110726961e+01 2.9293046891869956e+01 0 -1 0
30917 1 4 -2.0000000000000001e-01 7.6226061353038288e+00 6.9052072155240111e+01 3.0031934667319643e+01 0 -1 0
30905 1 4 -2.0000000000000001e-01 1.0559797905100279e+01 7.0928690455973864e+01 2.5624090507548651e+01 0 -1 0
30915 1 3 5.9999999999999998e-02 7.9199709948971542e+00 7.1578125059609675e+01 3.0098900678963318e+01 0 -1 0
30902 1 2 9.7000000000000003e-02 1.0918418238522150e+01 7.1856475258693663e+01 2.7149739387377949e+01 0 -1 0
30906 1 5 1.0299999999999999e-01 1.0844957459154976e+01 7.2855735105235212e+01 2.6789475085723467e+01 0 -1 0
12345 1 3 5.9999999999999998e-02 1.1775933869978028e+01 6.8349961445658195e+01 2.6042250716959952e+01 0 1 0
30911 1 4 -2.0000000000000001e-01 8.4523375370270326e+00 7.3855773628339151e+01 2.8035751949076250e+01 0 -1 0
30901 1 6 -1.2000000000000000e-01 1.2392586470756601e+01 7.1655000642183097e+01 2.7622977549972138e+01 0 -1 0
30903 1 3 5.9999999999999998e-02 1.2396199646750681e+01 7.0535073068923893e+01 2.7641279818006176e+01 0 -1 0
30904 1 3 5.9999999999999998e-02 1.2592763494938486e+01 7.2069431751616776e+01 2.8643972191560685e+01 0 -1 0
30893 1 4 -2.0000000000000001e-01 1.4929612540570059e+01 6.9181032077915731e+01 2.5938644435190746e+01 0 -1 0
30896 1 2 9.7000000000000003e-02 1.3458276647647386e+01 7.2124461306725664e+01 2.6681188981902217e+01 0 -1 0
30900 1 5 1.0299999999999999e-01 1.3193589141901089e+01 7.1922365222062240e+01 2.5653702033143293e+01 0 -1 0
30894 1 5 1.0299999999999999e-01 1.4474996514342591e+01 6.9845788041917444e+01 2.8141031563177663e+01 0 -1 0
30890 1 2 9.7000000000000003e-02 1.5187614995666841e+01 7.0164304665973759e+01 2.7343195129721973e+01 0 -1 0
30895 1 6 -1.2000000000000000e-01 1.4893281292952183e+01 7.1649182285005764e+01 2.7067361254558939e+01 0 -1 0
30899 1 4 -2.0000000000000001e-01 1.3349948104460154e+01 7.3841855038128372e+01 2.6619464560933618e+01 0 -1 0
30897 1 3 5.9999999999999998e-02 1.5357199733761442e+01 7.2264714353468676e+01 2.7867711266260667e+01 0 -1 0
30898 1 3 5.9999999999999998e-02 1.5619863695944629e+01 7.1927981049212420e+01 2.6276245387382300e+01 0 -1 0
2638 1 3 5.9999999999999998e-02 1.4655643855136300e+00 7.9055606393591503e+01 2.4887732989283631e+01 1 0 0
31096 1 3 5.9999999999999998e-02 7.2957020760604641e-01 7.7137810906135030e+01 2.6456840195765380e+01 0 -1 0
31093 1 6 -1.2000000000000000e-01 9.0193841855178036e-01 7.6217875037455343e+01 2.6996501516055236e+01 0 -1 0
31095 1 3 5.9999999999999998e-02 1.3031677879538852e+00 7.5497120468747795e+01 2.6313994000037599e+01 0 -1 0
31097 1 4 -2.0000000000000001e-01 2.4009017402352062e+00 7.4401935204657178e+01 2.8586289164065743e+01 0 -1 0
31094 1 2 9.7000000000000003e-02 1.9419223106582018e+00 7.6128082314116270e+01 2.8105686036348803e+01 0 -1 0
31101 1 3 5.9999999999999998e-02 4.0431919571960693e+00 7.6466603470366266e+01 2.8035180649572496e+01 0 -1 0
31099 1 6 -1.2000000000000000e-01 3.1827701798238821e+00 7.6984721899390848e+01 2.7698252819104006e+01 0 -1 0
31098 1 5 1.0299999999999999e-01 1.3507633871857438e+00 7.6476773999140775e+01 2.8964860318867299e+01 0 -1 0
31102 1 3 5.9999999999999998e-02 3.2170936624717865e+00 7.7128521161439537e+01 2.6576189933925622e+01 0 -1 0
31100 1 2 9.7000000000000003e-02 3.1743749917877526e+00 7.8390985929375390e+01 2.8251210797245655e+01 0 -1 0
31104 1 5 1.0299999999999999e-01 2.2758108139106357e+00 7.8973813123518468e+01 2.7892373239511269e+01 0 -1 0
31108 1 3 5.9999999999999998e-02 4.5361939213175866e+00 7.9272411340995674e+01 2.6916875788332863e+01 0 -1 0
31107 1 3 5.9999999999999998e-02 5.3167311966283410e+00 7.8754187207511933e+01 2.8412671090395868e+01 0 -1 0
31105 1 6 -1.2000000000000000e-01 4.4394882047731370e+00 7.9287736133773677e+01 2.7962010360376972e+01 0 -1 0
2635 1 6 -1.2000000000000000e-01 2.1744815718994510e+00 7.9862649768580965e+01 2.4787265490722863e+01 1 0 0
2637 1 3 5.9999999999999998e-02 2.5220028077381005e+00 7.9980176372296739e+01 2.5747008189575105e+01 1 0 0
31103 1 4 -2.0000000000000001e-01 2.9250829851217151e+00 7.8235562193123641e+01 3.0012631170397636e+01 0 -1 0
35704 1 3 5.9999999999999998e-02 1.0617951469897603e+01 7.4098544503217283e+01 2.4694731076377931e+01 0 -1 0
35693 1 4 -2.0000000000000001e-01 7.2997585476637781e+00 7.8432422012461771e+01 2.5241762502321688e+01 0 -1 0
35690 1 2 9.7000000000000003e-02 8.1789929838880830e+00 7.6925647644456831e+01 2.5096053553614674e+01 0 -1 0
35684 1 2 9.7000000000000003e-02 1.0574140468741662e+01 7.8116765511086598e+01 2.5416594347105466e+01 0 -1 0
35694 1 5 1.0299999999999999e-01 7.5648399023466952e+00 7.6187898810609582e+01 2.5551046123926469e+01 0 -1 0
35689 1 6 -1.2000000000000000e-01 9.5693957641561376e+00 7.6983843529013967e+01 2.5918415174053433e+01 0 -1 0
35691 1 3 5.9999999999999998e-02 9.9680077900057782e+00 7.5953188042560555e+01 2.5917596382070911e+01 0 -1 0
35692 1 3 5.9999999999999998e-02 9.3414232372115347e+00 7.7211868616449067e+01 2.6953934587605527e+01 0 -1 0
30635 1 4 -2.0000000000000001e-01 8.2334893459428287e+00 7.8459963603502800e+01 3.0075623503150293e+01 0 -1 0
30637 1 6 -1.2000000000000000e-01 1.0782775353591143e+01 7.9265916497234073e+01 3.0084114588653609e+01 0 -1 0
35687 1 4 -2.0000000000000001e-01 1.0155985071122322e+01 7.9838630757755041e+01 2.5970757911353832e+01 0 -1 0
30639 1 3 5.9999999999999998e-02 1.0756702964920983e+01 7.8811692008988231e+01 2.9073355171954265e+01 0 -1 0
30632 1 2 9.7000000000000003e-02 9.3837374661783155e+00 7.9759281952171960e+01 3.0436307604478223e+01 0 -1 0
30647 1 4 -2.0000000000000001e-01 1.2275732653628154e+01 7.5271996990861354e+01 3.0227436470209778e+01 0 -1 0
35683 1 6 -1.2000000000000000e-01 1.2015331891244390e+01 7.7870820446066404e+01 2.5755959908637504e+01 0 -1 0
35686 1 3 5.9999999999999998e-02 1.2198591138889702e+01 7.8137723241786077e+01 2.6787966838241154e+01 0 -1 0
30640 1 3 5.9999999999999998e-02 1.1455358145101481e+01 8.0005031627680651e+01 2.9828138089356546e+01 0 -1 0
35685 1 3 5.9999999999999998e-02 1.2231281930915650e+01 7.6814434068645909e+01 2.5587735586405390e+01 0 -1 0
30648 1 5 1.0299999999999999e-01 1.2227591682072767e+01 7.7216950247733280e+01 2.9006754895202874e+01 0 -1 0
35672 1 2 9.7000000000000003e-02 1.5603653883329800e+01 7.9316280574005873e+01 2.4630657358341214e+01 0 -1 0
35682 1 5 1.0299999999999999e-01 1.2843137585566801e+01 7.9650692551823440e+01 2.4684722924339408e+01 0 -1 0
35679 1 3 5.9999999999999998e-02 1.4820400731729341e+01 7.7565986820059294e+01 2.5482297700331852e+01 0 -1 0
35678 1 2 9.7000000000000003e-02 1.3094725399206972e+01 7.8603975122366620e+01 2.4852276449269564e+01 0 -1 0
30652 1 3 5.9999999999999998e-02 1.4808434817381482e+01 7.7547206051146063e+01 2.8764529190059140e+01 0 -1 0
30651 1 3 5.9999999999999998e-02 1.4297876648368542e+01 7.5834534194640383e+01 2.8426445754607723e+01 0 -1 0
35677 1 6 -1.2000000000000000e-01 1.4526753549618702e+01 7.8593170673645503e+01 2.5454637246187481e+01 0 -1 0
35680 1 3 5.9999999999999998e-02 1.4551343815441705e+01 7.8903278141411320e+01 2.6459254990172649e+01 0 -1 0
30649 1 6 -1.2000000000000000e-01 1.4366973260603482e+01 7.6629513298006515e+01 2.9224050319012431e+01 0 -1 0
30644 1 2 9.7000000000000003e-02 1.2899322963796367e+01 7.6841102129225106e+01 2.9727862792105764e+01 0 -1 0
30650 1 2 9.7000000000000003e-02 1.5362713574136535e+01 7.6115024762450176e+01 3.0259833204881915e+01 0 -1 0
2634 1 5 1.0299999999999999e-01 1.8673971287281037e+00 8.2030525547536740e+01 2.4344910914371678e+01 1 0 0
2622 1 5 1.0299999999999999e-01 2.9899681430057007e-01 8.5488563170827334e+01 2.5719497406484312e+01 1 0 0
2644 1 3 5.9999999999999998e-02 4.6442352425148723e+00 8.0791374815445721e+01 2.4816362367635538e+01 1 0 0
2629 1 6 -1.2000000000000000e-01 1.1925385513795492e-01 8.1335060128775737e+01 2.5407637413974282e+01 1 0 0
2626 1 3 5.9999999999999998e-02 5.2711213646645094e-01 8.3619575791541862e+01 2.7441355909827728e+01 1 0 0
31110 1 5 1.0299999999999999e-01 3.4795468141423975e+00 8.1173181412988654e+01 2.8020420695673106e+01 0 -1 0
2631 1 3 5.9999999999999998e-02 4.7838657226394765e-01 8.0924879022798564e+01 2.6299740205418207e+01 1 0 0
2625 1 3 5.9999999999999998e-02 1.8570003298394990e+00 8.3211823951923137e+01 2.6492768555579033e+01 1 0 0
2623 1 6 -1.2000000000000000e-01 9.0330024779836160e-01 8.3640976647370820e+01 2.6392900966591753e+01 1 0 0
2618 1 2 9.7000000000000003e-02 1.2363981624896563e+00 8.5024936797083186e+01 2.5919446876706861e+01 1 0 0
31106 1 2 9.7000000000000003e-02 4.4499021922375634e+00 8.0772906053113900e+01 2.8370288724738764e+01 0 -1 0
31109 1 4 -2.0000000000000001e-01 5.7924241762219282e+00 8.1447223036760036e+01 2.7535062520336560e+01 0 -1 0
2619 1 3 5.9999999999999998e-02 2.9708959435231330e+00 8.5473224515144594e+01 2.6982463624238864e+01 1 0 0
31116 1 5 1.0299999999999999e-01 5.4621025432393528e+00 8.3037725771656682e+01 2.9796867750906070e+01 0 -1 0
2617 1 6 -1.2000000000000000e-01 2.0120888412395841e+00 8.5888557895471493e+01 2.6937662043759033e+01 1 0 0
2620 1 3 5.9999999999999998e-02 1.5957679194904315e+00 8.5690685375311332e+01 2.7914581425007782e+01 1 0 0
31111 1 6 -1.2000000000000000e-01 4.7767637617932994e+00 8.0939838542729547e+01 2.9844088076303432e+01 0 -1 0
31114 1 3 5.9999999999999998e-02 5.7021576488842634e+00 8.0456630973727769e+01 3.0061693193502435e+01 0 -1 0
31115 1 4 -2.0000000000000001e-01 3.1088735278443793e+00 8.3112670429718975e+01 3.0026390261315743e+01 0 -1 0
31112 1 2 9.7000000000000003e-02 4.7485262469071401e+00 8.2425241255623675e+01 3.0352626420431918e+01 0 -1 0
30634 1 3 5.9999999999999998e-02 9.1643591611083188e+00 8.0926839422535636e+01 2.8579019314756135e+01 0 -1 0
30621 1 3 5.9999999999999998e-02 1.0265877272499154e+01 8.5006724906664175e+01 2.6360813285395764e+01 0 -1 0
30617 1 4 -2.0000000000000001e-01 7.3084162033515954e+00 8.4892198983892698e+01 2.6175307149565125e+01 0 -1 0
30624 1 5 1.0299999999999999e-01 9.0744990402027863e+00 8.3104388875388835e+01 2.7249019532999853e+01 0 -1 0
30625 1 6 -1.2000000000000000e-01 9.2459122307649917e+00 8.3628846717019258e+01 2.9433387351963745e+01 0 -1 0
30620 1 2 9.7000000000000003e-02 9.7206834503810686e+00 8.3700938230080041e+01 2.7916274570287808e+01 0 -1 0
30628 1 3 5.9999999999999998e-02 8.2197791237779487e+00 8.3971743459476102e+01 2.9491820705300640e+01 0 -1 0
30619 1 6 -1.2000000000000000e-01 9.7827996583077788e+00 8.5119731965400618e+01 2.7310696369341237e+01 0 -1 0
30631 1 6 -1.2000000000000000e-01 8.9677599749104466e+00 8.0999121591721206e+01 2.9653139463853414e+01 0 -1 0
30627 1 3 5.9999999999999998e-02 9.8408126085273580e+00 8.4377902903092703e+01 2.9978277962505434e+01 0 -1 0
30633 1 3 5.9999999999999998e-02 7.8781830734978451e+00 8.1003535693117797e+01 2.9735767419821354e+01 0 -1 0
30630 1 5 1.0299999999999999e-01 1.0693230488544010e+01 8.2201456235043608e+01 3.0345938161014267e+01 0 -1 0
30626 1 2 9.7000000000000003e-02 9.5567660443593692e+00 8.2296761913317340e+01 3.0209353714491755e+01 0 -1 0
30614 1 2 9.7000000000000003e-02 8.4936325715898651e+00 8.5950668634559989e+01 2.6999751400339896e+01 0 -1 0
30622 1 3 5.9999999999999998e-02 1.0564477577722842e+01 8.5666630693026889e+01 2.7831940483786433e+01 0 -1 0
30618 1 5 1.0299999999999999e-01 7.8999005455623985e+00 8.6305012819858192e+01 2.7863536219999276e+01 0 -1 0
30623 1 4 -2.0000000000000001e-01 1.1431297093867178e+01 8.3025009134342241e+01 2.7865896531501889e+01 0 -1 0
35675 1 4 -2.0000000000000001e-01 1.5256758171243487e+01 8.1072934585173812e+01 2.4601758884884113e+01 0 -1 0
30436 1 3 5.9999999999999998e-02 1.4239890971475344e+01 8.4370641273536819e+01 2.4901208240120123e+01 0 -1 0
30433 1 6 -1.2000000000000000e-01 1.3475994712890872e+01 8.5119174548223867e+01 2.4741244856167668e+01 0 -1 0
31230 1 5 1.0299999999999999e-01 1.5899349352154927e+01 8.2726408096665210e+01 2.9973729847554623e+01 0 -1 0
30435 1 3 5.9999999999999998e-02 1.2751121775423295e+01 8.4966326623003894e+01 2.5546909113352040e+01 0 -1 0
31227 1 3 5.9999999999999998e-02 1.3982094396830737e+01 8.3776735313412090e+01 2.8364728421542900e+01 0 -1 0
31225 1 6 -1.2000000000000000e-01 1.5115423722214523e+01 8.3891702575650854e+01 2.8388834380646969e+01 0 -1 0
31220 1 2 9.7000000000000003e-02 1.5438354012164773e+01 8.5220458300212016e+01 2.9002584706525141e+01 0 -1 0
31228 1 3 5.9999999999999998e-02 1.5338390103648491e+01 8.4039991030268737e+01 2.7333065237173781e+01 0 -1 0
31229 1 4 -2.0000000000000001e-01 1.4760073821213552e+01 8.1103994481800797e+01 2.8704974831780813e+01 0 -1 0
31226 1 2 9.7000000000000003e-02 1.5729399990769478e+01 8.2593124071329740e+01 2.8885978623957588e+01 0 -1 0
31223 1 4 -2.0000000000000001e-01 1.4168311419099901e+01 8.6198048217017188e+01 2.8329646693449344e+01 0 -1 0
31224 1 5 1.0299999999999999e-01 1.5244998859673132e+01 8.5226837658137271e+01 3.0115673423029271e+01 0 -1 0
2613 1 3 5.9999999999999998e-02 3.0978680434738948e+00 8.8052638137809168e+01 2.4990158858428646e+01 1 0 0
2615 1 4 -2.0000000000000001e-01 6.7214701422109102e-01 8.8103945594019947e+01 2.5910794326163966e+01 1 0 0
2612 1 2 9.7000000000000003e-02 2.0818491968944830e+00 8.7438595830642001e+01 2.6764913264660972e+01 1 0 0
2616 1 5 1.0299999999999999e-01 2.1055951970018421e+00 8.7945218320007868e+01 2.7686526796168149e+01 1 0 0
2611 1 6 -1.2000000000000000e-01 3.3872583705198611e+00 8.7813109501194873e+01 2.5985381552532054e+01 1 0 0
2606 1 2 9.7000000000000003e-02 4.0446620942226055e+00 8.9056012256546538e+01 2.6502149752010755e+01 1 0 0
2614 1 3 5.9999999999999998e-02 4.0517184792875263e+00 8.6919471993118165e+01 2.5890227811786751e+01 1 0 0
2605 1 6 -1.2000000000000000e-01 3.2386054899843355e+00 9.0379695818742363e+01 2.6571736381453611e+01 1 0 0
2607 1 3 5.9999999999999998e-02 2.2221066170100214e+00 9.0186041886062370e+01 2.6958300166977367e+01 1 0 0
2609 1 4 -2.0000000000000001e-01 4.8162215267302368e+00 8.8637130915732683e+01 2.8046145360187403e+01 1 0 0
2610 1 5 1.0299999999999999e-01 4.8733584358059243e+00 8.9255674790124189e+01 2.5838360217108420e+01 1 0 0
2608 1 3 5.9999999999999998e-02 3.1072219209222984e+00 9.0646644770656565e+01 2.5558098953623528e+01 1 0 0
2604 1 5 1.0299999999999999e-01 4.2251144423983655e+00 9.1141448773619601e+01 2.8315298048039640e+01 1 0 0
2600 1 2 9.7000000000000003e-02 3.9542220553442715e+00 9.1515116202279472e+01 2.7299592841420967e+01 1 0 0
2603 1 4 -2.0000000000000001e-01 5.4637563335301964e+00 9.1835259571872385e+01 2.6556277536642810e+01 1 0 0
2598 1 5 1.0299999999999999e-01 1.2627230182115723e+00 9.1920657128632172e+01 2.7967341266544562e+01 1 0 0
30615 1 3 5.9999999999999998e-02 9.3989630750387452e+00 8.6650618694578895e+01 2.5258457227538464e+01 0 -1 0
30604 1 3 5.9999999999999998e-02 8.9948131410890717e+00 9.2226578203288568e+01 2.5141871326258446e+01 0 -1 0
30601 1 6 -1.2000000000000000e-01 9.8233105195599748e+00 9.1523128480227058e+01 2.5408075889806078e+01 0 -1 0
30609 1 3 5.9999999999999998e-02 7.5679484723869876e+00 9.0166391687641195e+01 2.5018870707252919e+01 0 -1 0
30607 1 6 -1.2000000000000000e-01 8.3524937516098081e+00 8.9472630626587161e+01 2.5045869989003947e+01 0 -1 0
31137 1 3 5.9999999999999998e-02 8.8852616779221751e+00 8.7719572250945703e+01 2.9381869627286633e+01 0 -1 0
30613 1 6 -1.2000000000000000e-01 8.8466339616468961e+00 8.7135780426682970e+01 2.6092894765305214e+01 0 -1 0
30616 1 3 5.9999999999999998e-02 9.4697950573076248e+00 8.7795414390851462e+01 2.6655946335356028e+01 0 -1 0
30608 1 2 9.7000000000000003e-02 7.7869606358448324e+00 8.8156813143655029e+01 2.5620297380696531e+01 0 -1 0
30612 1 5 1.0299999999999999e-01 7.0778695734606023e+00 8.8374713819735291e+01 2.6365162216406745e+01 0 -1 0
30602 1 2 9.7000000000000003e-02 9.3889407638505116e+00 9.0165188409295553e+01 2.5986766155650280e+01 0 -1 0
30606 1 5 1.0299999999999999e-01 1.0233452343292290e+01 8.9560253228188373e+01 2.6263497493673288e+01 0 -1 0
30605 1 4 -2.0000000000000001e-01 8.6388509881262916e+00 9.0510195951238714e+01 2.7541180880243047e+01 0 -1 0
31143 1 3 5.9999999999999998e-02 1.0780581602093557e+01 9.0063149263628048e+01 2.9524487950893505e+01 0 -1 0
31141 1 6 -1.2000000000000000e-01 1.1254606656552211e+01 8.9127957320061057e+01 2.9525921129482168e+01 0 -1 0
31131 1 3 5.9999999999999998e-02 6.5738558183834703e+00 8.7378309173003046e+01 3.0338436559872658e+01 0 -1 0
31144 1 3 5.9999999999999998e-02 1.1118948169291876e+01 8.8696182312737108e+01 2.8514419172048253e+01 0 -1 0
30603 1 3 5.9999999999999998e-02 1.0407466870332915e+01 9.2128156756693656e+01 2.6100024628643030e+01 0 -1 0
31138 1 3 5.9999999999999998e-02 8.7776334011044952e+00 8.9066831286764582e+01 3.0409294256495176e+01 0 -1 0
31135 1 6 -1.2000000000000000e-01 9.1068648150174010e+00 8.8088134246207531e+01 3.0367546140360865e+01 0 -1 0
30440 1 2 9.7000000000000003e-02 1.5734247201137071e+01 8.8561343727119961e+01 2.4548895174156474e+01 0 -1 0
30599 1 4 -2.0000000000000001e-01 1.2386774144071163e+01 9.0991102999925999e+01 2.4726706407725924e+01 0 -1 0
30444 1 5 1.0299999999999999e-01 1.5074485853190733e+01 8.9455464100452318e+01 2.4779705479815053e+01 0 -1 0
30438 1 5 1.0299999999999999e-01 1.4644165265728539e+01 8.6523332352156189e+01 2.5844927430739546e+01 0 -1 0
30434 1 2 9.7000000000000003e-02 1.3984952984130167e+01 8.6540326528334973e+01 2.5004278413732461e+01 0 -1 0
30437 1 4 -2.0000000000000001e-01 1.2644920708010313e+01 8.7607709938569130e+01 2.5434924783936825e+01 0 -1 0
31142 1 2 9.7000000000000003e-02 1.2750757629153306e+01 8.9463179420417077e+01 2.9741460573404190e+01 0 -1 0
31150 1 3 5.9999999999999998e-02 1.2675076994773299e+01 9.1100061175380134e+01 2.8328658637319219e+01 0 -1 0
31149 1 3 5.9999999999999998e-02 1.3352377246630413e+01 8.9711455958452561e+01 2.7591560159220936e+01 0 -1 0
31147 1 6 -1.2000000000000000e-01 1.3344715610816230e+01 9.0276938228933830e+01 2.8595179518790765e+01 0 -1 0
31148 1 2 9.7000000000000003e-02 1.4717664036065591e+01 9.0910005556078119e+01 2.8957913291904557e+01 0 -1 0
31151 1 4 -2.0000000000000001e-01 1.5311324881643783e+01 9.1700727721012115e+01 2.7433293339561299e+01 0 -1 0
31152 1 5 1.0299999999999999e-01 1.4489421824270369e+01 9.1709939477506651e+01 2.9706474843876872e+01 0 -1 0
31153 1 6 -1.2000000000000000e-01 1.5807917044460176e+01 8.9980644294317827e+01 2.9600333876039873e+01 0 -1 0
31146 1 5 1.0299999999999999e-01 1.3264205626197800e+01 8.8521921278643006e+01 2.9659261439785244e+01 0 -1 0
31156 1 3 5.9999999999999998e-02 1.6152640874148275e+01 8.9204392463861225e+01 2.9035426755115928e+01 0 -1 0
2597 1 4 -2.0000000000000001e-01 2.0970278746818227e+00 9.2639097746776216e+01 3.0061098678129113e+01 1 0 0
2601 1 3 5.9999999999999998e-02 3.0146559176157979e+00 9.3210951820800361e+01 2.6460850541791906e+01 1 0 0
2596 1 3 5.9999999999999998e-02 1.5182464767814847e+00 9.4912011097082186e+01 2.8090604652229612e+01 1 0 0
2593 1 6 -1.2000000000000000e-01 1.0267261222797399e+00 9.4008112254050559e+01 2.7754043902741515e+01 1 0 0
2595 1 3 5.9999999999999998e-02 1.1169649098048784e+00 9.4016070061513318e+01 2.6630489550889518e+01 1 0 0
2599 1 6 -1.2000000000000000e-01 3.1826440109823584e+00 9.2774665263606380e+01 2.7467465939928683e+01 1 0 0
2594 1 2 9.7000000000000003e-02 1.8014858220206704e+00 9.2793965362382096e+01 2.8255503946417981e+01 1 0 0
2602 1 3 5.9999999999999998e-02 3.9223757511979938e+00 9.3479461897423491e+01 2.7880719277310934e+01 1 0 0
20249 1 4 -2.0000000000000001e-01 1.7264170505842154e+00 9.6868280265065295e+01 2.5182649562849399e+01 1 0 0
20260 1 3 5.9999999999999998e-02 6.5630814079204347e+00 9.6461898556535033e+01 2.4426644794210397e+01 1 0 0
30486 1 5 1.0299999999999999e-01 9.7943224981791310e+00 9.5821403957470508e+01 2.8438282775499548e+01 0 -1 0
30482 1 2 9.7000000000000003e-02 1.0360715083044353e+01 9.6657090343713122e+01 2.8986021508938208e+01 0 -1 0
30481 1 6 -1.2000000000000000e-01 1.1855757401255469e+01 9.6505862779399720e+01 2.8785421311269761e+01 0 -1 0
30479 1 4 -2.0000000000000001e-01 1.2050824188210745e+01 9.3935322437917677e+01 2.7793050444276300e+01 0 -1 0
30480 1 5 1.0299999999999999e-01 1.2156812752648968e+01 9.4836441420066208e+01 3.0027291496463565e+01 0 -1 0
30484 1 3 5.9999999999999998e-02 1.2066626632724699e+01 9.6910874291425458e+01 2.7774438086805564e+01 0 -1 0
30476 1 2 9.7000000000000003e-02 1.2567965601702166e+01 9.5146338147219609e+01 2.9039612521032421e+01 0 -1 0
30477 1 3 5.9999999999999998e-02 1.4336026338292262e+01 9.4253882991980831e+01 2.9690188204274001e+01 0 -1 0
30475 1 6 -1.2000000000000000e-01 1.4073912610947959e+01 9.5190846865166677e+01 2.9281251403329630e+01 0 -1 0
30474 1 5 1.0299999999999999e-01 1.4496317427732761e+01 9.4728464185647411e+01 2.7253886877888334e+01 0 -1 0
30470 1 2 9.7000000000000003e-02 1.4926657780521481e+01 9.5390028022505717e+01 2.8008436689195271e+01 0 -1 0
30478 1 3 5.9999999999999998e-02 1.4320783529712308e+01 9.5974707428291097e+01 2.9944426937857020e+01 0 -1 0
30473 1 4 -2.0000000000000001e-01 1.4897462899529883e+01 9.7110598655405568e+01 2.7547332825325945e+01 0 -1 0
44792 1730 8 4.2380000000000001e-01 1.5715302702015368e+01 6.6586207994561150e+01 3.6299761805373436e+01 0 0 0
30638 1 2 9.7000000000000003e-02 1.1263045433658732e+01 7.8316457825875048e+01 3.1132952591336551e+01 0 -1 0
30642 1 5 1.0299999999999999e-01 1.0714191949713181e+01 7.7433356620245760e+01 3.1028024339598637e+01 0 -1 0
30636 1 5 1.0299999999999999e-01 9.1725571369452350e+00 7.9929797245747409e+01 3.1495447074700568e+01 0 -1 0
30641 1 4 -2.0000000000000001e-01 1.1171786992336916e+01 7.8894156915012317e+01 3.2735120142554734e+01 0 -1 0
30645 1 3 5.9999999999999998e-02 1.3347830868534158e+01 7.8620089724376228e+01 3.0810564093016360e+01 0 -1 0
30643 1 6 -1.2000000000000000e-01 1.2669377247013802e+01 7.7753037827348535e+01 3.0924759380898720e+01 0 -1 0
30653 1 4 -2.0000000000000001e-01 1.5964011169432741e+01 7.7426578631176653e+01 3.1222069797938360e+01 0 -1 0
30654 1 5 1.0299999999999999e-01 1.4853039264501602e+01 7.5443378875402900e+01 3.0937445693959585e+01 0 -1 0
30646 1 3 5.9999999999999998e-02 1.3076119951654613e+01 7.7334435987712439e+01 3.1877758430279691e+01 0 -1 0
31126 1 3 5.9999999999999998e-02 5.5534152509871628e+00 8.5342930641071433e+01 3.0672860867395446e+01 0 -1 0
31113 1 3 5.9999999999999998e-02 4.0167134928261357e+00 8.0397779434810460e+01 3.0408200147384690e+01 0 -1 0
31122 1 5 1.0299999999999999e-01 3.9269587300245874e+00 8.4417292264013994e+01 3.2480694150821670e+01 0 -1 0
31119 1 3 5.9999999999999998e-02 4.3800949566688780e+00 8.1880321252569900e+01 3.2498906191700591e+01 0 -1 0
31118 1 2 9.7000000000000003e-02 4.9499943232036649e+00 8.3997407590334518e+01 3.2405379138342980e+01 0 -1 0
31117 1 6 -1.2000000000000000e-01 5.0670620737602743e+00 8.2576829141408368e+01 3.1926838181316409e+01 0 -1 0
31123 1 6 -1.2000000000000000e-01 5.8639710512901253e+00 8.5108956620298216e+01 3.1665959575739024e+01 0 -1 0
31121 1 4 -2.0000000000000001e-01 5.4210145248407446e+00 8.3919512022975425e+01 3.4097439586634451e+01 0 -1 0
31120 1 3 5.9999999999999998e-02 6.0775314710106878e+00 8.2152921425144527e+01 3.2033697029261575e+01 0 -1 0
31125 1 3 5.9999999999999998e-02 6.8685775782283383e+00 8.4790180971269280e+01 3.1583774213752314e+01 0 -1 0
30629 1 4 -2.0000000000000001e-01 8.9944619777665444e+00 8.2449302491761713e+01 3.1951581979137679e+01 0 -1 0
31134 1 5 1.0299999999999999e-01 8.6268125783203669e+00 8.6289264778288043e+01 3.1472176937895615e+01 0 -1 0
31124 1 2 9.7000000000000003e-02 6.0093698917525247e+00 8.6438596196737592e+01 3.2294353648484119e+01 0 -1 0
31127 1 4 -2.0000000000000001e-01 4.3524065359044615e+00 8.7087261240442189e+01 3.2588117441574610e+01 0 -1 0
31128 1 5 1.0299999999999999e-01 6.4522552781588898e+00 8.6316121702376279e+01 3.3275230361018266e+01 0 -1 0
31130 1 2 9.7000000000000003e-02 8.3590886802017046e+00 8.7334234136516173e+01 3.1518915266138141e+01 0 -1 0
31133 1 4 -2.0000000000000001e-01 8.9861446416811628e+00 8.7805300432153743e+01 3.3156347762613485e+01 0 -1 0
31132 1 3 5.9999999999999998e-02 6.6011510268670976e+00 8.8535122759264283e+01 3.1706251060835651e+01 0 -1 0
31139 1 4 -2.0000000000000001e-01 1.1428342519095992e+01 8.6725068654737456e+01 3.0811151486413323e+01 0 -1 0
31140 1 5 1.0299999999999999e-01 1.0665873928366095e+01 8.8774951592595926e+01 3.1520067666997186e+01 0 -1 0
31129 1 6 -1.2000000000000000e-01 6.8140241591584410e+00 8.7490940679497726e+01 3.1436872186461034e+01 0 -1 0
31136 1 2 9.7000000000000003e-02 1.0595087240307420e+01 8.8274723775164361e+01 3.0579749221395250e+01 0 -1 0
31155 1 3 5.9999999999999998e-02 1.5394527209505913e+01 8.9546234450323666e+01 3.0571233319533384e+01 0 -1 0
31145 1 4 -2.0000000000000001e-01 1.2950419820433810e+01 9.0195419254607756e+01 3.1366832654275711e+01 0 -1 0
30485 1 4 -2.0000000000000001e-01 1.0083352572511703e+01 9.6415392994905517e+01 3.0725269365696743e+01 0 -1 0
44987 1795 8 4.2380000000000001e-01 1.4283216343218657e+01 6.8043138930964830e+01 4.2651258070895082e+01 0 0 0
45481 1960 8 4.2380000000000001e-01 1.6012232199005318e+01 6.9835585165617246e+01 4.1670354264451781e+01 0 0 0
20337 1 3 5.9999999999999998e-02 1.6067223909695720e+01 8.4036862082739418e+01 4.8447501837569380e+00 1 0 0
13307 1 4 -2.0000000000000001e-01 1.6182868658928360e+01 6.9002215466228321e+01 8.2752322622224614e+00 0 1 0
13389 1 3 5.9999999999999998e-02 1.6167048984077375e+01 7.4795079648633319e+01 7.5126033781901738e+00 0 1 0
43093 1164 8 4.2380000000000001e-01 1.6115688367356221e+01 6.4797682226907426e+01 3.7901535754288084e+01 0 0 0
41332 577 8 4.2380000000000001e-01 1.6170410152236826e+01 6.9356305047697262e+01 3.7903994028266808e+01 1 0 0
2265 1 3 5.9999999999999998e-02 1.7025733271788113e-01 9.4156842845504045e+01 9.2352355081272570e+00 1 0 0
4302 1 5 1.0299999999999999e-01 2.0862966155988261e-02 8.7102616369420048e+01 1.6585979607269692e+01 1 0 0
19377 1 3 5.9999999999999998e-02 6.6073776703962332e+00 9.6833315235346021e+01 7.0233984939039873e+00 1 0 0
2250 1 5 1.0299999999999999e-01 5.8621953912841529e-01 9.7003846841982849e+01 1.2631837929287643e+01 1 0 0
12331 1 6 -1.2000000000000000e-01 1.1752172606074025e+01 6.4751862085052451e+01 2.8103943109403474e+01 0 1 0
4228 1 3 5.9999999999999998e-02 1.3934312605035668e+00 9.7583305191621491e+01 2.7073459656845671e+00 1 0 0
4225 1 6 -1.2000000000000000e-01 5.1289994761008273e-01 9.7214874396406529e+01 3.2102264542891952e+00 1 0 0
31539 1 3 5.9999999999999998e-02 1.4607540847605515e+01 1.1794746878164256e+02 3.1994227300648582e+01 0 -1 0
4363 1 6 -1.2000000000000000e-01 9.3863941561446325e+00 9.8094652073152403e+01 3.2319629746942566e+00 1 0 0
4358 1 2 9.7000000000000003e-02 9.8829371622394877e+00 9.8512335136542262e+01 4.6284793849076564e+00 1 0 0
4364 1 2 9.7000000000000003e-02 7.8913258464043050e+00 9.8288425993299143e+01 2.9761756916525668e+00 1 0 0
4367 1 4 -2.0000000000000001e-01 7.3377463147227928e+00 9.7478226549416078e+01 1.4674923631560641e+00 1 0 0
4368 1 5 1.0299999999999999e-01 7.4025938375137343e+00 9.7846557662693556e+01 3.8331090344809335e+00 1 0 0
4365 1 3 5.9999999999999998e-02 1.0061677733791800e+01 9.8473523322593792e+01 2.4799855060333202e+00 1 0 0
4357 1 6 -1.2000000000000000e-01 1.0901360858699894e+01 9.7551393301678146e+01 5.2521721272869701e+00 1 0 0
4359 1 3 5.9999999999999998e-02 1.1788637261752990e+01 9.7661323299021944e+01 4.5664557962302101e+00 1 0 0
4223 1 4 -2.0000000000000001e-01 1.2790765617938764e+00 9.8821613756898202e+01 5.1756531838181665e+00 1 0 0
4379 1 4 -2.0000000000000001e-01 3.2847480908403535e+00 1.0145473234292746e+02 4.5126608424606811e+00 1 0 0
4386 1 5 1.0299999999999999e-01 2.8334427055899627e+00 1.0426931514169338e+02 4.6315057052101638e+00 1 0 0
4381 1 6 -1.2000000000000000e-01 3.8874152841127412e+00 1.0363308388714314e+02 2.7858364178474626e+00 1 0 0
4376 1 2 9.7000000000000003e-02 4.1572444170418201e+00 1.0205773948768331e+02 3.0628020767500463e+00 1 0 0
4222 1 3 5.9999999999999998e-02 5.3888643045892504e-01 9.9882131761590827e+01 2.7917905723103766e+00 1 0 0
4373 1 4 -2.0000000000000001e-01 5.1359001763202885e+00 9.9135083769144188e+01 4.2705190669946518e+00 1 0 0
4384 1 3 5.9999999999999998e-02 2.9300344693823166e+00 1.0366615338099798e+02 2.1893850422058359e+00 1 0 0
4382 1 2 9.7000000000000003e-02 3.6862533248370815e+00 1.0456412278560627e+02 3.9887852595873818e+00 1 0 0
4377 1 3 5.9999999999999998e-02 6.0683143403852524e+00 1.0222155084502690e+02 3.8796908405890655e+00 1 0 0
4380 1 5 1.0299999999999999e-01 3.7755742416415061e+00 1.0149192842268548e+02 2.1919330027166235e+00 1 0 0
4385 1 4 -2.0000000000000001e-01 5.0442444819362349e+00 1.0451255133208711e+02 5.1004461767177514e+00 1 0 0
4383 1 3 5.9999999999999998e-02 4.6770294827840670e+00 1.0400461704373103e+02 2.1882687357792134e+00 1 0 0
4375 1 6 -1.2000000000000000e-01 5.6105093236384551e+00 1.0166851491132165e+02 3.0843705700517172e+00 1 0 0
4374 1 5 1.0299999999999999e-01 5.3578136563992622e+00 9.9745188530382606e+01 2.1532870168453937e+00 1 0 0
4370 1 2 9.7000000000000003e-02 5.8837658902704764e+00 1.0012211753550807e+02 2.9892990442618901e+00 1 0 0
[truncated: 14,588,179 more chars]
