# Supplementary material for: Thermodynamic driving forces in contact electrification between polymeric materials
Source: Nat Commun. 2024 Mar 23;15:2616. doi: 10.1038/s41467-024-46932-2 (PMC10960812; doi:10.1038/s41467-024-46932-2)
Supplement: Supplementary file 6 — Supplementary Dataset 3 [file 41467_2024_46932_MOESM6_ESM.zip › configuration_data/final/PVC/OH.data]

LAMMPS data file via write_data, version 3 Mar 2020, timestep = 20000107

45607 atoms
10 atom types
43605 bonds
8 bond types
81206 angles
13 angle types
118800 dihedrals
11 dihedral types

0.0000000000000000e+00 1.2950000000000000e+02 xlo xhi
0.0000000000000000e+00 1.2950000000000000e+02 ylo yhi
0.0000000000000000e+00 1.1000000000000000e+02 zlo zhi

Masses

1 12.011
2 12.011
3 1.008
4 35.453
5 1.008
6 12.011
7 15.9994
8 1.008
9 15.9994
10 1.008

Pair Coeffs # lj/cut/coul/long/intel

1 0.066 3.5
2 0.066 3.5
3 0.03 2.5
4 0.3 3.4
5 0.03 2.5
6 0.066 3.5
7 0.15535 3.166
8 0 2.058
9 0.01195 3.81
10 0 1

Bond Coeffs # harmonic/intel

1 245 1.781
2 340 1.09
3 268 1.529
4 340 1.09
5 340 1.09
6 268 1.529
7 600 1
8 600 1

Angle Coeffs # harmonic/intel

1 37.5 110.7
2 37.5 110.7
3 51 107.6
4 69 109.8
5 58.35 112.7
6 33 107.8
7 58.35 112.7
8 69 109.8
9 33 107.8
10 37.5 110.7
11 58.35 112.7
12 37.5 110.7
13 75 109.47

Dihedral Coeffs # opls/intel

1 0 0 0.3 0
2 1.3 -0.05 0.2 0
3 0 0 0.3 0
4 0 0 0.4 0
5 0 0 0.3 0
6 0 0 0.4 0
7 0 0 0.3 0
8 0 0 0.3 0
9 0 0 0.4 0
10 0 0 0.3 0
11 1.3 -0.05 0.2 0

Atoms # full

4638 1 5 1.0299999999999999e-01 3.5640436397101394e+00 3.3544071585287734e+00 2.9907346715203640e+00 1 1 0
4634 1 2 9.7000000000000003e-02 2.9297087617772086e+00 4.2367713987230982e+00 3.1309844802661497e+00 1 1 0
4635 1 3 5.9999999999999998e-02 1.6323390728210350e+00 3.6127365394026731e+00 1.5773531013791167e+00 1 1 0
4633 1 6 -1.2000000000000000e-01 1.4819175663473596e+00 3.9988573102446847e+00 2.6196493558780691e+00 1 1 0
4636 1 3 5.9999999999999998e-02 9.8669731990573017e-01 5.0302300272966018e+00 2.7035870809195193e+00 1 1 0
4639 1 6 -1.2000000000000000e-01 3.5776343515007061e+00 5.3096778116507926e+00 2.1883038463204181e+00 1 1 0
4641 1 3 5.9999999999999998e-02 3.1860732814075510e+00 5.1531125696759954e+00 1.1586347339461887e+00 1 1 0
4637 1 4 -2.0000000000000001e-01 2.8683484283279697e+00 4.7237022779294220e+00 4.8786822354062540e+00 1 1 0
4631 1 4 -2.0000000000000001e-01 1.5090621515039768e+00 1.4363166765022017e+00 3.1661376987518590e+00 1 1 0
4640 1 2 9.7000000000000003e-02 5.0834980899459605e+00 5.4529846196724936e+00 2.0220281079674942e+00 1 1 0
4632 1 5 1.0299999999999999e-01 4.9206938072616541e-01 3.0262673012612771e+00 4.5071684473423277e+00 1 1 0
4628 1 2 9.7000000000000003e-02 6.0153537885549724e-01 2.9266259284457834e+00 3.4404581720534226e+00 1 1 0
4667 1 4 -2.0000000000000001e-01 5.3487529886838656e+00 1.4453438975340178e+00 6.0706171917823841e+00 1 1 0
4643 1 4 -2.0000000000000001e-01 5.6449133688597914e+00 3.8455132099026250e+00 1.2442451868792939e+00 1 1 0
4647 1 3 5.9999999999999998e-02 5.5647115087141890e+00 4.9015671783394348e+00 3.8890719853307409e+00 1 1 0
4645 1 6 -1.2000000000000000e-01 5.8548628585338127e+00 5.7588898085096485e+00 3.2706393325480230e+00 1 1 0
19923 1 3 5.9999999999999998e-02 1.1428896698279656e+01 4.7270338537130767e+00 1.1655209266846174e+00 1 1 0
4673 1 4 -2.0000000000000001e-01 9.7335300186930684e+00 1.0367718663359407e+00 5.5307185509015619e+00 1 1 0
19926 1 5 1.0299999999999999e-01 1.1874247953972182e+01 3.1407876214953139e+00 2.8164493070658065e+00 1 1 0
19919 1 4 -2.0000000000000001e-01 1.0734503238567154e+01 5.8095784829497514e+00 4.1180477721193611e+00 1 1 0
4648 1 3 5.9999999999999998e-02 6.9494793769649332e+00 5.5058842690113314e+00 3.2110625504389154e+00 1 1 0
19921 1 6 -1.2000000000000000e-01 1.2237090841921999e+01 4.9747838694819633e+00 1.8444391755785687e+00 1 1 0
4659 1 3 5.9999999999999998e-02 6.8051927705621935e+00 4.7365142796380928e+00 5.9080548583502717e+00 1 1 0
4670 1 2 9.7000000000000003e-02 8.3290658784563512e+00 1.0994373531047548e-01 6.0517634718193269e+00 1 1 0
19922 1 2 9.7000000000000003e-02 1.2774831864695408e+01 3.6591019319161835e+00 2.4391931400668869e+00 1 1 0
19924 1 3 5.9999999999999998e-02 1.2994513105640602e+01 5.2400897063204352e+00 1.1739055111356584e+00 1 1 0
19925 1 4 -2.0000000000000001e-01 1.3509932226343127e+01 2.5767395925696004e+00 1.2606344330533785e+00 1 1 0
19929 1 3 5.9999999999999998e-02 1.3264391099974393e+01 4.4448330357779353e+00 4.3230425703541844e+00 1 1 0
19930 1 3 5.9999999999999998e-02 1.3750713138772825e+01 2.7434316474317830e+00 4.1707146645646711e+00 1 1 0
19927 1 6 -1.2000000000000000e-01 1.3754917003787252e+01 3.7720383376566273e+00 3.6737709612058986e+00 1 1 0
19928 1 2 9.7000000000000003e-02 1.5259646855825924e+01 4.1806848467124684e+00 3.3996415178234964e+00 1 1 0
19932 1 5 1.0299999999999999e-01 1.5789870610092709e+01 3.4843628790080805e+00 2.7296407193878038e+00 1 1 0
19933 1 6 -1.2000000000000000e-01 1.5932579027519935e+01 4.1925754791027714e+00 4.7887376425002071e+00 1 1 0
19938 1 5 1.0299999999999999e-01 1.5013281999127200e+01 6.0836892526298580e+00 5.3838981820183047e+00 1 1 0
19931 1 4 -2.0000000000000001e-01 1.5336891422043463e+01 5.8321578196142596e+00 2.6210947598016565e+00 1 1 0
19934 1 2 9.7000000000000003e-02 1.5423182050232530e+01 5.1734069736541342e+00 5.8868059053118484e+00 1 1 0
29406 1 5 1.0299999999999999e-01 1.6163255688417383e+01 8.8543614852328745e-01 2.0313507876782628e+00 0 0 0
19935 1 3 5.9999999999999998e-02 1.6038410456248943e+01 3.1987064530534171e+00 5.2543478664637693e+00 1 1 0
4644 1 5 1.0299999999999999e-01 5.2079487156957400e+00 6.2860858824753079e+00 1.3406268685743172e+00 1 1 0
4642 1 3 5.9999999999999998e-02 3.2028791251379225e+00 6.2805168599076238e+00 2.4356503499177871e+00 1 1 0
4650 1 5 1.0299999999999999e-01 4.7828226561081744e+00 7.4622307129844847e+00 4.0236904356506340e+00 1 1 0
19880 1 2 9.7000000000000003e-02 3.2503319250702827e+00 1.1019198116765216e+01 2.5720725088624419e+00 1 1 0
19884 1 5 1.0299999999999999e-01 3.3096894075673502e+00 1.0041481229599169e+01 2.0139037478305348e+00 1 1 0
19887 1 3 5.9999999999999998e-02 4.9554468945960961e+00 1.0854287712535115e+01 4.0761653454250766e+00 1 1 0
19879 1 6 -1.2000000000000000e-01 2.0532689766548273e+00 1.0888300503437137e+01 3.4589098672383773e+00 1 1 0
19877 1 4 -2.0000000000000001e-01 2.4494104634747242e+00 8.3459491573675635e+00 4.5024339754977740e+00 1 1 0
19874 1 2 9.7000000000000003e-02 2.0532959350019713e+00 1.0039643337752636e+01 4.7941615064875052e+00 1 1 0
19888 1 3 5.9999999999999998e-02 5.4812548293977770e+00 1.1275436742087377e+01 2.4865119472225947e+00 1 1 0
19885 1 6 -1.2000000000000000e-01 4.6594268464382651e+00 1.1441124124623787e+01 3.1796786091213285e+00 1 1 0
19883 1 4 -2.0000000000000001e-01 2.8354934148397661e+00 1.1993503143653225e+01 1.1985486555908662e+00 1 1 0
19882 1 3 5.9999999999999998e-02 1.6194055907677793e+00 1.1854452400368173e+01 3.6847252748868340e+00 1 1 0
19878 1 5 1.0299999999999999e-01 2.8089230980452999e+00 1.0441216540167360e+01 5.4172596298066908e+00 1 1 0
19881 1 3 5.9999999999999998e-02 1.2565774398932965e+00 1.0480189821821920e+01 2.7728557161828631e+00 1 1 0
19873 1 6 -1.2000000000000000e-01 6.8819043304047944e-01 1.0093720069580217e+01 5.4969993145505240e+00 1 1 0
19876 1 3 5.9999999999999998e-02 2.9469640408857967e-01 1.1118131036789102e+01 5.5433497266786880e+00 1 1 0
4646 1 2 9.7000000000000003e-02 5.7471981212307117e+00 7.1363017363790391e+00 3.8821812917322949e+00 1 1 0
19916 1 2 9.7000000000000003e-02 1.1892326977717220e+01 6.1660307165871835e+00 2.8484862744051487e+00 1 1 0
4649 1 4 -2.0000000000000001e-01 6.5230930903185929e+00 8.2575791095276703e+00 2.7356215284718113e+00 1 1 0
4654 1 3 5.9999999999999998e-02 6.4452840317771072e+00 8.4458665583626260e+00 5.3403406161900460e+00 1 1 0
4651 1 6 -1.2000000000000000e-01 6.4462507286308641e+00 7.3338186242895205e+00 5.2332574433652068e+00 1 1 0
19917 1 3 5.9999999999999998e-02 1.0488274318714248e+01 7.2448557194565462e+00 1.6532389322079108e+00 1 1 0
19911 1 3 5.9999999999999998e-02 9.6614359303638189e+00 9.6703328650029405e+00 2.4895609286231184e+00 1 1 0
19909 1 6 -1.2000000000000000e-01 1.0738795274301523e+01 9.8986641645989621e+00 2.2857763127206265e+00 1 1 0
19912 1 3 5.9999999999999998e-02 1.0831198181575919e+01 9.9239944354624896e+00 1.2353780609643885e+00 1 1 0
19907 1 4 -2.0000000000000001e-01 1.0982209214215274e+01 1.1385975472902320e+01 4.5411710149213729e+00 1 1 0
19904 1 2 9.7000000000000003e-02 1.1213071927269565e+01 1.1294949327155186e+01 2.7817834734713225e+00 1 1 0
19914 1 5 1.0299999999999999e-01 1.1355925071612317e+01 8.5799655608447924e+00 3.8678696239624375e+00 1 1 0
19915 1 6 -1.2000000000000000e-01 1.1510793898848867e+01 7.4159203890720642e+00 2.0173626577353589e+00 1 1 0
19910 1 2 9.7000000000000003e-02 1.1602118694204314e+01 8.7245814047102659e+00 2.8142934648118105e+00 1 1 0
19901 1 4 -2.0000000000000001e-01 8.0762184535226691e+00 1.1389084686287493e+01 1.0514324501692851e+00 1 1 0
4653 1 3 5.9999999999999998e-02 7.5398068593666627e+00 7.1308097478602521e+00 5.1350491892798731e+00 1 1 0
19908 1 5 1.0299999999999999e-01 1.2279037272932518e+01 1.1497441670622671e+01 2.6261714610345455e+00 1 1 0
19902 1 5 1.0299999999999999e-01 8.7076708006141050e+00 1.1886422544631820e+01 3.3415549978234607e+00 1 1 0
19918 1 3 5.9999999999999998e-02 1.2113714160932959e+01 7.4715218081431409e+00 1.1280995882247100e+00 1 1 0
19920 1 5 1.0299999999999999e-01 1.2765160836643101e+01 6.3827757717021676e+00 3.5477366748120103e+00 1 1 0
19913 1 4 -2.0000000000000001e-01 1.3352537749609676e+01 9.0886355678009885e+00 2.7791393366933081e+00 1 1 0
19949 1 4 -2.0000000000000001e-01 1.5505292560244184e+01 8.6762654347960897e+00 5.6135331155060886e+00 1 1 0
19955 1 4 -2.0000000000000001e-01 1.4203003727161024e+01 1.1601002659077997e+01 5.6020899762055585e+00 1 1 0
19886 1 2 9.7000000000000003e-02 4.7272809152003674e+00 1.2900456873880300e+01 3.6596281759346190e+00 1 1 0
19889 1 4 -2.0000000000000001e-01 3.8829311411719214e+00 1.2890909890984268e+01 5.3107445740351542e+00 1 1 0
19890 1 5 1.0299999999999999e-01 4.0128320510331061e+00 1.3471026920648791e+01 3.0564945112160755e+00 1 1 0
4588 1 3 5.9999999999999998e-02 2.7507862557078080e+00 1.5354849709506063e+01 2.7397503197100272e+00 1 1 0
4585 1 6 -1.2000000000000000e-01 1.8570301876187496e+00 1.5604586076712593e+01 2.1388469984286158e+00 1 1 0
4587 1 3 5.9999999999999998e-02 2.0083997209198956e+00 1.5366992507460763e+01 1.1239418265435646e+00 1 1 0
19891 1 6 -1.2000000000000000e-01 6.0860260914512558e+00 1.3445187034084235e+01 3.6995792020950420e+00 1 1 0
4580 1 2 9.7000000000000003e-02 1.6856101801890424e+00 1.7123036293843668e+01 2.2895306570260034e+00 1 1 0
4582 1 3 5.9999999999999998e-02 3.8420577254319856e+00 1.7256119480180633e+01 2.6162081442102716e+00 1 1 0
4584 1 5 1.0299999999999999e-01 1.2765600024764137e+00 1.7418218430929691e+01 3.2225983531569886e+00 1 1 0
4579 1 6 -1.2000000000000000e-01 2.9899914501902094e+00 1.7798204689764596e+01 2.2239039146332771e+00 1 1 0
4581 1 3 5.9999999999999998e-02 3.2828146968350342e+00 1.7772420838469277e+01 1.1746541139506925e+00 1 1 0
4590 1 5 1.0299999999999999e-01 8.8451949958288245e-01 1.3646206987808952e+01 2.5342911126508603e+00 1 1 0
4586 1 2 9.7000000000000003e-02 6.8952107347854452e-01 1.4713986175651655e+01 2.6954579599140249e+00 1 1 0
4583 1 4 -2.0000000000000001e-01 4.6089842202602904e-01 1.7748032127499165e+01 1.1659852086819518e+00 1 1 0
4589 1 4 -2.0000000000000001e-01 6.2863654157842508e-01 1.4758995829331500e+01 4.4428621725678985e+00 1 1 0
19893 1 3 5.9999999999999998e-02 6.1512407199485759e+00 1.4304148724769018e+01 4.4133934407103581e+00 1 1 0
19985 1 4 -2.0000000000000001e-01 3.2538226187695867e+00 1.6389963475252610e+01 6.0630656853628135e+00 1 1 0
19895 1 4 -2.0000000000000001e-01 6.1221479744038341e+00 1.5419024716583788e+01 1.7388191177225059e+00 1 1 0
4576 1 3 5.9999999999999998e-02 3.7613994223421958e+00 1.8465779427273251e+01 4.6527224322916432e+00 1 1 0
19898 1 2 9.7000000000000003e-02 8.8634609007213019e+00 1.2346570939395223e+01 2.3940140233707350e+00 1 1 0
19896 1 5 1.0299999999999999e-01 6.3919384182828525e+00 1.3114028690077289e+01 1.4780639450789197e+00 1 1 0
19905 1 3 5.9999999999999998e-02 1.0506160433876625e+01 1.2405843183030120e+01 1.0767475949617753e+00 1 1 0
19892 1 2 9.7000000000000003e-02 6.6896481867105049e+00 1.3796329396417271e+01 2.3052918756504677e+00 1 1 0
19903 1 6 -1.2000000000000000e-01 1.0413747871754335e+01 1.2377246041632368e+01 2.1213399977220151e+00 1 1 0
19894 1 3 5.9999999999999998e-02 6.7038486558185131e+00 1.2680737881599283e+01 4.2460399755690377e+00 1 1 0
19979 1 4 -2.0000000000000001e-01 7.2632506055081523e+00 1.7098635436063940e+01 5.2046757523584679e+00 1 1 0
19906 1 3 5.9999999999999998e-02 1.0753520214272569e+01 1.3395358638078351e+01 2.4042377131130439e+00 1 1 0
19897 1 6 -1.2000000000000000e-01 8.1912308629159600e+00 1.3751990193499608e+01 2.2617193921233878e+00 1 1 0
19899 1 3 5.9999999999999998e-02 8.5803189176761254e+00 1.4290395935552887e+01 1.4271807841912461e+00 1 1 0
19900 1 3 5.9999999999999998e-02 8.4972049279599684e+00 1.4365164115321392e+01 3.1314067761104414e+00 1 1 0
28017 1 3 5.9999999999999998e-02 1.5085509575632672e+01 1.3137551174426296e+01 2.7027353849843907e+00 0 0 0
28011 1 3 5.9999999999999998e-02 1.5056481215374035e+01 1.6939668260678399e+01 2.7325796869133669e+00 0 0 0
28012 1 3 5.9999999999999998e-02 1.5208330758125964e+01 1.5841008111568543e+01 1.3776778563578702e+00 0 0 0
28009 1 6 -1.2000000000000000e-01 1.5729030416782381e+01 1.6146235358843594e+01 2.3136135173227070e+00 0 0 0
28013 1 4 -2.0000000000000001e-01 1.4774039800663557e+01 1.4928241642485359e+01 4.6139976811711030e+00 0 0 0
28002 1 5 1.0299999999999999e-01 1.5674965566453661e+01 1.8431390047941210e+01 4.1538108327963910e+00 0 0 0
28010 1 2 9.7000000000000003e-02 1.5958725163543908e+01 1.4956507106902409e+01 3.2327951341405909e+00 0 0 0
28015 1 6 -1.2000000000000000e-01 1.6080240870940205e+01 1.3624549949219922e+01 2.5335693630601703e+00 0 0 0
28018 1 3 5.9999999999999998e-02 1.6105863533957351e+01 1.3807332793050168e+01 1.3733482712192224e+00 0 0 0
4574 1 2 9.7000000000000003e-02 3.0453511588063193e+00 1.9258435461755337e+01 2.6417467443262459e+00 1 1 0
4575 1 3 5.9999999999999998e-02 4.8244449739549644e+00 1.9461881296141648e+01 3.8323771211178661e+00 1 1 0
4573 1 6 -1.2000000000000000e-01 3.8052886420553520e+00 1.9409970332418418e+01 4.0053573708823409e+00 1 1 0
4578 1 5 1.0299999999999999e-01 1.9742712275987682e+00 1.9551991805707264e+01 2.6528196573696032e+00 1 1 0
4577 1 4 -2.0000000000000001e-01 3.7627264622215133e+00 2.0392758280164962e+01 1.3793017414675870e+00 1 1 0
4568 1 2 9.7000000000000003e-02 3.1285878622564858e+00 2.0606110410514098e+01 4.8921958681134692e+00 1 1 0
4572 1 5 1.0299999999999999e-01 2.9469692297769696e+00 2.1456767106391503e+01 4.2183470265598837e+00 1 1 0
4567 1 6 -1.2000000000000000e-01 1.7713707803519003e+00 2.0239183418580325e+01 5.4595403557141351e+00 1 1 0
4570 1 3 5.9999999999999998e-02 1.1788054901475227e+00 1.9698551724365618e+01 4.7142088918883864e+00 1 1 0
27927 1 3 5.9999999999999998e-02 4.3374472212614732e+00 2.3978115633994605e+01 3.4139261500589662e+00 0 0 0
4565 1 4 -2.0000000000000001e-01 3.1245638024569544e-01 2.2489153025867001e+01 4.7617179133893597e+00 1 1 0
27924 1 5 1.0299999999999999e-01 4.9872996750157093e+00 2.4365920411911922e+01 1.2154888049369421e+00 0 0 0
4562 1 2 9.7000000000000003e-02 8.1183103920855393e-01 2.1344690060006830e+01 6.0174340037677609e+00 1 1 0
27917 1 4 -2.0000000000000001e-01 6.3773352472716933e+00 2.1788611993180879e+01 3.5321625065375533e+00 0 0 0
27909 1 3 5.9999999999999998e-02 1.0179197019333175e+01 1.9827398304399246e+01 3.3695265657381892e+00 0 0 0
27918 1 5 1.0299999999999999e-01 6.4036870858148047e+00 2.2153554053175281e+01 1.2001684517265092e+00 0 0 0
27910 1 3 5.9999999999999998e-02 8.5684943439669432e+00 1.9798200346266256e+01 3.8189168011962606e+00 0 0 0
27907 1 6 -1.2000000000000000e-01 9.4503203336294206e+00 2.0444218268195979e+01 3.9037461300249161e+00 0 0 0
27916 1 3 5.9999999999999998e-02 8.4735341093175141e+00 2.0921835562566866e+01 1.3697260402594988e+00 0 0 0
27914 1 2 9.7000000000000003e-02 7.0317044083478537e+00 2.2452782156284997e+01 2.0511966838970142e+00 0 0 0
27913 1 6 -1.2000000000000000e-01 8.4566674769373975e+00 2.1877434749232549e+01 1.9079973652997864e+00 0 0 0
27908 1 2 9.7000000000000003e-02 9.2750106584919081e+00 2.1910057038200339e+01 3.2402832524487373e+00 0 0 0
27912 1 5 1.0299999999999999e-01 8.9262099920744777e+00 2.2691908724194839e+01 3.8638058845730336e+00 0 0 0
27915 1 3 5.9999999999999998e-02 8.9758070691911271e+00 2.2514157587919552e+01 1.1453682279308333e+00 0 0 0
27902 1 2 9.7000000000000003e-02 9.7994290463190161e+00 2.0553455600704215e+01 5.4039482245008044e+00 0 0 0
27904 1 3 5.9999999999999998e-02 8.4724680873078935e+00 2.2119987966859199e+01 5.8129568791247221e+00 0 0 0
27911 1 4 -2.0000000000000001e-01 1.0899201988469377e+01 2.2379709450507590e+01 2.8491886717164081e+00 0 0 0
27919 1 6 -1.2000000000000000e-01 6.9748164748798276e+00 2.4056178726753721e+01 2.0136409370812345e+00 0 0 0
27903 1 3 5.9999999999999998e-02 7.7560839816611811e+00 2.0644911185065904e+01 5.6121912369531071e+00 0 0 0
27906 1 5 1.0299999999999999e-01 1.0632137047836665e+01 2.1257088164036617e+01 5.6581098660910261e+00 0 0 0
27921 1 3 5.9999999999999998e-02 7.7133064857160152e+00 2.4363302087833215e+01 2.6822389369884876e+00 0 0 0
27922 1 3 5.9999999999999998e-02 7.4716012246497066e+00 2.4353397537077711e+01 1.0723684018032906e+00 0 0 0
28228 1 3 5.9999999999999998e-02 9.7035917077380365e+00 2.4176870869050976e+01 5.7978920164432282e+00 0 0 0
28222 1 3 5.9999999999999998e-02 1.2333866801456018e+01 2.3731821797785123e+01 5.4873399274443821e+00 0 0 0
28216 1 3 5.9999999999999998e-02 1.4539720353978607e+01 2.3670323011228646e+01 4.4065242178003192e+00 0 0 0
27996 1 5 1.0299999999999999e-01 1.5920778730430769e+01 2.1097840416951342e+01 5.5617914662346912e+00 0 0 0
28209 1 3 5.9999999999999998e-02 1.6082533958973801e+01 2.4379303604869239e+01 1.6107652228520892e+00 0 0 0
28213 1 6 -1.2000000000000000e-01 1.4264263686627864e+01 2.4630904433303229e+01 3.8701198568162325e+00 0 0 0
28215 1 3 5.9999999999999998e-02 1.3730871851704148e+01 2.4338054923418092e+01 2.9635830024797034e+00 0 0 0
27933 1 3 5.9999999999999998e-02 2.1955270823414130e+00 2.4675759853749298e+01 4.3260197712115396e+00 0 0 0
27925 1 6 -1.2000000000000000e-01 4.7470251451547547e+00 2.4933234221834454e+01 3.2010396710383904e+00 0 0 0
27928 1 3 5.9999999999999998e-02 5.3915850027274068e+00 2.5179184278561642e+01 4.0384282772703024e+00 0 0 0
27920 1 2 9.7000000000000003e-02 5.6582413587995539e+00 2.4821512288425719e+01 1.9405695046514730e+00 0 0 0
27929 1 4 -2.0000000000000001e-01 2.4836462187055255e+00 2.5494952038533238e+01 1.7558302736799898e+00 0 0 0
27926 1 2 9.7000000000000003e-02 3.5108156805575503e+00 2.5905622815763081e+01 3.1987635173795645e+00 0 0 0
27931 1 6 -1.2000000000000000e-01 2.6880739306748054e+00 2.5632950079267239e+01 4.4775823658577574e+00 0 0 0
27932 1 2 9.7000000000000003e-02 1.6754409763476563e+00 2.6730091083436072e+01 4.8082022625067991e+00 0 0 0
27936 1 5 1.0299999999999999e-01 1.0379881411165015e+00 2.6990465055863531e+01 4.0191197001090693e+00 0 0 0
27581 1 4 -2.0000000000000001e-01 4.2798035772866544e-01 2.9019582484468440e+01 2.1946811753657953e+00 0 0 0
27930 1 5 1.0299999999999999e-01 3.9205256647786499e+00 2.6847435895919634e+01 3.0076093196707787e+00 0 0 0
27934 1 3 5.9999999999999998e-02 3.3926519065141623e+00 2.5506882617691844e+01 5.2421282778483098e+00 0 0 0
27935 1 4 -2.0000000000000001e-01 2.5598840975441837e+00 2.8251297980716515e+01 5.1022026968767467e+00 0 0 0
27923 1 4 -2.0000000000000001e-01 6.1230435693004752e+00 2.6431324400117369e+01 1.2996732844783794e+00 0 0 0
27937 1 6 -1.2000000000000000e-01 7.4341690872642618e-01 2.6497692195271753e+01 6.0401892519730458e+00 0 0 0
28221 1 3 5.9999999999999998e-02 1.1714244362869414e+01 2.4762763852679619e+01 4.1589037380573055e+00 0 0 0
28219 1 6 -1.2000000000000000e-01 1.2132082123777778e+01 2.4800819629992713e+01 5.1251523275112278e+00 0 0 0
28227 1 3 5.9999999999999998e-02 9.3872340903864639e+00 2.5542937475950964e+01 4.8095934626648003e+00 0 0 0
27545 1 4 -2.0000000000000001e-01 1.0544994988182742e+01 2.9986814447184962e+01 4.1259958489484543e+00 0 0 0
27550 1 3 5.9999999999999998e-02 9.8010729642122705e+00 3.0314336096544992e+01 1.2051632894268305e+00 0 0 0
27544 1 3 5.9999999999999998e-02 1.2185211824143140e+01 2.9334131664084712e+01 2.0452994521409877e+00 0 0 0
28224 1 5 1.0299999999999999e-01 1.1396482601228206e+01 2.6615724203881722e+01 6.0703562089530099e+00 0 0 0
28225 1 6 -1.2000000000000000e-01 9.7161804522910682e+00 2.5286068013390736e+01 5.8163935906264408e+00 0 0 0
27552 1 5 1.0299999999999999e-01 8.2746446473444060e+00 3.0767260241291027e+01 3.0107014375005203e+00 0 0 0
28234 1 3 5.9999999999999998e-02 7.7425401038588566e+00 2.7642625543503076e+01 5.9789735487448468e+00 0 0 0
27541 1 6 -1.2000000000000000e-01 1.2393145791068978e+01 3.0408086950001575e+01 2.1988260101674504e+00 0 0 0
28208 1 2 9.7000000000000003e-02 1.5692664641420416e+01 2.5161867652674953e+01 3.5409954966178581e+00 0 0 0
28217 1 4 -2.0000000000000001e-01 1.3123144614293794e+01 2.7126993958570811e+01 4.1785822860435378e+00 0 0 0
28214 1 2 9.7000000000000003e-02 1.3463463731064087e+01 2.5473434330475371e+01 4.8664599737773599e+00 0 0 0
27540 1 5 1.0299999999999999e-01 1.3526535006594985e+01 3.0106195070796513e+01 3.8910343958273921e+00 0 0 0
27538 1 3 5.9999999999999998e-02 1.4524710116038859e+01 2.8780867106847605e+01 2.4288052683901897e+00 0 0 0
27535 1 6 -1.2000000000000000e-01 1.4819787435304983e+01 2.9844380491806032e+01 2.2484598624631111e+00 0 0 0
28212 1 5 1.0299999999999999e-01 1.5699483444979368e+01 2.6156384306076692e+01 3.0992220539158319e+00 0 0 0
27536 1 2 9.7000000000000003e-02 1.3690559968566760e+01 3.0557067928550421e+01 2.8657097205531765e+00 0 0 0
27533 1 4 -2.0000000000000001e-01 1.6078305194109895e+01 2.9539641506910275e+01 4.7400685961212199e+00 0 0 0
28218 1 5 1.0299999999999999e-01 1.3886494251735662e+01 2.5694002071096879e+01 5.8642759187130826e+00 0 0 0
27537 1 3 5.9999999999999998e-02 1.4757952998093163e+01 2.9993199697070420e+01 1.0976000990107926e+00 0 0 0
27579 1 3 5.9999999999999998e-02 6.4134939139704372e-01 3.1140930382154018e+01 4.3651932890586931e+00 0 0 0
27577 1 6 -1.2000000000000000e-01 1.9069703891579118e-01 3.1476200834727493e+01 3.3996062639287676e+00 0 0 0
27570 1 5 1.0299999999999999e-01 3.1168281610744129e+00 3.1504652768461536e+01 4.5069823304985093e+00 0 0 0
27576 1 5 1.0299999999999999e-01 1.6661847436249650e+00 3.1367690364663869e+01 1.8591060147592717e+00 0 0 0
27569 1 4 -2.0000000000000001e-01 4.2441837425405176e+00 3.1392032987371550e+01 2.5760990750126695e+00 0 0 0
27572 1 2 9.7000000000000003e-02 1.1898987278669795e+00 3.2169420826061746e+01 2.4402289995327191e+00 0 0 0
27566 1 2 9.7000000000000003e-02 3.4214822362342403e+00 3.2345326565142010e+01 3.8564280049414315e+00 0 0 0
27542 1 2 9.7000000000000003e-02 1.1109505325121482e+01 3.1001873187505488e+01 2.7739319239310247e+00 0 0 0
27561 1 3 5.9999999999999998e-02 6.6271863574230823e+00 3.1458388971173260e+01 4.1904044780139920e+00 0 0 0
27547 1 6 -1.2000000000000000e-01 9.9269401143487670e+00 3.1195539993643582e+01 1.8087184215694367e+00 0 0 0
27546 1 5 1.0299999999999999e-01 1.1537875990518076e+01 3.1956042525255981e+01 3.1375507639823828e+00 0 0 0
27549 1 3 5.9999999999999998e-02 1.0263148694822783e+01 3.1985994126673756e+01 1.1133371252769440e+00 0 0 0
27548 1 2 9.7000000000000003e-02 8.5872081270721896e+00 3.1627554571685049e+01 2.3871298303707760e+00 0 0 0
27551 1 4 -2.0000000000000001e-01 7.4771081035778151e+00 3.1896648183649805e+01 1.0144262007845073e+00 0 0 0
27562 1 3 5.9999999999999998e-02 7.5304673545048759e+00 3.2080585037687719e+01 5.5189371835512082e+00 0 0 0
27559 1 6 -1.2000000000000000e-01 6.7340121183745660e+00 3.2351864067044879e+01 4.7945092603398116e+00 0 0 0
27543 1 3 5.9999999999999998e-02 1.2551935193008532e+01 3.0868086699487691e+01 1.2085385342273607e+00 0 0 0
27539 1 4 -2.0000000000000001e-01 1.4140874943363608e+01 3.2287133850278970e+01 2.9503915429026817e+00 0 0 0
19854 1 5 1.0299999999999999e-01 1.5681965832993687e+00 4.7134823843659470e+00 1.0603751389398949e+01 1 1 0
5025 1 3 5.9999999999999998e-02 1.6015028487043796e+00 2.8405969429508668e+00 9.4530681758515467e+00 1 1 0
5023 1 6 -1.2000000000000000e-01 1.0660835907191819e+00 2.1430680890767584e+00 8.8799699453995427e+00 1 1 0
4662 1 5 1.0299999999999999e-01 4.8413518520780334e+00 3.9462754775269664e+00 7.4013930250959499e+00 1 1 0
5022 1 5 1.0299999999999999e-01 1.3254955950762961e+00 3.1076930555925766e+00 7.0091207697859232e+00 1 1 0
5028 1 5 1.0299999999999999e-01 2.3057179015831490e+00 8.2212254633303306e-01 7.6851541953824372e+00 1 1 0
5024 1 2 9.7000000000000003e-02 1.8293480736603069e+00 8.1212402159160946e-01 8.6484438457576474e+00 1 1 0
5027 1 4 -2.0000000000000001e-01 3.1443234737657781e+00 7.5346545550625066e-01 9.8424028100804222e+00 1 1 0
19850 1 2 9.7000000000000003e-02 1.4301231703113728e+00 5.3795377574495857e+00 1.1378935483562985e+01 1 1 0
4474 1 3 5.9999999999999998e-02 5.7992312053077972e+00 2.9069860950522941e-01 1.1493790212255497e+01 1 1 0
5026 1 3 5.9999999999999998e-02 2.2431021232284024e-01 1.8546732312767640e+00 9.5791771461370363e+00 1 1 0
5018 1 2 9.7000000000000003e-02 4.8549248025547898e-01 2.8355012338278787e+00 7.6349413184122605e+00 1 1 0
4661 1 4 -2.0000000000000001e-01 5.3721812592103086e+00 4.8920504438122849e+00 9.3724532659589226e+00 1 1 0
4658 1 2 9.7000000000000003e-02 5.8234309916028160e+00 4.1615372603555087e+00 7.8430442651825274e+00 1 1 0
19846 1 3 5.9999999999999998e-02 8.0409180794694546e-01 2.6297957915513885e+00 1.1440954432125165e+01 1 1 0
4666 1 3 5.9999999999999998e-02 5.7813790856038834e+00 2.2129022735065051e+00 8.8349461233634567e+00 1 1 0
5020 1 3 5.9999999999999998e-02 2.9570444994333089e-01 4.9518826925342605e+00 8.2831175599437490e+00 1 1 0
4668 1 5 1.0299999999999999e-01 7.3986218565866837e+00 2.5474051427552373e+00 6.1710064465732168e+00 1 1 0
4664 1 2 9.7000000000000003e-02 6.7984828121502110e+00 1.9179005841584487e+00 6.8754469857539000e+00 1 1 0
4663 1 6 -1.2000000000000000e-01 6.4291192582782806e+00 2.7393365660857651e+00 8.1388344494555938e+00 1 1 0
4669 1 6 -1.2000000000000000e-01 7.6673716130171297e+00 7.3389169124036624e-01 7.2633836866482868e+00 1 1 0
4665 1 3 5.9999999999999998e-02 7.3314268242790019e+00 2.9295380430535229e+00 8.6515673423577457e+00 1 1 0
29239 1 6 -1.2000000000000000e-01 1.0808469658227537e+01 2.1190172877498812e+00 9.6964252036123249e+00 0 0 0
29241 1 3 5.9999999999999998e-02 9.7730524616530925e+00 1.7394723843182820e+00 9.7197883867662984e+00 0 0 0
29247 1 3 5.9999999999999998e-02 9.1188151474088670e+00 4.6705827091448571e+00 9.5809023783988287e+00 0 0 0
29245 1 6 -1.2000000000000000e-01 1.0194791340783731e+01 4.7430194237965217e+00 9.6603387772368094e+00 0 0 0
29243 1 4 -2.0000000000000001e-01 1.0281351171440470e+01 3.3493397000787652e+00 7.2724017585803340e+00 0 0 0
29240 1 2 9.7000000000000003e-02 1.0901494347918012e+01 3.5260611554980064e+00 8.9629293666834577e+00 0 0 0
4671 1 3 5.9999999999999998e-02 8.4764522232078363e+00 1.0626679406374313e+00 7.9946763682582462e+00 1 1 0
29238 1 5 1.0299999999999999e-01 1.1019426610019613e+01 7.2941660824605992e-01 7.8662119364409913e+00 0 0 0
29242 1 3 5.9999999999999998e-02 1.1031748171325342e+01 2.1014727817023786e+00 1.0731600943877940e+01 0 0 0
29248 1 3 5.9999999999999998e-02 1.0316847449714533e+01 4.6516450420385951e+00 1.0720634481644552e+01 0 0 0
29234 1 2 9.7000000000000003e-02 1.1497823418506455e+01 9.1691829121474155e-01 8.8895279974647856e+00 0 0 0
4657 1 6 -1.2000000000000000e-01 6.5883115037827933e+00 5.1975372695792172e+00 6.8342633366259635e+00 1 1 0
4660 1 3 5.9999999999999998e-02 7.5960107444401954e+00 5.3656560516663783e+00 7.2117992535901649e+00 1 1 0
29244 1 5 1.0299999999999999e-01 1.1967355878329514e+01 3.7638006531230608e+00 8.8812753962743187e+00 0 0 0
4473 1 3 5.9999999999999998e-02 7.2748448422407694e+00 4.9546532797319109e-01 1.1799343785884739e+01 1 1 0
29250 1 5 1.0299999999999999e-01 1.1203470630291017e+01 5.8731043514118024e+00 8.1843592328828745e+00 0 0 0
4672 1 3 5.9999999999999998e-02 7.0245894189580351e+00 1.0131936219485482e-01 7.8512950384934319e+00 1 1 0
29246 1 2 9.7000000000000003e-02 1.0795255020661431e+01 6.0895466596503747e+00 9.1653128290376458e+00 0 0 0
4480 1 3 5.9999999999999998e-02 6.3331637658690196e+00 2.8941656904934558e+00 1.2189647767393694e+01 1 1 0
29235 1 3 5.9999999999999998e-02 1.3409856028778723e+01 1.2831511687062200e+00 9.8519622662741355e+00 0 0 0
29233 1 6 -1.2000000000000000e-01 1.3017032693148797e+01 1.0635988063508164e+00 8.7996422914403301e+00 0 0 0
29236 1 3 5.9999999999999998e-02 1.3170710035212936e+01 1.9786468177318968e+00 8.2901410558891317e+00 0 0 0
19937 1 4 -2.0000000000000001e-01 1.4050699149183986e+01 4.3851827913160468e+00 6.8889775861858800e+00 1 1 0
29230 1 3 5.9999999999999998e-02 1.5611276250342957e+01 1.0588022151788186e+00 7.4927929338329422e+00 0 0 0
19944 1 5 1.0299999999999999e-01 1.5505251370658634e+01 5.6189764265475661e+00 8.7721265743440870e+00 1 1 0
29341 1 6 -1.2000000000000000e-01 1.4707459254899716e+01 3.7071650011747690e+00 1.1898505031278299e+01 0 0 0
29343 1 3 5.9999999999999998e-02 1.3953788688251530e+01 2.9990604642136809e+00 1.1684649829220344e+01 0 0 0
29344 1 3 5.9999999999999998e-02 1.4714333603978556e+01 4.4805922342604445e+00 1.1086106867748844e+01 0 0 0
29229 1 3 5.9999999999999998e-02 1.5576463192390277e+01 5.2771510927779453e-01 9.1326602359185181e+00 0 0 0
29227 1 6 -1.2000000000000000e-01 1.5289589763005301e+01 2.4218168698369893e-01 8.1069562941536937e+00 0 0 0
29342 1 2 9.7000000000000003e-02 1.6163168024549702e+01 3.1040411648719988e+00 1.1927896071669405e+01 0 0 0
19858 1 3 5.9999999999999998e-02 3.3403680449448285e+00 6.3215772542689992e+00 1.1049363641697479e+01 1 1 0
19859 1 4 -2.0000000000000001e-01 2.3681878459646359e+00 6.5043763214471868e+00 8.2559848160395486e+00 1 1 0
4656 1 5 1.0299999999999999e-01 4.9262179173642773e+00 6.5419761332902260e+00 6.4730016621592608e+00 1 1 0
19855 1 6 -1.2000000000000000e-01 2.2564504145065865e+00 6.5751906769002009e+00 1.1057646723138655e+01 1 1 0
19856 1 2 9.7000000000000003e-02 1.9509974803707253e+00 7.4102554698388348e+00 9.7320192414516811e+00 1 1 0
19864 1 3 5.9999999999999998e-02 3.6076792422755997e+00 8.6295576636011866e+00 1.0082482627242666e+01 1 1 0
19866 1 5 1.0299999999999999e-01 3.2080627070679357e+00 9.0152247313960778e+00 7.6663778326433052e+00 1 1 0
19862 1 2 9.7000000000000003e-02 2.6525364955839423e+00 9.5670429309891674e+00 8.4266478485023431e+00 1 1 0
19861 1 6 -1.2000000000000000e-01 2.5790444062560667e+00 8.8280698803980648e+00 9.7650679200447446e+00 1 1 0
19863 1 3 5.9999999999999998e-02 2.1400282372773836e+00 9.5298591189658346e+00 1.0431077981456147e+01 1 1 0
19865 1 4 -2.0000000000000001e-01 3.7664537987401450e+00 1.0958931299774127e+01 8.6089737330266214e+00 1 1 0
19867 1 6 -1.2000000000000000e-01 1.2994622505244355e+00 1.0154867469782406e+01 7.9838924456939271e+00 1 1 0
19860 1 5 1.0299999999999999e-01 8.9434180963333398e-01 7.6529094850629598e+00 9.6473010910783898e+00 1 1 0
19870 1 3 5.9999999999999998e-02 1.5122884292746024e+00 1.1217083781775584e+01 7.7737913872896645e+00 1 1 0
19869 1 3 5.9999999999999998e-02 7.3083308536744451e-01 1.0287484709538331e+01 8.8557849060424854e+00 1 1 0
19872 1 5 1.0299999999999999e-01 9.0337836043783992e-01 8.3078196133067568e+00 6.9123692648076416e+00 1 1 0
19868 1 2 9.7000000000000003e-02 5.4402915851079148e-01 9.3431892168346558e+00 6.8297065241675581e+00 1 1 0
29271 1 3 5.9999999999999998e-02 5.2149696266794141e+00 1.0025600003642500e+01 1.1110386681042186e+01 0 0 0
19857 1 3 5.9999999999999998e-02 2.2188740674058960e+00 7.3254070839947572e+00 1.1911650957451764e+01 1 1 0
29269 1 6 -1.2000000000000000e-01 5.6227198882376461e+00 9.4703129681980762e+00 1.1918964357095769e+01 0 0 0
29272 1 3 5.9999999999999998e-02 5.4902823131132639e+00 8.4455856253500254e+00 1.1663759877425900e+01 0 0 0
4652 1 2 9.7000000000000003e-02 5.9663552280149315e+00 6.5278356654476468e+00 6.4903175053058195e+00 1 1 0
4655 1 4 -2.0000000000000001e-01 6.3733367778679160e+00 7.5265984612313579e+00 7.7851402475925822e+00 1 1 0
29265 1 3 5.9999999999999998e-02 7.1041466098207380e+00 9.9339219337053475e+00 9.5540353189908007e+00 0 0 0
29253 1 3 5.9999999999999998e-02 8.9257782111081614e+00 6.9565197134022840e+00 8.7185841660889185e+00 0 0 0
29266 1 3 5.9999999999999998e-02 7.6633769828288658e+00 8.5021958150343302e+00 1.0175025887222727e+01 0 0 0
29255 1 4 -2.0000000000000001e-01 1.0762269675290391e+01 8.3228615041079568e+00 6.8777619493688853e+00 0 0 0
29263 1 6 -1.2000000000000000e-01 7.6585288492288965e+00 9.5745902686040800e+00 1.0365871977736404e+01 0 0 0
29251 1 6 -1.2000000000000000e-01 9.7840751904527021e+00 7.2304683493970980e+00 9.2474666908641261e+00 0 0 0
29254 1 3 5.9999999999999998e-02 9.5699459567421759e+00 7.4048299155442283e+00 1.0373052179956305e+01 0 0 0
29260 1 3 5.9999999999999998e-02 8.6527527784150546e+00 9.5740464521393545e+00 8.0896027164415525e+00 0 0 0
29259 1 3 5.9999999999999998e-02 1.0189446718803614e+01 1.0538097224701023e+01 8.3126294018217681e+00 0 0 0
29252 1 2 9.7000000000000003e-02 1.0343575581007235e+01 8.4882107760113072e+00 8.6228297684497690e+00 0 0 0
29257 1 6 -1.2000000000000000e-01 9.5666939643809261e+00 9.7495357827306321e+00 8.7709894202027243e+00 0 0 0
29258 1 2 9.7000000000000003e-02 9.1156224678882261e+00 1.0154022762240547e+01 1.0138468484923198e+01 0 0 0
29256 1 5 1.0299999999999999e-01 1.1285880757971867e+01 8.8129079517560900e+00 9.0210801822955720e+00 0 0 0
29262 1 5 1.0299999999999999e-01 9.8129423353631449e+00 9.9239671137184740e+00 1.0942612399138078e+01 0 0 0
29264 1 2 9.7000000000000003e-02 7.1257734458273427e+00 9.7361783059849252e+00 1.1781874277277844e+01 0 0 0
29261 1 4 -2.0000000000000001e-01 8.9147280312431274e+00 1.1877646238644902e+01 1.0132221732173877e+01 0 0 0
29249 1 4 -2.0000000000000001e-01 1.2153088211958158e+01 6.4851389974768914e+00 1.0187551227092603e+01 0 0 0
29268 1 5 1.0299999999999999e-01 7.4516615699642310e+00 1.0753585066919772e+01 1.2028943427111420e+01 0 0 0
19959 1 3 5.9999999999999998e-02 1.2108369545786060e+01 1.1690708552271950e+01 7.6880326488498962e+00 1 1 0
19940 1 2 9.7000000000000003e-02 1.5923616972098518e+01 6.3606425262536348e+00 8.0682172939367192e+00 1 1 0
19947 1 3 5.9999999999999998e-02 1.4047217663821685e+01 7.0503000480413833e+00 7.2728427493919368e+00 1 1 0
19953 1 3 5.9999999999999998e-02 1.3282987461688677e+01 9.4549270020574330e+00 6.8341576988867434e+00 1 1 0
19954 1 3 5.9999999999999998e-02 1.3584867246214577e+01 9.5248957102500516e+00 8.5315600403662710e+00 1 1 0
19951 1 6 -1.2000000000000000e-01 1.4026254535563782e+01 9.7468032786999768e+00 7.5529675194687584e+00 1 1 0
19952 1 2 9.7000000000000003e-02 1.4219167320423251e+01 1.1289452607131668e+01 7.3555024010832044e+00 1 1 0
19945 1 6 -1.2000000000000000e-01 1.4872899667616148e+01 7.4450404099004448e+00 7.8552440985927880e+00 1 1 0
19956 1 5 1.0299999999999999e-01 1.5248892048348322e+01 1.1623156724460351e+01 7.7219014306436682e+00 1 1 0
19948 1 3 5.9999999999999998e-02 1.4453795173687974e+01 7.6229666031716539e+00 8.8540026875237636e+00 1 1 0
19946 1 2 9.7000000000000003e-02 1.5232724306979641e+01 8.7930400438742016e+00 7.3464161991303998e+00 1 1 0
19960 1 3 5.9999999999999998e-02 1.3202790849244296e+01 1.1643339295182694e+01 9.1900900730696478e+00 1 1 0
19957 1 6 -1.2000000000000000e-01 1.3097446564957849e+01 1.2006651982804396e+01 8.1908122414290858e+00 1 1 0
19950 1 5 1.0299999999999999e-01 1.6135551396784440e+01 9.1759787898740974e+00 7.7944928134050917e+00 1 1 0
19980 1 5 1.0299999999999999e-01 6.0829792435177978e+00 1.5383646842732208e+01 6.3595993023045807e+00 1 1 0
20001 1 3 5.9999999999999998e-02 2.1546416694326496e+00 1.3613828961053846e+01 1.1954110902037980e+01 1 1 0
19984 1 3 5.9999999999999998e-02 5.1463159161574339e+00 1.8022015934965740e+01 6.2510012922619689e+00 1 1 0
19986 1 5 1.0299999999999999e-01 4.3488011293356452e+00 1.5746459621050438e+01 8.0601982428192898e+00 1 1 0
19982 1 2 9.7000000000000003e-02 4.1157457369547794e+00 1.6722499525894321e+01 7.6153330586468613e+00 1 1 0
19995 1 3 5.9999999999999998e-02 3.1711154688601986e+00 1.5471998343832869e+01 1.0337524660351255e+01 1 1 0
19993 1 6 -1.2000000000000000e-01 2.1645794743160227e+00 1.5869579349356103e+01 1.0280436691157652e+01 1 1 0
19987 1 6 -1.2000000000000000e-01 3.1799669146319518e+00 1.7550264008258260e+01 8.5269055148815056e+00 1 1 0
19988 1 2 9.7000000000000003e-02 1.9157898930410600e+00 1.6818952148456297e+01 9.0071961503282942e+00 1 1 0
19996 1 3 5.9999999999999998e-02 2.1232943787258911e+00 1.6417059251334475e+01 1.1269780001384669e+01 1 1 0
19992 1 5 1.0299999999999999e-01 1.4629673239128049e+00 1.6160830715320063e+01 8.2199094017222922e+00 1 1 0
19989 1 3 5.9999999999999998e-02 3.6967511518144818e+00 1.7928344350907675e+01 9.3913251658477783e+00 1 1 0
19981 1 6 -1.2000000000000000e-01 5.4403700398258037e+00 1.7426681177747462e+01 7.1352693019667930e+00 1 1 0
19999 1 6 -1.2000000000000000e-01 1.1326579668244814e+00 1.3953063872066849e+01 1.1725045834913372e+01 1 1 0
19994 1 2 9.7000000000000003e-02 1.1075794705854383e+00 1.4751295331071226e+01 1.0418541495644931e+01 1 1 0
19983 1 3 5.9999999999999998e-02 5.8831282693819951e+00 1.8069098808510557e+01 7.8839119837066107e+00 1 1 0
19997 1 4 -2.0000000000000001e-01 1.4113269169206553e+00 1.3589253947486883e+01 9.0736939577122193e+00 1 1 0
19991 1 4 -2.0000000000000001e-01 7.5876359497027290e-01 1.8123753845347807e+01 9.5453821681978539e+00 1 1 0
20000 1 2 9.7000000000000003e-02 7.2093906930358775e-02 1.2855080653402444e+01 1.1912310560957726e+01 1 1 0
19998 1 5 1.0299999999999999e-01 1.0047260663746224e-01 1.5124179926258831e+01 1.0274652089987029e+01 1 1 0
19990 1 3 5.9999999999999998e-02 2.9585191725448285e+00 1.8398695936210437e+01 7.8821764252302664e+00 1 1 0
19967 1 4 -2.0000000000000001e-01 1.1702249493064318e+01 1.5452889952020604e+01 6.1193307231202771e+00 1 1 0
19974 1 5 1.0299999999999999e-01 9.0720657563430862e+00 1.5557376059771563e+01 6.3330156464694394e+00 1 1 0
19976 1 2 9.7000000000000003e-02 6.5112825132621515e+00 1.6345459479345259e+01 6.6365490247198595e+00 1 1 0
19973 1 4 -2.0000000000000001e-01 7.9766310485592991e+00 1.3669788099222595e+01 7.1008291586842605e+00 1 1 0
19968 1 5 1.0299999999999999e-01 1.0787420700966983e+01 1.3557913946645757e+01 7.0860406915666170e+00 1 1 0
19970 1 2 9.7000000000000003e-02 8.6808391970990417e+00 1.5267180047215868e+01 7.2951497109282659e+00 1 1 0
19977 1 3 5.9999999999999998e-02 7.1575935243547599e+00 1.5781568475320746e+01 8.7528221140012423e+00 1 1 0
19975 1 6 -1.2000000000000000e-01 7.5916028294397080e+00 1.6222994137959226e+01 7.8012407650573934e+00 1 1 0
19978 1 3 5.9999999999999998e-02 8.0569138879007234e+00 1.7205790627150758e+01 8.0855194459660886e+00 1 1 0
19972 1 3 5.9999999999999998e-02 1.0157086697824340e+01 1.6196454687745856e+01 8.5502683604432228e+00 1 1 0
19969 1 6 -1.2000000000000000e-01 9.8759717689069895e+00 1.5203065970787881e+01 8.2050230256709469e+00 1 1 0
19971 1 3 5.9999999999999998e-02 9.6069422569088960e+00 1.4715559230617204e+01 9.1704320477167460e+00 1 1 0
19964 1 2 9.7000000000000003e-02 1.1104701624514014e+01 1.4518534715560717e+01 7.5496159770819675e+00 1 1 0
29307 1 3 5.9999999999999998e-02 9.6109335778896341e+00 1.4763912967677438e+01 1.1644354312018280e+01 0 0 0
19965 1 3 5.9999999999999998e-02 1.1964411375543284e+01 1.4068955913479478e+01 9.5243442812182373e+00 1 1 0
29303 1 4 -2.0000000000000001e-01 6.8503740947755327e+00 1.5218128292140817e+01 1.1578577886501071e+01 0 0 0
19963 1 6 -1.2000000000000000e-01 1.2292931344966828e+01 1.4411375294991856e+01 8.5602684723142488e+00 1 1 0
29308 1 3 5.9999999999999998e-02 9.6750006971070999e+00 1.6492726781225713e+01 1.2009272967403644e+01 0 0 0
19966 1 3 5.9999999999999998e-02 1.2650212277610585e+01 1.5415442923100569e+01 8.7194642858257243e+00 1 1 0
19962 1 5 1.0299999999999999e-01 1.3747945568142868e+01 1.3883846710213733e+01 7.1690728544791407e+00 1 1 0
19958 1 2 9.7000000000000003e-02 1.3430769208984696e+01 1.3529621371579514e+01 8.1569940490499739e+00 1 1 0
19961 1 4 -2.0000000000000001e-01 1.4660122181357856e+01 1.3833611325442131e+01 9.3565331537034826e+00 1 1 0
4571 1 4 -2.0000000000000001e-01 4.3837067447248215e+00 2.1027557182150321e+01 6.1263758897223051e+00 1 1 0
4569 1 3 5.9999999999999998e-02 1.8866412807276984e+00 1.9461869305518064e+01 6.2303696803187441e+00 1 1 0
4566 1 5 1.0299999999999999e-01 1.3838924529477095e+00 2.1921397287902135e+01 6.7597047881623462e+00 1 1 0
27891 1 3 5.9999999999999998e-02 4.7736050109048884e+00 2.0414587082062940e+01 9.2245464481785682e+00 0 0 0
27885 1 3 5.9999999999999998e-02 2.8015406899432334e+00 2.0594864747182264e+01 1.0732701000569820e+01 0 0 0
27884 1 2 9.7000000000000003e-02 4.8555324725946738e+00 2.0911732935707121e+01 1.1398661350763861e+01 0 0 0
27883 1 6 -1.2000000000000000e-01 3.3391378765599864e+00 2.1098270340677974e+01 1.1553919965586051e+01 0 0 0
27892 1 3 5.9999999999999998e-02 4.8513011121275662e+00 2.2046010230535050e+01 9.4930444301794772e+00 0 0 0
27886 1 3 5.9999999999999998e-02 3.0523429442905012e+00 2.2085495776566656e+01 1.1341755009966523e+01 0 0 0
27888 1 5 1.0299999999999999e-01 5.0116068569468624e+00 1.9891680938498848e+01 1.1746632344039487e+01 0 0 0
27889 1 6 -1.2000000000000000e-01 5.2642719797502711e+00 2.1111447179227703e+01 9.8928551948911956e+00 0 0 0
27947 1 4 -2.0000000000000001e-01 3.7521887247162429e+00 2.4358052566554456e+01 8.8759998034501990e+00 0 0 0
4559 1 4 -2.0000000000000001e-01 2.7702190064494164e-01 2.1488436363261080e+01 9.0093201537085310e+00 1 1 0
27880 1 3 5.9999999999999998e-02 6.8206431721490612e-01 2.0532213100401069e+01 1.1958882607430940e+01 0 0 0
27905 1 4 -2.0000000000000001e-01 1.0354036892413502e+01 1.9006664339861700e+01 6.1422932997203876e+00 0 0 0
27901 1 6 -1.2000000000000000e-01 8.6014562178948903e+00 2.1085966307296189e+01 6.1252889684310965e+00 0 0 0
27897 1 3 5.9999999999999998e-02 6.4545640069940058e+00 2.0379203756295134e+01 7.6640839703371961e+00 0 0 0
27983 1 4 -2.0000000000000001e-01 1.1339262849613501e+01 1.8800488557094059e+01 1.0173771625297581e+01 0 0 0
27893 1 4 -2.0000000000000001e-01 7.2001743342495015e+00 1.9361014193454224e+01 1.0120169211073661e+01 0 0 0
27890 1 2 9.7000000000000003e-02 6.7961889961045063e+00 2.1017680258929804e+01 9.5883380584244442e+00 0 0 0
27898 1 3 5.9999999999999998e-02 6.5921093868413116e+00 2.2108757825259456e+01 7.9083588047339317e+00 0 0 0
27900 1 5 1.0299999999999999e-01 8.8529848874365573e+00 2.0155967071650085e+01 8.0419331945847379e+00 0 0 0
27895 1 6 -1.2000000000000000e-01 7.0552569439543502e+00 2.1187493627648578e+01 8.1140254242244065e+00 0 0 0
27894 1 5 1.0299999999999999e-01 7.3747547477474074e+00 2.1761618125308498e+01 1.0073756757643856e+01 0 0 0
27896 1 2 9.7000000000000003e-02 8.5220442177791629e+00 2.1053436865265311e+01 7.6471938616300728e+00 0 0 0
27899 1 4 -2.0000000000000001e-01 9.5749182208742045e+00 2.2295403242674151e+01 8.3457875154007883e+00 0 0 0
27975 1 3 5.9999999999999998e-02 1.1206028490622893e+01 2.2226126295785978e+01 1.0628170187650806e+01 0 0 0
27969 1 3 5.9999999999999998e-02 8.7822377059295800e+00 2.3350589042264492e+01 1.1302050753983794e+01 0 0 0
27973 1 6 -1.2000000000000000e-01 1.1497758470698457e+01 2.2317632355407760e+01 1.1671505712429706e+01 0 0 0
27984 1 5 1.0299999999999999e-01 1.2077800681182834e+01 2.0792397927444558e+01 9.2872185262488891e+00 0 0 0
27976 1 3 5.9999999999999998e-02 1.2118581876897789e+01 2.3207107997449214e+01 1.1782604416248487e+01 0 0 0
27974 1 2 9.7000000000000003e-02 1.2295676778940424e+01 2.1073660340900030e+01 1.1999315153316870e+01 0 0 0
27967 1 6 -1.2000000000000000e-01 9.3569375101327807e+00 2.3676013984734610e+01 1.2198945327574711e+01 0 0 0
27970 1 3 5.9999999999999998e-02 1.0074539168829492e+01 2.4477037842150622e+01 1.1873764167002257e+01 0 0 0
27987 1 3 5.9999999999999998e-02 1.4093235725605087e+01 1.8575970077334429e+01 9.1422297908772183e+00 0 0 0
27994 1 3 5.9999999999999998e-02 1.4682143399607956e+01 1.8879006256612314e+01 6.2517992241673515e+00 0 0 0
27988 1 3 5.9999999999999998e-02 1.2886962085373359e+01 1.8731151690441806e+01 7.9473406711094947e+00 0 0 0
27980 1 2 9.7000000000000003e-02 1.2588126062181042e+01 1.9950019535300488e+01 9.7055408221117663e+00 0 0 0
27985 1 6 -1.2000000000000000e-01 1.3500113915809772e+01 1.9348743837757915e+01 8.6368583298272075e+00 0 0 0
27989 1 4 -2.0000000000000001e-01 1.3342178892906478e+01 2.1370826451558731e+01 6.9226466069987485e+00 0 0 0
27982 1 3 5.9999999999999998e-02 1.3702284026500083e+01 1.9702738432816606e+01 1.1543297095100007e+01 0 0 0
27991 1 6 -1.2000000000000000e-01 1.5321727782208072e+01 1.9510257863271733e+01 6.9074899432541237e+00 0 0 0
27979 1 6 -1.2000000000000000e-01 1.3240585194976118e+01 2.0491702944432220e+01 1.0970468893938065e+01 0 0 0
27981 1 3 5.9999999999999998e-02 1.3973345799813540e+01 2.1223410329946475e+01 1.0792996257354522e+01 0 0 0
27986 1 2 9.7000000000000003e-02 1.4374229354423315e+01 2.0310162824485680e+01 7.8848789689844985e+00 0 0 0
27990 1 5 1.0299999999999999e-01 1.4997237939454093e+01 2.0907983950901603e+01 8.5486662760097207e+00 0 0 0
27389 1 4 -2.0000000000000001e-01 1.4461578555990810e+01 2.4348200078361117e+01 1.0971956890832978e+01 0 0 0
27993 1 3 5.9999999999999998e-02 1.5813478851421939e+01 1.8817947378677633e+01 7.5725831809942301e+00 0 0 0
27954 1 5 1.0299999999999999e-01 5.0601904933231818e+00 2.5004509509178391e+01 1.1065534563013445e+01 0 0 0
27942 1 5 1.0299999999999999e-01 1.4465225602187328e+00 2.4797736550753118e+01 7.1556032405035515e+00 0 0 0
27939 1 3 5.9999999999999998e-02 1.4453916963786553e-01 2.7341323204003182e+01 6.2387289433372359e+00 0 0 0
27938 1 2 9.7000000000000003e-02 1.2434714822040678e+00 2.5893999724748923e+01 7.3651992130319153e+00 0 0 0
27948 1 5 1.0299999999999999e-01 2.0882509171987795e+00 2.5510753553400942e+01 9.8957990496967625e+00 0 0 0
27945 1 3 5.9999999999999998e-02 3.3320516161450513e+00 2.6802075186401073e+01 7.3910176995720933e+00 0 0 0
27944 1 2 9.7000000000000003e-02 2.9181095183147225e+00 2.5817052160745391e+01 9.2907293109001756e+00 0 0 0
27951 1 3 5.9999999999999998e-02 4.6719388828584840e+00 2.7160124103595290e+01 9.7973125905715861e+00 0 0 0
27949 1 6 -1.2000000000000000e-01 3.8665458224556923e+00 2.6590421588113035e+01 1.0310482757746852e+01 0 0 0
27943 1 6 -1.2000000000000000e-01 2.4328308554684819e+00 2.6619184828518687e+01 8.0297147094075942e+00 0 0 0
27952 1 3 5.9999999999999998e-02 3.1970245488028279e+00 2.7288802057053701e+01 1.0731179953248830e+01 0 0 0
27946 1 3 5.9999999999999998e-02 2.2029190972371238e+00 2.7569415609119254e+01 8.4225382892264893e+00 0 0 0
28787 1 4 -2.0000000000000001e-01 5.3543283673641602e+00 2.9961834617174095e+01 1.0518184400349336e+01 0 0 0
27852 1 5 1.0299999999999999e-01 6.2832695931006965e-01 2.8960553462887400e+01 9.9206146201921186e+00 0 0 0
27950 1 2 9.7000000000000003e-02 4.4018129151235543e+00 2.5744418793854994e+01 1.1514312604507056e+01 0 0 0
27957 1 3 5.9999999999999998e-02 5.8649483965462021e+00 2.7279195028148898e+01 1.1969958662557548e+01 0 0 0
27848 1 2 9.7000000000000003e-02 3.5070397448091722e-01 2.9877347142327604e+01 1.0422325501470903e+01 0 0 0
27851 1 4 -2.0000000000000001e-01 1.4496917303197097e+00 2.9784225734907256e+01 1.1837811266485851e+01 0 0 0
27868 1 3 5.9999999999999998e-02 1.4165476566135985e-02 2.4868427494782757e+01 1.2049742082989841e+01 0 0 0
27845 1 4 -2.0000000000000001e-01 1.6083109122633464e-02 3.0093735729469856e+01 7.2589514786797231e+00 0 0 0
28233 1 3 5.9999999999999998e-02 9.5233404935796671e+00 2.7856458531309663e+01 6.2134980056070495e+00 0 0 0
28220 1 2 9.7000000000000003e-02 1.1214413559146017e+01 2.5568964745886277e+01 6.1150990502640754e+00 0 0 0
28229 1 4 -2.0000000000000001e-01 7.1463421737879980e+00 2.5125610154110781e+01 6.3453796908993336e+00 0 0 0
27963 1 3 5.9999999999999998e-02 7.3385979302580493e+00 2.4980221355937502e+01 1.1755137378530689e+01 0 0 0
28223 1 4 -2.0000000000000001e-01 1.1706832040288214e+01 2.5343188972866244e+01 7.8693393057593317e+00 0 0 0
28230 1 5 1.0299999999999999e-01 8.9648335320263257e+00 2.5694634821131874e+01 7.8397614335436066e+00 0 0 0
28226 1 2 9.7000000000000003e-02 8.6983980159046332e+00 2.5847796950030773e+01 6.8023130911279477e+00 0 0 0
28239 1 3 5.9999999999999998e-02 9.2076923229089260e+00 2.9930596316530128e+01 6.8960615888096592e+00 0 0 0
28231 1 6 -1.2000000000000000e-01 8.5992467260312271e+00 2.7433422058380938e+01 6.6561865649699170e+00 0 0 0
28235 1 4 -2.0000000000000001e-01 7.3319079508839113e+00 2.7578529298499809e+01 9.0520446498523377e+00 0 0 0
28232 1 2 9.7000000000000003e-02 8.6284229852169254e+00 2.8121286384668942e+01 8.0053104827967285e+00 0 0 0
28236 1 5 1.0299999999999999e-01 9.5769324316281690e+00 2.7870132434921505e+01 8.4500930852530072e+00 0 0 0
28237 1 6 -1.2000000000000000e-01 8.5764722952417269e+00 2.9620746596362675e+01 7.7329968016109394e+00 0 0 0
28240 1 3 5.9999999999999998e-02 7.5138248141302659e+00 2.9763114351385997e+01 7.3174312905339374e+00 0 0 0
28241 1 4 -2.0000000000000001e-01 1.0524860598782823e+01 3.0028848277951624e+01 9.5037425269053575e+00 0 0 0
27383 1 4 -2.0000000000000001e-01 1.1827284198381083e+01 2.6632058007644542e+01 1.1576915852063498e+01 0 0 0
28242 1 5 1.0299999999999999e-01 8.1954804817828162e+00 3.0263549697607104e+01 9.6991125534859144e+00 0 0 0
28238 1 2 9.7000000000000003e-02 8.8688729115794747e+00 3.0471892179856859e+01 8.9246379234386719e+00 0 0 0
27384 1 5 1.0299999999999999e-01 1.2837272690171623e+01 2.8229838612651758e+01 1.0215987833076866e+01 0 0 0
27380 1 2 9.7000000000000003e-02 1.3136304442669205e+01 2.7871981747546716e+01 1.1224162457450614e+01 0 0 0
27390 1 5 1.0299999999999999e-01 1.3874215973162109e+01 2.6029823897044579e+01 9.3017980147512276e+00 0 0 0
27386 1 2 9.7000000000000003e-02 1.4650107949103319e+01 2.5900103504856013e+01 1.0111371104253005e+01 0 0 0
27385 1 6 -1.2000000000000000e-01 1.4441775751264815e+01 2.7022155215735637e+01 1.1203049523374190e+01 0 0 0
27387 1 3 5.9999999999999998e-02 1.5239751455282573e+01 2.7740846073149573e+01 1.0968741059297921e+01 0 0 0
27395 1 4 -2.0000000000000001e-01 1.5455634204846936e+01 2.7419467142681722e+01 7.4979030838522496e+00 0 0 0
27388 1 3 5.9999999999999998e-02 1.4650144759387523e+01 2.6687051863281162e+01 1.2214847243277678e+01 0 0 0
27378 1 5 1.0299999999999999e-01 1.4955934885302860e+01 2.9822207511779915e+01 1.2081872006339317e+01 0 0 0
27391 1 6 -1.2000000000000000e-01 1.6063167690823924e+01 2.5842394903544101e+01 9.4977303321959248e+00 0 0 0
27394 1 3 5.9999999999999998e-02 1.6022752807607237e+01 2.4916110655501750e+01 8.8189637936210517e+00 0 0 0
27849 1 3 5.9999999999999998e-02 1.9185557497742580e+00 3.0871858748248556e+01 9.4060350240202144e+00 0 0 0
27847 1 6 -1.2000000000000000e-01 8.5392232220465925e-01 3.1124270582149013e+01 9.6672350299095804e+00 0 0 0
28784 1 2 9.7000000000000003e-02 5.9119232713916663e+00 3.0872655474889129e+01 1.1989611717620253e+01 0 0 0
27850 1 3 5.9999999999999998e-02 7.6960042977702992e-01 3.1918964018397048e+01 1.0358435365571280e+01 0 0 0
28791 1 3 5.9999999999999998e-02 4.0879380464886310e+00 3.1953234780235391e+01 1.1691162848645307e+01 0 0 0
27563 1 4 -2.0000000000000001e-01 4.7622064859380870e+00 3.1354727696269826e+01 6.5772757451862383e+00 0 0 0
27842 1 2 9.7000000000000003e-02 3.0855334631746285e-02 3.1485411602418147e+01 8.4169296005594614e+00 0 0 0
27844 1 3 5.9999999999999998e-02 1.4546176019610879e+00 3.2303746512856051e+01 7.1363331915154324e+00 0 0 0
28788 1 5 1.0299999999999999e-01 6.8327290532694018e+00 3.1271816311154456e+01 1.1641616160198787e+01 0 0 0
28243 1 6 -1.2000000000000000e-01 8.7755470367675343e+00 3.1978869218092544e+01 8.6787701225923559e+00 0 0 0
28245 1 3 5.9999999999999998e-02 9.3814927672877566e+00 3.2193051137004979e+01 7.7766930810713379e+00 0 0 0
28246 1 3 5.9999999999999998e-02 7.7474190518870669e+00 3.2083816583823676e+01 8.4963025958794649e+00 0 0 0
27377 1 4 -2.0000000000000001e-01 1.3573817488712914e+01 3.1117425977062574e+01 1.0767039493648522e+01 0 0 0
19845 1 3 5.9999999999999998e-02 1.4161311255980136e+00 1.6363411086521242e+00 1.2856950953467663e+01 1 1 0
4475 1 4 -2.0000000000000001e-01 4.3909759222363904e+00 1.2107899558861299e+00 1.3861031893692839e+01 1 1 0
19852 1 3 5.9999999999999998e-02 2.7901430084603107e+00 4.1258440453959864e+00 1.2556519193620581e+01 1 1 0
19849 1 6 -1.2000000000000000e-01 1.8346749080414924e+00 4.6204992866802979e+00 1.2712351528300548e+01 1 1 0
19847 1 4 -2.0000000000000001e-01 1.0959859769866411e+00 3.2231871699676726e+00 1.5049268068574827e+01 1 1 0
19844 1 2 9.7000000000000003e-02 7.6098795375640338e-01 3.6125814215790912e+00 1.3367821056435995e+01 1 1 0
4487 1 4 -2.0000000000000001e-01 4.2734674181425731e+00 4.1235360155999752e+00 1.6622141011411610e+01 1 1 0
4482 1 5 1.0299999999999999e-01 5.1426493529593866e+00 3.8529012365785733e+00 1.4141431402151692e+01 1 1 0
19843 1 6 -1.2000000000000000e-01 7.0441984340134889e-01 2.3361072697093839e+00 1.2520007603893600e+01 1 1 0
19834 1 3 5.9999999999999998e-02 7.3566330189920837e-01 1.2248425849522793e-01 1.4860042546453718e+01 1 1 0
4484 1 2 9.7000000000000003e-02 5.9288272835629678e+00 4.7478252303358150e+00 1.6555210330312960e+01 1 1 0
4488 1 5 1.0299999999999999e-01 5.8710786048731105e+00 5.7024200149531188e+00 1.6077797819011558e+01 1 1 0
4472 1 2 9.7000000000000003e-02 6.1251188614106198e+00 1.1319903056299412e+00 1.3520179020091128e+01 1 1 0
19851 1 3 5.9999999999999998e-02 1.9242261330267945e+00 5.3866353505967499e+00 1.3497139032969375e+01 1 1 0
20025 1 3 5.9999999999999998e-02 3.1226736656450677e-01 5.0978744555376014e+00 1.6904585199023423e+01 1 1 0
20026 1 3 5.9999999999999998e-02 1.0683845339269753e-01 6.0762927859766389e+00 1.8323565885869023e+01 1 1 0
4478 1 2 9.7000000000000003e-02 6.2227262957557077e+00 3.7672671214514941e+00 1.4181111615858500e+01 1 1 0
4485 1 3 5.9999999999999998e-02 6.6618636530055992e+00 2.7317967905893141e+00 1.6125264572821180e+01 1 1 0
4471 1 6 -1.2000000000000000e-01 6.3748246626502088e+00 1.5330926827890132e-01 1.2344085034077898e+01 1 1 0
4483 1 6 -1.2000000000000000e-01 6.7177897858085140e+00 3.7717528010187515e+00 1.5645599057693602e+01 1 1 0
4481 1 4 -2.0000000000000001e-01 6.8286617839368686e+00 5.2135390746156158e+00 1.3409284207619226e+01 1 1 0
4477 1 6 -1.2000000000000000e-01 6.5777501776604357e+00 2.5656691539101733e+00 1.3228604941594549e+01 1 1 0
4489 1 6 -1.2000000000000000e-01 6.5824898746231595e+00 4.9218195195116721e+00 1.7962907918802205e+01 1 1 0
4476 1 5 1.0299999999999999e-01 6.5715297500693328e+00 7.3586102863723013e-01 1.4473231501806904e+01 1 1 0
4479 1 3 5.9999999999999998e-02 7.6887730690474525e+00 2.6237034082085424e+00 1.3193872559879729e+01 1 1 0
19267 1 6 -1.2000000000000000e-01 1.0149712945977388e+01 1.6162203570829072e+00 1.6784580878274291e+01 1 1 0
19270 1 3 5.9999999999999998e-02 1.0217512846339998e+01 2.7140211871967859e+00 1.6869311648939163e+01 1 1 0
19271 1 4 -2.0000000000000001e-01 1.1076352116504999e+01 1.7377403126562516e+00 1.4372739135188629e+01 1 1 0
19269 1 3 5.9999999999999998e-02 9.1837549072144018e+00 1.3573614472150843e+00 1.6370426751746699e+01 1 1 0
19268 1 2 9.7000000000000003e-02 1.1286127184183700e+01 1.0478577928555508e+00 1.5898422369656245e+01 1 1 0
4486 1 3 5.9999999999999998e-02 7.7685008629761425e+00 3.9819976602948883e+00 1.5625154750598551e+01 1 1 0
19272 1 5 1.0299999999999999e-01 1.2200712326426352e+01 1.3412975855296843e+00 1.6310168685036562e+01 1 1 0
19262 1 2 9.7000000000000003e-02 1.0038766467191680e+01 1.0995842396624580e+00 1.8229718963552408e+01 1 1 0
4492 1 3 5.9999999999999998e-02 7.6022856424479563e+00 5.3905549245560263e+00 1.7915123154661284e+01 1 1 0
4491 1 3 5.9999999999999998e-02 6.8481036875671917e+00 3.9494291436278521e+00 1.8329786430462256e+01 1 1 0
29350 1 3 5.9999999999999998e-02 1.5768286490314471e+01 9.2830943639339392e-01 1.2298688507731699e+01 0 0 0
29337 1 3 5.9999999999999998e-02 1.2377936873497195e+01 4.6797624475303321e+00 1.3065569058274404e+01 0 0 0
29339 1 4 -2.0000000000000001e-01 1.4000485026653747e+01 3.1811474480343036e+00 1.4401471645579100e+01 0 0 0
29336 1 2 9.7000000000000003e-02 1.4423879873431339e+01 4.3537701019603379e+00 1.3258033891294017e+01 0 0 0
29334 1 5 1.0299999999999999e-01 1.2642323830134254e+01 5.3636088310860037e+00 1.5270835696449684e+01 0 0 0
29335 1 6 -1.2000000000000000e-01 1.3273982403445205e+01 5.3648909306219466e+00 1.3301629108008237e+01 0 0 0
29340 1 5 1.0299999999999999e-01 1.5295444278939103e+01 4.9605784851338290e+00 1.3574530046543208e+01 0 0 0
29330 1 2 9.7000000000000003e-02 1.3007344217585622e+01 6.1408700878030045e+00 1.4604527680956817e+01 0 0 0
31842 1 5 1.0299999999999999e-01 1.5951684055517466e+01 5.4581964881566947e+00 1.7573200998281902e+01 0 0 0
31835 1 4 -2.0000000000000001e-01 1.3950887422312370e+01 3.9713559617507594e+00 1.7927426025857841e+01 0 0 0
29338 1 3 5.9999999999999998e-02 1.3442299092183754e+01 6.0568830477660809e+00 1.2499984419960587e+01 0 0 0
19278 1 5 1.0299999999999999e-01 1.3126431720129329e+01 1.4382134729723894e-03 1.4640668973496867e+01 1 1 0
20007 1 3 5.9999999999999998e-02 1.4375896621347857e+00 1.1618434514154174e+01 1.3107311861747620e+01 1 1 0
4498 1 3 5.9999999999999998e-02 4.5456220315102973e+00 6.7667120839251673e+00 1.7785704433387856e+01 1 1 0
29273 1 4 -2.0000000000000001e-01 3.3817426155087715e+00 9.2571745880284499e+00 1.3393194216943320e+01 0 0 0
29270 1 2 9.7000000000000003e-02 4.9934217205466007e+00 9.9101286869173943e+00 1.3326952954986233e+01 0 0 0
20013 1 3 5.9999999999999998e-02 9.3256838616826199e-01 9.4060339481127055e+00 1.4330005163650918e+01 1 1 0
29275 1 6 -1.2000000000000000e-01 4.9155212871222753e+00 1.1405956882547034e+01 1.3411569301749978e+01 0 0 0
29274 1 5 1.0299999999999999e-01 5.4442366245884566e+00 9.4206142365179257e+00 1.4223385315576852e+01 0 0 0
29280 1 5 1.0299999999999999e-01 3.4515890665375921e+00 1.1419227578506355e+01 1.5043262991315714e+01 0 0 0
20019 1 3 5.9999999999999998e-02 6.8028975190308072e-01 7.2939056064312879e+00 1.5610164180219044e+01 1 1 0
29279 1 4 -2.0000000000000001e-01 5.5287915101877321e+00 1.1450895828175815e+01 1.6095825398022455e+01 0 0 0
20005 1 6 -1.2000000000000000e-01 3.8068957605534826e-01 1.1833741085725780e+01 1.3046839229316243e+01 1 1 0
29278 1 3 5.9999999999999998e-02 4.3545429845987282e+00 1.1894726992477821e+01 1.2648580476453217e+01 0 0 0
29277 1 3 5.9999999999999998e-02 5.8730456900074248e+00 1.1919644329839697e+01 1.3247174812610963e+01 0 0 0
29276 1 2 9.7000000000000003e-02 4.4109074306690790e+00 1.1915536851166300e+01 1.4786314787318027e+01 0 0 0
20008 1 3 5.9999999999999998e-02 1.6177093044838192e-01 1.2341747197561494e+01 1.4001606846836692e+01 1 1 0
27244 1 3 5.9999999999999998e-02 1.3688114148496807e+01 3.1245931736695201e+01 3.1329092199250606e+01 0 0 0
29327 1 4 -2.0000000000000001e-01 1.0600476871818051e+01 6.3994513698753375e+00 1.6655776624698564e+01 0 0 0
29331 1 3 5.9999999999999998e-02 1.1143815003265384e+01 7.0727077882996001e+00 1.3829154793375118e+01 0 0 0
29267 1 4 -2.0000000000000001e-01 8.0410071922737814e+00 8.5701333520169758e+00 1.2763795805841584e+01 0 0 0
29320 1 3 5.9999999999999998e-02 9.7978653595427136e+00 1.0935134139076100e+01 1.4462381644664926e+01 0 0 0
29326 1 3 5.9999999999999998e-02 9.8342937840031315e+00 8.9082713857544267e+00 1.5487081315633315e+01 0 0 0
29325 1 3 5.9999999999999998e-02 1.0493606246251696e+01 9.2016050530263538e+00 1.6987071287942051e+01 0 0 0
29323 1 6 -1.2000000000000000e-01 1.0830692354893998e+01 9.0521563143807349e+00 1.6006802996207398e+01 0 0 0
29317 1 6 -1.2000000000000000e-01 1.0536715598921074e+01 1.1405239189331498e+01 1.5156176289238875e+01 0 0 0
29318 1 2 9.7000000000000003e-02 1.1549175253893191e+01 1.0332814774769908e+01 1.5541740689421385e+01 0 0 0
29319 1 3 5.9999999999999998e-02 9.9164195834989979e+00 1.1740711725873576e+01 1.6017897770850517e+01 0 0 0
29324 1 2 9.7000000000000003e-02 1.1614513067962413e+01 7.6854592740620102e+00 1.5955282891676447e+01 0 0 0
29315 1 4 -2.0000000000000001e-01 1.1863729376036444e+01 1.2269609956920936e+01 1.2867534267038959e+01 0 0 0
29329 1 6 -1.2000000000000000e-01 1.1987046813923756e+01 7.2831233674940945e+00 1.4530076811033679e+01 0 0 0
26909 1 4 -2.0000000000000001e-01 8.2063116087637997e+00 8.7354619411741528e+00 1.8058191611254355e+01 0 0 0
29322 1 5 1.0299999999999999e-01 1.2202416811200649e+01 1.0118489111748382e+01 1.4649905602185255e+01 0 0 0
29332 1 3 5.9999999999999998e-02 1.2432869376805302e+01 8.1503973402693095e+00 1.4074080597282368e+01 0 0 0
29328 1 5 1.0299999999999999e-01 1.2437126899462143e+01 7.7987621720890443e+00 1.6660771520569906e+01 0 0 0
29333 1 4 -2.0000000000000001e-01 1.4497180694523101e+01 6.8007216725287032e+00 1.5424760138014070e+01 0 0 0
29321 1 4 -2.0000000000000001e-01 1.2675719659371653e+01 1.0820039811854022e+01 1.6831450034532065e+01 0 0 0
34378 1 3 5.9999999999999998e-02 1.5166637127988837e+01 1.0628998905160378e+01 1.4937067004817672e+01 0 0 0
34374 1 5 1.0299999999999999e-01 1.5714653734113163e+01 1.2136685933620528e+01 1.3008495773754470e+01 0 0 0
34375 1 6 -1.2000000000000000e-01 1.6183040419632043e+01 1.0970118757893015e+01 1.4764565432851812e+01 0 0 0
34379 1 4 -2.0000000000000001e-01 1.6143014983854471e+01 8.8366476909524767e+00 1.3003287358422671e+01 0 0 0
20002 1 3 5.9999999999999998e-02 1.0327099940152704e+00 1.4715094903983955e+01 1.2547973307393500e+01 1 1 0
4535 1 4 -2.0000000000000001e-01 5.4227053741430142e-01 1.6572948504241797e+01 1.4586687756945874e+01 1 1 0
29284 1 3 5.9999999999999998e-02 3.5006997606232617e+00 1.3620294073668392e+01 1.3930637868000936e+01 0 0 0
29281 1 6 -1.2000000000000000e-01 4.2328845022762307e+00 1.3442018900871581e+01 1.4736285877332110e+01 0 0 0
29287 1 6 -1.2000000000000000e-01 3.6874696648046323e+00 1.5771519185246540e+01 1.5832898459711254e+01 0 0 0
29282 1 2 9.7000000000000003e-02 3.5884075675583591e+00 1.4220699956128820e+01 1.5930537610976913e+01 0 0 0
29289 1 3 5.9999999999999998e-02 3.5364965564647739e+00 1.6145581167509118e+01 1.4882166940012107e+01 0 0 0
29290 1 3 5.9999999999999998e-02 2.8439040839978902e+00 1.6128829412243249e+01 1.6429096980639759e+01 0 0 0
29288 1 2 9.7000000000000003e-02 4.9541576851350815e+00 1.6421385318323352e+01 1.6500880481257994e+01 0 0 0
29286 1 5 1.0299999999999999e-01 3.9443234726176022e+00 1.3875927872413298e+01 1.6892744597260400e+01 0 0 0
29298 1 5 1.0299999999999999e-01 5.4086119173555369e+00 1.6562610681804749e+01 1.3532662424209645e+01 0 0 0
29285 1 4 -2.0000000000000001e-01 1.8064208432174533e+00 1.3795454713322815e+01 1.5843217428366225e+01 0 0 0
29283 1 3 5.9999999999999998e-02 5.0938703454695462e+00 1.4027436107762194e+01 1.4506926102351898e+01 0 0 0
29292 1 5 1.0299999999999999e-01 4.6213772181645139e+00 1.7398047820795501e+01 1.6707539493781105e+01 0 0 0
29291 1 4 -2.0000000000000001e-01 5.2618383528610329e+00 1.5735245687114460e+01 1.8105270089243447e+01 0 0 0
29294 1 2 9.7000000000000003e-02 6.1613933335523772e+00 1.7008321415556811e+01 1.4229175422013746e+01 0 0 0
29293 1 6 -1.2000000000000000e-01 6.2313232131293042e+00 1.6348551608004406e+01 1.5639973755672628e+01 0 0 0
29312 1 2 9.7000000000000003e-02 1.1080217698139329e+01 1.2612870284457474e+01 1.4452666685414925e+01 0 0 0
29314 1 3 5.9999999999999998e-02 9.3749930074779755e+00 1.3037004979094581e+01 1.3219589962629327e+01 0 0 0
29310 1 5 1.0299999999999999e-01 1.1289177126723677e+01 1.4757671244559086e+01 1.3028620320412889e+01 0 0 0
29305 1 6 -1.2000000000000000e-01 9.4054523751121213e+00 1.5507054240647815e+01 1.2456697892115708e+01 0 0 0
29301 1 3 5.9999999999999998e-02 7.4458683214361434e+00 1.7586056268599332e+01 1.2647848888836654e+01 0 0 0
29296 1 3 5.9999999999999998e-02 6.5397554866762393e+00 1.5310294518316319e+01 1.5526641712377506e+01 0 0 0
29306 1 2 9.7000000000000003e-02 1.0342285474715018e+01 1.4891899847207574e+01 1.3529177968153865e+01 0 0 0
29311 1 6 -1.2000000000000000e-01 9.9243174504934757e+00 1.3507958702729113e+01 1.4046809857623291e+01 0 0 0
29300 1 2 9.7000000000000003e-02 7.9168131777179704e+00 1.5553505210919825e+01 1.2906225179136348e+01 0 0 0
29313 1 3 5.9999999999999998e-02 9.2399671950530227e+00 1.3584844322115828e+01 1.4941372403124712e+01 0 0 0
29304 1 5 1.0299999999999999e-01 7.7521237168246442e+00 1.4695352518116918e+01 1.3560654082287261e+01 0 0 0
29299 1 6 -1.2000000000000000e-01 7.4877051764326081e+00 1.6946344467577433e+01 1.3512100396329854e+01 0 0 0
29295 1 3 5.9999999999999998e-02 7.0912270078220763e+00 1.6702750512816390e+01 1.6176412972013217e+01 0 0 0
29309 1 4 -2.0000000000000001e-01 1.0572197455702637e+01 1.5944484467088349e+01 1.4954719113962717e+01 0 0 0
26921 1 4 -2.0000000000000001e-01 8.5650859145364286e+00 1.4031853501177331e+01 1.7502690146856683e+01 0 0 0
29302 1 3 5.9999999999999998e-02 8.2748738183102830e+00 1.7235540854951129e+01 1.4071910861948869e+01 0 0 0
29316 1 5 1.0299999999999999e-01 1.1854683571953830e+01 1.3110878075220846e+01 1.5024679421693570e+01 0 0 0
34367 1 4 -2.0000000000000001e-01 1.4025833502653990e+01 1.4966033060974009e+01 1.2980511705889548e+01 0 0 0
34343 1 4 -2.0000000000000001e-01 1.2886770167040643e+01 1.3976126917865573e+01 1.7391499161017506e+01 0 0 0
34350 1 5 1.0299999999999999e-01 1.2650197052730441e+01 1.6749052694161140e+01 1.7256784037411538e+01 0 0 0
34366 1 3 5.9999999999999998e-02 1.4571537437347120e+01 1.5652449500994633e+01 1.5641196148566232e+01 0 0 0
34354 1 3 5.9999999999999998e-02 1.5185617614316115e+01 1.6982223443433671e+01 1.7523429536066338e+01 0 0 0
34372 1 3 5.9999999999999998e-02 1.4499163660195320e+01 1.3200368434664297e+01 1.4961624703068278e+01 0 0 0
34363 1 6 -1.2000000000000000e-01 1.5436850665311704e+01 1.5919786578174982e+01 1.5006046692623791e+01 0 0 0
34351 1 6 -1.2000000000000000e-01 1.4581525571277790e+01 1.7728057639650526e+01 1.7777818593877463e+01 0 0 0
34362 1 5 1.0299999999999999e-01 1.4360190717404503e+01 1.7494604773262946e+01 1.3959017903012244e+01 0 0 0
34346 1 2 9.7000000000000003e-02 1.3156350026667866e+01 1.7128932856016181e+01 1.8133283121790971e+01 0 0 0
34369 1 6 -1.2000000000000000e-01 1.5540306479086976e+01 1.3468190266759297e+01 1.4703802289157531e+01 0 0 0
34364 1 2 9.7000000000000003e-02 1.5482693609129415e+01 1.4810172102802925e+01 1.3929586684408017e+01 0 0 0
34358 1 2 9.7000000000000003e-02 1.5340083986347874e+01 1.7335404257743068e+01 1.4487976607414657e+01 0 0 0
34344 1 5 1.0299999999999999e-01 1.4889345841986328e+01 1.4861848043514804e+01 1.8283275466852295e+01 0 0 0
34371 1 3 5.9999999999999998e-02 1.6067135299077464e+01 1.3607578777883539e+01 1.5689623917174041e+01 0 0 0
27881 1 4 -2.0000000000000001e-01 2.9786438688064933e+00 1.8798442079675290e+01 1.3047270594439746e+01 0 0 0
27887 1 4 -2.0000000000000001e-01 5.5131157791408620e+00 2.2141254411594964e+01 1.2556106206372899e+01 0 0 0
27713 1 4 -2.0000000000000001e-01 2.1202303193208176e+00 1.9306558124095542e+01 1.6448410754846254e+01 0 0 0
27876 1 5 1.0299999999999999e-01 9.3639349369985392e-01 2.2949333267519638e+01 1.2287645616383042e+01 0 0 0
27878 1 2 9.7000000000000003e-02 2.6584476843270255e+00 2.0561217317920889e+01 1.2857542410715993e+01 0 0 0
27877 1 6 -1.2000000000000000e-01 1.1661897920422901e+00 2.0828221358352234e+01 1.2850639755262847e+01 0 0 0
27882 1 5 1.0299999999999999e-01 3.0598995653280880e+00 2.1117077818357121e+01 1.3694319695920635e+01 0 0 0
27875 1 4 -2.0000000000000001e-01 1.4810992184000324e+00 2.2967394267752770e+01 1.4540684630121646e+01 0 0 0
27872 1 2 9.7000000000000003e-02 6.8771201872742516e-01 2.2303522585200966e+01 1.3100208474164042e+01 0 0 0
27879 1 3 5.9999999999999998e-02 6.3827372704970309e-01 2.0269720701305477e+01 1.3576416816068416e+01 0 0 0
27063 1 3 5.9999999999999998e-02 4.0788419321910760e+00 2.3054381376493374e+01 1.6539717822816186e+01 0 0 0
27061 1 6 -1.2000000000000000e-01 4.6159972598893821e+00 2.3688362279733699e+01 1.7187287053560709e+01 0 0 0
27062 1 2 9.7000000000000003e-02 5.7642381043363038e+00 2.2863272476105848e+01 1.7691104479169731e+01 0 0 0
29297 1 4 -2.0000000000000001e-01 5.8161217929925737e+00 1.8734246801222351e+01 1.4500943568293213e+01 0 0 0
27069 1 3 5.9999999999999998e-02 6.1169938688889838e+00 2.1733998164099869e+01 1.5848503271424452e+01 0 0 0
27064 1 3 5.9999999999999998e-02 4.9249265471068560e+00 2.4520265308373403e+01 1.6695294794155775e+01 0 0 0
27056 1 2 9.7000000000000003e-02 3.6001706930432231e+00 2.4080272532905685e+01 1.8278461785189567e+01 0 0 0
27710 1 2 9.7000000000000003e-02 1.5228202179162154e+00 1.9509963293709220e+01 1.8158920820233796e+01 0 0 0
27066 1 5 1.0299999999999999e-01 5.3924591729897244e+00 2.1956940597594489e+01 1.8171940887824210e+01 0 0 0
27058 1 3 5.9999999999999998e-02 1.8626800176059091e+00 2.4661782793945811e+01 1.6999252237833776e+01 0 0 0
27715 1 6 -1.2000000000000000e-01 1.2349676518055266e-02 1.9238465956945348e+01 1.8237058656988317e+01 0 0 0
27978 1 5 1.0299999999999999e-01 1.1570675284035840e+01 2.0282537198519375e+01 1.2232075988317073e+01 0 0 0
27971 1 4 -2.0000000000000001e-01 9.1994378133416443e+00 2.1024492491171610e+01 1.2568709232890145e+01 0 0 0
27067 1 6 -1.2000000000000000e-01 6.6740738269277244e+00 2.2308872886657813e+01 1.6597517931281327e+01 0 0 0
27968 1 2 9.7000000000000003e-02 1.0176674636927064e+01 2.2494516555987168e+01 1.2549601745464475e+01 0 0 0
27070 1 3 5.9999999999999998e-02 7.1597417036323066e+00 2.3126484783797540e+01 1.6079317615069257e+01 0 0 0
27077 1 4 -2.0000000000000001e-01 1.0785139945552020e+01 1.9652561639401910e+01 1.5027053726798927e+01 0 0 0
27966 1 5 1.0299999999999999e-01 7.7376108074407783e+00 2.3397093017392567e+01 1.3528936559512168e+01 0 0 0
27068 1 2 9.7000000000000003e-02 7.8214706876009874e+00 2.1463850743384874e+01 1.7185757502623943e+01 0 0 0
27075 1 3 5.9999999999999998e-02 8.4476840749249096e+00 2.0663902697193631e+01 1.5269784048554406e+01 0 0 0
27972 1 5 1.0299999999999999e-01 1.0582462856116956e+01 2.2628493060776883e+01 1.3536473841306218e+01 0 0 0
27073 1 6 -1.2000000000000000e-01 8.9157686108655358e+00 2.1272546591584398e+01 1.6103749517251153e+01 0 0 0
27076 1 3 5.9999999999999998e-02 9.0818398644223439e+00 2.2186787266833484e+01 1.5532477201423417e+01 0 0 0
27074 1 2 9.7000000000000003e-02 1.0249060750634115e+01 2.0594588623801272e+01 1.6428916903872597e+01 0 0 0
27079 1 6 -1.2000000000000000e-01 1.1260506550002658e+01 2.1634085119966024e+01 1.6745530597023233e+01 0 0 0
27082 1 3 5.9999999999999998e-02 1.1263937094967382e+01 2.2503304033222907e+01 1.6055822834906905e+01 0 0 0
27084 1 5 1.0299999999999999e-01 1.0044324654441422e+01 2.2930621649504722e+01 1.8022287711838683e+01 0 0 0
27962 1 2 9.7000000000000003e-02 8.3849343165074188e+00 2.4177833500036687e+01 1.3322933891151580e+01 0 0 0
27078 1 5 1.0299999999999999e-01 1.0215229106159169e+01 1.9891574548339861e+01 1.7228546388659588e+01 0 0 0
27071 1 4 -2.0000000000000001e-01 7.1977575554331414e+00 1.9981060181723358e+01 1.8015210219187026e+01 0 0 0
27072 1 5 1.0299999999999999e-01 8.1359534215394529e+00 2.2085400092066973e+01 1.8012535228531476e+01 0 0 0
27080 1 2 9.7000000000000003e-02 1.1019872496731525e+01 2.2426144938861579e+01 1.8100042874934925e+01 0 0 0
27085 1 6 -1.2000000000000000e-01 1.2061185158118233e+01 2.3544928845345623e+01 1.8313122393650964e+01 0 0 0
27081 1 3 5.9999999999999998e-02 1.2203706673121184e+01 2.1037395234721362e+01 1.6776148524508390e+01 0 0 0
27088 1 3 5.9999999999999998e-02 1.2232247735257697e+01 2.4327728259028941e+01 1.7475703813041065e+01 0 0 0
34357 1 6 -1.2000000000000000e-01 1.5528103575323120e+01 1.8506440022405794e+01 1.5552976744112893e+01 0 0 0
34356 1 5 1.0299999999999999e-01 1.3570310724066209e+01 1.8674098948084094e+01 1.6192083748326016e+01 0 0 0
34352 1 2 9.7000000000000003e-02 1.4485863746227320e+01 1.8741673239336308e+01 1.6656764893126070e+01 0 0 0
27977 1 4 -2.0000000000000001e-01 1.3194866721904896e+01 2.1480163560197933e+01 1.3436694050532239e+01 0 0 0
34355 1 4 -2.0000000000000001e-01 1.4508140515600877e+01 2.0437895646970109e+01 1.7178336438684898e+01 0 0 0
28884 1 5 1.0299999999999999e-01 1.5192079148565735e+01 2.3599922878661868e+01 1.3947687678258566e+01 0 0 0
28882 1 3 5.9999999999999998e-02 1.4399264548182506e+01 2.4035669752632550e+01 1.6337487198248461e+01 0 0 0
28880 1 2 9.7000000000000003e-02 1.5806178414198882e+01 2.3992968746663262e+01 1.4718159500305338e+01 0 0 0
34359 1 3 5.9999999999999998e-02 1.5417688823648856e+01 1.9441671110708782e+01 1.4917272697855278e+01 0 0 0
28888 1 3 5.9999999999999998e-02 1.5840016616195799e+01 2.2066841980106684e+01 1.5510271999657757e+01 0 0 0
28894 1 3 5.9999999999999998e-02 1.6081681668109354e+01 2.2420391947113568e+01 1.2419836255202226e+01 0 0 0
28893 1 3 5.9999999999999998e-02 1.6000168127422679e+01 2.0730748000422555e+01 1.3035732919710457e+01 0 0 0
27960 1 5 1.0299999999999999e-01 5.5475877766863979e+00 2.4699113987042633e+01 1.3437926075742260e+01 0 0 0
27955 1 6 -1.2000000000000000e-01 5.2814832004468375e+00 2.6528694707951189e+01 1.2466623172915241e+01 0 0 0
27953 1 4 -2.0000000000000001e-01 3.0676830488935121e+00 2.4961733828894761e+01 1.2417489397879548e+01 0 0 0
27046 1 3 5.9999999999999998e-02 2.9963236743947363e-01 2.8932641755413783e+01 1.5440122373122634e+01 0 0 0
27958 1 3 5.9999999999999998e-02 4.7228922526167567e+00 2.7130876739926190e+01 1.3128431300719594e+01 0 0 0
28786 1 3 5.9999999999999998e-02 5.1595432937401045e+00 2.9808263662668775e+01 1.3603301553008928e+01 0 0 0
27043 1 6 -1.2000000000000000e-01 6.3157226550423673e-01 2.9540072912226567e+01 1.6244676926508717e+01 0 0 0
27049 1 6 -1.2000000000000000e-01 1.7329177203772170e+00 2.7310593026486707e+01 1.6977449092049167e+01 0 0 0
27054 1 5 1.0299999999999999e-01 3.4794655922582134e+00 2.6365590804098300e+01 1.6441007426174050e+01 0 0 0
27044 1 2 9.7000000000000003e-02 1.8646189866083505e+00 2.8858536391879564e+01 1.6734932804029945e+01 0 0 0
27052 1 3 5.9999999999999998e-02 1.2660658508187934e+00 2.6867186585821674e+01 1.6140660562612823e+01 0 0 0
27047 1 4 -2.0000000000000001e-01 3.0461280159322013e+00 2.9110114095629768e+01 1.5395662134402194e+01 0 0 0
27050 1 2 9.7000000000000003e-02 2.9045978688308565e+00 2.6417403503713377e+01 1.7374736293993362e+01 0 0 0
27048 1 5 1.0299999999999999e-01 2.2849199797836444e+00 2.9312991497559562e+01 1.7642260921889150e+01 0 0 0
27051 1 3 5.9999999999999998e-02 9.4925842322341913e-01 2.7221881948411330e+01 1.7707329569796531e+01 0 0 0
27055 1 6 -1.2000000000000000e-01 2.4340405562388665e+00 2.5040018767922696e+01 1.7857158121374042e+01 0 0 0
28780 1 3 5.9999999999999998e-02 6.1589722994935396e+00 2.9369514266597047e+01 1.5649698789488122e+01 0 0 0
28769 1 4 -2.0000000000000001e-01 4.8047804703499395e+00 3.0619050347191795e+01 1.8097299146869222e+01 0 0 0
27956 1 2 9.7000000000000003e-02 6.0870913836004776e+00 2.5623128744929218e+01 1.3322247408598178e+01 0 0 0
28783 1 6 -1.2000000000000000e-01 6.1045568781853810e+00 2.9939652019091060e+01 1.3190143412075129e+01 0 0 0
27965 1 4 -2.0000000000000001e-01 9.1755748858592234e+00 2.4714744672736902e+01 1.4843550331090759e+01 0 0 0
27382 1 3 5.9999999999999998e-02 1.2074732841224405e+01 2.9219361907484583e+01 1.2439971203563669e+01 0 0 0
27959 1 4 -2.0000000000000001e-01 6.1650781617288608e+00 2.6174712173908549e+01 1.4961672238476840e+01 0 0 0
27964 1 3 5.9999999999999998e-02 8.0529410250830651e+00 2.6295208168865695e+01 1.2658862061821354e+01 0 0 0
28785 1 3 5.9999999999999998e-02 6.4969366560163344e+00 2.9002823405307634e+01 1.2761406807374126e+01 0 0 0
27961 1 6 -1.2000000000000000e-01 7.5209000606155723e+00 2.5355698889497141e+01 1.2724449106697220e+01 0 0 0
28779 1 3 5.9999999999999998e-02 7.7502731564620468e+00 2.8692073210696073e+01 1.5302483118388675e+01 0 0 0
28775 1 4 -2.0000000000000001e-01 7.5383787331638192e+00 2.8878857285286738e+01 1.7939546852412967e+01 0 0 0
28777 1 6 -1.2000000000000000e-01 7.1736029992205665e+00 2.9538064391716429e+01 1.5454349310639236e+01 0 0 0
27371 1 4 -2.0000000000000001e-01 1.1780340458774420e+01 3.0122623095994754e+01 1.4941024604332579e+01 0 0 0
28772 1 2 9.7000000000000003e-02 7.8151186900068597e+00 3.0154062518126125e+01 1.6700659828298363e+01 0 0 0
28778 1 2 9.7000000000000003e-02 7.1266725783277067e+00 3.0426924760216334e+01 1.4220099640536199e+01 0 0 0
28776 1 5 1.0299999999999999e-01 8.9100994636394688e+00 3.0134284432036321e+01 1.6528710128557549e+01 0 0 0
28781 1 4 -2.0000000000000001e-01 8.6971956025614521e+00 3.0579226240599915e+01 1.3512542132217435e+01 0 0 0
27374 1 2 9.7000000000000003e-02 1.3948268520167749e+01 3.0157678571492145e+01 1.2253645271825981e+01 0 0 0
27379 1 6 -1.2000000000000000e-01 1.3114350458626280e+01 2.8916779208367753e+01 1.2358407871953355e+01 0 0 0
28879 1 6 -1.2000000000000000e-01 1.5071754634139703e+01 2.4698626222134099e+01 1.5786167593979798e+01 0 0 0
28881 1 3 5.9999999999999998e-02 1.5736433229549764e+01 2.5115931092598004e+01 1.6521911617939562e+01 0 0 0
28877 1 4 -2.0000000000000001e-01 1.2581364852988443e+01 2.5207211924598912e+01 1.4857200290716243e+01 0 0 0
27381 1 3 5.9999999999999998e-02 1.3316061634200432e+01 2.8390606587747605e+01 1.3327428008556296e+01 0 0 0
28876 1 3 5.9999999999999998e-02 1.3036896887855924e+01 2.7677382250916907e+01 1.5889259352264173e+01 0 0 0
28875 1 3 5.9999999999999998e-02 1.3250884585016390e+01 2.6521931718875866e+01 1.7084718912489024e+01 0 0 0
28873 1 6 -1.2000000000000000e-01 1.3836161045180342e+01 2.6997703575451308e+01 1.6253800292310139e+01 0 0 0
28874 1 2 9.7000000000000003e-02 1.4148988286823583e+01 2.5864847086067687e+01 1.5276734845415056e+01 0 0 0
28878 1 5 1.0299999999999999e-01 1.4478031147739488e+01 2.6241775306475073e+01 1.4350442543636937e+01 0 0 0
28868 1 2 9.7000000000000003e-02 1.5023616510690998e+01 2.7864070842355407e+01 1.6733762525806277e+01 0 0 0
28869 1 3 5.9999999999999998e-02 1.3937259402963807e+01 2.9760063860536832e+01 1.6726563581205120e+01 0 0 0
28867 1 6 -1.2000000000000000e-01 1.4609699820083421e+01 2.9225671018958188e+01 1.7473060581753913e+01 0 0 0
28862 1 2 9.7000000000000003e-02 1.5736605463381046e+01 3.0166071077942654e+01 1.7824790987568843e+01 0 0 0
28872 1 5 1.0299999999999999e-01 1.5631359893196288e+01 2.7281573159202630e+01 1.7471322304816461e+01 0 0 0
28871 1 4 -2.0000000000000001e-01 1.6016029097616581e+01 2.8324396667433948e+01 1.5363296509283941e+01 0 0 0
27376 1 3 5.9999999999999998e-02 1.4355356863229513e+01 3.0305393301409669e+01 1.4400207439765294e+01 0 0 0
28866 1 5 1.0299999999999999e-01 1.6150255671864791e+01 3.0604168154995790e+01 1.6951732693679176e+01 0 0 0
28789 1 6 -1.2000000000000000e-01 4.9727955909663137e+00 3.2037134587761109e+01 1.2375406000439332e+01 0 0 0
27038 1 2 9.7000000000000003e-02 6.9471202128551857e-01 3.1067032700236084e+01 1.5883898917183437e+01 0 0 0
28770 1 5 1.0299999999999999e-01 5.4195401559730687e+00 3.1697572951276427e+01 1.6189474758550542e+01 0 0 0
27042 1 5 1.0299999999999999e-01 1.6649697494985241e+00 3.1253321927044755e+01 1.5400235102442629e+01 0 0 0
28792 1 3 5.9999999999999998e-02 4.6171374539684544e+00 3.2076328015471091e+01 1.3388044044683246e+01 0 0 0
27041 1 4 -2.0000000000000001e-01 7.2335105310985959e-01 3.2083421595600115e+01 1.7380845687367074e+01 0 0 0
28766 1 2 9.7000000000000003e-02 5.7399159174078314e+00 3.1825477162173193e+01 1.7184103182150078e+01 0 0 0
28782 1 5 1.0299999999999999e-01 6.9087289569286368e+00 3.1417607553493024e+01 1.4527921731143822e+01 0 0 0
28771 1 6 -1.2000000000000000e-01 7.2789529484938100e+00 3.1553183648116043e+01 1.7249298299307060e+01 0 0 0
27372 1 5 1.0299999999999999e-01 1.1866100500760670e+01 3.1433902769317871e+01 1.3075203510911230e+01 0 0 0
27940 1 3 5.9999999999999998e-02 6.5777344807429472e-03 2.5833698045268317e+01 5.6706963953084752e+00 0 0 0
28774 1 3 5.9999999999999998e-02 7.6451073281179962e+00 3.1681114619323498e+01 1.8235638562902757e+01 0 0 0
27373 1 6 -1.2000000000000000e-01 1.3948909113514429e+01 3.0977691098765799e+01 1.3552314755877902e+01 0 0 0
27368 1 2 9.7000000000000003e-02 1.2524900968312370e+01 3.1464242862818910e+01 1.3968130817624822e+01 0 0 0
27375 1 3 5.9999999999999998e-02 1.4590267952026791e+01 3.1822337963683914e+01 1.3464566143749881e+01 0 0 0
27370 1 3 5.9999999999999998e-02 1.3107456860822111e+01 3.2306353898983879e+01 1.5862954471822150e+01 0 0 0
20031 1 3 5.9999999999999998e-02 4.9483458351459769e-01 3.5478743535697945e+00 1.8451549781936169e+01 1 1 0
4494 1 5 1.0299999999999999e-01 4.9520486618002648e+00 4.7678211824251777e+00 1.9258269977823865e+01 1 1 0
20072 1 2 9.7000000000000003e-02 3.4129939221225234e+00 3.0603786812731153e+00 2.2523624842812378e+01 1 1 0
20077 1 6 -1.2000000000000000e-01 3.6567088537002914e+00 1.5490703156389010e+00 2.2849349643302915e+01 1 1 0
20075 1 4 -2.0000000000000001e-01 1.7491994985484161e+00 3.4041198262365042e+00 2.1976947880047959e+01 1 1 0
20076 1 5 1.0299999999999999e-01 4.1322288716429130e+00 3.3613275086200542e+00 2.1658610521290264e+01 1 1 0
20080 1 3 5.9999999999999998e-02 3.0109963786545233e+00 1.4978328236673402e+00 2.3721353696443103e+01 1 1 0
20071 1 6 -1.2000000000000000e-01 3.8051155378496500e+00 3.9206003611809206e+00 2.3754540114016535e+01 1 1 0
20081 1 4 -2.0000000000000001e-01 4.1046487063546895e+00 9.3676826677032932e-01 2.0384268030987236e+01 1 1 0
20066 1 2 9.7000000000000003e-02 3.5767435164929333e+00 5.3565194578758177e+00 2.3732013767912370e+01 1 1 0
20070 1 5 1.0299999999999999e-01 3.1535861446888815e+00 5.7746369899207632e+00 2.2843178920191807e+01 1 1 0
20079 1 3 5.9999999999999998e-02 4.5781649033033709e+00 1.5013865680044636e+00 2.3428431325921466e+01 1 1 0
4490 1 2 9.7000000000000003e-02 5.6350388545516132e+00 5.5249223184215825e+00 1.9041882339266504e+01 1 1 0
20064 1 5 1.0299999999999999e-01 8.0104557699631895e-01 4.9961590907859144e+00 2.3965887144965148e+01 1 1 0
20078 1 2 9.7000000000000003e-02 3.3958718404265018e+00 4.0717112342480949e-01 2.1908655450944217e+01 1 1 0
20082 1 5 1.0299999999999999e-01 2.3203449359250947e+00 3.3329159790547058e-01 2.1705992665723624e+01 1 1 0
20073 1 3 5.9999999999999998e-02 4.8675590334569501e+00 3.6987290114255682e+00 2.3919862337786466e+01 1 1 0
19266 1 5 1.0299999999999999e-01 9.8280014318836688e+00 5.4557373237805157e-02 1.8389444237810658e+01 1 1 0
4493 1 4 -2.0000000000000001e-01 6.7032072171741310e+00 5.7332029238846598e+00 2.0469827475783742e+01 1 1 0
19265 1 4 -2.0000000000000001e-01 1.1690503660261580e+01 1.1469699529845077e+00 1.9013450164618618e+01 1 1 0
19263 1 3 5.9999999999999998e-02 8.1206170259348909e+00 2.0198555261215430e+00 1.8477891507683800e+01 1 1 0
19264 1 3 5.9999999999999998e-02 9.3463117213476536e+00 3.0090094586467555e+00 1.8905786434701376e+01 1 1 0
19261 1 6 -1.2000000000000000e-01 9.0524986804412482e+00 1.9792362502022645e+00 1.9044544746880693e+01 1 1 0
19258 1 3 5.9999999999999998e-02 8.5917410133271037e+00 3.7647544451715524e+00 2.1032656332610511e+01 1 1 0
19256 1 2 9.7000000000000003e-02 8.8127522177647801e+00 1.6141169727485116e+00 2.0505576756968132e+01 1 1 0
19260 1 5 1.0299999999999999e-01 9.7016293922059393e+00 1.2976879999227624e+00 2.1032079891465010e+01 1 1 0
19255 1 6 -1.2000000000000000e-01 8.2472808725208679e+00 2.7974868337240495e+00 2.1385568319931494e+01 1 1 0
19250 1 2 9.7000000000000003e-02 8.7501811964820710e+00 2.8355556885346602e+00 2.2879992061634987e+01 1 1 0
19254 1 5 1.0299999999999999e-01 9.8359182293926519e+00 2.9750321968981628e+00 2.2782440423781797e+01 1 1 0
19257 1 3 5.9999999999999998e-02 7.1464539328125216e+00 2.8718585360061755e+00 2.1319854005973351e+01 1 1 0
19249 1 6 -1.2000000000000000e-01 8.1784340352912324e+00 3.9735406390053836e+00 2.3665482141577204e+01 1 1 0
19253 1 4 -2.0000000000000001e-01 8.3069383144691784e+00 1.3237162267778211e+00 2.3785782156453731e+01 1 1 0
19252 1 3 5.9999999999999998e-02 8.0728488562587621e+00 4.8237498087236625e+00 2.2991974216079559e+01 1 1 0
19251 1 3 5.9999999999999998e-02 7.1784138876356955e+00 3.7317516809472124e+00 2.3844150645592030e+01 1 1 0
26903 1 4 -2.0000000000000001e-01 1.0692128902783459e+01 5.4941829016570729e+00 2.1597257839176756e+01 0 0 0
31821 1 3 5.9999999999999998e-02 1.1825181469525456e+01 1.1684358583615255e+00 2.3556398161027509e+01 0 0 0
19259 1 4 -2.0000000000000001e-01 7.7168511505979813e+00 1.7766083327471274e-01 2.0486027634694970e+01 1 1 0
31819 1 6 -1.2000000000000000e-01 1.2648429858854083e+01 4.4361927957344333e-01 2.3633483689872048e+01 0 0 0
31827 1 3 5.9999999999999998e-02 1.3038980215838636e+01 2.9692208151032622e+00 2.2843330097115196e+01 0 0 0
31834 1 3 5.9999999999999998e-02 1.3228074989529075e+01 3.3550832497816754e+00 2.0605803411661096e+01 0 0 0
31832 1 2 9.7000000000000003e-02 1.4860023753438456e+01 4.1569786896569569e+00 1.9506430473611829e+01 0 0 0
31833 1 3 5.9999999999999998e-02 1.4540253970185830e+01 2.1909690492179790e+00 1.9994793988318111e+01 0 0 0
31831 1 6 -1.2000000000000000e-01 1.4278340081631692e+01 3.1602979936133857e+00 2.0457710139076084e+01 0 0 0
31826 1 2 9.7000000000000003e-02 1.4872524453401841e+01 3.0989541326318206e+00 2.1864870511805410e+01 0 0 0
31825 1 6 -1.2000000000000000e-01 1.3942989140697991e+01 2.3718207617541394e+00 2.2889409379915104e+01 0 0 0
31820 1 2 9.7000000000000003e-02 1.3749191472542440e+01 8.4770074373027482e-01 2.2634722087665875e+01 0 0 0
31824 1 5 1.0299999999999999e-01 1.3509761135912921e+01 6.5648278254260628e-01 2.1592650531818258e+01 0 0 0
31828 1 3 5.9999999999999998e-02 1.4394704709270114e+01 2.6218962754926984e+00 2.3858344749596579e+01 0 0 0
31823 1 4 -2.0000000000000001e-01 1.5255921962707994e+01 2.9533595757631477e-03 2.3004685193540386e+01 0 0 0
31830 1 5 1.0299999999999999e-01 1.5879278335538137e+01 2.7194898428860892e+00 2.1796291841644699e+01 0 0 0
31836 1 5 1.0299999999999999e-01 1.4615582728428869e+01 5.1518235094154257e+00 1.9943414127745129e+01 0 0 0
31829 1 4 -2.0000000000000001e-01 1.5027893199426975e+01 4.7855454380724014e+00 2.2481682435808207e+01 0 0 0
4497 1 3 5.9999999999999998e-02 5.8025369317911348e+00 7.6618029733997668e+00 1.8647306562365589e+01 1 1 0
20069 1 4 -2.0000000000000001e-01 5.0836174270865939e+00 6.2560322822540551e+00 2.3993184030019776e+01 1 1 0
4499 1 4 -2.0000000000000001e-01 2.5688362615289577e+00 6.3026203642293810e+00 1.9737589344691553e+01 1 1 0
4495 1 6 -1.2000000000000000e-01 4.9976387928106156e+00 6.9352854092796479e+00 1.8764333515701196e+01 1 1 0
20063 1 4 -2.0000000000000001e-01 8.1779307359349263e-01 7.2827263454398548e+00 2.3640786835899952e+01 1 1 0
4512 1 5 1.0299999999999999e-01 8.0636516601801300e-01 1.0275946078522262e+01 1.9642202187421315e+01 1 1 0
4504 1 3 5.9999999999999998e-02 2.8849077958247400e+00 8.8678544160001831e+00 1.8763753945951940e+01 1 1 0
4503 1 3 5.9999999999999998e-02 4.4703575109823328e+00 9.3394964560157412e+00 1.9108292507590797e+01 1 1 0
4501 1 6 -1.2000000000000000e-01 3.6076378771836817e+00 8.8331420757018559e+00 1.9560218473122294e+01 1 1 0
4510 1 3 5.9999999999999998e-02 3.2732080360856024e+00 1.1431389150494958e+01 2.0072920351247639e+01 1 1 0
4496 1 2 9.7000000000000003e-02 3.9892607128362885e+00 7.4074710481637833e+00 1.9754915211604967e+01 1 1 0
4508 1 2 9.7000000000000003e-02 1.1075652821510500e+00 1.1005230827046391e+01 2.0334455242815594e+01 1 1 0
4506 1 5 1.0299999999999999e-01 2.5030840147547986e+00 8.8488286322275940e+00 2.1407104522921539e+01 1 1 0
4502 1 2 9.7000000000000003e-02 3.1253202780313480e+00 9.4811259184647625e+00 2.0849687109740913e+01 1 1 0
4507 1 6 -1.2000000000000000e-01 2.6316994800472684e+00 1.0892200931952271e+01 2.0711348954319000e+01 1 1 0
4505 1 4 -2.0000000000000001e-01 4.6424432489880338e+00 9.5179585837295946e+00 2.1846829679349788e+01 1 1 0
4509 1 3 5.9999999999999998e-02 2.7521409718863241e+00 1.1353285609545170e+01 2.1694433795078453e+01 1 1 0
4500 1 5 1.0299999999999999e-01 4.5243998039712663e+00 7.3734959247964227e+00 2.0704522474160381e+01 1 1 0
4511 1 4 -2.0000000000000001e-01 2.4272912643085209e-01 1.0631664041424449e+01 2.1806076853905520e+01 1 1 0
26916 1 5 1.0299999999999999e-01 8.7442485258063947e+00 1.1405154369866739e+01 1.8361237256905422e+01 0 0 0
26914 1 3 5.9999999999999998e-02 1.0634337977128082e+01 1.0278739404940040e+01 1.9041883468255371e+01 0 0 0
26908 1 3 5.9999999999999998e-02 9.4243437257429186e+00 6.7957136450536453e+00 1.9500812420204671e+01 0 0 0
26906 1 2 9.7000000000000003e-02 9.0106568564202050e+00 8.9421558865264981e+00 1.9648964575863545e+01 0 0 0
26905 1 6 -1.2000000000000000e-01 9.9056525429513620e+00 7.6359743334116486e+00 1.9936991855183152e+01 0 0 0
26911 1 6 -1.2000000000000000e-01 9.7773113619650989e+00 1.0316759726422928e+01 1.9735730725153637e+01 0 0 0
26910 1 5 1.0299999999999999e-01 8.2284764220365840e+00 8.8528157607638374e+00 2.0420515522732899e+01 0 0 0
26904 1 5 1.0299999999999999e-01 9.1726533320956349e+00 7.2817610612691261e+00 2.1905636595571774e+01 0 0 0
26900 1 2 9.7000000000000003e-02 1.0127271699362266e+01 7.2428512895213304e+00 2.1385090972514970e+01 0 0 0
26895 1 3 5.9999999999999998e-02 1.1821473792400994e+01 1.0780845764431044e+01 2.2555651616822836e+01 0 0 0
26897 1 4 -2.0000000000000001e-01 9.3170894711659820e+00 9.7595864582303413e+00 2.3234700480590579e+01 0 0 0
26894 1 2 9.7000000000000003e-02 1.0895392784787928e+01 8.9316585129621107e+00 2.3232690017895177e+01 0 0 0
26893 1 6 -1.2000000000000000e-01 1.1854955406329323e+01 1.0085951547050735e+01 2.3417713195758044e+01 0 0 0
26899 1 6 -1.2000000000000000e-01 1.1256299098919801e+01 8.0678746456016093e+00 2.1998956686775980e+01 0 0 0
26898 1 5 1.0299999999999999e-01 1.0865027048889269e+01 8.3536361099286314e+00 2.4126309258335141e+01 0 0 0
26907 1 3 5.9999999999999998e-02 1.0859280395943562e+01 7.6477204506490342e+00 1.9431629516443586e+01 0 0 0
26913 1 3 5.9999999999999998e-02 1.0130376970040031e+01 1.0390767351955672e+01 2.0721124208259816e+01 0 0 0
26901 1 3 5.9999999999999998e-02 1.1671974455291428e+01 8.7286749399902952e+00 2.1304114693317107e+01 0 0 0
26915 1 4 -2.0000000000000001e-01 7.3799354677878846e+00 1.1426351729531001e+01 2.0414647605333165e+01 0 0 0
26912 1 2 9.7000000000000003e-02 8.9696036930173424e+00 1.1572206868473081e+01 1.9417853276975499e+01 0 0 0
26889 1 3 5.9999999999999998e-02 1.0247862039143255e+01 1.2259378398450711e+01 2.3798510037858073e+01 0 0 0
26902 1 3 5.9999999999999998e-02 1.2078441364975399e+01 7.4807886842882354e+00 2.2285205906082577e+01 0 0 0
34338 1 5 1.0299999999999999e-01 1.4197729123026461e+01 1.1864172388986752e+01 1.8906642426706057e+01 0 0 0
26896 1 3 5.9999999999999998e-02 1.2767065549214422e+01 9.4670202093155389e+00 2.3379597202974310e+01 0 0 0
34331 1 4 -2.0000000000000001e-01 1.3984752444389928e+01 9.3625219162720708e+00 1.9943966349149161e+01 0 0 0
34330 1 3 5.9999999999999998e-02 1.4934763462671784e+01 9.5631398128861438e+00 2.2707066509678988e+01 0 0 0
34328 1 2 9.7000000000000003e-02 1.5369542176479005e+01 1.0188751420102795e+01 2.0739047228825090e+01 0 0 0
34333 1 6 -1.2000000000000000e-01 1.4978301450127015e+01 1.1610480378095842e+01 2.0866912931283377e+01 0 0 0
34335 1 3 5.9999999999999998e-02 1.4000584982253448e+01 1.1457768892693574e+01 2.1345152376118786e+01 0 0 0
34336 1 3 5.9999999999999998e-02 1.5571228474166642e+01 1.2132181116481691e+01 2.1571729120511218e+01 0 0 0
34327 1 6 -1.2000000000000000e-01 1.5788270723305054e+01 9.4513334228191397e+00 2.2023238306417380e+01 0 0 0
34329 1 3 5.9999999999999998e-02 1.5870612031779833e+01 8.3577705153038586e+00 2.1878401588260267e+01 0 0 0
4513 1 6 -1.2000000000000000e-01 7.0530145623311624e-01 1.2379183111026586e+01 1.9809138582341447e+01 1 1 0
4516 1 3 5.9999999999999998e-02 1.3428454140135975e+00 1.2526799671740225e+01 1.8846694033791540e+01 1 1 0
27694 1 3 5.9999999999999998e-02 5.1629655234989897e+00 1.2629132096014398e+01 2.3296911785602813e+01 0 0 0
4515 1 3 5.9999999999999998e-02 9.1225728738825873e-01 1.3126685765816296e+01 2.0580730964446797e+01 1 1 0
27712 1 3 5.9999999999999998e-02 2.1957515082887253e+00 1.7566666429761987e+01 1.8964207854825819e+01 0 0 0
27692 1 2 9.7000000000000003e-02 3.9243514104378403e+00 1.4310282162308251e+01 2.2680653847878538e+01 0 0 0
27697 1 6 -1.2000000000000000e-01 3.7763156341577235e+00 1.5927195641284856e+01 2.2712414565590461e+01 0 0 0
27702 1 5 1.0299999999999999e-01 3.2307524579086082e+00 1.6289329206384515e+01 2.0549332812712418e+01 0 0 0
27696 1 5 1.0299999999999999e-01 2.9937065802169185e+00 1.3778866888853738e+01 2.2779706411850217e+01 0 0 0
27698 1 2 9.7000000000000003e-02 2.8896863447172949e+00 1.6422115620658342e+01 2.1573718838221154e+01 0 0 0
27701 1 4 -2.0000000000000001e-01 1.2648503088816001e+00 1.5726636579684870e+01 2.1780350891456845e+01 0 0 0
27700 1 3 5.9999999999999998e-02 4.7831032656293031e+00 1.6330903289927008e+01 2.2586617829466942e+01 0 0 0
27699 1 3 5.9999999999999998e-02 3.4772939632761357e+00 1.6249428156177572e+01 2.3709748403522759e+01 0 0 0
27695 1 4 -2.0000000000000001e-01 4.6820769701216944e+00 1.3925558073611414e+01 2.1164554754021172e+01 0 0 0
27691 1 6 -1.2000000000000000e-01 4.8234393580105088e+00 1.3599250561167540e+01 2.3666307308896453e+01 0 0 0
27703 1 6 -1.2000000000000000e-01 2.7816050773919132e+00 1.7982951997271634e+01 2.1729797190323996e+01 0 0 0
27705 1 3 5.9999999999999998e-02 2.5203567235482320e+00 1.8223681641001743e+01 2.2764014597206142e+01 0 0 0
27693 1 3 5.9999999999999998e-02 5.7975347107018207e+00 1.4109486453764124e+01 2.3765154178612480e+01 0 0 0
27708 1 5 1.0299999999999999e-01 8.4696816123214558e-01 1.8187813654041658e+01 2.0709259062952736e+01 0 0 0
27706 1 3 5.9999999999999998e-02 3.7981162194958324e+00 1.8397543784140026e+01 2.1642017779038021e+01 0 0 0
26887 1 6 -1.2000000000000000e-01 1.1160692679643271e+01 1.2427483383865287e+01 2.4385914887453175e+01 0 0 0
26926 1 3 5.9999999999999998e-02 8.6393334140835805e+00 1.6125990603738259e+01 1.8846828232519076e+01 0 0 0
26922 1 5 1.0299999999999999e-01 7.5754605614246158e+00 1.4126296488044760e+01 1.9586559027344848e+01 0 0 0
26920 1 3 5.9999999999999998e-02 1.0564644160769987e+01 1.2900716261792001e+01 1.9239713445867270e+01 0 0 0
26925 1 3 5.9999999999999998e-02 1.0186773463660128e+01 1.5621093898190557e+01 1.9220697328791502e+01 0 0 0
26918 1 2 9.7000000000000003e-02 8.6344035918820339e+00 1.4110081857320081e+01 1.9235133667246799e+01 0 0 0
26917 1 6 -1.2000000000000000e-01 9.5380035562444423e+00 1.2962681392149022e+01 1.9724077821454120e+01 0 0 0
26923 1 6 -1.2000000000000000e-01 9.1820423748993356e+00 1.5529828002330781e+01 1.9518528086149090e+01 0 0 0
26919 1 3 5.9999999999999998e-02 9.7984738744757482e+00 1.2999412970181695e+01 2.0785898871202733e+01 0 0 0
26924 1 2 9.7000000000000003e-02 8.9043910898920799e+00 1.5883477671012876e+01 2.0997987492476543e+01 0 0 0
26927 1 4 -2.0000000000000001e-01 1.0399972795941231e+01 1.5448059933646014e+01 2.1880436380969819e+01 0 0 0
26928 1 5 1.0299999999999999e-01 8.0381022721678956e+00 1.5275123222650652e+01 2.1418853987839285e+01 0 0 0
26933 1 4 -2.0000000000000001e-01 7.3408346753235483e+00 1.7232641334935227e+01 2.3415189421894734e+01 0 0 0
26929 1 6 -1.2000000000000000e-01 8.6620988464306325e+00 1.7402497597080860e+01 2.1119246963003988e+01 0 0 0
26934 1 5 1.0299999999999999e-01 9.5996114426890991e+00 1.7581517849155595e+01 2.3088269168863093e+01 0 0 0
26932 1 3 5.9999999999999998e-02 7.6771397074713326e+00 1.7703859781186249e+01 2.0753872386174617e+01 0 0 0
26930 1 2 9.7000000000000003e-02 8.6764580804596054e+00 1.8007813384340771e+01 2.2534071412536491e+01 0 0 0
26931 1 3 5.9999999999999998e-02 9.4074413393769678e+00 1.7870074023119958e+01 2.0469936471321333e+01 0 0 0
26890 1 3 5.9999999999999998e-02 1.1988321450714288e+01 1.2847139659813628e+01 2.3847308252643849e+01 0 0 0
34347 1 3 5.9999999999999998e-02 1.2287222046235414e+01 1.5928253666625036e+01 1.9544202288965220e+01 0 0 0
26880 1 5 1.0299999999999999e-01 1.2139624967228773e+01 1.5131716403194812e+01 2.4074951171543976e+01 0 0 0
34349 1 4 -2.0000000000000001e-01 1.2209921575987805e+01 1.8434589177065067e+01 1.8771281213741915e+01 0 0 0
34334 1 2 9.7000000000000003e-02 1.4882715461768015e+01 1.2438986991118576e+01 1.9593834014660516e+01 0 0 0
34340 1 2 9.7000000000000003e-02 1.3876723961474147e+01 1.4723085802276568e+01 1.8696452088227684e+01 0 0 0
34341 1 3 5.9999999999999998e-02 1.3076150524304365e+01 1.3498382109501550e+01 2.0300966807617449e+01 0 0 0
34342 1 3 5.9999999999999998e-02 1.4611854332144345e+01 1.4217229088807766e+01 2.0717053032607826e+01 0 0 0
34345 1 6 -1.2000000000000000e-01 1.3280768496446148e+01 1.6036805468653657e+01 1.9192891585013083e+01 0 0 0
34339 1 6 -1.2000000000000000e-01 1.4081750409063631e+01 1.3701286996917379e+01 1.9896191501188831e+01 0 0 0
34348 1 3 5.9999999999999998e-02 1.3774753922862542e+01 1.6350495928208513e+01 2.0172824498194686e+01 0 0 0
34353 1 3 5.9999999999999998e-02 1.5165600483330715e+01 1.8220510515439543e+01 1.8559311778074161e+01 0 0 0
26871 1 3 5.9999999999999998e-02 1.4686758501324150e+01 1.5499754670670789e+01 2.3550910520345102e+01 0 0 0
27711 1 3 5.9999999999999998e-02 3.2658512444250865e+00 1.8872762362582925e+01 1.9296227205272420e+01 0 0 0
27709 1 6 -1.2000000000000000e-01 2.2532013610121862e+00 1.8590987469673443e+01 1.9226375702866445e+01 0 0 0
27655 1 6 -1.2000000000000000e-01 1.8029763964488041e-01 2.3114554343142643e+01 2.3177624696922742e+01 0 0 0
27704 1 2 9.7000000000000003e-02 1.8456442963703463e+00 1.8631896451632016e+01 2.0703475607516147e+01 0 0 0
27714 1 5 1.0299999999999999e-01 1.6261592384748795e+00 2.0546537502068198e+01 1.8483892779988494e+01 0 0 0
27059 1 4 -2.0000000000000001e-01 2.9352929244010721e+00 2.2639693552831996e+01 1.9030647845429943e+01 0 0 0
27657 1 3 5.9999999999999998e-02 8.2658742844951161e-01 2.2551323391329927e+01 2.2521108334475574e+01 0 0 0
27663 1 3 5.9999999999999998e-02 1.4313401735228568e+00 2.0773096619594170e+01 2.4154173819787427e+01 0 0 0
27707 1 4 -2.0000000000000001e-01 1.6536785247278880e+00 2.0224893017066730e+01 2.1361458002005907e+01 0 0 0
26946 1 5 1.0299999999999999e-01 5.1761468493676261e+00 2.2302618937996876e+01 2.1897630175948958e+01 0 0 0
27658 1 3 5.9999999999999998e-02 8.6281565842934593e-01 2.3858058241692948e+01 2.3519627269409838e+01 0 0 0
27652 1 3 5.9999999999999998e-02 5.5182378982195057e-01 2.4542835385195122e+01 2.1012262513605179e+01 0 0 0
26945 1 4 -2.0000000000000001e-01 5.1736129092016085e+00 2.2352994809236002e+01 2.4137156725967856e+01 0 0 0
26942 1 2 9.7000000000000003e-02 5.9315003437093505e+00 2.2640984578001177e+01 2.2618257230217715e+01 0 0 0
26939 1 4 -2.0000000000000001e-01 6.0816802537968275e+00 1.9731486471945193e+01 2.1184887877351908e+01 0 0 0
27060 1 5 1.0299999999999999e-01 4.0994647943666767e+00 2.4528677363656477e+01 1.9187062657706363e+01 0 0 0
26951 1 4 -2.0000000000000001e-01 3.6992882726356870e+00 2.4666135646441553e+01 2.1688686557446093e+01 0 0 0
26947 1 6 -1.2000000000000000e-01 6.2312217485363286e+00 2.4087375753968331e+01 2.2415011655559095e+01 0 0 0
26950 1 3 5.9999999999999998e-02 6.6827620092458080e+00 2.4058754092525426e+01 2.1418417422018983e+01 0 0 0
27065 1 4 -2.0000000000000001e-01 6.5951921237285998e+00 2.3917072739855520e+01 1.8766956170785413e+01 0 0 0
26940 1 5 1.0299999999999999e-01 6.5679955682338056e+00 1.9898600465055669e+01 2.3439553195587607e+01 0 0 0
26941 1 6 -1.2000000000000000e-01 7.1932240212104812e+00 2.1795324498117282e+01 2.2555458076927849e+01 0 0 0
26936 1 2 9.7000000000000003e-02 7.1367232793003232e+00 2.0239137188265769e+01 2.2580536622745637e+01 0 0 0
26935 1 6 -1.2000000000000000e-01 8.6115888020999449e+00 1.9561348596116275e+01 2.2626354696394944e+01 0 0 0
26938 1 3 5.9999999999999998e-02 9.3205504207154952e+00 2.0062125822849424e+01 2.2019245784878422e+01 0 0 0
27083 1 4 -2.0000000000000001e-01 1.0958668940965874e+01 2.1366462137843065e+01 1.9475895156351310e+01 0 0 0
27292 1 3 5.9999999999999998e-02 1.1373574915767252e+01 2.2061266326919394e+01 2.2613613315134618e+01 0 0 0
26944 1 3 5.9999999999999998e-02 7.7281079020986470e+00 2.2063836221518422e+01 2.1636465041079671e+01 0 0 0
26943 1 3 5.9999999999999998e-02 7.9058387914278079e+00 2.2181078310755691e+01 2.3279324896185479e+01 0 0 0
26937 1 3 5.9999999999999998e-02 8.9609422619746510e+00 1.9752999056575817e+01 2.3648048196971491e+01 0 0 0
27090 1 5 1.0299999999999999e-01 1.1832074134555343e+01 2.3719343394585945e+01 2.0334389021956479e+01 0 0 0
27086 1 2 9.7000000000000003e-02 1.1884718381211346e+01 2.4408606487081467e+01 1.9508270405459808e+01 0 0 0
26949 1 3 5.9999999999999998e-02 6.9175082517035511e+00 2.4334745170927278e+01 2.3199150439447642e+01 0 0 0
27285 1 3 5.9999999999999998e-02 1.1625157747723080e+01 2.4460541675727889e+01 2.3752013540862130e+01 0 0 0
27095 1 4 -2.0000000000000001e-01 9.5306632746207587e+00 2.4606032857208351e+01 2.1780986695041484e+01 0 0 0
27289 1 6 -1.2000000000000000e-01 1.1937757193468057e+01 2.1615060013326303e+01 2.3403240725400874e+01 0 0 0
27291 1 3 5.9999999999999998e-02 1.1465474006683797e+01 2.0634082813410007e+01 2.3536711605438025e+01 0 0 0
27283 1 6 -1.2000000000000000e-01 1.2319366296101995e+01 2.3929146635605910e+01 2.4430643824086403e+01 0 0 0
27087 1 3 5.9999999999999998e-02 1.3021165977038143e+01 2.3030624587871372e+01 1.8498527897043761e+01 0 0 0
27300 1 5 1.0299999999999999e-01 1.5148911228353471e+01 1.8758155404877829e+01 2.2048247690285436e+01 0 0 0
27298 1 3 5.9999999999999998e-02 1.3245601235671266e+01 2.0115436909907675e+01 2.1380580801363305e+01 0 0 0
27297 1 3 5.9999999999999998e-02 1.3331594581815606e+01 1.9335833111647375e+01 2.3018613758120569e+01 0 0 0
27293 1 4 -2.0000000000000001e-01 1.3793270681643277e+01 2.2842583473724368e+01 2.1703106565523157e+01 0 0 0
27295 1 6 -1.2000000000000000e-01 1.3734586710968170e+01 2.0122301340885993e+01 2.2353395416870459e+01 0 0 0
27290 1 2 9.7000000000000003e-02 1.3409236916409741e+01 2.1517361501787054e+01 2.2935895621868099e+01 0 0 0
27303 1 3 5.9999999999999998e-02 1.5039969062203525e+01 2.0030538531599834e+01 1.9939691446376429e+01 0 0 0
27296 1 2 9.7000000000000003e-02 1.5230846647186741e+01 1.9847707695667047e+01 2.2133616310949446e+01 0 0 0
27294 1 5 1.0299999999999999e-01 1.3993361121551011e+01 2.1678013807612658e+01 2.3772771436179973e+01 0 0 0
27286 1 3 5.9999999999999998e-02 1.3302226530156014e+01 2.3896262273395379e+01 2.4027767323355874e+01 0 0 0
27301 1 6 -1.2000000000000000e-01 1.5700932043942768e+01 2.0392173931379098e+01 2.0709266720308960e+01 0 0 0
27304 1 3 5.9999999999999998e-02 1.5482584971887331e+01 2.1436702974753032e+01 2.0619617460692453e+01 0 0 0
27057 1 3 5.9999999999999998e-02 1.8540043329619775e+00 2.5259994319360359e+01 1.8750463811583444e+01 0 0 0
27648 1 5 1.0299999999999999e-01 1.7539902081714287e-01 2.6119771444345325e+01 2.3020796346724619e+01 0 0 0
27053 1 4 -2.0000000000000001e-01 3.8922102862236709e+00 2.7332190356560517e+01 1.8689733283101731e+01 0 0 0
27647 1 4 -2.0000000000000001e-01 6.5656517669135783e-01 2.7357171671610256e+01 2.1081339473703132e+01 0 0 0
26952 1 5 1.0299999999999999e-01 4.8616110780797639e+00 2.5275040679328619e+01 2.3543985544517128e+01 0 0 0
26948 1 2 9.7000000000000003e-02 5.1673183295173111e+00 2.5192780708413981e+01 2.2528628789033160e+01 0 0 0
26958 1 5 1.0299999999999999e-01 3.5682262911986804e+00 2.7546502687685674e+01 2.1897592226711229e+01 0 0 0
26954 1 2 9.7000000000000003e-02 4.5232100733849432e+00 2.7767462501353801e+01 2.2382310455805175e+01 0 0 0
26959 1 6 -1.2000000000000000e-01 4.9628034258437443e+00 2.9156285730322850e+01 2.1929702446854574e+01 0 0 0
26968 1 3 5.9999999999999998e-02 2.2019818096210821e+00 2.9308713919713377e+01 2.2094150143778442e+01 0 0 0
26962 1 3 5.9999999999999998e-02 5.2226583815290750e+00 2.9101182629299455e+01 2.0836235607691993e+01 0 0 0
26953 1 6 -1.2000000000000000e-01 5.5873830247835619e+00 2.6651673349741166e+01 2.2203819545454358e+01 0 0 0
26956 1 3 5.9999999999999998e-02 5.9993344496380017e+00 2.6781805625977178e+01 2.1191629328056219e+01 0 0 0
26961 1 3 5.9999999999999998e-02 5.9250006286588111e+00 2.9386915714657057e+01 2.2412402661338014e+01 0 0 0
26965 1 6 -1.2000000000000000e-01 2.5976674537994549e+00 3.0207881372243698e+01 2.1652787667178391e+01 0 0 0
26960 1 2 9.7000000000000003e-02 4.0400850549621881e+00 3.0363210135917502e+01 2.2194812926072348e+01 0 0 0
26964 1 5 1.0299999999999999e-01 3.9870502080568309e+00 3.0495407214391477e+01 2.3248339474334788e+01 0 0 0
26967 1 3 5.9999999999999998e-02 2.5523499467305681e+00 3.0084984894250830e+01 2.0574489910342500e+01 0 0 0
26957 1 4 -2.0000000000000001e-01 4.0127149427013604e+00 2.7801838815587892e+01 2.4108209408119063e+01 0 0 0
26973 1 3 5.9999999999999998e-02 1.6751314369813708e-01 3.0601331253160360e+01 2.0680100714474669e+01 0 0 0
26955 1 3 5.9999999999999998e-02 6.4205482208222779e+00 2.6799248207731242e+01 2.2875663110238790e+01 0 0 0
27094 1 3 5.9999999999999998e-02 9.8129807310632309e+00 2.4786530766719885e+01 1.9204032393869220e+01 0 0 0
27093 1 3 5.9999999999999998e-02 1.0831229992228518e+01 2.6206811447058360e+01 1.8785985100399323e+01 0 0 0
27099 1 3 5.9999999999999998e-02 8.5662456843311414e+00 2.6978621651508746e+01 2.0000819358932574e+01 0 0 0
27091 1 6 -1.2000000000000000e-01 1.0679472171297656e+01 2.5388334125935362e+01 1.9488163076620687e+01 0 0 0
27100 1 3 5.9999999999999998e-02 8.7268029247326098e+00 2.7169699293858098e+01 2.1738239431470049e+01 0 0 0
27092 1 2 9.7000000000000003e-02 1.0288270336541405e+01 2.5975935058201724e+01 2.0852079467186503e+01 0 0 0
27097 1 6 -1.2000000000000000e-01 9.2990090980417577e+00 2.7130617174705918e+01 2.0779368034420180e+01 0 0 0
27102 1 5 1.0299999999999999e-01 1.0706820214876629e+01 2.8666030650729471e+01 2.1618866496371908e+01 0 0 0
27098 1 2 9.7000000000000003e-02 9.9695292544705367e+00 2.8555498364971264e+01 2.0833627605857863e+01 0 0 0
27106 1 3 5.9999999999999998e-02 8.3110125712184253e+00 2.9344212311676667e+01 2.1930659069258528e+01 0 0 0
27103 1 6 -1.2000000000000000e-01 8.9536429700472571e+00 2.9623119306553750e+01 2.1039665618721951e+01 0 0 0
27101 1 4 -2.0000000000000001e-01 1.0837054015872289e+01 2.8954307788540774e+01 1.9321321353164549e+01 0 0 0
27105 1 3 5.9999999999999998e-02 8.1517788425186222e+00 2.9637654878542392e+01 2.0330085169298368e+01 0 0 0
27096 1 5 1.0299999999999999e-01 1.1210631952917929e+01 2.6221814523779504e+01 2.1417596595003559e+01 0 0 0
28870 1 3 5.9999999999999998e-02 1.4056557026779346e+01 2.9120956204627227e+01 1.8432008363670377e+01 0 0 0
27330 1 5 1.0299999999999999e-01 1.5580252818470170e+01 2.7112831957486566e+01 2.2172280157937987e+01 0 0 0
27089 1 4 -2.0000000000000001e-01 1.3391108432622087e+01 2.5388083140643452e+01 1.9728014612759225e+01 0 0 0
27335 1 4 -2.0000000000000001e-01 1.4331250929031404e+01 2.9145271921482625e+01 2.1638454697134986e+01 0 0 0
27332 1 2 9.7000000000000003e-02 1.5481806023996931e+01 2.9702314272000478e+01 2.2855598633453944e+01 0 0 0
27331 1 6 -1.2000000000000000e-01 1.5802664222258885e+01 2.8544273641368093e+01 2.3797512039912331e+01 0 0 0
27329 1 4 -2.0000000000000001e-01 1.5820636944308459e+01 2.6029371002992889e+01 2.4268542525075976e+01 0 0 0
27333 1 3 5.9999999999999998e-02 1.4877190913079840e+01 2.8338788888784382e+01 2.4295152423994821e+01 0 0 0
27326 1 2 9.7000000000000003e-02 1.6185080393420574e+01 2.7291538642111128e+01 2.3080718507708582e+01 0 0 0
26969 1 4 -2.0000000000000001e-01 1.4837357488402914e+00 3.1449316542032037e+01 2.3943617974550985e+01 0 0 0
26966 1 2 9.7000000000000003e-02 1.5936026923901021e+00 3.1341252153308069e+01 2.2170613261818680e+01 0 0 0
26963 1 4 -2.0000000000000001e-01 4.7443903611245650e+00 3.1791911531115574e+01 2.1376457422795440e+01 0 0 0
26970 1 5 1.0299999999999999e-01 1.9559978328578917e+00 3.2250522876937914e+01 2.1850282808448611e+01 0 0 0
26971 1 6 -1.2000000000000000e-01 1.6334550728482902e-01 3.1008986495665241e+01 2.1646559778521983e+01 0 0 0
27104 1 2 9.7000000000000003e-02 9.5439903233794485e+00 3.1066822356670119e+01 2.1191475098287061e+01 0 0 0
27107 1 4 -2.0000000000000001e-01 1.0676759065138354e+01 3.1186086633648685e+01 2.2507737689734721e+01 0 0 0
27108 1 5 1.0299999999999999e-01 1.0065950948002719e+01 3.1471330269480987e+01 2.0344819767321962e+01 0 0 0
27112 1 3 5.9999999999999998e-02 7.9984960483772136e+00 3.1561597631038651e+01 2.2379023730594497e+01 0 0 0
27109 1 6 -1.2000000000000000e-01 8.4530388468950601e+00 3.2013133061993237e+01 2.1525272455314695e+01 0 0 0
27111 1 3 5.9999999999999998e-02 7.6734088546494776e+00 3.1833025428735922e+01 2.0799616796283903e+01 0 0 0
27339 1 3 5.9999999999999998e-02 1.3969772034125038e+01 3.1043354254574030e+01 2.3817457350832701e+01 0 0 0
27337 1 6 -1.2000000000000000e-01 1.4998084851335459e+01 3.1061656997145576e+01 2.3544247128687051e+01 0 0 0
27340 1 3 5.9999999999999998e-02 1.5612568800939428e+01 3.1217598169490508e+01 2.4455979453762197e+01 0 0 0
28865 1 4 -2.0000000000000001e-01 1.5084481016957378e+01 3.1626328579742189e+01 1.8595974113317645e+01 0 0 0
27342 1 5 1.0299999999999999e-01 1.4920491439200607e+01 3.1945004384565362e+01 2.1489949322887746e+01 0 0 0
27338 1 2 9.7000000000000003e-02 1.5227407546759409e+01 3.2211803362134567e+01 2.2472379644958256e+01 0 0 0
20060 1 2 9.7000000000000003e-02 1.0889679948537740e+00 5.8429427490602359e+00 2.4600283806659277e+01 1 1 0
20074 1 3 5.9999999999999998e-02 3.1987404780964472e+00 3.5354070796929751e+00 2.4569648982448800e+01 1 1 0
20065 1 6 -1.2000000000000000e-01 2.6457559701817175e+00 5.7792042141246718e+00 2.4867542184310345e+01 1 1 0
31770 1 5 1.0299999999999999e-01 3.1555273205180051e-01 1.8477824865732437e+00 2.7655712209524285e+01 0 0 0
31764 1 5 1.0299999999999999e-01 3.3773416285822417e+00 2.1934857961549072e+00 2.6659546094973205e+01 0 0 0
31760 1 2 9.7000000000000003e-02 3.1952501438089529e+00 2.1395881331981652e+00 2.7754003907880460e+01 0 0 0
31759 1 6 -1.2000000000000000e-01 4.5781899616416970e+00 2.1966577385457380e+00 2.8481711025641172e+01 0 0 0
31763 1 4 -2.0000000000000001e-01 2.3454259911853632e+00 3.6030493261885539e+00 2.8174176143634877e+01 0 0 0
31762 1 3 5.9999999999999998e-02 4.9049289251513688e+00 3.1984323542949875e+00 2.8588602692137520e+01 0 0 0
31769 1 4 -2.0000000000000001e-01 9.7853191927166405e-01 1.2021422303298483e+00 2.5481791783520343e+01 0 0 0
31765 1 6 -1.2000000000000000e-01 2.3474800836264906e+00 9.0527990763028565e-01 2.8042751888689377e+01 0 0 0
31768 1 3 5.9999999999999998e-02 2.2328784966867330e+00 8.8928992856751832e-01 2.9147712966314394e+01 0 0 0
31766 1 2 9.7000000000000003e-02 9.2493548355571431e-01 9.7909257249978043e-01 2.7337687460154065e+01 0 0 0
31758 1 5 1.0299999999999999e-01 5.2865946036021860e+00 2.1868982524545305e-01 2.7780032879659494e+01 0 0 0
31761 1 3 5.9999999999999998e-02 4.4185717458058642e+00 1.9710985334158062e+00 2.9554014491085677e+01 0 0 0
20068 1 3 5.9999999999999998e-02 2.7798246695726734e+00 5.1859857603491282e+00 2.5782510102074180e+01 1 1 0
20062 1 3 5.9999999999999998e-02 4.5985203353506759e-01 5.2332811611663761e+00 2.6666050982645615e+01 1 1 0
31767 1 3 5.9999999999999998e-02 2.8462373080321570e+00 2.2893939013014713e-02 2.7722364339631454e+01 0 0 0
20059 1 6 -1.2000000000000000e-01 1.6866851979589453e-01 5.8768747268314527e+00 2.5841394025170093e+01 1 1 0
31754 1 2 9.7000000000000003e-02 5.6810142431105559e+00 1.2265602660662125e+00 2.7986393341219216e+01 0 0 0
31757 1 4 -2.0000000000000001e-01 6.1435734477660207e+00 1.9838459253023151e+00 2.6420933737733336e+01 0 0 0
19247 1 4 -2.0000000000000001e-01 1.0564526114167020e+01 4.8549718235850996e+00 2.4916456545528089e+01 1 1 0
19244 1 2 9.7000000000000003e-02 8.8703348951224630e+00 4.2580356722356969e+00 2.5088292815153267e+01 1 1 0
31753 1 6 -1.2000000000000000e-01 6.9009263930319982e+00 1.2980334309151140e+00 2.8975630889559383e+01 0 0 0
31750 1 3 5.9999999999999998e-02 9.3299746240277148e+00 2.0553984486556307e+00 2.9674918294192175e+01 0 0 0
19248 1 5 1.0299999999999999e-01 9.0740305022934535e+00 3.3188602790801820e+00 2.5636895840348327e+01 1 1 0
31752 1 5 1.0299999999999999e-01 8.6633359774684209e+00 1.1816685317739468e+00 2.7591121473362385e+01 0 0 0
31748 1 2 9.7000000000000003e-02 8.2445995424519900e+00 7.1967976040105430e-01 2.8516796993890676e+01 0 0 0
31745 1 4 -2.0000000000000001e-01 1.1184892635535553e+01 1.3967612238054208e+00 2.7548381020885511e+01 0 0 0
31742 1 2 9.7000000000000003e-02 1.0829730305418135e+01 6.6665942124080702e-01 2.9167331293945512e+01 0 0 0
31747 1 6 -1.2000000000000000e-01 9.3157546113238325e+00 9.8089060371396308e-01 2.9554774553587123e+01 0 0 0
31756 1 3 5.9999999999999998e-02 7.1187012036360606e+00 2.4017587988684843e+00 2.9076577222348373e+01 0 0 0
19241 1 4 -2.0000000000000001e-01 8.7850692957941625e+00 4.5337521024024454e+00 2.8562695840645553e+01 1 1 0
31755 1 3 5.9999999999999998e-02 6.6696524439990545e+00 8.2594586818725946e-01 2.9979435344789088e+01 0 0 0
19243 1 6 -1.2000000000000000e-01 8.0931068564592223e+00 5.2507543900673310e+00 2.5922545508268783e+01 1 1 0
19245 1 3 5.9999999999999998e-02 7.0688625947917254e+00 4.9503802478102381e+00 2.6190760752444927e+01 1 1 0
19238 1 2 9.7000000000000003e-02 8.7726282750195708e+00 5.7305759375880712e+00 2.7262025584505427e+01 1 1 0
31746 1 5 1.0299999999999999e-01 1.1500829708699060e+01 1.1278432311431612e+00 2.9800851950633714e+01 0 0 0
19242 1 5 1.0299999999999999e-01 9.8056013088678853e+00 6.1085629957406873e+00 2.7130673335254013e+01 1 1 0
19246 1 3 5.9999999999999998e-02 7.9110267280911328e+00 6.0798691873954933e+00 2.5237594285439755e+01 1 1 0
31749 1 3 5.9999999999999998e-02 9.0883884300509354e+00 4.9871971737922255e-01 3.0499896198732355e+01 0 0 0
31822 1 3 5.9999999999999998e-02 1.2988037087504651e+01 5.3294172888058433e-01 2.4674101886017446e+01 0 0 0
34139 1 4 -2.0000000000000001e-01 1.3762872563907765e+01 5.3065148335007439e+00 2.8212743881522421e+01 0 0 0
34141 1 6 -1.2000000000000000e-01 1.5725663660164598e+01 3.8272276405004462e+00 2.7300486287653534e+01 0 0 0
34144 1 3 5.9999999999999998e-02 1.5033064746055146e+01 3.4762416536052396e+00 2.6584962381716771e+01 0 0 0
34143 1 3 5.9999999999999998e-02 1.5681060241785735e+01 3.2747164154570902e+00 2.8233066940335885e+01 0 0 0
34136 1 2 9.7000000000000003e-02 1.5430682452215629e+01 5.2778768900907442e+00 2.7667900672774667e+01 0 0 0
34140 1 5 1.0299999999999999e-01 1.6137070630690324e+01 5.6336419666700968e+00 2.8426553765658308e+01 0 0 0
34137 1 3 5.9999999999999998e-02 1.4922910862701162e+01 5.9223201053328571e+00 2.5712333034629960e+01 0 0 0
27689 1 4 -2.0000000000000001e-01 2.8094220345084064e+00 1.2225789616264812e+01 2.4938024122533019e+01 0 0 0
20067 1 3 5.9999999999999998e-02 2.9655770441346365e+00 6.7732498719164740e+00 2.5287006140286525e+01 1 1 0
19223 1 4 -2.0000000000000001e-01 4.8139297418666152e+00 7.4109259237310869e+00 2.9206307975599938e+01 1 1 0
19227 1 3 5.9999999999999998e-02 3.7373197207473625e+00 9.1617789256424000e+00 2.6928587300016961e+01 1 1 0
19222 1 3 5.9999999999999998e-02 2.5826420737831639e+00 8.6038223362535557e+00 2.8734663390801352e+01 1 1 0
19220 1 2 9.7000000000000003e-02 4.4575630406790108e+00 9.2096132913804656e+00 2.8991527376516405e+01 1 1 0
19219 1 6 -1.2000000000000000e-01 3.0319231171737528e+00 9.3360319666508325e+00 2.9408554173592162e+01 1 1 0
19224 1 5 1.0299999999999999e-01 5.1727757703284025e+00 9.7352268901115142e+00 2.9661708806458108e+01 1 1 0
19225 1 6 -1.2000000000000000e-01 4.6613423661912075e+00 9.5136301085930164e+00 2.7430389533050121e+01 1 1 0
19228 1 3 5.9999999999999998e-02 4.6139750954645660e+00 1.0559953919225189e+01 2.7090025749555917e+01 1 1 0
19214 1 2 9.7000000000000003e-02 2.3547303975813492e+00 1.0694791102598391e+01 2.9301105590328245e+01 1 1 0
19218 1 5 1.0299999999999999e-01 2.5538195740463645e+00 1.0998452837443859e+01 2.8260283082196608e+01 1 1 0
19230 1 5 1.0299999999999999e-01 5.8880628719351673e+00 7.8288635057705438e+00 2.6634172139298016e+01 1 1 0
19226 1 2 9.7000000000000003e-02 5.8805436168005034e+00 8.9289550127396264e+00 2.6691930223719343e+01 1 1 0
19229 1 4 -2.0000000000000001e-01 5.8112628146612115e+00 9.6989947655204976e+00 2.5076220816766551e+01 1 1 0
19213 1 6 -1.2000000000000000e-01 8.9965779504925814e-01 1.0656202130797061e+01 2.9704385195152842e+01 1 1 0
19217 1 4 -2.0000000000000001e-01 3.2261304467278493e+00 1.1878377507736097e+01 3.0357121795397894e+01 1 1 0
20061 1 3 5.9999999999999998e-02 2.4063553129297921e-01 6.9760176990125311e+00 2.6102652209703585e+01 1 1 0
19216 1 3 5.9999999999999998e-02 5.9258980186694044e-01 9.6166089936758290e+00 2.9618710709109187e+01 1 1 0
19221 1 3 5.9999999999999998e-02 2.9022904586217173e+00 9.0908263484639544e+00 3.0476055033226281e+01 1 1 0
19212 1 5 1.0299999999999999e-01 1.9111486799692190e-01 1.1339495342142161e+01 2.7616364014824359e+01 1 1 0
19240 1 3 5.9999999999999998e-02 7.1206767447360155e+00 6.6185937960105941e+00 2.7924179111055878e+01 1 1 0
26888 1 2 9.7000000000000003e-02 1.1748785007754446e+01 1.1000167536756249e+01 2.4643410949726871e+01 0 0 0
19234 1 3 5.9999999999999998e-02 7.1187298309392899e+00 9.3078587168296281e+00 2.8444874343332131e+01 1 1 0
19231 1 6 -1.2000000000000000e-01 7.2238387035597027e+00 9.2896485082285025e+00 2.7365062516397757e+01 1 1 0
19233 1 3 5.9999999999999998e-02 7.5819088628826412e+00 1.0277115401518746e+01 2.7044724866132601e+01 1 1 0
26892 1 5 1.0299999999999999e-01 1.1208596485388304e+01 1.0473240705598963e+01 2.5414811848608252e+01 0 0 0
19236 1 5 1.0299999999999999e-01 8.2238871769963566e+00 8.1307193789050771e+00 2.5970784412998754e+01 1 1 0
19239 1 3 5.9999999999999998e-02 8.6309391968076739e+00 7.2006636422650212e+00 2.8814751591623104e+01 1 1 0
19237 1 6 -1.2000000000000000e-01 8.1396242378647070e+00 6.9859594818212969e+00 2.7812176950386775e+01 1 1 0
19232 1 2 9.7000000000000003e-02 8.3192696175643519e+00 8.2751744693532405e+00 2.7003078504521277e+01 1 1 0
19235 1 4 -2.0000000000000001e-01 9.8111684758994837e+00 9.1072529913698492e+00 2.7370152987489369e+01 1 1 0
34135 1 6 -1.2000000000000000e-01 1.5572459695435590e+01 6.2401785044025013e+00 2.6504007688684993e+01 0 0 0
26891 1 4 -2.0000000000000001e-01 1.3335674328777575e+01 1.1341037393733435e+01 2.5379117035745882e+01 0 0 0
34133 1 4 -2.0000000000000001e-01 1.5304890046253380e+01 8.4111284051834474e+00 2.5147814760465646e+01 0 0 0
34128 1 5 1.0299999999999999e-01 1.5889152228210371e+01 1.0447402598072623e+01 2.6967843104461917e+01 0 0 0
34134 1 5 1.0299999999999999e-01 1.4285176135637284e+01 7.6862531276731492e+00 2.7162487321308927e+01 0 0 0
34130 1 2 9.7000000000000003e-02 1.5299269183017872e+01 7.7245434996074787e+00 2.6773979026212842e+01 0 0 0
34127 1 4 -2.0000000000000001e-01 1.4591033738819498e+01 9.8475474620110326e+00 2.8828398880765324e+01 0 0 0
34124 1 2 9.7000000000000003e-02 1.6090224146673965e+01 9.8717500270945049e+00 2.7882555446015076e+01 0 0 0
27690 1 5 1.0299999999999999e-01 4.9131383611078032e+00 1.2549131414806736e+01 2.5483056407705508e+01 0 0 0
27686 1 2 9.7000000000000003e-02 4.2440395520507508e+00 1.3225428885186766e+01 2.5049074660288888e+01 0 0 0
27688 1 3 5.9999999999999998e-02 3.0703113253633085e+00 1.4956696873105489e+01 2.5560525586282608e+01 0 0 0
27685 1 6 -1.2000000000000000e-01 3.8677185474469118e+00 1.4408039014061268e+01 2.6025293585592749e+01 0 0 0
27687 1 3 5.9999999999999998e-02 3.4246555053192935e+00 1.3927507642062686e+01 2.6916473386762149e+01 0 0 0
27682 1 3 5.9999999999999998e-02 4.4309118427551564e+00 1.6095076319980336e+01 2.8332362729275864e+01 0 0 0
27679 1 6 -1.2000000000000000e-01 4.8151049696350485e+00 1.6422462935798340e+01 2.7388249492562853e+01 0 0 0
27680 1 2 9.7000000000000003e-02 5.0612903295837883e+00 1.5259537477535511e+01 2.6419082178309299e+01 0 0 0
27678 1 5 1.0299999999999999e-01 3.1964245229828379e+00 1.7012353815287916e+01 2.6144810808517050e+01 0 0 0
27684 1 5 1.0299999999999999e-01 5.6012131139077219e+00 1.5570548073894551e+01 2.5525509138480988e+01 0 0 0
27681 1 3 5.9999999999999998e-02 5.8091065637194390e+00 1.6844065614470910e+01 2.7615398313709207e+01 0 0 0
27674 1 2 9.7000000000000003e-02 4.0725523231978134e+00 1.7502006617547178e+01 2.6606618250461676e+01 0 0 0
27683 1 4 -2.0000000000000001e-01 6.0948672397735741e+00 1.4206775529587862e+01 2.7367080577569265e+01 0 0 0
27677 1 4 -2.0000000000000001e-01 5.1565420725765740e+00 1.8192514269353172e+01 2.5261999618173455e+01 0 0 0
27676 1 3 5.9999999999999998e-02 2.8670222386669058e+00 1.8035008481362556e+01 2.8293593295535853e+01 0 0 0
27670 1 3 5.9999999999999998e-02 1.5702042689896738e+00 1.8350099171818918e+01 2.5370896185601545e+01 0 0 0
27669 1 3 5.9999999999999998e-02 7.9579535606542029e-01 1.8348850123267518e+01 2.6941043618453286e+01 0 0 0
26885 1 4 -2.0000000000000001e-01 9.1472410212464634e+00 1.2496153519550273e+01 2.6103032977170606e+01 0 0 0
26886 1 5 1.0299999999999999e-01 1.1374142453424554e+01 1.3192557388559687e+01 2.6424872994993493e+01 0 0 0
26884 1 3 5.9999999999999998e-02 9.8364695498139483e+00 1.4967023510311879e+01 2.4553960218458236e+01 0 0 0
26879 1 4 -2.0000000000000001e-01 1.1589409468681222e+01 1.7211104984157064e+01 2.4723249233636331e+01 0 0 0
26876 1 2 9.7000000000000003e-02 1.1863615167216087e+01 1.5463359292644466e+01 2.5077693224835503e+01 0 0 0
26881 1 6 -1.2000000000000000e-01 1.0563504662970368e+01 1.4787375039385861e+01 2.5364492580798878e+01 0 0 0
26882 1 2 9.7000000000000003e-02 1.0714925748995192e+01 1.3303089076728725e+01 2.5571308505113429e+01 0 0 0
26883 1 3 5.9999999999999998e-02 1.0058305255994755e+01 1.5240955244998032e+01 2.6195943121920106e+01 0 0 0
27190 1 3 5.9999999999999998e-02 7.9210932340179196e+00 1.8528591519036304e+01 2.9214596677415702e+01 0 0 0
26878 1 3 5.9999999999999998e-02 1.2745287618412032e+01 1.5716825973795004e+01 2.7059488733063066e+01 0 0 0
26875 1 6 -1.2000000000000000e-01 1.2972370058490782e+01 1.5263268029628827e+01 2.6125379443971031e+01 0 0 0
26877 1 3 5.9999999999999998e-02 1.3133003124343734e+01 1.4233760069099549e+01 2.6312855767138416e+01 0 0 0
26869 1 6 -1.2000000000000000e-01 1.5124945183984792e+01 1.5234255837427472e+01 2.4547927809824159e+01 0 0 0
26872 1 3 5.9999999999999998e-02 1.4957874642384024e+01 1.4149661325374419e+01 2.4556673375784765e+01 0 0 0
26874 1 5 1.0299999999999999e-01 1.4393417498179248e+01 1.6935095883879370e+01 2.5657757792489210e+01 0 0 0
26870 1 2 9.7000000000000003e-02 1.4391055803802439e+01 1.5849585098133616e+01 2.5763505398701067e+01 0 0 0
26873 1 4 -2.0000000000000001e-01 1.5334451079685136e+01 1.5564679243272423e+01 2.7250486282859438e+01 0 0 0
27208 1 3 5.9999999999999998e-02 1.5397940531219513e+01 1.8406515730726248e+01 2.8404491544918166e+01 0 0 0
27666 1 5 1.0299999999999999e-01 5.7610866910712344e-03 2.0667204060223455e+01 2.6738732866128963e+01 0 0 0
27662 1 2 9.7000000000000003e-02 3.1615286093478673e-01 2.0081073080795310e+01 2.5849549995734897e+01 0 0 0
27673 1 6 -1.2000000000000000e-01 3.5283167416353658e+00 1.8557581581811910e+01 2.7536946566128918e+01 0 0 0
27675 1 3 5.9999999999999998e-02 4.3266574644356348e+00 1.9112349628210509e+01 2.8048294328652567e+01 0 0 0
27661 1 6 -1.2000000000000000e-01 8.3851553245956556e-01 2.1221900791856836e+01 2.4882051587791107e+01 0 0 0
27664 1 3 5.9999999999999998e-02 1.5607457033468612e+00 2.1845210944798982e+01 2.5448956646754951e+01 0 0 0
27667 1 6 -1.2000000000000000e-01 1.2748727516348972e+00 1.9017532520697557e+01 2.6226026975112791e+01 0 0 0
27672 1 5 1.0299999999999999e-01 3.1368424819717999e+00 2.0024467958190204e+01 2.6068846049442410e+01 0 0 0
27668 1 2 9.7000000000000003e-02 2.6010465972692844e+00 1.9536185001199424e+01 2.6811402303548697e+01 0 0 0
27671 1 4 -2.0000000000000001e-01 2.3340774105405000e+00 2.0920192977256587e+01 2.7881058620879323e+01 0 0 0
27175 1 6 -1.2000000000000000e-01 5.0841093558907877e+00 2.2742237809920340e+01 2.9604313394434826e+01 0 0 0
27178 1 3 5.9999999999999998e-02 4.7131415486574850e+00 2.1873580236628303e+01 2.9045595421379506e+01 0 0 0
27177 1 3 5.9999999999999998e-02 4.1533784842131496e+00 2.3075374332614885e+01 3.0086222912360288e+01 0 0 0
27171 1 3 5.9999999999999998e-02 3.8885219697540254e+00 2.3509237100437506e+01 2.7203451147690913e+01 0 0 0
27170 1 2 9.7000000000000003e-02 5.5534004199220073e+00 2.3800549703850560e+01 2.8490670468052141e+01 0 0 0
27169 1 6 -1.2000000000000000e-01 4.3720437352592567e+00 2.4428826587131301e+01 2.7589299097480641e+01 0 0 0
27174 1 5 1.0299999999999999e-01 6.0559498694452696e+00 2.4652364834377234e+01 2.8888470800800274e+01 0 0 0
27196 1 3 5.9999999999999998e-02 1.0921528290758184e+01 1.8550170705996074e+01 2.8896572490993083e+01 0 0 0
27181 1 6 -1.2000000000000000e-01 7.2387874626558855e+00 2.1673291247187962e+01 3.0434140069053441e+01 0 0 0
27183 1 3 5.9999999999999998e-02 7.9741004406595204e+00 2.2259949750435752e+01 2.9889914612327239e+01 0 0 0
27195 1 3 5.9999999999999998e-02 1.0894751036362392e+01 1.9861173219691008e+01 3.0060820742084971e+01 0 0 0
27173 1 4 -2.0000000000000001e-01 6.7670175240514672e+00 2.3049051632638502e+01 2.7430169198897637e+01 0 0 0
27287 1 4 -2.0000000000000001e-01 1.0010602526520106e+01 2.2450545344989123e+01 2.5008656542067410e+01 0 0 0
27186 1 5 1.0299999999999999e-01 6.5560635671069747e+00 2.0504735657579214e+01 2.8672930042427776e+01 0 0 0
27187 1 6 -1.2000000000000000e-01 8.1711468591168970e+00 1.9519314592108305e+01 2.9584014358804300e+01 0 0 0
27193 1 6 -1.2000000000000000e-01 1.0735546208798965e+01 1.9594273140898061e+01 2.9054029759298814e+01 0 0 0
27182 1 2 9.7000000000000003e-02 6.9447133932474339e+00 2.0378498807304002e+01 2.9676731691693384e+01 0 0 0
27191 1 4 -2.0000000000000001e-01 9.2083487923751814e+00 1.9621214694965950e+01 2.6923799064410044e+01 0 0 0
27188 1 2 9.7000000000000003e-02 9.3222345156615116e+00 2.0068692273056396e+01 2.8632742262476164e+01 0 0 0
27192 1 5 1.0299999999999999e-01 9.4070646017617428e+00 2.1155414547601961e+01 2.8618820911159425e+01 0 0 0
27198 1 5 1.0299999999999999e-01 1.1660652062040247e+01 2.0561859650911217e+01 2.7199091469534071e+01 0 0 0
27194 1 2 9.7000000000000003e-02 1.1861631702285772e+01 2.0427787070995159e+01 2.8284144525164137e+01 0 0 0
27197 1 4 -2.0000000000000001e-01 1.1935924942571434e+01 2.2147505521238138e+01 2.8972227824020951e+01 0 0 0
27284 1 2 9.7000000000000003e-02 1.1788908953067960e+01 2.2491654459402671e+01 2.4628864381809844e+01 0 0 0
27280 1 3 5.9999999999999998e-02 1.0727152832161789e+01 2.4421934979887393e+01 2.6791704184633836e+01 0 0 0
27288 1 5 1.0299999999999999e-01 1.2353134879705602e+01 2.2037282769951190e+01 2.5470854137803606e+01 0 0 0
27202 1 3 5.9999999999999998e-02 1.2895275845074355e+01 1.8708709212333005e+01 2.8362796430385508e+01 0 0 0
27201 1 3 5.9999999999999998e-02 1.3539499166311098e+01 1.9960312611651702e+01 2.9467450640517740e+01 0 0 0
27199 1 6 -1.2000000000000000e-01 1.3175918380121539e+01 1.9740133391026440e+01 2.8488327895169469e+01 0 0 0
27200 1 2 9.7000000000000003e-02 1.4376605885771141e+01 2.0132985406256790e+01 2.7623181302012391e+01 0 0 0
27203 1 4 -2.0000000000000001e-01 1.3915751176875656e+01 1.9426767915651887e+01 2.6006568770690212e+01 0 0 0
27204 1 5 1.0299999999999999e-01 1.4454442668977855e+01 2.1163194894572090e+01 2.7459656259137503e+01 0 0 0
27205 1 6 -1.2000000000000000e-01 1.5588246472499966e+01 1.9406536453312711e+01 2.8188976693381399e+01 0 0 0
27281 1 4 -2.0000000000000001e-01 1.3596837112519095e+01 2.3956086864403311e+01 2.6779632801754143e+01 0 0 0
27207 1 3 5.9999999999999998e-02 1.5751220994487511e+01 1.9875658893528950e+01 2.9168265595521184e+01 0 0 0
27172 1 3 5.9999999999999998e-02 4.8761121290837321e+00 2.4864156355240819e+01 2.6683241105295419e+01 0 0 0
27161 1 4 -2.0000000000000001e-01 2.5497986017587676e-01 2.5921223427577377e+01 2.8640300723743021e+01 0 0 0
27168 1 5 1.0299999999999999e-01 2.7777675685851619e+00 2.4883471576562449e+01 2.9062518299155673e+01 0 0 0
27159 1 3 5.9999999999999998e-02 3.5946473901774756e-01 2.6932748638655276e+01 2.5819471222715411e+01 0 0 0
27154 1 3 5.9999999999999998e-02 7.1891412867938886e-01 3.0205620499380540e+01 2.7813186823290458e+01 0 0 0
27157 1 6 -1.2000000000000000e-01 6.5115734881080689e-01 2.7608552973580043e+01 2.6564312154181959e+01 0 0 0
27165 1 3 5.9999999999999998e-02 1.9788102714784306e+00 2.5194151783844656e+01 2.6639922671982909e+01 0 0 0
27164 1 2 9.7000000000000003e-02 3.3376616942526303e+00 2.5376963495148527e+01 2.8266236202026420e+01 0 0 0
27160 1 3 5.9999999999999998e-02 1.4136738750493625e+00 2.8177704392131925e+01 2.6036461082960596e+01 0 0 0
27163 1 6 -1.2000000000000000e-01 2.4838283980516311e+00 2.5966066655613677e+01 2.7219952864153740e+01 0 0 0
27166 1 3 5.9999999999999998e-02 3.1236476450526229e+00 2.6510688134638613e+01 2.6558062429687592e+01 0 0 0
27158 1 2 9.7000000000000003e-02 1.3758961489836119e+00 2.6930046767712412e+01 2.7733580827048947e+01 0 0 0
27162 1 5 1.0299999999999999e-01 1.8268555859415199e+00 2.7676405992718642e+01 2.8443311305953291e+01 0 0 0
27167 1 4 -2.0000000000000001e-01 4.2887040052029430e+00 2.6732135960346103e+01 2.9091185370424977e+01 0 0 0
27268 1 3 5.9999999999999998e-02 5.7999525416033855e+00 2.7753049219533473e+01 2.6156887830342082e+01 0 0 0
27264 1 5 1.0299999999999999e-01 6.2968287260219586e+00 3.0101382232115657e+01 2.7328922854835199e+01 0 0 0
27269 1 4 -2.0000000000000001e-01 6.9738601505306210e+00 2.5706760256936946e+01 2.5241883940899125e+01 0 0 0
27275 1 4 -2.0000000000000001e-01 1.0825136309132262e+01 2.7275311682468434e+01 2.4536610699866205e+01 0 0 0
27276 1 5 1.0299999999999999e-01 9.4486862796949289e+00 2.5486278150543292e+01 2.4986385573053269e+01 0 0 0
27270 1 5 1.0299999999999999e-01 7.9912077409933966e+00 2.7637293673611559e+01 2.4674617004536124e+01 0 0 0
27267 1 3 5.9999999999999998e-02 6.8048404178696460e+00 2.7687870633226275e+01 2.7557968328851693e+01 0 0 0
27265 1 6 -1.2000000000000000e-01 6.7458368181815525e+00 2.8094172752961654e+01 2.6527846190503162e+01 0 0 0
27274 1 3 5.9999999999999998e-02 8.7894785271512177e+00 2.6174597814352957e+01 2.7352424853868335e+01 0 0 0
27272 1 2 9.7000000000000003e-02 1.0111139687180751e+01 2.6098886294327066e+01 2.5639357559170186e+01 0 0 0
27266 1 2 9.7000000000000003e-02 7.8126453162125520e+00 2.7247289842280448e+01 2.5678252173438292e+01 0 0 0
27273 1 3 5.9999999999999998e-02 9.5980117808853258e+00 2.7671607358066520e+01 2.7015227305776460e+01 0 0 0
27271 1 6 -1.2000000000000000e-01 9.0984745902369273e+00 2.6794262375681097e+01 2.6554053623630246e+01 0 0 0
27277 1 6 -1.2000000000000000e-01 1.1190132783964696e+01 2.5254063207177307e+01 2.6331935326125890e+01 0 0 0
27279 1 3 5.9999999999999998e-02 1.1411392767276991e+01 2.5838419661039204e+01 2.7224155834819530e+01 0 0 0
27262 1 3 5.9999999999999998e-02 8.8127024055646430e+00 2.9542903037224381e+01 2.7531940588103730e+01 0 0 0
27260 1 2 9.7000000000000003e-02 6.8987709319455695e+00 2.9646247071677937e+01 2.6525166589977573e+01 0 0 0
27261 1 3 5.9999999999999998e-02 8.9722844914285069e+00 2.9779781066490038e+01 2.5826856470227234e+01 0 0 0
27259 1 6 -1.2000000000000000e-01 8.4072890888882146e+00 3.0086031453666564e+01 2.6710213122447712e+01 0 0 0
27263 1 4 -2.0000000000000001e-01 6.2694093318484567e+00 3.0147492960637198e+01 2.4965054632002488e+01 0 0 0
27251 1 4 -2.0000000000000001e-01 1.1445533411600554e+01 2.9989396054753833e+01 2.8110238396619920e+01 0 0 0
27243 1 3 5.9999999999999998e-02 1.2660925435809274e+01 3.0484365993319603e+01 3.0233415528694426e+01 0 0 0
27278 1 2 9.7000000000000003e-02 1.2511841667895371e+01 2.4816121054826930e+01 2.5693711953366233e+01 0 0 0
27282 1 5 1.0299999999999999e-01 1.3115649010990563e+01 2.5696818688200349e+01 2.5441699725683272e+01 0 0 0
27235 1 6 -1.2000000000000000e-01 1.5286345132623010e+01 2.9406103341187180e+01 2.9790632607236176e+01 0 0 0
27237 1 3 5.9999999999999998e-02 1.4384635197303574e+01 2.8773346603480505e+01 2.9651634637752313e+01 0 0 0
27231 1 3 5.9999999999999998e-02 1.5826533616887653e+01 2.6821645167499788e+01 2.8894287915345856e+01 0 0 0
27233 1 4 -2.0000000000000001e-01 1.5379898830454245e+01 2.9099606849682310e+01 2.7122367362961526e+01 0 0 0
27254 1 2 9.7000000000000003e-02 8.5380855045646999e+00 3.1639129164262478e+01 2.6878792354841178e+01 0 0 0
27252 1 5 1.0299999999999999e-01 1.0025401222900216e+01 3.1666808182523283e+01 2.9171489444755711e+01 0 0 0
27248 1 2 9.7000000000000003e-02 1.0760131021461454e+01 3.1677763602816086e+01 2.8383814292247877e+01 0 0 0
27253 1 6 -1.2000000000000000e-01 9.9484383443444848e+00 3.2131411828525891e+01 2.7122285860330624e+01 0 0 0
27256 1 3 5.9999999999999998e-02 1.0539290910472909e+01 3.1776392925579561e+01 2.6333674753786486e+01 0 0 0
27258 1 5 1.0299999999999999e-01 8.3233686333213832e+00 3.2177927439934962e+01 2.5897099174549560e+01 0 0 0
27257 1 4 -2.0000000000000001e-01 7.4189216901958028e+00 3.2367967937204774e+01 2.8072640618071386e+01 0 0 0
27240 1 5 1.0299999999999999e-01 1.4790113309551025e+01 3.1186736986235633e+01 2.8576285988159228e+01 0 0 0
27236 1 2 9.7000000000000003e-02 1.4807662897159888e+01 3.0897518344513355e+01 2.9650222530913076e+01 0 0 0
27241 1 6 -1.2000000000000000e-01 1.3435692426123319e+01 3.1183349896402696e+01 3.0299877280086235e+01 0 0 0
27239 1 4 -2.0000000000000001e-01 1.6032192689154861e+01 3.1966306374399736e+01 3.0461781860195501e+01 0 0 0
19215 1 3 5.9999999999999998e-02 8.2463657656698419e-01 1.0924363323040673e+01 3.0768582163140316e+01 1 1 0
27185 1 4 -2.0000000000000001e-01 5.8046647717340072e+00 1.9409164901892311e+01 3.0595610479961259e+01 0 0 0
27180 1 5 1.0299999999999999e-01 5.4695438055175414e+00 2.2061638694434620e+01 3.1615909450175980e+01 0 0 0
27176 1 2 9.7000000000000003e-02 6.0183546071392060e+00 2.2553519940731334e+01 3.0788866565065558e+01 0 0 0
27179 1 4 -2.0000000000000001e-01 6.5615156639617327e+00 2.4148504564406441e+01 3.1378260769185616e+01 0 0 0
27184 1 3 5.9999999999999998e-02 7.6873465107510484e+00 2.1320217903084842e+01 3.1311899881794233e+01 0 0 0
27189 1 3 5.9999999999999998e-02 8.6029177559295995e+00 1.9337309203186571e+01 3.0634287271400247e+01 0 0 0
27238 1 3 5.9999999999999998e-02 1.5673372272397105e+01 2.9070783048042795e+01 3.0758821476167888e+01 0 0 0
27568 1 3 5.9999999999999998e-02 4.7149193362072923e+00 3.4039967073868553e+01 3.9683517293595956e+00 0 0 0
27574 1 3 5.9999999999999998e-02 2.5506559667252948e+00 3.3898510487604355e+01 2.5430037760933946e+00 0 0 0
27565 1 6 -1.2000000000000000e-01 4.3354862577066990e+00 3.3268557530306659e+01 4.6888610083509832e+00 0 0 0
27573 1 3 5.9999999999999998e-02 1.6573484139720096e+00 3.3670424230648997e+01 4.0362884739819451e+00 0 0 0
27571 1 6 -1.2000000000000000e-01 2.1850880933586891e+00 3.3111575942653616e+01 3.2210001367939878e+00 0 0 0
27567 1 3 5.9999999999999998e-02 3.6699189062378017e+00 3.3747355840754039e+01 5.4506110956653977e+00 0 0 0
27575 1 4 -2.0000000000000001e-01 3.2065494199176958e-01 3.3150964474813250e+01 1.1696042249691414e+00 0 0 0
27560 1 2 9.7000000000000003e-02 5.4132999358494356e+00 3.2621560480112123e+01 5.5405784556770419e+00 0 0 0
27833 1 4 -2.0000000000000001e-01 1.3528959543244328e+00 3.6692913767377370e+01 5.4338954002417195e+00 0 0 0
27834 1 5 1.0299999999999999e-01 3.6299320529917245e-01 3.4616227666331113e+01 5.8881522307153515e+00 0 0 0
27558 1 5 1.0299999999999999e-01 6.5437663088367595e+00 3.3741008481022682e+01 2.9458919061857731e+00 0 0 0
27557 1 4 -2.0000000000000001e-01 7.6204032958011014e+00 3.5001061589973055e+01 4.6949247100416063e+00 0 0 0
27554 1 2 9.7000000000000003e-02 7.2637465825475971e+00 3.3459865062591767e+01 3.8148309034333647e+00 0 0 0
27556 1 3 5.9999999999999998e-02 9.0003209383280147e+00 3.3826395025255820e+01 2.5492213141003397e+00 0 0 0
28288 1 3 5.9999999999999998e-02 1.0544995754473650e+01 3.6233442335723673e+01 3.7105515036922667e+00 0 0 0
28287 1 3 5.9999999999999998e-02 9.8817510841997667e+00 3.6447763874001609e+01 2.0755648020608874e+00 0 0 0
28280 1 2 9.7000000000000003e-02 1.2034453652786429e+01 3.6680442758252013e+01 2.2847579262948989e+00 0 0 0
28283 1 4 -2.0000000000000001e-01 1.2079773329226530e+01 3.5159348155185462e+01 1.3395830223268965e+00 0 0 0
27553 1 6 -1.2000000000000000e-01 8.6350004157668874e+00 3.3007963663390072e+01 3.1810468917395265e+00 0 0 0
27555 1 3 5.9999999999999998e-02 9.3501415504826326e+00 3.2782417899847047e+01 4.0540328512611188e+00 0 0 0
28285 1 6 -1.2000000000000000e-01 1.0585555529001349e+01 3.6849187155385124e+01 2.8375014524823743e+00 0 0 0
28281 1 3 5.9999999999999998e-02 1.2745549183743472e+01 3.5771049701026115e+01 4.1178908422082054e+00 0 0 0
28278 1 5 1.0299999999999999e-01 1.4521257814519725e+01 3.5236398663010483e+01 2.6906898082999646e+00 0 0 0
28268 1 2 9.7000000000000003e-02 1.5579488643202311e+01 3.5352184037759898e+01 5.2029655409322393e+00 0 0 0
28272 1 5 1.0299999999999999e-01 1.4614753876252127e+01 3.4923468057787730e+01 5.4091932388742290e+00 0 0 0
28273 1 6 -1.2000000000000000e-01 1.5510631986217700e+01 3.6408877345909644e+01 4.1751326918243414e+00 0 0 0
28274 1 2 9.7000000000000003e-02 1.4438268651100175e+01 3.6254105790508966e+01 3.0854471175769262e+00 0 0 0
28279 1 6 -1.2000000000000000e-01 1.2978392665787643e+01 3.6604572536746865e+01 3.5051756072341247e+00 0 0 0
12687 1 3 5.9999999999999998e-02 3.2851000749227754e+00 3.8853453587885156e+01 4.2481128524072016e+00 0 1 0
12685 1 6 -1.2000000000000000e-01 3.3472550352085593e+00 3.9921246500130678e+01 4.0626007971878284e+00 0 1 0
12680 1 2 9.7000000000000003e-02 4.8020925105241696e+00 4.0072429465997530e+01 3.6309565538199151e+00 0 1 0
12688 1 3 5.9999999999999998e-02 3.1439171005298787e+00 4.0308450708274968e+01 5.0382693337807209e+00 0 1 0
12684 1 5 1.0299999999999999e-01 4.9987366217154312e+00 3.9752931074784428e+01 2.6076802192422819e+00 0 1 0
12686 1 2 9.7000000000000003e-02 2.4174970386651284e+00 4.0224579262423163e+01 2.9684325207777413e+00 0 1 0
12689 1 4 -2.0000000000000001e-01 2.5659349480573024e+00 3.9049245465786306e+01 1.7110869652706024e+00 0 1 0
12682 1 3 5.9999999999999998e-02 4.4305513108693786e+00 4.2217677558506736e+01 3.2245156653131861e+00 0 1 0
12683 1 4 -2.0000000000000001e-01 5.7794087821553859e+00 3.9138604066608316e+01 4.7239113101265673e+00 0 1 0
12679 1 6 -1.2000000000000000e-01 5.1941184363325652e+00 4.1596283617079187e+01 3.6364444887966312e+00 0 1 0
12690 1 5 1.0299999999999999e-01 2.6965125356299380e+00 4.1184736921827678e+01 2.4597986135533652e+00 0 1 0
12677 1 4 -2.0000000000000001e-01 5.8507202211040381e+00 4.1813570664200583e+01 1.1340811803871187e+00 0 1 0
12691 1 6 -1.2000000000000000e-01 9.4411456323842458e-01 4.0392162332768763e+01 3.3885563948619657e+00 0 1 0
12692 1 2 9.7000000000000003e-02 5.9669408924161560e-01 4.1886525252539180e+01 3.5647015398770692e+00 0 1 0
12681 1 3 5.9999999999999998e-02 5.2731542265796598e+00 4.1945378842237844e+01 4.6809036593765461e+00 0 1 0
12700 1 3 5.9999999999999998e-02 2.2809360603655264e+00 4.2563629183604441e+01 4.7686123058666858e+00 0 1 0
12699 1 3 5.9999999999999998e-02 7.8650884740067450e-01 4.2184604077937429e+01 5.7085023000261801e+00 0 1 0
12694 1 3 5.9999999999999998e-02 5.9602574773469852e-01 3.9779577413759405e+01 4.2348748276709012e+00 0 1 0
12696 1 5 1.0299999999999999e-01 6.4044527784785532e-01 4.2292982389011641e+01 2.6272763996904285e+00 0 1 0
12697 1 6 -1.2000000000000000e-01 1.2074347625461341e+00 4.2635225453463370e+01 4.8298788968015547e+00 0 1 0
12693 1 3 5.9999999999999998e-02 3.1100048380237583e-01 4.0032777280896553e+01 2.5976201964011998e+00 0 1 0
12674 1 2 9.7000000000000003e-02 6.4129900012863166e+00 4.1829928479518451e+01 2.8044352617238304e+00 0 1 0
12678 1 5 1.0299999999999999e-01 7.1041083103813687e+00 4.1029552777618456e+01 3.0230574834103132e+00 0 1 0
28294 1 3 5.9999999999999998e-02 8.6099571538867803e+00 3.7964619463996087e+01 4.4150629495539517e+00 0 0 0
28289 1 4 -2.0000000000000001e-01 9.2773290564629391e+00 3.8744664705279739e+01 1.4496798120981527e+00 0 0 0
28286 1 2 9.7000000000000003e-02 1.0217255271751322e+01 3.8346601776406445e+01 2.9602213110459807e+00 0 0 0
28293 1 3 5.9999999999999998e-02 8.8862317652955962e+00 3.9641085968244631e+01 4.0811716677876531e+00 0 0 0
28291 1 6 -1.2000000000000000e-01 9.4029070663625571e+00 3.8731037504201510e+01 4.2387186926748441e+00 0 0 0
28290 1 5 1.0299999999999999e-01 1.1111641848754900e+01 3.8900423006251060e+01 2.9909733091249864e+00 0 0 0
28299 1 3 5.9999999999999998e-02 1.0890255708921840e+01 4.0938535958350926e+01 4.9873891016694785e+00 0 0 0
28292 1 2 9.7000000000000003e-02 1.0213864048873891e+01 3.8877328251892799e+01 5.5324596990250052e+00 0 0 0
28297 1 6 -1.2000000000000000e-01 1.0465066040114646e+01 4.0415825994377904e+01 5.8080488037853035e+00 0 0 0
12671 1 4 -2.0000000000000001e-01 9.5467650740738090e+00 4.2360272229833519e+01 2.5543808053324311e+00 0 1 0
28296 1 5 1.0299999999999999e-01 1.1116749937682071e+01 3.8364195658836380e+01 5.3510003002084350e+00 0 0 0
28300 1 3 5.9999999999999998e-02 9.5294923491107237e+00 4.0969748311786127e+01 6.0317847897060091e+00 0 0 0
28284 1 5 1.0299999999999999e-01 1.2176364200476538e+01 3.7490794927107686e+01 1.5900487199958471e+00 0 0 0
28282 1 3 5.9999999999999998e-02 1.2955836005485626e+01 3.7413803360152109e+01 4.2570235894918032e+00 0 0 0
28277 1 4 -2.0000000000000001e-01 1.4905320642048743e+01 3.7373323937913675e+01 1.7832598793481660e+00 0 0 0
28275 1 3 5.9999999999999998e-02 1.5368919320116262e+01 3.7382815206610402e+01 4.7038241575360233e+00 0 0 0
27491 1 4 -2.0000000000000001e-01 1.3383066023244822e+01 4.1558795103014774e+01 1.1005278082591039e+00 0 0 0
27496 1 3 5.9999999999999998e-02 1.4390498972600835e+01 4.1964337199836137e+01 3.8743247648155310e+00 0 0 0
27493 1 6 -1.2000000000000000e-01 1.5187338621969005e+01 4.2005226168466322e+01 3.1534365978229038e+00 0 0 0
27498 1 5 1.0299999999999999e-01 1.5484657764209635e+01 3.9936150864604961e+01 2.7186350728177837e+00 0 0 0
27488 1 2 9.7000000000000003e-02 1.4726474797874159e+01 4.2609822026625942e+01 1.7835215080992968e+00 0 0 0
27492 1 5 1.0299999999999999e-01 1.5532321627145482e+01 4.2565192782450623e+01 1.0836471457072512e+00 0 0 0
27495 1 3 5.9999999999999998e-02 1.5838964425194153e+01 4.2672606383232960e+01 3.6600952144148748e+00 0 0 0
27494 1 2 9.7000000000000003e-02 1.5995467017740726e+01 4.0728417017313461e+01 3.2385185052642140e+00 0 0 0
27497 1 4 -2.0000000000000001e-01 1.6026876465373036e+01 4.0147841099718086e+01 4.9756655154351694e+00 0 0 0
12708 1 5 1.0299999999999999e-01 1.9521592208860119e+00 4.6788146262860565e+01 5.1764906307387921e+00 0 1 0
12701 1 4 -2.0000000000000001e-01 1.6110750978167014e+00 4.4759040380515415e+01 3.2006001244759652e+00 0 1 0
12698 1 2 9.7000000000000003e-02 9.4169836559342324e-01 4.4199571692397051e+01 4.7921233062151725e+00 0 1 0
22517 1 4 -2.0000000000000001e-01 5.3248010325051629e+00 4.5035250477582679e+01 5.9672886891961632e+00 1 0 0
12703 1 6 -1.2000000000000000e-01 1.6715297492671963e+00 4.4811180645953478e+01 5.9416785689374656e+00 0 1 0
12704 1 2 9.7000000000000003e-02 1.5640900869554168e+00 4.6366229247676415e+01 6.0841367182272155e+00 0 1 0
12839 1 4 -2.0000000000000001e-01 2.5138662910137053e+00 4.9255829518297794e+01 2.7228414344943790e+00 0 1 0
12706 1 3 5.9999999999999998e-02 2.7070192962475046e+00 4.4464589746845064e+01 6.0819804044256527e+00 0 1 0
12843 1 3 5.9999999999999998e-02 3.0138766943218420e+00 4.9280690099627442e+01 5.4392542524521748e+00 0 1 0
12673 1 6 -1.2000000000000000e-01 7.0137913203542794e+00 4.3222695003771932e+01 3.0980811837867086e+00 0 1 0
12675 1 3 5.9999999999999998e-02 7.3857864702949749e+00 4.3457800547923711e+01 4.0952551922771852e+00 0 1 0
12676 1 3 5.9999999999999998e-02 6.1902183243295106e+00 4.3935247297083656e+01 2.9014869435537549e+00 0 1 0
28307 1 4 -2.0000000000000001e-01 1.1722492430099610e+01 4.3513487958422644e+01 5.3260029834767053e+00 0 0 0
12668 1 2 9.7000000000000003e-02 8.2682203904875564e+00 4.3650887517140475e+01 2.2416433086079319e+00 0 1 0
12672 1 5 1.0299999999999999e-01 8.0623565506483335e+00 4.3642091473217015e+01 1.2301228451026929e+00 0 1 0
12665 1 4 -2.0000000000000001e-01 6.8081383176561836e+00 4.6041119016171947e+01 1.1269827277901736e+00 0 1 0
12670 1 3 5.9999999999999998e-02 9.2911260332747396e+00 4.4974294622017013e+01 3.6078657610301841e+00 0 1 0
12666 1 5 1.0299999999999999e-01 7.0622455981303913e+00 4.6169247872801655e+01 3.3502534991310196e+00 0 1 0
12662 1 2 9.7000000000000003e-02 7.8129735982254376e+00 4.6147262949165189e+01 2.5885708341958833e+00 0 1 0
12669 1 3 5.9999999999999998e-02 9.5939455613618421e+00 4.5181166329593012e+01 1.8542831781573734e+00 0 1 0
12667 1 6 -1.2000000000000000e-01 8.8453927475819025e+00 4.4984961585750320e+01 2.6025833434669874e+00 0 1 0
12660 1 5 1.0299999999999999e-01 9.3269837537156004e+00 4.7089427448970035e+01 4.3974199342140627e+00 0 1 0
12661 1 6 -1.2000000000000000e-01 8.5210930961561555e+00 4.7548924090074017e+01 2.6208261485887787e+00 0 1 0
12656 1 2 9.7000000000000003e-02 9.1966264366402797e+00 4.8019759766020087e+01 3.8800779990938032e+00 0 1 0
12664 1 3 5.9999999999999998e-02 9.2673433583293718e+00 4.7535453691348124e+01 1.7853640505658441e+00 0 1 0
12663 1 3 5.9999999999999998e-02 7.8216376272537351e+00 4.8287208134586436e+01 2.2548725911658729e+00 0 1 0
12659 1 4 -2.0000000000000001e-01 8.0792285706218223e+00 4.9045170224896566e+01 4.8729912015235159e+00 0 1 0
12655 1 6 -1.2000000000000000e-01 1.0585379557877989e+01 4.8712932716833315e+01 3.7585467117664413e+00 0 1 0
12658 1 3 5.9999999999999998e-02 1.1174787524975363e+01 4.7954873511937521e+01 3.1035248354783511e+00 0 1 0
12650 1 2 9.7000000000000003e-02 1.1291246064718218e+01 4.8907527117222223e+01 5.0862159454202285e+00 0 1 0
12653 1 4 -2.0000000000000001e-01 1.1718897983816811e+01 4.7289501030143832e+01 5.8205189750499358e+00 0 1 0
27489 1 3 5.9999999999999998e-02 1.3218328106074260e+01 4.3871636807326347e+01 2.7075938777522448e+00 0 0 0
27490 1 3 5.9999999999999998e-02 1.3774244965739394e+01 4.4414457161673134e+01 1.1299279843305712e+00 0 0 0
27487 1 6 -1.2000000000000000e-01 1.4092414193302071e+01 4.4017355022939249e+01 2.0545229241379794e+00 0 0 0
27485 1 4 -2.0000000000000001e-01 1.3991510810314967e+01 4.6633958170145640e+01 2.7671664366478272e+00 0 0 0
27482 1 2 9.7000000000000003e-02 1.4965461411524426e+01 4.5138776050410712e+01 2.6287218585494787e+00 0 0 0
27486 1 5 1.0299999999999999e-01 1.5074735189278753e+01 4.4768641719300675e+01 3.6410959688345717e+00 0 0 0
27483 1 3 5.9999999999999998e-02 1.6180601886711418e+01 4.6082705641284143e+01 1.1119790787000674e+00 0 0 0
28319 1 4 -2.0000000000000001e-01 1.5694569663271361e+01 4.7331267337648811e+01 5.7328258512979922e+00 0 0 0
28314 1 5 1.0299999999999999e-01 1.3722931648971297e+01 4.5474472329208403e+01 5.9354016724874388e+00 0 0 0
12844 1 3 5.9999999999999998e-02 4.4704630165378223e+00 4.9564806980241904e+01 4.4387912137963585e+00 0 1 0
12841 1 6 -1.2000000000000000e-01 3.6261867151725449e+00 5.0073437754172595e+01 4.9629607636982396e+00 0 1 0
12838 1 3 5.9999999999999998e-02 7.9760171396267487e-01 5.0903744879705371e+01 4.4605700318968955e+00 0 1 0
12836 1 2 9.7000000000000003e-02 2.8672642684246794e+00 5.0620439686136194e+01 3.8500616518701278e+00 0 1 0
12840 1 5 1.0299999999999999e-01 3.5691675943005046e+00 5.1286397149240692e+01 3.2920166344963344e+00 0 1 0
12835 1 6 -1.2000000000000000e-01 1.6388953901302667e+00 5.1557033459522401e+01 4.1837906192753689e+00 0 1 0
12837 1 3 5.9999999999999998e-02 1.7538645992673787e+00 5.2290116688523838e+01 4.9962473448643507e+00 0 1 0
12830 1 2 9.7000000000000003e-02 1.1471007351724365e+00 5.2503821789430738e+01 3.1224101174923833e+00 0 1 0
12832 1 3 5.9999999999999998e-02 3.1800203153253674e+00 5.3101870689243306e+01 2.4607453378026714e+00 0 1 0
12829 1 6 -1.2000000000000000e-01 2.1613232237342990e+00 5.3599697639190381e+01 2.5066734752409459e+00 0 1 0
12834 1 5 1.0299999999999999e-01 8.8098437692940512e-01 5.1886512261361972e+01 2.2530699411637749e+00 0 1 0
12850 1 3 5.9999999999999998e-02 4.7945222547450763e+00 5.2698508470831896e+01 4.5142380819865426e+00 0 1 0
12842 1 2 9.7000000000000003e-02 4.3490808217206007e+00 5.1020997880450025e+01 5.9197150558706264e+00 0 1 0
12831 1 3 5.9999999999999998e-02 2.0160748065011447e+00 5.3814468723435311e+01 1.4339303849723355e+00 0 1 0
12826 1 3 5.9999999999999998e-02 4.2923399552207293e+00 5.4749991013798848e+01 3.5871364003675201e+00 0 1 0
12847 1 6 -1.2000000000000000e-01 5.3457519533704501e+00 5.1976567590076776e+01 5.1567661452317939e+00 0 1 0
12849 1 3 5.9999999999999998e-02 5.8157743313134480e+00 5.1360385013855094e+01 4.3718771324895132e+00 0 1 0
12828 1 5 1.0299999999999999e-01 1.8305123734876476e+00 5.4708420004978606e+01 4.2332142948962304e+00 0 1 0
12824 1 2 9.7000000000000003e-02 2.1861943332984883e+00 5.4902503905773862e+01 3.2842992738831307e+00 0 1 0
12654 1 5 1.0299999999999999e-01 1.0503265702370706e+01 4.9367433799016553e+01 5.7334456575743609e+00 0 1 0
12657 1 3 5.9999999999999998e-02 1.0443423286959215e+01 4.9631855536245041e+01 3.2610218355152640e+00 0 1 0
12855 1 3 5.9999999999999998e-02 6.6749084500147049e+00 5.4148495546690057e+01 4.5069616109108486e+00 0 1 0
12863 1 4 -2.0000000000000001e-01 9.2564494175485414e+00 5.1938442296958485e+01 1.7981707332474404e+00 0 1 0
12860 1 2 9.7000000000000003e-02 1.0181433911342099e+01 5.3109566308354808e+01 2.7901934904715362e+00 0 1 0
12859 1 6 -1.2000000000000000e-01 9.1329216620400686e+00 5.3886266129284969e+01 3.5903158353205042e+00 0 1 0
12864 1 5 1.0299999999999999e-01 1.0695643157812885e+01 5.2530291348436826e+01 3.5578801108493732e+00 0 1 0
12858 1 5 1.0299999999999999e-01 8.2846340934737732e+00 5.2108729020233852e+01 4.3506464960323417e+00 0 1 0
12854 1 2 9.7000000000000003e-02 8.5450181898922946e+00 5.3039776074814853e+01 4.8046886149532408e+00 0 1 0
12865 1 6 -1.2000000000000000e-01 1.1130966928066034e+01 5.3918715564079932e+01 1.8470098089980191e+00 0 1 0
12861 1 3 5.9999999999999998e-02 8.3224326072489561e+00 5.4289158954496216e+01 3.0246692338737526e+00 0 1 0
12862 1 3 5.9999999999999998e-02 9.4560763110634785e+00 5.4836309566037585e+01 4.1344054249616224e+00 0 1 0
12853 1 6 -1.2000000000000000e-01 7.2707632896406471e+00 5.3704417952535181e+01 5.3813040166891897e+00 0 1 0
12868 1 3 5.9999999999999998e-02 1.0448919580282269e+01 5.4481530219579874e+01 1.2138045791567960e+00 0 1 0
12867 1 3 5.9999999999999998e-02 1.1761098543620117e+01 5.3287851531828593e+01 1.1810575356491997e+00 0 1 0
12866 1 2 9.7000000000000003e-02 1.2043623051798592e+01 5.4983328088075254e+01 2.5177896935411979e+00 0 1 0
12848 1 2 9.7000000000000003e-02 6.3757868802790414e+00 5.2707899607064782e+01 6.0757542340789890e+00 0 1 0
12856 1 3 5.9999999999999998e-02 7.6039029052110783e+00 5.4548137221536535e+01 6.0590382084509180e+00 0 1 0
12651 1 3 5.9999999999999998e-02 1.2157273309723701e+01 5.0721247417121923e+01 4.8404204727715596e+00 0 1 0
12857 1 4 -2.0000000000000001e-01 9.6363495181666412e+00 5.2527535305108195e+01 6.0416678746012007e+00 0 1 0
12652 1 3 5.9999999999999998e-02 1.3222382339070323e+01 4.9439566258103305e+01 4.3321247377419807e+00 0 1 0
12649 1 6 -1.2000000000000000e-01 1.2583896438666232e+01 4.9760569825603071e+01 5.1538465626341461e+00 0 1 0
12874 1 3 5.9999999999999998e-02 1.2675355349374795e+01 5.3966923805058684e+01 4.2920764155482267e+00 0 1 0
12871 1 6 -1.2000000000000000e-01 1.3129457039558908e+01 5.4464192762443723e+01 3.4551978225135493e+00 0 1 0
12875 1 4 -2.0000000000000001e-01 1.3750076287291456e+01 5.1846333212553631e+01 2.6977325559623813e+00 0 1 0
12872 1 2 9.7000000000000003e-02 1.4268695551934162e+01 5.3590859105407404e+01 2.8227951036009133e+00 0 1 0
12876 1 5 1.0299999999999999e-01 1.4328151588596953e+01 5.3988612352108433e+01 1.8413295548051445e+00 0 1 0
12880 1 3 5.9999999999999998e-02 1.5533186254006194e+01 5.3153049189124232e+01 4.5397246397762157e+00 0 1 0
12877 1 6 -1.2000000000000000e-01 1.5591840709644467e+01 5.3711530324949358e+01 3.5828196160916583e+00 0 1 0
12873 1 3 5.9999999999999998e-02 1.3581195640712501e+01 5.5357151583842295e+01 3.8397227456126366e+00 0 1 0
12879 1 3 5.9999999999999998e-02 1.5830456746341920e+01 5.4736494458924625e+01 3.8363534478527130e+00 0 1 0
12823 1 6 -1.2000000000000000e-01 3.5787685869570907e+00 5.5521409571966778e+01 3.2921175054910830e+00 0 1 0
12825 1 3 5.9999999999999998e-02 3.7656730860922969e+00 5.5755781382611957e+01 2.3131418384250568e+00 0 1 0
12827 1 4 -2.0000000000000001e-01 1.0356218849900651e+00 5.6216208496589594e+01 2.8001263406368948e+00 0 1 0
12818 1 2 9.7000000000000003e-02 3.7550181759467440e+00 5.6775849507907260e+01 4.1417023580323367e+00 0 1 0
22799 1 4 -2.0000000000000001e-01 3.5203888101478431e+00 5.9431318831002194e+01 1.8978776832735826e+00 1 0 0
12822 1 5 1.0299999999999999e-01 2.9269065959668064e+00 5.7502119958783808e+01 3.9665671504845204e+00 0 1 0
22806 1 5 1.0299999999999999e-01 2.2876398393187425e+00 6.0610956297145364e+01 3.7670225233072152e+00 1 0 0
12817 1 6 -1.2000000000000000e-01 3.5921949388157040e+00 5.6461300354614359e+01 5.6357042056752027e+00 0 1 0
22796 1 2 9.7000000000000003e-02 4.2931887453105535e+00 6.1086218207475412e+01 1.9505401646443126e+00 1 0 0
12821 1 4 -2.0000000000000001e-01 5.4445102330690940e+00 5.7447633563859227e+01 3.8973335298898641e+00 0 1 0
22795 1 6 -1.2000000000000000e-01 5.8742241912264568e+00 6.0835865250788871e+01 2.0226817829055359e+00 1 0 0
22816 1 3 5.9999999999999998e-02 4.3041584606654693e-01 5.9798091778389143e+01 2.4303545607532988e+00 1 0 0
22797 1 3 5.9999999999999998e-02 6.0816304038784219e+00 6.0341739105828211e+01 1.0423643365827850e+00 1 0 0
12820 1 3 5.9999999999999998e-02 2.8703131581702173e+00 5.5655737248932091e+01 5.8226489555364482e+00 0 1 0
22798 1 3 5.9999999999999998e-02 6.1376462086381167e+00 6.0108500553456722e+01 2.8129781905711497e+00 1 0 0
12819 1 3 5.9999999999999998e-02 4.5363530258214100e+00 5.5996301845977477e+01 6.0437183672133106e+00 0 1 0
22802 1 2 9.7000000000000003e-02 2.3499489750974369e+00 6.1661077139336030e+01 3.5842906935142245e+00 1 0 0
12870 1 5 1.0299999999999999e-01 1.1451518123112288e+01 5.5642635257639391e+01 3.1212524693414503e+00 0 1 0
22781 1 4 -2.0000000000000001e-01 9.9563144289073158e+00 5.7918498358176826e+01 3.3802436039502792e+00 1 0 0
22778 1 2 9.7000000000000003e-02 1.1057962093438773e+01 5.9354735142411265e+01 3.5781562500744335e+00 1 0 0
22788 1 5 1.0299999999999999e-01 8.3274683534595351e+00 6.0154587789319052e+01 3.0735459759025336e+00 1 0 0
22783 1 6 -1.2000000000000000e-01 1.0572134472467898e+01 6.0574369326144094e+01 2.8055318791816992e+00 1 0 0
22786 1 3 5.9999999999999998e-02 1.0857628577458730e+01 6.0433854571775051e+01 1.7619027814635142e+00 1 0 0
22782 1 5 1.0299999999999999e-01 1.1020037448117932e+01 5.9559648171981912e+01 4.6007265190743540e+00 1 0 0
22784 1 2 9.7000000000000003e-02 9.0372963385872502e+00 6.1018562894047861e+01 3.0777412400932667e+00 1 0 0
22792 1 3 5.9999999999999998e-02 8.5236539519288588e+00 6.1421536266863470e+01 1.1114642035188180e+00 1 0 0
22785 1 3 5.9999999999999998e-02 1.1271854944795628e+01 6.1357400119972596e+01 3.1337652451580267e+00 1 0 0
12941 1 4 -2.0000000000000001e-01 1.1726268965664426e+01 5.6217946481540160e+01 6.0068412914787812e+00 0 1 0
22777 1 6 -1.2000000000000000e-01 1.2477491338601819e+01 5.8875842556003391e+01 3.2216939707384209e+00 1 0 0
12869 1 4 -2.0000000000000001e-01 1.2714792127061637e+01 5.5997709715180136e+01 1.1773310551518865e+00 0 1 0
22780 1 3 5.9999999999999998e-02 1.2680735806249633e+01 5.7838436892751012e+01 3.3378340947150282e+00 1 0 0
22779 1 3 5.9999999999999998e-02 1.2579331606244594e+01 5.8960885041401482e+01 2.1150912902881807e+00 1 0 0
22772 1 2 9.7000000000000003e-02 1.3520582566552426e+01 5.9667665998825974e+01 3.9409295711924104e+00 1 0 0
22771 1 6 -1.2000000000000000e-01 1.5046781282209320e+01 5.9388606769521402e+01 3.6100340924097711e+00 1 0 0
22773 1 3 5.9999999999999998e-02 1.5089396235011176e+01 5.9167983248700367e+01 2.5539239168953753e+00 1 0 0
22774 1 3 5.9999999999999998e-02 1.5322113599278540e+01 5.8493237782035678e+01 4.1268241068489289e+00 1 0 0
22776 1 5 1.0299999999999999e-01 1.3372414432745403e+01 6.0776790519196418e+01 3.7786386423225675e+00 1 0 0
22770 1 5 1.0299999999999999e-01 1.5761901575964444e+01 6.1315227483614336e+01 3.3193826530427670e+00 1 0 0
22775 1 4 -2.0000000000000001e-01 1.3205416437101892e+01 5.9466085814657752e+01 5.6874608960737900e+00 1 0 0
22766 1 2 9.7000000000000003e-02 1.6053520203834118e+01 6.0438116179700188e+01 3.9221046976846194e+00 1 0 0
22769 1 4 -2.0000000000000001e-01 1.6014115804734928e+01 6.1001224324317853e+01 5.6901768260755894e+00 1 0 0
22803 1 3 5.9999999999999998e-02 4.4521333116767083e+00 6.1656202137855075e+01 4.0923681929848383e+00 1 0 0
22800 1 5 1.0299999999999999e-01 4.1370457474039197e+00 6.1697823967371960e+01 1.0646960349348187e+00 1 0 0
22801 1 6 -1.2000000000000000e-01 3.8187694227513234e+00 6.1870285621278896e+01 3.2003914406964662e+00 1 0 0
22810 1 3 5.9999999999999998e-02 1.7561187691799862e+00 6.1826604287991827e+01 1.4026516249703733e+00 1 0 0
22807 1 6 -1.2000000000000000e-01 1.4495967720369907e+00 6.2178245011448901e+01 2.4494383319172264e+00 1 0 0
22805 1 4 -2.0000000000000001e-01 1.9501046176612415e+00 6.2611883354944922e+01 5.0847776067809134e+00 1 0 0
22804 1 3 5.9999999999999998e-02 3.9847978856011879e+00 6.2895237933759653e+01 3.1135503708525829e+00 1 0 0
22809 1 3 5.9999999999999998e-02 1.6998640885552470e+00 6.3258661701343129e+01 2.4177896795600238e+00 1 0 0
257 1 4 -2.0000000000000001e-01 5.3994958945584175e+00 6.4214229791878012e+01 5.7571430907111623e+00 1 0 0
22793 1 4 -2.0000000000000001e-01 6.0715490093421911e+00 6.3391781800952629e+01 1.2734530948063301e+00 1 0 0
22789 1 6 -1.2000000000000000e-01 8.3414156765035230e+00 6.1893852439901998e+01 2.0579726946094361e+00 1 0 0
22787 1 4 -2.0000000000000001e-01 8.9572065264649989e+00 6.1815904796344604e+01 4.6206651400137382e+00 1 0 0
22794 1 5 1.0299999999999999e-01 6.5684041119250338e+00 6.2318004671268518e+01 3.2295098263492599e+00 1 0 0
22790 1 2 9.7000000000000003e-02 6.7802127237570344e+00 6.2079716691611523e+01 2.1950024473504528e+00 1 0 0
22791 1 3 5.9999999999999998e-02 8.8276701589016167e+00 6.2842942933048647e+01 2.0770923551044005e+00 1 0 0
13295 1 4 -2.0000000000000001e-01 1.4319275049311644e+01 6.4661191605600834e+01 2.7569717820086437e+00 0 1 0
27564 1 5 1.0299999999999999e-01 5.5314912184042866e+00 3.3338993136307081e+01 6.2669461774645381e+00 0 0 0
27837 1 3 5.9999999999999998e-02 2.2696561888710840e+00 3.5164125844803110e+01 7.4021803229117253e+00 0 0 0
28796 1 2 9.7000000000000003e-02 4.8843038806727055e+00 3.5934906445412352e+01 1.1532152209122707e+01 0 0 0
28790 1 2 9.7000000000000003e-02 5.4511417237715767e+00 3.3428601591202629e+01 1.1999811377782342e+01 0 0 0
27840 1 5 1.0299999999999999e-01 1.8119640361443705e+00 3.3684611751890628e+01 9.0668370428559353e+00 0 0 0
28799 1 4 -2.0000000000000001e-01 4.4393183950237169e+00 3.6282013794652727e+01 9.8581114160723757e+00 0 0 0
27835 1 6 -1.2000000000000000e-01 1.2508217194697753e+00 3.5240885673369050e+01 7.6590042966648575e+00 0 0 0
28800 1 5 1.0299999999999999e-01 5.9533072034444103e+00 3.6038121951233194e+01 1.1533870694431270e+01 0 0 0
28794 1 5 1.0299999999999999e-01 5.8162031348177514e+00 3.3360660746143544e+01 1.1002156655691307e+01 0 0 0
27838 1 3 5.9999999999999998e-02 1.2431606989653909e+00 3.6112894333442220e+01 8.3080703364414941e+00 0 0 0
27830 1 2 9.7000000000000003e-02 4.2344632857692760e-01 3.5570054219789711e+01 6.4173499328910228e+00 0 0 0
27836 1 2 9.7000000000000003e-02 9.4609255439998508e-01 3.4004321043593229e+01 8.4656360798032484e+00 0 0 0
28797 1 3 5.9999999999999998e-02 3.4603434921432878e+00 3.4283150816818122e+01 1.1529793354228529e+01 0 0 0
27841 1 6 -1.2000000000000000e-01 5.8923601967816863e-01 3.2701094986509631e+01 7.5923638905805824e+00 0 0 0
28795 1 6 -1.2000000000000000e-01 4.3975584913279064e+00 3.4536527116038002e+01 1.2053995365304599e+01 0 0 0
28250 1 2 9.7000000000000003e-02 1.1312602581316396e+01 3.3883267049642043e+01 8.6853233895996098e+00 0 0 0
28254 1 5 1.0299999999999999e-01 1.0701417945809366e+01 3.4319464972404276e+01 7.9525509885822601e+00 0 0 0
28247 1 4 -2.0000000000000001e-01 8.0185361410154332e+00 3.4350006412139194e+01 9.8011964083090444e+00 0 0 0
28251 1 3 5.9999999999999998e-02 1.0722680953884090e+01 3.4144663799118021e+01 1.0709606947299534e+01 0 0 0
28249 1 6 -1.2000000000000000e-01 1.0562132749598872e+01 3.3390714170056668e+01 9.9190554142530836e+00 0 0 0
28244 1 2 9.7000000000000003e-02 9.0997547494671487e+00 3.2944943550321817e+01 9.8471842760866934e+00 0 0 0
28253 1 4 -2.0000000000000001e-01 1.2045258355131473e+01 3.2497603006218000e+01 7.6695980524763439e+00 0 0 0
28257 1 3 5.9999999999999998e-02 1.1794313964924370e+01 3.5843832031012838e+01 9.3146020772560725e+00 0 0 0
28248 1 5 1.0299999999999999e-01 8.9620680419708165e+00 3.2421627456602991e+01 1.0794442356660909e+01 0 0 0
28252 1 3 5.9999999999999998e-02 1.1134612148325864e+01 3.2593064286646651e+01 1.0382366805809708e+01 0 0 0
28259 1 4 -2.0000000000000001e-01 1.2436784217329190e+01 3.6161886243182821e+01 6.7120102295051227e+00 0 0 0
28255 1 6 -1.2000000000000000e-01 1.2352364680351855e+01 3.4978210892224155e+01 9.1343624815660913e+00 0 0 0
28258 1 3 5.9999999999999998e-02 1.2786632342208589e+01 3.4813533730391114e+01 1.0110914294307630e+01 0 0 0
28260 1 5 1.0299999999999999e-01 1.3761538121977553e+01 3.4518377316749678e+01 7.5916726759736006e+00 0 0 0
28256 1 2 9.7000000000000003e-02 1.3351331027002946e+01 3.5408026297955054e+01 8.0118486511315670e+00 0 0 0
28264 1 3 5.9999999999999998e-02 1.5193518036799512e+01 3.5482528705734488e+01 9.0105331653314806e+00 0 0 0
28261 1 6 -1.2000000000000000e-01 1.4567530599714226e+01 3.6166159923043800e+01 8.5140542928590435e+00 0 0 0
28262 1 2 9.7000000000000003e-02 1.5402022764078543e+01 3.6911668797200946e+01 7.4221109156961891e+00 0 0 0
28263 1 3 5.9999999999999998e-02 1.4285146182288718e+01 3.6868916223664471e+01 9.2740188825259615e+00 0 0 0
22541 1 4 -2.0000000000000001e-01 4.0144557025222466e-01 3.7355392404194390e+01 1.1144690637871305e+01 1 0 0
22522 1 3 5.9999999999999998e-02 4.5793315122494160e+00 4.2541909015133889e+01 6.5662388687211433e+00 1 0 0
22527 1 3 5.9999999999999998e-02 4.5730463874857037e+00 4.0097125887541921e+01 7.3064173930488483e+00 1 0 0
22533 1 3 5.9999999999999998e-02 2.7702192455919992e+00 3.8972393366963175e+01 7.5844790688848054e+00 1 0 0
22534 1 3 5.9999999999999998e-02 2.9021176137477940e+00 3.8555672565589376e+01 9.3355279095694463e+00 1 0 0
22530 1 5 1.0299999999999999e-01 2.5753116311827973e+00 4.1358833337076078e+01 8.0243488616763017e+00 1 0 0
22526 1 2 9.7000000000000003e-02 3.0481540182109597e+00 4.0619700295753894e+01 8.7596030325896397e+00 1 0 0
22531 1 6 -1.2000000000000000e-01 2.4010634857831272e+00 3.9249744439718306e+01 8.5734298445131270e+00 1 0 0
22525 1 6 -1.2000000000000000e-01 4.5226240860634972e+00 4.0488600221250209e+01 8.3141452362897237e+00 1 0 0
22528 1 3 5.9999999999999998e-02 4.9625809575708058e+00 3.9696307966695862e+01 8.8138283125279600e+00 1 0 0
22529 1 4 -2.0000000000000001e-01 2.9673077892124615e+00 4.1161877702713170e+01 1.0462393737245673e+01 1 0 0
28806 1 5 1.0299999999999999e-01 4.9832782555173551e+00 3.8660035040819579e+01 1.1235304586180973e+01 0 0 0
22520 1 2 9.7000000000000003e-02 5.3698381033059261e+00 4.1760059987340007e+01 8.4457852660071140e+00 1 0 0
22542 1 5 1.0299999999999999e-01 1.2178051964872811e+00 3.9403530712061908e+01 1.1588224525124243e+01 1 0 0
22532 1 2 9.7000000000000003e-02 8.5260541582577820e-01 3.9194850368935803e+01 8.6003768318521292e+00 1 0 0
22524 1 5 1.0299999999999999e-01 5.4000113492669382e+00 4.2241427793725478e+01 9.4370874920211332e+00 1 0 0
22519 1 6 -1.2000000000000000e-01 4.9018063605845308e+00 4.2928691263018912e+01 7.5480725550912720e+00 1 0 0
22536 1 5 1.0299999999999999e-01 6.0869898038331616e-01 3.8196962045662772e+01 8.4682100007449517e+00 1 0 0
22538 1 2 9.7000000000000003e-02 2.6972147003015090e-01 3.9118246211221560e+01 1.1181326619061158e+01 1 0 0
22535 1 4 -2.0000000000000001e-01 3.4031541126493520e-01 4.0006805721772082e+01 7.0932317027531120e+00 1 0 0
22539 1 3 5.9999999999999998e-02 4.4315639458208683e-02 4.0820126934182795e+01 9.6709948457790222e+00 1 0 0
12731 1 4 -2.0000000000000001e-01 5.7784246551096121e+00 4.3056481051362034e+01 1.1892573081782128e+01 0 1 0
28812 1 5 1.0299999999999999e-01 6.6595343374730946e+00 4.0211696477470220e+01 1.1187940059392163e+01 0 0 0
28295 1 4 -2.0000000000000001e-01 9.3164064375276343e+00 3.8184211439647903e+01 6.8640282699710822e+00 0 0 0
22523 1 4 -2.0000000000000001e-01 7.1072773783081047e+00 4.1265764190744925e+01 8.1107164578331741e+00 1 0 0
28298 1 2 9.7000000000000003e-02 1.1352994585979571e+01 4.0561847846348506e+01 7.0431906135008147e+00 0 0 0
28811 1 4 -2.0000000000000001e-01 7.8799308934655512e+00 3.8349168879453437e+01 1.0603531056190306e+01 0 0 0
28302 1 5 1.0299999999999999e-01 1.0922512540418563e+01 4.0020081330515815e+01 7.8830160486195169e+00 0 0 0
28818 1 5 1.0299999999999999e-01 9.4339850369879095e+00 4.0482436598815255e+01 1.0332280325433107e+01 0 0 0
28814 1 2 9.7000000000000003e-02 9.5376354299562465e+00 4.0964680934307331e+01 1.1327514536917157e+01 0 0 0
28808 1 2 9.7000000000000003e-02 7.3062064411240168e+00 3.9560424973101320e+01 1.1759417074406194e+01 0 0 0
28817 1 4 -2.0000000000000001e-01 9.1147713965526957e+00 4.2717547676237807e+01 1.1288908069200534e+01 0 0 0
28819 1 6 -1.2000000000000000e-01 1.1009418123099497e+01 4.0894942106416011e+01 1.1852505378430235e+01 0 0 0
28820 1 2 9.7000000000000003e-02 1.1596127245816117e+01 3.9491329940159602e+01 1.2096493163697179e+01 0 0 0
28821 1 3 5.9999999999999998e-02 1.1598905649841171e+01 4.1432819191449241e+01 1.1166195933348495e+01 0 0 0
28303 1 6 -1.2000000000000000e-01 1.1505424023557518e+01 4.2044865181238315e+01 7.5206606162976781e+00 0 0 0
28305 1 3 5.9999999999999998e-02 1.0477984798345581e+01 4.2432286095106242e+01 7.7210863870547861e+00 0 0 0
28823 1 4 -2.0000000000000001e-01 1.1208957426585968e+01 3.8415987770688730e+01 1.0727609155773541e+01 0 0 0
28306 1 3 5.9999999999999998e-02 1.1931167482676218e+01 4.1942352634433064e+01 8.5529172664472952e+00 0 0 0
28301 1 4 -2.0000000000000001e-01 1.2960146016715528e+01 3.9777678839840725e+01 6.9075510258381216e+00 0 0 0
28308 1 5 1.0299999999999999e-01 1.3344775071595569e+01 4.2188644947991548e+01 6.4072155527536339e+00 0 0 0
28304 1 2 9.7000000000000003e-02 1.2541994962297258e+01 4.2854452470822885e+01 6.8067639338408057e+00 0 0 0
28266 1 5 1.0299999999999999e-01 1.4796545762054979e+01 3.7667498078455331e+01 6.8501224453687026e+00 0 0 0
28673 1 4 -2.0000000000000001e-01 1.5889814116959171e+01 4.0871411636422749e+01 1.0274931929222163e+01 0 0 0
28827 1 3 5.9999999999999998e-02 1.3639200494719470e+01 3.9924723227936809e+01 1.1697280525259341e+01 0 0 0
28833 1 3 5.9999999999999998e-02 1.5501224408190302e+01 3.8290678699026266e+01 1.2078239575939749e+01 0 0 0
28830 1 5 1.0299999999999999e-01 1.3295069345071726e+01 3.7419712894114980e+01 1.2136048435322595e+01 0 0 0
22521 1 3 5.9999999999999998e-02 3.9847798198395532e+00 4.3286931123489708e+01 7.9858649632776464e+00 1 0 0
12705 1 3 5.9999999999999998e-02 1.1339461955480197e+00 4.4481759924761135e+01 6.8198139887468239e+00 0 1 0
12711 1 3 5.9999999999999998e-02 3.3458465339544881e+00 4.6675238211029566e+01 7.2299436819735794e+00 0 1 0
12709 1 6 -1.2000000000000000e-01 2.3524739763157876e+00 4.7123251451699900e+01 7.1812752776519195e+00 0 1 0
12718 1 3 5.9999999999999998e-02 2.9540550695552041e+00 4.5698714705409323e+01 9.5306297030612441e+00 0 1 0
12715 1 6 -1.2000000000000000e-01 1.8884981219527568e+00 4.6029070095937264e+01 9.5112725830919391e+00 0 1 0
12716 1 2 9.7000000000000003e-02 1.2977853565925765e+00 4.6238807195955644e+01 1.0920419524114093e+01 0 1 0
12710 1 2 9.7000000000000003e-02 1.7387990257535826e+00 4.7285984766843505e+01 8.6678251164924749e+00 0 1 0
12720 1 5 1.0299999999999999e-01 1.8220793403253486e+00 4.7136517790884945e+01 1.1209911611122386e+01 0 1 0
12726 1 5 1.0299999999999999e-01 3.6490075557224415e+00 4.4465895925425627e+01 1.1228632654923691e+01 0 1 0
12714 1 5 1.0299999999999999e-01 7.5119928042863926e-01 4.7643230064051039e+01 8.6276583433445264e+00 0 1 0
12724 1 3 5.9999999999999998e-02 1.0131426637397996e+00 4.4248077101003048e+01 1.1677686962930334e+01 0 1 0
22516 1 3 5.9999999999999998e-02 6.0052238119147709e+00 4.5134294460132445e+01 9.0577851136211738e+00 1 0 0
12712 1 3 5.9999999999999998e-02 2.3776934054778556e+00 4.8080108896049630e+01 6.7265563793969578e+00 0 1 0
12713 1 4 -2.0000000000000001e-01 2.8172935691057379e+00 4.8550591994548320e+01 9.3206252291680567e+00 0 1 0
12717 1 3 5.9999999999999998e-02 1.4154877558681971e+00 4.5242552462971879e+01 9.0214501380241359e+00 0 1 0
12721 1 6 -1.2000000000000000e-01 1.6372921130369693e+00 4.5088729439682837e+01 1.1973420294656409e+01 0 1 0
22514 1 2 9.7000000000000003e-02 6.0175152900745825e+00 4.3955865893136895e+01 7.1870402283525578e+00 1 0 0
12722 1 2 9.7000000000000003e-02 3.1069160627381520e+00 4.4670800584658430e+01 1.2125046482059576e+01 0 1 0
12495 1 3 5.9999999999999998e-02 5.6646414642770395e+00 4.8332797027742892e+01 1.2200780463010185e+01 0 1 0
22518 1 5 1.0299999999999999e-01 6.8071584435641910e+00 4.3499461001596359e+01 6.6113619157456167e+00 1 0 0
22513 1 6 -1.2000000000000000e-01 6.6842973548545714e+00 4.4604741272384132e+01 8.4212750889033927e+00 1 0 0
22515 1 3 5.9999999999999998e-02 7.0769661592203938e+00 4.3884245646142375e+01 9.0115668236922861e+00 1 0 0
22510 1 3 5.9999999999999998e-02 7.6388793315998171e+00 4.6771180049232399e+01 9.7210316278222137e+00 1 0 0
22512 1 5 1.0299999999999999e-01 7.3669222397961285e+00 4.6396248513735209e+01 7.4552454945894153e+00 1 0 0
22508 1 2 9.7000000000000003e-02 7.8173055784939596e+00 4.5536955163571790e+01 8.0521674547621611e+00 1 0 0
22511 1 4 -2.0000000000000001e-01 9.0633724810287095e+00 4.4726847351626937e+01 7.0540875765052160e+00 1 0 0
22509 1 3 5.9999999999999998e-02 8.6367249522083487e+00 4.5282230126179989e+01 9.8536782103421476e+00 1 0 0
22507 1 6 -1.2000000000000000e-01 8.3830839175276477e+00 4.6178640267330174e+01 9.2980481104332569e+00 1 0 0
22502 1 2 9.7000000000000003e-02 9.6611027471008253e+00 4.7038516044603988e+01 9.2157447244668891e+00 1 0 0
22506 1 5 1.0299999999999999e-01 1.0350874193988423e+01 4.6623514257016716e+01 8.4737694858181527e+00 1 0 0
22501 1 6 -1.2000000000000000e-01 1.0289161634360665e+01 4.7334069073374415e+01 1.0543178708292176e+01 1 0 0
22496 1 2 9.7000000000000003e-02 1.0977597767792048e+01 4.6167623224354514e+01 1.1294645286293255e+01 1 0 0
22504 1 3 5.9999999999999998e-02 1.1089933676767934e+01 4.8049143492499717e+01 1.0319068404345666e+01 1 0 0
22503 1 3 5.9999999999999998e-02 9.5264265931491465e+00 4.7871615597023521e+01 1.1168903326927925e+01 1 0 0
22500 1 5 1.0299999999999999e-01 1.0425852861667725e+01 4.5262503962165255e+01 1.1427924928441696e+01 1 0 0
12496 1 3 5.9999999999999998e-02 6.9763354382525185e+00 4.8249625195476447e+01 1.1201771709672085e+01 0 1 0
22505 1 4 -2.0000000000000001e-01 9.1498158323550332e+00 4.8619173840488209e+01 8.5312524221904855e+00 1 0 0
12493 1 6 -1.2000000000000000e-01 6.5858184372338506e+00 4.8840275577244647e+01 1.2003288011155322e+01 0 1 0
28311 1 3 5.9999999999999998e-02 1.2238791120212866e+01 4.4879701585831334e+01 7.6722524010737256e+00 0 0 0
28675 1 6 -1.2000000000000000e-01 1.5736912055434042e+01 4.3304177868070589e+01 1.1391742521240237e+01 0 0 0
28678 1 3 5.9999999999999998e-02 1.4927438079567775e+01 4.3504065170293259e+01 1.0611158198452294e+01 0 0 0
22499 1 4 -2.0000000000000001e-01 1.2401780298218476e+01 4.5623138642389904e+01 1.0257312780087739e+01 1 0 0
28312 1 3 5.9999999999999998e-02 1.3481883079023429e+01 4.3824388245738376e+01 8.4784708644772113e+00 0 0 0
28313 1 4 -2.0000000000000001e-01 1.5468926394463651e+01 4.3763153939951451e+01 6.3036619441460742e+00 0 0 0
28309 1 6 -1.2000000000000000e-01 1.3076314982138598e+01 4.4091482262890850e+01 7.5362815595006571e+00 0 0 0
28310 1 2 9.7000000000000003e-02 1.4185914588196152e+01 4.4919214974873512e+01 6.7980987885185824e+00 0 0 0
28317 1 3 5.9999999999999998e-02 1.4075423505703320e+01 4.6624791671903203e+01 8.1650727156386900e+00 0 0 0
28315 1 6 -1.2000000000000000e-01 1.4812486146414919e+01 4.5899130750844165e+01 7.8469990041383690e+00 0 0 0
28318 1 3 5.9999999999999998e-02 1.5110756821407426e+01 4.5300996351352154e+01 8.7168434886732040e+00 0 0 0
28316 1 2 9.7000000000000003e-02 1.6018352319601526e+01 4.6676783857101995e+01 7.3621964150729493e+00 0 0 0
28323 1 3 5.9999999999999998e-02 1.5640052360476627e+01 4.8654009315384052e+01 7.9956766280465486e+00 0 0 0
12648 1 5 1.0299999999999999e-01 1.3638227677607073e+01 4.9028445577615585e+01 6.8672880130767036e+00 0 1 0
22494 1 5 1.0299999999999999e-01 1.3250758942433119e+01 4.7706057886996419e+01 1.2006402602371336e+01 1 0 0
28324 1 3 5.9999999999999998e-02 1.6085630252361700e+01 4.7558037639067805e+01 9.1856800759950552e+00 0 0 0
28677 1 3 5.9999999999999998e-02 1.6126465609498752e+01 4.4318893006145707e+01 1.1526751209920016e+01 0 0 0
12846 1 5 1.0299999999999999e-01 3.6617092056691845e+00 5.1511707590766974e+01 6.5126569769076079e+00 0 1 0
12845 1 4 -2.0000000000000001e-01 5.2295161069152583e+00 4.9953120085020259e+01 6.9940401954481830e+00 0 1 0
12485 1 4 -2.0000000000000001e-01 3.4922210350786989e+00 5.2434751709255394e+01 9.6724640412512439e+00 0 1 0
12482 1 2 9.7000000000000003e-02 4.8567042286554889e+00 5.2222703638419873e+01 1.0755859556153196e+01 0 1 0
12487 1 6 -1.2000000000000000e-01 5.2473651686638698e+00 5.0696287067285304e+01 1.0798365564922891e+01 0 1 0
12489 1 3 5.9999999999999998e-02 4.4263797623964223e+00 5.0148122863514381e+01 1.1237777793243859e+01 0 1 0
35981 1 4 -2.0000000000000001e-01 8.9537688582200758e-01 5.0771713527175386e+01 8.0128062138063179e+00 0 -1 0
35980 1 3 5.9999999999999998e-02 3.7125719583085021e-01 5.3324110802919037e+01 7.8167523265215815e+00 0 -1 0
12486 1 5 1.0299999999999999e-01 5.6546344162900724e+00 5.2762346680444672e+01 1.0217232598138025e+01 0 1 0
12490 1 3 5.9999999999999998e-02 5.4989512094738471e+00 5.0347956680085510e+01 9.8102297648604129e+00 0 1 0
12851 1 4 -2.0000000000000001e-01 5.5761672325030114e+00 5.3573460680834501e+01 7.3479801889795882e+00 0 1 0
12484 1 3 5.9999999999999998e-02 3.9116479940640083e+00 5.3878914610336004e+01 1.1708744252760452e+01 0 1 0
12481 1 6 -1.2000000000000000e-01 4.5599067118536869e+00 5.3078110194336688e+01 1.2016353333144529e+01 0 1 0
35985 1 3 5.9999999999999998e-02 3.6498601859122681e-01 5.2026639025537065e+01 1.0226857801941927e+01 0 -1 0
12479 1 4 -2.0000000000000001e-01 6.3827968583269747e+00 5.5020149968181641e+01 1.1812542791766628e+01 0 1 0
12488 1 2 9.7000000000000003e-02 6.4225953499757145e+00 5.0358497945890790e+01 1.1807674199242062e+01 0 1 0
12645 1 3 5.9999999999999998e-02 1.1497629673186726e+01 4.9835323112904803e+01 7.6297961716516882e+00 0 1 0
12852 1 5 1.0299999999999999e-01 6.9524739210562458e+00 5.2031904074106059e+01 6.6832676160261117e+00 0 1 0
12639 1 3 5.9999999999999998e-02 1.0996186759791026e+01 5.0955836682323437e+01 9.8603364170233370e+00 0 1 0
12942 1 5 1.0299999999999999e-01 1.1930192574857269e+01 5.4568553105808853e+01 7.6127188113048039e+00 0 1 0
12946 1 3 5.9999999999999998e-02 1.0161588227187165e+01 5.4971628971283970e+01 8.9557151451324373e+00 0 1 0
12634 1 3 5.9999999999999998e-02 1.1194685812407837e+01 5.3949550984992293e+01 1.0778728037528488e+01 0 1 0
12491 1 4 -2.0000000000000001e-01 7.9589128779068217e+00 5.1133218098624440e+01 1.1401378160499245e+01 0 1 0
12631 1 6 -1.2000000000000000e-01 1.1340511416864363e+01 5.3275365353886102e+01 1.1609332290909624e+01 0 1 0
12637 1 6 -1.2000000000000000e-01 1.1919205683362671e+01 5.1588290696645366e+01 9.7882290303638779e+00 0 1 0
12633 1 3 5.9999999999999998e-02 1.0383179508111414e+01 5.2770938545113069e+01 1.1848631677453193e+01 0 1 0
12640 1 3 5.9999999999999998e-02 1.1452538016292875e+01 5.2433296231804462e+01 9.2421271763629225e+00 0 1 0
12646 1 3 5.9999999999999998e-02 1.1919181934351181e+01 5.1454138498589927e+01 7.1909073303888649e+00 0 1 0
12643 1 6 -1.2000000000000000e-01 1.2325748481820098e+01 5.0599628563661192e+01 7.5568824935230490e+00 0 1 0
12632 1 2 9.7000000000000003e-02 1.2371999400766219e+01 5.2210244529346319e+01 1.1151418678356668e+01 0 1 0
12647 1 4 -2.0000000000000001e-01 1.4701327042614265e+01 5.0958790226894862e+01 6.2636538078040216e+00 0 1 0
12641 1 4 -2.0000000000000001e-01 1.3581797361642982e+01 4.9385134064825500e+01 9.6625791267316821e+00 0 1 0
12644 1 2 9.7000000000000003e-02 1.3211516807482042e+01 4.9956180983354223e+01 6.5019976576514704e+00 0 1 0
12638 1 2 9.7000000000000003e-02 1.2968576246701542e+01 5.0936841650355525e+01 8.9180730020789625e+00 0 1 0
12642 1 5 1.0299999999999999e-01 1.3794201934840585e+01 5.1509371589561567e+01 8.6098284558000238e+00 0 1 0
12635 1 4 -2.0000000000000001e-01 1.4056650147174555e+01 5.2718227494175558e+01 1.0981956829720687e+01 0 1 0
12935 1 4 -2.0000000000000001e-01 1.4627751364171914e+01 5.4294843867085447e+01 7.2984111729178878e+00 0 1 0
12636 1 5 1.0299999999999999e-01 1.2451877577760845e+01 5.1432982441274575e+01 1.1879748973425135e+01 0 1 0
12627 1 3 5.9999999999999998e-02 1.2884072739495362e+01 5.5185002888355321e+01 1.1600598294320418e+01 0 1 0
12933 1 3 5.9999999999999998e-02 1.5779148370237211e+01 5.5428919813143359e+01 9.4216400873649615e+00 0 1 0
12816 1 5 1.0299999999999999e-01 4.1300499738007614e+00 5.8564137505243913e+01 6.1754267516382759e+00 0 1 0
12815 1 4 -2.0000000000000001e-01 1.8502617384193318e+00 5.8453261093266619e+01 6.3866187684790630e+00 0 1 0
12812 1 2 9.7000000000000003e-02 3.4910885227093296e+00 5.7730773555628765e+01 6.4932811941892998e+00 0 1 0
12811 1 6 -1.2000000000000000e-01 3.8021728541347795e+00 5.7335061965963007e+01 7.9849829864820929e+00 0 1 0
12814 1 3 5.9999999999999998e-02 3.1509878897564541e+00 5.6577768196722872e+01 8.2915926725510172e+00 0 1 0
12810 1 5 1.0299999999999999e-01 2.9016931586464620e+00 5.9056170524692114e+01 9.0850603919049302e+00 0 1 0
12806 1 2 9.7000000000000003e-02 3.8353326943546837e+00 5.8530637398193861e+01 9.0392615803698053e+00 0 1 0
12800 1 2 9.7000000000000003e-02 4.5391690998579559e+00 5.8887755357845769e+01 1.1578095269825280e+01 0 1 0
12804 1 5 1.0299999999999999e-01 4.1333786335671396e+00 5.9862614664899453e+01 1.1282598126683400e+01 0 1 0
12805 1 6 -1.2000000000000000e-01 4.2172354159362939e+00 5.7932576817960978e+01 1.0437552542176915e+01 0 1 0
12808 1 3 5.9999999999999998e-02 3.3824699717134430e+00 5.7314788946015696e+01 1.0802990029369871e+01 0 1 0
12813 1 3 5.9999999999999998e-02 4.8012834344015545e+00 5.6973482911452201e+01 8.0592302388459593e+00 0 1 0
12807 1 3 5.9999999999999998e-02 4.9290972606934247e+00 5.7127190767182505e+01 1.0409944586074692e+01 0 1 0
131 1 4 -2.0000000000000001e-01 7.9546756513798322e-01 6.0313836219029824e+01 9.9865912301401991e+00 1 0 0
12809 1 4 -2.0000000000000001e-01 5.0680999200488666e+00 5.9708259873392009e+01 8.5780674841587157e+00 0 1 0
12799 1 6 -1.2000000000000000e-01 6.0176798077345035e+00 5.9071453138830741e+01 1.1799821328971358e+01 0 1 0
12945 1 3 5.9999999999999998e-02 9.5490447403673215e+00 5.5781940827605787e+01 7.6213519488848167e+00 0 1 0
12938 1 2 9.7000000000000003e-02 1.1771482234611488e+01 5.5655082478824916e+01 7.6632808555308598e+00 0 1 0
12943 1 6 -1.2000000000000000e-01 1.0374019249494900e+01 5.5822683063397953e+01 8.3717619004825234e+00 0 1 0
12947 1 4 -2.0000000000000001e-01 8.7124518202844747e+00 5.7176029023091594e+01 1.0073745791249650e+01 0 1 0
12952 1 3 5.9999999999999998e-02 9.4482402782693882e+00 5.8255511935497857e+01 7.5414713841088270e+00 0 1 0
12948 1 5 1.0299999999999999e-01 1.0981716471577149e+01 5.7292471027916974e+01 9.9410705134685795e+00 0 1 0
12944 1 2 9.7000000000000003e-02 1.0196694604473876e+01 5.7167170959281243e+01 9.1994667017029776e+00 0 1 0
12954 1 5 1.0299999999999999e-01 8.9844526441949704e+00 5.9869572853033304e+01 9.4687873021087441e+00 0 1 0
12949 1 6 -1.2000000000000000e-01 1.0211524454669902e+01 5.8438741891011325e+01 8.2985113792494101e+00 0 1 0
12950 1 2 9.7000000000000003e-02 9.9186790108593357e+00 5.9779765847761105e+01 8.8907400538106014e+00 0 1 0
12951 1 3 5.9999999999999998e-02 1.1182466090392744e+01 5.8519600297363354e+01 7.7879388610699438e+00 0 1 0
12955 1 6 -1.2000000000000000e-01 9.7492929279042855e+00 6.0703829821103781e+01 7.6659233485304235e+00 0 1 0
12957 1 3 5.9999999999999998e-02 1.0583553990884855e+01 6.0531029079674575e+01 7.0476663094841490e+00 0 1 0
12958 1 3 5.9999999999999998e-02 8.9630834140622309e+00 6.0430015533035913e+01 7.0331712696376023e+00 0 1 0
12801 1 3 5.9999999999999998e-02 6.4564424478243225e+00 5.9195089873800320e+01 1.0787938093196239e+01 0 1 0
12953 1 4 -2.0000000000000001e-01 1.1195173711886646e+01 6.0135708382218915e+01 1.0050969536880704e+01 0 1 0
12802 1 3 5.9999999999999998e-02 6.4225736161747475e+00 5.8123627141610832e+01 1.2125443671971819e+01 0 1 0
12939 1 3 5.9999999999999998e-02 1.3144200495500852e+01 5.5848225018392178e+01 9.3636399661805196e+00 0 1 0
12937 1 6 -1.2000000000000000e-01 1.3052322620592259e+01 5.6252071905550920e+01 8.3732066596067849e+00 0 1 0
12932 1 2 9.7000000000000003e-02 1.4460795202852992e+01 5.5974673974839654e+01 7.7154717166413800e+00 0 1 0
12931 1 6 -1.2000000000000000e-01 1.5579574120973332e+01 5.6263405245475113e+01 8.7393816201909029e+00 0 1 0
12934 1 3 5.9999999999999998e-02 1.5201869414926868e+01 5.7050274602726198e+01 9.3767389475174223e+00 0 1 0
12940 1 3 5.9999999999999998e-02 1.3073887244869761e+01 5.7375992108495801e+01 8.5864082805637469e+00 0 1 0
12936 1 5 1.0299999999999999e-01 1.4585453618176425e+01 5.6517389638970137e+01 6.7650721504053211e+00 0 1 0
12971 1 4 -2.0000000000000001e-01 1.4552064493503867e+01 6.1028278632271686e+01 8.9947578361255829e+00 0 1 0
12621 1 3 5.9999999999999998e-02 1.4613767095324263e+01 5.7048708413934293e+01 1.1864799540512104e+01 0 1 0
12615 1 3 5.9999999999999998e-02 1.6136790650972532e+01 5.8731958465755611e+01 1.2050541062753183e+01 0 1 0
12966 1 5 1.0299999999999999e-01 1.2384904088372936e+01 6.1620151161156727e+01 7.8351917862454199e+00 0 1 0
130 1 3 5.9999999999999998e-02 2.0955524075637162e+00 6.1941805414960051e+01 8.1005957425045771e+00 1 0 0
128 1 2 9.7000000000000003e-02 3.3269260124984662e-01 6.1898804492519453e+01 9.2868394531152454e+00 1 0 0
126 1 5 1.0299999999999999e-01 2.7986361986286696e+00 6.2160364327082291e+01 1.0622654433326002e+01 1 0 0
127 1 6 -1.2000000000000000e-01 1.5947145025339600e+00 6.2568765108183435e+01 8.8354803340174630e+00 1 0 0
122 1 2 9.7000000000000003e-02 2.5820854348262317e+00 6.2983834482488689e+01 9.9442852319697419e+00 1 0 0
129 1 3 5.9999999999999998e-02 1.3716415517193261e+00 6.3443244967741371e+01 8.2069582404290031e+00 1 0 0
125 1 4 -2.0000000000000001e-01 4.1066094091454239e+00 6.3554461679950528e+01 9.2209188835072045e+00 1 0 0
121 1 6 -1.2000000000000000e-01 2.0111904357625479e+00 6.4090079659095508e+01 1.0809472836126929e+01 1 0 0
116 1 2 9.7000000000000003e-02 2.7605176022312263e+00 6.4557534141419964e+01 1.2046167853526597e+01 1 0 0
123 1 3 5.9999999999999998e-02 1.1119432175096104e+00 6.3736575117216269e+01 1.1187241156823415e+01 1 0 0
12797 1 4 -2.0000000000000001e-01 6.1629657366016621e+00 6.1774210164169560e+01 1.1817415536660789e+01 0 1 0
12964 1 3 5.9999999999999998e-02 1.0881337091009661e+01 6.2649494279614110e+01 9.6785279732130451e+00 0 1 0
12956 1 2 9.7000000000000003e-02 9.5893101489360753e+00 6.2214653342459414e+01 8.0001949058312682e+00 0 1 0
12959 1 4 -2.0000000000000001e-01 8.1904873726923899e+00 6.2517997676049248e+01 9.0879724762327907e+00 0 1 0
12961 1 6 -1.2000000000000000e-01 1.0860957908665528e+01 6.2856542687459878e+01 8.5946336888077841e+00 0 1 0
12960 1 5 1.0299999999999999e-01 9.3539308235521510e+00 6.2889555117038235e+01 7.1373074629143209e+00 0 1 0
12963 1 3 5.9999999999999998e-02 1.0590387610807680e+01 6.3936591985720455e+01 8.6552269362020819e+00 0 1 0
12962 1 2 9.7000000000000003e-02 1.2221791345520105e+01 6.2699060481653476e+01 7.9456008172145562e+00 0 1 0
12965 1 4 -2.0000000000000001e-01 1.2225831574980990e+01 6.3472294522975872e+01 6.3334714836032742e+00 0 1 0
12970 1 3 5.9999999999999998e-02 1.3140922459457432e+01 6.3225632616926447e+01 9.8948570272538880e+00 0 1 0
12972 1 5 1.0299999999999999e-01 1.4897556120432204e+01 6.2731580865335680e+01 7.4281481586532196e+00 0 1 0
12968 1 2 9.7000000000000003e-02 1.4661760208986507e+01 6.2725329991228669e+01 8.4972293049735743e+00 0 1 0
12967 1 6 -1.2000000000000000e-01 1.3321957864529299e+01 6.3362920574239254e+01 8.8089204460003945e+00 0 1 0
12969 1 3 5.9999999999999998e-02 1.3319931696911169e+01 6.4496437230127398e+01 8.6890342427943708e+00 0 1 0
12975 1 3 5.9999999999999998e-02 1.5838631526943814e+01 6.4505655626753438e+01 9.2280192631440290e+00 0 1 0
12973 1 6 -1.2000000000000000e-01 1.5806584776017729e+01 6.3399004264319053e+01 9.2885761270434930e+00 0 1 0
12976 1 3 5.9999999999999998e-02 1.5664888943051288e+01 6.3024150682452081e+01 1.0297408739971095e+01 0 1 0
28798 1 3 5.9999999999999998e-02 4.1117529035528175e+00 3.4728467181730210e+01 1.3091777622418164e+01 0 0 0
28760 1 2 9.7000000000000003e-02 3.9630909062931083e+00 3.3801648111715444e+01 1.7381051798325586e+01 0 0 0
28761 1 3 5.9999999999999998e-02 2.5492171561028782e+00 3.5454358165135666e+01 1.7617847437271632e+01 0 0 0
28759 1 6 -1.2000000000000000e-01 3.6274196763926345e+00 3.5238821800525322e+01 1.7857112358965349e+01 0 0 0
28762 1 3 5.9999999999999998e-02 4.2579493958702379e+00 3.5975409396729752e+01 1.7339647849211911e+01 0 0 0
28763 1 4 -2.0000000000000001e-01 3.6258637439531936e+00 3.3607860911392230e+01 1.5603573139799677e+01 0 0 0
28765 1 6 -1.2000000000000000e-01 5.4253301924035764e+00 3.3314644620713814e+01 1.7585681191235292e+01 0 0 0
27035 1 4 -2.0000000000000001e-01 9.0026111599833947e-01 3.3119052894075097e+01 1.3171031251116673e+01 0 0 0
22553 1 4 -2.0000000000000001e-01 9.8440798185299272e-01 3.6790275026604768e+01 1.5391131205516535e+01 1 0 0
28764 1 5 1.0299999999999999e-01 3.3198087263621763e+00 3.3056580906076519e+01 1.7759078573195950e+01 0 0 0
28767 1 3 5.9999999999999998e-02 5.9620094721671855e+00 3.3889799850908247e+01 1.6860106324494527e+01 0 0 0
28804 1 3 5.9999999999999998e-02 4.5385677595716407e+00 3.6757200792736235e+01 1.3546682971497148e+01 0 0 0
28803 1 3 5.9999999999999998e-02 3.3067665689424586e+00 3.6960209178433267e+01 1.2504926093846780e+01 0 0 0
28793 1 4 -2.0000000000000001e-01 6.8975829858095334e+00 3.3876886751385356e+01 1.3002874782652938e+01 0 0 0
27365 1 4 -2.0000000000000001e-01 1.0428815426403379e+01 3.3982289414555432e+01 1.3805598666704382e+01 0 0 0
27363 1 3 5.9999999999999998e-02 1.0402295281581583e+01 3.4791760683541092e+01 1.6523954777393350e+01 0 0 0
27362 1 2 9.7000000000000003e-02 1.1291548431465575e+01 3.3303499190669449e+01 1.5269410896987427e+01 0 0 0
27361 1 6 -1.2000000000000000e-01 1.1405825942263752e+01 3.4461864554884727e+01 1.6337064466835738e+01 0 0 0
27364 1 3 5.9999999999999998e-02 1.1859983719127216e+01 3.5366816320588732e+01 1.5818449083887836e+01 0 0 0
27359 1 4 -2.0000000000000001e-01 1.1816108852881770e+01 3.2629962814923736e+01 1.8224103134578908e+01 0 0 0
27366 1 5 1.0299999999999999e-01 1.0694832378683200e+01 3.2505778666141346e+01 1.5716176975568512e+01 0 0 0
27356 1 2 9.7000000000000003e-02 1.2349734748814388e+01 3.4174253041369717e+01 1.7594304763525273e+01 0 0 0
28835 1 4 -2.0000000000000001e-01 1.4700393913182173e+01 3.5312236019728402e+01 1.2729920466715672e+01 0 0 0
27358 1 3 5.9999999999999998e-02 1.2428630628497579e+01 3.6325395268455829e+01 1.8142890120567035e+01 0 0 0
27360 1 5 1.0299999999999999e-01 1.3397751073476643e+01 3.4118231866075604e+01 1.7261682492981535e+01 0 0 0
28832 1 2 9.7000000000000003e-02 1.5646387898953627e+01 3.6636397367963170e+01 1.3400544427696236e+01 0 0 0
27369 1 3 5.9999999999999998e-02 1.3236152599891945e+01 3.3407463383468894e+01 1.4436820696464444e+01 0 0 0
28836 1 5 1.0299999999999999e-01 1.5408145667614278e+01 3.6596785879616299e+01 1.4476636622664023e+01 0 0 0
27367 1 6 -1.2000000000000000e-01 1.2689396305367042e+01 3.2677481081757122e+01 1.4895167969289663e+01 0 0 0
28802 1 2 9.7000000000000003e-02 5.0222118943984686e+00 3.8403549566578583e+01 1.2282955873910515e+01 0 0 0
28801 1 6 -1.2000000000000000e-01 4.4069257466249736e+00 3.7037088038410381e+01 1.2559763308608662e+01 0 0 0
28805 1 4 -2.0000000000000001e-01 3.8555730008014550e+00 3.9438077842026480e+01 1.3103779322931869e+01 0 0 0
22550 1 2 9.7000000000000003e-02 6.6705648327464817e-01 3.8529586684827258e+01 1.5645725589221408e+01 1 0 0
22551 1 3 5.9999999999999998e-02 1.2652069065110285e+00 3.8786283554771927e+01 1.3596693661084236e+01 1 0 0
22555 1 6 -1.2000000000000000e-01 1.9579713756782815e+00 3.9119376661785331e+01 1.6326602765947506e+01 1 0 0
22558 1 3 5.9999999999999998e-02 2.6761819553308612e+00 3.9383405180119830e+01 1.5599058102211071e+01 1 0 0
22556 1 2 9.7000000000000003e-02 1.6417957167692689e+00 4.0321884921903738e+01 1.7238601273207557e+01 1 0 0
22557 1 3 5.9999999999999998e-02 2.3856810331162217e+00 3.8357497116720580e+01 1.7052925041100121e+01 1 0 0
12732 1 5 1.0299999999999999e-01 4.6670598702795463e+00 4.2034922151547292e+01 1.3760069644900440e+01 0 1 0
22561 1 6 -1.2000000000000000e-01 2.9124591153489270e+00 4.1053393720069238e+01 1.7601167481363650e+01 1 0 0
22564 1 3 5.9999999999999998e-02 3.4010424581702869e+00 4.1389052101359752e+01 1.6690475680996094e+01 1 0 0
22560 1 5 1.0299999999999999e-01 1.0537670470045424e+00 4.0943079079121127e+01 1.6471296871356635e+01 1 0 0
22549 1 6 -1.2000000000000000e-01 4.5028275101665821e-01 3.9138411600164609e+01 1.4257484319838827e+01 1 0 0
22552 1 3 5.9999999999999998e-02 6.7934356860807865e-01 4.0179731372007666e+01 1.4288057461749609e+01 1 0 0
12730 1 3 5.9999999999999998e-02 2.5623682670340560e+00 4.2790299388880157e+01 1.2894365326503618e+01 0 1 0
22563 1 3 5.9999999999999998e-02 3.5345194528417556e+00 4.0388591980753205e+01 1.8216300063257798e+01 1 0 0
12728 1 2 9.7000000000000003e-02 4.8019083034751455e+00 4.3033321718785764e+01 1.3403359397334686e+01 0 1 0
22569 1 3 5.9999999999999998e-02 4.8134973106586312e+00 4.2931271155079322e+01 1.7834217464447505e+01 1 0 0
28813 1 6 -1.2000000000000000e-01 8.4988387819214495e+00 4.0318914729064204e+01 1.2429424109255311e+01 0 0 0
28809 1 3 5.9999999999999998e-02 6.3707916531340860e+00 3.9498171468860718e+01 1.3688545899931366e+01 0 0 0
28807 1 6 -1.2000000000000000e-01 6.4376258911935542e+00 3.8845672515445749e+01 1.2799957029992678e+01 0 0 0
28816 1 3 5.9999999999999998e-02 9.0422481890914543e+00 3.9502285622225820e+01 1.3003428578910908e+01 0 0 0
28810 1 3 5.9999999999999998e-02 6.8108331215881783e+00 3.7901707608821468e+01 1.3221401438944461e+01 0 0 0
12737 1 4 -2.0000000000000001e-01 6.2676774875722447e+00 4.1481064158695673e+01 1.5894763226777458e+01 0 1 0
28822 1 3 5.9999999999999998e-02 1.1214493674768843e+01 4.1551196103080379e+01 1.2708478853077086e+01 0 0 0
28824 1 5 1.0299999999999999e-01 1.1064082880432061e+01 3.9011439442473261e+01 1.2903228358885398e+01 0 0 0
28815 1 3 5.9999999999999998e-02 8.2448104090233976e+00 4.1009347674268170e+01 1.3180577624676786e+01 0 0 0
12744 1 5 1.0299999999999999e-01 8.9648910737336820e+00 4.2376456135522353e+01 1.6607142265044363e+01 0 1 0
12738 1 5 1.0299999999999999e-01 7.2405162325583401e+00 4.2877931538335581e+01 1.4076456779054782e+01 0 1 0
12734 1 2 9.7000000000000003e-02 6.7239142502311466e+00 4.2973871889839913e+01 1.5040944971922382e+01 0 1 0
28825 1 6 -1.2000000000000000e-01 1.3089610968156300e+01 3.9522943291999177e+01 1.2444116953377382e+01 0 0 0
28828 1 3 5.9999999999999998e-02 1.3166096216230576e+01 4.0221478353108800e+01 1.3232811916433459e+01 0 0 0
28680 1 5 1.0299999999999999e-01 1.4832608869999886e+01 4.1658932147092749e+01 1.2429663830665453e+01 0 0 0
28676 1 2 9.7000000000000003e-02 1.5162138317134261e+01 4.2663386963479660e+01 1.2618057607325330e+01 0 0 0
28829 1 4 -2.0000000000000001e-01 1.2858679210856071e+01 3.7771270157762338e+01 1.4412262007563879e+01 0 0 0
28826 1 2 9.7000000000000003e-02 1.3615254156587248e+01 3.8144189051052713e+01 1.2886537544665307e+01 0 0 0
28831 1 6 -1.2000000000000000e-01 1.5093669448061744e+01 3.8033023360934997e+01 1.3102634261480189e+01 0 0 0
28834 1 3 5.9999999999999998e-02 1.5475899381027281e+01 3.8772593196788030e+01 1.3843004237873053e+01 0 0 0
28691 1 4 -2.0000000000000001e-01 1.2333570044414035e+01 4.1672299883954359e+01 1.6778181216424247e+01 0 0 0
28686 1 5 1.0299999999999999e-01 1.5220365837425996e+01 4.1038702647731512e+01 1.4764269458883859e+01 0 0 0
28688 1 2 9.7000000000000003e-02 1.3973388298585379e+01 4.2261875187187826e+01 1.7226360621022550e+01 0 0 0
28682 1 2 9.7000000000000003e-02 1.5681533933597303e+01 4.1936971293055151e+01 1.5192707146891031e+01 0 0 0
28692 1 5 1.0299999999999999e-01 1.4524700963000223e+01 4.1390400315409785e+01 1.7575596471605152e+01 0 0 0
28681 1 6 -1.2000000000000000e-01 1.6057718660678884e+01 4.2754613744033179e+01 1.3886835886336273e+01 0 0 0
28687 1 6 -1.2000000000000000e-01 1.4719276692147517e+01 4.2848791129535250e+01 1.6003727114891412e+01 0 0 0
12725 1 4 -2.0000000000000001e-01 3.9540148822309997e+00 4.6088249537327776e+01 1.2659397706448262e+01 0 1 0
22565 1 4 -2.0000000000000001e-01 1.6884436402294707e+00 4.3366381293174001e+01 1.7512478528257574e+01 1 0 0
12723 1 3 5.9999999999999998e-02 1.1795640892999411e+00 4.5288030971561469e+01 1.3018516895754590e+01 0 1 0
12736 1 3 5.9999999999999998e-02 4.8505734219808980e+00 4.3594772823929766e+01 1.5527812109467961e+01 0 1 0
12729 1 3 5.9999999999999998e-02 3.0901549955133443e+00 4.3849357336814769e+01 1.4141870208213451e+01 0 1 0
12733 1 6 -1.2000000000000000e-01 5.4967355713320938e+00 4.3702509958519620e+01 1.4649423620321189e+01 0 1 0
12727 1 6 -1.2000000000000000e-01 3.3397904931222389e+00 4.3536371809670698e+01 1.3174236157828563e+01 0 1 0
12504 1 5 1.0299999999999999e-01 5.1833470648137716e+00 4.7704757310262664e+01 1.4355066412630581e+01 0 1 0
12509 1 4 -2.0000000000000001e-01 3.1116518740776460e+00 4.6161241183431876e+01 1.6262816871877256e+01 0 1 0
12506 1 2 9.7000000000000003e-02 3.9195307136470339e+00 4.7591863627019428e+01 1.6873213919988636e+01 0 1 0
12735 1 3 5.9999999999999998e-02 5.6811303725804203e+00 4.4738194663641913e+01 1.4469028597588659e+01 0 1 0
12500 1 2 9.7000000000000003e-02 5.5445648299907493e+00 4.8536939356703819e+01 1.4947204631572101e+01 0 1 0
12505 1 6 -1.2000000000000000e-01 5.3646775619146210e+00 4.7921713260515190e+01 1.6295669578597511e+01 0 1 0
12510 1 5 1.0299999999999999e-01 3.2620718681257834e+00 4.8420363153592383e+01 1.6590113371458472e+01 0 1 0
12508 1 3 5.9999999999999998e-02 5.8547025708314155e+00 4.8721408153966927e+01 1.7028375879530017e+01 0 1 0
12507 1 3 5.9999999999999998e-02 6.0222075699372191e+00 4.7041038875438723e+01 1.6259395120471055e+01 0 1 0
12742 1 3 5.9999999999999998e-02 6.8153246539694425e+00 4.3887654950132216e+01 1.6881070636649650e+01 0 1 0
12740 1 2 9.7000000000000003e-02 8.9734040097437031e+00 4.3394644120434563e+01 1.6323542723425803e+01 0 1 0
12743 1 4 -2.0000000000000001e-01 9.9063074587450330e+00 4.3177309961306428e+01 1.4774095891688610e+01 0 1 0
12497 1 4 -2.0000000000000001e-01 7.6893164639396057e+00 4.6772520491401664e+01 1.3438354005295592e+01 0 1 0
22495 1 6 -1.2000000000000000e-01 1.1496771298117203e+01 4.6510176561180309e+01 1.2694783432246926e+01 1 0 0
12739 1 6 -1.2000000000000000e-01 7.4858191151869136e+00 4.3845423460984641e+01 1.6034965387993154e+01 0 1 0
12741 1 3 5.9999999999999998e-02 7.5051169830067872e+00 4.4823896708591697e+01 1.5718133695613957e+01 0 1 0
22498 1 3 5.9999999999999998e-02 1.0731552281580392e+01 4.6961912222457613e+01 1.3271878411083371e+01 1 0 0
12750 1 5 1.0299999999999999e-01 9.4210363259365870e+00 4.6011780256470963e+01 1.6134465140019202e+01 0 1 0
12745 1 6 -1.2000000000000000e-01 9.8212073495805789e+00 4.4253401462059863e+01 1.7296498199826623e+01 0 1 0
12746 1 2 9.7000000000000003e-02 9.8401551791024140e+00 4.5807349711226436e+01 1.7127707575742637e+01 0 1 0
22497 1 3 5.9999999999999998e-02 1.1752086380510157e+01 4.5564668051379130e+01 1.3241041461441215e+01 1 0 0
12494 1 2 9.7000000000000003e-02 7.4514272606453416e+00 4.8554132326217221e+01 1.3229453597837816e+01 0 1 0
22493 1 4 -2.0000000000000001e-01 1.1866431657692624e+01 4.9144042390527026e+01 1.2913873266755843e+01 1 0 0
12755 1 4 -2.0000000000000001e-01 1.0656830726356917e+01 4.8708785123003189e+01 1.5973476210292031e+01 0 1 0
12748 1 3 5.9999999999999998e-02 1.0847402046525916e+01 4.3761566658695962e+01 1.7164633923394181e+01 0 1 0
12501 1 3 5.9999999999999998e-02 7.6587710777021227e+00 4.8574827135406643e+01 1.5263131908472468e+01 0 1 0
12754 1 3 5.9999999999999998e-02 1.1944865941178923e+01 4.6125820900633009e+01 1.6934664978049302e+01 0 1 0
12498 1 5 1.0299999999999999e-01 8.4460760191763207e+00 4.9007321846575351e+01 1.3104517746075985e+01 0 1 0
12499 1 6 -1.2000000000000000e-01 6.9660536886002618e+00 4.9030615616708346e+01 1.4576899784802096e+01 0 1 0
12751 1 6 -1.2000000000000000e-01 1.1146099928684327e+01 4.6491728996648206e+01 1.7496069797417011e+01 0 1 0
12752 1 2 9.7000000000000003e-02 1.1183995902946842e+01 4.8104918737343027e+01 1.7607996965235387e+01 0 1 0
12756 1 5 1.0299999999999999e-01 1.0426562725050635e+01 4.8487724568137985e+01 1.8234832874370088e+01 0 1 0
12749 1 4 -2.0000000000000001e-01 8.7080795646285392e+00 4.6427241440202344e+01 1.8279706228401679e+01 0 1 0
22490 1 2 9.7000000000000003e-02 1.2622854590580769e+01 4.7536955227399993e+01 1.2856798030556547e+01 1 0 0
12757 1 6 -1.2000000000000000e-01 1.2648378132605544e+01 4.8633753989728234e+01 1.8013059433521459e+01 0 1 0
28679 1 4 -2.0000000000000001e-01 1.3634297145142202e+01 4.3600127576831831e+01 1.2837951973091464e+01 0 0 0
28690 1 3 5.9999999999999998e-02 1.3876801619628601e+01 4.3307278274462263e+01 1.5449041465482830e+01 0 0 0
22492 1 3 5.9999999999999998e-02 1.2833082927635107e+01 4.7825896163252338e+01 1.5034982808394687e+01 1 0 0
22491 1 3 5.9999999999999998e-02 1.3489331939633951e+01 4.6258405121824630e+01 1.4503325568660504e+01 1 0 0
22489 1 6 -1.2000000000000000e-01 1.3382618456156351e+01 4.7353180454300620e+01 1.4209844548397287e+01 1 0 0
22488 1 5 1.0299999999999999e-01 1.5286145966480293e+01 4.6950743254398553e+01 1.3423635225707507e+01 1 0 0
22484 1 2 9.7000000000000003e-02 1.4897128691169650e+01 4.7720656114001017e+01 1.4126463102364855e+01 1 0 0
22487 1 4 -2.0000000000000001e-01 1.5604974313739108e+01 4.7504267744621302e+01 1.5726803596743235e+01 1 0 0
22483 1 6 -1.2000000000000000e-01 1.5126119731539998e+01 4.9149962623709719e+01 1.3610956489920671e+01 1 0 0
28696 1 3 5.9999999999999998e-02 1.3102396820503088e+01 4.4091648079577595e+01 1.7874189131055935e+01 0 0 0
12760 1 3 5.9999999999999998e-02 1.3199534170557474e+01 4.8568971987329874e+01 1.7119512799903539e+01 0 1 0
28689 1 3 5.9999999999999998e-02 1.5253676722975921e+01 4.3724177676623427e+01 1.6340810920708748e+01 0 0 0
22486 1 3 5.9999999999999998e-02 1.4801184993822428e+01 4.9238139383007052e+01 1.2528269519473394e+01 1 0 0
28693 1 6 -1.2000000000000000e-01 1.3759278247739491e+01 4.3369511146099263e+01 1.8280986378137385e+01 0 0 0
35994 1 5 1.0299999999999999e-01 3.0737152179252020e-01 5.2166802944453735e+01 1.2462200717538170e+01 0 -1 0
35993 1 4 -2.0000000000000001e-01 1.5189729274961312e+00 5.0195159691033282e+01 1.2729734721638774e+01 0 -1 0
35990 1 2 9.7000000000000003e-02 1.2603405087800978e-01 5.1197004657272416e+01 1.2925185072952498e+01 0 -1 0
12503 1 4 -2.0000000000000001e-01 4.4611392814765285e+00 4.9873524785085280e+01 1.4567332912109453e+01 0 1 0
35999 1 4 -2.0000000000000001e-01 8.7934531600669907e-01 5.3956953612516926e+01 1.4510287776262338e+01 0 -1 0
12483 1 3 5.9999999999999998e-02 3.8938200681827673e+00 5.2499150830995099e+01 1.2624334696628779e+01 0 1 0
36000 1 5 1.0299999999999999e-01 1.9840522292111182e+00 5.1893540983583598e+01 1.4852084920705511e+01 0 -1 0
36006 1 5 1.0299999999999999e-01 2.3988400112919246e+00 5.3698128393146895e+01 1.6852865021363893e+01 0 -1 0
36002 1 2 9.7000000000000003e-02 2.0505602242258880e+00 5.2755122907129071e+01 1.7268931498615864e+01 0 -1 0
36005 1 4 -2.0000000000000001e-01 3.3955895041473858e+00 5.1578139724110692e+01 1.7038866152591599e+01 0 -1 0
12477 1 3 5.9999999999999998e-02 4.8972219452440369e+00 5.3242950831734817e+01 1.4719161803031783e+01 0 1 0
12476 1 2 9.7000000000000003e-02 5.7087531433775274e+00 5.3660523254222802e+01 1.2793069954491422e+01 0 1 0
36001 1 6 -1.2000000000000000e-01 8.4407692270857881e-01 5.2284870888869868e+01 1.6572022351937996e+01 0 -1 0
35996 1 2 9.7000000000000003e-02 1.0276893151983231e+00 5.2292624216759343e+01 1.5034691782904369e+01 0 -1 0
12475 1 6 -1.2000000000000000e-01 5.2636138363007241e+00 5.4122484467543842e+01 1.4211874786381475e+01 0 1 0
12478 1 3 5.9999999999999998e-02 4.3029746799871509e+00 5.4699994228781769e+01 1.3998974339315458e+01 0 1 0
36004 1 3 5.9999999999999998e-02 5.7720398658581740e-01 5.1293787953511440e+01 1.6866463579303268e+01 0 -1 0
12471 1 3 5.9999999999999998e-02 5.5221067882707127e+00 5.4713925922456930e+01 1.6907343003343790e+01 0 1 0
12468 1 5 1.0299999999999999e-01 6.0924466507872355e+00 5.2313391200238144e+01 1.6288228908957123e+01 0 1 0
12492 1 5 1.0299999999999999e-01 6.0855489897950763e+00 5.0863008109642934e+01 1.2724186313721246e+01 0 1 0
12480 1 5 1.0299999999999999e-01 6.5030960563252869e+00 5.2899387429622493e+01 1.2809954463897315e+01 0 1 0
12470 1 2 9.7000000000000003e-02 6.4184905686587550e+00 5.4833305870014591e+01 1.4997932105671623e+01 0 1 0
12469 1 6 -1.2000000000000000e-01 6.4298568300131569e+00 5.4430879037598530e+01 1.6416425891989217e+01 0 1 0
12502 1 3 5.9999999999999998e-02 7.0772417672601966e+00 5.0113653660318953e+01 1.4585859968486140e+01 0 1 0
12464 1 2 9.7000000000000003e-02 6.8626401485848065e+00 5.2957465653137653e+01 1.6604719192279255e+01 0 1 0
12467 1 4 -2.0000000000000001e-01 8.3411715175616923e+00 5.2494994411542173e+01 1.5717874562698134e+01 0 1 0
12630 1 5 1.0299999999999999e-01 1.0765174372311947e+01 5.4797735041436070e+01 1.2983063872504244e+01 0 1 0
12474 1 5 1.0299999999999999e-01 7.3844842667357540e+00 5.4656783279014931e+01 1.4567520191347262e+01 0 1 0
12772 1 3 5.9999999999999998e-02 1.0508939804391423e+01 5.3409946817922823e+01 1.7900790912296326e+01 0 1 0
12472 1 3 5.9999999999999998e-02 7.2177959338161592e+00 5.5004258024957586e+01 1.6878991067954647e+01 0 1 0
12461 1 4 -2.0000000000000001e-01 8.0655304966567147e+00 5.0082546853454943e+01 1.8144186896981019e+01 0 1 0
12771 1 3 5.9999999999999998e-02 1.1806250122654026e+01 5.3804007212839558e+01 1.6930681418913643e+01 0 1 0
12763 1 6 -1.2000000000000000e-01 1.2026263382020055e+01 5.1146434746669442e+01 1.8035053904234228e+01 0 1 0
12769 1 6 -1.2000000000000000e-01 1.1506454851678292e+01 5.3716583644774765e+01 1.8018210160539514e+01 0 1 0
12766 1 3 5.9999999999999998e-02 1.0994039185264086e+01 5.1005550730385565e+01 1.8119722100419587e+01 0 1 0
12463 1 6 -1.2000000000000000e-01 7.1697887460139862e+00 5.2717279735497769e+01 1.8098771639674737e+01 0 1 0
12626 1 2 9.7000000000000003e-02 1.1661452473464889e+01 5.4146088422815588e+01 1.2876381167856849e+01 0 1 0
12629 1 4 -2.0000000000000001e-01 1.1962816779922365e+01 5.3156341211663694e+01 1.4256604977008296e+01 0 1 0
12765 1 3 5.9999999999999998e-02 1.2288884073780448e+01 5.1136118171253585e+01 1.6928029445679162e+01 0 1 0
22485 1 3 5.9999999999999998e-02 1.4541820052925742e+01 4.9890766123955245e+01 1.4086472765831532e+01 1 0 0
12628 1 3 5.9999999999999998e-02 1.3833734408448706e+01 5.4518259657464661e+01 1.2857961564941796e+01 0 1 0
12625 1 6 -1.2000000000000000e-01 1.2899628805306980e+01 5.5012669697994461e+01 1.2626924439363991e+01 0 1 0
22479 1 3 5.9999999999999998e-02 1.5792014251349343e+01 5.1507587357777922e+01 1.3331979581426053e+01 1 0 0
12767 1 4 -2.0000000000000001e-01 1.4025460277870723e+01 5.3019826312500562e+01 1.8175027596305831e+01 0 1 0
36015 1 3 5.9999999999999998e-02 1.9212358072116489e+00 5.5484216643033939e+01 1.8025932737902281e+01 0 -1 0
35846 1 2 9.7000000000000003e-02 1.2093831426996561e-01 6.1534380175190719e+01 1.6246988571922365e+01 0 -1 0
12803 1 4 -2.0000000000000001e-01 3.7772115005882232e+00 5.8407428065785965e+01 1.3134280101602959e+01 0 1 0
35851 1 6 -1.2000000000000000e-01 6.9542650813565177e-01 6.0236660818242058e+01 1.5773593451263832e+01 0 -1 0
35859 1 3 5.9999999999999998e-02 1.0219103376793204e+00 5.8695914961017550e+01 1.3764009516667949e+01 0 -1 0
35854 1 3 5.9999999999999998e-02 1.4628669913555357e+00 5.9746423222255252e+01 1.6424194290393771e+01 0 -1 0
35853 1 3 5.9999999999999998e-02 1.1947592602679884e+00 6.0529165243538515e+01 1.4788215098916115e+01 0 -1 0
35860 1 3 5.9999999999999998e-02 9.7150138989387480e-01 5.7295262669090484e+01 1.4899483721218649e+01 0 -1 0
35857 1 6 -1.2000000000000000e-01 3.8535818988910081e-01 5.8073520892358779e+01 1.4406514501678929e+01 0 -1 0
12798 1 5 1.0299999999999999e-01 5.6813847467173826e+00 6.0296856198288879e+01 1.3572628607352376e+01 0 1 0
36023 1 4 -2.0000000000000001e-01 3.4191001761847071e+00 5.8444679123998334e+01 1.7970718111038845e+01 0 -1 0
35837 1 4 -2.0000000000000001e-01 5.1210907896586590e+00 6.1528969546112307e+01 1.8286678971504536e+01 0 -1 0
35844 1 5 1.0299999999999999e-01 2.3856294695813940e+00 6.1495008007079868e+01 1.7680991132966600e+01 0 -1 0
36024 1 5 1.0299999999999999e-01 5.0858562064515880e+00 5.6903110852243081e+01 1.8294009314917421e+01 0 -1 0
12473 1 4 -2.0000000000000001e-01 6.1644981834058692e+00 5.6602784234273990e+01 1.5109403200449380e+01 0 1 0
12777 1 3 5.9999999999999998e-02 9.8690589869073388e+00 5.5849171003301961e+01 1.8019383847968491e+01 0 1 0
12794 1 2 9.7000000000000003e-02 6.3763089104304935e+00 6.0246215151230238e+01 1.2730775418800972e+01 0 1 0
12791 1 4 -2.0000000000000001e-01 7.1923009200235803e+00 5.9644814977918713e+01 1.5871426924634301e+01 0 1 0
12793 1 6 -1.2000000000000000e-01 7.7761855711500019e+00 6.0281389851124729e+01 1.3318780393427268e+01 0 1 0
12785 1 4 -2.0000000000000001e-01 9.7030334152771598e+00 5.6506804332825837e+01 1.5120718769491431e+01 0 1 0
12788 1 2 9.7000000000000003e-02 8.0840306622326050e+00 5.9226063944445052e+01 1.4437279303617155e+01 0 1 0
12792 1 5 1.0299999999999999e-01 7.7909753066579501e+00 5.8255473993659159e+01 1.4021500436242819e+01 0 1 0
12787 1 6 -1.2000000000000000e-01 9.5310445998677373e+00 5.9245005652613976e+01 1.5031240792408232e+01 0 1 0
12782 1 2 9.7000000000000003e-02 9.8285009200014759e+00 5.8072154829535663e+01 1.6008338599420700e+01 0 1 0
12790 1 3 5.9999999999999998e-02 1.0290110972620168e+01 5.9324984679862411e+01 1.4174933352874941e+01 0 1 0
12786 1 5 1.0299999999999999e-01 9.0818553596358491e+00 5.8124790927762334e+01 1.6854898957566942e+01 0 1 0
12789 1 3 5.9999999999999998e-02 9.6131588668865753e+00 6.0225437826974513e+01 1.5583995078443641e+01 0 1 0
12781 1 6 -1.2000000000000000e-01 1.1172857306892800e+01 5.8190342574818416e+01 1.6809226897049253e+01 0 1 0
12776 1 2 9.7000000000000003e-02 1.1818529517195737e+01 5.6996716135238444e+01 1.7430235854216708e+01 0 1 0
12783 1 3 5.9999999999999998e-02 1.0966163327670573e+01 5.8877076518311405e+01 1.7606778210775815e+01 0 1 0
12796 1 3 5.9999999999999998e-02 8.4830278217190820e+00 6.0143894820316660e+01 1.2520628986933033e+01 0 1 0
12780 1 5 1.0299999999999999e-01 1.2246994842402438e+01 5.6328532328644386e+01 1.6703144967466425e+01 0 1 0
12784 1 3 5.9999999999999998e-02 1.1919596068382718e+01 5.8634503565114642e+01 1.6132277517262764e+01 0 1 0
12623 1 4 -2.0000000000000001e-01 1.1917584454728164e+01 5.7481434007901107e+01 1.2590957278656663e+01 0 1 0
12795 1 3 5.9999999999999998e-02 7.8724994936505137e+00 6.1182212504859251e+01 1.3891483014411248e+01 0 1 0
12624 1 5 1.0299999999999999e-01 1.3035827692943943e+01 5.6406275369270077e+01 1.4317081253589533e+01 0 1 0
12619 1 6 -1.2000000000000000e-01 1.4589542707272075e+01 5.6805458509854297e+01 1.2918916054388060e+01 0 1 0
12620 1 2 9.7000000000000003e-02 1.3143041656774715e+01 5.6387418851128736e+01 1.3215689461690209e+01 0 1 0
12618 1 5 1.0299999999999999e-01 1.4171904419233105e+01 5.8874448209386600e+01 1.3912977387507382e+01 0 1 0
12614 1 2 9.7000000000000003e-02 1.4942979234935002e+01 5.8108670658046321e+01 1.3780636879320936e+01 0 1 0
12617 1 4 -2.0000000000000001e-01 1.5374894380483658e+01 5.7492492220035423e+01 1.5443808539213498e+01 0 1 0
12413 1 4 -2.0000000000000001e-01 1.3187421164753069e+01 6.0747359076806298e+01 1.6802544637988710e+01 0 1 0
12611 1 4 -2.0000000000000001e-01 1.5482744163581406e+01 6.1338059976832596e+01 1.3126814208604538e+01 0 1 0
12622 1 3 5.9999999999999998e-02 1.5365619438168787e+01 5.6053152701961167e+01 1.3222781678683315e+01 0 1 0
12779 1 4 -2.0000000000000001e-01 1.3346395307713438e+01 5.7410931492509356e+01 1.8242052159900204e+01 0 1 0
12412 1 3 5.9999999999999998e-02 1.5598075780250259e+01 6.1542651614308127e+01 1.6434727140770626e+01 0 1 0
35847 1 3 5.9999999999999998e-02 8.5646855049009107e-01 6.3572763650630144e+01 1.6423529929614851e+01 0 -1 0
119 1 4 -2.0000000000000001e-01 3.2669162355936940e+00 6.3139668021060885e+01 1.2957036090248018e+01 1 0 0
35842 1 3 5.9999999999999998e-02 3.9644299049296294e+00 6.2619709355114964e+01 1.5783103378794303e+01 0 -1 0
35848 1 3 5.9999999999999998e-02 1.4872174918690564e+00 6.2820094661011055e+01 1.5237932741983014e+01 0 -1 0
35845 1 6 -1.2000000000000000e-01 1.1793476048292371e+00 6.2614276040110987e+01 1.6275659567297549e+01 0 -1 0
35840 1 2 9.7000000000000003e-02 2.3124335487130798e+00 6.2488425758582423e+01 1.7310706995509523e+01 0 -1 0
35834 1 2 9.7000000000000003e-02 4.7161489452862604e+00 6.3189378219254429e+01 1.7629160434926781e+01 0 -1 0
35839 1 6 -1.2000000000000000e-01 3.5816242008407038e+00 6.3129341782967771e+01 1.6673948248554034e+01 0 -1 0
35841 1 3 5.9999999999999998e-02 3.4291159540783451e+00 6.4119571326936907e+01 1.6314225903407028e+01 0 -1 0
35833 1 6 -1.2000000000000000e-01 6.0164127638685372e+00 6.3766153026274608e+01 1.6760099355090759e+01 0 -1 0
35836 1 3 5.9999999999999998e-02 6.1532153037440667e+00 6.3126664718236668e+01 1.5864095354273335e+01 0 -1 0
35823 1 3 5.9999999999999998e-02 1.0801995665755769e+01 6.2672579874241649e+01 1.5495656026743083e+01 0 -1 0
35821 1 6 -1.2000000000000000e-01 1.0918648248666093e+01 6.3496003923835111e+01 1.6261298183505172e+01 0 -1 0
35822 1 2 9.7000000000000003e-02 9.8282730557491185e+00 6.3541127843882990e+01 1.7284572713404934e+01 0 -1 0
35830 1 3 5.9999999999999998e-02 8.3626075778354689e+00 6.2637188809249714e+01 1.6068157970698863e+01 0 -1 0
35828 1 2 9.7000000000000003e-02 7.2957066474406584e+00 6.3785126353839466e+01 1.7556561682177040e+01 0 -1 0
35827 1 6 -1.2000000000000000e-01 8.4564901348338442e+00 6.3616987238312795e+01 1.6626726346187674e+01 0 -1 0
35824 1 3 5.9999999999999998e-02 1.1892308011883252e+01 6.3411803324332283e+01 1.6758892679901948e+01 0 -1 0
35832 1 5 1.0299999999999999e-01 7.2457415264446645e+00 6.2939087562353031e+01 1.8190442314627710e+01 0 -1 0
35829 1 3 5.9999999999999998e-02 8.4697534208659739e+00 6.4481555745928006e+01 1.5898487629157625e+01 0 -1 0
35826 1 5 1.0299999999999999e-01 9.8670555595995655e+00 6.4387092020868792e+01 1.7980685252399201e+01 0 -1 0
35825 1 4 -2.0000000000000001e-01 9.9422700344075530e+00 6.2218525195962734e+01 1.8321388826228613e+01 0 -1 0
35817 1 3 5.9999999999999998e-02 1.2742261691674436e+01 6.4215672978660692e+01 1.4438000476993404e+01 0 -1 0
12410 1 2 9.7000000000000003e-02 1.4114470192724825e+01 6.1821281000681459e+01 1.7864611690996366e+01 0 1 0
12411 1 3 5.9999999999999998e-02 1.4814779502278721e+01 6.3154832571098581e+01 1.6369327167645189e+01 0 1 0
12409 1 6 -1.2000000000000000e-01 1.5249047435542167e+01 6.2383648788459823e+01 1.7015733713648942e+01 0 1 0
12414 1 5 1.0299999999999999e-01 1.3580442276306519e+01 6.2733966976736340e+01 1.8129453554778507e+01 0 1 0
28768 1 3 5.9999999999999998e-02 5.8442494447048761e+00 3.3574373080896848e+01 1.8600868674540067e+01 0 0 0
26979 1 3 5.9999999999999998e-02 1.4048995191789965e-01 3.3295334752035060e+01 2.0559103380226130e+01 0 0 0
28754 1 2 9.7000000000000003e-02 3.7696508552517733e+00 3.5641808870549099e+01 1.9308343330148976e+01 0 0 0
28758 1 5 1.0299999999999999e-01 4.8412858221455215e+00 3.5402876452099399e+01 1.9572096563900267e+01 0 0 0
28757 1 4 -2.0000000000000001e-01 2.8931764624503602e+00 3.4430650979999129e+01 2.0262891469199694e+01 0 0 0
27124 1 3 5.9999999999999998e-02 5.2582369013824790e+00 3.4878854578572522e+01 2.2937658709624881e+01 0 0 0
28752 1 5 1.0299999999999999e-01 3.1882465449189539e+00 3.6666919900524093e+01 2.1669046057271302e+01 0 0 0
27121 1 6 -1.2000000000000000e-01 5.8285359455319687e+00 3.4774031585242149e+01 2.3862162555596342e+01 0 0 0
27123 1 3 5.9999999999999998e-02 6.0753236091231857e+00 3.5758694281051426e+01 2.4125471442208028e+01 0 0 0
27130 1 3 5.9999999999999998e-02 3.1901977165342994e+00 3.3713212969837890e+01 2.4207567691226181e+01 0 0 0
27129 1 3 5.9999999999999998e-02 3.3333592198668294e+00 3.5344388401854985e+01 2.4324657837625331e+01 0 0 0
27118 1 3 5.9999999999999998e-02 6.7406394269020051e+00 3.4208438075673506e+01 2.1338539907527334e+01 0 0 0
27120 1 5 1.0299999999999999e-01 6.9783334242915247e+00 3.2955407563484826e+01 2.3631081985028082e+01 0 0 0
27116 1 2 9.7000000000000003e-02 7.1374018697681896e+00 3.4048286248096552e+01 2.3474823981638167e+01 0 0 0
27357 1 3 5.9999999999999998e-02 1.1333847664836426e+01 3.5416283732522395e+01 1.9217916269339604e+01 0 0 0
27115 1 6 -1.2000000000000000e-01 7.5666317136921268e+00 3.4329935692819959e+01 2.2008169234610492e+01 0 0 0
27117 1 3 5.9999999999999998e-02 7.8083263836161771e+00 3.5358045394605185e+01 2.1768592793574747e+01 0 0 0
27110 1 2 9.7000000000000003e-02 8.7690307094899591e+00 3.3489079426087969e+01 2.1471705432609728e+01 0 0 0
27113 1 4 -2.0000000000000001e-01 9.1832535630427845e+00 3.3982069363659377e+01 1.9773620972868095e+01 0 0 0
27114 1 5 1.0299999999999999e-01 9.6393453405106353e+00 3.3659245176051819e+01 2.2147807911001284e+01 0 0 0
27355 1 6 -1.2000000000000000e-01 1.2260293749924427e+01 3.5363920162730878e+01 1.8641920956194191e+01 0 0 0
27352 1 3 5.9999999999999998e-02 1.2355855062148132e+01 3.4157328660069503e+01 2.0971795805606273e+01 0 0 0
27347 1 4 -2.0000000000000001e-01 1.3394026675323158e+01 3.6006308417378818e+01 2.2581825181933503e+01 0 0 0
27349 1 6 -1.2000000000000000e-01 1.3433621333347018e+01 3.4213676688802764e+01 2.0623761081645078e+01 0 0 0
27351 1 3 5.9999999999999998e-02 1.3515579494074581e+01 3.3240254582063223e+01 2.0152997801467713e+01 0 0 0
27354 1 5 1.0299999999999999e-01 1.3541898446962380e+01 3.6403907489001220e+01 2.0068057432438696e+01 0 0 0
27350 1 2 9.7000000000000003e-02 1.3482892738908166e+01 3.5446160383792055e+01 1.9632413017702763e+01 0 0 0
27353 1 4 -2.0000000000000001e-01 1.5081770704064096e+01 3.5448313859405395e+01 1.8812608090537225e+01 0 0 0
27344 1 2 9.7000000000000003e-02 1.4257678220710945e+01 3.4554560752946166e+01 2.1885988977177963e+01 0 0 0
27348 1 5 1.0299999999999999e-01 1.5199791754664572e+01 3.4969573315732482e+01 2.1508409239233576e+01 0 0 0
27346 1 3 5.9999999999999998e-02 1.4938673063033061e+01 3.3782497403968492e+01 2.3714382073753679e+01 0 0 0
27343 1 6 -1.2000000000000000e-01 1.4476876700782178e+01 3.3401582149088867e+01 2.2913965262025084e+01 0 0 0
27345 1 3 5.9999999999999998e-02 1.3435463788205499e+01 3.3123429802461835e+01 2.3216890188848506e+01 0 0 0
28753 1 6 -1.2000000000000000e-01 3.3645795336139614e+00 3.7133466863798830e+01 1.9577130982214303e+01 0 0 0
22562 1 2 9.7000000000000003e-02 2.7678033272751508e+00 4.2351904019366856e+01 1.8435115034859322e+01 1 0 0
28755 1 3 5.9999999999999998e-02 2.2864189411038285e+00 3.7327669128967209e+01 1.9374265656330561e+01 0 0 0
22559 1 4 -2.0000000000000001e-01 5.5281352667042305e-01 4.0014934967406077e+01 1.8623465133796273e+01 1 0 0
28756 1 3 5.9999999999999998e-02 3.9030055592085549e+00 3.7837027161571491e+01 1.9008723026273941e+01 0 0 0
28748 1 2 9.7000000000000003e-02 3.7218832796098575e+00 3.7457091531098392e+01 2.1060346885585670e+01 0 0 0
28751 1 4 -2.0000000000000001e-01 5.4673930760296194e+00 3.7470041253903034e+01 2.1336505413409729e+01 0 0 0
28745 1 4 -2.0000000000000001e-01 2.1580264954164665e+00 3.7619167278002259e+01 2.3869932124077394e+01 0 0 0
28749 1 3 5.9999999999999998e-02 2.1555020177346411e+00 3.8925970428717797e+01 2.1331003166611417e+01 0 0 0
28742 1 2 9.7000000000000003e-02 3.2553559785334145e+00 3.8850838416822299e+01 2.3116929070672409e+01 0 0 0
28747 1 6 -1.2000000000000000e-01 3.1789994131703656e+00 3.8740434172375963e+01 2.1665380736196820e+01 0 0 0
28750 1 3 5.9999999999999998e-02 3.7992338710423077e+00 3.9556185708636356e+01 2.1274961704678869e+01 0 0 0
28744 1 3 5.9999999999999998e-02 3.7774186395120011e+00 4.1087566736087531e+01 2.3313558069187092e+01 0 0 0
28743 1 3 5.9999999999999998e-02 2.0998771275817938e+00 4.0744139917328773e+01 2.3384095130432545e+01 0 0 0
28741 1 6 -1.2000000000000000e-01 3.0611189027212622e+00 4.0330737904660246e+01 2.3711587816586121e+01 0 0 0
28746 1 5 1.0299999999999999e-01 4.3045178394981924e+00 3.8583430847769989e+01 2.3355083733599496e+01 0 0 0
22571 1 4 -2.0000000000000001e-01 5.4546131355316003e+00 4.1150278225066792e+01 1.9787742203728577e+01 1 0 0
22566 1 5 1.0299999999999999e-01 2.3944558837660894e+00 4.2339135595126244e+01 1.9461647796289363e+01 1 0 0
22572 1 5 1.0299999999999999e-01 4.1564668933959918e+00 4.2853815232844163e+01 2.0784113826675618e+01 1 0 0
22568 1 2 9.7000000000000003e-02 4.8590570816852967e+00 4.2841990246967775e+01 1.9919386564295557e+01 1 0 0
22567 1 6 -1.2000000000000000e-01 4.1150017583779013e+00 4.3082297539595899e+01 1.8615487427261314e+01 1 0 0
28715 1 4 -2.0000000000000001e-01 1.0385346778967262e+01 3.7490502116221741e+01 2.2227862736552598e+01 0 0 0
28716 1 5 1.0299999999999999e-01 9.8355811803586377e+00 3.9778826878284065e+01 2.2662778580994750e+01 0 0 0
28712 1 2 9.7000000000000003e-02 1.0160839478685530e+01 3.8916290427304517e+01 2.3276044603246913e+01 0 0 0
22578 1 5 1.0299999999999999e-01 7.3032366218890878e+00 4.2546099528949320e+01 2.1319173899633508e+01 1 0 0
28719 1 3 5.9999999999999998e-02 8.2041399684826697e+00 3.8144914730034188e+01 2.3872900886373639e+01 0 0 0
28711 1 6 -1.2000000000000000e-01 1.1473221847312342e+01 3.9431412963569976e+01 2.3940655859874340e+01 0 0 0
28717 1 6 -1.2000000000000000e-01 9.1244914927958281e+00 3.8495045659575638e+01 2.4349398439018614e+01 0 0 0
22583 1 4 -2.0000000000000001e-01 9.7424125171439915e+00 4.2904489501689547e+01 2.2406949751496342e+01 1 0 0
28708 1 3 5.9999999999999998e-02 1.1848843820993778e+01 4.1010069817082254e+01 2.1470872001958142e+01 0 0 0
28714 1 3 5.9999999999999998e-02 1.1084938739698101e+01 4.0471925890026640e+01 2.4334849181182616e+01 0 0 0
28698 1 5 1.0299999999999999e-01 1.2513872544723856e+01 4.2170496249802319e+01 1.9165447840855570e+01 0 0 0
28707 1 3 5.9999999999999998e-02 1.2783785824773849e+01 4.1839691425886215e+01 2.2665137392267095e+01 0 0 0
28710 1 5 1.0299999999999999e-01 1.2776076321136141e+01 3.8823179880458348e+01 2.2398703030314646e+01 0 0 0
28706 1 2 9.7000000000000003e-02 1.2639629763664066e+01 3.9691455609097666e+01 2.3051740434389487e+01 0 0 0
28705 1 6 -1.2000000000000000e-01 1.2709036107674187e+01 4.0951713472484009e+01 2.2043572663503952e+01 0 0 0
28703 1 4 -2.0000000000000001e-01 1.3457532484575999e+01 3.9594774184836581e+01 1.9797159300400555e+01 0 0 0
28700 1 2 9.7000000000000003e-02 1.3913021999293377e+01 4.0724691889680571e+01 2.1058421869583967e+01 0 0 0
28704 1 5 1.0299999999999999e-01 1.4658904126282803e+01 4.0299884041619897e+01 2.1631412392251359e+01 0 0 0
28699 1 6 -1.2000000000000000e-01 1.4315105550401755e+01 4.2056369048595627e+01 2.0398093661369959e+01 0 0 0
28701 1 3 5.9999999999999998e-02 1.5255082138277961e+01 4.1995506390120333e+01 1.9915881994494615e+01 0 0 0
28694 1 2 9.7000000000000003e-02 1.3249535628166123e+01 4.2871667272480025e+01 1.9573235845631110e+01 0 0 0
28702 1 3 5.9999999999999998e-02 1.4617148235873074e+01 4.2650471812949029e+01 2.1220465061513067e+01 0 0 0
28709 1 4 -2.0000000000000001e-01 1.4027037032648797e+01 3.9835742397508142e+01 2.4041107230422533e+01 0 0 0
28372 1 3 5.9999999999999998e-02 1.6074508004449051e+01 3.8439146997271443e+01 1.9650146859966735e+01 0 0 0
22570 1 3 5.9999999999999998e-02 4.0134015564318704e+00 4.4156833447546319e+01 1.8666940110347142e+01 1 0 0
12516 1 5 1.0299999999999999e-01 1.6940431321117637e+00 4.6726475536029128e+01 1.8677544405826552e+01 0 1 0
12511 1 6 -1.2000000000000000e-01 3.8607512187030162e+00 4.7536813248583577e+01 1.8379875751482924e+01 0 1 0
12520 1 3 5.9999999999999998e-02 1.4685064273359834e+00 4.7810587354275107e+01 2.0795184629562630e+01 0 1 0
12513 1 3 5.9999999999999998e-02 4.3604813266399756e+00 4.6721693530333802e+01 1.8942592415565571e+01 0 1 0
12512 1 2 9.7000000000000003e-02 2.4100383963013079e+00 4.7486884569014649e+01 1.8925267434631827e+01 0 1 0
12518 1 2 9.7000000000000003e-02 2.9857987313887193e+00 4.6259657595150465e+01 2.1176433134812608e+01 0 1 0
12522 1 5 1.0299999999999999e-01 3.9108853500294201e+00 4.5900914973795729e+01 2.0836799932924460e+01 0 1 0
12523 1 6 -1.2000000000000000e-01 3.0901480024169286e+00 4.6445826686335998e+01 2.2703036133574152e+01 0 1 0
12526 1 3 5.9999999999999998e-02 3.2280127448246669e+00 4.5445613659670762e+01 2.3085346714060492e+01 0 1 0
12525 1 3 5.9999999999999998e-02 2.1468884942496937e+00 4.6770132241237775e+01 2.3118855104239181e+01 0 1 0
22576 1 3 5.9999999999999998e-02 5.6271906133412601e+00 4.4891090010831988e+01 2.0094176140301272e+01 1 0 0
12517 1 6 -1.2000000000000000e-01 2.4688829231228784e+00 4.7517898435232105e+01 2.0472510426571169e+01 0 1 0
12524 1 2 9.7000000000000003e-02 4.0135974285085902e+00 4.7495404893474714e+01 2.3320809639258492e+01 0 1 0
12521 1 4 -2.0000000000000001e-01 1.8439522214046993e+00 4.4902565186414336e+01 2.0914305825881037e+01 0 1 0
12519 1 3 5.9999999999999998e-02 3.0873957571457886e+00 4.8330467209672477e+01 2.0773595081186894e+01 0 1 0
12528 1 5 1.0299999999999999e-01 3.6825280799955631e+00 4.8494964318954089e+01 2.2894110779159540e+01 0 1 0
12515 1 4 -2.0000000000000001e-01 1.6087048799622625e+00 4.9032214783168158e+01 1.8575933350268816e+01 0 1 0
12527 1 4 -2.0000000000000001e-01 5.7090956278031735e+00 4.7248724834598839e+01 2.2764886938981149e+01 0 1 0
22577 1 4 -2.0000000000000001e-01 5.7625603257726743e+00 4.3676121309434322e+01 2.2614739086140588e+01 1 0 0
12514 1 3 5.9999999999999998e-02 4.2413158524173227e+00 4.8442436837390588e+01 1.8683296317690694e+01 0 1 0
22573 1 6 -1.2000000000000000e-01 6.0429978593185023e+00 4.3859983383982730e+01 2.0075230753990674e+01 1 0 0
12747 1 3 5.9999999999999998e-02 9.5985346335305106e+00 4.4055621820618967e+01 1.8344349883698971e+01 0 1 0
12753 1 3 5.9999999999999998e-02 1.1320750223927922e+01 4.6148278337033062e+01 1.8542646466195826e+01 0 1 0
22575 1 3 5.9999999999999998e-02 6.6211572009508668e+00 4.3821681453660219e+01 1.9235849942444830e+01 1 0 0
22574 1 2 9.7000000000000003e-02 6.8933812521839517e+00 4.3547690153590267e+01 2.1323383996073979e+01 1 0 0
22582 1 3 5.9999999999999998e-02 7.4299806875356058e+00 4.5534585859856087e+01 2.1547307134012325e+01 1 0 0
22579 1 6 -1.2000000000000000e-01 7.9182569216436933e+00 4.4638424797974849e+01 2.1407524015683801e+01 1 0 0
22581 1 3 5.9999999999999998e-02 8.5169967260567674e+00 4.4658449785416700e+01 2.0493659600803436e+01 1 0 0
22587 1 3 5.9999999999999998e-02 1.0423239751833570e+01 4.5865185149978629e+01 2.1926625700445541e+01 1 0 0
22585 1 6 -1.2000000000000000e-01 9.8963131474701971e+00 4.5570389644135048e+01 2.2810804349623009e+01 1 0 0
22580 1 2 9.7000000000000003e-02 8.8759660489542416e+00 4.4449373642364627e+01 2.2557191161748381e+01 1 0 0
22584 1 5 1.0299999999999999e-01 8.3221669143141916e+00 4.4430877755521273e+01 2.3454457888607987e+01 1 0 0
22590 1 5 1.0299999999999999e-01 1.1568424762718797e+01 4.4385797741376599e+01 2.3760492232054538e+01 1 0 0
22588 1 3 5.9999999999999998e-02 9.2678531648324700e+00 4.6444969508473136e+01 2.2974730933312440e+01 1 0 0
22586 1 2 9.7000000000000003e-02 1.0995454191791675e+01 4.5307726497986152e+01 2.3916856273376702e+01 1 0 0
22591 1 6 -1.2000000000000000e-01 1.2198343317798628e+01 4.6334054194519929e+01 2.3765838363337600e+01 1 0 0
22594 1 3 5.9999999999999998e-02 1.1971468493052322e+01 4.7347486148810539e+01 2.3941730044555364e+01 1 0 0
28697 1 4 -2.0000000000000001e-01 1.2328338182306718e+01 4.4056793126236471e+01 2.0551169907673735e+01 0 0 0
22605 1 3 5.9999999999999998e-02 1.6106821118461617e+01 4.7498846606389556e+01 2.1598220474139158e+01 1 0 0
22593 1 3 5.9999999999999998e-02 1.2370951893498981e+01 4.6257253699314496e+01 2.2664777808479343e+01 1 0 0
12759 1 3 5.9999999999999998e-02 1.3147438297895230e+01 4.7883476429790647e+01 1.8624397960689727e+01 0 1 0
28695 1 3 5.9999999999999998e-02 1.4658644545590317e+01 4.3998813276553626e+01 1.8525389760543366e+01 0 0 0
22607 1 4 -2.0000000000000001e-01 1.5095025816653312e+01 4.6374289042804975e+01 1.9510924015496084e+01 1 0 0
22598 1 2 9.7000000000000003e-02 1.5188730605944746e+01 4.5752294350970892e+01 2.2521726934799204e+01 1 0 0
22602 1 5 1.0299999999999999e-01 1.4349833343973950e+01 4.5668701173147049e+01 2.1933783188762838e+01 1 0 0
22601 1 4 -2.0000000000000001e-01 1.5808737763073010e+01 4.4246713904657454e+01 2.3190734292852014e+01 1 0 0
22599 1 3 5.9999999999999998e-02 1.4536683839989527e+01 4.7692377785249747e+01 2.3370960168323432e+01 1 0 0
22597 1 6 -1.2000000000000000e-01 1.4692580640549185e+01 4.6644916791731490e+01 2.3670375294979788e+01 1 0 0
22600 1 3 5.9999999999999998e-02 1.5579815592547147e+01 4.6793190192303534e+01 2.4293404554210895e+01 1 0 0
36197 1 4 -2.0000000000000001e-01 1.3478748796649303e-02 4.9602892974119101e+01 2.3478279289881716e+01 0 -1 0
36012 1 5 1.0299999999999999e-01 5.9295578451632053e-02 5.4211747736477989e+01 1.8819554112114151e+01 0 -1 0
36007 1 6 -1.2000000000000000e-01 1.6846736775151963e+00 5.2740872075017990e+01 1.8757010483086919e+01 0 -1 0
36009 1 3 5.9999999999999998e-02 9.8399869924559447e-01 5.1912785664171281e+01 1.8892812911197225e+01 0 -1 0
36017 1 4 -2.0000000000000001e-01 4.3907470987674868e+00 5.4376798978082732e+01 1.9324670290742663e+01 0 -1 0
36008 1 2 9.7000000000000003e-02 1.0188015321716797e+00 5.4068165721421366e+01 1.9302054198143470e+01 0 -1 0
36010 1 3 5.9999999999999998e-02 2.6082672068245936e+00 5.2442101146136082e+01 1.9288326525706243e+01 0 -1 0
12455 1 4 -2.0000000000000001e-01 4.5509394092819369e+00 5.1214656335521845e+01 2.1006187789349362e+01 0 1 0
36018 1 5 1.0299999999999999e-01 2.9163065321194099e+00 5.5160842398889173e+01 2.0974607189568314e+01 0 -1 0
36013 1 6 -1.2000000000000000e-01 1.8599388758138837e+00 5.5394217568281334e+01 1.9139613007005480e+01 0 -1 0
12454 1 3 5.9999999999999998e-02 5.7057380673529652e+00 5.2351870086621332e+01 2.3151806492798325e+01 0 1 0
36011 1 4 -2.0000000000000001e-01 6.1145949226841834e-01 5.3732918253463104e+01 2.1040362953799551e+01 0 -1 0
12456 1 5 1.0299999999999999e-01 6.0706506097570507e+00 5.3002962826713244e+01 2.0647688545025943e+01 0 1 0
12462 1 5 1.0299999999999999e-01 5.8974357643555022e+00 5.0936823859655199e+01 1.8397445172037262e+01 0 1 0
12452 1 2 9.7000000000000003e-02 6.1215150138974073e+00 5.2058732476184119e+01 2.1095037681104095e+01 0 1 0
36014 1 2 9.7000000000000003e-02 3.1334477578284501e+00 5.5442337091542278e+01 1.9978787793547760e+01 0 -1 0
12466 1 3 5.9999999999999998e-02 8.2246802798447742e+00 5.2789198627824440e+01 1.8347563507218041e+01 0 1 0
12449 1 4 -2.0000000000000001e-01 6.8650827703692032e+00 5.4700956301041792e+01 2.2754192703462639e+01 0 1 0
12761 1 4 -2.0000000000000001e-01 1.1705937057078989e+01 4.9790707719408317e+01 2.0325003734061198e+01 0 1 0
12465 1 3 5.9999999999999998e-02 6.7026307029706782e+00 5.3529122373416470e+01 1.8589297597264530e+01 0 1 0
12451 1 6 -1.2000000000000000e-01 6.6154560446216966e+00 5.2101921809887635e+01 2.2663534971470732e+01 0 1 0
12460 1 3 5.9999999999999998e-02 6.9835977045851285e+00 5.0208693972871060e+01 2.0619183625377961e+01 0 1 0
12458 1 2 9.7000000000000003e-02 6.8778906490104212e+00 5.1331658181127438e+01 1.8739250747755300e+01 0 1 0
12457 1 6 -1.2000000000000000e-01 7.0930254872029268e+00 5.1264763780247208e+01 2.0266345527063116e+01 0 1 0
12446 1 2 9.7000000000000003e-02 7.6557267531135809e+00 5.3136919516505316e+01 2.2906718939142369e+01 0 1 0
12459 1 3 5.9999999999999998e-02 8.1072498497506409e+00 5.1569432403801812e+01 2.0482448385438655e+01 0 1 0
12773 1 4 -2.0000000000000001e-01 1.0227440467410364e+01 5.4294684356740575e+01 2.0196354487624365e+01 0 1 0
12770 1 2 9.7000000000000003e-02 1.1418013213691069e+01 5.4894466426727618e+01 1.8977712142162932e+01 0 1 0
12450 1 5 1.0299999999999999e-01 8.4555405699617125e+00 5.3126008744050949e+01 2.2169418494658647e+01 0 1 0
12453 1 3 5.9999999999999998e-02 7.0014738942146630e+00 5.1118883535744807e+01 2.2950791768665614e+01 0 1 0
12563 1 4 -2.0000000000000001e-01 1.1711568880112571e+01 5.1711596320490834e+01 2.4064431666010591e+01 0 1 0
12441 1 3 5.9999999999999998e-02 9.8201640019701912e+00 5.5030004632433162e+01 2.3251886683119732e+01 0 1 0
12774 1 5 1.0299999999999999e-01 1.2314655925733838e+01 5.5185986455492511e+01 1.9523400210400592e+01 0 1 0
12768 1 5 1.0299999999999999e-01 1.2268992319557350e+01 5.2421199771939733e+01 1.9663003892062296e+01 0 1 0
12439 1 6 -1.2000000000000000e-01 9.9815858945430609e+00 5.4994679429591166e+01 2.4322532419906956e+01 0 1 0
12445 1 6 -1.2000000000000000e-01 8.1638719234227572e+00 5.3042672265367912e+01 2.4351807808327106e+01 0 1 0
12764 1 2 9.7000000000000003e-02 1.2381065671090617e+01 5.2539693526213689e+01 1.8579145448946949e+01 0 1 0
12758 1 2 9.7000000000000003e-02 1.2733395198111392e+01 4.9960091605245388e+01 1.8792764195393708e+01 0 1 0
12570 1 5 1.0299999999999999e-01 1.3302606937309703e+01 5.1642149891799257e+01 2.1995084460674200e+01 0 1 0
12762 1 5 1.0299999999999999e-01 1.3807165608079046e+01 5.0155084918944326e+01 1.8980775488353011e+01 0 1 0
12569 1 4 -2.0000000000000001e-01 1.5009742013636139e+01 5.0048603602448857e+01 2.1791536473108707e+01 0 1 0
12566 1 2 9.7000000000000003e-02 1.4300875448610121e+01 5.1525276345460654e+01 2.2437555435872422e+01 0 1 0
12571 1 6 -1.2000000000000000e-01 1.5146420438697447e+01 5.2676134412778957e+01 2.1783126964565746e+01 0 1 0
12574 1 3 5.9999999999999998e-02 1.4939707674582605e+01 5.2553051696276810e+01 2.0754733558631248e+01 0 1 0
12572 1 2 9.7000000000000003e-02 1.4804014285719333e+01 5.4124611729040694e+01 2.2184096512371845e+01 0 1 0
12575 1 4 -2.0000000000000001e-01 1.3049226656815282e+01 5.4378687084443158e+01 2.2517096013883080e+01 0 1 0
12576 1 5 1.0299999999999999e-01 1.5280565951667841e+01 5.4450768220831051e+01 2.3120567970937593e+01 0 1 0
12565 1 6 -1.2000000000000000e-01 1.4373547251231852e+01 5.1511973702070392e+01 2.4006132188502409e+01 0 1 0
12577 1 6 -1.2000000000000000e-01 1.5279267979675051e+01 5.5095444334959176e+01 2.1130816100450296e+01 0 1 0
12579 1 3 5.9999999999999998e-02 1.4751514864880773e+01 5.4892877043923967e+01 2.0201458315065786e+01 0 1 0
12568 1 3 5.9999999999999998e-02 1.5291776224226270e+01 5.1018279746178308e+01 2.4286172135224447e+01 0 1 0
12567 1 3 5.9999999999999998e-02 1.4601103051110906e+01 5.2509761660623127e+01 2.4473029787514317e+01 0 1 0
23124 1 5 1.0299999999999999e-01 3.0976809569337060e+00 5.5584710576489840e+01 2.4098126406121999e+01 1 0 0
36027 1 3 5.9999999999999998e-02 6.0944643722021627e+00 5.8974831785399083e+01 1.8631709747981507e+01 0 -1 0
36061 1 6 -1.2000000000000000e-01 7.5681985663529627e-01 5.9920121694685207e+01 2.1478576571221719e+01 0 -1 0
36016 1 3 5.9999999999999998e-02 1.1824956572395919e+00 5.6212095432233269e+01 1.9548073675117582e+01 0 -1 0
36064 1 3 5.9999999999999998e-02 1.3413584514990273e+00 5.9079925430427870e+01 2.1984985316248927e+01 0 -1 0
36020 1 2 9.7000000000000003e-02 4.5415773476749486e+00 5.7523294478428781e+01 1.8958484273778570e+01 0 -1 0
36025 1 6 -1.2000000000000000e-01 5.6328532784652285e+00 5.8508524317851929e+01 1.9482931463447674e+01 0 -1 0
36028 1 3 5.9999999999999998e-02 5.1655150775523104e+00 5.9258703265155461e+01 2.0045802468689896e+01 0 -1 0
36021 1 3 5.9999999999999998e-02 3.1004418462537306e+00 5.7491189064927909e+01 2.0555945798864883e+01 0 -1 0
36022 1 3 5.9999999999999998e-02 4.5552626505323230e+00 5.6676509247677046e+01 2.0912292772903466e+01 0 -1 0
36019 1 6 -1.2000000000000000e-01 3.7894234358131000e+00 5.6805144099067213e+01 2.0117428476443518e+01 0 -1 0
36063 1 3 5.9999999999999998e-02 1.0908853673253487e+00 5.9937863265071897e+01 2.0397165054094572e+01 0 -1 0
23129 1 4 -2.0000000000000001e-01 4.6094251823311003e+00 5.7757586750032893e+01 2.3891565982371691e+01 1 0 0
36058 1 3 5.9999999999999998e-02 3.3271021250143233e+00 6.1053799339695288e+01 2.2198167777016383e+01 0 -1 0
36056 1 2 9.7000000000000003e-02 1.1694549022643521e+00 6.1229306922043961e+01 2.2235447974150560e+01 0 -1 0
36059 1 4 -2.0000000000000001e-01 1.1355767722903867e+00 6.0914379214055707e+01 2.4014975125711747e+01 0 -1 0
12775 1 6 -1.2000000000000000e-01 1.0886122128185370e+01 5.6119255538156928e+01 1.8363479168657765e+01 0 1 0
36030 1 5 1.0299999999999999e-01 6.5864326061730898e+00 5.7601597795536456e+01 2.1353768544377044e+01 0 -1 0
36036 1 5 1.0299999999999999e-01 6.4736180187041734e+00 6.0780446820976472e+01 2.0895308826479372e+01 0 -1 0
36026 1 2 9.7000000000000003e-02 6.8595904643441337e+00 5.8046985587298231e+01 2.0288991770066840e+01 0 -1 0
36035 1 4 -2.0000000000000001e-01 6.8188906117203052e+00 5.9955953915423628e+01 2.3007199966359458e+01 0 -1 0
36032 1 2 9.7000000000000003e-02 7.3803732443155745e+00 6.0445683079681928e+01 2.1398258937475440e+01 0 -1 0
36029 1 4 -2.0000000000000001e-01 7.6160668029409395e+00 5.6659433047494041e+01 1.9515050307892501e+01 0 -1 0
12778 1 3 5.9999999999999998e-02 1.0638015227465713e+01 5.6902699618965038e+01 1.9035563121470997e+01 0 1 0
36031 1 6 -1.2000000000000000e-01 7.8307175428252185e+00 5.9265351249718286e+01 2.0548984988554594e+01 0 -1 0
36033 1 3 5.9999999999999998e-02 8.6354523073316276e+00 5.8868583811887703e+01 2.1073067167372191e+01 0 -1 0
36034 1 3 5.9999999999999998e-02 8.2912428055853944e+00 5.9544789620761932e+01 1.9561673310009084e+01 0 -1 0
12435 1 3 5.9999999999999998e-02 1.1565995473880692e+01 5.6515421250125996e+01 2.2997313389736110e+01 0 1 0
12433 1 6 -1.2000000000000000e-01 1.1643858876872514e+01 5.6767044319207834e+01 2.4082583184544454e+01 0 1 0
36039 1 3 5.9999999999999998e-02 9.4433308256269619e+00 6.1222237019198410e+01 2.1813626111681444e+01 0 -1 0
36037 1 6 -1.2000000000000000e-01 8.4539727791537214e+00 6.1576927128417509e+01 2.1474567367428698e+01 0 -1 0
12425 1 4 -2.0000000000000001e-01 1.1736776048614946e+01 5.8399463398591685e+01 2.1259621582847849e+01 0 1 0
12437 1 4 -2.0000000000000001e-01 9.0824330961909379e+00 5.7684036907844614e+01 2.3946755267139768e+01 0 1 0
12426 1 5 1.0299999999999999e-01 1.2152282756240631e+01 6.0281733983030293e+01 2.2528376435808301e+01 0 1 0
12428 1 2 9.7000000000000003e-02 1.2147268199869247e+01 5.8185523102226725e+01 2.4331602882003040e+01 0 1 0
12432 1 5 1.0299999999999999e-01 1.1260616159035969e+01 5.8872947181749467e+01 2.4071802452751655e+01 0 1 0
12417 1 3 5.9999999999999998e-02 1.5039023241471762e+01 6.0226318273405617e+01 1.8945175383626424e+01 0 1 0
12422 1 2 9.7000000000000003e-02 1.2755840787399023e+01 5.9403402210234859e+01 2.2290647342191907e+01 0 1 0
12427 1 6 -1.2000000000000000e-01 1.3301161792432836e+01 5.8596332781414482e+01 2.3448214331181980e+01 0 1 0
12429 1 3 5.9999999999999998e-02 1.3840954168927578e+01 5.7776604184574246e+01 2.3213823618143881e+01 0 1 0
12423 1 3 5.9999999999999998e-02 1.4411898453084417e+01 5.9031481027119277e+01 2.1047034528533697e+01 0 1 0
12580 1 3 5.9999999999999998e-02 1.4908621879146789e+01 5.6141146643945632e+01 2.1336071964457616e+01 0 1 0
12421 1 6 -1.2000000000000000e-01 1.3862449823397098e+01 5.9909162768656330e+01 2.1351676609361029e+01 0 1 0
12420 1 5 1.0299999999999999e-01 1.2500546830914463e+01 6.0235758576836218e+01 1.9571342419056624e+01 0 1 0
12430 1 3 5.9999999999999998e-02 1.3986310908041027e+01 5.9212390072175339e+01 2.4059989998889137e+01 0 1 0
12424 1 3 5.9999999999999998e-02 1.4426962370452923e+01 6.0550089009039446e+01 2.2047040859212412e+01 0 1 0
12416 1 2 9.7000000000000003e-02 1.3302972302385870e+01 6.0696416019957390e+01 2.0158039515057645e+01 0 1 0
12415 1 6 -1.2000000000000000e-01 1.4490927741138652e+01 6.1139005860397631e+01 1.9224755952593679e+01 0 1 0
12436 1 3 5.9999999999999998e-02 1.2403229626711727e+01 5.6085924422122801e+01 2.4429105828842854e+01 0 1 0
35838 1 5 1.0299999999999999e-01 4.6369996372396187e+00 6.3744152232889377e+01 1.8535378964398916e+01 0 -1 0
35843 1 4 -2.0000000000000001e-01 1.8368641322759494e+00 6.3416530932298670e+01 1.8799032270606133e+01 0 -1 0
36057 1 3 5.9999999999999998e-02 2.7816720064458473e+00 6.2047235413181539e+01 2.0847817799982000e+01 0 -1 0
36060 1 5 1.0299999999999999e-01 4.8678777183495203e-01 6.2024670976011606e+01 2.2088643262554054e+01 0 -1 0
36055 1 6 -1.2000000000000000e-01 2.6001801334841765e+00 6.1830014304296625e+01 2.1924878484829808e+01 0 -1 0
36048 1 5 1.0299999999999999e-01 5.3020750895140338e+00 6.2171885459213968e+01 2.2817466691801073e+01 0 -1 0
36050 1 2 9.7000000000000003e-02 2.8889607759536071e+00 6.3184298088528436e+01 2.2563439501254543e+01 0 -1 0
36054 1 5 1.0299999999999999e-01 2.8753050824620541e+00 6.3064922770033050e+01 2.3717234400350431e+01 0 -1 0
36044 1 2 9.7000000000000003e-02 5.5135104240497217e+00 6.3207327641679953e+01 2.2641346707120441e+01 0 -1 0
36049 1 6 -1.2000000000000000e-01 4.2052247941966545e+00 6.3790166351474305e+01 2.2005567200924272e+01 0 -1 0
36052 1 3 5.9999999999999998e-02 4.2409443564379021e+00 6.3619503224172320e+01 2.0931286720492079e+01 0 -1 0
36047 1 4 -2.0000000000000001e-01 5.8464928272221934e+00 6.4003580154434658e+01 2.4138196477224056e+01 0 -1 0
36053 1 4 -2.0000000000000001e-01 1.5990520717456917e+00 6.4398907025033353e+01 2.2142512982336715e+01 0 -1 0
36040 1 3 5.9999999999999998e-02 8.5427532190692510e+00 6.1908459028596688e+01 2.0417115074598861e+01 0 -1 0
36046 1 3 5.9999999999999998e-02 6.5173691900282700e+00 6.3221519278453897e+01 2.0670127450521207e+01 0 -1 0
36043 1 6 -1.2000000000000000e-01 6.7138841937661713e+00 6.3468060409093823e+01 2.1703629885954395e+01 0 -1 0
36042 1 5 1.0299999999999999e-01 7.9884181459174783e+00 6.2719032889970869e+01 2.3319679392396125e+01 0 -1 0
36038 1 2 9.7000000000000003e-02 8.0575818644119543e+00 6.2865947668306198e+01 2.2211337154932338e+01 0 -1 0
36041 1 4 -2.0000000000000001e-01 9.4917777459926178e+00 6.3984907445771363e+01 2.1876366332669292e+01 0 -1 0
36045 1 3 5.9999999999999998e-02 6.8788392191815086e+00 6.4570971960098717e+01 2.1696099081359868e+01 0 -1 0
12418 1 3 5.9999999999999998e-02 1.5171299814292080e+01 6.1761287521536779e+01 1.9790190060841251e+01 0 1 0
12419 1 4 -2.0000000000000001e-01 1.2658951617252800e+01 6.2274045339258755e+01 2.0656936572332288e+01 0 1 0
27134 1 2 9.7000000000000003e-02 3.0402838838324781e-01 3.5028088823589485e+01 2.7161780563515467e+01 0 0 0
27137 1 4 -2.0000000000000001e-01 4.8152720194565529e-01 3.6664681934413089e+01 2.7862055129942039e+01 0 0 0
27138 1 5 1.0299999999999999e-01 6.2876408430240571e-01 3.4419126039045828e+01 2.8021002608422766e+01 0 0 0
27133 1 6 -1.2000000000000000e-01 1.1383173247860163e+00 3.4679881823827834e+01 2.5915158994155547e+01 0 0 0
27127 1 6 -1.2000000000000000e-01 3.5192719102197159e+00 3.4492116501558684e+01 2.4919690826529077e+01 0 0 0
27122 1 2 9.7000000000000003e-02 5.0277949117212506e+00 3.4209663776277623e+01 2.5059485023890151e+01 0 0 0
27128 1 2 9.7000000000000003e-02 2.6351162500806340e+00 3.4561788151219204e+01 2.6195240799948174e+01 0 0 0
27132 1 5 1.0299999999999999e-01 2.9206701988297001e+00 3.5358902480105812e+01 2.6933676131064285e+01 0 0 0
27126 1 5 1.0299999999999999e-01 5.2070418806258543e+00 3.3211939402320155e+01 2.5282041871172936e+01 0 0 0
27125 1 4 -2.0000000000000001e-01 5.7192821457242635e+00 3.5043326370080685e+01 2.6473936707941785e+01 0 0 0
27136 1 3 5.9999999999999998e-02 8.3196606966871955e-01 3.3719486562623061e+01 2.5533231258836938e+01 0 0 0
27131 1 4 -2.0000000000000001e-01 2.9594317884902535e+00 3.3018276560201386e+01 2.7092805821156315e+01 0 0 0
27135 1 3 5.9999999999999998e-02 9.7160841391705799e-01 3.5493947392776128e+01 2.5179142276476366e+01 0 0 0
27119 1 4 -2.0000000000000001e-01 8.5200813988689035e+00 3.4374250561528676e+01 2.4546941880410444e+01 0 0 0
27255 1 3 5.9999999999999998e-02 9.9084418085231416e+00 3.3175619161861150e+01 2.7240784753993861e+01 0 0 0
27249 1 3 5.9999999999999998e-02 1.1399097927215504e+01 3.3550770085191040e+01 2.8865909740203843e+01 0 0 0
27247 1 6 -1.2000000000000000e-01 1.1893072726338460e+01 3.2657795858354639e+01 2.8652901177466362e+01 0 0 0
27242 1 2 9.7000000000000003e-02 1.2745710436443472e+01 3.2561161889642513e+01 2.9982087558650829e+01 0 0 0
27246 1 5 1.0299999999999999e-01 1.3533338741997891e+01 3.3390266834441647e+01 2.9882892911566774e+01 0 0 0
37198 1 3 5.9999999999999998e-02 1.5198744875571078e+01 3.4834606157091038e+01 2.8683037269427327e+01 -1 -1 0
37194 1 5 1.0299999999999999e-01 1.4504505657914001e+01 3.6158403129272855e+01 2.6483328762075399e+01 -1 -1 0
37190 1 2 9.7000000000000003e-02 1.5147931283608560e+01 3.6542007069522214e+01 2.7303753887227433e+01 -1 -1 0
37199 1 4 -2.0000000000000001e-01 1.4995613337196872e+01 3.3376799897100469e+01 2.6369569666424045e+01 -1 -1 0
37195 1 6 -1.2000000000000000e-01 1.5859153986643767e+01 3.5374810376534306e+01 2.7991540839213446e+01 -1 -1 0
37192 1 3 5.9999999999999998e-02 1.3638993944930121e+01 3.6596493382680030e+01 2.8787686280967041e+01 -1 -1 0
27250 1 3 5.9999999999999998e-02 1.2526297627720490e+01 3.2686376200128684e+01 2.7736594626398993e+01 0 0 0
28736 1 2 9.7000000000000003e-02 3.1338599997652792e+00 4.0335774450049264e+01 2.5236693293736984e+01 0 0 0
28739 1 4 -2.0000000000000001e-01 3.2089563900141238e+00 4.2072370618395261e+01 2.5692094522223861e+01 0 0 0
28737 1 3 5.9999999999999998e-02 5.2922748649821232e+00 4.0103180420665495e+01 2.5536206397714810e+01 0 0 0
28740 1 5 1.0299999999999999e-01 2.1904787897247000e+00 4.0040317929244907e+01 2.5642912438909427e+01 0 0 0
28738 1 3 5.9999999999999998e-02 4.3899471273233548e+00 3.8600967589374704e+01 2.5752856242791040e+01 0 0 0
28735 1 6 -1.2000000000000000e-01 4.3925951273459569e+00 3.9654585918296625e+01 2.5930894064003791e+01 0 0 0
28730 1 2 9.7000000000000003e-02 4.5955336070752715e+00 3.9772372524000275e+01 2.7512830701596425e+01 0 0 0
28733 1 4 -2.0000000000000001e-01 3.1158178592487564e+00 3.8989480299519748e+01 2.8212921888913943e+01 0 0 0
28732 1 3 5.9999999999999998e-02 5.8730904580790018e+00 3.8143215004850560e+01 2.8002926400087819e+01 0 0 0
28729 1 6 -1.2000000000000000e-01 5.8745768916257903e+00 3.9199672479145100e+01 2.8133352081920052e+01 0 0 0
28734 1 5 1.0299999999999999e-01 4.5658237033012696e+00 4.0805453026327534e+01 2.7843858746882947e+01 0 0 0
28731 1 3 5.9999999999999998e-02 5.7563927177440810e+00 3.9368467463178966e+01 2.9115579142127597e+01 0 0 0
28713 1 3 5.9999999999999998e-02 1.1744160151610526e+01 3.8968848515827410e+01 2.4893182060318402e+01 0 0 0
28720 1 3 5.9999999999999998e-02 9.5378493462156353e+00 3.7530524888852419e+01 2.4769270277778155e+01 0 0 0
28721 1 4 -2.0000000000000001e-01 8.3748162716111647e+00 4.0977933490953120e+01 2.4873337967922136e+01 0 0 0
37187 1 4 -2.0000000000000001e-01 1.1824491373654686e+01 3.7087007975515398e+01 2.6947132850606241e+01 -1 -1 0
28725 1 3 5.9999999999999998e-02 6.9700980619215054e+00 3.8432558023522965e+01 2.5778739682513443e+01 0 0 0
28718 1 2 9.7000000000000003e-02 8.9108921649334096e+00 3.9404230907992655e+01 2.5572975377314830e+01 0 0 0
28722 1 5 1.0299999999999999e-01 9.8090389891590934e+00 3.9639421247317401e+01 2.6197054588747591e+01 0 0 0
28728 1 5 1.0299999999999999e-01 6.9090204615425845e+00 4.0678425406572764e+01 2.7106175009247504e+01 0 0 0
28724 1 2 9.7000000000000003e-02 7.2035818311541790e+00 3.9752653955273324e+01 2.7527827466081298e+01 0 0 0
28723 1 6 -1.2000000000000000e-01 7.7752209254976581e+00 3.8744216712939561e+01 2.6457199558236706e+01 0 0 0
28726 1 3 5.9999999999999998e-02 8.1298192038453791e+00 3.7880386648738174e+01 2.6970728009600229e+01 0 0 0
28727 1 4 -2.0000000000000001e-01 8.4132647527598881e+00 4.0010656255152689e+01 2.8767968040726636e+01 0 0 0
37186 1 3 5.9999999999999998e-02 1.1333078384806086e+01 3.9247793016661376e+01 2.8386682073689595e+01 -1 -1 0
37185 1 3 5.9999999999999998e-02 1.2310961400011621e+01 3.8783098377363324e+01 2.9667872492667083e+01 -1 -1 0
37182 1 5 1.0299999999999999e-01 1.2465739610619389e+01 4.1208855997216553e+01 2.9511519098729316e+01 -1 -1 0
37193 1 4 -2.0000000000000001e-01 1.6185421060614082e+01 3.7652703112659857e+01 2.6457699630890975e+01 -1 -1 0
37181 1 4 -2.0000000000000001e-01 1.2514899094126029e+01 4.1497555829412498e+01 2.7052431722819943e+01 -1 -1 0
37183 1 6 -1.2000000000000000e-01 1.2385215229918188e+01 3.9162640909995901e+01 2.8635111308889133e+01 -1 -1 0
37189 1 6 -1.2000000000000000e-01 1.4202582286541020e+01 3.7337395025950983e+01 2.8260322512460927e+01 -1 -1 0
37191 1 3 5.9999999999999998e-02 1.4871442497147090e+01 3.7850015774116599e+01 2.9038812011046257e+01 -1 -1 0
37180 1 3 5.9999999999999998e-02 1.4828836056742720e+01 4.0431974940676511e+01 2.9733619437773424e+01 -1 -1 0
37178 1 2 9.7000000000000003e-02 1.2962184706284024e+01 4.0641570943516236e+01 2.8606864875368640e+01 -1 -1 0
37184 1 2 9.7000000000000003e-02 1.3066304575873881e+01 3.8265132081382504e+01 2.7628145795448653e+01 -1 -1 0
37188 1 5 1.0299999999999999e-01 1.3390790778955964e+01 3.8774116765768483e+01 2.6771654926349647e+01 -1 -1 0
37177 1 6 -1.2000000000000000e-01 1.4500134585817690e+01 4.0855646195857460e+01 2.8758118659318676e+01 -1 -1 0
37179 1 3 5.9999999999999998e-02 1.5142996819973963e+01 4.0266641089088282e+01 2.8031672217201159e+01 -1 -1 0
37172 1 2 9.7000000000000003e-02 1.4973099377954567e+01 4.2321309556622822e+01 2.8867664668289805e+01 -1 -1 0
37176 1 5 1.0299999999999999e-01 1.4621678988276871e+01 4.2899738286232385e+01 2.8021971659530184e+01 -1 -1 0
37175 1 4 -2.0000000000000001e-01 1.4221838684121657e+01 4.3053898534940153e+01 3.0286737143192909e+01 -1 -1 0
12529 1 6 -1.2000000000000000e-01 3.9289679559247479e+00 4.7615569116385664e+01 2.4911160207124272e+01 0 1 0
12532 1 3 5.9999999999999998e-02 4.2935148857323071e+00 4.6672775842218087e+01 2.5318826920544304e+01 0 1 0
36209 1 4 -2.0000000000000001e-01 1.1408779716425919e+00 4.4671096459838395e+01 2.4780542239829607e+01 0 -1 0
12531 1 3 5.9999999999999998e-02 2.9547741344371405e+00 4.7720640660244904e+01 2.5378542641877523e+01 0 1 0
12538 1 3 5.9999999999999998e-02 4.1700986389080246e+00 4.8462696621840450e+01 2.7354594878393716e+01 0 1 0
12530 1 2 9.7000000000000003e-02 4.8034770865424594e+00 4.8806297606411206e+01 2.5382829452581934e+01 0 1 0
12535 1 6 -1.2000000000000000e-01 5.1073948196008274e+00 4.8781377570510081e+01 2.6917410629053268e+01 0 1 0
12539 1 4 -2.0000000000000001e-01 5.8270062459375787e+00 4.6092704519624021e+01 2.7476475973421884e+01 0 1 0
12534 1 5 1.0299999999999999e-01 5.7961803778455074e+00 4.8849426287655078e+01 2.4936899813977949e+01 0 1 0
12545 1 4 -2.0000000000000001e-01 8.9337150785304242e+00 4.8545172559178368e+01 3.0412083643489932e+01 0 1 0
12544 1 3 5.9999999999999998e-02 6.2404040484595082e+00 4.8156632445400355e+01 2.9340297866507736e+01 0 1 0
12536 1 2 9.7000000000000003e-02 6.2493832356716448e+00 4.7877404783025575e+01 2.7372027995090683e+01 0 1 0
12541 1 6 -1.2000000000000000e-01 6.9955541284562859e+00 4.8347026196525988e+01 2.8570514347495433e+01 0 1 0
22589 1 4 -2.0000000000000001e-01 1.0529185995858306e+01 4.5292986899648845e+01 2.5642349486409440e+01 1 0 0
12546 1 5 1.0299999999999999e-01 8.1183232292456022e+00 4.6567782244998860e+01 2.9132918052072895e+01 0 1 0
12542 1 2 9.7000000000000003e-02 8.3343814175797633e+00 4.7693651879724371e+01 2.8951640509703367e+01 0 1 0
12549 1 3 5.9999999999999998e-02 1.0426932344802688e+01 4.7389613061456032e+01 2.8243226981969908e+01 0 1 0
12550 1 3 5.9999999999999998e-02 9.3122195144440756e+00 4.7541639991724381e+01 2.6966377211683536e+01 0 1 0
12547 1 6 -1.2000000000000000e-01 9.5540362983171150e+00 4.7937732424717268e+01 2.7950009138630730e+01 0 1 0
12540 1 5 1.0299999999999999e-01 7.0029992399107499e+00 4.8002205002771056e+01 2.6627996560088175e+01 0 1 0
12555 1 3 5.9999999999999998e-02 1.2144272801152988e+01 4.8970753271263646e+01 2.7655635311166716e+01 0 1 0
12556 1 3 5.9999999999999998e-02 1.1500985935587208e+01 4.9098174097607782e+01 2.6130698785541270e+01 0 1 0
22592 1 2 9.7000000000000003e-02 1.3477427081120988e+01 4.6135991692438509e+01 2.4556904508777539e+01 1 0 0
22596 1 5 1.0299999999999999e-01 1.3581932724589567e+01 4.5083188664085441e+01 2.4771757483958165e+01 1 0 0
22595 1 4 -2.0000000000000001e-01 1.3638243444576368e+01 4.7014370485006282e+01 2.6072712377116087e+01 1 0 0
37167 1 3 5.9999999999999998e-02 1.6094999541928566e+01 4.4674973223546523e+01 2.7395152617135597e+01 -1 -1 0
23122 1 3 5.9999999999999998e-02 2.3422584187853963e+00 5.3630532893587699e+01 2.4559395119628004e+01 1 0 0
23111 1 4 -2.0000000000000001e-01 3.6608034581610699e-01 4.9824889443698069e+01 2.7535758013517874e+01 1 0 0
23108 1 2 9.7000000000000003e-02 5.9737358235684612e-01 5.1604253032736551e+01 2.7782515153535645e+01 1 0 0
12533 1 4 -2.0000000000000001e-01 4.0691204230782416e+00 5.0335740354199572e+01 2.4900587114994966e+01 0 1 0
23121 1 3 5.9999999999999998e-02 3.4942789648586321e+00 5.3948207427438078e+01 2.5810593440299275e+01 1 0 0
23119 1 6 -1.2000000000000000e-01 2.4878342197533927e+00 5.4150100891392242e+01 2.5467600565413466e+01 1 0 0
23116 1 3 5.9999999999999998e-02 1.0902065154320952e+00 5.2021854686461339e+01 2.5741197834330606e+01 1 0 0
23115 1 3 5.9999999999999998e-02 2.4739330222754448e+00 5.1614795839692576e+01 2.6620203971201075e+01 1 0 0
23113 1 6 -1.2000000000000000e-01 1.5296918739017773e+00 5.2176693706867965e+01 2.6722487887091965e+01 1 0 0
23112 1 5 1.0299999999999999e-01 1.0411308881021488e+00 5.1613292725961415e+01 2.8766314055783337e+01 1 0 0
23114 1 2 9.7000000000000003e-02 1.7012989885946439e+00 5.3775521398018796e+01 2.6735558655902711e+01 1 0 0
23118 1 5 1.0299999999999999e-01 6.9734315269515235e-01 5.4155762950123993e+01 2.6520546778825441e+01 1 0 0
23117 1 4 -2.0000000000000001e-01 2.4104158157648570e+00 5.4376140591343699e+01 2.8263010754565478e+01 1 0 0
12537 1 3 5.9999999999999998e-02 5.4175059416554161e+00 4.9760509968777498e+01 2.7193806082468964e+01 0 1 0
12447 1 3 5.9999999999999998e-02 8.7712998015087500e+00 5.2144777288006622e+01 2.4711915604593269e+01 0 1 0
12543 1 3 5.9999999999999998e-02 7.0752403729842710e+00 4.9387350734084762e+01 2.8741487000427771e+01 0 1 0
12442 1 3 5.9999999999999998e-02 1.0885242069280350e+01 5.4378193700126936e+01 2.4534590010038599e+01 0 1 0
12548 1 2 9.7000000000000003e-02 9.9115911719723435e+00 4.9427407644953846e+01 2.7732654248561076e+01 0 1 0
12552 1 5 1.0299999999999999e-01 9.8441611168865037e+00 5.0033468797963202e+01 2.8580337976005360e+01 0 1 0
12551 1 4 -2.0000000000000001e-01 8.7577567773388036e+00 5.0201577093240587e+01 2.6648178750393321e+01 0 1 0
12448 1 3 5.9999999999999998e-02 7.2277368353718625e+00 5.3005497642477245e+01 2.4959943699841951e+01 0 1 0
12558 1 5 1.0299999999999999e-01 1.0991355034998669e+01 5.1606975690953810e+01 2.6520520368366007e+01 0 1 0
12553 1 6 -1.2000000000000000e-01 1.1388067732776305e+01 4.9561988309938052e+01 2.7105766165216394e+01 0 1 0
12443 1 4 -2.0000000000000001e-01 8.9866306538820488e+00 5.4037234234688441e+01 2.6694494450591801e+01 0 1 0
12440 1 2 9.7000000000000003e-02 8.7254525515883348e+00 5.4377599922531147e+01 2.4971367674642387e+01 0 1 0
12554 1 2 9.7000000000000003e-02 1.1769927328821565e+01 5.1071863113658686e+01 2.7006498542123193e+01 0 1 0
12557 1 4 -2.0000000000000001e-01 1.2059124655791722e+01 5.1831811580160455e+01 2.8596662189473854e+01 0 1 0
12444 1 5 1.0299999999999999e-01 8.0298540895925221e+00 5.5171213772361817e+01 2.5046070180782110e+01 0 1 0
12564 1 5 1.0299999999999999e-01 1.2938972591313508e+01 4.9911313146215065e+01 2.4614955878099952e+01 0 1 0
12560 1 2 9.7000000000000003e-02 1.3142394092397407e+01 5.0948310600108641e+01 2.4743606055655778e+01 0 1 0
12559 1 6 -1.2000000000000000e-01 1.3122962399544205e+01 5.1322404885206282e+01 2.6285739441733782e+01 0 1 0
12561 1 3 5.9999999999999998e-02 1.3457876757104774e+01 5.2384835787135266e+01 2.6463879199800161e+01 0 1 0
12562 1 3 5.9999999999999998e-02 1.3859275202036853e+01 5.0710621491051789e+01 2.6820112944770660e+01 0 1 0
23123 1 4 -2.0000000000000001e-01 9.9143747552166195e-01 5.6343461351082972e+01 2.4605701022054753e+01 1 0 0
23120 1 2 9.7000000000000003e-02 2.5540076790092150e+00 5.5620494208215831e+01 2.5084938006990043e+01 1 0 0
23135 1 4 -2.0000000000000001e-01 4.4720052757972049e+00 6.1003763858534924e+01 2.4956353935278006e+01 1 0 0
23130 1 5 1.0299999999999999e-01 2.7529658700598718e+00 5.8499779481186110e+01 2.5129529059103515e+01 1 0 0
23126 1 2 9.7000000000000003e-02 3.6886172871351315e+00 5.7981536555717099e+01 2.5367885223793060e+01 1 0 0
23128 1 3 5.9999999999999998e-02 4.3342035020338869e+00 5.6097824266488715e+01 2.6333953389580387e+01 1 0 0
23134 1 3 5.9999999999999998e-02 5.4899379484207973e+00 5.8837114514903142e+01 2.6276157455595857e+01 1 0 0
23125 1 6 -1.2000000000000000e-01 3.3424066176657363e+00 5.6586080115670590e+01 2.5985171175617246e+01 1 0 0
23127 1 3 5.9999999999999998e-02 2.6718515825525730e+00 5.6883112237563552e+01 2.6822195459202828e+01 1 0 0
23131 1 6 -1.2000000000000000e-01 4.4139723081197992e+00 5.8804350723228488e+01 2.6399591413687705e+01 1 0 0
23133 1 3 5.9999999999999998e-02 4.2121387413133053e+00 5.8393598291566668e+01 2.7368317531229085e+01 1 0 0
23132 1 2 9.7000000000000003e-02 3.9282057212274184e+00 6.0247049009572102e+01 2.6458629146490701e+01 1 0 0
23136 1 5 1.0299999999999999e-01 2.8848805281263017e+00 6.0413605511377305e+01 2.6329874653062316e+01 1 0 0
23139 1 3 5.9999999999999998e-02 4.3318803752234558e+00 6.0430473444857739e+01 2.8601106297103691e+01 1 0 0
23137 1 6 -1.2000000000000000e-01 4.3997969131633416e+00 6.1051519142448704e+01 2.7766687102898310e+01 1 0 0
23140 1 3 5.9999999999999998e-02 5.5219088274531689e+00 6.1228974866269908e+01 2.7691811411135379e+01 1 0 0
12434 1 2 9.7000000000000003e-02 1.0256209076934935e+01 5.6487208079361501e+01 2.4726486174018923e+01 0 1 0
12438 1 5 1.0299999999999999e-01 1.0238556489786699e+01 5.6633601050240038e+01 2.5785024107424626e+01 0 1 0
12431 1 4 -2.0000000000000001e-01 1.2464956942916587e+01 5.8610351468090641e+01 2.5996060405234328e+01 0 1 0
23141 1 4 -2.0000000000000001e-01 2.0330034641840737e+00 6.1676915470702021e+01 2.8815498007563473e+01 1 0 0
23138 1 2 9.7000000000000003e-02 3.5823608149950954e+00 6.2300514927571882e+01 2.8123474925440679e+01 1 0 0
23142 1 5 1.0299999999999999e-01 4.0727021771062120e+00 6.2854446914012733e+01 2.8935045623014570e+01 1 0 0
23146 1 3 5.9999999999999998e-02 2.2727805434542807e+00 6.2890988443598701e+01 2.6444556264664378e+01 1 0 0
23143 1 6 -1.2000000000000000e-01 3.1477953180183267e+00 6.3324791528654387e+01 2.7022095320918343e+01 1 0 0
23145 1 3 5.9999999999999998e-02 4.0105427531604763e+00 6.3400148722441543e+01 2.6333284303347195e+01 1 0 0
12326 1 2 9.7000000000000003e-02 8.4452200404679871e+00 6.4597541396014108e+01 2.6974709244915072e+01 0 1 0
12323 1 4 -2.0000000000000001e-01 1.0583494371133378e+01 6.2645337773823016e+01 2.5167058800525300e+01 0 1 0
12328 1 3 5.9999999999999998e-02 9.9697912752591993e+00 6.4200279175257279e+01 2.8420663150154617e+01 0 1 0
12325 1 6 -1.2000000000000000e-01 9.6781393734335808e+00 6.3748297112091798e+01 2.7504960610942238e+01 0 1 0
12320 1 2 9.7000000000000003e-02 1.0931242942837038e+01 6.3732585368306260e+01 2.6553911007774573e+01 0 1 0
12330 1 5 1.0299999999999999e-01 8.0572015309029705e+00 6.4125516529626822e+01 2.6046633421865476e+01 0 1 0
12327 1 3 5.9999999999999998e-02 9.4737231359018867e+00 6.2710024574064249e+01 2.7674783588616311e+01 0 1 0
12319 1 6 -1.2000000000000000e-01 1.2239538766608955e+01 6.3303825146379992e+01 2.7262811119526383e+01 0 1 0
12329 1 4 -2.0000000000000001e-01 7.2132068002363923e+00 6.4389377235870796e+01 2.8241604975410159e+01 0 1 0
12321 1 3 5.9999999999999998e-02 1.2199217970378587e+01 6.2283854575807943e+01 2.7390321619902018e+01 0 1 0
12312 1 5 1.0299999999999999e-01 1.6155993284289252e+01 6.4573310740735522e+01 2.6587239937507022e+01 0 1 0
12311 1 4 -2.0000000000000001e-01 1.6153039752385229e+01 6.2941289676410968e+01 2.4971053818457161e+01 0 1 0
12308 1 2 9.7000000000000003e-02 1.6144979859015212e+01 6.3493697106398699e+01 2.6645586517105027e+01 0 1 0
12313 1 6 -1.2000000000000000e-01 1.4723366888381243e+01 6.3078448166524630e+01 2.7215775204502069e+01 0 1 0
12316 1 3 5.9999999999999998e-02 1.4759693954584568e+01 6.3200265699588243e+01 2.8245103843530586e+01 0 1 0
12322 1 3 5.9999999999999998e-02 1.2330639762676096e+01 6.3779764428977060e+01 2.8243249595115348e+01 0 1 0
12315 1 3 5.9999999999999998e-02 1.4512582490634466e+01 6.2051795212405942e+01 2.6879986679820501e+01 0 1 0
12318 1 5 1.0299999999999999e-01 1.3536819538400371e+01 6.3760018483081048e+01 2.5471324136172488e+01 0 1 0
12314 1 2 9.7000000000000003e-02 1.3527238616672667e+01 6.3869912841220113e+01 2.6523658851924456e+01 0 1 0
27245 1 4 -2.0000000000000001e-01 1.1669238562515815e+01 3.3040332956541420e+01 3.1350874186441619e+01 0 0 0
12573 1 3 5.9999999999999998e-02 1.6170239710326314e+01 5.2485816081194649e+01 2.2003388000026064e+01 0 1 0
28773 1 3 5.9999999999999998e-02 7.7908753021325339e+00 3.2379719763355801e+01 1.6820957460009573e+01 0 0 0
256 1 3 5.9999999999999998e-02 4.7079534850174678e+00 6.5792530321185538e+01 3.6672739082373518e+00 1 0 0
253 1 6 -1.2000000000000000e-01 5.2189965497505790e+00 6.6527924286915578e+01 4.3281216563506320e+00 1 0 0
149 1 4 -2.0000000000000001e-01 1.3496722923769948e+00 6.6766969112656611e+01 4.2439478469140930e+00 1 0 0
146 1 2 9.7000000000000003e-02 4.7799659379677784e-01 6.6060448797714386e+01 5.6852305289257785e+00 1 0 0
255 1 3 5.9999999999999998e-02 4.4461421325100474e+00 6.6941487695270695e+01 4.9908582427145163e+00 1 0 0
248 1 2 9.7000000000000003e-02 6.0002069086347474e+00 6.7704543218711578e+01 3.6489231695652293e+00 1 0 0
254 1 2 9.7000000000000003e-02 6.1940360549369302e+00 6.5776895756004123e+01 5.3397394516691765e+00 1 0 0
258 1 5 1.0299999999999999e-01 7.1497637062085309e+00 6.5495262037181476e+01 4.8213662500014598e+00 1 0 0
251 1 4 -2.0000000000000001e-01 6.9288319814638619e+00 6.6964162145118436e+01 2.3405309170198261e+00 1 0 0
13292 1 2 9.7000000000000003e-02 1.5351485833769056e+01 6.5674919174320408e+01 3.7707333186973484e+00 0 1 0
13296 1 5 1.0299999999999999e-01 1.5295270345036389e+01 6.6658244039853912e+01 3.2711333764314774e+00 0 1 0
13297 1 6 -1.2000000000000000e-01 1.4640706596020678e+01 6.5747431064908383e+01 5.1883552212735449e+00 0 1 0
13299 1 3 5.9999999999999998e-02 1.3550581543524977e+01 6.5713735946489322e+01 5.0490913947287996e+00 0 1 0
13302 1 5 1.0299999999999999e-01 1.5728793072389140e+01 6.7527475040055776e+01 5.4962644684790920e+00 0 1 0
13298 1 2 9.7000000000000003e-02 1.4929545910815131e+01 6.7043625799068394e+01 5.9354224444065959e+00 0 1 0
13300 1 3 5.9999999999999998e-02 1.4864191833896706e+01 6.4870718224623531e+01 5.7396720020346859e+00 0 1 0
249 1 3 5.9999999999999998e-02 4.4437027511353131e+00 6.8207385291960207e+01 2.1689948803507786e+00 1 0 0
247 1 6 -1.2000000000000000e-01 5.0657849953931402e+00 6.8700358751697394e+01 2.9021786196624610e+00 1 0 0
246 1 5 1.0299999999999999e-01 3.3384116565758810e+00 6.8828287749353109e+01 4.3554100739527408e+00 1 0 0
242 1 2 9.7000000000000003e-02 4.0699421277905348e+00 6.9463900619325415e+01 3.8124897028732381e+00 1 0 0
243 1 3 5.9999999999999998e-02 2.5644222786193125e+00 6.9998738566272138e+01 2.3607062747412217e+00 1 0 0
241 1 6 -1.2000000000000000e-01 3.3307107321820095e+00 7.0565719757368939e+01 2.9598767984968584e+00 1 0 0
244 1 3 5.9999999999999998e-02 4.0533135331105870e+00 7.1079197937443226e+01 2.2786189179102476e+00 1 0 0
236 1 2 9.7000000000000003e-02 2.4085899650468958e+00 7.1541306794387083e+01 3.7844374839120407e+00 1 0 0
240 1 5 1.0299999999999999e-01 2.8763936597325102e+00 7.2002630345437595e+01 4.6556609620216634e+00 1 0 0
235 1 6 -1.2000000000000000e-01 1.9009032476697687e+00 7.2703236233041181e+01 2.8851755851891006e+00 1 0 0
245 1 4 -2.0000000000000001e-01 5.1615229187898777e+00 7.0199883137377668e+01 4.9780155103448305e+00 1 0 0
239 1 4 -2.0000000000000001e-01 1.0471780429941862e+00 7.0575462047121178e+01 4.5033191577360538e+00 1 0 0
250 1 3 5.9999999999999998e-02 5.7110916153084021e+00 6.9318061452219069e+01 2.3465008851922029e+00 1 0 0
238 1 3 5.9999999999999998e-02 2.6934511529236951e+00 7.3275530004493504e+01 2.5355935467392294e+00 1 0 0
237 1 3 5.9999999999999998e-02 1.4765273332048416e+00 7.2271553352557305e+01 1.9514956625901909e+00 1 0 0
230 1 2 9.7000000000000003e-02 8.0194193942421521e-01 7.3669608023646944e+01 3.4623212224018194e+00 1 0 0
234 1 5 1.0299999999999999e-01 1.5534537655295089e-01 7.2993074369123605e+01 4.1042339593089388e+00 1 0 0
252 1 5 1.0299999999999999e-01 6.6893363573782469e+00 6.8239174868209076e+01 4.2082909963177118e+00 1 0 0
13349 1 4 -2.0000000000000001e-01 1.1669226465672313e+01 6.8239804989134797e+01 1.1892867874706139e+00 0 1 0
13361 1 4 -2.0000000000000001e-01 7.5074333029080460e+00 7.1120704190853331e+01 1.1020293375422485e+00 0 1 0
13362 1 5 1.0299999999999999e-01 7.6312475476289130e+00 7.1724650808438724e+01 3.3733270729416054e+00 0 1 0
13358 1 2 9.7000000000000003e-02 8.2162655045933359e+00 7.1941809668111190e+01 2.4734054667315708e+00 0 1 0
13357 1 6 -1.2000000000000000e-01 9.7192095206099918e+00 7.1625118405038108e+01 2.7035991845934344e+00 0 1 0
13360 1 3 5.9999999999999998e-02 1.0281777444990393e+01 7.2038668714318760e+01 1.8574229283202781e+00 0 1 0
13359 1 3 5.9999999999999998e-02 1.0043022213516586e+01 7.2295127963703436e+01 3.4674758701055932e+00 0 1 0
13356 1 5 1.0299999999999999e-01 9.5127461772648569e+00 6.9536319817297311e+01 2.3492388836663349e+00 0 1 0
13352 1 2 9.7000000000000003e-02 1.0035734198200201e+01 7.0178614035716819e+01 3.1234420257238948e+00 0 1 0
13355 1 4 -2.0000000000000001e-01 9.3751100814824806e+00 6.9773914895582962e+01 4.7854512401502536e+00 0 1 0
13351 1 6 -1.2000000000000000e-01 1.1539915397681623e+01 6.9889032463645663e+01 3.2065071459900523e+00 0 1 0
13353 1 3 5.9999999999999998e-02 1.1664754440321245e+01 6.8922141474625889e+01 3.5967229329195840e+00 0 1 0
13363 1 6 -1.2000000000000000e-01 8.0083317064022950e+00 7.3505817541235132e+01 2.2082682316463056e+00 0 1 0
13366 1 3 5.9999999999999998e-02 7.0123385857694043e+00 7.3656378657855555e+01 1.8233826635118575e+00 0 1 0
13365 1 3 5.9999999999999998e-02 8.5898263080793029e+00 7.3720972837265947e+01 1.3725926725245650e+00 0 1 0
13368 1 5 1.0299999999999999e-01 8.0436831971384954e+00 7.3923151795399889e+01 4.3353146286047082e+00 0 1 0
13354 1 3 5.9999999999999998e-02 1.2067644544266155e+01 7.0570774876663720e+01 3.9098005937429363e+00 0 1 0
13350 1 5 1.0299999999999999e-01 1.2033133676659331e+01 7.0510451612824596e+01 1.1705676784332018e+00 0 1 0
13346 1 2 9.7000000000000003e-02 1.2314047984740087e+01 6.9772819762326520e+01 1.8936589843302631e+00 0 1 0
13301 1 4 -2.0000000000000001e-01 1.3458429342106349e+01 6.7957737474279597e+01 5.8825008701898716e+00 0 1 0
13348 1 3 5.9999999999999998e-02 1.3971192776264719e+01 6.8862766828196570e+01 2.8469473812657036e+00 0 1 0
13347 1 3 5.9999999999999998e-02 1.4244757249530448e+01 6.9186819564067477e+01 1.1380200303905754e+00 0 1 0
13345 1 6 -1.2000000000000000e-01 1.3833502388878410e+01 6.9578470002889915e+01 2.0883295591616018e+00 0 1 0
13343 1 4 -2.0000000000000001e-01 1.4765650044691824e+01 7.2014810368643211e+01 1.1614506234381974e+00 0 1 0
13344 1 5 1.0299999999999999e-01 1.4163714131335588e+01 7.1408373830838670e+01 3.3009352165984045e+00 0 1 0
13340 1 2 9.7000000000000003e-02 1.4625980517920878e+01 7.0868900521136268e+01 2.5114267775049455e+00 0 1 0
13342 1 3 5.9999999999999998e-02 1.5747542474217589e+01 6.9805464524925682e+01 3.9039660823992435e+00 0 1 0
13339 1 6 -1.2000000000000000e-01 1.6024204184136874e+01 7.0400392744136767e+01 3.0039968178981207e+00 0 1 0
233 1 4 -2.0000000000000001e-01 1.7264934395361198e+00 7.4836047215296446e+01 4.4235407467160988e+00 1 0 0
203 1 4 -2.0000000000000001e-01 2.8387709869207280e+00 7.7650018362729185e+01 3.0144683600236464e+00 1 0 0
186 1 5 1.0299999999999999e-01 4.8141109874355452e+00 7.7148515900413784e+01 5.1382429398648979e+00 1 0 0
198 1 5 1.0299999999999999e-01 5.6451523450327148e+00 7.8041626532776405e+01 3.3091135710704300e+00 1 0 0
194 1 2 9.7000000000000003e-02 5.6660040323252723e+00 7.9115991254802822e+01 3.1500027398867565e+00 1 0 0
200 1 2 9.7000000000000003e-02 3.2378961591207340e+00 7.9203707762968520e+01 2.2518743928474843e+00 1 0 0
232 1 3 5.9999999999999998e-02 7.4433499080910004e-01 7.5005457625934213e+01 1.9381518472797197e+00 1 0 0
204 1 5 1.0299999999999999e-01 3.6367592656355003e+00 7.8873726017096232e+01 1.1985881801719243e+00 1 0 0
208 1 3 5.9999999999999998e-02 1.4436807309042017e+00 7.9427872588837360e+01 1.2162337690379892e+00 1 0 0
199 1 6 -1.2000000000000000e-01 4.3400233171405018e+00 7.9937034215508120e+01 3.0135722905557283e+00 1 0 0
210 1 5 1.0299999999999999e-01 9.2399807944027734e-01 8.0067211194569524e+01 3.6965234122956145e+00 1 0 0
205 1 6 -1.2000000000000000e-01 2.0040010310406040e+00 8.0065829889749892e+01 1.8451201841712381e+00 1 0 0
188 1 2 9.7000000000000003e-02 6.2684623640216515e+00 7.9749770264930874e+01 5.7369574358558122e+00 1 0 0
197 1 4 -2.0000000000000001e-01 6.4964561775090903e+00 7.9084055843803114e+01 1.5912008869872851e+00 1 0 0
193 1 6 -1.2000000000000000e-01 6.7042797667306280e+00 7.9628195682910004e+01 4.2173987913021547e+00 1 0 0
13378 1 3 5.9999999999999998e-02 1.1144947362065292e+01 7.4086761958522217e+01 5.0497691992405880e+00 0 1 0
13367 1 4 -2.0000000000000001e-01 6.8422120579528380e+00 7.5678086812866198e+01 3.4171779285514017e+00 0 1 0
13364 1 2 9.7000000000000003e-02 8.1823760703122623e+00 7.4469265399708789e+01 3.3516092164301052e+00 0 1 0
13371 1 3 5.9999999999999998e-02 1.0121308150132394e+01 7.4263268714346822e+01 2.8625766211243571e+00 0 1 0
13369 1 6 -1.2000000000000000e-01 9.5214792721587607e+00 7.5162537158456757e+01 3.2505869365520010e+00 0 1 0
13372 1 3 5.9999999999999998e-02 9.2075319977819738e+00 7.5945573784437855e+01 2.4885923537429715e+00 0 1 0
13370 1 2 9.7000000000000003e-02 1.0201031575636430e+01 7.5850379519891746e+01 4.4680881631792451e+00 0 1 0
13374 1 5 1.0299999999999999e-01 1.1083303801911516e+01 7.6350656549234330e+01 4.0158065596641368e+00 0 1 0
13375 1 6 -1.2000000000000000e-01 1.0639477324297976e+01 7.4854139574078275e+01 5.5747509887280540e+00 0 1 0
196 1 3 5.9999999999999998e-02 7.5516715033191772e+00 7.8992046842467531e+01 4.1030415269828513e+00 1 0 0
2729 1 4 -2.0000000000000001e-01 9.7929144000266941e+00 7.8914761961332374e+01 2.0623116823761229e+00 1 0 0
13373 1 4 -2.0000000000000001e-01 9.2063484157169189e+00 7.7139319727584720e+01 5.1496115147351178e+00 0 1 0
2728 1 3 5.9999999999999998e-02 1.1984709619281805e+01 7.9691914228817097e+01 1.1315581707318458e+00 1 0 0
2724 1 5 1.0299999999999999e-01 1.2212410319525894e+01 7.8548790930021042e+01 3.4454695459726823e+00 1 0 0
2725 1 6 -1.2000000000000000e-01 1.2139655539793484e+01 8.0128941374530100e+01 2.0953120304034547e+00 1 0 0
2722 1 3 5.9999999999999998e-02 1.3071657805026941e+01 7.7497943828340539e+01 1.3529421837982036e+00 1 0 0
2717 1 4 -2.0000000000000001e-01 1.3823321168544958e+01 7.5428328770782713e+01 2.7281111544937993e+00 1 0 0
2719 1 6 -1.2000000000000000e-01 1.3669866607582266e+01 7.8063533019861254e+01 2.0276451658015766e+00 1 0 0
2718 1 5 1.0299999999999999e-01 1.4393229973759468e+01 7.7313990393677742e+01 3.9614157596085890e+00 1 0 0
2714 1 2 9.7000000000000003e-02 1.4505416519285431e+01 7.7050833395228679e+01 2.9108047400918386e+00 1 0 0
2720 1 2 9.7000000000000003e-02 1.2929994981953696e+01 7.9081644575125026e+01 2.8575343739861596e+00 1 0 0
13379 1 4 -2.0000000000000001e-01 1.2860738164774240e+01 7.6516050339564217e+01 5.9349082169434526e+00 0 1 0
2721 1 3 5.9999999999999998e-02 1.4382864598644439e+01 7.8706255609698488e+01 1.4584808815520813e+00 1 0 0
2710 1 3 5.9999999999999998e-02 1.6066242178645034e+01 7.5503247795130989e+01 5.0625383258929935e+00 1 0 0
2713 1 6 -1.2000000000000000e-01 1.5991640624411852e+01 7.6951561670917528e+01 2.4692788717589136e+00 1 0 0
2723 1 4 -2.0000000000000001e-01 1.4033777073807565e+01 7.9847534191293846e+01 4.1274859246496760e+00 1 0 0
201 1 3 5.9999999999999998e-02 3.9900075896423153e+00 8.0234301531394735e+01 3.9482048008223756e+00 1 0 0
202 1 3 5.9999999999999998e-02 4.5850632432948188e+00 8.0878165553260772e+01 2.4046595892372635e+00 1 0 0
206 1 2 9.7000000000000003e-02 1.1429552100058284e+00 8.0725448775579210e+01 2.8777153896731833e+00 1 0 0
207 1 3 5.9999999999999998e-02 2.3028225924542776e+00 8.0903399296863384e+01 1.1230494817905272e+00 1 0 0
1198 1 3 5.9999999999999998e-02 3.3652501228370166e+00 8.5009172157633202e+01 3.3346546469669782e+00 1 0 0
209 1 4 -2.0000000000000001e-01 2.0787780768237503e+00 8.2145353913622500e+01 3.4740576382691386e+00 1 0 0
1190 1 2 9.7000000000000003e-02 5.1027677394161612e+00 8.5132862008632074e+01 4.4693116112737750e+00 1 0 0
1197 1 3 5.9999999999999998e-02 4.7215853193071950e+00 8.5369148700913669e+01 2.4232211958002905e+00 1 0 0
1195 1 6 -1.2000000000000000e-01 4.2353370638718451e+00 8.5654609803993282e+01 3.3206506038229615e+00 1 0 0
1193 1 4 -2.0000000000000001e-01 5.4766436246279930e+00 8.3372668394703879e+01 4.2578204229053096e+00 1 0 0
1194 1 5 1.0299999999999999e-01 6.0494113703534129e+00 8.5692694058749581e+01 4.5113225621077815e+00 1 0 0
1189 1 6 -1.2000000000000000e-01 4.3981165738485233e+00 8.5276050742975784e+01 5.8397004085815301e+00 1 0 0
192 1 5 1.0299999999999999e-01 5.4294160794971145e+00 8.0475262596765361e+01 5.8521008219690289e+00 1 0 0
1192 1 3 5.9999999999999998e-02 3.8760771557122449e+00 8.6201145660241778e+01 5.9349859399290157e+00 1 0 0
1191 1 3 5.9999999999999998e-02 3.6284746053512742e+00 8.4480280346924943e+01 5.8932388892966046e+00 1 0 0
1206 1 5 1.0299999999999999e-01 1.5360263736393298e+00 8.6225021348038695e+01 2.4939259613054050e+00 1 0 0
2730 1 5 1.0299999999999999e-01 1.0795047030704097e+01 8.0268908859900606e+01 3.7885459924442029e+00 1 0 0
2726 1 2 9.7000000000000003e-02 1.0760537794238539e+01 8.0300887401993094e+01 2.6865416883184308e+00 1 0 0
195 1 3 5.9999999999999998e-02 6.9959443431354327e+00 8.0643620205315287e+01 3.8664431960405592e+00 1 0 0
2734 1 3 5.9999999999999998e-02 8.9391446568139941e+00 8.1331282057391093e+01 2.5436781289218899e+00 1 0 0
2737 1 6 -1.2000000000000000e-01 9.5218053263592477e+00 8.3941333641499810e+01 2.3089974605244912e+00 1 0 0
2732 1 2 9.7000000000000003e-02 1.0418099262829184e+01 8.2844924254812540e+01 2.7698809162938649e+00 1 0 0
2740 1 3 5.9999999999999998e-02 8.5088984551687741e+00 8.3712816311185520e+01 2.6267555558420748e+00 1 0 0
2731 1 6 -1.2000000000000000e-01 9.9508471515998718e+00 8.1531045492796494e+01 2.2001495888653504e+00 1 0 0
2735 1 4 -2.0000000000000001e-01 1.0323096258414658e+01 8.2879420050414538e+01 4.5192487851992595e+00 1 0 0
2739 1 3 5.9999999999999998e-02 9.5502446286101694e+00 8.4048078050754313e+01 1.1792684994212419e+00 1 0 0
2733 1 3 5.9999999999999998e-02 9.8279943881073777e+00 8.1578830296929226e+01 1.1000408208335719e+00 1 0 0
2736 1 5 1.0299999999999999e-01 1.1470787119731543e+01 8.3015568075114132e+01 2.4806566709273024e+00 1 0 0
2738 1 2 9.7000000000000003e-02 9.9382182431917254e+00 8.5357061080915045e+01 2.8957362395601001e+00 1 0 0
2741 1 4 -2.0000000000000001e-01 1.1538751795457824e+01 8.5752234535724909e+01 2.2651764515068185e+00 1 0 0
2742 1 5 1.0299999999999999e-01 9.9765684424436945e+00 8.5408629752529649e+01 4.0028736234658862e+00 1 0 0
2746 1 3 5.9999999999999998e-02 7.9496110744136255e+00 8.6087222304280758e+01 2.4530883093940217e+00 1 0 0
2727 1 3 5.9999999999999998e-02 1.2837451207698559e+01 8.1002926134177258e+01 2.1294637989771221e+00 1 0 0
20351 1 4 -2.0000000000000001e-01 1.4395640104388198e+01 8.3862915458705046e+01 1.1845043459103022e+00 1 0 0
20338 1 3 5.9999999999999998e-02 1.4055823117265616e+01 8.5295159677478267e+01 5.1764125444964373e+00 1 0 0
20350 1 3 5.9999999999999998e-02 1.5364543375250184e+01 8.4593230846491380e+01 3.8216640050583961e+00 1 0 0
20335 1 6 -1.2000000000000000e-01 1.4533460988994644e+01 8.6048990648655902e+01 5.8396494350214896e+00 1 0 0
20347 1 6 -1.2000000000000000e-01 1.5935789002381144e+01 8.5121041035018763e+01 3.0776709765238812e+00 1 0 0
20348 1 2 9.7000000000000003e-02 1.6023353242616629e+01 8.4095044885662688e+01 1.8841101788178272e+00 1 0 0
20355 1 3 5.9999999999999998e-02 1.6164753894946845e+01 8.2240556421229840e+01 3.0231720467046985e+00 1 0 0
20337 1 3 5.9999999999999998e-02 1.5534217353550797e+01 8.5730087538514766e+01 6.0350282069942169e+00 1 0 0
2697 1 3 5.9999999999999998e-02 1.6039329908654121e+01 8.0844991417732615e+01 5.8604769813110051e+00 1 0 0
1204 1 3 5.9999999999999998e-02 3.4170930132501987e+00 8.7246214606132838e+01 1.1970710085453096e+00 1 0 0
1196 1 2 9.7000000000000003e-02 3.9768198441884497e+00 8.7110255262358905e+01 3.2205592668047536e+00 1 0 0
1202 1 2 9.7000000000000003e-02 1.5481926557453480e+00 8.7276772204189967e+01 2.4270063465987111e+00 1 0 0
1209 1 3 5.9999999999999998e-02 1.6120299369880440e+00 8.7512960798405516e+01 4.5722153315310381e+00 1 0 0
1201 1 6 -1.2000000000000000e-01 3.0278450717772394e+00 8.7620485784515324e+01 2.1469782761372906e+00 1 0 0
1199 1 4 -2.0000000000000001e-01 5.6245473675999005e+00 8.7879227209052999e+01 3.2333684512984697e+00 1 0 0
1205 1 4 -2.0000000000000001e-01 4.1241375758964477e-01 8.7578768369754698e+01 1.0975055500111250e+00 1 0 0
1200 1 5 1.0299999999999999e-01 3.5567566888751028e+00 8.7333997430583693e+01 4.2174990609319236e+00 1 0 0
1207 1 6 -1.2000000000000000e-01 9.9352660717133989e-01 8.7808453743551780e+01 3.7570610162765985e+00 1 0 0
1203 1 3 5.9999999999999998e-02 3.0496681188810895e+00 8.8676112754807747e+01 2.0001450172675459e+00 1 0 0
4248 1 5 1.0299999999999999e-01 3.9808569052328497e+00 9.0969763479540958e+01 3.2932767649645895e+00 1 0 0
1210 1 3 5.9999999999999998e-02 1.1779951773550847e+00 8.8918464994977299e+01 3.7547549731170684e+00 1 0 0
4247 1 4 -2.0000000000000001e-01 4.8421977012354320e+00 9.0809875664805233e+01 1.1954131348597299e+00 1 0 0
4241 1 4 -2.0000000000000001e-01 1.3691152711640568e+00 9.1713647185296082e+01 3.5507744232004717e+00 1 0 0
4244 1 2 9.7000000000000003e-02 4.5677010817660886e+00 9.1647233264698926e+01 2.7143936197782561e+00 1 0 0
4249 1 6 -1.2000000000000000e-01 5.9780165473187123e+00 9.1872297581125366e+01 3.3334763385958097e+00 1 0 0
4242 1 5 1.0299999999999999e-01 2.0712133670381556e+00 9.2173565954083315e+01 1.3919810879373140e+00 1 0 0
4260 1 5 1.0299999999999999e-01 6.1791349993636429e+00 9.0453092747631544e+01 5.9948702373104341e+00 1 0 0
4251 1 3 5.9999999999999998e-02 6.5816004018012579e+00 9.1016625170664270e+01 3.5038232197278809e+00 1 0 0
4252 1 3 5.9999999999999998e-02 6.5794954810212722e+00 9.2429609424198389e+01 2.5642505662413551e+00 1 0 0
2745 1 3 5.9999999999999998e-02 9.1205036507002326e+00 8.6691585476309470e+01 1.3942388936207062e+00 1 0 0
2743 1 6 -1.2000000000000000e-01 8.9402472156431969e+00 8.6500183733141313e+01 2.4338167063658935e+00 1 0 0
2748 1 5 1.0299999999999999e-01 8.2299620240862801e+00 8.8481310772320427e+01 2.6919251578571681e+00 1 0 0
2744 1 2 9.7000000000000003e-02 9.0298946156709619e+00 8.7847996911803321e+01 3.1658629239637337e+00 1 0 0
2747 1 4 -2.0000000000000001e-01 8.6361213566530868e+00 8.7616942111236241e+01 4.8744937238734156e+00 1 0 0
2754 1 5 1.0299999999999999e-01 9.6750580929735754e+00 9.0251091582797784e+01 4.4002029739105257e+00 1 0 0
2749 1 6 -1.2000000000000000e-01 1.0393076074139294e+01 8.8694951241268939e+01 3.1095723112370051e+00 1 0 0
2750 1 2 9.7000000000000003e-02 1.0292644638208248e+01 9.0178694075506755e+01 3.5696264403052314e+00 1 0 0
2751 1 3 5.9999999999999998e-02 1.1215570971743198e+01 8.8210742340085886e+01 3.6899861584554725e+00 1 0 0
2752 1 3 5.9999999999999998e-02 1.0753962360825826e+01 8.8693756560154895e+01 2.0572663003485232e+00 1 0 0
4257 1 3 5.9999999999999998e-02 7.9972688348973646e+00 9.1723103203314238e+01 5.0099515126235223e+00 1 0 0
2753 1 4 -2.0000000000000001e-01 9.3914427031829337e+00 9.0992545584535591e+01 2.2827337803271526e+00 1 0 0
4255 1 6 -1.2000000000000000e-01 7.1771100578694433e+00 9.2216483454857396e+01 5.5687119820690194e+00 1 0 0
2758 1 3 5.9999999999999998e-02 1.1476020151678206e+01 9.1718137753530158e+01 4.5563714940878874e+00 1 0 0
2755 1 6 -1.2000000000000000e-01 1.1601309746912248e+01 9.0802837724071850e+01 3.9796925760354309e+00 1 0 0
2760 1 5 1.0299999999999999e-01 1.2116982477100775e+01 9.1655394016538779e+01 2.0264604716003203e+00 1 0 0
2757 1 3 5.9999999999999998e-02 1.2043857027154148e+01 9.0079513439070624e+01 4.6262871705196043e+00 1 0 0
20342 1 2 9.7000000000000003e-02 1.5360922618837700e+01 8.6518766847923033e+01 2.8024102450658748e+00 1 0 0
20346 1 5 1.0299999999999999e-01 1.4328243968658409e+01 8.6427480640228040e+01 2.5490584668810286e+00 1 0 0
20340 1 5 1.0299999999999999e-01 1.3544012002524175e+01 8.7680153191050366e+01 4.6270406479882187e+00 1 0 0
2759 1 4 -2.0000000000000001e-01 1.3173589493275667e+01 8.9583076310823913e+01 2.1355473847073836e+00 1 0 0
20336 1 2 9.7000000000000003e-02 1.4513696330578981e+01 8.7402101003844862e+01 5.0522979127623424e+00 1 0 0
2756 1 2 9.7000000000000003e-02 1.2540855667381605e+01 9.1148833194845324e+01 2.8394287294566887e+00 1 0 0
2764 1 3 5.9999999999999998e-02 1.4096471884449395e+01 9.1448608923462999e+01 4.3442080337094939e+00 1 0 0
2761 1 6 -1.2000000000000000e-01 1.3708941678094744e+01 9.1964833020027342e+01 3.4611364172753558e+00 1 0 0
2766 1 5 1.0299999999999999e-01 1.5105680421119606e+01 9.1434445464393733e+01 2.0745872069017932e+00 1 0 0
20345 1 4 -2.0000000000000001e-01 1.6045673336616524e+01 8.7193499540275312e+01 1.2922450238635623e+00 1 0 0
20343 1 3 5.9999999999999998e-02 1.5624654179123421e+01 8.8546536649805518e+01 3.7090121304929946e+00 1 0 0
20341 1 6 -1.2000000000000000e-01 1.5532540893455057e+01 8.7491483681897492e+01 3.9615652977078644e+00 1 0 0
2762 1 2 9.7000000000000003e-02 1.4803829614531640e+01 9.2395394891846664e+01 2.4449276379464866e+00 1 0 0
4254 1 5 1.0299999999999999e-01 5.1411522935350744e+00 9.2696342707514376e+01 5.1639047063677790e+00 1 0 0
4250 1 2 9.7000000000000003e-02 6.0454866709639319e+00 9.2735477052510561e+01 4.6225823518827003e+00 1 0 0
4238 1 2 9.7000000000000003e-02 2.2005610168646457e+00 9.2771160722060429e+01 2.3178808132820410e+00 1 0 0
4243 1 6 -1.2000000000000000e-01 3.6896939510563369e+00 9.2939828295208216e+01 2.5896573483502086e+00 1 0 0
4246 1 3 5.9999999999999998e-02 3.8422635824017815e+00 9.3593676334696553e+01 3.4278638092493323e+00 1 0 0
4245 1 3 5.9999999999999998e-02 4.1012174936755610e+00 9.3431802229137190e+01 1.6849004567854158e+00 1 0 0
4232 1 2 9.7000000000000003e-02 1.3250967740834765e+00 9.4990245806858297e+01 3.5075926999960951e+00 1 0 0
4235 1 4 -2.0000000000000001e-01 2.7442418902072201e+00 9.6193889815473355e+01 3.3535078439111934e+00 1 0 0
4237 1 6 -1.2000000000000000e-01 1.3271696662043906e+00 9.4100643971487600e+01 2.2611239150338989e+00 1 0 0
4236 1 5 1.0299999999999999e-01 1.4201074518789907e+00 9.4294632442117177e+01 4.3362195913722372e+00 1 0 0
4240 1 3 5.9999999999999998e-02 1.5581700707058552e+00 9.4705611535277356e+01 1.3291256174498987e+00 1 0 0
4230 1 5 1.0299999999999999e-01 8.7144634676097599e-01 9.6720764989439544e+01 5.5686400455072187e+00 1 0 0
19374 1 5 1.0299999999999999e-01 5.3746081102569887e+00 9.6724745471174828e+01 6.0063352336372775e+00 1 0 0
4239 1 3 5.9999999999999998e-02 2.8357451728748267e-01 9.3844488670105562e+01 2.2335483929257731e+00 1 0 0
4231 1 6 -1.2000000000000000e-01 4.0923143647444246e-02 9.5867749315732354e+01 3.7094621273611796e+00 1 0 0
4234 1 3 5.9999999999999998e-02 5.8394290565974845e-02 9.6672189223488928e+01 3.0048089616421110e+00 1 0 0
4253 1 4 -2.0000000000000001e-01 6.2508070398923019e+00 9.4421068928376187e+01 4.1501582873503544e+00 1 0 0
4361 1 4 -2.0000000000000001e-01 9.4337265997986819e+00 9.5009938607886426e+01 1.4354448679531884e+00 1 0 0
4360 1 3 5.9999999999999998e-02 1.0533120565029487e+01 9.4709453655923085e+01 3.9752455862740290e+00 1 0 0
4357 1 6 -1.2000000000000000e-01 1.0992335717999058e+01 9.5562640210136067e+01 3.3786281961321993e+00 1 0 0
4358 1 2 9.7000000000000003e-02 1.0039076664984824e+01 9.6294070595916708e+01 2.4694289129054741e+00 1 0 0
4365 1 3 5.9999999999999998e-02 8.3097454258531691e+00 9.6540173436451951e+01 3.8765379279792533e+00 1 0 0
4351 1 6 -1.2000000000000000e-01 1.1051822713269864e+01 9.6858613903595142e+01 5.6383452090064079e+00 1 0 0
4352 1 2 9.7000000000000003e-02 1.1820687571908852e+01 9.6444238445853983e+01 4.4175086395671874e+00 1 0 0
4359 1 3 5.9999999999999998e-02 1.1814597821438928e+01 9.5076368694526337e+01 2.8125460210870665e+00 1 0 0
4363 1 6 -1.2000000000000000e-01 8.8759911612480238e+00 9.7114402962418623e+01 3.1610233717606651e+00 1 0 0
4362 1 5 1.0299999999999999e-01 1.0595666763088417e+01 9.6900343325857847e+01 1.7337336902767622e+00 1 0 0
4368 1 5 1.0299999999999999e-01 7.4482916093735323e+00 9.6941978347140108e+01 1.6046752508172166e+00 1 0 0
4353 1 3 5.9999999999999998e-02 1.0596429331959387e+01 9.5922536527966699e+01 6.0264430176275665e+00 1 0 0
2763 1 3 5.9999999999999998e-02 1.3251625124298780e+01 9.2906380812206379e+01 3.7970946122720362e+00 1 0 0
4355 1 4 -2.0000000000000001e-01 1.3372433910714046e+01 9.5603986984095584e+01 4.9601816013826543e+00 1 0 0
2765 1 4 -2.0000000000000001e-01 1.4159128026527039e+01 9.3413534774961732e+01 1.1923447734720383e+00 1 0 0
2769 1 3 5.9999999999999998e-02 1.5636254998587457e+01 9.4129727342821184e+01 3.5617469751603101e+00 1 0 0
2767 1 6 -1.2000000000000000e-01 1.5921792333954016e+01 9.3149640203288314e+01 3.1283374263605941e+00 1 0 0
2770 1 3 5.9999999999999998e-02 1.6166735483618965e+01 9.2608092909337998e+01 4.0272529727839173e+00 1 0 0
150 1 5 1.0299999999999999e-01 1.0713787399541443e+00 6.5207276739536709e+01 6.1327923887338178e+00 1 0 0
262 1 3 5.9999999999999998e-02 5.6414764508904520e+00 6.6864169836419165e+01 7.1790105549072951e+00 1 0 0
155 1 4 -2.0000000000000001e-01 2.9531424798492134e+00 6.6769965541200463e+01 7.8184731997316712e+00 1 0 0
151 1 6 -1.2000000000000000e-01 4.6724774926395363e-01 6.7214595263697163e+01 6.8167010953264597e+00 1 0 0
124 1 3 5.9999999999999998e-02 1.7497281883252926e+00 6.4896507860238330e+01 1.0163707464341755e+01 1 0 0
120 1 5 1.0299999999999999e-01 3.6441199822996584e+00 6.4975588024913264e+01 1.1667035474465022e+01 1 0 0
154 1 3 5.9999999999999998e-02 1.6206775996209968e-01 6.6646920358030414e+01 7.7267364779702286e+00 1 0 0
261 1 3 5.9999999999999998e-02 6.9401528080635622e+00 6.7639466230437321e+01 6.3261270107067844e+00 1 0 0
268 1 3 5.9999999999999998e-02 7.0273148393401659e+00 6.7327929314568237e+01 9.1436977163253896e+00 1 0 0
259 1 6 -1.2000000000000000e-01 6.5721583870437463e+00 6.6609895044138483e+01 6.6450558820411203e+00 1 0 0
263 1 4 -2.0000000000000001e-01 9.1050340038448354e+00 6.5695208246981906e+01 6.7194621085235369e+00 1 0 0
264 1 5 1.0299999999999999e-01 7.2363409749345902e+00 6.5212002796531280e+01 8.0812807719857336e+00 1 0 0
260 1 2 9.7000000000000003e-02 7.5856995242388310e+00 6.6088589822380001e+01 7.5906756726118516e+00 1 0 0
269 1 4 -2.0000000000000001e-01 8.4068648551338789e+00 6.5378779688926713e+01 1.0540341400189245e+01 1 0 0
270 1 5 1.0299999999999999e-01 9.9941089007482571e+00 6.6580412877239510e+01 9.3467417515220994e+00 1 0 0
266 1 2 9.7000000000000003e-02 8.9972849702946860e+00 6.6834044068491963e+01 9.7191600290922651e+00 1 0 0
265 1 6 -1.2000000000000000e-01 7.9195251141767073e+00 6.7179889738758163e+01 8.6636415934014597e+00 1 0 0
274 1 3 5.9999999999999998e-02 9.8090567054970350e+00 6.7561076535851726e+01 1.1579023436174317e+01 1 0 0
13305 1 3 5.9999999999999998e-02 1.4807978292665037e+01 6.6123394416831985e+01 7.8789033592483984e+00 0 1 0
13303 1 6 -1.2000000000000000e-01 1.5389052840307849e+01 6.6957504826247032e+01 7.4004973130156255e+00 0 1 0
13312 1 3 5.9999999999999998e-02 1.5930591404268364e+01 6.7081865540698317e+01 9.8874394991475398e+00 0 1 0
156 1 5 1.0299999999999999e-01 2.2118500758304980e+00 6.8391743914298559e+01 6.2815650616500891e+00 1 0 0
152 1 2 9.7000000000000003e-02 1.7456736663459900e+00 6.7881533664842948e+01 7.1616320825608462e+00 1 0 0
159 1 3 5.9999999999999998e-02 5.8930902190068590e-01 6.9457406068269307e+01 7.8966665978777071e+00 1 0 0
162 1 5 1.0299999999999999e-01 2.6647845890702726e+00 7.0496753517405708e+01 7.2591505689284759e+00 1 0 0
172 1 3 5.9999999999999998e-02 4.5608267000598870e+00 7.1593939974633571e+01 7.2986623226338461e+00 1 0 0
161 1 4 -2.0000000000000001e-01 1.6412179287590933e+00 7.1538095089072115e+01 9.0383801668592998e+00 1 0 0
166 1 3 5.9999999999999998e-02 4.2881777461034432e+00 6.9306583493005036e+01 8.3173411509746877e+00 1 0 0
165 1 3 5.9999999999999998e-02 3.4892504742204586e+00 6.9184085518302552e+01 9.8456706006506653e+00 1 0 0
164 1 2 9.7000000000000003e-02 4.6942401722725142e+00 7.0968535534287255e+01 9.3668744298002657e+00 1 0 0
168 1 5 1.0299999999999999e-01 4.0743176884975236e+00 7.1739401486104384e+01 9.8861137195078292e+00 1 0 0
163 1 6 -1.2000000000000000e-01 3.7386103076361663e+00 6.9860504128534103e+01 9.0136876517769426e+00 1 0 0
158 1 2 9.7000000000000003e-02 2.4747488245948217e+00 7.0186805215466251e+01 8.2632587638632611e+00 1 0 0
169 1 6 -1.2000000000000000e-01 5.3682399535082448e+00 7.1536198419482730e+01 8.0453159096767237e+00 1 0 0
157 1 6 -1.2000000000000000e-01 1.5218409254144529e+00 6.8966232221286475e+01 8.2406990950540813e+00 1 0 0
160 1 3 5.9999999999999998e-02 1.2579588200350285e+00 6.8552367954778518e+01 9.2179425565253013e+00 1 0 0
167 1 4 -2.0000000000000001e-01 6.0244538618754948e+00 7.0452499939821308e+01 1.0473485657782032e+01 1 0 0
177 1 3 5.9999999999999998e-02 4.4893415493258173e+00 7.3815505277354816e+01 6.7518059344897283e+00 1 0 0
170 1 2 9.7000000000000003e-02 6.0468722746439596e+00 7.2938840256869980e+01 7.9082796911181381e+00 1 0 0
293 1 4 -2.0000000000000001e-01 5.7157007476392563e+00 7.3813488767362287e+01 1.1313890394364334e+01 1 0 0
171 1 3 5.9999999999999998e-02 5.9908956302154515e+00 7.0730328645967717e+01 7.6877869602963695e+00 1 0 0
316 1 3 5.9999999999999998e-02 2.5984319339529043e-02 7.2093428117926578e+01 1.1643032821089571e+01 1 0 0
271 1 6 -1.2000000000000000e-01 9.1695010422221817e+00 6.7981561087403904e+01 1.0806443402672905e+01 1 0 0
173 1 4 -2.0000000000000001e-01 7.1951151097161459e+00 7.2880565568776760e+01 6.6137207909487428e+00 1 0 0
174 1 5 1.0299999999999999e-01 6.6490778675323616e+00 7.3055789436933097e+01 8.7467855559903960e+00 1 0 0
273 1 3 5.9999999999999998e-02 8.1323456906277265e+00 6.8240496305651405e+01 1.1123881615150253e+01 1 0 0
267 1 3 5.9999999999999998e-02 8.1139501387109991e+00 6.8149516536747115e+01 8.1054228907157349e+00 1 0 0
272 1 2 9.7000000000000003e-02 9.8681902098343208e+00 6.9300462377231042e+01 1.0274303109788244e+01 1 0 0
276 1 5 1.0299999999999999e-01 9.5163152676777489e+00 6.9544033904683388e+01 9.3029867947759772e+00 1 0 0
278 1 2 9.7000000000000003e-02 1.0279183217703574e+01 7.1775477746674198e+01 1.0790105564074077e+01 1 0 0
277 1 6 -1.2000000000000000e-01 9.7044889159407202e+00 7.0440605052206280e+01 1.1306382517293429e+01 1 0 0
282 1 5 1.0299999999999999e-01 1.1314002775010518e+01 7.1801479470405752e+01 1.0630470304126675e+01 1 0 0
281 1 4 -2.0000000000000001e-01 9.5999631858075105e+00 7.2194621858851733e+01 9.2295600248233942e+00 1 0 0
279 1 3 5.9999999999999998e-02 8.6669443683541285e+00 7.0492976204233059e+01 1.1503574748097146e+01 1 0 0
275 1 4 -2.0000000000000001e-01 1.1597167903993927e+01 6.8839378540015232e+01 1.0078428758309876e+01 1 0 0
288 1 5 1.0299999999999999e-01 8.4699024796355467e+00 7.3803807514745458e+01 1.0779173160811427e+01 1 0 0
286 1 3 5.9999999999999998e-02 1.0875484210955069e+01 7.3743911802285538e+01 1.1199772483212129e+01 1 0 0
283 1 6 -1.2000000000000000e-01 1.0201616578048560e+01 7.3018829328984921e+01 1.1635186453558928e+01 1 0 0
284 1 2 9.7000000000000003e-02 8.8029970637148907e+00 7.3736089770633782e+01 1.1816818445968778e+01 1 0 0
13385 1 4 -2.0000000000000001e-01 1.2258255999532956e+01 7.2076514791655967e+01 6.7010237816202922e+00 0 1 0
280 1 3 5.9999999999999998e-02 1.0262625780576418e+01 7.0238736772873850e+01 1.2199188329409514e+01 1 0 0
35808 1 5 1.0299999999999999e-01 1.3974590444651120e+01 6.8153799046297308e+01 1.2028351281262587e+01 0 -1 0
13308 1 5 1.0299999999999999e-01 1.4371302595029587e+01 6.8366890990038698e+01 8.4881797185894179e+00 0 1 0
13390 1 3 5.9999999999999998e-02 1.4383120914847680e+01 7.1984506901732630e+01 8.3200753830587235e+00 0 1 0
13387 1 6 -1.2000000000000000e-01 1.4117048490926527e+01 7.3037161979950085e+01 8.3514614127165281e+00 0 1 0
13389 1 3 5.9999999999999998e-02 1.3635186979375016e+01 7.3179984036283329e+01 9.2563185124754632e+00 0 1 0
13382 1 2 9.7000000000000003e-02 1.3153248010707129e+01 7.3494593767025762e+01 7.2718946357651495e+00 0 1 0
13388 1 2 9.7000000000000003e-02 1.5494885565506333e+01 7.3807044595544198e+01 8.3793030918563662e+00 0 1 0
13304 1 2 9.7000000000000003e-02 1.5382249797311937e+01 6.8245210783500667e+01 8.1738008174090737e+00 0 1 0
13307 1 4 -2.0000000000000001e-01 1.5956168649423164e+01 6.9577683355693793e+01 7.1456359585353173e+00 0 1 0
35801 1 4 -2.0000000000000001e-01 1.4099756726855425e+01 7.1034288855583981e+01 1.1712224142910506e+01 0 -1 0
13392 1 5 1.0299999999999999e-01 1.6024586050868102e+01 7.3694060740950633e+01 7.4618028330452386e+00 0 1 0
13395 1 3 5.9999999999999998e-02 1.6133054138120468e+01 7.3441963364025838e+01 1.0491489985581273e+01 0 1 0
13311 1 3 5.9999999999999998e-02 1.5900162876951761e+01 6.8901284341141817e+01 1.0132688796299872e+01 0 1 0
13386 1 5 1.0299999999999999e-01 1.3748165454649470e+01 7.3934332422648112e+01 6.4170857838021327e+00 0 1 0
175 1 6 -1.2000000000000000e-01 4.9729780995263013e+00 7.4102703406475641e+01 7.6636254527507131e+00 1 0 0
178 1 3 5.9999999999999998e-02 4.2800125756874072e+00 7.4098090997329606e+01 8.5078293923843251e+00 1 0 0
185 1 4 -2.0000000000000001e-01 3.3013570198980409e+00 7.8749302231778856e+01 6.2383989019585089e+00 1 0 0
182 1 2 9.7000000000000003e-02 4.6956181587369308e+00 7.7624628336589467e+01 6.1483149915678670e+00 1 0 0
183 1 3 5.9999999999999998e-02 3.5854687112553383e+00 7.5977867159433956e+01 6.7491088562508628e+00 1 0 0
181 1 6 -1.2000000000000000e-01 4.4556244464811572e+00 7.6478326791752579e+01 7.1664393204042280e+00 1 0 0
3677 1 4 -2.0000000000000001e-01 1.5611872370631101e+00 7.7700169247173207e+01 9.2837084756169599e+00 1 0 0
184 1 3 5.9999999999999998e-02 4.1795350787304146e+00 7.6893079158644213e+01 8.1533494260017854e+00 1 0 0
176 1 2 9.7000000000000003e-02 5.5986458527462375e+00 7.5419360212091647e+01 7.2801292786529679e+00 1 0 0
3674 1 2 9.7000000000000003e-02 3.9085325213374228e-01 7.9025243229019765e+01 8.9519425144993860e+00 1 0 0
3672 1 5 1.0299999999999999e-01 2.0634201911157610e-01 7.7353223952802210e+01 6.9157811320286280e+00 1 0 0
1163 1 4 -2.0000000000000001e-01 4.3371859658636200e+00 7.6952253355792564e+01 1.0935293570709149e+01 1 0 0
3678 1 5 1.0299999999999999e-01 7.5697585509468790e-01 7.9649524253119992e+01 8.1720235135326202e+00 1 0 0
187 1 6 -1.2000000000000000e-01 6.0042215844664319e+00 7.8400901916346612e+01 6.4738390448877690e+00 1 0 0
1167 1 3 5.9999999999999998e-02 3.7480542942122024e+00 7.9716791169438622e+01 1.1196941704930223e+01 1 0 0
189 1 3 5.9999999999999998e-02 5.9733908499794133e+00 7.8710921140554206e+01 7.5049329334317445e+00 1 0 0
1166 1 2 9.7000000000000003e-02 5.9224106727539434e+00 7.9527312336804201e+01 1.1150324217674219e+01 1 0 0
1170 1 5 1.0299999999999999e-01 5.9827954076697587e+00 7.8874835201125691e+01 1.0263417768490484e+01 1 0 0
1165 1 6 -1.2000000000000000e-01 4.5470589911436656e+00 7.9497891468800631e+01 1.1884751257693766e+01 1 0 0
180 1 5 1.0299999999999999e-01 6.1087334437652361e+00 7.5363942423784863e+01 6.2982731631722215e+00 1 0 0
3665 1 4 -2.0000000000000001e-01 4.2045375054038533e-02 7.4669493097016158e+01 7.4152869140533513e+00 1 0 0
3679 1 6 -1.2000000000000000e-01 2.7289593884048430e-01 7.9786202824300986e+01 1.0281763056625435e+01 1 0 0
3682 1 3 5.9999999999999998e-02 1.3092036935556937e+00 8.0118188428414726e+01 1.0515116023506183e+01 1 0 0
13377 1 3 5.9999999999999998e-02 9.8410147314421668e+00 7.4375140911463603e+01 6.1721103766133538e+00 0 1 0
13384 1 3 5.9999999999999998e-02 1.1125765819828070e+01 7.4028247586652896e+01 8.0367656391112430e+00 0 1 0
190 1 3 5.9999999999999998e-02 6.8208173219229575e+00 7.7740697848407564e+01 6.3337932229345366e+00 1 0 0
13376 1 2 9.7000000000000003e-02 1.1463857479108015e+01 7.5577139272251941e+01 6.5923968255509005e+00 0 1 0
179 1 4 -2.0000000000000001e-01 6.7897995716428969e+00 7.6059167184477900e+01 8.4418979204654843e+00 1 0 0
13380 1 5 1.0299999999999999e-01 1.0846744177577744e+01 7.6353094220818093e+01 6.9688022752332266e+00 0 1 0
2671 1 6 -1.2000000000000000e-01 1.1163045181220415e+01 7.9328353988659984e+01 1.1115457908120597e+01 1 0 0
2674 1 3 5.9999999999999998e-02 1.0074153074210347e+01 7.9244545332605796e+01 1.0952492472630290e+01 1 0 0
2673 1 3 5.9999999999999998e-02 1.1553895377537318e+01 7.9040707345451935e+01 1.0154411339004826e+01 1 0 0
2669 1 4 -2.0000000000000001e-01 1.1826088267855694e+01 7.6722946685499707e+01 1.1798746264181270e+01 1 0 0
13381 1 6 -1.2000000000000000e-01 1.2003172727882758e+01 7.4556598081959052e+01 7.6657052698310038e+00 0 1 0
2687 1 4 -2.0000000000000001e-01 1.1902654631637830e+01 7.9728860956251964e+01 6.9178379311989238e+00 1 0 0
2703 1 3 5.9999999999999998e-02 1.5982851042796492e+01 7.7547058286730490e+01 6.4250423290506795e+00 1 0 0
13383 1 3 5.9999999999999998e-02 1.2366317729017918e+01 7.5175639340147612e+01 8.4702812770225773e+00 0 1 0
13391 1 4 -2.0000000000000001e-01 1.5332954599395809e+01 7.5541422836167271e+01 8.4679890249732050e+00 0 1 0
2694 1 5 1.0299999999999999e-01 1.4771280889050628e+01 7.9059190984177974e+01 7.1712846691798191e+00 1 0 0
2693 1 4 -2.0000000000000001e-01 1.5568792859098846e+01 7.9444318555182306e+01 9.3129440409299651e+00 1 0 0
2690 1 2 9.7000000000000003e-02 1.5127771522107102e+01 7.9940592779257528e+01 7.6490590656028479e+00 1 0 0
35789 1 4 -2.0000000000000001e-01 1.4989338430552145e+01 7.5168440724193559e+01 1.2018806000592990e+01 0 -1 0
35781 1 3 5.9999999999999998e-02 1.6150263298867841e+01 7.7778875974309685e+01 1.1877801267603816e+01 0 -1 0
2688 1 5 1.0299999999999999e-01 1.2795025247899101e+01 8.0125655214162549e+01 9.0526079602385110e+00 1 0 0
3688 1 3 5.9999999999999998e-02 3.1102667876462586e-01 8.1852263165525201e+01 8.2230471377409398e+00 1 0 0
1175 1 4 -2.0000000000000001e-01 4.1172213497755044e+00 8.0841565678042585e+01 8.8150817257099643e+00 1 0 0
1182 1 5 1.0299999999999999e-01 3.6446277065338313e+00 8.3478386547884782e+01 8.2434384556020710e+00 1 0 0
1178 1 2 9.7000000000000003e-02 4.2401148971002627e+00 8.4015486969521447e+01 8.9319522216520646e+00 1 0 0
1181 1 4 -2.0000000000000001e-01 3.1687654429385579e+00 8.4349669746804977e+01 1.0313364937786105e+01 1 0 0
3687 1 3 5.9999999999999998e-02 1.1361468873235521e+00 8.2564131237887565e+01 9.6329630882812616e+00 1 0 0
1176 1 5 1.0299999999999999e-01 4.5591321083389609e+00 8.1978544595510002e+01 1.0864225144059802e+01 1 0 0
1172 1 2 9.7000000000000003e-02 5.0682921255350619e+00 8.1772007594509262e+01 9.9676844571998604e+00 1 0 0
3689 1 4 -2.0000000000000001e-01 3.5391253780214810e-01 8.4812487726353368e+01 8.2186413437770049e+00 1 0 0
1183 1 6 -1.2000000000000000e-01 4.5859752163382117e+00 8.5320888885074964e+01 8.3380294139858577e+00 1 0 0
1185 1 3 5.9999999999999998e-02 3.6868157104462504e+00 8.5851220028713684e+01 8.1715583855741176e+00 1 0 0
1177 1 6 -1.2000000000000000e-01 5.4502322020112084e+00 8.3150590884597406e+01 9.3991597136594649e+00 1 0 0
1184 1 2 9.7000000000000003e-02 5.3683300399022746e+00 8.5292404656430236e+01 6.9939942200731915e+00 1 0 0
1186 1 3 5.9999999999999998e-02 5.2690403811088355e+00 8.5780571670914142e+01 9.0446497354397231e+00 1 0 0
1179 1 3 5.9999999999999998e-02 6.0538482215454064e+00 8.3716938562377791e+01 1.0131408123849742e+01 1 0 0
1188 1 5 1.0299999999999999e-01 6.1023159885150786e+00 8.4461780791495642e+01 6.9996285776598510e+00 1 0 0
3685 1 6 -1.2000000000000000e-01 1.9145788984472104e-01 8.2239202104358128e+01 9.2340320751723652e+00 1 0 0
1180 1 3 5.9999999999999998e-02 6.1016131649480503e+00 8.3121079450680028e+01 8.5232601321174393e+00 1 0 0
1171 1 6 -1.2000000000000000e-01 6.2452752846733803e+00 8.0944721894672412e+01 1.0473960129602736e+01 1 0 0
1173 1 3 5.9999999999999998e-02 6.7745085662787821e+00 8.1572045022151883e+01 1.1192128780819894e+01 1 0 0
1174 1 3 5.9999999999999998e-02 6.9104616225399011e+00 8.0783858537401628e+01 9.6336424295827126e+00 1 0 0
191 1 4 -2.0000000000000001e-01 7.6384352457623423e+00 8.0571793071556939e+01 6.5931220842893952e+00 1 0 0
2682 1 5 1.0299999999999999e-01 9.9875856658696947e+00 8.0752897163294236e+01 8.8249013607275320e+00 1 0 0
2681 1 4 -2.0000000000000001e-01 9.0912737062925082e+00 8.2858564595831226e+01 8.6381313156550110e+00 1 0 0
2677 1 6 -1.2000000000000000e-01 1.0391777856679727e+01 8.1739751850730272e+01 1.0601488294081568e+01 1 0 0
2678 1 2 9.7000000000000003e-02 1.0360116884507214e+01 8.1722294323053106e+01 9.1096213636028534e+00 1 0 0
2680 1 3 5.9999999999999998e-02 1.0626695182630888e+01 8.2715213229307309e+01 1.0922629409281351e+01 1 0 0
2679 1 3 5.9999999999999998e-02 9.3621183445466318e+00 8.1512143507046488e+01 1.0928595577080811e+01 1 0 0
20314 1 3 5.9999999999999998e-02 8.0743543754932521e+00 8.5500380445002492e+01 1.1333378565296051e+01 1 0 0
2685 1 3 5.9999999999999998e-02 1.1509718527936025e+01 8.2259864232283292e+01 7.3798122000333608e+00 1 0 0
2683 1 6 -1.2000000000000000e-01 1.1727386906802513e+01 8.1982737392773160e+01 8.3761671016180426e+00 1 0 0
2672 1 2 9.7000000000000003e-02 1.1257625257512045e+01 8.0808211887507994e+01 1.1513613295398114e+01 1 0 0
20320 1 3 5.9999999999999998e-02 1.0259652901437690e+01 8.5694804198810289e+01 1.0863783665472504e+01 1 0 0
20328 1 5 1.0299999999999999e-01 1.1305886025183371e+01 8.5383855993444669e+01 8.7145947836234683e+00 1 0 0
20331 1 3 5.9999999999999998e-02 1.1994814491339891e+01 8.5412722021784276e+01 6.4125431708084806e+00 1 0 0
2686 1 3 5.9999999999999998e-02 1.2272017346435737e+01 8.2871428583600348e+01 8.7901431675339818e+00 1 0 0
20329 1 6 -1.2000000000000000e-01 1.2287359635534798e+01 8.6315149353034556e+01 6.9481610654703259e+00 1 0 0
2684 1 2 9.7000000000000003e-02 1.2698402645250784e+01 8.0716165395754601e+01 8.1176805467676072e+00 1 0 0
2691 1 3 5.9999999999999998e-02 1.4127312054450359e+01 8.1711314633351336e+01 6.6798529152137505e+00 1 0 0
2689 1 6 -1.2000000000000000e-01 1.4126161389382993e+01 8.1138189014247004e+01 7.6299430626989215e+00 1 0 0
2692 1 3 5.9999999999999998e-02 1.4494379543618972e+01 8.1801784190708474e+01 8.3634123321669556e+00 1 0 0
35753 1 4 -2.0000000000000001e-01 1.3469976490823173e+01 8.4332190881083861e+01 1.1625440797140410e+01 0 -1 0
20333 1 4 -2.0000000000000001e-01 1.4175502549617265e+01 8.4697688770824115e+01 8.0858815319360779e+00 1 0 0
2675 1 4 -2.0000000000000001e-01 1.3002318432112457e+01 8.1189440018712702e+01 1.1674069577598916e+01 1 0 0
20330 1 2 9.7000000000000003e-02 1.3808306431985306e+01 8.6174266253561612e+01 7.2010836526098663e+00 1 0 0
4271 1 4 -2.0000000000000001e-01 2.6754421464559113e+00 9.0260556353546605e+01 6.5576151677551087e+00 1 0 0
4282 1 3 5.9999999999999998e-02 7.1378437481886903e-01 8.6784741137920207e+01 9.9859958943558453e+00 1 0 0
4279 1 6 -1.2000000000000000e-01 6.1146238974840095e-01 8.7724680142284782e+01 1.0474044456688620e+01 1 0 0
4276 1 3 5.9999999999999998e-02 2.1834321820937150e+00 8.8203488843863681e+01 8.0837905508467909e+00 1 0 0
4273 1 6 -1.2000000000000000e-01 1.8647871274449892e+00 8.9041374470905964e+01 8.6680018521258866e+00 1 0 0
4268 1 2 9.7000000000000003e-02 2.9394999157060382e+00 9.0099357810233855e+01 8.2497556725607151e+00 1 0 0
4274 1 2 9.7000000000000003e-02 1.7467005214911602e+00 8.8783472274608613e+01 1.0117878557141703e+01 1 0 0
4277 1 4 -2.0000000000000001e-01 1.3985289599087769e+00 9.0331633384161051e+01 1.0947750475696999e+01 1 0 0
4275 1 3 5.9999999999999998e-02 9.4721178921445326e-01 8.9248308321050828e+01 8.1424206899279152e+00 1 0 0
4278 1 5 1.0299999999999999e-01 2.7287427267399860e+00 8.8553872160285053e+01 1.0580368488974960e+01 1 0 0
4272 1 5 1.0299999999999999e-01 2.7722792921643782e+00 9.1097979681534611e+01 8.6197091828264565e+00 1 0 0
4267 1 6 -1.2000000000000000e-01 4.4391072610515678e+00 8.9699053773080934e+01 8.5764081656129996e+00 1 0 0
4270 1 3 5.9999999999999998e-02 4.4788052518661692e+00 8.9032739974652273e+01 9.3749035293279110e+00 1 0 0
4265 1 4 -2.0000000000000001e-01 4.6256557077032143e+00 9.1961876515814737e+01 1.0179323220459343e+01 1 0 0
4264 1 3 5.9999999999999998e-02 4.8329838947164250e+00 9.2300058143454365e+01 7.2830430479827175e+00 1 0 0
4269 1 3 5.9999999999999998e-02 4.8216917172427527e+00 8.9007770800129592e+01 7.7364632049740969e+00 1 0 0
4262 1 2 9.7000000000000003e-02 5.3563712845588887e+00 9.0883293737381720e+01 8.8643250541276277e+00 1 0 0
4261 1 6 -1.2000000000000000e-01 5.7660519975463957e+00 9.1782853136092342e+01 7.6876959712557893e+00 1 0 0
4280 1 2 9.7000000000000003e-02 4.0737567976049660e-01 8.7542936749229355e+01 1.1968935121391370e+01 1 0 0
20309 1 4 -2.0000000000000001e-01 6.0136047848344161e+00 8.7438130105766675e+01 1.1972457442935463e+01 1 0 0
20319 1 3 5.9999999999999998e-02 1.1285609289342387e+01 8.6385689889989806e+01 1.2078723746957481e+01 1 0 0
4266 1 5 1.0299999999999999e-01 6.2407218980656447e+00 9.0488851352062809e+01 9.3416402162940457e+00 1 0 0
1187 1 4 -2.0000000000000001e-01 6.1881337732132780e+00 8.6837394881482098e+01 6.9259645154538045e+00 1 0 0
20317 1 6 -1.2000000000000000e-01 1.0458446037480682e+01 8.6605607690657180e+01 1.1407987321976993e+01 1 0 0
20324 1 2 9.7000000000000003e-02 1.1508066742719798e+01 8.6370061200661809e+01 8.3376567371550951e+00 1 0 0
4256 1 2 9.7000000000000003e-02 6.6514792971126191e+00 9.1213406635641348e+01 6.5728104755142320e+00 1 0 0
4259 1 4 -2.0000000000000001e-01 8.1093083840833753e+00 9.0459801352780090e+01 7.3897645663896032e+00 1 0 0
20327 1 4 -2.0000000000000001e-01 9.9263715429156054e+00 8.7033575467963118e+01 7.8385163955216353e+00 1 0 0
20322 1 5 1.0299999999999999e-01 1.0094548405861701e+01 8.8211963304185829e+01 1.0029916841854865e+01 1 0 0
20318 1 2 9.7000000000000003e-02 1.0985097737135364e+01 8.7730537017629743e+01 1.0485566086507708e+01 1 0 0
4325 1 4 -2.0000000000000001e-01 7.8616557057706338e+00 9.0483420917008246e+01 1.1238084817158326e+01 1 0 0
20316 1 5 1.0299999999999999e-01 8.7946457348852913e+00 8.7831181927390915e+01 1.2047945361191250e+01 1 0 0
20323 1 6 -1.2000000000000000e-01 1.2059566175213243e+01 8.7301291310125421e+01 9.4529815697155790e+00 1 0 0
20321 1 4 -2.0000000000000001e-01 1.1742850486445922e+01 8.8866702782716132e+01 1.1642178416119707e+01 1 0 0
20332 1 3 5.9999999999999998e-02 1.1990319590538229e+01 8.7113511455082971e+01 6.3658208706710120e+00 1 0 0
20339 1 4 -2.0000000000000001e-01 1.4880343428934804e+01 8.8698543238460260e+01 6.2694583264553811e+00 1 0 0
20325 1 3 5.9999999999999998e-02 1.2476049796142869e+01 8.8138991321314364e+01 9.0515631680209925e+00 1 0 0
20326 1 3 5.9999999999999998e-02 1.2854764759338170e+01 8.6692517536650442e+01 1.0060622142834765e+01 1 0 0
20334 1 5 1.0299999999999999e-01 1.4196270941499389e+01 8.6985410281280110e+01 7.8379384604167317e+00 1 0 0
2831 1 4 -2.0000000000000001e-01 1.5479572828777357e+01 8.9913009280773736e+01 9.7805363035186161e+00 1 0 0
2836 1 3 5.9999999999999998e-02 1.4916406093537256e+01 9.1105877542748274e+01 7.3777514478577988e+00 1 0 0
2838 1 5 1.0299999999999999e-01 1.3403395255787297e+01 9.1937753182986697e+01 9.1673749773793869e+00 1 0 0
2833 1 6 -1.2000000000000000e-01 1.5156299890564648e+01 9.1961779218728608e+01 8.0193611090373391e+00 1 0 0
2828 1 2 9.7000000000000003e-02 1.6121911401079277e+01 9.1395895066821481e+01 9.0121779729706759e+00 1 0 0
19379 1 4 -2.0000000000000001e-01 3.4656649360469070e+00 9.4455221411976524e+01 6.2434331676813288e+00 1 0 0
19381 1 6 -1.2000000000000000e-01 3.0773979919873575e+00 9.4877423681745114e+01 8.9703048749287699e+00 1 0 0
19383 1 3 5.9999999999999998e-02 2.0140581939842992e+00 9.4845460911946702e+01 8.8709165086089889e+00 1 0 0
19382 1 2 9.7000000000000003e-02 3.4196787967686957e+00 9.5628900649493033e+01 1.0260680915311557e+01 1 0 0
19376 1 2 9.7000000000000003e-02 3.7233029534486564e+00 9.5520587062608129e+01 7.6857682376535328e+00 1 0 0
19384 1 3 5.9999999999999998e-02 3.4585266479287600e+00 9.3907849156442225e+01 9.1333195151185951e+00 1 0 0
19386 1 5 1.0299999999999999e-01 4.4381675791648663e+00 9.5733221925271891e+01 1.0541083012337278e+01 1 0 0
19375 1 6 -1.2000000000000000e-01 5.2596152803903102e+00 9.5733030747528872e+01 7.8433276656663198e+00 1 0 0
19380 1 5 1.0299999999999999e-01 3.2632074805852844e+00 9.6441328902800763e+01 7.3805603751180398e+00 1 0 0
19387 1 6 -1.2000000000000000e-01 2.7290848251224635e+00 9.4971380280083494e+01 1.1471146555607662e+01 1 0 0
19390 1 3 5.9999999999999998e-02 2.8527844796847246e+00 9.3889110588425751e+01 1.1470284644290938e+01 1 0 0
19377 1 3 5.9999999999999998e-02 5.7921239881966784e+00 9.4762120934427699e+01 7.6115093354522605e+00 1 0 0
19378 1 3 5.9999999999999998e-02 5.6460937800110376e+00 9.5967274224223786e+01 8.8000614415668998e+00 1 0 0
19370 1 2 9.7000000000000003e-02 5.7864166202855110e+00 9.6843628596835771e+01 6.9613941372927117e+00 1 0 0
19389 1 3 5.9999999999999998e-02 1.6978135001508723e+00 9.5143579058403091e+01 1.1283047241373318e+01 1 0 0
2267 1 4 -2.0000000000000001e-01 1.3587202046617847e-01 9.2977295772791877e+01 9.0093630866515895e+00 1 0 0
4263 1 3 5.9999999999999998e-02 6.2574522629246960e+00 9.2661689399848115e+01 8.0668735553993098e+00 1 0 0
4258 1 3 5.9999999999999998e-02 7.6955857211082099e+00 9.2991194128314021e+01 6.0986090156427046e+00 1 0 0
4332 1 5 1.0299999999999999e-01 8.4888535510307150e+00 9.2755024944720361e+01 9.5365860279659724e+00 1 0 0
4329 1 3 5.9999999999999998e-02 7.0213695705771872e+00 9.3256744567870854e+01 1.1368434677337474e+01 1 0 0
4331 1 4 -2.0000000000000001e-01 1.0632745590493208e+01 9.3445073277335467e+01 1.0505084838735506e+01 1 0 0
19373 1 4 -2.0000000000000001e-01 7.5691725898701758e+00 9.6611138129857437e+01 6.5791800399333145e+00 1 0 0
4328 1 2 9.7000000000000003e-02 8.8597785509471958e+00 9.3489696963465718e+01 1.0256950199620666e+01 1 0 0
4336 1 3 5.9999999999999998e-02 7.4167764848644984e+00 9.4784853628111065e+01 9.4829886100595431e+00 1 0 0
4335 1 3 5.9999999999999998e-02 8.9177679093800482e+00 9.4794217574829062e+01 8.6280745320552068e+00 1 0 0
4333 1 6 -1.2000000000000000e-01 8.4718582861053946e+00 9.4822496981721244e+01 9.6330866049888861e+00 1 0 0
4334 1 2 9.7000000000000003e-02 8.8386592996977917e+00 9.6098119882614057e+01 1.0491206697073252e+01 1 0 0
4344 1 5 1.0299999999999999e-01 1.0873199775490338e+01 9.6036894348283170e+01 8.4946789958331461e+00 1 0 0
4338 1 5 1.0299999999999999e-01 9.5821536337594146e+00 9.5825363791809110e+01 1.1205021484334928e+01 1 0 0
4337 1 4 -2.0000000000000001e-01 7.4232561283984397e+00 9.6583228552901133e+01 1.1339218903564682e+01 1 0 0
4327 1 6 -1.2000000000000000e-01 8.0247891184569724e+00 9.3205597497331468e+01 1.1527319475112705e+01 1 0 0
4340 1 2 9.7000000000000003e-02 1.0875863927608254e+01 9.6993361892617912e+01 8.9148388413821085e+00 1 0 0
4343 1 4 -2.0000000000000001e-01 1.2205083839001583e+01 9.7050535221950653e+01 1.0052144181499340e+01 1 0 0
4330 1 3 5.9999999999999998e-02 8.0436407426784022e+00 9.4041664942373146e+01 1.2140789504672190e+01 1 0 0
2848 1 3 5.9999999999999998e-02 1.4964956431216175e+01 9.2604650349470433e+01 1.1320550308635626e+01 1 0 0
2837 1 4 -2.0000000000000001e-01 1.2788951648701024e+01 9.2586082860811359e+01 7.0301426830401628e+00 1 0 0
2834 1 2 9.7000000000000003e-02 1.3866813168453151e+01 9.2605000453508438e+01 8.4460297377920384e+00 1 0 0
4350 1 5 1.0299999999999999e-01 1.2741311411866661e+01 9.6839513711333581e+01 7.0715015132321657e+00 1 0 0
2842 1 3 5.9999999999999998e-02 1.2885536660892386e+01 9.4357304938706733e+01 9.1694809474175614e+00 1 0 0
2839 1 6 -1.2000000000000000e-01 1.3909422567837090e+01 9.4048687093697268e+01 8.8980942625906128e+00 1 0 0
2847 1 3 5.9999999999999998e-02 1.3334450489481121e+01 9.3236823330280217e+01 1.1281197773442422e+01 1 0 0
2841 1 3 5.9999999999999998e-02 1.4317909961802975e+01 9.4653248270312943e+01 8.1691130673809411e+00 1 0 0
2844 1 5 1.0299999999999999e-01 1.4154280105305775e+01 9.5350425371098893e+01 1.0490091561684846e+01 1 0 0
2845 1 6 -1.2000000000000000e-01 1.4373831768898880e+01 9.3514269362081194e+01 1.1396011240426562e+01 1 0 0
2840 1 2 9.7000000000000003e-02 1.4642295782443156e+01 9.4442613714592781e+01 1.0168837101874484e+01 1 0 0
2835 1 3 5.9999999999999998e-02 1.5622731574967041e+01 9.2797057341273060e+01 7.4227204211921238e+00 1 0 0
118 1 3 5.9999999999999998e-02 1.7443356743377207e+00 6.6329859222084934e+01 1.2262582681424867e+01 1 0 0
115 1 6 -1.2000000000000000e-01 2.1112949003696122e+00 6.5592092256108174e+01 1.2955519295788774e+01 1 0 0
117 1 3 5.9999999999999998e-02 1.2389783776090424e+00 6.5112786603198288e+01 1.3291361956750132e+01 1 0 0
112 1 3 5.9999999999999998e-02 4.5094625779134985e+00 6.6879210379328441e+01 1.2679485617168346e+01 1 0 0
110 1 2 9.7000000000000003e-02 3.0237623549455099e+00 6.6225803441552614e+01 1.4008696535720244e+01 1 0 0
114 1 5 1.0299999999999999e-01 3.3917564878156417e+00 6.5454896767885032e+01 1.4604363218962689e+01 1 0 0
113 1 4 -2.0000000000000001e-01 1.9536399848801660e+00 6.6977824801060891e+01 1.5183158014488633e+01 1 0 0
109 1 6 -1.2000000000000000e-01 4.0346289572620746e+00 6.7251295190739270e+01 1.3617624966137868e+01 1 0 0
76 1 3 5.9999999999999998e-02 3.4503832793732930e-01 6.6615559572326092e+01 1.7891110104742346e+01 1 0 0
108 1 5 1.0299999999999999e-01 4.9263067403973571e+00 6.7187328343669563e+01 1.5630931552022691e+01 1 0 0
104 1 2 9.7000000000000003e-02 5.2612463998575789e+00 6.7362792457444755e+01 1.4570642276020655e+01 1 0 0
77 1 4 -2.0000000000000001e-01 3.3709431638895224e+00 6.7076179647428134e+01 1.8305998791338975e+01 1 0 0
35835 1 3 5.9999999999999998e-02 5.7042959072195512e+00 6.4775279949405913e+01 1.6468010722041051e+01 0 -1 0
35813 1 4 -2.0000000000000001e-01 1.1919083413360264e+01 6.5990236006625878e+01 1.2384328047729182e+01 0 -1 0
35819 1 4 -2.0000000000000001e-01 1.0746409458596847e+01 6.6249127121975548e+01 1.6641471001045659e+01 0 -1 0
107 1 4 -2.0000000000000001e-01 6.3427258386186880e+00 6.5991852688069244e+01 1.4200603278965461e+01 1 0 0
35816 1 2 9.7000000000000003e-02 1.1015523503021102e+01 6.4863793044460380e+01 1.5533684619254316e+01 0 -1 0
35820 1 5 1.0299999999999999e-01 1.0349893689664212e+01 6.4960920823410248e+01 1.4689878927564111e+01 0 -1 0
35814 1 5 1.0299999999999999e-01 1.1922810197025191e+01 6.7177712937755146e+01 1.4408539003352846e+01 0 -1 0
35815 1 6 -1.2000000000000000e-01 1.2514250982760432e+01 6.5127260782739683e+01 1.4975239592047558e+01 0 -1 0
35811 1 3 5.9999999999999998e-02 1.4399150833897389e+01 6.5922192702542603e+01 1.3207395784642411e+01 0 -1 0
35810 1 2 9.7000000000000003e-02 1.2490862597303678e+01 6.6359757689022302e+01 1.3998474056001404e+01 0 -1 0
35809 1 6 -1.2000000000000000e-01 1.3938352210102689e+01 6.6753236166265808e+01 1.3766176426349777e+01 0 -1 0
35812 1 3 5.9999999999999998e-02 1.4387389613268354e+01 6.6786301532920746e+01 1.4741927720643124e+01 0 -1 0
35818 1 3 5.9999999999999998e-02 1.3238498707172702e+01 6.5110121631767285e+01 1.5806762308519236e+01 0 -1 0
311 1 4 -2.0000000000000001e-01 2.2543813330220304e+00 7.1653933889881785e+01 1.2636102322966991e+01 1 0 0
111 1 3 5.9999999999999998e-02 3.5908106800262241e+00 6.8225816556099801e+01 1.3281512116847656e+01 1 0 0
303 1 3 5.9999999999999998e-02 3.4729397877680435e+00 7.2196146914554390e+01 1.5152049856552075e+01 1 0 0
308 1 2 9.7000000000000003e-02 9.0232776950968530e-01 7.2037315799420398e+01 1.3619429818304168e+01 1 0 0
307 1 6 -1.2000000000000000e-01 1.1037268675337635e+00 7.3419536637353474e+01 1.4207184814408111e+01 1 0 0
301 1 6 -1.2000000000000000e-01 3.4087308115166302e+00 7.3223886151882425e+01 1.5285666861906499e+01 1 0 0
304 1 3 5.9999999999999998e-02 3.9136226030710870e+00 7.3320903796437918e+01 1.6297330233546305e+01 1 0 0
305 1 4 -2.0000000000000001e-01 1.2076059981097917e+00 7.3010023788508917e+01 1.6871022158735098e+01 1 0 0
302 1 2 9.7000000000000003e-02 1.9550572941344631e+00 7.3727164164803639e+01 1.5428688095573889e+01 1 0 0
295 1 6 -1.2000000000000000e-01 5.5412867010504900e+00 7.3262581454616992e+01 1.3972675471830994e+01 1 0 0
297 1 3 5.9999999999999998e-02 5.1910860466032940e+00 7.2330745320542007e+01 1.3713225666276964e+01 1 0 0
312 1 5 1.0299999999999999e-01 8.2185009994464464e-01 7.1255248185854441e+01 1.4367012874188060e+01 1 0 0
105 1 3 5.9999999999999998e-02 5.3841073156596861e+00 6.9511477270049738e+01 1.3857330744028978e+01 1 0 0
100 1 3 5.9999999999999998e-02 5.3191008492437621e+00 7.0187792849783733e+01 1.6555572595987911e+01 1 0 0
296 1 2 9.7000000000000003e-02 4.1983638825248084e+00 7.3985524903472154e+01 1.4214322112220973e+01 1 0 0
99 1 3 5.9999999999999998e-02 5.6333641591104540e+00 6.8729338800449653e+01 1.7315607915374695e+01 1 0 0
78 1 5 1.0299999999999999e-01 1.6864025375034728e+00 6.8641529946186495e+01 1.7690094907522681e+01 1 0 0
103 1 6 -1.2000000000000000e-01 5.9744515621188707e+00 6.8696652654018592e+01 1.4317420432186291e+01 1 0 0
87 1 3 5.9999999999999998e-02 3.7648046664735055e+00 7.0535422115463021e+01 1.7925381004973350e+01 1 0 0
298 1 3 5.9999999999999998e-02 5.9846434017046706e+00 7.3109864926228070e+01 1.4933136068256847e+01 1 0 0
97 1 6 -1.2000000000000000e-01 6.1258718609603440e+00 6.9521657862530262e+01 1.6790860080171385e+01 1 0 0
309 1 3 5.9999999999999998e-02 9.9384204280520749e-02 7.3710977414223009e+01 1.4597888265654706e+01 1 0 0
89 1 4 -2.0000000000000001e-01 5.3949845938260648e+00 7.2933903551661246e+01 1.8300818934632240e+01 1 0 0
290 1 2 9.7000000000000003e-02 6.4929418188844314e+00 7.3820692592803539e+01 1.2884355666550865e+01 1 0 0
285 1 3 5.9999999999999998e-02 1.0607210258392868e+01 7.2942397966787965e+01 1.2664498541096513e+01 1 0 0
291 1 3 5.9999999999999998e-02 7.5964130113796013e+00 7.1993474264526029e+01 1.2632955836539949e+01 1 0 0
289 1 6 -1.2000000000000000e-01 7.8328354609211690e+00 7.3083565853415408e+01 1.2791046836446244e+01 1 0 0
102 1 5 1.0299999999999999e-01 7.4092310045550569e+00 6.8288689314152279e+01 1.5680474713061473e+01 1 0 0
106 1 3 5.9999999999999998e-02 6.5461345356146605e+00 6.8504586701918441e+01 1.3442329349403414e+01 1 0 0
98 1 2 9.7000000000000003e-02 6.7801429692183834e+00 6.9125229096522162e+01 1.5493944245444727e+01 1 0 0
101 1 4 -2.0000000000000001e-01 7.8578320720323838e+00 7.0475938148307080e+01 1.4860602677782085e+01 1 0 0
292 1 3 5.9999999999999998e-02 8.2613641921940175e+00 7.3142059632367165e+01 1.3855276929660977e+01 1 0 0
35711 1 4 -2.0000000000000001e-01 9.9762402390219478e+00 7.3999606270419704e+01 1.7758420488915398e+01 0 -1 0
96 1 5 1.0299999999999999e-01 7.3884936244067569e+00 7.1257351792147077e+01 1.7376878005466935e+01 1 0 0
92 1 2 9.7000000000000003e-02 7.0540346827562956e+00 7.0266240076545387e+01 1.7788604036849868e+01 1 0 0
35716 1 3 5.9999999999999998e-02 1.1860947036577462e+01 7.2470185087412844e+01 1.7990307265668712e+01 0 -1 0
95 1 4 -2.0000000000000001e-01 8.6179574235031229e+00 6.9348696853396746e+01 1.8013107922851702e+01 1 0 0
35804 1 2 9.7000000000000003e-02 1.4203483182969766e+01 6.8121579615955667e+01 1.3045969016056425e+01 0 -1 0
35800 1 3 5.9999999999999998e-02 1.2318209653451730e+01 7.1565375611188173e+01 1.4159260711093594e+01 0 -1 0
35796 1 5 1.0299999999999999e-01 1.3126906198685294e+01 7.3620143173362735e+01 1.3108375755371577e+01 0 -1 0
35806 1 3 5.9999999999999998e-02 1.2553585518866971e+01 6.9259208285007546e+01 1.3679308839573880e+01 0 -1 0
35797 1 6 -1.2000000000000000e-01 1.3383302810864871e+01 7.1741692444144235e+01 1.4277129221069252e+01 0 -1 0
35799 1 3 5.9999999999999998e-02 1.3700817515656171e+01 7.1595393815005565e+01 1.5305460554895156e+01 0 -1 0
35798 1 2 9.7000000000000003e-02 1.4203036092725904e+01 7.0672675376353851e+01 1.3446762717058576e+01 0 -1 0
35805 1 3 5.9999999999999998e-02 1.3855130557620503e+01 6.9182896183259842e+01 1.4904061815564884e+01 0 -1 0
35803 1 6 -1.2000000000000000e-01 1.3575176375897479e+01 6.9282721557399199e+01 1.3818371903064577e+01 0 -1 0
35802 1 5 1.0299999999999999e-01 1.5213183221432571e+01 7.0726388531575765e+01 1.3770285732191144e+01 0 -1 0
35792 1 2 9.7000000000000003e-02 1.3554134729191450e+01 7.3244566636412145e+01 1.4029136834379596e+01 0 -1 0
35791 1 6 -1.2000000000000000e-01 1.5023101734612659e+01 7.3667454368913710e+01 1.4242481716683162e+01 0 -1 0
35794 1 3 5.9999999999999998e-02 1.5182690598654766e+01 7.3500263452425131e+01 1.5211746642755791e+01 0 -1 0
35793 1 3 5.9999999999999998e-02 1.5611490630448918e+01 7.2985137282887621e+01 1.3673874682669698e+01 0 -1 0
35721 1 3 5.9999999999999998e-02 1.4664800809568050e+01 7.3726110113363632e+01 1.7841939629467404e+01 0 -1 0
12372 1 5 1.0299999999999999e-01 1.6118083370263218e+01 6.9907576797505101e+01 1.7724631148405749e+01 0 1 0
35807 1 4 -2.0000000000000001e-01 1.5947545179872252e+01 6.8271811008320100e+01 1.3136894821612245e+01 0 -1 0
1162 1 3 5.9999999999999998e-02 2.0264054537683975e+00 7.7609662974548314e+01 1.2298983227739097e+01 1 0 0
300 1 5 1.0299999999999999e-01 3.6547028435665352e+00 7.4166512282257628e+01 1.3307543989928483e+01 1 0 0
310 1 3 5.9999999999999998e-02 1.2731506469304943e+00 7.4139358189031071e+01 1.3396159118148635e+01 1 0 0
1160 1 2 9.7000000000000003e-02 4.1512964820092115e+00 7.8095970760270646e+01 1.2367845237394560e+01 1 0 0
306 1 5 1.0299999999999999e-01 2.0387020261999171e+00 7.4803796633964680e+01 1.5530559212869031e+01 1 0 0
1161 1 3 5.9999999999999998e-02 2.8747670727334351e+00 7.6658743260032196e+01 1.3306170033438679e+01 1 0 0
1159 1 6 -1.2000000000000000e-01 2.8208131922577042e+00 7.7714445632875993e+01 1.3034090712325655e+01 1 0 0
1154 1 2 9.7000000000000003e-02 2.3015509517420982e+00 7.8659043400324862e+01 1.4218325523503273e+01 1 0 0
1164 1 5 1.0299999999999999e-01 4.9132010405173947e+00 7.7868950560875618e+01 1.3076285422021689e+01 1 0 0
299 1 4 -2.0000000000000001e-01 4.6791338059852707e+00 7.5561991821975070e+01 1.4949285468039399e+01 1 0 0
1158 1 5 1.0299999999999999e-01 3.0874669557061827e+00 7.8733088740876823e+01 1.4951721633659613e+01 1 0 0
1152 1 5 1.0299999999999999e-01 1.6291416047357157e+00 7.8803283348839429e+01 1.6868766267297346e+01 1 0 0
1153 1 6 -1.2000000000000000e-01 1.0124290571177410e+00 7.8093351002567090e+01 1.4909323277530749e+01 1 0 0
1155 1 3 5.9999999999999998e-02 1.0406627872819032e+00 7.6958420501648007e+01 1.5004879361070710e+01 1 0 0
1148 1 2 9.7000000000000003e-02 7.2446616218511517e-01 7.8647666858808947e+01 1.6308063143117018e+01 1 0 0
2651 1 4 -2.0000000000000001e-01 5.7119570069763634e+00 7.9454010355245714e+01 1.5548484354722040e+01 1 0 0
2646 1 5 1.0299999999999999e-01 4.6659948594434786e+00 7.9029743494728791e+01 1.8094836296691106e+01 1 0 0
1156 1 3 5.9999999999999998e-02 1.4293049354192028e-01 7.8170050831951045e+01 1.4253759657169187e+01 1 0 0
30947 1 4 -2.0000000000000001e-01 3.2548212870045119e+00 7.6650448105622004e+01 1.8280222438612807e+01 0 -1 0
1147 1 6 -1.2000000000000000e-01 5.0604772760439190e-02 8.0032685642727046e+01 1.6331525653696840e+01 1 0 0
287 1 4 -2.0000000000000001e-01 9.0137992715525890e+00 7.5422551593347208e+01 1.2284197944458498e+01 1 0 0
1169 1 4 -2.0000000000000001e-01 7.2400395422343404e+00 7.9033678248212183e+01 1.2246636384843240e+01 1 0 0
294 1 5 1.0299999999999999e-01 6.5311374133140152e+00 7.4877182253306557e+01 1.3203935457779508e+01 1 0 0
2666 1 2 9.7000000000000003e-02 1.1556622642200725e+01 7.8390742043929464e+01 1.2339709518314566e+01 1 0 0
2656 1 3 5.9999999999999998e-02 6.8475428410396431e+00 7.7356813244324172e+01 1.7192933786567533e+01 1 0 0
2668 1 3 5.9999999999999998e-02 9.5588109199008695e+00 7.8112364881574450e+01 1.3085862154153755e+01 1 0 0
2665 1 6 -1.2000000000000000e-01 1.0518261989951986e+01 7.8395779983818514e+01 1.3471970927861442e+01 1 0 0
2664 1 5 1.0299999999999999e-01 1.0668700523417320e+01 7.6405657132187685e+01 1.4462521375151123e+01 1 0 0
2653 1 6 -1.2000000000000000e-01 7.5557616275928110e+00 7.8151095228927190e+01 1.6945125837177820e+01 1 0 0
2657 1 4 -2.0000000000000001e-01 8.1808353806417937e+00 7.5871616286350019e+01 1.5853801198710725e+01 1 0 0
2654 1 2 9.7000000000000003e-02 8.4218275016314763e+00 7.7586039489713656e+01 1.5829909718323528e+01 1 0 0
2660 1 2 9.7000000000000003e-02 1.0800934709689882e+01 7.7508676235003151e+01 1.4688849141835828e+01 1 0 0
2659 1 6 -1.2000000000000000e-01 9.9682574885682858e+00 7.7894054994327689e+01 1.5938451186323913e+01 1 0 0
2658 1 5 1.0299999999999999e-01 7.9861738759926961e+00 7.7996762827424874e+01 1.4905993763418982e+01 1 0 0
2662 1 3 5.9999999999999998e-02 1.0319409449501363e+01 7.7270298835794534e+01 1.6761806446404943e+01 1 0 0
2661 1 3 5.9999999999999998e-02 1.0279939932000225e+01 7.8934761281007496e+01 1.6061919883249171e+01 1 0 0
2648 1 2 9.7000000000000003e-02 7.0376050272035116e+00 7.9558683454374219e+01 1.6735420576266876e+01 1 0 0
2667 1 3 5.9999999999999998e-02 1.0279520556033452e+01 7.9395781001000316e+01 1.3811516507784075e+01 1 0 0
2652 1 5 1.0299999999999999e-01 7.8174682365906785e+00 8.0153051853129810e+01 1.6304978890223570e+01 1 0 0
2655 1 3 5.9999999999999998e-02 8.1496731485806819e+00 7.8163618955527255e+01 1.7784401311228024e+01 1 0 0
2670 1 5 1.0299999999999999e-01 1.2532920799959481e+01 7.8675327144106845e+01 1.2775145725122581e+01 1 0 0
35795 1 4 -2.0000000000000001e-01 1.2554465851936435e+01 7.4019872283942476e+01 1.5267881484834632e+01 0 -1 0
2663 1 4 -2.0000000000000001e-01 1.2502537093658521e+01 7.7561943229686079e+01 1.5277590522019908e+01 1 0 0
35790 1 5 1.0299999999999999e-01 1.4709297215703977e+01 7.5725984623757370e+01 1.4244536536725553e+01 0 -1 0
35786 1 2 9.7000000000000003e-02 1.5426044555951576e+01 7.5099226840113758e+01 1.3745029386130780e+01 0 -1 0
35736 1 5 1.0299999999999999e-01 1.3491805371348804e+01 7.9084021005103338e+01 1.7501752189035066e+01 0 -1 0
35727 1 3 5.9999999999999998e-02 1.5533573591186640e+01 7.5968746315812268e+01 1.7562280776517088e+01 0 -1 0
35783 1 4 -2.0000000000000001e-01 1.5933813641100869e+01 7.8193170068061988e+01 1.4626441167043421e+01 0 -1 0
35728 1 3 5.9999999999999998e-02 1.3988940706644954e+01 7.6584081365127290e+01 1.7975282640307785e+01 0 -1 0
35722 1 3 5.9999999999999998e-02 1.3177604341752239e+01 7.4642800548796217e+01 1.7998174616232948e+01 0 -1 0
35732 1 2 9.7000000000000003e-02 1.4292353198632361e+01 7.9672317051884249e+01 1.7888761361321823e+01 0 -1 0
35731 1 6 -1.2000000000000000e-01 1.5546429043693244e+01 7.8805336145275888e+01 1.8086983092584934e+01 0 -1 0
35734 1 3 5.9999999999999998e-02 1.5804636255657021e+01 7.8403271660855737e+01 1.7056576171611617e+01 0 -1 0
1168 1 3 5.9999999999999998e-02 4.3840934734788721e+00 8.0186981703193069e+01 1.2742642296710187e+01 1 0 0
1157 1 4 -2.0000000000000001e-01 1.8028553778159135e+00 8.0188802351977060e+01 1.3607370538204492e+01 1 0 0
1150 1 3 5.9999999999999998e-02 7.6582395612582854e-01 8.0830673778489569e+01 1.6053758130971463e+01 1 0 0
20294 1 2 9.7000000000000003e-02 4.0447719775422781e+00 8.4124731876171040e+01 1.5669606688121535e+01 1 0 0
20297 1 4 -2.0000000000000001e-01 2.8688164413505732e+00 8.2907584378941195e+01 1.6145243525606556e+01 1 0 0
20298 1 5 1.0299999999999999e-01 3.5925742917166685e+00 8.4787901163699047e+01 1.4936093146905604e+01 1 0 0
20293 1 6 -1.2000000000000000e-01 4.6087201102376039e+00 8.4811665203160985e+01 1.6927506892438153e+01 1 0 0
20288 1 2 9.7000000000000003e-02 3.4322004653324667e+00 8.5299194198046678e+01 1.7825224958110763e+01 1 0 0
20308 1 3 5.9999999999999998e-02 5.0483539602264242e+00 8.5517064271887605e+01 1.3408553498011678e+01 1 0 0
20302 1 3 5.9999999999999998e-02 4.7589914665056119e+00 8.2856462216069247e+01 1.4060739487287481e+01 1 0 0
20299 1 6 -1.2000000000000000e-01 5.1758889432166093e+00 8.3346360068145415e+01 1.4956191862768243e+01 1 0 0
20296 1 3 5.9999999999999998e-02 5.1588236866444364e+00 8.4040907028736115e+01 1.7502273953170675e+01 1 0 0
20295 1 3 5.9999999999999998e-02 5.3945748689113193e+00 8.5549766194666134e+01 1.6629311164389186e+01 1 0 0
20301 1 3 5.9999999999999998e-02 5.5539858072128316e+00 8.2644857317756120e+01 1.5689019647539180e+01 1 0 0
20305 1 6 -1.2000000000000000e-01 6.0258436108544089e+00 8.5029946125701542e+01 1.3263626452781663e+01 1 0 0
20307 1 3 5.9999999999999998e-02 5.8378005161581186e+00 8.4415046995167884e+01 1.2384631482415353e+01 1 0 0
2649 1 3 5.9999999999999998e-02 5.9990423965120856e+00 8.1190893399139867e+01 1.7508934150214568e+01 1 0 0
20292 1 5 1.0299999999999999e-01 2.7738910295559234e+00 8.4502171219148778e+01 1.8139007862980925e+01 1 0 0
2647 1 6 -1.2000000000000000e-01 6.3748418131382509e+00 8.0316485460040710e+01 1.7948010298701259e+01 1 0 0
20311 1 6 -1.2000000000000000e-01 8.2893359428133166e+00 8.5828336467968640e+01 1.2335552747093478e+01 1 0 0
20313 1 3 5.9999999999999998e-02 8.8581979890807663e+00 8.5016442800675378e+01 1.2712874782762292e+01 1 0 0
20300 1 2 9.7000000000000003e-02 6.3822869511410891e+00 8.4177765546909470e+01 1.4448085690896942e+01 1 0 0
20303 1 4 -2.0000000000000001e-01 7.6759788430876545e+00 8.2955737266046754e+01 1.4018134204061489e+01 1 0 0
20304 1 5 1.0299999999999999e-01 6.8764384311243818e+00 8.4815723258229170e+01 1.5224150096751085e+01 1 0 0
2676 1 5 1.0299999999999999e-01 1.0783273800930038e+01 8.0951743368885602e+01 1.2517183544059456e+01 1 0 0
30419 1 4 -2.0000000000000001e-01 8.4141831312189463e+00 8.3340789930737543e+01 1.8094305665370573e+01 0 -1 0
20306 1 2 9.7000000000000003e-02 6.9169361076343954e+00 8.6189119578842494e+01 1.2919612261088886e+01 1 0 0
30414 1 5 1.0299999999999999e-01 9.3080529385323167e+00 8.5814639756833657e+01 1.7492264200569803e+01 0 -1 0
35747 1 4 -2.0000000000000001e-01 1.1420904980669535e+01 8.4390303192640488e+01 1.5615477803371107e+01 0 -1 0
30408 1 5 1.0299999999999999e-01 1.1744694745845788e+01 8.6315411608922915e+01 1.8219448232676900e+01 0 -1 0
35755 1 6 -1.2000000000000000e-01 1.5407308696036663e+01 8.6103172680690093e+01 1.2716830622127452e+01 0 -1 0
35740 1 3 5.9999999999999998e-02 1.4980439461762296e+01 8.0420336333018426e+01 1.6036352018054380e+01 0 -1 0
35741 1 4 -2.0000000000000001e-01 1.2505578597494720e+01 8.0835106764092970e+01 1.5368781935204394e+01 0 -1 0
35750 1 2 9.7000000000000003e-02 1.4445116704728598e+01 8.4835630150600565e+01 1.3089581941548841e+01 0 -1 0
35748 1 5 1.0299999999999999e-01 1.2709848877349927e+01 8.3184064869657362e+01 1.4117405875376592e+01 0 -1 0
35737 1 6 -1.2000000000000000e-01 1.4597037615128883e+01 8.0900739957892895e+01 1.6953305627601559e+01 0 -1 0
35742 1 5 1.0299999999999999e-01 1.2727305091628379e+01 8.2038418561513112e+01 1.7388994175921372e+01 0 -1 0
35744 1 2 9.7000000000000003e-02 1.2975196495548325e+01 8.3907282647475441e+01 1.4899869009812484e+01 0 -1 0
35738 1 2 9.7000000000000003e-02 1.3395284508480641e+01 8.1800917686371875e+01 1.6518582246040740e+01 0 -1 0
35743 1 6 -1.2000000000000000e-01 1.3907926570587886e+01 8.3101778993407663e+01 1.5873389349143791e+01 0 -1 0
35749 1 6 -1.2000000000000000e-01 1.3595159439994728e+01 8.5161974025768401e+01 1.4257624507711469e+01 0 -1 0
35752 1 3 5.9999999999999998e-02 1.4028730020727169e+01 8.5860057957656764e+01 1.4944934496419233e+01 0 -1 0
35745 1 3 5.9999999999999998e-02 1.4281810889443067e+01 8.3692700004312030e+01 1.6712224799459808e+01 0 -1 0
35746 1 3 5.9999999999999998e-02 1.4758716868811844e+01 8.2877892517605403e+01 1.5286182878405265e+01 0 -1 0
35739 1 3 5.9999999999999998e-02 1.5321823228979333e+01 8.1472344015196185e+01 1.7450881462395252e+01 0 -1 0
35754 1 5 1.0299999999999999e-01 1.5068504307934209e+01 8.4020397939165946e+01 1.3292282912264167e+01 0 -1 0
35751 1 3 5.9999999999999998e-02 1.2761394826461284e+01 8.5722726240485940e+01 1.3883504089320404e+01 0 -1 0
20291 1 4 -2.0000000000000001e-01 2.4829256910546058e+00 8.6575288168945875e+01 1.6989621185364257e+01 1 0 0
4284 1 5 1.0299999999999999e-01 1.2775083056292474e-01 8.8479925915188247e+01 1.2410851417534371e+01 1 0 0
4290 1 5 1.0299999999999999e-01 5.7852770698256686e-02 8.6509715533205252e+01 1.4354717919250236e+01 1 0 0
4283 1 4 -2.0000000000000001e-01 1.9822824642270418e+00 8.7039175085051397e+01 1.2795142563362777e+01 1 0 0
4307 1 4 -2.0000000000000001e-01 2.3739236149493150e+00 9.1118988912775691e+01 1.4185610940847580e+01 1 0 0
4304 1 2 9.7000000000000003e-02 2.8287355960288543e+00 9.0369373927359888e+01 1.5785094420421103e+01 1 0 0
4309 1 6 -1.2000000000000000e-01 4.2392911801275384e+00 9.0742356652217921e+01 1.6292762084380204e+01 1 0 0
4308 1 5 1.0299999999999999e-01 3.0068567705519591e+00 8.9297256462993730e+01 1.5631601299051429e+01 1 0 0
4303 1 6 -1.2000000000000000e-01 1.7232766491639933e+00 9.0645033110113431e+01 1.6780423389175947e+01 1 0 0
4299 1 3 5.9999999999999998e-02 5.8573213644379551e-01 8.8731453200519937e+01 1.4891949311650889e+01 1 0 0
4305 1 3 5.9999999999999998e-02 1.4038346281387684e+00 9.1682702155992317e+01 1.6629485250265660e+01 1 0 0
4311 1 3 5.9999999999999998e-02 4.4482249024731439e+00 9.1819924078396298e+01 1.6356748564201077e+01 1 0 0
4312 1 3 5.9999999999999998e-02 4.3505583114645754e+00 9.0417115695777113e+01 1.7372051425456601e+01 1 0 0
4298 1 2 9.7000000000000003e-02 6.3922390624209857e-01 8.9562242903632097e+01 1.6859592497475983e+01 1 0 0
4306 1 3 5.9999999999999998e-02 2.2885287716758378e+00 9.0684544234523116e+01 1.7705535569588257e+01 1 0 0
4302 1 5 1.0299999999999999e-01 1.0700885739368429e+00 8.8732687960429431e+01 1.7420103809131788e+01 1 0 0
4314 1 5 1.0299999999999999e-01 5.1919761529172588e+00 9.0242194534259525e+01 1.4445828136120133e+01 1 0 0
4310 1 2 9.7000000000000003e-02 5.4001677959200842e+00 9.0113569661607883e+01 1.5509068020517512e+01 1 0 0
4313 1 4 -2.0000000000000001e-01 5.4652067032602147e+00 8.8400295383568235e+01 1.5740067570523626e+01 1 0 0
20312 1 2 9.7000000000000003e-02 9.3029944043265598e+00 8.6890930624576512e+01 1.2379569410984031e+01 1 0 0
4322 1 2 9.7000000000000003e-02 8.2539397468895377e+00 9.1874589796147447e+01 1.2295857892027175e+01 1 0 0
20310 1 5 1.0299999999999999e-01 7.0688517257758194e+00 8.6657552235731359e+01 1.3838269897786640e+01 1 0 0
4326 1 5 1.0299999999999999e-01 9.3025926513425858e+00 9.1832016383098050e+01 1.2476803810056834e+01 1 0 0
20315 1 4 -2.0000000000000001e-01 9.8449612709573682e+00 8.7240499406227300e+01 1.4089744296250998e+01 1 0 0
4315 1 6 -1.2000000000000000e-01 6.7737969818446517e+00 9.0716053308501955e+01 1.5901255366666005e+01 1 0 0
4320 1 5 1.0299999999999999e-01 7.5321772476241104e+00 8.9727743853747100e+01 1.4105712253089813e+01 1 0 0
4316 1 2 9.7000000000000003e-02 7.7135087559341970e+00 9.0660946201134536e+01 1.4663526790010378e+01 1 0 0
4319 1 4 -2.0000000000000001e-01 9.4205730088607567e+00 9.0815943839851045e+01 1.5227184385134048e+01 1 0 0
4318 1 3 5.9999999999999998e-02 7.1121687688255388e+00 9.0232671728487077e+01 1.6823514769298527e+01 1 0 0
30412 1 3 5.9999999999999998e-02 9.7532250242948493e+00 8.7939099740773216e+01 1.7183832469703617e+01 0 -1 0
4317 1 3 5.9999999999999998e-02 6.5392638233401534e+00 9.1732891831555165e+01 1.6159096495711037e+01 1 0 0
4321 1 6 -1.2000000000000000e-01 7.4280441935953068e+00 9.1811602932456211e+01 1.3662990006558054e+01 1 0 0
4323 1 3 5.9999999999999998e-02 6.3916993743255448e+00 9.1956761589361648e+01 1.3419587916751954e+01 1 0 0
30409 1 6 -1.2000000000000000e-01 9.9688944873542980e+00 8.7546971066785119e+01 1.8171450138250663e+01 0 -1 0
30406 1 3 5.9999999999999998e-02 1.1962023391387868e+01 8.7852248407549297e+01 1.6326847644144035e+01 0 -1 0
30405 1 3 5.9999999999999998e-02 1.2020824545889448e+01 8.9167707115205118e+01 1.7259332144156314e+01 0 -1 0
30403 1 6 -1.2000000000000000e-01 1.2275910116928413e+01 8.8126824006757744e+01 1.7327097255255495e+01 0 -1 0
30413 1 4 -2.0000000000000001e-01 7.4605088467962046e+00 8.6617418300069232e+01 1.8274590502629437e+01 0 -1 0
35757 1 3 5.9999999999999998e-02 1.4923036099223310e+01 8.6937374080009988e+01 1.2233027093921047e+01 0 -1 0
30401 1 4 -2.0000000000000001e-01 1.4389969623201305e+01 8.6340710921531340e+01 1.7910013295595885e+01 0 -1 0
30399 1 3 5.9999999999999998e-02 1.4150572817470097e+01 8.9689685518269030e+01 1.6209963719886431e+01 0 -1 0
30400 1 3 5.9999999999999998e-02 1.4527038522250848e+01 8.8213130681465444e+01 1.5479673935861811e+01 0 -1 0
30397 1 6 -1.2000000000000000e-01 1.4698713192387819e+01 8.8742074809569445e+01 1.6407722677004255e+01 0 -1 0
30398 1 2 9.7000000000000003e-02 1.3833149924459214e+01 8.8016796019879564e+01 1.7568418552820162e+01 0 -1 0
2854 1 3 5.9999999999999998e-02 1.4443924277624609e+01 9.2242681587240170e+01 1.4022220261917164e+01 1 0 0
35758 1 3 5.9999999999999998e-02 1.5800018486763800e+01 8.6528005604223097e+01 1.3604486790293143e+01 0 -1 0
19388 1 2 9.7000000000000003e-02 3.1967757953785854e+00 9.5481889734390478e+01 1.2847672271560411e+01 1 0 0
19402 1 3 5.9999999999999998e-02 2.9473579515525019e+00 9.3544363958265066e+01 1.6633635156016815e+01 1 0 0
19396 1 3 5.9999999999999998e-02 2.7546818969520066e+00 9.3777286518413490e+01 1.3924446026233770e+01 1 0 0
19401 1 3 5.9999999999999998e-02 1.2020447474639415e+00 9.3832342720196607e+01 1.6246736955381380e+01 1 0 0
19393 1 6 -1.2000000000000000e-01 2.5040667546272046e+00 9.4860564887699397e+01 1.4022848109258881e+01 1 0 0
19394 1 2 9.7000000000000003e-02 2.6547161602813372e+00 9.5348464741106341e+01 1.5466235510833698e+01 1 0 0
19399 1 6 -1.2000000000000000e-01 2.1742759868502266e+00 9.4315982635814308e+01 1.6570188369736531e+01 1 0 0
19398 1 5 1.0299999999999999e-01 3.6693772056301488e+00 9.5509791112301002e+01 1.5675927878477033e+01 1 0 0
19395 1 3 5.9999999999999998e-02 1.4575889743955919e+00 9.4786851619419295e+01 1.3714444571723275e+01 1 0 0
19391 1 4 -2.0000000000000001e-01 4.9896898136811396e+00 9.5187120831752637e+01 1.2970556367191769e+01 1 0 0
19392 1 5 1.0299999999999999e-01 3.0025489007802779e+00 9.6560967684971232e+01 1.2801504793587476e+01 1 0 0
19397 1 4 -2.0000000000000001e-01 1.9607296465591975e+00 9.6903523369052309e+01 1.5582728591526520e+01 1 0 0
19400 1 2 9.7000000000000003e-02 1.9598727896738013e+00 9.4800478163073294e+01 1.7976792696590774e+01 1 0 0
19404 1 5 1.0299999999999999e-01 1.2326224116045414e+00 9.5576885212000832e+01 1.8029380015875244e+01 1 0 0
2874 1 5 1.0299999999999999e-01 6.1828540336991535e+00 9.6067917095784892e+01 1.5795220303158191e+01 1 0 0
4324 1 3 5.9999999999999998e-02 7.6575279189053536e+00 9.2675986686223212e+01 1.4342523238264981e+01 1 0 0
2864 1 2 9.7000000000000003e-02 8.8975819101235185e+00 9.5604845028056559e+01 1.5822810166398822e+01 1 0 0
2863 1 6 -1.2000000000000000e-01 1.0405073533963959e+01 9.5815883365707208e+01 1.6040955060886901e+01 1 0 0
2868 1 5 1.0299999999999999e-01 8.6007231614169779e+00 9.5660921934881927e+01 1.4738569252517491e+01 1 0 0
2861 1 4 -2.0000000000000001e-01 1.0891244214880137e+01 9.4503359005107782e+01 1.3755522169395807e+01 1 0 0
2862 1 5 1.0299999999999999e-01 1.1126150933625816e+01 9.3756795679796738e+01 1.5970670798889673e+01 1 0 0
2858 1 2 9.7000000000000003e-02 1.1291309510804750e+01 9.4668678839218302e+01 1.5422245213944146e+01 1 0 0
2865 1 3 5.9999999999999998e-02 1.0651975307153931e+01 9.5906130033156202e+01 1.7137125382508863e+01 1 0 0
2867 1 4 -2.0000000000000001e-01 8.4042939186991106e+00 9.4129962579976905e+01 1.6700292374711204e+01 1 0 0
2866 1 3 5.9999999999999998e-02 1.0633909395269713e+01 9.6738830347662017e+01 1.5548209004808548e+01 1 0 0
2869 1 6 -1.2000000000000000e-01 8.1009469836734471e+00 9.6791636877484763e+01 1.6469553920687947e+01 1 0 0
2871 1 3 5.9999999999999998e-02 8.2113516796364525e+00 9.6856634488062554e+01 1.7514297472892942e+01 1 0 0
2870 1 2 9.7000000000000003e-02 6.6745889750593612e+00 9.7081194054150060e+01 1.5860667306655614e+01 1 0 0
2855 1 4 -2.0000000000000001e-01 1.3375036968056829e+01 9.2520815060898641e+01 1.6477319556825858e+01 1 0 0
2853 1 3 5.9999999999999998e-02 1.2914725835834012e+01 9.2886047105658491e+01 1.3396317638519722e+01 1 0 0
2851 1 6 -1.2000000000000000e-01 1.3861159213511014e+01 9.3157466688640724e+01 1.3836850351108680e+01 1 0 0
2859 1 3 5.9999999999999998e-02 1.2888236317303734e+01 9.5223764266789459e+01 1.6616019042373757e+01 1 0 0
2857 1 6 -1.2000000000000000e-01 1.2767864269461235e+01 9.5002637919129583e+01 1.5535358836374986e+01 1 0 0
2846 1 2 9.7000000000000003e-02 1.4455166022183956e+01 9.4048623255233608e+01 1.2809241013243250e+01 1 0 0
2850 1 5 1.0299999999999999e-01 1.3896142178773680e+01 9.5028775218516316e+01 1.2903156311364819e+01 1 0 0
2852 1 2 9.7000000000000003e-02 1.3701058519971305e+01 9.3838078428804522e+01 1.5225253437606650e+01 1 0 0
2860 1 3 5.9999999999999998e-02 1.2985282252696553e+01 9.5970722639839664e+01 1.5054415433943488e+01 1 0 0
2856 1 5 1.0299999999999999e-01 1.4646445667638320e+01 9.4141099940233218e+01 1.5689378361769927e+01 1 0 0
2849 1 4 -2.0000000000000001e-01 1.6103982467331729e+01 9.4284824720404970e+01 1.3282050964577572e+01 1 0 0
73 1 6 -1.2000000000000000e-01 5.6223777894656390e-01 6.7131013266630774e+01 1.8753936939160781e+01 1 0 0
75 1 3 5.9999999999999998e-02 8.8328596927810366e-01 6.6448906648340468e+01 1.9567633960546011e+01 1 0 0
36051 1 3 5.9999999999999998e-02 4.3437199401840942e+00 6.4807412718332216e+01 2.2218334069619740e+01 0 -1 0
23159 1 4 -2.0000000000000001e-01 2.9935524565148841e-01 6.6852819004347964e+01 2.4290132630817645e+01 1 0 0
35831 1 4 -2.0000000000000001e-01 7.2783326022888852e+00 6.5304998979308593e+01 1.8466033041196816e+01 0 -1 0
12357 1 3 5.9999999999999998e-02 1.1547504804930236e+01 6.6704410004529905e+01 2.0346012539181952e+01 0 1 0
12335 1 4 -2.0000000000000001e-01 9.5167169800362146e+00 6.5849268889962786e+01 2.4364736212808396e+01 0 1 0
12355 1 6 -1.2000000000000000e-01 1.2289959805509858e+01 6.7469863185989254e+01 2.0410048498879455e+01 0 1 0
12351 1 3 5.9999999999999998e-02 1.0119453511147228e+01 6.7682279157917563e+01 2.2234103039851995e+01 0 1 0
12359 1 4 -2.0000000000000001e-01 1.3501291993609463e+01 6.5633263195366837e+01 1.8702396808655607e+01 0 1 0
12353 1 4 -2.0000000000000001e-01 1.2566940269566366e+01 6.6897073609798213e+01 2.3126708317417428e+01 0 1 0
12360 1 5 1.0299999999999999e-01 1.4056199561374578e+01 6.6209574802889890e+01 2.0868973386232128e+01 0 1 0
12356 1 2 9.7000000000000003e-02 1.3682368572502366e+01 6.6835233063863996e+01 2.0030211007948363e+01 0 1 0
12362 1 2 9.7000000000000003e-02 1.6038660370403807e+01 6.7497152871845657e+01 1.9313538968943067e+01 0 1 0
12366 1 5 1.0299999999999999e-01 1.6005775629208149e+01 6.6824145791577180e+01 1.8397268015701275e+01 0 1 0
82 1 3 5.9999999999999998e-02 1.7843416842316977e+00 6.8276600672955382e+01 2.0588390299118366e+01 1 0 0
74 1 2 9.7000000000000003e-02 1.8422251678892796e+00 6.8049025391542855e+01 1.8544962404740087e+01 1 0 0
84 1 5 1.0299999999999999e-01 4.1962623847608738e+00 6.8936306399996909e+01 1.9984794566931420e+01 1 0 0
88 1 3 5.9999999999999998e-02 3.1067202393902478e+00 7.1565489557535699e+01 1.9263491511734088e+01 1 0 0
79 1 6 -1.2000000000000000e-01 2.0346214933381619e+00 6.8960006401432040e+01 1.9748993976139911e+01 1 0 0
81 1 3 5.9999999999999998e-02 1.2318241219918276e+00 6.9688465272638098e+01 1.9823390755286379e+01 1 0 0
83 1 4 -2.0000000000000001e-01 3.2593697387381604e+00 7.0353679093399109e+01 2.1663644763301775e+01 1 0 0
80 1 2 9.7000000000000003e-02 3.3866935691931990e+00 6.9658640917031988e+01 1.9950786129228838e+01 1 0 0
85 1 6 -1.2000000000000000e-01 3.8239747574923721e+00 7.0808003579506476e+01 1.9005718874621987e+01 1 0 0
30940 1 3 5.9999999999999998e-02 4.2020029070096694e+00 7.3459296399493766e+01 2.2373291784303625e+01 0 -1 0
23164 1 3 5.9999999999999998e-02 1.1741184044266875e+00 6.9547798132745257e+01 2.3377589290424375e+01 1 0 0
30941 1 4 -2.0000000000000001e-01 1.6844328544559999e+00 7.3500766824609826e+01 2.1824072756540289e+01 0 -1 0
86 1 2 9.7000000000000003e-02 5.1763988632968143e+00 7.1456745458238103e+01 1.9316772283078990e+01 1 0 0
90 1 5 1.0299999999999999e-01 5.1967350869753046e+00 7.1872797425371800e+01 2.0312683707703517e+01 1 0 0
23161 1 6 -1.2000000000000000e-01 6.6481005033787166e-01 6.9497057035058930e+01 2.4323732184212652e+01 1 0 0
94 1 3 5.9999999999999998e-02 6.1322362856148445e+00 6.9649702097944456e+01 1.9725996313867189e+01 1 0 0
12342 1 5 1.0299999999999999e-01 7.9927110315910985e+00 6.8193313646956241e+01 2.3323770943328540e+01 0 1 0
91 1 6 -1.2000000000000000e-01 6.4077724708714614e+00 7.0538878459352134e+01 1.9209605509593967e+01 1 0 0
93 1 3 5.9999999999999998e-02 7.1548944238752457e+00 7.0820688945507499e+01 1.9878368094963971e+01 1 0 0
12345 1 3 5.9999999999999998e-02 8.6199828177446669e+00 7.0337363702138276e+01 2.2643679701336030e+01 0 1 0
12344 1 2 9.7000000000000003e-02 1.0534990693251698e+01 6.9572834482668725e+01 2.3261360340972320e+01 0 1 0
12352 1 3 5.9999999999999998e-02 1.0455716787802157e+01 6.9184851988810053e+01 2.1204664119489223e+01 0 1 0
12349 1 6 -1.2000000000000000e-01 1.0738230507538677e+01 6.8614578468270693e+01 2.2070315289481616e+01 0 1 0
12343 1 6 -1.2000000000000000e-01 9.0245673516087059e+00 7.0003617960193225e+01 2.3570028201481392e+01 0 1 0
35710 1 3 5.9999999999999998e-02 9.2419895126205152e+00 7.2410222889102513e+01 2.0057135965364267e+01 0 -1 0
35705 1 4 -2.0000000000000001e-01 7.3757657511899177e+00 7.3438388639423891e+01 2.1759887506512470e+01 0 -1 0
35707 1 6 -1.2000000000000000e-01 9.7597832713746016e+00 7.3320234759255172e+01 2.0369950014482487e+01 0 -1 0
12338 1 2 9.7000000000000003e-02 8.1645916839741073e+00 6.8862120184994950e+01 2.4120941569305348e+01 0 1 0
12348 1 5 1.0299999999999999e-01 1.1019426758454696e+01 6.9181398656571474e+01 2.4130934922331303e+01 0 1 0
35709 1 3 5.9999999999999998e-02 1.0401952687996898e+01 7.3078314005823543e+01 2.1198550017681359e+01 0 -1 0
35708 1 2 9.7000000000000003e-02 1.0750963635568427e+01 7.3742884576971406e+01 1.9347454054314806e+01 0 -1 0
12347 1 4 -2.0000000000000001e-01 1.1533338745874275e+01 7.1102340730181737e+01 2.3027958488375774e+01 0 1 0
12341 1 4 -2.0000000000000001e-01 6.4824243010480824e+00 6.9452132418010265e+01 2.4210635099734471e+01 0 1 0
12346 1 3 5.9999999999999998e-02 8.9676435893210673e+00 7.0865292750606613e+01 2.4270709654402641e+01 0 1 0
35713 1 6 -1.2000000000000000e-01 1.1825824333938664e+01 7.2661541861602004e+01 1.9050425267066032e+01 0 -1 0
35715 1 3 5.9999999999999998e-02 1.1509525588958969e+01 7.1748512212634523e+01 1.9640577986348987e+01 0 -1 0
12358 1 3 5.9999999999999998e-02 1.1939485400811440e+01 6.8186541706116131e+01 1.9686923077693965e+01 0 1 0
12350 1 2 9.7000000000000003e-02 1.2152697310888419e+01 6.8128407454129800e+01 2.1855834946525665e+01 0 1 0
35714 1 2 9.7000000000000003e-02 1.3260744254834309e+01 7.3056480139953294e+01 1.9503806602092759e+01 0 -1 0
35717 1 4 -2.0000000000000001e-01 1.4314882715276807e+01 7.1612756993571523e+01 1.9507403908482587e+01 0 -1 0
12363 1 3 5.9999999999999998e-02 1.4193867646886748e+01 6.8502235413613462e+01 1.8845372093462188e+01 0 1 0
12361 1 6 -1.2000000000000000e-01 1.4628344994338780e+01 6.7978385822257252e+01 1.9667180150033946e+01 0 1 0
12354 1 5 1.0299999999999999e-01 1.2842517635755353e+01 6.9025714752179681e+01 2.2090313829385305e+01 0 1 0
12364 1 3 5.9999999999999998e-02 1.4685319847101086e+01 6.8765087570822772e+01 2.0464173303855812e+01 0 1 0
35718 1 5 1.0299999999999999e-01 1.3250602476188993e+01 7.3340670347084526e+01 2.0539033403801451e+01 0 -1 0
30946 1 3 5.9999999999999998e-02 3.8547896875402543e+00 7.4774405844442271e+01 2.0136649062629655e+01 0 -1 0
30937 1 6 -1.2000000000000000e-01 3.9382224686291041e+00 7.4404607959786830e+01 2.2863426198360393e+01 0 -1 0
30938 1 2 9.7000000000000003e-02 2.7343960760995230e+00 7.4865029296591445e+01 2.2055517492475566e+01 0 -1 0
30939 1 3 5.9999999999999998e-02 4.7538880871998526e+00 7.5130874950945483e+01 2.2791133082391308e+01 0 -1 0
30942 1 5 1.0299999999999999e-01 2.1392075984576961e+00 7.5485454982155190e+01 2.2649766317986636e+01 0 -1 0
2642 1 2 9.7000000000000003e-02 5.3096846584283881e+00 7.9584693945232829e+01 1.8765830523138227e+01 1 0 0
30952 1 3 5.9999999999999998e-02 1.1281622582067485e+00 7.7787258092125768e+01 1.9400977494879406e+01 0 -1 0
30948 1 5 1.0299999999999999e-01 1.7660298055242991e+00 7.5126199045502617e+01 1.9271077947635536e+01 0 -1 0
30943 1 6 -1.2000000000000000e-01 3.2864975333482294e+00 7.5504575616983203e+01 2.0708613251013492e+01 0 -1 0
30944 1 2 9.7000000000000003e-02 2.2899756355750274e+00 7.5983478037009817e+01 1.9653259930144927e+01 0 -1 0
30945 1 3 5.9999999999999998e-02 4.0110060935730267e+00 7.6234653075072870e+01 2.0934081276050136e+01 0 -1 0
30951 1 3 5.9999999999999998e-02 1.9520955947863559e+00 7.7579828320337143e+01 2.0925887663346899e+01 0 -1 0
30949 1 6 -1.2000000000000000e-01 1.3692711721560271e+00 7.7072661091336059e+01 2.0214792595953913e+01 0 -1 0
2633 1 4 -2.0000000000000001e-01 3.5987469658223317e+00 7.8943231188255666e+01 2.2955692625060564e+01 1 0 0
2645 1 4 -2.0000000000000001e-01 6.0875758807291307e+00 7.8327585132155676e+01 1.9754883197270505e+01 1 0 0
2643 1 3 5.9999999999999998e-02 3.4996439745624759e+00 7.9805163857150646e+01 1.9827816480889837e+01 1 0 0
30932 1 2 9.7000000000000003e-02 3.6493816142226763e+00 7.4274613425856884e+01 2.4384878671078425e+01 0 -1 0
2632 1 3 5.9999999999999998e-02 1.3900427106725655e+00 8.0034579056871124e+01 2.4328246495834904e+01 1 0 0
2634 1 5 1.0299999999999999e-01 1.9534801545284926e+00 7.9975754963366398e+01 2.1672421126778893e+01 1 0 0
30950 1 2 9.7000000000000003e-02 2.5011551564742013e-02 7.6574458307039706e+01 2.0737651293527087e+01 0 -1 0
30954 1 5 1.0299999999999999e-01 1.9595098504024938e-01 7.6043619886551227e+01 2.1750564500229913e+01 0 -1 0
35702 1 2 9.7000000000000003e-02 8.6140918665066106e+00 7.4325306666743060e+01 2.0762340175873511e+01 0 -1 0
35706 1 5 1.0299999999999999e-01 8.2783269288605474e+00 7.4524026429533464e+01 1.9774508940332776e+01 0 -1 0
35712 1 5 1.0299999999999999e-01 1.1207814221046430e+01 7.4770518558848991e+01 1.9518479929551351e+01 0 -1 0
35700 1 5 1.0299999999999999e-01 7.2304863218255315e+00 7.6374000921567074e+01 2.1379738549642031e+01 0 -1 0
35703 1 3 5.9999999999999998e-02 9.8613920363219663e+00 7.6163240356430251e+01 2.0942681857536158e+01 0 -1 0
35701 1 6 -1.2000000000000000e-01 9.1638598770881785e+00 7.5534729074319714e+01 2.1600365269382387e+01 0 -1 0
35698 1 3 5.9999999999999998e-02 8.9672910861480943e+00 7.8245732503445694e+01 2.1123767511848168e+01 0 -1 0
35695 1 6 -1.2000000000000000e-01 8.5243052567442437e+00 7.7986395388905422e+01 2.2100901179005920e+01 0 -1 0
35689 1 6 -1.2000000000000000e-01 1.1016986741158263e+01 7.8170543231464563e+01 2.2808408672564369e+01 0 -1 0
35692 1 3 5.9999999999999998e-02 1.1141323143711181e+01 7.7069792478290282e+01 2.2779968609428472e+01 0 -1 0
35691 1 3 5.9999999999999998e-02 1.1171273204461691e+01 7.8617279174890356e+01 2.1806760051269482e+01 0 -1 0
35696 1 2 9.7000000000000003e-02 8.0750210371000541e+00 7.6483353519949588e+01 2.2007277825670450e+01 0 -1 0
35690 1 2 9.7000000000000003e-02 9.5590168933496908e+00 7.8406914165576922e+01 2.3230540006285246e+01 0 -1 0
35697 1 3 5.9999999999999998e-02 7.5656643591601540e+00 7.8549029452551508e+01 2.2236107734580898e+01 0 -1 0
35704 1 3 5.9999999999999998e-02 9.6941019474446009e+00 7.5184679771848465e+01 2.2474608932287541e+01 0 -1 0
35699 1 4 -2.0000000000000001e-01 7.3658512974880370e+00 7.6118788528482554e+01 2.3670332691349394e+01 0 -1 0
35684 1 2 9.7000000000000003e-02 1.2148386625439263e+01 7.8646741366858578e+01 2.3814604805798925e+01 0 -1 0
35694 1 5 1.0299999999999999e-01 9.3369119705860868e+00 7.7758764071153948e+01 2.4068889968650701e+01 0 -1 0
35688 1 5 1.0299999999999999e-01 1.2074811723317074e+01 7.9624854903520927e+01 2.4177669241539174e+01 0 -1 0
35693 1 4 -2.0000000000000001e-01 9.3684384487592265e+00 8.0091119688165506e+01 2.3833578289826708e+01 0 -1 0
35725 1 6 -1.2000000000000000e-01 1.4982099669628058e+01 7.6413505158362810e+01 1.8430830434569085e+01 0 -1 0
35719 1 6 -1.2000000000000000e-01 1.3910223899653833e+01 7.4122414150907318e+01 1.8559173316606895e+01 0 -1 0
35726 1 2 9.7000000000000003e-02 1.5556892244789134e+01 7.7682210972471779e+01 1.9095005227472093e+01 0 -1 0
35723 1 4 -2.0000000000000001e-01 1.3383173554844166e+01 7.5975262335153417e+01 2.0480181094604283e+01 0 -1 0
35720 1 2 9.7000000000000003e-02 1.4581500768508780e+01 7.5283690021343702e+01 1.9369281918313654e+01 0 -1 0
35724 1 5 1.0299999999999999e-01 1.5443267567045007e+01 7.4948777734517151e+01 1.9888852499067792e+01 0 -1 0
35730 1 5 1.0299999999999999e-01 1.5058715477747896e+01 7.7939451686560545e+01 2.0041782973945576e+01 0 -1 0
35683 1 6 -1.2000000000000000e-01 1.3508044349798098e+01 7.8489521288777482e+01 2.3124187114616095e+01 0 -1 0
35686 1 3 5.9999999999999998e-02 1.3622582530936473e+01 7.7435821453138516e+01 2.2870454282297494e+01 0 -1 0
35678 1 2 9.7000000000000003e-02 1.4700653422693360e+01 7.9024860427057121e+01 2.4046126737465645e+01 0 -1 0
35685 1 3 5.9999999999999998e-02 1.3477739416625299e+01 7.9014846880384965e+01 2.2197064575971091e+01 0 -1 0
35677 1 6 -1.2000000000000000e-01 1.6153728925024716e+01 7.8982651860265634e+01 2.3405557683651516e+01 0 -1 0
35675 1 4 -2.0000000000000001e-01 1.6033793975368575e+01 7.6391854233544450e+01 2.2652032772962130e+01 0 -1 0
35680 1 3 5.9999999999999998e-02 1.6113113202946444e+01 7.9319258530959047e+01 2.2402761775668061e+01 0 -1 0
2640 1 5 1.0299999999999999e-01 5.4770784445127410e+00 8.0462781133344990e+01 2.1323871069170309e+01 1 0 0
2641 1 6 -1.2000000000000000e-01 4.2853754202667300e+00 8.0447501787659490e+01 1.9573584639822499e+01 1 0 0
2630 1 2 9.7000000000000003e-02 2.6190289490495684e+00 8.0321257107182859e+01 2.2449002409974543e+01 1 0 0
1145 1 4 -2.0000000000000001e-01 8.2466718946708073e-01 8.0312908156384381e+01 1.8871737394359180e+01 1 0 0
2636 1 2 9.7000000000000003e-02 4.7528224752320121e+00 8.1084042508683851e+01 2.0896832516231523e+01 1 0 0
2644 1 3 5.9999999999999998e-02 3.8819849046610462e+00 8.1204970039238248e+01 1.8854586466656450e+01 1 0 0
2638 1 3 5.9999999999999998e-02 4.1612838369048646e+00 8.1892496174082439e+01 2.2759100308982841e+01 1 0 0
2635 1 6 -1.2000000000000000e-01 3.6019107334543246e+00 8.1490882141621654e+01 2.1869015777816362e+01 1 0 0
20285 1 4 -2.0000000000000001e-01 2.3673292286157226e+00 8.4713695580398578e+01 2.0785883592398690e+01 1 0 0
2628 1 5 1.0299999999999999e-01 1.6719025253998863e+00 8.2851358144712663e+01 2.3067622658535928e+01 1 0 0
2637 1 3 5.9999999999999998e-02 2.9408121216465832e+00 8.2179485679879349e+01 2.1365964673579640e+01 1 0 0
2624 1 2 9.7000000000000003e-02 1.1770456215377127e+00 8.2198430658168490e+01 2.3759546499786207e+01 1 0 0
2629 1 6 -1.2000000000000000e-01 2.0210361913127475e+00 8.0851836407859409e+01 2.3830809025702784e+01 1 0 0
20290 1 3 5.9999999999999998e-02 4.8048809429397066e+00 8.5230473767825657e+01 1.9402208895281827e+01 1 0 0
20287 1 6 -1.2000000000000000e-01 4.0528686401413800e+00 8.5984351666232612e+01 1.9045711241586599e+01 1 0 0
20282 1 2 9.7000000000000003e-02 2.9591970281721851e+00 8.6300603687326671e+01 2.0222187764623886e+01 1 0 0
2639 1 4 -2.0000000000000001e-01 5.6435227383166602e+00 8.2514821266041096e+01 2.0274795810511588e+01 1 0 0
2622 1 5 1.0299999999999999e-01 1.5960124194106775e+00 8.4734689416694692e+01 2.4124163820221646e+01 1 0 0
30410 1 2 9.7000000000000003e-02 9.1978297528278503e+00 8.6293219236974991e+01 1.8389047117597539e+01 0 -1 0
2650 1 3 5.9999999999999998e-02 7.2075302888143220e+00 8.0603200999125590e+01 1.8587622021507993e+01 1 0 0
30417 1 3 5.9999999999999998e-02 1.0565734094981563e+01 8.5289104967131934e+01 1.9578997197921218e+01 0 -1 0
30420 1 5 1.0299999999999999e-01 7.6984591814389791e+00 8.4495151672086777e+01 2.0100270077597596e+01 0 -1 0
30416 1 2 9.7000000000000003e-02 8.6255280003880053e+00 8.4112563264425944e+01 1.9772973295927866e+01 0 -1 0
30425 1 4 -2.0000000000000001e-01 1.0222917401274293e+01 8.0839804978132818e+01 1.9851086374588654e+01 0 -1 0
30424 1 3 5.9999999999999998e-02 8.4985627533402930e+00 8.2406875260343256e+01 2.1114982402929527e+01 0 -1 0
30421 1 6 -1.2000000000000000e-01 9.2725730617778268e+00 8.3144130153871870e+01 2.0768274964541821e+01 0 -1 0
30423 1 3 5.9999999999999998e-02 9.4610096278325297e+00 8.3764700279374892e+01 2.1707703188844970e+01 0 -1 0
30422 1 2 9.7000000000000003e-02 1.0643464298864449e+01 8.2490002152385031e+01 2.0385933499315488e+01 0 -1 0
30426 1 5 1.0299999999999999e-01 1.1097624986658936e+01 8.2898330026518551e+01 1.9608387001075950e+01 0 -1 0
30415 1 6 -1.2000000000000000e-01 9.4752447290835153e+00 8.5448984530560836e+01 1.9630403420583992e+01 0 -1 0
30617 1 4 -2.0000000000000001e-01 7.7107164845732177e+00 8.3526214310705868e+01 2.3973429783485471e+01 0 -1 0
30429 1 3 5.9999999999999998e-02 1.1214591948316198e+01 8.2161952380168970e+01 2.2422496465564183e+01 0 -1 0
30418 1 3 5.9999999999999998e-02 9.3897390962939689e+00 8.6135435347199319e+01 2.0485146836666754e+01 0 -1 0
30432 1 5 1.0299999999999999e-01 1.1479126486477131e+01 8.4695913739246052e+01 2.1736789285669467e+01 0 -1 0
30427 1 6 -1.2000000000000000e-01 1.1686291110933519e+01 8.2512606365611603e+01 2.1492561477577052e+01 0 -1 0
30616 1 3 5.9999999999999998e-02 9.2483445938278077e+00 8.6087528483824954e+01 2.3482346803842038e+01 0 -1 0
30613 1 6 -1.2000000000000000e-01 8.4380600510092982e+00 8.6132230411780981e+01 2.4154313627429115e+01 0 -1 0
30615 1 3 5.9999999999999998e-02 7.5141940851202316e+00 8.6202478088063629e+01 2.3622394571651217e+01 0 -1 0
30428 1 2 9.7000000000000003e-02 1.2264752864445253e+01 8.3919817957634692e+01 2.1722345629509022e+01 0 -1 0
30430 1 3 5.9999999999999998e-02 1.2386813267022895e+01 8.1729129621298284e+01 2.1438867780235892e+01 0 -1 0
30435 1 3 5.9999999999999998e-02 1.2453128919836292e+01 8.3758122950793123e+01 2.3821644695936719e+01 0 -1 0
35735 1 4 -2.0000000000000001e-01 1.3791681241229838e+01 8.0264105720258257e+01 1.9517152198137751e+01 0 -1 0
30433 1 6 -1.2000000000000000e-01 1.3047987910178550e+01 8.4092973995856468e+01 2.3027474684698870e+01 0 -1 0
30431 1 4 -2.0000000000000001e-01 1.3461963797608499e+01 8.4073044604509292e+01 2.0404972263032189e+01 0 -1 0
30436 1 3 5.9999999999999998e-02 1.3942668300014109e+01 8.3507541959780241e+01 2.2962246496388765e+01 0 -1 0
30434 1 2 9.7000000000000003e-02 1.3448129864249484e+01 8.5560046071305152e+01 2.3387166413740498e+01 0 -1 0
30441 1 3 5.9999999999999998e-02 1.5498346159080315e+01 8.5254932671036357e+01 2.2864544186416378e+01 0 -1 0
30439 1 6 -1.2000000000000000e-01 1.4722381488074795e+01 8.5956321175297276e+01 2.2670440045319722e+01 0 -1 0
30442 1 3 5.9999999999999998e-02 1.4702941851760496e+01 8.6189050254800549e+01 2.1615352550563188e+01 0 -1 0
20289 1 3 5.9999999999999998e-02 4.6329246863579137e+00 8.6821120065509774e+01 1.8748066955049715e+01 1 0 0
20283 1 3 5.9999999999999998e-02 4.3529580658247289e+00 8.6555041486916153e+01 2.1965482939364762e+01 1 0 0
20286 1 5 1.0299999999999999e-01 2.0627533331982137e+00 8.6825296056371926e+01 1.9874030393202858e+01 1 0 0
20284 1 3 5.9999999999999998e-02 2.6997290855695102e+00 8.7298026013345449e+01 2.2043967795606317e+01 1 0 0
20281 1 6 -1.2000000000000000e-01 3.5356678793310805e+00 8.7087016836674238e+01 2.1398141532397553e+01 1 0 0
20279 1 4 -2.0000000000000001e-01 2.9118255600581815e+00 8.9347391752267711e+01 2.0133315804365868e+01 1 0 0
20276 1 2 9.7000000000000003e-02 4.1396277901664442e+00 8.8477452301226663e+01 2.1102397802415076e+01 1 0 0
20278 1 3 5.9999999999999998e-02 3.6768325713520951e+00 8.9642290679405860e+01 2.2757018754422443e+01 1 0 0
20275 1 6 -1.2000000000000000e-01 4.5549718152796368e+00 8.9298694991869795e+01 2.2281828484784238e+01 1 0 0
20280 1 5 1.0299999999999999e-01 4.8332882948659908e+00 8.8490424853730431e+01 2.0293004395890346e+01 1 0 0
20272 1 3 5.9999999999999998e-02 4.2375331857128975e+00 9.1864227153688034e+01 2.3127435623406377e+01 1 0 0
20274 1 5 1.0299999999999999e-01 4.8809303930575316e+00 9.1043501908211965e+01 2.0916070983656670e+01 1 0 0
20277 1 3 5.9999999999999998e-02 5.1240303858205944e+00 8.8682572521857182e+01 2.3003033781284252e+01 1 0 0
20270 1 2 9.7000000000000003e-02 5.2981957043938417e+00 9.0564015577500129e+01 2.1833713813179578e+01 1 0 0
19419 1 3 5.9999999999999998e-02 4.9962991053009914e-01 9.1040702830036551e+01 2.3134236165372986e+01 1 0 0
19414 1 3 5.9999999999999998e-02 1.6000533882514099e+00 9.2152405032143648e+01 2.1264468953392850e+01 1 0 0
20269 1 6 -1.2000000000000000e-01 5.2781254004957381e+00 9.1744560035795473e+01 2.2911468964116690e+01 1 0 0
19417 1 6 -1.2000000000000000e-01 9.1690278334760511e-02 9.1923249884221974e+01 2.3574773730005287e+01 1 0 0
20271 1 3 5.9999999999999998e-02 5.9783637518949559e+00 9.1528083300385077e+01 2.3763933685111141e+01 1 0 0
30404 1 2 9.7000000000000003e-02 1.1476303267194913e+01 8.7346443944286463e+01 1.8342979885782729e+01 0 -1 0
30411 1 3 5.9999999999999998e-02 9.6680408647623466e+00 8.8354239396472295e+01 1.8708593043076590e+01 0 -1 0
30437 1 4 -2.0000000000000001e-01 1.2209486821009344e+01 8.6847162601089778e+01 2.3156325335597664e+01 0 -1 0
20273 1 4 -2.0000000000000001e-01 6.9512965957976203e+00 9.0302653616181658e+01 2.1247607317641918e+01 1 0 0
30596 1 2 9.7000000000000003e-02 1.0162211650512363e+01 9.1067143031743356e+01 2.2364918731790503e+01 0 -1 0
30610 1 3 5.9999999999999998e-02 9.0543559090702814e+00 8.8496048301118535e+01 2.3100626790360202e+01 0 -1 0
30600 1 5 1.0299999999999999e-01 9.8529499452719094e+00 9.0166578187461880e+01 2.1809398250760587e+01 0 -1 0
30593 1 4 -2.0000000000000001e-01 1.0148360021711920e+01 9.1255653655012622e+01 1.8999817936457699e+01 0 -1 0
30604 1 3 5.9999999999999998e-02 8.2921474425397825e+00 9.1627525592942618e+01 2.3464739408027771e+01 0 -1 0
30601 1 6 -1.2000000000000000e-01 9.3326483780659970e+00 9.1267920690062482e+01 2.3656091332612995e+01 0 -1 0
30607 1 6 -1.2000000000000000e-01 8.6218773211874797e+00 8.8706691791782646e+01 2.4071017505589694e+01 0 -1 0
30609 1 3 5.9999999999999998e-02 7.5867201241062840e+00 8.8805328866900439e+01 2.3850970004778276e+01 0 -1 0
30595 1 6 -1.2000000000000000e-01 1.0145329349119642e+01 9.2328786922818210e+01 2.1405933902905939e+01 0 -1 0
30599 1 4 -2.0000000000000001e-01 1.1787995017788402e+01 9.0758726604470127e+01 2.2979601596800002e+01 0 -1 0
30590 1 2 9.7000000000000003e-02 1.1059897600701024e+01 9.2284449512595046e+01 2.0164840365119911e+01 0 -1 0
30603 1 3 5.9999999999999998e-02 9.8988736217727187e+00 9.2071284158421193e+01 2.4262435355347744e+01 0 -1 0
30407 1 4 -2.0000000000000001e-01 1.2009529135200239e+01 8.7770697680609814e+01 2.0030015984496188e+01 0 -1 0
30594 1 5 1.0299999999999999e-01 1.1947098455171664e+01 9.1732013590367742e+01 2.0475114500209447e+01 0 -1 0
30402 1 5 1.0299999999999999e-01 1.4195663908238499e+01 8.8471788302413799e+01 1.8551065443261020e+01 0 -1 0
30393 1 3 5.9999999999999998e-02 1.5826236132240869e+01 8.9854454753821742e+01 1.8415420478146888e+01 0 -1 0
30444 1 5 1.0299999999999999e-01 1.4411848360580738e+01 8.8094891486946054e+01 2.3265520982762187e+01 0 -1 0
30449 1 4 -2.0000000000000001e-01 1.5341712398619180e+01 9.0192568900370105e+01 2.1428415984838427e+01 0 -1 0
30440 1 2 9.7000000000000003e-02 1.5247396102273850e+01 8.7379865297428523e+01 2.3200428801967618e+01 0 -1 0
30453 1 3 5.9999999999999998e-02 1.5756277914805716e+01 9.0057667128850710e+01 2.4253106716488912e+01 0 -1 0
19403 1 4 -2.0000000000000001e-01 3.5382927216332969e+00 9.5529879068882607e+01 1.8509777419789788e+01 1 0 0
19407 1 3 5.9999999999999998e-02 7.3503020727900614e-01 9.3058419781370517e+01 1.8450465213528219e+01 1 0 0
19411 1 6 -1.2000000000000000e-01 7.4577099266889357e-01 9.2865384564573375e+01 2.1263569470992799e+01 1 0 0
19408 1 3 5.9999999999999998e-02 2.3618763183972100e+00 9.2991933788731743e+01 1.9160249950232384e+01 1 0 0
19415 1 4 -2.0000000000000001e-01 2.0894465688601094e+00 9.3757154470819358e+01 2.3469174681603103e+01 1 0 0
19412 1 2 9.7000000000000003e-02 4.5842724697474918e-01 9.3186674404238047e+01 2.2748628854700470e+01 1 0 0
19405 1 6 -1.2000000000000000e-01 1.4968015221927258e+00 9.3674077394502461e+01 1.8963433031872274e+01 1 0 0
19406 1 2 9.7000000000000003e-02 1.0651734502192793e+00 9.4084662636028881e+01 2.0350558207011119e+01 1 0 0
19410 1 5 1.0299999999999999e-01 1.8543587795277021e+00 9.4727005401710244e+01 2.0858133216282457e+01 1 0 0
20256 1 5 1.0299999999999999e-01 4.2248260018835682e+00 9.6636928384298727e+01 2.3990014009193924e+01 1 0 0
20266 1 3 5.9999999999999998e-02 4.8365488083129495e+00 9.4474526722311751e+01 2.3587067639600310e+01 1 0 0
20267 1 4 -2.0000000000000001e-01 4.8141976309013028e+00 9.3585412265162915e+01 2.0895385749060377e+01 1 0 0
20264 1 2 9.7000000000000003e-02 5.7964188393983180e+00 9.3080221718887401e+01 2.2304257745182376e+01 1 0 0
20263 1 6 -1.2000000000000000e-01 5.8608453211422713e+00 9.4237868034386807e+01 2.3269850139629050e+01 1 0 0
20262 1 5 1.0299999999999999e-01 6.1668402973405501e+00 9.5680904949529264e+01 2.1797508931665071e+01 1 0 0
30598 1 3 5.9999999999999998e-02 9.1575782977715523e+00 9.2642208889195246e+01 2.1166255581775911e+01 0 -1 0
20268 1 5 1.0299999999999999e-01 6.7789817101598642e+00 9.2879210070458356e+01 2.1920803113028011e+01 1 0 0
20258 1 2 9.7000000000000003e-02 6.5457525846161788e+00 9.5537052542514871e+01 2.2766942729841602e+01 1 0 0
20261 1 4 -2.0000000000000001e-01 8.2824254442700713e+00 9.5175500496355767e+01 2.2368941951629022e+01 1 0 0
30591 1 3 5.9999999999999998e-02 1.0501370197490511e+01 9.4342693466671932e+01 1.9437810142505377e+01 0 -1 0
30597 1 3 5.9999999999999998e-02 1.0485307559741264e+01 9.3174482076290502e+01 2.2000940864837723e+01 0 -1 0
20257 1 6 -1.2000000000000000e-01 6.4007734763498370e+00 9.6823072822001947e+01 2.3688558420453152e+01 1 0 0
30589 1 6 -1.2000000000000000e-01 1.1343647357642652e+01 9.3712506478201718e+01 1.9629616889523486e+01 0 -1 0
30585 1 3 5.9999999999999998e-02 1.1760183501567584e+01 9.6344962577810776e+01 1.9178955634233553e+01 0 -1 0
30592 1 3 5.9999999999999998e-02 1.1653497970821386e+01 9.3579595870795430e+01 1.8604066861680163e+01 0 -1 0
20265 1 3 5.9999999999999998e-02 6.4601032874858735e+00 9.3967504996820495e+01 2.4164596257850995e+01 1 0 0
30581 1 4 -2.0000000000000001e-01 1.1851067857208875e+01 9.6958123858357297e+01 2.2208902604260992e+01 0 -1 0
30588 1 5 1.0299999999999999e-01 1.2354426235931180e+01 9.4516793122926074e+01 2.1488073221204207e+01 0 -1 0
30467 1 4 -2.0000000000000001e-01 1.2983651031597716e+01 9.3941181793535137e+01 2.3983863527908422e+01 0 -1 0
30584 1 2 9.7000000000000003e-02 1.2450573101426777e+01 9.4531917486636900e+01 2.0379062467942266e+01 0 -1 0
30583 1 6 -1.2000000000000000e-01 1.2665972828414912e+01 9.5965919986804991e+01 1.9811452734704577e+01 0 -1 0
30587 1 4 -2.0000000000000001e-01 1.4032984674674598e+01 9.3662298858152553e+01 2.0254681881387381e+01 0 -1 0
30586 1 3 5.9999999999999998e-02 1.3501275699725605e+01 9.5973913009499540e+01 1.9127215616293881e+01 0 -1 0
30580 1 3 5.9999999999999998e-02 1.4553088633322901e+01 9.6113019010177425e+01 2.2260568379567506e+01 0 -1 0
30462 1 5 1.0299999999999999e-01 1.5507141455101955e+01 9.3582118413322320e+01 2.2987842902853746e+01 0 -1 0
30579 1 3 5.9999999999999998e-02 1.5164809192462091e+01 9.6586100970615092e+01 2.0678389473054811e+01 0 -1 0
30578 1 2 9.7000000000000003e-02 1.3040111844519847e+01 9.6996735094015349e+01 2.0855244858077832e+01 0 -1 0
30577 1 6 -1.2000000000000000e-01 1.4483556384031388e+01 9.6883098529405530e+01 2.1439908395782268e+01 0 -1 0
30458 1 2 9.7000000000000003e-02 1.6154144494675108e+01 9.3775139257261159e+01 2.3853079506107452e+01 0 -1 0
30466 1 3 5.9999999999999998e-02 1.5192139769930222e+01 9.5665533662074864e+01 2.4201319396269611e+01 0 -1 0
23158 1 3 5.9999999999999998e-02 2.8480154643820490e+00 6.7796090567413287e+01 2.4458527214068447e+01 1 0 0
23152 1 3 5.9999999999999998e-02 1.5720125174886543e+00 6.5604515821124068e+01 2.6025243144397081e+01 1 0 0
23151 1 3 5.9999999999999998e-02 3.2662374910743455e+00 6.5580023622381816e+01 2.5433009061493131e+01 1 0 0
23149 1 6 -1.2000000000000000e-01 2.6249717357293534e+00 6.5717241675924527e+01 2.6294602590366118e+01 1 0 0
23150 1 2 9.7000000000000003e-02 2.9293806267450204e+00 6.7205709417726894e+01 2.6532833987454687e+01 1 0 0
23154 1 5 1.0299999999999999e-01 2.3058492784480267e+00 6.7395818642528269e+01 2.7406627528172336e+01 1 0 0
23153 1 4 -2.0000000000000001e-01 4.6813562270923619e+00 6.7456953066141679e+01 2.6979986740896010e+01 1 0 0
23147 1 4 -2.0000000000000001e-01 2.1044169257884047e+00 6.4945670876978241e+01 2.8904463128095742e+01 1 0 0
23148 1 5 1.0299999999999999e-01 4.0723302418014775e+00 6.5100622196249702e+01 2.7847821233784838e+01 1 0 0
23144 1 2 9.7000000000000003e-02 3.0839742995774202e+00 6.4788972041841902e+01 2.7531525647937460e+01 1 0 0
12334 1 3 5.9999999999999998e-02 9.7787338962038657e+00 6.6420012128635847e+01 2.6960813156139253e+01 0 1 0
12331 1 6 -1.2000000000000000e-01 8.7341429160097803e+00 6.6121778837366364e+01 2.6770415280019318e+01 0 1 0
12332 1 2 9.7000000000000003e-02 8.3816372569428985e+00 6.6735045305556113e+01 2.5419906299672594e+01 0 1 0
12333 1 3 5.9999999999999998e-02 8.1345882164915491e+00 6.6609646808723383e+01 2.7587488641510173e+01 0 1 0
12336 1 5 1.0299999999999999e-01 7.3436638559218963e+00 6.6449382904384962e+01 2.5105169573155031e+01 0 1 0
12324 1 5 1.0299999999999999e-01 1.1145881133264437e+01 6.4791381361007652e+01 2.6176798406077296e+01 0 1 0
12317 1 4 -2.0000000000000001e-01 1.3552044685593094e+01 6.5609363850146167e+01 2.6882733794166246e+01 0 1 0
23163 1 3 5.9999999999999998e-02 1.0974111446443335e+00 7.0264174048484904e+01 2.4936513110634646e+01 1 0 0
23155 1 6 -1.2000000000000000e-01 2.4482342534183310e+00 6.8118950199813682e+01 2.5432257796880389e+01 1 0 0
23160 1 5 1.0299999999999999e-01 3.8971670321884222e-01 6.8269204672141115e+01 2.6081422216977558e+01 1 0 0
23156 1 2 9.7000000000000003e-02 9.7527702868367472e-01 6.8259672990048003e+01 2.5168327508505854e+01 1 0 0
23157 1 3 5.9999999999999998e-02 2.9363849055728535e+00 6.9039708288132942e+01 2.5625127919204093e+01 1 0 0
30929 1 4 -2.0000000000000001e-01 3.2818656572315303e+00 7.2016138867205370e+01 2.6631234534622394e+01 0 -1 0
30934 1 3 5.9999999999999998e-02 5.0086206840573855e+00 7.2421521352741706e+01 2.4549983678023089e+01 0 -1 0
30928 1 3 5.9999999999999998e-02 5.6002316266107304e+00 7.2134621147207810e+01 2.8039912341830824e+01 0 -1 0
30925 1 6 -1.2000000000000000e-01 5.8330281471577514e+00 7.2785536815942706e+01 2.7168763735519729e+01 0 -1 0
30931 1 6 -1.2000000000000000e-01 4.8034965582307594e+00 7.3400822354857056e+01 2.5038056188476595e+01 0 -1 0
30926 1 2 9.7000000000000003e-02 4.5308005621986442e+00 7.3191515456196839e+01 2.6536082224615328e+01 0 -1 0
30936 1 5 1.0299999999999999e-01 2.6681776532174326e+00 7.3775200243048957e+01 2.4658647759624063e+01 0 -1 0
30927 1 3 5.9999999999999998e-02 6.2989587922163865e+00 7.2108784529991809e+01 2.6420700001405592e+01 0 -1 0
12340 1 3 5.9999999999999998e-02 9.7161304172504490e+00 6.8384808234132237e+01 2.5627494587451032e+01 0 1 0
12337 1 6 -1.2000000000000000e-01 8.6129319472384900e+00 6.8211707623723257e+01 2.5401137426699282e+01 0 1 0
12339 1 3 5.9999999999999998e-02 8.1729985702913162e+00 6.8640770018649704e+01 2.6252275254242235e+01 0 1 0
30912 1 5 1.0299999999999999e-01 1.1228904651367651e+01 7.1914264026676122e+01 2.5831786637689312e+01 0 -1 0
30908 1 2 9.7000000000000003e-02 1.1552807612050845e+01 7.2647976495614031e+01 2.6492329576343295e+01 0 -1 0
30917 1 4 -2.0000000000000001e-01 8.5953611916500208e+00 7.1135483624447943e+01 2.7071629979921955e+01 0 -1 0
30915 1 3 5.9999999999999998e-02 1.0556462895528936e+01 7.2280727508256874e+01 2.8439867208987817e+01 0 -1 0
30913 1 6 -1.2000000000000000e-01 1.0503698544114529e+01 7.2958310064772405e+01 2.7601696221721273e+01 0 -1 0
30914 1 2 9.7000000000000003e-02 8.9670883824404513e+00 7.2883506001350852e+01 2.7204281222129993e+01 0 -1 0
30921 1 3 5.9999999999999998e-02 7.9869625794916619e+00 7.2824798208103715e+01 2.9138099133864085e+01 0 -1 0
30919 1 6 -1.2000000000000000e-01 8.0232702694640050e+00 7.3538165713535548e+01 2.8261562065408953e+01 0 -1 0
30918 1 5 1.0299999999999999e-01 8.8280431853151864e+00 7.3252492002508234e+01 2.6224368289375430e+01 0 -1 0
30911 1 4 -2.0000000000000001e-01 1.1749350763675459e+01 7.3989971618701972e+01 2.5370230837065549e+01 0 -1 0
30920 1 2 9.7000000000000003e-02 6.7068283670433972e+00 7.4000385101432968e+01 2.7659543680852284e+01 0 -1 0
30916 1 3 5.9999999999999998e-02 1.0604836275456297e+01 7.3992536749242660e+01 2.7978934588557863e+01 0 -1 0
30905 1 4 -2.0000000000000001e-01 1.2344019526676199e+01 6.9728096455212693e+01 2.7835868332629087e+01 0 -1 0
30909 1 3 5.9999999999999998e-02 1.3051839507991790e+01 7.2304452294016656e+01 2.8171199704805602e+01 0 -1 0
30907 1 6 -1.2000000000000000e-01 1.2929262383095898e+01 7.2164612859401174e+01 2.7111949974361732e+01 0 -1 0
30900 1 5 1.0299999999999999e-01 1.4679498761018746e+01 6.8175551174902679e+01 2.7184640300200421e+01 0 -1 0
30899 1 4 -2.0000000000000001e-01 1.5147000619257252e+01 6.8831036065789050e+01 2.4891857827215059e+01 0 -1 0
30906 1 5 1.0299999999999999e-01 1.3157963998405114e+01 7.0353705417256435e+01 2.5781213118825786e+01 0 -1 0
30910 1 3 5.9999999999999998e-02 1.3699662772756117e+01 7.2746328787209364e+01 2.6684868445559186e+01 0 -1 0
30902 1 2 9.7000000000000003e-02 1.3298592182857091e+01 7.0733181156708099e+01 2.6748034246298332e+01 0 -1 0
30901 1 6 -1.2000000000000000e-01 1.4773900389708222e+01 7.0374341382116711e+01 2.7022802819164443e+01 0 -1 0
30903 1 3 5.9999999999999998e-02 1.5078550087233133e+01 7.0655863799155213e+01 2.8083707363211179e+01 0 -1 0
30904 1 3 5.9999999999999998e-02 1.5364381344473040e+01 7.1038140027411501e+01 2.6397341606560651e+01 0 -1 0
30896 1 2 9.7000000000000003e-02 1.5289344653474503e+01 6.8961150713857847e+01 2.6663639501517206e+01 0 -1 0
30653 1 4 -2.0000000000000001e-01 1.5325868928130575e+01 7.3445897923056535e+01 2.9564982039983271e+01 0 -1 0
31097 1 4 -2.0000000000000001e-01 9.3171089310710942e-02 7.4274420568990266e+01 2.5709343260482935e+01 0 -1 0
30933 1 3 5.9999999999999998e-02 5.6987784649870497e+00 7.4045675346088615e+01 2.4852982697395582e+01 0 -1 0
31106 1 2 9.7000000000000003e-02 8.7439978908756999e-01 7.8697296228665550e+01 2.8735845391503180e+01 0 -1 0
31102 1 3 5.9999999999999998e-02 6.4667174776331970e-01 7.4521577859531675e+01 2.8701803069712959e+01 0 -1 0
30935 1 4 -2.0000000000000001e-01 3.7267797139419416e+00 7.5957318156810118e+01 2.5025609898520081e+01 0 -1 0
30930 1 5 1.0299999999999999e-01 4.1325601970072192e+00 7.4153480062811383e+01 2.6912651839041683e+01 0 -1 0
31108 1 3 5.9999999999999998e-02 1.4821364109693929e+00 7.6613606424721397e+01 2.8939197599176747e+01 0 -1 0
31114 1 3 5.9999999999999998e-02 2.9110806581369428e+00 7.8944502431552294e+01 2.9418978412383733e+01 0 -1 0
31109 1 4 -2.0000000000000001e-01 1.4910507863324729e+00 7.8891575446458972e+01 2.7033278671547830e+01 0 -1 0
31105 1 6 -1.2000000000000000e-01 6.6158752879999305e-01 7.7221726566573210e+01 2.9045732768884989e+01 0 -1 0
31111 1 6 -1.2000000000000000e-01 1.9123616401868786e+00 7.9395414273882636e+01 2.9693207082321383e+01 0 -1 0
31107 1 3 5.9999999999999998e-02 3.2678124049812624e-01 7.7114526431722695e+01 3.0043807739459236e+01 0 -1 0
30923 1 4 -2.0000000000000001e-01 5.8445598823992517e+00 7.4864453022930959e+01 2.8926337534253534e+01 0 -1 0
30922 1 3 5.9999999999999998e-02 8.6046879837978985e+00 7.4424329983315076e+01 2.8559226135160475e+01 0 -1 0
30924 1 5 1.0299999999999999e-01 6.8950972065940412e+00 7.4703550856130690e+01 2.6874278808800952e+01 0 -1 0
30635 1 4 -2.0000000000000001e-01 8.9279662696133570e+00 7.7691066042774224e+01 2.7082765628538805e+01 0 -1 0
30637 1 6 -1.2000000000000000e-01 1.0959946814484654e+01 7.8818227852046164e+01 2.8406173416620149e+01 0 -1 0
30638 1 2 9.7000000000000003e-02 1.1355490816790176e+01 7.7444185004830899e+01 2.8988427903797639e+01 0 -1 0
30642 1 5 1.0299999999999999e-01 1.0875697240419102e+01 7.6591907344637647e+01 2.8509101721815234e+01 0 -1 0
30632 1 2 9.7000000000000003e-02 9.4648758084952931e+00 7.9073163000671215e+01 2.8116023085054227e+01 0 -1 0
30636 1 5 1.0299999999999999e-01 8.8809977366956723e+00 7.9054965044698562e+01 2.9049697798808332e+01 0 -1 0
30639 1 3 5.9999999999999998e-02 1.1332921602869181e+01 7.8942183775935959e+01 2.7382568971784753e+01 0 -1 0
30640 1 3 5.9999999999999998e-02 1.1409072611117951e+01 7.9665411008448629e+01 2.9012988609150700e+01 0 -1 0
35687 1 4 -2.0000000000000001e-01 1.2079780214668274e+01 7.7598383594871152e+01 2.5277225357622296e+01 0 -1 0
30654 1 5 1.0299999999999999e-01 1.5549510230290375e+01 7.4175983073599411e+01 2.7465498484733267e+01 0 -1 0
35682 1 5 1.0299999999999999e-01 1.4735478961730379e+01 7.8423297521183315e+01 2.4903075693273546e+01 0 -1 0
30643 1 6 -1.2000000000000000e-01 1.2905472112102412e+01 7.7412511438394390e+01 2.8873833774118999e+01 0 -1 0
30648 1 5 1.0299999999999999e-01 1.3079874991680043e+01 7.5588202147239670e+01 2.7796764072850923e+01 0 -1 0
30645 1 3 5.9999999999999998e-02 1.3311098082972817e+01 7.8042881243342478e+01 2.8048469000033830e+01 0 -1 0
30644 1 2 9.7000000000000003e-02 1.3471721078751692e+01 7.5966861094991714e+01 2.8734649462948553e+01 0 -1 0
30649 1 6 -1.2000000000000000e-01 1.5094176203328860e+01 7.5961327166055611e+01 2.8711838807068435e+01 0 -1 0
30651 1 3 5.9999999999999998e-02 1.5382475840945714e+01 7.6787643919306447e+01 2.8022966237917920e+01 0 -1 0
30650 1 2 9.7000000000000003e-02 1.5843598768091596e+01 7.4654767294434876e+01 2.8374172299375452e+01 0 -1 0
30647 1 4 -2.0000000000000001e-01 1.2877299623403069e+01 7.5009994503046656e+01 3.0055366209227650e+01 0 -1 0
30646 1 3 5.9999999999999998e-02 1.3325061215358735e+01 7.7882447867261533e+01 2.9770347393269475e+01 0 -1 0
30652 1 3 5.9999999999999998e-02 1.5390104991185401e+01 7.6306745519071256e+01 2.9643307795468960e+01 0 -1 0
2631 1 3 5.9999999999999998e-02 2.8954320962403450e+00 8.1009043549613125e+01 2.4532361945913046e+01 1 0 0
2626 1 3 5.9999999999999998e-02 1.1586205813659231e-01 8.3369342416791937e+01 2.5227567468135724e+01 1 0 0
2620 1 3 5.9999999999999998e-02 5.7282582017522565e-01 8.5305415753037124e+01 2.6526082520128625e+01 1 0 0
2623 1 6 -1.2000000000000000e-01 1.1666482669004212e+00 8.3024253901052816e+01 2.5157255808595895e+01 1 0 0
2621 1 4 -2.0000000000000001e-01 3.6245291120191871e+00 8.3852275164184277e+01 2.5048418102700801e+01 1 0 0
2618 1 2 9.7000000000000003e-02 1.9104545065255072e+00 8.4341084117363451e+01 2.5098416209322668e+01 1 0 0
2625 1 3 5.9999999999999998e-02 1.5351564192531284e+00 8.2331858715781365e+01 2.5926804649409206e+01 1 0 0
31116 1 5 1.0299999999999999e-01 2.4339061455117181e+00 8.0992167945978565e+01 2.8366896333184595e+01 0 -1 0
31122 1 5 1.0299999999999999e-01 3.5646841513535015e+00 8.3100452879735059e+01 2.8698817004474538e+01 0 -1 0
31112 1 2 9.7000000000000003e-02 2.0789338257512884e+00 8.0888570778157273e+01 2.9375344931899164e+01 0 -1 0
2619 1 3 5.9999999999999998e-02 1.8964570605975537e+00 8.5052839006181884e+01 2.7315400413013762e+01 1 0 0
2617 1 6 -1.2000000000000000e-01 1.6356593872550500e+00 8.5334236125772321e+01 2.6280145639572474e+01 1 0 0
31118 1 2 9.7000000000000003e-02 3.4797804296371311e+00 8.2932348768746579e+01 2.9778254577950754e+01 0 -1 0
31117 1 6 -1.2000000000000000e-01 3.1880432121293087e+00 8.1492397451989689e+01 3.0234310211572609e+01 0 -1 0
31115 1 4 -2.0000000000000001e-01 5.5664282153481404e-01 8.1726062081155476e+01 2.9480392469746278e+01 0 -1 0
31124 1 2 9.7000000000000003e-02 5.5178232372926850e+00 8.4581642538571785e+01 3.0276725802632548e+01 0 -1 0
2614 1 3 5.9999999999999998e-02 3.8921911794007955e+00 8.6251074916507761e+01 2.7335548727085150e+01 1 0 0
31127 1 4 -2.0000000000000001e-01 5.8864345165375518e+00 8.4862094996043098e+01 2.8553497072623923e+01 0 -1 0
31120 1 3 5.9999999999999998e-02 4.1163993354819572e+00 8.0956928717225665e+01 3.0073745702231101e+01 0 -1 0
31126 1 3 5.9999999999999998e-02 5.6045650476663811e+00 8.2464789680691979e+01 2.9886212706776096e+01 0 -1 0
31121 1 4 -2.0000000000000001e-01 2.2547890125383043e+00 8.4096565971030046e+01 3.0380358264361206e+01 0 -1 0
31123 1 6 -1.2000000000000000e-01 4.8661844382077524e+00 8.3173657388352240e+01 3.0350931023354487e+01 0 -1 0
30633 1 3 5.9999999999999998e-02 8.1686026043778917e+00 8.0514839601843462e+01 2.7051947850829769e+01 0 -1 0
30621 1 3 5.9999999999999998e-02 1.0461554522632124e+01 8.4400558479222227e+01 2.4673235180758173e+01 0 -1 0
30634 1 3 5.9999999999999998e-02 9.8408106315595507e+00 8.0443593924449630e+01 2.6656959494544342e+01 0 -1 0
30631 1 6 -1.2000000000000000e-01 9.2006610511790328e+00 8.0459282234170388e+01 2.7468164063158760e+01 0 -1 0
30614 1 2 9.7000000000000003e-02 8.4495023563683294e+00 8.4837902541275128e+01 2.4960655014259846e+01 0 -1 0
30624 1 5 1.0299999999999999e-01 9.6572792983259834e+00 8.2420007669462407e+01 2.5279901703940634e+01 0 -1 0
30619 1 6 -1.2000000000000000e-01 9.8329216062190614e+00 8.4436913034397534e+01 2.5485481967006535e+01 0 -1 0
30623 1 4 -2.0000000000000001e-01 1.1694470115512011e+01 8.2617758387481700e+01 2.6294827849955588e+01 0 -1 0
30628 1 3 5.9999999999999998e-02 8.1761321739843105e+00 8.3086911715907377e+01 2.7272134932707893e+01 0 -1 0
30620 1 2 9.7000000000000003e-02 9.9741937783842616e+00 8.3057771779298250e+01 2.6065713063631488e+01 0 -1 0
30625 1 6 -1.2000000000000000e-01 9.2461698357458850e+00 8.2945900005314172e+01 2.7445658240106148e+01 0 -1 0
30630 1 5 1.0299999999999999e-01 1.0510820997979454e+01 8.1634125042810808e+01 2.8639709459766895e+01 0 -1 0
30626 1 2 9.7000000000000003e-02 9.5120092709962698e+00 8.1720708416390977e+01 2.8290355719078011e+01 0 -1 0
30627 1 3 5.9999999999999998e-02 9.4104980548482065e+00 8.3841813937564140e+01 2.8045773399011033e+01 0 -1 0
30629 1 4 -2.0000000000000001e-01 8.6305355641319252e+00 8.1844081109786813e+01 2.9810283907417404e+01 0 -1 0
30622 1 3 5.9999999999999998e-02 1.0354187293448701e+01 8.5181621850244085e+01 2.6141907464590105e+01 0 -1 0
30618 1 5 1.0299999999999999e-01 7.7762908733984144e+00 8.4922736764093870e+01 2.5798497822004787e+01 0 -1 0
31137 1 3 5.9999999999999998e-02 8.9330606280197049e+00 8.5547351812357107e+01 2.9322570466900139e+01 0 -1 0
30438 1 5 1.0299999999999999e-01 1.3654627702267341e+01 8.5576625127090381e+01 2.4461862317619154e+01 0 -1 0
35681 1 4 -2.0000000000000001e-01 1.4417609660578425e+01 8.0708996699250605e+01 2.4681178534864515e+01 0 -1 0
31229 1 4 -2.0000000000000001e-01 1.4704959709929932e+01 8.1033014047203238e+01 2.8880387611590894e+01 0 -1 0
31227 1 3 5.9999999999999998e-02 1.3898486189136174e+01 8.3561944761785156e+01 2.8683537955798290e+01 0 -1 0
31225 1 6 -1.2000000000000000e-01 1.4852423156830035e+01 8.3792499498388139e+01 2.8348198247574256e+01 0 -1 0
31220 1 2 9.7000000000000003e-02 1.5285925871626805e+01 8.5143065015572560e+01 2.8963869128641331e+01 0 -1 0
31228 1 3 5.9999999999999998e-02 1.4646712537523346e+01 8.3659995078057534e+01 2.7298820794278502e+01 0 -1 0
31226 1 2 9.7000000000000003e-02 1.5685597501167312e+01 8.2585834551168887e+01 2.8788811194245142e+01 0 -1 0
31224 1 5 1.0299999999999999e-01 1.5585113730450413e+01 8.4997517802349748e+01 3.0009758206472693e+01 0 -1 0
31223 1 4 -2.0000000000000001e-01 1.3837370606686020e+01 8.6259828141488981e+01 2.8847517155188978e+01 0 -1 0
31230 1 5 1.0299999999999999e-01 1.6176761465483178e+01 8.2695069369952137e+01 2.9711305538308636e+01 0 -1 0
19420 1 3 5.9999999999999998e-02 5.3502590090187385e-01 9.2026127344895727e+01 2.4547763451212440e+01 1 0 0
31006 1 3 5.9999999999999998e-02 5.2921854707244191e-02 8.8133339900244607e+01 2.8874380509946356e+01 0 -1 0
2612 1 2 9.7000000000000003e-02 2.0224726989535009e+00 8.6816974481464300e+01 2.6233397832623972e+01 1 0 0
2616 1 5 1.0299999999999999e-01 1.4672867625641137e+00 8.7308361477948793e+01 2.6969677447654103e+01 1 0 0
2615 1 4 -2.0000000000000001e-01 1.6176604636137499e+00 8.7446365382841350e+01 2.4632261887485772e+01 1 0 0
2613 1 3 5.9999999999999998e-02 4.1653263865159227e+00 8.7113114273899157e+01 2.5991636714499499e+01 1 0 0
2611 1 6 -1.2000000000000000e-01 3.4390124877740682e+00 8.7099144944743301e+01 2.6741662690054675e+01 1 0 0
2608 1 3 5.9999999999999998e-02 3.8262374358554312e+00 8.9702882041883598e+01 2.5804869617736831e+01 1 0 0
2607 1 3 5.9999999999999998e-02 2.2329475125533937e+00 8.9850784986243795e+01 2.6508607773558197e+01 1 0 0
2605 1 6 -1.2000000000000000e-01 3.3084586954497524e+00 8.9741312954704441e+01 2.6787133695653726e+01 1 0 0
2600 1 2 9.7000000000000003e-02 3.7386757417357397e+00 9.1060860452830681e+01 2.7508576381639703e+01 1 0 0
2606 1 2 9.7000000000000003e-02 3.6021868337988416e+00 8.8410847682480380e+01 2.7501039583276899e+01 1 0 0
2604 1 5 1.0299999999999999e-01 3.4500630924440019e+00 9.1138628847362327e+01 2.8601014162002425e+01 1 0 0
2609 1 4 -2.0000000000000001e-01 2.9200979620761092e+00 8.8265244892850760e+01 2.9146963865312284e+01 1 0 0
2610 1 5 1.0299999999999999e-01 4.6612232022464033e+00 8.8491956735979272e+01 2.7577183491802540e+01 1 0 0
2603 1 4 -2.0000000000000001e-01 5.5225768984594295e+00 9.1082036909409396e+01 2.7634779741232602e+01 1 0 0
2602 1 3 5.9999999999999998e-02 3.4590340745006141e+00 9.2337211768788663e+01 2.5705929948339410e+01 1 0 0
2599 1 6 -1.2000000000000000e-01 3.2355149670219308e+00 9.2295680717598799e+01 2.6787600244445596e+01 1 0 0
2601 1 3 5.9999999999999998e-02 2.1379902467518850e+00 9.2269255340380695e+01 2.6891732370099476e+01 1 0 0
31007 1 4 -2.0000000000000001e-01 1.6150545604768668e-02 9.1032036197178769e+01 2.8913746722325257e+01 0 -1 0
30602 1 2 9.7000000000000003e-02 9.2693963523873002e+00 9.0018872245532677e+01 2.4654591865648367e+01 0 -1 0
31135 1 6 -1.2000000000000000e-01 8.4739534118334117e+00 8.6405988233911671e+01 2.9833777900146654e+01 0 -1 0
30606 1 5 1.0299999999999999e-01 1.0274377067983666e+01 8.9812909152142453e+01 2.5050681941972041e+01 0 -1 0
31138 1 3 5.9999999999999998e-02 7.7310392936190375e+00 8.6864045781300049e+01 2.9191633411542039e+01 0 -1 0
30608 1 2 9.7000000000000003e-02 8.6066558742187631e+00 8.7466921678192989e+01 2.4992520298174835e+01 0 -1 0
31144 1 3 5.9999999999999998e-02 1.0672852488007669e+01 8.7200519357187147e+01 2.8196031269018984e+01 0 -1 0
30612 1 5 1.0299999999999999e-01 9.5244324633107222e+00 8.7427301124885531e+01 2.5579490915309030e+01 0 -1 0
31143 1 3 5.9999999999999998e-02 9.5008643403976034e+00 8.8610299408717864e+01 2.8385066340645373e+01 0 -1 0
30611 1 4 -2.0000000000000001e-01 7.2102994332313601e+00 8.7472563471107435e+01 2.6105876753150145e+01 0 -1 0
31141 1 6 -1.2000000000000000e-01 1.0289837154791462e+01 8.7959604985066250e+01 2.8834587840864913e+01 0 -1 0
30605 1 4 -2.0000000000000001e-01 8.3747501091746646e+00 9.0548927727061781e+01 2.6079089453751084e+01 0 -1 0
30485 1 4 -2.0000000000000001e-01 8.0706268935010321e+00 9.1663685609319643e+01 2.9476234044337811e+01 0 -1 0
31142 1 2 9.7000000000000003e-02 1.1541462300690878e+01 8.8869883979643646e+01 2.9027112462609505e+01 0 -1 0
31150 1 3 5.9999999999999998e-02 1.1408750338147534e+01 8.9465158911084785e+01 2.7011362436845641e+01 0 -1 0
31136 1 2 9.7000000000000003e-02 9.7255619354563052e+00 8.7335294831017364e+01 3.0134535162625834e+01 0 -1 0
31145 1 4 -2.0000000000000001e-01 1.1044219162073393e+01 9.0367164207486255e+01 2.9818410859902826e+01 0 -1 0
30480 1 5 1.0299999999999999e-01 9.8428734178395310e+00 9.2339255230133361e+01 2.7446024658917413e+01 0 -1 0
31147 1 6 -1.2000000000000000e-01 1.2178525346120409e+01 8.9206303843241216e+01 2.7663749893572341e+01 0 -1 0
31146 1 5 1.0299999999999999e-01 1.2273603822241730e+01 8.8414268860111108e+01 2.9671604704030333e+01 0 -1 0
31149 1 3 5.9999999999999998e-02 1.2463986261294774e+01 8.8223102835372671e+01 2.7167606607703142e+01 0 -1 0
31148 1 2 9.7000000000000003e-02 1.3349666062928078e+01 9.0200633430108624e+01 2.7558926182540567e+01 0 -1 0
31152 1 5 1.0299999999999999e-01 1.3157905240565244e+01 9.1092088722713910e+01 2.8203046871612532e+01 0 -1 0
31153 1 6 -1.2000000000000000e-01 1.4771744625152065e+01 8.9606940688492131e+01 2.7874258141078979e+01 0 -1 0
31151 1 4 -2.0000000000000001e-01 1.3339419276210032e+01 9.0760664239379096e+01 2.5831722327494113e+01 0 -1 0
31156 1 3 5.9999999999999998e-02 1.4996810880902316e+01 8.8951887660946653e+01 2.7014792600674678e+01 0 -1 0
31155 1 3 5.9999999999999998e-02 1.4652934336547501e+01 8.9121498896257435e+01 2.8809345624250994e+01 0 -1 0
31154 1 2 9.7000000000000003e-02 1.5856307049500717e+01 9.0647158867961082e+01 2.7927991583838015e+01 0 -1 0
30443 1 4 -2.0000000000000001e-01 1.5790901562304185e+01 8.7259667944674732e+01 2.4913617197157834e+01 0 -1 0
31161 1 3 5.9999999999999998e-02 1.5303503005489850e+01 9.1224946410072491e+01 3.0042966499287186e+01 0 -1 0
31158 1 5 1.0299999999999999e-01 1.5620799076614707e+01 9.1452765716492237e+01 2.7280349879726604e+01 0 -1 0
30459 1 3 5.9999999999999998e-02 1.5805124735606254e+01 9.2074421840849141e+01 2.5017394697217451e+01 0 -1 0
2586 1 5 1.0299999999999999e-01 3.0465001845481032e-01 9.5687384145773123e+01 2.5725365733971540e+01 1 0 0
2591 1 4 -2.0000000000000001e-01 1.9522854080120962e+00 9.4702965727538711e+01 2.9869970090742626e+01 1 0 0
2587 1 6 -1.2000000000000000e-01 4.0515284647661393e-01 9.5889870800974478e+01 2.7870968008666075e+01 1 0 0
2598 1 5 1.0299999999999999e-01 3.8971436018988297e+00 9.3707119530624567e+01 2.8442082799088290e+01 1 0 0
2594 1 2 9.7000000000000003e-02 3.6304804425950983e+00 9.3680446165706869e+01 2.7353866809434724e+01 1 0 0
2592 1 5 1.0299999999999999e-01 7.6416677959057089e-01 9.3732526063161856e+01 2.8124107779120816e+01 1 0 0
2595 1 3 5.9999999999999998e-02 2.3438795818722089e+00 9.4842824557114568e+01 2.6153689501896885e+01 1 0 0
2588 1 2 9.7000000000000003e-02 1.3604625288650967e+00 9.4673026428911754e+01 2.8180220181760550e+01 1 0 0
2596 1 3 5.9999999999999998e-02 3.0588654325380102e+00 9.5748836719250150e+01 2.7518025895051316e+01 1 0 0
2593 1 6 -1.2000000000000000e-01 2.5739789132944693e+00 9.4790815655463177e+01 2.7196528111829380e+01 1 0 0
2597 1 4 -2.0000000000000001e-01 5.1754441952421661e+00 9.4241316078722960e+01 2.6525902729712797e+01 1 0 0
30496 1 3 5.9999999999999998e-02 5.2434674995141108e+00 9.5756216544474640e+01 2.9892286695432919e+01 0 -1 0
2589 1 3 5.9999999999999998e-02 9.4561840753031823e-01 9.6857072942507742e+01 2.8134809149121832e+01 1 0 0
30493 1 6 -1.2000000000000000e-01 6.1007992637879882e+00 9.6151400080802816e+01 2.9375409593025925e+01 0 -1 0
30495 1 3 5.9999999999999998e-02 6.2104981960828596e+00 9.5713967013276445e+01 2.8418076442249305e+01 0 -1 0
30488 1 2 9.7000000000000003e-02 7.2623299423906964e+00 9.5704255460854000e+01 3.0321570108503973e+01 0 -1 0
30487 1 6 -1.2000000000000000e-01 7.5070389010231127e+00 9.4169758406428116e+01 3.0486628296143810e+01 0 -1 0
30492 1 5 1.0299999999999999e-01 8.2056300068651105e+00 9.6125897789262368e+01 2.9939931382923731e+01 0 -1 0
20260 1 3 5.9999999999999998e-02 6.7446175897440055e+00 9.6660839580327206e+01 2.4678652356301622e+01 1 0 0
30482 1 2 9.7000000000000003e-02 8.0822349344899287e+00 9.3409863162344664e+01 2.9237386579004866e+01 0 -1 0
30476 1 2 9.7000000000000003e-02 9.9523422935454171e+00 9.3491340005219300e+01 2.7495885000845551e+01 0 -1 0
30481 1 6 -1.2000000000000000e-01 9.4264757229184077e+00 9.3956813431436430e+01 2.8811652261923403e+01 0 -1 0
30486 1 5 1.0299999999999999e-01 7.3407095442422596e+00 9.3603448596895831e+01 2.8482424491451688e+01 0 -1 0
30484 1 3 5.9999999999999998e-02 9.5446064445026657e+00 9.5067045080372623e+01 2.8828437770640793e+01 0 -1 0
30479 1 4 -2.0000000000000001e-01 8.9036884334398412e+00 9.4088622819863971e+01 2.6216485835430856e+01 0 -1 0
30483 1 3 5.9999999999999998e-02 1.0151081536916351e+01 9.3525365882332409e+01 2.9530904071832449e+01 0 -1 0
30474 1 5 1.0299999999999999e-01 1.1208958464552301e+01 9.5352217403508604e+01 2.5578002164917546e+01 0 -1 0
30475 1 6 -1.2000000000000000e-01 1.1430969930623927e+01 9.3879535591451955e+01 2.7258927202770462e+01 0 -1 0
30473 1 4 -2.0000000000000001e-01 1.1272126296778220e+01 9.6561399559762762e+01 2.7569178065652999e+01 0 -1 0
30470 1 2 9.7000000000000003e-02 1.1821841623082801e+01 9.5233119567125343e+01 2.6545467932964911e+01 0 -1 0
30477 1 3 5.9999999999999998e-02 1.1866383267640847e+01 9.3077146208867262e+01 2.6706763642512289e+01 0 -1 0
30478 1 3 5.9999999999999998e-02 1.2015708891229561e+01 9.3851108023880727e+01 2.8227727200467871e+01 0 -1 0
31163 1 4 -2.0000000000000001e-01 1.6080021281632600e+01 9.3701965314959565e+01 2.8821967470615508e+01 0 -1 0
30464 1 2 9.7000000000000003e-02 1.3996626556523184e+01 9.4358840961017435e+01 2.5382399843686596e+01 0 -1 0
30469 1 6 -1.2000000000000000e-01 1.3329170968760696e+01 9.5435391001032500e+01 2.6289266352496668e+01 0 -1 0
30468 1 5 1.0299999999999999e-01 1.4158857663702374e+01 9.3392409611051647e+01 2.5860988704476330e+01 0 -1 0
30471 1 3 5.9999999999999998e-02 1.3690694275811907e+01 9.5373230868155346e+01 2.7314250419694037e+01 0 -1 0
30472 1 3 5.9999999999999998e-02 1.3556046249762224e+01 9.6425448269320384e+01 2.5851282606242055e+01 0 -1 0
30463 1 6 -1.2000000000000000e-01 1.5373064303885998e+01 9.4834466485716376e+01 2.4810205309610833e+01 0 -1 0
30465 1 3 5.9999999999999998e-02 1.5980703477358018e+01 9.5195846279543645e+01 2.5620466703238932e+01 0 -1 0
31113 1 3 5.9999999999999998e-02 1.6369804599976723e+00 7.9280312865815233e+01 3.0833683259734194e+01 0 -1 0
30641 1 4 -2.0000000000000001e-01 1.0677158161107581e+01 7.7563814992347119e+01 3.0661205470802837e+01 0 -1 0
31128 1 5 1.0299999999999999e-01 4.8365386270139883e+00 8.5365295241803395e+01 3.0630170893674865e+01 0 -1 0
31119 1 3 5.9999999999999998e-02 3.0378797143746645e+00 8.1346585123671275e+01 3.1286071887895723e+01 0 -1 0
31125 1 3 5.9999999999999998e-02 4.8225187850805034e+00 8.2868301574277794e+01 3.1389680321359585e+01 0 -1 0
31130 1 2 9.7000000000000003e-02 7.6038277931870537e+00 8.6025928989422582e+01 3.1079238291868784e+01 0 -1 0
31134 1 5 1.0299999999999999e-01 8.3421939071357443e+00 8.5952834754732351e+01 3.1855327686169328e+01 0 -1 0
31129 1 6 -1.2000000000000000e-01 6.8024085442744351e+00 8.4729420517793287e+01 3.1163767739240637e+01 0 -1 0
31132 1 3 5.9999999999999998e-02 7.5174461094163494e+00 8.3926217004603160e+01 3.0927331119682545e+01 0 -1 0
31131 1 3 5.9999999999999998e-02 6.6098189222508621e+00 8.4406477874141672e+01 3.2187216228739722e+01 0 -1 0
31139 1 4 -2.0000000000000001e-01 1.0921216428433530e+01 8.6356851920903281e+01 3.0979959813943747e+01 0 -1 0
31133 1 4 -2.0000000000000001e-01 6.5544914326240216e+00 8.7362044613682073e+01 3.1636848197277715e+01 0 -1 0
31140 1 5 1.0299999999999999e-01 9.3772145198395993e+00 8.8187678072932087e+01 3.0831093487209998e+01 0 -1 0
30489 1 3 5.9999999999999998e-02 6.4853419440195630e+00 9.3795570823025827e+01 3.0628469100647784e+01 0 -1 0
30490 1 3 5.9999999999999998e-02 8.0079561580046974e+00 9.3821940944005036e+01 3.1431458297996137e+01 0 -1 0
30491 1 4 -2.0000000000000001e-01 7.0284755685682940e+00 9.6513141698020377e+01 3.1900308380391198e+01 0 -1 0
2716 1 3 5.9999999999999998e-02 1.6186757900860513e+01 7.6761154094629532e+01 1.4092578499984028e+00 1 0 0
35760 1 5 1.0299999999999999e-01 1.6180512730119446e+01 8.4763071796119803e+01 1.1237877890833792e+01 0 -1 0
4373 1 4 -2.0000000000000001e-01 4.8570988235210439e+00 9.7703019967890668e+01 1.0913333004428081e+00 1 0 0
4371 1 3 5.9999999999999998e-02 6.2905739795851954e+00 9.7726807797266460e+01 3.8363402624223797e+00 1 0 0
4369 1 6 -1.2000000000000000e-01 6.6927662882910566e+00 9.8406889095782262e+01 3.0017681782518304e+00 1 0 0
4366 1 3 5.9999999999999998e-02 9.3846832240393994e+00 9.7955534856359677e+01 3.6259962814236917e+00 1 0 0
4364 1 2 9.7000000000000003e-02 7.8111850567880445e+00 9.7737953679255540e+01 2.2219522717021722e+00 1 0 0
4354 1 3 5.9999999999999998e-02 1.0321034841761920e+01 9.7600613929977172e+01 5.4033773268342573e+00 1 0 0
4356 1 5 1.0299999999999999e-01 1.2011312622881713e+01 9.7319488288231682e+01 3.8274723937573421e+00 1 0 0
4370 1 2 9.7000000000000003e-02 5.5791558239664232e+00 9.9051818690710078e+01 2.1235013608272912e+00 1 0 0
4377 1 3 5.9999999999999998e-02 3.9341348773771032e+00 9.8865398650621486e+01 3.5873826374598106e+00 1 0 0
19368 1 5 1.0299999999999999e-01 5.0848897249780558e+00 9.9105353688591805e+01 5.5705601294716818e+00 1 0 0
4375 1 6 -1.2000000000000000e-01 4.4161791309032559e+00 9.9693416343249851e+01 2.9629421625152479e+00 1 0 0
4374 1 5 1.0299999999999999e-01 6.0317613004001913e+00 9.9634244267711622e+01 1.3582042866282455e+00 1 0 0
4380 1 5 1.0299999999999999e-01 3.1985052655032638e+00 9.9802268695282748e+01 1.3273427519870500e+00 1 0 0
4379 1 4 -2.0000000000000001e-01 1.7762527752846282e+00 1.0030477963200033e+02 3.0722874610776243e+00 1 0 0
4376 1 2 9.7000000000000003e-02 3.3111890139572058e+00 1.0039192947645491e+02 2.2058378663624523e+00 1 0 0
4386 1 5 1.0299999999999999e-01 3.0856587861682505e+00 1.0244691949664484e+02 3.9409117353838874e+00 1 0 0
4382 1 2 9.7000000000000003e-02 3.7378978455303287e+00 1.0283661932909423e+02 3.1345366965157435e+00 1 0 0
4384 1 3 5.9999999999999998e-02 2.7357578416474362e+00 1.0222893042344964e+02 1.4064268425476434e+00 1 0 0
4381 1 6 -1.2000000000000000e-01 3.5475756702918315e+00 1.0192087022455114e+02 1.9715087911291489e+00 1 0 0
4387 1 6 -1.2000000000000000e-01 3.3017323043108608e+00 1.0430351697811609e+02 2.8530911985255814e+00 1 0 0
4383 1 3 5.9999999999999998e-02 4.4642860421689115e+00 1.0196575997509227e+02 1.3144035100578300e+00 1 0 0
4390 1 3 5.9999999999999998e-02 2.3032355755464975e+00 1.0448228519280899e+02 2.4708948027167024e+00 1 0 0
4378 1 3 5.9999999999999998e-02 4.7660269282942895e+00 1.0032995028072244e+02 3.7309402340479254e+00 1 0 0
4389 1 3 5.9999999999999998e-02 4.0721741334570805e+00 1.0476403599365844e+02 2.2902089193808779e+00 1 0 0
4385 1 4 -2.0000000000000001e-01 5.4834292906955753e+00 1.0271519810789998e+02 3.5853745261878029e+00 1 0 0
4224 1 5 1.0299999999999999e-01 4.9076687610280986e-02 9.9154825732365737e+01 4.7835758666764265e+00 1 0 0
19365 1 3 5.9999999999999998e-02 4.6766241126945820e+00 1.0134838474512787e+02 6.0585189466804081e+00 1 0 0
4367 1 4 -2.0000000000000001e-01 8.6351699231835273e+00 9.8950225732915257e+01 1.1824516566933598e+00 1 0 0
35267 1 4 -2.0000000000000001e-01 1.1953914949221161e+01 9.9421896216860347e+01 1.0743126421049209e+00 0 -1 0
4372 1 3 5.9999999999999998e-02 7.1816256715292743e+00 9.9299621624770495e+01 3.5250187431163860e+00 1 0 0
35262 1 5 1.0299999999999999e-01 1.0363254165129005e+01 1.0156633336126488e+02 1.5243482866843905e+00 0 -1 0
35258 1 2 9.7000000000000003e-02 1.0836871213692458e+01 1.0204898590351100e+02 2.3506068303236178e+00 0 -1 0
35257 1 6 -1.2000000000000000e-01 1.0416970353189670e+01 1.0352188935405347e+02 2.4018177260094880e+00 0 -1 0
35256 1 5 1.0299999999999999e-01 8.5694896135428795e+00 1.0332152403817675e+02 3.5879644084325379e+00 0 -1 0
35261 1 4 -2.0000000000000001e-01 1.0314522337319454e+01 1.0133912949888051e+02 3.8776856487804698e+00 0 -1 0
35255 1 4 -2.0000000000000001e-01 8.0608608541961786e+00 1.0319955935677183e+02 1.3470478556770287e+00 0 -1 0
35259 1 3 5.9999999999999998e-02 1.0761972608147222e+01 1.0380813752362801e+02 1.4254220529667334e+00 0 -1 0
35252 1 2 9.7000000000000003e-02 8.9831169319858244e+00 1.0388764515837522e+02 2.7413379341537891e+00 0 -1 0
35260 1 3 5.9999999999999998e-02 1.1119374822218180e+01 1.0400144011326411e+02 3.1778517608625259e+00 0 -1 0
19367 1 4 -2.0000000000000001e-01 7.2468879400814687e+00 9.9996747788757844e+01 6.0923505595108045e+00 1 0 0
35263 1 6 -1.2000000000000000e-01 1.2334890953115838e+01 1.0187174740328420e+02 2.1768301559952330e+00 0 -1 0
35271 1 3 5.9999999999999998e-02 1.4541439301296251e+01 9.9570700805733182e+01 1.1262281891693102e+00 0 -1 0
4349 1 4 -2.0000000000000001e-01 1.2822170917802300e+01 9.8919994247811459e+01 5.8936702991270415e+00 1 0 0
35274 1 5 1.0299999999999999e-01 1.4819240511737213e+01 9.9063844760107045e+01 3.7250390633603985e+00 0 -1 0
35265 1 3 5.9999999999999998e-02 1.2780413686015446e+01 1.0228170490997807e+02 1.2582001027221945e+00 0 -1 0
35268 1 5 1.0299999999999999e-01 1.2698578195094678e+01 9.9996601990736181e+01 3.1781243733693669e+00 0 -1 0
35264 1 2 9.7000000000000003e-02 1.2855927706203969e+01 1.0044734841182249e+02 2.2050919616227516e+00 0 -1 0
35266 1 3 5.9999999999999998e-02 1.2885673898186635e+01 1.0255539115635435e+02 2.8570782218135600e+00 0 -1 0
35269 1 6 -1.2000000000000000e-01 1.4363890490629640e+01 1.0032534883487536e+02 1.9069510223848485e+00 0 -1 0
35272 1 3 5.9999999999999998e-02 1.4770033398692918e+01 1.0126023742034457e+02 1.4939061038913029e+00 0 -1 0
35270 1 2 9.7000000000000003e-02 1.5219532574636386e+01 9.9907541191181778e+01 3.1588762083851663e+00 0 -1 0
35273 1 4 -2.0000000000000001e-01 1.5147522284034764e+01 1.0129620306269874e+02 4.2859280460679416e+00 0 -1 0
30064 1 3 5.9999999999999998e-02 1.4486448006825302e+01 1.0451930958460990e+02 3.5726210201911832e+00 0 -1 0
4392 1 5 1.0299999999999999e-01 4.2103928126285695e+00 1.0484756355423846e+02 4.8616683837927797e+00 1 0 0
4391 1 4 -2.0000000000000001e-01 1.8018765047670882e+00 1.0494373454209644e+02 5.0751583487149849e+00 1 0 0
4388 1 2 9.7000000000000003e-02 3.3365307501617352e+00 1.0512450369293107e+02 4.1755187248573575e+00 1 0 0
4393 1 6 -1.2000000000000000e-01 3.5819450053321233e+00 1.0667221265809749e+02 3.9869450415847312e+00 1 0 0
4396 1 3 5.9999999999999998e-02 2.9187036767629331e+00 1.0693821753901642e+02 3.1130210644314800e+00 1 0 0
4404 1 5 1.0299999999999999e-01 1.9947445677917510e+00 1.0910139644158238e+02 3.3307804508627719e+00 1 0 0
4400 1 2 9.7000000000000003e-02 2.1627415151071596e+00 1.0966593424111484e+02 4.2348634289524085e+00 1 0 0
4402 1 3 5.9999999999999998e-02 4.4948280117518591e+00 1.0933321386646665e+02 4.5735778963880964e+00 1 0 0
4395 1 3 5.9999999999999998e-02 4.5975434475417138e+00 1.0685948936143369e+02 3.5743451421330543e+00 1 0 0
4399 1 6 -1.2000000000000000e-01 3.4493498609397659e+00 1.0915379106807640e+02 4.9754812308891925e+00 1 0 0
[truncated: 14,587,857 more chars]
