# Supplementary material for: Thermodynamic driving forces in contact electrification between polymeric materials
Source: Nat Commun. 2024 Mar 23;15:2616. doi: 10.1038/s41467-024-46932-2 (PMC10960812; doi:10.1038/s41467-024-46932-2)
Supplement: Supplementary file 6 — Supplementary Dataset 3 [file 41467_2024_46932_MOESM6_ESM.zip › configuration_data/final/PVC_c/H3O.data]

LAMMPS data file via write_data, version 3 Mar 2020, timestep = 20000100

51004 atoms
9 atom types
49003 bonds
6 bond types
92003 angles
9 angle types
135000 dihedrals
6 dihedral types

0.0000000000000000e+00 1.2896000000000001e+02 xlo xhi
0.0000000000000000e+00 1.2520000000000000e+02 ylo yhi
0.0000000000000000e+00 1.1000000000000000e+02 zlo zhi

Masses

1 12.011
2 12.011
3 1.008
4 35.453
5 1.008
6 15.9994
7 1.008
8 15.9994
9 1.008

Pair Coeffs # lj/cut/coul/long/intel

1 0.066 3.5
2 0.066 3.5
3 0.03 2.5
4 0.3 3.4
5 0.03 2.5
6 0.15535 3.166
7 0 2.058
8 0.1912 3.1
9 0 1

Bond Coeffs # harmonic/intel

1 245 1.781
2 340 1.09
3 268 1.529
4 340 1.09
5 600 1
6 600 0.98

Angle Coeffs # harmonic/intel

1 58.35 112.7
2 37.5 110.7
3 37.5 110.7
4 58.35 112.7
5 51 107.6
6 69 109.8
7 33 107.8
8 75 109.47
9 75 111.4

Dihedral Coeffs # opls/intel

1 1.3 -0.05 0.2 0
2 0 0 0.4 0
3 0 0 0.3 0
4 0 0 0.4 0
5 0 0 0.3 0
6 0 0 0.3 0

Atoms # full

8 1 2 9.7000000000000003e-02 2.9453376718674962e+00 2.2909849525484103e+00 2.4720172781884600e+00 0 0 0
12 1 5 1.0299999999999999e-01 2.8830060846122345e+00 2.8951551518791470e+00 3.4223306803313323e+00 0 0 0
11 1 4 -2.0000000000000001e-01 2.8979009099539006e+00 3.4294237716786289e+00 1.0868425617498882e+00 0 0 0
26 1 2 9.7000000000000003e-02 5.4758838160249041e+00 2.4079062090479662e+00 2.6346258413063253e+00 0 0 0
30 1 5 1.0299999999999999e-01 5.5056470611437405e+00 3.0191665839031403e+00 1.6906984474015772e+00 0 0 0
29 1 4 -2.0000000000000001e-01 5.3841650525382638e+00 3.3900294282558914e+00 4.1059476754049360e+00 0 0 0
25 1 1 -1.2000000000000000e-01 4.2083979945776502e+00 1.4798869316540662e+00 2.5216623996979095e+00 0 0 0
7 1 1 -1.2000000000000000e-01 1.6991618989121702e+00 1.4513656153738068e+00 2.4021083255104942e+00 0 0 0
9 1 3 5.9999999999999998e-02 1.7015217848942343e+00 9.9540315352346831e-01 1.4792566321794371e+00 0 0 0
27 1 3 5.9999999999999998e-02 4.3145871635301836e+00 9.9928819635925170e-01 1.5246107109614742e+00 0 0 0
2 1 2 9.7000000000000003e-02 3.5650074757817091e-01 2.2762825187618114e+00 2.5234102989178777e+00 0 0 0
6 1 5 1.0299999999999999e-01 4.5174774023058023e-01 3.0468148917385669e+00 1.8169583759177621e+00 0 0 0
10 1 3 5.9999999999999998e-02 1.8360367485112834e+00 6.9542176853657578e-01 3.1902754356282910e+00 0 0 0
5 1 4 -2.0000000000000001e-01 5.1000881909323781e-01 3.0020559344298747e+00 4.1454954812099505e+00 0 0 0
28 1 3 5.9999999999999998e-02 4.3342094859123161e+00 7.4694204338946191e-01 3.2863657155468364e+00 0 0 0
610 3 3 5.9999999999999998e-02 1.7086668788137884e+00 5.7002749875616621e+00 3.0189004522237908e+00 0 0 0
628 3 3 5.9999999999999998e-02 4.0936205448934997e+00 5.5114968502624890e+00 2.8483565989116548e+00 0 0 0
617 4 4 -2.0000000000000001e-01 3.0161940638359095e+00 5.3670578680788505e+00 5.7040813939965176e+00 0 0 0
609 3 3 5.9999999999999998e-02 1.5921202219782358e+00 6.1637550571716098e+00 1.2649087743099980e+00 0 0 0
627 3 3 5.9999999999999998e-02 4.4172116877711494e+00 6.1539630585641598e+00 1.3918689674211191e+00 0 0 0
33 1 3 5.9999999999999998e-02 6.8461190355573827e+00 8.9096927782089930e-01 1.8999635511030974e+00 0 0 0
31 1 1 -1.2000000000000000e-01 6.8610416578264077e+00 1.7121394074259226e+00 2.5762233866901663e+00 0 0 0
32 1 2 9.7000000000000003e-02 8.0597719042142515e+00 2.6533209797294330e+00 2.3944738933562273e+00 0 0 0
36 1 5 1.0299999999999999e-01 8.0999594500706920e+00 3.3997406726429520e+00 3.2595310169115357e+00 0 0 0
35 1 4 -2.0000000000000001e-01 7.8975508813800532e+00 3.7476680837390584e+00 1.0448979136651453e+00 0 0 0
50 1 2 9.7000000000000003e-02 1.0613447405133336e+01 2.6583757781005466e+00 2.5084459433870725e+00 0 0 0
54 1 5 1.0299999999999999e-01 1.0498036100783152e+01 3.4191577357396552e+00 1.6901558569685073e+00 0 0 0
53 1 4 -2.0000000000000001e-01 1.0550253645985721e+01 3.3717042234372228e+00 4.1944017025557763e+00 0 0 0
49 1 1 -1.2000000000000000e-01 9.3762799229603520e+00 1.7763963933422409e+00 2.2005489386442525e+00 0 0 0
51 1 3 5.9999999999999998e-02 9.5282176969363590e+00 1.4270709978940732e+00 1.1754079336462739e+00 0 0 0
52 1 3 5.9999999999999998e-02 9.4423786740800484e+00 8.1845111572477314e-01 2.7751612196448718e+00 0 0 0
34 1 3 5.9999999999999998e-02 7.0157966809620218e+00 1.2741088511158500e+00 3.5529620455935667e+00 0 0 0
652 3 3 5.9999999999999998e-02 9.3611660399194125e+00 5.9254439190179458e+00 3.5760387434671723e+00 0 0 0
55 1 1 -1.2000000000000000e-01 1.1870657269130728e+01 1.7649577924051496e+00 2.3664507597570923e+00 0 0 0
634 3 3 5.9999999999999998e-02 6.7525154811728108e+00 5.8908627196841685e+00 3.6140519031695768e+00 0 0 0
641 4 4 -2.0000000000000001e-01 8.0399831143836202e+00 4.9091148924623687e+00 5.9262117486426718e+00 0 0 0
57 1 3 5.9999999999999998e-02 1.2050146566976437e+01 1.2709626987641975e+00 1.4256109903673153e+00 0 0 0
58 1 3 5.9999999999999998e-02 1.1871693843820283e+01 1.0113791696336756e+00 3.1944035111644293e+00 0 0 0
657 3 3 5.9999999999999998e-02 1.1945561887634099e+01 6.0961835640391993e+00 1.8000328258563822e+00 0 0 0
658 3 3 5.9999999999999998e-02 1.2170841949411052e+01 6.0454109194010419e+00 3.5510460618492039e+00 0 0 0
651 3 3 5.9999999999999998e-02 9.4566267614391428e+00 6.1781284983649769e+00 1.8949528812190000e+00 0 0 0
633 3 3 5.9999999999999998e-02 6.6925748804948508e+00 6.1538122172367204e+00 1.8187477215613379e+00 0 0 0
41 2 4 -2.0000000000000001e-01 8.1299969831064995e+00 2.9279405291464589e-01 5.5155045303066537e+00 0 0 0
59 1 4 -2.0000000000000001e-01 1.3195479474148494e+01 3.7639012798079072e+00 1.1688041995424812e+00 0 0 0
60 1 5 1.0299999999999999e-01 1.3192123928375990e+01 3.0549070211842331e+00 3.5364363757274515e+00 0 0 0
56 1 2 9.7000000000000003e-02 1.3181367368858341e+01 2.6257385445000878e+00 2.5201568214020171e+00 0 0 0
73 1 1 -1.2000000000000000e-01 1.4388100113314874e+01 1.6458769842498342e+00 2.3841797595348009e+00 0 0 0
75 1 3 5.9999999999999998e-02 1.4489304483114228e+01 1.2349390123057093e+00 1.3363720630484279e+00 0 0 0
76 1 3 5.9999999999999998e-02 1.4272022756150534e+01 8.4570192244746123e-01 3.1721216238512890e+00 0 0 0
676 3 3 5.9999999999999998e-02 1.4540342554555130e+01 5.9111941879230656e+00 3.1685051390604824e+00 0 0 0
74 1 2 9.7000000000000003e-02 1.5738777606580305e+01 2.3650698949581899e+00 2.7389770483968379e+00 0 0 0
78 1 5 1.0299999999999999e-01 1.5719460189168068e+01 3.2985062236741181e+00 2.1481560752940774e+00 0 0 0
665 4 4 -2.0000000000000001e-01 1.3184357748105700e+01 4.9785873566948933e+00 6.0101252821492368e+00 0 0 0
77 1 4 -2.0000000000000001e-01 1.5631955278316811e+01 2.8508747317260541e+00 4.4447690941100415e+00 0 0 0
675 3 3 5.9999999999999998e-02 1.4687094197277769e+01 6.2687022550648912e+00 1.4574637025108139e+00 0 0 0
607 3 1 -1.2000000000000000e-01 1.6569183400518976e+00 6.5314797230339741e+00 2.2905632070566759e+00 0 0 0
625 3 1 -1.2000000000000000e-01 4.2409058475905308e+00 6.4781866366978367e+00 2.3799534596580094e+00 0 0 0
608 3 2 9.7000000000000003e-02 2.9976258767659529e+00 7.3366919694275747e+00 2.4029228794171988e+00 0 0 0
626 3 2 9.7000000000000003e-02 5.4329200534314950e+00 7.3619732516255949e+00 2.8880676556242340e+00 0 0 0
629 3 4 -2.0000000000000001e-01 5.2417708074804201e+00 7.8889573387564820e+00 4.5979231159321081e+00 0 0 0
612 3 5 1.0299999999999999e-01 2.9411906356690110e+00 7.8451104379056424e+00 3.3252311152139016e+00 0 0 0
611 3 4 -2.0000000000000001e-01 2.9827207738246568e+00 8.5124571555236592e+00 1.0999778555521067e+00 0 0 0
1228 5 3 5.9999999999999998e-02 4.2168714548428614e+00 1.0844320016574848e+01 2.8950423989230702e+00 0 0 0
1210 5 3 5.9999999999999998e-02 1.8595618451296250e+00 1.0863404512217542e+01 2.6807454665947801e+00 0 0 0
1227 5 3 5.9999999999999998e-02 4.5197019088717250e+00 1.1289154241439128e+01 1.2723731957876632e+00 0 0 0
1209 5 3 5.9999999999999998e-02 1.7195899659985563e+00 1.1406831790304548e+01 1.1387998577396585e+00 0 0 0
1225 5 1 -1.2000000000000000e-01 4.3851474625218900e+00 1.1750380852697944e+01 2.2909448872020910e+00 0 0 0
630 3 5 1.0299999999999999e-01 5.3784452027216778e+00 8.2664086634708873e+00 2.2344479545864169e+00 0 0 0
1207 5 1 -1.2000000000000000e-01 1.8042775347465538e+00 1.1791629688567907e+01 2.1417178405846169e+00 0 0 0
602 3 2 9.7000000000000003e-02 3.4386256775251017e-01 7.3740146483742226e+00 2.4668978591861017e+00 0 0 0
606 3 5 1.0299999999999999e-01 2.6202456831820070e-01 8.1417936967844895e+00 1.6627503857655104e+00 0 0 0
605 3 4 -2.0000000000000001e-01 2.7716946083654037e-01 8.1712595143708189e+00 4.1013477814192605e+00 0 0 0
1226 5 2 9.7000000000000003e-02 5.6476130577733263e+00 1.2492458183225668e+01 2.6232027383065857e+00 0 0 0
631 3 1 -1.2000000000000000e-01 6.8178150809295976e+00 6.6310877430473214e+00 2.8055414574642463e+00 0 0 0
649 3 1 -1.2000000000000000e-01 9.4258534835707302e+00 6.7219520191312911e+00 2.8224076795077258e+00 0 0 0
655 3 1 -1.2000000000000000e-01 1.2033458908141418e+01 6.6973009409078905e+00 2.7308430126058880e+00 0 0 0
1233 5 3 5.9999999999999998e-02 6.8649465783787207e+00 1.1051576151751002e+01 1.3523500000013697e+00 0 0 0
1231 5 1 -1.2000000000000000e-01 6.8608969380258849e+00 1.1639450176373188e+01 2.3095951772416758e+00 0 0 0
1234 5 3 5.9999999999999998e-02 6.8857836710806692e+00 1.0859626029541710e+01 2.9929797648574210e+00 0 0 0
650 3 2 9.7000000000000003e-02 1.0733421392866578e+01 7.5372519691369533e+00 2.9181863832495707e+00 0 0 0
632 3 2 9.7000000000000003e-02 8.1099856404330222e+00 7.4981526397793319e+00 2.7899313641632877e+00 0 0 0
636 3 5 1.0299999999999999e-01 8.1711776813882437e+00 8.2239310322180170e+00 3.5812505383078612e+00 0 0 0
653 3 4 -2.0000000000000001e-01 1.0724915532011364e+01 8.4348317693532415e+00 4.5386975295067318e+00 0 0 0
635 3 4 -2.0000000000000001e-01 8.0584250496356962e+00 8.4350149391552716e+00 1.1905994291527746e+00 0 0 0
654 3 5 1.0299999999999999e-01 1.0728679823635629e+01 8.1844117447387319e+00 2.1575595939857082e+00 0 0 0
1252 5 3 5.9999999999999998e-02 9.4568312821043534e+00 1.0743676204374399e+01 2.7859007819422215e+00 0 0 0
1251 5 3 5.9999999999999998e-02 9.5581649109827502e+00 1.1202914492255415e+01 1.1962747458850718e+00 0 0 0
1249 5 1 -1.2000000000000000e-01 9.4744849909824502e+00 1.1620601005016017e+01 2.1730892929118681e+00 0 0 0
1250 5 2 9.7000000000000003e-02 1.0752719260816530e+01 1.2321084500857660e+01 2.5801592098016264e+00 0 0 0
1241 6 4 -2.0000000000000001e-01 7.9318354095916899e+00 1.0353290364221918e+01 5.7267960979979478e+00 0 0 0
1257 5 3 5.9999999999999998e-02 1.1928224377840307e+01 1.1143130043964080e+01 1.2622029696904999e+00 0 0 0
1255 5 1 -1.2000000000000000e-01 1.1997725820423272e+01 1.1559487423514863e+01 2.2493166793293162e+00 0 0 0
1232 5 2 9.7000000000000003e-02 8.2140622663603171e+00 1.2423284822605325e+01 2.3727779878082984e+00 0 0 0
1258 5 3 5.9999999999999998e-02 1.1953769623653805e+01 1.0623362932025421e+01 2.8601146086006151e+00 0 0 0
673 3 1 -1.2000000000000000e-01 1.4597084211239491e+01 6.6898887449692079e+00 2.4704987106691223e+00 0 0 0
659 3 4 -2.0000000000000001e-01 1.3257898489033918e+01 8.5399249939905353e+00 1.0842747122622105e+00 0 0 0
660 3 5 1.0299999999999999e-01 1.3230097982520650e+01 8.2662894987240101e+00 3.4027926756731635e+00 0 0 0
656 3 2 9.7000000000000003e-02 1.3331595193783452e+01 7.5701840379664933e+00 2.5581806080511771e+00 0 0 0
1276 5 3 5.9999999999999998e-02 1.4501239868184634e+01 1.0640902772397961e+01 2.8954137118551264e+00 0 0 0
1273 5 1 -1.2000000000000000e-01 1.4617874725189759e+01 1.1449672190288927e+01 2.2246350177439345e+00 0 0 0
1275 5 3 5.9999999999999998e-02 1.4815535305778281e+01 1.1067388747628126e+01 1.2086346272316904e+00 0 0 0
1265 6 4 -2.0000000000000001e-01 1.3429846186152160e+01 1.0302401166322422e+01 5.9172303373584123e+00 0 0 0
674 3 2 9.7000000000000003e-02 1.5828899272073777e+01 7.5554770954273254e+00 2.7286780137806836e+00 0 0 0
677 3 4 -2.0000000000000001e-01 1.5777991335819253e+01 7.9916104424165999e+00 4.4614117999504712e+00 0 0 0
1256 5 2 9.7000000000000003e-02 1.3363659175130783e+01 1.2332745975374076e+01 2.2719405356427655e+00 0 0 0
1274 5 2 9.7000000000000003e-02 1.5859060256066075e+01 1.2322428290330404e+01 2.6798230365434716e+00 0 0 0
678 3 5 1.0299999999999999e-01 1.5775474656798261e+01 8.5302399251620287e+00 2.1535559087517262e+00 0 0 0
1208 5 2 9.7000000000000003e-02 3.0967908349386697e+00 1.2561674314340443e+01 2.3524133532291405e+00 0 0 0
1202 5 2 9.7000000000000003e-02 5.3183484337595488e-01 1.2570923203004476e+01 2.5154669624998913e+00 0 0 0
1212 5 5 1.0299999999999999e-01 3.0193761585809713e+00 1.3023047867006898e+01 3.3401582746922460e+00 0 0 0
1205 5 4 -2.0000000000000001e-01 5.7816586800283631e-01 1.2812474918831294e+01 4.3322684966460283e+00 0 0 0
1229 5 4 -2.0000000000000001e-01 5.7369198305935658e+00 1.2912273380448941e+01 4.3348877030716721e+00 0 0 0
1230 5 5 1.0299999999999999e-01 5.6528697187064596e+00 1.3534307148559735e+01 2.1672221706136670e+00 0 0 0
1206 5 5 1.0299999999999999e-01 5.5850274636150365e-01 1.3469764024365089e+01 1.9480737554193606e+00 0 0 0
1211 5 4 -2.0000000000000001e-01 3.1734033179950960e+00 1.3935731890806503e+01 1.1554821256339789e+00 0 0 0
1828 7 3 5.9999999999999998e-02 4.3527337269136535e+00 1.5917243848133175e+01 2.9432656857874804e+00 0 0 0
1827 7 3 5.9999999999999998e-02 4.2592281902675762e+00 1.6328951488576820e+01 1.2548775526145857e+00 0 0 0
1825 7 1 -1.2000000000000000e-01 4.3103674212961067e+00 1.6774230109206822e+01 2.2676272958398345e+00 0 0 0
1807 7 1 -1.2000000000000000e-01 1.7452089767750565e+00 1.6818034611688322e+01 2.4542387828963039e+00 0 0 0
1809 7 3 5.9999999999999998e-02 1.6942107013032897e+00 1.6274573807375539e+01 1.5168798510977719e+00 0 0 0
1810 7 3 5.9999999999999998e-02 1.7329642570737309e+00 1.6053509672401599e+01 3.1965588946199186e+00 0 0 0
1808 7 2 9.7000000000000003e-02 3.0323832384290399e+00 1.7589217833995633e+01 2.4914475483417737e+00 0 0 0
1826 7 2 9.7000000000000003e-02 5.6560209507180552e+00 1.7562766771259749e+01 2.4488237058763613e+00 0 0 0
1812 7 5 1.0299999999999999e-01 2.9773556244523545e+00 1.8167792138166440e+01 3.4240997626991696e+00 0 0 0
1802 7 2 9.7000000000000003e-02 5.0942571275187942e-01 1.7761075969655398e+01 2.7261048293471521e+00 0 0 0
1805 7 4 -2.0000000000000001e-01 4.6982279170593622e-01 1.8268928571523336e+01 4.4528833955534726e+00 0 0 0
1830 7 5 1.0299999999999999e-01 5.6980398832136743e+00 1.8265464744684817e+01 1.6299300105932917e+00 0 0 0
1829 7 4 -2.0000000000000001e-01 5.6228323294424953e+00 1.8456984183082824e+01 3.9022059905322508e+00 0 0 0
1817 8 4 -2.0000000000000001e-01 2.9928674252731517e+00 1.5400233174128255e+01 6.0266587662416420e+00 0 0 0
1806 7 5 1.0299999999999999e-01 5.4486805995322540e-01 1.8739684983149189e+01 2.1468694213714175e+00 0 0 0
1253 5 4 -2.0000000000000001e-01 1.0797167620825913e+01 1.2798349227633031e+01 4.2830746909220485e+00 0 0 0
1236 5 5 1.0299999999999999e-01 8.3343681849955420e+00 1.2909933644533965e+01 3.3437987827655555e+00 0 0 0
1254 5 5 1.0299999999999999e-01 1.0731076564791397e+01 1.3270810578427472e+01 1.9839140770766601e+00 0 0 0
1833 7 3 5.9999999999999998e-02 6.8739907622402354e+00 1.6218414754528951e+01 1.4343541782536517e+00 0 0 0
1834 7 3 5.9999999999999998e-02 6.8994524537924198e+00 1.5869209079549368e+01 3.1968078156501982e+00 0 0 0
1831 7 1 -1.2000000000000000e-01 6.8702490078455307e+00 1.6662290752337007e+01 2.4266044153814788e+00 0 0 0
1235 5 4 -2.0000000000000001e-01 8.2487935856028898e+00 1.3743208247093046e+01 1.0902393523629537e+00 0 0 0
1852 7 3 5.9999999999999998e-02 9.5132590674008686e+00 1.5869644416546599e+01 3.1256738278057408e+00 0 0 0
1851 7 3 5.9999999999999998e-02 9.6157141356443159e+00 1.6221588313616866e+01 1.5377532869864108e+00 0 0 0
1849 7 1 -1.2000000000000000e-01 9.5274521762426367e+00 1.6720514761372744e+01 2.4705791593625288e+00 0 0 0
1850 7 2 9.7000000000000003e-02 1.0812917350108259e+01 1.7531822244915702e+01 2.5488222582517355e+00 0 0 0
1832 7 2 9.7000000000000003e-02 8.2124842829987088e+00 1.7515608077739408e+01 2.5192749074698377e+00 0 0 0
1836 7 5 1.0299999999999999e-01 8.2117458971899033e+00 1.7972710000616001e+01 3.4435681624259984e+00 0 0 0
1853 7 4 -2.0000000000000001e-01 1.0863031071834708e+01 1.8239724246420863e+01 4.1712272405990429e+00 0 0 0
1854 7 5 1.0299999999999999e-01 1.0815642338801764e+01 1.8451926145195454e+01 1.8363835362073893e+00 0 0 0
1855 7 1 -1.2000000000000000e-01 1.2056472095077915e+01 1.6596848030523656e+01 2.3200605490703636e+00 0 0 0
1857 7 3 5.9999999999999998e-02 1.2027996332310696e+01 1.6032577423133841e+01 1.3426640496915465e+00 0 0 0
1841 8 4 -2.0000000000000001e-01 8.2956027869105622e+00 1.4781176303913234e+01 6.0470566846006308e+00 0 0 0
1858 7 3 5.9999999999999998e-02 1.2070042977874614e+01 1.5830589213780803e+01 3.0884113662485322e+00 0 0 0
1835 7 4 -2.0000000000000001e-01 8.1503125452162024e+00 1.8694027277855358e+01 1.1533197713485264e+00 0 0 0
1260 5 5 1.0299999999999999e-01 1.3499572626146909e+01 1.2948121740619225e+01 3.1430577183047390e+00 0 0 0
1259 5 4 -2.0000000000000001e-01 1.3424542292667505e+01 1.3538605118525819e+01 1.0261409841296649e+00 0 0 0
1856 7 2 9.7000000000000003e-02 1.3356948471962662e+01 1.7478967489587884e+01 2.3541117130052789e+00 0 0 0
1873 7 1 -1.2000000000000000e-01 1.4641371033905449e+01 1.6612977106359793e+01 2.3266166588533967e+00 0 0 0
1876 7 3 5.9999999999999998e-02 1.4529081706860207e+01 1.5724176545386095e+01 2.9656068434602982e+00 0 0 0
1875 7 3 5.9999999999999998e-02 1.4596689566408191e+01 1.6219652441321227e+01 1.3018586169606552e+00 0 0 0
1860 7 5 1.0299999999999999e-01 1.3348673175000034e+01 1.8119951127850321e+01 3.1926189869915964e+00 0 0 0
1878 7 5 1.0299999999999999e-01 1.5967048483793894e+01 1.8307033054808894e+01 1.9488211271896811e+00 0 0 0
1874 7 2 9.7000000000000003e-02 1.5922737587209694e+01 1.7389757564188645e+01 2.5592236872895029e+00 0 0 0
1277 5 4 -2.0000000000000001e-01 1.5835734687375721e+01 1.2527932387234337e+01 4.4375368525598189e+00 0 0 0
1877 7 4 -2.0000000000000001e-01 1.5775652365668503e+01 1.7779972743026157e+01 4.2729802242250887e+00 0 0 0
1278 5 5 1.0299999999999999e-01 1.5778964851384075e+01 1.3283665623477093e+01 2.2986915642680099e+00 0 0 0
1865 8 4 -2.0000000000000001e-01 1.3378177583732830e+01 1.5020522129147762e+01 5.8865628151816018e+00 0 0 0
1859 7 4 -2.0000000000000001e-01 1.3405189600885192e+01 1.8565746447688561e+01 1.0251519171096914e+00 0 0 0
1811 7 4 -2.0000000000000001e-01 2.9355242916116220e+00 1.8748837178093222e+01 1.1554265756888400e+00 0 0 0
2407 9 1 -1.2000000000000000e-01 1.6783689130485009e+00 2.1614757948967874e+01 2.4948920018557073e+00 0 0 0
2425 9 1 -1.2000000000000000e-01 4.3965108162575719e+00 2.1513324124949744e+01 2.1629064246415708e+00 0 0 0
2428 9 3 5.9999999999999998e-02 4.3609219275248687e+00 2.0619014969755927e+01 2.8186534830913463e+00 0 0 0
2427 9 3 5.9999999999999998e-02 4.5476760446193083e+00 2.1175925907206370e+01 1.2076314661121088e+00 0 0 0
2408 9 2 9.7000000000000003e-02 3.0729078456525345e+00 2.2280765007289794e+01 2.4017356985576765e+00 0 0 0
2410 9 3 5.9999999999999998e-02 1.7714601028085821e+00 2.0744571748104324e+01 3.1587486864618630e+00 0 0 0
2409 9 3 5.9999999999999998e-02 1.5912966149692929e+00 2.1201675323311616e+01 1.4929819345841906e+00 0 0 0
2412 9 5 1.0299999999999999e-01 3.1085900201543155e+00 2.2750265344141102e+01 3.3206332041241433e+00 0 0 0
2411 9 4 -2.0000000000000001e-01 2.9867473580602630e+00 2.3708196412589981e+01 1.3569326696205668e+00 0 0 0
2426 9 2 9.7000000000000003e-02 5.5814096789131833e+00 2.2345473254585368e+01 2.5273881093350874e+00 0 0 0
2430 9 5 1.0299999999999999e-01 5.5347270034183325e+00 2.3296932066833179e+01 1.8635251055172763e+00 0 0 0
2429 9 4 -2.0000000000000001e-01 5.4170724761767186e+00 2.3037630070359864e+01 4.2298443321109698e+00 0 0 0
2402 9 2 9.7000000000000003e-02 3.9953207364056292e-01 2.2473629789983534e+01 2.8368016829131464e+00 0 0 0
2405 9 4 -2.0000000000000001e-01 5.3335932069325120e-01 2.3262876447036220e+01 4.3644510504908247e+00 0 0 0
2406 9 5 1.0299999999999999e-01 3.8251803206611806e-01 2.3170412967780102e+01 2.0902771024927698e+00 0 0 0
2417 10 4 -2.0000000000000001e-01 3.0409605337498689e+00 1.9939495377573383e+01 5.9453197040665229e+00 0 0 0
2433 9 3 5.9999999999999998e-02 6.9142258223477269e+00 2.1100252633896631e+01 1.4451055554439520e+00 0 0 0
2434 9 3 5.9999999999999998e-02 6.9476456794877297e+00 2.0928195612002209e+01 3.2572451102482236e+00 0 0 0
2431 9 1 -1.2000000000000000e-01 6.9170831677195785e+00 2.1594435153639452e+01 2.4039678269873419e+00 0 0 0
2449 9 1 -1.2000000000000000e-01 9.4785828854120169e+00 2.1536930769090773e+01 2.3659414164051902e+00 0 0 0
2451 9 3 5.9999999999999998e-02 9.4894616080969971e+00 2.1175642230258330e+01 1.3687819756744644e+00 0 0 0
2452 9 3 5.9999999999999998e-02 9.4402748657596778e+00 2.0702683454398237e+01 3.0774486700108277e+00 0 0 0
2432 9 2 9.7000000000000003e-02 8.2008167988201173e+00 2.2355547236117001e+01 2.4859735237260745e+00 0 0 0
2436 9 5 1.0299999999999999e-01 8.0625310324460493e+00 2.2840449295497219e+01 3.4378725185365457e+00 0 0 0
2450 9 2 9.7000000000000003e-02 1.0796584576785246e+01 2.2304858180429409e+01 2.6617064113416884e+00 0 0 0
2454 9 5 1.0299999999999999e-01 1.0910148879428366e+01 2.3236510746770119e+01 2.0300036406047117e+00 0 0 0
2435 9 4 -2.0000000000000001e-01 8.2823029120199667e+00 2.3600379533953802e+01 1.1843403689623291e+00 0 0 0
2453 9 4 -2.0000000000000001e-01 1.0841463363854420e+01 2.2774299183952259e+01 4.4151525829971403e+00 0 0 0
2455 9 1 -1.2000000000000000e-01 1.2003152405121140e+01 2.1490230266412226e+01 2.3064457371564897e+00 0 0 0
2457 9 3 5.9999999999999998e-02 1.1906626426793105e+01 2.0922676978945820e+01 1.3774360785352897e+00 0 0 0
2441 10 4 -2.0000000000000001e-01 8.5396978322769677e+00 2.0543472588443066e+01 5.4906433870604481e+00 0 0 0
2458 9 3 5.9999999999999998e-02 1.2081817516845964e+01 2.0723125302630475e+01 3.1166570466471963e+00 0 0 0
2459 9 4 -2.0000000000000001e-01 1.3393922681154066e+01 2.3528530275903901e+01 1.1671021223618718e+00 0 0 0
2460 9 5 1.0299999999999999e-01 1.3401935729825954e+01 2.2775132741527173e+01 3.4271701700979165e+00 0 0 0
2456 9 2 9.7000000000000003e-02 1.3381073730709565e+01 2.2239970215951786e+01 2.4576450256602200e+00 0 0 0
2473 9 1 -1.2000000000000000e-01 1.4698760556005045e+01 2.1442519592410882e+01 2.4115165981287991e+00 0 0 0
2476 9 3 5.9999999999999998e-02 1.4675413806284221e+01 2.0503463051406857e+01 2.9153458220773336e+00 0 0 0
2475 9 3 5.9999999999999998e-02 1.4756804549310496e+01 2.1138915240654256e+01 1.3510263149290209e+00 0 0 0
2474 9 2 9.7000000000000003e-02 1.5958589647151500e+01 2.2328870953260935e+01 2.7518425740937875e+00 0 0 0
2477 9 4 -2.0000000000000001e-01 1.5712592564330986e+01 2.3033133914975959e+01 4.3544369678453334e+00 0 0 0
2478 9 5 1.0299999999999999e-01 1.6047700334492404e+01 2.3136504050527765e+01 2.0161839416617933e+00 0 0 0
2465 10 4 -2.0000000000000001e-01 1.3769400341696034e+01 2.0199133805226950e+01 6.1102763414972312e+00 0 0 0
3010 11 3 5.9999999999999998e-02 2.1478298508370872e+00 2.5918432730518738e+01 4.0815998271662277e+00 0 0 0
3028 11 3 5.9999999999999998e-02 4.4826813343591994e+00 2.5862040036903533e+01 4.0094158558175961e+00 0 0 0
3009 11 3 5.9999999999999998e-02 1.8844632306812996e+00 2.5685840200615562e+01 2.3603370541910005e+00 0 0 0
3027 11 3 5.9999999999999998e-02 4.5541852157132370e+00 2.5604671840343503e+01 2.3523609129041767e+00 0 0 0
3025 11 1 -1.2000000000000000e-01 4.4465458923839680e+00 2.6462844960048848e+01 3.0407775352993860e+00 0 0 0
3007 11 1 -1.2000000000000000e-01 1.9244047597725793e+00 2.6429535854274420e+01 3.1247907466161693e+00 0 0 0
3008 11 2 9.7000000000000003e-02 3.2091274527040126e+00 2.7301664243146895e+01 2.7917611348352214e+00 0 0 0
3012 11 5 1.0299999999999999e-01 3.0254200239993594e+00 2.8222971427351975e+01 3.3286365466418419e+00 0 0 0
3011 11 4 -2.0000000000000001e-01 3.1708704697782450e+00 2.7790865736690805e+01 1.1011804636578386e+00 0 0 0
3026 11 2 9.7000000000000003e-02 5.7739234360378147e+00 2.7254953509352511e+01 3.0273652655049950e+00 0 0 0
3030 11 5 1.0299999999999999e-01 5.6046885009839897e+00 2.8037258778034662e+01 2.2502224783766533e+00 0 0 0
3029 11 4 -2.0000000000000001e-01 5.8611147800473518e+00 2.8131970284984078e+01 4.6175395666328649e+00 0 0 0
3002 11 2 9.7000000000000003e-02 6.4283312739048581e-01 2.7259951228944505e+01 3.1449181208360928e+00 0 0 0
3005 11 4 -2.0000000000000001e-01 5.5743430083626710e-01 2.8038456456208280e+01 4.6889216357145642e+00 0 0 0
3006 11 5 1.0299999999999999e-01 6.4661927358275739e-01 2.7997020795782376e+01 2.3164669188860985e+00 0 0 0
3610 13 3 5.9999999999999998e-02 1.8914925669600606e+00 2.9990018539491341e+01 3.0157462988778709e+00 0 0 0
3628 13 3 5.9999999999999998e-02 4.3810081987459002e+00 3.0205620312495999e+01 3.3757195960531008e+00 0 0 0
3609 13 3 5.9999999999999998e-02 1.9422451053676288e+00 3.0554091782618976e+01 1.4254256800130296e+00 0 0 0
3627 13 3 5.9999999999999998e-02 4.4238619760463020e+00 3.0422995554109061e+01 1.6754644472954316e+00 0 0 0
3607 13 1 -1.2000000000000000e-01 1.8976710803852150e+00 3.0981392309611305e+01 2.4538275730188479e+00 0 0 0
3625 13 1 -1.2000000000000000e-01 4.4535880068539813e+00 3.0962900995804318e+01 2.6128847867353313e+00 0 0 0
3052 11 3 5.9999999999999998e-02 9.6118033061123800e+00 2.5721518001488779e+01 3.5251874748908913e+00 0 0 0
3034 11 3 5.9999999999999998e-02 7.1093847878898897e+00 2.5695507933992200e+01 3.4570203474031613e+00 0 0 0
3033 11 3 5.9999999999999998e-02 6.9267057410787123e+00 2.6083094027736252e+01 1.7167573605468485e+00 0 0 0
3031 11 1 -1.2000000000000000e-01 7.0495171305846416e+00 2.6473314817089513e+01 2.7388407418717264e+00 0 0 0
3051 11 3 5.9999999999999998e-02 9.6402615765958153e+00 2.5887030745795808e+01 1.7238091936894939e+00 0 0 0
3049 11 1 -1.2000000000000000e-01 9.5552843661429936e+00 2.6462695883397341e+01 2.6701179872884340e+00 0 0 0
3032 11 2 9.7000000000000003e-02 8.3420676089418020e+00 2.7342703667235686e+01 2.7191212497071140e+00 0 0 0
3036 11 5 1.0299999999999999e-01 8.4688293029356672e+00 2.8222721597013056e+01 3.4580665693514510e+00 0 0 0
3035 11 4 -2.0000000000000001e-01 8.4460888866892585e+00 2.8156669692044371e+01 1.0830940289856219e+00 0 0 0
3050 11 2 9.7000000000000003e-02 1.0868025228347662e+01 2.7234425176510484e+01 2.8586920998294465e+00 0 0 0
3054 11 5 1.0299999999999999e-01 1.0915373959867916e+01 2.8244113440894299e+01 2.3589801401813855e+00 0 0 0
3053 11 4 -2.0000000000000001e-01 1.0863993885789005e+01 2.7707513104763731e+01 4.6313525419601715e+00 0 0 0
3652 13 3 5.9999999999999998e-02 9.5397835357761416e+00 3.0349337391309280e+01 3.1342391531554603e+00 0 0 0
3634 13 3 5.9999999999999998e-02 7.2359388214475411e+00 3.0299531663166871e+01 3.1941934389878504e+00 0 0 0
3651 13 3 5.9999999999999998e-02 9.6844835167066456e+00 3.0737276740808625e+01 1.5199177960916199e+00 0 0 0
3633 13 3 5.9999999999999998e-02 6.9646568975977985e+00 3.0800241807985770e+01 1.5008077358480856e+00 0 0 0
3055 11 1 -1.2000000000000000e-01 1.2135091168311464e+01 2.6415695333830108e+01 2.6401122953235316e+00 0 0 0
3057 11 3 5.9999999999999998e-02 1.1944384793782968e+01 2.5864370862376020e+01 1.6599672000865358e+00 0 0 0
3641 14 4 -2.0000000000000001e-01 8.4777385679339119e+00 3.0230427910550262e+01 5.9716013836525148e+00 0 0 0
3631 13 1 -1.2000000000000000e-01 7.0420334876028745e+00 3.1147574649176349e+01 2.4521888354811741e+00 0 0 0
3649 13 1 -1.2000000000000000e-01 9.5925422026413223e+00 3.1168335111275901e+01 2.5375020877782184e+00 0 0 0
3655 13 1 -1.2000000000000000e-01 1.2121120855132833e+01 3.1023293012741870e+01 2.4771496589891329e+00 0 0 0
3058 11 3 5.9999999999999998e-02 1.2179196660172231e+01 2.5694458822638300e+01 3.5303825706478871e+00 0 0 0
3041 12 4 -2.0000000000000001e-01 8.4098703312384888e+00 2.5322086615919545e+01 5.9167019485733272e+00 0 0 0
3658 13 3 5.9999999999999998e-02 1.2041066688657809e+01 3.0100570885281662e+01 3.0252750269197501e+00 0 0 0
3657 13 3 5.9999999999999998e-02 1.2151004842893874e+01 3.0694279337683486e+01 1.4482800951183614e+00 0 0 0
3076 11 3 5.9999999999999998e-02 1.4581809097668323e+01 2.5605707631646279e+01 3.2527672735062620e+00 0 0 0
3059 11 4 -2.0000000000000001e-01 1.3355432214127298e+01 2.8176595630755671e+01 1.1439642761967526e+00 0 0 0
3060 11 5 1.0299999999999999e-01 1.3515844115098984e+01 2.7831585971303735e+01 3.5679703034380528e+00 0 0 0
3056 11 2 9.7000000000000003e-02 1.3405929275042309e+01 2.7223526786856361e+01 2.6111565077123746e+00 0 0 0
3075 11 3 5.9999999999999998e-02 1.4749815103122708e+01 2.5948964093024152e+01 1.5204324437162051e+00 0 0 0
3073 11 1 -1.2000000000000000e-01 1.4750446728316264e+01 2.6432084777825356e+01 2.5364987729633128e+00 0 0 0
3676 13 3 5.9999999999999998e-02 1.4669633641541079e+01 3.0172444775082184e+01 2.9572223109577780e+00 0 0 0
3675 13 3 5.9999999999999998e-02 1.4572498388083149e+01 3.0858360349786565e+01 1.2707098319864940e+00 0 0 0
3673 13 1 -1.2000000000000000e-01 1.4651036874969414e+01 3.1034173674700597e+01 2.3429876029342003e+00 0 0 0
3077 11 4 -2.0000000000000001e-01 1.5846340415292092e+01 2.7984024662734008e+01 4.4639977846194006e+00 0 0 0
3078 11 5 1.0299999999999999e-01 1.6017567939821543e+01 2.8081699070773460e+01 2.1472233096481896e+00 0 0 0
3074 11 2 9.7000000000000003e-02 1.6000043674454282e+01 2.7281783176661847e+01 2.8386884304441131e+00 0 0 0
22 2 3 5.9999999999999998e-02 4.1733265119090452e+00 2.6906659216871303e+00 6.8392927633250435e+00 0 0 0
624 4 5 1.0299999999999999e-01 5.4382758301800527e+00 5.0608052779734800e+00 6.7731688372000400e+00 0 0 0
16 2 3 5.9999999999999998e-02 1.3774292787595119e+00 2.1640016234561763e+00 6.3560713741565991e+00 0 0 0
15 2 3 5.9999999999999998e-02 1.5268406534336874e+00 2.1422181596952945e+00 8.1623754899478147e+00 0 0 0
21 2 3 5.9999999999999998e-02 4.1465646577344391e+00 2.1052004583285080e+00 8.4160271622155616e+00 0 0 0
618 4 5 1.0299999999999999e-01 3.0150346689918162e+00 4.6659766050369473e+00 7.8282135707298863e+00 0 0 0
15011 51 4 -2.0000000000000001e-01 2.8221358348319714e+00 3.0329796212088214e+00 1.1050085712428823e+01 0 0 0
623 4 4 -2.0000000000000001e-01 5.5253925891457163e+00 4.4863625113428123e+00 9.1045065063317132e+00 0 0 0
19 2 1 -1.2000000000000000e-01 4.2389056316147276e+00 1.7361507787624517e+00 7.4029148087264076e+00 0 0 0
13 2 1 -1.2000000000000000e-01 1.5806702819313467e+00 1.4736609930250648e+00 7.2887340531640863e+00 0 0 0
620 4 2 9.7000000000000003e-02 5.4851376285734741e+00 5.6411004660494584e+00 7.7263012748302842e+00 0 0 0
20 2 2 9.7000000000000003e-02 5.5644698119548055e+00 9.1575991840905868e-01 7.3288734787323397e+00 0 0 0
14 2 2 9.7000000000000003e-02 3.0217207982446044e+00 7.9496942885050226e-01 7.2621211009588720e+00 0 0 0
596 2 2 9.7000000000000003e-02 3.8084427593083031e-01 5.8535535459568899e-01 7.4840645232759506e+00 0 0 0
1200 4 5 1.0299999999999999e-01 4.3351440846004208e-01 5.0488001441826720e+00 6.8227413640174870e+00 0 0 0
1199 4 4 -2.0000000000000001e-01 3.4677257053051969e-01 4.4567039907190651e+00 9.1798412650838266e+00 0 0 0
1196 4 2 9.7000000000000003e-02 3.1186876854410939e-01 5.5226936900072925e+00 7.7441393708106512e+00 0 0 0
614 4 2 9.7000000000000003e-02 2.9283995626468196e+00 5.6500965718952862e+00 7.4523095631284795e+00 0 0 0
15009 51 3 5.9999999999999998e-02 1.5309935731906492e+00 7.8297389437347831e-01 1.1707056588696119e+01 0 0 0
15027 51 3 5.9999999999999998e-02 4.2692820101945301e+00 5.9155595542848571e-01 1.1871797960537387e+01 0 0 0
15627 53 3 5.9999999999999998e-02 4.2374577841759464e+00 5.5601862881424724e+00 1.1531511084121790e+01 0 0 0
15006 51 5 1.0299999999999999e-01 1.8717182594857223e-01 3.0107753720533430e+00 1.2199919754821909e+01 0 0 0
15609 53 3 5.9999999999999998e-02 1.3561764062131330e+00 5.5498608619118741e+00 1.1745511317055755e+01 0 0 0
15030 51 5 1.0299999999999999e-01 5.5210145615714996e+00 2.8231292504024408e+00 1.1742853381636150e+01 0 0 0
24 2 5 1.0299999999999999e-01 5.5504751856774375e+00 2.7513102604345896e-01 6.3448452290762329e+00 0 0 0
31872 108 5 1.0299999999999999e-01 1.6025425032238058e+01 1.5186086362881152e+01 2.7007344448487228e+01 0 0 0
46 2 3 5.9999999999999998e-02 9.6644899054144968e+00 2.4058695364795417e+00 6.7301559242213385e+00 0 0 0
648 4 5 1.0299999999999999e-01 1.0710915882873728e+01 4.9406683823927722e+00 6.9111936787838300e+00 0 0 0
40 2 3 5.9999999999999998e-02 6.9182222639736199e+00 2.4686726025372003e+00 6.6748968426867208e+00 0 0 0
39 2 3 5.9999999999999998e-02 6.8910847086844358e+00 2.1980323235267125e+00 8.3932973656691452e+00 0 0 0
37 2 1 -1.2000000000000000e-01 6.8954407080809652e+00 1.7032749986097582e+00 7.4537926915967958e+00 0 0 0
45 2 3 5.9999999999999998e-02 9.1805153813345122e+00 2.1895864430545822e+00 8.4599020303097490e+00 0 0 0
15035 51 4 -2.0000000000000001e-01 8.2091150052960415e+00 2.9869033529134996e+00 1.0956619188534622e+01 0 0 0
647 4 4 -2.0000000000000001e-01 1.0501840565229370e+01 4.7098093996835306e+00 9.2159855741346526e+00 0 0 0
642 4 5 1.0299999999999999e-01 7.9408849041323712e+00 4.7066814689510403e+00 8.2548793780967902e+00 0 0 0
43 2 1 -1.2000000000000000e-01 9.4377388380288192e+00 1.6571095175682942e+00 7.5320547046390036e+00 0 0 0
61 2 1 -1.2000000000000000e-01 1.1998147534361784e+01 1.6024805639834969e+00 7.6143648799694681e+00 0 0 0
644 4 2 9.7000000000000003e-02 1.0642766192764361e+01 5.6937353027159983e+00 7.7185935234991767e+00 0 0 0
38 2 2 9.7000000000000003e-02 8.1300500641157374e+00 8.7193537561550849e-01 7.1865811047821238e+00 0 0 0
44 2 2 9.7000000000000003e-02 1.0674538830037680e+01 7.8700204562152587e-01 7.6643979988251498e+00 0 0 0
638 4 2 9.7000000000000003e-02 8.0130345918106656e+00 5.6034963517829697e+00 7.5616943746311343e+00 0 0 0
15033 51 3 5.9999999999999998e-02 6.7198739603871731e+00 6.6530287089224516e-01 1.1747976439890991e+01 0 0 0
15651 53 3 5.9999999999999998e-02 9.5110920425532441e+00 5.5602333961050263e+00 1.1496052173872265e+01 0 0 0
15054 51 5 1.0299999999999999e-01 1.0813640971092790e+01 3.0819240742027745e+00 1.2209623354356710e+01 0 0 0
64 2 3 5.9999999999999998e-02 1.1896276856041391e+01 2.2821119652821600e+00 6.7519514020410316e+00 0 0 0
15633 53 3 5.9999999999999998e-02 6.6674600491500282e+00 5.6723368587642851e+00 1.1341389759934922e+01 0 0 0
63 2 3 5.9999999999999998e-02 1.2047121310835170e+01 2.1986702426784359e+00 8.5260866927095122e+00 0 0 0
15057 51 3 5.9999999999999998e-02 1.2057990065884553e+01 7.8603890887966765e-01 1.1586618607530237e+01 0 0 0
15657 53 3 5.9999999999999998e-02 1.2186214089025739e+01 5.7179071155294690e+00 1.1300060498198100e+01 0 0 0
15051 51 3 5.9999999999999998e-02 9.4613376635430129e+00 6.7980866977359256e-01 1.1687137505144404e+01 0 0 0
3072 12 5 1.0299999999999999e-01 1.6030078802724855e+01 2.5175180169209700e+01 7.1216761730722418e+00 0 0 0
48 2 5 1.0299999999999999e-01 1.0765298667116452e+01 2.6360160076633610e-02 6.9000077133637472e+00 0 0 0
668 4 2 9.7000000000000003e-02 1.5765963833952286e+01 5.7055311741621795e+00 7.5424941622121704e+00 0 0 0
70 2 3 5.9999999999999998e-02 1.4588889579402721e+01 2.3945098226948480e+00 7.0563748579225720e+00 0 0 0
15059 51 4 -2.0000000000000001e-01 1.3412763807487162e+01 3.1452449499369575e+00 1.0941015588816875e+01 0 0 0
666 4 5 1.0299999999999999e-01 1.3233239784970563e+01 4.9778171609003774e+00 8.3942317390869370e+00 0 0 0
69 2 3 5.9999999999999998e-02 1.4453762990321639e+01 1.9978566501107256e+00 8.6797310809471906e+00 0 0 0
67 2 1 -1.2000000000000000e-01 1.4577219559079204e+01 1.5179602686756912e+00 7.7218085173213504e+00 0 0 0
662 4 2 9.7000000000000003e-02 1.3208938941057717e+01 5.7557777090924667e+00 7.5770131640318183e+00 0 0 0
62 2 2 9.7000000000000003e-02 1.3255678311732709e+01 6.8421612920100539e-01 7.5239213703695889e+00 0 0 0
672 4 5 1.0299999999999999e-01 1.5753364932574446e+01 5.2879465352875643e+00 6.5259845617426064e+00 0 0 0
671 4 4 -2.0000000000000001e-01 1.5788384767375939e+01 4.3507299571201647e+00 8.7529413972635481e+00 0 0 0
68 2 2 9.7000000000000003e-02 1.5857729692923552e+01 5.9569320276489002e-01 7.6738420105009340e+00 0 0 0
15075 51 3 5.9999999999999998e-02 1.4711423481667442e+01 5.2582896556691816e-01 1.1723497957749514e+01 0 0 0
15675 53 3 5.9999999999999998e-02 1.4746783737755935e+01 5.9080011678206104e+00 1.1372159135501171e+01 0 0 0
72 2 5 1.0299999999999999e-01 1.5954041527291940e+01 1.5015846594656388e-02 6.7433095563684402e+00 0 0 0
15078 51 5 1.0299999999999999e-01 1.5883366127494828e+01 2.8683897101393754e+00 1.1844452521883353e+01 0 0 0
1217 6 4 -2.0000000000000001e-01 2.7184646152285312e+00 1.0023549071054838e+01 6.1885518685339926e+00 0 0 0
613 4 1 -1.2000000000000000e-01 1.6346173808318740e+00 6.3776684450902019e+00 7.7348226271418490e+00 0 0 0
619 4 1 -1.2000000000000000e-01 4.1118504291354574e+00 6.4698398954158289e+00 7.9134716976561732e+00 0 0 0
616 4 3 5.9999999999999998e-02 1.5871150877482698e+00 7.2208931137153876e+00 7.1096236095125542e+00 0 0 0
1799 6 4 -2.0000000000000001e-01 2.9300240535269129e-01 9.9650081044189722e+00 9.3268321144652013e+00 0 0 0
1800 6 5 1.0299999999999999e-01 4.2815345239493191e-01 1.0642243277036883e+01 7.1703456746762599e+00 0 0 0
622 4 3 5.9999999999999998e-02 4.2530447740265434e+00 7.4325161722888629e+00 7.3888085924136471e+00 0 0 0
621 4 3 5.9999999999999998e-02 4.0738996667265397e+00 6.7399735744850702e+00 9.0051042689250931e+00 0 0 0
615 4 3 5.9999999999999998e-02 1.6781991433587298e+00 6.8519580948280971e+00 8.7346781799517483e+00 0 0 0
1224 6 5 1.0299999999999999e-01 5.4630560205575911e+00 1.0137912425058632e+01 6.8101330418124935e+00 0 0 0
15611 53 4 -2.0000000000000001e-01 2.9297739987643703e+00 8.0388845398580173e+00 1.0994221345219145e+01 0 0 0
1218 6 5 1.0299999999999999e-01 3.1259455147309101e+00 1.0315166750575042e+01 8.4961896699200956e+00 0 0 0
1214 6 2 9.7000000000000003e-02 2.9712367695334785e+00 1.0990489489272841e+01 7.6598495583777826e+00 0 0 0
1220 6 2 9.7000000000000003e-02 5.5305552520394627e+00 1.0862520365130688e+01 7.6986144905753200e+00 0 0 0
1223 6 4 -2.0000000000000001e-01 5.5400102931814494e+00 9.8596134932898742e+00 9.1052011670307138e+00 0 0 0
1213 6 1 -1.2000000000000000e-01 1.7853569907329390e+00 1.1901837627834958e+01 8.0912211330362585e+00 0 0 0
1219 6 1 -1.2000000000000000e-01 4.2869657727375081e+00 1.1766569460276536e+01 7.6125839687411458e+00 0 0 0
1796 6 2 9.7000000000000003e-02 4.2173248693522886e-01 1.1180617902257223e+01 8.0250157092671426e+00 0 0 0
1215 6 3 5.9999999999999998e-02 1.9988825714813223e+00 1.2436747643030623e+01 8.9383386404704073e+00 0 0 0
16209 55 3 5.9999999999999998e-02 1.8327230675409063e+00 1.1032820798555361e+01 1.1340522559754895e+01 0 0 0
1221 6 3 5.9999999999999998e-02 4.3121318401282300e+00 1.2274667083950185e+01 8.5202893067735932e+00 0 0 0
15606 53 5 1.0299999999999999e-01 2.9770346371922046e-01 7.8778263193685136e+00 1.2109600825173329e+01 0 0 0
16227 55 3 5.9999999999999998e-02 4.4851094126600692e+00 1.1307473896858120e+01 1.1286985194036561e+01 0 0 0
15630 53 5 1.0299999999999999e-01 5.6125092055347423e+00 7.8035238326302148e+00 1.2203302602470917e+01 0 0 0
661 4 1 -1.2000000000000000e-01 1.1927107225583562e+01 6.5943003279385577e+00 7.8667353007908591e+00 0 0 0
643 4 1 -1.2000000000000000e-01 9.2693208006240084e+00 6.4785603825646820e+00 7.7427939524384026e+00 0 0 0
637 4 1 -1.2000000000000000e-01 6.7234956297391726e+00 6.4967504623023338e+00 7.7923299651299596e+00 0 0 0
640 4 3 5.9999999999999998e-02 6.6871838084403379e+00 7.3205332363130768e+00 7.0976414454680476e+00 0 0 0
646 4 3 5.9999999999999998e-02 9.1328776468058201e+00 7.1747419945730462e+00 6.9286653780642249e+00 0 0 0
645 4 3 5.9999999999999998e-02 9.2363909115539879e+00 7.0840282813033424e+00 8.5672138678287482e+00 0 0 0
639 4 3 5.9999999999999998e-02 6.6962398939293299e+00 6.9065646082697976e+00 8.8082935566037488e+00 0 0 0
1248 6 5 1.0299999999999999e-01 1.0579137424086674e+01 1.0361046844332401e+01 6.7111607508016560e+00 0 0 0
1237 6 1 -1.2000000000000000e-01 6.7422901053641597e+00 1.1715132184565489e+01 7.6589276364707635e+00 0 0 0
15635 53 4 -2.0000000000000001e-01 8.2699780239626399e+00 8.0652500387603183e+00 1.1169799229638505e+01 0 0 0
1242 6 5 1.0299999999999999e-01 8.1043964686076340e+00 1.0078121279315297e+01 8.0020980208725803e+00 0 0 0
1238 6 2 9.7000000000000003e-02 8.0097245674880018e+00 1.0931352816719318e+01 7.3701412474528629e+00 0 0 0
1244 6 2 9.7000000000000003e-02 1.0630071173847073e+01 1.0868204411987103e+01 7.6378283160625262e+00 0 0 0
1247 6 4 -2.0000000000000001e-01 1.0584172932477829e+01 9.6254534327288166e+00 8.9628414195991528e+00 0 0 0
1243 6 1 -1.2000000000000000e-01 9.3014701962814428e+00 1.1748624046411811e+01 7.6204632634618159e+00 0 0 0
664 4 3 5.9999999999999998e-02 1.1907718117850230e+01 7.3532796621557708e+00 7.0327795439224294e+00 0 0 0
1245 6 3 5.9999999999999998e-02 9.3118761233208804e+00 1.2227367635115266e+01 8.6453384474740744e+00 0 0 0
1239 6 3 5.9999999999999998e-02 6.8134627392572078e+00 1.2327078255426159e+01 8.5673701230262989e+00 0 0 0
1261 6 1 -1.2000000000000000e-01 1.1962034106021489e+01 1.1745302068937386e+01 7.7523435744589575e+00 0 0 0
15654 53 5 1.0299999999999999e-01 1.0577353345466280e+01 7.8033322961463112e+00 1.2074107617328600e+01 0 0 0
16251 55 3 5.9999999999999998e-02 9.6095066542696230e+00 1.0446819839904583e+01 1.1511930443357409e+01 0 0 0
16233 55 3 5.9999999999999998e-02 6.7839710906939468e+00 1.0842113040599877e+01 1.1349434239170135e+01 0 0 0
1263 6 3 5.9999999999999998e-02 1.1895760831570438e+01 1.2248063980341287e+01 8.6474018456780790e+00 0 0 0
663 4 3 5.9999999999999998e-02 1.1976023830348392e+01 7.2858907497961569e+00 8.7196122519025963e+00 0 0 0
1240 6 3 5.9999999999999998e-02 6.5705333091168532e+00 1.2443212969680806e+01 6.8471830123890687e+00 0 0 0
16257 55 3 5.9999999999999998e-02 1.2061284361435510e+01 1.0693349618158818e+01 1.1363677337828371e+01 0 0 0
1246 6 3 5.9999999999999998e-02 9.4444092346264128e+00 1.2577376586920602e+01 6.9397499891778978e+00 0 0 0
1264 6 3 5.9999999999999998e-02 1.1931907936982135e+01 1.2606813952690491e+01 7.0304754381956034e+00 0 0 0
16232 55 2 9.7000000000000003e-02 8.2709492603237269e+00 1.2119264030399110e+01 1.2241058058740700e+01 0 0 0
667 4 1 -1.2000000000000000e-01 1.4518130395875758e+01 6.5079947244634004e+00 7.8076525265299415e+00 0 0 0
670 4 3 5.9999999999999998e-02 1.4565105692698074e+01 7.4408165434033080e+00 7.2229524200667097e+00 0 0 0
15659 53 4 -2.0000000000000001e-01 1.3332939173131065e+01 8.3123074065943143e+00 1.1333423871259622e+01 0 0 0
1266 6 5 1.0299999999999999e-01 1.3184803740481676e+01 1.0037312309381868e+01 8.1978064848210757e+00 0 0 0
1262 6 2 9.7000000000000003e-02 1.3273199136276810e+01 1.0934001331224094e+01 7.5222965215454280e+00 0 0 0
669 4 3 5.9999999999999998e-02 1.4452488354742531e+01 6.9903482973125621e+00 8.8261130371129699e+00 0 0 0
1267 6 1 -1.2000000000000000e-01 1.4587077627099569e+01 1.1663972903272285e+01 7.8619105021278717e+00 0 0 0
1269 6 3 5.9999999999999998e-02 1.4338730835459463e+01 1.2164605418602711e+01 8.8062965408132268e+00 0 0 0
16275 55 3 5.9999999999999998e-02 1.4712524965119572e+01 1.0759380339690241e+01 1.1393516209991843e+01 0 0 0
1271 6 4 -2.0000000000000001e-01 1.5779977819929460e+01 9.6745942439208292e+00 9.2689674518062759e+00 0 0 0
1268 6 2 9.7000000000000003e-02 1.5803271206716152e+01 1.0792330813307153e+01 7.8829786221929492e+00 0 0 0
15678 53 5 1.0299999999999999e-01 1.6021756067916012e+01 7.9835496734381302e+00 1.2285738615679350e+01 0 0 0
1272 6 5 1.0299999999999999e-01 1.5735367768057227e+01 1.0138260156323495e+01 6.9641733821102800e+00 0 0 0
1222 6 3 5.9999999999999998e-02 4.1915872933004392e+00 1.2443455682948175e+01 6.7736095893753223e+00 0 0 0
1216 6 3 5.9999999999999998e-02 1.7942573670027082e+00 1.2669054036957142e+01 7.2702449494274699e+00 0 0 0
16230 55 5 1.0299999999999999e-01 5.6357374844807087e+00 1.3091992215235191e+01 1.1804509294182441e+01 0 0 0
1822 8 3 5.9999999999999998e-02 4.3985275404265822e+00 1.7663903055127321e+01 6.7327573694974232e+00 0 0 0
1816 8 3 5.9999999999999998e-02 1.6051199788993671e+00 1.7476568921514158e+01 7.0013015715301750e+00 0 0 0
16211 55 4 -2.0000000000000001e-01 3.1784742866915936e+00 1.3760496509490624e+01 1.1560936072137606e+01 0 0 0
1824 8 5 1.0299999999999999e-01 5.4504795237282551e+00 1.5191121015950028e+01 6.8166764600460477e+00 0 0 0
1818 8 5 1.0299999999999999e-01 3.1058142833021884e+00 1.5251327920859453e+01 8.3980556077099866e+00 0 0 0
1814 8 2 9.7000000000000003e-02 3.0585427340238014e+00 1.6110391861176435e+01 7.6257503706925558e+00 0 0 0
1819 8 1 -1.2000000000000000e-01 4.4053111649250729e+00 1.6934857403594854e+01 7.6115803640860076e+00 0 0 0
1813 8 1 -1.2000000000000000e-01 1.7326586728874900e+00 1.6873831646808817e+01 7.8176516338974933e+00 0 0 0
1821 8 3 5.9999999999999998e-02 4.4425516617195013e+00 1.7517717341630771e+01 8.5106606493262742e+00 0 0 0
1815 8 3 5.9999999999999998e-02 1.8057020541858975e+00 1.7432644347444302e+01 8.7124911931161027e+00 0 0 0
1820 8 2 9.7000000000000003e-02 5.6363732269767484e+00 1.5983567322485499e+01 7.6015789137030456e+00 0 0 0
1823 8 4 -2.0000000000000001e-01 5.6324064937635816e+00 1.5223505597835219e+01 9.2116194133279041e+00 0 0 0
2396 8 2 9.7000000000000003e-02 4.6754304702702332e-01 1.5929209515272129e+01 7.8638168609677521e+00 0 0 0
2400 8 5 1.0299999999999999e-01 3.9773069022313795e-01 1.5299114231771858e+01 6.9500033011451041e+00 0 0 0
16811 57 4 -2.0000000000000001e-01 3.0614608245303776e+00 1.8209924442988381e+01 1.0937516496462313e+01 0 0 0
2399 8 4 -2.0000000000000001e-01 6.1687553822993280e-01 1.4875481178981047e+01 9.3205296857924989e+00 0 0 0
16827 57 3 5.9999999999999998e-02 4.4443331272412339e+00 1.5864566354931286e+01 1.2128924881010148e+01 0 0 0
16809 57 3 5.9999999999999998e-02 1.7401959695546385e+00 1.5967254150225481e+01 1.1877033647633102e+01 0 0 0
16806 57 5 1.0299999999999999e-01 5.2909246550242062e-01 1.8194781356766065e+01 1.2300783283397630e+01 0 0 0
16206 55 5 1.0299999999999999e-01 5.0103606492466668e-01 1.3073673979623381e+01 1.1640398238633583e+01 0 0 0
16830 57 5 1.0299999999999999e-01 5.7115117428917763e+00 1.8213804908128665e+01 1.2302094005885147e+01 0 0 0
16235 55 4 -2.0000000000000001e-01 8.4568239365260371e+00 1.3293653354694680e+01 1.0899081888523565e+01 0 0 0
1846 8 3 5.9999999999999998e-02 9.5064322020713234e+00 1.7385508152016161e+01 6.7232507163472883e+00 0 0 0
1840 8 3 5.9999999999999998e-02 6.9778704162368719e+00 1.7209700472408546e+01 6.3495310351926468e+00 0 0 0
1839 8 3 5.9999999999999998e-02 7.0007308840637510e+00 1.7580692625819896e+01 8.0788002369501974e+00 0 0 0
1837 8 1 -1.2000000000000000e-01 6.9262992069335043e+00 1.6756453761989423e+01 7.3444723158496021e+00 0 0 0
1848 8 5 1.0299999999999999e-01 1.0769566759406562e+01 1.5114746055366977e+01 6.9977751693785164e+00 0 0 0
1842 8 5 1.0299999999999999e-01 8.0945880014570459e+00 1.5224768276615110e+01 8.4091821340797637e+00 0 0 0
1838 8 2 9.7000000000000003e-02 8.1132866025234804e+00 1.5839060166377914e+01 7.5259139483580935e+00 0 0 0
1843 8 1 -1.2000000000000000e-01 9.3546927361045054e+00 1.6680960962987388e+01 7.5939435412353014e+00 0 0 0
1844 8 2 9.7000000000000003e-02 1.0685792300863401e+01 1.5868517292635346e+01 7.7732075891253176e+00 0 0 0
1845 8 3 5.9999999999999998e-02 9.3210786230551612e+00 1.7309655014802001e+01 8.5283022539203497e+00 0 0 0
1847 8 4 -2.0000000000000001e-01 1.0704561965713577e+01 1.5010711399010397e+01 9.3539049328217292e+00 0 0 0
16835 57 4 -2.0000000000000001e-01 8.3978672145381452e+00 1.8002700407551153e+01 1.1176222190748188e+01 0 0 0
1861 8 1 -1.2000000000000000e-01 1.2063944154325448e+01 1.6737064903475417e+01 7.5750014705110500e+00 0 0 0
1864 8 3 5.9999999999999998e-02 1.1977606566659055e+01 1.7381578925944183e+01 6.6539672573972526e+00 0 0 0
16254 55 5 1.0299999999999999e-01 1.0752486981595538e+01 1.2818618196262674e+01 1.1614278232977206e+01 0 0 0
16857 57 3 5.9999999999999998e-02 1.1943391735179238e+01 1.5803697737701292e+01 1.1874993114188106e+01 0 0 0
16851 57 3 5.9999999999999998e-02 9.5513063345312244e+00 1.5649509182120347e+01 1.2111240193061510e+01 0 0 0
16833 57 3 5.9999999999999998e-02 6.9120071354643349e+00 1.5821559783958675e+01 1.1871322101806806e+01 0 0 0
16854 57 5 1.0299999999999999e-01 1.0848914259193677e+01 1.7831110966830853e+01 1.2250719451358188e+01 0 0 0
1863 8 3 5.9999999999999998e-02 1.2159169744799476e+01 1.7428829710464839e+01 8.4366818152014620e+00 0 0 0
1270 6 3 5.9999999999999998e-02 1.4790355935035542e+01 1.2381763758934284e+01 7.0697743976727354e+00 0 0 0
1870 8 3 5.9999999999999998e-02 1.4615609796393283e+01 1.7525439130643132e+01 7.2913128133982008e+00 0 0 0
16259 55 4 -2.0000000000000001e-01 1.3227731824865286e+01 1.3258485890956035e+01 1.1120604182656992e+01 0 0 0
1866 8 5 1.0299999999999999e-01 1.3279636464714040e+01 1.4926362799454209e+01 8.1413732307340059e+00 0 0 0
1862 8 2 9.7000000000000003e-02 1.3260309352612135e+01 1.5800395716848429e+01 7.4520025930735327e+00 0 0 0
1867 8 1 -1.2000000000000000e-01 1.4590236850412516e+01 1.6554701731650461e+01 7.8134684774495575e+00 0 0 0
1869 8 3 5.9999999999999998e-02 1.4591334684313166e+01 1.6809646796107728e+01 8.8402568653269213e+00 0 0 0
16859 57 4 -2.0000000000000001e-01 1.3468141003236276e+01 1.8128103218724043e+01 1.1148977381223084e+01 0 0 0
1868 8 2 9.7000000000000003e-02 1.5877204453672679e+01 1.5790162614029313e+01 7.4718809153729957e+00 0 0 0
1872 8 5 1.0299999999999999e-01 1.5939234575530586e+01 1.5308333881103115e+01 6.4924838178363551e+00 0 0 0
16875 57 3 5.9999999999999998e-02 1.4798160544520355e+01 1.5861306004572381e+01 1.1716330906216893e+01 0 0 0
1871 8 4 -2.0000000000000001e-01 1.6014482007624178e+01 1.4451942622832064e+01 8.6778856487524365e+00 0 0 0
16878 57 5 1.0299999999999999e-01 1.6117832782438164e+01 1.8116643150418792e+01 1.2383301496971299e+01 0 0 0
2424 10 5 1.0299999999999999e-01 5.7317371836342570e+00 2.0025518727968997e+01 6.9277965624521034e+00 0 0 0
3000 10 5 1.0299999999999999e-01 5.5235131820319694e-01 2.0221593813605622e+01 6.7471263939373500e+00 0 0 0
2422 10 3 5.9999999999999998e-02 4.4724947775107795e+00 2.2270142241741031e+01 6.9891381461549971e+00 0 0 0
2416 10 3 5.9999999999999998e-02 1.7553585013900903e+00 2.2465601068831624e+01 7.1447533368306422e+00 0 0 0
2423 10 4 -2.0000000000000001e-01 6.0124494000538498e+00 1.9929906669989077e+01 9.1480764084320541e+00 0 0 0
2418 10 5 1.0299999999999999e-01 3.1228804540505464e+00 1.9865677759362054e+01 8.2573190507943348e+00 0 0 0
2413 10 1 -1.2000000000000000e-01 1.8609510852575684e+00 2.1551072931214808e+01 7.7988798204132372e+00 0 0 0
2414 10 2 9.7000000000000003e-02 3.1168898374099121e+00 2.0691199584906464e+01 7.5957286637063772e+00 0 0 0
2419 10 1 -1.2000000000000000e-01 4.4248279254333109e+00 2.1541525767860989e+01 7.7451934491345895e+00 0 0 0
2421 10 3 5.9999999999999998e-02 4.4115833829869011e+00 2.2236580910815203e+01 8.6240350086097486e+00 0 0 0
2415 10 3 5.9999999999999998e-02 2.0777312834294541e+00 2.2045951353988858e+01 8.7568338784685587e+00 0 0 0
17411 59 4 -2.0000000000000001e-01 3.1954851285114176e+00 2.3533031072071743e+01 1.1272808409068329e+01 0 0 0
2420 10 2 9.7000000000000003e-02 5.7926303831046519e+00 2.0792614512762466e+01 7.7065434396172892e+00 0 0 0
2996 10 2 9.7000000000000003e-02 5.3905918317239299e-01 2.0762564764784543e+01 7.7223347295162457e+00 0 0 0
2999 10 4 -2.0000000000000001e-01 4.9202128813434454e-01 1.9691554496147379e+01 9.1645552355570583e+00 0 0 0
3599 12 4 -2.0000000000000001e-01 6.9310498496930828e-01 2.4695979487313515e+01 9.7724665952296217e+00 0 0 0
3023 12 4 -2.0000000000000001e-01 5.7327278620541255e+00 2.4584096663684555e+01 9.2734465962090766e+00 0 0 0
3018 12 5 1.0299999999999999e-01 3.1161759728359990e+00 2.4922350609554194e+01 8.7150334135580714e+00 0 0 0
17427 59 3 5.9999999999999998e-02 4.5432681992124451e+00 2.1126406505666267e+01 1.1354041348493872e+01 0 0 0
3017 12 4 -2.0000000000000001e-01 3.0614448525716962e+00 2.4878451139747870e+01 6.3569564271068284e+00 0 0 0
17406 59 5 1.0299999999999999e-01 3.7638311350587056e-01 2.3181334622325423e+01 1.2107894713885674e+01 0 0 0
3600 12 5 1.0299999999999999e-01 6.5047141258774022e-01 2.4785610105462712e+01 7.5413114696153505e+00 0 0 0
17409 59 3 5.9999999999999998e-02 1.9643642760551567e+00 2.1045265246971280e+01 1.1284962979173372e+01 0 0 0
2446 10 3 5.9999999999999998e-02 9.5173115072114687e+00 2.2529969139168955e+01 6.9046995184369377e+00 0 0 0
2440 10 3 5.9999999999999998e-02 6.8888263133247980e+00 2.2333461935949970e+01 6.5822996553612070e+00 0 0 0
2448 10 5 1.0299999999999999e-01 1.0936849820543502e+01 2.0249990890852647e+01 6.9016892354739907e+00 0 0 0
2439 10 3 5.9999999999999998e-02 7.2030516186789146e+00 2.2380964820924472e+01 8.2685106479006283e+00 0 0 0
2437 10 1 -1.2000000000000000e-01 7.1025598259173179e+00 2.1669899203175149e+01 7.4911978312695444e+00 0 0 0
2447 10 4 -2.0000000000000001e-01 1.0696325052957619e+01 1.9809217152195380e+01 9.2042283635776201e+00 0 0 0
2442 10 5 1.0299999999999999e-01 8.3387405022643168e+00 1.9856571880006552e+01 7.7187378797166319e+00 0 0 0
2438 10 2 9.7000000000000003e-02 8.3542060736540424e+00 2.0851235158141233e+01 7.1938357876913859e+00 0 0 0
2443 10 1 -1.2000000000000000e-01 9.5671401848602926e+00 2.1723185623504904e+01 7.6746707761979032e+00 0 0 0
2445 10 3 5.9999999999999998e-02 9.3120083878762063e+00 2.2228556565121060e+01 8.5030980634034972e+00 0 0 0
2444 10 2 9.7000000000000003e-02 1.0887999361796350e+01 2.0921727444438904e+01 7.7597146215435213e+00 0 0 0
17435 59 4 -2.0000000000000001e-01 8.3682952071876908e+00 2.3545710137905861e+01 1.1425397650442486e+01 0 0 0
2461 10 1 -1.2000000000000000e-01 1.2226995757900911e+01 2.1805115220526091e+01 7.7224400221331777e+00 0 0 0
17451 59 3 5.9999999999999998e-02 9.6863173202035693e+00 2.0827757590540518e+01 1.1672435102903302e+01 0 0 0
17433 59 3 5.9999999999999998e-02 7.0246698622856654e+00 2.1206030501206559e+01 1.1284814081171339e+01 0 0 0
3047 12 4 -2.0000000000000001e-01 1.0810063317422085e+01 2.4529765049541407e+01 9.2975154658813501e+00 0 0 0
3042 12 5 1.0299999999999999e-01 8.1942994557710485e+00 2.4901582245793115e+01 8.3022950141686103e+00 0 0 0
17454 59 5 1.0299999999999999e-01 1.0867719728252718e+01 2.2947195249709441e+01 1.2076472065107636e+01 0 0 0
2463 10 3 5.9999999999999998e-02 1.2249813515283902e+01 2.2503702271575939e+01 8.5442400038136395e+00 0 0 0
17457 59 3 5.9999999999999998e-02 1.2384665547043294e+01 2.0796591118479089e+01 1.1910562238308200e+01 0 0 0
2464 10 3 5.9999999999999998e-02 1.2133413420262499e+01 2.2467441138536294e+01 6.8081695669293207e+00 0 0 0
3065 12 4 -2.0000000000000001e-01 1.3420095600854747e+01 2.4851861345998227e+01 6.2603426330887855e+00 0 0 0
2468 10 2 9.7000000000000003e-02 1.6073970155045835e+01 2.0706840201614622e+01 8.3147785958311360e+00 0 0 0
2470 10 3 5.9999999999999998e-02 1.5093338728911657e+01 2.2423010895910203e+01 7.4617072321317996e+00 0 0 0
2466 10 5 1.0299999999999999e-01 1.3227452453050637e+01 2.0088712274021795e+01 8.1622430943155919e+00 0 0 0
2462 10 2 9.7000000000000003e-02 1.3492722720838636e+01 2.0930823317368137e+01 7.6709390525372152e+00 0 0 0
17459 59 4 -2.0000000000000001e-01 1.3300655843725981e+01 2.3508139157767140e+01 1.1717018378035121e+01 0 0 0
2469 10 3 5.9999999999999998e-02 1.4750629384722453e+01 2.2115659425788831e+01 9.1479040328050107e+00 0 0 0
2467 10 1 -1.2000000000000000e-01 1.4829658463706934e+01 2.1635781449762693e+01 8.1882098520463398e+00 0 0 0
17475 59 3 5.9999999999999998e-02 1.4761796737599848e+01 2.0948787282387809e+01 1.1856976876090117e+01 0 0 0
2471 10 4 -2.0000000000000001e-01 1.5832150741919376e+01 1.9546488538074296e+01 9.6289961778302544e+00 0 0 0
3066 12 5 1.0299999999999999e-01 1.3720852336762098e+01 2.5079505746191622e+01 8.6739472369446542e+00 0 0 0
3024 12 5 1.0299999999999999e-01 5.6301444089141413e+00 2.5184801743790377e+01 6.9532240310080695e+00 0 0 0
3617 14 4 -2.0000000000000001e-01 3.1699127028042335e+00 2.9724566312817320e+01 6.2298530786147346e+00 0 0 0
3016 12 3 5.9999999999999998e-02 1.7170543832165301e+00 2.7148404552329172e+01 7.2855863244659878e+00 0 0 0
4199 14 4 -2.0000000000000001e-01 4.0668081359379993e-01 2.9624448673271072e+01 9.2386144665492775e+00 0 0 0
3022 12 3 5.9999999999999998e-02 4.2660437899426036e+00 2.7181834535174559e+01 7.1917133174731669e+00 0 0 0
3014 12 2 9.7000000000000003e-02 3.1499452837204935e+00 2.5694783729834263e+01 7.9339846088688635e+00 0 0 0
3624 14 5 1.0299999999999999e-01 5.8057731388777807e+00 2.9941378758764383e+01 7.0504196542358892e+00 0 0 0
3020 12 2 9.7000000000000003e-02 5.6668100870674998e+00 2.5744741791328440e+01 7.9353626219181210e+00 0 0 0
3013 12 1 -1.2000000000000000e-01 1.8540081255410834e+00 2.6500258646340910e+01 8.1546925450726704e+00 0 0 0
3019 12 1 -1.2000000000000000e-01 4.4104519271687828e+00 2.6535286235321550e+01 8.0318708958684351e+00 0 0 0
3021 12 3 5.9999999999999998e-02 4.4190831664117329e+00 2.7192834782770454e+01 8.8719338445256888e+00 0 0 0
3015 12 3 5.9999999999999998e-02 1.9068974353606296e+00 2.7088077404592493e+01 9.0342111985810032e+00 0 0 0
3618 14 5 1.0299999999999999e-01 2.9714570977493597e+00 2.9779287492253125e+01 8.4441657048908478e+00 0 0 0
3623 14 4 -2.0000000000000001e-01 5.7848104337467037e+00 2.9562102761210454e+01 9.3555077827220483e+00 0 0 0
3620 14 2 9.7000000000000003e-02 5.8097800480530282e+00 3.0602121394428281e+01 7.8848076897489694e+00 0 0 0
18011 61 4 -2.0000000000000001e-01 3.0160271637039293e+00 2.8728612974922417e+01 1.1015225119947974e+01 0 0 0
3614 14 2 9.7000000000000003e-02 3.1409935508159057e+00 3.0603602927147026e+01 7.8178706700823826e+00 0 0 0
3596 12 2 9.7000000000000003e-02 6.5233077408460505e-01 2.5597800817786382e+01 8.2804680274445523e+00 0 0 0
4200 14 5 1.0299999999999999e-01 3.8694140541957212e-01 3.0052572087597678e+01 6.9584307414677378e+00 0 0 0
4196 14 2 9.7000000000000003e-02 4.6969328537508942e-01 3.0662182420793570e+01 7.8253574181363916e+00 0 0 0
18009 61 3 5.9999999999999998e-02 1.8290522725246476e+00 2.6260920551031766e+01 1.1612575047013950e+01 0 0 0
18609 63 3 5.9999999999999998e-02 1.8819986010104199e+00 3.1123889265557597e+01 1.1423252353517055e+01 0 0 0
18027 61 3 5.9999999999999998e-02 4.3978095907252888e+00 2.6473357916406904e+01 1.1369863544847957e+01 0 0 0
18627 63 3 5.9999999999999998e-02 4.5872998067914041e+00 3.1212102942328862e+01 1.1589801503370042e+01 0 0 0
18030 61 5 1.0299999999999999e-01 5.7629449693330255e+00 2.8480173931014495e+01 1.2106685595005979e+01 0 0 0
18006 61 5 1.0299999999999999e-01 3.3682807645519536e-01 2.8489919873742110e+01 1.2239956592045221e+01 0 0 0
3048 12 5 1.0299999999999999e-01 1.1046608816813308e+01 2.5194496011930170e+01 7.0552506004919113e+00 0 0 0
3064 12 3 5.9999999999999998e-02 1.2136367715354979e+01 2.7459985800217847e+01 7.6385963565340242e+00 0 0 0
3040 12 3 5.9999999999999998e-02 6.9561643195917142e+00 2.7462734296221864e+01 7.2046243902306744e+00 0 0 0
3046 12 3 5.9999999999999998e-02 9.6713544419292745e+00 2.7495747973189300e+01 7.5143324512615797e+00 0 0 0
3044 12 2 9.7000000000000003e-02 1.0905873512500385e+01 2.5745602315837548e+01 7.9412328091643429e+00 0 0 0
3038 12 2 9.7000000000000003e-02 8.3085602499895881e+00 2.5854430696588715e+01 7.6561472817927108e+00 0 0 0
3648 14 5 1.0299999999999999e-01 1.0917960748404203e+01 3.0222006653268501e+01 7.0702670700952766e+00 0 0 0
3039 12 3 5.9999999999999998e-02 7.0889034630339669e+00 2.7204744533485311e+01 8.9182736305483647e+00 0 0 0
3037 12 1 -1.2000000000000000e-01 6.9828692379083517e+00 2.6588286203049016e+01 7.9390663299472406e+00 0 0 0
3043 12 1 -1.2000000000000000e-01 9.6326272976168390e+00 2.6565479340943249e+01 8.0519157164149746e+00 0 0 0
3045 12 3 5.9999999999999998e-02 9.4669101891849277e+00 2.6803592657162593e+01 9.1045275919880435e+00 0 0 0
3642 14 5 1.0299999999999999e-01 8.4778630564148436e+00 2.9900267741955226e+01 8.2404693250810208e+00 0 0 0
18035 61 4 -2.0000000000000001e-01 8.3589744499325427e+00 2.8554249004972778e+01 1.1157050300488550e+01 0 0 0
3647 14 4 -2.0000000000000001e-01 1.0974467051544975e+01 2.9851452275691827e+01 9.3341674122900944e+00 0 0 0
3638 14 2 9.7000000000000003e-02 8.4147139966525160e+00 3.0844037075056850e+01 7.6671742738296382e+00 0 0 0
3061 12 1 -1.2000000000000000e-01 1.2193068040043666e+01 2.6487094385465483e+01 8.1397069942498419e+00 0 0 0
3644 14 2 9.7000000000000003e-02 1.1000752930301285e+01 3.0878674641346439e+01 7.8893116874938372e+00 0 0 0
18651 63 3 5.9999999999999998e-02 9.7407285289750227e+00 3.0914417506934551e+01 1.2127907315320870e+01 0 0 0
18633 63 3 5.9999999999999998e-02 6.9710288958840589e+00 3.0833450210272105e+01 1.2093209682356303e+01 0 0 0
18054 61 5 1.0299999999999999e-01 1.1000650641131152e+01 2.8029845065145636e+01 1.1895804534234005e+01 0 0 0
18033 61 3 5.9999999999999998e-02 6.9567645390642356e+00 2.6274400231315671e+01 1.1518213626999058e+01 0 0 0
18051 61 3 5.9999999999999998e-02 9.6076391972690676e+00 2.6022642756623473e+01 1.1544574762391324e+01 0 0 0
18057 61 3 5.9999999999999998e-02 1.2233313455216406e+01 2.5814726658873525e+01 1.1835215411993589e+01 0 0 0
18657 63 3 5.9999999999999998e-02 1.2146210484263380e+01 3.1247070471629005e+01 1.1796081164014264e+01 0 0 0
3063 12 3 5.9999999999999998e-02 1.2128951391455178e+01 2.6825928135569310e+01 9.1874907816075897e+00 0 0 0
3665 14 4 -2.0000000000000001e-01 1.3621216187485169e+01 3.0047286787737409e+01 6.3238420342221291e+00 0 0 0
3070 12 3 5.9999999999999998e-02 1.4798751026704458e+01 2.7392625602069462e+01 7.0099203088752935e+00 0 0 0
3062 12 2 9.7000000000000003e-02 1.3578111516274811e+01 2.5796617011143919e+01 7.8187883634898840e+00 0 0 0
18059 61 4 -2.0000000000000001e-01 1.3764468541235402e+01 2.8030477443795117e+01 1.0935337583511286e+01 0 0 0
3666 14 5 1.0299999999999999e-01 1.3515618714235107e+01 3.0380217561695193e+01 8.6590034570851770e+00 0 0 0
3067 12 1 -1.2000000000000000e-01 1.4808327054736541e+01 2.6716206244829877e+01 7.8509145110241274e+00 0 0 0
3069 12 3 5.9999999999999998e-02 1.4794359990422688e+01 2.7347044818842008e+01 8.7936781630996190e+00 0 0 0
3662 14 2 9.7000000000000003e-02 1.3550376000790539e+01 3.1047886817375151e+01 7.8353198063278962e+00 0 0 0
18075 61 3 5.9999999999999998e-02 1.4811667505915429e+01 2.5682734622985159e+01 1.2022329685375732e+01 0 0 0
18675 63 3 5.9999999999999998e-02 1.4637173463260208e+01 3.0625334273714401e+01 1.1888460823423580e+01 0 0 0
33672 114 5 1.0299999999999999e-01 1.6022380347224907e+01 2.9921904238898758e+01 2.7707633265587685e+01 0 0 0
15005 51 4 -2.0000000000000001e-01 2.0081025084976750e-01 2.8562618681016194e+00 1.4433764645467862e+01 0 0 0
15625 53 1 -1.2000000000000000e-01 4.1581125354949009e+00 6.0491164360833043e+00 1.2495669605308244e+01 0 0 0
15607 53 1 -1.2000000000000000e-01 1.5912750101998459e+00 6.2408757643717703e+00 1.2587847212999710e+01 0 0 0
15007 51 1 -1.2000000000000000e-01 1.6008459119550895e+00 1.3067577120335112e+00 1.2701705056010365e+01 0 0 0
15008 51 2 9.7000000000000003e-02 2.8943950401022054e+00 2.2079484109287701e+00 1.2623714204837496e+01 0 0 0
15025 51 1 -1.2000000000000000e-01 4.2011049976534327e+00 1.3495328886571927e+00 1.2657133210195999e+01 0 0 0
15002 51 2 9.7000000000000003e-02 2.4270360863355697e-01 2.1163252271304573e+00 1.2872990868583242e+01 0 0 0
15026 51 2 9.7000000000000003e-02 5.5407951008334990e+00 2.1821027957177010e+00 1.2600923025877014e+01 0 0 0
15016 52 3 5.9999999999999998e-02 1.6677728359859507e+00 2.2285477900644262e+00 1.6662522649763559e+01 0 0 0
15012 51 5 1.0299999999999999e-01 2.7802827178652540e+00 3.0539911226321048e+00 1.3405600300977818e+01 0 0 0
15022 52 3 5.9999999999999998e-02 4.3454699701294652e+00 2.2951958289813819e+00 1.6873837954253194e+01 0 0 0
15029 51 4 -2.0000000000000001e-01 5.5182436171172133e+00 3.1470679176790437e+00 1.4069163612375128e+01 0 0 0
15624 54 5 1.0299999999999999e-01 5.6056374319996642e+00 5.1436546338630400e+00 1.6811143386036886e+01 0 0 0
15617 54 4 -2.0000000000000001e-01 3.1807301874531295e+00 5.3681250055375145e+00 1.5837798701726776e+01 0 0 0
15014 52 2 9.7000000000000003e-02 2.9192571731754939e+00 7.9961636107006218e-01 1.7523027000833398e+01 0 0 0
16196 54 2 9.7000000000000003e-02 4.3496281847190327e-01 5.9908929359655323e+00 1.7712173197091285e+01 0 0 0
15620 54 2 9.7000000000000003e-02 5.5823256333468603e+00 5.7029480225450007e+00 1.7730961322466040e+01 0 0 0
15596 52 2 9.7000000000000003e-02 3.3287989509169408e-01 8.6416033485129362e-01 1.7822481781879532e+01 0 0 0
15614 54 2 9.7000000000000003e-02 3.0227754514926759e+00 5.9192210087429489e+00 1.7484171704483053e+01 0 0 0
15628 53 3 5.9999999999999998e-02 3.9617651490061636e+00 5.2440277864624578e+00 1.3277455866570138e+01 0 0 0
15010 51 3 5.9999999999999998e-02 1.7355020754317256e+00 4.8639595216704890e-01 1.3363751189274097e+01 0 0 0
16200 54 5 1.0299999999999999e-01 3.3385865034454321e-01 5.4897730047697548e+00 1.6723405758677636e+01 0 0 0
15019 52 1 -1.2000000000000000e-01 4.2029535794364961e+00 1.5578748097462851e+00 1.7627551059536735e+01 0 0 0
15028 51 3 5.9999999999999998e-02 4.2011893725868372e+00 7.4520343861302241e-01 1.3584246433917105e+01 0 0 0
15020 52 2 9.7000000000000003e-02 5.3920365320165171e+00 6.1913594057099597e-01 1.7797252761774349e+01 0 0 0
15610 53 3 5.9999999999999998e-02 1.6512469411678634e+00 5.5337623381214041e+00 1.3428605548814357e+01 0 0 0
15013 52 1 -1.2000000000000000e-01 1.6379697383110350e+00 1.6590802599833023e+00 1.7584337063609400e+01 0 0 0
15600 52 5 1.0299999999999999e-01 3.8265763052448243e-01 4.4775188161680982e-02 1.7038167160753392e+01 0 0 0
15618 54 5 1.0299999999999999e-01 2.8958827808130558e+00 5.0348956433208691e+00 1.8215093425023554e+01 0 0 0
15049 51 1 -1.2000000000000000e-01 9.4706590552015850e+00 1.3129360355242314e+00 1.2573413067863802e+01 0 0 0
15032 51 2 9.7000000000000003e-02 8.2166880092820609e+00 2.1547254781290008e+00 1.2480592059816043e+01 0 0 0
15031 51 1 -1.2000000000000000e-01 6.8698378010253176e+00 1.3537076197156994e+00 1.2543264825613871e+01 0 0 0
15050 51 2 9.7000000000000003e-02 1.0810588057776304e+01 2.1643522550749301e+00 1.2811504315566415e+01 0 0 0
15040 52 3 5.9999999999999998e-02 6.4800934172879936e+00 2.3417091183225631e+00 1.6870706518282184e+01 0 0 0
15036 51 5 1.0299999999999999e-01 8.2459315941280504e+00 2.8587418297194431e+00 1.3338892085926373e+01 0 0 0
15046 52 3 5.9999999999999998e-02 9.4521088182726842e+00 2.2150352299445188e+00 1.7024718029020221e+01 0 0 0
15648 54 5 1.0299999999999999e-01 1.0796283622676249e+01 4.9942140117385572e+00 1.7011340322819166e+01 0 0 0
15053 51 4 -2.0000000000000001e-01 1.0584725126547527e+01 2.6515062605702191e+00 1.4517975013769627e+01 0 0 0
15641 54 4 -2.0000000000000001e-01 8.1823338907800043e+00 4.7862793589903170e+00 1.6135738378019099e+01 0 0 0
15038 52 2 9.7000000000000003e-02 7.9753885705162784e+00 6.3871136346293711e-01 1.7570952131136334e+01 0 0 0
15044 52 2 9.7000000000000003e-02 1.0592533423033577e+01 6.2793255601298259e-01 1.7879108949663834e+01 0 0 0
15638 54 2 9.7000000000000003e-02 8.2711194095442337e+00 5.5681903813871605e+00 1.7782281253316576e+01 0 0 0
15052 51 3 5.9999999999999998e-02 9.3661466041437418e+00 5.7264649765112752e-01 1.3367228662259702e+01 0 0 0
15037 52 1 -1.2000000000000000e-01 6.6376277567004589e+00 1.4552636319796808e+00 1.7644070517767375e+01 0 0 0
15043 52 1 -1.2000000000000000e-01 9.2686973540041695e+00 1.5275482684288837e+00 1.7806309414902056e+01 0 0 0
15644 54 2 9.7000000000000003e-02 1.0872938284877897e+01 5.5840725627564085e+00 1.7891293445520759e+01 0 0 0
15064 52 3 5.9999999999999998e-02 1.1875994967958134e+01 2.0337198686069184e+00 1.7045332856244883e+01 0 0 0
15061 52 1 -1.2000000000000000e-01 1.1903821788927784e+01 1.3327011194915099e+00 1.7847724715685878e+01 0 0 0
15034 51 3 5.9999999999999998e-02 7.0283201169339149e+00 6.2161819547472796e-01 1.3416099090919039e+01 0 0 0
15658 53 3 5.9999999999999998e-02 1.2149865960067885e+01 5.0894262331822215e+00 1.2842628053340826e+01 0 0 0
15055 51 1 -1.2000000000000000e-01 1.2102180368556750e+01 1.3207676464180282e+00 1.2514141585873359e+01 0 0 0
15634 53 3 5.9999999999999998e-02 6.8476360851247655e+00 5.1903993393458823e+00 1.3072899210171212e+01 0 0 0
15652 53 3 5.9999999999999998e-02 9.4674167071118500e+00 5.2117837466965007e+00 1.3211470532995344e+01 0 0 0
15058 51 3 5.9999999999999998e-02 1.2213967030164055e+01 6.1496722831165351e-01 1.3331840018508085e+01 0 0 0
15631 53 1 -1.2000000000000000e-01 6.7855261876909649e+00 5.9916020171184678e+00 1.2357461715251194e+01 0 0 0
15649 53 1 -1.2000000000000000e-01 9.4768611529387599e+00 6.0254757644140797e+00 1.2459248022064902e+01 0 0 0
15655 53 1 -1.2000000000000000e-01 1.2132058872228185e+01 6.0625487358683223e+00 1.2275733550922784e+01 0 0 0
15073 51 1 -1.2000000000000000e-01 1.4659319953574267e+01 1.2701937742839404e+00 1.2536934297568216e+01 0 0 0
15056 51 2 9.7000000000000003e-02 1.3412260799357558e+01 2.1673986115379096e+00 1.2448343667582195e+01 0 0 0
15665 54 4 -2.0000000000000001e-01 1.3496688237780706e+01 4.7766879894237997e+00 1.6154559539724129e+01 0 0 0
15060 51 5 1.0299999999999999e-01 1.3396123018523634e+01 2.8673541355459586e+00 1.3302574207603312e+01 0 0 0
15070 52 3 5.9999999999999998e-02 1.4449059671560502e+01 2.1445312835023125e+00 1.7300130032446326e+01 0 0 0
15062 52 2 9.7000000000000003e-02 1.3215249258458037e+01 4.7973173571862243e-01 1.7839297148601851e+01 0 0 0
15662 54 2 9.7000000000000003e-02 1.3436517118343803e+01 5.5378544665367899e+00 1.7756519481397191e+01 0 0 0
15076 51 3 5.9999999999999998e-02 1.4635674304785619e+01 6.3217272495264976e-01 1.3422124288903394e+01 0 0 0
15676 53 3 5.9999999999999998e-02 1.4654203229198554e+01 5.3175187590848276e+00 1.3033826455020284e+01 0 0 0
15067 52 1 -1.2000000000000000e-01 1.4452941136534076e+01 1.3302716080132704e+00 1.8042348997699936e+01 0 0 0
15668 54 2 9.7000000000000003e-02 1.6031338344439444e+01 5.6261439314007493e+00 1.7848551114628236e+01 0 0 0
15068 52 2 9.7000000000000003e-02 1.5761037352235558e+01 5.8029373867065281e-01 1.7813565924036713e+01 0 0 0
15074 51 2 9.7000000000000003e-02 1.5928683297927595e+01 2.1029232476022250e+00 1.2660470377998687e+01 0 0 0
15077 51 4 -2.0000000000000001e-01 1.5901966743591652e+01 2.7870685011188980e+00 1.4384328202257320e+01 0 0 0
15672 54 5 1.0299999999999999e-01 1.6003586845448709e+01 4.8927165970110424e+00 1.6976233038857707e+01 0 0 0
15673 53 1 -1.2000000000000000e-01 1.4696280698123383e+01 6.1808970395760907e+00 1.2432142748678393e+01 0 0 0
15613 54 1 -1.2000000000000000e-01 1.7265527765592472e+00 6.8910168446897089e+00 1.7633336740204669e+01 0 0 0
15619 54 1 -1.2000000000000000e-01 4.3723150228591656e+00 6.6479408875064507e+00 1.7829806746705238e+01 0 0 0
16207 55 1 -1.2000000000000000e-01 1.8684930533294792e+00 1.1541876664788630e+01 1.2277246187748066e+01 0 0 0
16225 55 1 -1.2000000000000000e-01 4.3660923429591412e+00 1.1455761091921193e+01 1.2338646322766824e+01 0 0 0
16208 55 2 9.7000000000000003e-02 3.1424038418377065e+00 1.2372183661091299e+01 1.2529610024499688e+01 0 0 0
16202 55 2 9.7000000000000003e-02 5.7593227699827376e-01 1.2322100304507318e+01 1.2455255888725896e+01 0 0 0
15608 53 2 9.7000000000000003e-02 2.9330831024231685e+00 7.0122169565165464e+00 1.2471250124692359e+01 0 0 0
15602 53 2 9.7000000000000003e-02 3.2406459577304420e-01 7.0806233643037704e+00 1.2821073136495061e+01 0 0 0
15605 53 4 -2.0000000000000001e-01 4.7863223055307907e-01 7.6859122065704879e+00 1.4480768410062522e+01 0 0 0
16800 56 5 1.0299999999999999e-01 3.8215321518350437e-01 1.0179167192249118e+01 1.6908327066393205e+01 0 0 0
15626 53 2 9.7000000000000003e-02 5.5252325713827179e+00 6.8408333968161568e+00 1.2794375759741319e+01 0 0 0
15616 54 3 5.9999999999999998e-02 1.6184389477971275e+00 7.5815096267191571e+00 1.6796829267356049e+01 0 0 0
15622 54 3 5.9999999999999998e-02 4.5580861224976807e+00 7.4799020169898780e+00 1.7166292699019703e+01 0 0 0
16210 55 3 5.9999999999999998e-02 1.7917520852914983e+00 1.0767014696472080e+01 1.3041338430250395e+01 0 0 0
15612 53 5 1.0299999999999999e-01 2.9648867072469458e+00 7.7910222297123202e+00 1.3189972230420212e+01 0 0 0
15629 53 4 -2.0000000000000001e-01 5.7196133440927195e+00 7.3627644600747706e+00 1.4525722484037720e+01 0 0 0
16228 55 3 5.9999999999999998e-02 4.2588551321600576e+00 1.0471494753927979e+01 1.2853227448600913e+01 0 0 0
16217 56 4 -2.0000000000000001e-01 2.9097348281668398e+00 9.9958833227470123e+00 1.6008555310749490e+01 0 0 0
16224 56 5 1.0299999999999999e-01 5.6291289419522741e+00 1.0145926229622852e+01 1.7117191871525662e+01 0 0 0
16214 56 2 9.7000000000000003e-02 3.0120881816089464e+00 1.0825613752598432e+01 1.7585512243659515e+01 0 0 0
16796 56 2 9.7000000000000003e-02 3.5120040742168368e-01 1.0856881210378189e+01 1.7746317889184645e+01 0 0 0
16220 56 2 9.7000000000000003e-02 5.6354923002640041e+00 1.0827272701512362e+01 1.7933109911681782e+01 0 0 0
16219 56 1 -1.2000000000000000e-01 4.3581863942018897e+00 1.1615043693833423e+01 1.7615062019352017e+01 0 0 0
16213 56 1 -1.2000000000000000e-01 1.7371485968931220e+00 1.1632647859114904e+01 1.7640013016949688e+01 0 0 0
16216 56 3 5.9999999999999998e-02 1.8653023453740274e+00 1.2287592535156280e+01 1.6780904071110957e+01 0 0 0
16222 56 3 5.9999999999999998e-02 4.5790089801947946e+00 1.1914345070830628e+01 1.6548687104133066e+01 0 0 0
16226 55 2 9.7000000000000003e-02 5.7623111681656436e+00 1.2251148752818604e+01 1.2548455649462230e+01 0 0 0
16212 55 5 1.0299999999999999e-01 3.1594826570995864e+00 1.2880362726486233e+01 1.3496891800920853e+01 0 0 0
16231 55 1 -1.2000000000000000e-01 6.9740329485228196e+00 1.1388715043282026e+01 1.2196605317791816e+01 0 0 0
16255 55 1 -1.2000000000000000e-01 1.2077326943891379e+01 1.1210715853848068e+01 1.2279398207978499e+01 0 0 0
15637 54 1 -1.2000000000000000e-01 6.9894335166471873e+00 6.4007634103275715e+00 1.7934170328745683e+01 0 0 0
15643 54 1 -1.2000000000000000e-01 9.5764346260920874e+00 6.3465909318073734e+00 1.7948409208669748e+01 0 0 0
15661 54 1 -1.2000000000000000e-01 1.2168099300123497e+01 6.4084683645551985e+00 1.7808968221095796e+01 0 0 0
16249 55 1 -1.2000000000000000e-01 9.5219133332725008e+00 1.1172201012927504e+01 1.2298059076014599e+01 0 0 0
15632 53 2 9.7000000000000003e-02 8.1325326380282963e+00 6.8664478887720755e+00 1.2470374956250769e+01 0 0 0
15650 53 2 9.7000000000000003e-02 1.0794655379466651e+01 6.8623891249823359e+00 1.2614421158106518e+01 0 0 0
15640 54 3 5.9999999999999998e-02 7.1864153590118853e+00 7.2426065021679857e+00 1.7238840011147577e+01 0 0 0
16234 55 3 5.9999999999999998e-02 7.0772425271124986e+00 1.0592493240939255e+01 1.2994799640652131e+01 0 0 0
15646 54 3 5.9999999999999998e-02 9.5583747501681984e+00 7.1593756102211890e+00 1.7135705881915946e+01 0 0 0
15653 53 4 -2.0000000000000001e-01 1.0816907192129461e+01 7.4511564407271171e+00 1.4317342010595159e+01 0 0 0
15636 53 5 1.0299999999999999e-01 8.0977768883748098e+00 7.4238636942781886e+00 1.3409150544647577e+01 0 0 0
16252 55 3 5.9999999999999998e-02 9.4877341320416466e+00 1.0486889019609446e+01 1.3142789969948623e+01 0 0 0
16241 56 4 -2.0000000000000001e-01 8.0417403944584507e+00 1.0006417380650946e+01 1.5946195545393937e+01 0 0 0
16248 56 5 1.0299999999999999e-01 1.0633585958267437e+01 9.8965501658989137e+00 1.7085694197353085e+01 0 0 0
16238 56 2 9.7000000000000003e-02 8.1784856930046637e+00 1.0688490815272374e+01 1.7633893796247861e+01 0 0 0
16261 56 1 -1.2000000000000000e-01 1.2070090846139482e+01 1.1375633946168518e+01 1.7751633346274254e+01 0 0 0
16244 56 2 9.7000000000000003e-02 1.0754652208709102e+01 1.0544563462488899e+01 1.7935062991939979e+01 0 0 0
16243 56 1 -1.2000000000000000e-01 9.4932806838490471e+00 1.1392830228326027e+01 1.7965543381282089e+01 0 0 0
16237 56 1 -1.2000000000000000e-01 6.9371196748408526e+00 1.1640878245114070e+01 1.7720825868934988e+01 0 0 0
16240 56 3 5.9999999999999998e-02 6.9316224176039727e+00 1.2328588122206089e+01 1.6860684296255450e+01 0 0 0
16246 56 3 5.9999999999999998e-02 9.5392745299355663e+00 1.2168765303069600e+01 1.7231384541684612e+01 0 0 0
16250 55 2 9.7000000000000003e-02 1.0736517218376276e+01 1.2015164176097608e+01 1.2406422878215098e+01 0 0 0
15664 54 3 5.9999999999999998e-02 1.2226148635530844e+01 7.1272059351620287e+00 1.6907434770270164e+01 0 0 0
16264 56 3 5.9999999999999998e-02 1.2000459857390140e+01 1.2125304564226077e+01 1.6949975008668865e+01 0 0 0
16258 55 3 5.9999999999999998e-02 1.2089232187466498e+01 1.0514998630869027e+01 1.3182426021588327e+01 0 0 0
15677 53 4 -2.0000000000000001e-01 1.5935780273606447e+01 7.3807956403711508e+00 1.4505072796198643e+01 0 0 0
15667 54 1 -1.2000000000000000e-01 1.4660169446140172e+01 6.4006734088440300e+00 1.7977526122822365e+01 0 0 0
16273 55 1 -1.2000000000000000e-01 1.4593362904447815e+01 1.1259091078779592e+01 1.2400746067991559e+01 0 0 0
15656 53 2 9.7000000000000003e-02 1.3384085263693972e+01 6.9912845627627593e+00 1.2536858182117193e+01 0 0 0
15660 53 5 1.0299999999999999e-01 1.3378939416757051e+01 7.3371696093653025e+00 1.3523637713791127e+01 0 0 0
16265 56 4 -2.0000000000000001e-01 1.3266664210886777e+01 9.5158605014462783e+00 1.6144118306638724e+01 0 0 0
16276 55 3 5.9999999999999998e-02 1.4570956950289734e+01 1.0335922906014819e+01 1.2981556265503066e+01 0 0 0
15670 54 3 5.9999999999999998e-02 1.4690928185822077e+01 7.0987614808192037e+00 1.7166016510103354e+01 0 0 0
16262 56 2 9.7000000000000003e-02 1.3288697114370480e+01 1.0478208755836411e+01 1.7708167423493691e+01 0 0 0
16267 56 1 -1.2000000000000000e-01 1.4605046567466957e+01 1.1301924657645932e+01 1.7886020947161661e+01 0 0 0
15674 53 2 9.7000000000000003e-02 1.5925422361370707e+01 7.0328058221995908e+00 1.2753953997089027e+01 0 0 0
16272 56 5 1.0299999999999999e-01 1.5814683892768617e+01 9.9158865853584111e+00 1.6897832745210380e+01 0 0 0
16268 56 2 9.7000000000000003e-02 1.5947431951637006e+01 1.0558937672435972e+01 1.7730116197546913e+01 0 0 0
16256 55 2 9.7000000000000003e-02 1.3318277008965017e+01 1.2059914327646858e+01 1.2466121766902884e+01 0 0 0
16274 55 2 9.7000000000000003e-02 1.5764769039357896e+01 1.2190704457481274e+01 1.2775538569135545e+01 0 0 0
16270 56 3 5.9999999999999998e-02 1.4609645494302153e+01 1.2164226942005667e+01 1.7243376885397424e+01 0 0 0
16807 57 1 -1.2000000000000000e-01 1.7973849385995970e+00 1.6595799702627801e+01 1.2788311881855446e+01 0 0 0
16808 57 2 9.7000000000000003e-02 3.0747031499346922e+00 1.7465333934168203e+01 1.2587413569314213e+01 0 0 0
16825 57 1 -1.2000000000000000e-01 4.3500033885087772e+00 1.6672520638862270e+01 1.2871379921165682e+01 0 0 0
16229 55 4 -2.0000000000000001e-01 5.8843021470665562e+00 1.2967600815540168e+01 1.4178285759035862e+01 0 0 0
16826 57 2 9.7000000000000003e-02 5.6804278359000877e+00 1.7392659601354104e+01 1.2988419697046570e+01 0 0 0
16205 55 4 -2.0000000000000001e-01 6.1615811783286600e-01 1.3242247134352548e+01 1.3915153259505129e+01 0 0 0
16805 57 4 -2.0000000000000001e-01 5.0570061700735169e-01 1.8270741846058062e+01 1.4534973589809807e+01 0 0 0
17400 58 5 1.0299999999999999e-01 4.2903199410243859e-01 1.4908997610270143e+01 1.7024960713225170e+01 0 0 0
16802 57 2 9.7000000000000003e-02 5.2615766938050590e-01 1.7346019462831560e+01 1.3025083203284080e+01 0 0 0
16810 57 3 5.9999999999999998e-02 2.1120551449942373e+00 1.5911128543189244e+01 1.3663245337389855e+01 0 0 0
16828 57 3 5.9999999999999998e-02 4.2694263582398211e+00 1.6079731227234689e+01 1.3875613032530010e+01 0 0 0
16817 58 4 -2.0000000000000001e-01 3.1245287397931465e+00 1.4714651850622127e+01 1.6096290657595578e+01 0 0 0
16816 58 3 5.9999999999999998e-02 1.7004071029580525e+00 1.7185646630352405e+01 1.6676546723208023e+01 0 0 0
16822 58 3 5.9999999999999998e-02 4.3244023189965803e+00 1.7083472930164021e+01 1.6776307820945252e+01 0 0 0
16824 58 5 1.0299999999999999e-01 5.5569865737904589e+00 1.5087291042746065e+01 1.7300060143945768e+01 0 0 0
16814 58 2 9.7000000000000003e-02 3.0260043416486218e+00 1.5777395168306610e+01 1.7591795141121437e+01 0 0 0
16812 57 5 1.0299999999999999e-01 3.0334155781032823e+00 1.8232845802435712e+01 1.3362847050738839e+01 0 0 0
16829 57 4 -2.0000000000000001e-01 5.8242395576177941e+00 1.8153825427219168e+01 1.4613991804577605e+01 0 0 0
16820 58 2 9.7000000000000003e-02 5.5463497412660425e+00 1.5905527987897534e+01 1.8067484332213361e+01 0 0 0
16813 58 1 -1.2000000000000000e-01 1.7001971855082518e+00 1.6598346075951135e+01 1.7583170295007687e+01 0 0 0
16819 58 1 -1.2000000000000000e-01 4.2373970192005732e+00 1.6689044556188627e+01 1.7717225486464208e+01 0 0 0
17396 58 2 9.7000000000000003e-02 4.6343061037761468e-01 1.5724293618972577e+01 1.7736008242877421e+01 0 0 0
16815 58 3 5.9999999999999998e-02 1.6392208067361103e+00 1.7302902975877725e+01 1.8419113609054683e+01 0 0 0
16831 57 1 -1.2000000000000000e-01 6.9415905693414865e+00 1.6462430245819480e+01 1.2778967115806504e+01 0 0 0
16236 55 5 1.0299999999999999e-01 8.2225005378936142e+00 1.2726525987523607e+01 1.3206580451955285e+01 0 0 0
16855 57 1 -1.2000000000000000e-01 1.2118060714457828e+01 1.6330532225324351e+01 1.2813630297972281e+01 0 0 0
16849 57 1 -1.2000000000000000e-01 9.5627406300721205e+00 1.6282102969532456e+01 1.2998901287577567e+01 0 0 0
16832 57 2 9.7000000000000003e-02 8.2755534545259497e+00 1.7202347241323306e+01 1.2787314479797972e+01 0 0 0
16253 55 4 -2.0000000000000001e-01 1.0777534661608286e+01 1.2904807694305074e+01 1.3982281515637233e+01 0 0 0
16850 57 2 9.7000000000000003e-02 1.0842085539901293e+01 1.7132051227071944e+01 1.3027392120848519e+01 0 0 0
16840 58 3 5.9999999999999998e-02 6.8424651152656342e+00 1.7305320217637330e+01 1.7089251856335959e+01 0 0 0
16834 57 3 5.9999999999999998e-02 6.9910214500360635e+00 1.5725673316445816e+01 1.3548463109740531e+01 0 0 0
16852 57 3 5.9999999999999998e-02 9.4470047520597848e+00 1.5652812791674833e+01 1.3845516579809669e+01 0 0 0
16841 58 4 -2.0000000000000001e-01 8.0848802963322068e+00 1.4980216360336891e+01 1.6260272393584955e+01 0 0 0
16848 58 5 1.0299999999999999e-01 1.0785189522925219e+01 1.5150773754336710e+01 1.6916957844483473e+01 0 0 0
16846 58 3 5.9999999999999998e-02 9.4741142452457563e+00 1.7396330684265138e+01 1.7220931975610103e+01 0 0 0
16838 58 2 9.7000000000000003e-02 8.1817752208210486e+00 1.5765089420455212e+01 1.7837497173874478e+01 0 0 0
16836 57 5 1.0299999999999999e-01 8.2381957219187214e+00 1.8062291087751539e+01 1.3535689464689039e+01 0 0 0
16853 57 4 -2.0000000000000001e-01 1.0910932437366831e+01 1.8190341842946140e+01 1.4469988171617391e+01 0 0 0
16843 58 1 -1.2000000000000000e-01 9.5341427991215220e+00 1.6554756049870342e+01 1.7888009126961229e+01 0 0 0
16837 58 1 -1.2000000000000000e-01 6.9374123313021663e+00 1.6674625837419061e+01 1.8009568028148262e+01 0 0 0
16844 58 2 9.7000000000000003e-02 1.0800427769900185e+01 1.5648690029268717e+01 1.7880330112927997e+01 0 0 0
16861 58 1 -1.2000000000000000e-01 1.2116652176276880e+01 1.6442857536856490e+01 1.7926573020379330e+01 0 0 0
16864 58 3 5.9999999999999998e-02 1.2022324431214328e+01 1.7095995794659025e+01 1.6996039194561224e+01 0 0 0
16858 57 3 5.9999999999999998e-02 1.2317636766996465e+01 1.5740737634513691e+01 1.3711639394031623e+01 0 0 0
16278 55 5 1.0299999999999999e-01 1.5688420763066969e+01 1.3076844576401472e+01 1.2158856279344253e+01 0 0 0
16877 57 4 -2.0000000000000001e-01 1.6048369742414664e+01 1.7794963615684921e+01 1.4553957161213946e+01 0 0 0
16872 58 5 1.0299999999999999e-01 1.5912054273304891e+01 1.4835885226721762e+01 1.7247850616152018e+01 0 0 0
16260 55 5 1.0299999999999999e-01 1.3261316950005211e+01 1.2487582706227565e+01 1.3399331160379528e+01 0 0 0
16277 55 4 -2.0000000000000001e-01 1.5798974477316317e+01 1.2638299811811537e+01 1.4507761121104394e+01 0 0 0
16873 57 1 -1.2000000000000000e-01 1.4748239334279081e+01 1.6409667719330098e+01 1.2680892039652297e+01 0 0 0
16856 57 2 9.7000000000000003e-02 1.3429516199846246e+01 1.7248572167658757e+01 1.2705257998276991e+01 0 0 0
16865 58 4 -2.0000000000000001e-01 1.3466051869246007e+01 1.4899795298719813e+01 1.6148275638498614e+01 0 0 0
16876 57 3 5.9999999999999998e-02 1.4713307726704647e+01 1.5573101801630751e+01 1.3394564492499908e+01 0 0 0
16870 58 3 5.9999999999999998e-02 1.4749724520811640e+01 1.7155527197113063e+01 1.7376122121542181e+01 0 0 0
16862 58 2 9.7000000000000003e-02 1.3342337072149528e+01 1.5521501149477464e+01 1.7812017419934534e+01 0 0 0
16860 57 5 1.0299999999999999e-01 1.3372303033331546e+01 1.8006875170803781e+01 1.3436950222759771e+01 0 0 0
16868 58 2 9.7000000000000003e-02 1.5977667021407512e+01 1.5468332271470649e+01 1.8080102817335153e+01 0 0 0
16874 57 2 9.7000000000000003e-02 1.6038142143436680e+01 1.7172471574097248e+01 1.2953190351903908e+01 0 0 0
16867 58 1 -1.2000000000000000e-01 1.4668747347381467e+01 1.6251563784924993e+01 1.8108595294763106e+01 0 0 0
17430 59 5 1.0299999999999999e-01 5.7968302670007006e+00 2.3118430702056369e+01 1.2397787740761215e+01 0 0 0
17407 59 1 -1.2000000000000000e-01 1.8887926071594270e+00 2.1471655320336929e+01 1.2371695511170385e+01 0 0 0
17425 59 1 -1.2000000000000000e-01 4.4488510827495347e+00 2.1389910091022646e+01 1.2405876716181673e+01 0 0 0
17408 59 2 9.7000000000000003e-02 3.1363416794966725e+00 2.2318729918588392e+01 1.2559231342340798e+01 0 0 0
17426 59 2 9.7000000000000003e-02 5.7550519407701186e+00 2.2101353520403251e+01 1.2801051099459178e+01 0 0 0
17405 59 4 -2.0000000000000001e-01 5.0184800653821104e-01 2.2723207286729259e+01 1.4402372141074034e+01 0 0 0
18000 60 5 1.0299999999999999e-01 4.4397356962370721e-01 1.9893869452437901e+01 1.7455544347279599e+01 0 0 0
17402 59 2 9.7000000000000003e-02 5.1135144713806457e-01 2.2215157903950278e+01 1.2701931637744456e+01 0 0 0
17410 59 3 5.9999999999999998e-02 1.8825273901839339e+00 2.0525596973050551e+01 1.2975461181438448e+01 0 0 0
17417 60 4 -2.0000000000000001e-01 2.9897015280630677e+00 1.9680452379393991e+01 1.6445137250500828e+01 0 0 0
17424 60 5 1.0299999999999999e-01 5.7644321090301442e+00 1.9838019476786471e+01 1.7696760656105113e+01 0 0 0
17428 59 3 5.9999999999999998e-02 4.3348396903775406e+00 2.0410957084508670e+01 1.2891537955073504e+01 0 0 0
17422 60 3 5.9999999999999998e-02 4.4258592958415344e+00 2.1913829446835273e+01 1.6854622865195516e+01 0 0 0
17416 60 3 5.9999999999999998e-02 1.7229512034682577e+00 2.2170705782262029e+01 1.6811587934656398e+01 0 0 0
17412 59 5 1.0299999999999999e-01 3.1307225804636700e+00 2.2785782757924046e+01 1.3505537801923760e+01 0 0 0
17429 59 4 -2.0000000000000001e-01 5.7782706462234295e+00 2.2343301806117612e+01 1.4593483156114441e+01 0 0 0
17414 60 2 9.7000000000000003e-02 3.0621778354718288e+00 2.0772284834121535e+01 1.7872531433526738e+01 0 0 0
17996 60 2 9.7000000000000003e-02 4.5034150644699411e-01 2.0809016906662073e+01 1.8080339603741489e+01 0 0 0
17413 60 1 -1.2000000000000000e-01 1.7903214197549722e+00 2.1627320391471834e+01 1.7815658316112501e+01 0 0 0
17419 60 1 -1.2000000000000000e-01 4.4093700105974172e+00 2.1562102200222228e+01 1.7901552025325284e+01 0 0 0
18018 62 5 1.0299999999999999e-01 3.0387026787774869e+00 2.5039760830329094e+01 1.8316879457004713e+01 0 0 0
17432 59 2 9.7000000000000003e-02 8.2827468139850478e+00 2.2173385172375330e+01 1.2578221161900924e+01 0 0 0
17431 59 1 -1.2000000000000000e-01 7.0064834998419139e+00 2.1318482130327482e+01 1.2337073871632006e+01 0 0 0
17449 59 1 -1.2000000000000000e-01 9.5691919629453714e+00 2.1325290221540662e+01 1.2589418687358206e+01 0 0 0
17450 59 2 9.7000000000000003e-02 1.0840679495120872e+01 2.2157580607902045e+01 1.2839156063678235e+01 0 0 0
17452 59 3 5.9999999999999998e-02 9.5108828725875760e+00 2.0607946458123628e+01 1.3353437987595688e+01 0 0 0
17440 60 3 5.9999999999999998e-02 6.6939002503267107e+00 2.2264602892232396e+01 1.7331867704770826e+01 0 0 0
17434 59 3 5.9999999999999998e-02 6.9136107426128568e+00 2.0347483624769946e+01 1.2857095879071473e+01 0 0 0
17441 60 4 -2.0000000000000001e-01 8.1975856856098765e+00 1.9958432928727561e+01 1.6405263833239857e+01 0 0 0
17448 60 5 1.0299999999999999e-01 1.0782306726362389e+01 2.0059905332616228e+01 1.7455537468356230e+01 0 0 0
17436 59 5 1.0299999999999999e-01 8.3085930919162738e+00 2.2557077096719862e+01 1.3687075613718100e+01 0 0 0
17446 60 3 5.9999999999999998e-02 9.3844768109047063e+00 2.2324823737043086e+01 1.7051265034402910e+01 0 0 0
17453 59 4 -2.0000000000000001e-01 1.0792539959457585e+01 2.3027390354896312e+01 1.4423487976203543e+01 0 0 0
17438 60 2 9.7000000000000003e-02 8.2122594165214871e+00 2.0866694471282074e+01 1.8000873932757710e+01 0 0 0
17444 60 2 9.7000000000000003e-02 1.0836371591956176e+01 2.0976579593907111e+01 1.8116100330189692e+01 0 0 0
17443 60 1 -1.2000000000000000e-01 9.4910391998558481e+00 2.1741656545040385e+01 1.8020690080418913e+01 0 0 0
17461 60 1 -1.2000000000000000e-01 1.2143190318150868e+01 2.1726962560038007e+01 1.7764887398858473e+01 0 0 0
17464 60 3 5.9999999999999998e-02 1.2098034883782709e+01 2.2267337309214962e+01 1.6805596339351652e+01 0 0 0
17437 60 1 -1.2000000000000000e-01 6.8715201499838674e+00 2.1605063452341241e+01 1.8249881438751917e+01 0 0 0
17458 59 3 5.9999999999999998e-02 1.2161513320965478e+01 2.0646858158650126e+01 1.3578646245698529e+01 0 0 0
17455 59 1 -1.2000000000000000e-01 1.2185220685459814e+01 2.1392865188452856e+01 1.2813440492218213e+01 0 0 0
33070 112 3 5.9999999999999998e-02 1.4798156407014249e+01 2.6835235139233223e+01 2.7215265466570788e+01 0 0 0
17468 60 2 9.7000000000000003e-02 1.5940774807510001e+01 2.0817698757423418e+01 1.8106828642596884e+01 0 0 0
17456 59 2 9.7000000000000003e-02 1.3411195457969727e+01 2.2249154941508987e+01 1.3030049911318777e+01 0 0 0
17473 59 1 -1.2000000000000000e-01 1.4753924648313008e+01 2.1476635596023524e+01 1.2847412585558031e+01 0 0 0
17476 59 3 5.9999999999999998e-02 1.4921109386402412e+01 2.0668927647824422e+01 1.3557109488856140e+01 0 0 0
17465 60 4 -2.0000000000000001e-01 1.3523314151920074e+01 2.0031734975301379e+01 1.6148515958727188e+01 0 0 0
17462 60 2 9.7000000000000003e-02 1.3340295611176037e+01 2.0754239849302621e+01 1.7732134923833311e+01 0 0 0
17460 59 5 1.0299999999999999e-01 1.3479586271481992e+01 2.2796236386126647e+01 1.4056706685497730e+01 0 0 0
17470 60 3 5.9999999999999998e-02 1.4573683071062749e+01 2.2432468162609851e+01 1.7241549791790700e+01 0 0 0
17467 60 1 -1.2000000000000000e-01 1.4612436650568347e+01 2.1617817548661769e+01 1.8009635785855302e+01 0 0 0
17472 60 5 1.0299999999999999e-01 1.5969999042799889e+01 2.0081097550099273e+01 1.7323137338519611e+01 0 0 0
17474 59 2 9.7000000000000003e-02 1.6070863549308264e+01 2.2313245629154061e+01 1.3039982076525851e+01 0 0 0
18017 62 4 -2.0000000000000001e-01 3.1003338686918149e+00 2.5353665379239956e+01 1.5848507233711441e+01 0 0 0
18600 62 5 1.0299999999999999e-01 3.9186760244138480e-01 2.5345919925450460e+01 1.6884309227690984e+01 0 0 0
18024 62 5 1.0299999999999999e-01 5.6815827791036249e+00 2.5165224853142298e+01 1.7227812160918710e+01 0 0 0
18007 61 1 -1.2000000000000000e-01 1.8852885412909466e+00 2.6824398493021778e+01 1.2518190368371727e+01 0 0 0
18025 61 1 -1.2000000000000000e-01 4.4203960225245913e+00 2.6802083384409411e+01 1.2405856559684404e+01 0 0 0
18008 61 2 9.7000000000000003e-02 3.1315122399450388e+00 2.7657182241206538e+01 1.2403020013519804e+01 0 0 0
18026 61 2 9.7000000000000003e-02 5.7134905813452788e+00 2.7615200965643652e+01 1.2716497284880601e+01 0 0 0
18028 61 3 5.9999999999999998e-02 4.3210626646992267e+00 2.5998732901343931e+01 1.3111795553197503e+01 0 0 0
18010 61 3 5.9999999999999998e-02 1.9740446272449967e+00 2.6128666529513303e+01 1.3369410631826442e+01 0 0 0
19200 64 5 1.0299999999999999e-01 5.2598403342416011e-01 3.0260566721656971e+01 1.6992998192945485e+01 0 0 0
18005 61 4 -2.0000000000000001e-01 6.2777740967028572e-01 2.8064770442326964e+01 1.4541498541990549e+01 0 0 0
18002 61 2 9.7000000000000003e-02 5.4242077239430031e-01 2.7574861153923486e+01 1.2855921662355037e+01 0 0 0
18016 62 3 5.9999999999999998e-02 1.7091070121251317e+00 2.7553427939799008e+01 1.7229089131751373e+01 0 0 0
18012 61 5 1.0299999999999999e-01 3.1489002941335333e+00 2.8350263305339173e+01 1.3285855832133823e+01 0 0 0
18624 64 5 1.0299999999999999e-01 5.3117022110205294e+00 2.9971686074594121e+01 1.7098999621719805e+01 0 0 0
18029 61 4 -2.0000000000000001e-01 5.6001570455052487e+00 2.8229383031846766e+01 1.4373951162241081e+01 0 0 0
18022 62 3 5.9999999999999998e-02 4.4642045034777160e+00 2.7495476160792418e+01 1.7044965582066414e+01 0 0 0
18014 62 2 9.7000000000000003e-02 3.0604566041460730e+00 2.5882375529981914e+01 1.7604538513077497e+01 0 0 0
18617 64 4 -2.0000000000000001e-01 3.0711987951851536e+00 3.0312100689204776e+01 1.5954273516659738e+01 0 0 0
18020 62 2 9.7000000000000003e-02 5.6909362762206044e+00 2.5951547986159614e+01 1.7964117998281584e+01 0 0 0
18596 62 2 9.7000000000000003e-02 4.8322743725694450e-01 2.5833581517003321e+01 1.7799206203556171e+01 0 0 0
18019 62 1 -1.2000000000000000e-01 4.3447325836950368e+00 2.6756538450561404e+01 1.7828458748619862e+01 0 0 0
18013 62 1 -1.2000000000000000e-01 1.7725516535185968e+00 2.6710717424159121e+01 1.7943256618517701e+01 0 0 0
18610 63 3 5.9999999999999998e-02 2.0049033116046227e+00 3.0583599774425362e+01 1.2893772071361347e+01 0 0 0
18628 63 3 5.9999999999999998e-02 4.3327395558729425e+00 3.0801476851534108e+01 1.3282139448646777e+01 0 0 0
19196 64 2 9.7000000000000003e-02 5.5254622404545028e-01 3.0951450687832047e+01 1.7851513126063892e+01 0 0 0
18614 64 2 9.7000000000000003e-02 3.1053546672158325e+00 3.0966769614869960e+01 1.7585640622809077e+01 0 0 0
18620 64 2 9.7000000000000003e-02 5.5732829513741384e+00 3.0804592431056644e+01 1.7813783070379959e+01 0 0 0
18618 64 5 1.0299999999999999e-01 3.1638708083700959e+00 3.0093992315343197e+01 1.8294200433438803e+01 0 0 0
18041 62 4 -2.0000000000000001e-01 8.1293152609001691e+00 2.5410293409350459e+01 1.5740953500487480e+01 0 0 0
18048 62 5 1.0299999999999999e-01 1.0866703829020279e+01 2.5398110630684357e+01 1.6760218963910834e+01 0 0 0
18031 61 1 -1.2000000000000000e-01 7.0206229870409844e+00 2.6761034379845210e+01 1.2526518887491216e+01 0 0 0
18049 61 1 -1.2000000000000000e-01 9.5679677826749430e+00 2.6658652794251644e+01 1.2496725114201940e+01 0 0 0
18032 61 2 9.7000000000000003e-02 8.3604800088703222e+00 2.7505436959027229e+01 1.2603254482135789e+01 0 0 0
18050 61 2 9.7000000000000003e-02 1.0970743542492094e+01 2.7331085588807113e+01 1.2702549497557628e+01 0 0 0
18034 61 3 5.9999999999999998e-02 6.8673532120216647e+00 2.5913910412209098e+01 1.3247666517392933e+01 0 0 0
18052 61 3 5.9999999999999998e-02 9.3776511208324660e+00 2.5884233553518534e+01 1.3226477423579434e+01 0 0 0
18038 62 2 9.7000000000000003e-02 8.2647995995808188e+00 2.6024192378313369e+01 1.7438837466594972e+01 0 0 0
18040 62 3 5.9999999999999998e-02 6.8178105002631870e+00 2.7587062845408933e+01 1.6981902520706299e+01 0 0 0
18036 61 5 1.0299999999999999e-01 8.5328872408046958e+00 2.8196569421374281e+01 1.3414655761867003e+01 0 0 0
18046 62 3 5.9999999999999998e-02 9.6837534895790114e+00 2.7550286037470453e+01 1.6944485374559822e+01 0 0 0
18641 64 4 -2.0000000000000001e-01 8.2271923353136884e+00 2.9725111427857801e+01 1.6129213013967739e+01 0 0 0
18648 64 5 1.0299999999999999e-01 1.0824669515082997e+01 2.9621227411141195e+01 1.7115677781619912e+01 0 0 0
18053 61 4 -2.0000000000000001e-01 1.0980905370116945e+01 2.8327845540407186e+01 1.4286568110655210e+01 0 0 0
18037 62 1 -1.2000000000000000e-01 6.9294160175952042e+00 2.6857645558194978e+01 1.7805763385625287e+01 0 0 0
18638 64 2 9.7000000000000003e-02 8.2752477190978624e+00 3.0618824656341420e+01 1.7682030382897480e+01 0 0 0
18644 64 2 9.7000000000000003e-02 1.0914328828623926e+01 3.0433639668982558e+01 1.7869847529000698e+01 0 0 0
18044 62 2 9.7000000000000003e-02 1.0841804741571277e+01 2.5924631098228598e+01 1.7662258711756103e+01 0 0 0
18634 63 3 5.9999999999999998e-02 7.0264029487841988e+00 3.0956957973094866e+01 1.3808016452468783e+01 0 0 0
18652 63 3 5.9999999999999998e-02 9.4011983485707642e+00 3.0915384563862556e+01 1.3830045981697030e+01 0 0 0
18043 62 1 -1.2000000000000000e-01 9.6137904237972265e+00 2.6811339571963515e+01 1.7681087933901551e+01 0 0 0
18061 62 1 -1.2000000000000000e-01 1.2166690301591874e+01 2.6736240956987771e+01 1.7712275624771262e+01 0 0 0
18064 62 3 5.9999999999999998e-02 1.2271432092986926e+01 2.7377808546313702e+01 1.6843340716514934e+01 0 0 0
18042 62 5 1.0299999999999999e-01 8.2501990619804193e+00 2.5152151215029335e+01 1.8004264965794764e+01 0 0 0
18055 61 1 -1.2000000000000000e-01 1.2299964866834028e+01 2.6453326738286243e+01 1.2612838922497058e+01 0 0 0
2472 10 5 1.0299999999999999e-01 1.6113939974530162e+01 2.0171177912433325e+01 7.4062228529051275e+00 0 0 0
18058 61 3 5.9999999999999998e-02 1.2253362634558913e+01 2.5820813554126868e+01 1.3548616263575394e+01 0 0 0
18065 62 4 -2.0000000000000001e-01 1.3455583389945229e+01 2.5109456242771699e+01 1.6177492467712714e+01 0 0 0
18658 63 3 5.9999999999999998e-02 1.2057719156057889e+01 3.0815715557042910e+01 1.3417709891004344e+01 0 0 0
18077 61 4 -2.0000000000000001e-01 1.6081078162103168e+01 2.8183952453669324e+01 1.4495005059714147e+01 0 0 0
18056 61 2 9.7000000000000003e-02 1.3567258672243803e+01 2.7289239662206619e+01 1.2540002709495511e+01 0 0 0
18073 61 1 -1.2000000000000000e-01 1.4772604165708090e+01 2.6381585161401198e+01 1.2861303718508236e+01 0 0 0
18076 61 3 5.9999999999999998e-02 1.4662511112313792e+01 2.5726163063893242e+01 1.3756867258117643e+01 0 0 0
18665 64 4 -2.0000000000000001e-01 1.3481866321911772e+01 2.9699600638631580e+01 1.6342933090519679e+01 0 0 0
18060 61 5 1.0299999999999999e-01 1.3529244461365762e+01 2.8110941751222175e+01 1.3183459630727203e+01 0 0 0
18062 62 2 9.7000000000000003e-02 1.3436130324247017e+01 2.5891523576679280e+01 1.7747698027557259e+01 0 0 0
18070 62 3 5.9999999999999998e-02 1.4844253116941026e+01 2.7482896487535875e+01 1.7044554411330751e+01 0 0 0
18676 63 3 5.9999999999999998e-02 1.4693973412402542e+01 3.0598712186864461e+01 1.3733650506653188e+01 0 0 0
18067 62 1 -1.2000000000000000e-01 1.4795783875559430e+01 2.6717310568687168e+01 1.7838057077300554e+01 0 0 0
18662 64 2 9.7000000000000003e-02 1.3442053475590143e+01 3.0653859088900603e+01 1.7807417393115699e+01 0 0 0
18068 62 2 9.7000000000000003e-02 1.6031332462987692e+01 2.5782277776005046e+01 1.7908904585375296e+01 0 0 0
18668 64 2 9.7000000000000003e-02 1.6029895201771030e+01 3.0641614795433519e+01 1.8034636182736598e+01 0 0 0
18074 61 2 9.7000000000000003e-02 1.6107168622455195e+01 2.7173557340092522e+01 1.2952638545160987e+01 0 0 0
18072 62 5 1.0299999999999999e-01 1.6056723301871891e+01 2.5079953131333845e+01 1.7045276506588596e+01 0 0 0
18672 64 5 1.0299999999999999e-01 1.6078961196768081e+01 2.9949668820515456e+01 1.7209293321230060e+01 0 0 0
18673 63 1 -1.2000000000000000e-01 1.4783970016883510e+01 3.1239509199749946e+01 1.2827176705921024e+01 0 0 0
15021 52 3 5.9999999999999998e-02 4.2293677406009369e+00 2.0848891695332368e+00 1.8503326414556550e+01 0 0 0
15015 52 3 5.9999999999999998e-02 1.7272210651194790e+00 2.4737318833837985e+00 1.8350456618870833e+01 0 0 0
15623 54 4 -2.0000000000000001e-01 5.5081046324587515e+00 4.6731897225330545e+00 1.9159369547098819e+01 0 0 0
30002 101 2 9.7000000000000003e-02 4.8873016264994890e-01 2.5636643820910150e+00 2.2773204614540482e+01 0 0 0
30006 101 5 1.0299999999999999e-01 5.2459253462231314e-01 3.2691498105981576e+00 2.1926300129115841e+01 0 0 0
16199 54 4 -2.0000000000000001e-01 4.8480471204266923e-01 4.7718999456448348e+00 1.9079778864634797e+01 0 0 0
30008 101 2 9.7000000000000003e-02 3.0327125724774242e+00 2.5191157206132986e+00 2.2709413195514429e+01 0 0 0
30011 101 4 -2.0000000000000001e-01 3.2194254786208041e+00 3.4816227550278578e+00 2.1259494505879886e+01 0 0 0
30012 101 5 1.0299999999999999e-01 3.0513595254050276e+00 3.2221629095801116e+00 2.3593721551531758e+01 0 0 0
30026 101 2 9.7000000000000003e-02 5.6873146076760248e+00 2.4327444271772296e+00 2.3020883438033696e+01 0 0 0
30030 101 5 1.0299999999999999e-01 5.8447795670644860e+00 3.0613440379103496e+00 2.2132667520476630e+01 0 0 0
30025 101 1 -1.2000000000000000e-01 4.3376769981148220e+00 1.6493276504200467e+00 2.2877376821315096e+01 0 0 0
30007 101 1 -1.2000000000000000e-01 1.7643076934320667e+00 1.6386389425276917e+00 2.2656771852673398e+01 0 0 0
30027 101 3 5.9999999999999998e-02 4.4668731559489645e+00 1.0022765867011836e+00 2.2036655915688875e+01 0 0 0
30610 103 3 5.9999999999999998e-02 1.7616081296363337e+00 5.9429105880877868e+00 2.3713489891504096e+01 0 0 0
30627 103 3 5.9999999999999998e-02 4.3763988846725681e+00 5.8471758815827410e+00 2.1924980261545539e+01 0 0 0
30028 101 3 5.9999999999999998e-02 4.3224210680469586e+00 9.6179251391375287e-01 2.3782145950670618e+01 0 0 0
30010 101 3 5.9999999999999998e-02 1.7424935557698826e+00 8.0469576290671041e-01 2.3366119638454144e+01 0 0 0
30609 103 3 5.9999999999999998e-02 1.8810720398368828e+00 5.6870454781590256e+00 2.2023045143037109e+01 0 0 0
30628 103 3 5.9999999999999998e-02 4.2317942715025882e+00 5.5631802398410901e+00 2.3581547228603029e+01 0 0 0
30009 101 3 5.9999999999999998e-02 1.7823252252480819e+00 1.1677185487857860e+00 2.1696687583173382e+01 0 0 0
30005 101 4 -2.0000000000000001e-01 5.9155836465825384e-01 3.4994089539624413e+00 2.4333860289787189e+01 0 0 0
30029 101 4 -2.0000000000000001e-01 5.6109409264736305e+00 3.6016570810736344e+00 2.4295398142968992e+01 0 0 0
15599 52 4 -2.0000000000000001e-01 3.1232273311236269e-01 4.4932645621336337e-02 1.9366352366927767e+01 0 0 0
15018 52 5 1.0299999999999999e-01 2.9285800996576450e+00 7.9840881305344502e-02 1.8325111141671684e+01 0 0 0
15063 52 3 5.9999999999999998e-02 1.1933883628822864e+01 1.8695273422463186e+00 1.8810711878795445e+01 0 0 0
15045 52 3 5.9999999999999998e-02 9.0613916022438126e+00 2.1300716114812976e+00 1.8752914047735832e+01 0 0 0
15642 54 5 1.0299999999999999e-01 8.3369252938218263e+00 4.7130124505898392e+00 1.8441858884639824e+01 0 0 0
15039 52 3 5.9999999999999998e-02 6.8563651002660064e+00 2.1264578338288094e+00 1.8500627116380993e+01 0 0 0
30031 101 1 -1.2000000000000000e-01 6.9619876224931811e+00 1.6021392354837827e+00 2.3025485145129785e+01 0 0 0
15647 54 4 -2.0000000000000001e-01 1.0959148335702309e+01 4.6010196393676646e+00 1.9381311578228672e+01 0 0 0
30032 101 2 9.7000000000000003e-02 8.3181767033439957e+00 2.3537021251859795e+00 2.2938585590711678e+01 0 0 0
30035 101 4 -2.0000000000000001e-01 8.5332522979361407e+00 3.2253182563836105e+00 2.1394527434219846e+01 0 0 0
30050 101 2 9.7000000000000003e-02 1.0843048740939265e+01 2.2575861643047372e+00 2.3258928081511353e+01 0 0 0
30054 101 5 1.0299999999999999e-01 1.0861578392692524e+01 2.9414401634256961e+00 2.2366181785471642e+01 0 0 0
30036 101 5 1.0299999999999999e-01 8.3536889518408302e+00 3.1843827248425436e+00 2.3606122350774847e+01 0 0 0
30049 101 1 -1.2000000000000000e-01 9.5436024885782391e+00 1.4417627532629356e+00 2.3207873275968396e+01 0 0 0
30033 101 3 5.9999999999999998e-02 6.8915761490679213e+00 9.1117355019854085e-01 2.2160263917244396e+01 0 0 0
30634 103 3 5.9999999999999998e-02 7.0632600654130338e+00 5.6129163430533149e+00 2.3686848714938183e+01 0 0 0
30051 101 3 5.9999999999999998e-02 9.6289467648042333e+00 6.7965408470320243e-01 2.2437692737589263e+01 0 0 0
30633 103 3 5.9999999999999998e-02 6.9624083482180854e+00 5.7643443222689861e+00 2.1862065902024781e+01 0 0 0
30652 103 3 5.9999999999999998e-02 9.4832810799438310e+00 5.5633803155442330e+00 2.3505593017998038e+01 0 0 0
30657 103 3 5.9999999999999998e-02 1.2026089504735364e+01 5.8316796967485427e+00 2.1646217160853947e+01 0 0 0
30052 101 3 5.9999999999999998e-02 9.4489506679090525e+00 1.0593321505797635e+00 2.4241981549335840e+01 0 0 0
30034 101 3 5.9999999999999998e-02 7.0109142439284033e+00 9.6844893578680302e-01 2.3927628835125812e+01 0 0 0
30055 101 1 -1.2000000000000000e-01 1.2134676355530489e+01 1.3718513813048079e+00 2.3203262660721457e+01 0 0 0
30651 103 3 5.9999999999999998e-02 9.4839079322894708e+00 5.8821554688691275e+00 2.1721065920534013e+01 0 0 0
30057 101 3 5.9999999999999998e-02 1.2068067307996060e+01 6.0012502633626053e-01 2.2423551970145141e+01 0 0 0
30658 103 3 5.9999999999999998e-02 1.2120811474883718e+01 5.5134563357946975e+00 2.3466306415292834e+01 0 0 0
30058 101 3 5.9999999999999998e-02 1.2166618384018030e+01 8.4362297161285127e-01 2.4207576186453846e+01 0 0 0
15069 52 3 5.9999999999999998e-02 1.4463008104768312e+01 1.8230061922481409e+00 1.9014571391805973e+01 0 0 0
15666 54 5 1.0299999999999999e-01 1.3438056346557213e+01 4.7738721881106985e+00 1.8595276241729469e+01 0 0 0
30059 101 4 -2.0000000000000001e-01 1.3361537042641336e+01 3.1079835427921711e+00 2.1465094636937017e+01 0 0 0
30060 101 5 1.0299999999999999e-01 1.3514122803161245e+01 3.0555401849473101e+00 2.3817909603431435e+01 0 0 0
30056 101 2 9.7000000000000003e-02 1.3396337688180248e+01 2.2342720341654774e+00 2.3064136223928728e+01 0 0 0
30073 101 1 -1.2000000000000000e-01 1.4623388807377571e+01 1.2659866906310899e+00 2.2982790328813614e+01 0 0 0
30075 101 3 5.9999999999999998e-02 1.4365655756340661e+01 8.1347375646012321e-01 2.1967004381594247e+01 0 0 0
30675 103 3 5.9999999999999998e-02 1.4781770905402302e+01 5.6561351137046554e+00 2.1843737570891708e+01 0 0 0
30074 101 2 9.7000000000000003e-02 1.5938789006475751e+01 2.0592968490418442e+00 2.3007044195476148e+01 0 0 0
30076 101 3 5.9999999999999998e-02 1.4561816737096418e+01 4.8215254639502031e-01 2.3740471085326874e+01 0 0 0
30676 103 3 5.9999999999999998e-02 1.4521972407690455e+01 5.4463497383762416e+00 2.3589914645374577e+01 0 0 0
30673 103 1 -1.2000000000000000e-01 1.4668299331445819e+01 6.2016184670030938e+00 2.2740929853097775e+01 0 0 0
30078 101 5 1.0299999999999999e-01 1.5902152594053712e+01 2.7116996428702778e+00 2.2107298232699694e+01 0 0 0
16218 56 5 1.0299999999999999e-01 2.9468468801356793e+00 9.9573961500753025e+00 1.8333668237660980e+01 0 0 0
16215 56 3 5.9999999999999998e-02 1.7727563052513733e+00 1.2254464860838507e+01 1.8569421670211746e+01 0 0 0
16221 56 3 5.9999999999999998e-02 4.3157269764579960e+00 1.2555326166736233e+01 1.8148656854779155e+01 0 0 0
15615 54 3 5.9999999999999998e-02 1.9194830698083438e+00 7.4192962902778197e+00 1.8537313980253227e+01 0 0 0
30625 103 1 -1.2000000000000000e-01 4.2867415892576712e+00 6.3050673273008835e+00 2.2845222414079633e+01 0 0 0
15621 54 3 5.9999999999999998e-02 4.3204358550255471e+00 7.0427834605377759e+00 1.8818712093536242e+01 0 0 0
30607 103 1 -1.2000000000000000e-01 1.7206217656939204e+00 6.4506539553160058e+00 2.2806867123972463e+01 0 0 0
16799 56 4 -2.0000000000000001e-01 2.7850801634462757e-01 9.9833604309485615e+00 1.9262989944764843e+01 0 0 0
16223 56 4 -2.0000000000000001e-01 5.6490296275799992e+00 9.8816543767310598e+00 1.9427998509686081e+01 0 0 0
30626 103 2 9.7000000000000003e-02 5.6669898830449750e+00 7.1489388828000937e+00 2.3008542968582095e+01 0 0 0
30608 103 2 9.7000000000000003e-02 3.0136047324450610e+00 7.2250730509996393e+00 2.2755172820512286e+01 0 0 0
30630 103 5 1.0299999999999999e-01 5.5780770828178223e+00 8.0158719031927035e+00 2.2294202600742704e+01 0 0 0
30611 103 4 -2.0000000000000001e-01 2.9556762017368712e+00 8.1193497935348837e+00 2.1249727043108834e+01 0 0 0
31227 105 3 5.9999999999999998e-02 4.4425955800297086e+00 1.0407844421084906e+01 2.2032607049626751e+01 0 0 0
31209 105 3 5.9999999999999998e-02 1.7757534017131287e+00 1.0570742288433880e+01 2.1711785771929105e+01 0 0 0
31225 105 1 -1.2000000000000000e-01 4.4440178742670611e+00 1.1086708511777625e+01 2.2859224718280977e+01 0 0 0
31207 105 1 -1.2000000000000000e-01 1.8770918709132520e+00 1.1083343129574695e+01 2.2632254277068416e+01 0 0 0
30612 103 5 1.0299999999999999e-01 3.0170035383403730e+00 7.9574796018588083e+00 2.3610566318064841e+01 0 0 0
30602 103 2 9.7000000000000003e-02 3.9602983844662321e-01 7.2626244347597506e+00 2.2929286267130987e+01 0 0 0
31210 105 3 5.9999999999999998e-02 1.8800804727033902e+00 1.0397879528466222e+01 2.3454159337885624e+01 0 0 0
31228 105 3 5.9999999999999998e-02 4.3955315494572993e+00 1.0479943355582089e+01 2.3753973082760215e+01 0 0 0
31202 105 2 9.7000000000000003e-02 5.6975269056825351e-01 1.1924365078530684e+01 2.2757934491379135e+01 0 0 0
30606 103 5 1.0299999999999999e-01 4.5095665193044626e-01 8.0336296739574617e+00 2.2147208285354573e+01 0 0 0
31208 105 2 9.7000000000000003e-02 3.1379530754594729e+00 1.1867133341824088e+01 2.2706062648889315e+01 0 0 0
31226 105 2 9.7000000000000003e-02 5.6795176088730885e+00 1.1959307443131626e+01 2.3000397854545433e+01 0 0 0
16242 56 5 1.0299999999999999e-01 8.0688701867874641e+00 9.7369500762782693e+00 1.8165698941222370e+01 0 0 0
16239 56 3 5.9999999999999998e-02 7.0160109758998459e+00 1.2324009974723035e+01 1.8518830769101687e+01 0 0 0
30655 103 1 -1.2000000000000000e-01 1.2076172404234256e+01 6.2954269838808692e+00 2.2670486258041869e+01 0 0 0
16245 56 3 5.9999999999999998e-02 9.4503754670533233e+00 1.1855708641915866e+01 1.8915280018688637e+01 0 0 0
16263 56 3 5.9999999999999998e-02 1.2141289522649080e+01 1.1934859135403105e+01 1.8638268952033730e+01 0 0 0
15663 54 3 5.9999999999999998e-02 1.2254908023173897e+01 7.0584238415897493e+00 1.8774141975478052e+01 0 0 0
30649 103 1 -1.2000000000000000e-01 9.5288596684623563e+00 6.3360830699641619e+00 2.2685793430619288e+01 0 0 0
30631 103 1 -1.2000000000000000e-01 7.0175645376571385e+00 6.3346760277493388e+00 2.2868958600003339e+01 0 0 0
15645 54 3 5.9999999999999998e-02 9.5795847540911669e+00 6.8704042371066558e+00 1.8952707537367250e+01 0 0 0
15639 54 3 5.9999999999999998e-02 6.9751098626085524e+00 6.8102980572982883e+00 1.8985980721518111e+01 0 0 0
31233 105 3 5.9999999999999998e-02 6.8880825707580406e+00 1.0498541875360928e+01 2.1868354177199393e+01 0 0 0
31231 105 1 -1.2000000000000000e-01 6.9882275623614518e+00 1.1068416289130008e+01 2.2786143403318356e+01 0 0 0
16247 56 4 -2.0000000000000001e-01 1.0625097221441830e+01 9.5660787784155925e+00 1.9407978507087318e+01 0 0 0
30632 103 2 9.7000000000000003e-02 8.2256892602296414e+00 7.2106325558866402e+00 2.2906423743685384e+01 0 0 0
30650 103 2 9.7000000000000003e-02 1.0825775498137711e+01 7.1221762916522335e+00 2.2884309645513763e+01 0 0 0
30635 103 4 -2.0000000000000001e-01 8.2573883189932182e+00 8.2281808613773890e+00 2.1465205697307027e+01 0 0 0
30654 103 5 1.0299999999999999e-01 1.0906253465763561e+01 7.9459926892565242e+00 2.2182216121396742e+01 0 0 0
31251 105 3 5.9999999999999998e-02 9.6160409651642933e+00 1.0562318338048419e+01 2.1867653396335477e+01 0 0 0
31249 105 1 -1.2000000000000000e-01 9.5265783604206344e+00 1.1138363088650433e+01 2.2790531487488806e+01 0 0 0
30636 103 5 1.0299999999999999e-01 8.3639234517188026e+00 7.8274756396971741e+00 2.3761771982988790e+01 0 0 0
31252 105 3 5.9999999999999998e-02 9.4498633460362722e+00 1.0426662364574408e+01 2.3600540225627718e+01 0 0 0
31234 105 3 5.9999999999999998e-02 7.0075399955213085e+00 1.0292006237451886e+01 2.3618044496522646e+01 0 0 0
31255 105 1 -1.2000000000000000e-01 1.2122837809400291e+01 1.1139889724344172e+01 2.2940372492217673e+01 0 0 0
31257 105 3 5.9999999999999998e-02 1.2089948592761630e+01 1.0484208889203545e+01 2.2089131866626854e+01 0 0 0
31258 105 3 5.9999999999999998e-02 1.2065501931998426e+01 1.0434195129730695e+01 2.3798089577222314e+01 0 0 0
31232 105 2 9.7000000000000003e-02 8.2334192811352462e+00 1.1893391249607076e+01 2.2726369232511061e+01 0 0 0
31250 105 2 9.7000000000000003e-02 1.0825117167836426e+01 1.1981787819726774e+01 2.2940052789801221e+01 0 0 0
16269 56 3 5.9999999999999998e-02 1.4584038996677936e+01 1.1666053401343387e+01 1.8884114230928287e+01 0 0 0
16266 56 5 1.0299999999999999e-01 1.3220224176118194e+01 9.7146290713610846e+00 1.8465891084512712e+01 0 0 0
15669 54 3 5.9999999999999998e-02 1.4725341948433885e+01 7.0229245402504885e+00 1.8891744525376993e+01 0 0 0
30678 103 5 1.0299999999999999e-01 1.5939547489235119e+01 7.9649960414551844e+00 2.2548484316933482e+01 0 0 0
30674 103 2 9.7000000000000003e-02 1.5969324349957787e+01 6.9211630505095316e+00 2.3063820168715303e+01 0 0 0
30659 103 4 -2.0000000000000001e-01 1.3560231722174521e+01 8.1610056899527166e+00 2.1338928917789111e+01 0 0 0
30656 103 2 9.7000000000000003e-02 1.3380851811517394e+01 7.0641246049587396e+00 2.2690964970199229e+01 0 0 0
30660 103 5 1.0299999999999999e-01 1.3430930655105090e+01 7.6413267239611447e+00 2.3548878155542376e+01 0 0 0
31273 105 1 -1.2000000000000000e-01 1.4752480196075044e+01 1.1082014921656558e+01 2.2845662512848357e+01 0 0 0
31275 105 3 5.9999999999999998e-02 1.4716000120750099e+01 1.0713266924175437e+01 2.1861540384286108e+01 0 0 0
31276 105 3 5.9999999999999998e-02 1.4678927314632947e+01 1.0184806735968809e+01 2.3444306780012163e+01 0 0 0
31274 105 2 9.7000000000000003e-02 1.5988103774221496e+01 1.1945841771884753e+01 2.3109215114676786e+01 0 0 0
31256 105 2 9.7000000000000003e-02 1.3432973941251124e+01 1.1942447104703056e+01 2.3063154091635184e+01 0 0 0
16821 58 3 5.9999999999999998e-02 4.1172000757938552e+00 1.7607100502501581e+01 1.8316584145992664e+01 0 0 0
31230 105 5 1.0299999999999999e-01 5.6663439676489524e+00 1.2699280727475356e+01 2.2252633835203618e+01 0 0 0
16818 58 5 1.0299999999999999e-01 2.9694650358282231e+00 1.5010305501941236e+01 1.8365798144154542e+01 0 0 0
31212 105 5 1.0299999999999999e-01 3.0518747426656492e+00 1.2481260600844639e+01 2.3599635107164652e+01 0 0 0
31211 105 4 -2.0000000000000001e-01 3.2899903842486964e+00 1.2969479383005577e+01 2.1292365627229561e+01 0 0 0
31206 105 5 1.0299999999999999e-01 4.9013416935203596e-01 1.2711408751886545e+01 2.2003627035191403e+01 0 0 0
17399 58 4 -2.0000000000000001e-01 6.2216109915282558e-01 1.5057137663958541e+01 1.9343327717870178e+01 0 0 0
31806 107 5 1.0299999999999999e-01 4.4735117249030076e-01 1.7555783513611573e+01 2.2464491759344476e+01 0 0 0
31802 107 2 9.7000000000000003e-02 3.3656743824254809e-01 1.6817487771655223e+01 2.3208852894797062e+01 0 0 0
16823 58 4 -2.0000000000000001e-01 5.3021505512673430e+00 1.5222979309685801e+01 1.9666674952472132e+01 0 0 0
31809 107 3 5.9999999999999998e-02 1.5803909602999480e+00 1.5321255696770635e+01 2.2304220867963483e+01 0 0 0
31827 107 3 5.9999999999999998e-02 4.2163381124426342e+00 1.5273143457220675e+01 2.2324324787810106e+01 0 0 0
31807 107 1 -1.2000000000000000e-01 1.6416594043004773e+00 1.6028880024967432e+01 2.3197512499330923e+01 0 0 0
31825 107 1 -1.2000000000000000e-01 4.2111017791641583e+00 1.5942940417679139e+01 2.3133188762153598e+01 0 0 0
31808 107 2 9.7000000000000003e-02 2.9147620811113342e+00 1.6857154541334982e+01 2.3085640994571222e+01 0 0 0
31826 107 2 9.7000000000000003e-02 5.5310790226245219e+00 1.6783404918253368e+01 2.3061230950068953e+01 0 0 0
31830 107 5 1.0299999999999999e-01 5.6019660435082352e+00 1.7476914293382357e+01 2.2299102187696619e+01 0 0 0
31812 107 5 1.0299999999999999e-01 2.9503819946890348e+00 1.7629719570628932e+01 2.3859629063161474e+01 0 0 0
31811 107 4 -2.0000000000000001e-01 2.9510567701834245e+00 1.7772435439522539e+01 2.1551985371629694e+01 0 0 0
31828 107 3 5.9999999999999998e-02 4.1270245239513512e+00 1.5197639886008295e+01 2.4044104691986011e+01 0 0 0
31810 107 3 5.9999999999999998e-02 1.7915068447368450e+00 1.5272450915258673e+01 2.4019681761420401e+01 0 0 0
31205 105 4 -2.0000000000000001e-01 5.3511932562166176e-01 1.2586313674171421e+01 2.4412818626632717e+01 0 0 0
31254 105 5 1.0299999999999999e-01 1.0818851924734286e+01 1.2683292478038565e+01 2.2138556286702936e+01 0 0 0
31236 105 5 1.0299999999999999e-01 8.3141759702127143e+00 1.2619156347971476e+01 2.3607408350523926e+01 0 0 0
16842 58 5 1.0299999999999999e-01 8.1087827871127409e+00 1.5011816050660254e+01 1.8651365719623392e+01 0 0 0
16845 58 3 5.9999999999999998e-02 9.5206865260327529e+00 1.7074619860109216e+01 1.8746545558328137e+01 0 0 0
16839 58 3 5.9999999999999998e-02 7.0532111728416433e+00 1.7382623150866724e+01 1.8793128724046952e+01 0 0 0
31235 105 4 -2.0000000000000001e-01 8.2119237701523780e+00 1.2841768856041041e+01 2.1290070766334185e+01 0 0 0
31833 107 3 5.9999999999999998e-02 6.9127371024466360e+00 1.5365517330603421e+01 2.2186950479317211e+01 0 0 0
31831 107 1 -1.2000000000000000e-01 6.8548995975284637e+00 1.6006623225496956e+01 2.3012414007334709e+01 0 0 0
16847 58 4 -2.0000000000000001e-01 1.0634218988664452e+01 1.4397081313672169e+01 1.9105399380044435e+01 0 0 0
31851 107 3 5.9999999999999998e-02 9.4194195715808053e+00 1.5479094240728850e+01 2.1817315678726754e+01 0 0 0
31849 107 1 -1.2000000000000000e-01 9.4617717760088240e+00 1.6052809924410951e+01 2.2684587457902207e+01 0 0 0
31832 107 2 9.7000000000000003e-02 8.1455747633878239e+00 1.6788049377658304e+01 2.2820433342527423e+01 0 0 0
31850 107 2 9.7000000000000003e-02 1.0697630743462124e+01 1.6935477408490055e+01 2.2828912767646013e+01 0 0 0
31836 107 5 1.0299999999999999e-01 8.3822098420378897e+00 1.7552228186738898e+01 2.3583065609295524e+01 0 0 0
31854 107 5 1.0299999999999999e-01 1.0718626667363651e+01 1.7704821468045800e+01 2.2035321192813726e+01 0 0 0
31835 107 4 -2.0000000000000001e-01 8.0083747189688932e+00 1.7772934114172731e+01 2.1388204175207040e+01 0 0 0
31834 107 3 5.9999999999999998e-02 6.9844344292871172e+00 1.5442754091175226e+01 2.3873369512904606e+01 0 0 0
31852 107 3 5.9999999999999998e-02 9.4791728027294830e+00 1.5320956869497694e+01 2.3459565122214546e+01 0 0 0
31855 107 1 -1.2000000000000000e-01 1.2056413521061714e+01 1.6143601376914134e+01 2.2554501053047574e+01 0 0 0
31857 107 3 5.9999999999999998e-02 1.1908912741105443e+01 1.5682602417089788e+01 2.1589713407096966e+01 0 0 0
31858 107 3 5.9999999999999998e-02 1.2184917430680896e+01 1.5363967792787445e+01 2.3220746307872542e+01 0 0 0
31853 107 4 -2.0000000000000001e-01 1.0880631110159792e+01 1.7813497710358895e+01 2.4402844247458347e+01 0 0 0
31253 105 4 -2.0000000000000001e-01 1.0922032487692372e+01 1.2970470697515474e+01 2.4483541457205902e+01 0 0 0
16863 58 3 5.9999999999999998e-02 1.2107743814622749e+01 1.6992728973073053e+01 1.8889838896292925e+01 0 0 0
31260 105 5 1.0299999999999999e-01 1.3521277557544733e+01 1.2587984589245638e+01 2.3973222141641493e+01 0 0 0
31278 105 5 1.0299999999999999e-01 1.5979472460799649e+01 1.2887797718289521e+01 2.2581576439682085e+01 0 0 0
16866 58 5 1.0299999999999999e-01 1.3296441743340873e+01 1.4638822853490620e+01 1.8436190411611712e+01 0 0 0
16869 58 3 5.9999999999999998e-02 1.4615979586340167e+01 1.6710394663606568e+01 1.9063563965601833e+01 0 0 0
16871 58 4 -2.0000000000000001e-01 1.5978108315957614e+01 1.4421001110097448e+01 1.9422768764404402e+01 0 0 0
31874 107 2 9.7000000000000003e-02 1.5956814128595923e+01 1.6841456081683184e+01 2.2800359696268142e+01 0 0 0
31259 105 4 -2.0000000000000001e-01 1.3326250660712317e+01 1.3041444256091303e+01 2.1573504957041958e+01 0 0 0
31856 107 2 9.7000000000000003e-02 1.3415989098472325e+01 1.6906674842559969e+01 2.2589974149091130e+01 0 0 0
31873 107 1 -1.2000000000000000e-01 1.4713553849257405e+01 1.6050603632608286e+01 2.2571044617047605e+01 0 0 0
31875 107 3 5.9999999999999998e-02 1.4633915019787043e+01 1.5450578954984302e+01 2.1704087860157962e+01 0 0 0
31876 107 3 5.9999999999999998e-02 1.4696313499416709e+01 1.5313411560217418e+01 2.3348186846584511e+01 0 0 0
31859 107 4 -2.0000000000000001e-01 1.3410939693957626e+01 1.8022336165978626e+01 2.1175954379545004e+01 0 0 0
31860 107 5 1.0299999999999999e-01 1.3341655045557436e+01 1.7587051260429519e+01 2.3444833306160071e+01 0 0 0
31878 107 5 1.0299999999999999e-01 1.5924468053140073e+01 1.7743437234320293e+01 2.2109619192968399e+01 0 0 0
31877 107 4 -2.0000000000000001e-01 1.5786122538934380e+01 1.7744392319753288e+01 2.4388294728424594e+01 0 0 0
17420 60 2 9.7000000000000003e-02 5.6114310271164554e+00 2.0663780238090865e+01 1.8354467732101522e+01 0 0 0
17415 60 3 5.9999999999999998e-02 1.9518271790465600e+00 2.2464014652547107e+01 1.8638119297994344e+01 0 0 0
17418 60 5 1.0299999999999999e-01 2.9847649738848512e+00 2.0148648317248924e+01 1.8758091326536917e+01 0 0 0
17421 60 3 5.9999999999999998e-02 4.3558221503780477e+00 2.2438869437188973e+01 1.8529834919274990e+01 0 0 0
32406 109 5 1.0299999999999999e-01 5.0748282541826784e-01 2.2527182575884545e+01 2.1887794657637130e+01 0 0 0
17999 60 4 -2.0000000000000001e-01 6.1762533775184647e-01 2.0156707900599962e+01 1.9673382502964817e+01 0 0 0
17423 60 4 -2.0000000000000001e-01 5.3880716643614548e+00 2.0112825676523762e+01 2.0031845161731788e+01 0 0 0
32409 109 3 5.9999999999999998e-02 1.9365726336020519e+00 2.0382265999864561e+01 2.2492786776096935e+01 0 0 0
32407 109 1 -1.2000000000000000e-01 1.6924976318213021e+00 2.1230179869510781e+01 2.3214194924769135e+01 0 0 0
32425 109 1 -1.2000000000000000e-01 4.3676997128617288e+00 2.1087775652234235e+01 2.3366078171108800e+01 0 0 0
32408 109 2 9.7000000000000003e-02 3.0497204512222535e+00 2.1956054359403094e+01 2.3143359327642983e+01 0 0 0
32427 109 3 5.9999999999999998e-02 4.3304763532140944e+00 2.0359476491596709e+01 2.2477677925490418e+01 0 0 0
32411 109 4 -2.0000000000000001e-01 3.1778014027161561e+00 2.2884737440930220e+01 2.1572568385361141e+01 0 0 0
32426 109 2 9.7000000000000003e-02 5.6547553489458569e+00 2.1968781355595169e+01 2.3222720322292528e+01 0 0 0
32430 109 5 1.0299999999999999e-01 5.7151564122510710e+00 2.2442268593004957e+01 2.2219046362798977e+01 0 0 0
32412 109 5 1.0299999999999999e-01 2.9891705468936580e+00 2.2708512189158871e+01 2.3895490035271724e+01 0 0 0
32428 109 3 5.9999999999999998e-02 4.3148438408242633e+00 2.0624128170115238e+01 2.4363379624881532e+01 0 0 0
32410 109 3 5.9999999999999998e-02 1.5292804279984342e+00 2.0751022702555630e+01 2.4169949639282777e+01 0 0 0
32402 109 2 9.7000000000000003e-02 3.9721789003769298e-01 2.2039615376347854e+01 2.2872220524319758e+01 0 0 0
18599 62 4 -2.0000000000000001e-01 3.6650031565380348e-01 2.4631135840690359e+01 1.9170064674696579e+01 0 0 0
32405 109 4 -2.0000000000000001e-01 2.9709593320320093e-01 2.3237526468140636e+01 2.4128416963447872e+01 0 0 0
17442 60 5 1.0299999999999999e-01 8.4139774329532155e+00 2.0197457279010674e+01 1.8832061719414060e+01 0 0 0
17445 60 3 5.9999999999999998e-02 9.4587675254450314e+00 2.2501085363849967e+01 1.8821134708034272e+01 0 0 0
17439 60 3 5.9999999999999998e-02 6.8737587975941530e+00 2.2257997993308503e+01 1.9180760423004681e+01 0 0 0
32433 109 3 5.9999999999999998e-02 6.8710118688198643e+00 2.0225913355770142e+01 2.2673695173007992e+01 0 0 0
32431 109 1 -1.2000000000000000e-01 6.9148202226945159e+00 2.1121388255688128e+01 2.3331808733757363e+01 0 0 0
17447 60 4 -2.0000000000000001e-01 1.0925597738101233e+01 2.0204549306482392e+01 1.9700098755305547e+01 0 0 0
32449 109 1 -1.2000000000000000e-01 9.5876124453759175e+00 2.1016690039337423e+01 2.3211063316116526e+01 0 0 0
32451 109 3 5.9999999999999998e-02 9.7152541564947423e+00 2.0152619018008146e+01 2.2497033035191343e+01 0 0 0
32432 109 2 9.7000000000000003e-02 8.3091477887746805e+00 2.1842295819479872e+01 2.3028132178407464e+01 0 0 0
32435 109 4 -2.0000000000000001e-01 8.2209652675889462e+00 2.2594174000701695e+01 2.1403995062734644e+01 0 0 0
32450 109 2 9.7000000000000003e-02 1.0883813971734366e+01 2.1884840289338079e+01 2.3163294077814548e+01 0 0 0
32454 109 5 1.0299999999999999e-01 1.0763920528511477e+01 2.2472895719064617e+01 2.2327069706688480e+01 0 0 0
32436 109 5 1.0299999999999999e-01 8.3395288598709101e+00 2.2716952203833451e+01 2.3674886074336229e+01 0 0 0
32452 109 3 5.9999999999999998e-02 9.6987228138976302e+00 2.0527689734340228e+01 2.4152737876383259e+01 0 0 0
32434 109 3 5.9999999999999998e-02 6.9683275870360948e+00 2.0748060832818261e+01 2.4392931713765151e+01 0 0 0
32455 109 1 -1.2000000000000000e-01 1.2104606645520555e+01 2.1049484648052932e+01 2.3144435461049653e+01 0 0 0
32457 109 3 5.9999999999999998e-02 1.1978600236414550e+01 2.0286859254319040e+01 2.2482680176939809e+01 0 0 0
18047 62 4 -2.0000000000000001e-01 1.0770198229533579e+01 2.4779296376087562e+01 1.8976063902019877e+01 0 0 0
17463 60 3 5.9999999999999998e-02 1.2256533307322485e+01 2.2537961358551403e+01 1.8534524510981218e+01 0 0 0
32458 109 3 5.9999999999999998e-02 1.2277861744388112e+01 2.0561770473053457e+01 2.4121894096202990e+01 0 0 0
32474 109 2 9.7000000000000003e-02 1.5973816381049760e+01 2.1808551826522756e+01 2.2944513925831263e+01 0 0 0
17469 60 3 5.9999999999999998e-02 1.4503260838543497e+01 2.2143986938765405e+01 1.8957112350354759e+01 0 0 0
17466 60 5 1.0299999999999999e-01 1.3335445942134060e+01 1.9836747997137138e+01 1.8389053749914737e+01 0 0 0
32459 109 4 -2.0000000000000001e-01 1.3219756996125259e+01 2.2761768493794861e+01 2.1299381131405386e+01 0 0 0
32456 109 2 9.7000000000000003e-02 1.3343905047599860e+01 2.1826840504273690e+01 2.2825088820215985e+01 0 0 0
32460 109 5 1.0299999999999999e-01 1.3444583348181331e+01 2.2580137927559143e+01 2.3657614775790886e+01 0 0 0
32473 109 1 -1.2000000000000000e-01 1.4673171357525371e+01 2.1013089624529865e+01 2.2885574043511806e+01 0 0 0
32475 109 3 5.9999999999999998e-02 1.4645520532977056e+01 2.0271120013846541e+01 2.2121865086732093e+01 0 0 0
32476 109 3 5.9999999999999998e-02 1.4690199129883872e+01 2.0396248221996533e+01 2.3751349191174498e+01 0 0 0
32478 109 5 1.0299999999999999e-01 1.5931720246694677e+01 2.2528413720822694e+01 2.2192526866567402e+01 0 0 0
17471 60 4 -2.0000000000000001e-01 1.5813598445145226e+01 1.9852058107709926e+01 1.9590243541568658e+01 0 0 0
18071 62 4 -2.0000000000000001e-01 1.5872713110031082e+01 2.4750226210253125e+01 1.9284281620400137e+01 0 0 0
18023 62 4 -2.0000000000000001e-01 5.7698876787446682e+00 2.5056795366890995e+01 1.9545626621140638e+01 0 0 0
18021 62 3 5.9999999999999998e-02 4.2510690482665243e+00 2.7333643759027467e+01 1.8757879685781784e+01 0 0 0
18015 62 3 5.9999999999999998e-02 1.8450290833728678e+00 2.7155615090925036e+01 1.8960783102705211e+01 0 0 0
33006 111 5 1.0299999999999999e-01 7.9890728824365431e-01 2.8024543238227743e+01 2.2065338423641489e+01 0 0 0
19199 64 4 -2.0000000000000001e-01 5.3558985458917630e-01 2.9895893144166095e+01 1.9277335540906218e+01 0 0 0
18623 64 4 -2.0000000000000001e-01 5.5986745016815274e+00 2.9968256119643431e+01 1.9314300258159108e+01 0 0 0
33027 111 3 5.9999999999999998e-02 4.5845610832755579e+00 2.5397400696813026e+01 2.2167973208516049e+01 0 0 0
33028 111 3 5.9999999999999998e-02 4.7183592652900623e+00 2.5794249392401969e+01 2.3852357189637523e+01 0 0 0
33002 111 2 9.7000000000000003e-02 5.8359985872862896e-01 2.7176446426587905e+01 2.2731484850658283e+01 0 0 0
33009 111 3 5.9999999999999998e-02 1.8100399034543553e+00 2.5747607341530319e+01 2.1602488591183391e+01 0 0 0
33007 111 1 -1.2000000000000000e-01 1.8787447673197999e+00 2.6275349311745924e+01 2.2561246432722278e+01 0 0 0
33025 111 1 -1.2000000000000000e-01 4.5202880365515821e+00 2.6280563222446141e+01 2.2838679634305798e+01 0 0 0
33008 111 2 9.7000000000000003e-02 3.1739001180917752e+00 2.7057125243310015e+01 2.2651801359929710e+01 0 0 0
33011 111 4 -2.0000000000000001e-01 3.1671800702108803e+00 2.8081247585028958e+01 2.1191002002731203e+01 0 0 0
33026 111 2 9.7000000000000003e-02 5.8086992443139573e+00 2.7115183478375730e+01 2.2652465713726109e+01 0 0 0
33030 111 5 1.0299999999999999e-01 5.8525850468073193e+00 2.7652562924902451e+01 2.1670710335765889e+01 0 0 0
33012 111 5 1.0299999999999999e-01 3.1328460251587154e+00 2.7674968527408353e+01 2.3575319579095620e+01 0 0 0
33609 113 3 5.9999999999999998e-02 1.7508056341061458e+00 3.1294419892125674e+01 2.1757427963181570e+01 0 0 0
33610 113 3 5.9999999999999998e-02 1.9153471308664411e+00 3.0734823693821944e+01 2.3364004812119060e+01 0 0 0
33628 113 3 5.9999999999999998e-02 4.2764487504654936e+00 3.0845023156009589e+01 2.3841504627294462e+01 0 0 0
33010 111 3 5.9999999999999998e-02 1.8826301559746736e+00 2.5548277342817624e+01 2.3308047610247680e+01 0 0 0
33627 113 3 5.9999999999999998e-02 4.3832444215488158e+00 3.0853523645976605e+01 2.2182613405409537e+01 0 0 0
33029 111 4 -2.0000000000000001e-01 5.6645951745555188e+00 2.8434356051355259e+01 2.3863838119226592e+01 0 0 0
33005 111 4 -2.0000000000000001e-01 7.0581520275411147e-01 2.7894010369231765e+01 2.4376377239397151e+01 0 0 0
18642 64 5 1.0299999999999999e-01 8.2169008954432936e+00 2.9913197079100630e+01 1.8495183686763919e+01 0 0 0
18045 62 3 5.9999999999999998e-02 9.6676135599414135e+00 2.7335960386335284e+01 1.8636438646299766e+01 0 0 0
18063 62 3 5.9999999999999998e-02 1.2031645176525613e+01 2.7432316534893886e+01 1.8577971967107000e+01 0 0 0
18039 62 3 5.9999999999999998e-02 7.0635833720666215e+00 2.7446229623238366e+01 1.8679728533149849e+01 0 0 0
33052 111 3 5.9999999999999998e-02 9.5492389117221261e+00 2.5593074803178933e+01 2.3611806900561447e+01 0 0 0
33034 111 3 5.9999999999999998e-02 7.1387106487106209e+00 2.5825065684706580e+01 2.3729718481109352e+01 0 0 0
33051 111 3 5.9999999999999998e-02 9.7202859560711499e+00 2.5573029274559566e+01 2.1927310407354803e+01 0 0 0
33033 111 3 5.9999999999999998e-02 7.0048938231541280e+00 2.5392192526837878e+01 2.2088050156275290e+01 0 0 0
18647 64 4 -2.0000000000000001e-01 1.0862909376189322e+01 2.9765491064414643e+01 1.9559923106063003e+01 0 0 0
33031 111 1 -1.2000000000000000e-01 7.1312148767512893e+00 2.6281273052017358e+01 2.2777762909038156e+01 0 0 0
33049 111 1 -1.2000000000000000e-01 9.6750501370305084e+00 2.6214893447660234e+01 2.2789062516461669e+01 0 0 0
33032 111 2 9.7000000000000003e-02 8.4011808277672344e+00 2.7113934380260712e+01 2.2631231832096020e+01 0 0 0
33035 111 4 -2.0000000000000001e-01 8.4919905943721190e+00 2.7629379814629313e+01 2.0951026754364488e+01 0 0 0
33050 111 2 9.7000000000000003e-02 1.0924417837118035e+01 2.7065089700368773e+01 2.2839816148621146e+01 0 0 0
33054 111 5 1.0299999999999999e-01 1.0974264922419398e+01 2.7833270725799448e+01 2.2100487306140646e+01 0 0 0
33036 111 5 1.0299999999999999e-01 8.3544246519677383e+00 2.8084563987698857e+01 2.3260079606079611e+01 0 0 0
33633 113 3 5.9999999999999998e-02 6.8469012643027245e+00 3.0822774298842834e+01 2.2230967861534769e+01 0 0 0
33634 113 3 5.9999999999999998e-02 6.9854181946523495e+00 3.0819832318154301e+01 2.3791761208352241e+01 0 0 0
33652 113 3 5.9999999999999998e-02 9.5576494033486750e+00 3.1016265496041484e+01 2.4120123755872307e+01 0 0 0
33651 113 3 5.9999999999999998e-02 9.5812479176219298e+00 3.0466249655635707e+01 2.2561161745027380e+01 0 0 0
33657 113 3 5.9999999999999998e-02 1.2044648177713418e+01 3.0526243340864848e+01 2.2344394948725881e+01 0 0 0
33055 111 1 -1.2000000000000000e-01 1.2269521467781539e+01 2.6271379522802626e+01 2.2738877443513992e+01 0 0 0
33658 113 3 5.9999999999999998e-02 1.2326079005578009e+01 3.0790687797531920e+01 2.4007944605923647e+01 0 0 0
33655 113 1 -1.2000000000000000e-01 1.2171690647572238e+01 3.1216189584770841e+01 2.3062524956561155e+01 0 0 0
33057 111 3 5.9999999999999998e-02 1.2359707921434802e+01 2.5547509653136601e+01 2.1880354051598054e+01 0 0 0
33053 111 4 -2.0000000000000001e-01 1.0880894507820521e+01 2.7920849442616024e+01 2.4385810151053498e+01 0 0 0
33078 111 5 1.0299999999999999e-01 1.6062505950607903e+01 2.8061229254318288e+01 2.2513152232539664e+01 0 0 0
33058 111 3 5.9999999999999998e-02 1.2335412582893225e+01 2.5588504795286152e+01 2.3616287964943677e+01 0 0 0
18671 64 4 -2.0000000000000001e-01 1.6075302919078400e+01 2.9720706955950707e+01 1.9551526523719264e+01 0 0 0
18066 62 5 1.0299999999999999e-01 1.3382513966608215e+01 2.5171629608420833e+01 1.8489969154940983e+01 0 0 0
18666 64 5 1.0299999999999999e-01 1.3286687898691207e+01 2.9981142664525247e+01 1.8655407286313689e+01 0 0 0
18069 62 3 5.9999999999999998e-02 1.4770572065393443e+01 2.7258028905142677e+01 1.8769869380549117e+01 0 0 0
33076 111 3 5.9999999999999998e-02 1.4694623903363016e+01 2.5530877881492305e+01 2.3538096885823588e+01 0 0 0
33075 111 3 5.9999999999999998e-02 1.4899708827868112e+01 2.5880953710331813e+01 2.1803010463297856e+01 0 0 0
33060 111 5 1.0299999999999999e-01 1.3462876250965055e+01 2.7807955464266328e+01 2.3640986092890280e+01 0 0 0
33059 111 4 -2.0000000000000001e-01 1.3476209594335613e+01 2.8180381621166749e+01 2.1299986788507486e+01 0 0 0
33056 111 2 9.7000000000000003e-02 1.3547340008825620e+01 2.7107996079704730e+01 2.2804247684542879e+01 0 0 0
33073 111 1 -1.2000000000000000e-01 1.4833789961746881e+01 2.6312461274718100e+01 2.2818204646476030e+01 0 0 0
33676 113 3 5.9999999999999998e-02 1.4650684261831310e+01 3.0365865210250249e+01 2.3430427774662629e+01 0 0 0
33675 113 3 5.9999999999999998e-02 1.4827345272899636e+01 3.0646670872629663e+01 2.1796707634359617e+01 0 0 0
33074 111 2 9.7000000000000003e-02 1.6067785298432874e+01 2.7218647505185142e+01 2.3197736146886122e+01 0 0 0
33673 113 1 -1.2000000000000000e-01 1.4801546351805458e+01 3.1224279983561054e+01 2.2733000330983710e+01 0 0 0
31199 104 4 -2.0000000000000001e-01 4.8240845770753521e-01 4.5408294358184094e+00 2.9442312943684097e+01 0 0 0
31200 104 5 1.0299999999999999e-01 4.7859732191806359e-01 5.0622504324291127e+00 2.7273747490042616e+01 0 0 0
30596 102 2 9.7000000000000003e-02 3.6635156325757928e-01 4.2495157954106744e-01 2.7390874981038348e+01 0 0 0
30016 102 3 5.9999999999999998e-02 1.7877227272803990e+00 1.8141742170282171e+00 2.6422257470773385e+01 0 0 0
30015 102 3 5.9999999999999998e-02 1.7838106850449484e+00 1.8733808713422389e+00 2.8155821302051077e+01 0 0 0
30021 102 3 5.9999999999999998e-02 4.0744677657207928e+00 1.6164646322714915e+00 2.8614574413065007e+01 0 0 0
30022 102 3 5.9999999999999998e-02 4.2797518950856315e+00 1.9779030435094647e+00 2.6954149842203428e+01 0 0 0
30618 104 5 1.0299999999999999e-01 3.1112593209060226e+00 4.9648214986850912e+00 2.8680232891108425e+01 0 0 0
30617 104 4 -2.0000000000000001e-01 3.1959301281902763e+00 4.8223863603122883e+00 2.6431349958278240e+01 0 0 0
30624 104 5 1.0299999999999999e-01 5.8610339635334654e+00 5.1617254518735693e+00 2.7154522959589450e+01 0 0 0
30019 102 1 -1.2000000000000000e-01 4.2214427945874631e+00 1.1624105693519191e+00 2.7622681353652087e+01 0 0 0
30013 102 1 -1.2000000000000000e-01 1.6895223798842942e+00 1.1966536678157023e+00 2.7306157619088612e+01 0 0 0
30020 102 2 9.7000000000000003e-02 5.5474621052862831e+00 3.8585089430066477e-01 2.7705223430923606e+01 0 0 0
30620 104 2 9.7000000000000003e-02 5.8125004713147677e+00 5.6135006763138016e+00 2.8140597491437845e+01 0 0 0
30014 102 2 9.7000000000000003e-02 2.9574214789045192e+00 3.0181109949674895e-01 2.7432727274584323e+01 0 0 0
30614 104 2 9.7000000000000003e-02 3.1315897324637696e+00 5.7201649341149565e+00 2.7972904861551402e+01 0 0 0
31196 104 2 9.7000000000000003e-02 4.8449717563450762e-01 5.7116050360593524e+00 2.8088916632206008e+01 0 0 0
30623 104 4 -2.0000000000000001e-01 5.7200815259998841e+00 4.3337697999817522e+00 2.9398611301224086e+01 0 0 0
30053 101 4 -2.0000000000000001e-01 1.0827700710085097e+01 3.1462491894029161e+00 2.4864646640381995e+01 0 0 0
30040 102 3 5.9999999999999998e-02 6.7500932376617762e+00 1.6259241222330503e+00 2.6365009639447919e+01 0 0 0
30039 102 3 5.9999999999999998e-02 7.0985743470482525e+00 2.0433252391378480e+00 2.7969391119148501e+01 0 0 0
30037 102 1 -1.2000000000000000e-01 6.8687289526247284e+00 1.1746791828998877e+00 2.7370976561488160e+01 0 0 0
30046 102 3 5.9999999999999998e-02 9.5756936941852064e+00 1.6309620157479061e+00 2.6749760431489083e+01 0 0 0
30045 102 3 5.9999999999999998e-02 9.1746124204540518e+00 1.6437449532216186e+00 2.8407162199969218e+01 0 0 0
30642 104 5 1.0299999999999999e-01 8.2989965587992920e+00 4.8011085497907455e+00 2.8657804550194918e+01 0 0 0
30043 102 1 -1.2000000000000000e-01 9.3311433172222316e+00 9.5287011471353444e-01 2.7635933597851778e+01 0 0 0
30641 104 4 -2.0000000000000001e-01 8.3585806236972022e+00 5.0523244153809204e+00 2.6304301628426668e+01 0 0 0
30647 104 4 -2.0000000000000001e-01 1.0930517632231263e+01 4.3824491630342655e+00 2.9589498174742179e+01 0 0 0
30648 104 5 1.0299999999999999e-01 1.0812960931317861e+01 5.0206070583290847e+00 2.7387603325434597e+01 0 0 0
30044 102 2 9.7000000000000003e-02 1.0585610354978488e+01 1.2610167754119037e-01 2.7983940960693438e+01 0 0 0
30038 102 2 9.7000000000000003e-02 8.0483528636841353e+00 1.9474586668480262e-01 2.7426951917198046e+01 0 0 0
30061 102 1 -1.2000000000000000e-01 1.1855634299386026e+01 1.0649584006503994e+00 2.8127242295202500e+01 0 0 0
30638 104 2 9.7000000000000003e-02 8.3824385771358223e+00 5.6616155622330027e+00 2.7990226052520129e+01 0 0 0
30644 104 2 9.7000000000000003e-02 1.0934399028691699e+01 5.5772151147859699e+00 2.8250229149867774e+01 0 0 0
30064 102 3 5.9999999999999998e-02 1.1718062791132928e+01 1.7148613208924484e+00 2.7264469328588966e+01 0 0 0
30063 102 3 5.9999999999999998e-02 1.1681282270325273e+01 1.7301034784282321e+00 2.8945877293110087e+01 0 0 0
30672 104 5 1.0299999999999999e-01 1.5948419485007989e+01 4.7834434818846026e+00 2.7237537527835357e+01 0 0 0
30668 104 2 9.7000000000000003e-02 1.6013590286947114e+01 5.4673099836040127e+00 2.8122595100909813e+01 0 0 0
30068 102 2 9.7000000000000003e-02 1.5792497508304827e+01 3.1749149416838918e-01 2.8047415302866916e+01 0 0 0
30665 104 4 -2.0000000000000001e-01 1.3518691390286245e+01 4.4055927041933982e+00 2.6786953116378989e+01 0 0 0
30666 104 5 1.0299999999999999e-01 1.3330327910617331e+01 4.7417013594108974e+00 2.8972004082361472e+01 0 0 0
30069 102 3 5.9999999999999998e-02 1.4551122928372543e+01 1.9423664940430119e+00 2.8670056989976668e+01 0 0 0
30070 102 3 5.9999999999999998e-02 1.4465861696574692e+01 1.6244731511280792e+00 2.6984415646969186e+01 0 0 0
30067 102 1 -1.2000000000000000e-01 1.4480608873953969e+01 1.1428709553447196e+00 2.7975375654988532e+01 0 0 0
30062 102 2 9.7000000000000003e-02 1.3180410329392695e+01 3.1937087119432384e-01 2.8073107589958049e+01 0 0 0
30662 104 2 9.7000000000000003e-02 1.3457159341135753e+01 5.4597456048888331e+00 2.8172521583553451e+01 0 0 0
30671 104 4 -2.0000000000000001e-01 1.6095411536167653e+01 4.2709307892975463e+00 2.9300163632729483e+01 0 0 0
30613 104 1 -1.2000000000000000e-01 1.8465540241149965e+00 6.5853050760232650e+00 2.7958052627902305e+01 0 0 0
30619 104 1 -1.2000000000000000e-01 4.4304690783326777e+00 6.4930370454814330e+00 2.8138806727454835e+01 0 0 0
30629 103 4 -2.0000000000000001e-01 5.5252373463584226e+00 7.6992259234898759e+00 2.4598426557010871e+01 0 0 0
30605 103 4 -2.0000000000000001e-01 2.6017781705856319e-01 7.9617927495555989e+00 2.4545432633884801e+01 0 0 0
30616 104 3 5.9999999999999998e-02 1.7701783550325192e+00 7.1606796884955584e+00 2.7023058860541461e+01 0 0 0
31799 106 4 -2.0000000000000001e-01 5.8205833116439176e-01 9.6975979590977293e+00 2.9342064890751129e+01 0 0 0
31800 106 5 1.0299999999999999e-01 4.7061139876630381e-01 1.0142925564785344e+01 2.7031594200489948e+01 0 0 0
31796 106 2 9.7000000000000003e-02 5.4028654194855308e-01 1.0784979503651577e+01 2.7943419004240219e+01 0 0 0
30615 104 3 5.9999999999999998e-02 1.9407330206232072e+00 7.1721410372896086e+00 2.8874690324808547e+01 0 0 0
31223 106 4 -2.0000000000000001e-01 5.7476255341093117e+00 9.5588249122437983e+00 2.9094968720026113e+01 0 0 0
30621 104 3 5.9999999999999998e-02 4.3050413948497104e+00 6.8070743884421736e+00 2.9155481397995757e+01 0 0 0
30622 104 3 5.9999999999999998e-02 4.4658874878214636e+00 7.2994147047672282e+00 2.7390580130161137e+01 0 0 0
31217 106 4 -2.0000000000000001e-01 2.9183997145008869e+00 9.5870377518087331e+00 2.6261487918454012e+01 0 0 0
31218 106 5 1.0299999999999999e-01 3.1533022492949359e+00 9.8903357726104346e+00 2.8582507278344917e+01 0 0 0
31214 106 2 9.7000000000000003e-02 3.0721360860480900e+00 1.0562627650804094e+01 2.7683705692059114e+01 0 0 0
31220 106 2 9.7000000000000003e-02 5.6616913842615419e+00 1.0493994547525924e+01 2.7569830630672154e+01 0 0 0
31224 106 5 1.0299999999999999e-01 5.6200723271168034e+00 9.7602142577105564e+00 2.6724057445971379e+01 0 0 0
31213 106 1 -1.2000000000000000e-01 1.9112069726233283e+00 1.1503115803183187e+01 2.7810520934324142e+01 0 0 0
31219 106 1 -1.2000000000000000e-01 4.4253726332430121e+00 1.1443543826116706e+01 2.7597359805903441e+01 0 0 0
31221 106 3 5.9999999999999998e-02 4.5631434432275411e+00 1.2057283682581291e+01 2.8564524154110554e+01 0 0 0
31215 106 3 5.9999999999999998e-02 1.8825576883710677e+00 1.2059371327827092e+01 2.8700305417834862e+01 0 0 0
31222 106 3 5.9999999999999998e-02 4.3219908952292956e+00 1.2105626460392097e+01 2.6763619533526924e+01 0 0 0
31216 106 3 5.9999999999999998e-02 1.7302524462622786e+00 1.2237104036967997e+01 2.7007122003793981e+01 0 0 0
30653 103 4 -2.0000000000000001e-01 1.0975488725295714e+01 7.7350501991000540e+00 2.4601050727059121e+01 0 0 0
30643 104 1 -1.2000000000000000e-01 9.6936825679913685e+00 6.4098622513039958e+00 2.8370593018421555e+01 0 0 0
30637 104 1 -1.2000000000000000e-01 7.1463293025407708e+00 6.4704143465443682e+00 2.8343377397889306e+01 0 0 0
30646 104 3 5.9999999999999998e-02 9.5497794410040537e+00 7.2951973911548613e+00 2.7714268601799027e+01 0 0 0
30639 104 3 5.9999999999999998e-02 7.2530392076367569e+00 6.8743129846895128e+00 2.9394365874429774e+01 0 0 0
30645 104 3 5.9999999999999998e-02 9.5796723892759221e+00 6.7441248484592453e+00 2.9478122488552508e+01 0 0 0
30640 104 3 5.9999999999999998e-02 7.0492218448889172e+00 7.4079195216035529e+00 2.7732238614140062e+01 0 0 0
31237 106 1 -1.2000000000000000e-01 6.9122126636231389e+00 1.1378471114071743e+01 2.7600486535607143e+01 0 0 0
31247 106 4 -2.0000000000000001e-01 1.0704953580586015e+01 9.8139427237190766e+00 2.9660172654062119e+01 0 0 0
31242 106 5 1.0299999999999999e-01 8.1718270321406230e+00 9.9997555673364626e+00 2.8547350523408092e+01 0 0 0
31241 106 4 -2.0000000000000001e-01 8.4630829185935976e+00 9.6095978988005424e+00 2.6264482893652620e+01 0 0 0
31238 106 2 9.7000000000000003e-02 8.2083474639065859e+00 1.0643909417413607e+01 2.7701670316725014e+01 0 0 0
31244 106 2 9.7000000000000003e-02 1.0812182064219924e+01 1.0627014525589022e+01 2.8076058872608169e+01 0 0 0
31248 106 5 1.0299999999999999e-01 1.0956783704489412e+01 9.8752242489686601e+00 2.7278680562622153e+01 0 0 0
31243 106 1 -1.2000000000000000e-01 9.4768971977575358e+00 1.1475971365728295e+01 2.7839481298222303e+01 0 0 0
31239 106 3 5.9999999999999998e-02 6.8558794715177669e+00 1.2021346104710295e+01 2.8549883162746202e+01 0 0 0
31245 106 3 5.9999999999999998e-02 9.3012281047729051e+00 1.2185676815947661e+01 2.8601477797166432e+01 0 0 0
31246 106 3 5.9999999999999998e-02 9.5831223087469333e+00 1.2111335191330616e+01 2.6944171811436505e+01 0 0 0
31240 106 3 5.9999999999999998e-02 6.8793069393297976e+00 1.2084347997240894e+01 2.6788755986472228e+01 0 0 0
31261 106 1 -1.2000000000000000e-01 1.2031933100210804e+01 1.1440613056623770e+01 2.8048578734499241e+01 0 0 0
31264 106 3 5.9999999999999998e-02 1.2225041454738880e+01 1.2336260100729435e+01 2.7405092008729831e+01 0 0 0
31263 106 3 5.9999999999999998e-02 1.2175026430510307e+01 1.1963744147568963e+01 2.8999383951565310e+01 0 0 0
30661 104 1 -1.2000000000000000e-01 1.2233001679018136e+01 6.3777705921545529e+00 2.8347318778333211e+01 0 0 0
30664 104 3 5.9999999999999998e-02 1.2120516441719051e+01 7.1020249427496838e+00 2.7489483600843002e+01 0 0 0
30663 104 3 5.9999999999999998e-02 1.2243888430328367e+01 7.0266184723320171e+00 2.9230415803182691e+01 0 0 0
31271 106 4 -2.0000000000000001e-01 1.5820472813564169e+01 9.2288981814277111e+00 2.9459953824627750e+01 0 0 0
30677 103 4 -2.0000000000000001e-01 1.5968724128728738e+01 7.3009756582933880e+00 2.4803123875048318e+01 0 0 0
30667 104 1 -1.2000000000000000e-01 1.4710685652357421e+01 6.2485190635171559e+00 2.8398581729757936e+01 0 0 0
30669 104 3 5.9999999999999998e-02 1.4636420716674078e+01 6.6089868653707242e+00 2.9457003525256859e+01 0 0 0
31266 106 5 1.0299999999999999e-01 1.3211997504295690e+01 9.5877945588526146e+00 2.8485143654396154e+01 0 0 0
31265 106 4 -2.0000000000000001e-01 1.3422424834316399e+01 9.8595128009474990e+00 2.6204971782075564e+01 0 0 0
31262 106 2 9.7000000000000003e-02 1.3296330949396014e+01 1.0483659014709122e+01 2.7890467592312572e+01 0 0 0
30670 104 3 5.9999999999999998e-02 1.4720607450801502e+01 7.1609384023583980e+00 2.7825387812779386e+01 0 0 0
31267 106 1 -1.2000000000000000e-01 1.4597864155068153e+01 1.1299421958334154e+01 2.8195399122932663e+01 0 0 0
31270 106 3 5.9999999999999998e-02 1.4641077685499813e+01 1.2179061778109221e+01 2.7549708278888588e+01 0 0 0
31269 106 3 5.9999999999999998e-02 1.4531785558573123e+01 1.1810557083827026e+01 2.9114981838326106e+01 0 0 0
31277 105 4 -2.0000000000000001e-01 1.5979673242803013e+01 1.2304963935885048e+01 2.4802195203428511e+01 0 0 0
31272 106 5 1.0299999999999999e-01 1.5850951721270741e+01 1.0008128593249968e+01 2.7177349610216385e+01 0 0 0
31268 106 2 9.7000000000000003e-02 1.5936787746480912e+01 1.0518887922040216e+01 2.8152034432189815e+01 0 0 0
31829 107 4 -2.0000000000000001e-01 5.6307633001755004e+00 1.7815127568882158e+01 2.4508837824407209e+01 0 0 0
31229 105 4 -2.0000000000000001e-01 5.7283703605827991e+00 1.2884157982569240e+01 2.4574722122564967e+01 0 0 0
31805 107 4 -2.0000000000000001e-01 1.4348127206512723e-01 1.7516350214870407e+01 2.4840808203087100e+01 0 0 0
32399 108 4 -2.0000000000000001e-01 5.2668079314291116e-01 1.4554819456728310e+01 2.9726049343741686e+01 0 0 0
32400 108 5 1.0299999999999999e-01 4.8163662501503124e-01 1.4925925583256907e+01 2.7403059137748688e+01 0 0 0
32396 108 2 9.7000000000000003e-02 5.6419313925278103e-01 1.5578894819126962e+01 2.8294546603896059e+01 0 0 0
31823 108 4 -2.0000000000000001e-01 5.7830812302390724e+00 1.4550575629254308e+01 2.9971537685340010e+01 0 0 0
31818 108 5 1.0299999999999999e-01 3.0997452503936431e+00 1.4653555950856504e+01 2.9053502753733309e+01 0 0 0
31817 108 4 -2.0000000000000001e-01 2.9514387767633434e+00 1.4594368435724130e+01 2.6624055661983803e+01 0 0 0
31814 108 2 9.7000000000000003e-02 3.1134125634766785e+00 1.5358038798823300e+01 2.8181190441246546e+01 0 0 0
31819 108 1 -1.2000000000000000e-01 4.4773617318887000e+00 1.6099885833114982e+01 2.8150636513272882e+01 0 0 0
31813 108 1 -1.2000000000000000e-01 1.8959339495413277e+00 1.6320640304023446e+01 2.8369703632694499e+01 0 0 0
31816 108 3 5.9999999999999998e-02 1.9313581057642162e+00 1.7101423549439765e+01 2.7645634788317036e+01 0 0 0
31815 108 3 5.9999999999999998e-02 1.9816885077946134e+00 1.6812299733223000e+01 2.9431805959070790e+01 0 0 0
31821 108 3 5.9999999999999998e-02 4.4968879883653150e+00 1.6834934726457558e+01 2.8942223224298026e+01 0 0 0
31822 108 3 5.9999999999999998e-02 4.5515153935154613e+00 1.6625759490246089e+01 2.7170474417785712e+01 0 0 0
31820 108 2 9.7000000000000003e-02 5.7014729051215447e+00 1.5172786928943360e+01 2.8294428170044718e+01 0 0 0
31824 108 5 1.0299999999999999e-01 5.6774887582590372e+00 1.4302248831220730e+01 2.7728545815053391e+01 0 0 0
31840 108 3 5.9999999999999998e-02 6.9227593899689506e+00 1.6712583086271135e+01 2.7292721883125413e+01 0 0 0
31839 108 3 5.9999999999999998e-02 7.0962890110099748e+00 1.6759804257476411e+01 2.8759273215222446e+01 0 0 0
31837 108 1 -1.2000000000000000e-01 6.9778164038975961e+00 1.6008085938874391e+01 2.8076672360781668e+01 0 0 0
31847 108 4 -2.0000000000000001e-01 1.1151098342519166e+01 1.4857329847531345e+01 2.9710923713951143e+01 0 0 0
31842 108 5 1.0299999999999999e-01 8.4845738258671162e+00 1.4532651395351568e+01 2.8792531568168403e+01 0 0 0
31841 108 4 -2.0000000000000001e-01 8.3172725917003838e+00 1.4528771641004836e+01 2.6372740896062432e+01 0 0 0
31838 108 2 9.7000000000000003e-02 8.4309208282041066e+00 1.5289001543501469e+01 2.8019918640391285e+01 0 0 0
31843 108 1 -1.2000000000000000e-01 9.5545557711069424e+00 1.6337241183176932e+01 2.8008101313122530e+01 0 0 0
31844 108 2 9.7000000000000003e-02 1.0881893653446470e+01 1.5544261602374604e+01 2.8085149301149617e+01 0 0 0
31845 108 3 5.9999999999999998e-02 9.5816926103024240e+00 1.7111869740243694e+01 2.8836281922317589e+01 0 0 0
31846 108 3 5.9999999999999998e-02 9.5051116861530325e+00 1.6863161792446846e+01 2.6939671265135363e+01 0 0 0
31848 108 5 1.0299999999999999e-01 1.0827097825289732e+01 1.4589865501253380e+01 2.7491077489230051e+01 0 0 0
31861 108 1 -1.2000000000000000e-01 1.2078342516533404e+01 1.6312038388003327e+01 2.7645113061369091e+01 0 0 0
31864 108 3 5.9999999999999998e-02 1.1813078523501609e+01 1.6759639836294951e+01 2.6716986223773972e+01 0 0 0
31863 108 3 5.9999999999999998e-02 1.2040371058242112e+01 1.7160148686099763e+01 2.8334404310605127e+01 0 0 0
31865 108 4 -2.0000000000000001e-01 1.3583823876467148e+01 1.4455043722572826e+01 2.6254824645241118e+01 0 0 0
31866 108 5 1.0299999999999999e-01 1.3466210822698104e+01 1.4946165203533127e+01 2.8538320698827089e+01 0 0 0
31862 108 2 9.7000000000000003e-02 1.3467706568152376e+01 1.5621224838719632e+01 2.7651769336982692e+01 0 0 0
31867 108 1 -1.2000000000000000e-01 1.4701596792619707e+01 1.6567354008967062e+01 2.7810299926471178e+01 0 0 0
31869 108 3 5.9999999999999998e-02 1.4530855613976110e+01 1.7164954659362383e+01 2.8716704892087915e+01 0 0 0
31870 108 3 5.9999999999999998e-02 1.4870197121903033e+01 1.7291483393256414e+01 2.6953622359710309e+01 0 0 0
31868 108 2 9.7000000000000003e-02 1.6058121999687291e+01 1.5727214125670507e+01 2.7886118499574739e+01 0 0 0
31871 108 4 -2.0000000000000001e-01 1.5974055244175027e+01 1.4537973739030221e+01 2.9233893287219917e+01 0 0 0
32429 109 4 -2.0000000000000001e-01 5.6402207364644790e+00 2.3291147532407102e+01 2.4532337499073495e+01 0 0 0
32999 110 4 -2.0000000000000001e-01 5.0318827999879756e-01 1.9691332151906561e+01 2.9558690309423543e+01 0 0 0
33000 110 5 1.0299999999999999e-01 5.4966571579287449e-01 1.9727165575473141e+01 2.7289675357846331e+01 0 0 0
32996 110 2 9.7000000000000003e-02 5.7028111317613606e-01 2.0507378309201282e+01 2.8055006730979766e+01 0 0 0
32417 110 4 -2.0000000000000001e-01 3.0593392407360676e+00 1.9429903304051322e+01 2.6499005185665286e+01 0 0 0
32418 110 5 1.0299999999999999e-01 3.1775084027121618e+00 1.9786628907388259e+01 2.8838524170073772e+01 0 0 0
32424 110 5 1.0299999999999999e-01 5.5982730440784616e+00 1.9624069904396830e+01 2.7302863611898747e+01 0 0 0
32414 110 2 9.7000000000000003e-02 3.1774268031929167e+00 2.0458417456528341e+01 2.7984862585387948e+01 0 0 0
32413 110 1 -1.2000000000000000e-01 1.8990006067042444e+00 2.1288856600898114e+01 2.7943378211192304e+01 0 0 0
32419 110 1 -1.2000000000000000e-01 4.4327053063854436e+00 2.1273635754534165e+01 2.7999472514173206e+01 0 0 0
32422 110 3 5.9999999999999998e-02 4.5600246348930673e+00 2.1720766038644530e+01 2.7002759338502056e+01 0 0 0
32421 110 3 5.9999999999999998e-02 4.4599181758725015e+00 2.1976054731227553e+01 2.8793273806796716e+01 0 0 0
32415 110 3 5.9999999999999998e-02 1.8683474589700588e+00 2.2101266511104516e+01 2.8742835556703518e+01 0 0 0
32416 110 3 5.9999999999999998e-02 1.8648913151045132e+00 2.1888011087640397e+01 2.7030319250792374e+01 0 0 0
32420 110 2 9.7000000000000003e-02 5.6864930937774023e+00 2.0442497154844244e+01 2.8003280840280567e+01 0 0 0
32423 110 4 -2.0000000000000001e-01 5.8030339416308818e+00 1.9718942837722448e+01 2.9630873305021453e+01 0 0 0
33023 112 4 -2.0000000000000001e-01 5.6096690679587340e+00 2.4651418355395538e+01 2.9173654746575529e+01 0 0 0
33599 112 4 -2.0000000000000001e-01 5.4371512154658275e-01 2.4376499011973856e+01 2.8775074628920834e+01 0 0 0
33018 112 5 1.0299999999999999e-01 3.0944901915069014e+00 2.4896844242724885e+01 2.8307083066446570e+01 0 0 0
33017 112 4 -2.0000000000000001e-01 3.1596118632051535e+00 2.4875369096093429e+01 2.5966320267406026e+01 0 0 0
32453 109 4 -2.0000000000000001e-01 1.0964327525503309e+01 2.2997408556130932e+01 2.4604818076916374e+01 0 0 0
32440 110 3 5.9999999999999998e-02 6.9474480482842926e+00 2.2020331234293401e+01 2.7085816334588408e+01 0 0 0
32439 110 3 5.9999999999999998e-02 7.0072714123153155e+00 2.1922907251741382e+01 2.8721706243037790e+01 0 0 0
32437 110 1 -1.2000000000000000e-01 6.9675395448283188e+00 2.1274613454691455e+01 2.7855137919336581e+01 0 0 0
32441 110 4 -2.0000000000000001e-01 8.4680586533950386e+00 1.9314142490813349e+01 2.6467519143192536e+01 0 0 0
32442 110 5 1.0299999999999999e-01 8.2028385921764340e+00 1.9726797662296935e+01 2.8662332695948244e+01 0 0 0
32448 110 5 1.0299999999999999e-01 1.0962850205875506e+01 1.9578815856083512e+01 2.7872758242986645e+01 0 0 0
32438 110 2 9.7000000000000003e-02 8.2681780432282874e+00 2.0373171299162461e+01 2.7860428434518465e+01 0 0 0
32443 110 1 -1.2000000000000000e-01 9.5017040690699464e+00 2.1233183945142223e+01 2.8064942205636942e+01 0 0 0
32445 110 3 5.9999999999999998e-02 9.4341084667897572e+00 2.1984127980154302e+01 2.8837396919548421e+01 0 0 0
32446 110 3 5.9999999999999998e-02 9.8081441884918128e+00 2.1749376794050303e+01 2.7141953411913086e+01 0 0 0
32444 110 2 9.7000000000000003e-02 1.0729135546381384e+01 2.0427498298776062e+01 2.8467334071011475e+01 0 0 0
32447 110 4 -2.0000000000000001e-01 1.0646205359339300e+01 1.9644898433984938e+01 3.0072874259519903e+01 0 0 0
32461 110 1 -1.2000000000000000e-01 1.1978728229552505e+01 2.1283962798473464e+01 2.8420678607639559e+01 0 0 0
32464 110 3 5.9999999999999998e-02 1.1820818757110061e+01 2.1861618773198963e+01 2.7518503732508417e+01 0 0 0
33041 112 4 -2.0000000000000001e-01 8.2063365985858994e+00 2.4794251423636549e+01 2.6408053464203881e+01 0 0 0
33047 112 4 -2.0000000000000001e-01 1.0663334060283880e+01 2.4444998334352402e+01 2.9341552704738682e+01 0 0 0
32463 110 3 5.9999999999999998e-02 1.2031493146819573e+01 2.1914898239181912e+01 2.9288052473526484e+01 0 0 0
32471 110 4 -2.0000000000000001e-01 1.5958534085085747e+01 1.9470143583484315e+01 2.9826886685763416e+01 0 0 0
33065 112 4 -2.0000000000000001e-01 1.3302350586813283e+01 2.4584817699327449e+01 2.6543914657955380e+01 0 0 0
33071 112 4 -2.0000000000000001e-01 1.5885327552494608e+01 2.4320518868421537e+01 2.9420631010780884e+01 0 0 0
32477 109 4 -2.0000000000000001e-01 1.5965874780708287e+01 2.2836156194629154e+01 2.4475096261987098e+01 0 0 0
32472 110 5 1.0299999999999999e-01 1.5931500945854248e+01 1.9814784086818264e+01 2.7506438503278741e+01 0 0 0
32468 110 2 9.7000000000000003e-02 1.5891158687353826e+01 2.0566855189548505e+01 2.8353287346389340e+01 0 0 0
33072 112 5 1.0299999999999999e-01 1.6102524294515408e+01 2.4751182308834533e+01 2.7096631017543203e+01 0 0 0
32465 110 4 -2.0000000000000001e-01 1.3275272077822493e+01 1.9734908641622379e+01 2.6582041689217881e+01 0 0 0
32466 110 5 1.0299999999999999e-01 1.3206135083321684e+01 1.9620261579805781e+01 2.8787353710800531e+01 0 0 0
32462 110 2 9.7000000000000003e-02 1.3294893647278101e+01 2.0477424100621153e+01 2.8143669359857149e+01 0 0 0
32470 110 3 5.9999999999999998e-02 1.4534847380813968e+01 2.2091741195624362e+01 2.7519275562471428e+01 0 0 0
32467 110 1 -1.2000000000000000e-01 1.4547214732565847e+01 2.1342064224156147e+01 2.8388361281116957e+01 0 0 0
32469 110 3 5.9999999999999998e-02 1.4566164902675800e+01 2.1924332582379137e+01 2.9236751495227800e+01 0 0 0
33066 112 5 1.0299999999999999e-01 1.3252478804448652e+01 2.4853339730129257e+01 2.8876771866357128e+01 0 0 0
33024 112 5 1.0299999999999999e-01 5.6547797839358882e+00 2.5102690660254595e+01 2.6769196088652954e+01 0 0 0
33600 112 5 1.0299999999999999e-01 3.7745373704690965e-01 2.5299478492936938e+01 2.6585472306409667e+01 0 0 0
34199 114 4 -2.0000000000000001e-01 5.0330830972697616e-01 2.9305536876908629e+01 2.9204699070943160e+01 0 0 0
33020 112 2 9.7000000000000003e-02 5.6627879287790064e+00 2.5717201691644895e+01 2.7723088206424229e+01 0 0 0
34200 114 5 1.0299999999999999e-01 6.6465692432817192e-01 2.9985711550284190e+01 2.7019952689706180e+01 0 0 0
33596 112 2 9.7000000000000003e-02 4.0779400326055087e-01 2.5750310143616726e+01 2.7628045791516254e+01 0 0 0
33014 112 2 9.7000000000000003e-02 3.0113535257376371e+00 2.5684337725279921e+01 2.7561321709510420e+01 0 0 0
33019 112 1 -1.2000000000000000e-01 4.3606452630366555e+00 2.6559942691297763e+01 2.7624117750729944e+01 0 0 0
33013 112 1 -1.2000000000000000e-01 1.6949186550293343e+00 2.6548641184053380e+01 2.7646307833042005e+01 0 0 0
33015 112 3 5.9999999999999998e-02 1.7369462348349372e+00 2.6983726759070507e+01 2.8649416809990196e+01 0 0 0
33016 112 3 5.9999999999999998e-02 1.6701216956149663e+00 2.7312962367304706e+01 2.6819415423309827e+01 0 0 0
33021 112 3 5.9999999999999998e-02 4.2989990368513107e+00 2.7201156812168666e+01 2.8498459256871865e+01 0 0 0
33022 112 3 5.9999999999999998e-02 4.4169233952277596e+00 2.7324280865004479e+01 2.6830246543050741e+01 0 0 0
33618 114 5 1.0299999999999999e-01 3.1307379654937493e+00 2.9726602822762612e+01 2.8547331763556404e+01 0 0 0
33624 114 5 1.0299999999999999e-01 5.5794715743580703e+00 2.9934692458567600e+01 2.7123788908637536e+01 0 0 0
33617 114 4 -2.0000000000000001e-01 3.1105629102458741e+00 2.9938087972799966e+01 2.6266840303493801e+01 0 0 0
33623 114 4 -2.0000000000000001e-01 5.7238578662244581e+00 2.9528186552540433e+01 2.9479443923574316e+01 0 0 0
34196 114 2 9.7000000000000003e-02 5.1578554229667950e-01 3.0543204473007741e+01 2.7948994072156975e+01 0 0 0
33620 114 2 9.7000000000000003e-02 5.6779089274232861e+00 3.0587459757642037e+01 2.7985071992273046e+01 0 0 0
33614 114 2 9.7000000000000003e-02 3.1411284328034550e+00 3.0576124543541741e+01 2.7895885986883204e+01 0 0 0
33042 112 5 1.0299999999999999e-01 8.1161438267288659e+00 2.5052904452351864e+01 2.8741313740647481e+01 0 0 0
33048 112 5 1.0299999999999999e-01 1.0830103721204361e+01 2.5060770913594158e+01 2.7061228847264893e+01 0 0 0
33063 112 3 5.9999999999999998e-02 1.2067538978617829e+01 2.6772996717915603e+01 2.9129840216559270e+01 0 0 0
33061 112 1 -1.2000000000000000e-01 1.2106297426380788e+01 2.6431688886040785e+01 2.8102519397927416e+01 0 0 0
33038 112 2 9.7000000000000003e-02 8.1975542951472349e+00 2.5759093823057079e+01 2.7909760183040550e+01 0 0 0
33044 112 2 9.7000000000000003e-02 1.0791426072413950e+01 2.5614819179399987e+01 2.7996300534336598e+01 0 0 0
33040 112 3 5.9999999999999998e-02 7.1353126469905108e+00 2.7237514240963559e+01 2.6904433912182956e+01 0 0 0
33647 114 4 -2.0000000000000001e-01 1.0708012420989860e+01 3.0025022966425343e+01 2.9757232842980763e+01 0 0 0
33046 112 3 5.9999999999999998e-02 9.4860218779013277e+00 2.7429858808613037e+01 2.7427120056622943e+01 0 0 0
33642 114 5 1.0299999999999999e-01 8.3454608820838683e+00 2.9852157638865176e+01 2.8536333432646913e+01 0 0 0
33045 112 3 5.9999999999999998e-02 9.4994995023163931e+00 2.6983164666707221e+01 2.9163994366453444e+01 0 0 0
33648 114 5 1.0299999999999999e-01 1.0863588187245899e+01 2.9975096180564357e+01 2.7336024241042363e+01 0 0 0
33043 112 1 -1.2000000000000000e-01 9.5157765285366835e+00 2.6588332478055825e+01 2.8120098085644337e+01 0 0 0
33039 112 3 5.9999999999999998e-02 6.9520828200528335e+00 2.7167048220547397e+01 2.8679533273152721e+01 0 0 0
33037 112 1 -1.2000000000000000e-01 6.9788269959899782e+00 2.6614584308023844e+01 2.7774453835162131e+01 0 0 0
33641 114 4 -2.0000000000000001e-01 8.4266701103698693e+00 2.9800210179181878e+01 2.6336063356709150e+01 0 0 0
33644 114 2 9.7000000000000003e-02 1.0791786847814585e+01 3.0815429377053253e+01 2.8123731208320599e+01 0 0 0
33638 114 2 9.7000000000000003e-02 8.3089190875286807e+00 3.0676973997321664e+01 2.7814405831836257e+01 0 0 0
33064 112 3 5.9999999999999998e-02 1.2168479182485340e+01 2.7176750144554909e+01 2.7380089767153368e+01 0 0 0
33077 111 4 -2.0000000000000001e-01 1.5884938833650684e+01 2.7786225703029036e+01 2.4905084410890581e+01 0 0 0
33668 114 2 9.7000000000000003e-02 1.5924439947886039e+01 3.0707535781080047e+01 2.8470179819739542e+01 0 0 0
33067 112 1 -1.2000000000000000e-01 1.4743672304798338e+01 2.6241160201376672e+01 2.8132742943346532e+01 0 0 0
33662 114 2 9.7000000000000003e-02 1.3401184229540153e+01 3.0806288037045253e+01 2.8169668096990069e+01 0 0 0
33069 112 3 5.9999999999999998e-02 1.4868576046617809e+01 2.6964553383788299e+01 2.9007277275596984e+01 0 0 0
33666 114 5 1.0299999999999999e-01 1.3314749153651778e+01 2.9936661286334555e+01 2.8832725849963271e+01 0 0 0
33068 112 2 9.7000000000000003e-02 1.6029451472072875e+01 2.5356338179937730e+01 2.8004257354140087e+01 0 0 0
33665 114 4 -2.0000000000000001e-01 1.3691341401457748e+01 3.0137543574731080e+01 2.6592714996681295e+01 0 0 0
33671 114 4 -2.0000000000000001e-01 1.5660178417234512e+01 2.9765074712710536e+01 2.9969136891704796e+01 0 0 0
33062 112 2 9.7000000000000003e-02 1.3348516584011190e+01 2.5556278116443679e+01 2.8050103697405831e+01 0 0 0
4228 15 3 5.9999999999999998e-02 4.3813953504654162e+00 3.5536261030741770e+01 3.2161927065341223e+00 0 0 0
4210 15 3 5.9999999999999998e-02 1.8958962023596981e+00 3.5550683835661808e+01 3.4423401737960058e+00 0 0 0
4209 15 3 5.9999999999999998e-02 1.6013731618598377e+00 3.5681922434523607e+01 1.6807768044075433e+00 0 0 0
4227 15 3 5.9999999999999998e-02 4.3610447948024200e+00 3.5801012827103065e+01 1.4127322264415734e+00 0 0 0
4207 15 1 -1.2000000000000000e-01 1.7830483286712715e+00 3.6289536501032920e+01 2.5582349820821939e+00 0 0 0
4225 15 1 -1.2000000000000000e-01 4.3947382177814989e+00 3.6269262155739504e+01 2.4576490640007420e+00 0 0 0
3630 13 5 1.0299999999999999e-01 5.5766819341727469e+00 3.2657520505282370e+01 2.1685966052915648e+00 0 0 0
3611 13 4 -2.0000000000000001e-01 3.3138760668497929e+00 3.3248160471354176e+01 1.6230010173523512e+00 0 0 0
3612 13 5 1.0299999999999999e-01 3.2087045690672960e+00 3.2147674634395564e+01 3.6551520832290594e+00 0 0 0
3629 13 4 -2.0000000000000001e-01 5.8264167019426090e+00 3.2537843757418123e+01 4.4686005379174496e+00 0 0 0
3626 13 2 9.7000000000000003e-02 5.7068555787456612e+00 3.1800920123876221e+01 2.7653016109312882e+00 0 0 0
3608 13 2 9.7000000000000003e-02 3.2090696481457957e+00 3.1813314534811305e+01 2.6625980085272229e+00 0 0 0
3602 13 2 9.7000000000000003e-02 6.1063051606613361e-01 3.1868182127461200e+01 2.5338197480223510e+00 0 0 0
3606 13 5 1.0299999999999999e-01 5.5930683042318796e-01 3.2609021920763929e+01 1.7079500245390558e+00 0 0 0
3605 13 4 -2.0000000000000001e-01 6.6430629741102676e-01 3.2829955536670916e+01 4.0552614324319824e+00 0 0 0
4226 15 2 9.7000000000000003e-02 5.6581942975714083e+00 3.7053584093276172e+01 2.5284870013419591e+00 0 0 0
4208 15 2 9.7000000000000003e-02 3.0873941633297957e+00 3.7189043427912736e+01 2.5267537204176018e+00 0 0 0
4202 15 2 9.7000000000000003e-02 5.7483471900948369e-01 3.7024287819738639e+01 2.8641413691641247e+00 0 0 0
4233 15 3 5.9999999999999998e-02 6.8434120084121677e+00 3.5625858723495696e+01 1.5648067531410472e+00 0 0 0
4234 15 3 5.9999999999999998e-02 6.9029014980371359e+00 3.5515157933257264e+01 3.3479679737398453e+00 0 0 0
4231 15 1 -1.2000000000000000e-01 6.9392628008912070e+00 3.6233078960582738e+01 2.5060496137034178e+00 0 0 0
4252 15 3 5.9999999999999998e-02 9.3918667005570420e+00 3.5456885063906064e+01 3.2254438642300300e+00 0 0 0
4251 15 3 5.9999999999999998e-02 9.4168166244009708e+00 3.5640326146433658e+01 1.5033237951902250e+00 0 0 0
4249 15 1 -1.2000000000000000e-01 9.4378747432380639e+00 3.6253028339183338e+01 2.4420651994712776e+00 0 0 0
3635 13 4 -2.0000000000000001e-01 8.2850091556616814e+00 3.3105502779444727e+01 1.3306367139589665e+00 0 0 0
3654 13 5 1.0299999999999999e-01 1.0860184117472063e+01 3.2878963663980194e+01 2.4523257515993708e+00 0 0 0
3636 13 5 1.0299999999999999e-01 8.3982189388894621e+00 3.2603862911823938e+01 3.5647376837255580e+00 0 0 0
3653 13 4 -2.0000000000000001e-01 1.0917005910359013e+01 3.2241030470795820e+01 4.6232654790893619e+00 0 0 0
3632 13 2 9.7000000000000003e-02 8.2654935500813735e+00 3.1963643434219591e+01 2.6736484771455045e+00 0 0 0
3650 13 2 9.7000000000000003e-02 1.0915491370246997e+01 3.1868044610578821e+01 2.9029505389682280e+00 0 0 0
4255 15 1 -1.2000000000000000e-01 1.2016716171341466e+01 3.6340647239021955e+01 2.2419039892945318e+00 0 0 0
4232 15 2 9.7000000000000003e-02 8.1585621701501765e+00 3.7091149451442206e+01 2.4868949788887611e+00 0 0 0
4250 15 2 9.7000000000000003e-02 1.0738261977526168e+01 3.7137442442444595e+01 2.5993433814564515e+00 0 0 0
4241 16 4 -2.0000000000000001e-01 8.1965958673892896e+00 3.4787931609190998e+01 5.7711417963369369e+00 0 0 0
4257 15 3 5.9999999999999998e-02 1.1975672180443039e+01 3.5835161198248571e+01 1.2978094362157693e+00 0 0 0
4258 15 3 5.9999999999999998e-02 1.2119554450054265e+01 3.5603157971194626e+01 3.0160842836027957e+00 0 0 0
3659 13 4 -2.0000000000000001e-01 1.3387841667253353e+01 3.3104020801500432e+01 1.5059649072841168e+00 0 0 0
3660 13 5 1.0299999999999999e-01 1.3424287271851943e+01 3.2370368113262685e+01 3.6522599797936368e+00 0 0 0
3656 13 2 9.7000000000000003e-02 1.3410653504239903e+01 3.1814175472766145e+01 2.6705213803389274e+00 0 0 0
4276 15 3 5.9999999999999998e-02 1.4710510362235723e+01 3.5387843500626794e+01 2.8485196863826707e+00 0 0 0
4273 15 1 -1.2000000000000000e-01 1.4665499000675128e+01 3.6297616001362229e+01 2.1871534580061818e+00 0 0 0
4275 15 3 5.9999999999999998e-02 1.4560990745235802e+01 3.5902814820702694e+01 1.1716074026641325e+00 0 0 0
4265 16 4 -2.0000000000000001e-01 1.3574342468058383e+01 3.4781156214223593e+01 5.7913655618974049e+00 0 0 0
4274 15 2 9.7000000000000003e-02 1.5950787681110818e+01 3.7174435033043117e+01 2.4447410200157398e+00 0 0 0
4256 15 2 9.7000000000000003e-02 1.3334151902851724e+01 3.7109660023283716e+01 2.2393583648184081e+00 0 0 0
3674 13 2 9.7000000000000003e-02 1.5996369252828142e+01 3.1709042017497516e+01 2.6804329833195166e+00 0 0 0
3677 13 4 -2.0000000000000001e-01 1.6034351472017114e+01 3.2248492976478701e+01 4.3691632241444074e+00 0 0 0
3678 13 5 1.0299999999999999e-01 1.6085755786046789e+01 3.2624944727580953e+01 2.1429034942849285e+00 0 0 0
4260 15 5 1.0299999999999999e-01 1.3299215008848760e+01 3.7717617629428929e+01 3.1461975492341638e+00 0 0 0
4206 15 5 1.0299999999999999e-01 4.6745590613726606e-01 3.7789369966166859e+01 2.1583801000123271e+00 0 0 0
4205 15 4 -2.0000000000000001e-01 6.6012889016971177e-01 3.7778683826486585e+01 4.5118491181595966e+00 0 0 0
4212 15 5 1.0299999999999999e-01 3.0206708395146658e+00 3.7789876445345428e+01 3.4779805322958990e+00 0 0 0
4229 15 4 -2.0000000000000001e-01 5.6837930866407884e+00 3.8019140744536948e+01 4.0435626609091910e+00 0 0 0
4805 17 4 -2.0000000000000001e-01 6.1338073286286354e-01 4.2643698861971821e+01 4.2651674944505515e+00 0 0 0
4230 15 5 1.0299999999999999e-01 5.6702253820050297e+00 3.7721501658702707e+01 1.7024390431799672e+00 0 0 0
4802 17 2 9.7000000000000003e-02 4.6020238060339463e-01 4.2025220288339248e+01 2.5160254624570269e+00 0 0 0
4211 15 4 -2.0000000000000001e-01 3.0231881553941582e+00 3.8319656314033296e+01 1.1605707290412357e+00 0 0 0
4810 17 3 5.9999999999999998e-02 1.8042475146132904e+00 4.0393178777899784e+01 2.9030434552660100e+00 0 0 0
4828 17 3 5.9999999999999998e-02 4.3286618956635499e+00 4.0295571179020342e+01 2.9769853942759608e+00 0 0 0
4807 17 1 -1.2000000000000000e-01 1.7601118215236313e+00 4.1240153893509003e+01 2.2324904668113348e+00 0 0 0
4825 17 1 -1.2000000000000000e-01 4.3694216405236288e+00 4.1161928508267685e+01 2.3385996296656755e+00 0 0 0
4809 17 3 5.9999999999999998e-02 1.6359735904103527e+00 4.0996483140800841e+01 1.2556417176186276e+00 0 0 0
4827 17 3 5.9999999999999998e-02 4.4443912256739084e+00 4.0781703581609897e+01 1.3554056212521670e+00 0 0 0
4808 17 2 9.7000000000000003e-02 3.0463160336357533e+00 4.2006943800438023e+01 2.3959738534311250e+00 0 0 0
4826 17 2 9.7000000000000003e-02 5.6462651600872489e+00 4.1999407800107214e+01 2.5990390983842517e+00 0 0 0
4812 17 5 1.0299999999999999e-01 3.0127215109251515e+00 4.2526684675412412e+01 3.3589949567193562e+00 0 0 0
4829 17 4 -2.0000000000000001e-01 5.6804833629340363e+00 4.2455669527876488e+01 4.3194070017503234e+00 0 0 0
4830 17 5 1.0299999999999999e-01 5.6389658611376570e+00 4.2898013397706826e+01 2.0190770184464126e+00 0 0 0
4806 17 5 1.0299999999999999e-01 4.3678534203371094e-01 4.2890787928931211e+01 1.8778610847207984e+00 0 0 0
4811 17 4 -2.0000000000000001e-01 3.0585286454989693e+00 4.3390412015222708e+01 1.2717420844304907e+00 0 0 0
4817 18 4 -2.0000000000000001e-01 2.9918312983199504e+00 3.9780875438915416e+01 5.9353238522270804e+00 0 0 0
4236 15 5 1.0299999999999999e-01 8.2021258901434386e+00 3.7698519319357636e+01 3.4205161874938401e+00 0 0 0
4253 15 4 -2.0000000000000001e-01 1.0828067525827137e+01 3.7648338429037118e+01 4.3087135700433503e+00 0 0 0
4254 15 5 1.0299999999999999e-01 1.0633758173885063e+01 3.8038621362396803e+01 1.9798466199550542e+00 0 0 0
4833 17 3 5.9999999999999998e-02 6.8111392516572016e+00 4.0897609417309113e+01 1.2437307487495575e+00 0 0 0
4235 15 4 -2.0000000000000001e-01 8.1979680533466173e+00 3.8206229307320037e+01 1.1453142690533900e+00 0 0 0
4834 17 3 5.9999999999999998e-02 7.1147042046900069e+00 4.0372766003541891e+01 2.9448879703402167e+00 0 0 0
4831 17 1 -1.2000000000000000e-01 6.9630341381219036e+00 4.1226608881465957e+01 2.2716336428734958e+00 0 0 0
4852 17 3 5.9999999999999998e-02 9.4314555102545192e+00 4.0459988022627712e+01 2.9714139521963623e+00 0 0 0
4851 17 3 5.9999999999999998e-02 9.4434132336822234e+00 4.0816874563019958e+01 1.1812066277313997e+00 0 0 0
4849 17 1 -1.2000000000000000e-01 9.4239377320361246e+00 4.1295966038948741e+01 2.2324453777112563e+00 0 0 0
4850 17 2 9.7000000000000003e-02 1.0728502743636389e+01 4.2123374017163215e+01 2.3987336520545757e+00 0 0 0
4832 17 2 9.7000000000000003e-02 8.1920713320396210e+00 4.2118968487046480e+01 2.3734164138469649e+00 0 0 0
4836 17 5 1.0299999999999999e-01 8.2045565468155832e+00 4.2745998969754673e+01 3.2588535153052622e+00 0 0 0
4854 17 5 1.0299999999999999e-01 1.0779887620790907e+01 4.2859641223220073e+01 1.6529878888426659e+00 0 0 0
4853 17 4 -2.0000000000000001e-01 1.0768587382963066e+01 4.3105536403117959e+01 3.9301206698440949e+00 0 0 0
4835 17 4 -2.0000000000000001e-01 8.1052415788680889e+00 4.3191175507417469e+01 9.9326133146066742e-01 0 0 0
4855 17 1 -1.2000000000000000e-01 1.1999239555595821e+01 4.1223364406881487e+01 2.2558249919994693e+00 0 0 0
4857 17 3 5.9999999999999998e-02 1.2009772162753443e+01 4.0554859328259035e+01 1.4348177419278332e+00 0 0 0
4841 18 4 -2.0000000000000001e-01 8.0640616208764033e+00 3.9799055359410723e+01 5.8134131546585666e+00 0 0 0
4858 17 3 5.9999999999999998e-02 1.1956355555677639e+01 4.0448494024208834e+01 3.0539261656808243e+00 0 0 0
4278 15 5 1.0299999999999999e-01 1.6007851238575086e+01 3.8005702090033438e+01 1.7721640818704436e+00 0 0 0
4277 15 4 -2.0000000000000001e-01 1.5825060590665805e+01 3.7805910272193195e+01 4.1393496612698950e+00 0 0 0
4259 15 4 -2.0000000000000001e-01 1.3391468029743676e+01 3.8376145701511113e+01 1.0178594735935971e+00 0 0 0
4856 17 2 9.7000000000000003e-02 1.3359591499027076e+01 4.2039611073246888e+01 2.2785566630688563e+00 0 0 0
4873 17 1 -1.2000000000000000e-01 1.4696060686658454e+01 4.1193361189955297e+01 2.1232497484507467e+00 0 0 0
4876 17 3 5.9999999999999998e-02 1.4738717164594751e+01 4.0358048286608685e+01 2.8559077091231932e+00 0 0 0
4875 17 3 5.9999999999999998e-02 1.4821598124188814e+01 4.0680219594247554e+01 1.1348304543274257e+00 0 0 0
4860 17 5 1.0299999999999999e-01 1.3451821114060730e+01 4.2506873163648272e+01 3.2353336073197387e+00 0 0 0
4859 17 4 -2.0000000000000001e-01 1.3451054230566140e+01 4.3451898185321483e+01 1.1213548831287685e+00 0 0 0
4874 17 2 9.7000000000000003e-02 1.5992072710442761e+01 4.2122150203549083e+01 2.3852837628185326e+00 0 0 0
4877 17 4 -2.0000000000000001e-01 1.6106905824713341e+01 4.2707001271362316e+01 4.0682139868472937e+00 0 0 0
4865 18 4 -2.0000000000000001e-01 1.3385668296074023e+01 3.9885344591174999e+01 5.6729584653581382e+00 0 0 0
4878 17 5 1.0299999999999999e-01 1.5847190755094326e+01 4.3050443587795293e+01 1.7088015885098966e+00 0 0 0
5409 19 3 5.9999999999999998e-02 1.7734287682718619e+00 4.5797764818297232e+01 1.1900166584862124e+00 0 0 0
5407 19 1 -1.2000000000000000e-01 1.8421864352284736e+00 4.6236256903848215e+01 2.2401349320878490e+00 0 0 0
5410 19 3 5.9999999999999998e-02 1.9767571813114817e+00 4.5355520917613646e+01 2.8494309870609369e+00 0 0 0
5408 19 2 9.7000000000000003e-02 3.0949466180111860e+00 4.7074101344132124e+01 2.4423256045082682e+00 0 0 0
5425 19 1 -1.2000000000000000e-01 4.3850886651414820e+00 4.6226323083662670e+01 2.4144152864011206e+00 0 0 0
5428 19 3 5.9999999999999998e-02 4.3749234758989433e+00 4.5375786045533147e+01 3.0944648899229978e+00 0 0 0
5427 19 3 5.9999999999999998e-02 4.4559044987282901e+00 4.5771716472624135e+01 1.3981691647384100e+00 0 0 0
5412 19 5 1.0299999999999999e-01 3.1576984918174449e+00 4.7704389990641026e+01 3.2529290772963995e+00 0 0 0
5411 19 4 -2.0000000000000001e-01 3.1545805461583951e+00 4.8241111614864984e+01 1.1240257903113933e+00 0 0 0
5426 19 2 9.7000000000000003e-02 5.6647935944739487e+00 4.6976063516892346e+01 2.6382862834693572e+00 0 0 0
5430 19 5 1.0299999999999999e-01 5.6288545465504614e+00 4.7817270624605158e+01 1.9740651398300522e+00 0 0 0
5429 19 4 -2.0000000000000001e-01 5.6947123174185528e+00 4.7548056003769318e+01 4.3681867764691944e+00 0 0 0
5402 19 2 9.7000000000000003e-02 5.9324385701841686e-01 4.6968393363775107e+01 2.6277543689125356e+00 0 0 0
5406 19 5 1.0299999999999999e-01 5.7841230655757347e-01 4.7796932955143276e+01 2.0262690012404794e+00 0 0 0
5405 19 4 -2.0000000000000001e-01 6.4455689817503758e-01 4.7576768824522368e+01 4.2996935833472145e+00 0 0 0
5417 20 4 -2.0000000000000001e-01 3.1354603476680660e+00 4.4418193240937477e+01 5.8986587025702608e+00 0 0 0
6017 22 4 -2.0000000000000001e-01 3.1802275614837225e+00 4.9515424649660488e+01 6.0845265144961740e+00 0 0 0
5433 19 3 5.9999999999999998e-02 6.8093550681827084e+00 4.5862958479501891e+01 1.2198901524892694e+00 0 0 0
5434 19 3 5.9999999999999998e-02 7.0699791818604742e+00 4.5380054666970196e+01 2.9171789247530984e+00 0 0 0
5431 19 1 -1.2000000000000000e-01 6.9601170043813472e+00 4.6211996268262787e+01 2.2891880913249110e+00 0 0 0
5449 19 1 -1.2000000000000000e-01 9.5355774997161618e+00 4.6416510598063503e+01 2.2100074243475492e+00 0 0 0
5451 19 3 5.9999999999999998e-02 9.6851763483447275e+00 4.5962369854651513e+01 1.1843391835802548e+00 0 0 0
5452 19 3 5.9999999999999998e-02 9.5801610543612092e+00 4.5479182147031821e+01 2.7943305068645130e+00 0 0 0
5432 19 2 9.7000000000000003e-02 8.2085298467956207e+00 4.7109717250453471e+01 2.3370056038737235e+00 0 0 0
5436 19 5 1.0299999999999999e-01 8.3368564161349976e+00 4.7674085795598181e+01 3.2300193094778442e+00 0 0 0
5450 19 2 9.7000000000000003e-02 1.0753415447653088e+01 4.7257291825750080e+01 2.6469139995496103e+00 0 0 0
5453 19 4 -2.0000000000000001e-01 1.0756021503567991e+01 4.7627774606737496e+01 4.3526788474053975e+00 0 0 0
5435 19 4 -2.0000000000000001e-01 8.0793213272372633e+00 4.8356033387007862e+01 1.1019339760213354e+00 0 0 0
5454 19 5 1.0299999999999999e-01 1.0814218512791578e+01 4.8236142886456577e+01 2.1326352743997781e+00 0 0 0
5455 19 1 -1.2000000000000000e-01 1.2080739080482525e+01 4.6431699867132451e+01 2.4358288139238495e+00 0 0 0
5457 19 3 5.9999999999999998e-02 1.2056856364199765e+01 4.5868645207989502e+01 1.4902311698535953e+00 0 0 0
5441 20 4 -2.0000000000000001e-01 8.2047517528960920e+00 4.4955881021584425e+01 5.7768297359354888e+00 0 0 0
5458 19 3 5.9999999999999998e-02 1.2139616620510795e+01 4.5544899531807019e+01 3.1289557588132180e+00 0 0 0
5459 19 4 -2.0000000000000001e-01 1.3265298166216606e+01 4.8414692373243945e+01 1.1133554124387750e+00 0 0 0
5460 19 5 1.0299999999999999e-01 1.3206805950805764e+01 4.7868797103294085e+01 3.3446004269533600e+00 0 0 0
5456 19 2 9.7000000000000003e-02 1.3352331528154332e+01 4.7262939821424851e+01 2.4678644480124690e+00 0 0 0
5473 19 1 -1.2000000000000000e-01 1.4578799170886567e+01 4.6426175491459958e+01 2.2969817026851582e+00 0 0 0
5476 19 3 5.9999999999999998e-02 1.4562293422610887e+01 4.5696049008093489e+01 3.0614104674631912e+00 0 0 0
5475 19 3 5.9999999999999998e-02 1.4672859967369611e+01 4.6066330742854383e+01 1.2528649964519336e+00 0 0 0
5474 19 2 9.7000000000000003e-02 1.5811318465137473e+01 4.7293097562787501e+01 2.5465972294467192e+00 0 0 0
5477 19 4 -2.0000000000000001e-01 1.5813116008036811e+01 4.8123337969295576e+01 4.1765521886197297e+00 0 0 0
5465 20 4 -2.0000000000000001e-01 1.3368587879798715e+01 4.5244083854616520e+01 5.5889145347835205e+00 0 0 0
5478 19 5 1.0299999999999999e-01 1.5788646161354659e+01 4.8053142813389023e+01 1.8235123817181820e+00 0 0 0
6065 22 4 -2.0000000000000001e-01 1.3388281528963795e+01 4.9865578197586117e+01 5.7071790795273687e+00 0 0 0
6028 21 3 5.9999999999999998e-02 4.1429290933130041e+00 5.0715938222048621e+01 2.8917902478852078e+00 0 0 0
6002 21 2 9.7000000000000003e-02 5.4881997149961581e-01 5.2348450953895600e+01 2.5153553304223193e+00 0 0 0
6010 21 3 5.9999999999999998e-02 1.8058130574970022e+00 5.0601614723991759e+01 2.9833064845807367e+00 0 0 0
6009 21 3 5.9999999999999998e-02 1.6429298491492013e+00 5.0954668883201649e+01 1.3165866134825079e+00 0 0 0
6027 21 3 5.9999999999999998e-02 4.3343612383262551e+00 5.0930128097348344e+01 1.1484139164317784e+00 0 0 0
6025 21 1 -1.2000000000000000e-01 4.3886611075274988e+00 5.1424049439112146e+01 2.1231807978175996e+00 0 0 0
6007 21 1 -1.2000000000000000e-01 1.7778976947550400e+00 5.1467699164932228e+01 2.2503720709693478e+00 0 0 0
6008 21 2 9.7000000000000003e-02 3.1342361536076448e+00 5.2294349021103876e+01 2.2875766995067135e+00 0 0 0
6012 21 5 1.0299999999999999e-01 3.1048361387419985e+00 5.2707141930230904e+01 3.4045768578044440e+00 0 0 0
6011 21 4 -2.0000000000000001e-01 3.1605680306899249e+00 5.3610927186463016e+01 1.1439721080973397e+00 0 0 0
6026 21 2 9.7000000000000003e-02 5.6769449222972961e+00 5.2254825440253093e+01 2.3094546143544497e+00 0 0 0
6029 21 4 -2.0000000000000001e-01 5.6736815496621862e+00 5.2839720982812423e+01 4.0115445027506969e+00 0 0 0
6030 21 5 1.0299999999999999e-01 5.7464063315248071e+00 5.3077301071713698e+01 1.5938958931489795e+00 0 0 0
6006 21 5 1.0299999999999999e-01 5.8034654951817244e-01 5.3164916789891990e+01 1.7838266976033148e+00 0 0 0
6628 23 3 5.9999999999999998e-02 4.5171529387448786e+00 5.5654221726623504e+01 2.8990376646397480e+00 0 0 0
6005 21 4 -2.0000000000000001e-01 6.7770485483266829e-01 5.3124939267702359e+01 4.1442540500456104e+00 0 0 0
6617 24 4 -2.0000000000000001e-01 3.2449440868416906e+00 5.4807309444928137e+01 5.9487530080470412e+00 0 0 0
6627 23 3 5.9999999999999998e-02 4.6391314491469204e+00 5.6247204771970360e+01 1.2230667455210291e+00 0 0 0
6610 23 3 5.9999999999999998e-02 1.8861158522536263e+00 5.5626796299191923e+01 2.7976265228675801e+00 0 0 0
6609 23 3 5.9999999999999998e-02 1.7773192919899650e+00 5.6263918537254199e+01 1.2312663399351955e+00 0 0 0
6041 22 4 -2.0000000000000001e-01 8.3254292332348108e+00 5.0174532725859379e+01 5.6303184614057642e+00 0 0 0
6034 21 3 5.9999999999999998e-02 7.0657899779622158e+00 5.0769331656526553e+01 2.9904252259445938e+00 0 0 0
6052 21 3 5.9999999999999998e-02 9.5034265822489363e+00 5.0493770538475928e+01 2.7699968109209632e+00 0 0 0
6033 21 3 5.9999999999999998e-02 6.9491635776311469e+00 5.0997215273455126e+01 1.2033712447170821e+00 0 0 0
6031 21 1 -1.2000000000000000e-01 7.0148018269657246e+00 5.1475967288988201e+01 2.1576144190183184e+00 0 0 0
6051 21 3 5.9999999999999998e-02 9.6764377646698936e+00 5.1185259282415124e+01 1.2134460529894693e+00 0 0 0
6049 21 1 -1.2000000000000000e-01 9.6259619279882696e+00 5.1440259144636798e+01 2.2516421762928194e+00 0 0 0
6032 21 2 9.7000000000000003e-02 8.3130103540651650e+00 5.2310829441779902e+01 2.2950257098920552e+00 0 0 0
6036 21 5 1.0299999999999999e-01 8.3354551565936887e+00 5.2814036582788418e+01 3.2542219427638654e+00 0 0 0
6035 21 4 -2.0000000000000001e-01 8.2605602952630122e+00 5.3609754832204608e+01 1.1061038111810824e+00 0 0 0
6050 21 2 9.7000000000000003e-02 1.0916775712833532e+01 5.2174592105372064e+01 2.6169813512936058e+00 0 0 0
6053 21 4 -2.0000000000000001e-01 1.0873125188423947e+01 5.2632142395596077e+01 4.3497993763224763e+00 0 0 0
6054 21 5 1.0299999999999999e-01 1.0872421596218606e+01 5.3151571876083381e+01 2.1332587721104481e+00 0 0 0
6634 23 3 5.9999999999999998e-02 7.0166220245461028e+00 5.5525402864989104e+01 2.8045570336682579e+00 0 0 0
6652 23 3 5.9999999999999998e-02 9.5019876820172620e+00 5.5381970961626735e+01 3.1438281356548132e+00 0 0 0
6651 23 3 5.9999999999999998e-02 9.6390616222267873e+00 5.5734644446412645e+01 1.4533232244871810e+00 0 0 0
6657 23 3 5.9999999999999998e-02 1.2263838537255561e+01 5.5955274162642823e+01 1.2508076001569179e+00 0 0 0
6633 23 3 5.9999999999999998e-02 6.9720010409504987e+00 5.6134238138703687e+01 1.2149653179947890e+00 0 0 0
6055 21 1 -1.2000000000000000e-01 1.2257553774323089e+01 5.1358224648978101e+01 2.2953184813491299e+00 0 0 0
6649 23 1 -1.2000000000000000e-01 9.5674854958603408e+00 5.6174130809785332e+01 2.4140523655954720e+00 0 0 0
6058 21 3 5.9999999999999998e-02 1.2250526267624652e+01 5.0490304214171879e+01 2.9141338745407341e+00 0 0 0
6655 23 1 -1.2000000000000000e-01 1.2228661738048421e+01 5.6233550668116756e+01 2.3008106128195798e+00 0 0 0
6057 21 3 5.9999999999999998e-02 1.2136625951554638e+01 5.1057382750600006e+01 1.3512839549966915e+00 0 0 0
6658 23 3 5.9999999999999998e-02 1.2256109876333451e+01 5.5344777490747539e+01 2.9512333901610912e+00 0 0 0
6076 21 3 5.9999999999999998e-02 1.4890536187118654e+01 5.0783555254200614e+01 3.4287994725251916e+00 0 0 0
6075 21 3 5.9999999999999998e-02 1.4932040707944424e+01 5.0782274003249441e+01 1.6898840728279922e+00 0 0 0
6059 21 4 -2.0000000000000001e-01 1.3464377952407283e+01 5.3436355538534677e+01 1.2661130228266633e+00 0 0 0
6060 21 5 1.0299999999999999e-01 1.3404262169816187e+01 5.2740360165231017e+01 3.4582068555185361e+00 0 0 0
6056 21 2 9.7000000000000003e-02 1.3523672746728698e+01 5.2206588222409216e+01 2.5461933113819772e+00 0 0 0
6073 21 1 -1.2000000000000000e-01 1.4877903792108478e+01 5.1402012446616482e+01 2.5752803120487990e+00 0 0 0
6676 23 3 5.9999999999999998e-02 1.4892733725788654e+01 5.5517779370722145e+01 2.9506023994227841e+00 0 0 0
6665 24 4 -2.0000000000000001e-01 1.3535355122873190e+01 5.5034974798345850e+01 5.9414572504880203e+00 0 0 0
6675 23 3 5.9999999999999998e-02 1.4848362033651620e+01 5.6010053865370054e+01 1.2377527668033386e+00 0 0 0
37262 126 2 9.7000000000000003e-02 1.3346751469788442e+01 6.1101645922704471e+01 2.7536687637655810e+01 0 0 0
6625 23 1 -1.2000000000000000e-01 4.4775062425294454e+00 5.6556987734105931e+01 2.2295477377172026e+00 0 0 0
6607 23 1 -1.2000000000000000e-01 1.8869249262686747e+00 5.6565064940463117e+01 2.2516286601607542e+00 0 0 0
6626 23 2 9.7000000000000003e-02 5.8204937714006348e+00 5.7353220638609265e+01 2.5373683231877369e+00 0 0 0
6608 23 2 9.7000000000000003e-02 3.1583427885284916e+00 5.7376213339311363e+01 2.4552567747765517e+00 0 0 0
6612 23 5 1.0299999999999999e-01 3.2547099728946258e+00 5.7825617043663186e+01 3.5165281089498373e+00 0 0 0
6611 23 4 -2.0000000000000001e-01 3.1166996243320284e+00 5.8616748389220838e+01 1.1917509291415826e+00 0 0 0
7210 25 3 5.9999999999999998e-02 1.7828151143673467e+00 6.0645543269156448e+01 3.3531242694499594e+00 0 0 0
7228 25 3 5.9999999999999998e-02 4.2459846428288595e+00 6.0868498895491115e+01 3.3818682131713524e+00 0 0 0
7227 25 3 5.9999999999999998e-02 4.3750234527352747e+00 6.0970182519604442e+01 1.6677875939684013e+00 0 0 0
7209 25 3 5.9999999999999998e-02 1.8280387702759131e+00 6.0930467044960288e+01 1.6197163746563272e+00 0 0 0
7225 25 1 -1.2000000000000000e-01 4.2873982216441586e+00 6.1549128583447178e+01 2.5666412013991993e+00 0 0 0
7207 25 1 -1.2000000000000000e-01 1.7396490119506420e+00 6.1463258524225303e+01 2.5893229702587210e+00 0 0 0
6630 23 5 1.0299999999999999e-01 5.8285704987277915e+00 5.8301765432712081e+01 1.9057532731787572e+00 0 0 0
6602 23 2 9.7000000000000003e-02 5.9979106291925477e-01 5.7335566428042050e+01 2.4765678342888209e+00 0 0 0
6605 23 4 -2.0000000000000001e-01 5.4237211925267148e-01 5.7781496349641401e+01 4.2189469693139152e+00 0 0 0
6606 23 5 1.0299999999999999e-01 6.2612064450851723e-01 5.8221347664224936e+01 1.7409210526678889e+00 0 0 0
7217 26 4 -2.0000000000000001e-01 3.1365861437730413e+00 5.9909388427609223e+01 5.8387494999382836e+00 0 0 0
7226 25 2 9.7000000000000003e-02 5.5898181465831795e+00 6.2399128969030087e+01 2.5932340287878919e+00 0 0 0
6629 23 4 -2.0000000000000001e-01 5.7583081911561376e+00 5.7953965737916434e+01 4.2600797120936642e+00 0 0 0
7202 25 2 9.7000000000000003e-02 4.2106711660975260e-01 6.2311833146468366e+01 2.7673285868581727e+00 0 0 0
7208 25 2 9.7000000000000003e-02 2.9833639857883130e+00 6.2319593632866173e+01 2.5775918189503764e+00 0 0 0
6631 23 1 -1.2000000000000000e-01 7.0624787831764211e+00 5.6444092871053144e+01 2.2429408640992694e+00 0 0 0
7233 25 3 5.9999999999999998e-02 6.9499983195151191e+00 6.0866754220249085e+01 1.6868654195816750e+00 0 0 0
7234 25 3 5.9999999999999998e-02 6.8482609946742983e+00 6.0866641094536952e+01 3.4405401912042692e+00 0 0 0
7231 25 1 -1.2000000000000000e-01 6.9375317818092821e+00 6.1512081450977206e+01 2.5883099592774532e+00 0 0 0
6650 23 2 9.7000000000000003e-02 1.0911163246526273e+01 5.6966299020683820e+01 2.7365471637573493e+00 0 0 0
6632 23 2 9.7000000000000003e-02 8.3778347320044908e+00 5.7140687573976635e+01 2.4516748149622063e+00 0 0 0
6653 23 4 -2.0000000000000001e-01 1.0969136916507908e+01 5.7207550580176985e+01 4.4053260403723398e+00 0 0 0
6636 23 5 1.0299999999999999e-01 8.4257639679205649e+00 5.7680083485554910e+01 3.4047191336173612e+00 0 0 0
6635 23 4 -2.0000000000000001e-01 8.4213141903051092e+00 5.8421789673547615e+01 1.1598630667444658e+00 0 0 0
6654 23 5 1.0299999999999999e-01 1.0809621470634861e+01 5.7935513929890597e+01 2.2051870517360248e+00 0 0 0
7252 25 3 5.9999999999999998e-02 9.5264313381152697e+00 6.0698691312750263e+01 3.2859392764463622e+00 0 0 0
7251 25 3 5.9999999999999998e-02 9.5987603544994684e+00 6.0975912573002567e+01 1.5219116664322909e+00 0 0 0
7249 25 1 -1.2000000000000000e-01 9.5520357210604327e+00 6.1510945427428638e+01 2.4720502037923611e+00 0 0 0
7241 26 4 -2.0000000000000001e-01 8.2580329164978039e+00 5.9778224423476416e+01 5.9049467025181563e+00 0 0 0
7250 25 2 9.7000000000000003e-02 1.0873473512694972e+01 6.2380543267273133e+01 2.7488819574483156e+00 0 0 0
7257 25 3 5.9999999999999998e-02 1.2166756098493245e+01 6.1110585314154463e+01 1.4953353767989974e+00 0 0 0
7255 25 1 -1.2000000000000000e-01 1.2197846655545902e+01 6.1638351021489335e+01 2.4601814077422337e+00 0 0 0
7232 25 2 9.7000000000000003e-02 8.2317731563286074e+00 6.2391958038302981e+01 2.5434944334827660e+00 0 0 0
7258 25 3 5.9999999999999998e-02 1.2204334308538742e+01 6.0915251293384337e+01 3.1421934661954429e+00 0 0 0
6673 23 1 -1.2000000000000000e-01 1.4835185639811096e+01 5.6407156754027575e+01 2.2512079600778701e+00 0 0 0
6660 23 5 1.0299999999999999e-01 1.3579020526466378e+01 5.7463507824398988e+01 3.4493925769465887e+00 0 0 0
6659 23 4 -2.0000000000000001e-01 1.3312526686109118e+01 5.8412899583530077e+01 1.3238344895958198e+00 0 0 0
6656 23 2 9.7000000000000003e-02 1.3472264733350011e+01 5.7094573237866904e+01 2.4711222759553055e+00 0 0 0
7273 25 1 -1.2000000000000000e-01 1.4716153163324616e+01 6.1602486656629665e+01 2.5775676598788095e+00 0 0 0
7276 25 3 5.9999999999999998e-02 1.4686991702673886e+01 6.1000833056380010e+01 3.4865272472394437e+00 0 0 0
7275 25 3 5.9999999999999998e-02 1.4746761480807983e+01 6.0966648914107793e+01 1.7495209715235103e+00 0 0 0
7256 25 2 9.7000000000000003e-02 1.3446764792524204e+01 6.2496410977444562e+01 2.6052554762901128e+00 0 0 0
7265 26 4 -2.0000000000000001e-01 1.3154233223541487e+01 5.9484916884032430e+01 6.0908707445472654e+00 0 0 0
7274 25 2 9.7000000000000003e-02 1.6008734220875041e+01 6.2417192513565141e+01 2.5991897269014572e+00 0 0 0
6678 23 5 1.0299999999999999e-01 1.6037597315485886e+01 5.8053468440128270e+01 1.7043245008889358e+00 0 0 0
6674 23 2 9.7000000000000003e-02 1.6070428978656356e+01 5.7301538359317519e+01 2.4683153879229933e+00 0 0 0
6677 23 4 -2.0000000000000001e-01 1.6075646939972341e+01 5.8189511914626472e+01 4.1136197614301198e+00 0 0 0
4217 16 4 -2.0000000000000001e-01 3.1713391162130140e+00 3.4385789699104841e+01 6.3823552325158390e+00 0 0 0
3622 14 3 5.9999999999999998e-02 4.6032680711722387e+00 3.1988621232146940e+01 7.0006453187447235e+00 0 0 0
4224 16 5 1.0299999999999999e-01 5.6835810183587236e+00 3.4918768582943116e+01 7.0606111279606356e+00 0 0 0
3616 14 3 5.9999999999999998e-02 1.9417933751372691e+00 3.2126931184432650e+01 7.0144966412813572e+00 0 0 0
4796 16 2 9.7000000000000003e-02 5.7689802363696585e-01 3.5566355736780238e+01 7.8057387056374381e+00 0 0 0
4218 16 5 1.0299999999999999e-01 3.1192861148235886e+00 3.4854321095502954e+01 8.6413819013741868e+00 0 0 0
4214 16 2 9.7000000000000003e-02 3.1336043336462911e+00 3.5554085523191674e+01 7.7804835177153624e+00 0 0 0
4213 16 1 -1.2000000000000000e-01 1.8848451416159515e+00 3.6393276261403301e+01 7.7423326994509187e+00 0 0 0
4219 16 1 -1.2000000000000000e-01 4.4410673217855319e+00 3.6424710226711710e+01 7.8228248874301674e+00 0 0 0
4220 16 2 9.7000000000000003e-02 5.6592854132240351e+00 3.5672001234977209e+01 7.8597968369675435e+00 0 0 0
4223 16 4 -2.0000000000000001e-01 5.7033432909775739e+00 3.4845188368275409e+01 9.3786368924395855e+00 0 0 0
18611 63 4 -2.0000000000000001e-01 3.2299594485630490e+00 3.3562929600530317e+01 1.1180983532312679e+01 0 0 0
3621 14 3 5.9999999999999998e-02 4.3759587777830040e+00 3.2075677515903472e+01 8.7952721590681211e+00 0 0 0
3615 14 3 5.9999999999999998e-02 1.9692641607487775e+00 3.2115859263119198e+01 8.7356544261810907e+00 0 0 0
4800 16 5 1.0299999999999999e-01 5.3980224436649782e-01 3.4706970680802584e+01 7.1075318760246127e+00 0 0 0
4799 16 4 -2.0000000000000001e-01 4.4723991742173463e-01 3.4656381645725602e+01 9.3337970466123572e+00 0 0 0
19209 65 3 5.9999999999999998e-02 1.7918029059535758e+00 3.5804243959290858e+01 1.1736749092808303e+01 0 0 0
19227 65 3 5.9999999999999998e-02 4.3850874101172090e+00 3.5911707816054019e+01 1.1715256106650246e+01 0 0 0
4216 16 3 5.9999999999999998e-02 1.8683963890465880e+00 3.7025138740296484e+01 6.8538247000135630e+00 0 0 0
4221 16 3 5.9999999999999998e-02 4.5056799173188775e+00 3.7060246852222100e+01 8.7408303006581356e+00 0 0 0
4222 16 3 5.9999999999999998e-02 4.6144156712727691e+00 3.7094241205907693e+01 6.9955860705457695e+00 0 0 0
4215 16 3 5.9999999999999998e-02 1.7968202124676549e+00 3.7040906895189885e+01 8.5707553774274103e+00 0 0 0
18606 63 5 1.0299999999999999e-01 5.9799075108395283e-01 3.3200405947775202e+01 1.2241379612833633e+01 0 0 0
18630 63 5 1.0299999999999999e-01 5.8726383118930103e+00 3.3197578951010478e+01 1.2097217777599905e+01 0 0 0
3619 14 1 -1.2000000000000000e-01 4.4538247508470938e+00 3.1393756119116212e+01 7.9078253589956189e+00 0 0 0
3613 14 1 -1.2000000000000000e-01 1.8648338690652499e+00 3.1462202282328885e+01 7.8496943388505400e+00 0 0 0
3640 14 3 5.9999999999999998e-02 6.9449800128028807e+00 3.2363265842693060e+01 7.3371800325096403e+00 0 0 0
3646 14 3 5.9999999999999998e-02 9.6355109391109686e+00 3.2586115820629075e+01 7.3830496063878419e+00 0 0 0
4248 16 5 1.0299999999999999e-01 1.0963400395316507e+01 3.4699679934393330e+01 7.0623013282494602e+00 0 0 0
4237 16 1 -1.2000000000000000e-01 7.0285352455219163e+00 3.6418870961763766e+01 7.6363798012928479e+00 0 0 0
4242 16 5 1.0299999999999999e-01 8.2441221059890495e+00 3.4636639486580094e+01 8.1370718613104192e+00 0 0 0
4238 16 2 9.7000000000000003e-02 8.2611265965059637e+00 3.5483181714194835e+01 7.4445395472900620e+00 0 0 0
4244 16 2 9.7000000000000003e-02 1.0870872114122195e+01 3.5429416390663043e+01 7.8114832880206544e+00 0 0 0
4247 16 4 -2.0000000000000001e-01 1.0743965646140619e+01 3.4583217148695994e+01 9.3681339268915025e+00 0 0 0
18635 63 4 -2.0000000000000001e-01 8.4141337314683380e+00 3.3487581089048085e+01 1.1412282032289507e+01 0 0 0
3645 14 3 5.9999999999999998e-02 9.5303399631285242e+00 3.1984511167905730e+01 9.0846825051822542e+00 0 0 0
4243 16 1 -1.2000000000000000e-01 9.5712123544462351e+00 3.6305906956863907e+01 7.5673411679396807e+00 0 0 0
3639 14 3 5.9999999999999998e-02 7.1268744609496544e+00 3.1869727061513707e+01 9.0090351230442440e+00 0 0 0
19251 65 3 5.9999999999999998e-02 9.5774327027120680e+00 3.5959905690871466e+01 1.1924588691860858e+01 0 0 0
4245 16 3 5.9999999999999998e-02 9.5139558557647756e+00 3.6853523768445804e+01 8.4633055503835646e+00 0 0 0
4246 16 3 5.9999999999999998e-02 9.6468037382908651e+00 3.7023493278683247e+01 6.6602310193007401e+00 0 0 0
19233 65 3 5.9999999999999998e-02 7.0257893515313103e+00 3.5876869432853418e+01 1.1943811189737241e+01 0 0 0
4239 16 3 5.9999999999999998e-02 7.3222051194008193e+00 3.6932075884451038e+01 8.6009052692377814e+00 0 0 0
4240 16 3 5.9999999999999998e-02 7.0338771181427626e+00 3.7249879547659248e+01 6.9144050285827197e+00 0 0 0
3643 14 1 -1.2000000000000000e-01 9.6816686689241376e+00 3.1673816544130354e+01 8.0676152559438457e+00 0 0 0
3637 14 1 -1.2000000000000000e-01 7.0963057573606081e+00 3.1485725369756285e+01 7.9842443909650687e+00 0 0 0
19257 65 3 5.9999999999999998e-02 1.2237713046701847e+01 3.5825414005186047e+01 1.1608721972495882e+01 0 0 0
4261 16 1 -1.2000000000000000e-01 1.2196329520341198e+01 3.6239800921113215e+01 7.7643755371983527e+00 0 0 0
4264 16 3 5.9999999999999998e-02 1.2090372896877447e+01 3.7035164069681393e+01 7.0197204815973056e+00 0 0 0
3664 14 3 5.9999999999999998e-02 1.2200684271451944e+01 3.2665438074767444e+01 7.0939137242604113e+00 0 0 0
4263 16 3 5.9999999999999998e-02 1.2329681504741886e+01 3.6765834555836534e+01 8.7238911516864714e+00 0 0 0
3663 14 3 5.9999999999999998e-02 1.2132696183098453e+01 3.2326710616427214e+01 8.8127237908425204e+00 0 0 0
3661 14 1 -1.2000000000000000e-01 1.2239039652048092e+01 3.1837213522725261e+01 7.7858602452536170e+00 0 0 0
18659 63 4 -2.0000000000000001e-01 1.3604328947790920e+01 3.3355553733491114e+01 1.1551822399857208e+01 0 0 0
4266 16 5 1.0299999999999999e-01 1.3644013693077738e+01 3.4775485055113428e+01 8.2132512713771231e+00 0 0 0
4262 16 2 9.7000000000000003e-02 1.3545312377381817e+01 3.5504500026561189e+01 7.3881338674201169e+00 0 0 0
4267 16 1 -1.2000000000000000e-01 1.4811649436026398e+01 3.6415818501271694e+01 7.4098686722379519e+00 0 0 0
3669 14 3 5.9999999999999998e-02 1.4924000271287236e+01 3.2486874721265984e+01 8.7719635938260065e+00 0 0 0
3670 14 3 5.9999999999999998e-02 1.4923230758295698e+01 3.2553575103216566e+01 7.0810041645007802e+00 0 0 0
3667 14 1 -1.2000000000000000e-01 1.4858027341811885e+01 3.1837726263251909e+01 7.8466672492366243e+00 0 0 0
4269 16 3 5.9999999999999998e-02 1.4853872524622240e+01 3.7108051656453711e+01 8.1962630931749789e+00 0 0 0
4270 16 3 5.9999999999999998e-02 1.4778445609007333e+01 3.7070045836886365e+01 6.5560925458035921e+00 0 0 0
19275 65 3 5.9999999999999998e-02 1.4703060430990758e+01 3.6046189146318007e+01 1.1630215879133123e+01 0 0 0
37266 126 5 1.0299999999999999e-01 1.3389238945103502e+01 6.0237400515300195e+01 2.8212132115756944e+01 0 0 0
19211 65 4 -2.0000000000000001e-01 3.0330014475399238e+00 3.8129197154430351e+01 1.0945270921830426e+01 0 0 0
5399 18 4 -2.0000000000000001e-01 3.3021631991472378e-01 3.9703388422240309e+01 8.9750272106181033e+00 0 0 0
4822 18 3 5.9999999999999998e-02 4.2771709241278622e+00 4.2181156220569370e+01 6.8576434176472425e+00 0 0 0
4816 18 3 5.9999999999999998e-02 1.7866312491182741e+00 4.2236298145280372e+01 6.8879620278810538e+00 0 0 0
4824 18 5 1.0299999999999999e-01 5.6367237158562054e+00 4.0031809561284014e+01 6.7660273072600239e+00 0 0 0
4818 18 5 1.0299999999999999e-01 3.0381134058141366e+00 3.9771322726858287e+01 8.1769636311745000e+00 0 0 0
4814 18 2 9.7000000000000003e-02 3.0160231559737203e+00 4.0614443674471516e+01 7.4531184833770387e+00 0 0 0
4813 18 1 -1.2000000000000000e-01 1.7750735524335630e+00 4.1488289000931076e+01 7.6686183414927491e+00 0 0 0
4819 18 1 -1.2000000000000000e-01 4.3256588038437700e+00 4.1422077876171471e+01 7.5777576582141046e+00 0 0 0
4815 18 3 5.9999999999999998e-02 1.8466858881869892e+00 4.2023806968977254e+01 8.6182263916190145e+00 0 0 0
4821 18 3 5.9999999999999998e-02 4.2550299940884306e+00 4.2020075600272300e+01 8.4803179814178780e+00 0 0 0
4820 18 2 9.7000000000000003e-02 5.6417680605715868e+00 4.0649306179039606e+01 7.6339984063054569e+00 0 0 0
4823 18 4 -2.0000000000000001e-01 5.6952915690466037e+00 3.9561966712760608e+01 9.0134414736627075e+00 0 0 0
19811 67 4 -2.0000000000000001e-01 3.0809066439892483e+00 4.3083047725804704e+01 1.0752104614805271e+01 0 0 0
5396 18 2 9.7000000000000003e-02 4.7900519846000567e-01 4.0698300960185527e+01 7.5221964339480953e+00 0 0 0
5400 18 5 1.0299999999999999e-01 6.0405707340384807e-01 4.0010922320394776e+01 6.6975098693905952e+00 0 0 0
19206 65 5 1.0299999999999999e-01 3.6125734180725350e-01 3.7881111076736403e+01 1.2127616376943440e+01 0 0 0
19806 67 5 1.0299999999999999e-01 6.1128864890455881e-01 4.2939375282542464e+01 1.1697736423361734e+01 0 0 0
19830 67 5 1.0299999999999999e-01 5.6589023410974217e+00 4.2978384513634843e+01 1.1592581798985933e+01 0 0 0
19827 67 3 5.9999999999999998e-02 4.2941417849640775e+00 4.0604212090321838e+01 1.1842964751772293e+01 0 0 0
19809 67 3 5.9999999999999998e-02 1.6009105961841097e+00 4.0722153604417684e+01 1.1857392345988453e+01 0 0 0
19230 65 5 1.0299999999999999e-01 5.6063381132716623e+00 3.8002307188729013e+01 1.1619927246808397e+01 0 0 0
19254 65 5 1.0299999999999999e-01 1.0747943967058836e+01 3.8142809000453859e+01 1.1970235676145801e+01 0 0 0
4840 18 3 5.9999999999999998e-02 6.9184539402150493e+00 4.2397721223034161e+01 7.0863488566682982e+00 0 0 0
19235 65 4 -2.0000000000000001e-01 8.4550641530236863e+00 3.8122049188338657e+01 1.0843798161294657e+01 0 0 0
4846 18 3 5.9999999999999998e-02 9.5154096476010341e+00 4.2135209787082218e+01 6.3992265942337765e+00 0 0 0
4848 18 5 1.0299999999999999e-01 1.0725833969576282e+01 3.9904943315585442e+01 6.9408554814263397e+00 0 0 0
4837 18 1 -1.2000000000000000e-01 6.9534279681676034e+00 4.1522934269544642e+01 7.6724253203945008e+00 0 0 0
4839 18 3 5.9999999999999998e-02 7.0201701315941225e+00 4.1880160947641535e+01 8.6893577760926632e+00 0 0 0
4842 18 5 1.0299999999999999e-01 8.2999086175209307e+00 3.9965973785682337e+01 8.1694557430327936e+00 0 0 0
4838 18 2 9.7000000000000003e-02 8.2057982243869798e+00 4.0697760237022671e+01 7.4226709655110747e+00 0 0 0
4843 18 1 -1.2000000000000000e-01 9.4403028830680160e+00 4.1558754788697222e+01 7.3670869147362392e+00 0 0 0
4844 18 2 9.7000000000000003e-02 1.0792299996600386e+01 4.0793825210285299e+01 7.6172768402098150e+00 0 0 0
4847 18 4 -2.0000000000000001e-01 1.0694361785970411e+01 4.0208734852791522e+01 9.3055279594150129e+00 0 0 0
4845 18 3 5.9999999999999998e-02 9.3036717254646000e+00 4.2348478397019143e+01 8.0542169572114108e+00 0 0 0
19835 67 4 -2.0000000000000001e-01 8.4617750961217428e+00 4.3089651719124120e+01 1.0839366575133171e+01 0 0 0
19857 67 3 5.9999999999999998e-02 1.2067579839127623e+01 4.0614322756783260e+01 1.1884268866085263e+01 0 0 0
19833 67 3 5.9999999999999998e-02 6.9385162476922027e+00 4.0575758673823621e+01 1.1894488359263777e+01 0 0 0
19851 67 3 5.9999999999999998e-02 9.6913191636934464e+00 4.0507958360664702e+01 1.1910372548367313e+01 0 0 0
19854 67 5 1.0299999999999999e-01 1.0839112321456033e+01 4.2892648787171701e+01 1.2052711551435353e+01 0 0 0
4861 18 1 -1.2000000000000000e-01 1.2042843980528287e+01 4.1702488315402292e+01 7.3092391931944753e+00 0 0 0
4864 18 3 5.9999999999999998e-02 1.1909357040949477e+01 4.2330594296545499e+01 6.4228691108227078e+00 0 0 0
4863 18 3 5.9999999999999998e-02 1.2243201359103264e+01 4.2380286906647406e+01 8.1365431478224099e+00 0 0 0
19259 65 4 -2.0000000000000001e-01 1.3274322021973312e+01 3.8390987632551791e+01 1.0980902197540543e+01 0 0 0
4870 18 3 5.9999999999999998e-02 1.4800763460341338e+01 4.2219228055087804e+01 6.3675053802943422e+00 0 0 0
4866 18 5 1.0299999999999999e-01 1.3332000785212253e+01 4.0130474674046873e+01 8.0132261141855761e+00 0 0 0
4862 18 2 9.7000000000000003e-02 1.3356473747500146e+01 4.0885694152121715e+01 7.1961549839715104e+00 0 0 0
4867 18 1 -1.2000000000000000e-01 1.4709143562211670e+01 4.1653875460217598e+01 7.2830804668619100e+00 0 0 0
4869 18 3 5.9999999999999998e-02 1.4746216826316735e+01 4.2517116281624247e+01 8.0253637239142321e+00 0 0 0
19859 67 4 -2.0000000000000001e-01 1.3445985862893776e+01 4.2909192703999423e+01 1.0883512165536331e+01 0 0 0
19875 67 3 5.9999999999999998e-02 1.4880075370608390e+01 4.0612223537734053e+01 1.1801601075442216e+01 0 0 0
4868 18 2 9.7000000000000003e-02 1.5966018844710995e+01 4.0739639371979720e+01 7.4559087479671682e+00 0 0 0
4872 18 5 1.0299999999999999e-01 1.5856359984446115e+01 4.0026901005417201e+01 6.6301936050473769e+00 0 0 0
4871 18 4 -2.0000000000000001e-01 1.6007701381164708e+01 3.9819290609757935e+01 8.8950271931755864e+00 0 0 0
19278 65 5 1.0299999999999999e-01 1.6021571279189015e+01 3.8198616630974421e+01 1.1936392055851217e+01 0 0 0
5416 20 3 5.9999999999999998e-02 1.6587845298146413e+00 4.7127521499449600e+01 6.6092941403091583e+00 0 0 0
5999 20 4 -2.0000000000000001e-01 4.0787203339896227e-01 4.4452703947692491e+01 9.0099559928516388e+00 0 0 0
6000 20 5 1.0299999999999999e-01 4.1396054789393483e-01 4.4842782151678264e+01 6.6219445386296920e+00 0 0 0
5996 20 2 9.7000000000000003e-02 4.2643619829125196e-01 4.5505498224942535e+01 7.5174017538143794e+00 0 0 0
5422 20 3 5.9999999999999998e-02 4.3207793427366825e+00 4.7289883432137167e+01 6.6449469177694667e+00 0 0 0
5424 20 5 1.0299999999999999e-01 5.6247658730034562e+00 4.5204985834289751e+01 6.3546242371371759e+00 0 0 0
5423 20 4 -2.0000000000000001e-01 5.5650077522084276e+00 4.4563056160803896e+01 8.5680261733053023e+00 0 0 0
5418 20 5 1.0299999999999999e-01 3.0242642786698735e+00 4.4866353515127919e+01 8.1284974233384073e+00 0 0 0
5415 20 3 5.9999999999999998e-02 1.8514972452924354e+00 4.6878233855963906e+01 8.4214192399691701e+00 0 0 0
5414 20 2 9.7000000000000003e-02 3.0688357292368078e+00 4.5549491054483518e+01 7.3144833488250871e+00 0 0 0
5413 20 1 -1.2000000000000000e-01 1.7463688923130631e+00 4.6346232375160518e+01 7.4453985757336243e+00 0 0 0
5419 20 1 -1.2000000000000000e-01 4.3896116303255539e+00 4.6519980953589538e+01 7.4109976042884833e+00 0 0 0
5421 20 3 5.9999999999999998e-02 4.4202950263511021e+00 4.7036314825859378e+01 8.3605512103510140e+00 0 0 0
20411 69 4 -2.0000000000000001e-01 3.1356948503378619e+00 4.8286737115198406e+01 1.1077409252761598e+01 0 0 0
5420 20 2 9.7000000000000003e-02 5.7192095143794317e+00 4.5803894470419927e+01 7.2918159411641943e+00 0 0 0
6023 22 4 -2.0000000000000001e-01 5.7550932357451527e+00 4.9406792767093336e+01 8.8529947472170516e+00 0 0 0
20430 69 5 1.0299999999999999e-01 5.7713464081788928e+00 4.7970129867019082e+01 1.1962843701384234e+01 0 0 0
20427 69 3 5.9999999999999998e-02 4.5336469882779973e+00 4.5903803658132048e+01 1.1280955616888395e+01 0 0 0
20406 69 5 1.0299999999999999e-01 5.8887694354252851e-01 4.7984756780348803e+01 1.1875284184933738e+01 0 0 0
6599 22 4 -2.0000000000000001e-01 4.3478747089833147e-01 4.9851325655462801e+01 9.1351500213422465e+00 0 0 0
20409 69 3 5.9999999999999998e-02 1.8416533624486013e+00 4.5561258573003499e+01 1.1487192370747236e+01 0 0 0
6600 22 5 1.0299999999999999e-01 6.3860462251487593e-01 4.9721935841473368e+01 6.7592058360454015e+00 0 0 0
20425 69 1 -1.2000000000000000e-01 4.4666580435480157e+00 4.6298974263867407e+01 1.2278902203310697e+01 0 0 0
6018 22 5 1.0299999999999999e-01 3.1083363664835426e+00 4.9948383372972025e+01 8.4870596288597007e+00 0 0 0
6024 22 5 1.0299999999999999e-01 5.7379310556844807e+00 5.0075347558569447e+01 6.6206004754858929e+00 0 0 0
5446 20 3 5.9999999999999998e-02 9.6990780526793081e+00 4.7047841721517457e+01 6.7628300229628806e+00 0 0 0
5440 20 3 5.9999999999999998e-02 7.1775378621793626e+00 4.7428056616404838e+01 6.9173720628658160e+00 0 0 0
5439 20 3 5.9999999999999998e-02 7.1433419689551556e+00 4.6873112889174898e+01 8.5739612737315891e+00 0 0 0
5437 20 1 -1.2000000000000000e-01 7.0618100172201981e+00 4.6541632210878724e+01 7.5093347589326012e+00 0 0 0
5448 20 5 1.0299999999999999e-01 1.0843401699114819e+01 4.4698140085169257e+01 7.0002591545151986e+00 0 0 0
5447 20 4 -2.0000000000000001e-01 1.0890822384171338e+01 4.4656717878957600e+01 9.2439441672903087e+00 0 0 0
5442 20 5 1.0299999999999999e-01 8.2471598329541322e+00 4.4752709490677987e+01 8.1268244877790305e+00 0 0 0
5438 20 2 9.7000000000000003e-02 8.2602023618064759e+00 4.5566219060088407e+01 7.4066617261821142e+00 0 0 0
5443 20 1 -1.2000000000000000e-01 9.5822963045070502e+00 4.6395909357223282e+01 7.5777389452318520e+00 0 0 0
5445 20 3 5.9999999999999998e-02 9.4789347040160159e+00 4.7054276031948774e+01 8.4636319393174340e+00 0 0 0
20435 69 4 -2.0000000000000001e-01 8.4222334883572820e+00 4.8283185481083059e+01 1.0936798788484886e+01 0 0 0
5444 20 2 9.7000000000000003e-02 1.0805485461131941e+01 4.5484303579382612e+01 7.7432957211374838e+00 0 0 0
20451 69 3 5.9999999999999998e-02 9.6853189458527069e+00 4.5811372122371772e+01 1.1132358356369661e+01 0 0 0
20454 69 5 1.0299999999999999e-01 1.0865208111500705e+01 4.7946661668156707e+01 1.1761853264319058e+01 0 0 0
6047 22 4 -2.0000000000000001e-01 1.0841495857988388e+01 4.9445100719817468e+01 8.8100243556570952e+00 0 0 0
20433 69 3 5.9999999999999998e-02 6.8180337670862379e+00 4.5732983267935118e+01 1.1078027588660706e+01 0 0 0
5461 20 1 -1.2000000000000000e-01 1.2099803479813163e+01 4.6332299167146587e+01 7.7444321149475117e+00 0 0 0
5464 20 3 5.9999999999999998e-02 1.1857835019389960e+01 4.7138296020714563e+01 7.0992137094991579e+00 0 0 0
20457 69 3 5.9999999999999998e-02 1.2143798282211616e+01 4.5706606489768156e+01 1.1350533846908270e+01 0 0 0
6042 22 5 1.0299999999999999e-01 8.2689914330103278e+00 4.9728517219450438e+01 7.9530122157636320e+00 0 0 0
20449 69 1 -1.2000000000000000e-01 9.5850185792151148e+00 4.6212752271109650e+01 1.2106164615414219e+01 0 0 0
20431 69 1 -1.2000000000000000e-01 7.0249413544474191e+00 4.6187257890196925e+01 1.2089570067679954e+01 0 0 0
20432 69 2 9.7000000000000003e-02 8.2667524535316357e+00 4.7034684078643423e+01 1.2143267555435983e+01 0 0 0
5463 20 3 5.9999999999999998e-02 1.2076877231415699e+01 4.6665611254176888e+01 8.7110240285224823e+00 0 0 0
5470 20 3 5.9999999999999998e-02 1.4574524968211602e+01 4.7396605895079446e+01 6.6559385230925594e+00 0 0 0
5466 20 5 1.0299999999999999e-01 1.3518046456620674e+01 4.4749898041295808e+01 7.8415505819744888e+00 0 0 0
5462 20 2 9.7000000000000003e-02 1.3462811464393258e+01 4.5746412814810604e+01 7.2906080345568949e+00 0 0 0
5467 20 1 -1.2000000000000000e-01 1.4657255755667521e+01 4.6659320029702904e+01 7.4702694680691035e+00 0 0 0
5469 20 3 5.9999999999999998e-02 1.4611763812852885e+01 4.7210516953540832e+01 8.4605857709907806e+00 0 0 0
20459 69 4 -2.0000000000000001e-01 1.3472731560540694e+01 4.8219695530927815e+01 1.1160079593501351e+01 0 0 0
20475 69 3 5.9999999999999998e-02 1.4778922845106921e+01 4.5900593882316684e+01 1.1230316527084456e+01 0 0 0
5471 20 4 -2.0000000000000001e-01 1.5914717596623055e+01 4.4824843471252272e+01 8.7289855528848328e+00 0 0 0
5468 20 2 9.7000000000000003e-02 1.6039411283298406e+01 4.5965346317559579e+01 7.4011449095891839e+00 0 0 0
6071 22 4 -2.0000000000000001e-01 1.6083601298879767e+01 4.9917949975408597e+01 9.0276219793497230e+00 0 0 0
5472 20 5 1.0299999999999999e-01 1.5920896713479708e+01 4.5399618707941038e+01 6.5076783126394737e+00 0 0 0
6066 22 5 1.0299999999999999e-01 1.3688139173564863e+01 4.9711463206388238e+01 8.0039674222803470e+00 0 0 0
20478 69 5 1.0299999999999999e-01 1.6059876258203328e+01 4.7833653333827243e+01 1.1715675268007409e+01 0 0 0
6072 22 5 1.0299999999999999e-01 1.6099464503043222e+01 5.0077932634258737e+01 6.7091033967907654e+00 0 0 0
7199 24 4 -2.0000000000000001e-01 5.3793689509782650e-01 5.4378924583724967e+01 8.6234025586392864e+00 1 0 0
6014 22 2 9.7000000000000003e-02 3.1308501351585285e+00 5.0573988712085608e+01 7.5445331149706449e+00 0 0 0
6624 24 5 1.0299999999999999e-01 5.8483839199664427e+00 5.4913344994155473e+01 6.9347435698967432e+00 0 0 0
6016 22 3 5.9999999999999998e-02 2.0260016985605072e+00 5.2081064174381915e+01 6.5994286311317873e+00 0 0 0
6020 22 2 9.7000000000000003e-02 5.8049195698247278e+00 5.0616679093770138e+01 7.5546450128522036e+00 0 0 0
6022 22 3 5.9999999999999998e-02 4.5289358227070551e+00 5.1994012776858668e+01 6.6299721713339697e+00 0 0 0
6019 22 1 -1.2000000000000000e-01 4.4370144036774164e+00 5.1391352629277577e+01 7.5376512156627573e+00 0 0 0
6013 22 1 -1.2000000000000000e-01 1.8757913241588311e+00 5.1437841239637088e+01 7.4890420067517116e+00 0 0 0
6015 22 3 5.9999999999999998e-02 1.8321493427831501e+00 5.2210307218948202e+01 8.2708669416104268e+00 0 0 0
6021 22 3 5.9999999999999998e-02 4.4099801054521492e+00 5.1963154471006298e+01 8.4848352959293152e+00 0 0 0
21011 71 4 -2.0000000000000001e-01 2.9359728096305715e+00 5.3089214748315300e+01 1.1663134369532942e+01 0 0 0
6618 24 5 1.0299999999999999e-01 2.9956835458366253e+00 5.4827755927669969e+01 8.3748741321840416e+00 0 0 0
6623 24 4 -2.0000000000000001e-01 5.6957173107853247e+00 5.4534163170789739e+01 9.1991517422643039e+00 0 0 0
6596 22 2 9.7000000000000003e-02 6.1799634310853513e-01 5.0567214677657681e+01 7.4654355287386034e+00 0 0 0
6620 24 2 9.7000000000000003e-02 5.7207249388357706e+00 5.5639984928304251e+01 7.7963644697437919e+00 0 0 0
6614 24 2 9.7000000000000003e-02 3.0919964266471247e+00 5.5703108947973014e+01 7.5496418044694353e+00 0 0 0
7196 24 2 9.7000000000000003e-02 4.5672527410821107e-01 5.5628940402776820e+01 7.3839430367695433e+00 0 0 0
7200 24 5 1.0299999999999999e-01 4.0545271041643105e-01 5.5131556909246932e+01 6.4534510442785660e+00 0 0 0
21009 71 3 5.9999999999999998e-02 1.7602132338954675e+00 5.0389745563346509e+01 1.1876093066501161e+01 0 0 0
21027 71 3 5.9999999999999998e-02 4.4066650443836908e+00 5.0839040603418205e+01 1.1689371632976055e+01 0 0 0
21627 73 3 5.9999999999999998e-02 4.5406553561518503e+00 5.5747948450177674e+01 1.1606659103026013e+01 0 0 0
21030 71 5 1.0299999999999999e-01 5.7166052189775058e+00 5.2771454444986503e+01 1.2192854213683210e+01 0 0 0
21609 73 3 5.9999999999999998e-02 1.7649729116744222e+00 5.5822782012288776e+01 1.1350579158543447e+01 0 0 0
6641 24 4 -2.0000000000000001e-01 8.4681536824311667e+00 5.4701860868991012e+01 6.2338083296728550e+00 0 0 0
6048 22 5 1.0299999999999999e-01 1.0784646424007093e+01 4.9885153283215203e+01 6.6644818386027902e+00 0 0 0
6040 22 3 5.9999999999999998e-02 7.0338178854879283e+00 5.2234010166995901e+01 6.6655481379800063e+00 0 0 0
6046 22 3 5.9999999999999998e-02 9.5812739520026309e+00 5.2337419203134104e+01 7.0378511284223384e+00 0 0 0
6044 22 2 9.7000000000000003e-02 1.0853742472357959e+01 5.0551385460440763e+01 7.4886564509349496e+00 0 0 0
6038 22 2 9.7000000000000003e-02 8.3291599899254418e+00 5.0667856022311277e+01 7.3696950530095391e+00 0 0 0
6648 24 5 1.0299999999999999e-01 1.0997052540964793e+01 5.5137492915354692e+01 6.9341742104381154e+00 0 0 0
6039 22 3 5.9999999999999998e-02 7.0408003979405240e+00 5.2178988970598631e+01 8.3570696632367767e+00 0 0 0
6037 22 1 -1.2000000000000000e-01 7.0518372786551220e+00 5.1498850506248203e+01 7.5075778832043323e+00 0 0 0
6043 22 1 -1.2000000000000000e-01 9.6100384080120378e+00 5.1408517379427387e+01 7.6620941141638577e+00 0 0 0
6045 22 3 5.9999999999999998e-02 9.7022166921685393e+00 5.1658251489578582e+01 8.7386703005111350e+00 0 0 0
6647 24 4 -2.0000000000000001e-01 1.1139999984043589e+01 5.4611235858996757e+01 9.2882673863110927e+00 0 0 0
6642 24 5 1.0299999999999999e-01 8.3727469961078835e+00 5.4856902871891378e+01 8.6561667600015042e+00 0 0 0
21035 71 4 -2.0000000000000001e-01 8.2296774151388075e+00 5.3187132682612344e+01 1.1409584229919412e+01 0 0 0
6644 24 2 9.7000000000000003e-02 1.0980556734422484e+01 5.5689003402340802e+01 7.8759968347233258e+00 0 0 0
6638 24 2 9.7000000000000003e-02 8.3894248214301612e+00 5.5567164742963755e+01 7.8230739760151122e+00 0 0 0
21033 71 3 5.9999999999999998e-02 7.0199758515454480e+00 5.0703374504619312e+01 1.1663475238437218e+01 0 0 0
21054 71 5 1.0299999999999999e-01 1.0867946335936216e+01 5.2973556805868832e+01 1.1950198153851595e+01 0 0 0
21633 73 3 5.9999999999999998e-02 6.7648459833388737e+00 5.5778543461242364e+01 1.1602313403629227e+01 0 0 0
21051 71 3 5.9999999999999998e-02 9.7747487166192393e+00 5.0688015248562550e+01 1.1738858696155546e+01 0 0 0
21651 73 3 5.9999999999999998e-02 9.5947250227568954e+00 5.5891662928733048e+01 1.1569308666021248e+01 0 0 0
21657 73 3 5.9999999999999998e-02 1.2169243859522807e+01 5.5460726862501524e+01 1.1870133179334037e+01 0 0 0
21057 71 3 5.9999999999999998e-02 1.2132127093874907e+01 5.0695591139341239e+01 1.1931554168852267e+01 0 0 0
6061 22 1 -1.2000000000000000e-01 1.2200503237662124e+01 5.1393922784593514e+01 7.6358474096527820e+00 0 0 0
6064 22 3 5.9999999999999998e-02 1.2229191749483480e+01 5.2228153272188742e+01 6.9431069715855713e+00 0 0 0
6063 22 3 5.9999999999999998e-02 1.2318362227019776e+01 5.1861435039550230e+01 8.6763318777667493e+00 0 0 0
6070 22 3 5.9999999999999998e-02 1.4668970180564923e+01 5.2147416411467816e+01 6.3994890455875790e+00 0 0 0
6062 22 2 9.7000000000000003e-02 1.3499039931976185e+01 5.0573907278078821e+01 7.3255134060099891e+00 0 0 0
6666 24 5 1.0299999999999999e-01 1.3701254036993578e+01 5.5069649741366035e+01 8.1900050911353208e+00 0 0 0
21059 71 4 -2.0000000000000001e-01 1.3449338861560005e+01 5.3128312641598811e+01 1.1192064261454167e+01 0 0 0
6067 22 1 -1.2000000000000000e-01 1.4711186068845819e+01 5.1555492998875430e+01 7.3227539453523303e+00 0 0 0
6069 22 3 5.9999999999999998e-02 1.4594325948219661e+01 5.2357727260450709e+01 8.0798161423172949e+00 0 0 0
6662 24 2 9.7000000000000003e-02 1.3604728078084250e+01 5.5881278416466976e+01 7.5022303845220923e+00 0 0 0
21075 71 3 5.9999999999999998e-02 1.4796242518006803e+01 5.0850560827864321e+01 1.1854247612863364e+01 0 0 0
21675 73 3 5.9999999999999998e-02 1.4754011202232872e+01 5.5815880557834795e+01 1.1671012503389084e+01 0 0 0
6068 22 2 9.7000000000000003e-02 1.6030487977854882e+01 5.0784664411077024e+01 7.4646816377853797e+00 0 0 0
6671 24 4 -2.0000000000000001e-01 1.6107864202056980e+01 5.4895680607531361e+01 9.2069022157464193e+00 0 0 0
6613 24 1 -1.2000000000000000e-01 1.7878468806342258e+00 5.6450651032895699e+01 7.5406240639648088e+00 0 0 0
6619 24 1 -1.2000000000000000e-01 4.4376003638621366e+00 5.6551410868560907e+01 7.7017030021669184e+00 0 0 0
6621 24 3 5.9999999999999998e-02 4.3872090288954801e+00 5.7121431052214206e+01 8.6729758485774671e+00 0 0 0
7224 26 5 1.0299999999999999e-01 5.7773726944945896e+00 6.0100320137643031e+01 6.6427548847389737e+00 0 0 0
7799 26 4 -2.0000000000000001e-01 5.4149461107660268e-01 5.9650379093282787e+01 9.1719219458147627e+00 0 0 0
6616 24 3 5.9999999999999998e-02 1.7643039948051282e+00 5.7041448339943159e+01 6.6458315311457552e+00 0 0 0
6622 24 3 5.9999999999999998e-02 4.6237907771277085e+00 5.7196810216117186e+01 6.8197842371323709e+00 0 0 0
7796 26 2 9.7000000000000003e-02 6.0981397898486223e-01 6.0647344490112978e+01 7.6764474130007816e+00 0 0 0
6615 24 3 5.9999999999999998e-02 1.7444885727620811e+00 5.7032796993974337e+01 8.5070058538235074e+00 0 0 0
21611 73 4 -2.0000000000000001e-01 3.2027760050546066e+00 5.8143723837162902e+01 1.0796341134919370e+01 0 0 0
7218 26 5 1.0299999999999999e-01 3.2240309126306350e+00 5.9825571831813903e+01 8.2577875653966437e+00 0 0 0
7214 26 2 9.7000000000000003e-02 3.2086098102637868e+00 6.0602192425834758e+01 7.4515015433945457e+00 0 0 0
7219 26 1 -1.2000000000000000e-01 4.4369359942258360e+00 6.1517679938881294e+01 7.5496529114851265e+00 0 0 0
7220 26 2 9.7000000000000003e-02 5.7771586510634423e+00 6.0774825594686256e+01 7.5386906524146227e+00 0 0 0
7223 26 4 -2.0000000000000001e-01 5.8433951072090160e+00 5.9732901642330674e+01 9.0330305212005690e+00 0 0 0
7213 26 1 -1.2000000000000000e-01 1.9438751311075932e+00 6.1415043378069136e+01 7.6254223016563181e+00 0 0 0
7800 26 5 1.0299999999999999e-01 6.6516256436898358e-01 5.9997220518665841e+01 6.8389274557987179e+00 0 0 0
21606 73 5 1.0299999999999999e-01 4.3895478522969994e-01 5.7983196536126030e+01 1.1710593656197407e+01 0 0 0
21630 73 5 1.0299999999999999e-01 5.6405873740116590e+00 5.8004908245224200e+01 1.1815177371358674e+01 0 0 0
22227 75 3 5.9999999999999998e-02 4.2551608800916032e+00 6.0621672721235427e+01 1.1622485047011454e+01 0 0 0
22209 75 3 5.9999999999999998e-02 1.5942010585781030e+00 6.0490960480941041e+01 1.1908389994183779e+01 0 0 0
7215 26 3 5.9999999999999998e-02 1.9297094331559841e+00 6.1930373713239149e+01 8.6235260711063511e+00 0 0 0
7221 26 3 5.9999999999999998e-02 4.4287865051684401e+00 6.2132732139468366e+01 8.4563030468193219e+00 0 0 0
7222 26 3 5.9999999999999998e-02 4.3213440265269529e+00 6.2262940578118688e+01 6.7415740303517540e+00 0 0 0
7216 26 3 5.9999999999999998e-02 1.9971472113586051e+00 6.2312353190991317e+01 7.0112400456563799e+00 0 0 0
6643 24 1 -1.2000000000000000e-01 9.6011341764216045e+00 5.6436002014691823e+01 8.0189474031367318e+00 0 0 0
6637 24 1 -1.2000000000000000e-01 7.1054056184307193e+00 5.6530305592948487e+01 7.8492354107599631e+00 0 0 0
6640 24 3 5.9999999999999998e-02 7.0532861292804938e+00 5.7269782408415139e+01 7.1129959060632419e+00 0 0 0
6646 24 3 5.9999999999999998e-02 9.5112405395310660e+00 5.7209125682607521e+01 7.2429378471560160e+00 0 0 0
6645 24 3 5.9999999999999998e-02 9.5976170995720071e+00 5.6911155721981736e+01 9.0178415759288946e+00 0 0 0
6639 24 3 5.9999999999999998e-02 7.2441458906524865e+00 5.7064544428546249e+01 8.7402881137978348e+00 0 0 0
7248 26 5 1.0299999999999999e-01 1.0777258977577647e+01 5.9938038002171133e+01 6.8002493767983916e+00 0 0 0
7237 26 1 -1.2000000000000000e-01 7.0161618919880810e+00 6.1683993350570880e+01 7.3761255783982325e+00 0 0 0
21635 73 4 -2.0000000000000001e-01 8.2148611571567898e+00 5.8223598384032378e+01 1.1263566762109390e+01 0 0 0
7242 26 5 1.0299999999999999e-01 8.2528500580070414e+00 6.0150898021437655e+01 8.1112288855848167e+00 0 0 0
7244 26 2 9.7000000000000003e-02 1.0764678036972182e+01 6.0714999765802339e+01 7.5805259974348722e+00 0 0 0
7238 26 2 9.7000000000000003e-02 8.3183111733610851e+00 6.0865292701673617e+01 7.3291241976555188e+00 0 0 0
7243 26 1 -1.2000000000000000e-01 9.5941729762629393e+00 6.1698552663248080e+01 7.5071249694878412e+00 0 0 0
7247 26 4 -2.0000000000000001e-01 1.0632902923435157e+01 5.9733309081822725e+01 9.1354583264869742e+00 0 0 0
22233 75 3 5.9999999999999998e-02 6.8620066752741389e+00 6.0964290755403113e+01 1.1228552070080060e+01 0 0 0
22251 75 3 5.9999999999999998e-02 9.6154145448542732e+00 6.1053382222442060e+01 1.1376351241684882e+01 0 0 0
21654 73 5 1.0299999999999999e-01 1.0888350917778766e+01 5.7889685419716400e+01 1.1920400011061950e+01 0 0 0
7245 26 3 5.9999999999999998e-02 9.5029532347388646e+00 6.2324131005992633e+01 8.3666045615829319e+00 0 0 0
7239 26 3 5.9999999999999998e-02 7.1188322019659376e+00 6.2374974036804446e+01 8.1894348172389151e+00 0 0 0
6664 24 3 5.9999999999999998e-02 1.2102109648839502e+01 5.7313427885936896e+01 6.9100893864479138e+00 0 0 0
6661 24 1 -1.2000000000000000e-01 1.2249364060452379e+01 5.6635374491979746e+01 7.7543000995008944e+00 0 0 0
22257 75 3 5.9999999999999998e-02 1.2017698723254249e+01 6.1039013546272344e+01 1.1466627362998139e+01 0 0 0
7240 26 3 5.9999999999999998e-02 7.1015413432247563e+00 6.2343028607645223e+01 6.5023604738998184e+00 0 0 0
7246 26 3 5.9999999999999998e-02 9.6190303391867680e+00 6.2413475686882201e+01 6.7109297820612337e+00 0 0 0
7264 26 3 5.9999999999999998e-02 1.2240063659153751e+01 6.2094506341899944e+01 6.6225607582490849e+00 0 0 0
7261 26 1 -1.2000000000000000e-01 1.2088190202123155e+01 6.1506560628772270e+01 7.5000887196612425e+00 0 0 0
7263 26 3 5.9999999999999998e-02 1.2118636993406778e+01 6.2189096592012461e+01 8.3178081694370150e+00 0 0 0
6663 24 3 5.9999999999999998e-02 1.2378790493125093e+01 5.7112230133450851e+01 8.6779776866150531e+00 0 0 0
6667 24 1 -1.2000000000000000e-01 1.4933665774667482e+01 5.6686397367449594e+01 7.5378811390283307e+00 0 0 0
6670 24 3 5.9999999999999998e-02 1.5041577395987066e+01 5.7273138755693878e+01 6.6182310843418914e+00 0 0 0
6669 24 3 5.9999999999999998e-02 1.4794736425520155e+01 5.7491994164625154e+01 8.2945821665664585e+00 0 0 0
7266 26 5 1.0299999999999999e-01 1.3297630751756142e+01 5.9768190413533944e+01 8.2081514127286272e+00 0 0 0
21659 73 4 -2.0000000000000001e-01 1.3381548098938257e+01 5.8012420190522285e+01 1.0983325819556672e+01 0 0 0
7262 26 2 9.7000000000000003e-02 1.3299186242398639e+01 6.0558184644888897e+01 7.4813672743658985e+00 0 0 0
7267 26 1 -1.2000000000000000e-01 1.4648987171062073e+01 6.1337224501916303e+01 7.2991974185962363e+00 0 0 0
22275 75 3 5.9999999999999998e-02 1.4799900767386017e+01 6.0940258835132596e+01 1.1441834252505197e+01 0 0 0
7270 26 3 5.9999999999999998e-02 1.4599542226236533e+01 6.1926834424011389e+01 6.3762145820565355e+00 0 0 0
7269 26 3 5.9999999999999998e-02 1.4713045596416862e+01 6.2184248348088339e+01 7.9416250056288975e+00 0 0 0
21678 73 5 1.0299999999999999e-01 1.5776556522848358e+01 5.8248394944154889e+01 1.2158994054999539e+01 0 0 0
7272 26 5 1.0299999999999999e-01 1.5998763106387834e+01 5.9701580218578222e+01 6.9401228622931477e+00 0 0 0
7271 26 4 -2.0000000000000001e-01 1.6088190862952132e+01 6.0017836263419575e+01 9.2621041058322167e+00 0 0 0
7268 26 2 9.7000000000000003e-02 1.5974176010728337e+01 6.0559892326354181e+01 7.5178736392889638e+00 0 0 0
18608 63 2 9.7000000000000003e-02 3.1441220714436442e+00 3.2427212144613279e+01 1.2568170160627860e+01 0 0 0
19207 65 1 -1.2000000000000000e-01 1.8860277520882500e+00 3.6456767367297381e+01 1.2592636224387899e+01 0 0 0
19225 65 1 -1.2000000000000000e-01 4.3889029639849895e+00 3.6518111835799829e+01 1.2591147859100074e+01 0 0 0
18602 63 2 9.7000000000000003e-02 6.1709800978532758e-01 3.2204258751916406e+01 1.2791225273876167e+01 0 0 0
18626 63 2 9.7000000000000003e-02 5.8012192264791009e+00 3.2353604430325838e+01 1.2902497755679239e+01 0 0 0
18605 63 4 -2.0000000000000001e-01 6.5165440455419443e-01 3.2870475608586716e+01 1.4447704225744250e+01 0 0 0
19800 66 5 1.0299999999999999e-01 5.8608129177901780e-01 3.5028191103030672e+01 1.6847562779140670e+01 0 0 0
19228 65 3 5.9999999999999998e-02 4.3797876528700082e+00 3.5921119086791101e+01 1.3540530821134945e+01 0 0 0
19210 65 3 5.9999999999999998e-02 1.9454465996713546e+00 3.5815044540002759e+01 1.3421290202853976e+01 0 0 0
19217 66 4 -2.0000000000000001e-01 3.2172461147136682e+00 3.5122742349894331e+01 1.5792749192267536e+01 0 0 0
19224 66 5 1.0299999999999999e-01 5.5931064136988349e+00 3.5002811456033690e+01 1.6793048969402758e+01 0 0 0
18612 63 5 1.0299999999999999e-01 3.0462690829607166e+00 3.2957202538206559e+01 1.3483608525571803e+01 0 0 0
18629 63 4 -2.0000000000000001e-01 5.6581160342097512e+00 3.3082876090227394e+01 1.4463893489070701e+01 0 0 0
19214 66 2 9.7000000000000003e-02 3.2060972456347900e+00 3.5824141778115653e+01 1.7448228457782271e+01 0 0 0
18616 64 3 5.9999999999999998e-02 1.6539131507838234e+00 3.2507432905953443e+01 1.7010306129090544e+01 0 0 0
18622 64 3 5.9999999999999998e-02 4.3944445663101348e+00 3.2708655675200035e+01 1.7263588814919412e+01 0 0 0
19220 66 2 9.7000000000000003e-02 5.7771455528751838e+00 3.5741204109816145e+01 1.7619148367913809e+01 0 0 0
19796 66 2 9.7000000000000003e-02 6.1968192714013848e-01 3.5740927494867471e+01 1.7737289537839509e+01 0 0 0
19213 66 1 -1.2000000000000000e-01 1.8962612991993584e+00 3.6596053973530530e+01 1.7618153556107448e+01 0 0 0
19202 65 2 9.7000000000000003e-02 4.9203271802600662e-01 3.7123417592832773e+01 1.2795583036385898e+01 0 0 0
19208 65 2 9.7000000000000003e-02 3.1108356453687045e+00 3.7334497684417876e+01 1.2474405802120717e+01 0 0 0
19219 66 1 -1.2000000000000000e-01 4.5045250332757352e+00 3.6619622946556639e+01 1.7620041230835845e+01 0 0 0
18619 64 1 -1.2000000000000000e-01 4.3206157575123214e+00 3.1810443364240960e+01 1.7921533167197435e+01 0 0 0
18613 64 1 -1.2000000000000000e-01 1.7794527159775011e+00 3.1756905124664520e+01 1.7772351144892571e+01 0 0 0
18607 63 1 -1.2000000000000000e-01 1.9140835670051641e+00 3.1538038232064444e+01 1.2402551214606270e+01 0 0 0
18625 63 1 -1.2000000000000000e-01 4.5022911352340440e+00 3.1617601920837132e+01 1.2598986282501967e+01 0 0 0
19216 66 3 5.9999999999999998e-02 1.7676650769867617e+00 3.7104216229225273e+01 1.6635775057553484e+01 0 0 0
19222 66 3 5.9999999999999998e-02 4.5674779966210322e+00 3.7300069590197950e+01 1.6779400111495491e+01 0 0 0
19218 66 5 1.0299999999999999e-01 3.2941512300905238e+00 3.5048814663705741e+01 1.8147324207606761e+01 0 0 0
19226 65 2 9.7000000000000003e-02 5.6461979559173425e+00 3.7442667408459165e+01 1.2567372114546258e+01 0 0 0
18654 63 5 1.0299999999999999e-01 1.0782009239402505e+01 3.3189814932107588e+01 1.2376427950496897e+01 0 0 0
18632 63 2 9.7000000000000003e-02 8.3567499623022190e+00 3.2475740140196443e+01 1.2874461124427610e+01 0 0 0
19231 65 1 -1.2000000000000000e-01 6.9954985064786106e+00 3.6685723237386327e+01 1.2644497668604034e+01 0 0 0
19249 65 1 -1.2000000000000000e-01 9.5647282534934313e+00 3.6657840570003700e+01 1.2693086281670924e+01 0 0 0
18650 63 2 9.7000000000000003e-02 1.0933577102151876e+01 3.2421963343543176e+01 1.3108461549774606e+01 0 0 0
19234 65 3 5.9999999999999998e-02 6.9900883273846421e+00 3.5987383991188381e+01 1.3548089761691790e+01 0 0 0
19252 65 3 5.9999999999999998e-02 9.5869938208241798e+00 3.5948477853811134e+01 1.3475873832379888e+01 0 0 0
19241 66 4 -2.0000000000000001e-01 8.3522797039776737e+00 3.5114425733081944e+01 1.5843744862892086e+01 0 0 0
19248 66 5 1.0299999999999999e-01 1.1089747574310790e+01 3.5192656903314010e+01 1.6552395196328686e+01 0 0 0
19238 66 2 9.7000000000000003e-02 8.4251768588826792e+00 3.5810685749556988e+01 1.7367525079721982e+01 0 0 0
18636 63 5 1.0299999999999999e-01 8.3261363112719433e+00 3.3120384022977795e+01 1.3777448396947063e+01 0 0 0
18653 63 4 -2.0000000000000001e-01 1.0907894079685308e+01 3.3187262425333593e+01 1.4712708246258849e+01 0 0 0
18646 64 3 5.9999999999999998e-02 9.6971544990063077e+00 3.2041007525817726e+01 1.6804689186209789e+01 0 0 0
18640 64 3 5.9999999999999998e-02 7.0115147250026508e+00 3.1991296021554579e+01 1.6771430724501787e+01 0 0 0
19244 66 2 9.7000000000000003e-02 1.0945194640211747e+01 3.5699767881702130e+01 1.7490462401813286e+01 0 0 0
19250 65 2 9.7000000000000003e-02 1.0810544582346806e+01 3.7407238210902428e+01 1.2693067656226065e+01 0 0 0
19243 66 1 -1.2000000000000000e-01 9.7169131704158254e+00 3.6608361001587980e+01 1.7539828068551259e+01 0 0 0
19237 66 1 -1.2000000000000000e-01 7.0841365256744870e+00 3.6573734671674316e+01 1.7532528138258613e+01 0 0 0
19261 66 1 -1.2000000000000000e-01 1.2179421620186154e+01 3.6545254792279145e+01 1.7655228647853608e+01 0 0 0
19255 65 1 -1.2000000000000000e-01 1.2124932461597982e+01 3.6510291503646179e+01 1.2497841488451520e+01 0 0 0
18637 64 1 -1.2000000000000000e-01 6.9723905720913955e+00 3.1533379436095295e+01 1.7711095666500459e+01 0 0 0
18631 63 1 -1.2000000000000000e-01 7.0624507709681472e+00 3.1554998482486649e+01 1.2935760916206341e+01 0 0 0
19240 66 3 5.9999999999999998e-02 7.0071863164624872e+00 3.7199697639936453e+01 1.6678127731486658e+01 0 0 0
19246 66 3 5.9999999999999998e-02 9.6828202732754072e+00 3.7198839572196434e+01 1.6657682767684197e+01 0 0 0
18664 64 3 5.9999999999999998e-02 1.2154317209773458e+01 3.1988402671259667e+01 1.6833419568502809e+01 0 0 0
19242 66 5 1.0299999999999999e-01 8.3982930382206096e+00 3.4974273625328152e+01 1.8076168535751865e+01 0 0 0
18649 63 1 -1.2000000000000000e-01 9.6294728768494799e+00 3.1573978107183013e+01 1.2972082595890935e+01 0 0 0
19258 65 3 5.9999999999999998e-02 1.2232726338057825e+01 3.5835506691357175e+01 1.3305782817503307e+01 0 0 0
19264 66 3 5.9999999999999998e-02 1.2275837274994567e+01 3.7392107815136278e+01 1.6977060746852949e+01 0 0 0
18655 63 1 -1.2000000000000000e-01 1.2200284851713336e+01 3.1665889544884706e+01 1.2804689173556035e+01 0 0 0
19232 65 2 9.7000000000000003e-02 8.3224242497836745e+00 3.7535620785228780e+01 1.2526783729239510e+01 0 0 0
18661 64 1 -1.2000000000000000e-01 1.2165893719276601e+01 3.1350501917610440e+01 1.7703275357875814e+01 0 0 0
18656 63 2 9.7000000000000003e-02 1.3569889460067385e+01 3.2284825283716259e+01 1.2923287180070487e+01 0 0 0
19273 65 1 -1.2000000000000000e-01 1.4692279441252690e+01 3.6586293411671612e+01 1.2546662935503765e+01 0 0 0
19265 66 4 -2.0000000000000001e-01 1.3608995206364352e+01 3.4883923264627008e+01 1.6122538120512800e+01 0 0 0
18660 63 5 1.0299999999999999e-01 1.3680999931575558e+01 3.2868489951192721e+01 1.3823746106388036e+01 0 0 0
19276 65 3 5.9999999999999998e-02 1.4556688533682003e+01 3.5900471978722138e+01 1.3346326100744173e+01 0 0 0
18670 64 3 5.9999999999999998e-02 1.4908781050421869e+01 3.2239877691018528e+01 1.7094290808891053e+01 0 0 0
19262 66 2 9.7000000000000003e-02 1.3497570344920380e+01 3.5754587416030638e+01 1.7690388677780568e+01 0 0 0
19267 66 1 -1.2000000000000000e-01 1.4761485899204571e+01 3.6596257892571117e+01 1.8011169176115807e+01 0 0 0
19256 65 2 9.7000000000000003e-02 1.3386143302729531e+01 3.7388419101251692e+01 1.2431800987486403e+01 0 0 0
18667 64 1 -1.2000000000000000e-01 1.4736220215283874e+01 3.1506256257315599e+01 1.7931731592656405e+01 0 0 0
19268 66 2 9.7000000000000003e-02 1.5987770651160753e+01 3.5661679166782129e+01 1.8096988584645896e+01 0 0 0
19274 65 2 9.7000000000000003e-02 1.5999904749414764e+01 3.7365558921283636e+01 1.2676458733654457e+01 0 0 0
19270 66 3 5.9999999999999998e-02 1.5049849923462652e+01 3.7192249350382852e+01 1.7156981310477423e+01 0 0 0
36670 124 3 5.9999999999999998e-02 1.4736945843524209e+01 5.7260606428963037e+01 2.6720327385650659e+01 0 0 0
19807 67 1 -1.2000000000000000e-01 1.8159047511414934e+00 4.1386922564611936e+01 1.2596428235554491e+01 0 0 0
19808 67 2 9.7000000000000003e-02 3.1106256442292426e+00 4.2286414148765637e+01 1.2369181628871775e+01 0 0 0
19825 67 1 -1.2000000000000000e-01 4.3761726492298294e+00 4.1447232767746897e+01 1.2553215947757838e+01 0 0 0
19826 67 2 9.7000000000000003e-02 5.7241178607362215e+00 4.2302269566573791e+01 1.2429321816692900e+01 0 0 0
19212 65 5 1.0299999999999999e-01 3.0779412214239033e+00 3.8168475854206626e+01 1.3210716033248421e+01 0 0 0
19205 65 4 -2.0000000000000001e-01 3.5276315879409614e-01 3.7850544798618898e+01 1.4424704926453920e+01 0 0 0
19229 65 4 -2.0000000000000001e-01 5.6944545821025860e+00 3.8548146303061841e+01 1.4026193467555014e+01 0 0 0
19805 67 4 -2.0000000000000001e-01 5.7082980289642449e-01 4.3252761003192461e+01 1.4018860818145324e+01 0 0 0
20400 68 5 1.0299999999999999e-01 7.7153625246899615e-01 3.9981632779898838e+01 1.7023609787743951e+01 0 0 0
19802 67 2 9.7000000000000003e-02 5.6283476916276254e-01 4.2287511479285165e+01 1.2541397997327316e+01 0 0 0
19810 67 3 5.9999999999999998e-02 1.8275679118881392e+00 4.0832683636992599e+01 1.3470300481627920e+01 0 0 0
19828 67 3 5.9999999999999998e-02 4.3976662298746430e+00 4.1033899799047852e+01 1.3567458115498422e+01 0 0 0
19817 68 4 -2.0000000000000001e-01 3.0542210945066897e+00 3.9707737615629249e+01 1.6112634091935689e+01 0 0 0
19816 68 3 5.9999999999999998e-02 1.8631562766923191e+00 4.2182248373544397e+01 1.7153147920586907e+01 0 0 0
19822 68 3 5.9999999999999998e-02 4.4227952244728765e+00 4.2016795124875529e+01 1.6892887895867425e+01 0 0 0
19824 68 5 1.0299999999999999e-01 5.9130847533426945e+00 4.0012047161254131e+01 1.6850059353431853e+01 0 0 0
19814 68 2 9.7000000000000003e-02 3.1360715264300092e+00 4.0510269871138426e+01 1.7727780786955336e+01 0 0 0
19812 67 5 1.0299999999999999e-01 3.0659336638924466e+00 4.3106293187875494e+01 1.3088841484662662e+01 0 0 0
19829 67 4 -2.0000000000000001e-01 5.7913199588972226e+00 4.3266913062165052e+01 1.3918183562622168e+01 0 0 0
19819 68 1 -1.2000000000000000e-01 4.5048399822012293e+00 4.1303830000987880e+01 1.7731836895889852e+01 0 0 0
19813 68 1 -1.2000000000000000e-01 1.9413896473131846e+00 4.1405166926985501e+01 1.7947026271813414e+01 0 0 0
20396 68 2 9.7000000000000003e-02 6.0989097856704655e-01 4.0635938876287049e+01 1.7922290104239817e+01 0 0 0
19820 68 2 9.7000000000000003e-02 5.8462611500571917e+00 4.0600743739386445e+01 1.7732590454888978e+01 0 0 0
19855 67 1 -1.2000000000000000e-01 1.2221870589879646e+01 4.1307278497269870e+01 1.2670175518551099e+01 0 0 0
19849 67 1 -1.2000000000000000e-01 9.6041310937176156e+00 4.1413646900687070e+01 1.2588640781134467e+01 0 0 0
19850 67 2 9.7000000000000003e-02 1.0915826375113028e+01 4.2159551620690408e+01 1.2849886222220254e+01 0 0 0
19831 67 1 -1.2000000000000000e-01 6.9786851710126552e+00 4.1469206084611066e+01 1.2492408476810953e+01 0 0 0
19832 67 2 9.7000000000000003e-02 8.3328035792144917e+00 4.2254121135987340e+01 1.2365302456853518e+01 0 0 0
19236 65 5 1.0299999999999999e-01 8.3457711484873336e+00 3.8349075617356455e+01 1.3241725441247741e+01 0 0 0
19253 65 4 -2.0000000000000001e-01 1.0907925657638687e+01 3.8292940296861360e+01 1.4289570642222555e+01 0 0 0
19834 67 3 5.9999999999999998e-02 6.9415700123642203e+00 4.1126852673967832e+01 1.3562477297930593e+01 0 0 0
19840 68 3 5.9999999999999998e-02 7.1891587745716761e+00 4.2164397525364016e+01 1.6874029700547293e+01 0 0 0
19852 67 3 5.9999999999999998e-02 9.4023023823553924e+00 4.0878984373803135e+01 1.3497681371214950e+01 0 0 0
19841 68 4 -2.0000000000000001e-01 8.3198104108949398e+00 3.9689128335944105e+01 1.6120888225104590e+01 0 0 0
19848 68 5 1.0299999999999999e-01 1.1115385838207052e+01 3.9860394458486979e+01 1.6931654704224940e+01 0 0 0
19846 68 3 5.9999999999999998e-02 9.6515052779758044e+00 4.2051321937153638e+01 1.6615060373778341e+01 0 0 0
19838 68 2 9.7000000000000003e-02 8.4170527744997177e+00 4.0633187522172165e+01 1.7647626411984120e+01 0 0 0
19853 67 4 -2.0000000000000001e-01 1.1026368562897716e+01 4.3020038118368682e+01 1.4334071166979266e+01 0 0 0
19836 67 5 1.0299999999999999e-01 8.3174124420555859e+00 4.3063561914603049e+01 1.3100185798333728e+01 0 0 0
19844 68 2 9.7000000000000003e-02 1.1023900294915501e+01 4.0684521995801980e+01 1.7659551153606458e+01 0 0 0
19837 68 1 -1.2000000000000000e-01 7.0847985130733395e+00 4.1479491603262176e+01 1.7743948615593595e+01 0 0 0
19843 68 1 -1.2000000000000000e-01 9.7249245416961152e+00 4.1504264499292461e+01 1.7527284109956010e+01 0 0 0
19864 68 3 5.9999999999999998e-02 1.2309364911541152e+01 4.2336864744259451e+01 1.6838067444131607e+01 0 0 0
19861 68 1 -1.2000000000000000e-01 1.2249854273799924e+01 4.1609047076171258e+01 1.7631025005637152e+01 0 0 0
19858 67 3 5.9999999999999998e-02 1.2420940064727098e+01 4.0666883343796066e+01 1.3472754516018670e+01 0 0 0
19839 68 3 5.9999999999999998e-02 6.8490010854328718e+00 4.2115251475608439e+01 1.8651228461894146e+01 0 0 0
19845 68 3 5.9999999999999998e-02 9.8003281461067591e+00 4.2244790100171372e+01 1.8342262904311710e+01 0 0 0
19856 67 2 9.7000000000000003e-02 1.3513152503588930e+01 4.2173205651543590e+01 1.2447672347008464e+01 0 0 0
19873 67 1 -1.2000000000000000e-01 1.4760162915808566e+01 4.1355120467813613e+01 1.2550210957865469e+01 0 0 0
19260 65 5 1.0299999999999999e-01 1.3382766623019796e+01 3.8046930130405137e+01 1.3259410799300989e+01 0 0 0
19874 67 2 9.7000000000000003e-02 1.6033546559313795e+01 4.2182326093457561e+01 1.2349061993697791e+01 0 0 0
19865 68 4 -2.0000000000000001e-01 1.3681139937211574e+01 3.9887653671580537e+01 1.6047738434317470e+01 0 0 0
19876 67 3 5.9999999999999998e-02 1.4865336224498956e+01 4.0821364587247004e+01 1.3496509022049453e+01 0 0 0
19870 68 3 5.9999999999999998e-02 1.4749503462329507e+01 4.2235804742484454e+01 1.6659592174346706e+01 0 0 0
19862 68 2 9.7000000000000003e-02 1.3567454286268070e+01 4.0794611732317556e+01 1.7625645392313036e+01 0 0 0
19860 67 5 1.0299999999999999e-01 1.3481292689839936e+01 4.2991642444832003e+01 1.3201010122578941e+01 0 0 0
19867 68 1 -1.2000000000000000e-01 1.4783882505075345e+01 4.1676014491911083e+01 1.7595947893841014e+01 0 0 0
19277 65 4 -2.0000000000000001e-01 1.6012850144037643e+01 3.8140318310961320e+01 1.4322936458616484e+01 0 0 0
20408 69 2 9.7000000000000003e-02 3.1803815356978831e+00 4.7119906514598895e+01 1.2417033767526313e+01 0 0 0
20407 69 1 -1.2000000000000000e-01 1.9102515583589426e+00 4.6260790693644182e+01 1.2358519271941958e+01 0 0 0
20405 69 4 -2.0000000000000001e-01 4.8790988978694999e-01 4.7770488520796356e+01 1.4081651879667671e+01 1 0 0
20402 69 2 9.7000000000000003e-02 6.2933775744216036e-01 4.7104964758053391e+01 1.2487399001689228e+01 0 0 0
21000 70 5 1.0299999999999999e-01 4.7359995282673678e-01 4.5029149501318969e+01 1.7170424811868031e+01 0 0 0
20426 69 2 9.7000000000000003e-02 5.7662739460846479e+00 4.7037330979794646e+01 1.2505318540054535e+01 0 0 0
20417 70 4 -2.0000000000000001e-01 3.1161167435937260e+00 4.4651132831118460e+01 1.6017800157419195e+01 0 0 0
20410 69 3 5.9999999999999998e-02 1.8040798644240816e+00 4.5636274641780965e+01 1.3309124038453675e+01 0 0 0
20428 69 3 5.9999999999999998e-02 4.4079830723655133e+00 4.5452955528911538e+01 1.2923175846637941e+01 0 0 0
20424 70 5 1.0299999999999999e-01 5.6598991497115163e+00 4.4956107424206628e+01 1.6981707539121011e+01 0 0 0
20416 70 3 5.9999999999999998e-02 1.7592446050214248e+00 4.7142439837711457e+01 1.6472982233708180e+01 0 0 0
20422 70 3 5.9999999999999998e-02 4.4320923693476759e+00 4.7292684170073599e+01 1.6984142010211610e+01 0 0 0
20412 69 5 1.0299999999999999e-01 3.1587714150300843e+00 4.7785296332834072e+01 1.3302954975238693e+01 0 0 0
20429 69 4 -2.0000000000000001e-01 5.8586462622614759e+00 4.7557570326078690e+01 1.4318035117826414e+01 0 0 0
20414 70 2 9.7000000000000003e-02 3.0240847840664702e+00 4.5682645013016987e+01 1.7481090816069099e+01 0 0 0
20419 70 1 -1.2000000000000000e-01 4.3300583903359957e+00 4.6516163418251949e+01 1.7740525102865316e+01 0 0 0
20420 70 2 9.7000000000000003e-02 5.6464102578888902e+00 4.5685410344048172e+01 1.7797395951346392e+01 0 0 0
20413 70 1 -1.2000000000000000e-01 1.8120991816900773e+00 4.6592679994667748e+01 1.7388587159606239e+01 0 0 0
20996 70 2 9.7000000000000003e-02 5.2075018111856897e-01 4.5926604866536245e+01 1.7719318791103575e+01 0 0 0
20418 70 5 1.0299999999999999e-01 2.9742584167830457e+00 4.5085602617069213e+01 1.8353035997652086e+01 0 0 0
21017 72 4 -2.0000000000000001e-01 3.0803215853509291e+00 4.9725188258146623e+01 1.6100492222251251e+01 0 0 0
20415 70 3 5.9999999999999998e-02 1.9938386399552788e+00 4.7380165031317233e+01 1.8138427769969571e+01 0 0 0
21600 72 5 1.0299999999999999e-01 6.5391681476512109e-01 4.9675693250328457e+01 1.6993370037122247e+01 0 0 0
21024 72 5 1.0299999999999999e-01 5.6379579248927802e+00 4.9975155029174388e+01 1.6758340468793758e+01 0 0 0
20455 69 1 -1.2000000000000000e-01 1.2164964873302015e+01 4.6210839559635559e+01 1.2320171435943363e+01 0 0 0
20450 69 2 9.7000000000000003e-02 1.0867495920731658e+01 4.7041432881400830e+01 1.2431802894181265e+01 0 0 0
20440 70 3 5.9999999999999998e-02 6.7941844161530591e+00 4.7399613420384227e+01 1.6918244351054408e+01 0 0 0
20434 69 3 5.9999999999999998e-02 7.1691312829359157e+00 4.5333743914152819e+01 1.2766984267813760e+01 0 0 0
20441 70 4 -2.0000000000000001e-01 8.1651696605064714e+00 4.5150857309887400e+01 1.5834174088865167e+01 0 0 0
20448 70 5 1.0299999999999999e-01 1.0710520117608448e+01 4.5053308333011877e+01 1.6815945086787274e+01 0 0 0
20452 69 3 5.9999999999999998e-02 9.6018187013569758e+00 4.5445814711248978e+01 1.2908488240502312e+01 0 0 0
20446 70 3 5.9999999999999998e-02 9.5505049744968495e+00 4.7375365988816576e+01 1.6878272176615663e+01 0 0 0
20436 69 5 1.0299999999999999e-01 8.2895571629876912e+00 4.7661382241422274e+01 1.3066310739867939e+01 0 0 0
20453 69 4 -2.0000000000000001e-01 1.0773058034524253e+01 4.7671144570096622e+01 1.4036803663393847e+01 0 0 0
20438 70 2 9.7000000000000003e-02 8.2070440787085790e+00 4.5878350691040261e+01 1.7495338898356646e+01 0 0 0
20443 70 1 -1.2000000000000000e-01 9.4884489955325169e+00 4.6665017918142311e+01 1.7607020212553543e+01 0 0 0
20444 70 2 9.7000000000000003e-02 1.0744037566042110e+01 4.5795232889172496e+01 1.7599373013485074e+01 0 0 0
20437 70 1 -1.2000000000000000e-01 6.8709048264223220e+00 4.6651178667303370e+01 1.7740285031598813e+01 0 0 0
20442 70 5 1.0299999999999999e-01 8.2857825474641977e+00 4.5052920205606959e+01 1.8213074211140594e+01 0 0 0
20461 70 1 -1.2000000000000000e-01 1.1975632614686896e+01 4.6648987180239033e+01 1.7504432448225199e+01 0 0 0
20464 70 3 5.9999999999999998e-02 1.1943638664424054e+01 4.7326718929369747e+01 1.6653405345275480e+01 0 0 0
21041 72 4 -2.0000000000000001e-01 8.2814509132145062e+00 4.9643088519834919e+01 1.6044364677127319e+01 0 0 0
21048 72 5 1.0299999999999999e-01 1.0736784893808505e+01 5.0061119843054080e+01 1.6849179343139422e+01 0 0 0
20458 69 3 5.9999999999999998e-02 1.2055795781078642e+01 4.5452714928574203e+01 1.3080278649839853e+01 0 0 0
20463 70 3 5.9999999999999998e-02 1.1998325276825442e+01 4.7395983379357482e+01 1.8336973505030883e+01 0 0 0
20473 69 1 -1.2000000000000000e-01 1.4695600754364676e+01 4.6217046435510646e+01 1.2284938419839980e+01 0 0 0
20456 69 2 9.7000000000000003e-02 1.3402695579006402e+01 4.7081335625408890e+01 1.2509356121554999e+01 0 0 0
20468 70 2 9.7000000000000003e-02 1.6015972530479935e+01 4.5935488007879968e+01 1.7310640849616668e+01 0 0 0
20474 69 2 9.7000000000000003e-02 1.6081569735943660e+01 4.6993394095215329e+01 1.2418857218788487e+01 0 0 0
20460 69 5 1.0299999999999999e-01 1.3470123210489529e+01 4.7453862330963034e+01 1.3483401859574661e+01 0 0 0
20465 70 4 -2.0000000000000001e-01 1.3239589939763780e+01 4.4950819599467806e+01 1.5958612879519210e+01 0 0 0
20476 69 3 5.9999999999999998e-02 1.4707858741814693e+01 4.5297364754149598e+01 1.2950140928186798e+01 0 0 0
20470 70 3 5.9999999999999998e-02 1.4601726413330800e+01 4.7128819907973984e+01 1.6382549323738889e+01 0 0 0
20462 70 2 9.7000000000000003e-02 1.3348578493204885e+01 4.5844872643942431e+01 1.7446689406066156e+01 0 0 0
20467 70 1 -1.2000000000000000e-01 1.4652394161499368e+01 4.6626501638074060e+01 1.7364506296087136e+01 0 0 0
20466 70 5 1.0299999999999999e-01 1.3380818739992471e+01 4.5126044349670345e+01 1.8238710566822700e+01 0 0 0
20472 70 5 1.0299999999999999e-01 1.6119758827828448e+01 4.5336585283429123e+01 1.6418670394630229e+01 0 0 0
20469 70 3 5.9999999999999998e-02 1.4587398033222842e+01 4.7277836111418040e+01 1.8232807860961309e+01 0 0 0
21065 72 4 -2.0000000000000001e-01 1.3477860082575768e+01 5.0016049728181684e+01 1.5850317429701365e+01 0 0 0
21066 72 5 1.0299999999999999e-01 1.3479024504552067e+01 4.9955769312955205e+01 1.8222088156679483e+01 0 0 0
21006 71 5 1.0299999999999999e-01 5.6560463226675295e-01 5.2688098945806161e+01 1.2339206540320360e+01 0 0 0
21007 71 1 -1.2000000000000000e-01 1.8012374785734464e+00 5.0953705732490491e+01 1.2845253185944106e+01 0 0 0
21008 71 2 9.7000000000000003e-02 3.1000802290356360e+00 5.1823434472540654e+01 1.2977847816534931e+01 0 0 0
21002 71 2 9.7000000000000003e-02 5.1414434508453233e-01 5.1805291008822756e+01 1.3002504272438182e+01 0 0 0
21025 71 1 -1.2000000000000000e-01 4.4444380137165549e+00 5.1079256109391558e+01 1.2718667321023885e+01 0 0 0
21026 71 2 9.7000000000000003e-02 5.7522628698741505e+00 5.1957198263943525e+01 1.2855950377306543e+01 0 0 0
22200 74 5 1.0299999999999999e-01 5.7575405341705643e-01 5.5025511640129679e+01 1.6739338798925026e+01 0 0 0
21028 71 3 5.9999999999999998e-02 4.6081471622485690e+00 5.0148696874989142e+01 1.3235407057384339e+01 0 0 0
21010 71 3 5.9999999999999998e-02 1.9148593980012854e+00 5.0099174927395858e+01 1.3506019096243230e+01 0 0 0
21014 72 2 9.7000000000000003e-02 3.0844870219806308e+00 5.0606068987036927e+01 1.7601180248103415e+01 0 0 0
21012 71 5 1.0299999999999999e-01 3.0563440430713928e+00 5.2424334382911589e+01 1.3894043092446731e+01 0 0 0
21016 72 3 5.9999999999999998e-02 1.6779875329403497e+00 5.2078833754503108e+01 1.6979927598370324e+01 0 0 0
21022 72 3 5.9999999999999998e-02 4.2876469878798185e+00 5.2270945871057165e+01 1.6862069944633760e+01 0 0 0
21624 74 5 1.0299999999999999e-01 6.0017030298284624e+00 5.5636803832474449e+01 1.6445681504552383e+01 0 0 0
21029 71 4 -2.0000000000000001e-01 5.6342612344576803e+00 5.2748961640124406e+01 1.4433373678808053e+01 0 0 0
21617 74 4 -2.0000000000000001e-01 3.1458261195320896e+00 5.5373206735883066e+01 1.5587636142584767e+01 0 0 0
22196 74 2 9.7000000000000003e-02 5.6357514710444245e-01 5.5759155797975517e+01 1.7509611927838467e+01 0 0 0
21614 74 2 9.7000000000000003e-02 3.1470267882052232e+00 5.5952980972678361e+01 1.7274459529654489e+01 0 0 0
21020 72 2 9.7000000000000003e-02 5.6424872143742402e+00 5.0589189378742482e+01 1.7637142073513932e+01 0 0 0
21620 74 2 9.7000000000000003e-02 5.7968539804353716e+00 5.6077844922999248e+01 1.7422518779561948e+01 0 0 0
21628 73 3 5.9999999999999998e-02 4.1259157347757718e+00 5.5806682506436452e+01 1.3266626354602234e+01 0 0 0
21610 73 3 5.9999999999999998e-02 1.7254786991404811e+00 5.5620331749852035e+01 1.2986488914101169e+01 0 0 0
21005 71 4 -2.0000000000000001e-01 4.8298422029642046e-01 5.2504693383222346e+01 1.4605907525104438e+01 0 0 0
21019 72 1 -1.2000000000000000e-01 4.3357181454849787e+00 5.1499951563258776e+01 1.7694570211597313e+01 0 0 0
21596 72 2 9.7000000000000003e-02 5.1683634272699075e-01 5.0527856092765234e+01 1.7792726953975169e+01 0 0 0
21013 72 1 -1.2000000000000000e-01 1.7964543930923791e+00 5.1369768257559080e+01 1.7773674285949344e+01 0 0 0
21618 74 5 1.0299999999999999e-01 3.0964682543681112e+00 5.5078461085856389e+01 1.7950198058066249e+01 0 0 0
21032 71 2 9.7000000000000003e-02 8.3267835456173742e+00 5.2021858770620526e+01 1.2733759544209427e+01 0 0 0
21049 71 1 -1.2000000000000000e-01 9.7016370890734809e+00 5.1346654537928849e+01 1.2699360215320608e+01 0 0 0
21031 71 1 -1.2000000000000000e-01 7.0569330238893766e+00 5.1113037011049009e+01 1.2648679717261661e+01 0 0 0
21055 71 1 -1.2000000000000000e-01 1.2148734975322331e+01 5.1391392921240971e+01 1.2737042218507213e+01 0 0 0
21034 71 3 5.9999999999999998e-02 7.0847822379182563e+00 5.0245150985052469e+01 1.3344046153965730e+01 0 0 0
21652 73 3 5.9999999999999998e-02 9.5315513336042130e+00 5.5588945214196130e+01 1.3327727912992975e+01 0 0 0
21050 71 2 9.7000000000000003e-02 1.0892789119918913e+01 5.2262966800218727e+01 1.2778239659400016e+01 0 0 0
21052 71 3 5.9999999999999998e-02 9.7230852003940491e+00 5.0655706654652121e+01 1.3537950483024538e+01 0 0 0
21040 72 3 5.9999999999999998e-02 6.8504650041519977e+00 5.2056268969628405e+01 1.6785840020363249e+01 0 0 0
21036 71 5 1.0299999999999999e-01 8.1799030386667440e+00 5.2556905195805612e+01 1.3670953283226734e+01 0 0 0
21053 71 4 -2.0000000000000001e-01 1.0951568237407594e+01 5.3172065972926340e+01 1.4368566444931188e+01 0 0 0
21648 74 5 1.0299999999999999e-01 1.0931029147993284e+01 5.5420363334419427e+01 1.6701229160959713e+01 0 0 0
21641 74 4 -2.0000000000000001e-01 8.3753494970779538e+00 5.5423141472125764e+01 1.5637405038658844e+01 0 0 0
21046 72 3 5.9999999999999998e-02 9.4602280988047909e+00 5.2126117331067505e+01 1.6628330733892270e+01 0 0 0
21638 74 2 9.7000000000000003e-02 8.3657577926013165e+00 5.6032391893138850e+01 1.7371094158315334e+01 0 0 0
21644 74 2 9.7000000000000003e-02 1.0938623503708694e+01 5.5886742905941169e+01 1.7666896395396833e+01 0 0 0
21038 72 2 9.7000000000000003e-02 8.1748356283829260e+00 5.0659495881929494e+01 1.7537867480640731e+01 0 0 0
21043 72 1 -1.2000000000000000e-01 9.4075610801892733e+00 5.1572803035399275e+01 1.7565070508930269e+01 0 0 0
21037 72 1 -1.2000000000000000e-01 6.9049427031217538e+00 5.1411475783069037e+01 1.7641527759297933e+01 0 0 0
21634 73 3 5.9999999999999998e-02 6.7852025639493769e+00 5.5507911176674959e+01 1.3163598776274894e+01 0 0 0
21061 72 1 -1.2000000000000000e-01 1.2020867094344416e+01 5.1592912596755518e+01 1.7540762486923533e+01 0 0 0
21044 72 2 9.7000000000000003e-02 1.0728762792116511e+01 5.0790133288721435e+01 1.7648358255626523e+01 0 0 0
21064 72 3 5.9999999999999998e-02 1.2072985936124805e+01 5.2273216717061842e+01 1.6734533483765432e+01 0 0 0
21658 73 3 5.9999999999999998e-02 1.2106727874253016e+01 5.5563410324088267e+01 1.3493282264269631e+01 0 0 0
21642 74 5 1.0299999999999999e-01 8.3528543793138290e+00 5.5192504495861208e+01 1.7975561494420269e+01 0 0 0
21655 73 1 -1.2000000000000000e-01 1.2093445554468863e+01 5.6188400119456276e+01 1.2655048546478445e+01 0 0 0
21649 73 1 -1.2000000000000000e-01 9.5172222050750914e+00 5.6341982381986867e+01 1.2570443074169221e+01 0 0 0
21058 71 3 5.9999999999999998e-02 1.2185480256961080e+01 5.0681512407538207e+01 1.3609027142437037e+01 0 0 0
21072 72 5 1.0299999999999999e-01 1.5980158036447488e+01 5.0052021725387057e+01 1.6986086242300562e+01 0 0 0
21073 71 1 -1.2000000000000000e-01 1.4820861677297772e+01 5.1437423325680840e+01 1.2711435332988016e+01 0 0 0
21056 71 2 9.7000000000000003e-02 1.3471504044100907e+01 5.2213363467092371e+01 1.2701481107896647e+01 0 0 0
21076 71 3 5.9999999999999998e-02 1.4857342185481492e+01 5.0641745653789307e+01 1.3566023588713618e+01 0 0 0
21665 74 4 -2.0000000000000001e-01 1.3552422649586598e+01 5.4849432245353221e+01 1.6193295053356923e+01 0 0 0
21060 71 5 1.0299999999999999e-01 1.3526563228331517e+01 5.2940674824426445e+01 1.3492590782336304e+01 0 0 0
21062 72 2 9.7000000000000003e-02 1.3346313055110707e+01 5.0712297223019213e+01 1.7454875031271605e+01 0 0 0
21070 72 3 5.9999999999999998e-02 1.4700358293640473e+01 5.2229323000885323e+01 1.6918094807606522e+01 0 0 0
21662 74 2 9.7000000000000003e-02 1.3505397321750143e+01 5.5884853676276286e+01 1.7642558164171628e+01 0 0 0
21676 73 3 5.9999999999999998e-02 1.4896047788716817e+01 5.5586720060654777e+01 1.3334076536712603e+01 0 0 0
36667 124 1 -1.2000000000000000e-01 1.4621563840674551e+01 5.6663035206264311e+01 2.7624010418063548e+01 0 0 0
21068 72 2 9.7000000000000003e-02 1.5868536045751728e+01 5.0754954095294408e+01 1.7821258645461441e+01 0 0 0
21067 72 1 -1.2000000000000000e-01 1.4581476171108511e+01 5.1537997772498819e+01 1.7685446023576763e+01 0 0 0
37268 126 2 9.7000000000000003e-02 1.5771709109344012e+01 6.1063074422267846e+01 2.7987699108051412e+01 0 0 0
21673 73 1 -1.2000000000000000e-01 1.4723738122751319e+01 5.6353557431433202e+01 1.2597555343994950e+01 0 0 0
22208 75 2 9.7000000000000003e-02 2.9896206877270490e+00 6.2113248398819458e+01 1.2467877558409858e+01 0 0 0
22225 75 1 -1.2000000000000000e-01 4.2909287272685956e+00 6.1274161764074918e+01 1.2483148198054220e+01 0 0 0
21607 73 1 -1.2000000000000000e-01 1.7333903022960402e+00 5.6351862876941979e+01 1.2284217741023864e+01 0 0 0
21625 73 1 -1.2000000000000000e-01 4.3094406020543792e+00 5.6409166404658421e+01 1.2435571494691430e+01 0 0 0
22207 75 1 -1.2000000000000000e-01 1.6590988258787505e+00 6.1309476355252293e+01 1.2632376073006716e+01 0 0 0
21608 73 2 9.7000000000000003e-02 3.0735343675713351e+00 5.7182944656936421e+01 1.2287309233434351e+01 0 0 0
21602 73 2 9.7000000000000003e-02 4.7710607603870447e-01 5.7203669809004261e+01 1.2461113229012614e+01 0 0 0
21626 73 2 9.7000000000000003e-02 5.6205651829934249e+00 5.7212505859074462e+01 1.2608497581120670e+01 0 0 0
21619 74 1 -1.2000000000000000e-01 4.3497926126936681e+00 5.6822043035380581e+01 1.7556757753192770e+01 0 0 0
22800 76 5 1.0299999999999999e-01 4.9578709734327286e-01 6.0028947720462632e+01 1.6734813553417570e+01 0 0 0
21613 74 1 -1.2000000000000000e-01 1.8034623533746355e+00 5.6666802995273031e+01 1.7459005060931005e+01 0 0 0
21605 73 4 -2.0000000000000001e-01 4.9653008625751460e-01 5.7934605498585043e+01 1.4082865235513513e+01 0 0 0
22210 75 3 5.9999999999999998e-02 1.7905394879486451e+00 6.0671988777763339e+01 1.3545134702948397e+01 0 0 0
21616 74 3 5.9999999999999998e-02 1.7437503368869571e+00 5.7459708738190280e+01 1.6642104572410990e+01 0 0 0
21622 74 3 5.9999999999999998e-02 4.3036991409345982e+00 5.7609481727996844e+01 1.6799901375178155e+01 0 0 0
22228 75 3 5.9999999999999998e-02 4.3639372222125550e+00 6.0768924778288614e+01 1.3470114556497112e+01 0 0 0
21629 73 4 -2.0000000000000001e-01 5.7104169899774844e+00 5.8120859540430359e+01 1.4153360362270744e+01 0 0 0
21612 73 5 1.0299999999999999e-01 3.0368125500159953e+00 5.7918611192753275e+01 1.3124508200113690e+01 0 0 0
22217 76 4 -2.0000000000000001e-01 3.1266935993199985e+00 5.9954026920387982e+01 1.6095382733336859e+01 0 0 0
22224 76 5 1.0299999999999999e-01 5.5861657811164180e+00 6.0265626699288866e+01 1.7037719777133884e+01 0 0 0
22214 76 2 9.7000000000000003e-02 2.9702833121598036e+00 6.0901372198592270e+01 1.7584002615704360e+01 0 0 0
22220 76 2 9.7000000000000003e-02 5.5382415376651704e+00 6.1085570555355496e+01 1.7703620194548598e+01 0 0 0
22219 76 1 -1.2000000000000000e-01 4.1922553692842826e+00 6.1823940916380124e+01 1.7577264627729271e+01 0 0 0
22213 76 1 -1.2000000000000000e-01 1.6558568594075667e+00 6.1617961155443588e+01 1.7627576217574159e+01 0 0 0
22796 76 2 9.7000000000000003e-02 4.5536136457702175e-01 6.0668029352893754e+01 1.7614086737254908e+01 0 0 0
22226 75 2 9.7000000000000003e-02 5.4826581529169491e+00 6.2231366660462562e+01 1.2449480414280497e+01 0 0 0
22202 75 2 9.7000000000000003e-02 3.5094972247995987e-01 6.2225021254952395e+01 1.2703155155256749e+01 0 0 0
22222 76 3 5.9999999999999998e-02 4.2783876722954828e+00 6.2456584052865722e+01 1.6698756553950478e+01 0 0 0
22216 76 3 5.9999999999999998e-02 1.7152216109714371e+00 6.2274311244728793e+01 1.6750845434411019e+01 0 0 0
21631 73 1 -1.2000000000000000e-01 6.9016733283172655e+00 5.6300954412292818e+01 1.2512261797035039e+01 0 0 0
21632 73 2 9.7000000000000003e-02 8.2157932137386709e+00 5.7086906355860656e+01 1.2626613985267271e+01 0 0 0
22231 75 1 -1.2000000000000000e-01 6.9333288090781231e+00 6.1457329473326560e+01 1.2257618798377617e+01 0 0 0
22255 75 1 -1.2000000000000000e-01 1.2080296597665525e+01 6.1593084646219374e+01 1.2427580650628352e+01 0 0 0
22232 75 2 9.7000000000000003e-02 8.1323302655978598e+00 6.2400625093993071e+01 1.2331140903074431e+01 0 0 0
21637 74 1 -1.2000000000000000e-01 7.0386607945471198e+00 5.6882470174708125e+01 1.7679583902397059e+01 0 0 0
21643 74 1 -1.2000000000000000e-01 9.7376851784432681e+00 5.6781631913052685e+01 1.7689602963923367e+01 0 0 0
22249 75 1 -1.2000000000000000e-01 9.4543085753884206e+00 6.1599385010890394e+01 1.2283984664191639e+01 0 0 0
21640 74 3 5.9999999999999998e-02 6.9856394193643201e+00 5.7708419807463159e+01 1.6966166277022420e+01 0 0 0
21650 73 2 9.7000000000000003e-02 1.0840535564248437e+01 5.7120632151553579e+01 1.2722620138151671e+01 0 0 0
22234 75 3 5.9999999999999998e-02 7.0174235813366623e+00 6.0677662288797997e+01 1.3000181828200187e+01 0 0 0
22252 75 3 5.9999999999999998e-02 9.4373597339969670e+00 6.0811854326852128e+01 1.3023216939009073e+01 0 0 0
21646 74 3 5.9999999999999998e-02 9.8242821844387134e+00 5.7641746288297362e+01 1.6991589259317298e+01 0 0 0
21653 73 4 -2.0000000000000001e-01 1.0774950681198604e+01 5.7943984819944170e+01 1.4401710428139923e+01 0 0 0
21636 73 5 1.0299999999999999e-01 8.1924251913713650e+00 5.7588631760095964e+01 1.3545543470747358e+01 0 0 0
22241 76 4 -2.0000000000000001e-01 8.0723820478364754e+00 6.0360957387015794e+01 1.5724038503875470e+01 0 0 0
22248 76 5 1.0299999999999999e-01 1.0617955044138043e+01 6.0509944616985706e+01 1.6697695881255211e+01 0 0 0
22238 76 2 9.7000000000000003e-02 8.1619166199734092e+00 6.1095935365752283e+01 1.7381673016360701e+01 0 0 0
22244 76 2 9.7000000000000003e-02 1.0751421231520622e+01 6.1195935029331487e+01 1.7617611963864583e+01 0 0 0
22243 76 1 -1.2000000000000000e-01 9.4187357263908673e+00 6.1949254630444358e+01 1.7544373831361852e+01 0 0 0
22237 76 1 -1.2000000000000000e-01 6.8327945541160542e+00 6.1879545689422095e+01 1.7588248182071126e+01 0 0 0
22250 75 2 9.7000000000000003e-02 1.0737341320741493e+01 6.2363907997421094e+01 1.2501025942522469e+01 0 0 0
21664 74 3 5.9999999999999998e-02 1.2305085328875874e+01 5.7413031347863502e+01 1.6861115091782342e+01 0 0 0
22261 76 1 -1.2000000000000000e-01 1.2055714778615476e+01 6.2047246837983252e+01 1.7584006499654215e+01 0 0 0
21661 74 1 -1.2000000000000000e-01 1.2283816012381987e+01 5.6741865791406283e+01 1.7716335272240659e+01 0 0 0
22240 76 3 5.9999999999999998e-02 6.7970145184133255e+00 6.2522462980419164e+01 1.6742417897600646e+01 0 0 0
22258 75 3 5.9999999999999998e-02 1.2145198581357938e+01 6.0912192815116811e+01 1.3249099817008748e+01 0 0 0
22242 76 5 1.0299999999999999e-01 8.1260406673159800e+00 6.0181073837990233e+01 1.7994865974015500e+01 0 0 0
36072 122 5 1.0299999999999999e-01 1.6074069534009841e+01 5.0054869281082546e+01 2.7081717320491649e+01 0 0 0
21674 73 2 9.7000000000000003e-02 1.5913509454499735e+01 5.7289956496727399e+01 1.2776670292035345e+01 0 0 0
21656 73 2 9.7000000000000003e-02 1.3316551343711502e+01 5.7093151769389863e+01 1.2541744879603742e+01 0 0 0
22274 75 2 9.7000000000000003e-02 1.6044623299836722e+01 6.2382837845005717e+01 1.2585410439660802e+01 0 0 0
22272 76 5 1.0299999999999999e-01 1.5853375953759679e+01 6.0371627115615524e+01 1.6781884002691857e+01 0 0 0
22268 76 2 9.7000000000000003e-02 1.5830260441675916e+01 6.1056066430606990e+01 1.7668329266513783e+01 0 0 0
22256 75 2 9.7000000000000003e-02 1.3392758314060117e+01 6.2478392876227112e+01 1.2308409137360128e+01 0 0 0
22273 75 1 -1.2000000000000000e-01 1.4705167788854657e+01 6.1608439116577706e+01 1.2341289700743825e+01 0 0 0
21670 74 3 5.9999999999999998e-02 1.4818802295007957e+01 5.7208954087599331e+01 1.6741064976813377e+01 0 0 0
22265 76 4 -2.0000000000000001e-01 1.3231762367641307e+01 6.0327660926578957e+01 1.5906966138460986e+01 0 0 0
21660 73 5 1.0299999999999999e-01 1.3331285528622992e+01 5.7770230532761659e+01 1.3378420965672513e+01 0 0 0
22262 76 2 9.7000000000000003e-02 1.3286187910638649e+01 6.1149379064147212e+01 1.7489590770476635e+01 0 0 0
22276 75 3 5.9999999999999998e-02 1.4445938314089078e+01 6.0951680633187578e+01 1.3156113946388512e+01 0 0 0
22267 76 1 -1.2000000000000000e-01 1.4585150004037201e+01 6.2016826594453825e+01 1.7552735347484923e+01 0 0 0
21667 74 1 -1.2000000000000000e-01 1.4792071718312412e+01 5.6706030789180311e+01 1.7681615451594549e+01 0 0 0
21677 73 4 -2.0000000000000001e-01 1.6059495463953017e+01 5.7939279190212105e+01 1.4483528415877759e+01 0 0 0
22266 76 5 1.0299999999999999e-01 1.3271503861230350e+01 6.0358117587302942e+01 1.8264955892240561e+01 0 0 0
19221 66 3 5.9999999999999998e-02 4.5797833285995511e+00 3.7356620649783231e+01 1.8490195438193773e+01 0 0 0
18615 64 3 5.9999999999999998e-02 1.9249616355074599e+00 3.2293827224743907e+01 1.8700152494210457e+01 0 0 0
18621 64 3 5.9999999999999998e-02 4.2898060939759146e+00 3.2307063018407035e+01 1.8871825550058592e+01 0 0 0
33606 113 5 1.0299999999999999e-01 4.8816056564855598e-01 3.3315662751036982e+01 2.2534158236937095e+01 0 0 0
19799 66 4 -2.0000000000000001e-01 6.7863520112443465e-01 3.4771257217221809e+01 1.9167625506792948e+01 0 0 0
19223 66 4 -2.0000000000000001e-01 5.7053139398671231e+00 3.4737893701299321e+01 1.9081444115038249e+01 0 0 0
34209 115 3 5.9999999999999998e-02 1.9087963663987559e+00 3.5691269458917439e+01 2.2174254871237025e+01 0 0 0
34227 115 3 5.9999999999999998e-02 4.4323410542554598e+00 3.5902790575805440e+01 2.1720564029899990e+01 0 0 0
34207 115 1 -1.2000000000000000e-01 1.8905758719186287e+00 3.6403395888186502e+01 2.2982679857058589e+01 0 0 0
34225 115 1 -1.2000000000000000e-01 4.3988088235684968e+00 3.6354222896266968e+01 2.2641191931801636e+01 0 0 0
33630 113 5 1.0299999999999999e-01 5.7690300895771465e+00 3.3122657195852689e+01 2.2246622140056431e+01 0 0 0
33611 113 4 -2.0000000000000001e-01 3.1077757039089615e+00 3.3457484072072873e+01 2.1504759086200558e+01 0 0 0
33626 113 2 9.7000000000000003e-02 5.6077163528386684e+00 3.2393320813429057e+01 2.3084704847288322e+01 0 0 0
33608 113 2 9.7000000000000003e-02 3.0710132832451862e+00 3.2446888095792467e+01 2.2886079077211097e+01 0 0 0
33612 113 5 1.0299999999999999e-01 2.9954855651410495e+00 3.2991164073245415e+01 2.3821058422843386e+01 0 0 0
34228 115 3 5.9999999999999998e-02 4.2473437658703590e+00 3.5551792846823986e+01 2.3394985707371948e+01 0 0 0
33602 113 2 9.7000000000000003e-02 4.8120073059743224e-01 3.2326361153528907e+01 2.3048600142563394e+01 0 0 0
34226 115 2 9.7000000000000003e-02 5.7471189275118855e+00 3.7071283025355157e+01 2.2822176353145593e+01 0 0 0
34210 115 3 5.9999999999999998e-02 2.0116821264432709e+00 3.5853389837567228e+01 2.3930150879359058e+01 0 0 0
34202 115 2 9.7000000000000003e-02 5.3186538968600316e-01 3.7242108645249068e+01 2.2943339234681201e+01 0 0 0
34208 115 2 9.7000000000000003e-02 3.1431692613183406e+00 3.7272625771782877e+01 2.2724494923435117e+01 0 0 0
33625 113 1 -1.2000000000000000e-01 4.3563643156283138e+00 3.1552458925731834e+01 2.2973553348054089e+01 0 0 0
33607 113 1 -1.2000000000000000e-01 1.7801785407985213e+00 3.1623587852946162e+01 2.2725357721885516e+01 0 0 0
19215 66 3 5.9999999999999998e-02 1.9251681461292480e+00 3.7331595549965520e+01 1.8444107207350573e+01 0 0 0
19239 66 3 5.9999999999999998e-02 7.0465335928379105e+00 3.7244747441065748e+01 1.8430093555619994e+01 0 0 0
19245 66 3 5.9999999999999998e-02 9.6902064287787049e+00 3.7219064301806114e+01 1.8376866331528031e+01 0 0 0
18645 64 3 5.9999999999999998e-02 9.7051709946226286e+00 3.2107907445862594e+01 1.8550762159607945e+01 0 0 0
18639 64 3 5.9999999999999998e-02 7.2030153890262749e+00 3.2357676514034281e+01 1.8451615972188254e+01 0 0 0
34233 115 3 5.9999999999999998e-02 6.9965032394766142e+00 3.5844686275457370e+01 2.1511871303358223e+01 0 0 0
34231 115 1 -1.2000000000000000e-01 7.0983941765273526e+00 3.6233031554663008e+01 2.2526775176967501e+01 0 0 0
19247 66 4 -2.0000000000000001e-01 1.0766746996843638e+01 3.4421860389092949e+01 1.8686773275899672e+01 0 0 0
34251 115 3 5.9999999999999998e-02 9.8921888890172696e+00 3.5328953965485297e+01 2.2132790193276428e+01 0 0 0
34249 115 1 -1.2000000000000000e-01 9.6205317546227000e+00 3.6081423482155287e+01 2.2867030151857527e+01 0 0 0
33654 113 5 1.0299999999999999e-01 1.0901167943504436e+01 3.2574956489100828e+01 2.1971152247967190e+01 0 0 0
33635 113 4 -2.0000000000000001e-01 8.3948585512102767e+00 3.2687647582652332e+01 2.1012906025322952e+01 0 0 0
33636 113 5 1.0299999999999999e-01 8.2635584508112991e+00 3.3149107455205694e+01 2.3381442487110320e+01 0 0 0
33632 113 2 9.7000000000000003e-02 8.2536885664530342e+00 3.2271871333232355e+01 2.2782941042434960e+01 0 0 0
33650 113 2 9.7000000000000003e-02 1.0910652045246225e+01 3.2097089532251879e+01 2.3022694854779676e+01 0 0 0
34252 115 3 5.9999999999999998e-02 9.3604280393722430e+00 3.5664785355981550e+01 2.3854916517629906e+01 0 0 0
34234 115 3 5.9999999999999998e-02 7.0737328035094835e+00 3.5509099992143227e+01 2.3311166915511308e+01 0 0 0
34232 115 2 9.7000000000000003e-02 8.4344190875489478e+00 3.6997614088441161e+01 2.2621701118813807e+01 0 0 0
34250 115 2 9.7000000000000003e-02 1.0882262013752877e+01 3.7011623955899054e+01 2.3075127752214946e+01 0 0 0
19263 66 3 5.9999999999999998e-02 1.2025082417127299e+01 3.6994622508693666e+01 1.8603868894832356e+01 0 0 0
33631 113 1 -1.2000000000000000e-01 6.8951830935962830e+00 3.1560359789318333e+01 2.3017956719031421e+01 0 0 0
33649 113 1 -1.2000000000000000e-01 9.5501110156788780e+00 3.1399107950912470e+01 2.3127885663641248e+01 0 0 0
33653 113 4 -2.0000000000000001e-01 1.0995152088629981e+01 3.3513286442868164e+01 2.4118301801099836e+01 0 0 0
18663 64 3 5.9999999999999998e-02 1.2157454956011646e+01 3.2061901616503611e+01 1.8582914684197203e+01 0 0 0
34255 115 1 -1.2000000000000000e-01 1.2145070216109044e+01 3.6266534343718071e+01 2.2923524859053447e+01 0 0 0
34257 115 3 5.9999999999999998e-02 1.2124063082916511e+01 3.5578837052551833e+01 2.2085059710387558e+01 0 0 0
19266 66 5 1.0299999999999999e-01 1.3429504144053746e+01 3.4912948086527109e+01 1.8341430904426161e+01 0 0 0
34258 115 3 5.9999999999999998e-02 1.2335308888914895e+01 3.5666079812144204e+01 2.3785057028293778e+01 0 0 0
33678 113 5 1.0299999999999999e-01 1.6055953335105272e+01 3.2875935010341607e+01 2.2258961863565627e+01 0 0 0
18669 64 3 5.9999999999999998e-02 1.4565004363587285e+01 3.2270913219561336e+01 1.8699407521624920e+01 0 0 0
34274 115 2 9.7000000000000003e-02 1.6068250508987948e+01 3.7275103718614282e+01 2.3216160335496586e+01 0 0 0
33674 113 2 9.7000000000000003e-02 1.6094344472194710e+01 3.2004393176328556e+01 2.3002049272679130e+01 0 0 0
33659 113 4 -2.0000000000000001e-01 1.3249775636368865e+01 3.2924964054851820e+01 2.1318482888302551e+01 0 0 0
33660 113 5 1.0299999999999999e-01 1.3540890165742981e+01 3.2758850755824355e+01 2.3728580489000628e+01 0 0 0
33656 113 2 9.7000000000000003e-02 1.3448447884441546e+01 3.2030494194844209e+01 2.2851609919270107e+01 0 0 0
34273 115 1 -1.2000000000000000e-01 1.4739372219073614e+01 3.6438659758593246e+01 2.3090501453631152e+01 0 0 0
34275 115 3 5.9999999999999998e-02 1.4823015741150575e+01 3.5656256320577974e+01 2.2281381850557576e+01 0 0 0
34276 115 3 5.9999999999999998e-02 1.4733321496362272e+01 3.5902900143084118e+01 2.3992988558277514e+01 0 0 0
34256 115 2 9.7000000000000003e-02 1.3403145023339563e+01 3.7234126262997115e+01 2.2948563666704189e+01 0 0 0
19269 66 3 5.9999999999999998e-02 1.4674759376465170e+01 3.7221376061761291e+01 1.8902023612062937e+01 0 0 0
19271 66 4 -2.0000000000000001e-01 1.5868696619869525e+01 3.4772466760847742e+01 1.9585168683489801e+01 0 0 0
19818 68 5 1.0299999999999999e-01 3.1547843098492945e+00 3.9684680367055016e+01 1.8476613687732286e+01 0 0 0
19815 68 3 5.9999999999999998e-02 2.0285826417989528e+00 4.1932455834034862e+01 1.8875908329255509e+01 0 0 0
34230 115 5 1.0299999999999999e-01 5.8017110487898336e+00 3.7937127206231509e+01 2.2205643341853875e+01 0 0 0
34206 115 5 1.0299999999999999e-01 7.4478059942853636e-01 3.8021660062664829e+01 2.2197000077240858e+01 0 0 0
19821 68 3 5.9999999999999998e-02 4.5121325577902622e+00 4.1994459875651252e+01 1.8589403390713340e+01 0 0 0
34212 115 5 1.0299999999999999e-01 3.2621765552351398e+00 3.8000074665106638e+01 2.3481360264336171e+01 0 0 0
34211 115 4 -2.0000000000000001e-01 3.0669634835088617e+00 3.7955842450354027e+01 2.1110350987636238e+01 0 0 0
20399 68 4 -2.0000000000000001e-01 3.9205820951015891e-01 3.9748297298096567e+01 1.9368040898976254e+01 0 0 0
19823 68 4 -2.0000000000000001e-01 5.8557651278559684e+00 3.9686243025942886e+01 1.9292004021244292e+01 0 0 0
34806 117 5 1.0299999999999999e-01 5.9516921767364883e-01 4.3128333287634440e+01 2.2327177520729098e+01 0 0 0
34802 117 2 9.7000000000000003e-02 6.1437835680123898e-01 4.2255155264997441e+01 2.2932167209185604e+01 0 0 0
34809 117 3 5.9999999999999998e-02 1.7045536171196314e+00 4.0837284100416362e+01 2.1658288320195879e+01 0 0 0
34827 117 3 5.9999999999999998e-02 4.2903097734882927e+00 4.0477517711858134e+01 2.2256531600472620e+01 0 0 0
34807 117 1 -1.2000000000000000e-01 1.8319770536565361e+00 4.1469089803842706e+01 2.2552826607160057e+01 0 0 0
34825 117 1 -1.2000000000000000e-01 4.3199953874704127e+00 4.1340837325128575e+01 2.2960869077009889e+01 0 0 0
34808 117 2 9.7000000000000003e-02 3.1250427707985060e+00 4.2253456413995501e+01 2.2684712263355713e+01 0 0 0
34826 117 2 9.7000000000000003e-02 5.5983760066837807e+00 4.2108657704179741e+01 2.2887662763366521e+01 0 0 0
34830 117 5 1.0299999999999999e-01 5.6240484431630646e+00 4.2876602919014829e+01 2.2124495232123493e+01 0 0 0
34812 117 5 1.0299999999999999e-01 3.0183626535392905e+00 4.3032755381003263e+01 2.3375156019466914e+01 0 0 0
34811 117 4 -2.0000000000000001e-01 3.2443269829099246e+00 4.2962029638763816e+01 2.1037799995807440e+01 0 0 0
34828 117 3 5.9999999999999998e-02 4.3061986718557241e+00 4.0922754239968384e+01 2.3982992422595242e+01 0 0 0
34810 117 3 5.9999999999999998e-02 2.0696344155170485e+00 4.0732862689160861e+01 2.3347750362256068e+01 0 0 0
34829 117 4 -2.0000000000000001e-01 5.8378334518022612e+00 4.3064509023685623e+01 2.4336212685211866e+01 0 0 0
19842 68 5 1.0299999999999999e-01 8.5554696383612363e+00 3.9898885700346675e+01 1.8463549142506700e+01 0 0 0
19863 68 3 5.9999999999999998e-02 1.2175358351112322e+01 4.2294330429725655e+01 1.8471767611974702e+01 0 0 0
34254 115 5 1.0299999999999999e-01 1.0854942212839044e+01 3.7809067353193157e+01 2.2352150610301013e+01 0 0 0
34235 115 4 -2.0000000000000001e-01 8.5248294244418794e+00 3.7928866437691084e+01 2.1157110779368370e+01 0 0 0
34236 115 5 1.0299999999999999e-01 8.4114299331494369e+00 3.7637343141271089e+01 2.3434832443416841e+01 0 0 0
34833 117 3 5.9999999999999998e-02 6.7426381288279122e+00 4.0551403957281956e+01 2.2037541177566219e+01 0 0 0
34831 117 1 -1.2000000000000000e-01 6.8692137152564072e+00 4.1208387654744946e+01 2.2890366204157317e+01 0 0 0
19847 68 4 -2.0000000000000001e-01 1.1053849160586655e+01 3.9715703287262073e+01 1.9180333514555851e+01 0 0 0
34851 117 3 5.9999999999999998e-02 9.2869062390519481e+00 4.0696502721386061e+01 2.1518310284265006e+01 0 0 0
34849 117 1 -1.2000000000000000e-01 9.4030642150688983e+00 4.1134577921672971e+01 2.2542725216905417e+01 0 0 0
34850 117 2 9.7000000000000003e-02 1.0665242651652818e+01 4.1935587441152165e+01 2.2836180676403139e+01 0 0 0
34832 117 2 9.7000000000000003e-02 8.1706257564013303e+00 4.1983786146518369e+01 2.2693932849015830e+01 0 0 0
34836 117 5 1.0299999999999999e-01 8.0866841499964188e+00 4.2750765341659530e+01 2.3505919569832322e+01 0 0 0
34854 117 5 1.0299999999999999e-01 1.0605967922777344e+01 4.2887487399155908e+01 2.2430518654672465e+01 0 0 0
34855 117 1 -1.2000000000000000e-01 1.1902189143868750e+01 4.1052899912281838e+01 2.2613472062022495e+01 0 0 0
34834 117 3 5.9999999999999998e-02 6.8060991712177836e+00 4.0553823845779178e+01 2.3860431787524906e+01 0 0 0
34852 117 3 5.9999999999999998e-02 9.5409781638872406e+00 4.0303654500025445e+01 2.3310655265354832e+01 0 0 0
34835 117 4 -2.0000000000000001e-01 8.1247533123717304e+00 4.3010514559000214e+01 2.1208415977752630e+01 0 0 0
34857 117 3 5.9999999999999998e-02 1.1797073580578443e+01 4.0575243570233084e+01 2.1604815755501445e+01 0 0 0
34858 117 3 5.9999999999999998e-02 1.1909165170351992e+01 4.0294063853189677e+01 2.3401721173943866e+01 0 0 0
19866 68 5 1.0299999999999999e-01 1.3653270759010061e+01 4.0068922420798991e+01 1.8439645148480391e+01 0 0 0
34278 115 5 1.0299999999999999e-01 1.6071220955238523e+01 3.8141411134099116e+01 2.2490219830740006e+01 0 0 0
19869 68 3 5.9999999999999998e-02 1.4868300608493321e+01 4.2384859838338656e+01 1.8429145707145157e+01 0 0 0
34259 115 4 -2.0000000000000001e-01 1.3372974123117952e+01 3.8134648717561838e+01 2.1447787782947721e+01 0 0 0
34260 115 5 1.0299999999999999e-01 1.3142539729485561e+01 3.7906105102853388e+01 2.3777683070100057e+01 0 0 0
34856 117 2 9.7000000000000003e-02 1.3159393760943598e+01 4.1940461831842484e+01 2.2633375610375964e+01 0 0 0
34873 117 1 -1.2000000000000000e-01 1.4489276830492903e+01 4.1212598474130850e+01 2.2829609730248041e+01 0 0 0
34875 117 3 5.9999999999999998e-02 1.4717543182527233e+01 4.0617443903055751e+01 2.2000729946196635e+01 0 0 0
34860 117 5 1.0299999999999999e-01 1.2951029649017443e+01 4.2726571077575450e+01 2.3429975105690705e+01 0 0 0
34859 117 4 -2.0000000000000001e-01 1.3320488423931078e+01 4.2753367624556986e+01 2.0967301159657900e+01 0 0 0
34876 117 3 5.9999999999999998e-02 1.4484771669379093e+01 4.0574670379718398e+01 2.3784337594647400e+01 0 0 0
34878 117 5 1.0299999999999999e-01 1.5710867825476893e+01 4.2905929824939214e+01 2.2249126748145191e+01 0 0 0
34874 117 2 9.7000000000000003e-02 1.5750668154776601e+01 4.2139710779050858e+01 2.3054353773584438e+01 0 0 0
20421 70 3 5.9999999999999998e-02 4.2489806334416027e+00 4.6921867908148791e+01 1.8749166538514423e+01 0 0 0
21018 72 5 1.0299999999999999e-01 3.0910103393146935e+00 4.9754238144090152e+01 1.8292544366464551e+01 0 0 0
20999 70 4 -2.0000000000000001e-01 5.3488425671944029e-01 4.5475635378693141e+01 1.9431134455526788e+01 0 0 0
35402 119 2 9.7000000000000003e-02 4.4050264013063806e-01 4.7135530693236113e+01 2.2785628906298587e+01 0 0 0
20423 70 4 -2.0000000000000001e-01 5.7486978883658377e+00 4.4751851674764040e+01 1.9292137767184599e+01 0 0 0
35409 119 3 5.9999999999999998e-02 1.6575850449137786e+00 4.5572480369414130e+01 2.1823074615170128e+01 0 0 0
35407 119 1 -1.2000000000000000e-01 1.7191137551046498e+00 4.6203817880847204e+01 2.2700024615737533e+01 0 0 0
35408 119 2 9.7000000000000003e-02 3.0373826778782194e+00 4.6976596553665438e+01 2.2504857437610134e+01 0 0 0
35425 119 1 -1.2000000000000000e-01 4.4056190187205297e+00 4.6183105700081057e+01 2.2661219830678757e+01 0 0 0
35427 119 3 5.9999999999999998e-02 4.5418003069958734e+00 4.5301307194084963e+01 2.1997384273832832e+01 0 0 0
35411 119 4 -2.0000000000000001e-01 2.9653534802347488e+00 4.7793777176208842e+01 2.1009496080783659e+01 0 0 0
35426 119 2 9.7000000000000003e-02 5.6968566888588583e+00 4.7117444022390337e+01 2.2470282735277721e+01 0 0 0
35412 119 5 1.0299999999999999e-01 3.0358463652059191e+00 4.7751746348295697e+01 2.3310146478697934e+01 0 0 0
35430 119 5 1.0299999999999999e-01 5.5636491063296996e+00 4.7729369434124280e+01 2.1566891383102689e+01 0 0 0
35410 119 3 5.9999999999999998e-02 1.7133451627330030e+00 4.5628844226074399e+01 2.3592553562688611e+01 0 0 0
35428 119 3 5.9999999999999998e-02 4.6054804908338571e+00 4.5794303266068731e+01 2.3662922106816495e+01 0 0 0
35406 119 5 1.0299999999999999e-01 3.7686608208024203e-01 4.7841388381208262e+01 2.1943003985936741e+01 0 0 0
21599 72 4 -2.0000000000000001e-01 5.2234944791090410e-01 4.9725188109973026e+01 1.9429696819030561e+01 0 0 0
21023 72 4 -2.0000000000000001e-01 5.7244690884209977e+00 4.9382910309087904e+01 1.8967533025731736e+01 0 0 0
35429 119 4 -2.0000000000000001e-01 5.6478021708680339e+00 4.8313536242429855e+01 2.3874693183285814e+01 0 0 0
35405 119 4 -2.0000000000000001e-01 6.4542633463041499e-01 4.8185830966192007e+01 2.4205723695954191e+01 0 0 0
21042 72 5 1.0299999999999999e-01 8.2474889815896528e+00 4.9887107292951356e+01 1.8316355179748491e+01 0 0 0
20439 70 3 5.9999999999999998e-02 6.9321856296027287e+00 4.7146220514569073e+01 1.8718673182138375e+01 0 0 0
20445 70 3 5.9999999999999998e-02 9.4504625253290886e+00 4.7252246322648624e+01 1.8546591847943784e+01 0 0 0
20447 70 4 -2.0000000000000001e-01 1.0904997885780396e+01 4.4875001908634154e+01 1.9160603198410534e+01 0 0 0
35433 119 3 5.9999999999999998e-02 7.2259573620870663e+00 4.5758393749588087e+01 2.1687226207111191e+01 0 0 0
35431 119 1 -1.2000000000000000e-01 7.0273270631057132e+00 4.6332174410211906e+01 2.2563662924696843e+01 0 0 0
35451 119 3 5.9999999999999998e-02 9.6533718425626027e+00 4.5895469559627195e+01 2.1679192204287386e+01 0 0 0
35449 119 1 -1.2000000000000000e-01 9.5883812858979685e+00 4.6328744579072826e+01 2.2652773518774371e+01 0 0 0
35432 119 2 9.7000000000000003e-02 8.2706630572222082e+00 4.7230993322542915e+01 2.2640479761764784e+01 0 0 0
35435 119 4 -2.0000000000000001e-01 8.3564446825660017e+00 4.8272356967835265e+01 2.1228312009227430e+01 0 0 0
35450 119 2 9.7000000000000003e-02 1.0895577736305510e+01 4.7076611530376702e+01 2.2970907157384669e+01 0 0 0
35454 119 5 1.0299999999999999e-01 1.0912796017594792e+01 4.7967557065309343e+01 2.2463293187581634e+01 0 0 0
35436 119 5 1.0299999999999999e-01 8.2569130777254731e+00 4.7870073929563020e+01 2.3539435962280010e+01 0 0 0
35434 119 3 5.9999999999999998e-02 6.9692734592254535e+00 4.5621195293180314e+01 2.3379451106135107e+01 0 0 0
35452 119 3 5.9999999999999998e-02 9.3304433855174089e+00 4.5588858546078242e+01 2.3382984010932113e+01 0 0 0
21047 72 4 -2.0000000000000001e-01 1.0818620047404105e+01 4.9967461782797145e+01 1.9155433732747223e+01 0 0 0
35455 119 1 -1.2000000000000000e-01 1.2129598436871598e+01 4.6172025120199933e+01 2.2714386382217587e+01 0 0 0
35457 119 3 5.9999999999999998e-02 1.2021105988658014e+01 4.5616988073541513e+01 2.1824861008046543e+01 0 0 0
35458 119 3 5.9999999999999998e-02 1.2189159645263922e+01 4.5365392695395059e+01 2.3463774568508899e+01 0 0 0
35478 119 5 1.0299999999999999e-01 1.5904516425128516e+01 4.7898909098322889e+01 2.1964256716057957e+01 0 0 0
37271 126 4 -2.0000000000000001e-01 1.5688942383924209e+01 6.0109800338589864e+01 2.9465628465168784e+01 0 0 0
35474 119 2 9.7000000000000003e-02 1.5954465897320091e+01 4.7055587946826499e+01 2.2629464377809125e+01 0 0 0
35459 119 4 -2.0000000000000001e-01 1.3126978694827057e+01 4.7854938609856866e+01 2.0901252508286156e+01 0 0 0
35460 119 5 1.0299999999999999e-01 1.3432980199807186e+01 4.7701300979963342e+01 2.3157726642741906e+01 0 0 0
35456 119 2 9.7000000000000003e-02 1.3402049054650179e+01 4.6951083445098654e+01 2.2400246086116958e+01 0 0 0
35473 119 1 -1.2000000000000000e-01 1.4650444186763574e+01 4.6109162142135354e+01 2.2352218452199505e+01 0 0 0
35475 119 3 5.9999999999999998e-02 1.4714592432141663e+01 4.5671739098526132e+01 2.1365064619345656e+01 0 0 0
35476 119 3 5.9999999999999998e-02 1.4619725968341514e+01 4.5285411214656470e+01 2.3061572270034162e+01 0 0 0
35477 119 4 -2.0000000000000001e-01 1.5871530300084157e+01 4.7741229109557871e+01 2.4209254313181511e+01 0 0 0
21071 72 4 -2.0000000000000001e-01 1.5855648246637818e+01 4.9707989069783288e+01 1.9310576446110041e+01 0 0 0
21015 72 3 5.9999999999999998e-02 1.9062365999214130e+00 5.1953267862079478e+01 1.8642467904227399e+01 0 0 0
21021 72 3 5.9999999999999998e-02 4.2891467473730351e+00 5.2089560669427563e+01 1.8560965032611158e+01 0 0 0
36028 121 3 5.9999999999999998e-02 4.1844503129383543e+00 5.0892241169201192e+01 2.3383117667910849e+01 0 0 0
36010 121 3 5.9999999999999998e-02 1.9518417501397445e+00 5.0761595982930956e+01 2.3419118089404634e+01 0 0 0
22199 74 4 -2.0000000000000001e-01 4.5601937993242486e-01 5.4757259242710234e+01 1.8942427906139979e+01 0 0 0
36009 121 3 5.9999999999999998e-02 1.7393190549653761e+00 5.0766014977092802e+01 2.1700488807117310e+01 0 0 0
36027 121 3 5.9999999999999998e-02 4.3494050078746795e+00 5.1018237185597151e+01 2.1715785730638526e+01 0 0 0
36002 121 2 9.7000000000000003e-02 4.4983163083501082e-01 5.2220117987299176e+01 2.2794364030989723e+01 0 0 0
21623 74 4 -2.0000000000000001e-01 5.7730671194846845e+00 5.4772983322417836e+01 1.8672744565373996e+01 0 0 0
36025 121 1 -1.2000000000000000e-01 4.2764736414037889e+00 5.1596443166111932e+01 2.2608816939006267e+01 0 0 0
36007 121 1 -1.2000000000000000e-01 1.7713878302668302e+00 5.1422266306221047e+01 2.2566515165324891e+01 0 0 0
36008 121 2 9.7000000000000003e-02 2.9729894998691790e+00 5.2327144601091867e+01 2.2506115688267467e+01 0 0 0
36011 121 4 -2.0000000000000001e-01 2.9723300519492377e+00 5.3223253414567019e+01 2.0906606307923099e+01 0 0 0
36026 121 2 9.7000000000000003e-02 5.6237872401572391e+00 5.2316343515662474e+01 2.2658756376515303e+01 0 0 0
36030 121 5 1.0299999999999999e-01 5.5609877895896318e+00 5.3133072639791024e+01 2.1901201061523388e+01 0 0 0
36012 121 5 1.0299999999999999e-01 2.8704784400780099e+00 5.3164776495525125e+01 2.3234599916638878e+01 0 0 0
36006 121 5 1.0299999999999999e-01 3.3228816346857953e-01 5.3015200636640579e+01 2.2020393857403423e+01 0 0 0
36610 123 3 5.9999999999999998e-02 1.7423670598757610e+00 5.5565442678656034e+01 2.3256047285341722e+01 0 0 0
36628 123 3 5.9999999999999998e-02 4.4254620280544454e+00 5.5785779340458220e+01 2.3675886698003538e+01 0 0 0
36609 123 3 5.9999999999999998e-02 1.6363040739730128e+00 5.5633371331535614e+01 2.1460909813696617e+01 0 0 0
36029 121 4 -2.0000000000000001e-01 5.9202958345188375e+00 5.3039543074257033e+01 2.4311992514256914e+01 0 0 0
36627 123 3 5.9999999999999998e-02 4.5111035413246849e+00 5.5673102578338579e+01 2.1887062740355582e+01 0 0 0
36005 121 4 -2.0000000000000001e-01 5.9876621717361855e-01 5.3031533804841949e+01 2.4359077880883714e+01 0 0 0
21045 72 3 5.9999999999999998e-02 9.3328209925393004e+00 5.2360299856740241e+01 1.8297398941020106e+01 0 0 0
21063 72 3 5.9999999999999998e-02 1.2217243735911829e+01 5.2151211961186874e+01 1.8412111097683461e+01 0 0 0
21039 72 3 5.9999999999999998e-02 6.8173896301654322e+00 5.1956150609955976e+01 1.8587017486142702e+01 0 0 0
36034 121 3 5.9999999999999998e-02 6.9358636821087343e+00 5.0674859302484094e+01 2.3125323127788945e+01 0 0 0
36051 121 3 5.9999999999999998e-02 9.4989520348648178e+00 5.0957995890251929e+01 2.1141760773539122e+01 0 0 0
36033 121 3 5.9999999999999998e-02 6.6493199283263014e+00 5.0989234115926600e+01 2.1479917440458529e+01 0 0 0
36031 121 1 -1.2000000000000000e-01 6.8857653327754775e+00 5.1465177922592254e+01 2.2391726123869152e+01 0 0 0
21647 74 4 -2.0000000000000001e-01 1.0927209990438110e+01 5.4702077550532174e+01 1.9117383264349538e+01 0 0 0
36049 121 1 -1.2000000000000000e-01 9.4647247685227800e+00 5.1378424524177625e+01 2.2156706693788912e+01 0 0 0
36032 121 2 9.7000000000000003e-02 8.2217087071682293e+00 5.2226703466557602e+01 2.2165269694134519e+01 0 0 0
36035 121 4 -2.0000000000000001e-01 8.1145862398066502e+00 5.3020070139415616e+01 2.0632614121657838e+01 0 0 0
36050 121 2 9.7000000000000003e-02 1.0803598516768913e+01 5.2124275831084944e+01 2.2488059656272913e+01 0 0 0
36054 121 5 1.0299999999999999e-01 1.0860255156268748e+01 5.2969707405759465e+01 2.1827996717604833e+01 0 0 0
36036 121 5 1.0299999999999999e-01 8.2079748818104097e+00 5.2950759315747604e+01 2.2860009556067489e+01 0 0 0
36634 123 3 5.9999999999999998e-02 7.1275361908246531e+00 5.5879896044189039e+01 2.3459897523113813e+01 0 0 0
36652 123 3 5.9999999999999998e-02 9.7911995934016822e+00 5.5879521194334110e+01 2.2884628270090491e+01 0 0 0
36052 121 3 5.9999999999999998e-02 9.4357536535831343e+00 5.0418582191022686e+01 2.2711164909676768e+01 0 0 0
36053 121 4 -2.0000000000000001e-01 1.0722346935037772e+01 5.2660912428112724e+01 2.4175316651446391e+01 0 0 0
36055 121 1 -1.2000000000000000e-01 1.2086359681936448e+01 5.1294578722073091e+01 2.2477955936709723e+01 0 0 0
36057 121 3 5.9999999999999998e-02 1.2162794114323280e+01 5.0753758656312968e+01 2.1555560405476829e+01 0 0 0
36658 123 3 5.9999999999999998e-02 1.2107415218481908e+01 5.5799080162844923e+01 2.2713413164299702e+01 0 0 0
36058 121 3 5.9999999999999998e-02 1.2025835801010160e+01 5.0605191722589034e+01 2.3286066425962193e+01 0 0 0
36657 123 3 5.9999999999999998e-02 1.2005629691126206e+01 5.6246975064371206e+01 2.1011433995258649e+01 0 0 0
36633 123 3 5.9999999999999998e-02 6.9522201337576606e+00 5.5839999726743599e+01 2.1692342508646266e+01 0 0 0
36651 123 3 5.9999999999999998e-02 9.5948138219987431e+00 5.6133886457512880e+01 2.1293140973898964e+01 0 0 0
21666 74 5 1.0299999999999999e-01 1.3549389862734209e+01 5.5211720501343017e+01 1.8564278436072737e+01 0 0 0
21069 72 3 5.9999999999999998e-02 1.4421651850423560e+01 5.2175799972285397e+01 1.8594679381977567e+01 0 0 0
36074 121 2 9.7000000000000003e-02 1.5929486365710533e+01 5.2224195977389122e+01 2.2927550245734881e+01 0 0 0
36075 121 3 5.9999999999999998e-02 1.4958313459024389e+01 5.0828523755722358e+01 2.1641248058316155e+01 0 0 0
36059 121 4 -2.0000000000000001e-01 1.3505547021856545e+01 5.3372886743584338e+01 2.1316126639435534e+01 0 0 0
36060 121 5 1.0299999999999999e-01 1.3219223693206898e+01 5.2755955875610383e+01 2.3454507891988040e+01 0 0 0
36056 121 2 9.7000000000000003e-02 1.3375437008746154e+01 5.2156620204308275e+01 2.2584739119527313e+01 0 0 0
36073 121 1 -1.2000000000000000e-01 1.4664213406163993e+01 5.1332224334127815e+01 2.2565820413868170e+01 0 0 0
36076 121 3 5.9999999999999998e-02 1.4587983407345744e+01 5.0493794718657632e+01 2.3280125446643961e+01 0 0 0
36676 123 3 5.9999999999999998e-02 1.4716565273064667e+01 5.5846934760655294e+01 2.2920808035752614e+01 0 0 0
36675 123 3 5.9999999999999998e-02 1.4797397724837920e+01 5.6046736975952307e+01 2.1164925118950496e+01 0 0 0
36078 121 5 1.0299999999999999e-01 1.5983631938432463e+01 5.2929383181750744e+01 2.2150863868893790e+01 0 0 0
21621 74 3 5.9999999999999998e-02 4.2079759716006269e+00 5.7320900959919491e+01 1.8500888810802220e+01 0 0 0
22218 76 5 1.0299999999999999e-01 3.1172316335092680e+00 6.0108191775977716e+01 1.8326706122812421e+01 0 0 0
22215 76 3 5.9999999999999998e-02 1.5047061862104707e+00 6.2331602284720240e+01 1.8503036317211734e+01 0 0 0
36607 123 1 -1.2000000000000000e-01 1.7665685615481734e+00 5.6254407113127122e+01 2.2380521683471041e+01 0 0 0
36625 123 1 -1.2000000000000000e-01 4.4225607621697174e+00 5.6392437404762056e+01 2.2689527769448546e+01 0 0 0
21615 74 3 5.9999999999999998e-02 1.9713308860373826e+00 5.7140720339730528e+01 1.8426684799772712e+01 0 0 0
22799 76 4 -2.0000000000000001e-01 6.5642143424466004e-01 5.9734256874853692e+01 1.9116248302571631e+01 0 0 0
36602 123 2 9.7000000000000003e-02 5.3179372093980859e-01 5.7149123942569403e+01 2.2472532713261266e+01 0 0 0
36606 123 5 1.0299999999999999e-01 5.3718910838031653e-01 5.7791879184588566e+01 2.1578230381668980e+01 0 0 0
36608 123 2 9.7000000000000003e-02 3.0513413102263267e+00 5.7172712183637302e+01 2.2437547742495994e+01 0 0 0
36626 123 2 9.7000000000000003e-02 5.6948818582006080e+00 5.7286531834769804e+01 2.2613401781235869e+01 0 0 0
22223 76 4 -2.0000000000000001e-01 5.6425522845165572e+00 6.0353394039203067e+01 1.9335562482867015e+01 0 0 0
36611 123 4 -2.0000000000000001e-01 3.1279940567816844e+00 5.8086085377821753e+01 2.0957394597954533e+01 0 0 0
36630 123 5 1.0299999999999999e-01 5.6303104302179792e+00 5.8101918951362329e+01 2.1928217587296338e+01 0 0 0
37209 125 3 5.9999999999999998e-02 1.5284601690215354e+00 6.0764112925112478e+01 2.1710864627679658e+01 0 0 0
37227 125 3 5.9999999999999998e-02 4.3122059467434148e+00 6.0654867805062487e+01 2.1960459816726509e+01 0 0 0
37207 125 1 -1.2000000000000000e-01 1.7026509294116392e+00 6.1358716285759137e+01 2.2628138022043295e+01 0 0 0
37225 125 1 -1.2000000000000000e-01 4.2229635667966132e+00 6.1424439090088121e+01 2.2691965933390730e+01 0 0 0
36612 123 5 1.0299999999999999e-01 2.9220519985193780e+00 5.7879042466048759e+01 2.3265390896953672e+01 0 0 0
37210 125 3 5.9999999999999998e-02 1.7972845195850804e+00 6.0670506394558046e+01 2.3474178058319950e+01 0 0 0
37228 125 3 5.9999999999999998e-02 4.2200765920677386e+00 6.0958843915495599e+01 2.3641764417372759e+01 0 0 0
37226 125 2 9.7000000000000003e-02 5.5269556426483879e+00 6.2355961749410064e+01 2.2684411436999998e+01 0 0 0
37208 125 2 9.7000000000000003e-02 2.9305951211676375e+00 6.2228463115206168e+01 2.2530888618576867e+01 0 0 0
36629 123 4 -2.0000000000000001e-01 5.6606029820522785e+00 5.8166989981095540e+01 2.4102284524909869e+01 0 0 0
36605 123 4 -2.0000000000000001e-01 5.8920214895186340e-01 5.8219720213724905e+01 2.3942401797560485e+01 0 0 0
37202 125 2 9.7000000000000003e-02 3.8134160029363445e-01 6.2118536069203536e+01 2.2825167368159793e+01 0 0 0
21639 74 3 5.9999999999999998e-02 7.0191299441455843e+00 5.7359128543989385e+01 1.8655258406500991e+01 0 0 0
22245 76 3 5.9999999999999998e-02 9.3013060900460687e+00 6.2444057208597975e+01 1.8461064909535022e+01 0 0 0
21663 74 3 5.9999999999999998e-02 1.2248151981764542e+01 5.7351470568334037e+01 1.8635250138506287e+01 0 0 0
21645 74 3 5.9999999999999998e-02 9.6541537586227371e+00 5.7266265384542372e+01 1.8613129872621514e+01 0 0 0
36655 123 1 -1.2000000000000000e-01 1.2138288070840114e+01 5.6692718090444799e+01 2.2021282779743597e+01 0 0 0
36631 123 1 -1.2000000000000000e-01 7.0637942533918201e+00 5.6493407694853623e+01 2.2547237619544678e+01 0 0 0
36649 123 1 -1.2000000000000000e-01 9.6295280512209747e+00 5.6734491199364982e+01 2.2175047603243893e+01 0 0 0
37233 125 3 5.9999999999999998e-02 6.8607336117678628e+00 6.0859806898737702e+01 2.1798764514502356e+01 0 0 0
22247 76 4 -2.0000000000000001e-01 1.0666654408823774e+01 6.0112280226037122e+01 1.9147122736108997e+01 0 0 0
37231 125 1 -1.2000000000000000e-01 6.8870521799037858e+00 6.1605446865939989e+01 2.2668960182628286e+01 0 0 0
36632 123 2 9.7000000000000003e-02 8.3429398266928505e+00 5.7433420783946715e+01 2.2374878227756525e+01 0 0 0
36650 123 2 9.7000000000000003e-02 1.0945668303028866e+01 5.7553527803669603e+01 2.2337258122998346e+01 0 0 0
36654 123 5 1.0299999999999999e-01 1.1031437750412827e+01 5.8400197246762168e+01 2.1645055571424979e+01 0 0 0
36635 123 4 -2.0000000000000001e-01 8.0847816505498837e+00 5.8517321256427351e+01 2.1048957872501365e+01 0 0 0
37251 125 3 5.9999999999999998e-02 9.6109044740695246e+00 6.0910429700607303e+01 2.1864794088672721e+01 0 0 0
37249 125 1 -1.2000000000000000e-01 9.4980540601262273e+00 6.1667816435167431e+01 2.2656705628021438e+01 0 0 0
36636 123 5 1.0299999999999999e-01 8.3806972802351876e+00 5.8100564305445324e+01 2.3204725670105059e+01 0 0 0
37234 125 3 5.9999999999999998e-02 6.8265525087376240e+00 6.0910553310576077e+01 2.3554101778097618e+01 0 0 0
37252 125 3 5.9999999999999998e-02 9.4554908204036092e+00 6.1039890855794333e+01 2.3533288251950278e+01 0 0 0
37232 125 2 9.7000000000000003e-02 8.2363473488218428e+00 6.2499331684732127e+01 2.2547346132301843e+01 0 0 0
37255 125 1 -1.2000000000000000e-01 1.2009191564206672e+01 6.1620568892357582e+01 2.2380252869164476e+01 0 0 0
37257 125 3 5.9999999999999998e-02 1.2022515368299667e+01 6.1088761723380891e+01 2.1416219996747571e+01 0 0 0
36653 123 4 -2.0000000000000001e-01 1.0977470438256805e+01 5.8039861162399696e+01 2.4068364644669117e+01 0 0 0
22263 76 3 5.9999999999999998e-02 1.2170549855003856e+01 6.2564716051606560e+01 1.8504334943883887e+01 0 0 0
37250 125 2 9.7000000000000003e-02 1.0757094182832128e+01 6.2565301156143533e+01 2.2604874144930360e+01 0 0 0
37258 125 3 5.9999999999999998e-02 1.1902153214585775e+01 6.0820886387784441e+01 2.3096655714440427e+01 0 0 0
22271 76 4 -2.0000000000000001e-01 1.5677847357055251e+01 6.0261624232954311e+01 1.9206903224889373e+01 0 0 0
36677 123 4 -2.0000000000000001e-01 1.6092557236804371e+01 5.7879426327384799e+01 2.4215560366233291e+01 0 0 0
21669 74 3 5.9999999999999998e-02 1.4891685101147660e+01 5.7429834638125037e+01 1.8511554821169529e+01 0 0 0
37272 126 5 1.0299999999999999e-01 1.5832547901165892e+01 6.0382457264690757e+01 2.7145786925623089e+01 0 0 0
36673 123 1 -1.2000000000000000e-01 1.4806679339666315e+01 5.6636633904642075e+01 2.2114312523830698e+01 0 0 0
36659 123 4 -2.0000000000000001e-01 1.3551730166994815e+01 5.8466084986932593e+01 2.0674864820008622e+01 0 0 0
36660 123 5 1.0299999999999999e-01 1.3593395222210624e+01 5.8050162211607535e+01 2.3029176946929002e+01 0 0 0
36656 123 2 9.7000000000000003e-02 1.3531983147530118e+01 5.7417863017326646e+01 2.2128871640127013e+01 0 0 0
37273 125 1 -1.2000000000000000e-01 1.4634582431819867e+01 6.1517889659881206e+01 2.2507888319490590e+01 0 0 0
37275 125 3 5.9999999999999998e-02 1.4752451454258599e+01 6.1094640253117539e+01 2.1536485421034811e+01 0 0 0
37276 125 3 5.9999999999999998e-02 1.4646643978725308e+01 6.0741093654860343e+01 2.3222122593669678e+01 0 0 0
37267 126 1 -1.2000000000000000e-01 1.4538430981614839e+01 6.1898711383600983e+01 2.7776448631829215e+01 0 0 0
37274 125 2 9.7000000000000003e-02 1.5860706450066033e+01 6.2381367061328390e+01 2.2749927193124211e+01 0 0 0
37256 125 2 9.7000000000000003e-02 1.3319355915580472e+01 6.2370421415157679e+01 2.2529155721006902e+01 0 0 0
33629 113 4 -2.0000000000000001e-01 5.6438336356250902e+00 3.3241047430925747e+01 2.4682174971205107e+01 0 0 0
33605 113 4 -2.0000000000000001e-01 4.4900553205363475e-01 3.2683033215592040e+01 2.4739529655022796e+01 0 0 0
34800 116 5 1.0299999999999999e-01 5.0763077910271892e-01 3.5145567419633878e+01 2.7120442647735675e+01 0 0 0
34799 116 4 -2.0000000000000001e-01 6.1778571734890408e-01 3.4662997846481005e+01 2.9469178545234783e+01 0 0 0
34796 116 2 9.7000000000000003e-02 5.2966974104677744e-01 3.5778434898582496e+01 2.7999128475323054e+01 0 0 0
34218 116 5 1.0299999999999999e-01 3.1005766671185651e+00 3.4965088286511453e+01 2.8479367480855924e+01 0 0 0
34217 116 4 -2.0000000000000001e-01 3.1248839554900085e+00 3.4851465742481857e+01 2.6228795368334822e+01 0 0 0
34214 116 2 9.7000000000000003e-02 3.0545677800884596e+00 3.5692747320790652e+01 2.7766117737304359e+01 0 0 0
34219 116 1 -1.2000000000000000e-01 4.3740176161427611e+00 3.6538415705826239e+01 2.7885444335661472e+01 0 0 0
34213 116 1 -1.2000000000000000e-01 1.8575438861364175e+00 3.6596056218038953e+01 2.7853761157908021e+01 0 0 0
34220 116 2 9.7000000000000003e-02 5.6447017435451476e+00 3.5671694976640872e+01 2.8246092577987284e+01 0 0 0
34224 116 5 1.0299999999999999e-01 5.8057526041712357e+00 3.4933437671178055e+01 2.7430807554351727e+01 0 0 0
33622 114 3 5.9999999999999998e-02 4.4533216670495861e+00 3.2106919112708518e+01 2.7177318039398088e+01 0 0 0
33616 114 3 5.9999999999999998e-02 1.8199440523898653e+00 3.2227343612328575e+01 2.7335499637845476e+01 0 0 0
33621 114 3 5.9999999999999998e-02 4.3395893934124734e+00 3.1941726028647562e+01 2.8987672876508846e+01 0 0 0
33615 114 3 5.9999999999999998e-02 1.8600991794323987e+00 3.1994204871127177e+01 2.9098579082231794e+01 0 0 0
34223 116 4 -2.0000000000000001e-01 5.5484698678190520e+00 3.4781049480717485e+01 2.9782383464349735e+01 0 0 0
33613 114 1 -1.2000000000000000e-01 1.7926760073037031e+00 3.1455311675684278e+01 2.8161475270352231e+01 0 0 0
33619 114 1 -1.2000000000000000e-01 4.4027889960611493e+00 3.1430188707848206e+01 2.8036746459936644e+01 0 0 0
34215 116 3 5.9999999999999998e-02 2.0946288502345305e+00 3.7274167940856664e+01 2.8700939348673106e+01 0 0 0
34221 116 3 5.9999999999999998e-02 4.3352889005495383e+00 3.7372123842573039e+01 2.8570863683748765e+01 0 0 0
34222 116 3 5.9999999999999998e-02 4.4765024916617264e+00 3.7046246010874484e+01 2.6921079331179453e+01 0 0 0
34216 116 3 5.9999999999999998e-02 1.6905591979388801e+00 3.7155717957103619e+01 2.6975273995439867e+01 0 0 0
33640 114 3 5.9999999999999998e-02 6.8373854866540169e+00 3.2174756322443727e+01 2.7128447069369862e+01 0 0 0
34237 116 1 -1.2000000000000000e-01 6.9341499134157356e+00 3.6470648993232764e+01 2.8075020504979797e+01 0 0 0
34247 116 4 -2.0000000000000001e-01 1.0836392252936305e+01 3.4822343342397865e+01 2.9663132504492872e+01 0 0 0
34242 116 5 1.0299999999999999e-01 8.2055186797169508e+00 3.4816569157075442e+01 2.8703422595803680e+01 0 0 0
34241 116 4 -2.0000000000000001e-01 8.0795395203052678e+00 3.4677241003040272e+01 2.6336687993113831e+01 0 0 0
34238 116 2 9.7000000000000003e-02 8.2524510465605001e+00 3.5529713377335156e+01 2.7884489722454198e+01 0 0 0
34244 116 2 9.7000000000000003e-02 1.0829727500733192e+01 3.5582056267641150e+01 2.7985213195196692e+01 0 0 0
34243 116 1 -1.2000000000000000e-01 9.5309894156468555e+00 3.6421097844190299e+01 2.7870719310815378e+01 0 0 0
34248 116 5 1.0299999999999999e-01 1.0814600700573944e+01 3.4711159166963277e+01 2.7315818081721147e+01 0 0 0
33646 114 3 5.9999999999999998e-02 9.4746252546337999e+00 3.2175676070498902e+01 2.6927313176843921e+01 0 0 0
33645 114 3 5.9999999999999998e-02 9.4766944687939638e+00 3.2343611610555904e+01 2.8694162065480349e+01 0 0 0
33639 114 3 5.9999999999999998e-02 6.9454316481628844e+00 3.2011263567110234e+01 2.8903048828630304e+01 0 0 0
33643 114 1 -1.2000000000000000e-01 9.4779303771204990e+00 3.1566483637541971e+01 2.7861582507528770e+01 0 0 0
33637 114 1 -1.2000000000000000e-01 6.9788956223366521e+00 3.1429417724558327e+01 2.7949848073743517e+01 0 0 0
34245 116 3 5.9999999999999998e-02 9.4636724211608882e+00 3.7169600282867776e+01 2.8695776844813331e+01 0 0 0
34239 116 3 5.9999999999999998e-02 6.9911241153382306e+00 3.6965173589033952e+01 2.9045084606654374e+01 0 0 0
34240 116 3 5.9999999999999998e-02 6.8139458492946767e+00 3.7186147498721951e+01 2.7196762423926554e+01 0 0 0
34246 116 3 5.9999999999999998e-02 9.4126460585923937e+00 3.7054923607774597e+01 2.6964176733263493e+01 0 0 0
33664 114 3 5.9999999999999998e-02 1.1923306654749414e+01 3.2216855593347596e+01 2.7104130759651856e+01 0 0 0
33661 114 1 -1.2000000000000000e-01 1.2100508763404365e+01 3.1635671127914335e+01 2.8066497499411355e+01 0 0 0
34264 116 3 5.9999999999999998e-02 1.2047917910631673e+01 3.7138862106070057e+01 2.7081004421642415e+01 0 0 0
34261 116 1 -1.2000000000000000e-01 1.2097792403051699e+01 3.6483331746445280e+01 2.7909173183559236e+01 0 0 0
34263 116 3 5.9999999999999998e-02 1.2073429801953333e+01 3.7220068131602616e+01 2.8756874403148494e+01 0 0 0
33663 114 3 5.9999999999999998e-02 1.1957442945266827e+01 3.2295616567903416e+01 2.8921638227581091e+01 0 0 0
34271 116 4 -2.0000000000000001e-01 1.5784368523185181e+01 3.4928320376625386e+01 2.9687179238024942e+01 0 0 0
34272 116 5 1.0299999999999999e-01 1.5927481247505419e+01 3.4983660542453762e+01 2.7383124553737311e+01 0 0 0
33677 113 4 -2.0000000000000001e-01 1.6027083279043232e+01 3.2708173854038975e+01 2.4637364247534652e+01 0 0 0
34268 116 2 9.7000000000000003e-02 1.5933665487411041e+01 3.5705562126073673e+01 2.8104735283168115e+01 0 0 0
34265 116 4 -2.0000000000000001e-01 1.3551307134713607e+01 3.4799798331580114e+01 2.6278498294102214e+01 0 0 0
34266 116 5 1.0299999999999999e-01 1.3314084293592284e+01 3.4885748188477301e+01 2.8587189667844939e+01 0 0 0
34262 116 2 9.7000000000000003e-02 1.3422470573660480e+01 3.5667708790842269e+01 2.7823645388138019e+01 0 0 0
34267 116 1 -1.2000000000000000e-01 1.4612044208261851e+01 3.6566198156146662e+01 2.8122837701207320e+01 0 0 0
33670 114 3 5.9999999999999998e-02 1.4746122384633299e+01 3.2305642479628773e+01 2.7553676816206387e+01 0 0 0
33669 114 3 5.9999999999999998e-02 1.4566276203753230e+01 3.2276536911277759e+01 2.9277064857218189e+01 0 0 0
33667 114 1 -1.2000000000000000e-01 1.4689193332846758e+01 3.1615270783945299e+01 2.8445936133618734e+01 0 0 0
34270 116 3 5.9999999999999998e-02 1.4657424939661379e+01 3.7254473710833111e+01 2.7304486489053374e+01 0 0 0
34269 116 3 5.9999999999999998e-02 1.4375324493514793e+01 3.7232812101142592e+01 2.9035929671516211e+01 0 0 0
34805 117 4 -2.0000000000000001e-01 7.2807005076036668e-01 4.2777361938431007e+01 2.4625229966957214e+01 0 0 0
34229 115 4 -2.0000000000000001e-01 5.8455061669868700e+00 3.7778351261935128e+01 2.4490665289968064e+01 0 0 0
34205 115 4 -2.0000000000000001e-01 3.5506864452357445e-01 3.7885821948060730e+01 2.4519225756486794e+01 0 0 0
35399 118 4 -2.0000000000000001e-01 4.1231181655463922e-01 3.9561065395241101e+01 2.9066750705273989e+01 0 0 0
35400 118 5 1.0299999999999999e-01 4.6398161880186767e-01 4.0284034512898607e+01 2.6879766326775027e+01 0 0 0
35396 118 2 9.7000000000000003e-02 4.1145724703447523e-01 4.0780892578417458e+01 2.7825773988329988e+01 0 0 0
34818 118 5 1.0299999999999999e-01 3.1056946771909626e+00 3.9889448709148375e+01 2.8298606993676401e+01 0 0 0
34817 118 4 -2.0000000000000001e-01 2.8733998917021766e+00 3.9952128423378518e+01 2.5872411377019322e+01 0 0 0
34814 118 2 9.7000000000000003e-02 3.0522964867340661e+00 4.0730109153905936e+01 2.7564678499310350e+01 0 0 0
34813 118 1 -1.2000000000000000e-01 1.7820199524346219e+00 4.1576707531298609e+01 2.7874077567371124e+01 0 0 0
34819 118 1 -1.2000000000000000e-01 4.3574401917757521e+00 4.1549970522867092e+01 2.7570539395053469e+01 0 0 0
34821 118 3 5.9999999999999998e-02 4.4242537467333420e+00 4.2176289831828505e+01 2.8419585730476758e+01 0 0 0
34816 118 3 5.9999999999999998e-02 1.7913132058074985e+00 4.2492298415242431e+01 2.7263258763200675e+01 0 0 0
34822 118 3 5.9999999999999998e-02 4.5773555784974382e+00 4.2170871659150649e+01 2.6710989189247016e+01 0 0 0
34815 118 3 5.9999999999999998e-02 1.9013231891387143e+00 4.1983648832142293e+01 2.8870591712867778e+01 0 0 0
34820 118 2 9.7000000000000003e-02 5.6378886003966251e+00 4.0564360887384439e+01 2.7818916320847762e+01 0 0 0
34824 118 5 1.0299999999999999e-01 5.7827747553551703e+00 3.9748050337463930e+01 2.7149535593283236e+01 0 0 0
34823 118 4 -2.0000000000000001e-01 5.5155739996130162e+00 3.9777228021263596e+01 2.9429846674738311e+01 0 0 0
34853 117 4 -2.0000000000000001e-01 1.0555365530755845e+01 4.2175868516404051e+01 2.4568394292545996e+01 0 0 0
34253 115 4 -2.0000000000000001e-01 1.0778789088429397e+01 3.7653242984120780e+01 2.4750425228599521e+01 0 0 0
34840 118 3 5.9999999999999998e-02 6.9870358340793075e+00 4.1675591204285851e+01 2.6677163941004242e+01 0 0 0
34839 118 3 5.9999999999999998e-02 7.0076006240524897e+00 4.2263715666006618e+01 2.8134284499780378e+01 0 0 0
34837 118 1 -1.2000000000000000e-01 6.9596311265848270e+00 4.1364233031910437e+01 2.7709749061472628e+01 0 0 0
34847 118 4 -2.0000000000000001e-01 1.0732722430936738e+01 3.9556371834057678e+01 2.9548175445414316e+01 0 0 0
34842 118 5 1.0299999999999999e-01 8.3135168069662093e+00 3.9835152426708547e+01 2.8652260889269336e+01 0 0 0
34841 118 4 -2.0000000000000001e-01 8.2994784854999555e+00 3.9540335595837540e+01 2.6261031791075727e+01 0 0 0
34838 118 2 9.7000000000000003e-02 8.2320280297454165e+00 4.0524618181041880e+01 2.7806741589053484e+01 0 0 0
34843 118 1 -1.2000000000000000e-01 9.4904279612724061e+00 4.1416326203576510e+01 2.8005120660468314e+01 0 0 0
34844 118 2 9.7000000000000003e-02 1.0764598848300906e+01 4.0578931055338849e+01 2.8064871426327510e+01 0 0 0
34845 118 3 5.9999999999999998e-02 9.4680221897424275e+00 4.2039720662638366e+01 2.8904484496227763e+01 0 0 0
34846 118 3 5.9999999999999998e-02 9.6624633919164058e+00 4.2071456931751392e+01 2.7154739357254201e+01 0 0 0
34848 118 5 1.0299999999999999e-01 1.0705942500517677e+01 3.9890881726733191e+01 2.7182012268878722e+01 0 0 0
34861 118 1 -1.2000000000000000e-01 1.2084590462445533e+01 4.1343215092416422e+01 2.7911948433375731e+01 0 0 0
34864 118 3 5.9999999999999998e-02 1.1990182935569617e+01 4.1948905110149276e+01 2.7001575004277420e+01 0 0 0
34863 118 3 5.9999999999999998e-02 1.2233125009286011e+01 4.2009059546257774e+01 2.8704966279595276e+01 0 0 0
34877 117 4 -2.0000000000000001e-01 1.5827293370828583e+01 4.2985716192636382e+01 2.4608854601330989e+01 0 0 0
34871 118 4 -2.0000000000000001e-01 1.6047531765057425e+01 3.9811788213635396e+01 2.9275819618675918e+01 0 0 0
34872 118 5 1.0299999999999999e-01 1.5960560764879990e+01 4.0143744780810955e+01 2.6979359396283311e+01 0 0 0
34868 118 2 9.7000000000000003e-02 1.6030199274329807e+01 4.0842597351551831e+01 2.7809601995875976e+01 0 0 0
34866 118 5 1.0299999999999999e-01 1.3411582547185814e+01 3.9838421360564226e+01 2.8616900427238303e+01 0 0 0
34865 118 4 -2.0000000000000001e-01 1.3254193389835683e+01 3.9590564382952500e+01 2.6322206666486164e+01 0 0 0
34862 118 2 9.7000000000000003e-02 1.3355643055350855e+01 4.0581670341970472e+01 2.7817455934627517e+01 0 0 0
34869 118 3 5.9999999999999998e-02 1.4588242911073669e+01 4.2209306825811048e+01 2.8758740482693295e+01 0 0 0
34867 118 1 -1.2000000000000000e-01 1.4608358385274995e+01 4.1560819306244028e+01 2.7871957381202350e+01 0 0 0
34870 118 3 5.9999999999999998e-02 1.4430651332938877e+01 4.2173830327703797e+01 2.7002182205355766e+01 0 0 0
36000 120 5 1.0299999999999999e-01 6.5644136088032479e-01 4.5057215963817320e+01 2.6889163384809393e+01 0 0 0
35999 120 4 -2.0000000000000001e-01 7.7510193280625905e-01 4.4810106152257823e+01 2.9137544258594229e+01 0 0 0
35996 120 2 9.7000000000000003e-02 6.3535185398752081e-01 4.5793026123730122e+01 2.7701738073259310e+01 0 0 0
35423 120 4 -2.0000000000000001e-01 5.5626318122475302e+00 4.4860000577452141e+01 2.9224361809177179e+01 0 0 0
35417 120 4 -2.0000000000000001e-01 3.1548468216550227e+00 4.5142676142104229e+01 2.5676593299122466e+01 0 0 0
35418 120 5 1.0299999999999999e-01 3.2732624252591189e+00 4.4994299296444503e+01 2.8091779285709709e+01 0 0 0
35424 120 5 1.0299999999999999e-01 5.7681847735454861e+00 4.4991176353018950e+01 2.6873559563154902e+01 0 0 0
35416 120 3 5.9999999999999998e-02 1.7477591069292340e+00 4.7433036236525908e+01 2.6832310968738085e+01 0 0 0
35414 120 2 9.7000000000000003e-02 3.1865431519948304e+00 4.5819403855870014e+01 2.7357951685366185e+01 0 0 0
35413 120 1 -1.2000000000000000e-01 1.9511312470619939e+00 4.6639708019845216e+01 2.7587870485993307e+01 0 0 0
35419 120 1 -1.2000000000000000e-01 4.4966150692132256e+00 4.6646914478855834e+01 2.7516460036804901e+01 0 0 0
35415 120 3 5.9999999999999998e-02 2.0610928169305684e+00 4.7039550686388800e+01 2.8614511290832272e+01 0 0 0
35421 120 3 5.9999999999999998e-02 4.2820043293575720e+00 4.7235552856728255e+01 2.8410292766372496e+01 0 0 0
35422 120 3 5.9999999999999998e-02 4.6134769589277251e+00 4.7361046139244500e+01 2.6612469741132116e+01 0 0 0
35420 120 2 9.7000000000000003e-02 5.7145852123445904e+00 4.5712136740936970e+01 2.7665600006921107e+01 0 0 0
36023 122 4 -2.0000000000000001e-01 5.6555735391395476e+00 4.9643260548729721e+01 2.9051944978778678e+01 0 0 0
36017 122 4 -2.0000000000000001e-01 3.1431855961361719e+00 5.0084319004679507e+01 2.5699444556465103e+01 0 0 0
36600 122 5 1.0299999999999999e-01 4.2555576910244647e-01 5.0162580582317759e+01 2.6905191708427282e+01 0 0 0
36018 122 5 1.0299999999999999e-01 3.1750647137789119e+00 5.0010436318960281e+01 2.7968509519638715e+01 0 0 0
36599 122 4 -2.0000000000000001e-01 6.6255523830731966e-01 4.9768085913255014e+01 2.9206761566378241e+01 0 0 0
35453 119 4 -2.0000000000000001e-01 1.0956870667458000e+01 4.7656172902536014e+01 2.4714067013517919e+01 0 0 0
35439 120 3 5.9999999999999998e-02 6.9806115062956513e+00 4.6918519270484040e+01 2.8722899321499156e+01 0 0 0
35440 120 3 5.9999999999999998e-02 7.1106701710101365e+00 4.7308917037393485e+01 2.7094926046409032e+01 0 0 0
35437 120 1 -1.2000000000000000e-01 7.0486899314119382e+00 4.6498161191935203e+01 2.7772269130573846e+01 0 0 0
35447 120 4 -2.0000000000000001e-01 1.0744743493956026e+01 4.4576529402276869e+01 2.9264827073009325e+01 0 0 0
35441 120 4 -2.0000000000000001e-01 8.4346345473448832e+00 4.5078197139664113e+01 2.5982228892922311e+01 0 0 0
35442 120 5 1.0299999999999999e-01 8.3234815644446751e+00 4.4773905641085804e+01 2.8249571144413832e+01 0 0 0
35448 120 5 1.0299999999999999e-01 1.0736287579940605e+01 4.5028324730924602e+01 2.6977242492371680e+01 0 0 0
35438 120 2 9.7000000000000003e-02 8.3097909347156715e+00 4.5663267454180165e+01 2.7618911967248632e+01 0 0 0
35443 120 1 -1.2000000000000000e-01 9.5341705536850636e+00 4.6517938335507587e+01 2.7866993034181810e+01 0 0 0
35446 120 3 5.9999999999999998e-02 9.6164410838383692e+00 4.7398506333383644e+01 2.7140301659636723e+01 0 0 0
35445 120 3 5.9999999999999998e-02 9.4758045210471931e+00 4.6906524082650776e+01 2.8871430845494618e+01 0 0 0
35444 120 2 9.7000000000000003e-02 1.0790316173402296e+01 4.5678191637424661e+01 2.7838994236368716e+01 0 0 0
35461 120 1 -1.2000000000000000e-01 1.2052034056480167e+01 4.6528943057313818e+01 2.7906239141365965e+01 0 0 0
35464 120 3 5.9999999999999998e-02 1.1937939096038873e+01 4.7390282245604475e+01 2.7313110839273332e+01 0 0 0
36042 122 5 1.0299999999999999e-01 8.4764666643106974e+00 4.9892689020915221e+01 2.8162158695676712e+01 0 0 0
36047 122 4 -2.0000000000000001e-01 1.1100089481415919e+01 4.9583932107328337e+01 2.8660693754160118e+01 0 0 0
35463 120 3 5.9999999999999998e-02 1.2137946162246793e+01 4.7024805055222807e+01 2.8822010086897222e+01 0 0 0
35472 120 5 1.0299999999999999e-01 1.6003550368564859e+01 4.5179394587351332e+01 2.6851434989119298e+01 0 0 0
35471 120 4 -2.0000000000000001e-01 1.6009828537619615e+01 4.4748572266295845e+01 2.9028919523054249e+01 0 0 0
35465 120 4 -2.0000000000000001e-01 1.3275652522343874e+01 4.5035862288875535e+01 2.6075062655358618e+01 0 0 0
35466 120 5 1.0299999999999999e-01 1.3414080040255360e+01 4.5077707059125196e+01 2.8400845241600113e+01 0 0 0
35462 120 2 9.7000000000000003e-02 1.3278354015761771e+01 4.5814063448266381e+01 2.7616287911531188e+01 0 0 0
35467 120 1 -1.2000000000000000e-01 1.4630213550438633e+01 4.6668282629557957e+01 2.7691491145759809e+01 0 0 0
35469 120 3 5.9999999999999998e-02 1.4598185433986000e+01 4.7101335607905298e+01 2.8675889881980634e+01 0 0 0
35470 120 3 5.9999999999999998e-02 1.4648669099828464e+01 4.7458057910221164e+01 2.6922208882443766e+01 0 0 0
36065 122 4 -2.0000000000000001e-01 1.3621188546036635e+01 4.9793464404478634e+01 2.6064210730426307e+01 0 0 0
35468 120 2 9.7000000000000003e-02 1.5961045919400197e+01 4.5844037299136758e+01 2.7654795960717340e+01 0 0 0
36024 122 5 1.0299999999999999e-01 5.7461014409160471e+00 5.0188090648596074e+01 2.6780287593501765e+01 0 0 0
37200 124 5 1.0299999999999999e-01 5.9311922356171798e-01 5.4967050936533518e+01 2.6661615650593102e+01 0 0 0
37199 124 4 -2.0000000000000001e-01 5.4658178828728432e-01 5.4891578607685467e+01 2.8944972374438052e+01 0 0 0
36020 122 2 9.7000000000000003e-02 5.7692668291439997e+00 5.0762147087865223e+01 2.7680725022977953e+01 0 0 0
36596 122 2 9.7000000000000003e-02 5.5798516799332798e-01 5.0844317164346364e+01 2.7749591849092280e+01 0 0 0
36014 122 2 9.7000000000000003e-02 3.1199689999801055e+00 5.0828619879969018e+01 2.7335378098598412e+01 0 0 0
36013 122 1 -1.2000000000000000e-01 1.8937746454270361e+00 5.1599822603667526e+01 2.7669457571796102e+01 0 0 0
36019 122 1 -1.2000000000000000e-01 4.4409151967093328e+00 5.1599172401423040e+01 2.7674706338357304e+01 0 0 0
36016 122 3 5.9999999999999998e-02 1.7523984600510401e+00 5.2303678918381898e+01 2.6868716199005693e+01 0 0 0
36015 122 3 5.9999999999999998e-02 2.0370254938284891e+00 5.2057872027852994e+01 2.8634902497725538e+01 0 0 0
36021 122 3 5.9999999999999998e-02 4.2913074652933965e+00 5.2053465559681037e+01 2.8669358154244375e+01 0 0 0
36022 122 3 5.9999999999999998e-02 4.4593870556316029e+00 5.2468416186550932e+01 2.6954752785868056e+01 0 0 0
36618 124 5 1.0299999999999999e-01 3.0666415120390118e+00 5.4789331425188863e+01 2.8050378109192437e+01 0 0 0
36623 124 4 -2.0000000000000001e-01 5.5507863534593866e+00 5.4584654090375558e+01 2.8910151837054457e+01 0 0 0
36617 124 4 -2.0000000000000001e-01 3.0555062860456017e+00 5.4728909891187307e+01 2.5715643324822786e+01 0 0 0
36624 124 5 1.0299999999999999e-01 5.5921962178188149e+00 5.4904718774299262e+01 2.6618144238089563e+01 0 0 0
37196 124 2 9.7000000000000003e-02 5.3962475220521289e-01 5.5694324400098587e+01 2.7387716035407827e+01 0 0 0
36614 124 2 9.7000000000000003e-02 3.0559184962823660e+00 5.5574970236861574e+01 2.7252337719386951e+01 0 0 0
36620 124 2 9.7000000000000003e-02 5.6188806180491673e+00 5.5582233585346188e+01 2.7451874130511737e+01 0 0 0
36048 122 5 1.0299999999999999e-01 1.0900737583904542e+01 5.0271016331702292e+01 2.6561226240812989e+01 0 0 0
36041 122 4 -2.0000000000000001e-01 8.2684640363889272e+00 5.0288875731344710e+01 2.5828467603535689e+01 0 0 0
36038 122 2 9.7000000000000003e-02 8.3520498333553022e+00 5.0754065635367333e+01 2.7570744745448891e+01 0 0 0
36044 122 2 9.7000000000000003e-02 1.1003059045762262e+01 5.0859041914440319e+01 2.7484268518283365e+01 0 0 0
36040 122 3 5.9999999999999998e-02 6.8665588741827461e+00 5.2369542869953314e+01 2.6960389309215667e+01 0 0 0
36039 122 3 5.9999999999999998e-02 7.1034234745940363e+00 5.2247369929705364e+01 2.8667501885183995e+01 0 0 0
36037 122 1 -1.2000000000000000e-01 7.0402631175356074e+00 5.1649328829732660e+01 2.7765992494383894e+01 0 0 0
36043 122 1 -1.2000000000000000e-01 9.6875676908921733e+00 5.1628872058926319e+01 2.7704006462928529e+01 0 0 0
36045 122 3 5.9999999999999998e-02 9.7435181562967657e+00 5.1946289559165194e+01 2.8778818002350103e+01 0 0 0
36046 122 3 5.9999999999999998e-02 9.6912361461232841e+00 5.2502619361234665e+01 2.7045184521349388e+01 0 0 0
36642 124 5 1.0299999999999999e-01 8.3157443482547535e+00 5.4798872348732608e+01 2.7687214248329177e+01 0 0 0
36641 124 4 -2.0000000000000001e-01 8.5515297644367916e+00 5.5352447710651205e+01 2.5489590071485768e+01 0 0 0
36648 124 5 1.0299999999999999e-01 1.0907717413715043e+01 5.5366629099512075e+01 2.6566604865799530e+01 0 0 0
36647 124 4 -2.0000000000000001e-01 1.0788007514551248e+01 5.4875167621817418e+01 2.8941295626315259e+01 0 0 0
36638 124 2 9.7000000000000003e-02 8.2996719526978708e+00 5.5773877495892322e+01 2.7194766091273816e+01 0 0 0
36644 124 2 9.7000000000000003e-02 1.0832245741568087e+01 5.5915380031211761e+01 2.7495989043225514e+01 0 0 0
36061 122 1 -1.2000000000000000e-01 1.2336883340903398e+01 5.1683946878428195e+01 2.7621542226078859e+01 0 0 0
36064 122 3 5.9999999999999998e-02 1.2450504898398840e+01 5.2303822931733841e+01 2.6764076851612312e+01 0 0 0
36063 122 3 5.9999999999999998e-02 1.2268184752621213e+01 5.2261561708580970e+01 2.8561373083023565e+01 0 0 0
36669 124 3 5.9999999999999998e-02 1.4518666782144397e+01 5.7358553124316323e+01 2.8497318094976073e+01 0 0 0
36077 121 4 -2.0000000000000001e-01 1.5669657754639088e+01 5.3045543492567994e+01 2.4516993457283132e+01 0 0 0
36066 122 5 1.0299999999999999e-01 1.3665729299747341e+01 5.0162545530556862e+01 2.8439628000731243e+01 0 0 0
36671 124 4 -2.0000000000000001e-01 1.6032486016013472e+01 5.5062166273240024e+01 2.9375587364768801e+01 0 0 0
36668 124 2 9.7000000000000003e-02 1.6018070974082388e+01 5.5935174102684378e+01 2.7832418335170590e+01 0 0 0
36062 122 2 9.7000000000000003e-02 1.3599747048649633e+01 5.0822797063060129e+01 2.7555813530048578e+01 0 0 0
36666 124 5 1.0299999999999999e-01 1.3377562983015038e+01 5.5126640657514173e+01 2.8353789948654466e+01 0 0 0
36067 122 1 -1.2000000000000000e-01 1.4860266009244066e+01 5.1689855816542945e+01 2.7733089888955714e+01 0 0 0
36069 122 3 5.9999999999999998e-02 1.5002988460132487e+01 5.2240569069977632e+01 2.8609962299772018e+01 0 0 0
36070 122 3 5.9999999999999998e-02 1.4838266862635868e+01 5.2412257053476132e+01 2.6890650495973571e+01 0 0 0
36665 124 4 -2.0000000000000001e-01 1.3533309891324219e+01 5.4985900055963270e+01 2.5862638197504790e+01 0 0 0
36662 124 2 9.7000000000000003e-02 1.3403290638431669e+01 5.5778562254358498e+01 2.7472517518934357e+01 0 0 0
36619 124 1 -1.2000000000000000e-01 4.3231094482820183e+00 5.6459327768891974e+01 2.7386477703688527e+01 0 0 0
36613 124 1 -1.2000000000000000e-01 1.8297065276197650e+00 5.6502386973402047e+01 2.7363256076317835e+01 0 0 0
37799 126 4 -2.0000000000000001e-01 5.6913776716259901e-01 5.9912245282910064e+01 2.9296675575268832e+01 0 0 0
37800 126 5 1.0299999999999999e-01 5.0863623559838855e-01 5.9918942190293336e+01 2.7056508770734766e+01 0 0 0
36621 124 3 5.9999999999999998e-02 4.2514323800429956e+00 5.7024299700110319e+01 2.8294542408058675e+01 0 0 0
37796 126 2 9.7000000000000003e-02 3.8028734299043726e-01 6.0757513400231616e+01 2.7758854329770440e+01 0 0 0
36616 124 3 5.9999999999999998e-02 1.7239782396023766e+00 5.7162185788647214e+01 2.6500549943503124e+01 0 0 0
36615 124 3 5.9999999999999998e-02 1.8582876748033010e+00 5.7161210615533207e+01 2.8210830307600109e+01 0 0 0
37223 126 4 -2.0000000000000001e-01 5.5708210931593269e+00 5.9571159617037772e+01 2.8608167845718288e+01 0 0 0
36622 124 3 5.9999999999999998e-02 4.3891156018248889e+00 5.7198112968043873e+01 2.6596012562389721e+01 0 0 0
37218 126 5 1.0299999999999999e-01 3.1248383183638277e+00 5.9876669117522304e+01 2.8001917333841440e+01 0 0 0
37217 126 4 -2.0000000000000001e-01 2.8378936057343180e+00 5.9966549430375331e+01 2.5693886202613339e+01 0 0 0
37214 126 2 9.7000000000000003e-02 3.0095351943865962e+00 6.0719178803894032e+01 2.7339691173285946e+01 0 0 0
37219 126 1 -1.2000000000000000e-01 4.3011956881758264e+00 6.1499612283852983e+01 2.7366359261642078e+01 0 0 0
37220 126 2 9.7000000000000003e-02 5.5842498147323205e+00 6.0717598047052995e+01 2.7292381849411711e+01 0 0 0
37224 126 5 1.0299999999999999e-01 5.6699734798669388e+00 6.0168182788676177e+01 2.6371422341783472e+01 0 0 0
37213 126 1 -1.2000000000000000e-01 1.6768971152029764e+00 6.1577953976675197e+01 2.7557233384613330e+01 0 0 0
37215 126 3 5.9999999999999998e-02 1.7410901352346295e+00 6.2275123676163979e+01 2.8404827854589264e+01 0 0 0
37221 126 3 5.9999999999999998e-02 4.2688340563665008e+00 6.2248700779258208e+01 2.8193844718045085e+01 0 0 0
37222 126 3 5.9999999999999998e-02 4.3334037740645135e+00 6.2197095836233771e+01 2.6460653727310852e+01 0 0 0
37216 126 3 5.9999999999999998e-02 1.4707731091591156e+00 6.2274922442099026e+01 2.6700629705954682e+01 0 0 0
37263 126 3 5.9999999999999998e-02 1.1867411874259572e+01 6.2319856078711858e+01 2.8760981358661976e+01 0 0 0
36637 124 1 -1.2000000000000000e-01 6.8788354201144193e+00 5.6450246180376041e+01 2.7486643605654862e+01 0 0 0
36661 124 1 -1.2000000000000000e-01 1.2179496054620930e+01 5.6673400212561667e+01 2.7523284081017565e+01 0 0 0
36643 124 1 -1.2000000000000000e-01 9.4804411799979071e+00 5.6699003686727380e+01 2.7513638700363835e+01 0 0 0
36639 124 3 5.9999999999999998e-02 6.8951124428494586e+00 5.6772761151496944e+01 2.8539399476827857e+01 0 0 0
36640 124 3 5.9999999999999998e-02 6.7280680365505505e+00 5.7418427052875003e+01 2.6914832738700039e+01 0 0 0
36645 124 3 5.9999999999999998e-02 9.3393804586815214e+00 5.7078883305090550e+01 2.8516468453276573e+01 0 0 0
36646 124 3 5.9999999999999998e-02 9.4691598241935004e+00 5.7598030991322560e+01 2.6945658254977289e+01 0 0 0
37241 126 4 -2.0000000000000001e-01 8.4446535684961805e+00 5.9820382029058564e+01 2.5856075935974431e+01 0 0 0
37247 126 4 -2.0000000000000001e-01 1.0773087304492933e+01 5.9736047512906971e+01 2.8835769170560365e+01 0 0 0
37242 126 5 1.0299999999999999e-01 8.3464022069669301e+00 6.0099764430936204e+01 2.8123905515345541e+01 0 0 0
37237 126 1 -1.2000000000000000e-01 6.9331461492739646e+00 6.1596539080550293e+01 2.7446743915958347e+01 0 0 0
37244 126 2 9.7000000000000003e-02 1.0764210902855623e+01 6.0981598244624742e+01 2.7518456337485219e+01 0 0 0
37238 126 2 9.7000000000000003e-02 8.2408169777041387e+00 6.0835225491860839e+01 2.7340138823172840e+01 0 0 0
37248 126 5 1.0299999999999999e-01 1.0903948505897713e+01 6.0443216597525392e+01 2.6582956861534488e+01 0 0 0
37243 126 1 -1.2000000000000000e-01 9.4354127259695932e+00 6.1817175142281798e+01 2.7443377464719443e+01 0 0 0
37261 126 1 -1.2000000000000000e-01 1.1977264434802910e+01 6.1850773841451264e+01 2.7766833381011590e+01 0 0 0
37239 126 3 5.9999999999999998e-02 7.0434233028105249e+00 6.1942973380162080e+01 2.8451820522268864e+01 0 0 0
37245 126 3 5.9999999999999998e-02 9.4125096576277301e+00 6.2385158184682567e+01 2.8351306434393837e+01 0 0 0
37240 126 3 5.9999999999999998e-02 6.8697716156114907e+00 6.2467137728353890e+01 2.6843164861352857e+01 0 0 0
36664 124 3 5.9999999999999998e-02 1.2284858152192669e+01 5.7324308366783093e+01 2.6617796406196341e+01 0 0 0
36663 124 3 5.9999999999999998e-02 1.2249621623720909e+01 5.7253591350651206e+01 2.8448386385074070e+01 0 0 0
37246 126 3 5.9999999999999998e-02 9.3593348111888233e+00 6.2473238947132252e+01 2.6557924021421215e+01 0 0 0
37269 126 3 5.9999999999999998e-02 1.4434348574110292e+01 6.2533464699841552e+01 2.8649921339905820e+01 0 0 0
37265 126 4 -2.0000000000000001e-01 1.3411044460694052e+01 6.0429140925530426e+01 2.5881332424272042e+01 0 0 0
18678 63 5 1.0299999999999999e-01 1.6102511249499265e+01 3.2829357199343733e+01 1.2204847664283353e+01 0 0 0
4268 16 2 9.7000000000000003e-02 1.6119343701445356e+01 3.5579941504100020e+01 7.4203866250090904e+00 0 0 0
19878 67 5 1.0299999999999999e-01 1.5911049419904641e+01 4.2781689144898905e+01 1.1465375299975710e+01 0 0 0
21078 71 5 1.0299999999999999e-01 1.6025334994944423e+01 5.3091912661216675e+01 1.2005701718546320e+01 0 0 0
19272 66 5 1.0299999999999999e-01 1.5879972964626701e+01 3.4952888229165453e+01 1.7216217820525056e+01 0 0 0
21672 74 5 1.0299999999999999e-01 1.6106211663732893e+01 5.5197429828330371e+01 1.6810113021606053e+01 0 0 0
21671 74 4 -2.0000000000000001e-01 1.6117053904218984e+01 5.4847595506928684e+01 1.9133967283144894e+01 0 0 0
34277 115 4 -2.0000000000000001e-01 1.6119214960804985e+01 3.8150464414369409e+01 2.4858822154037760e+01 0 0 0
22221 76 3 5.9999999999999998e-02 4.1391694634392486e+00 6.2543722470479167e+01 1.8316962450017432e+01 0 0 0
22239 76 3 5.9999999999999998e-02 6.8456469381865901e+00 6.2512797848242982e+01 1.8482061461011789e+01 0 0 0
37270 126 3 5.9999999999999998e-02 1.4663413592696308e+01 6.2518619845385309e+01 2.6962752464040168e+01 0 0 0
18643 64 1 -1.2000000000000000e-01 9.6386007133736804e+00 3.1420338191515967e+01 1.7726913644884412e+01 0 0 0
7828 27 3 5.9999999999999998e-02 4.0562936103309468e+00 6.5887258925345236e+01 2.9228998034956040e+00 0 0 0
7827 27 3 5.9999999999999998e-02 4.1860461439310903e+00 6.6500993377352856e+01 1.2609415905527985e+00 0 0 0
7825 27 1 -1.2000000000000000e-01 4.1032641894949995e+00 6.6805016968946489e+01 2.3265428932642549e+00 0 0 0
7807 27 1 -1.2000000000000000e-01 1.5809814724526403e+00 6.6772798410691408e+01 2.2749006132962144e+00 0 0 0
7810 27 3 5.9999999999999998e-02 1.4526444452489595e+00 6.6071601567637330e+01 3.0649733564111399e+00 0 0 0
7809 27 3 5.9999999999999998e-02 1.5578934147263928e+00 6.6295228500508131e+01 1.2773992353316959e+00 0 0 0
7808 27 2 9.7000000000000003e-02 2.8364698145485332e+00 6.7628031512824819e+01 2.4470044334724008e+00 0 0 0
7826 27 2 9.7000000000000003e-02 5.4502394538843646e+00 6.7525979454047743e+01 2.6699474055161034e+00 0 0 0
7211 25 4 -2.0000000000000001e-01 2.9528132253543289e+00 6.3469756829915411e+01 1.1663965777847294e+00 0 0 0
7812 27 5 1.0299999999999999e-01 2.8753258066293612e+00 6.8203909561356639e+01 3.3790472630716519e+00 0 0 0
7830 27 5 1.0299999999999999e-01 5.4926036284854565e+00 6.8413884568838469e+01 2.0154607754690050e+00 0 0 0
7829 27 4 -2.0000000000000001e-01 5.5175345376644129e+00 6.8151662813585830e+01 4.3888872874026505e+00 0 0 0
7802 27 2 9.7000000000000003e-02 2.5586963978996824e-01 6.7546811302613804e+01 2.4584154674194476e+00 0 0 0
7230 25 5 1.0299999999999999e-01 5.5516493694511357e+00 6.3091248528698337e+01 1.7831645310334179e+00 0 0 0
7806 27 5 1.0299999999999999e-01 3.0451952161532170e-01 6.8473011771930345e+01 1.8256432846375241e+00 0 0 0
7206 25 5 1.0299999999999999e-01 5.0128684025103509e-01 6.3164832264468494e+01 2.0442244447878735e+00 0 0 0
7805 27 4 -2.0000000000000001e-01 2.0549366099908362e-01 6.8108347507209587e+01 4.0973513173037723e+00 0 0 0
7212 25 5 1.0299999999999999e-01 2.9967963738422116e+00 6.2974679444269569e+01 3.4424226746302322e+00 0 0 0
7205 25 4 -2.0000000000000001e-01 5.0625461198466193e-01 6.2913221071667536e+01 4.4448135683258618e+00 0 0 0
7817 28 4 -2.0000000000000001e-01 2.9797729359405292e+00 6.5049067295009422e+01 5.6611312480438478e+00 0 0 0
7229 25 4 -2.0000000000000001e-01 5.4756190438496972e+00 6.3174179430405133e+01 4.1351202943053194e+00 0 0 0
7833 27 3 5.9999999999999998e-02 6.6461744037484678e+00 6.6347493374556564e+01 1.3650341212906534e+00 0 0 0
7834 27 3 5.9999999999999998e-02 6.8597962695936214e+00 6.5816069869845848e+01 3.0572964154639988e+00 0 0 0
7831 27 1 -1.2000000000000000e-01 6.7079259126648410e+00 6.6713454611124249e+01 2.3775559728189841e+00 0 0 0
7852 27 3 5.9999999999999998e-02 9.2039779830009234e+00 6.5914283590086782e+01 3.2647782457817875e+00 0 0 0
7851 27 3 5.9999999999999998e-02 9.1395339704295449e+00 6.5960171617139366e+01 1.4365827782470881e+00 0 0 0
7849 27 1 -1.2000000000000000e-01 9.2183449671555913e+00 6.6590482892020944e+01 2.3553065353244533e+00 0 0 0
7850 27 2 9.7000000000000003e-02 1.0590002560012291e+01 6.7404564665412224e+01 2.6450854971414404e+00 0 0 0
7832 27 2 9.7000000000000003e-02 7.9497403166104972e+00 6.7530604562467474e+01 2.3766745167267707e+00 0 0 0
7235 25 4 -2.0000000000000001e-01 8.0098985810812220e+00 6.3348503115579547e+01 1.0672226178048549e+00 0 0 0
7854 27 5 1.0299999999999999e-01 1.0603106640692431e+01 6.8298534623577780e+01 1.9946742489001610e+00 0 0 0
7836 27 5 1.0299999999999999e-01 7.9248187999837656e+00 6.8120370082634068e+01 3.3613912501704672e+00 0 0 0
7853 27 4 -2.0000000000000001e-01 1.0555362432223573e+01 6.8006268425237693e+01 4.2748418106609938e+00 0 0 0
7254 25 5 1.0299999999999999e-01 1.0706234492688145e+01 6.3215832106131501e+01 2.0935718158432204e+00 0 0 0
7236 25 5 1.0299999999999999e-01 8.4506020756577573e+00 6.3157865169857878e+01 3.2304510862728959e+00 0 0 0
7253 25 4 -2.0000000000000001e-01 1.0839410458621028e+01 6.2963352320975801e+01 4.4027235824286421e+00 0 0 0
7855 27 1 -1.2000000000000000e-01 1.1857299676880253e+01 6.6692009898987521e+01 2.2199853083926717e+00 0 0 0
7841 28 4 -2.0000000000000001e-01 8.2276995373503183e+00 6.5252506348670508e+01 5.9227326253588712e+00 0 0 0
7857 27 3 5.9999999999999998e-02 1.1814293268696092e+01 6.6409247889035470e+01 1.1522178278619162e+00 0 0 0
7858 27 3 5.9999999999999998e-02 1.1813121093247030e+01 6.5773383657591438e+01 2.8537668016931730e+00 0 0 0
7835 27 4 -2.0000000000000001e-01 8.1127255754093568e+00 6.8685128562223511e+01 1.0419132576895251e+00 0 0 0
7259 25 4 -2.0000000000000001e-01 1.3489551140468052e+01 6.3661166319796671e+01 1.2663118342540751e+00 0 0 0
7856 27 2 9.7000000000000003e-02 1.3210482971877106e+01 6.7369446959197802e+01 2.4185961365049735e+00 0 0 0
7873 27 1 -1.2000000000000000e-01 1.4570050351744960e+01 6.6554682454049868e+01 2.2769214601730123e+00 0 0 0
7876 27 3 5.9999999999999998e-02 1.4602788165099234e+01 6.5741635185579682e+01 3.0787201873584977e+00 0 0 0
7875 27 3 5.9999999999999998e-02 1.4607860471574636e+01 6.6108463017507248e+01 1.2591503206498571e+00 0 0 0
7860 27 5 1.0299999999999999e-01 1.3086750952160498e+01 6.7711227945212570e+01 3.4548513452175946e+00 0 0 0
7859 27 4 -2.0000000000000001e-01 1.3265384482344254e+01 6.8641521945938351e+01 1.1811920613919209e+00 0 0 0
7260 25 5 1.0299999999999999e-01 1.3478954660246536e+01 6.3100242038481056e+01 3.4820496496142050e+00 0 0 0
7865 28 4 -2.0000000000000001e-01 1.3310033889566887e+01 6.5193147366567374e+01 5.8929254625638112e+00 0 0 0
7877 27 4 -2.0000000000000001e-01 1.5821331731707943e+01 6.7791206131071746e+01 4.3477866352863686e+00 0 0 0
7874 27 2 9.7000000000000003e-02 1.5885645210981501e+01 6.7308439966133761e+01 2.5740743165455657e+00 0 0 0
7878 27 5 1.0299999999999999e-01 1.5895927116209098e+01 6.8235033187812832e+01 2.0028379247551777e+00 0 0 0
7277 25 4 -2.0000000000000001e-01 1.6035810459911890e+01 6.3196577131420497e+01 4.2224323166454374e+00 0 0 0
7278 25 5 1.0299999999999999e-01 1.5856823274090269e+01 6.3211821314151173e+01 1.8801611500196587e+00 0 0 0
7811 27 4 -2.0000000000000001e-01 2.8153105445573057e+00 6.8871633018779463e+01 1.1241852596693811e+00 0 0 0
8402 29 2 9.7000000000000003e-02 4.1737369802737323e-01 7.2534408447028667e+01 2.9268631890750298e+00 0 0 0
8428 29 3 5.9999999999999998e-02 4.0931783578263641e+00 7.0745593892275693e+01 3.6650406950885697e+00 0 0 0
8409 29 3 5.9999999999999998e-02 1.6416393041634303e+00 7.1030597583630552e+01 1.9170289088888666e+00 0 0 0
8407 29 1 -1.2000000000000000e-01 1.6818011371803463e+00 7.1623185115542256e+01 2.7778576120146052e+00 0 0 0
8425 29 1 -1.2000000000000000e-01 4.2717542414564278e+00 7.1523781032942395e+01 2.9245720541956701e+00 0 0 0
8427 29 3 5.9999999999999998e-02 4.2491184066555174e+00 7.0932789101533061e+01 2.0490162503712019e+00 0 0 0
8408 29 2 9.7000000000000003e-02 3.0478219265721100e+00 7.2368978838778887e+01 2.7344873168880670e+00 0 0 0
8410 29 3 5.9999999999999998e-02 1.5158653238993773e+00 7.0896545595770803e+01 3.5778807906795502e+00 0 0 0
8412 29 5 1.0299999999999999e-01 3.0564441495205870e+00 7.3124401525111878e+01 3.4806619865818016e+00 0 0 0
8411 29 4 -2.0000000000000001e-01 3.1833681598568884e+00 7.3228001629366432e+01 1.1867851483623064e+00 0 0 0
8426 29 2 9.7000000000000003e-02 5.5907901228134840e+00 7.2371825168235787e+01 3.0580110872841351e+00 0 0 0
8430 29 5 1.0299999999999999e-01 5.6423369673557131e+00 7.3238107432551715e+01 2.4242508375034943e+00 0 0 0
8429 29 4 -2.0000000000000001e-01 5.6053587759549837e+00 7.3001932410453108e+01 4.7496009304563334e+00 0 0 0
8406 29 5 1.0299999999999999e-01 4.7420816856624781e-01 7.3504343234391996e+01 2.4177261086329844e+00 0 0 0
8405 29 4 -2.0000000000000001e-01 3.8294606175583029e-01 7.2978756011410781e+01 4.7109852879055891e+00 0 0 0
8417 30 4 -2.0000000000000001e-01 2.6855280413787082e+00 6.9664183873913586e+01 5.9786881095026088e+00 0 0 0
8433 29 3 5.9999999999999998e-02 6.6894578000397544e+00 7.1073194308663489e+01 1.8112456186845642e+00 0 0 0
8434 29 3 5.9999999999999998e-02 6.9927116197676780e+00 7.0846883669755201e+01 3.4972244290068542e+00 0 0 0
8431 29 1 -1.2000000000000000e-01 6.8460274243684198e+00 7.1561130792526953e+01 2.7632431323143907e+00 0 0 0
8449 29 1 -1.2000000000000000e-01 9.4024082222269136e+00 7.1699893653219391e+01 2.6929342824825371e+00 0 0 0
8451 29 3 5.9999999999999998e-02 9.4690321949724972e+00 7.1134068793520399e+01 1.7428801089827830e+00 0 0 0
8452 29 3 5.9999999999999998e-02 9.4104215651191954e+00 7.0999274382795491e+01 3.4906179130110728e+00 0 0 0
8450 29 2 9.7000000000000003e-02 1.0643182803738746e+01 7.2589768488019928e+01 2.7496940731476744e+00 0 0 0
8432 29 2 9.7000000000000003e-02 8.0892638301374973e+00 7.2439118684569067e+01 2.7032750440970896e+00 0 0 0
8436 29 5 1.0299999999999999e-01 8.0371925541527887e+00 7.3060521700372334e+01 3.5835598545246841e+00 0 0 0
8435 29 4 -2.0000000000000001e-01 7.9980446911053367e+00 7.3534571623609779e+01 1.3500400904926400e+00 0 0 0
8454 29 5 1.0299999999999999e-01 1.0547585116441358e+01 7.3450955806633658e+01 2.0981113781611649e+00 0 0 0
8453 29 4 -2.0000000000000001e-01 1.0678278453881807e+01 7.3319758049270391e+01 4.3631232700566800e+00 0 0 0
8441 30 4 -2.0000000000000001e-01 8.0558162713184238e+00 6.9666870269782137e+01 5.9319914384403312e+00 0 0 0
8455 29 1 -1.2000000000000000e-01 1.1975870688400278e+01 7.1804017202454716e+01 2.5679578606593121e+00 0 0 0
8457 29 3 5.9999999999999998e-02 1.1880162371621285e+01 7.1401202140055020e+01 1.5397221104908205e+00 0 0 0
8458 29 3 5.9999999999999998e-02 1.1868029468986373e+01 7.0924866539617881e+01 3.2254207725252630e+00 0 0 0
9041 32 4 -2.0000000000000001e-01 8.2267462353716780e+00 7.4600581739460296e+01 5.8931081246598849e+00 0 0 0
8459 29 4 -2.0000000000000001e-01 1.3389987168378099e+01 7.3635957577788943e+01 1.2850049812793634e+00 0 0 0
8460 29 5 1.0299999999999999e-01 1.3231145245883747e+01 7.3276738941841060e+01 3.5671770359931831e+00 0 0 0
8456 29 2 9.7000000000000003e-02 1.3308984430581129e+01 7.2597790643289869e+01 2.6955059742439604e+00 0 0 0
8473 29 1 -1.2000000000000000e-01 1.4589561580572665e+01 7.1763335748060655e+01 2.7509157450499764e+00 0 0 0
8476 29 3 5.9999999999999998e-02 1.4465792860394219e+01 7.0981363011136040e+01 3.4481162637973002e+00 0 0 0
8475 29 3 5.9999999999999998e-02 1.4726591759115678e+01 7.1240999563949316e+01 1.8061702732482503e+00 0 0 0
8465 30 4 -2.0000000000000001e-01 1.3479586051688994e+01 6.9944117242247657e+01 5.6230365237353226e+00 0 0 0
8477 29 4 -2.0000000000000001e-01 1.5797645316719876e+01 7.3495143821665536e+01 4.5160007964423405e+00 0 0 0
8474 29 2 9.7000000000000003e-02 1.5873792413520739e+01 7.2612955775977568e+01 2.9507845430325634e+00 0 0 0
8478 29 5 1.0299999999999999e-01 1.5795726540902477e+01 7.3325875916133000e+01 2.1824324038085852e+00 0 0 0
9010 31 3 5.9999999999999998e-02 1.5303840214895863e+00 7.6200427406590919e+01 4.4301158829162208e+00 0 0 0
9028 31 3 5.9999999999999998e-02 3.9217547787132974e+00 7.5796266420362542e+01 4.1342855737471105e+00 0 0 0
9009 31 3 5.9999999999999998e-02 1.3990173664353294e+00 7.5678160874484533e+01 2.7900016590006520e+00 0 0 0
9027 31 3 5.9999999999999998e-02 4.2012607918314417e+00 7.5735398661556019e+01 2.4348056552187347e+00 0 0 0
9007 31 1 -1.2000000000000000e-01 1.5492575830956083e+00 7.6569429539117237e+01 3.3594087028637709e+00 0 0 0
9025 31 1 -1.2000000000000000e-01 4.1880817747268866e+00 7.6415239080672777e+01 3.1922952118472878e+00 0 0 0
9008 31 2 9.7000000000000003e-02 2.9100688570767770e+00 7.7290788691286068e+01 3.0242516537979851e+00 0 0 0
9012 31 5 1.0299999999999999e-01 2.9595961550659076e+00 7.8250111949946842e+01 3.6179309796430723e+00 0 0 0
9011 31 4 -2.0000000000000001e-01 2.9479162692224228e+00 7.7806619476961941e+01 1.2505755499027746e+00 0 0 0
9026 31 2 9.7000000000000003e-02 5.4997537402433503e+00 7.7203065744949726e+01 3.1846531612447024e+00 0 0 0
9030 31 5 1.0299999999999999e-01 5.4412391908734428e+00 7.8052904418844264e+01 2.4836167155729041e+00 0 0 0
9029 31 4 -2.0000000000000001e-01 5.8886622135224469e+00 7.7777692574145448e+01 4.7821376368537525e+00 0 0 0
9002 31 2 9.7000000000000003e-02 3.6174250432315530e-01 7.7468255657034248e+01 3.1119506910243824e+00 0 0 0
9006 31 5 1.0299999999999999e-01 6.2528857044936781e-01 7.8096016306028844e+01 2.2652325017299866e+00 0 0 0
9005 31 4 -2.0000000000000001e-01 2.2574865233162497e-01 7.8560041581064809e+01 4.4775653212955531e+00 0 0 0
9610 33 3 5.9999999999999998e-02 1.9114273406700433e+00 8.0332729702062224e+01 2.9730640054329069e+00 0 0 0
9628 33 3 5.9999999999999998e-02 4.4835456290414628e+00 8.0430220761171228e+01 3.3931038092087089e+00 0 0 0
9627 33 3 5.9999999999999998e-02 4.5473803478349533e+00 8.0928309878129582e+01 1.7226462280624932e+00 0 0 0
9609 33 3 5.9999999999999998e-02 1.9335715292527496e+00 8.0944626651173309e+01 1.3662509047165561e+00 0 0 0
9607 33 1 -1.2000000000000000e-01 1.9261321076238784e+00 8.1246851683342783e+01 2.3853379920140143e+00 0 0 0
9625 33 1 -1.2000000000000000e-01 4.4668277302105910e+00 8.1249533443281834e+01 2.7190983620230735e+00 0 0 0
9052 31 3 5.9999999999999998e-02 9.2075043797995892e+00 7.5742719301253686e+01 3.1569911775646204e+00 0 0 0
9033 31 3 5.9999999999999998e-02 6.5063168722963143e+00 7.5780004744451730e+01 1.9684319980470206e+00 0 0 0
9034 31 3 5.9999999999999998e-02 6.8630899602883204e+00 7.5522391277925095e+01 3.6428727014071556e+00 0 0 0
9031 31 1 -1.2000000000000000e-01 6.7178245414828277e+00 7.6262784358746714e+01 2.8685825848647157e+00 0 0 0
9051 31 3 5.9999999999999998e-02 9.3819078663282447e+00 7.5861478335387503e+01 1.4697074906086864e+00 0 0 0
9049 31 1 -1.2000000000000000e-01 9.3736009365173523e+00 7.6447414218624132e+01 2.3672403237244755e+00 0 0 0
9032 31 2 9.7000000000000003e-02 8.0283402911313395e+00 7.7145590534327241e+01 2.5295227171470214e+00 0 0 0
9036 31 5 1.0299999999999999e-01 8.1675572494880662e+00 7.7995839492713429e+01 3.2581145939305474e+00 0 0 0
9035 31 4 -2.0000000000000001e-01 7.7392674017538612e+00 7.8001173867442958e+01 1.0250634779899677e+00 0 0 0
9050 31 2 9.7000000000000003e-02 1.0690676896093958e+01 7.7255377137484331e+01 2.5157126601061823e+00 0 0 0
9054 31 5 1.0299999999999999e-01 1.0642201735127708e+01 7.8179458765856154e+01 1.8541366030427371e+00 0 0 0
9053 31 4 -2.0000000000000001e-01 1.0649103605430232e+01 7.7860292614251478e+01 4.1274877724099515e+00 0 0 0
9652 33 3 5.9999999999999998e-02 9.6443755983931823e+00 8.0600508038193965e+01 3.4669882460564092e+00 0 0 0
9634 33 3 5.9999999999999998e-02 7.1014118466547691e+00 8.0662843013862357e+01 3.6079918533574062e+00 0 0 0
9055 31 1 -1.2000000000000000e-01 1.2032301412956866e+01 7.6448820386484911e+01 2.3533384294674482e+00 0 0 0
9057 31 3 5.9999999999999998e-02 1.2157472216924365e+01 7.5886872253774072e+01 1.3937210171857879e+00 0 0 0
9633 33 3 5.9999999999999998e-02 7.0212135160959459e+00 8.0656666349146931e+01 1.8452655902310238e+00 0 0 0
9657 33 3 5.9999999999999998e-02 1.2356690811295035e+01 8.0932311042543503e+01 1.6208759500606349e+00 0 0 0
9651 33 3 5.9999999999999998e-02 9.6824249095985042e+00 8.0696170093857162e+01 1.8416164096348617e+00 0 0 0
9631 33 1 -1.2000000000000000e-01 7.0911096356759975e+00 8.1281626460105457e+01 2.7509418112991679e+00 0 0 0
9649 33 1 -1.2000000000000000e-01 9.7486660936315239e+00 8.1344886311134374e+01 2.6782877862997756e+00 0 0 0
9058 31 3 5.9999999999999998e-02 1.1979402037393026e+01 7.5684559494544828e+01 3.1447675051316444e+00 0 0 0
9641 34 4 -2.0000000000000001e-01 8.1586624573581314e+00 7.9827366430009690e+01 5.9857121242362510e+00 0 0 0
9658 33 3 5.9999999999999998e-02 1.2386690432306825e+01 8.0647227007763618e+01 3.3363058846186147e+00 0 0 0
9065 32 4 -2.0000000000000001e-01 1.3210247067544836e+01 7.5761163652846875e+01 5.5395417241816256e+00 0 0 0
9076 31 3 5.9999999999999998e-02 1.4737761492812108e+01 7.5692908369898291e+01 2.8480355333684537e+00 0 0 0
9059 31 4 -2.0000000000000001e-01 1.3215716024157508e+01 7.8509431286539368e+01 1.1088144904891006e+00 0 0 0
9060 31 5 1.0299999999999999e-01 1.3362235468173296e+01 7.7890753635451162e+01 3.3174278988839156e+00 0 0 0
9056 31 2 9.7000000000000003e-02 1.3291155224615393e+01 7.7266495157341552e+01 2.3972178576378536e+00 0 0 0
9075 31 3 5.9999999999999998e-02 1.4815284521873648e+01 7.6227006153445515e+01 1.2493584017004453e+00 0 0 0
9073 31 1 -1.2000000000000000e-01 1.4666939661421070e+01 7.6619457821014706e+01 2.2803248760323105e+00 0 0 0
9676 33 3 5.9999999999999998e-02 1.4710037432623697e+01 8.0745069541890544e+01 3.4763893164847928e+00 0 0 0
9675 33 3 5.9999999999999998e-02 1.4973029943046429e+01 8.1047515471327742e+01 1.7628366914452818e+00 0 0 0
9074 31 2 9.7000000000000003e-02 1.5930113871319779e+01 7.7526859476224075e+01 2.6348141358478965e+00 0 0 0
9078 31 5 1.0299999999999999e-01 1.5935140176120601e+01 7.8390179943047116e+01 2.0474391630522986e+00 0 0 0
9077 31 4 -2.0000000000000001e-01 1.5780347583165069e+01 7.8071207619375059e+01 4.3375579769242156e+00 0 0 0
9626 33 2 9.7000000000000003e-02 5.7818577395730575e+00 8.2153829343682716e+01 2.8723602790879115e+00 0 0 0
9608 33 2 9.7000000000000003e-02 3.1533269531143358e+00 8.2079940496132338e+01 2.7443962329279126e+00 0 0 0
9629 33 4 -2.0000000000000001e-01 5.5958038754050552e+00 8.3040698775116184e+01 4.4645820973877495e+00 0 0 0
9612 33 5 1.0299999999999999e-01 3.0791894023018171e+00 8.2511749435661599e+01 3.6964989590184265e+00 0 0 0
9611 33 4 -2.0000000000000001e-01 3.2542038527606008e+00 8.3370649928962862e+01 1.5985364054984867e+00 0 0 0
10228 35 3 5.9999999999999998e-02 4.3894142866608181e+00 8.5570328722182410e+01 3.2113539853652537e+00 0 0 0
10210 35 3 5.9999999999999998e-02 1.7827510804022868e+00 8.5438212366156620e+01 3.0102924447645649e+00 0 0 0
10209 35 3 5.9999999999999998e-02 1.6169865155689902e+00 8.5921270679993015e+01 1.4025732215155682e+00 0 0 0
10227 35 3 5.9999999999999998e-02 4.2844765425219968e+00 8.5749899892419265e+01 1.5173837611246788e+00 0 0 0
10207 35 1 -1.2000000000000000e-01 1.8412747942324257e+00 8.6357748381735902e+01 2.3412439405391288e+00 0 0 0
9630 33 5 1.0299999999999999e-01 5.8196049119079287e+00 8.2937551034550864e+01 2.1448352048169883e+00 0 0 0
10225 35 1 -1.2000000000000000e-01 4.3577387907046861e+00 8.6308408737526463e+01 2.3930377062444594e+00 0 0 0
9602 33 2 9.7000000000000003e-02 6.3484797953619632e-01 8.2160432967142640e+01 2.6952157449214122e+00 0 0 0
9606 33 5 1.0299999999999999e-01 7.1779581063463616e-01 8.3154198330750077e+01 2.2496615703064307e+00 0 0 0
9605 33 4 -2.0000000000000001e-01 4.9889348063043554e-01 8.2417833090209953e+01 4.4931145401999242e+00 0 0 0
10226 35 2 9.7000000000000003e-02 5.6937503820765878e+00 8.7100064305250697e+01 2.4096615560197119e+00 0 0 0
10202 35 2 9.7000000000000003e-02 5.8489200672498598e-01 8.7198550131638541e+01 2.6215790513800954e+00 0 0 0
10217 36 4 -2.0000000000000001e-01 2.8901206303317357e+00 8.4963226578850396e+01 6.0722861848875747e+00 0 0 0
10208 35 2 9.7000000000000003e-02 3.1594302035787067e+00 8.7230046541876234e+01 2.3756305543652738e+00 0 0 0
10233 35 3 5.9999999999999998e-02 6.8625433972402075e+00 8.5795007894584728e+01 1.3151161763141044e+00 0 0 0
10231 35 1 -1.2000000000000000e-01 6.9645788496888663e+00 8.6179696042829164e+01 2.3306950422042387e+00 0 0 0
10234 35 3 5.9999999999999998e-02 6.9530427964412356e+00 8.5350521042082519e+01 3.0722275469400340e+00 0 0 0
9650 33 2 9.7000000000000003e-02 1.0992250482191297e+01 8.2257247295053702e+01 2.7097879500013429e+00 0 0 0
9632 33 2 9.7000000000000003e-02 8.3904670618457118e+00 8.2151435228479301e+01 2.6044075836131193e+00 0 0 0
9653 33 4 -2.0000000000000001e-01 1.0921595712683208e+01 8.3127008742496471e+01 4.2936954299292038e+00 0 0 0
9636 33 5 1.0299999999999999e-01 8.3230298518792480e+00 8.2984288365645426e+01 3.3202608592076746e+00 0 0 0
9654 33 5 1.0299999999999999e-01 1.0960518301417455e+01 8.3035746069369281e+01 1.9698519385554123e+00 0 0 0
9635 33 4 -2.0000000000000001e-01 8.2905561762010684e+00 8.2970284707218497e+01 1.0406191040190982e+00 0 0 0
10252 35 3 5.9999999999999998e-02 9.4462672052357188e+00 8.5290720708670918e+01 2.9823104584014493e+00 0 0 0
10251 35 3 5.9999999999999998e-02 9.6382334095387030e+00 8.5742145120523148e+01 1.2852239281940594e+00 0 0 0
10249 35 1 -1.2000000000000000e-01 9.5688080094284746e+00 8.6116242346616076e+01 2.3404757618142744e+00 0 0 0
10232 35 2 9.7000000000000003e-02 8.3239018296202776e+00 8.7020793145093194e+01 2.3789167129584934e+00 0 0 0
10250 35 2 9.7000000000000003e-02 1.0839003354622690e+01 8.6875894567208306e+01 2.7287368241206216e+00 0 0 0
10241 36 4 -2.0000000000000001e-01 8.2170156378691157e+00 8.4850253359048580e+01 5.8110292483050792e+00 0 0 0
10253 35 4 -2.0000000000000001e-01 1.0749859128042869e+01 8.7370023241753174e+01 4.3682006130900479e+00 0 0 0
10257 35 3 5.9999999999999998e-02 1.2093962263965423e+01 8.5739750904349236e+01 1.4252614424323604e+00 0 0 0
10255 35 1 -1.2000000000000000e-01 1.2087058371067721e+01 8.6021382099488847e+01 2.4823379975539774e+00 0 0 0
10236 35 5 1.0299999999999999e-01 8.3733080074797019e+00 8.7637327225437474e+01 3.1873875629221589e+00 0 0 0
9655 33 1 -1.2000000000000000e-01 1.2308646204980082e+01 8.1496024962984137e+01 2.6039629162244107e+00 0 0 0
9673 33 1 -1.2000000000000000e-01 1.4857901248514581e+01 8.1466604122322963e+01 2.7586120432051882e+00 0 0 0
10258 35 3 5.9999999999999998e-02 1.2051548940592312e+01 8.5149361465805356e+01 3.0808993747501492e+00 0 0 0
9659 33 4 -2.0000000000000001e-01 1.3762640840228954e+01 8.3373171887617502e+01 1.0587723388519992e+00 0 0 0
9660 33 5 1.0299999999999999e-01 1.3626532047524854e+01 8.2969819798466659e+01 3.4994739604830882e+00 0 0 0
9656 33 2 9.7000000000000003e-02 1.3627349835280693e+01 8.2352488558243451e+01 2.6311647698563112e+00 0 0 0
10275 35 3 5.9999999999999998e-02 1.4772672092166852e+01 8.5913050997853020e+01 1.2313500608287116e+00 0 0 0
10276 35 3 5.9999999999999998e-02 1.4652347913134154e+01 8.5484431977602441e+01 3.0639892948972127e+00 0 0 0
10273 35 1 -1.2000000000000000e-01 1.4719033919133834e+01 8.6280866209176168e+01 2.2809007828092076e+00 0 0 0
10265 36 4 -2.0000000000000001e-01 1.3199616614037380e+01 8.5027208506003120e+01 5.9268612610708500e+00 0 0 0
10256 35 2 9.7000000000000003e-02 1.3294077485236311e+01 8.7018548024353819e+01 2.4849514417717082e+00 0 0 0
10274 35 2 9.7000000000000003e-02 1.5919242445466962e+01 8.7216757793648839e+01 2.4268599794241976e+00 0 0 0
9677 33 4 -2.0000000000000001e-01 1.6016608362441037e+01 8.3013211896465180e+01 4.5657476495153428e+00 0 0 0
10260 35 5 1.0299999999999999e-01 1.3290747685830633e+01 8.7609091448873571e+01 3.3747402945694556e+00 0 0 0
10212 35 5 1.0299999999999999e-01 3.2266108517061811e+00 8.7768720558012305e+01 3.3222031755664467e+00 0 0 0
10229 35 4 -2.0000000000000001e-01 5.8375144800442049e+00 8.7897217270958606e+01 4.0057820841095424e+00 0 0 0
10205 35 4 -2.0000000000000001e-01 6.1510074687044214e-01 8.7820356224740635e+01 4.2946975070480278e+00 0 0 0
10206 35 5 1.0299999999999999e-01 5.4977258085206426e-01 8.8080599605016232e+01 1.9258849595904681e+00 0 0 0
10230 35 5 1.0299999999999999e-01 5.7005289880115537e+00 8.7905377164400051e+01 1.6614082015994844e+00 0 0 0
10806 37 5 1.0299999999999999e-01 6.2320468091434855e-01 9.3303672138097355e+01 2.0731114982617180e+00 0 0 0
10211 35 4 -2.0000000000000001e-01 3.2389025385681789e+00 8.8439911398068787e+01 1.0183798036373313e+00 0 0 0
10828 37 3 5.9999999999999998e-02 4.2899885803343354e+00 9.1061568700728500e+01 3.1770561021453831e+00 0 0 0
10827 37 3 5.9999999999999998e-02 4.6675623045720904e+00 9.1194496094203998e+01 1.4243093871844779e+00 0 0 0
10825 37 1 -1.2000000000000000e-01 4.4158381591554186e+00 9.1709445903395604e+01 2.3046106041351533e+00 0 0 0
10807 37 1 -1.2000000000000000e-01 1.8829444699823032e+00 9.1675526190865526e+01 2.2272988992651728e+00 0 0 0
10810 37 3 5.9999999999999998e-02 1.9600761207955100e+00 9.0765399104685756e+01 2.8330913319774540e+00 0 0 0
10809 37 3 5.9999999999999998e-02 1.7377925470251161e+00 9.1228720670798509e+01 1.2826943980240684e+00 0 0 0
10808 37 2 9.7000000000000003e-02 3.1094973363928240e+00 9.2489108032188852e+01 2.3505554473443979e+00 0 0 0
10826 37 2 9.7000000000000003e-02 5.6751534104373285e+00 9.2624317240165709e+01 2.5986146674115775e+00 0 0 0
10812 37 5 1.0299999999999999e-01 3.0927405015492595e+00 9.2977743186346387e+01 3.3366130820900213e+00 0 0 0
10829 37 4 -2.0000000000000001e-01 5.7186833940995037e+00 9.3179833891308206e+01 4.3090932810239755e+00 0 0 0
10830 37 5 1.0299999999999999e-01 5.6230967827071225e+00 9.3364130070652578e+01 1.8390712741716331e+00 0 0 0
10802 37 2 9.7000000000000003e-02 5.6002772572749548e-01 9.2343103543264505e+01 2.6610377390867055e+00 0 0 0
10805 37 4 -2.0000000000000001e-01 5.8748200745422907e-01 9.2838002968038992e+01 4.4130432275061358e+00 0 0 0
10817 38 4 -2.0000000000000001e-01 3.1437049473193159e+00 9.0406094891738036e+01 5.7776400707871609e+00 0 0 0
10811 37 4 -2.0000000000000001e-01 2.9233265109678133e+00 9.3790209016609225e+01 1.2222965268986292e+00 0 0 0
10254 35 5 1.0299999999999999e-01 1.0872887095086197e+01 8.7801395767535951e+01 2.1916363443913323e+00 0 0 0
10833 37 3 5.9999999999999998e-02 6.8505390754741811e+00 9.1401255327371700e+01 1.4033423532522287e+00 0 0 0
10834 37 3 5.9999999999999998e-02 6.9983977340139987e+00 9.0915035462518190e+01 3.0848947140674499e+00 0 0 0
10831 37 1 -1.2000000000000000e-01 6.9378049397434838e+00 9.1786976892470747e+01 2.4184987495337404e+00 0 0 0
10235 35 4 -2.0000000000000001e-01 8.3599930219071865e+00 8.8245628061726208e+01 1.1146911151389858e+00 0 0 0
10852 37 3 5.9999999999999998e-02 9.6397643988564550e+00 9.0802605914987424e+01 3.1754000181951856e+00 0 0 0
10851 37 3 5.9999999999999998e-02 9.6440386628829273e+00 9.1235242754547144e+01 1.3870451373243486e+00 0 0 0
10849 37 1 -1.2000000000000000e-01 9.5949472147973562e+00 9.1675524215320976e+01 2.4625624474962615e+00 0 0 0
10850 37 2 9.7000000000000003e-02 1.0883801876023645e+01 9.2466862628673908e+01 2.7387308261687462e+00 0 0 0
10832 37 2 9.7000000000000003e-02 8.2546241079240641e+00 9.2463201240924306e+01 2.5544214512141474e+00 0 0 0
10836 37 5 1.0299999999999999e-01 8.3121690310524912e+00 9.3046008966949017e+01 3.4933087955775814e+00 0 0 0
10854 37 5 1.0299999999999999e-01 1.0935083403704203e+01 9.3201861536444383e+01 2.0699567171609274e+00 0 0 0
10853 37 4 -2.0000000000000001e-01 1.0862836917894306e+01 9.3215454636299441e+01 4.3482810442611992e+00 0 0 0
10835 37 4 -2.0000000000000001e-01 8.1482399383239983e+00 9.3719327491568563e+01 1.3710412174155295e+00 0 0 0
10841 38 4 -2.0000000000000001e-01 8.2858795305618198e+00 9.0254291533187356e+01 5.7048199051205319e+00 0 0 0
10855 37 1 -1.2000000000000000e-01 1.2215414941136274e+01 9.1648437343904433e+01 2.6799644370818725e+00 0 0 0
10857 37 3 5.9999999999999998e-02 1.2286075254859467e+01 9.1000026273707917e+01 1.8332490605746483e+00 0 0 0
10858 37 3 5.9999999999999998e-02 1.2263521016098807e+01 9.0950115994801507e+01 3.5476764532971985e+00 0 0 0
10277 35 4 -2.0000000000000001e-01 1.5982290704191115e+01 8.8026901059005255e+01 4.0626863329317198e+00 0 0 0
10259 35 4 -2.0000000000000001e-01 1.3084912476451818e+01 8.8242300704751145e+01 1.1814889340701757e+00 0 0 0
10856 37 2 9.7000000000000003e-02 1.3470502843340721e+01 9.2510164711524254e+01 2.7222876843542037e+00 0 0 0
10873 37 1 -1.2000000000000000e-01 1.4722031943256399e+01 9.1739624988541181e+01 3.0494727893017006e+00 0 0 0
10876 37 3 5.9999999999999998e-02 1.4599843351594609e+01 9.1020975888236379e+01 3.8766635737972797e+00 0 0 0
10875 37 3 5.9999999999999998e-02 1.4836983770760119e+01 9.1058484840736412e+01 2.2021040573661366e+00 0 0 0
10860 37 5 1.0299999999999999e-01 1.3569627317630617e+01 9.3285365656863462e+01 3.4371973219842800e+00 0 0 0
10865 38 4 -2.0000000000000001e-01 1.3615058248580517e+01 8.9961247733842967e+01 6.0818000887052275e+00 0 0 0
10874 37 2 9.7000000000000003e-02 1.6004455356496095e+01 9.2515317326864576e+01 3.1548028172879818e+00 0 0 0
10878 37 5 1.0299999999999999e-01 1.6001118609993341e+01 9.3366231460546658e+01 2.5269566466659761e+00 0 0 0
10859 37 4 -2.0000000000000001e-01 1.3708598985624377e+01 9.3397299913210588e+01 1.1973097671234691e+00 0 0 0
10278 35 5 1.0299999999999999e-01 1.5836103945192086e+01 8.7972006375845325e+01 1.6680495105449742e+00 0 0 0
10877 37 4 -2.0000000000000001e-01 1.5985021728495477e+01 9.3320797721886535e+01 4.7258436695294863e+00 0 0 0
7822 28 3 5.9999999999999998e-02 4.4589194710223596e+00 6.7255749140566024e+01 6.7370160127389216e+00 0 0 0
7816 28 3 5.9999999999999998e-02 1.8437616592548098e+00 6.7429221631135661e+01 6.9058488039052621e+00 0 0 0
8400 28 5 1.0299999999999999e-01 4.5606003671611517e-01 6.5022382239879207e+01 6.5090882911761270e+00 0 0 0
7824 28 5 1.0299999999999999e-01 5.6542212396449552e+00 6.5135157599253688e+01 6.7544334241959003e+00 0 0 0
7818 28 5 1.0299999999999999e-01 2.9692109347386189e+00 6.4842680407998515e+01 7.9846151788679753e+00 0 0 0
7814 28 2 9.7000000000000003e-02 3.0519708537881955e+00 6.5701015373998231e+01 7.3322354131266572e+00 0 0 0
7819 28 1 -1.2000000000000000e-01 4.2822381382231791e+00 6.6492457088626963e+01 7.4933776292956296e+00 0 0 0
7813 28 1 -1.2000000000000000e-01 1.7582241451239209e+00 6.6501316110124620e+01 7.5487017993300292e+00 0 0 0
7815 28 3 5.9999999999999998e-02 1.7895839330844481e+00 6.6977432558401716e+01 8.5034674520969649e+00 0 0 0
7821 28 3 5.9999999999999998e-02 4.0758520337256190e+00 6.7156542654656150e+01 8.2572169524957246e+00 0 0 0
7820 28 2 9.7000000000000003e-02 5.4983728893131794e+00 6.5696867056229650e+01 7.6770066482996988e+00 0 0 0
7823 28 4 -2.0000000000000001e-01 5.3429915824272918e+00 6.4640181981192057e+01 9.0548784778064899e+00 0 0 0
22811 77 4 -2.0000000000000001e-01 2.9989145049913715e+00 6.8129129879943349e+01 1.0701841829008950e+01 0 0 0
8396 28 2 9.7000000000000003e-02 4.5762758588583152e-01 6.5695602639493941e+01 7.4278165384597070e+00 0 0 0
22211 75 4 -2.0000000000000001e-01 3.0101606816226445e+00 6.2998236336143172e+01 1.0921967276983676e+01 0 0 0
8399 28 4 -2.0000000000000001e-01 3.9964836357642730e-01 6.4551228715796356e+01 8.8044840736082506e+00 0 0 0
22827 77 3 5.9999999999999998e-02 4.2361574432767606e+00 6.5607613097482556e+01 1.1870091497173199e+01 0 0 0
22809 77 3 5.9999999999999998e-02 1.6527486177632564e+00 6.5823990680933463e+01 1.1775825171794835e+01 0 0 0
22830 77 5 1.0299999999999999e-01 5.5278455014620063e+00 6.7884337663223974e+01 1.1638954082534228e+01 0 0 0
22206 75 5 1.0299999999999999e-01 3.6377109351218040e-01 6.2968444660711626e+01 1.1889655822272344e+01 0 0 0
22230 75 5 1.0299999999999999e-01 5.3077710121412016e+00 6.2997826829548664e+01 1.1643838250291260e+01 0 0 0
22806 77 5 1.0299999999999999e-01 5.4205945690037494e-01 6.8257168631402934e+01 1.1688043906767556e+01 0 0 0
7840 28 3 5.9999999999999998e-02 6.6573777827684824e+00 6.7397062089923111e+01 7.2898201131269031e+00 0 0 0
7846 28 3 5.9999999999999998e-02 9.4563304731200297e+00 6.7539986581859566e+01 7.2197847692454422e+00 0 0 0
7839 28 3 5.9999999999999998e-02 6.8231740612765259e+00 6.6810133687720338e+01 9.0550129770059353e+00 0 0 0
7837 28 1 -1.2000000000000000e-01 6.7729194825541361e+00 6.6588155967857190e+01 7.9855051088955760e+00 0 0 0
7848 28 5 1.0299999999999999e-01 1.0696474066148763e+01 6.5339343962897630e+01 6.6210347570991717e+00 0 0 0
7842 28 5 1.0299999999999999e-01 8.2282173902428948e+00 6.4985530351892322e+01 8.2742964182610592e+00 0 0 0
7838 28 2 9.7000000000000003e-02 8.1925597848657183e+00 6.5889531792233925e+01 7.6703388759952107e+00 0 0 0
7843 28 1 -1.2000000000000000e-01 9.5178263202342173e+00 6.6721786618029171e+01 7.8545029243604745e+00 0 0 0
7844 28 2 9.7000000000000003e-02 1.0792770624099861e+01 6.5902329018054019e+01 7.6044900668703717e+00 0 0 0
7845 28 3 5.9999999999999998e-02 9.5067226070327742e+00 6.7216844682726105e+01 8.8064263317020117e+00 0 0 0
7847 28 4 -2.0000000000000001e-01 1.0780472918517827e+01 6.4765886897455786e+01 8.9831544799699703e+00 0 0 0
22835 77 4 -2.0000000000000001e-01 8.2283371231398714e+00 6.8463404756154176e+01 1.1044798596703675e+01 0 0 0
22235 75 4 -2.0000000000000001e-01 8.1347507965107315e+00 6.3464382919364390e+01 1.0889271552618858e+01 0 0 0
22851 77 3 5.9999999999999998e-02 9.5651662421632544e+00 6.5855719735881010e+01 1.1310865160883740e+01 0 0 0
22833 77 3 5.9999999999999998e-02 6.7954386435824139e+00 6.6000890321456524e+01 1.1358179212278888e+01 0 0 0
22854 77 5 1.0299999999999999e-01 1.0802721915211880e+01 6.7990323199907195e+01 1.1983539418941355e+01 0 0 0
22857 77 3 5.9999999999999998e-02 1.2030006935854850e+01 6.5551588387885687e+01 1.1629057286119158e+01 0 0 0
22254 75 5 1.0299999999999999e-01 1.0848342213745836e+01 6.3182213427307417e+01 1.1831869332200723e+01 0 0 0
7861 28 1 -1.2000000000000000e-01 1.2112255406079251e+01 6.6661534052433694e+01 7.6822526800824784e+00 0 0 0
7864 28 3 5.9999999999999998e-02 1.1969347231581365e+01 6.7368391061312451e+01 6.8397030283994038e+00 0 0 0
7863 28 3 5.9999999999999998e-02 1.2303707909278911e+01 6.7265813631834845e+01 8.6255104357008161e+00 0 0 0
7870 28 3 5.9999999999999998e-02 1.4702201991134670e+01 6.7437953711349024e+01 7.0265061289586574e+00 0 0 0
7866 28 5 1.0299999999999999e-01 1.3455749646597745e+01 6.5066463924691277e+01 8.2489239075444800e+00 0 0 0
7862 28 2 9.7000000000000003e-02 1.3373506425794901e+01 6.5853599525717598e+01 7.5102649698061414e+00 0 0 0
7867 28 1 -1.2000000000000000e-01 1.4671238736190244e+01 6.6609065604457044e+01 7.7118258799659891e+00 0 0 0
7869 28 3 5.9999999999999998e-02 1.4622937283295531e+01 6.7015176464208068e+01 8.6781275309921853e+00 0 0 0
22859 77 4 -2.0000000000000001e-01 1.3318579286134767e+01 6.7934615772441305e+01 1.0885786235872494e+01 0 0 0
22259 75 4 -2.0000000000000001e-01 1.3291998538720481e+01 6.3284707506358579e+01 1.0725005240049352e+01 0 0 0
22875 77 3 5.9999999999999998e-02 1.4816141679613928e+01 6.5883832563845203e+01 1.1415984673931691e+01 0 0 0
7868 28 2 9.7000000000000003e-02 1.5997600301145004e+01 6.5808573272077112e+01 7.5630851912262163e+00 0 0 0
22878 77 5 1.0299999999999999e-01 1.5879886977082190e+01 6.8110518296282279e+01 1.2074873400663471e+01 0 0 0
40871 138 4 -2.0000000000000001e-01 1.5918714823371097e+01 8.9659726893299251e+01 2.9909208155310143e+01 0 0 0
7871 28 4 -2.0000000000000001e-01 1.6064192277075449e+01 6.4759411429505079e+01 8.9344754291494866e+00 0 0 0
40865 138 4 -2.0000000000000001e-01 1.3245208234084105e+01 9.0283793282245711e+01 2.6327147059644428e+01 0 0 0
9017 32 4 -2.0000000000000001e-01 3.0460642208846567e+00 7.4428168221726196e+01 6.3302646169354571e+00 0 0 0
8416 30 3 5.9999999999999998e-02 1.7060690471453483e+00 7.2178910465097630e+01 6.7852233766529571e+00 0 0 0
8999 30 4 -2.0000000000000001e-01 2.6689907066064616e-01 6.9743820662141587e+01 9.1187188518154407e+00 0 0 0
8424 30 5 1.0299999999999999e-01 5.6453318830139727e+00 6.9564189404921109e+01 6.9827030980552749e+00 0 0 0
8422 30 3 5.9999999999999998e-02 4.1029345691263792e+00 7.1708122348389878e+01 6.4817476450525273e+00 0 0 0
8423 30 4 -2.0000000000000001e-01 5.4385311496482416e+00 6.9646662893203597e+01 9.3922186225961859e+00 0 0 0
8418 30 5 1.0299999999999999e-01 2.9145917086010997e+00 6.9679414788065230e+01 8.2561496524264495e+00 0 0 0
8414 30 2 9.7000000000000003e-02 2.8921226207879456e+00 7.0488543010152128e+01 7.5361403844066954e+00 0 0 0
8413 30 1 -1.2000000000000000e-01 1.7128506716970104e+00 7.1413731683563256e+01 7.6216342341182584e+00 0 0 0
8419 30 1 -1.2000000000000000e-01 4.2350340833324198e+00 7.1215757602040313e+01 7.4815333993632969e+00 0 0 0
8415 30 3 5.9999999999999998e-02 1.8175604757670871e+00 7.2012126879707552e+01 8.5425729101528525e+00 0 0 0
8421 30 3 5.9999999999999998e-02 4.2620269815630056e+00 7.1995569846333851e+01 8.2270565368448043e+00 0 0 0
23411 79 4 -2.0000000000000001e-01 3.0879747186840469e+00 7.3238090859182392e+01 1.0784821563502375e+01 0 0 0
8420 30 2 9.7000000000000003e-02 5.5245894794472772e+00 7.0372477654831158e+01 7.7686452626653670e+00 0 0 0
8996 30 2 9.7000000000000003e-02 3.7045492260260987e-01 7.0680957729476674e+01 7.6248088367832079e+00 0 0 0
9000 30 5 1.0299999999999999e-01 1.9872309790033804e-01 7.0002881880477162e+01 6.7749207265300839e+00 0 0 0
23427 79 3 5.9999999999999998e-02 4.3831781873269930e+00 7.1050871895660990e+01 1.1463018168401135e+01 0 0 0
23409 79 3 5.9999999999999998e-02 1.5616088803732331e+00 7.0877396852904042e+01 1.1838551822271965e+01 0 0 0
9023 32 4 -2.0000000000000001e-01 5.6486084104350081e+00 7.4225733329890460e+01 9.0152154501421489e+00 0 0 0
23430 79 5 1.0299999999999999e-01 5.6377371486563348e+00 7.3183991471351177e+01 1.1966520177038550e+01 0 0 0
9599 32 4 -2.0000000000000001e-01 2.9474158327779654e-01 7.4424017046966611e+01 8.6963996109186041e+00 0 0 0
23406 79 5 1.0299999999999999e-01 6.0440574809896763e-01 7.3164982994072332e+01 1.2196530542585650e+01 0 0 0
9018 32 5 1.0299999999999999e-01 2.8223697925941158e+00 7.4851416008655619e+01 8.6530889922679197e+00 0 0 0
9024 32 5 1.0299999999999999e-01 5.5198401152032339e+00 7.4906566984199429e+01 6.7830932379577478e+00 0 0 0
8446 30 3 5.9999999999999998e-02 9.3685915542480274e+00 7.1986147522408331e+01 6.5844295046385515e+00 0 0 0
8440 30 3 5.9999999999999998e-02 6.7182219844704534e+00 7.2001863912466533e+01 6.9066536997116046e+00 0 0 0
8439 30 3 5.9999999999999998e-02 6.9416930214491011e+00 7.1785783321992511e+01 8.6529420723544881e+00 0 0 0
8437 30 1 -1.2000000000000000e-01 6.7997446629392844e+00 7.1210112643998258e+01 7.7206017266019789e+00 0 0 0
8448 30 5 1.0299999999999999e-01 1.0718802772290580e+01 6.9752180994346986e+01 6.6809326816512264e+00 0 0 0
8447 30 4 -2.0000000000000001e-01 1.0909248257538543e+01 6.9519934122034741e+01 9.0401436744756634e+00 0 0 0
8442 30 5 1.0299999999999999e-01 8.1818229688599224e+00 6.9690102906843421e+01 8.2361933993556971e+00 0 0 0
8438 30 2 9.7000000000000003e-02 8.1019903279420529e+00 7.0433781015059395e+01 7.4990656263052102e+00 0 0 0
8443 30 1 -1.2000000000000000e-01 9.4299764808227611e+00 7.1346869761131089e+01 7.5075544862033246e+00 0 0 0
8445 30 3 5.9999999999999998e-02 9.5194628401646941e+00 7.2046527153809947e+01 8.3787404342377787e+00 0 0 0
23435 79 4 -2.0000000000000001e-01 8.2094178371981652e+00 7.3146034943580403e+01 1.0846870416451072e+01 0 0 0
8444 30 2 9.7000000000000003e-02 1.0752072188602599e+01 7.0480908304424474e+01 7.5081753695163469e+00 0 0 0
23451 79 3 5.9999999999999998e-02 9.5144973885565243e+00 7.0840955886880124e+01 1.1547966335969532e+01 0 0 0
23433 79 3 5.9999999999999998e-02 6.8165447752331092e+00 7.0785328801387308e+01 1.1707223411816113e+01 0 0 0
23454 79 5 1.0299999999999999e-01 1.0841330478489100e+01 7.3060698836263725e+01 1.1945327059734634e+01 0 0 0
23457 79 3 5.9999999999999998e-02 1.1880466229062797e+01 7.0661520471330732e+01 1.1781682711076600e+01 0 0 0
8461 30 1 -1.2000000000000000e-01 1.2011787984673182e+01 7.1415855169417426e+01 7.4070022253587222e+00 0 0 0
9047 32 4 -2.0000000000000001e-01 1.0907881352804395e+01 7.4766034949813772e+01 8.9723912407007731e+00 0 0 0
8464 30 3 5.9999999999999998e-02 1.1861473067692026e+01 7.2063325200206563e+01 6.5827413516995694e+00 0 0 0
9042 32 5 1.0299999999999999e-01 8.4176611817572624e+00 7.4704642612896095e+01 8.1413167123488961e+00 0 0 0
8463 30 3 5.9999999999999998e-02 1.2092434737029489e+01 7.1981074164890970e+01 8.2951976645371115e+00 0 0 0
8470 30 3 5.9999999999999998e-02 1.4776305221627295e+01 7.2234061404879739e+01 6.7858417070033203e+00 0 0 0
8466 30 5 1.0299999999999999e-01 1.3277799492198261e+01 6.9747070103196108e+01 7.9533948406568351e+00 0 0 0
23459 79 4 -2.0000000000000001e-01 1.3273021395566326e+01 7.2939091032384894e+01 1.1034252963082036e+01 0 0 0
8462 30 2 9.7000000000000003e-02 1.3368216146468855e+01 7.0634245106779005e+01 7.3055619948377988e+00 0 0 0
8467 30 1 -1.2000000000000000e-01 1.4649745420679160e+01 7.1479529270549577e+01 7.5993595743516709e+00 0 0 0
8469 30 3 5.9999999999999998e-02 1.4569545516792578e+01 7.1909253158670779e+01 8.6046051360937810e+00 0 0 0
23475 79 3 5.9999999999999998e-02 1.4606942246074805e+01 7.0535673826610619e+01 1.2176891688047828e+01 0 0 0
8468 30 2 9.7000000000000003e-02 1.5867753525013935e+01 7.0659250197953938e+01 7.6169341375022057e+00 0 0 0
23478 79 5 1.0299999999999999e-01 1.5856242689584590e+01 7.2898510857272470e+01 1.2034147269108495e+01 0 0 0
8471 30 4 -2.0000000000000001e-01 1.5806525829204849e+01 6.9777004769217413e+01 9.2012842654173266e+00 0 0 0
8472 30 5 1.0299999999999999e-01 1.5795203840627773e+01 6.9846375371997667e+01 6.9214220427795894e+00 0 0 0
9071 32 4 -2.0000000000000001e-01 1.5574535550021166e+01 7.4839025711113649e+01 8.9035441933870292e+00 0 0 0
9600 32 5 1.0299999999999999e-01 3.8190534799559067e-01 7.5336227017458313e+01 6.5617593584909715e+00 0 0 0
9617 34 4 -2.0000000000000001e-01 2.8432640669146982e+00 7.9851143107405349e+01 6.0623125534446816e+00 0 0 0
9016 32 3 5.9999999999999998e-02 1.9132114158067364e+00 7.7087765807328481e+01 6.6929548724061094e+00 0 0 0
10200 34 5 1.0299999999999999e-01 3.1296205385219705e-01 8.0243245996144978e+01 6.9280123158882274e+00 0 0 0
9022 32 3 5.9999999999999998e-02 4.4193196668936245e+00 7.6985184677918028e+01 6.9920325511127714e+00 0 0 0
9014 32 2 9.7000000000000003e-02 2.9774682592134667e+00 7.5546040250973590e+01 7.7551240728266997e+00 0 0 0
9624 34 5 1.0299999999999999e-01 5.5856018585589791e+00 8.0045557581081724e+01 6.9899186591070492e+00 0 0 0
9020 32 2 9.7000000000000003e-02 5.6001661321180762e+00 7.5415348623683187e+01 7.6937940508022296e+00 0 0 0
9019 32 1 -1.2000000000000000e-01 4.3716602999997152e+00 7.6250993472485476e+01 7.8083750412812618e+00 0 0 0
9013 32 1 -1.2000000000000000e-01 1.7819415370923315e+00 7.6487269098651140e+01 7.6138644256160672e+00 0 0 0
9015 32 3 5.9999999999999998e-02 1.7479110731446241e+00 7.7210601055466157e+01 8.4230229363465554e+00 0 0 0
9021 32 3 5.9999999999999998e-02 4.5038103611394016e+00 7.6846780576324605e+01 8.7249147385530641e+00 0 0 0
24011 81 4 -2.0000000000000001e-01 3.1477343560381832e+00 7.7725365685977394e+01 1.0963343878948997e+01 0 0 0
9618 34 5 1.0299999999999999e-01 3.1175044372747669e+00 8.0109587835495304e+01 8.3495232084141779e+00 0 0 0
9623 34 4 -2.0000000000000001e-01 5.5087287837493886e+00 7.9927225551756436e+01 9.1807913172063991e+00 0 0 0
9620 34 2 9.7000000000000003e-02 5.5645473925428934e+00 8.0879851977879781e+01 7.6710693899354947e+00 0 0 0
9614 34 2 9.7000000000000003e-02 2.9826980282559989e+00 8.0844976894344114e+01 7.5260633880159489e+00 0 0 0
9596 32 2 9.7000000000000003e-02 3.9959866555959495e-01 7.5724999687439450e+01 7.5668094797531129e+00 0 0 0
10196 34 2 9.7000000000000003e-02 3.6818554394555475e-01 8.0902211589440284e+01 7.8116969681227468e+00 0 0 0
24027 81 3 5.9999999999999998e-02 4.3494263447551260e+00 7.5402072006671162e+01 1.2146983464704514e+01 0 0 0
10199 34 4 -2.0000000000000001e-01 3.6778667281481120e-01 7.9746107954408913e+01 9.1474428067117906e+00 0 0 0
24006 81 5 1.0299999999999999e-01 4.2717957226572778e-01 7.7701407434225942e+01 1.1847586475552015e+01 0 0 0
24609 83 3 5.9999999999999998e-02 1.4940568627957289e+00 8.0832988259553673e+01 1.2001653163272918e+01 0 0 0
24009 81 3 5.9999999999999998e-02 1.6517666350780651e+00 7.5332420028567299e+01 1.1761613719776904e+01 0 0 0
24627 83 3 5.9999999999999998e-02 4.2726670051534272e+00 8.0658746768800540e+01 1.2130623254442790e+01 0 0 0
24030 81 5 1.0299999999999999e-01 5.5315766427196396e+00 7.7794614172780811e+01 1.2092578213794893e+01 0 0 0
9048 32 5 1.0299999999999999e-01 1.0818577579643199e+01 7.5101003035914701e+01 6.6775959349180249e+00 0 0 0
9046 32 3 5.9999999999999998e-02 9.4118155491890043e+00 7.7261951194799167e+01 6.7833727568424740e+00 0 0 0
9040 32 3 5.9999999999999998e-02 6.8359218864042441e+00 7.7144806801164378e+01 7.1493304738011751e+00 0 0 0
9038 32 2 9.7000000000000003e-02 8.2140092465333137e+00 7.5484935845905198e+01 7.4425068184783054e+00 0 0 0
9039 32 3 5.9999999999999998e-02 6.8781351015712131e+00 7.6634120700927397e+01 8.7218678426387886e+00 0 0 0
9037 32 1 -1.2000000000000000e-01 6.8552196688356473e+00 7.6212651741252586e+01 7.7653801810432679e+00 0 0 0
9648 34 5 1.0299999999999999e-01 1.0648648410177518e+01 8.0147585713912406e+01 6.7468649909527523e+00 0 0 0
9044 32 2 9.7000000000000003e-02 1.0785080077071344e+01 7.5837041424581614e+01 7.5373515287918389e+00 0 0 0
9043 32 1 -1.2000000000000000e-01 9.4145330207316711e+00 7.6464092415233850e+01 7.5142666947398338e+00 0 0 0
9045 32 3 5.9999999999999998e-02 9.3406313981308919e+00 7.7003546958680758e+01 8.4761611670694137e+00 0 0 0
9642 34 5 1.0299999999999999e-01 8.0599287078037456e+00 8.0046141096879168e+01 8.2694119737943979e+00 0 0 0
9647 34 4 -2.0000000000000001e-01 1.0477915047759858e+01 7.9541401665705990e+01 9.0677415453559771e+00 0 0 0
24035 81 4 -2.0000000000000001e-01 8.0210098898271021e+00 7.8217385426058058e+01 1.1509518707637048e+01 0 0 0
9644 34 2 9.7000000000000003e-02 1.0663163353381785e+01 8.0728337047573604e+01 7.7468849082573197e+00 0 0 0
9638 34 2 9.7000000000000003e-02 8.0873233941708431e+00 8.0794689260590488e+01 7.4796433521326895e+00 0 0 0
9061 32 1 -1.2000000000000000e-01 1.1975613881979900e+01 7.6820686841613551e+01 7.5148514007218887e+00 0 0 0
24051 81 3 5.9999999999999998e-02 9.2288392899485050e+00 7.5597280105484060e+01 1.1664119948484265e+01 0 0 0
24054 81 5 1.0299999999999999e-01 1.0641004096131606e+01 7.7681956501026221e+01 1.1836590483731017e+01 0 0 0
24657 83 3 5.9999999999999998e-02 1.2017035293072691e+01 8.0506537382577420e+01 1.1819405133268333e+01 0 0 0
24651 83 3 5.9999999999999998e-02 9.3161512549308885e+00 8.0380990122954756e+01 1.2350864853780198e+01 0 0 0
9064 32 3 5.9999999999999998e-02 1.1883198282769932e+01 7.7680473530569927e+01 6.7913980381916046e+00 0 0 0
24057 81 3 5.9999999999999998e-02 1.2003122859072898e+01 7.5540155401154891e+01 1.1481626450755865e+01 0 0 0
9063 32 3 5.9999999999999998e-02 1.2012564988166877e+01 7.7295596180727259e+01 8.4852367109292466e+00 0 0 0
24633 83 3 5.9999999999999998e-02 6.7409677840934128e+00 8.0815179484665833e+01 1.1834367158372777e+01 0 0 0
9665 34 4 -2.0000000000000001e-01 1.3150517648038688e+01 8.0001599961826955e+01 6.1805255630232674e+00 0 0 0
9066 32 5 1.0299999999999999e-01 1.3296462946794637e+01 7.5180970753047319e+01 7.8020576558016019e+00 0 0 0
9072 32 5 1.0299999999999999e-01 1.5817249376624124e+01 7.5449949921252895e+01 6.6709877697486428e+00 0 0 0
9070 32 3 5.9999999999999998e-02 1.4755877446734564e+01 7.7608760638898019e+01 6.7887253417067646e+00 0 0 0
24059 81 4 -2.0000000000000001e-01 1.3157780444941787e+01 7.8208341940932513e+01 1.0993580008030261e+01 0 0 0
9062 32 2 9.7000000000000003e-02 1.3258861478300137e+01 7.6078120603508410e+01 7.2226882584042444e+00 0 0 0
9666 34 5 1.0299999999999999e-01 1.3283509882461875e+01 7.9826826240768085e+01 8.5370677877626946e+00 0 0 0
9067 32 1 -1.2000000000000000e-01 1.4540424709192658e+01 7.6846762192131607e+01 7.5649000102388255e+00 0 0 0
9069 32 3 5.9999999999999998e-02 1.4484637041311911e+01 7.7344459588306492e+01 8.5423855154772816e+00 0 0 0
9662 34 2 9.7000000000000003e-02 1.3207476049828390e+01 8.0742382434125744e+01 7.8339858016391037e+00 0 0 0
24675 83 3 5.9999999999999998e-02 1.4796979095678010e+01 8.0728284142967723e+01 1.1562273204028379e+01 0 0 0
24075 81 3 5.9999999999999998e-02 1.4746611667149946e+01 7.5655761115347886e+01 1.1509659526548910e+01 0 0 0
9068 32 2 9.7000000000000003e-02 1.5880090692248279e+01 7.5940671633609270e+01 7.6196748796632789e+00 0 0 0
24078 81 5 1.0299999999999999e-01 1.5899201707380529e+01 7.7938335818155707e+01 1.1614557680494771e+01 0 0 0
9668 34 2 9.7000000000000003e-02 1.5789613897860768e+01 8.0907272462571569e+01 7.8504955491410735e+00 0 0 0
9671 34 4 -2.0000000000000001e-01 1.5899749845921267e+01 7.9850218266208799e+01 9.3008426384228589e+00 0 0 0
9672 34 5 1.0299999999999999e-01 1.5726305755945624e+01 8.0099714391147842e+01 7.0844216389590775e+00 0 0 0
9619 34 1 -1.2000000000000000e-01 4.2519819020574809e+00 8.1717251202862968e+01 7.5545149650671863e+00 0 0 0
9613 34 1 -1.2000000000000000e-01 1.6744573457312331e+00 8.1694350478863527e+01 7.7941511645821162e+00 0 0 0
10799 36 4 -2.0000000000000001e-01 4.3342326461645275e-01 8.5413969705432805e+01 9.3883901158273577e+00 0 0 0
10800 36 5 1.0299999999999999e-01 5.5475545058568965e-01 8.5245595666468034e+01 6.9779618868558844e+00 0 0 0
9615 34 3 5.9999999999999998e-02 1.6218589044759779e+00 8.2231536148056179e+01 8.7697063949726601e+00 0 0 0
9622 34 3 5.9999999999999998e-02 4.1876489182714547e+00 8.2475933179274932e+01 6.7413319946806718e+00 0 0 0
9616 34 3 5.9999999999999998e-02 1.6729870513049856e+00 8.2530115821405005e+01 7.0877360678648609e+00 0 0 0
9621 34 3 5.9999999999999998e-02 4.1823850926656299e+00 8.2283443510637781e+01 8.4765723226897958e+00 0 0 0
10224 36 5 1.0299999999999999e-01 5.5243896221285205e+00 8.4996847779551871e+01 6.6293395303785099e+00 0 0 0
24611 83 4 -2.0000000000000001e-01 2.9900373235015287e+00 8.3135215293276744e+01 1.1480277397556478e+01 0 0 0
10218 36 5 1.0299999999999999e-01 3.0256478164894109e+00 8.5231393174786461e+01 8.3501224085546308e+00 0 0 0
10214 36 2 9.7000000000000003e-02 3.0054865387003269e+00 8.5956655887845955e+01 7.5323705159856580e+00 0 0 0
10213 36 1 -1.2000000000000000e-01 1.7630787004332418e+00 8.6895210907866868e+01 7.6190871778870912e+00 0 0 0
10220 36 2 9.7000000000000003e-02 5.5646299821082277e+00 8.5747817610726074e+01 7.5257090206268433e+00 0 0 0
10223 36 4 -2.0000000000000001e-01 5.5666358849631017e+00 8.4890728182981888e+01 9.0481834446351268e+00 0 0 0
10219 36 1 -1.2000000000000000e-01 4.3664832750044242e+00 8.6680529743456319e+01 7.5611585582953484e+00 0 0 0
10796 36 2 9.7000000000000003e-02 5.4088054536905272e-01 8.6069732466742025e+01 7.7221125406345923e+00 0 0 0
10221 36 3 5.9999999999999998e-02 4.3432225135932665e+00 8.7327931955249355e+01 8.4363390993276610e+00 0 0 0
25227 85 3 5.9999999999999998e-02 4.3858071129131879e+00 8.5741103717461741e+01 1.1676731415241896e+01 0 0 0
25209 85 3 5.9999999999999998e-02 1.7437234815381599e+00 8.5784263821593214e+01 1.1697495869430689e+01 0 0 0
10222 36 3 5.9999999999999998e-02 4.5484295414755662e+00 8.7378300098668319e+01 6.6465183725947732e+00 0 0 0
24630 83 5 1.0299999999999999e-01 5.5553199213102209e+00 8.2957351588940810e+01 1.2301019391843528e+01 0 0 0
24606 83 5 1.0299999999999999e-01 4.6701714856345872e-01 8.3046137914221376e+01 1.2303701673077313e+01 0 0 0
9661 34 1 -1.2000000000000000e-01 1.1955499348562499e+01 8.1665798530642334e+01 7.9744973475065883e+00 0 0 0
9643 34 1 -1.2000000000000000e-01 9.3617977970224011e+00 8.1613080541506491e+01 7.5879532511752625e+00 0 0 0
9637 34 1 -1.2000000000000000e-01 6.8302357499853841e+00 8.1744629128498403e+01 7.5216837153143086e+00 0 0 0
9640 34 3 5.9999999999999998e-02 6.7354896131923301e+00 8.2241219470511723e+01 6.6001075367594897e+00 0 0 0
9646 34 3 5.9999999999999998e-02 9.4091986873247500e+00 8.2073889195071445e+01 6.5520948961866372e+00 0 0 0
9639 34 3 5.9999999999999998e-02 6.8831263784186714e+00 8.2578139898718078e+01 8.2610572993923217e+00 0 0 0
9645 34 3 5.9999999999999998e-02 9.3163004261425879e+00 8.2487172718523652e+01 8.1858528727948965e+00 0 0 0
10248 36 5 1.0299999999999999e-01 1.0629144062239364e+01 8.4897271602392280e+01 7.1108115377355636e+00 0 0 0
10237 36 1 -1.2000000000000000e-01 6.8836249655364501e+00 8.6496096561244414e+01 7.4852828260827700e+00 0 0 0
24635 83 4 -2.0000000000000001e-01 8.1822270192308899e+00 8.3174387060176230e+01 1.1369694075612824e+01 0 0 0
10242 36 5 1.0299999999999999e-01 7.9921667557239067e+00 8.4750422223340223e+01 8.0768121725004782e+00 0 0 0
10238 36 2 9.7000000000000003e-02 8.1314791012306493e+00 8.5616831628219600e+01 7.3944278910677292e+00 0 0 0
10244 36 2 9.7000000000000003e-02 1.0714504552351277e+01 8.5645422762166163e+01 7.8680999845808293e+00 0 0 0
10247 36 4 -2.0000000000000001e-01 1.0737487387582910e+01 8.4764446109866924e+01 9.4288821735397352e+00 0 0 0
10243 36 1 -1.2000000000000000e-01 9.4100449499350081e+00 8.6491884458144298e+01 7.6715724505928380e+00 0 0 0
10239 36 3 5.9999999999999998e-02 6.9550484965449817e+00 8.7053191690762276e+01 8.3644075711987771e+00 0 0 0
25233 85 3 5.9999999999999998e-02 6.8462664162628846e+00 8.5631250365544204e+01 1.1840430476304116e+01 0 0 0
25251 85 3 5.9999999999999998e-02 9.4028637649638291e+00 8.5680187996045177e+01 1.2005183868440071e+01 0 0 0
10245 36 3 5.9999999999999998e-02 9.3339632703299831e+00 8.7215728719976099e+01 8.5281129462214214e+00 0 0 0
25257 85 3 5.9999999999999998e-02 1.2134559648243224e+01 8.5617180114254538e+01 1.2077288568555444e+01 0 0 0
24654 83 5 1.0299999999999999e-01 1.0677994638947320e+01 8.2549191431739331e+01 1.1824877377757559e+01 0 0 0
9664 34 3 5.9999999999999998e-02 1.1925015334733123e+01 8.2417485112184622e+01 7.2593578125777691e+00 0 0 0
10264 36 3 5.9999999999999998e-02 1.1790674521366260e+01 8.7237471462117270e+01 6.9858971742633011e+00 0 0 0
10261 36 1 -1.2000000000000000e-01 1.1947517035944507e+01 8.6526444796521773e+01 7.7644059613891461e+00 0 0 0
9663 34 3 5.9999999999999998e-02 1.1853028747739124e+01 8.2146629347500749e+01 8.9690682020940162e+00 0 0 0
10240 36 3 5.9999999999999998e-02 6.8132469846462316e+00 8.7180923465422453e+01 6.7138368321532891e+00 0 0 0
10246 36 3 5.9999999999999998e-02 9.4859447466180047e+00 8.7217618933250691e+01 6.8509169315316747e+00 0 0 0
10263 36 3 5.9999999999999998e-02 1.2120217205951610e+01 8.7228054919408066e+01 8.5570474765711744e+00 0 0 0
9667 34 1 -1.2000000000000000e-01 1.4440762378897539e+01 8.1678522835249964e+01 7.9856369621566650e+00 0 0 0
9670 34 3 5.9999999999999998e-02 1.4379742131954051e+01 8.2440543714348863e+01 7.2235845826264216e+00 0 0 0
9669 34 3 5.9999999999999998e-02 1.4492242358336098e+01 8.2267878949614072e+01 8.9507805912352989e+00 0 0 0
24659 83 4 -2.0000000000000001e-01 1.3417648394955554e+01 8.3141307796614072e+01 1.1281568545429240e+01 0 0 0
10266 36 5 1.0299999999999999e-01 1.3192493514100628e+01 8.4909287460191308e+01 8.3499811123282353e+00 0 0 0
10262 36 2 9.7000000000000003e-02 1.3224100085420325e+01 8.5684477676623871e+01 7.5757702845336121e+00 0 0 0
10267 36 1 -1.2000000000000000e-01 1.4473876800616873e+01 8.6559274466263375e+01 7.7590303184342000e+00 0 0 0
25275 85 3 5.9999999999999998e-02 1.4741527295037065e+01 8.5629829408398223e+01 1.1687871728118441e+01 0 0 0
10269 36 3 5.9999999999999998e-02 1.4549092337344252e+01 8.7193094507072985e+01 8.6237530551967918e+00 0 0 0
24678 83 5 1.0299999999999999e-01 1.5859561297551695e+01 8.2773974721246518e+01 1.1670338926145474e+01 0 0 0
10270 36 3 5.9999999999999998e-02 1.4494520381772688e+01 8.7273359076418998e+01 6.9200615141695918e+00 0 0 0
10268 36 2 9.7000000000000003e-02 1.5780135135223921e+01 8.5791916269129302e+01 7.6834891267868404e+00 0 0 0
10271 36 4 -2.0000000000000001e-01 1.5962712701635914e+01 8.4708704921464175e+01 9.1896924114923237e+00 0 0 0
10272 36 5 1.0299999999999999e-01 1.5719941666203368e+01 8.5137689707300808e+01 6.8441097608705830e+00 0 0 0
10216 36 3 5.9999999999999998e-02 1.6589720873173013e+00 8.7541259659530255e+01 6.7298149660969990e+00 0 0 0
10215 36 3 5.9999999999999998e-02 1.8827520503883481e+00 8.7371707977368004e+01 8.5483054947008892e+00 0 0 0
25211 85 4 -2.0000000000000001e-01 2.9604289241095505e+00 8.8134552192161735e+01 1.0880772826499152e+01 0 0 0
10822 38 3 5.9999999999999998e-02 4.3355413373760889e+00 9.2431901752566745e+01 7.2555083453876472e+00 0 0 0
10816 38 3 5.9999999999999998e-02 1.6690790891285050e+00 9.2630583643152320e+01 7.1174539551284912e+00 0 0 0
10824 38 5 1.0299999999999999e-01 5.5894277995311645e+00 8.9981808667198976e+01 6.8289004279328838e+00 0 0 0
10818 38 5 1.0299999999999999e-01 2.9552616586509308e+00 8.9839521440437593e+01 7.9703556470264578e+00 0 0 0
10814 38 2 9.7000000000000003e-02 3.0380515877314567e+00 9.0848794521735158e+01 7.4403949303180914e+00 0 0 0
10819 38 1 -1.2000000000000000e-01 4.3162607353270870e+00 9.1517607729485746e+01 7.9023909500824390e+00 0 0 0
10813 38 1 -1.2000000000000000e-01 1.7564911585334406e+00 9.1713132834787402e+01 7.7450752856336793e+00 0 0 0
10815 38 3 5.9999999999999998e-02 1.8246247547471248e+00 9.2249332238553151e+01 8.6798518683246879e+00 0 0 0
10821 38 3 5.9999999999999998e-02 4.3349990177887134e+00 9.1983999231558371e+01 8.8007250460844286e+00 0 0 0
10820 38 2 9.7000000000000003e-02 5.6297583484555576e+00 9.0724164896263957e+01 7.6798432023538670e+00 0 0 0
10823 38 4 -2.0000000000000001e-01 5.7736071839445531e+00 8.9746991557422533e+01 9.1322720340682526e+00 0 0 0
11396 38 2 9.7000000000000003e-02 4.5001350585520816e-01 9.0875695069148648e+01 7.7844349983910073e+00 0 0 0
11400 38 5 1.0299999999999999e-01 5.6336487475031005e-01 9.0104547688070596e+01 6.9369603755295550e+00 0 0 0
25811 87 4 -2.0000000000000001e-01 3.0264556113375356e+00 9.3197736604773397e+01 1.1262195540820420e+01 0 0 0
11399 38 4 -2.0000000000000001e-01 3.6355328467949605e-01 8.9963245301482672e+01 9.3002027097608515e+00 0 0 0
25809 87 3 5.9999999999999998e-02 1.6794849868344128e+00 9.0619676721773104e+01 1.1653587255777259e+01 0 0 0
25206 85 5 1.0299999999999999e-01 4.3591144432328738e-01 8.7994076738836398e+01 1.1850986938649362e+01 0 0 0
25827 87 3 5.9999999999999998e-02 4.4421128003035895e+00 9.0926873769699782e+01 1.1336327494872529e+01 0 0 0
25230 85 5 1.0299999999999999e-01 5.7713718650825738e+00 8.7995810216968394e+01 1.1823145995944317e+01 0 0 0
25830 87 5 1.0299999999999999e-01 5.5555322868416201e+00 9.3119510401537610e+01 1.2199805190830087e+01 0 0 0
25806 87 5 1.0299999999999999e-01 5.3567068927339956e-01 9.2738845159635957e+01 1.1730977703386168e+01 0 0 0
25235 85 4 -2.0000000000000001e-01 8.2083580441145312e+00 8.8060567614884533e+01 1.0829738182524824e+01 0 0 0
10846 38 3 5.9999999999999998e-02 9.6160913474986494e+00 9.2399072995769600e+01 7.0804161906414906e+00 0 0 0
10840 38 3 5.9999999999999998e-02 6.8800314272403851e+00 9.2235169880778486e+01 6.7034071760548066e+00 0 0 0
10848 38 5 1.0299999999999999e-01 1.0804425213834405e+01 9.0263177855410319e+01 6.6579442625762306e+00 0 0 0
10839 38 3 5.9999999999999998e-02 7.0289259765368515e+00 9.2117145550072962e+01 8.5097772195590657e+00 0 0 0
10837 38 1 -1.2000000000000000e-01 6.9302574340563714e+00 9.1558403731544900e+01 7.5523388415115589e+00 0 0 0
10842 38 5 1.0299999999999999e-01 8.0580753014692892e+00 8.9842701108010431e+01 8.1051576855932481e+00 0 0 0
10838 38 2 9.7000000000000003e-02 8.2208012263748191e+00 9.0754194878565215e+01 7.4028338224950172e+00 0 0 0
10843 38 1 -1.2000000000000000e-01 9.4845761091485787e+00 9.1557885195150774e+01 7.7282916716471952e+00 0 0 0
10844 38 2 9.7000000000000003e-02 1.0781985046116576e+01 9.0766586689606356e+01 7.6128775481469191e+00 0 0 0
10845 38 3 5.9999999999999998e-02 9.3850918802620757e+00 9.1976086690024687e+01 8.7297900691843342e+00 0 0 0
10847 38 4 -2.0000000000000001e-01 1.0720357230643009e+01 8.9522873902231453e+01 8.8184673487842407e+00 0 0 0
25835 87 4 -2.0000000000000001e-01 8.3751004522464161e+00 9.3342566784393696e+01 1.1386291246572002e+01 0 0 0
25857 87 3 5.9999999999999998e-02 1.1972939183382792e+01 9.0726173602930899e+01 1.1289985492175825e+01 0 0 0
25833 87 3 5.9999999999999998e-02 6.9041860659130450e+00 9.0871546520994443e+01 1.1421266431968872e+01 0 0 0
25851 87 3 5.9999999999999998e-02 9.5926253446710259e+00 9.0533553768575217e+01 1.1578789973436191e+01 0 0 0
25254 85 5 1.0299999999999999e-01 1.1001231351032759e+01 8.7911587269211850e+01 1.1706486148577406e+01 0 0 0
10861 38 1 -1.2000000000000000e-01 1.2102652676488324e+01 9.1578191506756028e+01 7.5993640785316785e+00 0 0 0
10864 38 3 5.9999999999999998e-02 1.2157488413904121e+01 9.2234488101456876e+01 6.7350455001320473e+00 0 0 0
10863 38 3 5.9999999999999998e-02 1.2189996082371529e+01 9.2252386986830800e+01 8.4968032642465996e+00 0 0 0
25259 85 4 -2.0000000000000001e-01 1.3303398773046702e+01 8.7967441725489849e+01 1.0975392880525666e+01 0 0 0
10870 38 3 5.9999999999999998e-02 1.4832092469403941e+01 9.2299653513968835e+01 6.7978146089285580e+00 0 0 0
10866 38 5 1.0299999999999999e-01 1.3382130995466929e+01 9.0077852107989855e+01 8.3401574398452709e+00 0 0 0
10862 38 2 9.7000000000000003e-02 1.3420080607396727e+01 9.0842339141067811e+01 7.5817916494001700e+00 0 0 0
10867 38 1 -1.2000000000000000e-01 1.4746036825348991e+01 9.1693856184218760e+01 7.6697664107223433e+00 0 0 0
10869 38 3 5.9999999999999998e-02 1.4710242225905514e+01 9.2447497326697686e+01 8.4964868583863282e+00 0 0 0
25859 87 4 -2.0000000000000001e-01 1.3451001442249101e+01 9.2962741909724727e+01 1.0760436562289431e+01 0 0 0
10868 38 2 9.7000000000000003e-02 1.6075838806980300e+01 9.0856780616783013e+01 7.6491089842658262e+00 0 0 0
25875 87 3 5.9999999999999998e-02 1.4830503917558699e+01 9.0582207215065196e+01 1.1474538817242660e+01 0 0 0
25278 85 5 1.0299999999999999e-01 1.5882932056902444e+01 8.7960660741532081e+01 1.2054665784892771e+01 0 0 0
25878 87 5 1.0299999999999999e-01 1.5992343363236154e+01 9.2875836877391976e+01 1.1659772512554625e+01 0 0 0
10872 38 5 1.0299999999999999e-01 1.6108627288096677e+01 9.0232909754143009e+01 6.8143131237199803e+00 0 0 0
10871 38 4 -2.0000000000000001e-01 1.6076552387197868e+01 8.9783106480181587e+01 9.0993769839900409e+00 0 0 0
22825 77 1 -1.2000000000000000e-01 4.3155545422288579e+00 6.6477487221121152e+01 1.2586241797049581e+01 0 0 0
22807 77 1 -1.2000000000000000e-01 1.7062713277571497e+00 6.6628951193490209e+01 1.2515529211815185e+01 0 0 0
22808 77 2 9.7000000000000003e-02 3.0366566127631849e+00 6.7366343572174756e+01 1.2356667959122596e+01 0 0 0
22802 77 2 9.7000000000000003e-02 4.4875801735916165e-01 6.7557547430216275e+01 1.2516750237464406e+01 0 0 0
22826 77 2 9.7000000000000003e-02 5.6139984059351393e+00 6.7254612691004169e+01 1.2492013139720543e+01 0 0 0
22828 77 3 5.9999999999999998e-02 4.2161170112548758e+00 6.5989248609350042e+01 1.3570657539979265e+01 0 0 0
22810 77 3 5.9999999999999998e-02 1.8052915977682189e+00 6.6215610096019290e+01 1.3509526422722601e+01 0 0 0
22817 78 4 -2.0000000000000001e-01 3.0046999450246883e+00 6.4974354350243189e+01 1.5687970364022327e+01 0 0 0
22816 78 3 5.9999999999999998e-02 1.5733156402603821e+00 6.7101865843574458e+01 1.6274705039768534e+01 0 0 0
22822 78 3 5.9999999999999998e-02 4.3794416991609051e+00 6.7342719003234990e+01 1.6291073963511977e+01 0 0 0
22824 78 5 1.0299999999999999e-01 5.6903288025912966e+00 6.5239796393270254e+01 1.6814843691792618e+01 0 0 0
22812 77 5 1.0299999999999999e-01 3.0508255622365397e+00 6.8196501620515278e+01 1.3044180388036834e+01 0 0 0
22814 78 2 9.7000000000000003e-02 3.0479007837116381e+00 6.5881301501739301e+01 1.7236362400185275e+01 0 0 0
22805 77 4 -2.0000000000000001e-01 5.7991272464016008e-01 6.8519295264894282e+01 1.3986722415808654e+01 0 0 0
22829 77 4 -2.0000000000000001e-01 5.6863427747281143e+00 6.8404314776495156e+01 1.3965076396320255e+01 0 0 0
22205 75 4 -2.0000000000000001e-01 2.2221385724043347e-01 6.3199829357813528e+01 1.4156701264596643e+01 0 0 0
23400 78 5 1.0299999999999999e-01 4.1644250291405188e-01 6.5156797474169068e+01 1.6806105390485353e+01 0 0 0
22820 78 2 9.7000000000000003e-02 5.6244812152290731e+00 6.6018334115827955e+01 1.7542114996030282e+01 0 0 0
22819 78 1 -1.2000000000000000e-01 4.3074318777911165e+00 6.6788543156612064e+01 1.7274671333548000e+01 0 0 0
23396 78 2 9.7000000000000003e-02 4.3657157477395270e-01 6.5916836686633815e+01 1.7543918720456272e+01 0 0 0
22813 78 1 -1.2000000000000000e-01 1.6518755422210480e+00 6.6700520773536013e+01 1.7271023289144008e+01 0 0 0
22212 75 5 1.0299999999999999e-01 3.0950645079559074e+00 6.2923113737229585e+01 1.3239796887251165e+01 0 0 0
22229 75 4 -2.0000000000000001e-01 5.5049669069548575e+00 6.3279747617570052e+01 1.3926083348953840e+01 0 0 0
22815 78 3 5.9999999999999998e-02 1.7326439615008471e+00 6.7533255636313484e+01 1.8050609767162001e+01 0 0 0
22821 78 3 5.9999999999999998e-02 4.2247162661418622e+00 6.7586302520095018e+01 1.8027905165100702e+01 0 0 0
22818 78 5 1.0299999999999999e-01 3.1474714637882863e+00 6.5192272701665630e+01 1.8069321369042125e+01 0 0 0
9678 33 5 1.0299999999999999e-01 1.6071705366151722e+01 8.3148765042657558e+01 2.2743231214972410e+00 0 0 0
22831 77 1 -1.2000000000000000e-01 6.8686259150494200e+00 6.6421572392238559e+01 1.2369342059018198e+01 0 0 0
22832 77 2 9.7000000000000003e-02 8.1945440248968922e+00 6.7261386321958966e+01 1.2410231445333201e+01 0 0 0
22849 77 1 -1.2000000000000000e-01 9.4454529614868594e+00 6.6413341686083527e+01 1.2297408089918262e+01 0 0 0
22855 77 1 -1.2000000000000000e-01 1.2041736419872855e+01 6.6239803739065948e+01 1.2496897921911353e+01 0 0 0
22850 77 2 9.7000000000000003e-02 1.0781464371103366e+01 6.7141993298035615e+01 1.2694637256164702e+01 0 0 0
22840 78 3 5.9999999999999998e-02 6.8950422481068392e+00 6.7641672322111503e+01 1.6653810464886078e+01 0 0 0
22834 77 3 5.9999999999999998e-02 6.9236134639211304e+00 6.5628738544635013e+01 1.3138363340706563e+01 0 0 0
22852 77 3 5.9999999999999998e-02 9.4027493795938231e+00 6.5657593317342389e+01 1.3055320711833529e+01 0 0 0
22841 78 4 -2.0000000000000001e-01 8.3824863724700958e+00 6.5463959709837354e+01 1.5632979623483442e+01 0 0 0
22848 78 5 1.0299999999999999e-01 1.0801972231226733e+01 6.5291619545924604e+01 1.6696881133624860e+01 0 0 0
22846 78 3 5.9999999999999998e-02 9.6796502100225776e+00 6.7636898045179095e+01 1.6955246681721064e+01 0 0 0
22838 78 2 9.7000000000000003e-02 8.2584310995513235e+00 6.6132858417682115e+01 1.7274683977324326e+01 0 0 0
22836 77 5 1.0299999999999999e-01 8.2369149930895968e+00 6.7820542928163491e+01 1.3338855334359474e+01 0 0 0
22853 77 4 -2.0000000000000001e-01 1.0814117615511842e+01 6.7930886921683424e+01 1.4315951386318961e+01 0 0 0
22844 78 2 9.7000000000000003e-02 1.0827443332836639e+01 6.5883112120749942e+01 1.7679910773148066e+01 0 0 0
22837 78 1 -1.2000000000000000e-01 6.9225678204557921e+00 6.6904230504051327e+01 1.7482570327203895e+01 0 0 0
22253 75 4 -2.0000000000000001e-01 1.0842236968346297e+01 6.2956188852394206e+01 1.4236241587560274e+01 0 0 0
22843 78 1 -1.2000000000000000e-01 9.6070244825983906e+00 6.6780583133417650e+01 1.7605971234613843e+01 0 0 0
22861 78 1 -1.2000000000000000e-01 1.2054058353999750e+01 6.6754427409975676e+01 1.7668338415804023e+01 0 0 0
22864 78 3 5.9999999999999998e-02 1.1997510380925716e+01 6.7397391445859668e+01 1.6723814897048069e+01 0 0 0
22236 75 5 1.0299999999999999e-01 8.1468053955054778e+00 6.3037158190470976e+01 1.3280580024160018e+01 0 0 0
22858 77 3 5.9999999999999998e-02 1.2030826318257487e+01 6.5599957099873450e+01 1.3382114856637184e+01 0 0 0
22842 78 5 1.0299999999999999e-01 8.1509560982965112e+00 6.5214575010830828e+01 1.7794071229710415e+01 0 0 0
40867 138 1 -1.2000000000000000e-01 1.4574911665419345e+01 9.1508786367427021e+01 2.8469826869939233e+01 0 0 0
22246 76 3 5.9999999999999998e-02 9.3898402645723014e+00 6.2636472669290463e+01 1.6713303735014172e+01 0 0 0
22873 77 1 -1.2000000000000000e-01 1.4717178778756413e+01 6.6216238376915513e+01 1.2388441109695775e+01 0 0 0
22856 77 2 9.7000000000000003e-02 1.3335808977804357e+01 6.7030285601690579e+01 1.2404639220658961e+01 0 0 0
22865 78 4 -2.0000000000000001e-01 1.3321334789248107e+01 6.5386426785086456e+01 1.5846387493565135e+01 0 0 0
22862 78 2 9.7000000000000003e-02 1.3333974825054895e+01 6.6009643884466698e+01 1.7462739580747073e+01 0 0 0
22876 77 3 5.9999999999999998e-02 1.4736387274565283e+01 6.5373984386919886e+01 1.3028793642548056e+01 0 0 0
22870 78 3 5.9999999999999998e-02 1.4730503531756456e+01 6.7610168708674976e+01 1.7006856000490895e+01 0 0 0
22860 77 5 1.0299999999999999e-01 1.3363075414815725e+01 6.7710003374405616e+01 1.3272860567534272e+01 0 0 0
22867 78 1 -1.2000000000000000e-01 1.4626023558334159e+01 6.6792338313721913e+01 1.7720127485794958e+01 0 0 0
22874 77 2 9.7000000000000003e-02 1.5909162018825153e+01 6.7173532025842320e+01 1.2638441973762450e+01 0 0 0
22868 78 2 9.7000000000000003e-02 1.5998432569913568e+01 6.6029334336110637e+01 1.7709741660197185e+01 0 0 0
22277 75 4 -2.0000000000000001e-01 1.5977855837713285e+01 6.3311040677091135e+01 1.4160003168336528e+01 0 0 0
22872 78 5 1.0299999999999999e-01 1.6058291294317083e+01 6.5405512366049308e+01 1.6857655051988466e+01 0 0 0
22260 75 5 1.0299999999999999e-01 1.3372293544520335e+01 6.3274654824971151e+01 1.2971371512329794e+01 0 0 0
22877 77 4 -2.0000000000000001e-01 1.5815885698472634e+01 6.7926531008825961e+01 1.4209009169136227e+01 0 0 0
22866 78 5 1.0299999999999999e-01 1.3467683717545878e+01 6.5133196703698289e+01 1.8022199538327737e+01 0 0 0
22270 76 3 5.9999999999999998e-02 1.4631072032997793e+01 6.2738931154623998e+01 1.6726207433751913e+01 0 0 0
23407 79 1 -1.2000000000000000e-01 1.7612591307091809e+00 7.1490767474217364e+01 1.2657635561369750e+01 0 0 0
23408 79 2 9.7000000000000003e-02 2.9914478687589385e+00 7.2361262478500137e+01 1.2373478779740937e+01 0 0 0
23402 79 2 9.7000000000000003e-02 4.9309938483629018e-01 7.2351483535095937e+01 1.2853989888930078e+01 0 0 0
23425 79 1 -1.2000000000000000e-01 4.3140761330625335e+00 7.1544228495127626e+01 1.2440976901571146e+01 0 0 0
23405 79 4 -2.0000000000000001e-01 4.2129882435940563e-01 7.2985572175669631e+01 1.4432955929333801e+01 0 0 0
23426 79 2 9.7000000000000003e-02 5.5719337746269861e+00 7.2315264232227349e+01 1.2697470979577361e+01 0 0 0
23410 79 3 5.9999999999999998e-02 1.9307656041909227e+00 7.0953480455293061e+01 1.3595943699161667e+01 0 0 0
23428 79 3 5.9999999999999998e-02 4.1833519153135947e+00 7.0693222767670207e+01 1.3187094636553136e+01 0 0 0
23417 80 4 -2.0000000000000001e-01 3.2224028878052775e+00 7.0301044283996646e+01 1.6026186347040689e+01 0 0 0
23424 80 5 1.0299999999999999e-01 5.7380470408951583e+00 7.0633811754486942e+01 1.6805906267076278e+01 0 0 0
23416 80 3 5.9999999999999998e-02 1.7047821199372750e+00 7.2515820974756622e+01 1.6749483550844094e+01 0 0 0
23412 79 5 1.0299999999999999e-01 3.1177542529919995e+00 7.3179431337513662e+01 1.3090017009891367e+01 0 0 0
23422 80 3 5.9999999999999998e-02 4.3415965952149289e+00 7.2749669879900225e+01 1.7340560855794088e+01 0 0 0
23429 79 4 -2.0000000000000001e-01 5.4486504031069556e+00 7.3179807864274338e+01 1.4253437878577813e+01 0 0 0
23414 80 2 9.7000000000000003e-02 3.0601982132338001e+00 7.1032559007090541e+01 1.7638144688235336e+01 0 0 0
23996 80 2 9.7000000000000003e-02 4.6661988889580142e-01 7.0990837488489703e+01 1.7761440774296105e+01 0 0 0
23420 80 2 9.7000000000000003e-02 5.7330488811178544e+00 7.1041523529512403e+01 1.7778265992634655e+01 0 0 0
23419 80 1 -1.2000000000000000e-01 4.3323814410768993e+00 7.1853798082863705e+01 1.7938182696501052e+01 0 0 0
23413 80 1 -1.2000000000000000e-01 1.7656407305833854e+00 7.1866059618584941e+01 1.7684371756615366e+01 0 0 0
24000 80 5 1.0299999999999999e-01 5.9190253825060934e-01 7.0243238611381472e+01 1.7072400377546131e+01 0 0 0
24017 82 4 -2.0000000000000001e-01 2.8889095113347523e+00 7.4791832869089944e+01 1.6254051426950777e+01 0 0 0
24024 82 5 1.0299999999999999e-01 5.4468505069775430e+00 7.4915643693315644e+01 1.6983219530573830e+01 0 0 0
24600 82 5 1.0299999999999999e-01 3.1180567579357188e-01 7.5098616690487887e+01 1.7037067072887314e+01 0 0 0
23449 79 1 -1.2000000000000000e-01 9.4245908082257799e+00 7.1412177538952932e+01 1.2448369744861344e+01 0 0 0
23431 79 1 -1.2000000000000000e-01 6.8472598646957348e+00 7.1447157623909035e+01 1.2590479461451457e+01 0 0 0
23432 79 2 9.7000000000000003e-02 8.1303397663327779e+00 7.2306374707389111e+01 1.2455151678094650e+01 0 0 0
23452 79 3 5.9999999999999998e-02 9.2603253618536865e+00 7.0627931913061516e+01 1.3273381006153105e+01 0 0 0
23450 79 2 9.7000000000000003e-02 1.0748960547572631e+01 7.2225618786160922e+01 1.2650273771485477e+01 0 0 0
23440 80 3 5.9999999999999998e-02 6.8361340961293138e+00 7.2636872710417961e+01 1.7224858305424767e+01 0 0 0
23434 79 3 5.9999999999999998e-02 6.9049808446748102e+00 7.0713597216259501e+01 1.3452826032321344e+01 0 0 0
23441 80 4 -2.0000000000000001e-01 8.1693408399588190e+00 7.0473272291308177e+01 1.5909968184013680e+01 0 0 0
23448 80 5 1.0299999999999999e-01 1.0895277851291652e+01 7.0188707017903653e+01 1.7067151829274824e+01 0 0 0
23446 80 3 5.9999999999999998e-02 9.7414504110984499e+00 7.2537731275945347e+01 1.7003798461611481e+01 0 0 0
23436 79 5 1.0299999999999999e-01 8.1933870702932108e+00 7.3085627973703353e+01 1.3191497349702866e+01 0 0 0
23453 79 4 -2.0000000000000001e-01 1.0593756123811724e+01 7.2996439265790684e+01 1.4192732090814708e+01 0 0 0
23438 80 2 9.7000000000000003e-02 8.3028939467404772e+00 7.0936298972651628e+01 1.7543948463128231e+01 0 0 0
23444 80 2 9.7000000000000003e-02 1.0847031939100612e+01 7.0876304076438089e+01 1.7890948396797768e+01 0 0 0
23437 80 1 -1.2000000000000000e-01 7.0427004088204024e+00 7.1840852509425090e+01 1.7938849201727685e+01 0 0 0
23443 80 1 -1.2000000000000000e-01 9.5850713024880712e+00 7.1751672139088654e+01 1.7757323309371781e+01 0 0 0
23455 79 1 -1.2000000000000000e-01 1.2019821925172671e+01 7.1329219678690876e+01 1.2656806924353852e+01 0 0 0
23461 80 1 -1.2000000000000000e-01 1.2146117524182110e+01 7.1780478407442757e+01 1.7854429685516454e+01 0 0 0
23464 80 3 5.9999999999999998e-02 1.2184831371062657e+01 7.2424734633311743e+01 1.6951667761766902e+01 0 0 0
24041 82 4 -2.0000000000000001e-01 8.0132299594410377e+00 7.4628844861913393e+01 1.6026659951911075e+01 0 0 0
23458 79 3 5.9999999999999998e-02 1.2064201767195026e+01 7.0689590224932331e+01 1.3499133236954737e+01 0 0 0
24042 82 5 1.0299999999999999e-01 7.9927110062924562e+00 7.5021709351654707e+01 1.8330923160754548e+01 0 0 0
24048 82 5 1.0299999999999999e-01 1.0650601936039278e+01 7.4755748508544883e+01 1.6890802094852482e+01 0 0 0
23442 80 5 1.0299999999999999e-01 8.2234666817335871e+00 7.0080657650842468e+01 1.8264323905723391e+01 0 0 0
24072 82 5 1.0299999999999999e-01 1.5848903753470184e+01 7.4881418681049581e+01 1.7269938113111074e+01 0 0 0
23474 79 2 9.7000000000000003e-02 1.5934682096979328e+01 7.2146274999902062e+01 1.2866695821768513e+01 0 0 0
23456 79 2 9.7000000000000003e-02 1.3327803073327294e+01 7.2187431774491145e+01 1.2651141887547064e+01 0 0 0
23473 79 1 -1.2000000000000000e-01 1.4595853914158564e+01 7.1349058604455223e+01 1.2905081271347417e+01 0 0 0
23476 79 3 5.9999999999999998e-02 1.4521481426793926e+01 7.0731202181931991e+01 1.3789537588802975e+01 0 0 0
23465 80 4 -2.0000000000000001e-01 1.3370535271460389e+01 6.9806508249653888e+01 1.6333923458494748e+01 0 0 0
23460 79 5 1.0299999999999999e-01 1.3412750884227888e+01 7.3010447584740277e+01 1.3330932780656875e+01 0 0 0
23470 80 3 5.9999999999999998e-02 1.4611401455773043e+01 7.2378167051779613e+01 1.7125530126420678e+01 0 0 0
23462 80 2 9.7000000000000003e-02 1.3364200960873173e+01 7.0870404118746009e+01 1.7802311119690863e+01 0 0 0
23467 80 1 -1.2000000000000000e-01 1.4687631186412922e+01 7.1674833323483398e+01 1.7970107689404976e+01 0 0 0
23468 80 2 9.7000000000000003e-02 1.5942509135184851e+01 7.0819323733307641e+01 1.7876017399001125e+01 0 0 0
23472 80 5 1.0299999999999999e-01 1.5966123615070792e+01 7.0242750588121453e+01 1.6959674183395929e+01 0 0 0
24065 82 4 -2.0000000000000001e-01 1.3631470706834403e+01 7.4922789257072822e+01 1.5896965658371764e+01 0 0 0
24066 82 5 1.0299999999999999e-01 1.3269260396167473e+01 7.4658997964975157e+01 1.8171480260678400e+01 0 0 0
24025 81 1 -1.2000000000000000e-01 4.2489181166314935e+00 7.6183887088093485e+01 1.2863829701157018e+01 0 0 0
24007 81 1 -1.2000000000000000e-01 1.6558239370308467e+00 7.6073285291613999e+01 1.2551398232272284e+01 0 0 0
24008 81 2 9.7000000000000003e-02 2.9206204608422310e+00 7.6940526935905240e+01 1.2517536924553649e+01 0 0 0
24010 81 3 5.9999999999999998e-02 1.6886295274293195e+00 7.5517697164066860e+01 1.3430232607372709e+01 0 0 0
24028 81 3 5.9999999999999998e-02 4.2995301610260821e+00 7.5777606267412608e+01 1.3816744667114074e+01 0 0 0
24002 81 2 9.7000000000000003e-02 3.7630167775180134e-01 7.6900085373763091e+01 1.2612313885211025e+01 0 0 0
24026 81 2 9.7000000000000003e-02 5.5148091723220256e+00 7.7172410766365402e+01 1.2951054902404223e+01 0 0 0
24005 81 4 -2.0000000000000001e-01 4.4100561001033645e-01 7.7725591307221180e+01 1.4198486187083711e+01 0 0 0
24596 82 2 9.7000000000000003e-02 3.9200586759389472e-01 7.5756626392501232e+01 1.7888905044845192e+01 0 0 0
24012 81 5 1.0299999999999999e-01 2.9012381105657727e+00 7.7801760925221913e+01 1.3234296093498196e+01 0 0 0
24016 82 3 5.9999999999999998e-02 1.4516057909986870e+00 7.7207046263160635e+01 1.6890898630493197e+01 0 0 0
24029 81 4 -2.0000000000000001e-01 5.3850696447715025e+00 7.8222731641257369e+01 1.4337040339433479e+01 0 0 0
24624 84 5 1.0299999999999999e-01 5.5598800209550365e+00 7.9979309756647979e+01 1.7138467149314042e+01 0 0 0
24022 82 3 5.9999999999999998e-02 4.2101615995585790e+00 7.7223045903202106e+01 1.6760514614787340e+01 0 0 0
24014 82 2 9.7000000000000003e-02 2.9556895360420241e+00 7.5858243769133807e+01 1.7705761020098475e+01 0 0 0
24617 84 4 -2.0000000000000001e-01 2.8935180206509865e+00 7.9914108117043369e+01 1.6176536178064076e+01 0 0 0
24620 84 2 9.7000000000000003e-02 5.6277998638601989e+00 8.0695309009484106e+01 1.7879778824713117e+01 0 0 0
25200 84 5 1.0299999999999999e-01 4.0952595202290176e-01 8.0090310603577677e+01 1.7056922584541599e+01 0 0 0
24610 83 3 5.9999999999999998e-02 1.6642510627927611e+00 8.0623159935953737e+01 1.3722489031214788e+01 0 0 0
24628 83 3 5.9999999999999998e-02 4.1766219431135196e+00 8.0592840213870673e+01 1.3905690488574553e+01 0 0 0
24013 82 1 -1.2000000000000000e-01 1.6428729658367609e+00 7.6589279724913325e+01 1.7779336210427964e+01 0 0 0
25196 84 2 9.7000000000000003e-02 4.3231811607137599e-01 8.0799873462800136e+01 1.7965742973897505e+01 0 0 0
24614 84 2 9.7000000000000003e-02 3.0096092266075978e+00 8.0860104746655537e+01 1.7729073417586072e+01 0 0 0
24019 82 1 -1.2000000000000000e-01 4.2287209046978678e+00 7.6588277295494450e+01 1.7634853583413808e+01 0 0 0
24020 82 2 9.7000000000000003e-02 5.4850789416704151e+00 7.5705814189836673e+01 1.7770520436569548e+01 0 0 0
24625 83 1 -1.2000000000000000e-01 4.2425500121105477e+00 8.1280243386135894e+01 1.3027616191927020e+01 0 0 0
24033 81 3 5.9999999999999998e-02 6.7923042263634779e+00 7.5424531697840678e+01 1.2229157169797364e+01 0 0 0
24031 81 1 -1.2000000000000000e-01 6.8268240422451774e+00 7.6250297867469314e+01 1.3030750300464485e+01 0 0 0
24032 81 2 9.7000000000000003e-02 8.1324272392915322e+00 7.7076663887829497e+01 1.2919218576842674e+01 0 0 0
24049 81 1 -1.2000000000000000e-01 9.3636116953282453e+00 7.6156225773035160e+01 1.2615506893459671e+01 0 0 0
24055 81 1 -1.2000000000000000e-01 1.2003927077525407e+01 7.6176703806233675e+01 1.2392509789368946e+01 0 0 0
24052 81 3 5.9999999999999998e-02 9.2834478394690549e+00 7.5453988683380430e+01 1.3436299552125709e+01 0 0 0
24050 81 2 9.7000000000000003e-02 1.0719035611375521e+01 7.6982670663309079e+01 1.2603912420881546e+01 0 0 0
24034 81 3 5.9999999999999998e-02 6.7956339199501343e+00 7.5686627204002065e+01 1.3954015777795584e+01 0 0 0
24040 82 3 5.9999999999999998e-02 6.8074420343342519e+00 7.7193406157307621e+01 1.6618747599068580e+01 0 0 0
24046 82 3 5.9999999999999998e-02 9.4972574016638855e+00 7.7106275313512370e+01 1.6741136805462290e+01 0 0 0
24036 81 5 1.0299999999999999e-01 8.3769276002671464e+00 7.7618711198276742e+01 1.3808161395365632e+01 0 0 0
24053 81 4 -2.0000000000000001e-01 1.0749067868171263e+01 7.8039554637445448e+01 1.4076367312146381e+01 0 0 0
24648 84 5 1.0299999999999999e-01 1.0823800350207923e+01 8.0085631604757694e+01 1.6658726305051719e+01 0 0 0
24641 84 4 -2.0000000000000001e-01 8.1805637480738707e+00 7.9616414000841019e+01 1.6391151952603121e+01 0 0 0
[truncated: 16,551,220 more chars]
