# Supplementary material for: Thermodynamic driving forces in contact electrification between polymeric materials
Source: Nat Commun. 2024 Mar 23;15:2616. doi: 10.1038/s41467-024-46932-2 (PMC10960812; doi:10.1038/s41467-024-46932-2)
Supplement: Supplementary file 6 — Supplementary Dataset 3 [file 41467_2024_46932_MOESM6_ESM.zip › configuration_data/final/PVC_c/OH.data]

LAMMPS data file via write_data, version 3 Mar 2020, timestep = 20000082

51002 atoms
9 atom types
49001 bonds
6 bond types
92000 angles
8 angle types
135000 dihedrals
6 dihedral types

0.0000000000000000e+00 1.2896000000000001e+02 xlo xhi
0.0000000000000000e+00 1.2520000000000000e+02 ylo yhi
0.0000000000000000e+00 1.1000000000000000e+02 zlo zhi

Masses

1 12.011
2 12.011
3 1.008
4 35.453
5 1.008
6 15.9994
7 1.008
8 15.9994
9 1.008

Pair Coeffs # lj/cut/coul/long/intel

1 0.066 3.5
2 0.066 3.5
3 0.03 2.5
4 0.3 3.4
5 0.03 2.5
6 0.15535 3.166
7 0 2.058
8 0.01195 3.81
9 0 1

Bond Coeffs # harmonic/intel

1 245 1.781
2 340 1.09
3 268 1.529
4 340 1.09
5 600 1
6 600 1

Angle Coeffs # harmonic/intel

1 58.35 112.7
2 37.5 110.7
3 37.5 110.7
4 58.35 112.7
5 51 107.6
6 69 109.8
7 33 107.8
8 75 109.47

Dihedral Coeffs # opls/intel

1 1.3 -0.05 0.2 0
2 0 0 0.4 0
3 0 0 0.3 0
4 0 0 0.4 0
5 0 0 0.3 0
6 0 0 0.3 0

Atoms # full

7 1 1 -1.2000000000000000e-01 3.0429352847601407e+00 4.3561750590085841e+00 2.3056817926390005e+00 0 0 0
9 1 3 5.9999999999999998e-02 3.0813220808793567e+00 3.9704867577154515e+00 1.2962795502712603e+00 0 0 0
25 1 1 -1.2000000000000000e-01 5.6383266762905597e+00 4.2968823669762912e+00 2.4893149691825567e+00 0 0 0
10 1 3 5.9999999999999998e-02 3.1164734960468268e+00 3.4695886810816683e+00 2.9283861180364759e+00 0 0 0
28 1 3 5.9999999999999998e-02 5.4134314163615116e+00 3.4150146761596356e+00 3.1029896096719654e+00 0 0 0
14411 49 4 -2.0000000000000001e-01 4.3662494404704937e+00 1.1868462588394117e+00 1.0812667673644445e+00 0 1 0
14406 49 5 1.0299999999999999e-01 1.7279190725379914e+00 1.0433206065012592e+00 2.0915885522334503e+00 0 1 0
2 1 2 9.7000000000000003e-02 1.7027686928791452e+00 5.0814367584647195e+00 2.6792017442231475e+00 0 0 0
8 1 2 9.7000000000000003e-02 4.3302272756083262e+00 5.1507396121886524e+00 2.5506926735277151e+00 0 0 0
1 1 1 -1.2000000000000000e-01 5.0546565348305306e-01 4.1818927607439571e+00 2.2652579498977858e+00 1 0 0
3 1 3 5.9999999999999998e-02 6.3454861958326803e-01 3.8969492435894955e+00 1.2545606350402991e+00 1 0 0
4 1 3 5.9999999999999998e-02 5.4418591248436898e-01 3.2760098578273316e+00 2.9475705172206954e+00 1 0 0
14412 49 5 1.0299999999999999e-01 4.3662575417616072e+00 7.2072073800910008e-01 3.2556790142010357e+00 0 1 0
12 1 5 1.0299999999999999e-01 4.3448392314365902e+00 5.9062891892893026e+00 3.3723022828663600e+00 0 0 0
5 1 4 -2.0000000000000001e-01 1.6832693175376385e+00 5.4734928749150580e+00 4.3811316303890138e+00 0 0 0
27 1 3 5.9999999999999998e-02 5.6625891398720620e+00 3.9676773028381707e+00 1.4541600015286589e+00 0 0 0
6 1 5 1.0299999999999999e-01 1.7392940921426832e+00 6.0469450538489662e+00 2.1426548173396585e+00 0 0 0
14405 49 4 -2.0000000000000001e-01 1.7341407967860447e+00 3.5060784350459967e-01 4.3335515259010062e+00 0 1 0
17 2 4 -2.0000000000000001e-01 4.4937900760935934e+00 2.7520633028944967e+00 5.9871554360420172e+00 0 0 0
11 1 4 -2.0000000000000001e-01 4.4371149200927462e+00 6.2821711437789878e+00 1.1685477344670590e+00 0 0 0
14408 49 2 9.7000000000000003e-02 4.3117503157278492e+00 6.8875294923816804e-02 2.3877344178654809e+00 0 1 0
14402 49 2 9.7000000000000003e-02 1.7642477660762865e+00 4.4816831720190610e-02 2.5766401216837007e+00 0 1 0
14430 49 5 1.0299999999999999e-01 6.9676839803095465e+00 1.1787859590466874e+00 2.0801937916732847e+00 0 1 0
33 1 3 5.9999999999999998e-02 8.1111688761366789e+00 3.6381790919898624e+00 1.4950136884793652e+00 0 0 0
31 1 1 -1.2000000000000000e-01 8.1595639121500501e+00 4.1860195590377680e+00 2.4474340817846731e+00 0 0 0
49 1 1 -1.2000000000000000e-01 1.0756761127189534e+01 4.3401566169426289e+00 2.5758915349166318e+00 0 0 0
51 1 3 5.9999999999999998e-02 1.0739938923635107e+01 3.8090558195880120e+00 1.5916006857927760e+00 0 0 0
52 1 3 5.9999999999999998e-02 1.0618381478130988e+01 3.5847839621204285e+00 3.3866941191814588e+00 0 0 0
34 1 3 5.9999999999999998e-02 8.2227572862443292e+00 3.4118368628362750e+00 3.2382248114124503e+00 0 0 0
14436 49 5 1.0299999999999999e-01 9.6200866677489767e+00 8.0009411391329432e-01 3.3973655373399745e+00 0 1 0
32 1 2 9.7000000000000003e-02 9.4248931511005605e+00 5.1239191099710171e+00 2.5818822996664350e+00 0 0 0
26 1 2 9.7000000000000003e-02 6.9404004807188819e+00 4.9994603721051512e+00 2.8720972165855452e+00 0 0 0
14429 49 4 -2.0000000000000001e-01 7.1748515228208589e+00 6.1520989279439786e-01 4.3119802858416882e+00 0 1 0
14435 49 4 -2.0000000000000001e-01 9.7283239048308676e+00 1.2683245253491195e+00 1.0688246531977323e+00 0 1 0
36 1 5 1.0299999999999999e-01 9.4003420032761955e+00 5.7162758555239233e+00 3.4621382713597213e+00 0 0 0
29 1 4 -2.0000000000000001e-01 6.9796844981978436e+00 5.4128826366580407e+00 4.6456807625806134e+00 0 0 0
30 1 5 1.0299999999999999e-01 6.9595439178632024e+00 5.9730049887454557e+00 2.3721532008409141e+00 0 0 0
50 1 2 9.7000000000000003e-02 1.1967677263730875e+01 5.1706059913285891e+00 2.9150676152915005e+00 0 0 0
14454 49 5 1.0299999999999999e-01 1.2160128978290883e+01 1.0185842409572003e+00 1.9346570122609767e+00 0 1 0
53 1 4 -2.0000000000000001e-01 1.1803813554220321e+01 5.8308413093184166e+00 4.4990530993881253e+00 0 0 0
14432 49 2 9.7000000000000003e-02 9.5795726866480191e+00 1.6612227824444495e-01 2.4610693324366388e+00 0 1 0
14426 49 2 9.7000000000000003e-02 6.9254557607713680e+00 2.1487278865316109e-01 2.6079285814788422e+00 0 1 0
54 1 5 1.0299999999999999e-01 1.1976991958382305e+01 5.9027741112348897e+00 2.0762897433626106e+00 0 0 0
14450 49 2 9.7000000000000003e-02 1.2147989569979762e+01 1.2443820078928973e-01 2.5565763995654405e+00 0 1 0
14453 49 4 -2.0000000000000001e-01 1.2273618192565939e+01 6.8089238434340227e-01 4.2363065704028138e+00 0 1 0
57 1 3 5.9999999999999998e-02 1.3115559132790919e+01 3.8497244945801832e+00 1.6720629970662810e+00 0 0 0
58 1 3 5.9999999999999998e-02 1.3350691930488598e+01 3.6620428830826683e+00 3.5288219856401883e+00 0 0 0
55 1 1 -1.2000000000000000e-01 1.3253526410919743e+01 4.3307072584217066e+00 2.6852510808826930e+00 0 0 0
14459 49 4 -2.0000000000000001e-01 1.4665224263102756e+01 1.4452462270149975e+00 1.2349019823758849e+00 0 1 0
14460 49 5 1.0299999999999999e-01 1.4774797588091459e+01 6.0884949361732321e-01 3.4216270799186179e+00 0 1 0
56 1 2 9.7000000000000003e-02 1.4501165235391621e+01 5.1553582166825525e+00 2.6310725590019484e+00 0 0 0
60 1 5 1.0299999999999999e-01 1.4493869070825804e+01 5.7635113365647879e+00 3.5247211642909391e+00 0 0 0
65 2 4 -2.0000000000000001e-01 1.4763359287176376e+01 2.1032315395061061e+00 6.1121239395249445e+00 0 0 0
73 1 1 -1.2000000000000000e-01 1.5772703126742551e+01 4.3036640260460421e+00 2.5424188090002162e+00 0 0 0
76 1 3 5.9999999999999998e-02 1.5689571816215986e+01 3.4276556988650801e+00 3.2636332280492848e+00 0 0 0
75 1 3 5.9999999999999998e-02 1.5653403116687064e+01 3.7763579000603080e+00 1.6178319040308458e+00 0 0 0
14456 49 2 9.7000000000000003e-02 1.4800625214586880e+01 1.0304156614305737e-01 2.4658579326332064e+00 0 1 0
604 3 3 5.9999999999999998e-02 4.2992147242792189e-01 8.2274988544000571e+00 2.5989016645256773e+00 1 0 0
609 3 3 5.9999999999999998e-02 3.0461889927284052e+00 9.1562987687226975e+00 1.2208726411982949e+00 0 0 0
610 3 3 5.9999999999999998e-02 3.0648475319328568e+00 8.4468142202690917e+00 2.7992563350722119e+00 0 0 0
628 3 3 5.9999999999999998e-02 5.4594939024288474e+00 8.5341271114953461e+00 3.1759189206431349e+00 0 0 0
607 3 1 -1.2000000000000000e-01 3.0676604287866045e+00 9.4059286633299823e+00 2.2938093712371495e+00 0 0 0
625 3 1 -1.2000000000000000e-01 5.6357911672622185e+00 9.4048172131398289e+00 2.4715555789085544e+00 0 0 0
608 3 2 9.7000000000000003e-02 4.3615307671620451e+00 1.0304779060535020e+01 2.4536439494437299e+00 0 0 0
612 3 5 1.0299999999999999e-01 4.2450379683648576e+00 1.0917340462677510e+01 3.3820858455020057e+00 0 0 0
602 3 2 9.7000000000000003e-02 1.7084408522185639e+00 1.0050861095715501e+01 2.6290973718449746e+00 0 0 0
605 3 4 -2.0000000000000001e-01 1.7055517768147368e+00 1.0385265218466088e+01 4.4459782743711358e+00 0 0 0
606 3 5 1.0299999999999999e-01 1.6686742853918990e+00 1.1002677273434445e+01 2.1415586703160367e+00 0 0 0
611 3 4 -2.0000000000000001e-01 4.2595244463100004e+00 1.1465934883186211e+01 1.0706473269872965e+00 0 0 0
601 3 1 -1.2000000000000000e-01 4.4637953269228325e-01 9.2676892751707332e+00 2.2190607871474231e+00 1 0 0
603 3 3 5.9999999999999998e-02 4.7094962154781544e-01 8.9728516041854665e+00 1.1978901820985282e+00 1 0 0
627 3 3 5.9999999999999998e-02 5.8520174024302527e+00 8.9886563960947630e+00 1.4901848060585250e+00 0 0 0
617 4 4 -2.0000000000000001e-01 4.4832643090004858e+00 8.1669423014278610e+00 5.9935467753970073e+00 0 0 0
35 1 4 -2.0000000000000001e-01 9.4454881838155149e+00 6.2797427351046977e+00 1.2252291778522417e+00 0 0 0
630 3 5 1.0299999999999999e-01 6.9010100299602044e+00 1.0880911342028966e+01 2.0265163464308493e+00 0 0 0
629 3 4 -2.0000000000000001e-01 6.6989057376744254e+00 1.0920065610495202e+01 4.3885952453334998e+00 0 0 0
626 3 2 9.7000000000000003e-02 6.9055636149576989e+00 1.0172411868991475e+01 2.8332065461746243e+00 0 0 0
634 3 3 5.9999999999999998e-02 8.1373497320262231e+00 8.6668168217234101e+00 3.6683804087904917e+00 0 0 0
652 3 3 5.9999999999999998e-02 1.0773027774909748e+01 8.6419011342403653e+00 3.5223365637481217e+00 0 0 0
651 3 3 5.9999999999999998e-02 1.0748664430887628e+01 8.6951638558080209e+00 1.7847587507849871e+00 0 0 0
633 3 3 5.9999999999999998e-02 8.1104002390690031e+00 8.7059572580843696e+00 1.8598000120729004e+00 0 0 0
649 3 1 -1.2000000000000000e-01 1.0742620145804048e+01 9.3142862598963152e+00 2.6691581791492291e+00 0 0 0
631 3 1 -1.2000000000000000e-01 8.1847974695663162e+00 9.2749361056197959e+00 2.7850245343884721e+00 0 0 0
636 3 5 1.0299999999999999e-01 9.4127564790963980e+00 1.0995486844964685e+01 3.3767500203152370e+00 0 0 0
632 3 2 9.7000000000000003e-02 9.4587590507436285e+00 1.0145919140952234e+01 2.6939536287176904e+00 0 0 0
635 3 4 -2.0000000000000001e-01 9.3587526720374168e+00 1.1081283219403135e+01 1.1680708693944866e+00 0 0 0
650 3 2 9.7000000000000003e-02 1.2079428998171974e+01 1.0115027098584914e+01 2.7494418535270762e+00 0 0 0
653 3 4 -2.0000000000000001e-01 1.1925531846493421e+01 1.1086564652724039e+01 4.2279703570327651e+00 0 0 0
654 3 5 1.0299999999999999e-01 1.2085127929673884e+01 1.0685925629361593e+01 1.8216593562061096e+00 0 0 0
59 1 4 -2.0000000000000001e-01 1.4500140341422615e+01 6.2085079535801251e+00 1.1865227726907861e+00 0 0 0
657 3 3 5.9999999999999998e-02 1.3412817768219805e+01 8.4535686785688551e+00 2.0643101270176953e+00 0 0 0
658 3 3 5.9999999999999998e-02 1.3447450924865430e+01 8.6284693044956580e+00 3.7124907468082977e+00 0 0 0
655 3 1 -1.2000000000000000e-01 1.3381726122126741e+01 9.2436874453844151e+00 2.8242080320865677e+00 0 0 0
660 3 5 1.0299999999999999e-01 1.4633819303782687e+01 1.0748360270546653e+01 3.6313663310695046e+00 0 0 0
656 3 2 9.7000000000000003e-02 1.4623292230127369e+01 1.0098723692586375e+01 2.7294863214730385e+00 0 0 0
659 3 4 -2.0000000000000001e-01 1.4645381969272554e+01 1.1227418374238024e+01 1.2766396831307991e+00 0 0 0
676 3 3 5.9999999999999998e-02 1.5920687473966909e+01 8.6729434926568754e+00 3.5508566986487704e+00 0 0 0
673 3 1 -1.2000000000000000e-01 1.5929247656752933e+01 9.3440726415798352e+00 2.6846106500405136e+00 0 0 0
675 3 3 5.9999999999999998e-02 1.5972389354730232e+01 8.7188472073957897e+00 1.7408753434729762e+00 0 0 0
665 4 4 -2.0000000000000001e-01 1.4560296096005162e+01 7.3562628902680105e+00 5.8288609083986671e+00 0 0 0
1210 5 3 5.9999999999999998e-02 3.0078668438295266e+00 1.3605169102887807e+01 3.3243651278695365e+00 0 0 0
1209 5 3 5.9999999999999998e-02 2.8789205044390860e+00 1.3773782453563090e+01 1.6234452381725974e+00 0 0 0
1227 5 3 5.9999999999999998e-02 5.6336975533357210e+00 1.3736577760520532e+01 1.4197065263342268e+00 0 0 0
1228 5 3 5.9999999999999998e-02 5.4473661932028623e+00 1.3274996825495391e+01 3.1411482024253377e+00 0 0 0
1225 5 1 -1.2000000000000000e-01 5.5855221623847893e+00 1.4174169460363501e+01 2.4640964322478753e+00 0 0 0
1207 5 1 -1.2000000000000000e-01 2.8876090731854895e+00 1.4373221925864462e+01 2.5645741291847335e+00 0 0 0
1208 5 2 9.7000000000000003e-02 4.3162810179813729e+00 1.5131271489047347e+01 2.5614941816962320e+00 0 0 0
1202 5 2 9.7000000000000003e-02 1.6353855025775252e+00 1.5212408260865352e+01 2.8437105107594451e+00 0 0 0
1205 5 4 -2.0000000000000001e-01 1.7232995580656041e+00 1.5840473290253264e+01 4.4529132385392920e+00 0 0 0
1212 5 5 1.0299999999999999e-01 4.3472969314057055e+00 1.5809841199471835e+01 3.4368308462007704e+00 0 0 0
1211 5 4 -2.0000000000000001e-01 4.3714168379013758e+00 1.6291522478723991e+01 1.1157666483144002e+00 0 0 0
1206 5 5 1.0299999999999999e-01 1.5875447587598281e+00 1.6118757961296190e+01 2.1419026958895637e+00 0 0 0
1201 5 1 -1.2000000000000000e-01 3.2884629670718235e-01 1.4432787280236766e+01 2.5428951216078781e+00 1 0 0
1203 5 3 5.9999999999999998e-02 3.5317554961724068e-01 1.3903959861458912e+01 1.5767884558091156e+00 1 0 0
1204 5 3 5.9999999999999998e-02 2.3958294352788914e-01 1.3764900355950534e+01 3.4066869521422438e+00 1 0 0
1828 7 3 5.9999999999999998e-02 5.6158853963757629e+00 1.8732257754109852e+01 2.7910338611193981e+00 0 0 0
1810 7 3 5.9999999999999998e-02 3.2705858126744687e+00 1.8590767576028870e+01 2.6583802312144837e+00 0 0 0
1817 8 4 -2.0000000000000001e-01 4.5169973980959019e+00 1.8212186446193666e+01 5.6008754633957345e+00 0 0 0
1804 7 3 5.9999999999999998e-02 4.8521736617755362e-01 1.8670673850403308e+01 3.0047845921036314e+00 1 0 0
1229 5 4 -2.0000000000000001e-01 7.0110098593185235e+00 1.5423589091994035e+01 4.4194943252941172e+00 0 0 0
1230 5 5 1.0299999999999999e-01 7.0115284782715559e+00 1.5914402043994963e+01 2.2221144094871828e+00 0 0 0
1226 5 2 9.7000000000000003e-02 6.9282563838808615e+00 1.4923175264931816e+01 2.7049823980076648e+00 0 0 0
1234 5 3 5.9999999999999998e-02 8.2735699826013409e+00 1.3426139190173831e+01 3.1526418701804206e+00 0 0 0
1252 5 3 5.9999999999999998e-02 1.0838919538967465e+01 1.3500267399596130e+01 2.9508616328483170e+00 0 0 0
1233 5 3 5.9999999999999998e-02 8.1014063585114524e+00 1.3705021845138340e+01 1.3388517154782671e+00 0 0 0
1251 5 3 5.9999999999999998e-02 1.0833411921620518e+01 1.3686649552670856e+01 1.2180186441111924e+00 0 0 0
1249 5 1 -1.2000000000000000e-01 1.0727079565892931e+01 1.4235210285722504e+01 2.2369371162495830e+00 0 0 0
1231 5 1 -1.2000000000000000e-01 8.1285071217129961e+00 1.4140324706006588e+01 2.3365109773311392e+00 0 0 0
1232 5 2 9.7000000000000003e-02 9.4280692611004415e+00 1.5070312924849771e+01 2.3142389027003438e+00 0 0 0
1236 5 5 1.0299999999999999e-01 9.5140621091265309e+00 1.5696413221120299e+01 3.2198651812041388e+00 0 0 0
1235 5 4 -2.0000000000000001e-01 9.4087218759924358e+00 1.6328896823968996e+01 1.0774881139860959e+00 0 0 0
1250 5 2 9.7000000000000003e-02 1.2041433101917761e+01 1.4994426716361360e+01 2.4749548308810208e+00 0 0 0
1834 7 3 5.9999999999999998e-02 8.1254925237904168e+00 1.8488223608576853e+01 2.9218990110511394e+00 0 0 0
1253 5 4 -2.0000000000000001e-01 1.1937257876327029e+01 1.5924301884354144e+01 4.0170734463090545e+00 0 0 0
1241 6 4 -2.0000000000000001e-01 9.5760370251985041e+00 1.2683606939916547e+01 5.8727771602290062e+00 0 0 0
1841 8 4 -2.0000000000000001e-01 9.3978800436402032e+00 1.7470233777820731e+01 5.8599067166088270e+00 0 0 0
1852 7 3 5.9999999999999998e-02 1.0833468183268176e+01 1.8398100346585792e+01 2.8548258208434349e+00 0 0 0
1254 5 5 1.0299999999999999e-01 1.2209563889352758e+01 1.5782699581359800e+01 1.6833123815909661e+00 0 0 0
1265 6 4 -2.0000000000000001e-01 1.4638041912300634e+01 1.2866164217785695e+01 5.8346975313300380e+00 0 0 0
1257 5 3 5.9999999999999998e-02 1.3212777639914812e+01 1.3706583830535330e+01 1.2814577438511883e+00 0 0 0
1258 5 3 5.9999999999999998e-02 1.3259551074693061e+01 1.3418149704632153e+01 3.0222648769215428e+00 0 0 0
1255 5 1 -1.2000000000000000e-01 1.3320306256692303e+01 1.4175956129600907e+01 2.2994788352784923e+00 0 0 0
1256 5 2 9.7000000000000003e-02 1.4680015798316523e+01 1.4974082080089278e+01 2.4846654691941019e+00 0 0 0
1260 5 5 1.0299999999999999e-01 1.4732281526263105e+01 1.5503433306127651e+01 3.4874399146011834e+00 0 0 0
1259 5 4 -2.0000000000000001e-01 1.4681934438821973e+01 1.6266512694045691e+01 1.2418621160668024e+00 0 0 0
1865 8 4 -2.0000000000000001e-01 1.5021255568066088e+01 1.7435585430971475e+01 5.8082853615083598e+00 0 0 0
1273 5 1 -1.2000000000000000e-01 1.5937480459845016e+01 1.4098825701180377e+01 2.2301966853378099e+00 0 0 0
1276 5 3 5.9999999999999998e-02 1.5785444111498435e+01 1.3130204898287184e+01 2.7360404120700594e+00 0 0 0
1858 7 3 5.9999999999999998e-02 1.3409604216658030e+01 1.8458554123999875e+01 2.9095929591438248e+00 0 0 0
49605 1685 7 4.2380000000000001e-01 1.4061210895624878e+01 2.7399881400715476e+01 6.2973594740278585e+01 0 0 0
1857 7 3 5.9999999999999998e-02 1.3386224281613682e+01 1.8917106678551551e+01 1.2576582457842707e+00 0 0 0
1275 5 3 5.9999999999999998e-02 1.5950037268112455e+01 1.3837469758066765e+01 1.2203312545556311e+00 0 0 0
1809 7 3 5.9999999999999998e-02 2.9480825217116196e+00 1.9271027378449045e+01 1.1296544353379270e+00 0 0 0
1827 7 3 5.9999999999999998e-02 5.8909286583438263e+00 1.9250123418829002e+01 1.1478620154556636e+00 0 0 0
1803 7 3 5.9999999999999998e-02 6.2318636712475350e-01 1.9141374278724911e+01 1.2062776505911679e+00 1 0 0
1807 7 1 -1.2000000000000000e-01 3.1629867954876061e+00 1.9558941688236246e+01 2.1648652926023879e+00 0 0 0
1825 7 1 -1.2000000000000000e-01 5.7184908740900315e+00 1.9537882789465311e+01 2.1808396197954591e+00 0 0 0
1802 7 2 9.7000000000000003e-02 1.9120157040958776e+00 2.0212791796555752e+01 2.5871031513702971e+00 0 0 0
1808 7 2 9.7000000000000003e-02 4.4006289906952780e+00 2.0417199056876960e+01 2.3187246733029117e+00 0 0 0
1812 7 5 1.0299999999999999e-01 4.4963236546688368e+00 2.0901971493320083e+01 3.3159464412648201e+00 0 0 0
1805 7 4 -2.0000000000000001e-01 2.0454368227968547e+00 2.0645986450036364e+01 4.3215393726990268e+00 0 0 0
1806 7 5 1.0299999999999999e-01 1.7605652887646439e+00 2.1141941193346380e+01 2.0622196424920167e+00 0 0 0
1811 7 4 -2.0000000000000001e-01 4.3893422285936303e+00 2.1744590089608742e+01 1.1483068436048400e+00 0 0 0
2410 9 3 5.9999999999999998e-02 3.0566259815349612e+00 2.3918262542933483e+01 3.0094300373309446e+00 0 0 0
2428 9 3 5.9999999999999998e-02 5.6778135047528959e+00 2.3797065686566778e+01 2.9001387937029297e+00 0 0 0
2409 9 3 5.9999999999999998e-02 3.0345671333830584e+00 2.4319848312308473e+01 1.3586818134515661e+00 0 0 0
1801 7 1 -1.2000000000000000e-01 6.3063612213557074e-01 1.9538282885632626e+01 2.3098968741379542e+00 1 0 0
2404 9 3 5.9999999999999998e-02 5.5167994575362111e-01 2.3736355126229189e+01 2.9564243638569168e+00 1 0 0
2403 9 3 5.9999999999999998e-02 4.6412876391701224e-01 2.4187195392595637e+01 1.3122222376529298e+00 1 0 0
2401 9 1 -1.2000000000000000e-01 5.2594139990338828e-01 2.4632910309603620e+01 2.3322992328585457e+00 1 0 0
2407 9 1 -1.2000000000000000e-01 3.1181463695900615e+00 2.4771357786734104e+01 2.3729020465237647e+00 0 0 0
2425 9 1 -1.2000000000000000e-01 5.6965151836952055e+00 2.4761150959864416e+01 2.3541439279425145e+00 0 0 0
2427 9 3 5.9999999999999998e-02 5.9190465545526880e+00 2.4523579562353348e+01 1.3257431935776556e+00 0 0 0
2417 10 4 -2.0000000000000001e-01 4.4264979642975275e+00 2.2820343951908370e+01 5.8192994798281346e+00 0 0 0
1833 7 3 5.9999999999999998e-02 8.3014356792934869e+00 1.9052483658169489e+01 1.2745607681591768e+00 0 0 0
1851 7 3 5.9999999999999998e-02 1.0815858147402242e+01 1.9069130972732065e+01 1.2408797098120903e+00 0 0 0
1849 7 1 -1.2000000000000000e-01 1.0862225970168355e+01 1.9317726154206504e+01 2.2597667679657971e+00 0 0 0
1829 7 4 -2.0000000000000001e-01 6.8738501047495717e+00 2.0523995459705350e+01 4.3717426010549332e+00 0 0 0
1830 7 5 1.0299999999999999e-01 7.0813783834970154e+00 2.1173768198833660e+01 2.1484520471791635e+00 0 0 0
1826 7 2 9.7000000000000003e-02 7.0088643722693593e+00 2.0213769241713219e+01 2.6224563316683906e+00 0 0 0
1831 7 1 -1.2000000000000000e-01 8.2789321821121504e+00 1.9360400849773384e+01 2.3226305159090330e+00 0 0 0
1832 7 2 9.7000000000000003e-02 9.6183805191215779e+00 2.0118510669752904e+01 2.6099437735374096e+00 0 0 0
1836 7 5 1.0299999999999999e-01 9.5735334052039374e+00 2.0394272511560139e+01 3.6069884043947051e+00 0 0 0
1835 7 4 -2.0000000000000001e-01 9.4952577575644757e+00 2.1649440647111351e+01 1.7540632008246486e+00 0 0 0
2452 9 3 5.9999999999999998e-02 1.0793097798750962e+01 2.3748858509619595e+01 3.1970747687420240e+00 0 0 0
2434 9 3 5.9999999999999998e-02 8.2759713708940073e+00 2.3854085340661712e+01 2.9891874370367888e+00 0 0 0
2451 9 3 5.9999999999999998e-02 1.0870314788824222e+01 2.4202746173812233e+01 1.5303701176209663e+00 0 0 0
2433 9 3 5.9999999999999998e-02 8.1092861644847485e+00 2.4460044241367463e+01 1.4748644159208466e+00 0 0 0
2449 9 1 -1.2000000000000000e-01 1.0801665683128862e+01 2.4660441017276462e+01 2.5555848199706497e+00 0 0 0
2431 9 1 -1.2000000000000000e-01 8.2640966120949493e+00 2.4782816023391891e+01 2.5137846812068401e+00 0 0 0
2441 10 4 -2.0000000000000001e-01 9.3766969290862185e+00 2.3032045886069334e+01 5.9709245084183236e+00 0 0 0
1850 7 2 9.7000000000000003e-02 1.2130242453731437e+01 2.0175698790178597e+01 2.4899980826206796e+00 0 0 0
1854 7 5 1.0299999999999999e-01 1.2117021379508751e+01 2.0912557528509673e+01 1.7057952547621511e+00 0 0 0
1853 7 4 -2.0000000000000001e-01 1.2038714235352616e+01 2.1048954982324730e+01 4.0418901947349539e+00 0 0 0
1855 7 1 -1.2000000000000000e-01 1.3410300324894109e+01 1.9332665954272642e+01 2.3060326283780239e+00 0 0 0
1856 7 2 9.7000000000000003e-02 1.4712766726403551e+01 2.0163504583648344e+01 2.3497146574315546e+00 0 0 0
1860 7 5 1.0299999999999999e-01 1.4644021288881060e+01 2.0674760089041765e+01 3.3470112318727843e+00 0 0 0
1859 7 4 -2.0000000000000001e-01 1.4570267955701773e+01 2.1487530482714909e+01 1.1660792742867843e+00 0 0 0
2458 9 3 5.9999999999999998e-02 1.3391094067779738e+01 2.3793722295673263e+01 2.9648824790890984e+00 0 0 0
2457 9 3 5.9999999999999998e-02 1.3110626586157888e+01 2.4232921678508980e+01 1.3752489243255073e+00 0 0 0
2455 9 1 -1.2000000000000000e-01 1.3344967548882071e+01 2.4646732640080170e+01 2.3264293029176262e+00 0 0 0
2465 10 4 -2.0000000000000001e-01 1.4400698405798144e+01 2.3007900702779249e+01 5.6463147325866201e+00 0 0 0
1873 7 1 -1.2000000000000000e-01 1.6080269970249059e+01 1.9398649016483553e+01 2.2398979935519296e+00 0 0 0
2475 9 3 5.9999999999999998e-02 1.6099996442541094e+01 2.4023130744207972e+01 1.4226668163107807e+00 0 0 0
2473 9 1 -1.2000000000000000e-01 1.5965134179087059e+01 2.4585202072808265e+01 2.3581848801063745e+00 0 0 0
2476 9 3 5.9999999999999998e-02 1.5979058434449499e+01 2.3956221248530316e+01 3.2057425138157822e+00 0 0 0
2402 9 2 9.7000000000000003e-02 1.7917302456255442e+00 2.5542306104658376e+01 2.5240294729971833e+00 0 0 0
2408 9 2 9.7000000000000003e-02 4.4037420656624153e+00 2.5570585007606400e+01 2.3941682866756748e+00 0 0 0
2405 9 4 -2.0000000000000001e-01 1.6641544469789806e+00 2.6310216996222064e+01 4.2270820554097508e+00 0 0 0
2412 9 5 1.0299999999999999e-01 4.4099311060869191e+00 2.6158314586536100e+01 3.3222162942798188e+00 0 0 0
2406 9 5 1.0299999999999999e-01 1.7209221255124074e+00 2.6353514657062320e+01 1.7611671294824103e+00 0 0 0
2411 9 4 -2.0000000000000001e-01 4.4764204797775875e+00 2.6712357049434967e+01 1.0794419721116597e+00 0 0 0
3010 11 3 5.9999999999999998e-02 3.2482931855528796e+00 2.8756829005595328e+01 2.9457495981531809e+00 0 0 0
3007 11 1 -1.2000000000000000e-01 3.0855432021101459e+00 2.9636618190138172e+01 2.3005249861332202e+00 0 0 0
3009 11 3 5.9999999999999998e-02 2.9705761756490943e+00 2.9283424937269576e+01 1.3013928840182658e+00 0 0 0
3025 11 1 -1.2000000000000000e-01 5.7183941654823016e+00 2.9551620488914544e+01 2.4455688036345173e+00 0 0 0
3002 11 2 9.7000000000000003e-02 1.7407097526680619e+00 3.0332714200384082e+01 2.6799186390310843e+00 0 0 0
3008 11 2 9.7000000000000003e-02 4.4372743881329217e+00 3.0458802986225617e+01 2.5810078593057004e+00 0 0 0
3001 11 1 -1.2000000000000000e-01 4.8833283338553884e-01 2.9496053017381143e+01 2.3800014652708215e+00 1 0 0
3003 11 3 5.9999999999999998e-02 6.5808770479481027e-01 2.9145022457134150e+01 1.3953407751962097e+00 1 0 0
3028 11 3 5.9999999999999998e-02 5.5935681568069482e+00 2.8810529806995309e+01 3.2354896925858152e+00 0 0 0
3004 11 3 5.9999999999999998e-02 3.5580789726489059e-01 2.8691151131384565e+01 3.0750381721132962e+00 1 0 0
3012 11 5 1.0299999999999999e-01 4.4279306809583936e+00 3.0993065190225927e+01 3.4943381723180629e+00 0 0 0
3027 11 3 5.9999999999999998e-02 5.7753085266520099e+00 2.9165295046051572e+01 1.3911995926941871e+00 0 0 0
3017 12 4 -2.0000000000000001e-01 4.3648810809426983e+00 2.8388782072178142e+01 5.7739933902378242e+00 0 0 0
3005 11 4 -2.0000000000000001e-01 1.7820746064104913e+00 3.0527351907119563e+01 4.4555023459861323e+00 0 0 0
2426 9 2 9.7000000000000003e-02 6.9639896566571409e+00 2.5551295876559525e+01 2.8465887612391119e+00 0 0 0
2432 9 2 9.7000000000000003e-02 9.5829324691236906e+00 2.5591189370667653e+01 2.5924449564460565e+00 0 0 0
2436 9 5 1.0299999999999999e-01 9.4914066481060217e+00 2.6191815073587790e+01 3.4633265932099673e+00 0 0 0
2429 9 4 -2.0000000000000001e-01 6.9013387029754467e+00 2.5901790454853181e+01 4.5667561531857439e+00 0 0 0
2430 9 5 1.0299999999999999e-01 6.8450497686542668e+00 2.6481517989586251e+01 2.2294178708201260e+00 0 0 0
3026 11 2 9.7000000000000003e-02 7.0481804409835940e+00 3.0353454492503776e+01 2.7455251672870342e+00 0 0 0
2435 9 4 -2.0000000000000001e-01 9.5041263011042734e+00 2.6686699761815159e+01 1.1080213133271608e+00 0 0 0
3034 11 3 5.9999999999999998e-02 8.4445604646860843e+00 2.8721523588657121e+01 3.0867645381839490e+00 0 0 0
3052 11 3 5.9999999999999998e-02 1.0799401885655683e+01 2.8864968272998141e+01 3.1994378747284280e+00 0 0 0
3033 11 3 5.9999999999999998e-02 8.1682886859883439e+00 2.9282446220075293e+01 1.3096097353619447e+00 0 0 0
3031 11 1 -1.2000000000000000e-01 8.3174824635301547e+00 2.9609218070473268e+01 2.4056963329726306e+00 0 0 0
3049 11 1 -1.2000000000000000e-01 1.0838844786707305e+01 2.9679605308560372e+01 2.4353971417588229e+00 0 0 0
3051 11 3 5.9999999999999998e-02 1.0780674580040538e+01 2.9082378166038367e+01 1.5528088893359224e+00 0 0 0
3032 11 2 9.7000000000000003e-02 9.5186965078500254e+00 3.0479196873324341e+01 2.4885805021714011e+00 0 0 0
3036 11 5 1.0299999999999999e-01 9.5401943948202756e+00 3.1137157959485904e+01 3.3838697122466934e+00 0 0 0
3029 11 4 -2.0000000000000001e-01 7.0868345054707067e+00 3.0760968714437809e+01 4.4906903779282050e+00 0 0 0
3041 12 4 -2.0000000000000001e-01 9.7037032692472103e+00 2.8038470426390656e+01 5.6935212229271368e+00 0 0 0
2450 9 2 9.7000000000000003e-02 1.2126290250740173e+01 2.5449736611159469e+01 2.8090738085402571e+00 0 0 0
3050 11 2 9.7000000000000003e-02 1.2104614282491246e+01 3.0545421127480459e+01 2.5864608327772745e+00 0 0 0
2454 9 5 1.0299999999999999e-01 1.2033253721799229e+01 2.6388643936662568e+01 2.3016850485989062e+00 0 0 0
3030 11 5 1.0299999999999999e-01 6.9105424905873161e+00 3.1241827158985071e+01 2.1036091127614238e+00 0 0 0
50405 1952 7 4.2380000000000001e-01 1.6065785572556337e+01 2.8540677685189223e+01 5.0397739987659122e+01 2 -1 0
2453 9 4 -2.0000000000000001e-01 1.2343682161873627e+01 2.5766687231760738e+01 4.4663586957335637e+00 0 0 0
2456 9 2 9.7000000000000003e-02 1.4737206012324220e+01 2.5440494591888019e+01 2.3618651657166150e+00 0 0 0
3057 11 3 5.9999999999999998e-02 1.3235804498243866e+01 2.9093702932484444e+01 1.4350070241887880e+00 0 0 0
2460 9 5 1.0299999999999999e-01 1.4758243041709045e+01 2.6006243404207520e+01 3.2947210801858660e+00 0 0 0
3058 11 3 5.9999999999999998e-02 1.3290845094413449e+01 2.8850181360852979e+01 3.1005571050268732e+00 0 0 0
3055 11 1 -1.2000000000000000e-01 1.3326442386854945e+01 2.9605812962465350e+01 2.3814922186973853e+00 0 0 0
2459 9 4 -2.0000000000000001e-01 1.4873618125703258e+01 2.6657915439665533e+01 1.0542718274557186e+00 0 0 0
3056 11 2 9.7000000000000003e-02 1.4665289973474666e+01 3.0455723648383870e+01 2.5055152300656891e+00 0 0 0
3060 11 5 1.0299999999999999e-01 1.4705068319118521e+01 3.1032928676889114e+01 3.4004429061528261e+00 0 0 0
3065 12 4 -2.0000000000000001e-01 1.4548237885310639e+01 2.7923099630692334e+01 5.8444600525411206e+00 0 0 0
3073 11 1 -1.2000000000000000e-01 1.5909006371020057e+01 2.9580249953672272e+01 2.5485537704368859e+00 0 0 0
3076 11 3 5.9999999999999998e-02 1.5904680964066261e+01 2.8724707316188319e+01 3.2674537860553281e+00 0 0 0
3075 11 3 5.9999999999999998e-02 1.5857903872842504e+01 2.9015906878045374e+01 1.5700782413232417e+00 0 0 0
16 2 3 5.9999999999999998e-02 3.0498643435302930e+00 5.0464249912901238e+00 6.9448198735535538e+00 0 0 0
598 2 3 5.9999999999999998e-02 6.7822634700841222e-01 5.0820327442586644e+00 6.8575881688177738e+00 1 0 0
600 2 5 1.0299999999999999e-01 1.8482329472338586e+00 2.6738744613851750e+00 6.8867515126047918e+00 0 0 0
597 2 3 5.9999999999999998e-02 4.5603567328413880e-01 4.7787497609505802e+00 8.5747560579766002e+00 1 0 0
14 2 2 9.7000000000000003e-02 4.4030129589425782e+00 3.4522483209406865e+00 7.6123494873918229e+00 0 0 0
13 2 1 -1.2000000000000000e-01 3.1497956948296628e+00 4.2814111399055159e+00 7.7308433250003583e+00 0 0 0
596 2 2 9.7000000000000003e-02 1.8894846230292877e+00 3.4182197228743791e+00 7.7043255325524278e+00 0 0 0
19 2 1 -1.2000000000000000e-01 5.6264693773329668e+00 4.2104549727911014e+00 7.9356459534933315e+00 0 0 0
18 2 5 1.0299999999999999e-01 4.2892931194136281e+00 2.6632950130730340e+00 8.3530326650454487e+00 0 0 0
599 2 4 -2.0000000000000001e-01 1.9138723729344111e+00 2.5755314273184058e+00 9.3139627054532657e+00 0 0 0
29411 99 4 -2.0000000000000001e-01 4.5153121549194335e+00 1.0097385311385922e+00 1.1279735263085412e+01 0 1 0
21 2 3 5.9999999999999998e-02 5.5069252652371246e+00 4.7637509488265204e+00 8.8890133259891364e+00 0 0 0
15 2 3 5.9999999999999998e-02 3.1036463197482038e+00 4.7445001024257012e+00 8.6865619040116755e+00 0 0 0
595 2 1 -1.2000000000000000e-01 6.0628901952901260e-01 4.2878220043798576e+00 7.6252743095742748e+00 1 0 0
22 2 3 5.9999999999999998e-02 5.7758371103682782e+00 5.0652623296140966e+00 7.2493399098698443e+00 0 0 0
15027 51 3 5.9999999999999998e-02 5.7575836321367291e+00 3.5608342934008297e+00 1.1640855021599791e+01 0 0 0
15009 51 3 5.9999999999999998e-02 3.1606718849476829e+00 3.3583270404459311e+00 1.1753029147338246e+01 0 0 0
15011 51 4 -2.0000000000000001e-01 4.5635418076180319e+00 6.0317930442206711e+00 1.1182151225073515e+01 0 0 0
15003 51 3 5.9999999999999998e-02 6.9834060014666510e-01 3.6617391279750757e+00 1.1404380133200924e+01 1 0 0
29406 99 5 1.0299999999999999e-01 1.7478854050648371e+00 8.2883203173070474e-01 1.2118476087224039e+01 0 1 0
14416 50 3 5.9999999999999998e-02 2.8681081169576625e+00 2.7468555922119042e-01 6.9206518367013672e+00 0 1 0
14997 50 3 5.9999999999999998e-02 3.5780598865909047e-01 2.8305650150700840e-01 8.5110851519242967e+00 1 1 0
14998 50 3 5.9999999999999998e-02 5.0786770010648730e-01 1.7237042817619441e-01 6.6162317950567227e+00 1 1 0
14415 50 3 5.9999999999999998e-02 3.0087103326421776e+00 6.2146655800435720e-02 8.6044291462717375e+00 0 1 0
15006 51 5 1.0299999999999999e-01 2.0285448542189548e+00 5.7639707850785236e+00 1.2185617540309689e+01 0 0 0
14422 50 3 5.9999999999999998e-02 5.5540285036696950e+00 2.6221742765862111e-01 7.1267767645553421e+00 0 1 0
41 2 4 -2.0000000000000001e-01 9.5800193404769995e+00 2.3955728880879614e+00 6.2156425416940264e+00 0 0 0
40 2 3 5.9999999999999998e-02 8.1586531934545974e+00 4.8380408904418051e+00 7.0879876862270690e+00 0 0 0
46 2 3 5.9999999999999998e-02 1.0849328901772946e+01 4.7878040635260355e+00 7.0159111092592035e+00 0 0 0
23 2 4 -2.0000000000000001e-01 7.0630084232821160e+00 2.4788180063459064e+00 9.5556452345565042e+00 0 0 0
24 2 5 1.0299999999999999e-01 6.9565485955008528e+00 2.5999827026161326e+00 7.2467689401325783e+00 0 0 0
20 2 2 9.7000000000000003e-02 7.0035794278461578e+00 3.4061058845451693e+00 8.0236474807998572e+00 0 0 0
37 2 1 -1.2000000000000000e-01 8.2973161497348435e+00 4.2432229589329866e+00 7.9055954324455664e+00 0 0 0
43 2 1 -1.2000000000000000e-01 1.0901701964113437e+01 4.0671305395308117e+00 7.8352483819509811e+00 0 0 0
38 2 2 9.7000000000000003e-02 9.5872995694198551e+00 3.3628073430978009e+00 7.7653172788501381e+00 0 0 0
42 2 5 1.0299999999999999e-01 9.5690850703488284e+00 2.6742745738130518e+00 8.6271303974581421e+00 0 0 0
39 2 3 5.9999999999999998e-02 8.3727689213287295e+00 4.9504996884535517e+00 8.7731162397135325e+00 0 0 0
45 2 3 5.9999999999999998e-02 1.0893513375231286e+01 4.6521818037259708e+00 8.7997013083355906e+00 0 0 0
29435 99 4 -2.0000000000000001e-01 9.4742354989817734e+00 6.3257428692652273e-01 1.0913152634760168e+01 0 1 0
15051 51 3 5.9999999999999998e-02 1.0909403355207905e+01 3.1126396835912948e+00 1.1931066466459024e+01 0 0 0
15033 51 3 5.9999999999999998e-02 8.2073709669518884e+00 3.2736570561742151e+00 1.1953078211088894e+01 0 0 0
15035 51 4 -2.0000000000000001e-01 9.8359950118257569e+00 5.5933721264431684e+00 1.1179288320864906e+01 0 0 0
29430 99 5 1.0299999999999999e-01 7.1920114337163215e+00 6.4104821248860555e-01 1.1985933425035121e+01 0 1 0
47 2 4 -2.0000000000000001e-01 1.2217489868420053e+01 2.2459674898749404e+00 9.4311180920866136e+00 0 0 0
44 2 2 9.7000000000000003e-02 1.2139476926501986e+01 3.1492074096478637e+00 7.8710243887213096e+00 0 0 0
48 2 5 1.0299999999999999e-01 1.2055853274076094e+01 2.4326414234750593e+00 7.0520816977694762e+00 0 0 0
15054 51 5 1.0299999999999999e-01 1.2101637073402612e+01 5.4481343263711848e+00 1.2247098632302416e+01 0 0 0
15030 51 5 1.0299999999999999e-01 7.1103140405392686e+00 5.6774127624029074e+00 1.2123611893725148e+01 0 0 0
29454 99 5 1.0299999999999999e-01 1.2145016709957975e+01 5.4232376069825472e-01 1.1862196278087451e+01 0 1 0
64 2 3 5.9999999999999998e-02 1.3398470571958359e+01 4.4273730034537442e+00 6.7032141014735940e+00 0 0 0
61 2 1 -1.2000000000000000e-01 1.3463808197299558e+01 3.8308052458655033e+00 7.6266876269907211e+00 0 0 0
62 2 2 9.7000000000000003e-02 1.4822978447218421e+01 3.0023888728232073e+00 7.6214593392784762e+00 0 0 0
66 2 5 1.0299999999999999e-01 1.4767420027038108e+01 2.3629331383885299e+00 8.5235340892818687e+00 0 0 0
29459 99 4 -2.0000000000000001e-01 1.4836408110232759e+01 9.4201153013572703e-01 1.1502540706282481e+01 0 1 0
63 2 3 5.9999999999999998e-02 1.3530453370098781e+01 4.6173364163279000e+00 8.3547058693645635e+00 0 0 0
15057 51 3 5.9999999999999998e-02 1.3655534024559632e+01 3.3569501708279157e+00 1.1718366557169279e+01 0 0 0
69 2 3 5.9999999999999998e-02 1.5926892115018713e+01 4.4400380680783273e+00 8.7889857581296944e+00 0 0 0
15059 51 4 -2.0000000000000001e-01 1.4541185940321286e+01 6.0890712718308553e+00 1.1511232737271675e+01 0 0 0
70 2 3 5.9999999999999998e-02 1.6026043119904084e+01 4.6852107807953747e+00 7.0615847638293641e+00 0 0 0
67 2 1 -1.2000000000000000e-01 1.6003723750995860e+01 3.9154196868429301e+00 7.8236108963133333e+00 0 0 0
49004 1485 7 4.2380000000000001e-01 1.6077805928062357e+01 2.3829423499146102e+01 3.3311010841254770e+01 0 0 0
622 4 3 5.9999999999999998e-02 5.7298795308983657e+00 1.0011572218554495e+01 7.6467458000568964e+00 0 0 0
616 4 3 5.9999999999999998e-02 3.0436906522175504e+00 1.0059338124380870e+01 7.3253693248054654e+00 0 0 0
1198 4 3 5.9999999999999998e-02 4.9823749841078152e-01 9.7462671831605210e+00 6.9352463934573798e+00 1 0 0
1197 4 3 5.9999999999999998e-02 4.5061472439239009e-01 9.9468467722493052e+00 8.7319195670250469e+00 1 0 0
1200 4 5 1.0299999999999999e-01 1.8719664793981479e+00 7.7557750929681726e+00 6.9582920465715334e+00 0 0 0
1199 4 4 -2.0000000000000001e-01 1.6932268256869980e+00 7.4131572914475603e+00 9.3459990247854865e+00 0 0 0
618 4 5 1.0299999999999999e-01 4.2283851220619937e+00 7.5390920352460746e+00 8.2968658499473946e+00 0 0 0
1196 4 2 9.7000000000000003e-02 1.7866595903235698e+00 8.3959044229074955e+00 7.8670409322987966e+00 0 0 0
614 4 2 9.7000000000000003e-02 4.3796523390414981e+00 8.4962979914236119e+00 7.7570905063756728e+00 0 0 0
619 4 1 -1.2000000000000000e-01 5.6642529718625534e+00 9.2156585189722886e+00 8.3110275110368175e+00 0 0 0
613 4 1 -1.2000000000000000e-01 3.0287011271420305e+00 9.2553488195904752e+00 8.0143195259930593e+00 0 0 0
615 4 3 5.9999999999999998e-02 3.2235290087678510e+00 9.7871781294187947e+00 8.9978014258971815e+00 0 0 0
15611 53 4 -2.0000000000000001e-01 4.5378980732927872e+00 1.0909636293554993e+01 1.1602468419919061e+01 0 0 0
621 4 3 5.9999999999999998e-02 5.3376501178259801e+00 9.6151727228287243e+00 9.2966375032037902e+00 0 0 0
1195 4 1 -1.2000000000000000e-01 4.6762665725870034e-01 9.2837283997644029e+00 7.8843993262083378e+00 1 0 0
15627 53 3 5.9999999999999998e-02 5.8040797182878592e+00 8.1646925998503495e+00 1.2085420361720518e+01 0 0 0
15603 53 3 5.9999999999999998e-02 7.0544364371628754e-01 8.4073841879878266e+00 1.1495938049649070e+01 1 0 0
15609 53 3 5.9999999999999998e-02 3.2223175196266562e+00 8.4564737407270627e+00 1.1634012025920562e+01 0 0 0
1217 6 4 -2.0000000000000001e-01 4.3295593638981025e+00 1.2355707929648275e+01 6.3090349567609216e+00 0 0 0
15606 53 5 1.0299999999999999e-01 1.9172026867901117e+00 1.0493683133295498e+01 1.1809449045482202e+01 0 0 0
641 4 4 -2.0000000000000001e-01 9.4491726267263321e+00 7.4116202047258106e+00 6.4835675620770123e+00 0 0 0
640 4 3 5.9999999999999998e-02 8.1053533991138274e+00 9.9053906089476715e+00 7.0839432932125455e+00 0 0 0
646 4 3 5.9999999999999998e-02 1.0767631351475869e+01 9.7869189815327378e+00 6.7338367026223649e+00 0 0 0
623 4 4 -2.0000000000000001e-01 7.1677966673711042e+00 7.3039211088265308e+00 9.5913447871726358e+00 0 0 0
624 4 5 1.0299999999999999e-01 6.8401182928883300e+00 7.7253862080229618e+00 7.3484478266152227e+00 0 0 0
620 4 2 9.7000000000000003e-02 6.9859980066601226e+00 8.3890830125884630e+00 8.1640591041671389e+00 0 0 0
642 4 5 1.0299999999999999e-01 9.6452267368298816e+00 7.7063768666351340e+00 8.6678824637898924e+00 0 0 0
638 4 2 9.7000000000000003e-02 9.5418421893521987e+00 8.4334821701474265e+00 7.9085818118388751e+00 0 0 0
643 4 1 -1.2000000000000000e-01 1.0860093104906918e+01 9.2974859850349763e+00 7.7067154990267861e+00 0 0 0
637 4 1 -1.2000000000000000e-01 8.2812375719561064e+00 9.2408578926982852e+00 8.0197363655844587e+00 0 0 0
645 4 3 5.9999999999999998e-02 1.0974316277746997e+01 1.0100697455582393e+01 8.3594783154611125e+00 0 0 0
639 4 3 5.9999999999999998e-02 8.2237663072954099e+00 9.8900776558980539e+00 8.9373041200889975e+00 0 0 0
15635 53 4 -2.0000000000000001e-01 9.6350823922291688e+00 1.0263357339536949e+01 1.0841852451586064e+01 0 0 0
644 4 2 9.7000000000000003e-02 1.2170216608161310e+01 8.4983529808922693e+00 7.7607423207594186e+00 0 0 0
648 4 5 1.0299999999999999e-01 1.2128035374986531e+01 7.7152588350136933e+00 7.0829107495695443e+00 0 0 0
647 4 4 -2.0000000000000001e-01 1.2227467654326960e+01 7.7005893694086778e+00 9.4377136976244991e+00 0 0 0
15630 53 5 1.0299999999999999e-01 6.9496855817084695e+00 1.0125364433065624e+01 1.1917899583273785e+01 0 0 0
15633 53 3 5.9999999999999998e-02 8.3571978059879353e+00 8.1128694836983453e+00 1.2158383966493892e+01 0 0 0
15651 53 3 5.9999999999999998e-02 1.1019415826873345e+01 8.2127539701899028e+00 1.1930179673542998e+01 0 0 0
664 4 3 5.9999999999999998e-02 1.3436790938496365e+01 9.8426487757487902e+00 6.5174730716191354e+00 0 0 0
663 4 3 5.9999999999999998e-02 1.3694281495959556e+01 1.0054149996045371e+01 8.2402713016476383e+00 0 0 0
661 4 1 -1.2000000000000000e-01 1.3459387817877946e+01 9.2858051315910792e+00 7.4450163363167432e+00 0 0 0
666 4 5 1.0299999999999999e-01 1.4403079841862812e+01 7.5165830739170163e+00 8.2981307550114245e+00 0 0 0
662 4 2 9.7000000000000003e-02 1.4568035171272651e+01 8.1751655002910883e+00 7.4331126130285883e+00 0 0 0
15659 53 4 -2.0000000000000001e-01 1.4501003094551741e+01 1.0636247082993719e+01 1.0868514410002247e+01 0 0 0
667 4 1 -1.2000000000000000e-01 1.5891782128010185e+01 8.8829170262765480e+00 7.7739852226556740e+00 0 0 0
669 4 3 5.9999999999999998e-02 1.5788616558240751e+01 9.4459476923372598e+00 8.7421419266577498e+00 0 0 0
670 4 3 5.9999999999999998e-02 1.6006937558178041e+01 9.6126745847654629e+00 6.9441703610535388e+00 0 0 0
15675 53 3 5.9999999999999998e-02 1.6043880215104309e+01 8.4606887032511118e+00 1.1693682333871628e+01 0 0 0
15657 53 3 5.9999999999999998e-02 1.3374734026213734e+01 8.2433846859585636e+00 1.2039812327513628e+01 0 0 0
1799 6 4 -2.0000000000000001e-01 1.7539500411617206e+00 1.3047693044840566e+01 9.5088745283248972e+00 0 0 0
1800 6 5 1.0299999999999999e-01 1.8257616633338043e+00 1.2590682337839903e+01 7.3116703322611185e+00 0 0 0
1218 6 5 1.0299999999999999e-01 4.3665405396999262e+00 1.2892004555849631e+01 8.5606542740948957e+00 0 0 0
1798 6 3 5.9999999999999998e-02 5.9303371619374168e-01 1.4920171604086413e+01 6.5404044379816488e+00 1 0 0
1216 6 3 5.9999999999999998e-02 3.0916966655521638e+00 1.5000937769678618e+01 6.7714781304267726e+00 0 0 0
1214 6 2 9.7000000000000003e-02 4.3873417546518807e+00 1.3444266789045830e+01 7.6207304809694154e+00 0 0 0
1796 6 2 9.7000000000000003e-02 1.8536144487597355e+00 1.3575255888767504e+01 7.7859710835435028e+00 0 0 0
1213 6 1 -1.2000000000000000e-01 3.1555518721623472e+00 1.4379422694093238e+01 7.6452425414743370e+00 0 0 0
1219 6 1 -1.2000000000000000e-01 5.6196664056967895e+00 1.4367513866833544e+01 7.5624474447610419e+00 0 0 0
1221 6 3 5.9999999999999998e-02 5.5641819374497858e+00 1.5224012839389921e+01 8.2853938972073227e+00 0 0 0
1215 6 3 5.9999999999999998e-02 3.2802740412900979e+00 1.5124542535892743e+01 8.4380601695745199e+00 0 0 0
16211 55 4 -2.0000000000000001e-01 4.5528611972901318e+00 1.5959363337030107e+01 1.1114131590933836e+01 0 0 0
1795 6 1 -1.2000000000000000e-01 5.2426262843374083e-01 1.4431888084557240e+01 7.4734600058858778e+00 1 0 0
1797 6 3 5.9999999999999998e-02 4.6251128746397868e-01 1.5228068131204592e+01 8.2147484961540194e+00 1 0 0
2399 8 4 -2.0000000000000001e-01 1.9340026101754098e+00 1.7626496398516764e+01 9.2323648545727952e+00 0 0 0
1818 8 5 1.0299999999999999e-01 4.5211224919641166e+00 1.7617707470792713e+01 7.8254707643154351e+00 0 0 0
2400 8 5 1.0299999999999999e-01 1.8508465164658103e+00 1.7746188354595315e+01 6.8466786323700406e+00 0 0 0
1222 6 3 5.9999999999999998e-02 5.6255575635596298e+00 1.4928626792212713e+01 6.6157732269916423e+00 0 0 0
16227 55 3 5.9999999999999998e-02 5.9800943312009798e+00 1.3389207172654082e+01 1.2277875565385205e+01 0 0 0
16209 55 3 5.9999999999999998e-02 3.1562245041527515e+00 1.3582576266075403e+01 1.2053161103063935e+01 0 0 0
16206 55 5 1.0299999999999999e-01 1.9302227075467500e+00 1.5914045685934758e+01 1.1938631702324875e+01 0 0 0
2396 8 2 9.7000000000000003e-02 1.9441979245160852e+00 1.8487906726240876e+01 7.6641085234272763e+00 0 0 0
1814 8 2 9.7000000000000003e-02 4.4870158393363955e+00 1.8623500390647816e+01 7.3107097533914676e+00 0 0 0
16809 57 3 5.9999999999999998e-02 3.0339619022836875e+00 1.8621898182473672e+01 1.1666422979101199e+01 0 0 0
16803 57 3 5.9999999999999998e-02 3.6823310390473313e-01 1.8637803072656791e+01 1.1671800201045263e+01 1 0 0
16203 55 3 5.9999999999999998e-02 7.0361477106297166e-01 1.3582428303405221e+01 1.2013665115073369e+01 1 0 0
1223 6 4 -2.0000000000000001e-01 6.9894917919425570e+00 1.2772945345861210e+01 9.2583765571608723e+00 0 0 0
1247 6 4 -2.0000000000000001e-01 1.1961787647039404e+01 1.2687045221238158e+01 9.2077332088197839e+00 0 0 0
1242 6 5 1.0299999999999999e-01 9.5672770072203157e+00 1.2826063561015889e+01 8.2722937176345663e+00 0 0 0
1224 6 5 1.0299999999999999e-01 6.9234168339468791e+00 1.2885131517983373e+01 6.8825277571117596e+00 0 0 0
1246 6 3 5.9999999999999998e-02 1.0798265857433554e+01 1.4982834066599612e+01 6.6168008517139887e+00 0 0 0
1823 8 4 -2.0000000000000001e-01 6.9785303533739818e+00 1.7564364604641632e+01 9.1047626592403414e+00 0 0 0
1240 6 3 5.9999999999999998e-02 8.2302061516150289e+00 1.5172878297734881e+01 6.7976917345595371e+00 0 0 0
1220 6 2 9.7000000000000003e-02 6.9555894231812756e+00 1.3598704385077905e+01 7.6561294580592483e+00 0 0 0
1238 6 2 9.7000000000000003e-02 9.5319506580659592e+00 1.3583837563419873e+01 7.4234414344778541e+00 0 0 0
1237 6 1 -1.2000000000000000e-01 8.2617318007348537e+00 1.4413775575272693e+01 7.6044684363617288e+00 0 0 0
1243 6 1 -1.2000000000000000e-01 1.0755113323794808e+01 1.4429773812552671e+01 7.5174988498826689e+00 0 0 0
1239 6 3 5.9999999999999998e-02 8.3612999953651332e+00 1.4997442309384224e+01 8.5309279465653898e+00 0 0 0
1245 6 3 5.9999999999999998e-02 1.0713890760377360e+01 1.5137628756801915e+01 8.3628775505581725e+00 0 0 0
16235 55 4 -2.0000000000000001e-01 9.6620914090994088e+00 1.5815410354755519e+01 1.1098637692343296e+01 0 0 0
1842 8 5 1.0299999999999999e-01 9.7613945954833596e+00 1.7679780680907733e+01 8.0946602365611877e+00 0 0 0
1824 8 5 1.0299999999999999e-01 7.1175714729837711e+00 1.7910678961289896e+01 6.7339561699019406e+00 0 0 0
1244 6 2 9.7000000000000003e-02 1.2037014937142144e+01 1.3590853564738866e+01 7.6516601613085804e+00 0 0 0
16251 55 3 5.9999999999999998e-02 1.1046621424879303e+01 1.3262746891391425e+01 1.2080355869158927e+01 0 0 0
16233 55 3 5.9999999999999998e-02 8.4756179956175064e+00 1.3431469377418843e+01 1.2017065901212330e+01 0 0 0
16254 55 5 1.0299999999999999e-01 1.2099600177567650e+01 1.5493027326510312e+01 1.1685557078681832e+01 0 0 0
1847 8 4 -2.0000000000000001e-01 1.2269506962444687e+01 1.7615690121000874e+01 8.8450040533272603e+00 0 0 0
16230 55 5 1.0299999999999999e-01 7.0770348640287120e+00 1.5596605453115435e+01 1.2004576868434542e+01 0 0 0
1848 8 5 1.0299999999999999e-01 1.2435589198516205e+01 1.7850558656327806e+01 6.4488118600704381e+00 0 0 0
1248 6 5 1.0299999999999999e-01 1.2088317748575474e+01 1.2789112995386487e+01 6.9061400512211675e+00 0 0 0
1820 8 2 9.7000000000000003e-02 7.0338651815405804e+00 1.8564370202455095e+01 7.6111324863863565e+00 0 0 0
1838 8 2 9.7000000000000003e-02 9.6019745846820772e+00 1.8425713725550345e+01 7.3232748812514057e+00 0 0 0
1844 8 2 9.7000000000000003e-02 1.2296474147412075e+01 1.8564696925310617e+01 7.2670625832285340e+00 0 0 0
16851 57 3 5.9999999999999998e-02 1.0750496259248623e+01 1.8765926285559274e+01 1.1495790387048276e+01 0 0 0
16833 57 3 5.9999999999999998e-02 8.2774971097451520e+00 1.8554992533282579e+01 1.1559995423981496e+01 0 0 0
1266 6 5 1.0299999999999999e-01 1.4444887853021871e+01 1.2774124766033253e+01 8.2041634189401638e+00 0 0 0
1264 6 3 5.9999999999999998e-02 1.3171344698317695e+01 1.5055440489765234e+01 6.6346200207521759e+00 0 0 0
1263 6 3 5.9999999999999998e-02 1.3365345418750115e+01 1.5186509482644247e+01 8.3704567584939316e+00 0 0 0
1261 6 1 -1.2000000000000000e-01 1.3317722141086838e+01 1.4489510622192077e+01 7.5368169448153850e+00 0 0 0
1262 6 2 9.7000000000000003e-02 1.4537778304717186e+01 1.3591405815824672e+01 7.4923528945022131e+00 0 0 0
16259 55 4 -2.0000000000000001e-01 1.4667880681284821e+01 1.5951247575147391e+01 1.0872803468209515e+01 0 0 0
1866 8 5 1.0299999999999999e-01 1.4730506981426485e+01 1.7910333447050668e+01 8.1126255289433420e+00 0 0 0
16257 55 3 5.9999999999999998e-02 1.3596376243046196e+01 1.3411086178367782e+01 1.2039776034720797e+01 0 0 0
1267 6 1 -1.2000000000000000e-01 1.5840894774256691e+01 1.4294931999308931e+01 7.8237567576080789e+00 0 0 0
1269 6 3 5.9999999999999998e-02 1.5870851904961436e+01 1.4746915128913088e+01 8.8078827442385030e+00 0 0 0
1270 6 3 5.9999999999999998e-02 1.5964368387377393e+01 1.5167171923235987e+01 7.1944243353635944e+00 0 0 0
1862 8 2 9.7000000000000003e-02 1.4862168030814319e+01 1.8543072669274871e+01 7.1703124248623418e+00 0 0 0
16857 57 3 5.9999999999999998e-02 1.3511846500908995e+01 1.8747878252173628e+01 1.1502396586498758e+01 0 0 0
16875 57 3 5.9999999999999998e-02 1.6107010327373718e+01 1.8588824450611160e+01 1.1703975729664384e+01 0 0 0
49604 1685 7 4.2380000000000001e-01 1.4503968268740302e+01 2.6918418143726480e+01 6.1477337495795197e+01 0 0 0
16827 57 3 5.9999999999999998e-02 5.6318673567518305e+00 1.8630096720829137e+01 1.1451710940409280e+01 0 0 0
2398 8 3 5.9999999999999998e-02 5.0160039215873731e-01 1.9844552444370830e+01 6.7332718498663091e+00 1 0 0
1822 8 3 5.9999999999999998e-02 5.8737693922581382e+00 2.0219105030964226e+01 6.8425029832795188e+00 0 0 0
3000 10 5 1.0299999999999999e-01 1.7713956824858925e+00 2.2968165826836124e+01 6.6926152834433310e+00 0 0 0
1816 8 3 5.9999999999999998e-02 3.0220138291477139e+00 2.0240964180316340e+01 6.8185623724864941e+00 0 0 0
2395 8 1 -1.2000000000000000e-01 6.1862303515521433e-01 1.9314800732782832e+01 7.6794339793916038e+00 1 0 0
1819 8 1 -1.2000000000000000e-01 5.7921858383739062e+00 1.9385678199136901e+01 7.5881377426214334e+00 0 0 0
1813 8 1 -1.2000000000000000e-01 3.1740769183048889e+00 1.9430583189463672e+01 7.6038665931498803e+00 0 0 0
1821 8 3 5.9999999999999998e-02 5.7063467283787563e+00 1.9887121684164974e+01 8.5277993741569968e+00 0 0 0
1815 8 3 5.9999999999999998e-02 3.1747203226420142e+00 2.0061813583773507e+01 8.4899310171032631e+00 0 0 0
16811 57 4 -2.0000000000000001e-01 4.1540627308926608e+00 2.1129966188154448e+01 1.0934678320361867e+01 0 0 0
2418 10 5 1.0299999999999999e-01 4.5363602898124791e+00 2.2602428532403025e+01 8.1468559595229895e+00 0 0 0
2999 10 4 -2.0000000000000001e-01 1.5058136009713952e+00 2.2415555532973990e+01 8.9536891728966488e+00 0 0 0
2996 10 2 9.7000000000000003e-02 1.8111902530647992e+00 2.3531578410901670e+01 7.5881201640200437e+00 0 0 0
2414 10 2 9.7000000000000003e-02 4.4614809127026884e+00 2.3470641312068071e+01 7.5302226468926055e+00 0 0 0
2397 8 3 5.9999999999999998e-02 7.4156912868733227e-01 2.0148275057834287e+01 8.3247911554057197e+00 1 0 0
2995 10 1 -1.2000000000000000e-01 5.3940323385406175e-01 2.4433152045285617e+01 7.5620499373608583e+00 1 0 0
2419 10 1 -1.2000000000000000e-01 5.6796594533896405e+00 2.4379591780660732e+01 7.7651356926604942e+00 0 0 0
2413 10 1 -1.2000000000000000e-01 3.1330095287422233e+00 2.4311542463718368e+01 7.7995817978061144e+00 0 0 0
17427 59 3 5.9999999999999998e-02 5.7313385401647388e+00 2.3798860746585756e+01 1.1740372583852562e+01 0 0 0
17409 59 3 5.9999999999999998e-02 3.2009333744743618e+00 2.3684334427839339e+01 1.1691949127264351e+01 0 0 0
17403 59 3 5.9999999999999998e-02 6.9611319799971927e-01 2.3451601313660159e+01 1.1636900567846205e+01 1 0 0
16806 57 5 1.0299999999999999e-01 1.6672843079873609e+00 2.0941900087634934e+01 1.2163640328938182e+01 0 0 0
2421 10 3 5.9999999999999998e-02 5.6600913801211838e+00 2.4745386697261821e+01 8.8299954230874977e+00 0 0 0
2415 10 3 5.9999999999999998e-02 3.1874849433610368e+00 2.4689190459947440e+01 8.8197350899477716e+00 0 0 0
2416 10 3 5.9999999999999998e-02 3.0998828747401888e+00 2.5212866401258122e+01 7.1560160016688652e+00 0 0 0
2997 10 3 5.9999999999999998e-02 4.9468315764138932e-01 2.4946716627924921e+01 8.5545776732739771e+00 1 0 0
2422 10 3 5.9999999999999998e-02 5.6580350765568310e+00 2.5274834272412722e+01 7.0585804350527495e+00 0 0 0
1840 8 3 5.9999999999999998e-02 8.2982754708285515e+00 2.0054483365715594e+01 6.7147576502095561e+00 0 0 0
1846 8 3 5.9999999999999998e-02 1.0780019714259311e+01 1.9859239336545638e+01 6.3131770154342419e+00 0 0 0
2424 10 5 1.0299999999999999e-01 7.0297138972319759e+00 2.2960041513191165e+01 6.8894371375409929e+00 0 0 0
2423 10 4 -2.0000000000000001e-01 6.9552716529350205e+00 2.2498307666480468e+01 9.1756879192677374e+00 0 0 0
1837 8 1 -1.2000000000000000e-01 8.3604123494131422e+00 1.9357308018215061e+01 7.5606725616101942e+00 0 0 0
1843 8 1 -1.2000000000000000e-01 1.0909054547028807e+01 1.9261316542579166e+01 7.2294640853220393e+00 0 0 0
1839 8 3 5.9999999999999998e-02 8.5459035903054001e+00 2.0073428599286284e+01 8.3268871095764290e+00 0 0 0
1845 8 3 5.9999999999999998e-02 1.0878495356220903e+01 2.0025099460076625e+01 8.0178689980538742e+00 0 0 0
16835 57 4 -2.0000000000000001e-01 9.5181243561306079e+00 2.1107683269122443e+01 1.1211121997371375e+01 0 0 0
2438 10 2 9.7000000000000003e-02 9.4976707547762942e+00 2.3542920193270806e+01 7.6944409476017892e+00 0 0 0
2442 10 5 1.0299999999999999e-01 9.4108425558380056e+00 2.2654437526589479e+01 8.3488583810539740e+00 0 0 0
2420 10 2 9.7000000000000003e-02 6.9775268353319060e+00 2.3559060033741194e+01 7.7167802549538393e+00 0 0 0
2443 10 1 -1.2000000000000000e-01 1.0773491257233029e+01 2.4325943157336127e+01 7.9251949770009338e+00 0 0 0
2437 10 1 -1.2000000000000000e-01 8.2392051688190033e+00 2.4430333041265776e+01 7.8203527724008319e+00 0 0 0
17451 59 3 5.9999999999999998e-02 1.0869483580707149e+01 2.3731749098812948e+01 1.1525077554929036e+01 0 0 0
16830 57 5 1.0299999999999999e-01 6.9148777964988497e+00 2.0656814103132906e+01 1.1643479712737539e+01 0 0 0
16854 57 5 1.0299999999999999e-01 1.2101961713785590e+01 2.0935746714995702e+01 1.1958412411663346e+01 0 0 0
17433 59 3 5.9999999999999998e-02 8.1771925709010649e+00 2.3786775217911043e+01 1.1469883608612776e+01 0 0 0
2445 10 3 5.9999999999999998e-02 1.0802928569198244e+01 2.4839854689249993e+01 8.9450751905197148e+00 0 0 0
2444 10 2 9.7000000000000003e-02 1.2037112278117860e+01 2.3429057292569162e+01 7.8945573714715085e+00 0 0 0
2448 10 5 1.0299999999999999e-01 1.1884830728811009e+01 2.2798064088559691e+01 7.0056314486281526e+00 0 0 0
2439 10 3 5.9999999999999998e-02 8.2422134945189054e+00 2.4884275283873116e+01 8.7877531928202739e+00 0 0 0
2447 10 4 -2.0000000000000001e-01 1.2065060734348270e+01 2.2502270127786218e+01 9.4213351597603623e+00 0 0 0
2446 10 3 5.9999999999999998e-02 1.0744629855841625e+01 2.5056314679767617e+01 7.1148657464118150e+00 0 0 0
1864 8 3 5.9999999999999998e-02 1.3442149309899316e+01 2.0012099245915699e+01 6.2481666732765646e+00 0 0 0
1863 8 3 5.9999999999999998e-02 1.3464349711867445e+01 2.0212099095044756e+01 8.0064015345024355e+00 0 0 0
1861 8 1 -1.2000000000000000e-01 1.3514830504775128e+01 1.9417800313441134e+01 7.2044879135291646e+00 0 0 0
16859 57 4 -2.0000000000000001e-01 1.4857709492135081e+01 2.0957164266349899e+01 1.0881132866574664e+01 0 0 0
2466 10 5 1.0299999999999999e-01 1.4815848302243618e+01 2.2540426983113591e+01 7.8906721386204559e+00 0 0 0
2462 10 2 9.7000000000000003e-02 1.4606588363682176e+01 2.3436897855165736e+01 7.3601064237070126e+00 0 0 0
2461 10 1 -1.2000000000000000e-01 1.3356044378915952e+01 2.4161751456224064e+01 7.7918872844942308e+00 0 0 0
17457 59 3 5.9999999999999998e-02 1.3420698541006276e+01 2.3729865117786414e+01 1.1393817436074560e+01 0 0 0
1869 8 3 5.9999999999999998e-02 1.5882892809332194e+01 2.0039493574193170e+01 8.2326036066928978e+00 0 0 0
1867 8 1 -1.2000000000000000e-01 1.6039457607567613e+01 1.9413693904844756e+01 7.3269720303267425e+00 0 0 0
2467 10 1 -1.2000000000000000e-01 1.5914630842775608e+01 2.4330507587560884e+01 7.4746319838502258e+00 0 0 0
2463 10 3 5.9999999999999998e-02 1.3530836487231356e+01 2.4563953242563883e+01 8.8237408915578328e+00 0 0 0
2469 10 3 5.9999999999999998e-02 1.5851312225432149e+01 2.4955875798053874e+01 8.3595575446856234e+00 0 0 0
17475 59 3 5.9999999999999998e-02 1.6062033923154775e+01 2.3567059692607089e+01 1.1737883794492230e+01 0 0 0
2998 10 3 5.9999999999999998e-02 6.5993875983256900e-01 2.5193970454638553e+01 6.7590508245469270e+00 1 0 0
3600 12 5 1.0299999999999999e-01 1.7846722556866301e+00 2.8513142834126896e+01 6.7132440293261926e+00 0 0 0
3598 12 3 5.9999999999999998e-02 6.4767944538787914e-01 3.0328380993589256e+01 7.3565976138922728e+00 1 0 0
3016 12 3 5.9999999999999998e-02 3.0314511236213333e+00 3.0518201560500721e+01 7.1415130997179173e+00 0 0 0
3595 12 1 -1.2000000000000000e-01 6.7449867889265025e-01 2.9480082489764722e+01 8.0404967839921913e+00 1 0 0
17411 59 4 -2.0000000000000001e-01 4.4904249903224214e+00 2.6170920099219011e+01 1.1061433387721870e+01 0 0 0
3599 12 4 -2.0000000000000001e-01 1.8666907256936716e+00 2.7168365205494709e+01 8.7258095956176902e+00 0 0 0
3018 12 5 1.0299999999999999e-01 4.3679656971370582e+00 2.7942159775281290e+01 8.0301326353503946e+00 0 0 0
3014 12 2 9.7000000000000003e-02 4.4279248127734991e+00 2.8852777837540817e+01 7.4291759985876320e+00 0 0 0
3013 12 1 -1.2000000000000000e-01 3.1697159229389120e+00 2.9583383342177168e+01 7.8135291303255547e+00 0 0 0
3596 12 2 9.7000000000000003e-02 1.9330272260181094e+00 2.8719669908051852e+01 7.7569930533059166e+00 0 0 0
3019 12 1 -1.2000000000000000e-01 5.7934150649726588e+00 2.9460872563443729e+01 7.7825259998463165e+00 0 0 0
3015 12 3 5.9999999999999998e-02 3.1378386219379495e+00 2.9985911978766342e+01 8.8508236837867926e+00 0 0 0
3021 12 3 5.9999999999999998e-02 5.8258736839411505e+00 2.9801796240747468e+01 8.8031091108609729e+00 0 0 0
3597 12 3 5.9999999999999998e-02 6.8563610709250711e-01 2.9863533456873387e+01 9.0470815102714148e+00 1 0 0
3022 12 3 5.9999999999999998e-02 5.9194250875157657e+00 3.0290458201095426e+01 7.0972912718237859e+00 0 0 0
18009 61 3 5.9999999999999998e-02 3.1703860860088326e+00 2.8910776829438063e+01 1.1174423893456034e+01 0 0 0
18027 61 3 5.9999999999999998e-02 5.6515290679101042e+00 2.8770623765766508e+01 1.1266932366640457e+01 0 0 0
18003 61 3 5.9999999999999998e-02 5.2738653397298207e-01 2.8846204054229840e+01 1.1155730972494334e+01 1 0 0
17406 59 5 1.0299999999999999e-01 1.8079778832310704e+00 2.5808914499749903e+01 1.1672984980470870e+01 0 0 0
18006 61 5 1.0299999999999999e-01 1.9245185992712868e+00 3.0907641080475390e+01 1.1578117990953679e+01 0 0 0
18007 61 1 -1.2000000000000000e-01 3.1566673592870753e+00 2.9398555680238189e+01 1.2156251713720200e+01 0 0 0
2440 10 3 5.9999999999999998e-02 8.1770531825108588e+00 2.5186751648308615e+01 7.1270427655397111e+00 0 0 0
3024 12 5 1.0299999999999999e-01 7.0130137835211839e+00 2.8263143422138310e+01 6.5697121533137581e+00 0 0 0
3046 12 3 5.9999999999999998e-02 1.0894726843545715e+01 3.0180344124561859e+01 7.0434255968837807e+00 0 0 0
3040 12 3 5.9999999999999998e-02 8.2255711665677165e+00 3.0068411122675833e+01 6.8699990256018459e+00 0 0 0
3023 12 4 -2.0000000000000001e-01 6.9323732734908425e+00 2.7232969318331936e+01 8.7435621269670456e+00 0 0 0
3020 12 2 9.7000000000000003e-02 7.0445225142383183e+00 2.8526741390010471e+01 7.5872991989238159e+00 0 0 0
17435 59 4 -2.0000000000000001e-01 9.4780021439739368e+00 2.6134740162719034e+01 1.1001292353379094e+01 0 0 0
3042 12 5 1.0299999999999999e-01 9.4336442651727790e+00 2.7674591158592026e+01 7.9860659472945654e+00 0 0 0
3037 12 1 -1.2000000000000000e-01 8.2692555510559060e+00 2.9301776157090877e+01 7.6730343155627381e+00 0 0 0
3038 12 2 9.7000000000000003e-02 9.5424693441971247e+00 2.8583180139072699e+01 7.4028609256705078e+00 0 0 0
3043 12 1 -1.2000000000000000e-01 1.0841741758271780e+01 2.9344760846952141e+01 7.7650862421710336e+00 0 0 0
3039 12 3 5.9999999999999998e-02 8.4227450165162416e+00 2.9831761272436605e+01 8.5826044224874600e+00 0 0 0
3045 12 3 5.9999999999999998e-02 1.0851607730911438e+01 2.9772723274688101e+01 8.7805786851875016e+00 0 0 0
18033 61 3 5.9999999999999998e-02 8.0093276967040463e+00 2.9070183222507151e+01 1.1075173908543084e+01 0 0 0
17430 59 5 1.0299999999999999e-01 6.9512055484711075e+00 2.5988571733217942e+01 1.1876130324190447e+01 0 0 0
18051 61 3 5.9999999999999998e-02 1.0787257680661508e+01 2.9084793944575143e+01 1.0980845303888444e+01 0 0 0
3044 12 2 9.7000000000000003e-02 1.2177454487541304e+01 2.8503826910319976e+01 7.7447184439155397e+00 0 0 0
3047 12 4 -2.0000000000000001e-01 1.2172081257142768e+01 2.7303591934909075e+01 9.0689152611449693e+00 0 0 0
18030 61 5 1.0299999999999999e-01 6.8364449847660218e+00 3.1058766111378983e+01 1.1689494960215846e+01 0 0 0
18031 61 1 -1.2000000000000000e-01 8.1795196818998441e+00 2.9369447650295360e+01 1.2103226755901051e+01 0 0 0
3048 12 5 1.0299999999999999e-01 1.2213075473138748e+01 2.7869181463426191e+01 6.8188710299533728e+00 0 0 0
18049 61 1 -1.2000000000000000e-01 1.0722933515893057e+01 2.9309683133998643e+01 1.2066610582337914e+01 0 0 0
18032 61 2 9.7000000000000003e-02 9.4905077569666165e+00 3.0185919711335959e+01 1.2209473746635094e+01 0 0 0
18054 61 5 1.0299999999999999e-01 1.2084920021120155e+01 3.0955885568534580e+01 1.2060371166971784e+01 0 0 0
17454 59 5 1.0299999999999999e-01 1.2228451961265534e+01 2.5870881308612770e+01 1.1563993084458749e+01 0 0 0
2470 10 3 5.9999999999999998e-02 1.5909585494286347e+01 2.5089795782225760e+01 6.6837252754803016e+00 0 0 0
2464 10 3 5.9999999999999998e-02 1.3228167462332744e+01 2.5088739560460169e+01 7.2228412755195190e+00 0 0 0
3064 12 3 5.9999999999999998e-02 1.3205572369127731e+01 3.0278547808890988e+01 7.1642928952173435e+00 0 0 0
3061 12 1 -1.2000000000000000e-01 1.3428403505805624e+01 2.9352184573615407e+01 7.7987129684399745e+00 0 0 0
17459 59 4 -2.0000000000000001e-01 1.4875315947955418e+01 2.5817856559077562e+01 1.0787586974482441e+01 0 0 0
3066 12 5 1.0299999999999999e-01 1.4713224594301838e+01 2.7795265902688943e+01 8.1970163337464399e+00 0 0 0
3062 12 2 9.7000000000000003e-02 1.4771425774377471e+01 2.8636462082417371e+01 7.4898200744422976e+00 0 0 0
3063 12 3 5.9999999999999998e-02 1.3489521101666584e+01 2.9688119476766119e+01 8.8483214568235589e+00 0 0 0
18057 61 3 5.9999999999999998e-02 1.3249000919330893e+01 2.8706864516075022e+01 1.1564565608956643e+01 0 0 0
18059 61 4 -2.0000000000000001e-01 1.4744223959451476e+01 3.1177907175692525e+01 1.1335035129132068e+01 0 0 0
49603 1685 6 -8.4760000000000002e-01 1.4428640320642979e+01 2.6641464792628575e+01 6.2435263965897981e+01 0 0 0
3069 12 3 5.9999999999999998e-02 1.5943679326732958e+01 3.0175283630402376e+01 8.5975331869960083e+00 0 0 0
3067 12 1 -1.2000000000000000e-01 1.6052910064668808e+01 2.9500760844683001e+01 7.6826246994356540e+00 0 0 0
3070 12 3 5.9999999999999998e-02 1.6004839154352407e+01 3.0240710050762395e+01 6.9238216220382665e+00 0 0 0
15007 51 1 -1.2000000000000000e-01 3.2775727424780983e+00 4.0359128317524187e+00 1.2643703203330375e+01 0 0 0
15001 51 1 -1.2000000000000000e-01 6.1161127266230542e-01 4.0542616591722416e+00 1.2421121920786442e+01 1 0 0
15008 51 2 9.7000000000000003e-02 4.5340487510315572e+00 4.9154048792973226e+00 1.2587495482178456e+01 0 0 0
15025 51 1 -1.2000000000000000e-01 5.8451395343855710e+00 4.1188069330138601e+00 1.2593807237829880e+01 0 0 0
15598 52 3 5.9999999999999998e-02 5.9354248090891337e-01 5.3990779494679852e+00 1.7104225548111476e+01 1 0 0
15004 51 3 5.9999999999999998e-02 5.7914838705531935e-01 3.2357913785756427e+00 1.3047130232373766e+01 1 0 0
15002 51 2 9.7000000000000003e-02 1.9276159681275815e+00 4.8560644516244542e+00 1.2841882444141707e+01 0 0 0
15010 51 3 5.9999999999999998e-02 3.2672138903735770e+00 3.3453764554061829e+00 1.3525563674075961e+01 0 0 0
15028 51 3 5.9999999999999998e-02 5.9496557596267881e+00 3.3487350110829603e+00 1.3407721579579100e+01 0 0 0
15600 52 5 1.0299999999999999e-01 1.8127271202351325e+00 3.1265792614965027e+00 1.6997927267851100e+01 0 0 0
15017 52 4 -2.0000000000000001e-01 4.5522412290364285e+00 2.7312083438749233e+00 1.6068309628510935e+01 0 0 0
15014 52 2 9.7000000000000003e-02 4.4481673371968116e+00 3.5404320255095292e+00 1.7646449165873150e+01 0 0 0
15016 52 3 5.9999999999999998e-02 3.3990047675017445e+00 5.1648729953477659e+00 1.6885716148379739e+01 0 0 0
15596 52 2 9.7000000000000003e-02 1.8935684238684913e+00 3.8539678010092815e+00 1.7848568519391765e+01 0 0 0
29412 99 5 1.0299999999999999e-01 4.3591645033203585e+00 7.4223039431056770e-01 1.3486057497437752e+01 0 1 0
29405 99 4 -2.0000000000000001e-01 2.0605450762456070e+00 7.8191094047364595e-01 1.4452718819146655e+01 0 1 0
15012 51 5 1.0299999999999999e-01 4.4583647729940115e+00 5.5058729542926876e+00 1.3510872792129657e+01 0 0 0
15022 52 3 5.9999999999999998e-02 5.9033908984374426e+00 5.0412346857985755e+00 1.7252574760566116e+01 0 0 0
15019 52 1 -1.2000000000000000e-01 5.7532616442492976e+00 4.2581986827295921e+00 1.7987354968334270e+01 0 0 0
15013 52 1 -1.2000000000000000e-01 3.2767091779033688e+00 4.5313288622815140e+00 1.7765304013855257e+01 0 0 0
15595 52 1 -1.2000000000000000e-01 5.6766891412389975e-01 4.6368193108623199e+00 1.7853681756031875e+01 1 0 0
15005 51 4 -2.0000000000000001e-01 1.8176231386906803e+00 5.4780244598370391e+00 1.4515813821133284e+01 0 0 0
45216 222 7 4.2380000000000001e-01 1.5840746609878442e+01 9.5678930289466368e+00 3.3584867588894674e+01 0 0 0
29416 100 3 5.9999999999999998e-02 3.0771103969941214e+00 1.8916836397761233e-01 1.7012003006813529e+01 0 1 0
29422 100 3 5.9999999999999998e-02 5.8111262949147662e+00 4.8299583997905726e-01 1.7000994567011602e+01 0 1 0
32470 110 3 5.9999999999999998e-02 1.6019105094525770e+01 2.5442136958579496e+01 2.7012114570624483e+01 0 0 0
29408 99 2 9.7000000000000003e-02 4.4067981005891168e+00 2.4826309910638483e-02 1.2697417397340317e+01 0 1 0
15031 51 1 -1.2000000000000000e-01 8.2792505113497779e+00 3.9592438694996153e+00 1.2725465767206057e+01 0 0 0
15032 51 2 9.7000000000000003e-02 9.6318590690225072e+00 4.6970098232366562e+00 1.2651325008302267e+01 0 0 0
15049 51 1 -1.2000000000000000e-01 1.0892421349629236e+01 3.7600170706765206e+00 1.2774302294307205e+01 0 0 0
15026 51 2 9.7000000000000003e-02 7.0509314649342771e+00 4.9357618856765821e+00 1.2822714031109106e+01 0 0 0
29429 99 4 -2.0000000000000001e-01 7.0617100269074662e+00 9.1245691529391604e-01 1.4308522860001579e+01 0 1 0
15024 52 5 1.0299999999999999e-01 7.2311393364621388e+00 2.9487274568415898e+00 1.7248343048918741e+01 0 0 0
15034 51 3 5.9999999999999998e-02 8.3998365876681387e+00 3.4129764244570602e+00 1.3637535177267690e+01 0 0 0
15052 51 3 5.9999999999999998e-02 1.0847992781476563e+01 3.1153302156828842e+00 1.3660955432543300e+01 0 0 0
15041 52 4 -2.0000000000000001e-01 9.3914174335954765e+00 2.6830194520806776e+00 1.6329669345875953e+01 0 0 0
15038 52 2 9.7000000000000003e-02 9.5696966466449727e+00 3.5341620640234739e+00 1.7890980959288921e+01 0 0 0
15040 52 3 5.9999999999999998e-02 8.2570402517463712e+00 5.2757037963357156e+00 1.7776292854438100e+01 0 0 0
15046 52 3 5.9999999999999998e-02 1.0820802281390236e+01 4.9665272013606456e+00 1.6884257675367067e+01 0 0 0
15020 52 2 9.7000000000000003e-02 7.0272431660394625e+00 3.4745068960750483e+00 1.8144568259698161e+01 0 0 0
15037 52 1 -1.2000000000000000e-01 8.2696200880986410e+00 4.3452813161142751e+00 1.8233706165234231e+01 0 0 0
15043 52 1 -1.2000000000000000e-01 1.0840726666454387e+01 4.4150390518254721e+00 1.7827118488435044e+01 0 0 0
29436 99 5 1.0299999999999999e-01 9.7445078319697433e+00 4.4293098254211460e-01 1.3180501168590977e+01 0 1 0
15036 51 5 1.0299999999999999e-01 9.7191140420207418e+00 5.4062338991173560e+00 1.3531705562497619e+01 0 0 0
15050 51 2 9.7000000000000003e-02 1.2239990738109642e+01 4.5486571226223012e+00 1.2886480367448307e+01 0 0 0
15029 51 4 -2.0000000000000001e-01 6.8670889563453308e+00 5.5674361928294429e+00 1.4455947636897482e+01 0 0 0
15044 52 2 9.7000000000000003e-02 1.2135325442226579e+01 3.6210419542305510e+00 1.7832767386766704e+01 0 0 0
29453 99 4 -2.0000000000000001e-01 1.2111891679268332e+01 5.5144936666404243e-01 1.4157999686438915e+01 0 1 0
15048 52 5 1.0299999999999999e-01 1.2144483838411810e+01 2.8615855278837086e+00 1.7095377864462698e+01 0 0 0
29446 100 3 5.9999999999999998e-02 1.1142572545650532e+01 2.9192518561347308e-01 1.6919948383788199e+01 0 1 0
29440 100 3 5.9999999999999998e-02 8.5076538831115496e+00 3.0580121242897768e-01 1.6889104831769060e+01 0 1 0
15053 51 4 -2.0000000000000001e-01 1.2325425752074596e+01 5.5269052610222698e+00 1.4391750885895441e+01 0 0 0
15056 51 2 9.7000000000000003e-02 1.4828387236155992e+01 4.7992725187744751e+00 1.2660307888099544e+01 0 0 0
15055 51 1 -1.2000000000000000e-01 1.3580195558539440e+01 3.8736343844434007e+00 1.2648748506030469e+01 0 0 0
15058 51 3 5.9999999999999998e-02 1.3708191252239931e+01 3.0916251547319993e+00 1.3404908910970420e+01 0 0 0
15065 52 4 -2.0000000000000001e-01 1.4646783051708258e+01 2.7356373010891089e+00 1.6126816067205478e+01 0 0 0
29460 99 5 1.0299999999999999e-01 1.4652916593560136e+01 2.4868363415061545e-01 1.3717651750248057e+01 0 1 0
15062 52 2 9.7000000000000003e-02 1.4673869258189514e+01 3.7376393634967888e+00 1.7611133968994789e+01 0 0 0
15064 52 3 5.9999999999999998e-02 1.3331520336761745e+01 5.1756446743739888e+00 1.6878198552417874e+01 0 0 0
15061 52 1 -1.2000000000000000e-01 1.3359033301110065e+01 4.4984973221052380e+00 1.7746708196545935e+01 0 0 0
15060 51 5 1.0299999999999999e-01 1.4998364425901279e+01 5.2128194218680468e+00 1.3694936354362740e+01 0 0 0
15067 52 1 -1.2000000000000000e-01 1.6034065722817701e+01 4.4757045373303015e+00 1.7751433234099402e+01 0 0 0
29464 100 3 5.9999999999999998e-02 1.3527198883558803e+01 2.4551645488425186e-01 1.7142882828757610e+01 0 1 0
15073 51 1 -1.2000000000000000e-01 1.6086648196408074e+01 3.9998880520514417e+00 1.2443589841166414e+01 0 0 0
46632 694 7 4.2380000000000001e-01 1.6068669800520993e+01 3.0248458861318273e+01 6.2380678510741603e+01 0 0 0
29470 100 3 5.9999999999999998e-02 1.5967080960016874e+01 1.4107239031582802e-01 1.7034358298465854e+01 0 1 0
15625 53 1 -1.2000000000000000e-01 5.8153088033599216e+00 8.8583477113207270e+00 1.2878179353640629e+01 0 0 0
15607 53 1 -1.2000000000000000e-01 3.1495977122008130e+00 8.8997404039014079e+00 1.2666627298516310e+01 0 0 0
15608 53 2 9.7000000000000003e-02 4.4449083656472945e+00 9.6628363503523289e+00 1.2930010394842542e+01 0 0 0
15601 53 1 -1.2000000000000000e-01 6.4502529137178088e-01 9.0013841186562953e+00 1.2416575536978707e+01 1 0 0
15602 53 2 9.7000000000000003e-02 1.8786811029164814e+00 9.7532931644294756e+00 1.2665907357552031e+01 0 0 0
15604 53 3 5.9999999999999998e-02 5.2062423033131733e-01 8.1963698158281435e+00 1.3161137564448492e+01 1 0 0
15610 53 3 5.9999999999999998e-02 2.9419883372721167e+00 8.0787299886026727e+00 1.3378415517346987e+01 0 0 0
15617 54 4 -2.0000000000000001e-01 4.0496499442303140e+00 7.7644870768992105e+00 1.5800232030551113e+01 0 0 0
16200 54 5 1.0299999999999999e-01 1.7981627054066223e+00 7.8117819451411012e+00 1.6900136165125591e+01 0 0 0
15628 53 3 5.9999999999999998e-02 5.8677920611591743e+00 8.2102656248268548e+00 1.3737057500509394e+01 0 0 0
15612 53 5 1.0299999999999999e-01 4.3306346706590668e+00 1.0286229915841112e+01 1.3846548171915751e+01 0 0 0
15616 54 3 5.9999999999999998e-02 3.0119661082082962e+00 1.0277034207231482e+01 1.7094228576000706e+01 0 0 0
15605 53 4 -2.0000000000000001e-01 1.9022279898890717e+00 1.0730725379675222e+01 1.4168617687939925e+01 0 0 0
15614 54 2 9.7000000000000003e-02 4.3001585612146114e+00 8.5944638945576912e+00 1.7382023185851640e+01 0 0 0
16198 54 3 5.9999999999999998e-02 6.1347484591237278e-01 1.0084439077162941e+01 1.6780696578969028e+01 1 0 0
15622 54 3 5.9999999999999998e-02 5.6285730116517616e+00 1.0008658311096703e+01 1.6499763977503903e+01 0 0 0
16196 54 2 9.7000000000000003e-02 1.7838669833014944e+00 8.6077201352333859e+00 1.7707195709126250e+01 0 0 0
15619 54 1 -1.2000000000000000e-01 5.5849081394893991e+00 9.3859897823377736e+00 1.7371629323582088e+01 0 0 0
16195 54 1 -1.2000000000000000e-01 4.3860539147844535e-01 9.4001117969820047e+00 1.7641554770155594e+01 1 0 0
15613 54 1 -1.2000000000000000e-01 3.0157643810382213e+00 9.4708497935201130e+00 1.7784898580762857e+01 0 0 0
15618 54 5 1.0299999999999999e-01 4.3383642627523509e+00 7.9000055340899058e+00 1.8186588786303641e+01 0 0 0
16217 56 4 -2.0000000000000001e-01 4.6571788881111891e+00 1.2504542240789302e+01 1.6029833338285407e+01 0 0 0
15621 54 3 5.9999999999999998e-02 5.5558118106657099e+00 1.0049038870520691e+01 1.8243421994621798e+01 0 0 0
15654 53 5 1.0299999999999999e-01 1.2099342244333313e+01 1.0571714307099148e+01 1.2207138108819962e+01 0 0 0
15632 53 2 9.7000000000000003e-02 9.6912711843322459e+00 9.8525403346328773e+00 1.2583670364521765e+01 0 0 0
15649 53 1 -1.2000000000000000e-01 1.0901035282348785e+01 8.9018795210685280e+00 1.2811221625380888e+01 0 0 0
15631 53 1 -1.2000000000000000e-01 8.4208885955262929e+00 8.9719875158226241e+00 1.2867442319285287e+01 0 0 0
15626 53 2 9.7000000000000003e-02 7.1136776744597290e+00 9.6833505814428218e+00 1.2877095728095769e+01 0 0 0
15629 53 4 -2.0000000000000001e-01 7.1042378803093671e+00 1.0817574879008015e+01 1.4247923113693036e+01 0 0 0
15624 54 5 1.0299999999999999e-01 6.8826200383653866e+00 7.6249335199594377e+00 1.7039277173718691e+01 0 0 0
15641 54 4 -2.0000000000000001e-01 9.7240164451093243e+00 7.5008082314498283e+00 1.6157465438344971e+01 0 0 0
15652 53 3 5.9999999999999998e-02 1.0861781935784569e+01 8.2196488859218544e+00 1.3706559453228650e+01 0 0 0
15634 53 3 5.9999999999999998e-02 8.5587681297112272e+00 8.5726490827302904e+00 1.3878307938765586e+01 0 0 0
15636 53 5 1.0299999999999999e-01 9.7561124154018248e+00 1.0819363120241533e+01 1.3113930960165757e+01 0 0 0
15640 54 3 5.9999999999999998e-02 8.1447163695978251e+00 9.7737309593655777e+00 1.6628224728309842e+01 0 0 0
15646 54 3 5.9999999999999998e-02 1.0891470223845065e+01 1.0135441552797536e+01 1.6830163680224867e+01 0 0 0
15638 54 2 9.7000000000000003e-02 9.5363301973741184e+00 8.5260124396001267e+00 1.7639683586135206e+01 0 0 0
15620 54 2 9.7000000000000003e-02 6.9091034535007791e+00 8.5227254147809788e+00 1.7620587700323671e+01 0 0 0
15637 54 1 -1.2000000000000000e-01 8.2327125396900112e+00 9.3255169406245830e+00 1.7564500352603030e+01 0 0 0
15643 54 1 -1.2000000000000000e-01 1.0767073240191143e+01 9.4773108642600263e+00 1.7744021594004035e+01 0 0 0
15650 53 2 9.7000000000000003e-02 1.2144998595542729e+01 9.7690869460163317e+00 1.2910726867597406e+01 0 0 0
15653 53 4 -2.0000000000000001e-01 1.2041054328946457e+01 1.0533647868154789e+01 1.4528639491308027e+01 0 0 0
15644 54 2 9.7000000000000003e-02 1.2063772576338431e+01 8.7408933467513563e+00 1.8021236450082192e+01 0 0 0
15648 54 5 1.0299999999999999e-01 1.2014770317815868e+01 7.8654017516975392e+00 1.7353114618512013e+01 0 0 0
15673 53 1 -1.2000000000000000e-01 1.5928390723733891e+01 9.0486850250340680e+00 1.2546158963419925e+01 0 0 0
15656 53 2 9.7000000000000003e-02 1.4659642992797725e+01 9.8477977974310811e+00 1.2524808783407833e+01 0 0 0
15655 53 1 -1.2000000000000000e-01 1.3407258506272647e+01 8.9828841835258260e+00 1.2771140571742452e+01 0 0 0
15664 54 3 5.9999999999999998e-02 1.3287876901872833e+01 1.0144695292968679e+01 1.6938998594748298e+01 0 0 0
15658 53 3 5.9999999999999998e-02 1.3620493691624693e+01 8.3962270779204324e+00 1.3701647136279030e+01 0 0 0
15665 54 4 -2.0000000000000001e-01 1.4293955092249654e+01 7.6834549035508521e+00 1.6262470492397213e+01 0 0 0
15660 53 5 1.0299999999999999e-01 1.4756750193360817e+01 1.0631930603005545e+01 1.3369191939677906e+01 0 0 0
15662 54 2 9.7000000000000003e-02 1.4578660318145703e+01 8.6676580100384459e+00 1.7705083722492507e+01 0 0 0
15661 54 1 -1.2000000000000000e-01 1.3373303239041704e+01 9.5813044603174671e+00 1.7843038309265911e+01 0 0 0
15667 54 1 -1.2000000000000000e-01 1.5918845906020742e+01 9.4228125301279757e+00 1.7730192483645791e+01 0 0 0
15670 54 3 5.9999999999999998e-02 1.5969562474836437e+01 1.0187093720519091e+01 1.6981662154979581e+01 0 0 0
15676 53 3 5.9999999999999998e-02 1.5798176268885937e+01 8.3766177326445650e+00 1.3406962922259654e+01 0 0 0
16207 55 1 -1.2000000000000000e-01 3.1788221977838589e+00 1.4308393989942989e+01 1.2804272426272155e+01 0 0 0
16208 55 2 9.7000000000000003e-02 4.5509037983264866e+00 1.5025025797683146e+01 1.2669194191439104e+01 0 0 0
16225 55 1 -1.2000000000000000e-01 5.8200883379475403e+00 1.4162526244641114e+01 1.2992834195695455e+01 0 0 0
16201 55 1 -1.2000000000000000e-01 5.7232754748430881e-01 1.4358903934670440e+01 1.2773481905922489e+01 1 0 0
16800 56 5 1.0299999999999999e-01 1.9192144439488730e+00 1.2920778450946671e+01 1.6517053886744090e+01 0 0 0
16202 55 2 9.7000000000000003e-02 1.9133253751534518e+00 1.5168270209116704e+01 1.2770717226405290e+01 0 0 0
16204 55 3 5.9999999999999998e-02 5.9521202675642249e-01 1.3800644872630523e+01 1.3762373971735546e+01 1 0 0
16798 56 3 5.9999999999999998e-02 5.4051274544724581e-01 1.5103694042743568e+01 1.6489212018373106e+01 1 0 0
16210 55 3 5.9999999999999998e-02 3.1395633489394408e+00 1.3709230566313844e+01 1.3696149443895608e+01 0 0 0
16228 55 3 5.9999999999999998e-02 5.6748834839804969e+00 1.3813489541042845e+01 1.4032518066994804e+01 0 0 0
16216 56 3 5.9999999999999998e-02 3.3149488502225060e+00 1.5167790685008855e+01 1.6444669378272472e+01 0 0 0
16212 55 5 1.0299999999999999e-01 4.5992732079685865e+00 1.5786760604156228e+01 1.3502006545818942e+01 0 0 0
16205 55 4 -2.0000000000000001e-01 1.7947953194126267e+00 1.6128025450256334e+01 1.4187010592655918e+01 0 0 0
16214 56 2 9.7000000000000003e-02 4.5131552115595737e+00 1.3647807824990162e+01 1.7354088034123617e+01 0 0 0
17400 58 5 1.0299999999999999e-01 1.8626642537627713e+00 1.8031195035127546e+01 1.6676491490920224e+01 0 0 0
16817 58 4 -2.0000000000000001e-01 4.5606824152506897e+00 1.8170901741750502e+01 1.5887221882146799e+01 0 0 0
16222 56 3 5.9999999999999998e-02 5.6507525975489372e+00 1.5319839552924552e+01 1.7046955327597431e+01 0 0 0
16796 56 2 9.7000000000000003e-02 1.9372744781988922e+00 1.3615714947642317e+01 1.7389135482295156e+01 0 0 0
16795 56 1 -1.2000000000000000e-01 6.0648539893572040e-01 1.4460518115286009e+01 1.7428941055062545e+01 1 0 0
16213 56 1 -1.2000000000000000e-01 3.2455706258571730e+00 1.4465320149521368e+01 1.7278613109725015e+01 0 0 0
16219 56 1 -1.2000000000000000e-01 5.7283229042013453e+00 1.4478146515251531e+01 1.7656618241201546e+01 0 0 0
16828 57 3 5.9999999999999998e-02 5.5246816992983785e+00 1.8564935151618780e+01 1.3273124872507346e+01 0 0 0
16810 57 3 5.9999999999999998e-02 3.0407579629071142e+00 1.8611553650518065e+01 1.3466206838324213e+01 0 0 0
16804 57 3 5.9999999999999998e-02 3.6500533920394473e-01 1.8490043476965440e+01 1.3330658003281245e+01 1 0 0
17396 58 2 9.7000000000000003e-02 1.9056615865503008e+00 1.8544374720637762e+01 1.7581655021175408e+01 0 0 0
16818 58 5 1.0299999999999999e-01 4.5570058278117553e+00 1.7997215777485039e+01 1.8152691471553705e+01 0 0 0
16215 56 3 5.9999999999999998e-02 3.1308528355305940e+00 1.5164275282814126e+01 1.8142527785328976e+01 0 0 0
16232 55 2 9.7000000000000003e-02 9.6793330212234565e+00 1.4964247667230664e+01 1.2674176585104791e+01 0 0 0
16249 55 1 -1.2000000000000000e-01 1.0974633852573714e+01 1.4080666498601490e+01 1.2813047773605122e+01 0 0 0
16241 56 4 -2.0000000000000001e-01 9.6519013973363492e+00 1.3061485728835795e+01 1.6070461030711975e+01 0 0 0
16224 56 5 1.0299999999999999e-01 7.2191774412985232e+00 1.3396687137397047e+01 1.6570878836031557e+01 0 0 0
16231 55 1 -1.2000000000000000e-01 8.3722353360711441e+00 1.4151087525714800e+01 1.2870037244791975e+01 0 0 0
16226 55 2 9.7000000000000003e-02 7.0589530003192476e+00 1.5000680800999762e+01 1.2902639580081463e+01 0 0 0
16229 55 4 -2.0000000000000001e-01 7.0693731570232767e+00 1.6091359763748354e+01 1.4335730517631852e+01 0 0 0
16252 55 3 5.9999999999999998e-02 1.1047795948701671e+01 1.3542690556891280e+01 1.3817453883576938e+01 0 0 0
16234 55 3 5.9999999999999998e-02 8.4769462280627810e+00 1.3475167155780239e+01 1.3734698326403260e+01 0 0 0
16246 56 3 5.9999999999999998e-02 1.1049006924097323e+01 1.5159996003097747e+01 1.6982105159684334e+01 0 0 0
16240 56 3 5.9999999999999998e-02 8.3557730010735494e+00 1.5377296184916489e+01 1.7031394579541701e+01 0 0 0
16236 55 5 1.0299999999999999e-01 9.6435783206063519e+00 1.5746773325984131e+01 1.3531136058305828e+01 0 0 0
16238 56 2 9.7000000000000003e-02 9.5672685748301323e+00 1.3777141647609787e+01 1.7723058225317104e+01 0 0 0
16841 58 4 -2.0000000000000001e-01 9.5718968536582345e+00 1.8421980849347676e+01 1.5665057522642119e+01 0 0 0
16824 58 5 1.0299999999999999e-01 7.1892149178643239e+00 1.8290193592178859e+01 1.6716135384263215e+01 0 0 0
16237 56 1 -1.2000000000000000e-01 8.2966664133441625e+00 1.4664799256612476e+01 1.7825948192489083e+01 0 0 0
16220 56 2 9.7000000000000003e-02 7.0639732415313956e+00 1.3773720678246436e+01 1.7606242697915523e+01 0 0 0
16243 56 1 -1.2000000000000000e-01 1.0867254034391436e+01 1.4510281035956353e+01 1.7846255553256047e+01 0 0 0
16250 55 2 9.7000000000000003e-02 1.2212002857382240e+01 1.4961512012044533e+01 1.2649118354571824e+01 0 0 0
16244 56 2 9.7000000000000003e-02 1.2144684036286559e+01 1.3606882604647287e+01 1.7889931508001673e+01 0 0 0
16248 56 5 1.0299999999999999e-01 1.2064115584720190e+01 1.2836746837720229e+01 1.7059719402784570e+01 0 0 0
16253 55 4 -2.0000000000000001e-01 1.2234915781755838e+01 1.6186470449550043e+01 1.3955727385849801e+01 0 0 0
16834 57 3 5.9999999999999998e-02 7.9876601646363019e+00 1.8472934496772492e+01 1.3239301701036210e+01 0 0 0
16852 57 3 5.9999999999999998e-02 1.0981606557917782e+01 1.8451969982718911e+01 1.3265311079586864e+01 0 0 0
16848 58 5 1.0299999999999999e-01 1.2163420583520796e+01 1.8170011831993406e+01 1.6775898758742848e+01 0 0 0
16842 58 5 1.0299999999999999e-01 9.5166789176845317e+00 1.7974482812405888e+01 1.7925642627495293e+01 0 0 0
16844 58 2 9.7000000000000003e-02 1.2256201440248475e+01 1.8827906015045787e+01 1.7610881868414204e+01 0 0 0
16242 56 5 1.0299999999999999e-01 9.5511007556279370e+00 1.3002928693127547e+01 1.8504915088262457e+01 0 0 0
16255 55 1 -1.2000000000000000e-01 1.3532459105006222e+01 1.4265522677922061e+01 1.2768855333390382e+01 0 0 0
16256 55 2 9.7000000000000003e-02 1.4769431269961009e+01 1.5144615485587787e+01 1.2480906953114628e+01 0 0 0
16273 55 1 -1.2000000000000000e-01 1.6092621414661370e+01 1.4378704810657343e+01 1.2602408476964587e+01 0 0 0
16265 56 4 -2.0000000000000001e-01 1.4786525191409339e+01 1.2513007028589533e+01 1.6162077405827084e+01 0 0 0
16258 55 3 5.9999999999999998e-02 1.3589837522583247e+01 1.3902831528702210e+01 1.3786126077633362e+01 0 0 0
16264 56 3 5.9999999999999998e-02 1.3537824725753541e+01 1.5044634666014330e+01 1.6934351311545772e+01 0 0 0
16260 55 5 1.0299999999999999e-01 1.4878019597273862e+01 1.6013089580828137e+01 1.3207074881406260e+01 0 0 0
16262 56 2 9.7000000000000003e-02 1.4825173390060224e+01 1.3509569858426634e+01 1.7693156307521555e+01 0 0 0
16865 58 4 -2.0000000000000001e-01 1.4701443469037688e+01 1.7687535260092638e+01 1.5965280796046953e+01 0 0 0
16261 56 1 -1.2000000000000000e-01 1.3499852516885060e+01 1.4379235006890697e+01 1.7800416767375438e+01 0 0 0
16267 56 1 -1.2000000000000000e-01 1.6107847376419151e+01 1.4416545438345045e+01 1.7762004926970825e+01 0 0 0
16858 57 3 5.9999999999999998e-02 1.3510544789812656e+01 1.8587472710608900e+01 1.3319596563907526e+01 0 0 0
16276 55 3 5.9999999999999998e-02 1.6068409903215738e+01 1.3636367431905434e+01 1.3406654507039820e+01 0 0 0
16876 57 3 5.9999999999999998e-02 1.5895026438877393e+01 1.8603156755532599e+01 1.3430047478456945e+01 0 0 0
16862 58 2 9.7000000000000003e-02 1.4775317534269236e+01 1.8728809710968434e+01 1.7394010781214064e+01 0 0 0
16270 56 3 5.9999999999999998e-02 1.6109619237952472e+01 1.4955449848159175e+01 1.6770510876726700e+01 0 0 0
16814 58 2 9.7000000000000003e-02 4.4768541881761283e+00 1.8804490551805014e+01 1.7494783845248257e+01 0 0 0
16825 57 1 -1.2000000000000000e-01 5.5874972958187339e+00 1.9232855235497201e+01 1.2403044876063120e+01 0 0 0
16808 57 2 9.7000000000000003e-02 4.2875277285781523e+00 2.0155532170399418e+01 1.2387447457655956e+01 0 0 0
17425 59 1 -1.2000000000000000e-01 5.6598252751614888e+00 2.4352047401158671e+01 1.2650351930659733e+01 0 0 0
16807 57 1 -1.2000000000000000e-01 3.0817963261658852e+00 1.9247960852698320e+01 1.2577342555894182e+01 0 0 0
16801 57 1 -1.2000000000000000e-01 4.3709624501132549e-01 1.9232658093009682e+01 1.2550198733075662e+01 1 0 0
17401 59 1 -1.2000000000000000e-01 6.5973299184008038e-01 2.4204778490967325e+01 1.2468920326879639e+01 1 0 0
17407 59 1 -1.2000000000000000e-01 3.1217033171967778e+00 2.4290390672061111e+01 1.2561091881520836e+01 0 0 0
16802 57 2 9.7000000000000003e-02 1.7130847704826797e+00 2.0009549812398234e+01 1.2724383726177207e+01 0 0 0
17404 59 3 5.9999999999999998e-02 6.0118493651089266e-01 2.3484471901519267e+01 1.3333750620369507e+01 1 0 0
16816 58 3 5.9999999999999998e-02 3.0807163766776058e+00 2.0309138333972566e+01 1.7045381433298012e+01 0 0 0
16812 57 5 1.0299999999999999e-01 4.3852376491486247e+00 2.0904078136886298e+01 1.3237386947331409e+01 0 0 0
16805 57 4 -2.0000000000000001e-01 1.7218516450254870e+00 2.0687903816899400e+01 1.4313237738391248e+01 0 0 0
18000 60 5 1.0299999999999999e-01 2.0388311402192461e+00 2.3216894552660783e+01 1.6613307484085276e+01 0 0 0
17417 60 4 -2.0000000000000001e-01 4.4822364340395868e+00 2.3137123820343970e+01 1.5893505741229811e+01 0 0 0
17414 60 2 9.7000000000000003e-02 4.5112616997977915e+00 2.3960163173820881e+01 1.7488010728273533e+01 0 0 0
17428 59 3 5.9999999999999998e-02 5.6964372102997034e+00 2.3665071080542763e+01 1.3547783747186459e+01 0 0 0
17410 59 3 5.9999999999999998e-02 3.2890520477473495e+00 2.3672635949690310e+01 1.3500725347724156e+01 0 0 0
17996 60 2 9.7000000000000003e-02 1.9550799504818579e+00 2.3844000080179782e+01 1.7488776892063736e+01 0 0 0
17398 58 3 5.9999999999999998e-02 6.7583472947618517e-01 2.0217334094958105e+01 1.6876596922994150e+01 1 0 0
16813 58 1 -1.2000000000000000e-01 3.1037891903256587e+00 1.9437979807915635e+01 1.7686176667904046e+01 0 0 0
17395 58 1 -1.2000000000000000e-01 5.5007020289397734e-01 1.9380042143068803e+01 1.7584414911881169e+01 1 0 0
17419 60 1 -1.2000000000000000e-01 5.8011922888344358e+00 2.4713747114582237e+01 1.7703776813115546e+01 0 0 0
16819 58 1 -1.2000000000000000e-01 5.7764522334592421e+00 1.9645476054079026e+01 1.7686839988541827e+01 0 0 0
17413 60 1 -1.2000000000000000e-01 3.2209918520930731e+00 2.4751063725220064e+01 1.7610475069090938e+01 0 0 0
16822 58 3 5.9999999999999998e-02 6.0790513104385768e+00 2.0466960335123591e+01 1.6951635399729014e+01 0 0 0
17995 60 1 -1.2000000000000000e-01 6.1877846305631079e-01 2.4602738517060484e+01 1.7586043247431295e+01 1 0 0
17418 60 5 1.0299999999999999e-01 4.4633939916096042e+00 2.3124923647977543e+01 1.8220767371587506e+01 0 0 0
16849 57 1 -1.2000000000000000e-01 1.0788663320346151e+01 1.9220604261709269e+01 1.2510034761683123e+01 0 0 0
16832 57 2 9.7000000000000003e-02 9.4577923883377828e+00 2.0007908037360949e+01 1.2605199383354666e+01 0 0 0
16831 57 1 -1.2000000000000000e-01 8.1288348073956431e+00 1.9180727403869877e+01 1.2453388570686348e+01 0 0 0
16820 58 2 9.7000000000000003e-02 7.0896861493708974e+00 1.8793580612590691e+01 1.7593488172618290e+01 0 0 0
16838 58 2 9.7000000000000003e-02 9.6272526601132338e+00 1.8838219587646751e+01 1.7305884365878310e+01 0 0 0
17449 59 1 -1.2000000000000000e-01 1.0854550388606684e+01 2.4393015249648446e+01 1.2416596814452758e+01 0 0 0
17431 59 1 -1.2000000000000000e-01 8.2353513613016087e+00 2.4389480444377149e+01 1.2425760863744575e+01 0 0 0
16826 57 2 9.7000000000000003e-02 6.8773455351548503e+00 1.9991246681431257e+01 1.2510990758505132e+01 0 0 0
16829 57 4 -2.0000000000000001e-01 6.8892908971473279e+00 2.1046777779279832e+01 1.4033066454215051e+01 0 0 0
17424 60 5 1.0299999999999999e-01 6.9880472262680167e+00 2.3264711320699178e+01 1.6880607407413130e+01 0 0 0
17452 59 3 5.9999999999999998e-02 1.0969134042298840e+01 2.3771377642193837e+01 1.3272203928579190e+01 0 0 0
17434 59 3 5.9999999999999998e-02 8.2293221378002279e+00 2.3659891049935361e+01 1.3208948808144022e+01 0 0 0
16840 58 3 5.9999999999999998e-02 8.2236914684830129e+00 2.0450520022417088e+01 1.6809555945596308e+01 0 0 0
16836 57 5 1.0299999999999999e-01 9.3706553969598634e+00 2.0518694339018147e+01 1.3580705618688349e+01 0 0 0
17441 60 4 -2.0000000000000001e-01 9.6933242044124661e+00 2.3330205236879433e+01 1.5797822158891432e+01 0 0 0
16846 58 3 5.9999999999999998e-02 1.1048554473436569e+01 2.0475718235919171e+01 1.7118874237686970e+01 0 0 0
17438 60 2 9.7000000000000003e-02 9.6677412750945830e+00 2.3870087523365122e+01 1.7491087724029388e+01 0 0 0
17420 60 2 9.7000000000000003e-02 7.0904730522717125e+00 2.3944574738713964e+01 1.7691360004280249e+01 0 0 0
16837 58 1 -1.2000000000000000e-01 8.3562879857939087e+00 1.9658575607771589e+01 1.7604247990063595e+01 0 0 0
16843 58 1 -1.2000000000000000e-01 1.0901137269518784e+01 1.9588217833279899e+01 1.7710943522295377e+01 0 0 0
17437 60 1 -1.2000000000000000e-01 8.3914131384660688e+00 2.4787039725443435e+01 1.7629778826858811e+01 0 0 0
17443 60 1 -1.2000000000000000e-01 1.0962558948448629e+01 2.4565622404785191e+01 1.7944568175132947e+01 0 0 0
16850 57 2 9.7000000000000003e-02 1.2117137944275679e+01 2.0088714140843017e+01 1.2611925844022172e+01 0 0 0
17442 60 5 1.0299999999999999e-01 9.5173141638515926e+00 2.2920910493016464e+01 1.7998228497729190e+01 0 0 0
16853 57 4 -2.0000000000000001e-01 1.2190326203795134e+01 2.0914266967397893e+01 1.4223762444304649e+01 0 0 0
17444 60 2 9.7000000000000003e-02 1.2352046629493193e+01 2.3798196949482019e+01 1.7734588855503318e+01 0 0 0
17448 60 5 1.0299999999999999e-01 1.2345352292208538e+01 2.3243808039501388e+01 1.6818260979917429e+01 0 0 0
16855 57 1 -1.2000000000000000e-01 1.3392623236144871e+01 1.9279650006661079e+01 1.2481604741844677e+01 0 0 0
16856 57 2 9.7000000000000003e-02 1.4656470012811592e+01 2.0131706051187795e+01 1.2491622843996140e+01 0 0 0
16873 57 1 -1.2000000000000000e-01 1.5981013095711997e+01 1.9278000598589657e+01 1.2576741799129094e+01 0 0 0
17455 59 1 -1.2000000000000000e-01 1.3468153387187755e+01 2.4265588198608782e+01 1.2326509209817106e+01 0 0 0
17458 59 3 5.9999999999999998e-02 1.3461079027178252e+01 2.3623466809983622e+01 1.3162552759816045e+01 0 0 0
16864 58 3 5.9999999999999998e-02 1.3446117505183524e+01 2.0159027590689313e+01 1.6571164632131030e+01 0 0 0
16860 57 5 1.0299999999999999e-01 1.4725863670541671e+01 2.0937609612554990e+01 1.3294755480586828e+01 0 0 0
17465 60 4 -2.0000000000000001e-01 1.4861228309913914e+01 2.3264369751907289e+01 1.5696620347870704e+01 0 0 0
17462 60 2 9.7000000000000003e-02 1.4892360833747221e+01 2.3773985238023272e+01 1.7377269213855207e+01 0 0 0
17461 60 1 -1.2000000000000000e-01 1.3629624805071197e+01 2.4595400154413976e+01 1.7604808820077864e+01 0 0 0
16861 58 1 -1.2000000000000000e-01 1.3549095150160214e+01 1.9678202528845556e+01 1.7536774449137802e+01 0 0 0
17476 59 3 5.9999999999999998e-02 1.5704811472641587e+01 2.3508493298183279e+01 1.3353706397901773e+01 0 0 0
17473 59 1 -1.2000000000000000e-01 1.5938523682143956e+01 2.4190410243936615e+01 1.2558756278199647e+01 0 0 0
16863 58 3 5.9999999999999998e-02 1.3768535326204811e+01 2.0536615050475390e+01 1.8184797792693359e+01 0 0 0
17466 60 5 1.0299999999999999e-01 1.4945379052730946e+01 2.2849005754049745e+01 1.8014117891971583e+01 0 0 0
46971 807 7 4.2380000000000001e-01 1.5438025437419769e+01 2.5603505588800914e+01 6.3117010303056638e+01 0 0 0
18025 61 1 -1.2000000000000000e-01 5.6296534666820675e+00 2.9321905799890057e+01 1.2263776128399721e+01 0 0 0
18008 61 2 9.7000000000000003e-02 4.3729782167671312e+00 3.0222555923770539e+01 1.2263656699789509e+01 0 0 0
17402 59 2 9.7000000000000003e-02 1.8570563703219813e+00 2.5080356597715372e+01 1.2558619712545338e+01 0 0 0
17408 59 2 9.7000000000000003e-02 4.3442717072321608e+00 2.5158686745104518e+01 1.2556315536140206e+01 0 0 0
17422 60 3 5.9999999999999998e-02 5.8812924844659360e+00 2.5449213408970593e+01 1.6897905462547481e+01 0 0 0
18001 61 1 -1.2000000000000000e-01 5.9226064712356852e-01 2.9378862515117390e+01 1.2123600592693780e+01 1 0 0
17998 60 3 5.9999999999999998e-02 6.4543823477710682e-01 2.5402204530079246e+01 1.6871813363095473e+01 1 0 0
17416 60 3 5.9999999999999998e-02 3.0779033667309332e+00 2.5562772414625581e+01 1.6897262138788349e+01 0 0 0
18002 61 2 9.7000000000000003e-02 1.8956936303585445e+00 3.0187794664842819e+01 1.2377494662206255e+01 0 0 0
18004 61 3 5.9999999999999998e-02 4.9764042261050645e-01 2.8630611614471558e+01 1.2898592445562686e+01 1 0 0
18598 62 3 5.9999999999999998e-02 6.9680965824141627e-01 3.0356383625006664e+01 1.6297789621634614e+01 1 0 0
18010 61 3 5.9999999999999998e-02 3.2567033441742788e+00 2.8575789078547597e+01 1.2795104866827259e+01 0 0 0
18028 61 3 5.9999999999999998e-02 5.5256028965372250e+00 2.8675977615411316e+01 1.3158811890255889e+01 0 0 0
17405 59 4 -2.0000000000000001e-01 1.7728374495220398e+00 2.6192688035633537e+01 1.4021095181286803e+01 0 0 0
17412 59 5 1.0299999999999999e-01 4.3211682075429367e+00 2.5813799130261074e+01 1.3461422773506511e+01 0 0 0
18017 62 4 -2.0000000000000001e-01 4.5572993305613050e+00 2.8130031184576804e+01 1.5401892655867488e+01 0 0 0
18600 62 5 1.0299999999999999e-01 1.9435330537986168e+00 2.8292161315897214e+01 1.6283149597235973e+01 0 0 0
18014 62 2 9.7000000000000003e-02 4.5580076583226479e+00 2.8977594321530418e+01 1.6987060481269040e+01 0 0 0
18016 62 3 5.9999999999999998e-02 3.3081357096416930e+00 3.0566013773769370e+01 1.6397809459702412e+01 0 0 0
18596 62 2 9.7000000000000003e-02 1.9751170660282449e+00 2.8910217968818262e+01 1.7232376628034245e+01 0 0 0
18013 62 1 -1.2000000000000000e-01 3.3292520304267597e+00 2.9772895947803001e+01 1.7140378047012266e+01 0 0 0
18022 62 3 5.9999999999999998e-02 5.9801005903439357e+00 3.0528046585285946e+01 1.6326086731948326e+01 0 0 0
18019 62 1 -1.2000000000000000e-01 5.8411841535271147e+00 2.9799762886470418e+01 1.7197560917106134e+01 0 0 0
18595 62 1 -1.2000000000000000e-01 6.7998526336954979e-01 2.9722567083640079e+01 1.7159144491376697e+01 1 0 0
18018 62 5 1.0299999999999999e-01 4.6850077337585816e+00 2.8313809587421140e+01 1.7763628670341948e+01 0 0 0
18012 61 5 1.0299999999999999e-01 4.4733986234570775e+00 3.0874228079786018e+01 1.3100048151898147e+01 0 0 0
18015 62 3 5.9999999999999998e-02 3.4029459981008823e+00 3.0352234355748692e+01 1.8106596304078025e+01 0 0 0
18005 61 4 -2.0000000000000001e-01 1.9890713678360403e+00 3.0952949343594565e+01 1.4006634592161891e+01 0 0 0
18021 62 3 5.9999999999999998e-02 5.8286416645772245e+00 3.0361162360700423e+01 1.8134028697381659e+01 0 0 0
18597 62 3 5.9999999999999998e-02 7.1211447545624429e-01 3.0268592037805462e+01 1.8073126481678631e+01 1 0 0
18026 61 2 9.7000000000000003e-02 6.9386808143605538e+00 3.0171359668507364e+01 1.2400273723639430e+01 0 0 0
17426 59 2 9.7000000000000003e-02 6.9333234148963578e+00 2.5216734246389713e+01 1.2594243904478175e+01 0 0 0
17432 59 2 9.7000000000000003e-02 9.5313286801615824e+00 2.5173891645124804e+01 1.2502816414410908e+01 0 0 0
17450 59 2 9.7000000000000003e-02 1.2203502014942867e+01 2.5153861925583303e+01 1.2369836630399231e+01 0 0 0
17446 60 3 5.9999999999999998e-02 1.0821468506425747e+01 2.5444103379915042e+01 1.7220239212594059e+01 0 0 0
17440 60 3 5.9999999999999998e-02 8.2771158605018407e+00 2.5594885756293198e+01 1.6935420539873967e+01 0 0 0
17436 59 5 1.0299999999999999e-01 9.5918987950407182e+00 2.5828394905181600e+01 1.3349599754598627e+01 0 0 0
18024 62 5 1.0299999999999999e-01 7.1197918889235039e+00 2.8085504470143874e+01 1.6682483129530972e+01 0 0 0
17429 59 4 -2.0000000000000001e-01 7.0349199157629965e+00 2.6105635224797087e+01 1.4106435297337111e+01 0 0 0
18052 61 3 5.9999999999999998e-02 1.0733630257514820e+01 2.8259841821852568e+01 1.2547848234478128e+01 0 0 0
18041 62 4 -2.0000000000000001e-01 9.8841690758232694e+00 2.8039645883552463e+01 1.5749068009498604e+01 0 0 0
18034 61 3 5.9999999999999998e-02 8.2914610938688238e+00 2.8510584331111161e+01 1.2716449824317239e+01 0 0 0
18038 62 2 9.7000000000000003e-02 9.6716741588196342e+00 2.8720196078818372e+01 1.7387226519375574e+01 0 0 0
18046 62 3 5.9999999999999998e-02 1.0950348742503513e+01 3.0437422339627748e+01 1.7109598488624947e+01 0 0 0
18040 62 3 5.9999999999999998e-02 8.5760903230820151e+00 3.0256194016747092e+01 1.6453938157701845e+01 0 0 0
18020 62 2 9.7000000000000003e-02 7.0721657996042087e+00 2.8885751895187290e+01 1.7400915446051840e+01 0 0 0
18037 62 1 -1.2000000000000000e-01 8.4327547648098129e+00 2.9568024790569250e+01 1.7312334881368830e+01 0 0 0
18036 61 5 1.0299999999999999e-01 9.4740241893122459e+00 3.0768405279943973e+01 1.3100333374883981e+01 0 0 0
18043 62 1 -1.2000000000000000e-01 1.0874856752531080e+01 2.9569681736169017e+01 1.7758056361744046e+01 0 0 0
18044 62 2 9.7000000000000003e-02 1.2184388699568444e+01 2.8745265324083572e+01 1.7881821067893640e+01 0 0 0
17453 59 4 -2.0000000000000001e-01 1.2118144249183899e+01 2.6122772712752802e+01 1.3949117258921529e+01 0 0 0
18042 62 5 1.0299999999999999e-01 9.4344183149160337e+00 2.7926813001835260e+01 1.8139864914879031e+01 0 0 0
18029 61 4 -2.0000000000000001e-01 7.0269206599650769e+00 3.0920489830054468e+01 1.4060643551715163e+01 0 0 0
18050 61 2 9.7000000000000003e-02 1.2013378002277410e+01 2.9993880479499985e+01 1.2591441040840122e+01 0 0 0
18053 61 4 -2.0000000000000001e-01 1.1708245500267871e+01 3.0451801885185144e+01 1.4305785501217962e+01 0 0 0
18039 62 3 5.9999999999999998e-02 8.4396794356024767e+00 3.0214483539038849e+01 1.8186246794102441e+01 0 0 0
18048 62 5 1.0299999999999999e-01 1.2227243948433371e+01 2.8141636383557103e+01 1.6939663804366894e+01 0 0 0
17456 59 2 9.7000000000000003e-02 1.4724883674517182e+01 2.5075722224657223e+01 1.2298398598877670e+01 0 0 0
18055 61 1 -1.2000000000000000e-01 1.3381417388365632e+01 2.9284636930900767e+01 1.2500764485683197e+01 0 0 0
17464 60 3 5.9999999999999998e-02 1.3495972271071489e+01 2.5381086795591649e+01 1.6788195559502203e+01 0 0 0
18056 61 2 9.7000000000000003e-02 1.4665093238665296e+01 3.0150852368716002e+01 1.2720898273700424e+01 0 0 0
17460 59 5 1.0299999999999999e-01 1.4623894360581257e+01 2.5918670104173930e+01 1.2980236315945646e+01 0 0 0
18058 61 3 5.9999999999999998e-02 1.3273137145902256e+01 2.8532515671908801e+01 1.3214476631065596e+01 0 0 0
18065 62 4 -2.0000000000000001e-01 1.4847678028071849e+01 2.7921907021706314e+01 1.6193495764165458e+01 0 0 0
18062 62 2 9.7000000000000003e-02 1.4843707339728404e+01 2.8796445773734252e+01 1.7762462559741589e+01 0 0 0
18064 62 3 5.9999999999999998e-02 1.3369280643723437e+01 3.0285809711076876e+01 1.7224632600563641e+01 0 0 0
18061 62 1 -1.2000000000000000e-01 1.3530081243382060e+01 2.9574830108997208e+01 1.8030261699173209e+01 0 0 0
18060 61 5 1.0299999999999999e-01 1.4554203381047710e+01 3.0588077316464322e+01 1.3708105884417860e+01 0 0 0
18073 61 1 -1.2000000000000000e-01 1.6015719710454686e+01 2.9404461999776000e+01 1.2680520550057496e+01 0 0 0
18076 61 3 5.9999999999999998e-02 1.6030355438955169e+01 2.8739697984334057e+01 1.3542929591584070e+01 0 0 0
15018 52 5 1.0299999999999999e-01 4.3425519570376103e+00 2.7709938654860786e+00 1.8425938702841044e+01 0 0 0
15597 52 3 5.9999999999999998e-02 5.4931568503242201e-01 5.1632378701102288e+00 1.8767950943408518e+01 1 0 0
15021 52 3 5.9999999999999998e-02 5.6580861441113548e+00 4.7454065727766022e+00 1.9002119516622198e+01 0 0 0
15015 52 3 5.9999999999999998e-02 3.4123844495491165e+00 5.1044152978398705e+00 1.8777711854250423e+01 0 0 0
30004 101 3 5.9999999999999998e-02 6.1294353734312212e-01 3.4038424456821903e+00 2.3174964703263850e+01 1 0 0
15599 52 4 -2.0000000000000001e-01 1.8422608900523403e+00 2.9030276624210991e+00 1.9346871430219171e+01 0 0 0
30003 101 3 5.9999999999999998e-02 8.0367396925995649e-01 3.9305679697498035e+00 2.1455193363379760e+01 1 0 0
30007 101 1 -1.2000000000000000e-01 3.2594822218870347e+00 4.4575967165816675e+00 2.2464282407997679e+01 0 0 0
30009 101 3 5.9999999999999998e-02 3.0666915574681570e+00 4.0751542967030909e+00 2.1440838321275770e+01 0 0 0
30025 101 1 -1.2000000000000000e-01 5.7836401287100188e+00 4.5474009380878861e+00 2.2545065555477343e+01 0 0 0
44406 149 5 1.0299999999999999e-01 1.9442647310630783e+00 4.4791097602373098e-01 2.2137911585470480e+01 0 1 0
44412 149 5 1.0299999999999999e-01 4.5849488173406154e+00 3.1795667145345446e-01 2.3712492008691932e+01 0 1 0
30002 101 2 9.7000000000000003e-02 1.9078604402445007e+00 5.1225015048327807e+00 2.2822709733207319e+01 0 0 0
30008 101 2 9.7000000000000003e-02 4.5144458701181653e+00 5.3735039190019167e+00 2.2576205499600981e+01 0 0 0
30010 101 3 5.9999999999999998e-02 3.4024612969963157e+00 3.5532802029314947e+00 2.3042036983576047e+01 0 0 0
44411 149 4 -2.0000000000000001e-01 4.4204823730716045e+00 9.4944651155984416e-01 2.1523909756737577e+01 0 1 0
30001 101 1 -1.2000000000000000e-01 6.5826246618820961e-01 4.3027977240508184e+00 2.2503815930735325e+01 1 0 0
30028 101 3 5.9999999999999998e-02 5.7821138242098655e+00 3.7313965402619087e+00 2.3238305023490110e+01 0 0 0
30027 101 3 5.9999999999999998e-02 5.8105804870528601e+00 4.1230481037463731e+00 2.1598638636240025e+01 0 0 0
30012 101 5 1.0299999999999999e-01 4.4939183360433841e+00 6.0366609377412628e+00 2.3425252435972372e+01 0 0 0
30006 101 5 1.0299999999999999e-01 1.8642308185697589e+00 6.0557844676216721e+00 2.2165433908201564e+01 0 0 0
29997 100 3 5.9999999999999998e-02 6.4029310315069254e-01 4.8069893274888295e-02 1.8647162290467321e+01 1 1 0
29421 100 3 5.9999999999999998e-02 5.9246050222512654e+00 8.4221518333111506e-02 1.8615349255014038e+01 0 1 0
29415 100 3 5.9999999999999998e-02 3.2542117663468910e+00 1.1226980590418784e-01 1.8742035932009145e+01 0 1 0
29439 100 3 5.9999999999999998e-02 8.5175324090821594e+00 9.2622408410080376e-02 1.8689874561849162e+01 0 1 0
15042 52 5 1.0299999999999999e-01 9.7295310158344162e+00 2.7919159603626120e+00 1.8646709214290411e+01 0 0 0
15045 52 3 5.9999999999999998e-02 1.0874800689207342e+01 5.0381258369378035e+00 1.8776487041183927e+01 0 0 0
15039 52 3 5.9999999999999998e-02 8.3479574986671867e+00 4.7697465903717031e+00 1.9197024032358758e+01 0 0 0
15023 52 4 -2.0000000000000001e-01 6.9581355851171969e+00 2.4168973618239518e+00 1.9570246804338748e+01 0 0 0
44430 149 5 1.0299999999999999e-01 7.1947570742981055e+00 5.8683307806123575e-01 2.2385983628926514e+01 0 1 0
30026 101 2 9.7000000000000003e-02 7.1821576644225544e+00 5.2816882113405139e+00 2.2634159872521334e+01 0 0 0
30031 101 1 -1.2000000000000000e-01 8.3799488080445244e+00 4.2578809114377023e+00 2.2687366485354548e+01 0 0 0
30049 101 1 -1.2000000000000000e-01 1.1025942023816310e+01 4.1042721112742715e+00 2.2679733240782411e+01 0 0 0
30033 101 3 5.9999999999999998e-02 8.2813481003693852e+00 3.6039101301270402e+00 2.1835648664484033e+01 0 0 0
30051 101 3 5.9999999999999998e-02 1.1176881721785472e+01 3.4157627559926569e+00 2.1838306649360696e+01 0 0 0
44435 149 4 -2.0000000000000001e-01 9.6876052158006125e+00 4.7211801887717386e-01 2.1208120295503583e+01 0 1 0
30032 101 2 9.7000000000000003e-02 9.7208470264470215e+00 4.9417083585223738e+00 2.2621578213349551e+01 0 0 0
30052 101 3 5.9999999999999998e-02 1.0914139982418428e+01 3.3590208708760114e+00 2.3441878983289051e+01 0 0 0
30036 101 5 1.0299999999999999e-01 9.7036719932207678e+00 5.5462982415841076e+00 2.3521408583366046e+01 0 0 0
44436 149 5 1.0299999999999999e-01 9.4830473455897568e+00 4.4851844539779889e-01 2.3495807857954148e+01 0 1 0
30035 101 4 -2.0000000000000001e-01 9.7863742975849171e+00 5.9639703086022253e+00 2.1203875631622502e+01 0 0 0
30034 101 3 5.9999999999999998e-02 8.2568142586254343e+00 3.6361942142489756e+00 2.3601051943299190e+01 0 0 0
30030 101 5 1.0299999999999999e-01 7.3735445120544370e+00 6.0874807407957690e+00 2.1837526931543394e+01 0 0 0
30050 101 2 9.7000000000000003e-02 1.2327587790029067e+01 4.9078865632556097e+00 2.2896864548666422e+01 0 0 0
30054 101 5 1.0299999999999999e-01 1.2359609363157986e+01 5.7466680321216188e+00 2.2243446936734063e+01 0 0 0
15047 52 4 -2.0000000000000001e-01 1.2175682661077204e+01 2.8176404304678555e+00 1.9378542581874672e+01 0 0 0
29445 100 3 5.9999999999999998e-02 1.0772243595925749e+01 2.3188818249805410e-01 1.8585892326587654e+01 0 1 0
30029 101 4 -2.0000000000000001e-01 7.1864495150828676e+00 6.1735961981309835e+00 2.4238419285969286e+01 0 0 0
44454 149 5 1.0299999999999999e-01 1.1976147420343075e+01 7.4544833625604523e-01 2.2243843378531725e+01 0 1 0
15066 52 5 1.0299999999999999e-01 1.4588727223773210e+01 2.9565024134160320e+00 1.8376306267247273e+01 0 0 0
15063 52 3 5.9999999999999998e-02 1.3392544070412518e+01 5.1637952499129680e+00 1.8628763618389453e+01 0 0 0
30076 101 3 5.9999999999999998e-02 1.6106860420660055e+01 3.3710532700253530e+00 2.3483716370901870e+01 0 0 0
30057 101 3 5.9999999999999998e-02 1.3657811807655197e+01 3.5521364926863828e+00 2.1657207200867461e+01 0 0 0
30055 101 1 -1.2000000000000000e-01 1.3598671161136645e+01 4.0554217403495860e+00 2.2657323079529110e+01 0 0 0
30056 101 2 9.7000000000000003e-02 1.4836591098559490e+01 4.9324965641082947e+00 2.2659161662104921e+01 0 0 0
44459 149 4 -2.0000000000000001e-01 1.4724126188576971e+01 1.0917666240218153e+00 2.1230827584143672e+01 0 1 0
30058 101 3 5.9999999999999998e-02 1.3579650040503093e+01 3.3425908840940939e+00 2.3499225295260228e+01 0 0 0
30060 101 5 1.0299999999999999e-01 1.4834205249099874e+01 5.6410537612838665e+00 2.3466266605140795e+01 0 0 0
44460 149 5 1.0299999999999999e-01 1.4687391032701228e+01 5.4539837012046000e-01 2.3630446096269800e+01 0 1 0
46970 807 7 4.2380000000000001e-01 1.5736737503124678e+01 2.4057010517581784e+01 6.3547998308186024e+01 0 0 0
15069 52 3 5.9999999999999998e-02 1.5871396523698492e+01 5.1262532035743709e+00 1.8533178645864631e+01 0 0 0
30059 101 4 -2.0000000000000001e-01 1.4856377063008601e+01 5.9321178109248978e+00 2.1182564306277168e+01 0 0 0
30069 102 3 5.9999999999999998e-02 1.5992045822160401e+01 5.2752704934862313e+00 2.8609525585614115e+01 0 0 0
30011 101 4 -2.0000000000000001e-01 4.5786453069232564e+00 6.4922034138844653e+00 2.1213010933054225e+01 0 0 0
16197 54 3 5.9999999999999998e-02 2.4569610339630962e-01 1.0129471343005129e+01 1.8422835563405805e+01 1 0 0
15615 54 3 5.9999999999999998e-02 3.1044861674942275e+00 9.9721041405695026e+00 1.8742001881021480e+01 0 0 0
30604 103 3 5.9999999999999998e-02 4.9836833819452142e-01 8.6978180582858133e+00 2.3370736608691644e+01 1 0 0
30603 103 3 5.9999999999999998e-02 6.4637791852746407e-01 8.8313059403530918e+00 2.1687706114381800e+01 1 0 0
30601 103 1 -1.2000000000000000e-01 6.1094511153378206e-01 9.4676905925235797e+00 2.2579122577371994e+01 1 0 0
16199 54 4 -2.0000000000000001e-01 1.6737017671766388e+00 7.7273183912709236e+00 1.9206444655036169e+01 0 0 0
30609 103 3 5.9999999999999998e-02 3.1803388419253369e+00 8.8171111927678467e+00 2.1717042953285635e+01 0 0 0
30625 103 1 -1.2000000000000000e-01 5.7697938648360196e+00 9.4865943783312172e+00 2.2398404012171170e+01 0 0 0
30607 103 1 -1.2000000000000000e-01 3.1769062201821407e+00 9.5095587056964703e+00 2.2579529667101095e+01 0 0 0
30602 103 2 9.7000000000000003e-02 1.9220815799631703e+00 1.0340659572031939e+01 2.2701084298985705e+01 0 0 0
30608 103 2 9.7000000000000003e-02 4.4781607079989882e+00 1.0361134608435993e+01 2.2372147425980803e+01 0 0 0
30606 103 5 1.0299999999999999e-01 1.9227153211238046e+00 1.1229702737278073e+01 2.2120395643196666e+01 0 0 0
30612 103 5 1.0299999999999999e-01 4.4704046257530106e+00 1.1091333456527874e+01 2.3208838026367552e+01 0 0 0
30611 103 4 -2.0000000000000001e-01 4.4420405847085220e+00 1.1245514284191765e+01 2.0835626735145208e+01 0 0 0
30610 103 3 5.9999999999999998e-02 3.1354778351440649e+00 8.8888473952875096e+00 2.3477368781580363e+01 0 0 0
30627 103 3 5.9999999999999998e-02 5.8076863245010655e+00 8.8480882052928713e+00 2.1553173737500330e+01 0 0 0
30628 103 3 5.9999999999999998e-02 5.6608858696471076e+00 8.8240758652962086e+00 2.3290114734800671e+01 0 0 0
30605 103 4 -2.0000000000000001e-01 1.9137857431002703e+00 1.1125886008517766e+01 2.4392139219858507e+01 0 0 0
15639 54 3 5.9999999999999998e-02 8.1440413643879790e+00 1.0050912196545662e+01 1.8380647773477747e+01 0 0 0
15645 54 3 5.9999999999999998e-02 1.0633222593841358e+01 1.0153702358687978e+01 1.8569924950319390e+01 0 0 0
15642 54 5 1.0299999999999999e-01 9.5432311490482338e+00 7.8238838139374423e+00 1.8443414273623805e+01 0 0 0
15623 54 4 -2.0000000000000001e-01 6.8343405573681935e+00 7.9806629835518104e+00 1.9297130092133635e+01 0 0 0
30630 103 5 1.0299999999999999e-01 7.1880366960912259e+00 1.0823879864492875e+01 2.1548766651722669e+01 0 0 0
30626 103 2 9.7000000000000003e-02 7.0868268265214578e+00 1.0293527855073759e+01 2.2457328449941070e+01 0 0 0
30651 103 3 5.9999999999999998e-02 1.0991717060196047e+01 8.4482352284412929e+00 2.2212189032490880e+01 0 0 0
30633 103 3 5.9999999999999998e-02 8.1810084388408502e+00 8.5891497071108720e+00 2.2068855885515582e+01 0 0 0
30631 103 1 -1.2000000000000000e-01 8.3228859736525784e+00 9.4491665658006205e+00 2.2720527583788368e+01 0 0 0
30649 103 1 -1.2000000000000000e-01 1.0892520052636559e+01 9.3726568635774168e+00 2.2878813146413201e+01 0 0 0
30632 103 2 9.7000000000000003e-02 9.6482916536741836e+00 1.0192113385826659e+01 2.2604105961215641e+01 0 0 0
30636 103 5 1.0299999999999999e-01 9.6917902211150082e+00 1.0918955018977393e+01 2.3339259388646902e+01 0 0 0
30635 103 4 -2.0000000000000001e-01 9.6119639077287093e+00 1.1064017838873619e+01 2.1002927480896666e+01 0 0 0
30634 103 3 5.9999999999999998e-02 8.2609836968285055e+00 8.9740415276053724e+00 2.3677419459453699e+01 0 0 0
30652 103 3 5.9999999999999998e-02 1.0745454923554682e+01 8.9567030695705903e+00 2.3877771377909543e+01 0 0 0
15647 54 4 -2.0000000000000001e-01 1.2058199452962299e+01 8.0964489688281844e+00 1.9644263325247902e+01 0 0 0
30629 103 4 -2.0000000000000001e-01 6.9945733852999536e+00 1.1544676057988569e+01 2.3801975560719310e+01 0 0 0
30654 103 5 1.0299999999999999e-01 1.2117144108645492e+01 1.0796258712984818e+01 2.1989403497028988e+01 0 0 0
30650 103 2 9.7000000000000003e-02 1.2178232894637683e+01 1.0149814270172696e+01 2.2908015661715059e+01 0 0 0
30653 103 4 -2.0000000000000001e-01 1.2204621272932478e+01 1.1280982586737561e+01 2.4278266584174805e+01 0 0 0
15666 54 5 1.0299999999999999e-01 1.4568583363536632e+01 7.9672419346509162e+00 1.8593866085420757e+01 0 0 0
15663 54 3 5.9999999999999998e-02 1.3479361426402454e+01 1.0371742205922626e+01 1.8571826684670640e+01 0 0 0
30657 103 3 5.9999999999999998e-02 1.3335081265158431e+01 8.4161474671709939e+00 2.2129035418225186e+01 0 0 0
30655 103 1 -1.2000000000000000e-01 1.3473740132353516e+01 9.3123184066818663e+00 2.2879926479243306e+01 0 0 0
30656 103 2 9.7000000000000003e-02 1.4781402396973336e+01 1.0219104629869301e+01 2.2777915640089290e+01 0 0 0
30660 103 5 1.0299999999999999e-01 1.4882987194182592e+01 1.0963573234000533e+01 2.3658435062597864e+01 0 0 0
30659 103 4 -2.0000000000000001e-01 1.4737445408022827e+01 1.1169866279125676e+01 2.1201596100920398e+01 0 0 0
30658 103 3 5.9999999999999998e-02 1.3585926614391274e+01 8.7805778173995925e+00 2.3786938751795567e+01 0 0 0
15669 54 3 5.9999999999999998e-02 1.5963842419318194e+01 9.9612433898346548e+00 1.8615548882764632e+01 0 0 0
30675 103 3 5.9999999999999998e-02 1.5999063942895290e+01 8.6089607814654148e+00 2.2033792906028221e+01 0 0 0
31875 107 3 5.9999999999999998e-02 1.6113642259536860e+01 1.8546178239938133e+01 2.1581868424944229e+01 0 0 0
30673 103 1 -1.2000000000000000e-01 1.6002745639726392e+01 9.3759121697166812e+00 2.2819003792699345e+01 0 0 0
16218 56 5 1.0299999999999999e-01 4.3815927681994413e+00 1.2945482804401463e+01 1.8168382241185387e+01 0 0 0
16221 56 3 5.9999999999999998e-02 5.7344659673441924e+00 1.4843659813148882e+01 1.8670917835893054e+01 0 0 0
16797 56 3 5.9999999999999998e-02 5.6031413921850670e-01 1.5174810494400603e+01 1.8210663525232945e+01 1 0 0
16799 56 4 -2.0000000000000001e-01 2.0149689673442648e+00 1.2654638229284355e+01 1.8842459320365585e+01 0 0 0
31204 105 3 5.9999999999999998e-02 7.2906958992126147e-01 1.3399106924412806e+01 2.2639399311341780e+01 1 0 0
31203 105 3 5.9999999999999998e-02 8.1198094786618946e-01 1.3802101527652079e+01 2.1013457990994372e+01 1 0 0
31201 105 1 -1.2000000000000000e-01 7.5381702181308874e-01 1.4256487457843972e+01 2.1942564528764645e+01 1 0 0
31209 105 3 5.9999999999999998e-02 3.3681505113097128e+00 1.3818485686066476e+01 2.0649402004408927e+01 0 0 0
31207 105 1 -1.2000000000000000e-01 3.3742861893642413e+00 1.4206140252645705e+01 2.1664189934235562e+01 0 0 0
31225 105 1 -1.2000000000000000e-01 5.9194251470860415e+00 1.4348162170041155e+01 2.2000490614287248e+01 0 0 0
31202 105 2 9.7000000000000003e-02 2.0237094715047745e+00 1.4978181356012403e+01 2.2128292111262279e+01 0 0 0
31208 105 2 9.7000000000000003e-02 4.6006788433003267e+00 1.5129677063873775e+01 2.1866334796501217e+01 0 0 0
31206 105 5 1.0299999999999999e-01 1.9221573709485404e+00 1.5944899548206552e+01 2.1559442154076123e+01 0 0 0
31211 105 4 -2.0000000000000001e-01 4.6282481668076425e+00 1.6390201677971294e+01 2.0606246139475207e+01 0 0 0
31212 105 5 1.0299999999999999e-01 4.5892583879060540e+00 1.5688699990467180e+01 2.2830137628864641e+01 0 0 0
17399 58 4 -2.0000000000000001e-01 1.9116397825716085e+00 1.7325270237890877e+01 1.8824142419425389e+01 0 0 0
31228 105 3 5.9999999999999998e-02 5.8019863874742903e+00 1.3706083156906441e+01 2.2798999145369518e+01 0 0 0
31227 105 3 5.9999999999999998e-02 6.0040244627432164e+00 1.3746732395146360e+01 2.1079403230569305e+01 0 0 0
31210 105 3 5.9999999999999998e-02 3.3962323548083866e+00 1.3368792997875341e+01 2.2304385434825011e+01 0 0 0
31810 107 3 5.9999999999999998e-02 3.0957273537063230e+00 1.8500335374333250e+01 2.2593118752521004e+01 0 0 0
31205 105 4 -2.0000000000000001e-01 2.1012193229560263e+00 1.5295625869838911e+01 2.3865089141887520e+01 0 0 0
31828 107 3 5.9999999999999998e-02 5.6072947352068025e+00 1.8572440203564287e+01 2.2429886093733714e+01 0 0 0
31804 107 3 5.9999999999999998e-02 5.8494764431596780e-01 1.8746944269515357e+01 2.3104795289479426e+01 1 0 0
16239 56 3 5.9999999999999998e-02 8.3140836913342557e+00 1.5177014512708986e+01 1.8775868134282195e+01 0 0 0
16245 56 3 5.9999999999999998e-02 1.0896238375865684e+01 1.5257298749502086e+01 1.8620164372470107e+01 0 0 0
16223 56 4 -2.0000000000000001e-01 6.9816449042624065e+00 1.2437526781994402e+01 1.8823862833087880e+01 0 0 0
16823 58 4 -2.0000000000000001e-01 6.9556134468013697e+00 1.7487867657861155e+01 1.8797877050784322e+01 0 0 0
31230 105 5 1.0299999999999999e-01 7.1687196261499375e+00 1.6023248781190748e+01 2.1598210887547612e+01 0 0 0
31226 105 2 9.7000000000000003e-02 7.1642683092389250e+00 1.5241242087628912e+01 2.2312179529845483e+01 0 0 0
31251 105 3 5.9999999999999998e-02 1.0921028609686260e+01 1.4052012144074645e+01 2.1725991530934110e+01 0 0 0
31233 105 3 5.9999999999999998e-02 8.6166429889277563e+00 1.3955557090620067e+01 2.1288254038578927e+01 0 0 0
31249 105 1 -1.2000000000000000e-01 1.0972054821979727e+01 1.4565233745924754e+01 2.2680055634444230e+01 0 0 0
31231 105 1 -1.2000000000000000e-01 8.4993636366228653e+00 1.4497721553657241e+01 2.2298888610380480e+01 0 0 0
31232 105 2 9.7000000000000003e-02 9.7509609760630198e+00 1.5425167667096087e+01 2.2522276754364789e+01 0 0 0
31235 105 4 -2.0000000000000001e-01 9.7523526850568754e+00 1.6290138897234353e+01 2.0951254152279517e+01 0 0 0
31236 105 5 1.0299999999999999e-01 9.6084841680310227e+00 1.6067701481163478e+01 2.3377359968000917e+01 0 0 0
31252 105 3 5.9999999999999998e-02 1.0811933909640931e+01 1.3738506105868350e+01 2.3429153179574044e+01 0 0 0
31234 105 3 5.9999999999999998e-02 8.4872631779399423e+00 1.3697510850183264e+01 2.3030237074384349e+01 0 0 0
31253 105 4 -2.0000000000000001e-01 1.2212132180585533e+01 1.6444161779950083e+01 2.4296039927217205e+01 0 0 0
31229 105 4 -2.0000000000000001e-01 6.9848884614039513e+00 1.5941638882862961e+01 2.3970619929959472e+01 0 0 0
31851 107 3 5.9999999999999998e-02 1.1041915505127902e+01 1.8651360997271510e+01 2.1601515629822298e+01 0 0 0
31250 105 2 9.7000000000000003e-02 1.2266433263668233e+01 1.5373207685459843e+01 2.2806036417911940e+01 0 0 0
31834 107 3 5.9999999999999998e-02 8.3792579155652938e+00 1.8684550879160092e+01 2.2883913078103991e+01 0 0 0
16247 56 4 -2.0000000000000001e-01 1.1988607686651822e+01 1.2718942656407357e+01 1.9426053710123430e+01 0 0 0
16847 58 4 -2.0000000000000001e-01 1.2221816084906468e+01 1.7764107829827648e+01 1.9071876157275444e+01 0 0 0
31852 107 3 5.9999999999999998e-02 1.0894582825746955e+01 1.8832363209647799e+01 2.3295467608311203e+01 0 0 0
16866 58 5 1.0299999999999999e-01 1.4797399445304206e+01 1.8034684682920904e+01 1.8188470205055697e+01 0 0 0
31254 105 5 1.0299999999999999e-01 1.2415300174980780e+01 1.5969469223995439e+01 2.1961598398249180e+01 0 0 0
16266 56 5 1.0299999999999999e-01 1.4871885821587293e+01 1.2856539585672724e+01 1.8602936344666645e+01 0 0 0
16263 56 3 5.9999999999999998e-02 1.3610044912794493e+01 1.5111055596689535e+01 1.8643343288911943e+01 0 0 0
31257 105 3 5.9999999999999998e-02 1.3456568143667917e+01 1.3862216683904014e+01 2.1870837096588716e+01 0 0 0
31255 105 1 -1.2000000000000000e-01 1.3526326747638475e+01 1.4460927536511624e+01 2.2774364047499166e+01 0 0 0
31256 105 2 9.7000000000000003e-02 1.4830046091147366e+01 1.5303364211128592e+01 2.2649855791756778e+01 0 0 0
31259 105 4 -2.0000000000000001e-01 1.4880220364976598e+01 1.5915213193918364e+01 2.0949462349583037e+01 0 0 0
31260 105 5 1.0299999999999999e-01 1.4792452697041918e+01 1.6118214371688588e+01 2.3344511090914377e+01 0 0 0
31258 105 3 5.9999999999999998e-02 1.3636500529817113e+01 1.3856012446715763e+01 2.3640589283005873e+01 0 0 0
31276 105 3 5.9999999999999998e-02 1.5865513967467102e+01 1.3744370385833268e+01 2.3808398200161051e+01 0 0 0
31858 107 3 5.9999999999999998e-02 1.3536136055499696e+01 1.8722706576391971e+01 2.3351724317839206e+01 0 0 0
31876 107 3 5.9999999999999998e-02 1.5812609112636419e+01 1.8431497148933179e+01 2.3370436515725814e+01 0 0 0
31273 105 1 -1.2000000000000000e-01 1.6077149512207473e+01 1.4347853636400810e+01 2.2904133921276060e+01 0 0 0
45438 296 7 4.2380000000000001e-01 1.3280143385862557e+01 2.9631178845058567e+01 5.5222168303955712e+01 0 0 0
31857 107 3 5.9999999999999998e-02 1.3385165279799415e+01 1.8649221534465745e+01 2.1601102811350330e+01 0 0 0
16269 56 3 5.9999999999999998e-02 1.5998254161867226e+01 1.5071645221289090e+01 1.8572045361394700e+01 0 0 0
16821 58 3 5.9999999999999998e-02 5.7084898498732741e+00 2.0102846685528135e+01 1.8706632642626690e+01 0 0 0
31827 107 3 5.9999999999999998e-02 5.8128957564113133e+00 1.9000405341865552e+01 2.0907451786196795e+01 0 0 0
16815 58 3 5.9999999999999998e-02 2.9642173683813331e+00 1.9781752494459521e+01 1.8675539109384385e+01 0 0 0
17397 58 3 5.9999999999999998e-02 5.7446115642974138e-01 1.9847402019441997e+01 1.8561455582428064e+01 1 0 0
31803 107 3 5.9999999999999998e-02 6.3598648512898992e-01 1.8833089145121811e+01 2.1445205295676082e+01 1 0 0
31809 107 3 5.9999999999999998e-02 3.1814174294417543e+00 1.9006145479199343e+01 2.0944443605279613e+01 0 0 0
32403 109 3 5.9999999999999998e-02 8.0702296120164219e-01 2.3820731635173715e+01 2.1818675590826636e+01 1 0 0
31825 107 1 -1.2000000000000000e-01 5.7436740303399478e+00 1.9423864308656380e+01 2.1859341101720286e+01 0 0 0
31807 107 1 -1.2000000000000000e-01 3.1949699807737191e+00 1.9409897502509232e+01 2.1960907439133770e+01 0 0 0
17999 60 4 -2.0000000000000001e-01 1.8743250450950595e+00 2.2692889773364357e+01 1.8799971357220624e+01 0 0 0
31808 107 2 9.7000000000000003e-02 4.4906152477622872e+00 2.0251826848864376e+01 2.2098127806532261e+01 0 0 0
31802 107 2 9.7000000000000003e-02 1.9582995122215066e+00 2.0260490256069442e+01 2.2289733474784562e+01 0 0 0
31806 107 5 1.0299999999999999e-01 1.9589836287805513e+00 2.1083093868820590e+01 2.1610889069667991e+01 0 0 0
31811 107 4 -2.0000000000000001e-01 4.4040371440066446e+00 2.1578941357955415e+01 2.1013372191370337e+01 0 0 0
31812 107 5 1.0299999999999999e-01 4.6311400807181666e+00 2.0717586156306645e+01 2.3095943924492634e+01 0 0 0
32409 109 3 5.9999999999999998e-02 2.9387639650849575e+00 2.3684423416893811e+01 2.1849851168453423e+01 0 0 0
31801 107 1 -1.2000000000000000e-01 6.2611715983772920e-01 1.9436144981241661e+01 2.2249723426378868e+01 1 0 0
32425 109 1 -1.2000000000000000e-01 5.6555520367090208e+00 2.4309699067519638e+01 2.2659002783945162e+01 0 0 0
32407 109 1 -1.2000000000000000e-01 3.1237977415465683e+00 2.4346421029035135e+01 2.2725361920827847e+01 0 0 0
32401 109 1 -1.2000000000000000e-01 6.4889530141711238e-01 2.4385150007181185e+01 2.2738643663864547e+01 1 0 0
32404 109 3 5.9999999999999998e-02 6.1288953368076016e-01 2.3683372459279894e+01 2.3583219903496992e+01 1 0 0
32427 109 3 5.9999999999999998e-02 5.7679424435212230e+00 2.3737050913348888e+01 2.1689467361314929e+01 0 0 0
32410 109 3 5.9999999999999998e-02 3.2048864087391098e+00 2.3571901936654371e+01 2.3501337339799587e+01 0 0 0
32428 109 3 5.9999999999999998e-02 5.6125889573657108e+00 2.3677754972954823e+01 2.3477314261048949e+01 0 0 0
31805 107 4 -2.0000000000000001e-01 2.0956077334082188e+00 2.1027803978783165e+01 2.3926398944373254e+01 0 0 0
16845 58 3 5.9999999999999998e-02 1.0760297283261959e+01 1.9821667135179386e+01 1.8732983785004262e+01 0 0 0
31833 107 3 5.9999999999999998e-02 8.4699676416113121e+00 1.8714773404490995e+01 2.1205684840538790e+01 0 0 0
16839 58 3 5.9999999999999998e-02 8.5103194652361420e+00 2.0208511280144414e+01 1.8546421032915358e+01 0 0 0
17423 60 4 -2.0000000000000001e-01 7.1136381822487369e+00 2.2952420497982612e+01 1.9160130623577416e+01 0 0 0
31830 107 5 1.0299999999999999e-01 7.0924997272616803e+00 2.1075114604776104e+01 2.1410294768628042e+01 0 0 0
31826 107 2 9.7000000000000003e-02 7.0007550439448218e+00 2.0214935773076128e+01 2.2185498186089013e+01 0 0 0
31849 107 1 -1.2000000000000000e-01 1.0913699796215488e+01 1.9405846396581222e+01 2.2362451956281273e+01 0 0 0
31831 107 1 -1.2000000000000000e-01 8.3401269620407650e+00 1.9390697973014248e+01 2.2069025075452458e+01 0 0 0
31832 107 2 9.7000000000000003e-02 9.6323966995482753e+00 2.0266024063000099e+01 2.2185112564671552e+01 0 0 0
31835 107 4 -2.0000000000000001e-01 9.7461400894230721e+00 2.1255274546387906e+01 2.0698246606684698e+01 0 0 0
31836 107 5 1.0299999999999999e-01 9.5061504929965022e+00 2.0875909057920012e+01 2.3091257420403629e+01 0 0 0
32451 109 3 5.9999999999999998e-02 1.0739911143662315e+01 2.3804787388080680e+01 2.1453344092754886e+01 0 0 0
32433 109 3 5.9999999999999998e-02 8.1668167330536310e+00 2.3813578399616748e+01 2.1738454509457100e+01 0 0 0
32431 109 1 -1.2000000000000000e-01 8.1982545631475858e+00 2.4408826906527036e+01 2.2614538614018496e+01 0 0 0
32449 109 1 -1.2000000000000000e-01 1.0748398968566052e+01 2.4326629628484170e+01 2.2425938856339734e+01 0 0 0
32452 109 3 5.9999999999999998e-02 1.0630930794304716e+01 2.3601785154403668e+01 2.3252792601207929e+01 0 0 0
31850 107 2 9.7000000000000003e-02 1.2206366298437560e+01 2.0197552222015894e+01 2.2495950071099237e+01 0 0 0
32434 109 3 5.9999999999999998e-02 8.2551262766383822e+00 2.3601045126728835e+01 2.3387469906073701e+01 0 0 0
31829 107 4 -2.0000000000000001e-01 7.0625481069061342e+00 2.0810028692698001e+01 2.3876875687129928e+01 0 0 0
31854 107 5 1.0299999999999999e-01 1.2368279662547911e+01 2.0922962332317834e+01 2.1713369729385782e+01 0 0 0
17445 60 3 5.9999999999999998e-02 1.0811740511875399e+01 2.4736377392625901e+01 1.9013428886271463e+01 0 0 0
17447 60 4 -2.0000000000000001e-01 1.2380483454965830e+01 2.2597756461087204e+01 1.9008928129011274e+01 0 0 0
31853 107 4 -2.0000000000000001e-01 1.2342771603732347e+01 2.1202143095665953e+01 2.4037416848408345e+01 0 0 0
31855 107 1 -1.2000000000000000e-01 1.3480205352542432e+01 1.9340831033105307e+01 2.2427104510180733e+01 0 0 0
31856 107 2 9.7000000000000003e-02 1.4820838186473580e+01 2.0107708937997611e+01 2.2284841170360277e+01 0 0 0
31860 107 5 1.0299999999999999e-01 1.4820769751186559e+01 2.0861738679100739e+01 2.3089770064107778e+01 0 0 0
31859 107 4 -2.0000000000000001e-01 1.4988940750314729e+01 2.0979169809719178e+01 2.0723252945260480e+01 0 0 0
32457 109 3 5.9999999999999998e-02 1.3350258216910253e+01 2.3720334977526957e+01 2.1439236957038009e+01 0 0 0
32455 109 1 -1.2000000000000000e-01 1.3409785208205507e+01 2.4267686074276799e+01 2.2382883852672855e+01 0 0 0
32458 109 3 5.9999999999999998e-02 1.3359886687433685e+01 2.3468958171401184e+01 2.3072240133121969e+01 0 0 0
31873 107 1 -1.2000000000000000e-01 1.6010861505399628e+01 1.9146545180335426e+01 2.2468491430233588e+01 0 0 0
32476 109 3 5.9999999999999998e-02 1.5853760988893919e+01 2.3864730888044637e+01 2.3597106436258773e+01 0 0 0
32473 109 1 -1.2000000000000000e-01 1.5971810037835111e+01 2.4396275081604710e+01 2.2652598845610765e+01 0 0 0
50957 2136 7 4.2380000000000001e-01 1.4363118036223053e+01 3.0131749506175517e+01 6.0463158504695365e+01 0 0 0
17469 60 3 5.9999999999999998e-02 1.6079211262218877e+01 2.5136470466758002e+01 1.8539234570870605e+01 0 0 0
17997 60 3 5.9999999999999998e-02 5.3920947038944644e-01 2.4979092527813748e+01 1.8652960516539149e+01 1 0 0
17421 60 3 5.9999999999999998e-02 5.8295535487082351e+00 2.5272905357680713e+01 1.8618864490125564e+01 0 0 0
17415 60 3 5.9999999999999998e-02 3.1842857728113461e+00 2.5345187795615079e+01 1.8511087781641358e+01 0 0 0
32408 109 2 9.7000000000000003e-02 4.4239179312559909e+00 2.5241566745197900e+01 2.2586930415365163e+01 0 0 0
32402 109 2 9.7000000000000003e-02 1.8980642024736818e+00 2.5249540958520718e+01 2.2917447940281203e+01 0 0 0
33004 111 3 5.9999999999999998e-02 2.8128725470337934e-01 2.8720730090057479e+01 2.3214243344825032e+01 1 0 0
33003 111 3 5.9999999999999998e-02 4.1337880264787702e-01 2.8868643425035231e+01 2.1526696255011398e+01 1 0 0
18599 62 4 -2.0000000000000001e-01 2.0241868693358707e+00 2.7856864650290923e+01 1.8694868481152596e+01 0 0 0
32411 109 4 -2.0000000000000001e-01 4.2762545192505046e+00 2.6027490694921489e+01 2.1018273202866258e+01 0 0 0
32412 109 5 1.0299999999999999e-01 4.4768943281367939e+00 2.6037816045482110e+01 2.3230503042525967e+01 0 0 0
32406 109 5 1.0299999999999999e-01 1.8930716083844872e+00 2.6109677163511499e+01 2.2283162203184741e+01 0 0 0
33009 111 3 5.9999999999999998e-02 2.9324390688436353e+00 2.8953496376902507e+01 2.1283851371221186e+01 0 0 0
33007 111 1 -1.2000000000000000e-01 3.0239822355115211e+00 2.9444233279083992e+01 2.2282831614891055e+01 0 0 0
33025 111 1 -1.2000000000000000e-01 5.6599870859772823e+00 2.9458975329457779e+01 2.2411778613895372e+01 0 0 0
33002 111 2 9.7000000000000003e-02 1.7122839178270552e+00 3.0244187302076675e+01 2.2538073943029872e+01 0 0 0
33008 111 2 9.7000000000000003e-02 4.3487659427108980e+00 3.0293812514923250e+01 2.2240664656175181e+01 0 0 0
33010 111 3 5.9999999999999998e-02 3.1204415203873377e+00 2.8656510134165686e+01 2.2974596592523021e+01 0 0 0
33001 111 1 -1.2000000000000000e-01 4.1426054235068116e-01 2.9430871626571633e+01 2.2472651935753888e+01 1 0 0
33028 111 3 5.9999999999999998e-02 5.5105605974560934e+00 2.8755924604863118e+01 2.3264032435632490e+01 0 0 0
33027 111 3 5.9999999999999998e-02 5.6962089342126179e+00 2.8831259231234259e+01 2.1499279352187724e+01 0 0 0
33012 111 5 1.0299999999999999e-01 4.3196975153648500e+00 3.1107480540208591e+01 2.2939045372543163e+01 0 0 0
33005 111 4 -2.0000000000000001e-01 1.9070067960851960e+00 3.1116512286344662e+01 2.4104865699682996e+01 0 0 0
33011 111 4 -2.0000000000000001e-01 4.3575922612758440e+00 3.0960495115197642e+01 2.0595382495901958e+01 0 0 0
33006 111 5 1.0299999999999999e-01 1.7230466454797080e+00 3.1068467364969379e+01 2.1802039255675705e+01 0 0 0
32450 109 2 9.7000000000000003e-02 1.2084689622565225e+01 2.5089386793986879e+01 2.2644698769117721e+01 0 0 0
32432 109 2 9.7000000000000003e-02 9.4973746168600108e+00 2.5259008542649060e+01 2.2555545858019485e+01 0 0 0
32426 109 2 9.7000000000000003e-02 6.9273944044601317e+00 2.5182571796691320e+01 2.2863370019571320e+01 0 0 0
18045 62 3 5.9999999999999998e-02 1.0615292764774424e+01 2.9996735498452647e+01 1.8755991392103979e+01 0 0 0
17439 60 3 5.9999999999999998e-02 8.4626305191933220e+00 2.5094545449131289e+01 1.8698281180523527e+01 0 0 0
32430 109 5 1.0299999999999999e-01 6.8587229081791756e+00 2.5970655982103274e+01 2.2116279598358595e+01 0 0 0
18023 62 4 -2.0000000000000001e-01 6.9193221653218639e+00 2.8187112233982443e+01 1.8981189619121832e+01 0 0 0
32435 109 4 -2.0000000000000001e-01 9.4634966574089123e+00 2.6504447146361571e+01 2.1266952670612785e+01 0 0 0
33051 111 3 5.9999999999999998e-02 1.1026492158498883e+01 2.8849927941079446e+01 2.1590897024298467e+01 0 0 0
33033 111 3 5.9999999999999998e-02 8.3905208922556582e+00 2.9057323369658487e+01 2.1340165721855694e+01 0 0 0
33031 111 1 -1.2000000000000000e-01 8.3377538619185305e+00 2.9494148436777582e+01 2.2383054663076752e+01 0 0 0
33049 111 1 -1.2000000000000000e-01 1.0929578821391820e+01 2.9482003277307097e+01 2.2467078480941616e+01 0 0 0
32436 109 5 1.0299999999999999e-01 9.6250153036110291e+00 2.5795833871599957e+01 2.3488728039597699e+01 0 0 0
33026 111 2 9.7000000000000003e-02 6.9587160308206739e+00 3.0274932159078773e+01 2.2567383584829027e+01 0 0 0
33032 111 2 9.7000000000000003e-02 9.6583468143669506e+00 3.0334222703917046e+01 2.2498460324311697e+01 0 0 0
33052 111 3 5.9999999999999998e-02 1.0926962552285120e+01 2.8826493084907799e+01 2.3408060447048609e+01 0 0 0
33034 111 3 5.9999999999999998e-02 8.2287676284601918e+00 2.8624235914339963e+01 2.3030000942580333e+01 0 0 0
32429 109 4 -2.0000000000000001e-01 6.8683607493242906e+00 2.6165220897460895e+01 2.4342059912425039e+01 0 0 0
33050 111 2 9.7000000000000003e-02 1.2272781196642196e+01 3.0201139412322679e+01 2.2617781319763477e+01 0 0 0
18047 62 4 -2.0000000000000001e-01 1.1934092795726755e+01 2.7484015338781024e+01 1.9225981963753586e+01 0 0 0
33036 111 5 1.0299999999999999e-01 9.6840534224882404e+00 3.1024405256146938e+01 2.3339039449481760e+01 0 0 0
33029 111 4 -2.0000000000000001e-01 6.8522295015225865e+00 3.1188796246426765e+01 2.4111032730290848e+01 0 0 0
32453 109 4 -2.0000000000000001e-01 1.1933176673957492e+01 2.5947663760133231e+01 2.4261809973438876e+01 0 0 0
33054 111 5 1.0299999999999999e-01 1.2300477555834245e+01 3.0920900932623155e+01 2.1795336083717025e+01 0 0 0
32454 109 5 1.0299999999999999e-01 1.1973486621001175e+01 2.5922493086129670e+01 2.1971265136622076e+01 0 0 0
33030 111 5 1.0299999999999999e-01 7.0309772366210970e+00 3.1035823701459336e+01 2.1769176922155122e+01 0 0 0
33053 111 4 -2.0000000000000001e-01 1.2185683310624006e+01 3.1196534935120120e+01 2.4152235547152280e+01 0 0 0
17463 60 3 5.9999999999999998e-02 1.3805568938237123e+01 2.5139611284036420e+01 1.8505284942777102e+01 0 0 0
18066 62 5 1.0299999999999999e-01 1.4826620388913012e+01 2.7964538625012473e+01 1.8452872627525306e+01 0 0 0
18063 62 3 5.9999999999999998e-02 1.3548820049244670e+01 3.0137088396880813e+01 1.8967342723230669e+01 0 0 0
32456 109 2 9.7000000000000003e-02 1.4750908164211603e+01 2.5167666058973250e+01 2.2352371825373144e+01 0 0 0
33073 111 1 -1.2000000000000000e-01 1.6091917353519079e+01 2.9434655503183567e+01 2.2690706620146496e+01 0 0 0
33057 111 3 5.9999999999999998e-02 1.3516990668921965e+01 2.8646656222554846e+01 2.1864316548997255e+01 0 0 0
33055 111 1 -1.2000000000000000e-01 1.3481602302270577e+01 2.9297669294269408e+01 2.2711599217276273e+01 0 0 0
32459 109 4 -2.0000000000000001e-01 1.4756016819618104e+01 2.6097088911011880e+01 2.0789579975487285e+01 0 0 0
32460 109 5 1.0299999999999999e-01 1.4543019831234787e+01 2.5888100662466030e+01 2.3059361746200715e+01 0 0 0
33056 111 2 9.7000000000000003e-02 1.4756942632226435e+01 3.0205500954744288e+01 2.2701046290721422e+01 0 0 0
33058 111 3 5.9999999999999998e-02 1.3379966367431187e+01 2.8677077844555637e+01 2.3626010181167363e+01 0 0 0
33060 111 5 1.0299999999999999e-01 1.4784157720392287e+01 3.0911568719662554e+01 2.3529941289707967e+01 0 0 0
33076 111 3 5.9999999999999998e-02 1.6041309484761811e+01 2.8726430188751316e+01 2.3502703129400466e+01 0 0 0
44405 149 4 -2.0000000000000001e-01 1.9612461304775795e+00 8.3497073595064697e-01 2.4541459915323756e+01 0 1 0
30005 101 4 -2.0000000000000001e-01 1.8723701214055004e+00 5.6189996688096020e+00 2.4543178865723643e+01 0 0 0
30597 102 3 5.9999999999999998e-02 3.7225312581197356e-01 5.0676448172724333e+00 2.8709251918967571e+01 1 0 0
30598 102 3 5.9999999999999998e-02 6.9601496573879096e-01 5.0048173210583240e+00 2.7096344762701602e+01 1 0 0
30596 102 2 9.7000000000000003e-02 1.8464597590413243e+00 3.5434106044666365e+00 2.8029481945885543e+01 0 0 0
30013 102 1 -1.2000000000000000e-01 3.1365969277265950e+00 4.3386107923497139e+00 2.8145350139738028e+01 0 0 0
30014 102 2 9.7000000000000003e-02 4.4050395422023207e+00 3.4162214784997844e+00 2.8009702656173094e+01 0 0 0
30019 102 1 -1.2000000000000000e-01 5.7197286635813684e+00 4.2224067603057565e+00 2.8122135323482635e+01 0 0 0
30600 102 5 1.0299999999999999e-01 1.9368626924952645e+00 2.7776145487119805e+00 2.7200144547416873e+01 0 0 0
30018 102 5 1.0299999999999999e-01 4.4438783238565467e+00 2.4604582223149856e+00 2.8541657139547013e+01 0 0 0
30017 102 4 -2.0000000000000001e-01 4.3277025829813258e+00 2.7774256282822769e+00 2.6317131730553545e+01 0 0 0
30015 102 3 5.9999999999999998e-02 3.0481912943499401e+00 4.8124906758268047e+00 2.9118209634210544e+01 0 0 0
30016 102 3 5.9999999999999998e-02 3.2634422914711898e+00 5.1058644753764098e+00 2.7402822780215306e+01 0 0 0
30599 102 4 -2.0000000000000001e-01 1.7287981083450783e+00 2.5233589304600876e+00 2.9494056076566093e+01 0 0 0
30595 102 1 -1.2000000000000000e-01 5.3359238448326840e-01 4.4031445143540333e+00 2.7922615472819309e+01 1 0 0
30022 102 3 5.9999999999999998e-02 5.6878948406537813e+00 4.9291762979060962e+00 2.7232273410760929e+01 0 0 0
30021 102 3 5.9999999999999998e-02 5.6642743861923481e+00 4.8419814502051128e+00 2.9018667861509506e+01 0 0 0
44416 150 3 5.9999999999999998e-02 3.4034347244061882e+00 2.8257896322698611e-01 2.7054649961334324e+01 0 1 0
44998 150 3 5.9999999999999998e-02 6.6982423269124691e-01 1.9868884303264625e-01 2.6817800377610066e+01 1 1 0
44421 150 3 5.9999999999999998e-02 5.8654501581631582e+00 1.6651310478681833e-01 2.8754705999952819e+01 0 1 0
44422 150 3 5.9999999999999998e-02 5.7050285164266814e+00 3.1559917040215496e-01 2.6973325994450928e+01 0 1 0
44415 150 3 5.9999999999999998e-02 3.3028574821698360e+00 7.0274264999027766e-02 2.8838846192872854e+01 0 1 0
44997 150 3 5.9999999999999998e-02 6.5948703385846641e-01 1.5932835141678311e-01 2.8521966789335320e+01 1 1 0
44429 149 4 -2.0000000000000001e-01 7.0096114776874705e+00 7.3043062665587244e-02 2.4630076445193829e+01 0 1 0
30053 101 4 -2.0000000000000001e-01 1.2248917259169447e+01 5.4744026683383904e+00 2.4542534460356070e+01 0 0 0
30024 102 5 1.0299999999999999e-01 7.1190319120272765e+00 2.6218395209442726e+00 2.7494549952793712e+01 0 0 0
30023 102 4 -2.0000000000000001e-01 6.9397817322405269e+00 2.5773369496724592e+00 2.9811734392477785e+01 0 0 0
30020 102 2 9.7000000000000003e-02 7.0348234204146722e+00 3.4236797123868068e+00 2.8237202193462160e+01 0 0 0
30037 102 1 -1.2000000000000000e-01 8.2979212225670196e+00 4.3319783906567064e+00 2.8224013797614493e+01 0 0 0
30038 102 2 9.7000000000000003e-02 9.6561507968246172e+00 3.6227895459678665e+00 2.7774673418654118e+01 0 0 0
30043 102 1 -1.2000000000000000e-01 1.0940769488239644e+01 4.4488823546719356e+00 2.7938529367324524e+01 0 0 0
30042 102 5 1.0299999999999999e-01 9.7490676116328334e+00 2.7376701982327445e+00 2.8413980580594888e+01 0 0 0
30041 102 4 -2.0000000000000001e-01 9.4554370224907629e+00 2.9019439638976152e+00 2.6187960841868509e+01 0 0 0
30045 102 3 5.9999999999999998e-02 1.0920486185587613e+01 4.8112770944593555e+00 2.8973246490090020e+01 0 0 0
30039 102 3 5.9999999999999998e-02 8.3067640627059109e+00 4.8601123895079352e+00 2.9144083531345029e+01 0 0 0
30046 102 3 5.9999999999999998e-02 1.1032600651323797e+01 5.3565569817988967e+00 2.7317412717378684e+01 0 0 0
30040 102 3 5.9999999999999998e-02 8.2276688356303573e+00 5.1442258872063347e+00 2.7475670090683060e+01 0 0 0
30044 102 2 9.7000000000000003e-02 1.2286010519296505e+01 3.7208481020819044e+00 2.7824841374190026e+01 0 0 0
44446 150 3 5.9999999999999998e-02 1.0988765631272114e+01 3.0590717472198603e-01 2.7014549836021754e+01 0 1 0
44440 150 3 5.9999999999999998e-02 8.5241287022802137e+00 7.8167443025557198e-02 2.7030919889773202e+01 0 1 0
30048 102 5 1.0299999999999999e-01 1.2263485751076420e+01 3.2327661982664808e+00 2.6870781179276563e+01 0 0 0
44445 150 3 5.9999999999999998e-02 1.0944509951484722e+01 1.2357624818764724e-01 2.8757289463573972e+01 0 1 0
44439 150 3 5.9999999999999998e-02 8.2191471994281020e+00 1.5827812401342323e-01 2.8678140260983280e+01 0 1 0
44453 149 4 -2.0000000000000001e-01 1.2074275965770747e+01 4.0048893946848252e-01 2.4523402716026165e+01 0 1 0
30047 102 4 -2.0000000000000001e-01 1.2267500822906271e+01 2.4493395286239568e+00 2.9098295800462363e+01 0 0 0
30061 102 1 -1.2000000000000000e-01 1.3550812331629286e+01 4.6105145866541557e+00 2.7955743699426815e+01 0 0 0
30062 102 2 9.7000000000000003e-02 1.4855695535685511e+01 3.7440708068325574e+00 2.7671966160305544e+01 0 0 0
30066 102 5 1.0299999999999999e-01 1.4810435044068646e+01 2.9158282036853036e+00 2.8370300314692859e+01 0 0 0
30065 102 4 -2.0000000000000001e-01 1.4836458689557647e+01 2.8754781377530372e+00 2.6070913750817965e+01 0 0 0
30063 102 3 5.9999999999999998e-02 1.3591791888574326e+01 5.0342207197000297e+00 2.9001440547667777e+01 0 0 0
30064 102 3 5.9999999999999998e-02 1.3613166285840061e+01 5.4093200599842559e+00 2.7243178561124811e+01 0 0 0
44464 150 3 5.9999999999999998e-02 1.3278571412262961e+01 2.7670674086573083e-01 2.7117009208321626e+01 0 1 0
44470 150 3 5.9999999999999998e-02 1.6054762421033615e+01 4.3678897841594361e-01 2.7185237131634992e+01 0 1 0
44463 150 3 5.9999999999999998e-02 1.3588704480269859e+01 1.7647929619581731e-01 2.8836722613182989e+01 0 1 0
31197 104 3 5.9999999999999998e-02 5.8469196673699853e-01 1.0488230686095585e+01 2.8329903823485928e+01 1 0 0
31198 104 3 5.9999999999999998e-02 9.1227509264690043e-01 1.0320096850953856e+01 2.6653498486419810e+01 1 0 0
31195 104 1 -1.2000000000000000e-01 7.6318058314145065e-01 9.7741662896101840e+00 2.7563715809201536e+01 1 0 0
31199 104 4 -2.0000000000000001e-01 1.8755906100782840e+00 7.7943943085667158e+00 2.9183053468726794e+01 0 0 0
30617 104 4 -2.0000000000000001e-01 4.4492307980262673e+00 8.2070300317990288e+00 2.5802661225600886e+01 0 0 0
30618 104 5 1.0299999999999999e-01 4.6580026660289500e+00 7.9288562728917880e+00 2.8060860099644842e+01 0 0 0
31200 104 5 1.0299999999999999e-01 2.0975706200722790e+00 8.3402792169936237e+00 2.6870553194043552e+01 0 0 0
30614 104 2 9.7000000000000003e-02 4.5934886494579290e+00 8.8359299801978803e+00 2.7509321600709423e+01 0 0 0
31196 104 2 9.7000000000000003e-02 2.0697572111501805e+00 8.9160760199083242e+00 2.7769880275600972e+01 0 0 0
30619 104 1 -1.2000000000000000e-01 5.9009358589478653e+00 9.6221928601316780e+00 2.7559948459904163e+01 0 0 0
30613 104 1 -1.2000000000000000e-01 3.3815654811634053e+00 9.7223368536797015e+00 2.7833911475081099e+01 0 0 0
30621 104 3 5.9999999999999998e-02 5.8551636462337360e+00 1.0100933673096995e+01 2.8447180110113045e+01 0 0 0
30615 104 3 5.9999999999999998e-02 3.5567730256237562e+00 1.0211945655571499e+01 2.8791044957506148e+01 0 0 0
30616 104 3 5.9999999999999998e-02 3.4149911381985123e+00 1.0456894157745756e+01 2.7104281231369594e+01 0 0 0
30622 104 3 5.9999999999999998e-02 6.0806811365607345e+00 1.0472829581091752e+01 2.6852827266562269e+01 0 0 0
30623 104 4 -2.0000000000000001e-01 7.1323285678073409e+00 7.5974860131080533e+00 2.9005624647766219e+01 0 0 0
30624 104 5 1.0299999999999999e-01 7.0061463723452189e+00 8.0675425733894297e+00 2.6691442800515215e+01 0 0 0
30620 104 2 9.7000000000000003e-02 7.1143013584825763e+00 8.6747321766990826e+00 2.7554495340108240e+01 0 0 0
30641 104 4 -2.0000000000000001e-01 9.8090806542494668e+00 7.8613988425681001e+00 2.6090424958744901e+01 0 0 0
30642 104 5 1.0299999999999999e-01 9.6184149321717083e+00 8.1007801894294040e+00 2.8479673362860616e+01 0 0 0
30638 104 2 9.7000000000000003e-02 9.6704280273247250e+00 8.7624195277501098e+00 2.7609822558008343e+01 0 0 0
30637 104 1 -1.2000000000000000e-01 8.3377937838599880e+00 9.5664055715772207e+00 2.7667208710660592e+01 0 0 0
30643 104 1 -1.2000000000000000e-01 1.0954266664644226e+01 9.6512509498983103e+00 2.7850540220633221e+01 0 0 0
30645 104 3 5.9999999999999998e-02 1.0891906731491131e+01 1.0292211129523205e+01 2.8717133465340780e+01 0 0 0
30639 104 3 5.9999999999999998e-02 8.3820749931127221e+00 1.0203468850150079e+01 2.8585695698744193e+01 0 0 0
30640 104 3 5.9999999999999998e-02 8.4383479689251466e+00 1.0262758853589729e+01 2.6779280560454307e+01 0 0 0
30646 104 3 5.9999999999999998e-02 1.1176077197454765e+01 1.0254432147878829e+01 2.6959576309174203e+01 0 0 0
30644 104 2 9.7000000000000003e-02 1.2238981529826633e+01 8.8274930633526907e+00 2.7927484395713922e+01 0 0 0
30648 104 5 1.0299999999999999e-01 1.2178661168682231e+01 8.0746669626386574e+00 2.7134152660608816e+01 0 0 0
30647 104 4 -2.0000000000000001e-01 1.2170465705703732e+01 7.7669658190179245e+00 2.9438882222232866e+01 0 0 0
50046 1832 7 4.2380000000000001e-01 7.9808722596794688e+00 1.2101893150397514e+01 3.0732884260519722e+01 0 0 0
30664 104 3 5.9999999999999998e-02 1.3503391563054485e+01 1.0053218245825477e+01 2.6691145405549708e+01 0 0 0
30663 104 3 5.9999999999999998e-02 1.3691379524999181e+01 1.0224255286350326e+01 2.8494942312149824e+01 0 0 0
30661 104 1 -1.2000000000000000e-01 1.3616353171816693e+01 9.5315196857086946e+00 2.7699709028696152e+01 0 0 0
30665 104 4 -2.0000000000000001e-01 1.4866823642585535e+01 7.5945621396768326e+00 2.6111780187376382e+01 0 0 0
30666 104 5 1.0299999999999999e-01 1.4904406218466054e+01 7.8239924808455896e+00 2.8466210405830328e+01 0 0 0
30662 104 2 9.7000000000000003e-02 1.4828472099886078e+01 8.5040219858690502e+00 2.7686987922270148e+01 0 0 0
31265 106 4 -2.0000000000000001e-01 1.4875893242979295e+01 1.2483425929251881e+01 2.6094056757009508e+01 0 0 0
47579 1010 7 4.2380000000000001e-01 1.4431835676423891e+01 2.8154528034917927e+01 5.9601740180130015e+01 0 0 0
31799 106 4 -2.0000000000000001e-01 2.1238525526501548e+00 1.2746701735734495e+01 2.8913231780627637e+01 0 0 0
31217 106 4 -2.0000000000000001e-01 4.6216501742514957e+00 1.2826646165156978e+01 2.5685834139398999e+01 0 0 0
31800 106 5 1.0299999999999999e-01 1.9365149696420352e+00 1.2914154109009989e+01 2.6608836737844570e+01 0 0 0
31218 106 5 1.0299999999999999e-01 4.5145049210877515e+00 1.2818726556995514e+01 2.8033382054076657e+01 0 0 0
31797 106 3 5.9999999999999998e-02 7.9786324385985830e-01 1.5052285428432763e+01 2.8418667071876435e+01 1 0 0
31795 106 1 -1.2000000000000000e-01 7.0666983613011969e-01 1.4518600554579251e+01 2.7460276775928158e+01 1 0 0
31214 106 2 9.7000000000000003e-02 4.6097367079956255e+00 1.3626161273334658e+01 2.7216748805840481e+01 0 0 0
31796 106 2 9.7000000000000003e-02 2.0150646893557007e+00 1.3672964279243658e+01 2.7402276531087892e+01 0 0 0
31219 106 1 -1.2000000000000000e-01 5.9017624833670945e+00 1.4455247417462161e+01 2.7383023390296959e+01 0 0 0
31213 106 1 -1.2000000000000000e-01 3.3339338969986261e+00 1.4463305964427464e+01 2.7323218637675161e+01 0 0 0
31221 106 3 5.9999999999999998e-02 5.7485149775126763e+00 1.4988328949059261e+01 2.8343846074247349e+01 0 0 0
31215 106 3 5.9999999999999998e-02 3.3319830262829586e+00 1.5165850033360977e+01 2.8142307527208466e+01 0 0 0
31216 106 3 5.9999999999999998e-02 3.3616603111534031e+00 1.5111785264487374e+01 2.6377552273490387e+01 0 0 0
32399 108 4 -2.0000000000000001e-01 1.9940896002117807e+00 1.7849039739164173e+01 2.9091384758215721e+01 0 0 0
31798 106 3 5.9999999999999998e-02 7.4212917077929985e-01 1.5299002167086375e+01 2.6638711522239959e+01 1 0 0
31818 108 5 1.0299999999999999e-01 4.3883193398856610e+00 1.8156074247970629e+01 2.7678475153157848e+01 0 0 0
32400 108 5 1.0299999999999999e-01 1.7591555943555217e+00 1.8135482931528170e+01 2.6745294756417099e+01 0 0 0
31222 106 3 5.9999999999999998e-02 5.8472613130864985e+00 1.5255562679685335e+01 2.6588560569797739e+01 0 0 0
31817 108 4 -2.0000000000000001e-01 4.3281837738125635e+00 1.8297448428503134e+01 2.5417555143975019e+01 0 0 0
32396 108 2 9.7000000000000003e-02 1.8746322443875314e+00 1.8822587395677608e+01 2.7600528014154900e+01 0 0 0
31223 106 4 -2.0000000000000001e-01 7.2026577026550331e+00 1.2638194981935186e+01 2.8859747135619109e+01 0 0 0
31242 106 5 1.0299999999999999e-01 9.6750526155977159e+00 1.2867977999241694e+01 2.7958472229996001e+01 0 0 0
31241 106 4 -2.0000000000000001e-01 9.6181080527989113e+00 1.2697837196828404e+01 2.5563368791716179e+01 0 0 0
31224 106 5 1.0299999999999999e-01 7.1224871015222586e+00 1.2913486556862969e+01 2.6550418316261659e+01 0 0 0
31220 106 2 9.7000000000000003e-02 7.1682823848891353e+00 1.3610485368859722e+01 2.7370831203159543e+01 0 0 0
31238 106 2 9.7000000000000003e-02 9.7453744592658449e+00 1.3596828341655353e+01 2.7147501237919577e+01 0 0 0
31237 106 1 -1.2000000000000000e-01 8.4796683606129868e+00 1.4493831663858201e+01 2.7321109513714138e+01 0 0 0
31243 106 1 -1.2000000000000000e-01 1.1052966656286085e+01 1.4430216419914158e+01 2.7292684479151173e+01 0 0 0
31246 106 3 5.9999999999999998e-02 1.1267901220990602e+01 1.5165510502284574e+01 2.6533835740383061e+01 0 0 0
31245 106 3 5.9999999999999998e-02 1.0935140612571159e+01 1.5023665241639891e+01 2.8197162294435667e+01 0 0 0
31240 106 3 5.9999999999999998e-02 8.3373990960643010e+00 1.5230151686099624e+01 2.6515541414111809e+01 0 0 0
31239 106 3 5.9999999999999998e-02 8.4780909539493443e+00 1.5060940779423957e+01 2.8240378227132620e+01 0 0 0
31842 108 5 1.0299999999999999e-01 9.3811751020021088e+00 1.7662430155765549e+01 2.7663181653696018e+01 0 0 0
31823 108 4 -2.0000000000000001e-01 6.6582402982036486e+00 1.7542947977404499e+01 2.8649436450720067e+01 0 0 0
31824 108 5 1.0299999999999999e-01 6.9029407811399555e+00 1.8220489183104522e+01 2.6448537063510067e+01 0 0 0
31841 108 4 -2.0000000000000001e-01 9.4116203954908304e+00 1.8326687394168616e+01 2.5478630175333006e+01 0 0 0
31848 108 5 1.0299999999999999e-01 1.2105170070684197e+01 1.8147686073906918e+01 2.6651530537378502e+01 0 0 0
31847 108 4 -2.0000000000000001e-01 1.2032615574307369e+01 1.7437000678441695e+01 2.8954948754035030e+01 0 0 0
31247 106 4 -2.0000000000000001e-01 1.2185902030255216e+01 1.2586610797672114e+01 2.8912850170039956e+01 0 0 0
31844 108 2 9.7000000000000003e-02 1.2160296757335336e+01 1.8624747577842047e+01 2.7646255847179706e+01 0 0 0
31838 108 2 9.7000000000000003e-02 9.4226399087744994e+00 1.8685942183341609e+01 2.7269772864810587e+01 0 0 0
31244 106 2 9.7000000000000003e-02 1.2250136295503973e+01 1.3535111612375024e+01 2.7367858985253648e+01 0 0 0
31248 106 5 1.0299999999999999e-01 1.2319347022028570e+01 1.2759913978044086e+01 2.6642106368279148e+01 0 0 0
31266 106 5 1.0299999999999999e-01 1.4732547241978807e+01 1.2826731487426011e+01 2.8322403354677917e+01 0 0 0
31264 106 3 5.9999999999999998e-02 1.3730082123358281e+01 1.4931892212921344e+01 2.6463519451825878e+01 0 0 0
31263 106 3 5.9999999999999998e-02 1.3447520434116401e+01 1.5191895206223384e+01 2.8104750955296996e+01 0 0 0
31261 106 1 -1.2000000000000000e-01 1.3642260433134497e+01 1.4347043272343683e+01 2.7388035022252961e+01 0 0 0
31262 106 2 9.7000000000000003e-02 1.4849558622233355e+01 1.3521710158066647e+01 2.7494908723909763e+01 0 0 0
31866 108 5 1.0299999999999999e-01 1.4749769339092961e+01 1.7702074682774917e+01 2.8387676152686350e+01 0 0 0
31865 108 4 -2.0000000000000001e-01 1.4821606004415907e+01 1.7803650637026646e+01 2.6068210030310318e+01 0 0 0
31862 108 2 9.7000000000000003e-02 1.4787246648050782e+01 1.8570645197062937e+01 2.7717815150020499e+01 0 0 0
31269 106 3 5.9999999999999998e-02 1.6039694030211610e+01 1.5252449877160940e+01 2.8250571554122260e+01 0 0 0
31814 108 2 9.7000000000000003e-02 4.3685060475506354e+00 1.8991692979984890e+01 2.7084848516219779e+01 0 0 0
31813 108 1 -1.2000000000000000e-01 3.1049736716430854e+00 1.9717660451361468e+01 2.7446736393229472e+01 0 0 0
32397 108 3 5.9999999999999998e-02 5.4104215842264081e-01 1.9877512480774051e+01 2.8656660457998182e+01 1 0 0
32398 108 3 5.9999999999999998e-02 6.2270939768223432e-01 2.0428941632310661e+01 2.6977855086836513e+01 1 0 0
32395 108 1 -1.2000000000000000e-01 5.9671855165174181e-01 1.9576063049481597e+01 2.7647521534662015e+01 1 0 0
31819 108 1 -1.2000000000000000e-01 5.6616826343427968e+00 1.9781967604077714e+01 2.7372894923376382e+01 0 0 0
31821 108 3 5.9999999999999998e-02 5.5727498526677390e+00 2.0205668313863775e+01 2.8369900482606656e+01 0 0 0
31815 108 3 5.9999999999999998e-02 3.2244121418290113e+00 2.0400684322082270e+01 2.8276335905508162e+01 0 0 0
31816 108 3 5.9999999999999998e-02 2.9391729273518972e+00 2.0412987062809076e+01 2.6645212051270576e+01 0 0 0
33000 110 5 1.0299999999999999e-01 1.9631334507871430e+00 2.2805539040300800e+01 2.7152431054137260e+01 0 0 0
32417 110 4 -2.0000000000000001e-01 4.3692111017850150e+00 2.2942516643479131e+01 2.6195463315986803e+01 0 0 0
32418 110 5 1.0299999999999999e-01 4.2980575217161459e+00 2.3043420807830596e+01 2.8506727142393117e+01 0 0 0
32414 110 2 9.7000000000000003e-02 4.2276699286552084e+00 2.3828817059715892e+01 2.7721556249795313e+01 0 0 0
32996 110 2 9.7000000000000003e-02 1.7143960797907765e+00 2.3581500699731002e+01 2.7895474028332469e+01 0 0 0
32999 110 4 -2.0000000000000001e-01 1.8101291917668143e+00 2.2585638284240492e+01 2.9404388334551239e+01 0 0 0
32413 110 1 -1.2000000000000000e-01 2.9088845552244846e+00 2.4537372221217346e+01 2.7812958220689080e+01 0 0 0
32419 110 1 -1.2000000000000000e-01 5.5009501693875720e+00 2.4757622004999419e+01 2.7914972589546974e+01 0 0 0
32995 110 1 -1.2000000000000000e-01 4.1032175683109962e-01 2.4409007101225974e+01 2.7762695781151272e+01 1 0 0
31822 108 3 5.9999999999999998e-02 5.7679056798119124e+00 2.0589901870046241e+01 2.6647074995199414e+01 0 0 0
32997 110 3 5.9999999999999998e-02 2.8322322734190147e-01 2.4998425829107543e+01 2.8659514509823484e+01 1 0 0
31820 108 2 9.7000000000000003e-02 6.8976007694966572e+00 1.8846140871963833e+01 2.7322613516023441e+01 0 0 0
31843 108 1 -1.2000000000000000e-01 1.0787483518704850e+01 1.9392123099674247e+01 2.7630698980317096e+01 0 0 0
32424 110 5 1.0299999999999999e-01 6.8020408825420526e+00 2.3582667950575658e+01 2.6802447842269153e+01 0 0 0
32423 110 4 -2.0000000000000001e-01 6.9437631125794894e+00 2.2646155347625811e+01 2.8968971833656891e+01 0 0 0
32420 110 2 9.7000000000000003e-02 6.8715809176274680e+00 2.4026900695905635e+01 2.7810424868827674e+01 0 0 0
31837 108 1 -1.2000000000000000e-01 8.1993449822652984e+00 1.9576637977046975e+01 2.7556737262277583e+01 0 0 0
31839 108 3 5.9999999999999998e-02 8.4202799516132210e+00 1.9918335172251386e+01 2.8548511323786560e+01 0 0 0
31845 108 3 5.9999999999999998e-02 1.0705118673731180e+01 1.9955723633083622e+01 2.8563823341234272e+01 0 0 0
31840 108 3 5.9999999999999998e-02 8.2126125466304778e+00 2.0552097810084678e+01 2.7004747894826718e+01 0 0 0
31846 108 3 5.9999999999999998e-02 1.0929790962335584e+01 2.0141801717224933e+01 2.6915722586848922e+01 0 0 0
32442 110 5 1.0299999999999999e-01 9.5689689808409142e+00 2.3302185291589023e+01 2.8173453177850309e+01 0 0 0
32441 110 4 -2.0000000000000001e-01 9.6093568516808716e+00 2.3516211377198385e+01 2.5972777795792549e+01 0 0 0
32438 110 2 9.7000000000000003e-02 9.4082998269703388e+00 2.4226357917487416e+01 2.7566310040482026e+01 0 0 0
32437 110 1 -1.2000000000000000e-01 8.1339680959426364e+00 2.4926914926077615e+01 2.7920664826046568e+01 0 0 0
32443 110 1 -1.2000000000000000e-01 1.0751796533265422e+01 2.4944651646220560e+01 2.7846427696199424e+01 0 0 0
32444 110 2 9.7000000000000003e-02 1.1978981955250612e+01 2.4011274582603995e+01 2.7963964196818146e+01 0 0 0
32448 110 5 1.0299999999999999e-01 1.1947925838825574e+01 2.3233244687869639e+01 2.7204421129528608e+01 0 0 0
32447 110 4 -2.0000000000000001e-01 1.1959161463393686e+01 2.3217538472123017e+01 2.9540023810795820e+01 0 0 0
31867 108 1 -1.2000000000000000e-01 1.6037068727469116e+01 1.9382371181468773e+01 2.8074706791461495e+01 0 0 0
31864 108 3 5.9999999999999998e-02 1.3621530593814326e+01 2.0358586358529429e+01 2.7423221338608695e+01 0 0 0
31863 108 3 5.9999999999999998e-02 1.3390292254764436e+01 1.9734196375097746e+01 2.8940603930253026e+01 0 0 0
31861 108 1 -1.2000000000000000e-01 1.3494659472347182e+01 1.9406339329518733e+01 2.7907462366860464e+01 0 0 0
32466 110 5 1.0299999999999999e-01 1.4674976136195800e+01 2.2861600827081599e+01 2.8130201723694054e+01 0 0 0
32465 110 4 -2.0000000000000001e-01 1.4558294734534652e+01 2.2994699431522097e+01 2.5840530689463435e+01 0 0 0
32462 110 2 9.7000000000000003e-02 1.4635651739693731e+01 2.3749470846125476e+01 2.7415419414327175e+01 0 0 0
32461 110 1 -1.2000000000000000e-01 1.3389903218327941e+01 2.4632817644376203e+01 2.7696662158149710e+01 0 0 0
32467 110 1 -1.2000000000000000e-01 1.5973448384012334e+01 2.4562162349982145e+01 2.7611610444076831e+01 0 0 0
31869 108 3 5.9999999999999998e-02 1.5947660727490614e+01 1.9839677242628049e+01 2.9030265157848891e+01 0 0 0
47964 1138 7 4.2380000000000001e-01 1.3273362379374683e+01 2.6130878061611327e+01 5.4931094642370880e+01 0 0 0
32415 110 3 5.9999999999999998e-02 3.0312980453652703e+00 2.5148135317112018e+01 2.8651023068434949e+01 0 0 0
32405 109 4 -2.0000000000000001e-01 1.8167197585663417e+00 2.5855346161683126e+01 2.4654409257057143e+01 0 0 0
32421 110 3 5.9999999999999998e-02 5.4756594133640002e+00 2.5081541829283516e+01 2.8907708470282397e+01 0 0 0
32416 110 3 5.9999999999999998e-02 2.8200771627404198e+00 2.5246793554182236e+01 2.6998400199344513e+01 0 0 0
32422 110 3 5.9999999999999998e-02 5.4853251580552440e+00 2.5610734523782867e+01 2.7262596392157665e+01 0 0 0
32998 110 3 5.9999999999999998e-02 5.0896528490984960e-01 2.5132406755249932e+01 2.6899603458304867e+01 1 0 0
33597 112 3 5.9999999999999998e-02 5.2366760682001423e-01 2.9978309624368055e+01 2.8532415761830276e+01 1 0 0
33598 112 3 5.9999999999999998e-02 4.8750249328422240e-01 3.0238003540863545e+01 2.6789012167487019e+01 1 0 0
33595 112 1 -1.2000000000000000e-01 5.0335791175867273e-01 2.9513607346565045e+01 2.7593435734844689e+01 1 0 0
33017 112 4 -2.0000000000000001e-01 4.5128773652567808e+00 2.8001755800892592e+01 2.5737287510243167e+01 0 0 0
33600 112 5 1.0299999999999999e-01 1.8219538001988282e+00 2.8150044572588925e+01 2.6646074516149550e+01 0 0 0
33018 112 5 1.0299999999999999e-01 4.4811268694230364e+00 2.8257587856547808e+01 2.8000594478746223e+01 0 0 0
33014 112 2 9.7000000000000003e-02 4.4551533852745528e+00 2.8949282257865800e+01 2.7195735988083143e+01 0 0 0
33596 112 2 9.7000000000000003e-02 1.8622527311289836e+00 2.8742779362134524e+01 2.7533807468502150e+01 0 0 0
33013 112 1 -1.2000000000000000e-01 3.1497149446511727e+00 2.9601048846716370e+01 2.7407562259578782e+01 0 0 0
33019 112 1 -1.2000000000000000e-01 5.7580158147096459e+00 2.9832187825004436e+01 2.7394113755505348e+01 0 0 0
33016 112 3 5.9999999999999998e-02 3.0503573433132836e+00 3.0241641275867753e+01 2.6534588124764849e+01 0 0 0
33015 112 3 5.9999999999999998e-02 3.1833416962151979e+00 3.0295811837753810e+01 2.8247913924268143e+01 0 0 0
33599 112 4 -2.0000000000000001e-01 1.9162694791629560e+00 2.7705823329268569e+01 2.8951371648494153e+01 0 0 0
33021 112 3 5.9999999999999998e-02 5.5926536530146214e+00 3.0569878477503817e+01 2.8181267422840644e+01 0 0 0
33022 112 3 5.9999999999999998e-02 6.0251273608039355e+00 3.0428223283531185e+01 2.6551845845724358e+01 0 0 0
32446 110 3 5.9999999999999998e-02 1.0968598764747737e+01 2.5624148136059436e+01 2.7039501421408392e+01 0 0 0
32445 110 3 5.9999999999999998e-02 1.0654907343624579e+01 2.5428634562456146e+01 2.8734876584637657e+01 0 0 0
32439 110 3 5.9999999999999998e-02 8.1644261639266702e+00 2.5234444902013799e+01 2.8977369774951342e+01 0 0 0
32440 110 3 5.9999999999999998e-02 8.1068879210029898e+00 2.5855964587759043e+01 2.7354218066738511e+01 0 0 0
33023 112 4 -2.0000000000000001e-01 6.8288272279405779e+00 2.8186108594198213e+01 2.9277239458101057e+01 0 0 0
33024 112 5 1.0299999999999999e-01 6.9390006899844776e+00 2.8202061079489102e+01 2.6905405430504263e+01 0 0 0
33020 112 2 9.7000000000000003e-02 6.9779318599013811e+00 2.8991397757735502e+01 2.7713183100168692e+01 0 0 0
33043 112 1 -1.2000000000000000e-01 1.0855140735932087e+01 2.9682430791900629e+01 2.7904529533868352e+01 0 0 0
33038 112 2 9.7000000000000003e-02 9.5478173654825120e+00 2.8887783822740708e+01 2.7629019852074212e+01 0 0 0
33041 112 4 -2.0000000000000001e-01 9.7271928863187469e+00 2.8187282591018093e+01 2.5970205596405943e+01 0 0 0
33037 112 1 -1.2000000000000000e-01 8.2740504911323640e+00 2.9782687905070567e+01 2.7628121602079890e+01 0 0 0
33042 112 5 1.0299999999999999e-01 9.3332604305434135e+00 2.8024634649251951e+01 2.8358151704774151e+01 0 0 0
33045 112 3 5.9999999999999998e-02 1.0825176642840516e+01 3.0285221332228073e+01 2.8805088921188894e+01 0 0 0
33039 112 3 5.9999999999999998e-02 8.2918394533460873e+00 3.0384672327644761e+01 2.8490474675123483e+01 0 0 0
33040 112 3 5.9999999999999998e-02 8.3156281057434409e+00 3.0418063576278762e+01 2.6734539182631604e+01 0 0 0
33046 112 3 5.9999999999999998e-02 1.0983986477410793e+01 3.0316334467751876e+01 2.7014380043529194e+01 0 0 0
33044 112 2 9.7000000000000003e-02 1.2072312243218056e+01 2.8692155108534131e+01 2.7893155461335130e+01 0 0 0
33047 112 4 -2.0000000000000001e-01 1.2021452844528039e+01 2.7699191312172406e+01 2.9353413491488851e+01 0 0 0
33048 112 5 1.0299999999999999e-01 1.2124210827185747e+01 2.8018429649145428e+01 2.7017006358690658e+01 0 0 0
32464 110 3 5.9999999999999998e-02 1.3278146774646581e+01 2.5372076980470911e+01 2.6871157359485473e+01 0 0 0
32463 110 3 5.9999999999999998e-02 1.3636751692311833e+01 2.5347133612735043e+01 2.8495202514013450e+01 0 0 0
32469 110 3 5.9999999999999998e-02 1.5949916541250927e+01 2.5058006629364893e+01 2.8590902509831817e+01 0 0 0
33061 112 1 -1.2000000000000000e-01 1.3406164261457691e+01 2.9453913483172499e+01 2.8036510415456227e+01 0 0 0
33065 112 4 -2.0000000000000001e-01 1.4657264925904350e+01 2.7832239734848564e+01 2.6229623616083984e+01 0 0 0
33062 112 2 9.7000000000000003e-02 1.4651382693017389e+01 2.8543990751819845e+01 2.7898211186275862e+01 0 0 0
33066 112 5 1.0299999999999999e-01 1.4526567533366119e+01 2.7745710462938803e+01 2.8590919420204326e+01 0 0 0
33063 112 3 5.9999999999999998e-02 1.3464438390289530e+01 3.0029051112163401e+01 2.8949872830058826e+01 0 0 0
33064 112 3 5.9999999999999998e-02 1.3323730165035830e+01 3.0260756810922974e+01 2.7324249275730669e+01 0 0 0
33067 112 1 -1.2000000000000000e-01 1.5959317421874635e+01 2.9363822359296208e+01 2.8069161551369032e+01 0 0 0
47534 995 7 4.2380000000000001e-01 1.5498849782588534e+01 2.7324267729871021e+01 5.6037217291863627e+01 0 0 0
33069 112 3 5.9999999999999998e-02 1.5776342157636380e+01 2.9941727303719883e+01 2.8953075574558639e+01 0 0 0
47665 1039 6 -8.4760000000000002e-01 1.6072671258215291e+01 5.2158753439973387e+00 3.6080981889470550e+01 0 0 0
47411 954 7 4.2380000000000001e-01 1.0671368078044404e+01 9.1451306740721527e+00 3.0983373776459096e+01 -2 -2 0
50044 1832 6 -8.4760000000000002e-01 8.7759018299190732e+00 1.2178303172100595e+01 3.1334622998878174e+01 0 0 0
49897 1783 6 -8.4760000000000002e-01 1.0080761005588720e+01 9.7133391290066164e+00 3.5868583323124447e+01 0 0 0
49899 1783 7 4.2380000000000001e-01 1.0976576383180285e+01 9.6442695615322194e+00 3.5429556866654494e+01 0 0 0
49898 1783 7 4.2380000000000001e-01 9.3984374028735918e+00 9.2421098625717359e+00 3.5309675838244090e+01 0 0 0
46173 541 7 4.2380000000000001e-01 8.0369179627204304e+00 7.6893102518899719e+00 3.3802920475837311e+01 0 -2 0
46171 541 6 -8.4760000000000002e-01 8.7886346964270174e+00 8.3442212309088344e+00 3.3880470020058084e+01 0 -2 0
46172 541 7 4.2380000000000001e-01 9.0963613391151039e+00 8.6081950641755789e+00 3.2966345865085835e+01 0 -2 0
47410 954 6 -8.4760000000000002e-01 9.6786114971465409e+00 9.2649816903855076e+00 3.0974997139717605e+01 -2 -2 0
47412 954 7 4.2380000000000001e-01 9.4570475445097948e+00 1.0223357982408571e+01 3.1155066394028168e+01 -2 -2 0
46811 754 7 4.2380000000000001e-01 1.2022729364682000e+01 1.2191079570051871e+01 3.5207616156978268e+01 0 0 0
46917 789 7 4.2380000000000001e-01 1.0078170808730382e+01 1.2204991013266207e+01 3.5240190787631683e+01 0 0 0
45950 467 7 4.2380000000000001e-01 1.3109540341548254e+01 8.2806854866264725e+00 3.4700524296141737e+01 0 0 0
45949 467 6 -8.4760000000000002e-01 1.2776155142533696e+01 8.9296958004100944e+00 3.5384366377122724e+01 0 0 0
46812 754 7 4.2380000000000001e-01 1.3651305482345206e+01 1.2194982083529386e+01 3.5087819764463966e+01 0 0 0
46810 754 6 -8.4760000000000002e-01 1.2866612887825083e+01 1.1766920812748905e+01 3.5536173595913368e+01 0 0 0
45951 467 7 4.2380000000000001e-01 1.3227877698673282e+01 9.8123266351232932e+00 3.5254327889054579e+01 0 0 0
47103 851 7 4.2380000000000001e-01 1.5011480734960008e+01 1.1516432204990176e+01 3.2696133462920521e+01 0 0 0
47101 851 6 -8.4760000000000002e-01 1.5504454822031414e+01 1.0704067747293038e+01 3.2384619564086144e+01 0 0 0
45087 179 7 4.2380000000000001e-01 5.6753729646660531e+00 1.7646512838069146e+01 3.5145506405348172e+01 0 0 0
45085 179 6 -8.4760000000000002e-01 5.5630858551746831e+00 1.7133381967863588e+01 3.5996440603317758e+01 0 0 0
46634 695 7 4.2380000000000001e-01 5.9206371363716297e+00 1.4391095401865190e+01 3.5148655602588669e+01 0 0 0
45086 179 7 4.2380000000000001e-01 6.0934237046972255e+00 1.6286995273576366e+01 3.5947736469216231e+01 0 0 0
48200 1217 7 4.2380000000000001e-01 1.1926433862934337e+01 1.5229907309110892e+01 3.0506033929272100e+01 0 0 0
45537 329 7 4.2380000000000001e-01 9.0964357870125578e+00 1.5531979487061440e+01 3.0811705814983874e+01 0 0 0
46915 789 6 -8.4760000000000002e-01 1.0585192769583939e+01 1.3066923999941336e+01 3.5241023508534887e+01 0 0 0
50045 1832 7 4.2380000000000001e-01 9.1744012337159440e+00 1.3091191115623324e+01 3.1246113872115984e+01 0 0 0
46916 789 7 4.2380000000000001e-01 1.0434967729056529e+01 1.3541157931543488e+01 3.6108511397915137e+01 0 0 0
46635 695 7 4.2380000000000001e-01 6.8901712547275791e+00 1.4439341435484250e+01 3.6461782825636298e+01 0 0 0
46633 695 6 -8.4760000000000002e-01 6.7418004419991933e+00 1.4804050707701357e+01 3.5542557784255060e+01 0 0 0
46671 707 7 4.2380000000000001e-01 1.0605388273818047e+01 1.4166825295836317e+01 3.3924769812134372e+01 0 0 0
46669 707 6 -8.4760000000000002e-01 1.0574191234183450e+01 1.4950558516647808e+01 3.3304456131908566e+01 0 0 0
45535 329 6 -8.4760000000000002e-01 9.4838353951155838e+00 1.4610190614068921e+01 3.0826767535649985e+01 0 0 0
45536 329 7 4.2380000000000001e-01 9.9692490257401349e+00 1.4466692981924774e+01 3.1689195563041832e+01 0 0 0
46164 538 7 4.2380000000000001e-01 8.4940985526284472e+00 1.7442177517587993e+01 3.4320610098250199e+01 0 0 0
49883 1778 7 4.2380000000000001e-01 9.8524020077054075e+00 1.7658486238631589e+01 3.1391692840530048e+01 0 0 0
46162 538 6 -8.4760000000000002e-01 8.3275078280264339e+00 1.6611447788857415e+01 3.3789445613965206e+01 0 0 0
46163 538 7 4.2380000000000001e-01 7.6752942050778099e+00 1.6030023105044688e+01 3.4275822926649646e+01 0 0 0
49882 1778 6 -8.4760000000000002e-01 8.9755199218458888e+00 1.7202670813842836e+01 3.1239016322998172e+01 0 0 0
49884 1778 7 4.2380000000000001e-01 8.5548802718327188e+00 1.6985586394929925e+01 3.2119889012139517e+01 0 0 0
50101 1851 6 -8.4760000000000002e-01 1.1968064385744587e+01 1.8625065391898335e+01 3.2210587664530010e+01 0 0 0
46670 707 7 4.2380000000000001e-01 9.7335279721075914e+00 1.5468244527651679e+01 3.3463473547448388e+01 0 0 0
49731 1727 7 4.2380000000000001e-01 7.6119578143955815e+00 1.8706732014839474e+01 3.1083563026917485e+01 0 0 0
46988 813 7 4.2380000000000001e-01 1.1590402039336576e+01 1.8870314515588547e+01 3.5739804563729088e+01 0 0 0
47963 1138 7 4.2380000000000001e-01 1.3966507174395385e+01 2.7604771542481650e+01 5.5048631038802583e+01 0 0 0
48201 1217 7 4.2380000000000001e-01 1.2145150653315596e+01 1.5090210708859674e+01 3.2118260525315762e+01 0 0 0
46344 598 7 4.2380000000000001e-01 1.5491484617868835e+01 1.2730818789419033e+01 3.5204242633650708e+01 0 0 0
46342 598 6 -8.4760000000000002e-01 1.5052016435757814e+01 1.2983855727204883e+01 3.4342360935648365e+01 0 0 0
50102 1851 7 4.2380000000000001e-01 1.2819428689773179e+01 1.8100859648264247e+01 3.2230265005191463e+01 0 0 0
50485 1979 6 -8.4760000000000002e-01 1.2473257773280757e+01 1.7784479863757902e+01 3.6825649619281961e+01 0 0 0
45713 388 7 4.2380000000000001e-01 1.5535075274656849e+01 1.4713199552141562e+01 3.0356134856270860e+01 0 0 0
46343 598 7 4.2380000000000001e-01 1.5564965875498377e+01 1.3726702928163563e+01 3.3912173805258377e+01 0 0 0
45712 388 6 -8.4760000000000002e-01 1.5254912945596812e+01 1.5489176934306291e+01 3.0921261564886187e+01 0 0 0
48199 1217 6 -8.4760000000000002e-01 1.2570183445090894e+01 1.4960779014170958e+01 3.1222383589950805e+01 0 0 0
47578 1010 6 -8.4760000000000002e-01 1.4595946097115375e+01 2.7170409300908691e+01 5.9534077658740081e+01 0 0 0
46351 601 6 -8.4760000000000002e-01 1.5159684799753533e+01 1.6801492175837961e+01 3.5063480932915439e+01 0 0 0
45501 317 7 4.2380000000000001e-01 1.4934837801392996e+01 1.7090598551035111e+01 3.1927300444989250e+01 0 0 0
45499 317 6 -8.4760000000000002e-01 1.4486971219853878e+01 1.7690209244683444e+01 3.2590537437405011e+01 0 0 0
46352 601 7 4.2380000000000001e-01 1.4582701736374483e+01 1.6887734942780376e+01 3.4251290834778636e+01 0 0 0
45500 317 7 4.2380000000000001e-01 1.4994154255768507e+01 1.8549334752128530e+01 3.2658872397542090e+01 0 0 0
45714 388 7 4.2380000000000001e-01 1.4298102798699031e+01 1.5377723075080878e+01 3.1189761977936527e+01 0 0 0
45654 368 7 4.2380000000000001e-01 1.4813778321350279e+01 1.5712693549497063e+01 3.6371242139199133e+01 0 0 0
50807 2086 7 4.2380000000000001e-01 1.0776993174802489e+00 2.3994631595076761e+01 3.2054273900448067e+01 2 1 0
50808 2086 7 4.2380000000000001e-01 2.0936764881745926e+00 2.4323099384497812e+01 3.3289800526195968e+01 2 1 0
46081 511 6 -8.4760000000000002e-01 5.0269933538656026e+00 2.1991424669883113e+01 3.4387297217143079e+01 0 -2 0
46082 511 7 4.2380000000000001e-01 4.0611881651135819e+00 2.2220666447548378e+01 3.4508411141231299e+01 0 -2 0
46840 764 6 -8.4760000000000002e-01 2.9968403627610996e+00 2.3859888103748101e+01 3.5070784608844775e+01 0 0 0
46841 764 7 4.2380000000000001e-01 2.3738287233653761e+00 2.3870215444454246e+01 3.5852929363042087e+01 0 0 0
46083 511 7 4.2380000000000001e-01 5.3955720787482893e+00 2.2501033376290124e+01 3.3609834197841259e+01 0 -2 0
46802 751 7 4.2380000000000001e-01 5.1401019096065834e+00 2.0083677757354412e+01 3.4256572792889280e+01 0 0 0
46801 751 6 -8.4760000000000002e-01 5.6033626138714245e+00 1.9230361533412964e+01 3.4017321522728132e+01 0 0 0
49704 1718 7 4.2380000000000001e-01 5.6437990669562481e+00 2.4146064424027713e+01 3.2050193903115137e+01 0 0 0
50806 2086 6 -8.4760000000000002e-01 1.6543683120814512e+00 2.4696341209454683e+01 3.2472671642188089e+01 2 1 0
49244 1565 7 4.2380000000000001e-01 5.1038239791257665e+00 2.1610479253490841e+01 3.6303718201852448e+01 0 0 0
46842 764 7 4.2380000000000001e-01 3.7005612328134201e+00 2.4559254425195292e+01 3.5195941456508031e+01 0 0 0
46803 751 7 4.2380000000000001e-01 5.8124729281859224e+00 1.9227455808895122e+01 3.3039433482436223e+01 0 0 0
48567 1339 7 4.2380000000000001e-01 3.6422224148521312e+00 2.4918158685269315e+01 3.1541432182884030e+01 0 0 0
46378 610 6 -8.4760000000000002e-01 8.3038750181720520e+00 1.8827632793053354e+01 3.5679075867288560e+01 0 0 0
46989 813 7 4.2380000000000001e-01 1.1300391504862830e+01 1.8872553670905958e+01 3.4132783896230485e+01 0 0 0
48827 1426 7 4.2380000000000001e-01 1.0048979218755793e+01 2.1228510293341284e+01 3.2515769127105031e+01 0 0 0
49702 1718 6 -8.4760000000000002e-01 6.3087678216774892e+00 2.3595584735557104e+01 3.2554959918724997e+01 0 0 0
46379 610 7 4.2380000000000001e-01 7.5354416869345471e+00 1.9465423352476733e+01 3.5626792116429094e+01 0 0 0
46380 610 7 4.2380000000000001e-01 9.1307450916202662e+00 1.9273132246128444e+01 3.5335831895993941e+01 0 0 0
49703 1718 7 4.2380000000000001e-01 7.1745473088950469e+00 2.3577368942222957e+01 3.2054865833914732e+01 0 0 0
50103 1851 7 4.2380000000000001e-01 1.2167792199346353e+01 1.9576493534828622e+01 3.1976294449220070e+01 0 0 0
49729 1727 6 -8.4760000000000002e-01 7.2368258230556410e+00 1.9349570218969230e+01 3.1751422032595148e+01 0 0 0
46987 813 6 -8.4760000000000002e-01 1.1073371469913461e+01 1.9307726593591791e+01 3.5004039567190425e+01 0 0 0
49730 1727 7 4.2380000000000001e-01 7.9320845989200039e+00 2.0028417064686071e+01 3.1987606474224922e+01 0 0 0
48828 1426 7 4.2380000000000001e-01 9.1245238142455225e+00 2.2328669807644236e+01 3.1740102984866308e+01 0 0 0
48826 1426 6 -8.4760000000000002e-01 9.2449038420831737e+00 2.1355241971457431e+01 3.1934905691225943e+01 0 0 0
49755 1735 7 4.2380000000000001e-01 7.1040339242980028e+00 2.1842973911767224e+01 3.4851988848117379e+01 0 0 0
49753 1735 6 -8.4760000000000002e-01 7.9786975889836498e+00 2.1620741351306595e+01 3.4421203049984811e+01 0 0 0
49754 1735 7 4.2380000000000001e-01 7.8387775887997968e+00 2.1465997887980649e+01 3.3443206593780189e+01 0 0 0
49195 1549 6 -8.4760000000000002e-01 9.3551850485684511e+00 2.4172327601413993e+01 3.2071685353050270e+01 0 0 0
49196 1549 7 4.2380000000000001e-01 9.8542401351403850e+00 2.4088836172708763e+01 3.2934224174206157e+01 0 0 0
45691 381 6 -8.4760000000000002e-01 1.0691404920969473e+01 2.1861290090407206e+01 3.4566516504578388e+01 0 0 0
45693 381 7 4.2380000000000001e-01 1.0860505667380743e+01 2.0876644300688046e+01 3.4609848487012016e+01 0 0 0
45692 381 7 4.2380000000000001e-01 9.7058273193724336e+00 2.2030513185952429e+01 3.4565905036208285e+01 0 0 0
46999 817 6 -8.4760000000000002e-01 6.9437412542428820e+00 2.4546171362531762e+01 3.5352650449446216e+01 0 0 0
48864 1438 7 4.2380000000000001e-01 1.2099172921019431e+01 2.2780929248144886e+01 3.4391454990734992e+01 0 0 0
47001 817 7 4.2380000000000001e-01 6.9277438074478512e+00 2.4021144339017635e+01 3.4501715245375259e+01 0 0 0
47264 905 7 4.2380000000000001e-01 1.1919077805999422e+01 2.4815300173018418e+01 3.1345767367183853e+01 0 0 0
49197 1549 7 4.2380000000000001e-01 9.0035289140907135e+00 2.5103845832070380e+01 3.1978885312296757e+01 0 0 0
45431 294 7 4.2380000000000001e-01 1.4945037992880817e+01 1.9937385762292575e+01 3.4298193110023320e+01 0 0 0
50655 2035 7 4.2380000000000001e-01 1.3054219004368198e+01 2.1709750342428144e+01 3.2527517097557322e+01 0 0 0
45432 294 7 4.2380000000000001e-01 1.3814364797202842e+01 1.9195477194254213e+01 3.5213494412037754e+01 0 0 0
48863 1438 7 4.2380000000000001e-01 1.2335257425966745e+01 2.3987405084402443e+01 3.3316603057351948e+01 0 0 0
45430 294 6 -8.4760000000000002e-01 1.4433280153130722e+01 1.9978851402817327e+01 3.5156321778942306e+01 0 0 0
48862 1438 6 -8.4760000000000002e-01 1.2763050050653744e+01 2.3211247476044093e+01 3.3779823202897092e+01 0 0 0
50653 2035 6 -8.4760000000000002e-01 1.3391466788127918e+01 2.1056757741929676e+01 3.1849383677213442e+01 0 0 0
49003 1485 6 -8.4760000000000002e-01 1.5612605890482058e+01 2.3132463335223129e+01 3.3856755393656073e+01 0 0 0
50654 2035 7 4.2380000000000001e-01 1.4289930723020319e+01 2.0719017736931928e+01 3.2129909042423925e+01 0 0 0
47019 823 7 4.2380000000000001e-01 1.6104917327858264e+01 2.0999115569641354e+01 3.2923156068328694e+01 0 0 0
49005 1485 7 4.2380000000000001e-01 1.4623206186769398e+01 2.3259439537987518e+01 3.3786285413150587e+01 0 0 0
47017 823 6 -8.4760000000000002e-01 1.5921143149242148e+01 2.0031120551173370e+01 3.2752238750123041e+01 0 0 0
46829 760 7 4.2380000000000001e-01 1.3479446206005573e+01 2.3344056674936056e+01 3.5450427717238142e+01 0 0 0
46828 760 6 -8.4760000000000002e-01 1.3984986975234497e+01 2.3696911837632634e+01 3.6237779076119558e+01 0 0 0
45926 459 7 4.2380000000000001e-01 1.4978321964626602e+00 2.6134718061496955e+01 3.4444749857140408e+01 0 0 0
49413 1621 7 4.2380000000000001e-01 1.1280908465251911e+00 2.9269118943625685e+01 3.0700766903507986e+01 0 0 0
46698 716 7 4.2380000000000001e-01 1.2448487125498806e+00 2.6532670342878646e+01 3.2076688102472843e+01 0 0 0
48566 1339 7 4.2380000000000001e-01 4.5064808429110705e+00 2.6292772341625707e+01 3.1714987060059567e+01 0 0 0
48565 1339 6 -8.4760000000000002e-01 4.5588954354150495e+00 2.5316233705712641e+01 3.1506120919128712e+01 0 0 0
46773 741 7 4.2380000000000001e-01 2.1324890047155431e+00 2.8193289061060639e+01 3.5032030387585770e+01 0 0 0
46697 716 7 4.2380000000000001e-01 1.7787254054054242e+00 2.7848237550565802e+01 3.2883462958653951e+01 0 0 0
46771 741 6 -8.4760000000000002e-01 2.7868659912966409e+00 2.8720046501198279e+01 3.4489519367472077e+01 0 0 0
46696 716 6 -8.4760000000000002e-01 1.1268503291510683e+00 2.7517888796133640e+01 3.2200873114886789e+01 0 0 0
46772 741 7 4.2380000000000001e-01 2.6139573146028594e+00 2.9696946183422185e+01 3.4615100664641517e+01 0 0 0
49939 1797 6 -8.4760000000000002e-01 4.4886178001519959e+00 2.7954469344501621e+01 3.2198263240026328e+01 0 0 0
49941 1797 7 4.2380000000000001e-01 3.9494791869177743e+00 2.8247056776818763e+01 3.2988024799889416e+01 0 0 0
49411 1621 6 -8.4760000000000002e-01 1.3946347403296955e+00 3.0193153646495553e+01 3.0974836931718357e+01 0 0 0
46322 591 7 4.2380000000000001e-01 3.4364019586099572e+00 3.0705506737466063e+01 3.0922038658711941e+01 0 0 0
49412 1621 7 4.2380000000000001e-01 1.1228401858407209e+00 3.0350683587433281e+01 3.1924211598054583e+01 0 0 0
49940 1797 7 4.2380000000000001e-01 4.8998737916362227e+00 2.8754110553233243e+01 3.1760721504176889e+01 0 0 0
46321 591 6 -8.4760000000000002e-01 4.1920652422296012e+00 3.1255614621898804e+01 3.1277502208436267e+01 0 0 0
50753 2068 7 4.2380000000000001e-01 3.9322462928505275e+00 3.0518988971889716e+01 3.6312369880420917e+01 0 0 0
50744 2065 7 4.2380000000000001e-01 4.7687910972388909e+00 2.7214865076873409e+01 3.4990945795156591e+01 0 0 0
50743 2065 6 -8.4760000000000002e-01 4.8791874703664257e+00 2.6346574333299085e+01 3.5474561679372492e+01 0 0 0
45927 459 7 4.2380000000000001e-01 1.1494117052836550e+00 2.5360458492442749e+01 3.5839651981670833e+01 0 0 0
45925 459 6 -8.4760000000000002e-01 1.4988952858078806e+00 2.6208829865769427e+01 3.5441999277536347e+01 0 0 0
49858 1770 6 -8.4760000000000002e-01 5.5403789917584065e+00 3.0034899212774572e+01 3.5152524096117432e+01 0 0 0
46057 503 6 -8.4760000000000002e-01 1.4178818913293869e+00 3.1268348662060866e+01 3.5252748424208654e+01 0 0 0
49860 1770 7 4.2380000000000001e-01 6.0414347853896526e+00 3.0297027836441927e+01 3.4327762215847414e+01 0 0 0
50745 2065 7 4.2380000000000001e-01 4.7476817436331737e+00 2.6492134937177195e+01 3.6455132280583015e+01 0 0 0
49859 1770 7 4.2380000000000001e-01 6.1041503342915115e+00 2.9419729749627439e+01 3.5703640715517501e+01 0 0 0
47000 817 7 4.2380000000000001e-01 6.2576061783865251e+00 2.5272346892414543e+01 3.5309201628926992e+01 0 0 0
49385 1612 7 4.2380000000000001e-01 5.9485228788196256e+00 3.0894833184003151e+01 3.1762681590698811e+01 0 0 0
45840 430 7 4.2380000000000001e-01 8.7396318011550651e+00 2.4894917848710495e+01 3.5519101887114310e+01 -3 -2 0
47263 905 6 -8.4760000000000002e-01 1.2072071123677471e+01 2.5199765618021463e+01 3.2256140579976147e+01 0 0 0
47265 905 7 4.2380000000000001e-01 1.1361615107830080e+01 2.5874293456892357e+01 3.2456800743529712e+01 0 0 0
50559 2003 7 4.2380000000000001e-01 7.0883666872252613e+00 2.6671212258161567e+01 3.1244282418329082e+01 0 0 0
50557 2003 6 -8.4760000000000002e-01 8.0085784808763680e+00 2.6571385754269592e+01 3.1622759866381109e+01 0 0 0
45838 430 6 -8.4760000000000002e-01 9.4875396077015619e+00 2.5528012653371693e+01 3.5319538025306997e+01 -3 -2 0
49384 1612 6 -8.4760000000000002e-01 6.7794190879261969e+00 3.1020010210581589e+01 3.2304846018159296e+01 0 0 0
50558 2003 7 4.2380000000000001e-01 8.2559788488780868e+00 2.7402331542657983e+01 3.2121079490093649e+01 0 0 0
48754 1402 6 -8.4760000000000002e-01 1.1207248557306270e+01 3.0958062196534303e+01 3.1254115907742872e+01 0 0 0
47620 1024 6 -8.4760000000000002e-01 8.9311017719648689e+00 2.9517919400383583e+01 3.2660976628891063e+01 0 0 0
47622 1024 7 4.2380000000000001e-01 8.2063044513246268e+00 3.0206588165997772e+01 3.2681082337713981e+01 0 0 0
47621 1024 7 4.2380000000000001e-01 9.6486754047456813e+00 2.9807632744431295e+01 3.2027609212577907e+01 0 0 0
46661 704 7 4.2380000000000001e-01 1.0198157346422144e+01 2.6437389205035256e+01 3.4165366457043000e+01 0 0 0
46660 704 6 -8.4760000000000002e-01 1.0616275103990869e+01 2.6996503200190595e+01 3.3449427076672031e+01 0 0 0
46662 704 7 4.2380000000000001e-01 1.0061728848644002e+01 2.7814983249491632e+01 3.3299197622593688e+01 0 0 0
45839 430 7 4.2380000000000001e-01 9.6393944425908700e+00 2.6123718952278203e+01 3.6108255501453719e+01 -3 -2 0
49626 1692 7 4.2380000000000001e-01 1.2392460176520638e+01 2.7810156379370945e+01 3.3676063275128712e+01 0 0 0
48449 1300 7 4.2380000000000001e-01 1.5043381663256257e+01 2.5123686830139132e+01 3.5779468044912250e+01 0 0 0
49874 1775 7 4.2380000000000001e-01 1.6090623710780758e+01 2.9677742273012086e+01 3.2387196637675004e+01 -1 0 0
47751 1067 7 4.2380000000000001e-01 1.6031428907333293e+01 2.5536559090472508e+01 3.2731062483838727e+01 0 0 0
48448 1300 6 -8.4760000000000002e-01 1.5280814385559577e+01 2.6088296940041928e+01 3.5664781238619611e+01 0 0 0
48450 1300 7 4.2380000000000001e-01 1.4898678731296613e+01 2.6425608930030638e+01 3.4804436554287953e+01 0 0 0
49631 1694 7 4.2380000000000001e-01 1.3975219187983789e+01 2.8125011262459495e+01 3.0717501518684504e+01 0 0 0
49122 1524 7 4.2380000000000001e-01 1.3945333756907369e+01 3.0805465078055967e+01 3.1208705142004291e+01 0 0 0
49632 1694 7 4.2380000000000001e-01 1.3712053826805048e+01 2.8770969926637630e+01 3.2194020498442768e+01 0 0 0
49630 1694 6 -8.4760000000000002e-01 1.4296831884530805e+01 2.8798283638470259e+01 3.1383286575883233e+01 0 0 0
46908 786 7 4.2380000000000001e-01 1.3758286764335432e+01 2.5677710702051211e+01 3.2586783691532744e+01 0 0 0
46906 786 6 -8.4760000000000002e-01 1.4511939214182281e+01 2.6194212874865400e+01 3.2993272971331720e+01 0 0 0
46907 786 7 4.2380000000000001e-01 1.4199037127749603e+01 2.7116020337678940e+01 3.3222103348342287e+01 0 0 0
49624 1692 6 -8.4760000000000002e-01 1.3219888535001163e+01 2.8343022725918321e+01 3.3853308360500854e+01 0 0 0
49625 1692 7 4.2380000000000001e-01 1.3114181855780041e+01 2.8847668878280853e+01 3.4710138824198829e+01 0 0 0
45232 228 6 -8.4760000000000002e-01 1.3173780368975274e+01 2.9847355807934523e+01 3.6136601965420780e+01 0 0 0
50780 2077 7 4.2380000000000001e-01 1.5331421754772594e+01 3.0769217176385094e+01 3.3843991894358844e+01 0 0 0
45234 228 7 4.2380000000000001e-01 1.2795233571186536e+01 3.0690918151843025e+01 3.5755675552716234e+01 0 0 0
45233 228 7 4.2380000000000001e-01 1.4110985100409820e+01 3.0011713104517383e+01 3.6444228384597928e+01 0 0 0
49255 1569 6 -8.4760000000000002e-01 1.2334211728497564e+01 5.4219082426390619e+00 4.1818825002365834e+01 0 0 0
45801 417 7 4.2380000000000001e-01 1.1701930025936990e+01 5.8059445774696874e+00 3.8487550051079722e+01 0 0 0
45800 417 7 4.2380000000000001e-01 1.2594299233401163e+01 5.6904745289939038e+00 3.9850257112300504e+01 0 0 0
49257 1569 7 4.2380000000000001e-01 1.3186022112641961e+01 4.9710561087397878e+00 4.1552082741007759e+01 0 0 0
46826 759 7 4.2380000000000001e-01 1.5437781703918395e+01 5.6973466554112528e+00 3.7855388314916333e+01 0 0 0
50440 1964 6 -8.4760000000000002e-01 1.6018476053989506e+01 5.3741127155699520e+00 4.2348142332835053e+01 0 0 0
45799 417 6 -8.4760000000000002e-01 1.2560653398076246e+01 5.4708580410217014e+00 3.8875250956221272e+01 0 0 0
46827 759 7 4.2380000000000001e-01 1.4028738002531002e+01 6.1078348758996208e+00 3.8571434265395951e+01 0 0 0
49256 1569 7 4.2380000000000001e-01 1.2316720562434798e+01 5.5408053724201949e+00 4.2811577518656314e+01 0 0 0
48728 1393 7 4.2380000000000001e-01 9.1282439623648415e+00 6.7233475394141182e+00 3.8023419372038852e+01 0 0 0
48729 1393 7 4.2380000000000001e-01 1.0415192148749650e+01 7.5826240195900532e+00 3.7501849806910535e+01 0 0 0
48727 1393 6 -8.4760000000000002e-01 1.0110252572018705e+01 6.8736447442977306e+00 3.8137743162335866e+01 0 0 0
48639 1363 7 4.2380000000000001e-01 1.1266560807697704e+01 6.7589046847291891e+00 4.1473615812592548e+01 0 0 0
48638 1363 7 4.2380000000000001e-01 1.1124004745167115e+01 7.7735960543693254e+00 4.0202118253745951e+01 0 0 0
46493 648 7 4.2380000000000001e-01 9.4626832481755745e+00 1.0294921781537344e+01 3.7517150356149912e+01 0 0 0
46218 556 7 4.2380000000000001e-01 6.9750859401463430e+00 9.9479912582863204e+00 4.2421944115201256e+01 0 0 0
48637 1363 6 -8.4760000000000002e-01 1.0819756373263250e+01 7.5875347562956925e+00 4.1136363590288745e+01 0 0 0
45785 412 7 4.2380000000000001e-01 1.0306493494400540e+01 9.2822131760957856e+00 4.1215971466931990e+01 0 0 0
45786 412 7 4.2380000000000001e-01 9.3200469226230158e+00 1.0582425777542921e+01 4.1270715032235103e+01 0 0 0
45784 412 6 -8.4760000000000002e-01 1.0214662814618826e+01 1.0248181886127551e+01 4.0974162428358092e+01 0 0 0
46216 556 6 -8.4760000000000002e-01 7.6593211815793802e+00 1.0485832375945032e+01 4.1929451149104338e+01 0 0 0
46494 648 7 4.2380000000000001e-01 9.4712203450406669e+00 1.0754856870987641e+01 3.9083998805249820e+01 0 0 0
46217 556 7 4.2380000000000001e-01 7.4680020186777165e+00 1.1459859121763595e+01 4.2050573031122148e+01 0 0 0
46492 648 6 -8.4760000000000002e-01 9.2438577002180509e+00 1.1036173271575404e+01 3.8151707211694877e+01 0 0 0
50409 1953 7 4.2380000000000001e-01 1.2022421953167955e+01 1.0897928157842928e+01 4.0679418530941369e+01 -1 -2 0
50762 2071 7 4.2380000000000001e-01 1.6009848996096366e+01 1.2405278640540901e+01 4.0038500463550697e+01 0 0 0
46825 759 6 -8.4760000000000002e-01 1.4985461212227971e+01 6.3687050353404278e+00 3.8442486427956297e+01 0 0 0
46782 744 7 4.2380000000000001e-01 1.5641496415078310e+01 9.1889818430664505e+00 4.1911049292876676e+01 0 0 0
46358 603 7 4.2380000000000001e-01 1.2547356358955488e+01 9.4701329141030985e+00 3.7024127506358944e+01 0 0 0
46359 603 7 4.2380000000000001e-01 1.2952894541083460e+01 1.0913231887077103e+01 3.7671916579232260e+01 0 0 0
45717 389 7 4.2380000000000001e-01 1.5915696082613564e+01 9.7508494157446854e+00 3.7482692824671304e+01 0 0 0
50407 1953 6 -8.4760000000000002e-01 1.2984122753943746e+01 1.1128266130485597e+01 4.0828002287712508e+01 -1 -2 0
50408 1953 7 4.2380000000000001e-01 1.3560574040623095e+01 1.0379287385619577e+01 4.0501298752319421e+01 -1 -2 0
47064 838 7 4.2380000000000001e-01 1.3352497472870835e+01 8.9344843693992555e+00 3.9197166104203248e+01 0 0 0
46357 603 6 -8.4760000000000002e-01 1.2775138098630599e+01 9.9496284526424557e+00 3.7871594066519535e+01 0 0 0
47063 838 7 4.2380000000000001e-01 1.4380302125469905e+01 7.6689407097473277e+00 3.9290135907458364e+01 0 0 0
47705 1052 7 4.2380000000000001e-01 1.3969654864696567e+01 8.3762023411111688e+00 4.1766416542958353e+01 0 0 0
47062 838 6 -8.4760000000000002e-01 1.3900975775739434e+01 8.3718168685358112e+00 3.9815694116332885e+01 0 0 0
47704 1052 6 -8.4760000000000002e-01 1.4097770356611131e+01 8.6417627714652454e+00 4.2721960442473325e+01 0 0 0
49106 1519 7 4.2380000000000001e-01 4.6251459105887589e+00 1.8135634488052975e+01 3.7184834664421643e+01 0 0 0
49105 1519 6 -8.4760000000000002e-01 4.0963606559854435e+00 1.8733350895022966e+01 3.7787430206500339e+01 0 0 0
48581 1344 7 4.2380000000000001e-01 3.9077505666167536e+00 1.7602599276646028e+01 4.0848119412567051e+01 0 0 0
46729 727 6 -8.4760000000000002e-01 5.4572836004595535e+00 1.5145101889856821e+01 4.2408148162595431e+01 0 0 0
46731 727 7 4.2380000000000001e-01 4.8639467489440769e+00 1.5002161825183483e+01 4.1615986384008920e+01 0 0 0
46730 727 7 4.2380000000000001e-01 6.3134914235659343e+00 1.4645180928325468e+01 4.2277811078250672e+01 0 0 0
50711 2054 7 4.2380000000000001e-01 3.6956556212972678e+00 1.5456425991802741e+01 3.9219729503956160e+01 0 0 0
50710 2054 6 -8.4760000000000002e-01 4.0765235492957475e+00 1.5500951583344664e+01 4.0143286277168237e+01 0 0 0
50712 2054 7 4.2380000000000001e-01 4.8523023438630730e+00 1.6131868212149126e+01 4.0153845498124475e+01 0 0 0
48582 1344 7 4.2380000000000001e-01 3.6740950739376159e+00 1.8563826763479032e+01 3.9548860638627545e+01 0 0 0
48580 1344 6 -8.4760000000000002e-01 3.6158977352640238e+00 1.8509998084414843e+01 4.0545713478312223e+01 0 0 0
47846 1099 7 4.2380000000000001e-01 9.4125737905872580e+00 1.2647860685012507e+01 3.7956342832940159e+01 4 -3 0
48718 1390 6 -8.4760000000000002e-01 7.3475162161909244e+00 1.3247189174314830e+01 4.2464360580185627e+01 0 0 0
46646 699 7 4.2380000000000001e-01 6.5973467073220302e+00 1.5100814050227505e+01 3.8772936557884826e+01 0 0 0
47845 1099 6 -8.4760000000000002e-01 9.5445675842196458e+00 1.3638575646744318e+01 3.7923761080303585e+01 4 -3 0
48720 1390 7 4.2380000000000001e-01 8.0059313005525894e+00 1.3670827469621198e+01 4.1842251099481288e+01 0 0 0
47847 1099 7 4.2380000000000001e-01 8.7166819746177762e+00 1.4073671445015368e+01 3.7569787803857551e+01 4 -3 0
46479 643 7 4.2380000000000001e-01 8.8970283832094204e+00 1.7784261882016342e+01 3.7169689830878276e+01 0 0 0
46645 699 6 -8.4760000000000002e-01 6.8835170852266412e+00 1.4323325604053965e+01 3.8212919347113960e+01 0 0 0
49364 1605 7 4.2380000000000001e-01 7.1317980565033414e+00 1.6974759738926188e+01 4.0566884643175662e+01 0 0 0
50836 2096 6 -8.4760000000000002e-01 1.1528973777955647e+01 1.3574461306498245e+01 4.2180411340965620e+01 0 0 0
46647 699 7 4.2380000000000001e-01 6.8634174506897478e+00 1.3489675459434714e+01 3.8764846934189350e+01 0 0 0
49363 1605 6 -8.4760000000000002e-01 6.4676376271181493e+00 1.6770734208764424e+01 3.9847673585163832e+01 0 0 0
49365 1605 7 4.2380000000000001e-01 6.8211808417098956e+00 1.7088069460773077e+01 3.8967727248149188e+01 0 0 0
50491 1981 6 -8.4760000000000002e-01 8.0664562019862345e+00 1.7026452605446025e+01 4.2133019926264183e+01 0 0 0
48357 1269 7 4.2380000000000001e-01 1.1790266595388408e+01 1.7259545121255680e+01 3.9581353658518303e+01 0 0 0
45642 364 7 4.2380000000000001e-01 1.0157861495652055e+01 1.3865250357247142e+01 4.1162956103125438e+01 0 0 0
45640 364 6 -8.4760000000000002e-01 9.3611058576502764e+00 1.3954303436872507e+01 4.0565251600757541e+01 0 0 0
47409 953 7 4.2380000000000001e-01 1.1504539356701923e+01 1.6609818938720593e+01 4.1509438937599342e+01 0 0 0
45641 364 7 4.2380000000000001e-01 9.6337932118768759e+00 1.3782841489080143e+01 3.9618550484353854e+01 0 0 0
46477 643 6 -8.4760000000000002e-01 8.7042132915064450e+00 1.7463976998918785e+01 3.8097181146565468e+01 0 0 0
45024 158 7 4.2380000000000001e-01 1.1271559087577764e+01 1.4001548138865985e+01 3.8248122748847571e+01 0 0 0
47407 953 6 -8.4760000000000002e-01 1.1728657432581336e+01 1.6140761350472520e+01 4.2363696580513299e+01 0 0 0
46478 643 7 4.2380000000000001e-01 9.3685847537542557e+00 1.7859604149473022e+01 3.8731286769727099e+01 0 0 0
47408 953 7 4.2380000000000001e-01 1.1624709388091825e+01 1.5153985429390380e+01 4.2239325598215181e+01 0 0 0
45022 158 6 -8.4760000000000002e-01 1.2244095233064167e+01 1.4233919156447271e+01 3.8234810152391454e+01 0 0 0
50486 1979 7 4.2380000000000001e-01 1.2395546073474394e+01 1.6796867285326996e+01 3.6689331543951027e+01 0 0 0
49327 1593 6 -8.4760000000000002e-01 1.0788735045558838e+01 1.8674487040684760e+01 3.9504701786037181e+01 0 0 0
50837 2096 7 4.2380000000000001e-01 1.2099077700149051e+01 1.2857331793966104e+01 4.1779528778849510e+01 0 0 0
50493 1981 7 4.2380000000000001e-01 8.8452319481656758e+00 1.7625297364718250e+01 4.2319817465885777e+01 0 0 0
45023 158 7 4.2380000000000001e-01 1.2388007209503737e+01 1.5094044823998560e+01 3.8724170206816495e+01 0 0 0
50487 1979 7 4.2380000000000001e-01 1.3130202896275540e+01 1.7969394578035608e+01 3.7556560406683012e+01 0 0 0
45062 171 7 4.2380000000000001e-01 1.4179686848747762e+01 1.2903911220456619e+01 4.0475459376088281e+01 0 0 0
48355 1269 6 -8.4760000000000002e-01 1.2528107191937295e+01 1.6585105509137506e+01 3.9608234369796726e+01 0 0 0
48122 1191 7 4.2380000000000001e-01 1.5747133138082148e+01 3.0862484462548455e+01 5.7706636223405134e+01 0 0 0
45652 368 6 -8.4760000000000002e-01 1.4867058763959124e+01 1.4958314954580464e+01 3.7025517298333455e+01 0 0 0
48356 1269 7 4.2380000000000001e-01 1.3404143331180618e+01 1.7043290884835006e+01 3.9457811984048789e+01 0 0 0
50685 2045 7 4.2380000000000001e-01 1.6054408182525648e+01 1.3626878793989789e+01 3.6998950586493862e+01 0 0 0
50187 1879 7 4.2380000000000001e-01 1.5487362469896416e+01 1.4643973537953865e+01 4.0760768977315543e+01 0 0 0
45061 171 6 -8.4760000000000002e-01 1.4517184190670259e+01 1.3493195712960674e+01 3.9741402588409436e+01 0 0 0
45063 171 7 4.2380000000000001e-01 1.3784255170282227e+01 1.3655668885087824e+01 3.9080783518845905e+01 0 0 0
45653 368 7 4.2380000000000001e-01 1.3947713820557272e+01 1.4609625736449793e+01 3.7207783689733574e+01 0 0 0
49414 1622 6 -8.4760000000000002e-01 1.4405525071186203e+01 1.7725059649119746e+01 4.2349263305925703e+01 0 0 0
49416 1622 7 4.2380000000000001e-01 1.3552010050568104e+01 1.7310206059448763e+01 4.2664554863324575e+01 0 0 0
49415 1622 7 4.2380000000000001e-01 1.4932580884813456e+01 1.7050903796065597e+01 4.1831840578676136e+01 0 0 0
49509 1653 7 4.2380000000000001e-01 1.5256886946014934e+01 1.8347293385781956e+01 3.8402213124721001e+01 0 0 0
49507 1653 6 -8.4760000000000002e-01 1.4381807367330161e+01 1.8397298682289641e+01 3.8883602305043169e+01 0 0 0
46857 769 7 4.2380000000000001e-01 5.2319811621320467e-01 2.2761246575390739e+01 3.6868079489601016e+01 0 0 0
46855 769 6 -8.4760000000000002e-01 9.1800598588758697e-01 2.3651220851338369e+01 3.7096273610341456e+01 0 0 0
50747 2066 7 4.2380000000000001e-01 1.8560323807009069e+00 1.9894720929226494e+01 3.6747660534071478e+01 1 -1 0
49107 1519 7 4.2380000000000001e-01 4.3883485026069957e+00 1.9680833681626918e+01 3.7656971335509304e+01 0 0 0
50746 2066 6 -8.4760000000000002e-01 1.1832029791499901e+00 2.0497314898466868e+01 3.7176823899217247e+01 1 -1 0
50748 2066 7 4.2380000000000001e-01 1.4696822611031346e+00 2.0704046600576291e+01 3.8112340741488424e+01 1 -1 0
49245 1565 7 4.2380000000000001e-01 4.8803584577061274e+00 2.1898562914209343e+01 3.7895477621858383e+01 0 0 0
46856 769 7 4.2380000000000001e-01 1.5149737351700512e+00 2.3556645031665578e+01 3.7892944821058578e+01 0 0 0
50593 2015 6 -8.4760000000000002e-01 2.3341800261572376e+00 2.3145617277518021e+01 3.9266256370632043e+01 0 0 0
50595 2015 7 4.2380000000000001e-01 3.3327530318889211e+00 2.3165085347028761e+01 3.9315991120104279e+01 0 0 0
50594 2015 7 4.2380000000000001e-01 1.9879824584800461e+00 2.2383697849290645e+01 3.9813638006414998e+01 0 0 0
46456 636 6 -8.4760000000000002e-01 1.6301994281027570e+00 2.0595062696916312e+01 4.0535890344684063e+01 -1 0 0
46458 636 7 4.2380000000000001e-01 1.2947788421472837e+00 2.0942673856039129e+01 4.1411481376963202e+01 -1 0 0
46457 636 7 4.2380000000000001e-01 2.2240549889258086e+00 1.9806533589976571e+01 4.0695759356985995e+01 -1 0 0
50824 2092 6 -8.4760000000000002e-01 5.2680365727094536e+00 2.3004595855724990e+01 3.9221378055565687e+01 0 0 0
50825 2092 7 4.2380000000000001e-01 5.2632363764354819e+00 2.3772340146670935e+01 3.9862116475555183e+01 0 0 0
45990 480 7 4.2380000000000001e-01 3.7209482605716535e+00 1.9589961359267683e+01 4.2219194292964893e+01 0 0 0
49243 1565 6 -8.4760000000000002e-01 4.8771322391106535e+00 2.1195158237639475e+01 3.7184694752492149e+01 0 0 0
47218 890 6 -8.4760000000000002e-01 4.9078019290546964e+00 2.4752582281916741e+01 4.1585741141472049e+01 0 0 0
47219 890 7 4.2380000000000001e-01 5.0958479088974924e+00 2.4121474302865114e+01 4.2338297764658883e+01 0 0 0
50826 2092 7 4.2380000000000001e-01 6.2046692355909459e+00 2.2829554035411324e+01 3.8917931615730204e+01 0 0 0
47313 921 7 4.2380000000000001e-01 5.7567699447664342e+00 2.0253790504912700e+01 4.1029211564743171e+01 0 0 0
47312 921 7 4.2380000000000001e-01 6.4325530413814667e+00 2.0734072244236714e+01 3.9622345101594931e+01 0 0 0
45986 479 7 4.2380000000000001e-01 7.2468533756989819e+00 2.3696537059986525e+01 3.6936835483349434e+01 0 0 0
47311 921 6 -8.4760000000000002e-01 6.5866777322061258e+00 2.0613852227021670e+01 4.0603055532156951e+01 0 0 0
49328 1593 7 4.2380000000000001e-01 1.0213490586307861e+01 1.9137456316139545e+01 4.0179055780398066e+01 0 0 0
48476 1309 7 4.2380000000000001e-01 8.3456944622909770e+00 2.0358918675992932e+01 4.1006101745819947e+01 0 0 0
48477 1309 7 4.2380000000000001e-01 9.1879783839806421e+00 1.9620262883290859e+01 4.2194197694227562e+01 0 0 0
48475 1309 6 -8.4760000000000002e-01 9.2025969106682695e+00 1.9896116481102982e+01 4.1233109164425535e+01 0 0 0
50220 1890 7 4.2380000000000001e-01 1.0066894649850592e+01 2.1518038376523165e+01 4.1406741024330564e+01 0 0 0
49329 1593 7 4.2380000000000001e-01 1.0993886806235791e+01 1.9302664470862037e+01 3.8754164724921544e+01 0 0 0
50218 1890 6 -8.4760000000000002e-01 1.0277820799924807e+01 2.2453546564464123e+01 4.1123307384426361e+01 0 0 0
48655 1369 6 -8.4760000000000002e-01 1.0135407019149071e+01 2.3743819451849198e+01 3.7913312696478265e+01 0 0 0
50219 1890 7 4.2380000000000001e-01 1.0961007135611238e+01 2.2434631793245892e+01 4.0393308273586989e+01 0 0 0
48657 1369 7 4.2380000000000001e-01 1.0607460868446392e+01 2.2886973182759476e+01 3.7705997294216452e+01 0 0 0
46268 573 7 4.2380000000000001e-01 7.2840629052803703e+00 2.2125493820133361e+01 4.1271803752608541e+01 0 0 0
46267 573 6 -8.4760000000000002e-01 7.6642736333975607e+00 2.2879082521232036e+01 4.1808036052497911e+01 0 0 0
48656 1369 7 4.2380000000000001e-01 1.0747202986276518e+01 2.4513757264704385e+01 3.7731924666267020e+01 0 0 0
45987 479 7 4.2380000000000001e-01 8.4596662024719613e+00 2.3473389177332518e+01 3.8007310410916531e+01 0 0 0
45985 479 6 -8.4760000000000002e-01 7.5264975583422045e+00 2.3208917935331247e+01 3.7763894575037256e+01 0 0 0
46269 573 7 4.2380000000000001e-01 8.5762670503123992e+00 2.3104922264872268e+01 4.1465595971774626e+01 0 0 0
49095 1515 7 4.2380000000000001e-01 1.2226297826277216e+01 2.3097764720276512e+01 4.2059193010981708e+01 0 0 0
48600 1350 7 4.2380000000000001e-01 9.9760067208921992e+00 2.4766725402637984e+01 3.9516085183059971e+01 0 0 0
51000 2150 7 4.2380000000000001e-01 1.4199121698346875e+01 1.9458653930200779e+01 4.1520813730064759e+01 0 0 0
46830 760 7 4.2380000000000001e-01 1.4181185767945061e+01 2.2948017420014956e+01 3.6870759274947929e+01 0 0 0
49508 1653 7 4.2380000000000001e-01 1.4305866497965935e+01 1.9280610786286527e+01 3.9346197064336749e+01 0 0 0
49002 1484 7 4.2380000000000001e-01 1.5878951555973362e+01 2.1456308879077554e+01 3.7278307698197892e+01 0 0 0
50998 2150 6 -8.4760000000000002e-01 1.4465882916237074e+01 2.0218875666944420e+01 4.0928443429186430e+01 0 0 0
49001 1484 7 4.2380000000000001e-01 1.4454572197540719e+01 2.0821561660417689e+01 3.6793677945310648e+01 0 0 0
49000 1484 6 -8.4760000000000002e-01 1.4928616034211876e+01 2.1288303227247422e+01 3.7540293500432661e+01 0 0 0
48307 1253 6 -8.4760000000000002e-01 1.2684699099147597e+01 2.2369900520266569e+01 3.9705655298251109e+01 0 0 0
48309 1253 7 4.2380000000000001e-01 1.3266298976211919e+01 2.1564984273336318e+01 3.9823347441662342e+01 0 0 0
48308 1253 7 4.2380000000000001e-01 1.3252505183094458e+01 2.3193018308478234e+01 3.9697087913569554e+01 0 0 0
50999 2150 7 4.2380000000000001e-01 1.4841247162751559e+01 2.0959672002154893e+01 4.1485509945806648e+01 0 0 0
45532 328 6 -8.4760000000000002e-01 1.4646388849763186e+01 2.4460720977719468e+01 3.9970394985813542e+01 0 0 0
45533 328 7 4.2380000000000001e-01 1.5277557818964734e+01 2.4445181586732080e+01 4.0745884697117567e+01 0 0 0
46236 562 7 4.2380000000000001e-01 1.3053801496575177e+01 2.4820050381898003e+01 3.7276772134170670e+01 0 0 0
49093 1515 6 -8.4760000000000002e-01 1.2930063411595450e+01 2.3320245395604509e+01 4.2733890342373634e+01 0 0 0
47220 890 7 4.2380000000000001e-01 4.0619049271657044e+00 2.5251973693288292e+01 4.1773001779893157e+01 0 0 0
50752 2068 6 -8.4760000000000002e-01 3.6067758506291567e+00 3.0411907136008622e+01 3.7251839139258117e+01 0 0 0
50754 2068 7 4.2380000000000001e-01 3.1819903138710504e+00 2.9512738979440936e+01 3.7356976710742302e+01 0 0 0
45503 318 7 4.2380000000000001e-01 2.0958261488231682e+00 2.7278994381110696e+01 3.7060467977195650e+01 0 0 0
45504 318 7 4.2380000000000001e-01 3.4192747111056918e+00 2.7188889801118098e+01 3.8012829482917709e+01 0 0 0
45502 318 6 -8.4760000000000002e-01 2.7208905260080907e+00 2.7800570761631967e+01 3.7641202854619763e+01 0 0 0
47468 973 7 4.2380000000000001e-01 1.9382034751762760e+00 2.5776443090064618e+01 4.1159233301493479e+01 0 0 0
47467 973 6 -8.4760000000000002e-01 2.5579133871096009e+00 2.6145572838057237e+01 4.1851839195858432e+01 0 0 0
47469 973 7 4.2380000000000001e-01 2.6860094168864386e+00 2.7125083246365200e+01 4.1696432353933851e+01 0 0 0
46347 599 7 4.2380000000000001e-01 3.4224279823468766e+00 2.9440500644882913e+01 4.0934369815902564e+01 0 0 0
46345 599 6 -8.4760000000000002e-01 3.1440903177009587e+00 2.9129314590452179e+01 4.1843045877896003e+01 0 0 0
46346 599 7 4.2380000000000001e-01 2.9930531809935523e+00 2.9921176707261491e+01 4.2434774576253339e+01 0 0 0
47443 965 6 -8.4760000000000002e-01 4.7258455973206042e+00 2.6709792077335155e+01 3.9342556235956252e+01 0 0 0
47445 965 7 4.2380000000000001e-01 4.9443551275411135e+00 2.5930598696298606e+01 3.9930018263174311e+01 0 0 0
47444 965 7 4.2380000000000001e-01 4.8798972119536090e+00 2.7560129052295864e+01 3.9845741576812237e+01 0 0 0
50890 2114 6 -8.4760000000000002e-01 4.3607054721316594e+00 3.0795245229310485e+01 3.9768616352079690e+01 0 0 0
50892 2114 7 4.2380000000000001e-01 4.0515811783509168e+00 3.0727637265075984e+01 3.8820000852708013e+01 0 0 0
50891 2114 7 4.2380000000000001e-01 5.3265989643897242e+00 3.1053544324338777e+01 3.9786820784479474e+01 0 0 0
50341 1931 6 -8.4760000000000002e-01 7.5468474736307485e+00 2.8867656825570549e+01 3.6872244630548686e+01 0 0 0
50343 1931 7 4.2380000000000001e-01 7.5942409812598068e+00 2.9322556982290713e+01 3.7761525159515315e+01 0 0 0
45433 295 6 -8.4760000000000002e-01 7.8881498463898803e+00 2.5774998769945558e+01 4.2278667290078630e+01 0 0 0
49973 1808 7 4.2380000000000001e-01 6.4443277740189888e+00 2.8926270308138275e+01 4.2082431238827027e+01 0 0 0
49972 1808 6 -8.4760000000000002e-01 6.8314163453851551e+00 2.8331888734737230e+01 4.1377538760598767e+01 0 0 0
46234 562 6 -8.4760000000000002e-01 1.2241038366183364e+01 2.5340301101587492e+01 3.7538986127187748e+01 0 0 0
49602 1684 7 4.2380000000000001e-01 9.8444753602709394e+00 2.8182136036070602e+01 3.7941213466731668e+01 0 0 0
49600 1684 6 -8.4760000000000002e-01 9.7444150818387723e+00 2.7230023670584622e+01 3.7652300436689018e+01 0 0 0
49974 1808 7 4.2380000000000001e-01 7.1375817790847762e+00 2.7476063324124119e+01 4.1794463390824312e+01 0 0 0
50342 1931 7 4.2380000000000001e-01 8.3130195942099174e+00 2.8231377865075942e+01 3.6782080401000698e+01 0 0 0
49601 1684 7 4.2380000000000001e-01 9.5508699157641761e+00 2.6658343891678481e+01 3.8449623225130246e+01 0 0 0
48599 1350 7 4.2380000000000001e-01 9.4867465397633506e+00 2.5635770343177050e+01 4.0809148449913785e+01 0 0 0
48598 1350 6 -8.4760000000000002e-01 1.0003225069935013e+01 2.5665637218446513e+01 3.9953369129039856e+01 0 0 0
49523 1658 7 4.2380000000000001e-01 7.2316714398007722e+00 2.9585058760070442e+01 3.9999022226815114e+01 0 0 0
49522 1658 6 -8.4760000000000002e-01 7.5663957180493080e+00 3.0462044912038522e+01 3.9654266608822553e+01 0 0 0
45113 188 7 4.2380000000000001e-01 1.1176481022458546e+01 2.8830828870603774e+01 4.2285432314172901e+01 0 0 0
50967 2139 7 4.2380000000000001e-01 9.2261597848450663e+00 3.0291566272859956e+01 3.8973965200890142e+01 0 0 0
50965 2139 6 -8.4760000000000002e-01 9.9104236789342721e+00 3.0084029542761680e+01 3.8274885303664746e+01 0 0 0
45763 405 6 -8.4760000000000002e-01 1.1795837120102350e+01 3.0373083904031340e+01 4.1890414096217754e+01 0 0 0
50966 2139 7 4.2380000000000001e-01 9.7177805942212743e+00 3.0617362137508675e+01 3.7451206870880512e+01 0 0 0
45112 188 6 -8.4760000000000002e-01 1.1273970027203189e+01 2.7923918545644025e+01 4.2695322020903326e+01 0 0 0
45764 405 7 4.2380000000000001e-01 1.1212160482477064e+01 3.1141970279185113e+01 4.1629386448975104e+01 0 0 0
49040 1497 7 4.2380000000000001e-01 1.1658310244408977e+01 2.8966989567598539e+01 3.9065698042800207e+01 0 0 0
45765 405 7 4.2380000000000001e-01 1.2148639439185764e+01 2.9927984926541395e+01 4.1067360316726599e+01 0 0 0
49494 1648 7 4.2380000000000001e-01 1.1738747054468575e+01 2.5856400517144497e+01 4.0393149231414540e+01 0 0 0
45434 295 7 4.2380000000000001e-01 7.3108705863231247e+00 2.5227421469952784e+01 4.1672937768181590e+01 0 0 0
45534 328 7 4.2380000000000001e-01 1.3928406964144406e+01 2.5136182529642728e+01 4.0138483515008048e+01 0 0 0
46235 562 7 4.2380000000000001e-01 1.2262465891097008e+01 2.6237143305678373e+01 3.7097154557412750e+01 0 0 0
49493 1648 7 4.2380000000000001e-01 1.2602824801046699e+01 2.6829080944141907e+01 4.1380007410046773e+01 0 0 0
45606 352 7 4.2380000000000001e-01 1.5593202547261306e+01 3.0434573210535259e+01 3.7820826649162022e+01 0 0 0
45604 352 6 -8.4760000000000002e-01 1.5656132338194666e+01 3.0100599721478371e+01 3.6880347038262343e+01 0 0 0
49492 1648 6 -8.4760000000000002e-01 1.2660533781839460e+01 2.6117824075150690e+01 4.0679448081874014e+01 0 0 0
46658 703 7 4.2380000000000001e-01 1.5439236679599624e+01 2.5399589557379155e+01 3.8834451704707938e+01 0 0 0
49039 1497 6 -8.4760000000000002e-01 1.2316991707667329e+01 2.8793846270931407e+01 3.9797927970854467e+01 0 0 0
49041 1497 7 4.2380000000000001e-01 1.2536756027955430e+01 2.7818664452077684e+01 3.9824848519472376e+01 0 0 0
45726 392 7 4.2380000000000001e-01 1.3719103450923098e+01 2.9961778649596376e+01 3.9294983703162053e+01 0 0 0
45724 392 6 -8.4760000000000002e-01 1.4182635156554145e+01 3.0831557390241976e+01 3.9125796179207207e+01 0 0 0
49248 1566 7 4.2380000000000001e-01 1.5664396516279730e+01 3.1064154121084684e+01 4.0072940838354114e+01 0 0 0
46659 703 7 4.2380000000000001e-01 1.5947908190873180e+01 2.6221899085870412e+01 3.7518515931815429e+01 0 0 0
45845 432 7 4.2380000000000001e-01 1.5977822930037188e+01 2.8746449440707345e+01 4.2293083542919128e+01 0 0 0
50442 1964 7 4.2380000000000001e-01 1.5970383597068336e+01 5.6453634915354618e+00 4.3309449076760352e+01 0 0 0
45494 315 7 4.2380000000000001e-01 1.3906422722923820e+01 5.8063717151419523e+00 4.4549067402431717e+01 0 0 0
49555 1669 6 -8.4760000000000002e-01 1.5949606574552746e+01 5.5338426724463057e+00 4.5231620304314973e+01 0 0 0
49557 1669 7 4.2380000000000001e-01 1.6085622127286481e+01 5.9908113315452223e+00 4.6110642181882561e+01 0 0 0
45110 187 7 4.2380000000000001e-01 1.1703869623928469e+01 8.5542033109400464e+00 4.4785265326597134e+01 0 0 0
45109 187 6 -8.4760000000000002e-01 1.2054517485949180e+01 9.3386404338668729e+00 4.4273694553086891e+01 0 0 0
45167 206 7 4.2380000000000001e-01 9.1035346741682535e+00 1.0631349146698247e+01 4.3226275388134376e+01 0 0 0
45111 187 7 4.2380000000000001e-01 1.1297531860472606e+01 9.9478920716400943e+00 4.4037503103767285e+01 0 0 0
45166 206 6 -8.4760000000000002e-01 9.8479415939463149e+00 1.0944904454521701e+01 4.3815801962415968e+01 0 0 0
45168 206 7 4.2380000000000001e-01 1.0045522157900324e+01 1.1905587848054942e+01 4.3620739428873989e+01 0 0 0
46545 665 7 4.2380000000000001e-01 1.1402176878629799e+01 1.0849904201187913e+01 4.6784952905964523e+01 0 0 0
46543 665 6 -8.4760000000000002e-01 1.2268973786076158e+01 1.1348563049740511e+01 4.6783376907025698e+01 0 0 0
45493 315 6 -8.4760000000000002e-01 1.3179443176697681e+01 6.3726041177005017e+00 4.4160632241085025e+01 0 0 0
47706 1052 7 4.2380000000000001e-01 1.3253078850546929e+01 9.0472638810358745e+00 4.3071338683919159e+01 0 0 0
45495 315 7 4.2380000000000001e-01 1.3583152781567135e+01 7.0906304450334661e+00 4.3593660252099994e+01 0 0 0
46544 665 7 4.2380000000000001e-01 1.3017459784125705e+01 1.0716556646483138e+01 4.6984216773207983e+01 0 0 0
50390 1947 7 4.2380000000000001e-01 1.4364138969657764e+01 8.4184582336776064e+00 4.7997148393314831e+01 0 0 0
50389 1947 6 -8.4760000000000002e-01 1.4110391795196636e+01 9.1938386603662305e+00 4.7418876782709887e+01 0 0 0
50391 1947 7 4.2380000000000001e-01 1.4586008566589555e+01 9.1253136222667024e+00 4.6541897226173056e+01 0 0 0
46185 545 7 4.2380000000000001e-01 1.5402139326837021e+01 9.1076565574775596e+00 4.3882633634722254e+01 0 0 0
50410 1954 6 -8.4760000000000002e-01 1.5900987252873595e+01 7.0770114897242946e+00 4.8465415584077363e+01 0 0 0
47109 853 7 4.2380000000000001e-01 5.2834118340163503e+00 1.6672680114531847e+01 4.3233299414201319e+01 0 0 0
47107 853 6 -8.4760000000000002e-01 5.1078256438543219e+00 1.7551688977932656e+01 4.3676597243429924e+01 0 0 0
49009 1487 6 -8.4760000000000002e-01 2.7623402054508435e+00 1.7260668353633957e+01 4.5306591038868397e+01 0 0 0
47108 853 7 4.2380000000000001e-01 4.2320676163987105e+00 1.7513258420530246e+01 4.4157815496164609e+01 0 0 0
49011 1487 7 4.2380000000000001e-01 3.0613213416720635e+00 1.7448332722511640e+01 4.6242215794943291e+01 0 0 0
47933 1128 7 4.2380000000000001e-01 4.1351090815541633e+00 1.7320322156956561e+01 4.8700922838405454e+01 0 0 0
49010 1487 7 4.2380000000000001e-01 2.0462509725575666e+00 1.6562772578857921e+01 4.5319154315015439e+01 0 0 0
47932 1128 6 -8.4760000000000002e-01 4.0794417186178622e+00 1.7680761724690470e+01 4.7769802766085540e+01 0 0 0
47934 1128 7 4.2380000000000001e-01 4.7054230843018807e+00 1.8454692680300749e+01 4.7673999272377991e+01 0 0 0
50492 1981 7 4.2380000000000001e-01 8.0623007445643768e+00 1.6270918774365160e+01 4.2788116405832774e+01 0 0 0
45477 309 7 4.2380000000000001e-01 1.1869648818511672e+01 1.2548262158251895e+01 4.5399363422801471e+01 0 0 0
49664 1705 7 4.2380000000000001e-01 6.4816887658796460e+00 1.7715641151767802e+01 4.4624266936926105e+01 0 0 0
50838 2096 7 4.2380000000000001e-01 1.1534728977244988e+01 1.3486967660005082e+01 4.3176559820834619e+01 0 0 0
50273 1908 7 4.2380000000000001e-01 6.8665163140201768e+00 1.6532817448085719e+01 4.7825525207433806e+01 0 0 0
48719 1390 7 4.2380000000000001e-01 7.5665495644260998e+00 1.3502781664193977e+01 4.3406006464474387e+01 0 0 0
49665 1705 7 4.2380000000000001e-01 7.1253318759175155e+00 1.7394334970969915e+01 4.6090252095560267e+01 0 0 0
50274 1908 7 4.2380000000000001e-01 8.3098802716717355e+00 1.6033631922253864e+01 4.7247475777986729e+01 0 0 0
50272 1908 6 -8.4760000000000002e-01 7.3275856325755324e+00 1.6075754114289825e+01 4.7064927201760703e+01 0 0 0
50096 1849 7 4.2380000000000001e-01 7.5661707080415104e+00 1.5111217557674253e+01 4.5423242160204403e+01 0 0 0
50097 1849 7 4.2380000000000001e-01 8.9011654124617916e+00 1.5193314920268838e+01 4.4486398683256979e+01 0 0 0
50095 1849 6 -8.4760000000000002e-01 7.9704597118670470e+00 1.4833442570881822e+01 4.4551811391141293e+01 0 0 0
48163 1205 6 -8.4760000000000002e-01 1.0123966748721593e+01 1.6698571913479356e+01 4.7304103088276960e+01 0 0 0
48165 1205 7 4.2380000000000001e-01 1.0592509029278517e+01 1.6039383928730143e+01 4.7892269204325459e+01 0 0 0
48164 1205 7 4.2380000000000001e-01 1.0785548655776292e+01 1.7361150430949195e+01 4.6952963329164504e+01 0 0 0
45475 309 6 -8.4760000000000002e-01 1.1782195524525145e+01 1.3380105671484053e+01 4.4851285724004121e+01 0 0 0
45476 309 7 4.2380000000000001e-01 1.2323742898103324e+01 1.4111183940311825e+01 4.5266317870287189e+01 0 0 0
49663 1705 6 -8.4760000000000002e-01 7.1900844608323506e+00 1.7976808642785052e+01 4.5279985738541249e+01 0 0 0
48101 1184 7 4.2380000000000001e-01 9.6965472887350153e+00 1.7429689896676937e+01 4.8914363282588532e+01 0 0 0
50945 2132 7 4.2380000000000001e-01 8.3915908572304154e+00 1.8681090025337134e+01 4.4412333332712748e+01 0 0 0
47454 968 7 4.2380000000000001e-01 1.3207613865946632e+01 1.2729710578871948e+01 4.7740096102120269e+01 0 0 0
50546 1999 7 4.2380000000000001e-01 1.2355208990225163e+01 1.5907431748460180e+01 4.4044062968333115e+01 0 0 0
49012 1488 6 -8.4760000000000002e-01 1.2226756174677824e+01 1.7937169909545364e+01 4.6430705183542592e+01 0 0 0
49013 1488 7 4.2380000000000001e-01 1.2284508056428241e+01 1.7128568991591251e+01 4.5845188882698508e+01 0 0 0
50956 2136 6 -8.4760000000000002e-01 1.3775713277378632e+01 2.9716920692648621e+01 5.9768267776085793e+01 0 0 0
49014 1488 7 4.2380000000000001e-01 1.2742019729533679e+01 1.7776586389924322e+01 4.7272558157640155e+01 0 0 0
47452 968 6 -8.4760000000000002e-01 1.3649970509041061e+01 1.3287373769680226e+01 4.8442472426666093e+01 0 0 0
46794 748 7 4.2380000000000001e-01 1.6091983973244410e+01 1.4951014143371856e+01 4.4014187049455707e+01 2 -2 0
46792 748 6 -8.4760000000000002e-01 1.5635529990021462e+01 1.5698051542131184e+01 4.4497493328594850e+01 2 -2 0
50108 1853 7 4.2380000000000001e-01 1.6024674023578637e+01 1.4569529014645811e+01 4.6110398211675964e+01 0 0 0
47962 1138 6 -8.4760000000000002e-01 1.3874222529802676e+01 2.6708893292540903e+01 5.5483240901675295e+01 0 0 0
50547 1999 7 4.2380000000000001e-01 1.3858124932159482e+01 1.5847085071960224e+01 4.4679853922452452e+01 0 0 0
50109 1853 7 4.2380000000000001e-01 1.5234408901576494e+01 1.4432801726870091e+01 4.7532865564052940e+01 0 0 0
50545 1999 6 -8.4760000000000002e-01 1.2884738335602098e+01 1.5933911275763945e+01 4.4891941932997412e+01 0 0 0
45988 480 6 -8.4760000000000002e-01 4.2141183923761503e+00 1.9916993318529013e+01 4.3025316721111075e+01 0 0 0
45989 480 7 4.2380000000000001e-01 4.6108002214430162e+00 1.9138605270872251e+01 4.3511892149169910e+01 0 0 0
45093 181 7 4.2380000000000001e-01 4.9590214947864242e+00 2.1929242940966361e+01 4.3330813419521185e+01 0 0 0
45091 181 6 -8.4760000000000002e-01 5.3437267609940600e+00 2.2834956336351993e+01 4.3508817932302179e+01 0 0 0
45677 376 7 4.2380000000000001e-01 1.5403413062642199e+00 2.3581928113868010e+01 4.3834497639632524e+01 0 0 0
45678 376 7 4.2380000000000001e-01 1.6771476873856275e+00 2.2064999988274685e+01 4.4423428758578233e+01 0 0 0
45676 376 6 -8.4760000000000002e-01 2.0221129758348790e+00 2.3001199187189222e+01 4.4490736950558265e+01 0 0 0
45156 202 7 4.2380000000000001e-01 3.5419438299607746e+00 2.2039931854566994e+01 4.7975614656831929e+01 0 0 0
45154 202 6 -8.4760000000000002e-01 3.3184099959141005e+00 2.1353939404269692e+01 4.8668035783282292e+01 0 0 0
50437 1963 6 -8.4760000000000002e-01 3.8695855850045393e+00 2.2937091517621248e+01 4.6519731839099599e+01 0 0 0
48371 1274 7 4.2380000000000001e-01 2.6318726270400359e+00 2.0213754629347783e+01 4.3542613451407099e+01 0 0 0
48372 1274 7 4.2380000000000001e-01 1.4174334869711789e+00 1.9310536956431534e+01 4.4155771173734870e+01 0 0 0
50439 1963 7 4.2380000000000001e-01 3.1234595074799638e+00 2.3060258015763434e+01 4.5865418485835107e+01 0 0 0
48370 1274 6 -8.4760000000000002e-01 1.6583233475499832e+00 2.0201458210800187e+01 4.3770762410314667e+01 0 0 0
50438 1963 7 4.2380000000000001e-01 4.6870688233582012e+00 2.2621971412924431e+01 4.6037631708743355e+01 0 0 0
45198 216 7 4.2380000000000001e-01 5.2943033107122677e+00 2.4298413963173058e+01 4.4677042068498103e+01 0 0 0
47985 1145 7 4.2380000000000001e-01 4.9415236106982254e+00 2.0816680084900998e+01 4.8683469142213688e+01 0 0 0
45196 216 6 -8.4760000000000002e-01 5.7479553325953079e+00 2.5084679676426980e+01 4.5096549058540127e+01 0 0 0
47984 1145 7 4.2380000000000001e-01 6.4362830005676672e+00 2.0420360556800986e+01 4.8158824707639781e+01 0 0 0
45092 181 7 4.2380000000000001e-01 6.3099751627346627e+00 2.2843154443643908e+01 4.3251334406712715e+01 0 0 0
49187 1546 7 4.2380000000000001e-01 7.3295319504420435e+00 1.9654333005752072e+01 4.6068455149296661e+01 -5 -2 0
48114 1188 7 4.2380000000000001e-01 1.1577352030345846e+01 2.0133809585058483e+01 4.5166014825685686e+01 0 0 0
45197 216 7 4.2380000000000001e-01 6.5093835206514985e+00 2.4767605405600307e+01 4.5661961352345052e+01 0 0 0
50944 2132 6 -8.4760000000000002e-01 9.0550924365699412e+00 1.9249237405325367e+01 4.3925533297383247e+01 0 0 0
50946 2132 7 4.2380000000000001e-01 9.6156019461272315e+00 1.9747862603418891e+01 4.4586745879065631e+01 0 0 0
50417 1956 7 4.2380000000000001e-01 9.9012816377564352e+00 2.1833637126909618e+01 4.4456851492248170e+01 0 0 0
48112 1188 6 -8.4760000000000002e-01 1.0692477134928563e+01 2.0365706479471633e+01 4.5570020105523120e+01 0 0 0
48113 1188 7 4.2380000000000001e-01 1.0750029974413721e+01 2.0288562776465096e+01 4.6565377617548684e+01 0 0 0
50418 1956 7 4.2380000000000001e-01 1.0126333969258859e+01 2.2734313042495586e+01 4.3113437365970043e+01 0 0 0
49186 1546 6 -8.4760000000000002e-01 7.5329228165377371e+00 2.0274762718904494e+01 4.6825885159196581e+01 -5 -2 0
49188 1546 7 4.2380000000000001e-01 8.5126842404780998e+00 2.0474485291058190e+01 4.6839251991900234e+01 -5 -2 0
47826 1092 7 4.2380000000000001e-01 1.0186948100642466e+01 2.1319792868264802e+01 4.8746349422490141e+01 0 -1 0
47824 1092 6 -8.4760000000000002e-01 1.0716685666549338e+01 2.0640867890197946e+01 4.8237980426686903e+01 0 -1 0
50416 1956 6 -8.4760000000000002e-01 9.9795712344170280e+00 2.2765323223746332e+01 4.4102122995315142e+01 0 0 0
45108 186 7 4.2380000000000001e-01 8.7875691821903867e+00 2.3703862338016631e+01 4.5071329152258031e+01 0 0 0
48455 1302 7 4.2380000000000001e-01 8.3737592085388197e+00 2.3227299714604559e+01 4.8537111638706008e+01 -2 0 0
45106 186 6 -8.4760000000000002e-01 8.1044048912463307e+00 2.3952071294483734e+01 4.5758118699672039e+01 0 0 0
46292 581 7 4.2380000000000001e-01 1.1390467374768880e+01 2.4204271748015813e+01 4.4744223870846682e+01 0 0 0
45107 186 7 4.2380000000000001e-01 8.5308158103336478e+00 2.4519511342469997e+01 4.6462523371750585e+01 0 0 0
46291 581 6 -8.4760000000000002e-01 1.2139796218708046e+01 2.4856705435121100e+01 4.4857524566033128e+01 0 0 0
49094 1515 7 4.2380000000000001e-01 1.2610750920197956e+01 2.4069707639768083e+01 4.3313844305449962e+01 0 0 0
45183 211 7 4.2380000000000001e-01 1.2451902879663232e+01 2.1171315725766664e+01 4.8077308882123702e+01 0 0 0
46754 735 7 4.2380000000000001e-01 1.4085738036254407e+01 1.9261380704248378e+01 4.5344260202688702e+01 0 0 0
47331 927 7 4.2380000000000001e-01 1.5081857616775762e+01 2.1907857438982205e+01 4.4238476285179779e+01 0 0 0
46755 735 7 4.2380000000000001e-01 1.5526550488905709e+01 2.0019055024002910e+01 4.5215358452564722e+01 0 0 0
46293 581 7 4.2380000000000001e-01 1.2671104776743737e+01 2.4616294945964583e+01 4.5669876036345094e+01 0 0 0
46663 705 6 -8.4760000000000002e-01 1.3749615300561516e+01 2.4101617815558434e+01 4.6987956714785085e+01 0 0 0
47330 927 7 4.2380000000000001e-01 1.4442201206691481e+01 2.2411568579574940e+01 4.2822940562328618e+01 0 0 0
47329 927 6 -8.4760000000000002e-01 1.5114345798186445e+01 2.1802895162374881e+01 4.3244530867441149e+01 0 0 0
46753 735 6 -8.4760000000000002e-01 1.4586705056523678e+01 2.0102882829383937e+01 4.5546513353259627e+01 0 0 0
45182 211 7 4.2380000000000001e-01 1.3736625427348336e+01 2.0943912236716258e+01 4.7095268508995126e+01 0 0 0
46664 705 7 4.2380000000000001e-01 1.3697274234461798e+01 2.3139326947703111e+01 4.7254897493182362e+01 0 0 0
45181 211 6 -8.4760000000000002e-01 1.3424433809560757e+01 2.1364333527357481e+01 4.7947197763219968e+01 0 0 0
46665 705 7 4.2380000000000001e-01 1.3184291429346416e+01 2.4649737270102488e+01 4.7604377355184290e+01 0 0 0
47991 1147 7 4.2380000000000001e-01 1.5362893312026587e+01 2.4300203308042882e+01 4.5694418063925035e+01 0 0 0
49389 1613 7 4.2380000000000001e-01 5.1337331234419041e+00 2.9718253484184196e+01 4.3492378121383126e+01 0 0 0
45435 295 7 4.2380000000000001e-01 7.5173220645726557e+00 2.5747758968693457e+01 4.3206969512885713e+01 0 0 0
45114 188 7 4.2380000000000001e-01 1.0443586591708408e+01 2.7697162924891852e+01 4.3204286927458284e+01 0 0 0
46154 535 7 4.2380000000000001e-01 6.2140463801195827e+00 2.6876223335770952e+01 4.5297031564546678e+01 0 0 0
49387 1613 6 -8.4760000000000002e-01 6.0915896337293427e+00 2.9770818694319821e+01 4.3774775809964730e+01 0 0 0
49388 1613 7 4.2380000000000001e-01 6.2947885242369912e+00 2.9021706743092153e+01 4.4405285724095449e+01 0 0 0
47553 1001 7 4.2380000000000001e-01 7.4991057570726873e+00 3.0737626936549209e+01 4.3156461960728663e+01 0 0 0
47774 1075 7 4.2380000000000001e-01 1.2205737024477504e+01 2.7887771170719386e+01 4.4435042316511677e+01 0 0 0
47551 1001 6 -8.4760000000000002e-01 8.4829252482260529e+00 3.0899857140678591e+01 4.3080424204906244e+01 0 0 0
46153 535 6 -8.4760000000000002e-01 6.6156857708805870e+00 2.7735969664832421e+01 4.5612502842393539e+01 0 0 0
46155 535 7 4.2380000000000001e-01 7.0057816372317445e+00 2.7606891934265565e+01 4.6524184904923672e+01 0 0 0
49157 1536 7 4.2380000000000001e-01 8.2121633563458811e+00 2.8068656472734737e+01 4.4765610210048344e+01 0 0 0
49158 1536 7 4.2380000000000001e-01 9.0315062480896948e+00 2.9153686043031104e+01 4.3861168439593776e+01 0 0 0
49156 1536 6 -8.4760000000000002e-01 9.0031662551390248e+00 2.8202546600798645e+01 4.4168627483078716e+01 0 0 0
48045 1165 7 4.2380000000000001e-01 1.0217121045137620e+01 2.6605137278582607e+01 4.6553004388343957e+01 0 0 0
48044 1165 7 4.2380000000000001e-01 9.8126262167649081e+00 2.5890513191318405e+01 4.7964501096821799e+01 0 0 0
48043 1165 6 -8.4760000000000002e-01 9.4865309409111909e+00 2.6139679921201598e+01 4.7052591997848538e+01 0 0 0
45910 454 6 -8.4760000000000002e-01 8.4773807941721717e+00 2.8361182725780498e+01 4.8328126743204059e+01 0 0 0
45912 454 7 4.2380000000000001e-01 9.0675183343969330e+00 2.7602852370468565e+01 4.8051227198247545e+01 0 0 0
50370 1940 7 4.2380000000000001e-01 1.1141571752906353e+01 2.8808107469827352e+01 4.6508762537992929e+01 0 0 0
50368 1940 6 -8.4760000000000002e-01 1.0756603094003935e+01 2.9399569578796196e+01 4.7217263089885115e+01 0 0 0
50369 1940 7 4.2380000000000001e-01 1.0499502263324301e+01 3.0278080984944676e+01 4.6814624556345443e+01 0 0 0
45409 287 6 -8.4760000000000002e-01 1.1745222184105488e+01 2.5886210618794269e+01 4.8823448585193347e+01 0 0 0
46328 593 7 4.2380000000000001e-01 1.1756480104731098e+01 3.0309718747932745e+01 4.8194074005504454e+01 0 0 0
47773 1075 6 -8.4760000000000002e-01 1.1898129507027509e+01 2.7584180687069821e+01 4.5336824156254252e+01 0 0 0
45911 454 7 4.2380000000000001e-01 8.8492014548495934e+00 2.9219335690177221e+01 4.7974116369007831e+01 0 0 0
47775 1075 7 4.2380000000000001e-01 1.1653076974868220e+01 2.6615499933003548e+01 4.5296737893823696e+01 0 0 0
46327 593 6 -8.4760000000000002e-01 1.2320684805982712e+01 3.1007550469810838e+01 4.8635326734810008e+01 0 0 0
45027 159 7 4.2380000000000001e-01 9.1081003137463927e+00 3.1193699670087781e+01 4.4698050403316735e+01 0 0 0
45025 159 6 -8.4760000000000002e-01 9.0015955891145225e+00 3.1263158611068423e+01 4.5689933599389917e+01 0 0 0
45026 159 7 4.2380000000000001e-01 8.0488675449601761e+00 3.1085137417327950e+01 4.5936140372020297e+01 0 0 0
50958 2136 7 4.2380000000000001e-01 1.3056914112550686e+01 3.0362675455851711e+01 5.9510724087967738e+01 0 0 0
47841 1097 7 4.2380000000000001e-01 1.5304204752852030e+01 3.0718805625422299e+01 4.5642845588846413e+01 0 0 0
45844 432 6 -8.4760000000000002e-01 1.6070712145352783e+01 2.9664035196487699e+01 4.2679617914215200e+01 0 0 0
46747 733 6 -8.4760000000000002e-01 1.5451204863722987e+01 2.8293430085775750e+01 4.7877684251878200e+01 0 0 0
45846 432 7 4.2380000000000001e-01 1.5229723836350937e+01 2.9909253233103918e+01 4.3161911781534236e+01 0 0 0
45906 452 7 4.2380000000000001e-01 1.2815987371877270e+01 3.0465123906181500e+01 4.3233971677047720e+01 0 0 0
45904 452 6 -8.4760000000000002e-01 1.3583188483215581e+01 3.0706316956529495e+01 4.3828301932911543e+01 0 0 0
45174 208 7 4.2380000000000001e-01 1.3457234002884752e+01 3.0083962925226292e+01 4.5644966841179524e+01 0 0 0
45173 208 7 4.2380000000000001e-01 1.2971702855777083e+01 2.8657923386225914e+01 4.6275282072486924e+01 0 0 0
45172 208 6 -8.4760000000000002e-01 1.3530338135136756e+01 2.9472266284763894e+01 4.6432674302321416e+01 0 0 0
46748 733 7 4.2380000000000001e-01 1.4747832389312984e+01 2.8719709893996633e+01 4.7308867201970763e+01 0 0 0
46926 792 7 4.2380000000000001e-01 1.5917524081301481e+01 3.0435873041700951e+01 4.9049692529744689e+01 0 0 0
47396 949 7 4.2380000000000001e-01 1.5929493282912736e+01 1.2389156796837154e+01 5.0258277757840879e+01 0 0 0
47397 949 7 4.2380000000000001e-01 1.4862565403768354e+01 1.1233479827109571e+01 5.0697256359286435e+01 0 0 0
47395 949 6 -8.4760000000000002e-01 1.5237718996449798e+01 1.1747947651002320e+01 4.9926164491391646e+01 0 0 0
45549 333 7 4.2380000000000001e-01 7.5440183413654687e+00 1.8002726031538689e+01 4.9899933273497652e+01 0 0 0
45547 333 6 -8.4760000000000002e-01 6.7606253041056146e+00 1.7834489749019678e+01 4.9301608594980806e+01 0 0 0
49831 1761 6 -8.4760000000000002e-01 1.1658777379277995e+01 1.7188735665346634e+01 5.3639310805912487e+01 0 0 0
49833 1761 7 4.2380000000000001e-01 1.1085082624033120e+01 1.6370620321788763e+01 5.3678830646748466e+01 0 0 0
50924 2125 7 4.2380000000000001e-01 1.1661767308611118e+01 1.7871380672533064e+01 5.1925026085432030e+01 0 0 0
46219 557 6 -8.4760000000000002e-01 1.1798296948897779e+01 1.5328950139666089e+01 4.8911286502272816e+01 0 0 0
50923 2125 6 -8.4760000000000002e-01 1.1724775028775014e+01 1.8530256311877057e+01 5.1175417037923083e+01 0 0 0
48100 1184 6 -8.4760000000000002e-01 9.7629995288121609e+00 1.8116661626424456e+01 4.9638002942894929e+01 0 0 0
48102 1184 7 4.2380000000000001e-01 1.0675420676101012e+01 1.8083878683948630e+01 5.0045943082900557e+01 0 0 0
46333 595 6 -8.4760000000000002e-01 1.3792734849890783e+01 1.7420475336252171e+01 4.8941277980784314e+01 0 0 0
46335 595 7 4.2380000000000001e-01 1.4778391442915344e+01 1.7251897650479670e+01 4.8933343110869529e+01 0 0 0
46220 557 7 4.2380000000000001e-01 1.2159673273859976e+01 1.4423610015083703e+01 4.8688200203625399e+01 0 0 0
47453 968 7 4.2380000000000001e-01 1.4396653196966328e+01 1.2768521118885811e+01 4.8858713891521077e+01 0 0 0
46221 557 7 4.2380000000000001e-01 1.2553598630478149e+01 1.5940595824684934e+01 4.9146679740686679e+01 0 0 0
49832 1761 7 4.2380000000000001e-01 1.2615765690567173e+01 1.6931560405714137e+01 5.3773607274442533e+01 0 0 0
46334 595 7 4.2380000000000001e-01 1.3605635835020191e+01 1.8281472520216614e+01 4.9414224021312592e+01 0 0 0
46046 499 7 4.2380000000000001e-01 1.4549769680006925e+01 1.6260304079506962e+01 5.3133751610888389e+01 0 0 0
46045 499 6 -8.4760000000000002e-01 1.4299685784302460e+01 1.6474771090689455e+01 5.4077924270520242e+01 0 0 0
45593 348 7 4.2380000000000001e-01 1.4754951905346418e+01 1.7962564990068635e+01 5.4947666817871813e+01 0 0 0
46047 499 7 4.2380000000000001e-01 1.4944725735624731e+01 1.6033763426102912e+01 5.4701972161107228e+01 0 0 0
45155 202 7 4.2380000000000001e-01 2.5765674531386922e+00 2.1693470068971365e+01 4.9246299196533343e+01 0 0 0
47983 1145 6 -8.4760000000000002e-01 5.8114021312559521e+00 2.0394838589389011e+01 4.8939127576269243e+01 0 0 0
45389 280 7 4.2380000000000001e-01 5.7473947209493934e+00 2.4676006045501026e+01 5.1334555840660208e+01 0 0 0
47825 1092 7 4.2380000000000001e-01 1.0494523778326196e+01 1.9725387234128796e+01 4.8573449221248836e+01 0 -1 0
45548 333 7 4.2380000000000001e-01 6.2679208150778036e+00 1.8691157843357743e+01 4.9148758608402865e+01 0 0 0
48454 1302 6 -8.4760000000000002e-01 8.8946978210566865e+00 2.2686034237090023e+01 4.9197153315265204e+01 -2 0 0
45388 280 6 -8.4760000000000002e-01 6.6063865155346271e+00 2.4360924828947841e+01 5.0931000159066052e+01 0 0 0
49059 1503 7 4.2380000000000001e-01 6.5467159586830546e+00 2.1179431803210665e+01 5.0474141947969180e+01 0 0 0
45390 280 7 4.2380000000000001e-01 6.8578067964764964e+00 2.3478683317963469e+01 5.1329043906495308e+01 0 0 0
47507 986 7 4.2380000000000001e-01 1.1449452375304078e+01 1.9178402613996006e+01 5.4013813643375720e+01 0 0 0
48176 1209 7 4.2380000000000001e-01 1.0314492695667074e+01 2.3453183078479722e+01 5.0192875374223291e+01 0 0 0
48456 1302 7 4.2380000000000001e-01 8.3063258785320926e+00 2.2445253398850152e+01 4.9969062354619702e+01 -2 0 0
48175 1209 6 -8.4760000000000002e-01 1.1170845828278818e+01 2.3872046147707774e+01 5.0494890418127291e+01 0 0 0
45975 475 7 4.2380000000000001e-01 1.0040316215228033e+01 2.0259037708408496e+01 5.2182829199450630e+01 0 0 0
45973 475 6 -8.4760000000000002e-01 9.2618760701467924e+00 2.0094891920675515e+01 5.1576951518346903e+01 0 0 0
49057 1503 6 -8.4760000000000002e-01 7.0104703300067177e+00 2.1573645198205565e+01 5.1267569776353277e+01 0 0 0
49058 1503 7 4.2380000000000001e-01 7.9192814690194187e+00 2.1166521958892094e+01 5.1358745682449431e+01 0 0 0
47238 896 7 4.2380000000000001e-01 1.0885030834404642e+01 2.1963081047678820e+01 5.3729943564645147e+01 0 0 0
45974 475 7 4.2380000000000001e-01 9.3867811584970280e+00 1.9223570717920840e+01 5.1102400176121165e+01 0 0 0
47506 986 6 -8.4760000000000002e-01 1.1506839166759839e+01 2.0148005041698507e+01 5.3775951476279047e+01 0 0 0
47236 896 6 -8.4760000000000002e-01 1.0389094944493317e+01 2.2764682395361266e+01 5.4063835044227410e+01 0 0 0
48177 1209 7 4.2380000000000001e-01 1.1914160795036320e+01 2.3208338949355941e+01 5.0411370002222974e+01 0 0 0
45698 383 7 4.2380000000000001e-01 1.1395516006694395e+01 2.4274013313259076e+01 5.4093755311898320e+01 0 0 0
47237 896 7 4.2380000000000001e-01 9.7242767996602613e+00 2.2481290091581567e+01 5.4754997748957436e+01 0 0 0
47508 986 7 4.2380000000000001e-01 1.2373472807063195e+01 2.0521604861182357e+01 5.4106663531086760e+01 0 0 0
47615 1022 7 4.2380000000000001e-01 1.3541593685511318e+01 2.2045309160887303e+01 4.9531885033047573e+01 0 0 0
50925 2125 7 4.2380000000000001e-01 1.2532309460819455e+01 1.9105777930236769e+01 5.1304504878657418e+01 0 0 0
47614 1022 6 -8.4760000000000002e-01 1.3381784868251465e+01 2.2352729538821020e+01 5.0469943619610788e+01 0 0 0
47852 1101 7 4.2380000000000001e-01 1.4103356589820715e+01 2.0256412024421341e+01 5.2693778665701544e+01 0 0 0
47853 1101 7 4.2380000000000001e-01 1.4975476224194900e+01 1.9424920778701733e+01 5.1591663621729488e+01 0 0 0
47851 1101 6 -8.4760000000000002e-01 1.4197072316083940e+01 2.0038959754097171e+01 5.1722216348221707e+01 0 0 0
47616 1022 7 4.2380000000000001e-01 1.3723139662182176e+01 2.1663683079555067e+01 5.1109233790426707e+01 0 0 0
48256 1236 6 -8.4760000000000002e-01 1.5737983339847979e+01 2.3188339600640948e+01 5.3918026550794835e+01 0 0 0
48953 1468 7 4.2380000000000001e-01 1.4556656585374824e+01 2.0110698770518631e+01 5.4825097895567389e+01 0 0 0
48952 1468 6 -8.4760000000000002e-01 1.4157260344220816e+01 2.0869193514876851e+01 5.4310152828960433e+01 0 0 0
48954 1468 7 4.2380000000000001e-01 1.4737120429186197e+01 2.1678368333586153e+01 5.4405012834431240e+01 0 0 0
45312 254 7 4.2380000000000001e-01 1.3774541896860201e+01 2.4014080944177010e+01 5.1571762656360690e+01 0 0 0
48257 1236 7 4.2380000000000001e-01 1.5100357608431345e+01 2.3648859235548290e+01 5.3300486969092582e+01 0 0 0
45310 254 6 -8.4760000000000002e-01 1.4081657116710785e+01 2.4544292492264105e+01 5.2362051191770107e+01 0 0 0
45311 254 7 4.2380000000000001e-01 1.3309725050642653e+01 2.4702249878490409e+01 5.2977819314118520e+01 0 0 0
45411 287 7 4.2380000000000001e-01 1.1489837008776265e+01 2.5227915467798258e+01 4.9531563744610253e+01 0 0 0
45697 383 6 -8.4760000000000002e-01 1.1830425456072037e+01 2.5112867418030678e+01 5.3766375423679513e+01 0 0 0
45699 383 7 4.2380000000000001e-01 1.1231557146373051e+01 2.5561903451376043e+01 5.3103258948853146e+01 0 0 0
50307 1919 7 4.2380000000000001e-01 9.4934140246915071e+00 2.6482576411777874e+01 5.1402376158098747e+01 0 0 0
47196 882 7 4.2380000000000001e-01 1.0692746479372060e+01 3.0348319644259327e+01 5.0182653213830491e+01 0 0 0
48666 1372 7 4.2380000000000001e-01 7.6959681015654420e+00 2.7184053710835983e+01 4.9886936176062811e+01 0 0 0
48664 1372 6 -8.4760000000000002e-01 8.1332062496899713e+00 2.6361202405716558e+01 5.0249894405981202e+01 0 0 0
47195 882 7 4.2380000000000001e-01 9.3972473717819121e+00 2.9477986845761741e+01 4.9702206054336060e+01 0 0 0
48665 1372 7 4.2380000000000001e-01 7.4372352560723591e+00 2.5666555885845227e+01 5.0431808796653144e+01 0 0 0
50305 1919 6 -8.4760000000000002e-01 1.0400610112141711e+01 2.6259147463084521e+01 5.1758851728804842e+01 0 0 0
50306 1919 7 4.2380000000000001e-01 1.0734878578429742e+01 2.5424909762203601e+01 5.1320317689448530e+01 0 0 0
47194 882 6 -8.4760000000000002e-01 9.6985183247679565e+00 3.0261491820368168e+01 5.0245672702506326e+01 0 0 0
49184 1545 7 4.2380000000000001e-01 1.0989397194350564e+01 2.7912904389447711e+01 5.2608068968236758e+01 1 -2 0
49185 1545 7 4.2380000000000001e-01 1.0470120685729174e+01 2.9342428294417132e+01 5.3202577435958247e+01 1 -2 0
49183 1545 6 -8.4760000000000002e-01 1.1270360392596757e+01 2.8829893214370450e+01 5.2891250552259606e+01 1 -2 0
48285 1245 7 4.2380000000000001e-01 7.3320416647545823e+00 3.1275455569502743e+01 5.2129047436171255e+01 0 0 0
45410 287 7 4.2380000000000001e-01 1.1892469992987605e+01 2.6783370338763781e+01 4.9239889110542627e+01 0 0 0
48573 1341 7 4.2380000000000001e-01 1.2247899805107570e+01 2.9558805745467573e+01 5.1563422206228275e+01 0 0 0
46329 593 7 4.2380000000000001e-01 1.2901854676766256e+01 3.0578189205242655e+01 4.9326622994432640e+01 0 0 0
48571 1341 6 -8.4760000000000002e-01 1.2971589516042044e+01 2.9983606738037544e+01 5.1019531238202021e+01 0 0 0
48572 1341 7 4.2380000000000001e-01 1.3652127908684658e+01 2.9293530923756073e+01 5.0773232813945967e+01 0 0 0
47798 1083 7 4.2380000000000001e-01 1.4501343441615811e+01 2.7790594303610487e+01 4.9295894934821035e+01 0 0 0
50400 1950 7 4.2380000000000001e-01 1.5765518283707699e+01 2.5597025508330361e+01 5.2918584820130356e+01 0 0 0
46369 607 6 -8.4760000000000002e-01 1.5948604671329212e+01 3.1203971805505383e+01 5.3483040337694256e+01 0 0 0
46370 607 7 4.2380000000000001e-01 1.5493305140179913e+01 3.0416843182645401e+01 5.3899130328955984e+01 0 0 0
47797 1083 6 -8.4760000000000002e-01 1.3773556701835638e+01 2.7711217525422956e+01 4.9977090337848765e+01 0 0 0
47799 1083 7 4.2380000000000001e-01 1.3983611940936353e+01 2.6960418471656375e+01 5.0603331267954559e+01 0 0 0
45437 296 7 4.2380000000000001e-01 1.3257375501366463e+01 2.9334118666616362e+01 5.3616595641273662e+01 0 0 0
45436 296 6 -8.4760000000000002e-01 1.3733601690028907e+01 2.9144803813221657e+01 5.4475297563148636e+01 0 0 0
45592 348 6 -8.4760000000000002e-01 1.5358431162838832e+01 1.8705302984236781e+01 5.5237759557115481e+01 0 0 0
49066 1506 6 -8.4760000000000002e-01 1.5693428140565644e+01 1.5251992652460203e+01 5.6895236535328998e+01 0 0 0
49067 1506 7 4.2380000000000001e-01 1.4920313761321990e+01 1.5561092455342036e+01 5.7449088143980852e+01 0 0 0
47580 1010 7 4.2380000000000001e-01 1.4631868554298856e+01 2.6903929859612905e+01 5.8570906625794962e+01 0 0 0
45612 354 7 4.2380000000000001e-01 1.5647883904794602e+01 2.4468892212683365e+01 5.8486239804543466e+01 0 0 0
45610 354 6 -8.4760000000000002e-01 1.5632633470081993e+01 2.4515907166939147e+01 5.9485017673247640e+01 0 0 0
47612 1021 7 4.2380000000000001e-01 1.1297585814450034e+01 3.0770861089300517e+01 5.5527626187827735e+01 0 0 0
47613 1021 7 4.2380000000000001e-01 1.0070752070990508e+01 2.9847031361235320e+01 5.6082643667860665e+01 0 0 0
47611 1021 6 -8.4760000000000002e-01 1.0479968870452433e+01 3.0257169141489033e+01 5.5267579989533942e+01 0 0 0
45611 354 7 4.2380000000000001e-01 1.5258604215558258e+01 2.5397965581327323e+01 5.9771506599762475e+01 0 0 0
1875 7 3 5.9999999999999998e-02 1.6077296895941785e+01 1.8909940304012562e+01 1.2496075743894843e+00 0 0 0
1870 8 3 5.9999999999999998e-02 1.5946550439776844e+01 2.0007778837264134e+01 6.4171513344328659e+00 0 0 0
15076 51 3 5.9999999999999998e-02 1.6082990573962864e+01 3.1161638531735454e+00 1.3092901566185125e+01 0 0 0
16867 58 1 -1.2000000000000000e-01 1.6068964897109854e+01 1.9546597194370612e+01 1.7441375547290722e+01 0 0 0
16869 58 3 5.9999999999999998e-02 1.5992927044485485e+01 2.0367325218425936e+01 1.8203996734878277e+01 0 0 0
18011 61 4 -2.0000000000000001e-01 4.3962952433380105e+00 3.1278016912605906e+01 1.0813708878774564e+01 0 0 0
18035 61 4 -2.0000000000000001e-01 9.5003922078547038e+00 3.1288532752940593e+01 1.0770034956467857e+01 0 0 0
46059 503 7 4.2380000000000001e-01 5.7535109466288392e-01 3.1221327733016569e+01 3.4716155866050748e+01 0 0 0
48755 1402 7 4.2380000000000001e-01 1.2167094703082579e+01 3.1228724570953254e+01 3.1180372843176283e+01 0 0 0
49524 1658 7 4.2380000000000001e-01 7.7441480396202982e+00 3.1076455233374595e+01 4.0422969895599415e+01 0 0 0
47552 1001 7 4.2380000000000001e-01 8.6979789609979576e+00 3.1217402984158436e+01 4.2156889221052801e+01 0 0 0
46924 792 6 -8.4760000000000002e-01 1.5867234815366455e+01 3.1230861274897315e+01 4.9654229474483031e+01 0 0 0
14439 50 3 5.9999999999999998e-02 8.4363399104156773e+00 1.6992334158068445e-01 8.0987273793756547e+00 0 1 0
29463 100 3 5.9999999999999998e-02 1.3574722288287715e+01 5.3911843944618454e-02 1.8894497559896532e+01 0 1 0
3608 13 2 9.7000000000000003e-02 4.3922072644067418e+00 3.5332529567293612e+01 2.5345694286794545e+00 0 0 0
3612 13 5 1.0299999999999999e-01 4.2238823967441537e+00 3.5949413032788691e+01 3.4549095957434512e+00 0 0 0
3602 13 2 9.7000000000000003e-02 1.8881562540981882e+00 3.5260820395013120e+01 2.6998117099402337e+00 0 0 0
3625 13 1 -1.2000000000000000e-01 5.7320510976068899e+00 3.4580724671936153e+01 2.5124430919321612e+00 0 0 0
3607 13 1 -1.2000000000000000e-01 3.1362969737322617e+00 3.4469895420045056e+01 2.3439604044107329e+00 0 0 0
3609 13 3 5.9999999999999998e-02 2.9790504250639609e+00 3.4276712372598325e+01 1.2988860653702781e+00 0 0 0
3610 13 3 5.9999999999999998e-02 3.2115918581461163e+00 3.3552980647992705e+01 2.9757872066464603e+00 0 0 0
3628 13 3 5.9999999999999998e-02 5.7245553003176823e+00 3.3802108771195492e+01 3.2434494201014301e+00 0 0 0
3606 13 5 1.0299999999999999e-01 1.8514436837270385e+00 3.6274564568608191e+01 2.1930234418047747e+00 0 0 0
3605 13 4 -2.0000000000000001e-01 1.8113955292284862e+00 3.5665476038626650e+01 4.4109725244862066e+00 0 0 0
3611 13 4 -2.0000000000000001e-01 4.4296397671808796e+00 3.6558790433234961e+01 1.2662331821014146e+00 0 0 0
3601 13 1 -1.2000000000000000e-01 5.1794648461169368e-01 3.4628795214414517e+01 2.3796781042166741e+00 1 0 0
3603 13 3 5.9999999999999998e-02 5.6915240447501203e-01 3.4343040735793835e+01 1.3353321605525037e+00 1 0 0
3604 13 3 5.9999999999999998e-02 4.0195842644969904e-01 3.3732301678424434e+01 3.0112296388914785e+00 1 0 0
3627 13 3 5.9999999999999998e-02 6.0071997496925063e+00 3.4034802850544253e+01 1.6239070176492629e+00 0 0 0
3617 14 4 -2.0000000000000001e-01 4.5815608672149448e+00 3.2651568192798848e+01 5.8871419664423712e+00 0 0 0
3011 11 4 -2.0000000000000001e-01 4.6208346047348776e+00 3.1747548804354565e+01 1.3111479968693978e+00 0 0 0
3006 11 5 1.0299999999999999e-01 1.8445177354278761e+00 3.1313984078751801e+01 2.1974747068262892e+00 0 0 0
3630 13 5 1.0299999999999999e-01 7.0921989751824741e+00 3.6319752113347342e+01 2.3288523341660836e+00 0 0 0
3629 13 4 -2.0000000000000001e-01 6.7995831202977843e+00 3.5789607306470252e+01 4.6198621438973246e+00 0 0 0
3626 13 2 9.7000000000000003e-02 7.0476732623106901e+00 3.5368298247600052e+01 2.8568298434806714e+00 0 0 0
3636 13 5 1.0299999999999999e-01 9.5477268850069219e+00 3.5907565940937936e+01 3.4828507626612399e+00 0 0 0
3632 13 2 9.7000000000000003e-02 9.5778465314107937e+00 3.5242109775804209e+01 2.5860789884747954e+00 0 0 0
3649 13 1 -1.2000000000000000e-01 1.0883880990697387e+01 3.4495374483321164e+01 2.5112915812647962e+00 0 0 0
3631 13 1 -1.2000000000000000e-01 8.3194723695893593e+00 3.4457378809550043e+01 2.6163591772214501e+00 0 0 0
3633 13 3 5.9999999999999998e-02 8.1442070476014230e+00 3.3910166664507251e+01 1.7404250174164646e+00 0 0 0
3651 13 3 5.9999999999999998e-02 1.1056939948989186e+01 3.3993847191912280e+01 1.5911971683703829e+00 0 0 0
3634 13 3 5.9999999999999998e-02 8.3204523927002363e+00 3.3640672077167601e+01 3.3442137576169459e+00 0 0 0
3652 13 3 5.9999999999999998e-02 1.0955240575196790e+01 3.3798221202956768e+01 3.3410785745998237e+00 0 0 0
3635 13 4 -2.0000000000000001e-01 9.4947402239133005e+00 3.6273218817260243e+01 1.0431664749447003e+00 0 0 0
3650 13 2 9.7000000000000003e-02 1.2181493552287570e+01 3.5316998925719865e+01 2.6068224890476128e+00 0 0 0
3654 13 5 1.0299999999999999e-01 1.2144915356608029e+01 3.6209595626684383e+01 1.9306932530674208e+00 0 0 0
3035 11 4 -2.0000000000000001e-01 9.4626232994302271e+00 3.1557805832495898e+01 1.0651899380902041e+00 0 0 0
3641 14 4 -2.0000000000000001e-01 9.6263770298142433e+00 3.3277688864506239e+01 5.7441133718202133e+00 0 0 0
3053 11 4 -2.0000000000000001e-01 1.2089250621759627e+01 3.1425891597265434e+01 4.1378278098050405e+00 0 0 0
3653 13 4 -2.0000000000000001e-01 1.2335592666509529e+01 3.5888456992181865e+01 4.3094236187990465e+00 0 0 0
3657 13 3 5.9999999999999998e-02 1.3296712919548447e+01 3.4212609363845303e+01 1.2602711073872328e+00 0 0 0
3655 13 1 -1.2000000000000000e-01 1.3428476729209233e+01 3.4503193685127485e+01 2.3178376104035712e+00 0 0 0
3658 13 3 5.9999999999999998e-02 1.3511274940081037e+01 3.3682137867711184e+01 2.9656223995131095e+00 0 0 0
3660 13 5 1.0299999999999999e-01 1.4784608198138327e+01 3.5845492900954092e+01 3.4732979149607579e+00 0 0 0
3656 13 2 9.7000000000000003e-02 1.4718519566727982e+01 3.5378752570156763e+01 2.4938141802060976e+00 0 0 0
3659 13 4 -2.0000000000000001e-01 1.4637097612431610e+01 3.6603461010974904e+01 1.1892889853086783e+00 0 0 0
3059 11 4 -2.0000000000000001e-01 1.4870053780588357e+01 3.1589780911201078e+01 1.2046509966539500e+00 0 0 0
3665 14 4 -2.0000000000000001e-01 1.4699859989328207e+01 3.3331422745951031e+01 5.7008103867729032e+00 0 0 0
3676 13 3 5.9999999999999998e-02 1.5992365419813165e+01 3.3793973910649193e+01 3.0217158900829109e+00 0 0 0
3673 13 1 -1.2000000000000000e-01 1.6054277552426857e+01 3.4580484532131749e+01 2.2992086473639888e+00 0 0 0
48706 1386 6 -8.4760000000000002e-01 1.2863158929856723e+01 3.1352738756587719e+01 5.6045951098553317e+01 0 0 0
4210 15 3 5.9999999999999998e-02 3.3470327627273266e+00 3.8642885891319459e+01 3.1715178899731593e+00 0 0 0
4228 15 3 5.9999999999999998e-02 5.8696803301545888e+00 3.8668686366759822e+01 3.0413797406770580e+00 0 0 0
4209 15 3 5.9999999999999998e-02 3.1890701866243081e+00 3.8977289436038184e+01 1.4104876202126748e+00 0 0 0
4225 15 1 -1.2000000000000000e-01 5.8961300040588300e+00 3.9455240241239991e+01 2.3959317391153054e+00 0 0 0
4207 15 1 -1.2000000000000000e-01 3.2731715962592447e+00 3.9393531877214905e+01 2.4041294539091105e+00 0 0 0
4202 15 2 9.7000000000000003e-02 1.9724565099257700e+00 4.0209327206594963e+01 2.5642918170268394e+00 0 0 0
4208 15 2 9.7000000000000003e-02 4.5824621944156796e+00 4.0213399687658814e+01 2.5469227044530145e+00 0 0 0
4212 15 5 1.0299999999999999e-01 4.5426506612432318e+00 4.0839323071131211e+01 3.4606776660620895e+00 0 0 0
4211 15 4 -2.0000000000000001e-01 4.5215524533843245e+00 4.1368421235082053e+01 1.1953690999306290e+00 0 0 0
4206 15 5 1.0299999999999999e-01 2.0103848942272293e+00 4.0959713941018386e+01 1.8186543424370714e+00 0 0 0
4205 15 4 -2.0000000000000001e-01 1.9683438552976147e+00 4.0926497061278226e+01 4.1741172873820451e+00 0 0 0
4201 15 1 -1.2000000000000000e-01 6.4864459205172409e-01 3.9332778124343754e+01 2.4934245947327471e+00 1 0 0
4203 15 3 5.9999999999999998e-02 6.5048668675637655e-01 3.8782201545283982e+01 1.5695124509565519e+00 1 0 0
4204 15 3 5.9999999999999998e-02 6.3031009213596101e-01 3.8740194437854640e+01 3.4019785386168433e+00 1 0 0
4227 15 3 5.9999999999999998e-02 5.7655553999182034e+00 3.9036627154747571e+01 1.4285537350994009e+00 0 0 0
4828 17 3 5.9999999999999998e-02 5.8564854589312407e+00 4.3686176603970303e+01 2.8447926901991161e+00 0 0 0
4817 18 4 -2.0000000000000001e-01 4.4575331347079077e+00 4.2806289426446384e+01 6.0354206111038060e+00 0 0 0
4810 17 3 5.9999999999999998e-02 3.4572916672875444e+00 4.3702300410190105e+01 2.9798339710678259e+00 0 0 0
4217 16 4 -2.0000000000000001e-01 4.4079052887865373e+00 3.8823576820398365e+01 5.6530215380447331e+00 0 0 0
4804 17 3 5.9999999999999998e-02 6.7070690404196687e-01 4.3699648008725028e+01 3.1704458623446983e+00 1 0 0
4229 15 4 -2.0000000000000001e-01 7.1503189504433138e+00 4.0993985945821628e+01 4.1661531732864709e+00 0 0 0
4230 15 5 1.0299999999999999e-01 7.0756834147734144e+00 4.1152261158166098e+01 1.8070779519291107e+00 0 0 0
4226 15 2 9.7000000000000003e-02 7.1328116841033440e+00 4.0287509178939004e+01 2.5235214948711775e+00 0 0 0
4252 15 3 5.9999999999999998e-02 1.0956275738076210e+01 3.8675248687437929e+01 2.6951723977472493e+00 0 0 0
4234 15 3 5.9999999999999998e-02 8.2935595458839870e+00 3.8770338759708068e+01 3.2351804996704971e+00 0 0 0
4251 15 3 5.9999999999999998e-02 1.0956209399399782e+01 3.9158707470725361e+01 1.1208887967730408e+00 0 0 0
4233 15 3 5.9999999999999998e-02 8.4340065382269973e+00 3.8827065781890347e+01 1.4855128378052262e+00 0 0 0
4231 15 1 -1.2000000000000000e-01 8.4282341386083761e+00 3.9459810576944179e+01 2.4009960213814479e+00 0 0 0
4249 15 1 -1.2000000000000000e-01 1.0976005384790545e+01 3.9576729604153158e+01 2.1031488851980411e+00 0 0 0
4232 15 2 9.7000000000000003e-02 9.6971917622580168e+00 4.0334589193574189e+01 2.3658578374089529e+00 0 0 0
4236 15 5 1.0299999999999999e-01 9.6941573635158420e+00 4.0825292093356630e+01 3.3274249749192388e+00 0 0 0
4235 15 4 -2.0000000000000001e-01 9.7244706431927277e+00 4.1549606902817558e+01 1.0561841633833764e+00 0 0 0
4834 17 3 5.9999999999999998e-02 8.3777260388998211e+00 4.3683761131993215e+01 2.9426239897257904e+00 0 0 0
4852 17 3 5.9999999999999998e-02 1.0865271968063702e+01 4.3600694366204586e+01 2.8436519027353939e+00 0 0 0
4241 16 4 -2.0000000000000001e-01 9.3494188984117574e+00 3.8034856565481455e+01 5.8368191803643237e+00 0 0 0
4253 15 4 -2.0000000000000001e-01 1.2182804338051143e+01 4.0925072139896372e+01 3.9930326309959407e+00 0 0 0
4254 15 5 1.0299999999999999e-01 1.2243500821010269e+01 4.1246550351067150e+01 1.7916690552400576e+00 0 0 0
4250 15 2 9.7000000000000003e-02 1.2261529374229699e+01 4.0371594117231844e+01 2.3688714347517354e+00 0 0 0
4257 15 3 5.9999999999999998e-02 1.3580373392400983e+01 3.9093789852310721e+01 1.2155521214213896e+00 0 0 0
4258 15 3 5.9999999999999998e-02 1.3723749678252480e+01 3.8849992540456782e+01 2.9524109632153350e+00 0 0 0
4255 15 1 -1.2000000000000000e-01 1.3600486222513920e+01 3.9554746053409033e+01 2.1283798827072147e+00 0 0 0
4256 15 2 9.7000000000000003e-02 1.4863641016324856e+01 4.0383982676297279e+01 2.3894997187334974e+00 0 0 0
4260 15 5 1.0299999999999999e-01 1.4621605043207824e+01 4.0997726270874580e+01 3.2802336678979702e+00 0 0 0
4259 15 4 -2.0000000000000001e-01 1.4968595150477674e+01 4.1615090167733158e+01 1.1869637485922513e+00 0 0 0
4858 17 3 5.9999999999999998e-02 1.3771949426766257e+01 4.3778931443957227e+01 2.8615947398319430e+00 0 0 0
4265 16 4 -2.0000000000000001e-01 1.4952788227359733e+01 3.8104918328880238e+01 6.0598758145828500e+00 0 0 0
49879 1777 6 -8.4760000000000002e-01 1.6053931978153894e+01 3.1308474456468254e+01 6.1057279955029237e+01 0 0 0
4276 15 3 5.9999999999999998e-02 1.5912440175156474e+01 3.8816249171439381e+01 3.4071051129920606e+00 0 0 0
4803 17 3 5.9999999999999998e-02 7.0121179975258141e-01 4.4012653881198730e+01 1.3899794448009046e+00 1 0 0
4809 17 3 5.9999999999999998e-02 3.0339156556606564e+00 4.4167764314714191e+01 1.1787640391043890e+00 0 0 0
4827 17 3 5.9999999999999998e-02 5.9917422213693339e+00 4.4079648008657202e+01 1.1573317103213980e+00 0 0 0
4807 17 1 -1.2000000000000000e-01 3.2913613328114781e+00 4.4522728290324238e+01 2.2321345089302262e+00 0 0 0
4825 17 1 -1.2000000000000000e-01 5.9187301590896624e+00 4.4519243411300025e+01 2.1632219460241999e+00 0 0 0
4802 17 2 9.7000000000000003e-02 2.0242567538562839e+00 4.5283808216075855e+01 2.7072107171837163e+00 0 0 0
4808 17 2 9.7000000000000003e-02 4.5847515768793121e+00 4.5305434984543886e+01 2.2804931130792259e+00 0 0 0
4805 17 4 -2.0000000000000001e-01 2.1310353575922907e+00 4.5657393021095089e+01 4.4593827780859110e+00 0 0 0
4812 17 5 1.0299999999999999e-01 4.5832827005089092e+00 4.5858438897901124e+01 3.2377989150526285e+00 0 0 0
4806 17 5 1.0299999999999999e-01 2.0386217256785470e+00 4.6281968498166940e+01 2.1979435994808845e+00 0 0 0
4811 17 4 -2.0000000000000001e-01 4.6046232992848255e+00 4.6543462904815357e+01 1.0767031917009273e+00 0 0 0
5410 19 3 5.9999999999999998e-02 3.2369935960427738e+00 4.8657899379405684e+01 3.1099864520906912e+00 0 0 0
5428 19 3 5.9999999999999998e-02 5.7323874085781279e+00 4.8826601220868888e+01 2.9290955759095185e+00 0 0 0
5409 19 3 5.9999999999999998e-02 3.2575068926388497e+00 4.9046435165057666e+01 1.3223223134708306e+00 0 0 0
4801 17 1 -1.2000000000000000e-01 7.0238319107347147e-01 4.4500814232664929e+01 2.3645039106406402e+00 1 0 0
5403 19 3 5.9999999999999998e-02 6.5596798206713702e-01 4.9033849203792144e+01 1.1357176112554710e+00 1 0 0
5404 19 3 5.9999999999999998e-02 6.5524513560701680e-01 4.8581574335403133e+01 2.7408348562402485e+00 1 0 0
5401 19 1 -1.2000000000000000e-01 5.9618963315803108e-01 4.9422539934899355e+01 2.1554414531050425e+00 1 0 0
5407 19 1 -1.2000000000000000e-01 3.2073697382179569e+00 4.9452339515951017e+01 2.3668446651898938e+00 0 0 0
5425 19 1 -1.2000000000000000e-01 5.7777989270454855e+00 4.9662443809398077e+01 2.2273669177268745e+00 0 0 0
5427 19 3 5.9999999999999998e-02 5.8456838522508630e+00 4.9267046328150997e+01 1.2173798700171476e+00 0 0 0
5417 20 4 -2.0000000000000001e-01 4.4679288319269164e+00 4.7751439225452927e+01 5.7846976872195262e+00 0 0 0
4851 17 3 5.9999999999999998e-02 1.1095237069395001e+01 4.4018928094028475e+01 1.2869242441515472e+00 0 0 0
4833 17 3 5.9999999999999998e-02 8.3249062186154354e+00 4.4170314289869445e+01 1.3251516875350369e+00 0 0 0
4830 17 5 1.0299999999999999e-01 7.2093351632048908e+00 4.6113128319000559e+01 1.6466255516116304e+00 0 0 0
4829 17 4 -2.0000000000000001e-01 7.0511013544157919e+00 4.6130318366237177e+01 4.0517124006694631e+00 0 0 0
4826 17 2 9.7000000000000003e-02 7.1600125299977035e+00 4.5375811193811366e+01 2.4207348490112763e+00 0 0 0
4831 17 1 -1.2000000000000000e-01 8.4561997874707870e+00 4.4542267582610478e+01 2.3025940382150498e+00 0 0 0
4849 17 1 -1.2000000000000000e-01 1.1103918185733445e+01 4.4491181391641746e+01 2.2799486921261978e+00 0 0 0
4832 17 2 9.7000000000000003e-02 9.8546789268600214e+00 4.5302468325787750e+01 2.3881670511240340e+00 0 0 0
4836 17 5 1.0299999999999999e-01 9.8991926533814247e+00 4.5717278472519368e+01 3.3618820953896837e+00 0 0 0
4835 17 4 -2.0000000000000001e-01 9.9257877375739056e+00 4.6627017383418746e+01 1.1846977022350953e+00 0 0 0
5452 19 3 5.9999999999999998e-02 1.0947086445036902e+01 4.8891435650614852e+01 2.8341974600164930e+00 0 0 0
5434 19 3 5.9999999999999998e-02 8.3117657362335713e+00 4.8718623773516263e+01 2.6077655840933334e+00 0 0 0
5451 19 3 5.9999999999999998e-02 1.0991637185547676e+01 4.9379162973861867e+01 1.1485612881934739e+00 0 0 0
5433 19 3 5.9999999999999998e-02 8.3671965465000362e+00 4.9339399160310037e+01 1.1507885152784814e+00 0 0 0
5449 19 1 -1.2000000000000000e-01 1.0904697917630196e+01 4.9766484566868641e+01 2.2164452360875240e+00 0 0 0
5431 19 1 -1.2000000000000000e-01 8.2576442000925780e+00 4.9706189284343374e+01 2.1358343973701883e+00 0 0 0
4854 17 5 1.0299999999999999e-01 1.2293776761527287e+01 4.6256451993886493e+01 2.0942302428871331e+00 0 0 0
4853 17 4 -2.0000000000000001e-01 1.2459323130388084e+01 4.5792991549862492e+01 4.3011669640624559e+00 0 0 0
4857 17 3 5.9999999999999998e-02 1.3545473757081979e+01 4.4179721030145750e+01 1.1999738700082947e+00 0 0 0
4850 17 2 9.7000000000000003e-02 1.2375007872818571e+01 4.5354389611655265e+01 2.6059518482229183e+00 0 0 0
4855 17 1 -1.2000000000000000e-01 1.3660418724796292e+01 4.4569328543682779e+01 2.2051794693688271e+00 0 0 0
4856 17 2 9.7000000000000003e-02 1.4930663300864730e+01 4.5428789243968467e+01 2.3450241961349332e+00 0 0 0
4860 17 5 1.0299999999999999e-01 1.4997630896466829e+01 4.5893069649390448e+01 3.3127424793394908e+00 0 0 0
4859 17 4 -2.0000000000000001e-01 1.4835835321591864e+01 4.6774148371665490e+01 1.1433778743225573e+00 0 0 0
5458 19 3 5.9999999999999998e-02 1.3516166606882907e+01 4.8861389617127031e+01 3.0242498995992584e+00 0 0 0
5457 19 3 5.9999999999999998e-02 1.3501999957338501e+01 4.9040937196202812e+01 1.3546106618422129e+00 0 0 0
5455 19 1 -1.2000000000000000e-01 1.3525865189885996e+01 4.9578513208280725e+01 2.2620637192045883e+00 0 0 0
5465 20 4 -2.0000000000000001e-01 1.4859788714848280e+01 4.8217490246174741e+01 5.9358689842013286e+00 0 0 0
5473 19 1 -1.2000000000000000e-01 1.6084206964125578e+01 4.9579132599175097e+01 2.1690456283301405e+00 0 0 0
5402 19 2 9.7000000000000003e-02 1.9001157053375897e+00 5.0286467914506957e+01 2.3402462720050776e+00 0 0 0
5408 19 2 9.7000000000000003e-02 4.4789178309653552e+00 5.0376714322185421e+01 2.4333492039888602e+00 0 0 0
5405 19 4 -2.0000000000000001e-01 1.7501093243713424e+00 5.1170962222500101e+01 3.8829244740259603e+00 0 0 0
5412 19 5 1.0299999999999999e-01 4.5701111045639182e+00 5.0824973980442579e+01 3.4291947971722516e+00 0 0 0
5406 19 5 1.0299999999999999e-01 1.8853848505536728e+00 5.1090883455520967e+01 1.5788172809386920e+00 0 0 0
5411 19 4 -2.0000000000000001e-01 4.4268205616905201e+00 5.1690089339648281e+01 1.2112862596034415e+00 0 0 0
6010 21 3 5.9999999999999998e-02 3.0690791400789861e+00 5.4080975804118211e+01 3.4993461223501203e+00 0 0 0
6007 21 1 -1.2000000000000000e-01 2.9993154864822547e+00 5.4797176636564494e+01 2.6423527611814088e+00 0 0 0
6009 21 3 5.9999999999999998e-02 2.7642015395033841e+00 5.4239586117717501e+01 1.7058036883922907e+00 0 0 0
6025 21 1 -1.2000000000000000e-01 5.5996588043963218e+00 5.4769920790914433e+01 2.3773644974865631e+00 0 0 0
6002 21 2 9.7000000000000003e-02 1.7764650776946913e+00 5.5695997230398447e+01 2.9448268309737391e+00 0 0 0
6008 21 2 9.7000000000000003e-02 4.3175995781538736e+00 5.5570994826018392e+01 2.4714514798212668e+00 0 0 0
6001 21 1 -1.2000000000000000e-01 4.5666677337837791e-01 5.4872328465177652e+01 2.6911358936354945e+00 1 0 0
6003 21 3 5.9999999999999998e-02 6.5391272907837061e-01 5.4305140095309845e+01 1.7490446586071355e+00 1 0 0
6004 21 3 5.9999999999999998e-02 3.4941731617265076e-01 5.4116766007874439e+01 3.4354377266311511e+00 1 0 0
6028 21 3 5.9999999999999998e-02 5.5966921847794548e+00 5.4133580194839972e+01 3.3787592800292257e+00 0 0 0
6012 21 5 1.0299999999999999e-01 4.4040512013253741e+00 5.6244389041941169e+01 3.2907719806519560e+00 0 0 0
6027 21 3 5.9999999999999998e-02 5.6715696077802829e+00 5.4200342276352977e+01 1.4525629048953586e+00 0 0 0
6005 21 4 -2.0000000000000001e-01 1.8721323331263702e+00 5.6137669776265732e+01 4.6419929179524306e+00 0 0 0
5426 19 2 9.7000000000000003e-02 6.9757357837637288e+00 5.0501743138739258e+01 2.4661273027285353e+00 0 0 0
5432 19 2 9.7000000000000003e-02 9.5594506456540120e+00 5.0527513529435979e+01 2.2955901202293680e+00 0 0 0
5429 19 4 -2.0000000000000001e-01 7.0096949017001853e+00 5.0970130330222105e+01 4.1458736381762717e+00 0 0 0
5430 19 5 1.0299999999999999e-01 6.9606169583535813e+00 5.1440429084032409e+01 1.8816503415173136e+00 0 0 0
5435 19 4 -2.0000000000000001e-01 9.4818984576067127e+00 5.1747582156739277e+01 1.0076056591171463e+00 0 0 0
5436 19 5 1.0299999999999999e-01 9.5352080686586653e+00 5.1080875691307256e+01 3.2505856172469065e+00 0 0 0
6052 21 3 5.9999999999999998e-02 1.0831965250644201e+01 5.3862118240241806e+01 2.6197086285014013e+00 0 0 0
6034 21 3 5.9999999999999998e-02 8.3010667756767926e+00 5.4060857622431534e+01 3.3196204191155720e+00 0 0 0
6033 21 3 5.9999999999999998e-02 8.2287151628563127e+00 5.4079358821293887e+01 1.5323380419998254e+00 0 0 0
6031 21 1 -1.2000000000000000e-01 8.2321010288370822e+00 5.4669027536340501e+01 2.4222078669252491e+00 0 0 0
6051 21 3 5.9999999999999998e-02 1.0692079584632721e+01 5.4456371620333222e+01 1.0549920888141340e+00 0 0 0
6049 21 1 -1.2000000000000000e-01 1.0750081044165906e+01 5.4736014126109097e+01 2.0789928343071655e+00 0 0 0
6026 21 2 9.7000000000000003e-02 6.9323660015823929e+00 5.5535767854474543e+01 2.4942348951627613e+00 0 0 0
6032 21 2 9.7000000000000003e-02 9.5732042104947457e+00 5.5453807309825947e+01 2.3825620149506275e+00 0 0 0
5453 19 4 -2.0000000000000001e-01 1.2319704306481649e+01 5.1412308533998520e+01 3.8468533626071224e+00 0 0 0
6041 22 4 -2.0000000000000001e-01 9.5535356226600161e+00 5.2772709313966864e+01 5.7682852006950434e+00 0 0 0
6050 21 2 9.7000000000000003e-02 1.2103724621402550e+01 5.5523292131439376e+01 2.4049521786435766e+00 0 0 0
6054 21 5 1.0299999999999999e-01 1.2288226463096052e+01 5.6360658841866297e+01 1.8473155132241057e+00 0 0 0
6036 21 5 1.0299999999999999e-01 9.7010911694058635e+00 5.6063253185798061e+01 3.2424886426600881e+00 0 0 0
6053 21 4 -2.0000000000000001e-01 1.2105097296336941e+01 5.6192502350420462e+01 4.0788876008438919e+00 0 0 0
5450 19 2 9.7000000000000003e-02 1.2246597628298273e+01 5.0476240767351499e+01 2.3568844392536672e+00 0 0 0
5454 19 5 1.0299999999999999e-01 1.2213426121423328e+01 5.1260380325686370e+01 1.5429335639883701e+00 0 0 0
5456 19 2 9.7000000000000003e-02 1.4866124836773087e+01 5.0433321588945752e+01 2.3086846641431595e+00 0 0 0
6057 21 3 5.9999999999999998e-02 1.3363306812706194e+01 5.4028100534535319e+01 1.4491657125043569e+00 0 0 0
6058 21 3 5.9999999999999998e-02 1.3437168539152120e+01 5.3856995711181789e+01 3.0593146645249214e+00 0 0 0
5460 19 5 1.0299999999999999e-01 1.4781477379442578e+01 5.0875200620181324e+01 3.3522244204002285e+00 0 0 0
6055 21 1 -1.2000000000000000e-01 1.3407867026400584e+01 5.4606953675086586e+01 2.2983435884430690e+00 0 0 0
5459 19 4 -2.0000000000000001e-01 1.4814965877755807e+01 5.1682199918571591e+01 1.0515883901700420e+00 0 0 0
6056 21 2 9.7000000000000003e-02 1.4676963072546258e+01 5.5399615454152745e+01 2.3727564332917064e+00 0 0 0
6060 21 5 1.0299999999999999e-01 1.4704914088858732e+01 5.5876524614084225e+01 3.3748986129753860e+00 0 0 0
6065 22 4 -2.0000000000000001e-01 1.4715078775545225e+01 5.3287108084120341e+01 5.6893005191970225e+00 0 0 0
6076 21 3 5.9999999999999998e-02 1.5803741856453586e+01 5.3642850895485331e+01 2.7613543195095742e+00 0 0 0
6073 21 1 -1.2000000000000000e-01 1.5942826473685180e+01 5.4525487507228625e+01 2.1628842085104720e+00 0 0 0
6075 21 3 5.9999999999999998e-02 1.6006381131647125e+01 5.4202996851324507e+01 1.0574969704481516e+00 0 0 0
6006 21 5 1.0299999999999999e-01 1.6937847873905840e+00 5.6643955502617729e+01 2.3942052915178724e+00 0 0 0
6011 21 4 -2.0000000000000001e-01 4.2836929662037120e+00 5.6610929942335687e+01 1.0702544629596045e+00 0 0 0
6604 23 3 5.9999999999999998e-02 5.6029553150944156e-01 5.8782585857986028e+01 3.4688821248930530e+00 1 0 0
6610 23 3 5.9999999999999998e-02 3.1799464142075400e+00 5.8836959931383518e+01 3.2795314977511367e+00 0 0 0
6628 23 3 5.9999999999999998e-02 5.6838481688457962e+00 5.8816022541478155e+01 3.3707970707176549e+00 0 0 0
6609 23 3 5.9999999999999998e-02 3.0546037619798341e+00 5.9241268375747524e+01 1.6240831867575216e+00 0 0 0
6625 23 1 -1.2000000000000000e-01 5.6627874081895850e+00 5.9618267491820355e+01 2.6281358995950321e+00 0 0 0
6607 23 1 -1.2000000000000000e-01 3.1120523797766704e+00 5.9666141421482244e+01 2.6448148176564632e+00 0 0 0
6608 23 2 9.7000000000000003e-02 4.3885050251509083e+00 6.0517645243365315e+01 2.6951650422628295e+00 0 0 0
6612 23 5 1.0299999999999999e-01 4.3951826128711415e+00 6.1189456782374698e+01 3.5868832910496398e+00 0 0 0
6602 23 2 9.7000000000000003e-02 1.8563248417425426e+00 6.0410720623642199e+01 2.8814183695751887e+00 0 0 0
6606 23 5 1.0299999999999999e-01 1.9419531525611371e+00 6.1268184206530798e+01 2.1761399528140557e+00 0 0 0
6605 23 4 -2.0000000000000001e-01 1.8173470664778542e+00 6.1160414411488844e+01 4.5527992914241526e+00 0 0 0
6611 23 4 -2.0000000000000001e-01 4.3366158511242219e+00 6.1541669546610585e+01 1.2949685727158513e+00 0 0 0
6601 23 1 -1.2000000000000000e-01 5.6499352198399300e-01 5.9520020938473685e+01 2.7327245877276471e+00 1 0 0
6603 23 3 5.9999999999999998e-02 6.3786108186815593e-01 5.8994691430107764e+01 1.7798584261146351e+00 1 0 0
6627 23 3 5.9999999999999998e-02 5.7442947977994221e+00 5.9162086761770176e+01 1.6261086660177149e+00 0 0 0
6029 21 4 -2.0000000000000001e-01 7.0330242523670492e+00 5.6423683399305602e+01 4.0466118318938040e+00 0 0 0
6030 21 5 1.0299999999999999e-01 7.0686776946566097e+00 5.6225433148930264e+01 1.6651679855894626e+00 0 0 0
6035 21 4 -2.0000000000000001e-01 9.4608165494518008e+00 5.6610848884046106e+01 1.0856914452131323e+00 0 0 0
6629 23 4 -2.0000000000000001e-01 6.9531755449229093e+00 6.1131917798197115e+01 4.4348915521175103e+00 0 0 0
6626 23 2 9.7000000000000003e-02 6.9923551018680739e+00 6.0413699875930384e+01 2.8471048084821553e+00 0 0 0
6630 23 5 1.0299999999999999e-01 7.0835414964353607e+00 6.1234309720878102e+01 2.1719443728883494e+00 0 0 0
6652 23 3 5.9999999999999998e-02 1.0726350817971596e+01 5.8731386506953164e+01 3.2167362426160153e+00 0 0 0
6634 23 3 5.9999999999999998e-02 8.2539694995367761e+00 5.8701052327053318e+01 3.3252148745903254e+00 0 0 0
6633 23 3 5.9999999999999998e-02 8.2117150806569690e+00 5.9036404472628583e+01 1.7220470391001819e+00 0 0 0
6651 23 3 5.9999999999999998e-02 1.0955445905092896e+01 5.9040807577829071e+01 1.5801244239787047e+00 0 0 0
6631 23 1 -1.2000000000000000e-01 8.2698910814293640e+00 5.9557057757047517e+01 2.6200454834897315e+00 0 0 0
6649 23 1 -1.2000000000000000e-01 1.0814271614079310e+01 5.9600313397678299e+01 2.5707260675026569e+00 0 0 0
6636 23 5 1.0299999999999999e-01 9.4347660230900967e+00 6.1051253325254208e+01 3.4901512668154209e+00 0 0 0
6632 23 2 9.7000000000000003e-02 9.4959231163845796e+00 6.0404677981745749e+01 2.6244983270528301e+00 0 0 0
6635 23 4 -2.0000000000000001e-01 9.5061916842086536e+00 6.1452192584481537e+01 1.1639376709491287e+00 0 0 0
6641 24 4 -2.0000000000000001e-01 9.4352307797842521e+00 5.8060060278542522e+01 6.0533745359975155e+00 0 0 0
6654 23 5 1.0299999999999999e-01 1.2031955353907671e+01 6.1286293566994516e+01 2.3493283469343513e+00 0 0 0
6650 23 2 9.7000000000000003e-02 1.2114158957047582e+01 6.0355092674650010e+01 2.8326792195270141e+00 0 0 0
6653 23 4 -2.0000000000000001e-01 1.2156233458286227e+01 6.0783919249858158e+01 4.6043470638318356e+00 0 0 0
6059 21 4 -2.0000000000000001e-01 1.4750022215053644e+01 5.6669122005303748e+01 1.0601046035754722e+00 0 0 0
6657 23 3 5.9999999999999998e-02 1.3431871006178085e+01 5.9080286334580151e+01 1.4047874862203413e+00 0 0 0
6658 23 3 5.9999999999999998e-02 1.3325326690709851e+01 5.8701359983787491e+01 3.1191473611870899e+00 0 0 0
6655 23 1 -1.2000000000000000e-01 1.3380464032720191e+01 5.9521754770129156e+01 2.4125525982807559e+00 0 0 0
6660 23 5 1.0299999999999999e-01 1.4646266587759134e+01 6.0973860379979037e+01 3.4042313279453240e+00 0 0 0
6656 23 2 9.7000000000000003e-02 1.4708998679678087e+01 6.0360673412212428e+01 2.5332122727626976e+00 0 0 0
6659 23 4 -2.0000000000000001e-01 1.4810760913493462e+01 6.1486313757967970e+01 1.1475791279967900e+00 0 0 0
6665 24 4 -2.0000000000000001e-01 1.4794241468260052e+01 5.8097078392964939e+01 5.9384822681214020e+00 0 0 0
6676 23 3 5.9999999999999998e-02 1.5633463795941976e+01 5.8564746013145999e+01 3.1809950370322073e+00 0 0 0
6675 23 3 5.9999999999999998e-02 1.5911242550066678e+01 5.8966989778526930e+01 1.4057403750319377e+00 0 0 0
6673 23 1 -1.2000000000000000e-01 1.5912709595428124e+01 5.9395075697582008e+01 2.4546387284336393e+00 0 0 0
4200 14 5 1.0299999999999999e-01 1.7159577543202427e+00 3.3112656653663549e+01 6.6470165841194904e+00 0 0 0
3616 14 3 5.9999999999999998e-02 3.3002348216181057e+00 3.5307076329574670e+01 6.8797211572815185e+00 0 0 0
4198 14 3 5.9999999999999998e-02 7.0806506511990819e-01 3.5354533790658067e+01 6.9147922962645039e+00 1 0 0
3615 14 3 5.9999999999999998e-02 3.2519677096625030e+00 3.4818200160786972e+01 8.6666588834646365e+00 0 0 0
3619 14 1 -1.2000000000000000e-01 5.7412737714502784e+00 3.4287202047757077e+01 7.9245450664337849e+00 0 0 0
3613 14 1 -1.2000000000000000e-01 3.1886777547917027e+00 3.4438534880614228e+01 7.6059937479269415e+00 0 0 0
4196 14 2 9.7000000000000003e-02 1.7824143696576267e+00 3.3708654849449005e+01 7.5522952879630560e+00 0 0 0
3614 14 2 9.7000000000000003e-02 4.4597124310998089e+00 3.3518723644427233e+01 7.4881306390111737e+00 0 0 0
3618 14 5 1.0299999999999999e-01 4.4198910401848241e+00 3.2765166037012996e+01 8.3428261250603821e+00 0 0 0
4199 14 4 -2.0000000000000001e-01 1.7508169800765923e+00 3.2583356164830022e+01 8.8761841799797718e+00 0 0 0
18611 63 4 -2.0000000000000001e-01 4.5589411184585567e+00 3.6332797487596856e+01 1.0888885397071904e+01 0 0 0
4195 14 1 -1.2000000000000000e-01 5.1882523284520854e-01 3.4535773889468047e+01 7.5781713306141043e+00 1 0 0
4197 14 3 5.9999999999999998e-02 4.2076581426237392e-01 3.4956978707229133e+01 8.5642078927432426e+00 1 0 0
18609 63 3 5.9999999999999998e-02 3.1925660330886196e+00 3.3911482768172405e+01 1.1451017710201613e+01 0 0 0
18606 63 5 1.0299999999999999e-01 1.8994351959469089e+00 3.6208201471723207e+01 1.1841581416054638e+01 0 0 0
3621 14 3 5.9999999999999998e-02 5.6749768870960171e+00 3.4657241091236195e+01 8.9257027657745809e+00 0 0 0
3622 14 3 5.9999999999999998e-02 5.6900468894702261e+00 3.5126178723763154e+01 7.2379438281771735e+00 0 0 0
18603 63 3 5.9999999999999998e-02 6.8949242180219317e-01 3.4136474587934487e+01 1.1349871986861489e+01 1 0 0
18627 63 3 5.9999999999999998e-02 5.7673518155959576e+00 3.3905827688926337e+01 1.1426907980404657e+01 0 0 0
47030 827 7 4.2380000000000001e-01 1.6025862878897883e+01 3.8165208387911925e+01 4.6033363922504947e+01 0 0 0
18625 63 1 -1.2000000000000000e-01 5.7971904180594374e+00 3.4427611857800926e+01 1.2339593990133165e+01 0 0 0
3646 14 3 5.9999999999999998e-02 1.0905227514352996e+01 3.5405087748297007e+01 7.1664710914792664e+00 0 0 0
3640 14 3 5.9999999999999998e-02 8.3871701102813017e+00 3.5355892704966664e+01 7.3857625980148010e+00 0 0 0
3624 14 5 1.0299999999999999e-01 7.1050793382589026e+00 3.3087027584357500e+01 6.6077026711606281e+00 0 0 0
3623 14 4 -2.0000000000000001e-01 6.9226748107422544e+00 3.2276617376303655e+01 8.7918018698191673e+00 0 0 0
3620 14 2 9.7000000000000003e-02 7.0670361886223958e+00 3.3591379392636611e+01 7.6431098893749772e+00 0 0 0
3645 14 3 5.9999999999999998e-02 1.0808738815995138e+01 3.4804057648280278e+01 8.7988803875221180e+00 0 0 0
3639 14 3 5.9999999999999998e-02 8.4013884656223858e+00 3.4572988161659701e+01 8.9822794307093954e+00 0 0 0
3643 14 1 -1.2000000000000000e-01 1.0869859763584646e+01 3.4487823265750549e+01 7.8059452152175020e+00 0 0 0
3637 14 1 -1.2000000000000000e-01 8.3811919954419398e+00 3.4380205172824112e+01 7.9022599235820721e+00 0 0 0
3638 14 2 9.7000000000000003e-02 9.5844698272987401e+00 3.3659816513890149e+01 7.4984910129166362e+00 0 0 0
3642 14 5 1.0299999999999999e-01 9.6589816790582184e+00 3.2700555066239801e+01 8.0678150751409579e+00 0 0 0
18635 63 4 -2.0000000000000001e-01 9.9245580259554291e+00 3.6207130862613212e+01 1.0915908187125428e+01 0 0 0
18630 63 5 1.0299999999999999e-01 7.0180711030906062e+00 3.5990153104007142e+01 1.1708032141433893e+01 0 0 0
18633 63 3 5.9999999999999998e-02 8.2540449949743309e+00 3.3823353482348260e+01 1.1334594210682592e+01 0 0 0
18651 63 3 5.9999999999999998e-02 1.1176035950458150e+01 3.3675800182027515e+01 1.1451052489579860e+01 0 0 0
3644 14 2 9.7000000000000003e-02 1.2187343171829554e+01 3.3657321916670710e+01 7.7131494868943129e+00 0 0 0
50610 2020 7 4.2380000000000001e-01 1.5803315532490050e+01 4.4057584930599084e+01 3.3928866808568038e+01 0 0 0
3648 14 5 1.0299999999999999e-01 1.2086340884084947e+01 3.3223859379044214e+01 6.7558245434856969e+00 0 0 0
18654 63 5 1.0299999999999999e-01 1.2325741978199812e+01 3.5848283489988731e+01 1.1961363031530173e+01 0 0 0
3647 14 4 -2.0000000000000001e-01 1.1990016770726097e+01 3.2213526273339610e+01 8.8175826029081694e+00 0 0 0
3664 14 3 5.9999999999999998e-02 1.3228820329015104e+01 3.5476180341946844e+01 7.4374600842660703e+00 0 0 0
3663 14 3 5.9999999999999998e-02 1.3552514237557626e+01 3.4693933380047731e+01 8.9558649921550391e+00 0 0 0
3661 14 1 -1.2000000000000000e-01 1.3402875588109691e+01 3.4501805015735734e+01 7.9138407083859690e+00 0 0 0
18659 63 4 -2.0000000000000001e-01 1.4940882502173357e+01 3.6343881273023932e+01 1.1586490493835981e+01 0 0 0
3662 14 2 9.7000000000000003e-02 1.4696851639513101e+01 3.3791104105728643e+01 7.4388853403789321e+00 0 0 0
3666 14 5 1.0299999999999999e-01 1.4753409751810528e+01 3.2843707631803497e+01 7.9600469900190891e+00 0 0 0
18657 63 3 5.9999999999999998e-02 1.3593320322039512e+01 3.3792287272846252e+01 1.1487679472689047e+01 0 0 0
3669 14 3 5.9999999999999998e-02 1.5926738024267015e+01 3.5155393106798485e+01 8.6963447960098819e+00 0 0 0
3667 14 1 -1.2000000000000000e-01 1.5993566495459627e+01 3.4580156407909591e+01 7.8097501113080048e+00 0 0 0
48123 1191 7 4.2380000000000001e-01 1.5319501986781512e+01 3.2417215526459827e+01 5.7964647192384859e+01 0 0 0
4799 16 4 -2.0000000000000001e-01 1.7923311954988888e+00 3.7719019988290604e+01 8.9003945312187245e+00 0 0 0
4218 16 5 1.0299999999999999e-01 4.4032650582771051e+00 3.8030318198115950e+01 7.7497759360192182e+00 0 0 0
4800 16 5 1.0299999999999999e-01 1.9443525854529429e+00 3.8304586968309188e+01 6.6825537099047834e+00 0 0 0
4222 16 3 5.9999999999999998e-02 5.8031599548953832e+00 4.0466719285669271e+01 7.1941041355286535e+00 0 0 0
4216 16 3 5.9999999999999998e-02 2.9914391852880615e+00 4.0683632597007076e+01 7.1518712181049109e+00 0 0 0
4797 16 3 5.9999999999999998e-02 3.9281735029837250e-01 4.0247665582209095e+01 8.3901274287415255e+00 1 0 0
4798 16 3 5.9999999999999998e-02 4.6853176449762252e-01 4.0479143011278175e+01 6.6433921138525109e+00 1 0 0
4214 16 2 9.7000000000000003e-02 4.3672409341768130e+00 3.9074107965045911e+01 7.4047889880113464e+00 0 0 0
4796 16 2 9.7000000000000003e-02 1.7939612186258260e+00 3.8878077168411842e+01 7.5580078372478461e+00 0 0 0
4219 16 1 -1.2000000000000000e-01 5.6624281788190958e+00 3.9716750896228753e+01 7.8578828097701017e+00 0 0 0
4213 16 1 -1.2000000000000000e-01 3.0049922557978159e+00 3.9740561579684019e+01 7.7223913273571201e+00 0 0 0
4215 16 3 5.9999999999999998e-02 3.0135690066869554e+00 4.0181955754167902e+01 8.6984528497440721e+00 0 0 0
4221 16 3 5.9999999999999998e-02 5.5683781223393058e+00 4.0218306429511117e+01 8.8607443021670491e+00 0 0 0
19211 65 4 -2.0000000000000001e-01 4.3798313277976169e+00 4.1484896715570216e+01 1.0985418328358969e+01 0 0 0
4795 16 1 -1.2000000000000000e-01 4.5619061379731257e-01 3.9675878623685890e+01 7.4493088035077637e+00 1 0 0
4818 18 5 1.0299999999999999e-01 4.6452568222141641e+00 4.3111493857425003e+01 8.3440840240610630e+00 0 0 0
5399 18 4 -2.0000000000000001e-01 1.7766881960042828e+00 4.2748142862997007e+01 8.8320905460646468e+00 0 0 0
19203 65 3 5.9999999999999998e-02 5.2315429442134387e-01 3.8907111195148893e+01 1.1726003466677069e+01 1 0 0
19206 65 5 1.0299999999999999e-01 1.7703071088890558e+00 4.1187264127136970e+01 1.2070850936934240e+01 0 0 0
19209 65 3 5.9999999999999998e-02 3.1157655076159303e+00 3.9172628157639430e+01 1.1492541352200163e+01 0 0 0
5400 18 5 1.0299999999999999e-01 1.8705373570199950e+00 4.3152248311215963e+01 6.5332077239331019e+00 0 0 0
19227 65 3 5.9999999999999998e-02 5.5083823000424417e+00 3.9043785964440829e+01 1.1326097771247635e+01 0 0 0
19827 67 3 5.9999999999999998e-02 5.8106945695198933e+00 4.3737180196051270e+01 1.2117979764914232e+01 0 0 0
4841 18 4 -2.0000000000000001e-01 9.6291386005560167e+00 4.2622398960868281e+01 6.4383194463008087e+00 0 0 0
4247 16 4 -2.0000000000000001e-01 1.2066035077462770e+01 3.7915261095582849e+01 8.9178043054341458e+00 0 0 0
4223 16 4 -2.0000000000000001e-01 6.8700437513292991e+00 3.7720202789520613e+01 9.1825594568211049e+00 0 0 0
4242 16 5 1.0299999999999999e-01 9.5975153277882175e+00 3.8204732414594019e+01 8.2140292598634410e+00 0 0 0
4224 16 5 1.0299999999999999e-01 6.9050474936278317e+00 3.8231472371326113e+01 6.9227349227556898e+00 0 0 0
4246 16 3 5.9999999999999998e-02 1.0912386553520735e+01 4.0188924065658831e+01 6.3426279795791478e+00 0 0 0
4240 16 3 5.9999999999999998e-02 8.0395599762131447e+00 4.0389468471394828e+01 6.8693729455976831e+00 0 0 0
4220 16 2 9.7000000000000003e-02 6.8887299832551028e+00 3.8846267917112229e+01 7.8291927915768458e+00 0 0 0
4238 16 2 9.7000000000000003e-02 9.5254330970922965e+00 3.8936299818003640e+01 7.4059377526415622e+00 0 0 0
4243 16 1 -1.2000000000000000e-01 1.0837612568883181e+01 3.9749434241656957e+01 7.3308777719358389e+00 0 0 0
4237 16 1 -1.2000000000000000e-01 8.2156048261148911e+00 3.9679652545091812e+01 7.6737492729753223e+00 0 0 0
4239 16 3 5.9999999999999998e-02 8.3035665819924755e+00 4.0227219476461059e+01 8.6094159244577231e+00 0 0 0
4245 16 3 5.9999999999999998e-02 1.0913276336838384e+01 4.0626102784296592e+01 8.0065117329206750e+00 0 0 0
19235 65 4 -2.0000000000000001e-01 9.4670267716977339e+00 4.1376990211701312e+01 1.0737481464050713e+01 0 0 0
4823 18 4 -2.0000000000000001e-01 6.9503862684710089e+00 4.2942563997536958e+01 8.9789000823618412e+00 0 0 0
4842 18 5 1.0299999999999999e-01 9.6753499199605457e+00 4.3586414060958496e+01 8.6111682107917336e+00 0 0 0
19230 65 5 1.0299999999999999e-01 6.9700905484968763e+00 4.1154507399865047e+01 1.1818386396183552e+01 0 0 0
19233 65 3 5.9999999999999998e-02 8.0080757027972513e+00 3.8994854694667026e+01 1.1256302833602463e+01 0 0 0
19251 65 3 5.9999999999999998e-02 1.0982804436781239e+01 3.8983280120117477e+01 1.1428689643571115e+01 0 0 0
4824 18 5 1.0299999999999999e-01 6.9937462383311644e+00 4.3344902620131549e+01 6.5473278821564067e+00 0 0 0
19254 65 5 1.0299999999999999e-01 1.2045056410238042e+01 4.1253613310806706e+01 1.1717002269695394e+01 0 0 0
4248 16 5 1.0299999999999999e-01 1.2205990835482531e+01 3.8318847504965376e+01 6.6710280388045708e+00 0 0 0
4244 16 2 9.7000000000000003e-02 1.2132059567350767e+01 3.8943699519249058e+01 7.5407626608128968e+00 0 0 0
4847 18 4 -2.0000000000000001e-01 1.2009225130771899e+01 4.3184906483932131e+01 9.3400629123742789e+00 0 0 0
19833 67 3 5.9999999999999998e-02 8.3269266827080965e+00 4.3643038569589017e+01 1.2196640062906299e+01 0 0 0
19231 65 1 -1.2000000000000000e-01 8.1503305847877670e+00 3.9508506039798704e+01 1.2203348217077137e+01 0 0 0
19232 65 2 9.7000000000000003e-02 9.4277930656534679e+00 4.0421532236062056e+01 1.2218429126125612e+01 0 0 0
4848 18 5 1.0299999999999999e-01 1.2298868794090238e+01 4.3212171531240486e+01 7.0514656691236510e+00 0 0 0
4266 16 5 1.0299999999999999e-01 1.4499019111836493e+01 3.7945315004574866e+01 8.3354899521579462e+00 0 0 0
4865 18 4 -2.0000000000000001e-01 1.4762333547711430e+01 4.2983341223161325e+01 6.3544217296684620e+00 0 0 0
4264 16 3 5.9999999999999998e-02 1.3533739680538210e+01 4.0481557173962095e+01 7.0441060139374354e+00 0 0 0
4263 16 3 5.9999999999999998e-02 1.3468426934793692e+01 4.0069323548662460e+01 8.6602242653707453e+00 0 0 0
4261 16 1 -1.2000000000000000e-01 1.3476777337652040e+01 3.9639232506702143e+01 7.7024000299102298e+00 0 0 0
4262 16 2 9.7000000000000003e-02 1.4719691604443602e+01 3.8780289589701113e+01 7.6378042888343627e+00 0 0 0
19259 65 4 -2.0000000000000001e-01 1.4595811389435807e+01 4.1625137164249402e+01 1.1257577880614649e+01 0 0 0
4866 18 5 1.0299999999999999e-01 1.4747958095358889e+01 4.3140725757701055e+01 8.5606864844124910e+00 0 0 0
19257 65 3 5.9999999999999998e-02 1.3487758422577235e+01 3.9063342276187385e+01 1.1424885921135042e+01 0 0 0
4269 16 3 5.9999999999999998e-02 1.5885052894140665e+01 4.0130636893069351e+01 8.9664514800245332e+00 0 0 0
19275 65 3 5.9999999999999998e-02 1.6042719520966301e+01 3.9089681577455245e+01 1.1640268443102078e+01 0 0 0
4267 16 1 -1.2000000000000000e-01 1.6004029103106557e+01 3.9564383793362140e+01 8.0651545879076458e+00 0 0 0
48708 1386 7 4.2380000000000001e-01 1.2721136324469082e+01 3.2168168386503950e+01 5.5484787868294774e+01 0 0 0
5396 18 2 9.7000000000000003e-02 1.9251424823632590e+00 4.3784908789638656e+01 7.4214308529042130e+00 0 0 0
19809 67 3 5.9999999999999998e-02 3.0476974172974511e+00 4.3938794052567964e+01 1.1815307848020009e+01 0 0 0
19803 67 3 5.9999999999999998e-02 5.6040727115453193e-01 4.3999700514034366e+01 1.1958605724095948e+01 1 0 0
4814 18 2 9.7000000000000003e-02 4.5207745057801905e+00 4.3863372974864816e+01 7.5545542213196093e+00 0 0 0
5397 18 3 5.9999999999999998e-02 4.2330018676980252e-01 4.5133683199687660e+01 8.3139447980451813e+00 1 0 0
4816 18 3 5.9999999999999998e-02 3.1995652945079120e+00 4.5486411530315664e+01 6.9069152420195863e+00 0 0 0
6000 20 5 1.0299999999999999e-01 1.7612853427485085e+00 4.7880767423410788e+01 6.6688383593060037e+00 0 0 0
4819 18 1 -1.2000000000000000e-01 5.7723235482829267e+00 4.4774614728760511e+01 7.5197905928265802e+00 0 0 0
4813 18 1 -1.2000000000000000e-01 3.2047694328262724e+00 4.4670951130047008e+01 7.5888339516049710e+00 0 0 0
4815 18 3 5.9999999999999998e-02 3.1465938858511238e+00 4.5232619931340764e+01 8.5617243158086200e+00 0 0 0
4821 18 3 5.9999999999999998e-02 5.7823895385173607e+00 4.5343458424029784e+01 8.4221874491057829e+00 0 0 0
19811 67 4 -2.0000000000000001e-01 4.6525823708715324e+00 4.6341467750509786e+01 1.1267434444492597e+01 0 0 0
5999 20 4 -2.0000000000000001e-01 1.8915386492074115e+00 4.7862143205007548e+01 9.0530628947249365e+00 0 0 0
5418 20 5 1.0299999999999999e-01 4.4155146496994977e+00 4.8104028615178684e+01 8.0963398361771084e+00 0 0 0
5414 20 2 9.7000000000000003e-02 4.4832050798386245e+00 4.8776346554657373e+01 7.2448970388325566e+00 0 0 0
5996 20 2 9.7000000000000003e-02 1.8598898810565700e+00 4.8677154884206111e+01 7.4536434713603557e+00 0 0 0
5395 18 1 -1.2000000000000000e-01 5.7509077335220571e-01 4.4608866702318913e+01 7.3108126000261597e+00 1 0 0
5398 18 3 5.9999999999999998e-02 5.9073464853041835e-01 4.5337664014720694e+01 6.5219443130745018e+00 1 0 0
5413 20 1 -1.2000000000000000e-01 3.1607020333931146e+00 4.9530584754260019e+01 7.3321551507783918e+00 0 0 0
5419 20 1 -1.2000000000000000e-01 5.7003445043401930e+00 4.9684490979301003e+01 7.4099857344382478e+00 0 0 0
20409 69 3 5.9999999999999998e-02 3.2575413370487110e+00 4.9019356906790222e+01 1.1619341490303750e+01 0 0 0
20403 69 3 5.9999999999999998e-02 8.0070016167217406e-01 4.9027447706841578e+01 1.1580130778976656e+01 1 0 0
20427 69 3 5.9999999999999998e-02 5.8861688824038367e+00 4.8687619378413054e+01 1.1861106791636777e+01 0 0 0
4822 18 3 5.9999999999999998e-02 5.8674642082462896e+00 4.5453709562882302e+01 6.6954157257702009e+00 0 0 0
19806 67 5 1.0299999999999999e-01 1.9266709837182283e+00 4.6215797172120972e+01 1.1917492682170071e+01 0 0 0
5995 20 1 -1.2000000000000000e-01 5.3045892938016459e-01 4.9479748396736021e+01 7.4241342683871485e+00 1 0 0
5997 20 3 5.9999999999999998e-02 6.0114659619983435e-01 4.9990837841873805e+01 8.4539651829802764e+00 1 0 0
5441 20 4 -2.0000000000000001e-01 9.5414700367123171e+00 4.7737532126294354e+01 6.2318432559610910e+00 0 0 0
4844 18 2 9.7000000000000003e-02 1.2163301205918033e+01 4.3948570114695478e+01 7.7921699869977559e+00 0 0 0
4838 18 2 9.7000000000000003e-02 9.6614247267340332e+00 4.4026717517760851e+01 7.5883415360587181e+00 0 0 0
4820 18 2 9.7000000000000003e-02 7.0672722505644971e+00 4.3972068461194596e+01 7.4848431036802783e+00 0 0 0
4846 18 3 5.9999999999999998e-02 1.1173055144586174e+01 4.5148221548023599e+01 6.4790143368846866e+00 0 0 0
4840 18 3 5.9999999999999998e-02 8.4572775474485127e+00 4.5260482797207537e+01 6.4266849661703027e+00 0 0 0
5424 20 5 1.0299999999999999e-01 7.1039226404301479e+00 4.8094962186360050e+01 6.9153821575146335e+00 0 0 0
5423 20 4 -2.0000000000000001e-01 7.0073467297611325e+00 4.7936267612516211e+01 9.0918500227795143e+00 0 0 0
5420 20 2 9.7000000000000003e-02 7.0076788996220332e+00 4.8858885140833912e+01 7.6211162699463921e+00 0 0 0
4837 18 1 -1.2000000000000000e-01 8.3339158048502995e+00 4.4838794818923006e+01 7.4195759663711716e+00 0 0 0
4843 18 1 -1.2000000000000000e-01 1.0979758767544991e+01 4.4836266977057804e+01 7.4379730979412804e+00 0 0 0
4839 18 3 5.9999999999999998e-02 8.3735785577151631e+00 4.5698512382423367e+01 8.1613820903445813e+00 0 0 0
4845 18 3 5.9999999999999998e-02 1.0893280528456032e+01 4.5692367691513425e+01 8.1457044477871907e+00 0 0 0
19835 67 4 -2.0000000000000001e-01 9.6255720728409333e+00 4.6055202337650300e+01 1.1011864761400371e+01 0 0 0
5442 20 5 1.0299999999999999e-01 9.5475748041789732e+00 4.8346425090512547e+01 8.4876297167775121e+00 0 0 0
5438 20 2 9.7000000000000003e-02 9.6215792135700831e+00 4.8951769169282414e+01 7.5935813990527459e+00 0 0 0
5443 20 1 -1.2000000000000000e-01 1.0873590404620721e+01 4.9806921572225967e+01 7.3983514370188308e+00 0 0 0
5437 20 1 -1.2000000000000000e-01 8.2919182455931288e+00 4.9722775994442308e+01 7.5807563652523706e+00 0 0 0
5444 20 2 9.7000000000000003e-02 1.2192585132432535e+01 4.9062670083732314e+01 7.7794541584686590e+00 0 0 0
19830 67 5 1.0299999999999999e-01 7.0429905964107480e+00 4.5931800709107826e+01 1.2154769483837923e+01 0 0 0
5447 20 4 -2.0000000000000001e-01 1.2164236615815987e+01 4.8353016111670861e+01 9.4563031566273246e+00 0 0 0
5448 20 5 1.0299999999999999e-01 1.2307178750651561e+01 4.8207854574643413e+01 7.1170895918640538e+00 0 0 0
19851 67 3 5.9999999999999998e-02 1.1023205585471453e+01 4.3673720668087405e+01 1.2082475474510559e+01 0 0 0
20451 69 3 5.9999999999999998e-02 1.0981059397987387e+01 4.8819776902525341e+01 1.2007441066669191e+01 0 0 0
4862 18 2 9.7000000000000003e-02 1.4833827384255370e+01 4.3891079169722126e+01 7.7938227189568972e+00 0 0 0
19857 67 3 5.9999999999999998e-02 1.3454226217565230e+01 4.3855369669632346e+01 1.2046890753540699e+01 0 0 0
4864 18 3 5.9999999999999998e-02 1.3608098397810108e+01 4.5384275047722355e+01 7.0282599549529223e+00 0 0 0
4863 18 3 5.9999999999999998e-02 1.3573473194175250e+01 4.5339090005249673e+01 8.7199136883573551e+00 0 0 0
4861 18 1 -1.2000000000000000e-01 1.3525116932005959e+01 4.4724621234238704e+01 7.8198433390924471e+00 0 0 0
19859 67 4 -2.0000000000000001e-01 1.4853357621154050e+01 4.6252657265745675e+01 1.0888978612401973e+01 0 0 0
5466 20 5 1.0299999999999999e-01 1.4613068495087630e+01 4.8126667330790227e+01 8.2983272931338785e+00 0 0 0
5462 20 2 9.7000000000000003e-02 1.4776736533849885e+01 4.8996174552742929e+01 7.5795684260760039e+00 0 0 0
5461 20 1 -1.2000000000000000e-01 1.3512694740208474e+01 4.9875588122886327e+01 7.6555389709977693e+00 0 0 0
20457 69 3 5.9999999999999998e-02 1.3307811945319378e+01 4.8614860417829227e+01 1.2035212179248223e+01 0 0 0
48977 1476 7 4.2380000000000001e-01 1.5128543179132764e+01 3.5046280988500733e+01 6.0000356818977323e+01 0 0 0
19875 67 3 5.9999999999999998e-02 1.6061740344342962e+01 4.3761472696434311e+01 1.1815088016494377e+01 0 0 0
6017 22 4 -2.0000000000000001e-01 4.1889929615550630e+00 5.3025180957650235e+01 6.1531184872129634e+00 0 0 0
5998 20 3 5.9999999999999998e-02 4.4114215711996652e-01 5.0222446308906427e+01 6.6575915754421802e+00 1 0 0
5415 20 3 5.9999999999999998e-02 3.1147463156893647e+00 5.0189259916302824e+01 8.1607674338032758e+00 0 0 0
5421 20 3 5.9999999999999998e-02 5.6674333976658886e+00 5.0395290408606073e+01 8.2530896565736924e+00 0 0 0
5416 20 3 5.9999999999999998e-02 3.1018296175375535e+00 5.0119399256671670e+01 6.5094610693228239e+00 0 0 0
5422 20 3 5.9999999999999998e-02 5.7843891003667709e+00 5.0252843881395556e+01 6.5032492206894332e+00 0 0 0
6598 22 3 5.9999999999999998e-02 5.4161843279757893e-01 5.5361847884356315e+01 7.1378147293677596e+00 1 0 0
6022 22 3 5.9999999999999998e-02 5.7726978083885694e+00 5.5501270629191779e+01 6.7572323660964591e+00 0 0 0
6600 22 5 1.0299999999999999e-01 1.9069093603731757e+00 5.3249046375682127e+01 7.1599385317446194e+00 0 0 0
6597 22 3 5.9999999999999998e-02 3.1785503157714945e-01 5.5133884113708788e+01 8.8844588196856851e+00 1 0 0
6599 22 4 -2.0000000000000001e-01 1.8800764215400196e+00 5.2823754094051502e+01 9.3697747485319063e+00 0 0 0
6018 22 5 1.0299999999999999e-01 4.5135124176669423e+00 5.3327761470073305e+01 8.4584269989171901e+00 0 0 0
6014 22 2 9.7000000000000003e-02 4.4309202518291810e+00 5.3996134332625871e+01 7.6587866450424364e+00 0 0 0
6013 22 1 -1.2000000000000000e-01 3.1348423298112817e+00 5.4787893521789194e+01 7.8540523597381409e+00 0 0 0
6596 22 2 9.7000000000000003e-02 1.8561972375302942e+00 5.3896953883455240e+01 8.0089162717371583e+00 0 0 0
6019 22 1 -1.2000000000000000e-01 5.7434002533415081e+00 5.4803828236528901e+01 7.5923742294729557e+00 0 0 0
20411 69 4 -2.0000000000000001e-01 4.5740745038644315e+00 5.1064040990425092e+01 1.0974960402038834e+01 0 0 0
6015 22 3 5.9999999999999998e-02 3.1909254978272799e+00 5.5386690227848334e+01 8.7933888221670262e+00 0 0 0
6016 22 3 5.9999999999999998e-02 2.9755064502710309e+00 5.5472046673217392e+01 7.0648824923482207e+00 0 0 0
6595 22 1 -1.2000000000000000e-01 4.4965047008148473e-01 5.4653240909939967e+01 7.9556138442950903e+00 1 0 0
6021 22 3 5.9999999999999998e-02 5.8285420319059940e+00 5.5441723788382923e+01 8.4919750984888935e+00 0 0 0
21003 71 3 5.9999999999999998e-02 4.7412429541119511e-01 5.3994537245389928e+01 1.1459410458000141e+01 1 0 0
21009 71 3 5.9999999999999998e-02 3.1644299627110644e+00 5.3889834281294135e+01 1.1610858863420869e+01 0 0 0
21027 71 3 5.9999999999999998e-02 5.8696935775371859e+00 5.3693684162951641e+01 1.1636887031937821e+01 0 0 0
21006 71 5 1.0299999999999999e-01 1.9232251059421457e+00 5.6070649964085703e+01 1.1690824091364631e+01 0 0 0
21011 71 4 -2.0000000000000001e-01 4.5623529565673246e+00 5.6215230644850308e+01 1.1127713034727355e+01 0 0 0
5445 20 3 5.9999999999999998e-02 1.0862608302641911e+01 5.0712689706306797e+01 8.0366795932898771e+00 0 0 0
5439 20 3 5.9999999999999998e-02 8.2243363869993455e+00 5.0462920452425912e+01 8.4154126348368550e+00 0 0 0
5446 20 3 5.9999999999999998e-02 1.0845057824194049e+01 5.0072366507235493e+01 6.3822414061387445e+00 0 0 0
5440 20 3 5.9999999999999998e-02 8.2007870119626816e+00 5.0290214540009416e+01 6.7554193699168579e+00 0 0 0
6040 22 3 5.9999999999999998e-02 8.2961481651011386e+00 5.5198888204369851e+01 6.5625487442540011e+00 0 0 0
6046 22 3 5.9999999999999998e-02 1.0730337025610480e+01 5.5209557889694644e+01 6.3771339055348584e+00 0 0 0
6023 22 4 -2.0000000000000001e-01 7.0778378755427935e+00 5.2921127816448703e+01 9.0881936950892186e+00 0 0 0
6024 22 5 1.0299999999999999e-01 7.0283197957180858e+00 5.3046691340608746e+01 6.8172960609543285e+00 0 0 0
6020 22 2 9.7000000000000003e-02 7.0190701204845594e+00 5.3883394696445094e+01 7.6171561692377443e+00 0 0 0
6042 22 5 1.0299999999999999e-01 9.6579019901226850e+00 5.2963855644095709e+01 8.0925263149321154e+00 0 0 0
6037 22 1 -1.2000000000000000e-01 8.3609740178387053e+00 5.4579033492405671e+01 7.4640834302204775e+00 0 0 0
6038 22 2 9.7000000000000003e-02 9.5628270910966844e+00 5.3715466781964537e+01 7.3585627546381245e+00 0 0 0
6043 22 1 -1.2000000000000000e-01 1.0786044665960295e+01 5.4663545791063591e+01 7.3200528130582807e+00 0 0 0
6039 22 3 5.9999999999999998e-02 8.4551540786021118e+00 5.5364964909145208e+01 8.2185719700183757e+00 0 0 0
6045 22 3 5.9999999999999998e-02 1.0771313427588394e+01 5.5373056130710495e+01 8.1403997446073451e+00 0 0 0
20435 69 4 -2.0000000000000001e-01 9.5827270221002596e+00 5.1094131453326682e+01 1.1283115156576995e+01 0 0 0
21033 71 3 5.9999999999999998e-02 8.3008168217090770e+00 5.3835975473192583e+01 1.1536942254622849e+01 0 0 0
21051 71 3 5.9999999999999998e-02 1.1003943694427964e+01 5.3598546544638204e+01 1.1844192761563050e+01 0 0 0
20430 69 5 1.0299999999999999e-01 7.0658260797011767e+00 5.0900966697943588e+01 1.1919985399134514e+01 0 0 0
21035 71 4 -2.0000000000000001e-01 9.7560966954096422e+00 5.6040259386270051e+01 1.0922703298118543e+01 0 0 0
6044 22 2 9.7000000000000003e-02 1.2122546577307778e+01 5.3862290931985825e+01 7.5630356103470415e+00 0 0 0
6047 22 4 -2.0000000000000001e-01 1.2003368833650628e+01 5.3114805783043664e+01 9.1320478180617517e+00 0 0 0
21030 71 5 1.0299999999999999e-01 7.0699608777486880e+00 5.5974698771804483e+01 1.1890634817227861e+01 0 0 0
21054 71 5 1.0299999999999999e-01 1.2145571399272718e+01 5.6018872043704945e+01 1.1990035102809218e+01 0 0 0
6048 22 5 1.0299999999999999e-01 1.2211914754109349e+01 5.2981304955175723e+01 6.9922937794964914e+00 0 0 0
5463 20 3 5.9999999999999998e-02 1.3476823676940045e+01 5.0555822250852835e+01 8.5687882371968289e+00 0 0 0
5464 20 3 5.9999999999999998e-02 1.3554850615438928e+01 5.0547669906075654e+01 6.7758675449008772e+00 0 0 0
6064 22 3 5.9999999999999998e-02 1.3324416689518957e+01 5.5447315768777166e+01 6.7919080580361539e+00 0 0 0
6061 22 1 -1.2000000000000000e-01 1.3416495985284850e+01 5.4695797348866009e+01 7.5525445941795111e+00 0 0 0
20459 69 4 -2.0000000000000001e-01 1.4568389609553087e+01 5.0943549729612990e+01 1.1161286738048238e+01 0 0 0
6066 22 5 1.0299999999999999e-01 1.4630439055427024e+01 5.3015577376023373e+01 7.9464698487553447e+00 0 0 0
6062 22 2 9.7000000000000003e-02 1.4707479755425242e+01 5.3893164739974715e+01 7.3199802276818300e+00 0 0 0
6063 22 3 5.9999999999999998e-02 1.3393573663731559e+01 5.5170131172798371e+01 8.5555812043619266e+00 0 0 0
21057 71 3 5.9999999999999998e-02 1.3444168274493002e+01 5.3748434702605763e+01 1.1796658217353588e+01 0 0 0
6069 22 3 5.9999999999999998e-02 1.5932430054658759e+01 5.5080558715199565e+01 8.5446722253620884e+00 0 0 0
6067 22 1 -1.2000000000000000e-01 1.6012486721763928e+01 5.4656848918550843e+01 7.5939558349220757e+00 0 0 0
6070 22 3 5.9999999999999998e-02 1.6003697848885427e+01 5.5534439738354706e+01 6.9421987673785415e+00 0 0 0
21059 71 4 -2.0000000000000001e-01 1.4755303068697476e+01 5.6286731892648156e+01 1.0928906229225335e+01 0 0 0
48978 1476 7 4.2380000000000001e-01 1.4780296794946878e+01 3.4396654539011699e+01 5.8543189550537214e+01 0 0 0
6617 24 4 -2.0000000000000001e-01 4.5073691281097945e+00 5.8197203478503369e+01 6.1501939385437474e+00 0 0 0
6616 24 3 5.9999999999999998e-02 3.0401092418861086e+00 6.0399505530239644e+01 6.9780590647071197e+00 0 0 0
7200 24 5 1.0299999999999999e-01 1.7582046701711438e+00 5.8252500562479440e+01 6.8791481787826747e+00 0 0 0
7199 24 4 -2.0000000000000001e-01 1.7832924484596748e+00 5.7775990695011401e+01 9.1942613444602284e+00 1 0 0
6618 24 5 1.0299999999999999e-01 4.5070413736516386e+00 5.8030840285967400e+01 8.4422698492725896e+00 0 0 0
7196 24 2 9.7000000000000003e-02 1.7771737003422856e+00 5.8901733877594886e+01 7.7529894281166616e+00 0 0 0
6614 24 2 9.7000000000000003e-02 4.4531050866917976e+00 5.8898397602910052e+01 7.7810965376667145e+00 0 0 0
6613 24 1 -1.2000000000000000e-01 3.1044708176025968e+00 5.9677239027620807e+01 7.7709014976575741e+00 0 0 0
6619 24 1 -1.2000000000000000e-01 5.7598464043518343e+00 5.9711785493924864e+01 7.8980697562637365e+00 0 0 0
6615 24 3 5.9999999999999998e-02 3.0871921304570242e+00 6.0367348536025560e+01 8.6115198786662841e+00 0 0 0
21611 73 4 -2.0000000000000001e-01 4.4701191804374316e+00 6.1362988602711177e+01 1.1140544188260346e+01 0 0 0
7195 24 1 -1.2000000000000000e-01 4.6130615583373030e-01 5.9760543638175079e+01 7.7291137611637497e+00 1 0 0
7198 24 3 5.9999999999999998e-02 5.1444349902668840e-01 6.0449204125556548e+01 6.9020024807531524e+00 1 0 0
7197 24 3 5.9999999999999998e-02 4.6889313618665829e-01 6.0291984446712014e+01 8.7215708819734523e+00 1 0 0
6621 24 3 5.9999999999999998e-02 5.8461970247734030e+00 6.0335889021128082e+01 8.7938139536969082e+00 0 0 0
6622 24 3 5.9999999999999998e-02 5.7207320543973834e+00 6.0537183642840958e+01 7.1257090422830212e+00 0 0 0
21609 73 3 5.9999999999999998e-02 3.1420962686483231e+00 5.8896232360407758e+01 1.1597865799078200e+01 0 0 0
21627 73 3 5.9999999999999998e-02 5.8425955403454122e+00 5.8963743510408904e+01 1.1874094335480173e+01 0 0 0
21603 73 3 5.9999999999999998e-02 4.9043498691273146e-01 5.8515312740067174e+01 1.1787891821914529e+01 1 0 0
21606 73 5 1.0299999999999999e-01 1.7227695160203458e+00 6.0949091222293525e+01 1.2053769279484548e+01 0 0 0
6646 24 3 5.9999999999999998e-02 1.0829699092115026e+01 6.0299815087127023e+01 6.8315575412659406e+00 0 0 0
6640 24 3 5.9999999999999998e-02 8.3776199383624395e+00 6.0358814395322746e+01 6.9499378181990856e+00 0 0 0
6624 24 5 1.0299999999999999e-01 7.0344600753224809e+00 5.8158979386846177e+01 6.9947533343881423e+00 0 0 0
6623 24 4 -2.0000000000000001e-01 7.0151164271071869e+00 5.7794029614053443e+01 9.2697507491657376e+00 0 0 0
6620 24 2 9.7000000000000003e-02 7.0075867804771024e+00 5.8879890982151238e+01 7.8526973523901384e+00 0 0 0
6642 24 5 1.0299999999999999e-01 9.5825225974601622e+00 5.8022928812636721e+01 8.3854172173501489e+00 0 0 0
6638 24 2 9.7000000000000003e-02 9.5573285750744486e+00 5.8812311686339868e+01 7.6634142389336839e+00 0 0 0
6637 24 1 -1.2000000000000000e-01 8.3226358578323580e+00 5.9700770583610044e+01 7.7855606472199934e+00 0 0 0
6643 24 1 -1.2000000000000000e-01 1.0842609945917360e+01 5.9658995248756774e+01 7.7081510543172680e+00 0 0 0
6645 24 3 5.9999999999999998e-02 1.0805777268022268e+01 6.0225012895593210e+01 8.6438953794185984e+00 0 0 0
6639 24 3 5.9999999999999998e-02 8.3091702977205593e+00 6.0356357739504091e+01 8.6848407420519269e+00 0 0 0
21635 73 4 -2.0000000000000001e-01 9.6296876187662495e+00 6.1182114735035547e+01 1.1141275633009723e+01 0 0 0
21633 73 3 5.9999999999999998e-02 8.3206022157657564e+00 5.8849713908441601e+01 1.1800507031974428e+01 0 0 0
21651 73 3 5.9999999999999998e-02 1.0722862492630977e+01 5.8701622485101190e+01 1.1747600855882091e+01 0 0 0
6644 24 2 9.7000000000000003e-02 1.2185119295491807e+01 5.8834210854233511e+01 7.7723214114129240e+00 0 0 0
6647 24 4 -2.0000000000000001e-01 1.2019701867518476e+01 5.7926581357186485e+01 9.3245359337451159e+00 0 0 0
21630 73 5 1.0299999999999999e-01 6.9702471434445448e+00 6.1202086538050040e+01 1.2336044901236379e+01 0 0 0
6648 24 5 1.0299999999999999e-01 1.2099889569673500e+01 5.8116048481456069e+01 6.9623556050509361e+00 0 0 0
21654 73 5 1.0299999999999999e-01 1.2250441796482027e+01 6.0752081175078956e+01 1.1969509432455229e+01 0 0 0
7247 26 4 -2.0000000000000001e-01 1.2156315112808395e+01 6.2581152264912767e+01 8.8118070151808805e+00 0 0 0
6664 24 3 5.9999999999999998e-02 1.3367135942665456e+01 6.0456787056903387e+01 7.0583137879726854e+00 0 0 0
6663 24 3 5.9999999999999998e-02 1.3571782837951497e+01 6.0247872426350099e+01 8.7331686719583814e+00 0 0 0
6661 24 1 -1.2000000000000000e-01 1.3443346311794484e+01 5.9679391753947513e+01 7.8007947457393456e+00 0 0 0
6666 24 5 1.0299999999999999e-01 1.4567879518883574e+01 5.7952183682582074e+01 8.2264260102627293e+00 0 0 0
6662 24 2 9.7000000000000003e-02 1.4739058452113039e+01 5.8837971970035902e+01 7.5840187390141063e+00 0 0 0
21659 73 4 -2.0000000000000001e-01 1.4619564742646880e+01 6.1141417173362321e+01 1.0968255242532468e+01 0 0 0
21657 73 3 5.9999999999999998e-02 1.3468186734712855e+01 5.8440488000290181e+01 1.1860049999117061e+01 0 0 0
6667 24 1 -1.2000000000000000e-01 1.6104675823930538e+01 5.9656637140840630e+01 7.8217792023180728e+00 0 0 0
47687 1046 7 4.2380000000000001e-01 1.4582835273147412e+01 3.5126251672186925e+01 5.6589207080574440e+01 0 0 0
6670 24 3 5.9999999999999998e-02 1.6114931776423386e+01 6.0489030465930348e+01 7.0151536380341915e+00 0 0 0
18607 63 1 -1.2000000000000000e-01 3.2266481162612113e+00 3.4423803023740142e+01 1.2362898616588142e+01 0 0 0
18608 63 2 9.7000000000000003e-02 4.5358085423199377e+00 3.5265025718505370e+01 1.2322922816665965e+01 0 0 0
18601 63 1 -1.2000000000000000e-01 5.9291396231753490e-01 3.4625667287366653e+01 1.2443179676414035e+01 1 0 0
18602 63 2 9.7000000000000003e-02 1.9891841376600579e+00 3.5364380454525936e+01 1.2602031757754538e+01 0 0 0
18604 63 3 5.9999999999999998e-02 4.8629689540647764e-01 3.3839268859047344e+01 1.3203068182918026e+01 1 0 0
19198 64 3 5.9999999999999998e-02 5.7171084214510437e-01 3.5569885003413297e+01 1.6891239573757090e+01 1 0 0
18610 63 3 5.9999999999999998e-02 3.3594701938438400e+00 3.3732572265923274e+01 1.3266206796230959e+01 0 0 0
18628 63 3 5.9999999999999998e-02 5.5799971774064359e+00 3.3714967771045778e+01 1.3098351541849564e+01 0 0 0
18616 64 3 5.9999999999999998e-02 2.9716282240728416e+00 3.5577755921580554e+01 1.6781905153380180e+01 0 0 0
18612 63 5 1.0299999999999999e-01 4.5854764281098630e+00 3.5898171995187816e+01 1.3250221182845783e+01 0 0 0
18605 63 4 -2.0000000000000001e-01 1.9432860309035305e+00 3.6214697711093500e+01 1.4146701716252487e+01 0 0 0
19200 64 5 1.0299999999999999e-01 1.8262165856813937e+00 3.3307565530993102e+01 1.6643268987928373e+01 0 0 0
18617 64 4 -2.0000000000000001e-01 4.4726822896248040e+00 3.3425729271754015e+01 1.5648321267329125e+01 0 0 0
18614 64 2 9.7000000000000003e-02 4.5487131034682138e+00 3.4107156385281485e+01 1.7275505384593735e+01 0 0 0
18619 64 1 -1.2000000000000000e-01 5.8498802651242219e+00 3.4967017957548123e+01 1.7384812840310158e+01 0 0 0
18613 64 1 -1.2000000000000000e-01 3.1584634428530212e+00 3.4786568689156070e+01 1.7586471700108977e+01 0 0 0
19196 64 2 9.7000000000000003e-02 1.8383991816043366e+00 3.3892036712173976e+01 1.7575911543547111e+01 0 0 0
19195 64 1 -1.2000000000000000e-01 5.8206935933145199e-01 3.4814965872520901e+01 1.7642965064708498e+01 1 0 0
18622 64 3 5.9999999999999998e-02 5.7631099858650829e+00 3.5861023227768762e+01 1.6781114915047873e+01 0 0 0
18618 64 5 1.0299999999999999e-01 4.6969015386413266e+00 3.3223458350239447e+01 1.7921067067327058e+01 0 0 0
18631 63 1 -1.2000000000000000e-01 8.3425321975611606e+00 3.4359692221161318e+01 1.2267863540860725e+01 0 0 0
18649 63 1 -1.2000000000000000e-01 1.0963582373626135e+01 3.4272601869355618e+01 1.2343469994081593e+01 0 0 0
18632 63 2 9.7000000000000003e-02 9.6556948207645039e+00 3.5153163977496106e+01 1.2298268226374175e+01 0 0 0
18626 63 2 9.7000000000000003e-02 7.1324138744709522e+00 3.5196131078016492e+01 1.2485362639381137e+01 0 0 0
18629 63 4 -2.0000000000000001e-01 7.0432952491576097e+00 3.5926890720567961e+01 1.4119986238316416e+01 0 0 0
18624 64 5 1.0299999999999999e-01 7.0499148616812590e+00 3.3623939143896763e+01 1.6351052205719562e+01 0 0 0
18634 63 3 5.9999999999999998e-02 8.4060340298866869e+00 3.3534174123315054e+01 1.3021838022422662e+01 0 0 0
18636 63 5 1.0299999999999999e-01 9.6426083304905088e+00 3.5863416062812256e+01 1.3161111758448662e+01 0 0 0
18640 64 3 5.9999999999999998e-02 8.3494635918561571e+00 3.5689589231693404e+01 1.6616395370324287e+01 0 0 0
18646 64 3 5.9999999999999998e-02 1.1126936309479841e+01 3.5215781602565116e+01 1.6487617218166033e+01 0 0 0
18638 64 2 9.7000000000000003e-02 9.6387453528036193e+00 3.3882392423926248e+01 1.7232349047136168e+01 0 0 0
18652 63 3 5.9999999999999998e-02 1.0700307989698780e+01 3.3681171515025405e+01 1.3197503581643957e+01 0 0 0
18641 64 4 -2.0000000000000001e-01 9.5911051961317177e+00 3.3127515527054392e+01 1.5647403837917967e+01 0 0 0
18637 64 1 -1.2000000000000000e-01 8.3665570191791296e+00 3.4872762772174646e+01 1.7411869831860095e+01 0 0 0
18620 64 2 9.7000000000000003e-02 7.0799049505589373e+00 3.4074527542690682e+01 1.7270391174696400e+01 0 0 0
18643 64 1 -1.2000000000000000e-01 1.0920354627563805e+01 3.4629148947141843e+01 1.7412940191958494e+01 0 0 0
18644 64 2 9.7000000000000003e-02 1.2200042524284555e+01 3.3891925563903840e+01 1.7719902054870950e+01 0 0 0
18642 64 5 1.0299999999999999e-01 9.5163953832183754e+00 3.3143796339859087e+01 1.7974391512204758e+01 0 0 0
18650 63 2 9.7000000000000003e-02 1.2271084937097093e+01 3.5007585977173484e+01 1.2631941281062943e+01 0 0 0
18653 63 4 -2.0000000000000001e-01 1.2168272625534906e+01 3.5832864400708459e+01 1.4222253667885026e+01 0 0 0
18645 64 3 5.9999999999999998e-02 1.0815909496499708e+01 3.5233564205370463e+01 1.8281770126727217e+01 0 0 0
18648 64 5 1.0299999999999999e-01 1.2119649996525249e+01 3.3133400562915810e+01 1.6921711636265425e+01 0 0 0
18655 63 1 -1.2000000000000000e-01 1.3518629866091869e+01 3.4180705988544140e+01 1.2535956166936405e+01 0 0 0
18656 63 2 9.7000000000000003e-02 1.4803910873521748e+01 3.5004354368772361e+01 1.2794034538333541e+01 0 0 0
18664 64 3 5.9999999999999998e-02 1.3585651027219139e+01 3.5294646801798955e+01 1.6736509708842771e+01 0 0 0
18658 63 3 5.9999999999999998e-02 1.3421716633205945e+01 3.3360958753239082e+01 1.3237585331298867e+01 0 0 0
18660 63 5 1.0299999999999999e-01 1.4814978042534069e+01 3.5437606599772884e+01 1.3800067096713272e+01 0 0 0
18665 64 4 -2.0000000000000001e-01 1.4894065662718656e+01 3.2684664074098926e+01 1.6309480306490894e+01 0 0 0
18662 64 2 9.7000000000000003e-02 1.4829571781909131e+01 3.3808668092152161e+01 1.7713999983326644e+01 0 0 0
18661 64 1 -1.2000000000000000e-01 1.3535827325585482e+01 3.4704214356282947e+01 1.7608063923210636e+01 0 0 0
18667 64 1 -1.2000000000000000e-01 1.6109267983511877e+01 3.4751305149024574e+01 1.7705725165314576e+01 0 0 0
19208 65 2 9.7000000000000003e-02 4.3344318907770250e+00 4.0467568279115213e+01 1.2469305937098431e+01 0 0 0
19217 66 4 -2.0000000000000001e-01 4.2977870791834905e+00 3.8461908818704863e+01 1.5772653986033365e+01 0 0 0
19207 65 1 -1.2000000000000000e-01 3.0948396219293470e+00 3.9630852956288415e+01 1.2425021267675350e+01 0 0 0
19225 65 1 -1.2000000000000000e-01 5.5926362323405492e+00 3.9583342436625081e+01 1.2315068463052548e+01 0 0 0
19201 65 1 -1.2000000000000000e-01 4.6252497734594394e-01 3.9557759645916150e+01 1.2594882292891951e+01 1 0 0
19800 66 5 1.0299999999999999e-01 1.8585163124500435e+00 3.8324334446754264e+01 1.6749191259326281e+01 0 0 0
19202 65 2 9.7000000000000003e-02 1.8103565113170912e+00 4.0352353652225013e+01 1.2767574149809946e+01 0 0 0
19228 65 3 5.9999999999999998e-02 5.5867976587618369e+00 3.8756316855768645e+01 1.3087567708109903e+01 0 0 0
19210 65 3 5.9999999999999998e-02 3.2961611150150900e+00 3.8844032187583259e+01 1.3074740650955800e+01 0 0 0
19216 66 3 5.9999999999999998e-02 2.8720768353236226e+00 4.0657949493088367e+01 1.7145102144209993e+01 0 0 0
19205 65 4 -2.0000000000000001e-01 1.8346668403425686e+00 4.1069826623836370e+01 1.4418039241177071e+01 0 0 0
19212 65 5 1.0299999999999999e-01 4.4239932914414348e+00 4.1138880745299815e+01 1.3343977984741855e+01 0 0 0
19798 66 3 5.9999999999999998e-02 4.9610259850829780e-01 4.0397689742075123e+01 1.6861382863554855e+01 1 0 0
19214 66 2 9.7000000000000003e-02 4.3727356640636241e+00 3.9072690088473003e+01 1.7448849560421987e+01 0 0 0
19796 66 2 9.7000000000000003e-02 1.8205396688571147e+00 3.8973297642921700e+01 1.7654511174444213e+01 0 0 0
20400 68 5 1.0299999999999999e-01 1.8295570767359808e+00 4.3233168592937773e+01 1.7123387540098257e+01 0 0 0
19204 65 3 5.9999999999999998e-02 3.3416651346313736e-01 3.8894356429909273e+01 1.3397534685902947e+01 1 0 0
19219 66 1 -1.2000000000000000e-01 5.6783796200296557e+00 3.9958532191974513e+01 1.7668754369232161e+01 0 0 0
19817 68 4 -2.0000000000000001e-01 4.4290545028371398e+00 4.2912361637212932e+01 1.6270214347642550e+01 0 0 0
19795 66 1 -1.2000000000000000e-01 5.4359971113038685e-01 3.9714226521378123e+01 1.7687698786226072e+01 1 0 0
19213 66 1 -1.2000000000000000e-01 3.0977535333618653e+00 3.9818538801942104e+01 1.7814570168143977e+01 0 0 0
19218 66 5 1.0299999999999999e-01 4.4278963347754656e+00 3.8156768507049499e+01 1.8089974657767996e+01 0 0 0
19222 66 3 5.9999999999999998e-02 5.7860549675940698e+00 4.0665510460229932e+01 1.6856436399052782e+01 0 0 0
19810 67 3 5.9999999999999998e-02 2.9870831470456265e+00 4.3967092199367166e+01 1.3423250671646649e+01 0 0 0
19226 65 2 9.7000000000000003e-02 6.9006822674216588e+00 4.0330545714584616e+01 1.2481852390369786e+01 0 0 0
19224 66 5 1.0299999999999999e-01 6.9476814052540883e+00 3.8412968654636494e+01 1.6764712513568686e+01 0 0 0
19241 66 4 -2.0000000000000001e-01 9.3985893443482844e+00 3.7950447761874180e+01 1.5899267579500078e+01 0 0 0
19249 65 1 -1.2000000000000000e-01 1.0731717921806247e+01 3.9554700832608418e+01 1.2349826686858613e+01 0 0 0
19229 65 4 -2.0000000000000001e-01 7.1054884712731914e+00 4.0933161957284135e+01 1.4216243621033202e+01 0 0 0
19234 65 3 5.9999999999999998e-02 8.2693573799268005e+00 3.8803471844587989e+01 1.3046250510130394e+01 0 0 0
19252 65 3 5.9999999999999998e-02 1.0671987839119708e+01 3.8799914061978228e+01 1.3150968341093462e+01 0 0 0
19240 66 3 5.9999999999999998e-02 8.1693743307222189e+00 4.0482754226658244e+01 1.6866084407803296e+01 0 0 0
19246 66 3 5.9999999999999998e-02 1.0853634098858663e+01 4.0466386543409392e+01 1.6676130344029666e+01 0 0 0
19236 65 5 1.0299999999999999e-01 9.4186213073604677e+00 4.1178352043049735e+01 1.2981210883199772e+01 0 0 0
19238 66 2 9.7000000000000003e-02 9.4502950932359386e+00 3.8876725854327461e+01 1.7487398637457531e+01 0 0 0
19220 66 2 9.7000000000000003e-02 6.8948533079258283e+00 3.9011590871603438e+01 1.7721744253709151e+01 0 0 0
19824 68 5 1.0299999999999999e-01 7.0780816485233400e+00 4.3110929188138904e+01 1.6966649743144245e+01 0 0 0
19841 68 4 -2.0000000000000001e-01 9.6130652591844079e+00 4.2813266297771605e+01 1.6184800806452852e+01 0 0 0
19237 66 1 -1.2000000000000000e-01 8.2392007449589961e+00 3.9772201658362860e+01 1.7697087276619804e+01 0 0 0
19243 66 1 -1.2000000000000000e-01 1.0773900145122461e+01 3.9744844803028400e+01 1.7492603540213167e+01 0 0 0
19242 66 5 1.0299999999999999e-01 9.3950036776906689e+00 3.8079477744552889e+01 1.8265532686371994e+01 0 0 0
19244 66 2 9.7000000000000003e-02 1.2156707591255662e+01 3.8886634613875501e+01 1.7521613096661959e+01 0 0 0
19248 66 5 1.0299999999999999e-01 1.2231644963498832e+01 3.8106550210141464e+01 1.6732961948756540e+01 0 0 0
19250 65 2 9.7000000000000003e-02 1.2037367568712122e+01 4.0404665274332281e+01 1.2449538018065347e+01 0 0 0
19253 65 4 -2.0000000000000001e-01 1.1895522810276988e+01 4.1177090123197218e+01 1.4124381098493696e+01 0 0 0
19245 66 3 5.9999999999999998e-02 1.0785218817648236e+01 4.0215749019433837e+01 1.8468383295087516e+01 0 0 0
19848 68 5 1.0299999999999999e-01 1.2291413235352682e+01 4.3533664878535212e+01 1.6492411930308862e+01 0 0 0
19265 66 4 -2.0000000000000001e-01 1.4812717465138027e+01 3.7850252311244510e+01 1.6025151066703014e+01 0 0 0
19256 65 2 9.7000000000000003e-02 1.4557447550475651e+01 4.0406557807553206e+01 1.2505935004742273e+01 0 0 0
19255 65 1 -1.2000000000000000e-01 1.3340628400144912e+01 3.9547637399564351e+01 1.2410372957519739e+01 0 0 0
19264 66 3 5.9999999999999998e-02 1.3288003242756277e+01 4.0247934070559907e+01 1.6451108753048217e+01 0 0 0
19258 65 3 5.9999999999999998e-02 1.3346184405526138e+01 3.8721562186197858e+01 1.3172050446285017e+01 0 0 0
19260 65 5 1.0299999999999999e-01 1.4491508454076968e+01 4.0973668317511894e+01 1.3402459090382019e+01 0 0 0
19262 66 2 9.7000000000000003e-02 1.4799735082407238e+01 3.8870356316968007e+01 1.7494658639581154e+01 0 0 0
19261 66 1 -1.2000000000000000e-01 1.3417813098205423e+01 3.9731591323951122e+01 1.7366120791032756e+01 0 0 0
19865 68 4 -2.0000000000000001e-01 1.4799324998742899e+01 4.2869362092059482e+01 1.6173776908260773e+01 0 0 0
47688 1046 7 4.2380000000000001e-01 1.3065914542028141e+01 3.4521728510063738e+01 5.6600628268416415e+01 0 0 0
19266 66 5 1.0299999999999999e-01 1.4751392787724066e+01 3.8275775099266028e+01 1.8407054783699198e+01 0 0 0
19276 65 3 5.9999999999999998e-02 1.5801092177780731e+01 3.8909689080567674e+01 1.3285564321964534e+01 0 0 0
19273 65 1 -1.2000000000000000e-01 1.5919883093971197e+01 3.9711775891655968e+01 1.2568975788146195e+01 0 0 0
19269 66 3 5.9999999999999998e-02 1.6009008822204148e+01 4.0446041496634464e+01 1.8186846730625557e+01 0 0 0
19804 67 3 5.9999999999999998e-02 5.7590528302777289e-01 4.4233809011227606e+01 1.3667204168576221e+01 1 0 0
19801 67 1 -1.2000000000000000e-01 5.5065155591112791e-01 4.4767935374245319e+01 1.2742561472965725e+01 1 0 0
19807 67 1 -1.2000000000000000e-01 3.1711096324178865e+00 4.4645600442962305e+01 1.2642589444519649e+01 0 0 0
19808 67 2 9.7000000000000003e-02 4.5150716119130010e+00 4.5376854251925096e+01 1.2749099671621241e+01 0 0 0
19825 67 1 -1.2000000000000000e-01 5.7743485381840669e+00 4.4458271486925852e+01 1.2945383197213346e+01 0 0 0
19828 67 3 5.9999999999999998e-02 5.6008116555259235e+00 4.3782012128968354e+01 1.3804751896803646e+01 0 0 0
19814 68 2 9.7000000000000003e-02 4.4655659409083270e+00 4.3955606656115748e+01 1.7671497743982897e+01 0 0 0
20396 68 2 9.7000000000000003e-02 1.8526450225820292e+00 4.4009956360200299e+01 1.7793170617057658e+01 0 0 0
20407 69 1 -1.2000000000000000e-01 3.2569160742042045e+00 4.9445280349377740e+01 1.2577122787805125e+01 0 0 0
20401 69 1 -1.2000000000000000e-01 6.7442378475808185e-01 4.9490691081259897e+01 1.2554209804429522e+01 1 0 0
19802 67 2 9.7000000000000003e-02 1.8886356701453799e+00 4.5561335500549376e+01 1.2710713930453768e+01 0 0 0
20425 69 1 -1.2000000000000000e-01 5.7792209415080276e+00 4.9401115568625379e+01 1.2641528147788746e+01 0 0 0
19816 68 3 5.9999999999999998e-02 3.1417602811703240e+00 4.5417025916953143e+01 1.6650994758807876e+01 0 0 0
19812 67 5 1.0299999999999999e-01 4.3581437233301727e+00 4.6051545011611083e+01 1.3609436593726485e+01 0 0 0
19805 67 4 -2.0000000000000001e-01 1.9600961883669488e+00 4.6524958331458315e+01 1.4291995100699420e+01 0 0 0
21000 70 5 1.0299999999999999e-01 1.8495191497019345e+00 4.8150768469512371e+01 1.7033903743185242e+01 0 0 0
20417 70 4 -2.0000000000000001e-01 4.3924030525811668e+00 4.7973494351004369e+01 1.6077792895328745e+01 0 0 0
20414 70 2 9.7000000000000003e-02 4.4685064943327992e+00 4.8785713580056431e+01 1.7619227656217763e+01 0 0 0
20428 69 3 5.9999999999999998e-02 5.7118603774046584e+00 4.8727859148889955e+01 1.3537320753944016e+01 0 0 0
20410 69 3 5.9999999999999998e-02 3.3228631777687934e+00 4.8687432346833987e+01 1.3277801964796673e+01 0 0 0
20398 68 3 5.9999999999999998e-02 6.5501374276893509e-01 4.5637040187992532e+01 1.6782900156267971e+01 1 0 0
20404 69 3 5.9999999999999998e-02 4.4190607099311746e-01 4.8647554456057620e+01 1.3241457867379573e+01 1 0 0
20996 70 2 9.7000000000000003e-02 1.8432545661347550e+00 4.8796761769876746e+01 1.7930816806890025e+01 0 0 0
19813 68 1 -1.2000000000000000e-01 3.1794174159208697e+00 4.4827948776394742e+01 1.7640104871087114e+01 0 0 0
20395 68 1 -1.2000000000000000e-01 5.6837441203705730e-01 4.4905329839229310e+01 1.7646053468288244e+01 1 0 0
19819 68 1 -1.2000000000000000e-01 5.8004773740048998e+00 4.4738142352159670e+01 1.7774339685766968e+01 0 0 0
20995 70 1 -1.2000000000000000e-01 6.4131346268260481e-01 4.9655255692989797e+01 1.7847422458598896e+01 1 0 0
19822 68 3 5.9999999999999998e-02 5.9430147454871687e+00 4.5302343375002643e+01 1.6931776060638590e+01 0 0 0
20413 70 1 -1.2000000000000000e-01 3.1254386617148220e+00 4.9621896983604628e+01 1.7824607100844275e+01 0 0 0
20419 70 1 -1.2000000000000000e-01 5.7960774564912958e+00 4.9618566618853819e+01 1.7672917896185702e+01 0 0 0
19854 67 5 1.0299999999999999e-01 1.2403340508413217e+01 4.6028042193386739e+01 1.1999123721347507e+01 0 0 0
20433 69 3 5.9999999999999998e-02 8.2075352362251621e+00 4.8802921590998999e+01 1.2062601978818131e+01 0 0 0
19852 67 3 5.9999999999999998e-02 1.1027939679060145e+01 4.3950282126643160e+01 1.3787551998344860e+01 0 0 0
19838 68 2 9.7000000000000003e-02 9.6873771293646378e+00 4.3955060095012080e+01 1.7501784744371179e+01 0 0 0
19831 67 1 -1.2000000000000000e-01 8.4031370482937557e+00 4.4415484675193390e+01 1.2991517058931734e+01 0 0 0
19832 67 2 9.7000000000000003e-02 9.6581701617035804e+00 4.5263922404319267e+01 1.2636925014572132e+01 0 0 0
19834 67 3 5.9999999999999998e-02 8.5650224566895563e+00 4.3912243160238610e+01 1.3893570627347890e+01 0 0 0
19849 67 1 -1.2000000000000000e-01 1.0977306251010654e+01 4.4477551260159082e+01 1.2861322266663281e+01 0 0 0
19820 68 2 9.7000000000000003e-02 7.0621282483446155e+00 4.3866410139783873e+01 1.7764326482015054e+01 0 0 0
20449 69 1 -1.2000000000000000e-01 1.0886853221270414e+01 4.9340267020825891e+01 1.2934819162177702e+01 0 0 0
20431 69 1 -1.2000000000000000e-01 8.2587366759564631e+00 4.9385519466202076e+01 1.2961675286147257e+01 0 0 0
19826 67 2 9.7000000000000003e-02 7.0765088740757127e+00 4.5246641553652694e+01 1.3041510619341750e+01 0 0 0
19829 67 4 -2.0000000000000001e-01 7.0824280316754589e+00 4.6221144876978883e+01 1.4557875214513055e+01 0 0 0
20424 70 5 1.0299999999999999e-01 7.0776697664203905e+00 4.8184952058382883e+01 1.6782280166120582e+01 0 0 0
19840 68 3 5.9999999999999998e-02 8.3029043735338242e+00 4.5356795740633274e+01 1.6725502578410612e+01 0 0 0
19846 68 3 5.9999999999999998e-02 1.1005273875150744e+01 4.5563381779376371e+01 1.6721682474478431e+01 0 0 0
19836 67 5 1.0299999999999999e-01 9.6266356571259912e+00 4.6128293202164414e+01 1.3216892199380123e+01 0 0 0
20441 70 4 -2.0000000000000001e-01 9.7567892201643982e+00 4.7813881922986390e+01 1.6247362779182115e+01 0 0 0
20434 69 3 5.9999999999999998e-02 8.1936502906447544e+00 4.8794996999028520e+01 1.3867854222980995e+01 0 0 0
20452 69 3 5.9999999999999998e-02 1.0693680562259027e+01 4.8639164550288818e+01 1.3781559106057840e+01 0 0 0
20438 70 2 9.7000000000000003e-02 9.6556762621571082e+00 4.8771794306560466e+01 1.7685987659952307e+01 0 0 0
20420 70 2 9.7000000000000003e-02 7.1508795336970197e+00 4.8864292647712134e+01 1.7631635026784757e+01 0 0 0
20437 70 1 -1.2000000000000000e-01 8.4543530348149787e+00 4.9650923688668883e+01 1.7646532817581374e+01 0 0 0
20443 70 1 -1.2000000000000000e-01 1.0881446934043081e+01 4.9667110713610199e+01 1.7807842607031141e+01 0 0 0
19837 68 1 -1.2000000000000000e-01 8.3469975210519802e+00 4.4769338387216415e+01 1.7616214722965768e+01 0 0 0
19843 68 1 -1.2000000000000000e-01 1.0919865398454997e+01 4.4778399495957828e+01 1.7524264500834278e+01 0 0 0
20448 70 5 1.0299999999999999e-01 1.2267084545733944e+01 4.8132591832978093e+01 1.6999946452039971e+01 0 0 0
20444 70 2 9.7000000000000003e-02 1.2262092037396902e+01 4.8886118179376041e+01 1.7844389352642743e+01 0 0 0
19850 67 2 9.7000000000000003e-02 1.2280146088851307e+01 4.5368377525860240e+01 1.2888469804940408e+01 0 0 0
19876 67 3 5.9999999999999998e-02 1.5948594541807751e+01 4.3930251834772271e+01 1.3593039200068498e+01 0 0 0
19862 68 2 9.7000000000000003e-02 1.4827514646366195e+01 4.4053107580935567e+01 1.7561396979228977e+01 0 0 0
19844 68 2 9.7000000000000003e-02 1.2232560483307992e+01 4.3979140452778623e+01 1.7440448670162482e+01 0 0 0
19853 67 4 -2.0000000000000001e-01 1.2353180013336205e+01 4.6314678308519106e+01 1.4444602122545987e+01 0 0 0
19858 67 3 5.9999999999999998e-02 1.3804359097576270e+01 4.4021863622739289e+01 1.3794412478354216e+01 0 0 0
19855 67 1 -1.2000000000000000e-01 1.3607171924165170e+01 4.4609263141769077e+01 1.2836443057301837e+01 0 0 0
19856 67 2 9.7000000000000003e-02 1.4868111615930196e+01 4.5409317788818363e+01 1.2487104692468705e+01 0 0 0
20455 69 1 -1.2000000000000000e-01 1.3466286354803053e+01 4.9213138806293955e+01 1.2903882323146959e+01 0 0 0
19864 68 3 5.9999999999999998e-02 1.3725753687372098e+01 4.5558987543557635e+01 1.6713515875723235e+01 0 0 0
19860 67 5 1.0299999999999999e-01 1.4990408682329617e+01 4.6193866412387443e+01 1.3233910077560475e+01 0 0 0
20465 70 4 -2.0000000000000001e-01 1.4931861285506461e+01 4.7905585695776168e+01 1.6197987595711066e+01 0 0 0
20458 69 3 5.9999999999999998e-02 1.3654317136031811e+01 4.8593915794272462e+01 1.3691615083287948e+01 0 0 0
20462 70 2 9.7000000000000003e-02 1.4893652736751465e+01 4.8917376987423204e+01 1.7707258208624790e+01 0 0 0
20461 70 1 -1.2000000000000000e-01 1.3592076471239645e+01 4.9685365331049574e+01 1.7755472188097816e+01 0 0 0
19861 68 1 -1.2000000000000000e-01 1.3557305737481647e+01 4.4839716008984048e+01 1.7525019976166160e+01 0 0 0
47686 1046 6 -8.4760000000000002e-01 1.3812724163403274e+01 3.4864103520905338e+01 5.7170764112185218e+01 0 0 0
20476 69 3 5.9999999999999998e-02 1.6008087382034496e+01 4.8570964643877026e+01 1.3505045091170576e+01 0 0 0
20473 69 1 -1.2000000000000000e-01 1.6030977683412381e+01 4.9334421562911068e+01 1.2733081086336925e+01 0 0 0
19873 67 1 -1.2000000000000000e-01 1.6048682970582888e+01 4.4478620468507671e+01 1.2622146194435468e+01 0 0 0
20456 69 2 9.7000000000000003e-02 1.4668326718440513e+01 5.0078848249949850e+01 1.2726650270349687e+01 0 0 0
20406 69 5 1.0299999999999999e-01 1.9517054683167399e+00 5.1169347389402176e+01 1.2374646067111470e+01 0 0 0
21001 71 1 -1.2000000000000000e-01 5.9060348853389200e-01 5.4545837786121155e+01 1.2397462343192361e+01 1 0 0
20422 70 3 5.9999999999999998e-02 5.6363377046465137e+00 5.0368076613706563e+01 1.6921067515679567e+01 0 0 0
20416 70 3 5.9999999999999998e-02 3.0506858976083313e+00 5.0348489563751933e+01 1.6995365895774121e+01 0 0 0
20402 69 2 9.7000000000000003e-02 1.9485825608133380e+00 5.0245062131390640e+01 1.2877615120147182e+01 0 0 0
20408 69 2 9.7000000000000003e-02 4.4707058707983371e+00 5.0250950420136512e+01 1.2529786582993806e+01 0 0 0
20998 70 3 5.9999999999999998e-02 7.7369994055867997e-01 5.0241309847668987e+01 1.6939017801017826e+01 1 0 0
21008 71 2 9.7000000000000003e-02 4.5122456831116038e+00 5.5192186331029681e+01 1.2573261089480535e+01 0 0 0
21025 71 1 -1.2000000000000000e-01 5.7890415701878313e+00 5.4326627768150310e+01 1.2523410424840227e+01 0 0 0
21007 71 1 -1.2000000000000000e-01 3.1839180124109250e+00 5.4444781815472140e+01 1.2513357872556847e+01 0 0 0
21002 71 2 9.7000000000000003e-02 1.8809600205942494e+00 5.5312773439922324e+01 1.2451650735689846e+01 0 0 0
21004 71 3 5.9999999999999998e-02 6.8654237692924958e-01 5.3780667610308058e+01 1.3134526601578457e+01 1 0 0
20405 69 4 -2.0000000000000001e-01 1.8537988480629357e+00 5.0776211781681432e+01 1.4605857107066306e+01 1 0 0
20412 69 5 1.0299999999999999e-01 4.4371280641681548e+00 5.1010988299099608e+01 1.3312937073329030e+01 0 0 0
21017 72 4 -2.0000000000000001e-01 4.2874609611590193e+00 5.2979309267113614e+01 1.5918529021704419e+01 0 0 0
21600 72 5 1.0299999999999999e-01 1.5503933821487108e+00 5.3160401157392279e+01 1.6978637848027770e+01 0 0 0
21010 71 3 5.9999999999999998e-02 3.2061334066254989e+00 5.3663912940955043e+01 1.3330963768382921e+01 0 0 0
21016 72 3 5.9999999999999998e-02 2.8901978076540820e+00 5.5290209042927948e+01 1.6486473214706027e+01 0 0 0
21014 72 2 9.7000000000000003e-02 4.3681448250798818e+00 5.3916988901094662e+01 1.7428960247385344e+01 0 0 0
21598 72 3 5.9999999999999998e-02 4.5827927675328622e-01 5.5361333258935908e+01 1.6639829217973812e+01 1 0 0
21013 72 1 -1.2000000000000000e-01 3.0229017453947287e+00 5.4745179389747115e+01 1.7428829907632867e+01 0 0 0
21596 72 2 9.7000000000000003e-02 1.6916189685115401e+00 5.3938845401354506e+01 1.7742358266105523e+01 0 0 0
21019 72 1 -1.2000000000000000e-01 5.5777461550944851e+00 5.4771139284486949e+01 1.7493632163764119e+01 0 0 0
21022 72 3 5.9999999999999998e-02 5.5846474751812796e+00 5.5541040808114801e+01 1.6696439942566577e+01 0 0 0
21595 72 1 -1.2000000000000000e-01 4.0388028153927019e-01 5.4820751693048315e+01 1.7583049656191442e+01 1 0 0
21028 71 3 5.9999999999999998e-02 5.6847352926826042e+00 5.3673345609930962e+01 1.3386438289053363e+01 0 0 0
21012 71 5 1.0299999999999999e-01 4.5882923330320313e+00 5.5846312132286414e+01 1.3457727520236933e+01 0 0 0
21018 72 5 1.0299999999999999e-01 4.3974748944967246e+00 5.3154134111710917e+01 1.8285553237920162e+01 0 0 0
21005 71 4 -2.0000000000000001e-01 1.7964754580045079e+00 5.6214129806799832e+01 1.4021418327326060e+01 0 0 0
21021 72 3 5.9999999999999998e-02 5.4817025359472522e+00 5.5394044869412738e+01 1.8389193353250800e+01 0 0 0
21015 72 3 5.9999999999999998e-02 3.0619274040034452e+00 5.5485037174763022e+01 1.8234467625092083e+01 0 0 0
20454 69 5 1.0299999999999999e-01 1.2171805286718657e+01 5.0879893850808209e+01 1.2334289868420697e+01 0 0 0
20440 70 3 5.9999999999999998e-02 8.6428820130693182e+00 5.0398207226227591e+01 1.6818773245806057e+01 0 0 0
20446 70 3 5.9999999999999998e-02 1.0850415703874038e+01 5.0495018505715557e+01 1.7044328921685569e+01 0 0 0
20432 69 2 9.7000000000000003e-02 9.6109511406273676e+00 5.0164527608938762e+01 1.2829573975503733e+01 0 0 0
20426 69 2 9.7000000000000003e-02 6.9879076351784173e+00 5.0293771303479666e+01 1.2793425365368991e+01 0 0 0
21049 71 1 -1.2000000000000000e-01 1.0945519215600042e+01 5.4379603136154451e+01 1.2558998817496207e+01 0 0 0
21031 71 1 -1.2000000000000000e-01 8.4166364956298416e+00 5.4335945780002930e+01 1.2502701346123063e+01 0 0 0
21032 71 2 9.7000000000000003e-02 9.6688135097582144e+00 5.5239087193355182e+01 1.2427135762277855e+01 0 0 0
21026 71 2 9.7000000000000003e-02 7.0749459666537016e+00 5.5143306256933442e+01 1.2633865680424735e+01 0 0 0
20429 69 4 -2.0000000000000001e-01 6.9272924753701410e+00 5.1386841107529690e+01 1.4212302266725779e+01 0 0 0
21024 72 5 1.0299999999999999e-01 6.9537933063965527e+00 5.3239404099720979e+01 1.6862057235542618e+01 0 0 0
20436 69 5 1.0299999999999999e-01 9.7085333507747631e+00 5.0845006495305491e+01 1.3654537598173242e+01 0 0 0
21034 71 3 5.9999999999999998e-02 8.5312868284530374e+00 5.3680242242266431e+01 1.3357045544206390e+01 0 0 0
21052 71 3 5.9999999999999998e-02 1.0826357540703318e+01 5.3846675803912930e+01 1.3460386768054450e+01 0 0 0
21041 72 4 -2.0000000000000001e-01 9.6184348487572073e+00 5.3371181066452131e+01 1.5901042933650576e+01 0 0 0
21038 72 2 9.7000000000000003e-02 9.5208465271787155e+00 5.3987648375190624e+01 1.7540377173075456e+01 0 0 0
21046 72 3 5.9999999999999998e-02 1.0667568748592656e+01 5.5538995222918480e+01 1.7140681771920107e+01 0 0 0
21040 72 3 5.9999999999999998e-02 8.2315409572895284e+00 5.5553766455691751e+01 1.6932098002946582e+01 0 0 0
21037 72 1 -1.2000000000000000e-01 8.2000762211518001e+00 5.4836952826746639e+01 1.7683968413629817e+01 0 0 0
21020 72 2 9.7000000000000003e-02 6.9055880575464714e+00 5.4014789083687823e+01 1.7642278307567178e+01 0 0 0
21043 72 1 -1.2000000000000000e-01 1.0778250022468773e+01 5.4727250282479204e+01 1.7906183391293492e+01 0 0 0
21050 71 2 9.7000000000000003e-02 1.2196875064997652e+01 5.5225324227030882e+01 1.2697143478200182e+01 0 0 0
21036 71 5 1.0299999999999999e-01 9.5721384910430380e+00 5.6041719013348150e+01 1.3134082119493542e+01 0 0 0
21053 71 4 -2.0000000000000001e-01 1.2131178650910623e+01 5.6090796736982007e+01 1.4201680526040295e+01 0 0 0
20453 69 4 -2.0000000000000001e-01 1.2248846131353673e+01 5.0985205697253704e+01 1.4593294495149058e+01 0 0 0
20450 69 2 9.7000000000000003e-02 1.2176532845857386e+01 5.0061137032500660e+01 1.3057463821372691e+01 0 0 0
21048 72 5 1.0299999999999999e-01 1.1976046279928635e+01 5.3433208696516708e+01 1.6788146340758388e+01 0 0 0
21044 72 2 9.7000000000000003e-02 1.2032056377862951e+01 5.3910181651007939e+01 1.7771497214646296e+01 0 0 0
21029 71 4 -2.0000000000000001e-01 7.1344577389324577e+00 5.5986432667046628e+01 1.4187366162695248e+01 0 0 0
20464 70 3 5.9999999999999998e-02 1.3510139107537995e+01 5.0368866154468094e+01 1.6880308885730841e+01 0 0 0
21056 71 2 9.7000000000000003e-02 1.4684077842712576e+01 5.5335870742802470e+01 1.2550371812625853e+01 0 0 0
21055 71 1 -1.2000000000000000e-01 1.3444728233011004e+01 5.4410153130031844e+01 1.2615166334772560e+01 0 0 0
21058 71 3 5.9999999999999998e-02 1.3479981048762406e+01 5.3684057367116786e+01 1.3421237777829177e+01 0 0 0
20460 69 5 1.0299999999999999e-01 1.4628562130610849e+01 5.0867034850822705e+01 1.3499430647968191e+01 0 0 0
21065 72 4 -2.0000000000000001e-01 1.4528750101777542e+01 5.2815014007894526e+01 1.6359040958812532e+01 0 0 0
21064 72 3 5.9999999999999998e-02 1.3370200703680570e+01 5.5574817988069341e+01 1.7106610786384660e+01 0 0 0
21062 72 2 9.7000000000000003e-02 1.4569594071321655e+01 5.3879121875712471e+01 1.7803297526810351e+01 0 0 0
21061 72 1 -1.2000000000000000e-01 1.3264130437505269e+01 5.4739338964335673e+01 1.7886040506035702e+01 0 0 0
21060 71 5 1.0299999999999999e-01 1.4676254950661471e+01 5.6049708097739547e+01 1.3373190312885773e+01 0 0 0
21067 72 1 -1.2000000000000000e-01 1.5864402349652988e+01 5.4654038574266117e+01 1.7755842504235332e+01 0 0 0
21070 72 3 5.9999999999999998e-02 1.5835866145951371e+01 5.5354196699249989e+01 1.6882948282352142e+01 0 0 0
21076 71 3 5.9999999999999998e-02 1.6063039977896889e+01 5.3976783623971016e+01 1.3543710149697700e+01 0 0 0
21073 71 1 -1.2000000000000000e-01 1.6023662324609479e+01 5.4547477207511264e+01 1.2644236986706217e+01 0 0 0
21601 73 1 -1.2000000000000000e-01 5.2355094565890736e-01 5.9250138328404439e+01 1.2674939364620416e+01 1 0 0
21607 73 1 -1.2000000000000000e-01 3.1243944938206263e+00 5.9432764060632650e+01 1.2582908730667185e+01 0 0 0
21625 73 1 -1.2000000000000000e-01 5.6938814456529645e+00 5.9564312622430556e+01 1.2761263318648743e+01 0 0 0
21602 73 2 9.7000000000000003e-02 1.7833700229648484e+00 6.0145919757258412e+01 1.2813168433962632e+01 0 0 0
21608 73 2 9.7000000000000003e-02 4.3783045260313438e+00 6.0364486570502621e+01 1.2646495686452763e+01 0 0 0
22198 74 3 5.9999999999999998e-02 5.7294936979189481e-01 6.0222700709275514e+01 1.6520405765299241e+01 1 0 0
21628 73 3 5.9999999999999998e-02 5.4508069449005285e+00 5.8922359250442085e+01 1.3620717457586320e+01 0 0 0
21610 73 3 5.9999999999999998e-02 3.1181670398237888e+00 5.8614298971157602e+01 1.3229453819266269e+01 0 0 0
21617 74 4 -2.0000000000000001e-01 4.5554432568613246e+00 5.7926074818615049e+01 1.6307233187653011e+01 0 0 0
22200 74 5 1.0299999999999999e-01 1.8717081305488394e+00 5.8322956218665034e+01 1.6967161349157191e+01 0 0 0
21612 73 5 1.0299999999999999e-01 4.2114010754139573e+00 6.1131960589528688e+01 1.3413458371829918e+01 0 0 0
21616 74 3 5.9999999999999998e-02 3.3357381280809904e+00 6.0315019917369249e+01 1.6668428223044952e+01 0 0 0
21605 73 4 -2.0000000000000001e-01 1.6581929099259918e+00 6.0993799263111804e+01 1.4338643084537331e+01 0 0 0
21614 74 2 9.7000000000000003e-02 4.4537215768309411e+00 5.8977888009358345e+01 1.7722711317848631e+01 0 0 0
21604 73 3 5.9999999999999998e-02 4.2795718655823312e-01 5.8488413251963344e+01 1.3506628729301227e+01 1 0 0
22195 74 1 -1.2000000000000000e-01 5.7588339199859084e-01 5.9770378933801709e+01 1.7534004513923971e+01 1 0 0
22196 74 2 9.7000000000000003e-02 1.8770339441646806e+00 5.9013973404528713e+01 1.7736441589501400e+01 0 0 0
21613 74 1 -1.2000000000000000e-01 3.2265190165478694e+00 5.9862836299089373e+01 1.7662024776170128e+01 0 0 0
21619 74 1 -1.2000000000000000e-01 5.7865412918278416e+00 5.9837964797811850e+01 1.7831641078196199e+01 0 0 0
21622 74 3 5.9999999999999998e-02 5.8116338732353992e+00 6.0592476620800298e+01 1.7059780046271836e+01 0 0 0
21631 73 1 -1.2000000000000000e-01 8.2818263923331283e+00 5.9425323376753951e+01 1.2750980201473389e+01 0 0 0
21649 73 1 -1.2000000000000000e-01 1.0830347964774845e+01 5.9229709123353707e+01 1.2731831445949867e+01 0 0 0
21632 73 2 9.7000000000000003e-02 9.6187292967828437e+00 6.0165379744451023e+01 1.2719616899596629e+01 0 0 0
21626 73 2 9.7000000000000003e-02 7.0181310441757647e+00 6.0393532303714530e+01 1.2943033200773323e+01 0 0 0
21624 74 5 1.0299999999999999e-01 6.9375802648095082e+00 5.8387337666628284e+01 1.6785717284569362e+01 0 0 0
21629 73 4 -2.0000000000000001e-01 6.9562461265489466e+00 6.1156400422335956e+01 1.4568871479880041e+01 0 0 0
21641 74 4 -2.0000000000000001e-01 9.3913419610151454e+00 5.8141152430056188e+01 1.5941763541775298e+01 0 0 0
21634 73 3 5.9999999999999998e-02 8.3601832335913517e+00 5.8706148184348777e+01 1.3462751754911624e+01 0 0 0
21652 73 3 5.9999999999999998e-02 1.0886770248908496e+01 5.8341508885198976e+01 1.3356890063841316e+01 0 0 0
21640 74 3 5.9999999999999998e-02 8.1732717487175890e+00 6.0448918704512273e+01 1.6933594294001079e+01 0 0 0
21636 73 5 1.0299999999999999e-01 9.5323552617493590e+00 6.0818947298971487e+01 1.3526716439452366e+01 0 0 0
21646 74 3 5.9999999999999998e-02 1.1038082803382666e+01 6.0441520059740867e+01 1.6700223653724667e+01 0 0 0
21638 74 2 9.7000000000000003e-02 9.6128397455244414e+00 5.8998481163666789e+01 1.7485373480703402e+01 0 0 0
21620 74 2 9.7000000000000003e-02 7.0863495349102159e+00 5.8957941394136945e+01 1.7684806623096442e+01 0 0 0
21637 74 1 -1.2000000000000000e-01 8.3523051356899494e+00 5.9813245239921528e+01 1.7743120225508179e+01 0 0 0
21643 74 1 -1.2000000000000000e-01 1.1025564190167941e+01 5.9702232471703127e+01 1.7525585504329321e+01 0 0 0
21644 74 2 9.7000000000000003e-02 1.2246865729047283e+01 5.8820724826060058e+01 1.7539192475242473e+01 0 0 0
21650 73 2 9.7000000000000003e-02 1.2166648763106540e+01 5.9995225424085696e+01 1.2744035240331311e+01 0 0 0
21653 73 4 -2.0000000000000001e-01 1.2235119563560412e+01 6.1038620144514795e+01 1.4211021418363291e+01 0 0 0
21648 74 5 1.0299999999999999e-01 1.2076901502029990e+01 5.8200371258707641e+01 1.6649886410742667e+01 0 0 0
21642 74 5 1.0299999999999999e-01 9.7795642033841457e+00 5.8205330161921204e+01 1.8198643784529054e+01 0 0 0
21656 73 2 9.7000000000000003e-02 1.4763019953412019e+01 6.0203032621316602e+01 1.2517438352553754e+01 0 0 0
21655 73 1 -1.2000000000000000e-01 1.3582480655984796e+01 5.9222476378115879e+01 1.2674531943863242e+01 0 0 0
21664 74 3 5.9999999999999998e-02 1.3555046917661464e+01 6.0378017873942120e+01 1.6874818408731862e+01 0 0 0
21658 73 3 5.9999999999999998e-02 1.3688426007601736e+01 5.8614625166051255e+01 1.3583417546859808e+01 0 0 0
21665 74 4 -2.0000000000000001e-01 1.4867428749322405e+01 5.7538827233301106e+01 1.6192955559179381e+01 0 0 0
21660 73 5 1.0299999999999999e-01 1.4820784254340897e+01 6.0883468425559542e+01 1.3395355620976368e+01 0 0 0
21662 74 2 9.7000000000000003e-02 1.4781599454976917e+01 5.8657079266093255e+01 1.7570910868338391e+01 0 0 0
21661 74 1 -1.2000000000000000e-01 1.3569143369795819e+01 5.9588716071231154e+01 1.7610783868049090e+01 0 0 0
48976 1476 6 -8.4760000000000002e-01 1.5376603555518995e+01 3.4334224242401945e+01 5.9343514941440489e+01 0 0 0
21673 73 1 -1.2000000000000000e-01 1.6059432767935448e+01 5.9391596446431961e+01 1.2444802724119787e+01 0 0 0
21663 74 3 5.9999999999999998e-02 1.3650013598158303e+01 6.0023372766721920e+01 1.8641832496931372e+01 0 0 0
49270 1574 6 -8.4760000000000002e-01 1.6113126726070558e+01 3.5218000629443054e+01 5.5880702570658308e+01 0 0 0
21669 74 3 5.9999999999999998e-02 1.6060785185531110e+01 6.0320293517096147e+01 1.8304141516445643e+01 0 0 0
19197 64 3 5.9999999999999998e-02 5.0776148544391575e-01 3.5325083522039421e+01 1.8633762593353495e+01 1 0 0
18615 64 3 5.9999999999999998e-02 3.1547103415170930e+00 3.5320759717541812e+01 1.8509322306196729e+01 0 0 0
18621 64 3 5.9999999999999998e-02 5.8433526778923932e+00 3.5430172229370491e+01 1.8416845742750557e+01 0 0 0
19199 64 4 -2.0000000000000001e-01 1.8225751760906588e+00 3.2802149815668159e+01 1.8973282972688988e+01 0 0 0
33606 113 5 1.0299999999999999e-01 1.8677422420855461e+00 3.6061703346978334e+01 2.1964230556305370e+01 0 0 0
33602 113 2 9.7000000000000003e-02 1.7878959588082721e+00 3.5141296327545454e+01 2.2568847267127047e+01 0 0 0
33611 113 4 -2.0000000000000001e-01 4.2744930474421050e+00 3.6116103631925505e+01 2.0705799121346654e+01 0 0 0
33608 113 2 9.7000000000000003e-02 4.3907566031426475e+00 3.5079671423354448e+01 2.2172353106082930e+01 0 0 0
33607 113 1 -1.2000000000000000e-01 3.0569917345979380e+00 3.4271330960303658e+01 2.2194683479620931e+01 0 0 0
33625 113 1 -1.2000000000000000e-01 5.6968265908985067e+00 3.4309924774348403e+01 2.1997649881252226e+01 0 0 0
33609 113 3 5.9999999999999998e-02 2.9879445382941161e+00 3.3732920228389730e+01 2.1238440785420725e+01 0 0 0
33612 113 5 1.0299999999999999e-01 4.3667389372423013e+00 3.5783792161611032e+01 2.3035143468218774e+01 0 0 0
33628 113 3 5.9999999999999998e-02 5.6921474614533256e+00 3.3364635226000523e+01 2.2510230247142790e+01 0 0 0
33610 113 3 5.9999999999999998e-02 3.0834371784681389e+00 3.3496071355961064e+01 2.2966503151316857e+01 0 0 0
33601 113 1 -1.2000000000000000e-01 4.2306862209395441e-01 3.4412970894759177e+01 2.2351181541925136e+01 1 0 0
33603 113 3 5.9999999999999998e-02 5.1360155610803826e-01 3.3917067491149126e+01 2.1356700424433914e+01 1 0 0
33627 113 3 5.9999999999999998e-02 5.8563092621836752e+00 3.4007960063422260e+01 2.0981554402541182e+01 0 0 0
33604 113 3 5.9999999999999998e-02 4.0823401156913908e-01 3.3616287848454256e+01 2.3051938773916682e+01 1 0 0
33605 113 4 -2.0000000000000001e-01 1.8806580533639841e+00 3.5741091550068894e+01 2.4251912249071797e+01 0 0 0
18639 64 3 5.9999999999999998e-02 8.4924220160475201e+00 3.5489346248436462e+01 1.8323059155257585e+01 0 0 0
18623 64 4 -2.0000000000000001e-01 6.9917059833274182e+00 3.2952743387077120e+01 1.8657073039073079e+01 0 0 0
33630 113 5 1.0299999999999999e-01 6.9194382439823929e+00 3.6079435427203670e+01 2.1872211888039075e+01 0 0 0
33626 113 2 9.7000000000000003e-02 6.9302366515256564e+00 3.5200945716933887e+01 2.2423499858684803e+01 0 0 0
33632 113 2 9.7000000000000003e-02 9.5550555306285165e+00 3.5391348927836987e+01 2.2440205532212595e+01 0 0 0
33649 113 1 -1.2000000000000000e-01 1.0903538565691841e+01 3.4678544663877155e+01 2.2379283173988323e+01 0 0 0
33631 113 1 -1.2000000000000000e-01 8.3267736753061623e+00 3.4443348626888863e+01 2.2233452611195769e+01 0 0 0
33636 113 5 1.0299999999999999e-01 9.3669799761787864e+00 3.5911072573602510e+01 2.3378822642041737e+01 0 0 0
33633 113 3 5.9999999999999998e-02 8.3748820701783462e+00 3.4105241066009853e+01 2.1208842579967168e+01 0 0 0
33651 113 3 5.9999999999999998e-02 1.1003698991563772e+01 3.3937478502528521e+01 2.1651238220756976e+01 0 0 0
33635 113 4 -2.0000000000000001e-01 9.5605072733448395e+00 3.6706580048403907e+01 2.1219653056225585e+01 0 0 0
33634 113 3 5.9999999999999998e-02 8.3617124753681136e+00 3.3532471302351304e+01 2.2760708646075852e+01 0 0 0
33652 113 3 5.9999999999999998e-02 1.0982324721033011e+01 3.4066058062604036e+01 2.3242975592731433e+01 0 0 0
33629 113 4 -2.0000000000000001e-01 6.9560910970693728e+00 3.5594414925070168e+01 2.4114250886882242e+01 0 0 0
33653 113 4 -2.0000000000000001e-01 1.2108828099091276e+01 3.6378256313822924e+01 2.4074553960168632e+01 0 0 0
33650 113 2 9.7000000000000003e-02 1.2137979548984054e+01 3.5473129402024419e+01 2.2541901161243885e+01 0 0 0
33654 113 5 1.0299999999999999e-01 1.2208506414351499e+01 3.6283096043539118e+01 2.1755393398472592e+01 0 0 0
33035 111 4 -2.0000000000000001e-01 9.7333936767200839e+00 3.1427387657974446e+01 2.1146792161590369e+01 0 0 0
18647 64 4 -2.0000000000000001e-01 1.2049333780818399e+01 3.2954330219974658e+01 1.9241420343433166e+01 0 0 0
18663 64 3 5.9999999999999998e-02 1.3468931288715318e+01 3.5436056884870283e+01 1.8435452203472305e+01 0 0 0
18666 64 5 1.0299999999999999e-01 1.4756316330338725e+01 3.3214219945450374e+01 1.8603241947730524e+01 0 0 0
33657 113 3 5.9999999999999998e-02 1.3610504886105298e+01 3.3983421997777157e+01 2.1540372865000794e+01 0 0 0
33655 113 1 -1.2000000000000000e-01 1.3485937688134760e+01 3.4665349573839237e+01 2.2402313129739792e+01 0 0 0
33656 113 2 9.7000000000000003e-02 1.4776984487785107e+01 3.5427193823495344e+01 2.2369677274491639e+01 0 0 0
33660 113 5 1.0299999999999999e-01 1.4774627590272731e+01 3.6091292859496022e+01 2.3207010106010692e+01 0 0 0
33659 113 4 -2.0000000000000001e-01 1.4790677678732257e+01 3.6319773698983887e+01 2.0898897556944053e+01 0 0 0
33658 113 3 5.9999999999999998e-02 1.3498828053964475e+01 3.4013465041207176e+01 2.3321154882408724e+01 0 0 0
33676 113 3 5.9999999999999998e-02 1.6066077209737383e+01 3.3671823275970070e+01 2.2952208470143134e+01 0 0 0
33673 113 1 -1.2000000000000000e-01 1.6115425153273168e+01 3.4582371668579796e+01 2.2403754828212264e+01 0 0 0
48121 1191 6 -8.4760000000000002e-01 1.5164103554455655e+01 3.1611812309934226e+01 5.7392652794691294e+01 0 0 0
33059 111 4 -2.0000000000000001e-01 1.4808524264930853e+01 3.1370489594417460e+01 2.1325937789888549e+01 0 0 0
19818 68 5 1.0299999999999999e-01 4.2948291904904217e+00 4.3326600400759773e+01 1.8539016066355519e+01 0 0 0
19221 66 3 5.9999999999999998e-02 5.6428971329324353e+00 4.0361342362614920e+01 1.8644172602419271e+01 0 0 0
19797 66 3 5.9999999999999998e-02 5.4214469181308111e-01 4.0246905847233577e+01 1.8638473779755667e+01 1 0 0
19215 66 3 5.9999999999999998e-02 3.1887789212485975e+00 4.0135380799112760e+01 1.8796501246837199e+01 0 0 0
19799 66 4 -2.0000000000000001e-01 1.8484711085203118e+00 3.7846562309077392e+01 1.9046101540335538e+01 0 0 0
34204 115 3 5.9999999999999998e-02 4.8329685965595748e-01 3.8546597851696681e+01 2.3214547099305211e+01 1 0 0
20399 68 4 -2.0000000000000001e-01 1.7537602639743559e+00 4.3192446071192478e+01 1.9418043569592651e+01 0 0 0
34203 115 3 5.9999999999999998e-02 7.2051128259938046e-01 3.8709646859616782e+01 2.1537621005362496e+01 1 0 0
34201 115 1 -1.2000000000000000e-01 6.2054205978827393e-01 3.9347939237788133e+01 2.2486178602236166e+01 1 0 0
34209 115 3 5.9999999999999998e-02 3.2612662379216109e+00 3.8929215807012561e+01 2.1383060356066114e+01 0 0 0
34207 115 1 -1.2000000000000000e-01 3.1638572079089351e+00 3.9351857765298888e+01 2.2365941975049498e+01 0 0 0
34225 115 1 -1.2000000000000000e-01 5.7975352963718301e+00 3.9573709950649679e+01 2.2547211377831662e+01 0 0 0
34208 115 2 9.7000000000000003e-02 4.4820503599722228e+00 4.0276419728379800e+01 2.2509557303179388e+01 0 0 0
34202 115 2 9.7000000000000003e-02 1.9320049291536101e+00 4.0258467982085079e+01 2.2637209931871414e+01 0 0 0
34211 115 4 -2.0000000000000001e-01 4.4560903221552737e+00 4.1324430613849948e+01 2.1102814703835520e+01 0 0 0
34206 115 5 1.0299999999999999e-01 1.7999432830072415e+00 4.1048611477884201e+01 2.1851682946946170e+01 0 0 0
34212 115 5 1.0299999999999999e-01 4.4404845165035773e+00 4.0910755107021778e+01 2.3395576114568176e+01 0 0 0
34210 115 3 5.9999999999999998e-02 3.2523245932193641e+00 3.8492689568487236e+01 2.2999973475738749e+01 0 0 0
34228 115 3 5.9999999999999998e-02 5.8623588031867264e+00 3.8828256951397364e+01 2.3357220467516331e+01 0 0 0
34227 115 3 5.9999999999999998e-02 5.8418257836381517e+00 3.9053963542524301e+01 2.1586762048079017e+01 0 0 0
34827 117 3 5.9999999999999998e-02 5.9870086376640819e+00 4.3684243161299477e+01 2.1789399939112617e+01 0 0 0
34809 117 3 5.9999999999999998e-02 3.3687658403573879e+00 4.3524592214890284e+01 2.2008384106922772e+01 0 0 0
34804 117 3 5.9999999999999998e-02 6.8909491617713758e-01 4.3600608150340491e+01 2.3814790875662307e+01 1 0 0
34803 117 3 5.9999999999999998e-02 6.9456711811252558e-01 4.3406131468322592e+01 2.2092928399628502e+01 1 0 0
34205 115 4 -2.0000000000000001e-01 1.9546946508808720e+00 4.1172929703000698e+01 2.4143629853130150e+01 0 0 0
19239 66 3 5.9999999999999998e-02 8.3398514228340570e+00 4.0332302940236772e+01 1.8641776916220234e+01 0 0 0
19842 68 5 1.0299999999999999e-01 9.6966276172911527e+00 4.3316767869040319e+01 1.8377399365045822e+01 0 0 0
19223 66 4 -2.0000000000000001e-01 6.8767354499375495e+00 3.7903490426744682e+01 1.9107697295178710e+01 0 0 0
34230 115 5 1.0299999999999999e-01 7.0707929921770960e+00 4.1193554308160586e+01 2.1881320669104994e+01 0 0 0
34226 115 2 9.7000000000000003e-02 7.0867019022917299e+00 4.0430598201735783e+01 2.2694482967475786e+01 0 0 0
34233 115 3 5.9999999999999998e-02 8.2813803814108233e+00 3.8870316148824593e+01 2.1817328534654163e+01 0 0 0
34251 115 3 5.9999999999999998e-02 1.0928360206303678e+01 3.8908867835519061e+01 2.2057897325949696e+01 0 0 0
34231 115 1 -1.2000000000000000e-01 8.4318278366312125e+00 3.9609514548671292e+01 2.2613748765538119e+01 0 0 0
34249 115 1 -1.2000000000000000e-01 1.0973173594791710e+01 3.9661437738813838e+01 2.2770447237947160e+01 0 0 0
34232 115 2 9.7000000000000003e-02 9.6745918643929425e+00 4.0449868815110861e+01 2.2577431730007763e+01 0 0 0
34235 115 4 -2.0000000000000001e-01 9.7077067854780932e+00 4.1346745225213567e+01 2.0965640707656544e+01 0 0 0
34236 115 5 1.0299999999999999e-01 9.4999217813374894e+00 4.1170544084601403e+01 2.3334283290595764e+01 0 0 0
34234 115 3 5.9999999999999998e-02 8.4867291950648802e+00 3.9019518353707291e+01 2.3535849246989841e+01 0 0 0
34252 115 3 5.9999999999999998e-02 1.0923271130490885e+01 3.9101838777031752e+01 2.3713968727767611e+01 0 0 0
19823 68 4 -2.0000000000000001e-01 7.1308049443802828e+00 4.3015438702620280e+01 1.9306970533149993e+01 0 0 0
19847 68 4 -2.0000000000000001e-01 1.2169375227963817e+01 4.2666500634185816e+01 1.8689731557370642e+01 0 0 0
34229 115 4 -2.0000000000000001e-01 7.0588080987553266e+00 4.1374509547590286e+01 2.4190202872645507e+01 0 0 0
19247 66 4 -2.0000000000000001e-01 1.2205454034354311e+01 3.7968563860471455e+01 1.9016426940138302e+01 0 0 0
34833 117 3 5.9999999999999998e-02 8.3206234878497281e+00 4.3730295594003316e+01 2.1528995558346729e+01 0 0 0
34253 115 4 -2.0000000000000001e-01 1.2231267329278475e+01 4.1501638269272512e+01 2.4321537844184515e+01 0 0 0
34250 115 2 9.7000000000000003e-02 1.2240289702819430e+01 4.0518378870098580e+01 2.2823565160643035e+01 0 0 0
34851 117 3 5.9999999999999998e-02 1.1114805638362570e+01 4.3642930221145747e+01 2.1714266987802308e+01 0 0 0
34834 117 3 5.9999999999999998e-02 8.3751928122829984e+00 4.3587702595440064e+01 2.3229826431292864e+01 0 0 0
19263 66 3 5.9999999999999998e-02 1.3267694101357550e+01 4.0381470538681562e+01 1.8171876532218956e+01 0 0 0
34254 115 5 1.0299999999999999e-01 1.2241826648526230e+01 4.1206476999402753e+01 2.2027194402324831e+01 0 0 0
19866 68 5 1.0299999999999999e-01 1.4711659011791888e+01 4.3428904235918367e+01 1.8430111357945954e+01 0 0 0
34257 115 3 5.9999999999999998e-02 1.3232969559004749e+01 3.8897342135825667e+01 2.1971045220823466e+01 0 0 0
34255 115 1 -1.2000000000000000e-01 1.3461968185903165e+01 3.9652525701140142e+01 2.2758791870779191e+01 0 0 0
34256 115 2 9.7000000000000003e-02 1.4877010466068599e+01 4.0286090773109954e+01 2.2599291961627852e+01 0 0 0
34259 115 4 -2.0000000000000001e-01 1.5009025217993841e+01 4.0850941062338102e+01 2.0946761907190456e+01 0 0 0
34260 115 5 1.0299999999999999e-01 1.4898856780553215e+01 4.1159878761350569e+01 2.3271774073567183e+01 0 0 0
34258 115 3 5.9999999999999998e-02 1.3531851572975185e+01 3.8944061598096660e+01 2.3610009179981869e+01 0 0 0
34858 117 3 5.9999999999999998e-02 1.3587925738721971e+01 4.3801556729862760e+01 2.3307091130359154e+01 0 0 0
34276 115 3 5.9999999999999998e-02 1.5759705306079740e+01 3.9078122183940103e+01 2.4030562765866204e+01 0 0 0
48405 1285 7 4.2380000000000001e-01 1.4376949226578951e+01 4.4867439344247089e+01 4.9075789030034834e+01 0 0 0
34273 115 1 -1.2000000000000000e-01 1.6009227755957820e+01 3.9424627880441257e+01 2.3003533442071500e+01 0 0 0
19821 68 3 5.9999999999999998e-02 5.9065909076765708e+00 4.5449129608234053e+01 1.8535401991517062e+01 0 0 0
34810 117 3 5.9999999999999998e-02 3.3966070248677309e+00 4.3922312051746523e+01 2.3757066449286743e+01 0 0 0
19815 68 3 5.9999999999999998e-02 3.2779487033741153e+00 4.5521658312390286e+01 1.8459187990603638e+01 0 0 0
34828 117 3 5.9999999999999998e-02 5.8440199677440958e+00 4.3726460020109009e+01 2.3479058053879658e+01 0 0 0
20418 70 5 1.0299999999999999e-01 4.4899980150701770e+00 4.8040145436962348e+01 1.8461373257966617e+01 0 0 0
20397 68 3 5.9999999999999998e-02 5.0568345558030603e-01 4.5689396672331846e+01 1.8396745886702970e+01 1 0 0
35404 119 3 5.9999999999999998e-02 8.9278121473054362e-01 4.8785418615597131e+01 2.3654811876638583e+01 1 0 0
34825 117 1 -1.2000000000000000e-01 5.8562962339013547e+00 4.4344349746704651e+01 2.2600456513100060e+01 0 0 0
34807 117 1 -1.2000000000000000e-01 3.3484944911028438e+00 4.4333595762615317e+01 2.2752493256999852e+01 0 0 0
20999 70 4 -2.0000000000000001e-01 1.7013206122157898e+00 4.7914726701805606e+01 1.9431388137437121e+01 0 0 0
34801 117 1 -1.2000000000000000e-01 7.3794170178606922e-01 4.4197363967591905e+01 2.2853938689456758e+01 1 0 0
34802 117 2 9.7000000000000003e-02 1.9690739172234635e+00 4.5107203242142113e+01 2.2635105416425571e+01 0 0 0
34808 117 2 9.7000000000000003e-02 4.5877484635528774e+00 4.5151461259249089e+01 2.2396503180042767e+01 0 0 0
34806 117 5 1.0299999999999999e-01 1.8793432824984520e+00 4.5556797747387215e+01 2.1680027321753961e+01 0 0 0
34811 117 4 -2.0000000000000001e-01 4.5121030110372198e+00 4.5958184422213030e+01 2.0807111626618870e+01 0 0 0
34812 117 5 1.0299999999999999e-01 4.7621337699837110e+00 4.5932991329495664e+01 2.3136967371020997e+01 0 0 0
35409 119 3 5.9999999999999998e-02 3.2893082120912789e+00 4.8683587957559887e+01 2.1746476989016546e+01 0 0 0
35403 119 3 5.9999999999999998e-02 8.7667869387752351e-01 4.8437271663437578e+01 2.2123186074002145e+01 1 0 0
35425 119 1 -1.2000000000000000e-01 5.8977289200061174e+00 4.9501803616728381e+01 2.2609737496224742e+01 0 0 0
35407 119 1 -1.2000000000000000e-01 3.3667442474734326e+00 4.9383195284371183e+01 2.2572787693814742e+01 0 0 0
35401 119 1 -1.2000000000000000e-01 8.3830589336434558e-01 4.9295706362740475e+01 2.2752496899939260e+01 1 0 0
35428 119 3 5.9999999999999998e-02 5.8116021039291619e+00 4.8825377974832122e+01 2.3418470194266124e+01 0 0 0
35410 119 3 5.9999999999999998e-02 3.4587793088392793e+00 4.8846545909982005e+01 2.3549056556879091e+01 0 0 0
35427 119 3 5.9999999999999998e-02 6.0727710077507124e+00 4.8846460531886557e+01 2.1747163889511995e+01 0 0 0
34805 117 4 -2.0000000000000001e-01 2.0215424044704733e+00 4.6366649059507104e+01 2.3913022130160247e+01 0 0 0
19845 68 3 5.9999999999999998e-02 1.0776354111374081e+01 4.5288204391934713e+01 1.8477148125046210e+01 0 0 0
34852 117 3 5.9999999999999998e-02 1.1018374184801615e+01 4.3831435353125926e+01 2.3488568692749567e+01 0 0 0
19839 68 3 5.9999999999999998e-02 8.3469068574929519e+00 4.5355385087419975e+01 1.8537981978449924e+01 0 0 0
20442 70 5 1.0299999999999999e-01 9.6949219427638234e+00 4.8113858204547398e+01 1.8606353320484608e+01 0 0 0
34849 117 1 -1.2000000000000000e-01 1.1023914975638361e+01 4.4364408468930371e+01 2.2589159762867148e+01 0 0 0
34831 117 1 -1.2000000000000000e-01 8.3731476889727094e+00 4.4331798507384320e+01 2.2413427507264760e+01 0 0 0
20423 70 4 -2.0000000000000001e-01 7.0864531366329739e+00 4.7847387944357770e+01 1.9111401812787541e+01 0 0 0
34830 117 5 1.0299999999999999e-01 7.0522986894935435e+00 4.5826437083625628e+01 2.1702667727631184e+01 0 0 0
34826 117 2 9.7000000000000003e-02 7.1077383143456583e+00 4.5218228807439807e+01 2.2603502193264323e+01 0 0 0
34832 117 2 9.7000000000000003e-02 9.6828868669832513e+00 4.5140398684443447e+01 2.2373760323891780e+01 0 0 0
34836 117 5 1.0299999999999999e-01 9.6780993898282368e+00 4.5900017607592552e+01 2.3197235743138005e+01 0 0 0
34835 117 4 -2.0000000000000001e-01 9.6867129811173829e+00 4.5995784530044105e+01 2.0778962835759938e+01 0 0 0
35433 119 3 5.9999999999999998e-02 8.2884432763836493e+00 4.8768656932800830e+01 2.1916160416127902e+01 0 0 0
35451 119 3 5.9999999999999998e-02 1.0891623018739741e+01 4.8895804585430128e+01 2.1854749766646528e+01 0 0 0
35431 119 1 -1.2000000000000000e-01 8.3616197738789353e+00 4.9524066586166136e+01 2.2731882633693871e+01 0 0 0
35449 119 1 -1.2000000000000000e-01 1.0899490545395805e+01 4.9609282076016058e+01 2.2673351850195004e+01 0 0 0
35434 119 3 5.9999999999999998e-02 8.5052978317982468e+00 4.8888591409875438e+01 2.3648934934369102e+01 0 0 0
35452 119 3 5.9999999999999998e-02 1.0891638894558413e+01 4.8980071766913937e+01 2.3583904218625900e+01 0 0 0
34829 117 4 -2.0000000000000001e-01 7.1366342096032458e+00 4.6274052125701267e+01 2.4042683280617631e+01 0 0 0
34853 117 4 -2.0000000000000001e-01 1.2273060908152161e+01 4.6075091497971286e+01 2.4116082956085581e+01 0 0 0
34854 117 5 1.0299999999999999e-01 1.2323595567591688e+01 4.6049252784368193e+01 2.1688070001754454e+01 0 0 0
34850 117 2 9.7000000000000003e-02 1.2288642667002311e+01 4.5309685647753504e+01 2.2519787018393320e+01 0 0 0
34857 117 3 5.9999999999999998e-02 1.3698305484296167e+01 4.3963911073292621e+01 2.1473670087838570e+01 0 0 0
20447 70 4 -2.0000000000000001e-01 1.2279417935885846e+01 4.7912419029644774e+01 1.9377982498322453e+01 0 0 0
19863 68 3 5.9999999999999998e-02 1.3485915878201709e+01 4.5429783096523757e+01 1.8453393027053107e+01 0 0 0
20466 70 5 1.0299999999999999e-01 1.4837650195741036e+01 4.8103650443881030e+01 1.8469285379317920e+01 0 0 0
34855 117 1 -1.2000000000000000e-01 1.3556740518858588e+01 4.4518176463752688e+01 2.2415943673228909e+01 0 0 0
34856 117 2 9.7000000000000003e-02 1.4877322027311974e+01 4.5394530260291766e+01 2.2551026189881853e+01 0 0 0
34859 117 4 -2.0000000000000001e-01 1.4963920070295435e+01 4.6592002697772088e+01 2.1238193350598788e+01 0 0 0
35457 119 3 5.9999999999999998e-02 1.3407117730141771e+01 4.8741559358293713e+01 2.1962483126379254e+01 0 0 0
34860 117 5 1.0299999999999999e-01 1.4831960736637917e+01 4.5995102777621454e+01 2.3454820171015051e+01 0 0 0
35455 119 1 -1.2000000000000000e-01 1.3401932679714594e+01 4.9507918873725330e+01 2.2770475836723616e+01 0 0 0
35458 119 3 5.9999999999999998e-02 1.3491727667269519e+01 4.8836035487865473e+01 2.3684596938749838e+01 0 0 0
35473 119 1 -1.2000000000000000e-01 1.6021967039157584e+01 4.9352583672328691e+01 2.2767518721641629e+01 0 0 0
35476 119 3 5.9999999999999998e-02 1.5835431510977140e+01 4.8627482747526351e+01 2.3579561262074762e+01 0 0 0
35475 119 3 5.9999999999999998e-02 1.6111455433951331e+01 4.8771993916601090e+01 2.1864831244505226e+01 0 0 0
21597 72 3 5.9999999999999998e-02 3.6275124618556365e-01 5.5475900475573468e+01 1.8443487039624550e+01 1 0 0
20421 70 3 5.9999999999999998e-02 5.7906091850122055e+00 5.0281410932728505e+01 1.8495203885032979e+01 0 0 0
20415 70 3 5.9999999999999998e-02 3.2693542011182051e+00 5.0169188893735132e+01 1.8779382774675074e+01 0 0 0
20997 70 3 5.9999999999999998e-02 6.6337652701161953e-01 5.0299585694839422e+01 1.8716544488402732e+01 1 0 0
35408 119 2 9.7000000000000003e-02 4.5868142277647719e+00 5.0226447821758988e+01 2.2492998384287500e+01 0 0 0
35402 119 2 9.7000000000000003e-02 2.0433724290639006e+00 5.0222542929437466e+01 2.2602685954345063e+01 0 0 0
36004 121 3 5.9999999999999998e-02 7.2840638188091833e-01 5.3922389089691890e+01 2.4182128403736701e+01 1 0 0
36003 121 3 5.9999999999999998e-02 6.0442910642715786e-01 5.3321854000646560e+01 2.2629118038739815e+01 1 0 0
21599 72 4 -2.0000000000000001e-01 1.7408715016552809e+00 5.3206054169415886e+01 1.9367294184420903e+01 0 0 0
35406 119 5 1.0299999999999999e-01 1.9084239455040781e+00 5.0754936437723593e+01 2.1691605146105264e+01 0 0 0
35411 119 4 -2.0000000000000001e-01 4.4973026158939415e+00 5.1033116076645634e+01 2.1003944170254098e+01 0 0 0
36009 121 3 5.9999999999999998e-02 3.1386875609158271e+00 5.3545085266080662e+01 2.1967503099893779e+01 0 0 0
36007 121 1 -1.2000000000000000e-01 3.2203878917767450e+00 5.4284100386805420e+01 2.2760906716478008e+01 0 0 0
36025 121 1 -1.2000000000000000e-01 5.8372793157515481e+00 5.4385822734279131e+01 2.2550104500419490e+01 0 0 0
35412 119 5 1.0299999999999999e-01 4.5671862557571634e+00 5.0984950386694038e+01 2.3232087214474813e+01 0 0 0
36008 121 2 9.7000000000000003e-02 4.4839368100231622e+00 5.5152123923689018e+01 2.2653028911874550e+01 0 0 0
36002 121 2 9.7000000000000003e-02 1.9087491444860367e+00 5.5100970968337322e+01 2.2841878967837911e+01 0 0 0
36001 121 1 -1.2000000000000000e-01 6.2575053663492552e-01 5.4299495532206166e+01 2.3136345555724454e+01 1 0 0
36010 121 3 5.9999999999999998e-02 3.3885328117911366e+00 5.3732717634275758e+01 2.3725205341843701e+01 0 0 0
36027 121 3 5.9999999999999998e-02 5.9178183919121752e+00 5.3906226491446240e+01 2.1527734080222068e+01 0 0 0
36028 121 3 5.9999999999999998e-02 5.8030450301141885e+00 5.3589782796914399e+01 2.3313435006972718e+01 0 0 0
36012 121 5 1.0299999999999999e-01 4.4900023270180842e+00 5.5786468675574206e+01 2.3555913922113174e+01 0 0 0
36006 121 5 1.0299999999999999e-01 1.8090106567089406e+00 5.5702709589590640e+01 2.1950314471450966e+01 0 0 0
36011 121 4 -2.0000000000000001e-01 4.3067309677865282e+00 5.6368337412400329e+01 2.1288064979510334e+01 0 0 0
36005 121 4 -2.0000000000000001e-01 1.9733738196548873e+00 5.6266103013265699e+01 2.4292669033942435e+01 0 0 0
35405 119 4 -2.0000000000000001e-01 2.0953521980394316e+00 5.1238864957860841e+01 2.3998559376942527e+01 0 0 0
21042 72 5 1.0299999999999999e-01 9.3721862265042635e+00 5.3118623910533799e+01 1.8214881626187427e+01 0 0 0
21045 72 3 5.9999999999999998e-02 1.0590480202935586e+01 5.5138104458876455e+01 1.8913047343493758e+01 0 0 0
20439 70 3 5.9999999999999998e-02 8.3495445311324588e+00 5.0206849228936967e+01 1.8561013899797079e+01 0 0 0
20445 70 3 5.9999999999999998e-02 1.0829817278397385e+01 5.0261165567360024e+01 1.8760317415421305e+01 0 0 0
21039 72 3 5.9999999999999998e-02 8.3390818044870869e+00 5.5349135867998143e+01 1.8625826163588872e+01 0 0 0
35450 119 2 9.7000000000000003e-02 1.2202033936779310e+01 5.0385676114916237e+01 2.2796756526857983e+01 0 0 0
35426 119 2 9.7000000000000003e-02 7.1821152889976068e+00 5.0444327186316066e+01 2.2871353347023010e+01 0 0 0
35432 119 2 9.7000000000000003e-02 9.5883307704145295e+00 5.0419882553881791e+01 2.2508647036978680e+01 0 0 0
21023 72 4 -2.0000000000000001e-01 7.0082388144751260e+00 5.3137901990569787e+01 1.9173863765743462e+01 0 0 0
36026 121 2 9.7000000000000003e-02 7.0347522615373448e+00 5.5338574657795711e+01 2.2727568016052562e+01 0 0 0
35430 119 5 1.0299999999999999e-01 7.2143097296823893e+00 5.1290585426959282e+01 2.2225573971599523e+01 0 0 0
35435 119 4 -2.0000000000000001e-01 9.5914481570323655e+00 5.1309062912306253e+01 2.0972015816922870e+01 0 0 0
36033 121 3 5.9999999999999998e-02 8.2339999205671006e+00 5.4022200403743440e+01 2.1587270721601080e+01 0 0 0
36051 121 3 5.9999999999999998e-02 1.0943533534813689e+01 5.3970339975558538e+01 2.1400129609354526e+01 0 0 0
36031 121 1 -1.2000000000000000e-01 8.3095670352187483e+00 5.4568039427329431e+01 2.2489841512352822e+01 0 0 0
36049 121 1 -1.2000000000000000e-01 1.0948472898902663e+01 5.4499614185358539e+01 2.2355563115294270e+01 0 0 0
35436 119 5 1.0299999999999999e-01 9.6516301926111279e+00 5.1141501956624175e+01 2.3310899383544708e+01 0 0 0
36032 121 2 9.7000000000000003e-02 9.6555815574234209e+00 5.5394819096138171e+01 2.2380787508501356e+01 0 0 0
36052 121 3 5.9999999999999998e-02 1.0818081417968182e+01 5.3679138478682880e+01 2.3033163053532046e+01 0 0 0
36034 121 3 5.9999999999999998e-02 8.4337938783870587e+00 5.3801542022896264e+01 2.3197919150977580e+01 0 0 0
36036 121 5 1.0299999999999999e-01 9.6647579285039757e+00 5.6036020766448985e+01 2.3258441662947803e+01 0 0 0
36030 121 5 1.0299999999999999e-01 7.0161889889371345e+00 5.6112649477762794e+01 2.1958768231568236e+01 0 0 0
36035 121 4 -2.0000000000000001e-01 9.6105970516330288e+00 5.6380454630341326e+01 2.0959090737213387e+01 0 0 0
21047 72 4 -2.0000000000000001e-01 1.2100807594762806e+01 5.2659204118485555e+01 1.9044715551324341e+01 0 0 0
35453 119 4 -2.0000000000000001e-01 1.2188190644525234e+01 5.1141845979395860e+01 2.4430572563971054e+01 0 0 0
36050 121 2 9.7000000000000003e-02 1.2241653114960110e+01 5.5216237242990111e+01 2.2580743983225400e+01 0 0 0
36029 121 4 -2.0000000000000001e-01 7.1549508321967847e+00 5.6090099259550279e+01 2.4367837542229942e+01 0 0 0
36053 121 4 -2.0000000000000001e-01 1.2074418930355096e+01 5.6153157337459199e+01 2.4108021308990317e+01 0 0 0
35454 119 5 1.0299999999999999e-01 1.2227535954527617e+01 5.1173728813245923e+01 2.1981182539987387e+01 0 0 0
36054 121 5 1.0299999999999999e-01 1.2233177518024037e+01 5.5933104335136797e+01 2.1725217369577354e+01 0 0 0
21063 72 3 5.9999999999999998e-02 1.3253809697743259e+01 5.5337370333944683e+01 1.8832496082868612e+01 0 0 0
21066 72 5 1.0299999999999999e-01 1.4595686727312678e+01 5.3215606751616740e+01 1.8707257870143280e+01 0 0 0
35456 119 2 9.7000000000000003e-02 1.4779055437797028e+01 5.0230908394904233e+01 2.2618222858403833e+01 0 0 0
20463 70 3 5.9999999999999998e-02 1.3540892295478502e+01 5.0388565948673545e+01 1.8615612360042469e+01 0 0 0
35459 119 4 -2.0000000000000001e-01 1.4763539437877919e+01 5.1112867742385809e+01 2.1068538892122380e+01 0 0 0
35460 119 5 1.0299999999999999e-01 1.4685084747393372e+01 5.1034591950990844e+01 2.3338176844676116e+01 0 0 0
36057 121 3 5.9999999999999998e-02 1.3438742535870432e+01 5.3432270210895858e+01 2.1998926197138896e+01 0 0 0
36055 121 1 -1.2000000000000000e-01 1.3494086132313210e+01 5.4312524671649555e+01 2.2675841615429587e+01 0 0 0
36056 121 2 9.7000000000000003e-02 1.4838376225076416e+01 5.5075793688893199e+01 2.2541787864669736e+01 0 0 0
36058 121 3 5.9999999999999998e-02 1.3431002580734274e+01 5.3857668048855679e+01 2.3685039478572435e+01 0 0 0
36060 121 5 1.0299999999999999e-01 1.4853628297248401e+01 5.5795604510770431e+01 2.3353899054725090e+01 0 0 0
36059 121 4 -2.0000000000000001e-01 1.4816344358123830e+01 5.6036340133501440e+01 2.1013775559684145e+01 0 0 0
36076 121 3 5.9999999999999998e-02 1.6058548981400889e+01 5.3478464343810920e+01 2.3386032646904539e+01 0 0 0
45772 408 6 -8.4760000000000002e-01 1.6041373538808720e+01 4.4706895198469304e+01 4.9853537868221871e+01 0 0 0
45651 367 7 4.2380000000000001e-01 1.4422624324309874e+01 4.1827671560897983e+01 5.1313478072160656e+01 0 0 0
21069 72 3 5.9999999999999998e-02 1.5752164955079392e+01 5.5335950438874079e+01 1.8583106051537673e+01 0 0 0
21618 74 5 1.0299999999999999e-01 4.3724649162701317e+00 5.8396064629410155e+01 1.8608335324002230e+01 0 0 0
21621 74 3 5.9999999999999998e-02 5.6455465384703274e+00 6.0550628204041146e+01 1.8665733481853810e+01 0 0 0
21615 74 3 5.9999999999999998e-02 3.2739225476415794e+00 6.0554612735171979e+01 1.8455355908473699e+01 0 0 0
22197 74 3 5.9999999999999998e-02 4.6242465448773862e-01 6.0570004948258159e+01 1.8259190016847334e+01 1 0 0
36603 123 3 5.9999999999999998e-02 4.6059274960026803e-01 5.8667106004114842e+01 2.1841689661833406e+01 1 0 0
22199 74 4 -2.0000000000000001e-01 1.9622122126188091e+00 5.8016641049971057e+01 1.9142642334190256e+01 0 0 0
36609 123 3 5.9999999999999998e-02 2.9096547896446792e+00 5.8415867581644548e+01 2.2366959139648923e+01 0 0 0
36606 123 5 1.0299999999999999e-01 1.8950719811647818e+00 6.0827792376795323e+01 2.2018935164915408e+01 0 0 0
36607 123 1 -1.2000000000000000e-01 3.0098006004972158e+00 5.9332172157614700e+01 2.3006435364230008e+01 0 0 0
36625 123 1 -1.2000000000000000e-01 5.6346454341186885e+00 5.9263921325812213e+01 2.3100321731281124e+01 0 0 0
36602 123 2 9.7000000000000003e-02 1.7491316540662487e+00 6.0127540728048814e+01 2.2798359942857431e+01 0 0 0
36608 123 2 9.7000000000000003e-02 4.3718140164782051e+00 6.0101881824016878e+01 2.2900927937729499e+01 0 0 0
36612 123 5 1.0299999999999999e-01 4.4251310018047247e+00 6.0968468035725607e+01 2.3531890671143294e+01 0 0 0
36611 123 4 -2.0000000000000001e-01 4.5754756733207893e+00 6.0750302348169242e+01 2.1209735735078969e+01 0 0 0
36601 123 1 -1.2000000000000000e-01 4.2679071174152139e-01 5.9340589810895835e+01 2.2738065846214859e+01 1 0 0
36628 123 3 5.9999999999999998e-02 5.4807974247058890e+00 5.8640839259160842e+01 2.3993269620598131e+01 0 0 0
36610 123 3 5.9999999999999998e-02 2.9447869120224603e+00 5.8875960055427221e+01 2.3974388248905019e+01 0 0 0
36604 123 3 5.9999999999999998e-02 4.1919976723850522e-01 5.8709692905414521e+01 2.3627113041682463e+01 1 0 0
36627 123 3 5.9999999999999998e-02 5.7867973753420845e+00 5.8492334170517893e+01 2.2335824035162975e+01 0 0 0
36605 123 4 -2.0000000000000001e-01 1.6876379674910578e+00 6.1186818744038568e+01 2.4251840855450837e+01 0 0 0
21639 74 3 5.9999999999999998e-02 8.3441481632392875e+00 6.0352698195108900e+01 1.8685089471289327e+01 0 0 0
21645 74 3 5.9999999999999998e-02 1.1047212971168113e+01 6.0322169100133294e+01 1.8424520564989237e+01 0 0 0
21623 74 4 -2.0000000000000001e-01 7.0780465822991143e+00 5.7801000435028953e+01 1.9064040501064873e+01 0 0 0
36630 123 5 1.0299999999999999e-01 7.0083900341796275e+00 6.0721461172902067e+01 2.2274759229733228e+01 0 0 0
36626 123 2 9.7000000000000003e-02 6.9543878398871097e+00 5.9990258037251110e+01 2.3118978555573875e+01 0 0 0
36633 123 3 5.9999999999999998e-02 8.2495742822497888e+00 5.8497131289540668e+01 2.2012310063779118e+01 0 0 0
36651 123 3 5.9999999999999998e-02 1.0896816798096403e+01 5.8452692231318046e+01 2.2104392522618749e+01 0 0 0
36649 123 1 -1.2000000000000000e-01 1.0864082314344923e+01 5.9195205505948884e+01 2.2889809897168018e+01 0 0 0
36631 123 1 -1.2000000000000000e-01 8.2728831806610312e+00 5.9165600308335236e+01 2.2889998918971386e+01 0 0 0
36632 123 2 9.7000000000000003e-02 9.5380262752071125e+00 6.0049643174636543e+01 2.2831124945000354e+01 0 0 0
36636 123 5 1.0299999999999999e-01 9.5165872539014131e+00 6.0892488078956262e+01 2.3581232445881778e+01 0 0 0
36635 123 4 -2.0000000000000001e-01 9.4793655327069075e+00 6.0834824325899184e+01 2.1191113265151483e+01 0 0 0
36634 123 3 5.9999999999999998e-02 8.3472305474993451e+00 5.8586135857700448e+01 2.3826431557208778e+01 0 0 0
36652 123 3 5.9999999999999998e-02 1.0755084972195830e+01 5.8658694527450315e+01 2.3815685305005232e+01 0 0 0
21647 74 4 -2.0000000000000001e-01 1.2266019100972970e+01 5.7791781703671205e+01 1.9064977312422322e+01 0 0 0
36650 123 2 9.7000000000000003e-02 1.2179627877298328e+01 6.0086541306615203e+01 2.2880609821092566e+01 0 0 0
36654 123 5 1.0299999999999999e-01 1.1979940247412625e+01 6.0923342629728459e+01 2.2216904808284003e+01 0 0 0
21666 74 5 1.0299999999999999e-01 1.4776567700326595e+01 5.8038700906106605e+01 1.8566406995290450e+01 0 0 0
36653 123 4 -2.0000000000000001e-01 1.2441879513038240e+01 6.0909477660413692e+01 2.4461627980093006e+01 0 0 0
36657 123 3 5.9999999999999998e-02 1.3295489351375563e+01 5.8926148809316174e+01 2.1444057681989118e+01 0 0 0
36655 123 1 -1.2000000000000000e-01 1.3437507108505560e+01 5.9263289848070890e+01 2.2460770166839371e+01 0 0 0
36659 123 4 -2.0000000000000001e-01 1.4899017101443485e+01 6.1240669494636663e+01 2.1237132113954402e+01 0 0 0
36656 123 2 9.7000000000000003e-02 1.4797245975333357e+01 6.0018765726833848e+01 2.2614839396468845e+01 0 0 0
36660 123 5 1.0299999999999999e-01 1.4788288117831733e+01 6.0627400357430787e+01 2.3587402230469522e+01 0 0 0
36658 123 3 5.9999999999999998e-02 1.3466881325095599e+01 5.8424304677912779e+01 2.3144737004924171e+01 0 0 0
36675 123 3 5.9999999999999998e-02 1.5958710555770043e+01 5.8401891585962481e+01 2.1705601949495932e+01 0 0 0
36673 123 1 -1.2000000000000000e-01 1.5928053143912328e+01 5.9034138767137101e+01 2.2633595892336224e+01 0 0 0
36676 123 3 5.9999999999999998e-02 1.5780902551670701e+01 5.8267487418446962e+01 2.3353438593489159e+01 0 0 0
34197 114 3 5.9999999999999998e-02 4.1679668952916016e-01 3.5242823849890215e+01 2.8339850543271286e+01 1 0 0
34198 114 3 5.9999999999999998e-02 5.7228992031265558e-01 3.5225945225285081e+01 2.6653016916596112e+01 1 0 0
33616 114 3 5.9999999999999998e-02 3.0759921749326704e+00 3.5225703671669471e+01 2.6624261947037205e+01 0 0 0
33615 114 3 5.9999999999999998e-02 3.3066436862824751e+00 3.5479765197351149e+01 2.8287224390951835e+01 0 0 0
33621 114 3 5.9999999999999998e-02 5.6447174078394955e+00 3.4984508464656294e+01 2.8698926800286468e+01 0 0 0
33619 114 1 -1.2000000000000000e-01 5.7615093296887645e+00 3.4582533900031017e+01 2.7639963841719172e+01 0 0 0
33613 114 1 -1.2000000000000000e-01 3.1756982316029818e+00 3.4699491759780301e+01 2.7532239638322039e+01 0 0 0
34196 114 2 9.7000000000000003e-02 1.8974469568189480e+00 3.3802167196506332e+01 2.7662149775920959e+01 0 0 0
33614 114 2 9.7000000000000003e-02 4.4530640528335237e+00 3.3875438262269832e+01 2.7361046003866615e+01 0 0 0
34200 114 5 1.0299999999999999e-01 1.8622143196235359e+00 3.3023194137268632e+01 2.6886126494422488e+01 0 0 0
33618 114 5 1.0299999999999999e-01 4.3040528271872738e+00 3.3030458977986115e+01 2.8103137691742976e+01 0 0 0
33617 114 4 -2.0000000000000001e-01 4.4057743054388672e+00 3.3050775757791889e+01 2.5750168751807493e+01 0 0 0
34199 114 4 -2.0000000000000001e-01 1.8426657280071654e+00 3.3018980747085315e+01 2.9286814208487296e+01 0 0 0
34195 114 1 -1.2000000000000000e-01 5.9399426877379891e-01 3.4552396067073211e+01 2.7523634485620750e+01 1 0 0
33622 114 3 5.9999999999999998e-02 5.8967040078758304e+00 3.5493567224741163e+01 2.6992949872600608e+01 0 0 0
50144 1865 7 4.2380000000000001e-01 5.0623707768276232e+00 3.3473634752258597e+01 3.0459942544422027e+01 0 0 0
34799 116 4 -2.0000000000000001e-01 1.9073072661151809e+00 3.7484625013153703e+01 2.9526142338335973e+01 0 0 0
33623 114 4 -2.0000000000000001e-01 7.0735464541584507e+00 3.2801690015859236e+01 2.9064103770140971e+01 0 0 0
33624 114 5 1.0299999999999999e-01 6.8637973220602744e+00 3.3140537295573687e+01 2.6650189824477973e+01 0 0 0
33620 114 2 9.7000000000000003e-02 7.0169955942654854e+00 3.3741751767671197e+01 2.7568384456066436e+01 0 0 0
33639 114 3 5.9999999999999998e-02 8.4132282939431278e+00 3.5060198496113721e+01 2.8330261067158073e+01 0 0 0
33640 114 3 5.9999999999999998e-02 8.3087922765479618e+00 3.5112182849397442e+01 2.6511136423636845e+01 0 0 0
33646 114 3 5.9999999999999998e-02 1.0945784168878692e+01 3.5079890165089601e+01 2.6045866004208449e+01 0 0 0
33645 114 3 5.9999999999999998e-02 1.1013537410239838e+01 3.5128389598735112e+01 2.7800740684645689e+01 0 0 0
33643 114 1 -1.2000000000000000e-01 1.0948238243877938e+01 3.4450981315034568e+01 2.6977995622868612e+01 0 0 0
33637 114 1 -1.2000000000000000e-01 8.3657508221938262e+00 3.4485052608476728e+01 2.7417456565651765e+01 0 0 0
33638 114 2 9.7000000000000003e-02 9.6533081663048321e+00 3.3685315291543006e+01 2.7163840020516854e+01 0 0 0
33641 114 4 -2.0000000000000001e-01 9.4458680549390923e+00 3.2581510556660461e+01 2.5730982767755052e+01 0 0 0
33642 114 5 1.0299999999999999e-01 9.8486848732081764e+00 3.3010558778021036e+01 2.7931941979986856e+01 0 0 0
33648 114 5 1.0299999999999999e-01 1.2154402910566093e+01 3.2717973651641223e+01 2.6632046175825913e+01 0 0 0
34223 116 4 -2.0000000000000001e-01 7.0922339920589383e+00 3.7545138533423248e+01 2.8898702685493006e+01 0 0 0
33644 114 2 9.7000000000000003e-02 1.2258862675368480e+01 3.3583269935456563e+01 2.7211062556322666e+01 0 0 0
33647 114 4 -2.0000000000000001e-01 1.2417114691568928e+01 3.2901322997632647e+01 2.8809963290495194e+01 0 0 0
33664 114 3 5.9999999999999998e-02 1.3591421458932128e+01 3.4915858022420792e+01 2.5904543404334628e+01 0 0 0
33663 114 3 5.9999999999999998e-02 1.3628948195735898e+01 3.5245208846180475e+01 2.7612711701878929e+01 0 0 0
33661 114 1 -1.2000000000000000e-01 1.3554387900430005e+01 3.4404712898509302e+01 2.6927985630581095e+01 0 0 0
33662 114 2 9.7000000000000003e-02 1.4784536807894574e+01 3.3521581374867630e+01 2.6955132676599543e+01 0 0 0
33666 114 5 1.0299999999999999e-01 1.4772371968265437e+01 3.2901355833431182e+01 2.7799877176285065e+01 0 0 0
33665 114 4 -2.0000000000000001e-01 1.4838187031202306e+01 3.2478346188616484e+01 2.5597798106591444e+01 0 0 0
33669 114 3 5.9999999999999998e-02 1.5879929892128931e+01 3.5198914982410642e+01 2.7854517283397062e+01 0 0 0
33667 114 1 -1.2000000000000000e-01 1.6052081216884233e+01 3.4415140949295022e+01 2.7067339549387150e+01 0 0 0
34217 116 4 -2.0000000000000001e-01 4.2192810151974012e+00 3.7825131180515584e+01 2.6480963779871367e+01 0 0 0
34218 116 5 1.0299999999999999e-01 4.4971175352372148e+00 3.8046642895987979e+01 2.8803125228317526e+01 0 0 0
34800 116 5 1.0299999999999999e-01 1.6907006798948541e+00 3.8225558068936252e+01 2.7285395662190169e+01 0 0 0
34797 116 3 5.9999999999999998e-02 3.8983896677992469e-01 4.0313239900725065e+01 2.9114700318038345e+01 1 0 0
34798 116 3 5.9999999999999998e-02 6.2413776900816897e-01 4.0190915426308713e+01 2.7400452466323880e+01 1 0 0
34796 116 2 9.7000000000000003e-02 1.7996479539715720e+00 3.8712362016661352e+01 2.8256924157361880e+01 0 0 0
34214 116 2 9.7000000000000003e-02 4.4493454524258995e+00 3.8703474006958878e+01 2.7991558393032367e+01 0 0 0
34219 116 1 -1.2000000000000000e-01 5.7790798919763500e+00 3.9559514969521018e+01 2.8005698524223934e+01 0 0 0
34213 116 1 -1.2000000000000000e-01 3.1112545710338253e+00 3.9528471460765950e+01 2.8275762834128606e+01 0 0 0
34216 116 3 5.9999999999999998e-02 2.9995211714877685e+00 4.0234962207263628e+01 2.7464208452975473e+01 0 0 0
34215 116 3 5.9999999999999998e-02 3.2575081255716460e+00 4.0143799012443168e+01 2.9234468559883975e+01 0 0 0
34818 118 5 1.0299999999999999e-01 4.2176449811643328e+00 4.2893955493982610e+01 2.8413069098005014e+01 0 0 0
34795 116 1 -1.2000000000000000e-01 5.4286976927675556e-01 3.9586859637829193e+01 2.8325794337916133e+01 1 0 0
35400 118 5 1.0299999999999999e-01 1.7357637926468201e+00 4.2894355527033554e+01 2.7078744480456709e+01 0 0 0
34221 116 3 5.9999999999999998e-02 5.9399323182810102e+00 3.9927445582001084e+01 2.9031244597640754e+01 0 0 0
35399 118 4 -2.0000000000000001e-01 1.7017569930772656e+00 4.3165686643732641e+01 2.9442191232056469e+01 0 0 0
34817 118 4 -2.0000000000000001e-01 4.4595608130677764e+00 4.2810592271320552e+01 2.5998932543081278e+01 0 0 0
34222 116 3 5.9999999999999998e-02 5.5922961754275642e+00 4.0459386200711329e+01 2.7465719276029319e+01 0 0 0
35396 118 2 9.7000000000000003e-02 1.7912642721339946e+00 4.3730804269871086e+01 2.7802565317739599e+01 0 0 0
34814 118 2 9.7000000000000003e-02 4.3675464252977063e+00 4.3629577761845930e+01 2.7647465215519329e+01 0 0 0
34247 116 4 -2.0000000000000001e-01 1.2271802950041208e+01 3.7615245922110013e+01 2.9212624379305797e+01 0 0 0
34241 116 4 -2.0000000000000001e-01 9.5906654040240085e+00 3.7909568917035067e+01 2.5919719350364037e+01 0 0 0
34242 116 5 1.0299999999999999e-01 9.5949678148789843e+00 3.7876775660768992e+01 2.8308218036475502e+01 0 0 0
34224 116 5 1.0299999999999999e-01 6.8964577685834270e+00 3.8349166081943437e+01 2.6665443528981083e+01 0 0 0
34220 116 2 9.7000000000000003e-02 6.9957061855729465e+00 3.8757710923919902e+01 2.7632930731912410e+01 0 0 0
34238 116 2 9.7000000000000003e-02 9.6128822308503796e+00 3.8638644717915234e+01 2.7542637957607816e+01 0 0 0
34237 116 1 -1.2000000000000000e-01 8.3096886579694864e+00 3.9514674963413142e+01 2.7615802440893873e+01 0 0 0
34243 116 1 -1.2000000000000000e-01 1.0872119758697375e+01 3.9511750737762270e+01 2.7643484235819159e+01 0 0 0
34239 116 3 5.9999999999999998e-02 8.4161707566038206e+00 4.0220233094360275e+01 2.8479559180011204e+01 0 0 0
34245 116 3 5.9999999999999998e-02 1.0806074004774603e+01 4.0041451832949875e+01 2.8540865763720472e+01 0 0 0
34246 116 3 5.9999999999999998e-02 1.0973131628833166e+01 4.0171162313498108e+01 2.6780822274110491e+01 0 0 0
34240 116 3 5.9999999999999998e-02 8.3040377126288494e+00 4.0206090118217887e+01 2.6732530030044767e+01 0 0 0
34823 118 4 -2.0000000000000001e-01 6.9181269136972396e+00 4.2736530829361264e+01 2.9426279751916947e+01 0 0 0
34842 118 5 1.0299999999999999e-01 9.4525596781870380e+00 4.2898814693847839e+01 2.8492218319671910e+01 0 0 0
34824 118 5 1.0299999999999999e-01 6.8219144185931553e+00 4.2679090454370794e+01 2.7129015367212652e+01 0 0 0
34841 118 4 -2.0000000000000001e-01 9.4357493474038563e+00 4.2404860319838733e+01 2.6244955789593181e+01 0 0 0
34244 116 2 9.7000000000000003e-02 1.2153470953313866e+01 3.8582196078138118e+01 2.7666558563291638e+01 0 0 0
34844 118 2 9.7000000000000003e-02 1.2135968146854951e+01 4.3648357764211823e+01 2.7854095715092498e+01 0 0 0
34820 118 2 9.7000000000000003e-02 6.8816887025231868e+00 4.3520554742878240e+01 2.7788994898318560e+01 0 0 0
34838 118 2 9.7000000000000003e-02 9.5351288968003445e+00 4.3488136416133557e+01 2.7620235991911940e+01 0 0 0
34848 118 5 1.0299999999999999e-01 1.2208171175292602e+01 4.2714781305442152e+01 2.7235584090842238e+01 0 0 0
34847 118 4 -2.0000000000000001e-01 1.2005664244116454e+01 4.3097750523881672e+01 2.9587243034139849e+01 0 0 0
34248 116 5 1.0299999999999999e-01 1.2055086258211016e+01 3.7850855726218278e+01 2.6852537820966923e+01 0 0 0
34265 116 4 -2.0000000000000001e-01 1.4696562224610146e+01 3.7606869425008696e+01 2.6006951287169240e+01 0 0 0
34269 116 3 5.9999999999999998e-02 1.5835229796176780e+01 4.0306829874054827e+01 2.8067902037284416e+01 0 0 0
34266 116 5 1.0299999999999999e-01 1.4919642628362830e+01 3.7919828748641827e+01 2.8209394425898651e+01 0 0 0
34264 116 3 5.9999999999999998e-02 1.3543801505609490e+01 4.0035554049637440e+01 2.6534633348077076e+01 0 0 0
34263 116 3 5.9999999999999998e-02 1.3524104218236898e+01 4.0151253050946302e+01 2.8234561010500844e+01 0 0 0
34261 116 1 -1.2000000000000000e-01 1.3457748817133183e+01 3.9408514009539267e+01 2.7492485690184324e+01 0 0 0
34262 116 2 9.7000000000000003e-02 1.4793404295947926e+01 3.8649912424536936e+01 2.7458590838580243e+01 0 0 0
34866 118 5 1.0299999999999999e-01 1.4697280095380709e+01 4.2905818368047797e+01 2.8456716332353718e+01 0 0 0
34865 118 4 -2.0000000000000001e-01 1.4953379407966384e+01 4.2975981034001030e+01 2.6117504433254570e+01 0 0 0
34267 116 1 -1.2000000000000000e-01 1.6050114520093864e+01 3.9449451354552529e+01 2.7425684673456725e+01 0 0 0
34862 118 2 9.7000000000000003e-02 1.4712988266758606e+01 4.3706362399564036e+01 2.7717991082206638e+01 0 0 0
34813 118 1 -1.2000000000000000e-01 3.1099252521021188e+00 4.4490211867225234e+01 2.7599234210779212e+01 0 0 0
34819 118 1 -1.2000000000000000e-01 5.6077327655070368e+00 4.4428480109136324e+01 2.7747271551839376e+01 0 0 0
34815 118 3 5.9999999999999998e-02 3.0126424361967152e+00 4.5309048784826949e+01 2.8281159356644228e+01 0 0 0
34816 118 3 5.9999999999999998e-02 3.0563035648723127e+00 4.4984220247551988e+01 2.6580010951414362e+01 0 0 0
34821 118 3 5.9999999999999998e-02 5.5619946919286338e+00 4.5024623757782926e+01 2.8651627244507193e+01 0 0 0
36000 120 5 1.0299999999999999e-01 1.9026903739813987e+00 4.8035434895947610e+01 2.7284149395312248e+01 0 0 0
35999 120 4 -2.0000000000000001e-01 2.0469239975109490e+00 4.7934672297570550e+01 2.9543621186041410e+01 0 0 0
35417 120 4 -2.0000000000000001e-01 4.3608153048048877e+00 4.8108961545258232e+01 2.5910653587863411e+01 0 0 0
35418 120 5 1.0299999999999999e-01 4.3502689742948526e+00 4.8095395527647582e+01 2.8282293617215306e+01 0 0 0
35414 120 2 9.7000000000000003e-02 4.3341862486235199e+00 4.8868577431512193e+01 2.7521810180484490e+01 0 0 0
35996 120 2 9.7000000000000003e-02 1.8909758950675093e+00 4.8814233386776259e+01 2.8008756844710522e+01 0 0 0
35395 118 1 -1.2000000000000000e-01 5.9016454522844086e-01 4.4619866064444672e+01 2.7461770938976095e+01 1 0 0
35398 118 3 5.9999999999999998e-02 6.3569035301682242e-01 4.5031822604976739e+01 2.6416922517073623e+01 1 0 0
35397 118 3 5.9999999999999998e-02 5.3954408376194563e-01 4.5454823613371282e+01 2.8158587297486413e+01 1 0 0
34822 118 3 5.9999999999999998e-02 5.6893849405095924e+00 4.5035326196381270e+01 2.6804730575302106e+01 0 0 0
35419 120 1 -1.2000000000000000e-01 5.6838995932221676e+00 4.9675562664838061e+01 2.7697966108301411e+01 0 0 0
35995 120 1 -1.2000000000000000e-01 6.3764869204535468e-01 4.9641999883169916e+01 2.8046849867463685e+01 1 0 0
35413 120 1 -1.2000000000000000e-01 3.1070292066754615e+00 4.9664912898663090e+01 2.7722027626354702e+01 0 0 0
35424 120 5 1.0299999999999999e-01 6.9950553284933701e+00 4.8292001069844005e+01 2.6735753503320641e+01 0 0 0
35423 120 4 -2.0000000000000001e-01 6.7220815688532216e+00 4.7618368821500169e+01 2.8931508484092301e+01 0 0 0
34843 118 1 -1.2000000000000000e-01 1.0778544335482048e+01 4.4347450621432834e+01 2.7498707343533596e+01 0 0 0
34837 118 1 -1.2000000000000000e-01 8.2168332740971621e+00 4.4367135790935130e+01 2.7534750155596409e+01 0 0 0
34845 118 3 5.9999999999999998e-02 1.0539008209936199e+01 4.5173924460849037e+01 2.8172568401237235e+01 0 0 0
34839 118 3 5.9999999999999998e-02 8.3272948027515934e+00 4.5062802972982290e+01 2.8360088525146079e+01 0 0 0
34840 118 3 5.9999999999999998e-02 8.1910515952830298e+00 4.4994418330633955e+01 2.6730471122140294e+01 0 0 0
34846 118 3 5.9999999999999998e-02 1.0863851721818707e+01 4.4737821648142230e+01 2.6461124819310395e+01 0 0 0
35442 120 5 1.0299999999999999e-01 9.5157776830861653e+00 4.8021634003817681e+01 2.8591404411906634e+01 0 0 0
35438 120 2 9.7000000000000003e-02 9.6304089880763577e+00 4.8818099235550626e+01 2.7800212610186168e+01 0 0 0
35420 120 2 9.7000000000000003e-02 7.0004766014596118e+00 4.8815170239159904e+01 2.7638347535544639e+01 0 0 0
35441 120 4 -2.0000000000000001e-01 9.7992327631874616e+00 4.7782953487770115e+01 2.6352807864555366e+01 0 0 0
35443 120 1 -1.2000000000000000e-01 1.0941147293092801e+01 4.9580332889761486e+01 2.7919149800434571e+01 0 0 0
35437 120 1 -1.2000000000000000e-01 8.3200280166929677e+00 4.9618472419995911e+01 2.7726230247820130e+01 0 0 0
35444 120 2 9.7000000000000003e-02 1.2243215371548978e+01 4.8752806440620191e+01 2.8063059473037605e+01 0 0 0
35448 120 5 1.0299999999999999e-01 1.2248218328052062e+01 4.8014552904820235e+01 2.7245125086843522e+01 0 0 0
35447 120 4 -2.0000000000000001e-01 1.2239529719638956e+01 4.7780836030868592e+01 2.9582446343625588e+01 0 0 0
34864 118 3 5.9999999999999998e-02 1.3288365531618298e+01 4.5003094025828361e+01 2.6767038687163662e+01 0 0 0
34863 118 3 5.9999999999999998e-02 1.3482252461207509e+01 4.5175460712782083e+01 2.8625561949863979e+01 0 0 0
34861 118 1 -1.2000000000000000e-01 1.3424742601512694e+01 4.4476220572825660e+01 2.7741882355244272e+01 0 0 0
35465 120 4 -2.0000000000000001e-01 1.4797184648088088e+01 4.7803496809841619e+01 2.6477100558002697e+01 0 0 0
35466 120 5 1.0299999999999999e-01 1.4825291534297168e+01 4.8264449592291413e+01 2.8806562184304784e+01 0 0 0
35462 120 2 9.7000000000000003e-02 1.4819621250663960e+01 4.8877686017581894e+01 2.7890498179928425e+01 0 0 0
35461 120 1 -1.2000000000000000e-01 1.3526453876803167e+01 4.9587509629942147e+01 2.7885524269031581e+01 0 0 0
34867 118 1 -1.2000000000000000e-01 1.6024070129758304e+01 4.4546951173493724e+01 2.8105748385427191e+01 0 0 0
34869 118 3 5.9999999999999998e-02 1.5986513406462473e+01 4.5018754258703780e+01 2.9125498308772855e+01 0 0 0
45920 457 7 4.2380000000000001e-01 1.3902906529165437e+01 3.7381167821216394e+01 5.0823510443966590e+01 0 0 0
35997 120 3 5.9999999999999998e-02 6.5015450139450626e-01 5.0077270806546252e+01 2.9005237224545333e+01 1 0 0
35421 120 3 5.9999999999999998e-02 5.6789426091236077e+00 5.0214964824215038e+01 2.8693151222484669e+01 0 0 0
35416 120 3 5.9999999999999998e-02 2.7945661607386461e+00 5.0135145630032120e+01 2.6775774523131620e+01 0 0 0
35422 120 3 5.9999999999999998e-02 5.7602651002699172e+00 5.0451866595658416e+01 2.6881224922547879e+01 0 0 0
35998 120 3 5.9999999999999998e-02 5.9539777101160096e-01 5.0382259573581130e+01 2.7226014273858546e+01 1 0 0
35415 120 3 5.9999999999999998e-02 3.2410943437773847e+00 5.0445262595339962e+01 2.8429763703935311e+01 0 0 0
36597 122 3 5.9999999999999998e-02 2.9878583374928203e-01 5.5292926383424422e+01 2.8941608188357993e+01 1 0 0
36598 122 3 5.9999999999999998e-02 4.0289189588366364e-01 5.5363787614859625e+01 2.7224245964038175e+01 1 0 0
36595 122 1 -1.2000000000000000e-01 3.9844125567782723e-01 5.4657884466373787e+01 2.8074668383129364e+01 1 0 0
36017 122 4 -2.0000000000000001e-01 4.2382947010074288e+00 5.3063454985273978e+01 2.6030665451767771e+01 0 0 0
36018 122 5 1.0299999999999999e-01 4.3569206724742395e+00 5.3171033372086548e+01 2.8318823974607433e+01 0 0 0
36600 122 5 1.0299999999999999e-01 1.7640586596281669e+00 5.3035252599927297e+01 2.7244920695868679e+01 0 0 0
36596 122 2 9.7000000000000003e-02 1.7141550107159369e+00 5.3848549462493146e+01 2.7997485228421862e+01 0 0 0
36013 122 1 -1.2000000000000000e-01 3.0244596235595593e+00 5.4691919926957603e+01 2.7668294944656413e+01 0 0 0
36014 122 2 9.7000000000000003e-02 4.3224266899877071e+00 5.3903696073644568e+01 2.7522627944803943e+01 0 0 0
36019 122 1 -1.2000000000000000e-01 5.5907277158755315e+00 5.4728626530503902e+01 2.7574521831533360e+01 0 0 0
36599 122 4 -2.0000000000000001e-01 2.0544504373460408e+00 5.3136253683934143e+01 2.9521910734227550e+01 0 0 0
36021 122 3 5.9999999999999998e-02 5.5775156542860582e+00 5.5324952465938473e+01 2.8448451035103517e+01 0 0 0
36016 122 3 5.9999999999999998e-02 2.8713001656049588e+00 5.5327137849807720e+01 2.6757050091811745e+01 0 0 0
36015 122 3 5.9999999999999998e-02 3.1652745819593964e+00 5.5366996722285258e+01 2.8483024296471775e+01 0 0 0
36022 122 3 5.9999999999999998e-02 5.5198407299581680e+00 5.5410445434600661e+01 2.6736037361315105e+01 0 0 0
35439 120 3 5.9999999999999998e-02 8.1521082921646144e+00 5.0250441449462947e+01 2.8568527793035997e+01 0 0 0
35429 119 4 -2.0000000000000001e-01 7.1270165707369912e+00 5.1193765362743015e+01 2.4509685133171001e+01 0 0 0
35445 120 3 5.9999999999999998e-02 1.0942341374204158e+01 5.0276949951094402e+01 2.8778680055641182e+01 0 0 0
35446 120 3 5.9999999999999998e-02 1.0965576163524156e+01 5.0265292966922736e+01 2.7040364332176903e+01 0 0 0
35440 120 3 5.9999999999999998e-02 8.4703441790912937e+00 5.0396011225789586e+01 2.6987302449683526e+01 0 0 0
36023 122 4 -2.0000000000000001e-01 6.8214959631498742e+00 5.2777671517301847e+01 2.8973203366757780e+01 0 0 0
36024 122 5 1.0299999999999999e-01 6.8373755080999192e+00 5.3290771709701879e+01 2.6684188660282100e+01 0 0 0
36020 122 2 9.7000000000000003e-02 6.8773320434471268e+00 5.3871373559479878e+01 2.7539836273611886e+01 0 0 0
36042 122 5 1.0299999999999999e-01 9.4468924690344735e+00 5.3135150901490846e+01 2.8355865678808470e+01 0 0 0
36041 122 4 -2.0000000000000001e-01 9.5165821501052754e+00 5.3135302404639233e+01 2.5983390119624328e+01 0 0 0
36037 122 1 -1.2000000000000000e-01 8.1979166614471026e+00 5.4717691250102007e+01 2.7631028597282320e+01 0 0 0
36038 122 2 9.7000000000000003e-02 9.4371383963781081e+00 5.3881797734742285e+01 2.7563797925587313e+01 0 0 0
36043 122 1 -1.2000000000000000e-01 1.0819070056535359e+01 5.4582767309460181e+01 2.7734128568086184e+01 0 0 0
36039 122 3 5.9999999999999998e-02 8.2758007263467199e+00 5.5109022007034504e+01 2.8590161515804478e+01 0 0 0
36046 122 3 5.9999999999999998e-02 1.0928969142682208e+01 5.5295253200701808e+01 2.6853921858102588e+01 0 0 0
36040 122 3 5.9999999999999998e-02 8.1352564592291170e+00 5.5489058333583365e+01 2.6839769672366849e+01 0 0 0
36045 122 3 5.9999999999999998e-02 1.0714475172365988e+01 5.5148448652659198e+01 2.8628224089613635e+01 0 0 0
36044 122 2 9.7000000000000003e-02 1.2075061198426784e+01 5.3739237793428771e+01 2.7889814796281961e+01 0 0 0
36047 122 4 -2.0000000000000001e-01 1.1976932048074371e+01 5.2898087103503251e+01 2.9410898237986402e+01 0 0 0
36048 122 5 1.0299999999999999e-01 1.2004499043598473e+01 5.3020230579062620e+01 2.7107801111026060e+01 0 0 0
36070 122 3 5.9999999999999998e-02 1.6067690860139162e+01 5.4884125588136229e+01 2.6540345148831864e+01 0 0 0
35463 120 3 5.9999999999999998e-02 1.3544588721362507e+01 5.0403428183719477e+01 2.8607374198117007e+01 0 0 0
35464 120 3 5.9999999999999998e-02 1.3529498748408756e+01 5.0151536714119693e+01 2.6990261829833724e+01 0 0 0
36061 122 1 -1.2000000000000000e-01 1.3367231462617630e+01 5.4516377670472025e+01 2.7781383529707199e+01 0 0 0
36065 122 4 -2.0000000000000001e-01 1.4497941824354934e+01 5.2638996116047750e+01 2.6137954064413989e+01 0 0 0
36066 122 5 1.0299999999999999e-01 1.4727995144356875e+01 5.2982723499773577e+01 2.8450930990093852e+01 0 0 0
36062 122 2 9.7000000000000003e-02 1.4623456384174027e+01 5.3670310226247210e+01 2.7613556728976569e+01 0 0 0
36064 122 3 5.9999999999999998e-02 1.3319670694055850e+01 5.5080755429366995e+01 2.6838992659230115e+01 0 0 0
36063 122 3 5.9999999999999998e-02 1.3457864196261426e+01 5.5209133567228093e+01 2.8582193212267441e+01 0 0 0
36067 122 1 -1.2000000000000000e-01 1.6006806993250770e+01 5.4464961061165063e+01 2.7532846739402135e+01 0 0 0
36069 122 3 5.9999999999999998e-02 1.5949326251148973e+01 5.5407505721228212e+01 2.8126051056631418e+01 0 0 0
45649 367 6 -8.4760000000000002e-01 1.4524355120866014e+01 4.2498565335944313e+01 5.0578935707084355e+01 0 0 0
35469 120 3 5.9999999999999998e-02 1.6101192736748544e+01 5.0430000344641833e+01 2.8723678072494256e+01 0 0 0
37197 124 3 5.9999999999999998e-02 5.4511468984471001e-01 6.0174098688497885e+01 2.9204025852173373e+01 1 0 0
37198 124 3 5.9999999999999998e-02 6.2108363883707418e-01 6.0421630012241216e+01 2.7493171483934539e+01 1 0 0
36617 124 4 -2.0000000000000001e-01 4.1591196055318695e+00 5.8075519475692708e+01 2.6193063987279842e+01 0 0 0
36618 124 5 1.0299999999999999e-01 4.4197422611643606e+00 5.8141059567535876e+01 2.8566324056398159e+01 0 0 0
37200 124 5 1.0299999999999999e-01 1.9901749346507644e+00 5.8168425566854296e+01 2.7394877487488095e+01 0 0 0
36614 124 2 9.7000000000000003e-02 4.3106076348276599e+00 5.8867263228578921e+01 2.7763905301698955e+01 0 0 0
37196 124 2 9.7000000000000003e-02 1.8567561839354070e+00 5.8870115866489407e+01 2.8232267652718676e+01 0 0 0
36613 124 1 -1.2000000000000000e-01 3.0527367820569991e+00 5.9709733654180326e+01 2.8029417159305137e+01 0 0 0
36615 124 3 5.9999999999999998e-02 3.3176546236285587e+00 6.0298137821771988e+01 2.8863802273535924e+01 0 0 0
36616 124 3 5.9999999999999998e-02 2.8151943095009337e+00 6.0310042272837819e+01 2.7156864705098148e+01 0 0 0
36621 124 3 5.9999999999999998e-02 5.5434567191983701e+00 6.0336171275596485e+01 2.8653463610093723e+01 0 0 0
37195 124 1 -1.2000000000000000e-01 5.9114866178240033e-01 5.9603864540636437e+01 2.8273636718311927e+01 1 0 0
36619 124 1 -1.2000000000000000e-01 5.5976990119131074e+00 5.9678669506215428e+01 2.7785062587175215e+01 0 0 0
36622 124 3 5.9999999999999998e-02 5.6629553491944753e+00 6.0246811488438325e+01 2.6909852962763555e+01 0 0 0
37199 124 4 -2.0000000000000001e-01 1.9044445809327684e+00 5.7839343607275353e+01 2.9714676081696599e+01 0 0 0
37799 126 4 -2.0000000000000001e-01 1.9542537979365970e+00 6.2453457314154093e+01 2.9278274570483937e+01 0 0 0
36629 123 4 -2.0000000000000001e-01 7.0100979674302328e+00 6.1172204533680841e+01 2.4430583784040937e+01 0 0 0
36624 124 5 1.0299999999999999e-01 6.9601729441083346e+00 5.8165307976426433e+01 2.7030837188121676e+01 0 0 0
36623 124 4 -2.0000000000000001e-01 6.9794258983872277e+00 5.8000062374347763e+01 2.9397597435059431e+01 0 0 0
36620 124 2 9.7000000000000003e-02 6.8901559302759674e+00 5.8852888295278575e+01 2.7885465474730847e+01 0 0 0
36643 124 1 -1.2000000000000000e-01 1.0962041548744848e+01 5.9653384037862949e+01 2.7626901137266699e+01 0 0 0
36641 124 4 -2.0000000000000001e-01 9.4599143606952687e+00 5.7966508218353226e+01 2.6149897903541628e+01 0 0 0
36645 124 3 5.9999999999999998e-02 1.0948281819189209e+01 6.0472714795445242e+01 2.8380671831259356e+01 0 0 0
36639 124 3 5.9999999999999998e-02 8.3720837520984634e+00 6.0485419104896764e+01 2.8640802863275994e+01 0 0 0
36637 124 1 -1.2000000000000000e-01 8.2194041115675045e+00 5.9794606359650018e+01 2.7796289992415311e+01 0 0 0
36638 124 2 9.7000000000000003e-02 9.5537894037465971e+00 5.8886506673547174e+01 2.7704102238682022e+01 0 0 0
36642 124 5 1.0299999999999999e-01 9.5656595339540491e+00 5.8159216238202951e+01 2.8537105224419250e+01 0 0 0
36646 124 3 5.9999999999999998e-02 1.0995611759414222e+01 6.0058323990950406e+01 2.6570697488846072e+01 0 0 0
36640 124 3 5.9999999999999998e-02 8.2127955107750026e+00 6.0436141457222377e+01 2.6923402837698308e+01 0 0 0
36644 124 2 9.7000000000000003e-02 1.2151979819308508e+01 5.8714851099133213e+01 2.7901055305354145e+01 0 0 0
36648 124 5 1.0299999999999999e-01 1.2233418912327629e+01 5.7926348122617071e+01 2.7151583163162599e+01 0 0 0
36647 124 4 -2.0000000000000001e-01 1.2018492548993748e+01 5.7973082055363825e+01 2.9519364353597261e+01 0 0 0
36666 124 5 1.0299999999999999e-01 1.4607577771489597e+01 5.7741197113468054e+01 2.8712545817991057e+01 0 0 0
36663 124 3 5.9999999999999998e-02 1.3470828735238044e+01 5.9972384820495471e+01 2.8696063116067112e+01 0 0 0
36664 124 3 5.9999999999999998e-02 1.3386196663523702e+01 5.9979311877202711e+01 2.6877850233195190e+01 0 0 0
36662 124 2 9.7000000000000003e-02 1.4714628801654309e+01 5.8483764913682649e+01 2.7840319740199213e+01 0 0 0
36661 124 1 -1.2000000000000000e-01 1.3452331601520196e+01 5.9420658325083153e+01 2.7775784580458502e+01 0 0 0
36665 124 4 -2.0000000000000001e-01 1.4553692630998764e+01 5.7548816045341944e+01 2.6289828113670520e+01 0 0 0
36669 124 3 5.9999999999999998e-02 1.5916402721705099e+01 5.9914260385293296e+01 2.8692375121664867e+01 0 0 0
36670 124 3 5.9999999999999998e-02 1.5981260321244131e+01 5.9962451320543714e+01 2.6949319211501102e+01 0 0 0
36667 124 1 -1.2000000000000000e-01 1.5985549180055877e+01 5.9271046058186201e+01 2.7850711516949495e+01 0 0 0
46902 784 7 4.2380000000000001e-01 4.8478965931267668e+00 3.6005106114975462e+01 3.1022194435806416e+01 0 0 0
49390 1614 6 -8.4760000000000002e-01 3.1861748626348949e+00 3.2709877836670238e+01 3.3281415333013619e+01 0 0 0
49391 1614 7 4.2380000000000001e-01 3.3129206450118560e+00 3.3585348677607108e+01 3.3747770637992609e+01 0 0 0
49392 1614 7 4.2380000000000001e-01 2.5656401265204085e+00 3.2134927326141963e+01 3.3814678096677440e+01 0 0 0
50143 1865 6 -8.4760000000000002e-01 4.4184417245282113e+00 3.4200514040679991e+01 3.0698693732665415e+01 0 0 0
50145 1865 7 4.2380000000000001e-01 3.6049994547590374e+00 3.3799935121418784e+01 3.1120414706901926e+01 0 0 0
46900 784 6 -8.4760000000000002e-01 5.2320933069317901e+00 3.6844510132230781e+01 3.1406635515544565e+01 0 0 0
45703 385 6 -8.4760000000000002e-01 4.9734093802458306e+00 3.6279988310411724e+01 3.6455019147896735e+01 0 0 0
45073 175 6 -8.4760000000000002e-01 4.0969363294052616e+00 3.5337425005037282e+01 3.3876082753628076e+01 0 0 0
45074 175 7 4.2380000000000001e-01 4.4378438817556001e+00 3.5644812824974636e+01 3.4764505969746210e+01 0 0 0
45075 175 7 4.2380000000000001e-01 4.2951176644348434e+00 3.6032035054311741e+01 3.3184532702436464e+01 0 0 0
46058 503 7 4.2380000000000001e-01 1.2080784249154823e+00 3.1593497234735608e+01 3.6174844973345365e+01 0 0 0
46323 591 7 4.2380000000000001e-01 3.9104998524596599e+00 3.1698143659611940e+01 3.2128906355020945e+01 0 0 0
46901 784 7 4.2380000000000001e-01 6.1145103436010553e+00 3.7034773758944148e+01 3.0976356324861822e+01 0 0 0
45452 301 7 4.2380000000000001e-01 5.4823302389473598e+00 3.4035666920779178e+01 3.3155009070266381e+01 0 0 0
34275 115 3 5.9999999999999998e-02 1.5882536251237406e+01 3.8620454695510062e+01 2.2346429087213576e+01 0 0 0
45414 288 7 4.2380000000000001e-01 1.1539051063160468e+01 3.4462745751787097e+01 3.0382632465847017e+01 0 0 0
49145 1532 7 4.2380000000000001e-01 9.3795095030800333e+00 3.6774601411240504e+01 3.1988637919064871e+01 0 0 0
45453 301 7 4.2380000000000001e-01 6.9773298650922904e+00 3.4290609994786280e+01 3.3760490247036422e+01 0 0 0
49146 1532 7 4.2380000000000001e-01 1.0381917086288803e+01 3.7337475370964533e+01 3.0828905838165277e+01 0 0 0
49144 1532 6 -8.4760000000000002e-01 9.6443793103541893e+00 3.6692149128089547e+01 3.1027885045497090e+01 0 0 0
45451 301 6 -8.4760000000000002e-01 6.3513409980935611e+00 3.3602338489861893e+01 3.3393855327016972e+01 0 0 0
46194 548 7 4.2380000000000001e-01 6.7540981792062436e+00 3.2674129136456948e+01 3.4794526216470736e+01 -1 0 0
45413 288 7 4.2380000000000001e-01 1.0225203246617282e+01 3.5227793691870694e+01 3.0978562080728128e+01 0 0 0
45412 288 6 -8.4760000000000002e-01 1.0743631291497154e+01 3.4372679170671880e+01 3.0981961617864386e+01 0 0 0
49165 1539 6 -8.4760000000000002e-01 1.0664293977779819e+01 3.3851199324361289e+01 3.3756483777851102e+01 0 0 0
49167 1539 7 4.2380000000000001e-01 9.9163472705225502e+00 3.4394589227584440e+01 3.4137670395900898e+01 0 0 0
49405 1619 6 -8.4760000000000002e-01 8.4034256691928260e+00 3.5154061191657149e+01 3.4537923421520709e+01 0 0 0
48147 1199 7 4.2380000000000001e-01 1.0472143496620884e+01 3.1973054261077010e+01 3.5690348119504527e+01 0 0 0
49407 1619 7 4.2380000000000001e-01 8.2631242789098476e+00 3.5264737717910108e+01 3.5521827002169033e+01 0 0 0
49166 1539 7 4.2380000000000001e-01 1.0685107466754870e+01 3.3963369319427855e+01 3.2763012691031101e+01 0 0 0
46193 548 7 4.2380000000000001e-01 6.1312496740060798e+00 3.1750865689251007e+01 3.5988792298501103e+01 -1 0 0
46192 548 6 -8.4760000000000002e-01 6.9598808238672820e+00 3.2194693948339996e+01 3.5647636273864691e+01 -1 0 0
48756 1402 7 4.2380000000000001e-01 1.0770228057469962e+01 3.1476623403382117e+01 3.1989036153114991e+01 0 0 0
48291 1247 7 4.2380000000000001e-01 1.1759295128507937e+01 3.4409473937602726e+01 3.5023979646635588e+01 0 0 0
48146 1199 7 4.2380000000000001e-01 8.8690954631858840e+00 3.1765867920452347e+01 3.5922593662054723e+01 0 0 0
49386 1612 7 4.2380000000000001e-01 6.8273101624289589e+00 3.1965137872786677e+01 3.2628018114238458e+01 0 0 0
46594 682 6 -8.4760000000000002e-01 1.2218596641544480e+01 3.1993081557789754e+01 3.4760088472830340e+01 0 0 0
49406 1619 7 4.2380000000000001e-01 8.2691030638632057e+00 3.6033412368607500e+01 3.4081087588377791e+01 0 0 0
48408 1286 7 4.2380000000000001e-01 1.0242889000486578e+01 3.6815949452767931e+01 3.5360508132868546e+01 0 0 0
46595 682 7 4.2380000000000001e-01 1.1711317843772425e+01 3.2788699530847268e+01 3.4428938497543150e+01 0 0 0
48145 1199 6 -8.4760000000000002e-01 9.7200300907729904e+00 3.2085001208963504e+01 3.6339804584818943e+01 0 0 0
48406 1286 6 -8.4760000000000002e-01 1.0137339790823779e+01 3.7534601419475848e+01 3.4673194805596104e+01 0 0 0
18669 64 3 5.9999999999999998e-02 1.6078018493357177e+01 3.5505097917074863e+01 1.8532644908303521e+01 0 0 0
48289 1247 6 -8.4760000000000002e-01 1.2430349988970553e+01 3.4860258504987677e+01 3.5612604709974228e+01 0 0 0
45860 437 7 4.2380000000000001e-01 1.5373274697051187e+01 3.4813395995258567e+01 3.4678121173994633e+01 0 0 0
49121 1524 7 4.2380000000000001e-01 1.4413516867233140e+01 3.2084773972627204e+01 3.2109149451368879e+01 0 0 0
50781 2077 7 4.2380000000000001e-01 1.5154502572792975e+01 3.2104692215493486e+01 3.4766939637819348e+01 0 0 0
50779 2077 6 -8.4760000000000002e-01 1.4864078568301180e+01 3.1649554309917793e+01 3.3925213174393662e+01 0 0 0
45859 437 6 -8.4760000000000002e-01 1.5260115414816898e+01 3.5805598904931173e+01 3.4625887045321008e+01 0 0 0
46596 682 7 4.2380000000000001e-01 1.3121963792009963e+01 3.1971840727085816e+01 3.4331746743071129e+01 0 0 0
48290 1247 7 4.2380000000000001e-01 1.3117718725839286e+01 3.5315453533876564e+01 3.5046634464470614e+01 0 0 0
49120 1524 6 -8.4760000000000002e-01 1.3911353018723455e+01 3.1801400485181684e+01 3.1292123210663792e+01 0 0 0
50614 2022 6 -8.4760000000000002e-01 1.5774538699111135e+01 3.3259389951942325e+01 3.5912778068948981e+01 0 0 0
45144 198 7 4.2380000000000001e-01 4.7636709041099188e+00 3.8035289983701070e+01 3.6302896889474276e+01 0 0 0
47993 1148 7 4.2380000000000001e-01 4.6043640273214104e+00 3.8462948187856647e+01 3.2806844428931491e+01 0 0 0
46416 622 7 4.2380000000000001e-01 3.9754058340612408e+00 4.1999335556477973e+01 3.2361000685859736e+01 0 0 0
47992 1148 6 -8.4760000000000002e-01 4.9755062618544939e+00 3.9252421162740724e+01 3.3295706426605840e+01 0 0 0
47994 1148 7 4.2380000000000001e-01 4.9458751001088901e+00 3.9078982517132225e+01 3.4280105959725717e+01 0 0 0
46415 622 7 4.2380000000000001e-01 4.9959660262919314e+00 4.1423868588992420e+01 3.3498507302460339e+01 0 0 0
45142 198 6 -8.4760000000000002e-01 4.7179177236522252e+00 3.9004717643923549e+01 3.6061821001577393e+01 0 0 0
46414 622 6 -8.4760000000000002e-01 4.8294112337154536e+00 4.2169067529160223e+01 3.2852799470638701e+01 0 0 0
47289 913 7 4.2380000000000001e-01 1.1095982012047900e+01 3.7805329150011133e+01 3.3150349584668078e+01 0 0 0
47258 903 7 4.2380000000000001e-01 6.2807559168921507e+00 4.3169290206296701e+01 3.3059186506725844e+01 1 0 0
47257 903 6 -8.4760000000000002e-01 7.0860570941514656e+00 4.3761456256513092e+01 3.3087985898157932e+01 1 0 0
46386 612 7 4.2380000000000001e-01 8.3480471735556154e+00 3.8627023852340422e+01 3.3461057627107053e+01 0 0 0
46385 612 7 4.2380000000000001e-01 6.7610537084223594e+00 3.8486240801763863e+01 3.3102925323931032e+01 0 0 0
46384 612 6 -8.4760000000000002e-01 7.6205421122908854e+00 3.7987170535323997e+01 3.3213420261755942e+01 0 0 0
50605 2019 6 -8.4760000000000002e-01 8.5209858059240169e+00 4.1617887719800201e+01 3.4135849666935314e+01 0 0 0
50607 2019 7 4.2380000000000001e-01 8.1131853801926361e+00 4.2303244710266348e+01 3.3532538229792614e+01 0 0 0
50606 2019 7 4.2380000000000001e-01 8.0502462715825569e+00 4.1628055579804808e+01 3.5018063381596036e+01 0 0 0
46076 509 7 4.2380000000000001e-01 9.4552453243561168e+00 4.1074475311690698e+01 3.2897410974630795e+01 0 0 0
46075 509 6 -8.4760000000000002e-01 1.0286267946873549e+01 4.0727176756274581e+01 3.2462916788784426e+01 0 0 0
46332 594 7 4.2380000000000001e-01 9.8910900382829734e+00 4.2272097021232099e+01 3.4885933677263509e+01 0 0 0
46330 594 6 -8.4760000000000002e-01 1.0806902814883728e+01 4.2431551429730696e+01 3.5254527316517596e+01 0 0 0
46077 509 7 4.2380000000000001e-01 1.1035496398734761e+01 4.1372216132825159e+01 3.2613186450415540e+01 0 0 0
47288 913 7 4.2380000000000001e-01 1.1211288103522397e+01 3.9155817688056459e+01 3.2239574195317573e+01 0 0 0
47287 913 6 -8.4760000000000002e-01 1.1566281928870540e+01 3.8231161241622232e+01 3.2377378002263711e+01 0 0 0
50394 1948 7 4.2380000000000001e-01 1.2068118479453531e+01 4.2304963406183226e+01 3.3872864599963322e+01 0 0 0
48407 1286 7 4.2380000000000001e-01 9.8654045413452476e+00 3.8386506712642685e+01 3.5120753835417780e+01 0 0 0
46331 594 7 4.2380000000000001e-01 1.0735754837885366e+01 4.2731517623257552e+01 3.6205820268617252e+01 0 0 0
50392 1948 6 -8.4760000000000002e-01 1.2504053113352665e+01 4.2185293736824832e+01 3.2980877381117729e+01 0 0 0
47528 993 7 4.2380000000000001e-01 1.5235593036476512e+01 3.7522883361519455e+01 3.4052681783057523e+01 0 0 0
47727 1059 7 4.2380000000000001e-01 1.5211632933454808e+01 4.1253992198906865e+01 3.2943398993110343e+01 0 0 0
47527 993 6 -8.4760000000000002e-01 1.5557844455161231e+01 3.8464832865213452e+01 3.3958420587910666e+01 0 0 0
47529 993 7 4.2380000000000001e-01 1.4942116619783620e+01 3.8968713083031595e+01 3.3352628513355910e+01 0 0 0
49871 1774 7 4.2380000000000001e-01 1.3177092729786187e+01 3.9173266145850327e+01 3.2535271622617898e+01 0 0 0
49872 1774 7 4.2380000000000001e-01 1.3524971062748904e+01 4.0744490245454017e+01 3.2258031513381404e+01 0 0 0
49870 1774 6 -8.4760000000000002e-01 1.3914721853069652e+01 3.9841693522141739e+01 3.2439834849085159e+01 0 0 0
50123 1858 7 4.2380000000000001e-01 1.2942140217976670e+01 4.3045780941060144e+01 3.5768511978010018e+01 0 0 0
50393 1948 7 4.2380000000000001e-01 1.2746039038342106e+01 4.3079992571793966e+01 3.2605433659671149e+01 0 0 0
45309 253 7 4.2380000000000001e-01 1.5456344656009017e+01 4.0381780564091088e+01 3.5064455551345574e+01 0 0 0
47725 1059 6 -8.4760000000000002e-01 1.6038114094710693e+01 4.1794203360976994e+01 3.3101832208490592e+01 0 0 0
45307 253 6 -8.4760000000000002e-01 1.5150469429509320e+01 4.0456317926977974e+01 3.6013604935269768e+01 0 0 0
45308 253 7 4.2380000000000001e-01 1.4588053013015427e+01 4.1276411147251956e+01 3.6119127194869705e+01 0 0 0
50122 1858 6 -8.4760000000000002e-01 1.3841970941226222e+01 4.2797346879872066e+01 3.6127100116803597e+01 0 0 0
47259 903 7 4.2380000000000001e-01 6.8572485106986507e+00 4.4654350066080923e+01 3.2700187875686559e+01 1 0 0
50608 2020 6 -8.4760000000000002e-01 1.5988581918365979e+01 4.5023839869875225e+01 3.4107831144909262e+01 0 0 0
46043 498 7 4.2380000000000001e-01 1.3200160854620073e+01 4.5538185909505877e+01 3.2089535566096437e+01 0 0 0
46042 498 6 -8.4760000000000002e-01 1.3669631584964289e+01 4.4681429680894190e+01 3.2302997709282742e+01 0 0 0
46044 498 7 4.2380000000000001e-01 1.4476173414966743e+01 4.4873634517507924e+01 3.2862057434473613e+01 0 0 0
46003 485 6 -8.4760000000000002e-01 1.4200588590465873e+01 4.6601414440768153e+01 3.5944982090448249e+01 0 0 0
46005 485 7 4.2380000000000001e-01 1.4143643229936865e+01 4.7405672110436591e+01 3.5353435776406322e+01 0 0 0
46004 485 7 4.2380000000000001e-01 1.5059345604269019e+01 4.6119586423661033e+01 3.5770687962249653e+01 0 0 0
45704 385 7 4.2380000000000001e-01 5.9400268849593196e+00 3.6024510037929360e+01 3.6474573024887647e+01 0 0 0
45853 435 6 -8.4760000000000002e-01 1.4809637992768259e+00 3.2208431562009814e+01 3.7904476298253122e+01 0 0 0
45855 435 7 4.2380000000000001e-01 2.3695882036529476e+00 3.1749819907716638e+01 3.7899754522163299e+01 0 0 0
45854 435 7 4.2380000000000001e-01 1.4437352912263441e+00 3.2855240757519667e+01 3.8666219004390264e+01 0 0 0
50933 2128 7 4.2380000000000001e-01 3.3558902141506897e+00 3.2402299301715530e+01 4.0175996826360418e+01 0 0 0
50932 2128 6 -8.4760000000000002e-01 3.1439644543104750e+00 3.3341756604679695e+01 4.0445270280034748e+01 0 0 0
50934 2128 7 4.2380000000000001e-01 3.2674783682514441e+00 3.3441418230121286e+01 4.1432596138073436e+01 0 0 0
47427 959 7 4.2380000000000001e-01 4.0256105422485211e+00 3.4878751320788567e+01 3.9776677946532338e+01 0 0 0
45705 385 7 4.2380000000000001e-01 4.5500109124017927e+00 3.6049759309481793e+01 3.7331220475126926e+01 0 0 0
47425 959 6 -8.4760000000000002e-01 4.5987057965436051e+00 3.5690562320228182e+01 3.9664758105924065e+01 0 0 0
47426 959 7 4.2380000000000001e-01 5.5379861568163467e+00 3.5474851980320778e+01 3.9931632288256580e+01 0 0 0
45147 199 7 4.2380000000000001e-01 4.5238611609687673e+00 3.7391375567071051e+01 3.9389110615116508e+01 0 0 0
49081 1511 6 -8.4760000000000002e-01 7.7108406277224235e+00 3.6660112752045031e+01 3.6804481174397658e+01 0 0 0
49082 1511 7 4.2380000000000001e-01 8.6088250525065586e+00 3.6424579588043436e+01 3.7176164698518278e+01 0 0 0
47769 1073 7 4.2380000000000001e-01 1.1406685981561516e+01 3.5906523346949136e+01 3.6760608590682651e+01 0 0 0
47790 1080 7 4.2380000000000001e-01 6.7148706548304533e+00 3.3658106692307001e+01 4.1382145849620763e+01 0 0 0
47788 1080 6 -8.4760000000000002e-01 6.8582720362235721e+00 3.2831525164917956e+01 4.0837903654738234e+01 0 0 0
47789 1080 7 4.2380000000000001e-01 6.9594799186865046e+00 3.3080108344285762e+01 3.9874594298883544e+01 0 0 0
47767 1073 6 -8.4760000000000002e-01 1.0662452338639659e+01 3.6438597407506329e+01 3.7164357901632357e+01 0 0 0
45823 425 6 -8.4760000000000002e-01 7.0684116064437728e+00 3.3578415191612464e+01 3.8215558851545538e+01 0 0 0
45824 425 7 4.2380000000000001e-01 8.0596781190214895e+00 3.3597536967409951e+01 3.8346039065393974e+01 0 0 0
45825 425 7 4.2380000000000001e-01 6.8620960941276028e+00 3.3378127910865807e+01 3.7257791172557745e+01 0 0 0
50992 2148 6 -8.4760000000000002e-01 9.9525333542610497e+00 3.2054335644750651e+01 4.0888910989451411e+01 0 0 0
50993 2148 7 4.2380000000000001e-01 9.7627460159490287e+00 3.2159905472264967e+01 3.9912777861651186e+01 0 0 0
49606 1686 6 -8.4760000000000002e-01 9.7593238910851561e+00 3.3677411805813414e+01 3.8646919188226661e+01 1 1 0
49607 1686 7 4.2380000000000001e-01 1.0548728206980787e+01 3.4204579508792293e+01 3.8961458906485035e+01 1 1 0
49608 1686 7 4.2380000000000001e-01 1.0020882919938225e+01 3.3126215179224779e+01 3.7854599663542395e+01 1 1 0
48688 1380 6 -8.4760000000000002e-01 8.3640299343520752e+00 3.6420759854915794e+01 3.9953914883482938e+01 0 0 0
50915 2122 7 4.2380000000000001e-01 7.3453495712373682e+00 3.5558300540097562e+01 4.1137708404230544e+01 0 0 0
48690 1380 7 4.2380000000000001e-01 8.9484376507650296e+00 3.6042305196062699e+01 3.9236112715276384e+01 0 0 0
47768 1073 7 4.2380000000000001e-01 1.1037385893345700e+01 3.7252028412749610e+01 3.7609054266274057e+01 0 0 0
50914 2122 6 -8.4760000000000002e-01 6.9159063892234318e+00 3.5260823486132871e+01 4.1990401783438344e+01 0 0 0
[truncated: 16,550,646 more chars]
