# Supplementary material for: Thermodynamic driving forces in contact electrification between polymeric materials
Source: Nat Commun. 2024 Mar 23;15:2616. doi: 10.1038/s41467-024-46932-2 (PMC10960812; doi:10.1038/s41467-024-46932-2)
Supplement: Supplementary file 6 — Supplementary Dataset 3 [file 41467_2024_46932_MOESM6_ESM.zip › configuration_data/initial/Nyln/OH.data]

LAMMPS data file via write_data, version 3 Mar 2020, timestep = 7002429

45524 atoms
11 atom types
43522 bonds
11 bond types
76880 angles
18 angle types
108151 dihedrals
23 dihedral types
12480 impropers
2 improper types

0.0000000000000000e+00 1.2950000000000000e+02 xlo xhi
0.0000000000000000e+00 1.2950000000000000e+02 ylo yhi
0.0000000000000000e+00 1.1000000000000000e+02 zlo zhi

Masses

1 12.011
2 1.008
3 12.011
4 14.007
5 12.011
6 1.008
7 15.999
8 15.9994  #O
9 1.008    #H
10 15.9994  #OH
11 1.008    #HH

Pair Coeffs # lj/cut/coul/long/intel

1 0.066 3.5
2 0.03 2.5
3 0.066 3.5
4 0.17 3.25
5 0.105 3.75
6 0 0
7 0.21 2.96
8 0.15535 3.16600
9 0.00000 2.05800
10 0.01195 3.81000
11 0.00000 1.00000

Bond Coeffs # harmonic/intel

1 268 1.529
2 340 1.09
3 434 1.01
4 317 1.522
5 570 1.229
6 340 1.09
7 337 1.449
8 268 1.529
9 490 1.335
10 600.000 1.000
11 600.000 1.000

Angle Coeffs # harmonic/intel

1 70 116.6
2 63 111.1
3 35 115
4 33 107.8
5 37.5 110.7
6 37.5 110.7
7 33 107.8
8 80 122.9
9 58.35 112.7
10 38 118.4
11 80 120.4
12 63 111.1
13 35 109.5
14 50 121.9
15 35 109.5
16 70 116.6
17 35 119.8
18  75.000 109.470

Dihedral Coeffs # opls/intel

1 0 0 0 0
2 0 0 0.3 0
3 0 0 0.3 0
4 0 0 0.3 0
5 0 6.089 0 0
6 2.3 6.089 0 0
7 0 0 0 0
8 0 0 -0.1 0
9 0 0 0.464 0
10 -2.06 -0.313 0.315 0
11 0 0 0 0
12 0 0 0.3 0
13 0 0 0 0
14 0 0 0 0
15 0.845 -0.962 0.713 0
16 1.3 -0.05 0.2 0
17 0 0 0 0
18 0 0 0.3 0
19 0 4.9 0 0
20 0 4.9 0 0
21 0 0 0 0
22 1.3 -0.05 0.2 0
23 0 0 0 0

Improper Coeffs # harmonic/intel

1 10.5 180
2 2.5 180

Atoms # full

8936 1 2 5.9999999999999998e-02 3.6414776844607997e+00 3.4479943015585803e+00 3.4424036410776369e+00 0 1 0
8932 1 1 -1.2000000000000000e-01 4.3451674191732614e+00 4.1046292840046767e+00 2.7846939032049889e+00 0 1 0
8933 1 2 5.9999999999999998e-02 4.7268175161399553e+00 2.4944042994104620e+00 1.5093066375041511e+00 0 1 0
9191 1 2 5.9999999999999998e-02 2.6346126835759187e+00 1.6211990205820577e+00 2.8121895716053280e+00 0 1 0
8937 1 2 5.9999999999999998e-02 4.8338759918495180e+00 4.6516710902125444e+00 3.5629888816904289e+00 0 1 0
8940 1 2 5.9999999999999998e-02 3.0555603345170490e+00 4.2530778018726645e+00 1.2879423562400334e+00 0 1 0
8935 1 3 8.0000000000000002e-02 3.5934998700945862e+00 4.9962923736209159e+00 1.8575469023110098e+00 0 1 0
8931 1 1 -1.2000000000000000e-01 5.3530708442990722e+00 3.2244197368468370e+00 2.0223498701792733e+00 0 1 0
25455 1 2 5.9999999999999998e-02 3.4529808029624594e+00 1.6339013010990551e+00 4.8646409993895841e+00 -1 1 0
8926 1 2 5.9999999999999998e-02 5.6643037380242029e+00 1.8075082266603524e+00 3.5798841598679192e+00 0 1 0
9186 1 2 5.9999999999999998e-02 7.9341378368275894e-01 3.3136742086901130e+00 1.1706556190742892e+00 0 1 0
9185 1 1 -1.2000000000000000e-01 7.5339747850795236e-01 1.3232036664478457e+00 2.1725292592787060e+00 0 1 0
9188 1 1 -1.2000000000000000e-01 2.2066846694112581e+00 9.3771428852686600e-01 2.1190496530359240e+00 0 1 0
9192 1 2 5.9999999999999998e-02 2.6663005983126631e+00 1.2544102147661227e+00 1.1727551512507057e+00 0 1 0
9187 1 2 5.9999999999999998e-02 7.4714116059789581e-01 3.4166500804028579e+00 2.9179871029612565e+00 0 1 0
8939 1 2 5.9999999999999998e-02 4.2357421291436133e+00 5.5322510106326854e+00 1.1212853956868887e+00 0 1 0
9184 1 3 8.0000000000000002e-02 3.7823770342612062e-01 2.8528481916778130e+00 2.0730495141310836e+00 0 1 0
9189 1 2 5.9999999999999998e-02 2.6251144025682571e-01 8.0422319380141638e-01 3.0191185275720622e+00 0 1 0
25467 1 2 5.9999999999999998e-02 7.8825614497619234e-01 1.0432942923348991e+00 5.1400122537783952e+00 -1 1 0
8967 1 7 -5.0000000000000000e-01 9.1215518159323172e-01 5.9094551794894796e+00 1.1238601238512020e+00 0 1 0
25452 1 1 -1.2000000000000000e-01 3.5551062257556385e+00 1.7908354419593999e+00 5.9294928580591773e+00 -1 1 0
8938 1 4 -5.0000000000000000e-01 2.7265451370165965e+00 5.9301631745832495e+00 2.4841101043926734e+00 0 1 0
9190 1 2 5.9999999999999998e-02 3.6281114531659164e-01 7.0269851033144159e-01 1.3690679914694948e+00 0 1 0
8934 1 2 5.9999999999999998e-02 5.7709920980783007e+00 3.8452906991882387e+00 1.2130781143298646e+00 0 1 0
25456 1 2 5.9999999999999998e-02 3.3648452443430412e+00 2.7616459220808558e+00 6.2170092867752631e+00 -1 1 0
25466 1 2 5.9999999999999998e-02 1.0444701084134433e+00 2.5951989106782865e+00 5.8510565215312367e+00 -1 1 0
25450 1 2 5.9999999999999998e-02 5.8250073194348984e+00 9.5136084232015444e-02 4.9995391556762820e+00 -1 1 0
8922 1 1 -1.2000000000000000e-01 6.3283282957716880e+00 2.4278618218826722e+00 3.0491817756657662e+00 0 1 0
8925 1 2 5.9999999999999998e-02 6.7221542461075252e+00 3.1921721708286728e+00 3.7502338446432946e+00 0 1 0
8924 1 2 5.9999999999999998e-02 6.9951343562070702e+00 5.8514946845194626e-01 2.1356891540157332e+00 0 1 0
8919 1 1 -1.2000000000000000e-01 7.4368492041906862e+00 1.5414314492998462e+00 2.3662037817749595e+00 0 1 0
8923 1 2 5.9999999999999998e-02 7.7314809391617958e+00 2.0712717406720942e+00 1.4494891484722907e+00 0 1 0
9095 1 1 -1.2000000000000000e-01 9.0294958060620925e+00 4.9694550123463710e+00 2.1180518088090934e+00 0 1 0
9100 1 2 5.9999999999999998e-02 8.8612856266746345e+00 4.3764501526898885e+00 3.0398199885271802e+00 0 1 0
9099 1 2 5.9999999999999998e-02 8.4429231539637541e+00 4.4503066142753624e+00 1.3351929368252233e+00 0 1 0
8921 1 2 5.9999999999999998e-02 8.8390648912860126e+00 2.1597557224241020e+00 3.7500451854168353e+00 0 1 0
18841 1 2 5.9999999999999998e-02 7.8539044198661649e+00 4.6070881933080612e+00 5.5816672447145468e+00 1 -2 0
8918 1 3 8.0000000000000002e-02 8.4983517610225423e+00 1.1724714338706266e+00 3.4458203229340625e+00 0 1 0
9119 1 7 -5.0000000000000000e-01 1.0353013470643774e+01 2.7654235456794201e+00 1.1335586609721944e+00 0 1 0
9106 1 2 5.9999999999999998e-02 6.6934651159857781e+00 5.7624576946630786e+00 3.1317288520586555e+00 0 1 0
9044 1 7 -5.0000000000000000e-01 1.0445029323358192e+01 2.7623655207581441e+00 5.8491186130685282e+00 0 1 0
8927 1 6 2.9999999999999999e-01 1.0127018875727412e+01 1.0760806660161419e+00 2.1699203808818357e+00 0 1 0
9094 1 1 -1.2000000000000000e-01 1.0579333929922321e+01 5.0363961222018840e+00 1.8909224045590891e+00 0 1 0
8917 1 4 -5.0000000000000000e-01 9.6180693237087809e+00 4.6409560063418465e-01 2.7811985095539544e+00 0 1 0
8920 1 2 5.9999999999999998e-02 8.1555290543417502e+00 7.2076418690607236e-01 4.3441110870596340e+00 0 1 0
9034 1 2 5.9999999999999998e-02 1.0593606873467527e+01 6.0473668471436294e-02 6.0087643676823008e+00 0 1 0
8941 1 5 5.0000000000000000e-01 1.4539412423935858e+00 6.2906784384061236e+00 2.2011276895152996e+00 0 1 0
8966 1 6 2.9999999999999999e-01 3.1447020201809428e+00 6.4216777849914246e+00 3.3026198041156953e+00 0 1 0
8947 1 2 5.9999999999999998e-02 1.8535943024347883e+00 6.4004656867547443e+00 4.8568218633987756e+00 0 1 0
9113 1 2 5.9999999999999998e-02 3.2099138373255602e+00 9.1646873346742534e+00 3.9735837750659369e+00 0 1 0
9109 1 1 -1.2000000000000000e-01 3.5928956702129717e+00 9.0501418146134291e+00 4.9502131068568174e+00 0 1 0
9108 1 3 8.0000000000000002e-02 5.1138132468472310e+00 9.0707502894852770e+00 4.7699537574427779e+00 0 1 0
9124 1 2 5.9999999999999998e-02 1.0076748396461999e+00 1.0117516804747035e+01 5.4640701684688473e+00 0 1 0
9114 1 2 5.9999999999999998e-02 3.3042074705832141e+00 8.1422941946035099e+00 5.5019931475682613e+00 0 1 0
8943 1 1 -1.2000000000000000e-01 8.4929776805185997e-01 6.7997363362275332e+00 4.5444471151506303e+00 0 1 0
8944 1 2 5.9999999999999998e-02 9.7356498101409283e-01 8.2564802212609507e+00 2.9631610280641576e+00 0 1 0
8942 1 1 -1.2000000000000000e-01 7.3537388008688787e-01 7.2245255052960031e+00 3.1238549886624103e+00 0 1 0
9115 1 2 5.9999999999999998e-02 3.3361669235228382e+00 1.1160486363854980e+01 5.2906076316059183e+00 0 1 0
8991 1 2 5.9999999999999998e-02 4.5444708343485276e+00 1.1511710521297465e+01 2.9582803170132701e+00 0 1 0
8992 1 2 5.9999999999999998e-02 4.3447716871860651e+00 1.1666135644183024e+01 1.1778535089190394e+00 0 1 0
8948 1 2 5.9999999999999998e-02 7.1955831787143143e-01 7.6366969167963941e+00 5.1314348413316058e+00 0 1 0
9112 1 1 -1.2000000000000000e-01 3.1142862930847812e+00 1.0227057515776831e+01 5.7690879760439371e+00 0 1 0
9111 1 2 5.9999999999999998e-02 5.4703821397698649e+00 1.0026009265945726e+01 4.3272646744082754e+00 0 1 0
9117 1 6 2.9999999999999999e-01 5.5613506278019713e+00 7.0471670460135059e+00 4.5188173075861870e+00 0 1 0
9107 1 4 -5.0000000000000000e-01 5.6822690156368738e+00 7.9270653369686643e+00 4.0882753671319714e+00 0 1 0
8987 1 1 -1.2000000000000000e-01 4.4955774211674671e+00 1.2245924958707155e+01 2.1313804637128668e+00 0 1 0
9110 1 2 5.9999999999999998e-02 5.5615691526361060e+00 9.0142852692700703e+00 5.7944763182486501e+00 0 1 0
9130 1 2 5.9999999999999998e-02 2.9828975913733707e-01 1.2452427228368890e+01 5.6780881838237889e+00 0 1 0
8986 1 2 5.9999999999999998e-02 1.9799361529478257e+00 1.2136517900566925e+01 1.8297705969051172e+00 0 1 0
9105 1 2 5.9999999999999998e-02 6.4854693298703978e+00 6.2495240725174037e+00 1.4838500584626910e+00 0 1 0
18851 1 2 5.9999999999999998e-02 9.4214904012761185e+00 6.7765393542999908e+00 5.6215043722644227e+00 1 -2 0
9098 1 1 -1.2000000000000000e-01 8.4052742529365414e+00 6.4095069218271181e+00 2.2129079560095946e+00 0 1 0
9101 1 1 -1.2000000000000000e-01 6.9122129255981966e+00 6.5815982646667983e+00 2.3998054688164965e+00 0 1 0
9104 1 5 5.0000000000000000e-01 6.3887267045163201e+00 7.9108980061628165e+00 2.9555643045342435e+00 0 1 0
9120 1 7 -5.0000000000000000e-01 6.5091950759268409e+00 8.8652007788731417e+00 2.2131179371174881e+00 0 1 0
9102 1 2 5.9999999999999998e-02 8.8800414879587777e+00 6.8221196334827638e+00 3.0928274386768080e+00 0 1 0
9103 1 2 5.9999999999999998e-02 8.7576582599481387e+00 6.9440152585325743e+00 1.3752469116081372e+00 0 1 0
9003 1 6 2.9999999999999999e-01 6.6350812217169368e+00 1.0860760459701364e+01 1.9856102989013067e+00 0 1 0
9001 1 2 5.9999999999999998e-02 8.7993932523928553e+00 9.9189906328443502e+00 3.5226468405777513e+00 0 1 0
8999 1 2 5.9999999999999998e-02 8.8642273258485655e+00 1.0487360656289820e+01 1.0386341315781489e+00 0 1 0
8995 1 1 -1.2000000000000000e-01 9.2273849972911677e+00 1.1215145343730347e+01 1.6885474117465749e+00 0 1 0
8998 1 1 -1.2000000000000000e-01 9.6687480308029343e+00 1.0481815057864379e+01 3.0619619870118715e+00 0 1 0
8993 1 4 -5.0000000000000000e-01 6.8393143962195433e+00 1.1877446265811372e+01 2.0358666907378393e+00 0 1 0
8994 1 3 8.0000000000000002e-02 8.2452827661500514e+00 1.2338551055966541e+01 1.8987151575124099e+00 0 1 0
9002 1 2 5.9999999999999998e-02 1.0040800889424210e+01 1.1213369967717240e+01 3.7494050307586178e+00 0 1 0
9000 1 2 5.9999999999999998e-02 1.0192704289286524e+01 1.1599553712367300e+01 1.2156638721977338e+00 0 1 0
23187 1 2 5.9999999999999998e-02 7.7619874568533334e+00 1.2070672705119739e+01 4.7082382219234402e+00 1 -1 0
9009 1 2 5.9999999999999998e-02 1.0131123407763658e+01 8.4467731190839341e+00 2.3201222110619608e+00 0 1 0
9007 1 1 -1.2000000000000000e-01 1.0612126895710002e+01 9.2718612469824002e+00 2.8246182754260496e+00 0 1 0
8985 1 2 5.9999999999999998e-02 2.1201897468368758e+00 1.2280218617834088e+01 3.5909006795490410e+00 0 1 0
23186 1 2 5.9999999999999998e-02 6.0113430287236111e+00 1.2470748003435707e+01 4.9446728932148574e+00 1 -1 0
8981 1 1 -1.2000000000000000e-01 2.0915573155550118e+00 1.2850110882336253e+01 2.6155544973734308e+00 0 1 0
8984 1 1 -1.2000000000000000e-01 3.4487017678379956e+00 1.3345588471308750e+01 2.3598470283703366e+00 0 1 0
8989 1 2 5.9999999999999998e-02 3.7611944394862387e+00 1.3947435286203993e+01 3.1882239020797751e+00 0 1 0
8988 1 2 5.9999999999999998e-02 3.4114187917651644e+00 1.3952116265546010e+01 1.4546070153203408e+00 0 1 0
8980 1 1 -1.2000000000000000e-01 1.0606191746964737e+00 1.3998462630293263e+01 2.6407542422243964e+00 0 1 0
8983 1 2 5.9999999999999998e-02 1.2597174106832527e+00 1.4514969162917806e+01 3.5775901454882884e+00 0 1 0
8982 1 2 5.9999999999999998e-02 1.1866372804015435e+00 1.4726081794684420e+01 1.8682465545724496e+00 0 1 0
14069 1 2 5.9999999999999998e-02 3.8963691984316040e+00 1.4896283432424564e+01 5.5078658389402726e+00 0 -1 0
14065 1 3 8.0000000000000002e-02 4.0739065009402537e+00 1.5890817314891462e+01 5.9699277846187284e+00 0 -1 0
9157 1 7 -5.0000000000000000e-01 1.0799238803875563e-01 1.5173567074814855e+01 5.7497142109869248e+00 0 1 0
8990 1 5 5.0000000000000000e-01 5.8882492591605740e+00 1.2806355568042020e+01 2.0569806237072301e+00 0 1 0
9006 1 7 -5.0000000000000000e-01 6.2067323715468827e+00 1.4040611905246537e+01 1.9497444348215314e+00 0 1 0
23182 1 1 -1.2000000000000000e-01 7.0280471273243466e+00 1.2402865388998331e+01 5.3874979804713030e+00 1 -1 0
8997 1 2 5.9999999999999998e-02 8.4571869536845128e+00 1.2965674508434725e+01 2.8349405745225575e+00 0 1 0
8996 1 2 5.9999999999999998e-02 8.2269658035457347e+00 1.3004847712665017e+01 1.0563781813827449e+00 0 1 0
23176 1 2 5.9999999999999998e-02 6.7948048483617161e+00 1.4904296458421840e+01 4.1373970412679624e+00 1 -1 0
23175 1 2 5.9999999999999998e-02 8.4298739743154201e+00 1.4440626029715592e+01 4.0108512297558434e+00 1 -1 0
23172 1 1 -1.2000000000000000e-01 7.7343951665276753e+00 1.4849348577806692e+01 4.7448945900622270e+00 1 -1 0
9010 1 2 5.9999999999999998e-02 1.0686208815003601e+01 8.9073082376072925e+00 3.8183683115665374e+00 0 1 0
23181 1 1 -1.2000000000000000e-01 7.4324937443693075e+00 1.3813913901065101e+01 5.8791546453763317e+00 1 -1 0
25454 1 2 5.9999999999999998e-02 5.5847321698821242e+00 2.3532741706010962e+00 6.3585011462575949e+00 -1 1 0
25462 1 1 -1.2000000000000000e-01 9.7941955504883027e-01 1.5507188229079807e+00 6.1033119858980998e+00 -1 1 0
25449 1 1 -1.2000000000000000e-01 4.9401015664261534e+00 1.5564187636929978e+00 6.5189496451497781e+00 -1 1 0
23213 1 2 5.9999999999999998e-02 3.0323601677452172e-01 5.0801890092688966e+00 8.8903412852708161e+00 1 -1 0
25461 1 1 -1.2000000000000000e-01 2.3824678508618842e+00 1.0968021740854523e+00 6.6342947349905934e+00 -1 1 0
23209 1 2 5.9999999999999998e-02 3.9418577989605699e+00 3.9161601361259706e+00 8.3546906677338786e+00 1 -1 0
23207 1 1 -1.2000000000000000e-01 2.0320171519981538e+00 3.8912121643881932e+00 9.5438287555032986e+00 1 -1 0
23206 1 3 8.0000000000000002e-02 3.0127278731557587e+00 4.5059819615963832e+00 8.4753032708214242e+00 1 -1 0
23212 1 2 5.9999999999999998e-02 2.4852618588036108e+00 3.7708456600022910e+00 1.0510108772497535e+01 1 -1 0
23211 1 2 5.9999999999999998e-02 1.8423121313491488e+00 2.8490727620689000e+00 9.2471022012782740e+00 1 -1 0
25453 1 2 5.9999999999999998e-02 4.8567388874341360e+00 1.4163949213804377e+00 7.5921135750664481e+00 -1 1 0
23210 1 1 -1.2000000000000000e-01 7.8569971492514878e-01 4.6838558374625112e+00 9.8147131223249122e+00 1 -1 0
25463 1 2 5.9999999999999998e-02 2.4569531030988974e+00 1.2623342271557907e+00 7.6034961144682818e+00 -1 1 0
23214 1 2 5.9999999999999998e-02 1.0960479409820394e+00 5.5694604783027248e+00 1.0427565545400730e+01 1 -1 0
23208 1 2 5.9999999999999998e-02 2.6894528401634883e+00 4.4373807971083554e+00 7.4946089431210714e+00 1 -1 0
18823 1 1 -1.2000000000000000e-01 4.0970700702541363e+00 9.8833911520744477e-01 1.0291291543454665e+01 1 -2 0
18827 1 2 5.9999999999999998e-02 3.9429873751722693e+00 1.5359299098248047e+00 9.3737174928458487e+00 1 -2 0
18826 1 1 -1.2000000000000000e-01 5.5159667259473011e+00 9.4352520491208280e-01 1.0821768578136870e+01 1 -2 0
18833 1 2 5.9999999999999998e-02 5.2013631694367390e+00 3.0374808898512149e+00 1.0610918441950307e+01 1 -2 0
23205 1 4 -5.0000000000000000e-01 3.4240880134055018e+00 5.9122041385805426e+00 8.8080525605071767e+00 1 -1 0
18828 1 2 5.9999999999999998e-02 3.5686996316058481e+00 1.6601683552998927e+00 1.0990306819103441e+01 1 -2 0
25470 1 2 5.9999999999999998e-02 1.6769941614846054e-01 1.9201589078972847e+00 7.9961221421532818e+00 -1 1 0
18830 1 2 5.9999999999999998e-02 5.4743057254289127e+00 6.7274210936784706e-01 1.1895909144744452e+01 1 -2 0
3115 1 7 -5.0000000000000000e-01 4.0970474080712860e+00 5.5690712439927905e+00 1.1625521931340840e+01 2 1 0
8954 1 2 5.9999999999999998e-02 8.6185882718545381e-01 5.4973187582458110e+00 6.9595394415885075e+00 0 1 0
23221 1 2 5.9999999999999998e-02 2.8559620542108610e-01 3.4576499078441350e+00 1.1465757200367719e+01 1 -1 0
25448 1 3 8.0000000000000002e-02 5.6125361721052114e+00 2.4507605429044971e-01 6.0487598529901749e+00 -1 1 0
18847 1 7 -5.0000000000000000e-01 1.4167941505493655e+00 4.2588623949272292e-01 1.1323869315373782e+01 1 -2 0
18831 1 2 5.9999999999999998e-02 6.2187216058342516e+00 2.5491590149307725e-01 1.0323976264148577e+01 1 -2 0
18845 1 6 2.9999999999999999e-01 6.0103346378784055e+00 4.0964414383296530e+00 8.7517039913449342e+00 1 -2 0
18829 1 1 -1.2000000000000000e-01 5.9462981243180328e+00 2.3604875286936626e+00 1.0572847689264552e+01 1 -2 0
18842 1 2 5.9999999999999998e-02 6.2309154515093015e+00 4.7683713058362223e+00 6.3411010169556041e+00 1 -2 0
18834 1 2 5.9999999999999998e-02 6.6715007517936229e+00 2.5129370487150369e+00 1.1462062847599368e+01 1 -2 0
18837 1 1 -1.2000000000000000e-01 7.3206743954582043e+00 4.8916514615315503e+00 6.4869019128084489e+00 1 -2 0
18839 1 2 5.9999999999999998e-02 8.0562666121517132e+00 2.8975941790885997e+00 7.0583117754623919e+00 1 -2 0
18848 1 7 -5.0000000000000000e-01 7.7376320474933991e+00 1.5587756632073260e+00 9.1822200287934539e+00 1 -2 0
18832 1 5 5.0000000000000000e-01 6.9278140227234912e+00 2.5072763351403311e+00 9.3680801186480078e+00 1 -2 0
18835 1 4 -5.0000000000000000e-01 6.8384180722897501e+00 3.5972122038984327e+00 8.6263098664383744e+00 1 -2 0
18836 1 3 8.0000000000000002e-02 7.7685039252290640e+00 3.8672122444375563e+00 7.5657423934643067e+00 1 -2 0
18838 1 2 5.9999999999999998e-02 8.7228395875007880e+00 4.1682927903333722e+00 8.0762443586086228e+00 1 -2 0
25457 1 6 2.9999999999999999e-01 7.2837445744783000e+00 6.6925394291062812e-01 7.3607090824058252e+00 -1 1 0
3087 1 2 5.9999999999999998e-02 6.2776509666506817e+00 5.5434355781254023e+00 1.0486180726166820e+01 2 1 0
3074 1 2 5.9999999999999998e-02 1.0145290714130059e+01 5.1402271798663772e+00 1.1796207472750536e+01 2 1 0
3083 1 3 8.0000000000000002e-02 6.8919288761558652e+00 5.7606846902224689e+00 1.1351963138473646e+01 2 1 0
3088 1 2 5.9999999999999998e-02 7.3037186162435308e+00 4.7832400323976323e+00 1.1527791717639873e+01 2 1 0
14216 1 2 5.9999999999999998e-02 9.3915128886024455e+00 2.1085989892934327e+00 1.1415334231985506e+01 0 -1 0
3072 1 2 5.9999999999999998e-02 1.0276067703259761e+01 6.0457178385573451e+00 9.5602889276855443e+00 2 1 0
23215 1 6 2.9999999999999999e-01 3.2201143891056412e+00 6.2373030188047176e+00 9.7585044703049491e+00 1 -1 0
9121 1 1 -1.2000000000000000e-01 1.6986219486499599e+00 1.0125748338150126e+01 6.2582207928231535e+00 0 1 0
9123 1 2 5.9999999999999998e-02 1.4825534043772883e+00 9.2076273606882602e+00 6.6414008106780864e+00 0 1 0
23218 1 7 -5.0000000000000000e-01 4.4027795780036154e+00 6.4171065784933967e+00 6.8138460939270660e+00 1 -1 0
9116 1 2 5.9999999999999998e-02 3.8771493986297489e+00 1.0279455837183756e+01 6.6394626451861960e+00 0 1 0
23202 1 5 5.0000000000000000e-01 4.1361295045285305e+00 6.6885630117233790e+00 7.9611946462868080e+00 1 -1 0
23196 1 1 -1.2000000000000000e-01 3.6620646110959099e+00 8.6418279462934127e+00 9.7132312525450235e+00 1 -1 0
23200 1 2 5.9999999999999998e-02 3.3155409559908593e+00 7.8824530520069791e+00 1.0349024356775319e+01 1 -1 0
23199 1 1 -1.2000000000000000e-01 4.6370683735692628e+00 7.9662236176415844e+00 8.6621426779059139e+00 1 -1 0
23192 1 1 -1.2000000000000000e-01 4.6707461023753103e+00 1.1113580365376588e+01 9.6581493018125144e+00 1 -1 0
23201 1 2 5.9999999999999998e-02 2.8697408835263425e+00 9.0622929950214619e+00 9.1318838286305901e+00 1 -1 0
23193 1 1 -1.2000000000000000e-01 4.2479006290535608e+00 9.8807635574168398e+00 1.0521417443681669e+01 1 -1 0
23198 1 2 5.9999999999999998e-02 3.3808546129960333e+00 1.0199398492426901e+01 1.1083252228970442e+01 1 -1 0
9122 1 1 -1.2000000000000000e-01 1.2197474039045924e+00 1.1226147259658619e+01 7.1863313972439720e+00 0 1 0
23197 1 2 5.9999999999999998e-02 4.9989461313128869e+00 9.4722485293096241e+00 1.1147314685333157e+01 1 -1 0
23204 1 2 5.9999999999999998e-02 5.6492943968760780e+00 7.7075209322664771e+00 9.1369182620727560e+00 1 -1 0
23203 1 2 5.9999999999999998e-02 4.8144896909654777e+00 8.6295455477913645e+00 7.7670650808794317e+00 1 -1 0
14085 1 4 -5.0000000000000000e-01 3.0031225899658348e-01 1.0638698237905972e+01 1.1432027813762932e+01 0 -1 0
23195 1 2 5.9999999999999998e-02 3.8839309407694396e+00 1.1551661747716965e+01 8.9988926873674782e+00 1 -1 0
23194 1 2 5.9999999999999998e-02 5.0317273751714637e+00 1.1828051083546884e+01 1.0361750298818922e+01 1 -1 0
9127 1 2 5.9999999999999998e-02 1.9414314372193540e+00 1.1349152221737029e+01 8.0041499606839857e+00 0 1 0
14089 1 2 5.9999999999999998e-02 4.3256177327780432e-01 9.4748666948859999e+00 9.7911593787282989e+00 0 -1 0
14092 1 2 5.9999999999999998e-02 2.9735409875888463e-01 7.8925077605279137e+00 1.1720314872939740e+01 0 -1 0
14082 1 5 5.0000000000000000e-01 2.4218934400166994e-01 1.1952992371008600e+01 1.1143162002560937e+01 0 -1 0
9126 1 2 5.9999999999999998e-02 3.2061153952356714e-01 1.0948833210171268e+01 7.7281395916205851e+00 0 1 0
23191 1 5 5.0000000000000000e-01 5.9312369347608982e+00 1.0870002230274940e+01 8.6912327876271132e+00 1 -1 0
23188 1 4 -5.0000000000000000e-01 5.9293151795619901e+00 1.1612406338699229e+01 7.5629638517691706e+00 1 -1 0
23216 1 6 2.9999999999999999e-01 5.1790089514894104e+00 1.2240453454873316e+01 7.3586895866670705e+00 1 -1 0
18852 1 2 5.9999999999999998e-02 9.8753196271339831e+00 6.2510795304428832e+00 7.3237621207802306e+00 1 -2 0
18854 1 2 5.9999999999999998e-02 8.6310332163259655e+00 8.8412581702225488e+00 6.4276307914362114e+00 1 -2 0
3070 1 1 -1.2000000000000000e-01 1.0283251021714442e+01 6.2238927386774714e+00 1.1744661553101169e+01 2 1 0
23189 1 2 5.9999999999999998e-02 7.0979270354606028e+00 1.0338757908418554e+01 6.2550475628810069e+00 1 -1 0
18844 1 2 5.9999999999999998e-02 6.9770751771391080e+00 6.9012533693364677e+00 6.2773807109740991e+00 1 -2 0
3085 1 2 5.9999999999999998e-02 8.2607277753970116e+00 6.7187913093411584e+00 1.0026089170315593e+01 2 1 0
18843 1 2 5.9999999999999998e-02 7.1856291489144866e+00 6.5869600391013039e+00 7.9574691689283075e+00 1 -2 0
3080 1 1 -1.2000000000000000e-01 7.8513263217204052e+00 6.8839301615589932e+00 1.0937122737447051e+01 2 1 0
18840 1 1 -1.2000000000000000e-01 7.6197824584893974e+00 6.3627998053230126e+00 6.9064559376507377e+00 1 -2 0
3084 1 2 5.9999999999999998e-02 7.2081888445623576e+00 7.7875785197874592e+00 1.0972947169244428e+01 2 1 0
18849 1 1 -1.2000000000000000e-01 9.0928551388289964e+00 6.8193018767926477e+00 6.7426539346890948e+00 1 -2 0
23217 1 7 -5.0000000000000000e-01 6.7999663639913512e+00 1.0093104736894338e+01 9.0575386869262147e+00 1 -1 0
18850 1 1 -1.2000000000000000e-01 9.3169311674810924e+00 8.2996544922652351e+00 7.0195535388175605e+00 1 -2 0
18855 1 2 5.9999999999999998e-02 9.0050714030492358e+00 8.6797577221818649e+00 8.0312051961046294e+00 1 -2 0
31259 1 2 5.9999999999999998e-02 1.0124905979838278e+01 9.8365323330969829e+00 9.9633752400364894e+00 0 -1 0
31260 1 2 5.9999999999999998e-02 9.8160834411628262e+00 1.0741005924383096e+01 1.1408323911233115e+01 0 -1 0
23185 1 3 8.0000000000000002e-02 6.9302491826409041e+00 1.1447905615090988e+01 6.5723650743797633e+00 1 -1 0
23190 1 2 5.9999999999999998e-02 7.8761756408962666e+00 1.1528374790268888e+01 7.1683379283266895e+00 1 -1 0
31255 1 1 -1.2000000000000000e-01 1.0346763104480321e+01 1.0800783384855448e+01 1.0452255412245318e+01 0 -1 0
3079 1 1 -1.2000000000000000e-01 8.9497008012867418e+00 6.9769185383325469e+00 1.1973454331941589e+01 2 1 0
31258 1 5 5.0000000000000000e-01 9.8416969917453443e+00 1.1955708710583659e+01 9.5941256377821524e+00 0 -1 0
31274 1 7 -5.0000000000000000e-01 1.0202871686445269e+01 1.2006010481746527e+01 8.3933365125841135e+00 0 -1 0
20809 1 2 5.9999999999999998e-02 6.8192257338360074e+00 1.0688965251178107e+01 1.1896404338887514e+01 1 -1 0
18884 1 6 2.9999999999999999e-01 1.0742592624445070e+01 1.0564020549929396e+01 7.0823547401288502e+00 1 -2 0
14070 1 2 5.9999999999999998e-02 5.1578908841485136e+00 1.5981325781363992e+01 6.1393836071358967e+00 0 -1 0
9129 1 2 5.9999999999999998e-02 1.8029998354169368e+00 1.3108632750543261e+01 6.3045047870489679e+00 0 1 0
9125 1 3 8.0000000000000002e-02 9.3072782832382561e-01 1.2574100206719892e+01 6.5439887211952188e+00 0 1 0
14078 1 2 5.9999999999999998e-02 3.4240679840409669e+00 1.3721961027175468e+01 1.0602911920003251e+01 0 -1 0
14097 1 7 -5.0000000000000000e-01 4.0536003658835895e+00 1.3891219392657382e+01 8.0096989969830297e+00 0 -1 0
14073 1 1 -1.2000000000000000e-01 2.4419712239458704e+00 1.4103925664169065e+01 1.0269318675715461e+01 0 -1 0
14071 1 5 5.0000000000000000e-01 3.4321102449657652e+00 1.4963324097562573e+01 8.1622069401907993e+00 0 -1 0
14072 1 1 -1.2000000000000000e-01 2.6135394256883777e+00 1.5272410229777647e+01 9.4425716370221497e+00 0 -1 0
14076 1 1 -1.2000000000000000e-01 1.5167601861159323e+00 1.4224854618239835e+01 1.1455333530856020e+01 0 -1 0
14068 1 4 -5.0000000000000000e-01 3.4048375860425377e+00 1.5934854218236882e+01 7.2722783443539170e+00 0 -1 0
14077 1 2 5.9999999999999998e-02 2.1135850781517020e+00 1.3193445711326369e+01 9.6912331873797299e+00 0 -1 0
9128 1 4 -5.0000000000000000e-01 6.9840976223549248e-02 1.3502254624181479e+01 7.2709342163939024e+00 0 1 0
14081 1 2 5.9999999999999998e-02 5.6638294502889641e-01 1.4641478366702305e+01 1.1157581434754283e+01 0 -1 0
14075 1 2 5.9999999999999998e-02 1.6131116354130592e+00 1.5726960218862587e+01 9.1584120551172958e+00 0 -1 0
14074 1 2 5.9999999999999998e-02 3.1293643873661359e+00 1.6091928021559724e+01 1.0026739115253163e+01 0 -1 0
23184 1 2 5.9999999999999998e-02 8.3840726518415813e+00 1.3784933252684521e+01 6.4340822545336387e+00 1 -1 0
31271 1 6 2.9999999999999999e-01 8.7554044756021803e+00 1.2975279335594871e+01 1.1013965150169824e+01 0 -1 0
23183 1 2 5.9999999999999998e-02 6.7015488478953493e+00 1.4257196214707792e+01 6.5545022123294601e+00 1 -1 0
31267 1 2 5.9999999999999998e-02 6.5494445442016715e+00 1.4297159869380145e+01 9.9382454979678148e+00 0 -1 0
31261 1 4 -5.0000000000000000e-01 9.0900906219037800e+00 1.2927640505247728e+01 1.0065924826812774e+01 0 -1 0
31265 1 2 5.9999999999999998e-02 8.2727163438679980e+00 1.3566170620017029e+01 8.3979735020338158e+00 0 -1 0
31262 1 3 8.0000000000000002e-02 8.5796130757758533e+00 1.4037380782501202e+01 9.3021058142594075e+00 0 -1 0
31264 1 2 5.9999999999999998e-02 9.4393347043198705e+00 1.4559802387064424e+01 9.0520659033730162e+00 0 -1 0
31263 1 1 -1.2000000000000000e-01 7.4801045307448906e+00 1.4870059611526907e+01 9.9599340749617191e+00 0 -1 0
31268 1 2 5.9999999999999998e-02 7.7450586435990534e+00 1.5152755310663549e+01 1.0992944457978117e+01 0 -1 0
31269 1 2 5.9999999999999998e-02 6.9451884774108477e+00 1.5956387857246254e+01 8.0888252794486029e+00 0 -1 0
17182 1 2 5.9999999999999998e-02 9.7924326151418093e+00 1.5891874878393788e+01 1.0940355106236002e+01 1 -3 0
17178 1 1 -1.2000000000000000e-01 1.0657497742095300e+01 1.6148809916768535e+01 1.1543327172577376e+01 1 -3 0
31266 1 1 -1.2000000000000000e-01 7.2211800182915180e+00 1.6172007682157687e+01 9.2120498402975457e+00 0 -1 0
14112 1 2 5.9999999999999998e-02 4.0010130999841009e-01 4.6343798804947651e+00 1.6456501337375364e+01 0 -1 0
14116 1 2 5.9999999999999998e-02 3.6678998951051167e-01 4.5336241778784547e+00 1.3832099543921332e+01 0 -1 0
14114 1 1 -1.2000000000000000e-01 1.8687790718835660e+00 3.2073285432270757e+00 1.4707432443042691e+01 0 -1 0
14119 1 2 5.9999999999999998e-02 1.7565594174087609e+00 2.3676211807194112e+00 1.5390465707983147e+01 0 -1 0
14118 1 2 5.9999999999999998e-02 2.6313071893635360e+00 3.8195957849807223e+00 1.5242406402793506e+01 0 -1 0
14117 1 1 -1.2000000000000000e-01 2.6084411529034610e+00 2.7331119138647404e+00 1.3415316815501381e+01 0 -1 0
14122 1 2 5.9999999999999998e-02 3.2146249483330176e+00 3.5095531464805814e+00 1.3011316141114664e+01 0 -1 0
14121 1 2 5.9999999999999998e-02 1.8785746368043523e+00 2.4058298894265495e+00 1.2728381063031961e+01 0 -1 0
14120 1 5 5.0000000000000000e-01 3.5841029387621441e+00 1.6604932521893976e+00 1.3868917023457190e+01 0 -1 0
14136 1 7 -5.0000000000000000e-01 4.6590155045714434e+00 1.9974665114021397e+00 1.4444628512279811e+01 0 -1 0
3092 1 2 5.9999999999999998e-02 4.2154720154081486e+00 5.3607794990900546e+00 1.4648971469071256e+01 2 1 0
20791 1 3 8.0000000000000002e-02 5.7201835862715420e+00 5.8706582377651353e+00 1.7569928914447086e+01 1 -1 0
20796 1 2 5.9999999999999998e-02 5.8688368926281438e+00 5.0393883082967523e+00 1.6902786802631866e+01 1 -1 0
14123 1 4 -5.0000000000000000e-01 3.2322871728969078e+00 4.2246286668768968e-01 1.3680450821949561e+01 0 -1 0
14111 1 1 -1.2000000000000000e-01 4.4764935224924784e-01 3.7327328480136037e+00 1.4508456670253658e+01 0 -1 0
3089 1 5 5.0000000000000000e-01 4.7871883664783201e+00 5.8961254175968776e+00 1.2576330569727109e+01 2 1 0
16437 1 2 5.9999999999999998e-02 4.6053138535908662e+00 1.2924057759989998e+00 1.7685925797963495e+01 1 -2 0
20789 1 2 5.9999999999999998e-02 3.8853399165692135e+00 3.8212133406910951e+00 1.7803239354536707e+01 1 -1 0
16447 1 2 5.9999999999999998e-02 4.0105403962460240e-01 8.0908020267724090e-01 1.4496631258806021e+01 1 -2 0
3096 1 2 5.9999999999999998e-02 2.1657607584790806e+00 6.0313060104193834e+00 1.3072114101272282e+01 2 1 0
3086 1 4 -5.0000000000000000e-01 6.1115196064574633e+00 6.0244827016336009e+00 1.2572699964700307e+01 2 1 0
20782 1 2 5.9999999999999998e-02 1.6561192667905138e+00 5.3756319834100266e+00 1.7875003497930862e+01 1 -1 0
14133 1 6 2.9999999999999999e-01 2.3397301198817120e+00 4.9927789286653806e-01 1.3175061046439653e+01 0 -1 0
20788 1 1 -1.2000000000000000e-01 4.1964964799125921e+00 6.0460793419462071e+00 1.7797962006464864e+01 1 -1 0
14213 1 1 -1.2000000000000000e-01 1.0020553582422115e+01 1.8883376917557186e+00 1.2329367769469574e+01 0 -1 0
14215 1 2 5.9999999999999998e-02 9.6426961537768054e+00 2.5371182252977036e+00 1.3085324633632325e+01 0 -1 0
16421 1 3 8.0000000000000002e-02 9.6593404334740889e+00 1.4713926502000167e+00 1.6314625989890853e+01 1 -2 0
16425 1 2 5.9999999999999998e-02 9.5367327452430963e+00 2.5388044716479250e+00 1.6220043918526255e+01 1 -2 0
16424 1 4 -5.0000000000000000e-01 8.7844070039308271e+00 9.5897726710205000e-01 1.7351553884857292e+01 1 -2 0
14206 1 2 5.9999999999999998e-02 7.6985645231377910e+00 9.6886143004592995e-01 1.3435327195594237e+01 0 -1 0
16453 1 7 -5.0000000000000000e-01 7.6178330702087278e+00 2.8035805092464954e+00 1.7709115621169254e+01 1 -2 0
16427 1 5 5.0000000000000000e-01 7.8350357593864715e+00 1.6508016261761036e+00 1.7986625410938231e+01 1 -2 0
15837 1 2 5.9999999999999998e-02 1.0354340384813542e+01 4.5533537995825117e+00 1.5758677683528902e+01 1 -2 0
16426 1 2 5.9999999999999998e-02 9.1549712356119954e+00 1.1304153034907998e+00 1.5360616626773288e+01 1 -2 0
15833 1 4 -5.0000000000000000e-01 1.0510751229225841e+01 4.2422305579020767e+00 1.7816304946740896e+01 1 -2 0
15843 1 6 2.9999999999999999e-01 9.6338704453041455e+00 3.6272409805815644e+00 1.7819726086059635e+01 1 -2 0
14204 1 1 -1.2000000000000000e-01 9.7683702546226368e+00 4.7063692340019492e-01 1.2821429495039459e+01 0 -1 0
14208 1 2 5.9999999999999998e-02 1.0430384582952955e+01 3.0993744904616133e-01 1.3660096932811541e+01 0 -1 0
3114 1 6 2.9999999999999999e-01 6.6274835867727973e+00 6.2386680892074882e+00 1.3385462514212580e+01 2 1 0
20823 1 7 -5.0000000000000000e-01 7.2372336187658570e+00 5.8896955989541935e+00 1.5137351314779940e+01 1 -1 0
14201 1 1 -1.2000000000000000e-01 8.3038266403227663e+00 1.2270807771905554e-01 1.3162485762940671e+01 0 -1 0
14095 1 6 2.9999999999999999e-01 9.1099531875408402e-01 1.0471709200970286e+01 1.2218410307727774e+01 0 -1 0
3090 1 1 -1.2000000000000000e-01 4.1647610667523232e+00 6.1662593266773111e+00 1.3891463587458631e+01 2 1 0
3099 1 2 5.9999999999999998e-02 1.6267613117097970e+00 6.4432618392079242e+00 1.5654052867216295e+01 2 1 0
20792 1 2 5.9999999999999998e-02 3.6265198098451719e+00 6.3266526718890956e+00 1.6946274897988751e+01 1 -1 0
3107 1 2 5.9999999999999998e-02 4.6326532353477834e-01 1.2048373412919398e+01 1.4862548609253452e+01 2 1 0
3104 1 3 8.0000000000000002e-02 1.5211315790940833e-01 1.1524652416203976e+01 1.5737318474349873e+01 2 1 0
3093 1 2 5.9999999999999998e-02 4.7524648912347462e+00 6.9137362717397695e+00 1.4453628529793734e+01 2 1 0
3113 1 6 2.9999999999999999e-01 7.6520862215246643e-01 9.6659593654819034e+00 1.6588616447091660e+01 2 1 0
3091 1 1 -1.2000000000000000e-01 2.7085517820742169e+00 6.7491243673736117e+00 1.3673317107026550e+01 2 1 0
3095 1 2 5.9999999999999998e-02 2.8129785946544597e+00 7.6618889028732777e+00 1.3125807375515517e+01 2 1 0
3098 1 2 5.9999999999999998e-02 8.2961298854518384e-01 7.4655423780645904e+00 1.4575345419883419e+01 2 1 0
3116 1 7 -5.0000000000000000e-01 2.3077911807535929e+00 1.0245160857348369e+01 1.3963877455884727e+01 2 1 0
3094 1 1 -1.2000000000000000e-01 1.8714587569964454e+00 7.1966083529710625e+00 1.4877981101853191e+01 2 1 0
3097 1 1 -1.2000000000000000e-01 2.4681569805273300e+00 8.5123415701836578e+00 1.5495246775444008e+01 2 1 0
3100 1 5 5.0000000000000000e-01 1.8604031073581579e+00 9.7432281327059229e+00 1.4991067771387229e+01 2 1 0
3101 1 2 5.9999999999999998e-02 2.1666445745697875e+00 8.5254697406855353e+00 1.6519906825852793e+01 2 1 0
3102 1 2 5.9999999999999998e-02 3.4755501255467736e+00 8.6084198321388214e+00 1.5499602720383212e+01 2 1 0
21037 1 2 5.9999999999999998e-02 4.5140700598291472e+00 1.0876889542209215e+01 1.5793695788149506e+01 1 -1 0
3103 1 4 -5.0000000000000000e-01 8.4792917333007900e-01 1.0241343481620572e+01 1.5706680975001044e+01 2 1 0
21033 1 1 -1.2000000000000000e-01 4.6826801034047438e+00 1.1513758318362733e+01 1.6668660287090962e+01 1 -1 0
21036 1 5 5.0000000000000000e-01 4.9896174590172953e+00 1.0331566986993085e+01 1.7667600695934489e+01 1 -1 0
21035 1 2 5.9999999999999998e-02 2.6177784628288179e+00 1.1728336026538724e+01 1.7369927391677265e+01 1 -1 0
21052 1 7 -5.0000000000000000e-01 4.2348181368934581e+00 9.3707827674844744e+00 1.7792681864492373e+01 1 -1 0
20810 1 2 5.9999999999999998e-02 5.5215497626278971e+00 1.1059577229192564e+01 1.3025002082623525e+01 1 -1 0
20804 1 2 5.9999999999999998e-02 5.9918675145063069e+00 9.2655735343660641e+00 1.4843361142321553e+01 1 -1 0
3106 1 2 5.9999999999999998e-02 5.3536633773844045e-01 1.2209163055026032e+01 1.6552086413386000e+01 2 1 0
21038 1 2 5.9999999999999998e-02 5.5440137626035346e+00 1.2102188924099165e+01 1.6440262292142730e+01 1 -1 0
21030 1 1 -1.2000000000000000e-01 3.4447205653583648e+00 1.2324721983480403e+01 1.7151317643207584e+01 1 -1 0
3081 1 2 5.9999999999999998e-02 9.2170756757726640e+00 8.0498773463122326e+00 1.2246279057309033e+01 2 1 0
20822 1 6 2.9999999999999999e-01 6.3491869025716996e+00 7.8743324441149598e+00 1.7406147519374336e+01 1 -1 0
15841 1 2 5.9999999999999998e-02 1.0379083559104835e+01 6.7094874090279628e+00 1.4578382722125983e+01 1 -2 0
20794 1 4 -5.0000000000000000e-01 6.4119797930772489e+00 6.9922509330570266e+00 1.6959280584273642e+01 1 -1 0
15839 1 2 5.9999999999999998e-02 9.9716629363352176e+00 6.8038721889582678e+00 1.6942758767685543e+01 1 -2 0
3082 1 2 5.9999999999999998e-02 8.6505297871320810e+00 6.5887347184787224e+00 1.2938513065739805e+01 2 1 0
20803 1 2 5.9999999999999998e-02 6.7774661978307496e+00 8.4066352877288768e+00 1.3445716636729184e+01 1 -1 0
20805 1 1 -1.2000000000000000e-01 6.6167623568526999e+00 1.1120148766081606e+01 1.2846374229324978e+01 1 -1 0
20799 1 1 -1.2000000000000000e-01 6.9482028553268709e+00 9.0252526043859138e+00 1.4358760916824552e+01 1 -1 0
20800 1 2 5.9999999999999998e-02 8.0656940931631116e+00 8.8837363610629740e+00 1.6212536558492928e+01 1 -1 0
20807 1 2 5.9999999999999998e-02 8.5087730051863275e+00 1.0278567726636265e+01 1.3571402593304409e+01 1 -1 0
20806 1 2 5.9999999999999998e-02 7.5692012189754996e+00 1.1026727316654913e+01 1.4781788664762532e+01 1 -1 0
20797 1 5 5.0000000000000000e-01 7.1208129663564863e+00 6.9134327685244994e+00 1.5821428918871229e+01 1 -1 0
20801 1 2 5.9999999999999998e-02 8.7152827324853952e+00 8.0613601051473669e+00 1.4788109685754661e+01 1 -1 0
20798 1 1 -1.2000000000000000e-01 7.7791382983610466e+00 8.2594829614143546e+00 1.5354148889733224e+01 1 -1 0
20802 1 1 -1.2000000000000000e-01 7.5007854298568839e+00 1.0378188468343669e+01 1.3916951265858867e+01 1 -1 0
14079 1 1 -1.2000000000000000e-01 1.0522827471472866e+00 1.2915662159833259e+01 1.2133886581532595e+01 0 -1 0
14080 1 2 5.9999999999999998e-02 1.8810883837002823e+00 1.4892364944535435e+01 1.2242552589969666e+01 0 -1 0
14083 1 2 5.9999999999999998e-02 1.8312235864187023e+00 1.2359511387814786e+01 1.2623185819051139e+01 0 -1 0
20818 1 2 5.9999999999999998e-02 5.2586149373472697e+00 1.5568456969515193e+01 1.2287393280611330e+01 1 -1 0
14084 1 2 5.9999999999999998e-02 3.7392042152581956e-01 1.3170069087876296e+01 1.2915785942042858e+01 0 -1 0
21031 1 2 5.9999999999999998e-02 2.6085285251376269e+00 1.2935375627550249e+01 1.5319335427241404e+01 1 -1 0
21025 1 5 5.0000000000000000e-01 1.1098757369530294e+00 1.5091853157448684e+01 1.5910521961333906e+01 1 -1 0
21027 1 1 -1.2000000000000000e-01 3.0569591754337724e+00 1.3398166330955124e+01 1.6174345035014788e+01 1 -1 0
21026 1 1 -1.2000000000000000e-01 2.0757440163622318e+00 1.4443404716230550e+01 1.6843719771160316e+01 1 -1 0
21032 1 2 5.9999999999999998e-02 3.8828604692359034e+00 1.3999304046631385e+01 1.5790214364582958e+01 1 -1 0
21051 1 7 -5.0000000000000000e-01 9.5921942937559479e-01 1.4711422335118440e+01 1.4732580364919365e+01 1 -1 0
20821 1 6 2.9999999999999999e-01 5.1934495060739545e+00 1.2979792409862444e+01 1.3716274812414937e+01 1 -1 0
20820 1 2 5.9999999999999998e-02 3.5071363167301421e+00 1.5361958228441223e+01 1.4013353586941207e+01 1 -1 0
21028 1 2 5.9999999999999998e-02 2.7292283623047053e+00 1.5255328202244666e+01 1.7271097783821940e+01 1 -1 0
21029 1 2 5.9999999999999998e-02 1.5882731548919706e+00 1.3950075409307443e+01 1.7668398556067373e+01 1 -1 0
20813 1 1 -1.2000000000000000e-01 5.5104715137471958e+00 1.5841695096064033e+01 1.3253707237619246e+01 1 -1 0
20811 1 4 -5.0000000000000000e-01 6.0538738948541475e+00 1.3405859136279062e+01 1.3436796145442143e+01 1 -1 0
21022 1 4 -5.0000000000000000e-01 3.3104727690296976e-01 1.6110460048028074e+01 1.6406148325412065e+01 1 -1 0
21872 1 5 5.0000000000000000e-01 1.0706608729957596e+01 1.5806094990656586e+01 1.6650644412732646e+01 2 -1 0
20814 1 2 5.9999999999999998e-02 6.1709161178671721e+00 1.4623357125706693e+01 1.5023046724602041e+01 1 -1 0
21870 1 2 5.9999999999999998e-02 9.5157633196631544e+00 1.2618860325012715e+01 1.5957185416831740e+01 2 -1 0
21868 1 2 5.9999999999999998e-02 7.6331535633558971e+00 1.2824578294771923e+01 1.7208889144813096e+01 2 -1 0
20812 1 3 8.0000000000000002e-02 6.3206791832923708e+00 1.4729610426960257e+01 1.3888366163853066e+01 1 -1 0
20808 1 5 5.0000000000000000e-01 6.9814378723821866e+00 1.2650307102289569e+01 1.2885795577258273e+01 1 -1 0
20824 1 7 -5.0000000000000000e-01 8.1108544199545829e+00 1.2965107969446491e+01 1.2617625900168518e+01 1 -1 0
20815 1 2 5.9999999999999998e-02 7.3744927678123240e+00 1.5022621016618450e+01 1.3803995383442674e+01 1 -1 0
21863 1 1 -1.2000000000000000e-01 8.3764278986623655e+00 1.3528194661107239e+01 1.7497694204989429e+01 2 -1 0
21866 1 1 -1.2000000000000000e-01 9.3269838856154337e+00 1.3615110989168707e+01 1.6342007910771706e+01 2 -1 0
21871 1 2 5.9999999999999998e-02 8.9049312726087209e+00 1.4092267259775582e+01 1.5463152726683070e+01 2 -1 0
21864 1 2 5.9999999999999998e-02 7.4210876551513811e+00 1.5449401217359188e+01 1.7040203440002980e+01 2 -1 0
21862 1 1 -1.2000000000000000e-01 7.7610682077606574e+00 1.4823399215661777e+01 1.7880826834969884e+01 2 -1 0
17179 1 2 5.9999999999999998e-02 9.5327980971550748e+00 1.5777391722751368e+01 1.3273762797427558e+01 1 -3 0
21869 1 1 -1.2000000000000000e-01 1.0714948966294040e+01 1.4311694752236209e+01 1.6382325254129466e+01 2 -1 0
20783 1 6 2.9999999999999999e-01 7.7136394521323606e-02 1.4333725361908520e+00 1.9061518697157329e+01 1 -1 0
16432 1 1 -1.2000000000000000e-01 4.5622278501165106e+00 4.6837713932966452e-01 1.8382081274626916e+01 1 -2 0
20787 1 1 -1.2000000000000000e-01 3.6537440214338668e+00 4.7378978503581521e+00 1.8442982330075132e+01 1 -1 0
20780 1 2 5.9999999999999998e-02 1.7043399315943961e+00 3.1348329372356254e+00 1.8032612381010967e+01 1 -1 0
20781 1 2 5.9999999999999998e-02 1.9836040658698944e+00 5.4900074849424270e+00 1.9604440111543212e+01 1 -1 0
20775 1 1 -1.2000000000000000e-01 1.4744871247445226e+00 3.5550921032937843e+00 1.8985168290752458e+01 1 -1 0
20779 1 2 5.9999999999999998e-02 1.9303351629605336e+00 3.0477144462947043e+00 1.9794566481479226e+01 1 -1 0
20778 1 1 -1.2000000000000000e-01 2.1745314218690410e+00 4.8991019969913285e+00 1.8683197406332955e+01 1 -1 0
20790 1 2 5.9999999999999998e-02 4.1938379995687036e+00 4.6567192430921081e+00 1.9369572179313987e+01 1 -1 0
16436 1 2 5.9999999999999998e-02 4.1481202524358283e+00 9.5621629628943450e-01 1.9347015933189709e+01 1 -2 0
16454 1 7 -5.0000000000000000e-01 1.5365057441991805e+00 5.5429790897592784e-02 1.8964345522571509e+01 1 -2 0
20795 1 2 5.9999999999999998e-02 6.2450061856106922e+00 5.6200187055036119e+00 1.8524915792695221e+01 1 -1 0
16431 1 2 5.9999999999999998e-02 6.4005793536518363e+00 1.8094394044770985e+00 1.9551066852656103e+01 1 -2 0
16428 1 1 -1.2000000000000000e-01 6.9428863967334067e+00 9.8812029753973862e-01 1.9017851043811138e+01 1 -2 0
15831 1 2 5.9999999999999998e-02 9.3430481493497179e+00 3.5244595681872792e+00 1.9756581006432107e+01 1 -2 0
15827 1 1 -1.2000000000000000e-01 1.0242091018290077e+01 3.9356203198970210e+00 2.0217602760574170e+01 1 -2 0
15832 1 2 5.9999999999999998e-02 9.9708355811676750e+00 4.8266812524558178e+00 2.0865536041154993e+01 1 -2 0
15828 1 2 5.9999999999999998e-02 1.0289759818867934e+01 2.4674330827758433e+00 2.1629577008165398e+01 1 -2 0
16430 1 2 5.9999999999999998e-02 7.6189730888989562e+00 5.5037749129837144e-01 1.9801348313929555e+01 1 -2 0
15826 1 2 5.9999999999999998e-02 1.0554594693217343e+01 1.4731554222175705e+00 1.9351552028087379e+01 1 -2 0
20793 1 2 5.9999999999999998e-02 4.0391347797920689e+00 6.7802410460766271e+00 1.8511541544622542e+01 1 -1 0
21841 1 2 5.9999999999999998e-02 1.3486278194961852e+00 1.0198751354255554e+01 1.8682276666684210e+01 2 -1 0
21840 1 2 5.9999999999999998e-02 1.1900055561519005e+00 9.3538152562074313e+00 2.0168759513504973e+01 2 -1 0
21838 1 3 8.0000000000000002e-02 8.8755256099588875e-01 1.0245127569780930e+01 1.9704380479733398e+01 2 -1 0
21845 1 2 5.9999999999999998e-02 3.3806332820700797e+00 1.1029552449054650e+01 2.0228330909609635e+01 2 -1 0
21846 1 2 5.9999999999999998e-02 2.7084468843082061e+00 1.1016494430103547e+01 2.1737060115284805e+01 2 -1 0
21839 1 1 -1.2000000000000000e-01 1.2931179867993072e+00 1.1575310255646020e+01 2.0335758396672098e+01 2 -1 0
21842 1 1 -1.2000000000000000e-01 2.7216133431894991e+00 1.1569421000487100e+01 2.0864905155696405e+01 2 -1 0
21844 1 2 5.9999999999999998e-02 6.0712119913462059e-01 1.1940636571762711e+01 2.1097657739673561e+01 2 -1 0
21042 1 2 5.9999999999999998e-02 5.7281286876425934e+00 9.8404376765900512e+00 2.0324302228859423e+01 1 -1 0
21039 1 4 -5.0000000000000000e-01 6.0874777410921199e+00 1.0466101754648578e+01 1.8424751341856499e+01 1 -1 0
21843 1 2 5.9999999999999998e-02 1.3002306118629567e+00 1.2232290883143085e+01 1.9502366073371519e+01 2 -1 0
21043 1 2 5.9999999999999998e-02 6.0521682828714329e+00 8.4629349436432655e+00 1.9243710340992923e+01 1 -1 0
21857 1 2 5.9999999999999998e-02 5.1339015623539561e+00 1.2366817319756478e+01 2.0049196723062202e+01 2 -1 0
21054 1 1 -1.2000000000000000e-01 1.0655499857101130e+01 8.6588638627891630e+00 2.0268809186416263e+01 1 -1 0
21047 1 2 5.9999999999999998e-02 8.7414898779279095e+00 1.0466406364513579e+01 1.8261207959586010e+01 1 -1 0
21055 1 2 5.9999999999999998e-02 1.0456535093574725e+01 1.0642137578461508e+01 1.9878051480627242e+01 1 -1 0
21053 1 1 -1.2000000000000000e-01 1.0353696373598478e+01 9.7812829927856413e+00 1.9265971302798739e+01 1 -1 0
21049 1 6 2.9999999999999999e-01 6.7557869267063477e+00 1.1179371736822416e+01 1.8317398938802459e+01 1 -1 0
21048 1 2 5.9999999999999998e-02 8.7813850702263387e+00 8.8690356438460487e+00 1.8107657797509262e+01 1 -1 0
21059 1 2 5.9999999999999998e-02 1.0269386040682349e+01 7.7487820669582099e+00 1.9796215022119764e+01 1 -1 0
21058 1 2 5.9999999999999998e-02 1.0141247648657098e+01 8.7419202108862049e+00 2.1231163217131982e+01 1 -1 0
21040 1 3 8.0000000000000002e-02 6.3857824941974668e+00 9.4925581660880329e+00 1.9525920029970678e+01 1 -1 0
21045 1 2 5.9999999999999998e-02 7.8765066486144875e+00 1.0376951055327815e+01 2.0710510011713410e+01 1 -1 0
21044 1 1 -1.2000000000000000e-01 8.8927296523928039e+00 9.6472232183868112e+00 1.8839018435583853e+01 1 -1 0
21046 1 2 5.9999999999999998e-02 8.0020494427760962e+00 8.6067018874993657e+00 2.0561010063358175e+01 1 -1 0
21041 1 1 -1.2000000000000000e-01 7.8473892690275671e+00 9.5599983402900328e+00 1.9981850967728857e+01 1 -1 0
21887 1 7 -5.0000000000000000e-01 5.4620476639770583e+00 1.4512538604853432e+01 1.8059313273145143e+01 2 -1 0
21034 1 2 5.9999999999999998e-02 3.7991570337629477e+00 1.2847126177689494e+01 1.8150091094870493e+01 1 -1 0
21852 1 1 -1.2000000000000000e-01 4.8890693150437334e+00 1.2887738372305481e+01 2.0965068662733707e+01 2 -1 0
21855 1 3 8.0000000000000002e-02 5.5082520651503639e+00 1.4301464145024232e+01 2.0895377322194552e+01 2 -1 0
31026 1 2 5.9999999999999998e-02 7.3860342252270628e-01 1.4582722406517258e+01 1.9784747378549753e+01 0 -1 0
21856 1 2 5.9999999999999998e-02 5.2937674504235561e+00 1.2293823338957292e+01 2.1817448946986232e+01 2 -1 0
21851 1 1 -1.2000000000000000e-01 3.3543097116455916e+00 1.2942003970342020e+01 2.1016086616528902e+01 2 -1 0
21853 1 2 5.9999999999999998e-02 3.0327259640811026e+00 1.3371246545320723e+01 2.1937145842663266e+01 2 -1 0
21854 1 2 5.9999999999999998e-02 2.9878050826029554e+00 1.3626938364286035e+01 2.0253191967542335e+01 2 -1 0
21859 1 2 5.9999999999999998e-02 4.6451287854409262e+00 1.4938158502607381e+01 2.0640052238774011e+01 2 -1 0
21860 1 2 5.9999999999999998e-02 5.7136233485512467e+00 1.4616597309364415e+01 2.1937660331480242e+01 2 -1 0
31057 1 5 5.0000000000000000e-01 1.0150507765909605e+01 1.5762026606170330e+01 2.0690234117737575e+01 0 -1 0
21861 1 5 5.0000000000000000e-01 6.5392604945304420e+00 1.4601720255565874e+01 1.8670481490622677e+01 2 -1 0
21867 1 2 5.9999999999999998e-02 8.9120646435158193e+00 1.3159532329062765e+01 1.8388446793629971e+01 2 -1 0
31063 1 2 5.9999999999999998e-02 1.0514789154674096e+01 1.3083135814612474e+01 2.0551813738069114e+01 0 -1 0
21865 1 2 5.9999999999999998e-02 8.4438167611033457e+00 1.5433647198047298e+01 1.8378875510776929e+01 2 -1 0
21858 1 4 -5.0000000000000000e-01 6.6654983511765060e+00 1.4474769152260997e+01 1.9985225342188347e+01 2 -1 0
31083 1 7 -5.0000000000000000e-01 9.0934013000162075e+00 1.5334810964512432e+01 2.1122652475290145e+01 0 -1 0
21886 1 6 2.9999999999999999e-01 7.5665756728205897e+00 1.4572800418676231e+01 2.0471319814996757e+01 2 -1 0
25464 1 2 5.9999999999999998e-02 2.5204474048582948e+00 2.9319625709007369e-02 6.5162931098795633e+00 -1 1 0
16442 1 3 8.0000000000000002e-02 1.2968391100836502e-01 2.0156739720221140e-02 1.6489794344109949e+01 1 -2 0
16452 1 6 2.9999999999999999e-01 8.8079865634322410e+00 9.3472586068514829e-03 1.7596086949641737e+01 1 -2 0
14062 1 1 -1.2000000000000000e-01 3.5487972832580263e+00 1.6882909612453894e+01 4.8919922201328339e+00 0 -1 0
14066 1 2 5.9999999999999998e-02 2.4991574982847848e+00 1.6601608188155154e+01 4.6966709853143103e+00 0 -1 0
14064 1 2 5.9999999999999998e-02 4.7931444167555783e+00 1.8540379748584797e+01 5.2249096116606921e+00 0 -1 0
14067 1 2 5.9999999999999998e-02 4.0124840388812846e+00 1.6795917570675449e+01 3.9186232082432029e+00 0 -1 0
14061 1 1 -1.2000000000000000e-01 3.7372497196851531e+00 1.8377598010655841e+01 5.1933836237088320e+00 0 -1 0
23168 1 3 8.0000000000000002e-02 8.4011935898932784e+00 1.7308812449893921e+01 4.1693017690622023e+00 1 -1 0
23170 1 2 5.9999999999999998e-02 7.8382115410448678e+00 1.7059114760270472e+01 3.2258438200186039e+00 1 -1 0
23171 1 2 5.9999999999999998e-02 9.4974327218469803e+00 1.7331448493227899e+01 4.0256719396278227e+00 1 -1 0
23169 1 1 -1.2000000000000000e-01 8.0885365118636390e+00 1.6238179478906616e+01 5.2541679249705986e+00 1 -1 0
23174 1 2 5.9999999999999998e-02 7.3560224295486023e+00 1.6679376182779741e+01 5.8945735995566650e+00 1 -1 0
14055 1 2 5.9999999999999998e-02 3.8413437193123006e+00 1.8930083907683319e+01 3.2484422902467776e+00 0 -1 0
14052 1 1 -1.2000000000000000e-01 3.3934549683210773e+00 1.9379069613595505e+01 4.1201687240746310e+00 0 -1 0
14056 1 2 5.9999999999999998e-02 2.2951597387988971e+00 1.9501333514077398e+01 4.0041939939201106e+00 0 -1 0
14048 1 3 8.0000000000000002e-02 3.7619714805386555e+00 2.1707368142929482e+01 3.2412593027193215e+00 0 -1 0
14049 1 1 -1.2000000000000000e-01 4.1024140919524275e+00 2.0662505828223320e+01 4.3481672977371257e+00 0 -1 0
14050 1 2 5.9999999999999998e-02 2.6669789641380666e+00 2.2018805571399145e+01 3.3624578825151166e+00 0 -1 0
14047 1 4 -5.0000000000000000e-01 4.5996968489364125e+00 2.2884988391661683e+01 3.1868160866240296e+00 0 -1 0
14057 1 6 2.9999999999999999e-01 4.0813167636255496e+00 2.3714571893214444e+01 3.4710878710725011e+00 0 -1 0
14054 1 2 5.9999999999999998e-02 3.8019184233599819e+00 2.1037020489036159e+01 5.3659398174066570e+00 0 -1 0
14051 1 2 5.9999999999999998e-02 3.9239340895725885e+00 2.1234367065534219e+01 2.2543782366704237e+00 0 -1 0
23760 1 2 5.9999999999999998e-02 6.2999144844628319e-01 2.3922478729835447e+01 3.5431333598486825e+00 1 -1 0
23759 1 2 5.9999999999999998e-02 1.3025675226246085e+00 2.3737232719018866e+01 5.1407504943008346e+00 1 -1 0
14053 1 2 5.9999999999999998e-02 5.1478958214822166e+00 2.0543567747890883e+01 4.5003941316314080e+00 0 -1 0
23755 1 3 8.0000000000000002e-02 6.1854224685636627e-01 2.4381210051890342e+01 4.5563150562057881e+00 1 -1 0
14044 1 5 5.0000000000000000e-01 5.8824485966335693e+00 2.2994180286052217e+01 2.7667049627047153e+00 0 -1 0
14730 1 2 5.9999999999999998e-02 6.4346842091844145e+00 2.3561956663357474e+01 5.8542152166402222e+00 0 -1 0
14046 1 2 5.9999999999999998e-02 6.3943686311712771e+00 2.4655133727734960e+01 1.5612723691658956e+00 0 -1 0
23167 1 4 -5.0000000000000000e-01 7.9988721382479309e+00 1.8665398784146777e+01 4.4949949154705608e+00 1 -1 0
23177 1 6 2.9999999999999999e-01 7.5748073968791942e+00 1.9207465402091810e+01 3.7839394688897077e+00 1 -1 0
14060 1 7 -5.0000000000000000e-01 6.5262876803166794e+00 2.1996117139718599e+01 2.4576091576958805e+00 0 -1 0
23163 1 2 5.9999999999999998e-02 8.5847095883551283e+00 2.1393783648245087e+01 3.6190508122015621e+00 1 -1 0
23158 1 1 -1.2000000000000000e-01 9.1168978545011399e+00 2.1511807493879971e+01 4.5696141018322614e+00 1 -1 0
23162 1 2 5.9999999999999998e-02 9.0165471169826272e+00 2.2569152848934603e+01 4.8143887090347723e+00 1 -1 0
14042 1 2 5.9999999999999998e-02 8.6033608795464467e+00 2.4047065286347095e+01 2.6617093903618922e+00 0 -1 0
23164 1 5 5.0000000000000000e-01 8.3864277307122546e+00 1.9368650845352093e+01 5.6305309850281349e+00 1 -1 0
23161 1 1 -1.2000000000000000e-01 8.1878615289038166e+00 2.0819471566605571e+01 5.5588759244402430e+00 1 -1 0
23166 1 2 5.9999999999999998e-02 7.1552140345713164e+00 2.1030442838180928e+01 5.1697152027738014e+00 1 -1 0
14041 1 1 -1.2000000000000000e-01 6.4490254051588671e+00 2.4414214827395419e+01 2.6076784532203914e+00 0 -1 0
23156 1 2 5.9999999999999998e-02 1.0095180465583123e+01 1.9945745654635086e+01 2.7209724928657875e+00 1 -1 0
23155 1 1 -1.2000000000000000e-01 1.0658347458575475e+01 2.1046487792607444e+01 4.5309847259060323e+00 1 -1 0
14043 1 2 5.9999999999999998e-02 8.0182722432218121e+00 2.4526039381534599e+01 4.1652465940448309e+00 0 -1 0
23787 1 7 -5.0000000000000000e-01 2.9857797463823403e+00 2.5099212090303681e+01 3.5859310154615422e+00 1 -1 0
23762 1 1 -1.2000000000000000e-01 2.7694506998498065e+00 2.7444286749977735e+01 3.9070190293381168e+00 1 -1 0
23764 1 2 5.9999999999999998e-02 3.2404671024511016e+00 2.7681805801810452e+01 2.9608270713454061e+00 1 -1 0
23765 1 2 5.9999999999999998e-02 1.9730910314694110e+00 2.8093041520359446e+01 4.1275288445643161e+00 1 -1 0
23761 1 5 5.0000000000000000e-01 2.2726596462789486e+00 2.6016851004265614e+01 3.9987963188987652e+00 1 -1 0
23766 1 1 -1.2000000000000000e-01 3.8328924723579476e+00 2.9288433998712271e+01 5.0836897371060754e+00 1 -1 0
23770 1 2 5.9999999999999998e-02 4.3586633260045993e+00 2.9680086504770312e+01 4.1667058071108123e+00 1 -1 0
23763 1 1 -1.2000000000000000e-01 3.7476872247007202e+00 2.7776673644989909e+01 5.0329383120258306e+00 1 -1 0
23758 1 4 -5.0000000000000000e-01 1.1078939646601025e+00 2.5718492607937808e+01 4.5447919086932131e+00 1 -1 0
23786 1 6 2.9999999999999999e-01 5.9438280681089162e-01 2.6464171935840792e+01 5.0230998993599076e+00 1 -1 0
23771 1 2 5.9999999999999998e-02 2.8773933714768121e+00 2.9818793749088869e+01 5.0801727049585823e+00 1 -1 0
23768 1 2 5.9999999999999998e-02 4.7414089942403823e+00 2.7294765440260317e+01 4.7928460862357074e+00 1 -1 0
14045 1 2 5.9999999999999998e-02 5.7495657442308685e+00 2.5157252120515111e+01 3.0393104025361728e+00 0 -1 0
14038 1 1 -1.2000000000000000e-01 7.8698902879442727e+00 2.4715480375773900e+01 3.1114194106200865e+00 0 -1 0
14040 1 2 5.9999999999999998e-02 8.0755788130636788e+00 2.6304989968972492e+01 1.7352635176053794e+00 0 -1 0
14035 1 1 -1.2000000000000000e-01 8.2515371576574772e+00 2.6154579553269013e+01 2.8255329266772549e+00 0 -1 0
14039 1 2 5.9999999999999998e-02 7.4564513576218383e+00 2.6795809062156636e+01 3.2558292533014588e+00 0 -1 0
14033 1 5 5.0000000000000000e-01 9.8532913153216057e+00 2.6793003969189940e+01 4.7705917563008180e+00 0 -1 0
14034 1 1 -1.2000000000000000e-01 9.6834487598338050e+00 2.6637053533482355e+01 3.2437203054626318e+00 0 -1 0
14058 1 6 2.9999999999999999e-01 9.5725934751918391e+00 2.8665588284315803e+01 4.6376304708012688e+00 0 -1 0
14030 1 4 -5.0000000000000000e-01 9.7264111660310100e+00 2.7955142092319416e+01 5.2972305080316433e+00 0 -1 0
14036 1 2 5.9999999999999998e-02 9.7742231302954483e+00 2.7686854911381641e+01 2.8615400525773884e+00 0 -1 0
14059 1 7 -5.0000000000000000e-01 1.0125768538037773e+01 2.5769331776002787e+01 5.3949942239377231e+00 0 -1 0
14037 1 2 5.9999999999999998e-02 1.0581507507056170e+01 2.6151468183085285e+01 2.7477179138903072e+00 0 -1 0
6819 1 2 5.9999999999999998e-02 8.9960035510133718e+00 3.0391072910571534e+01 2.0654481239872449e+00 -2 2 0
6820 1 2 5.9999999999999998e-02 8.7179669005236899e+00 3.0443915930605481e+01 3.7398210881717300e+00 -2 2 0
14026 1 2 5.9999999999999998e-02 1.0395116670966408e+01 3.0694709430158085e+01 5.5000552047708409e+00 0 -1 0
23788 1 7 -5.0000000000000000e-01 4.1737464678435865e+00 3.2020003102138723e+01 5.6747243803859719e+00 1 -1 0
6815 1 1 -1.2000000000000000e-01 8.8927442289384278e+00 3.1094711437849469e+01 2.8917112774469778e+00 -2 2 0
6823 1 2 5.9999999999999998e-02 6.7470712435448688e+00 3.1091514883200372e+01 2.4101796132891975e+00 -2 2 0
6818 1 1 -1.2000000000000000e-01 7.5250838310192361e+00 3.1744056785149173e+01 2.6711820543860516e+00 -2 2 0
6814 1 1 -1.2000000000000000e-01 1.0150351042980240e+01 3.2008528070994331e+01 2.9229939534898910e+00 -2 2 0
6826 1 2 5.9999999999999998e-02 7.2689489188587748e+00 3.2111412768576479e+01 4.8655183249763105e+00 -2 2 0
31281 1 2 5.9999999999999998e-02 5.2540864527945415e+00 1.7818340940350989e+01 8.0173385438649802e+00 0 -1 0
31276 1 1 -1.2000000000000000e-01 5.5887916742272123e+00 1.8170538560208897e+01 8.9874125323781495e+00 0 -1 0
31278 1 2 5.9999999999999998e-02 5.3550033367467256e+00 1.6506129685791866e+01 1.0253921981491798e+01 0 -1 0
20860 1 6 2.9999999999999999e-01 1.0549321246421257e+00 1.7468395604645057e+01 1.1638301710327175e+01 1 -1 0
14096 1 6 2.9999999999999999e-01 2.9523368499298339e+00 1.6825929597565700e+01 7.4451515390409018e+00 0 -1 0
31311 1 7 -5.0000000000000000e-01 2.0388830783484080e+00 1.8346531363569543e+01 8.6369190929940665e+00 0 -1 0
31283 1 2 5.9999999999999998e-02 3.8337626535851781e+00 1.8179707779805881e+01 1.0271915131498275e+01 0 -1 0
31275 1 1 -1.2000000000000000e-01 6.2234272407657123e+00 1.7113332561512841e+01 9.8898885649257355e+00 0 -1 0
31270 1 2 5.9999999999999998e-02 8.1152177858308310e+00 1.6763681031772602e+01 9.1266915633793495e+00 0 -1 0
31277 1 2 5.9999999999999998e-02 6.6271852715983837e+00 1.7658470574485815e+01 1.0772298541618998e+01 0 -1 0
17172 1 2 5.9999999999999998e-02 8.5037438642461431e+00 1.7630394738426709e+01 1.1926416619276718e+01 1 -3 0
14063 1 2 5.9999999999999998e-02 3.4040431001891078e+00 1.8621147676595388e+01 6.1565282455761743e+00 0 -1 0
14729 1 2 5.9999999999999998e-02 4.7984234287727521e+00 2.4063404824775734e+01 6.3728413122643488e+00 0 -1 0
31294 1 2 5.9999999999999998e-02 4.3354946168587966e-01 2.0564808309222698e+01 1.0639038976299339e+01 0 -1 0
31279 1 3 8.0000000000000002e-02 4.4747781915285412e+00 1.8929702036630768e+01 9.7810307639851608e+00 0 -1 0
31285 1 5 5.0000000000000000e-01 2.4684773025955384e+00 1.9461195731251639e+01 8.5340902403823868e+00 0 -1 0
31288 1 2 5.9999999999999998e-02 2.1512351371828831e+00 2.1464168894607536e+01 7.8912674432560044e+00 0 -1 0
31282 1 4 -5.0000000000000000e-01 3.6173246981521019e+00 1.9786711614025752e+01 9.0726055615429164e+00 0 -1 0
31310 1 6 2.9999999999999999e-01 4.0960424258363268e+00 2.0650096193755697e+01 8.8267789145406450e+00 0 -1 0
31286 1 1 -1.2000000000000000e-01 1.5842757754186703e+00 2.0557722764368982e+01 7.8585598353111816e+00 0 -1 0
14744 1 7 -5.0000000000000000e-01 5.2239728351189285e+00 2.1941730543788438e+01 7.9175530332349400e+00 0 -1 0
28564 1 3 8.0000000000000002e-02 3.6923954452851713e+00 2.3194651643025029e+01 1.0620599826338184e+01 -1 -1 0
31289 1 2 5.9999999999999998e-02 1.6303529984308196e+00 2.0163944747542143e+01 6.8502519150015795e+00 0 -1 0
28567 1 2 5.9999999999999998e-02 3.6253963277382355e+00 2.2126289788957674e+01 1.0380983944185678e+01 -1 -1 0
31284 1 2 5.9999999999999998e-02 5.0028338552878386e+00 1.9601640878732365e+01 1.0537890443949093e+01 0 -1 0
28566 1 2 5.9999999999999998e-02 4.4772868236880692e+00 2.3388934110735413e+01 9.9491832283471009e+00 -1 -1 0
28571 1 2 5.9999999999999998e-02 2.5042426415290979e+00 2.3515115308693051e+01 8.2200625754292194e+00 -1 -1 0
31295 1 2 5.9999999999999998e-02 9.4755799493642634e-01 2.1974153039180123e+01 1.0027739441098252e+01 0 -1 0
28569 1 2 5.9999999999999998e-02 1.6660536914772996e+00 2.3834476239728456e+01 1.0850953216226548e+01 -1 -1 0
31290 1 1 -1.2000000000000000e-01 1.2169263884926715e-01 2.1258576445230567e+01 9.9615869278025020e+00 0 -1 0
31287 1 1 -1.2000000000000000e-01 1.6816374964589043e-01 2.0764729173048700e+01 8.4899987772508911e+00 0 -1 0
28565 1 1 -1.2000000000000000e-01 2.5462898208678308e+00 2.4155842896419927e+01 1.0315516799538733e+01 -1 -1 0
28579 1 2 5.9999999999999998e-02 2.6398882791838546e-01 2.3820265351919396e+01 8.5276603954373922e+00 -1 -1 0
14725 1 1 -1.2000000000000000e-01 5.8839492390812591e+00 2.3976240188003612e+01 6.6699941279060235e+00 0 -1 0
14728 1 5 5.0000000000000000e-01 6.0281789099031746e+00 2.2862386979737607e+01 7.7062093582955198e+00 0 -1 0
28568 1 1 -1.2000000000000000e-01 2.2796551543471435e+00 2.4347694577192918e+01 8.8091898852936179e+00 -1 -1 0
28563 1 4 -5.0000000000000000e-01 4.2388742133398862e+00 2.3099606485539542e+01 1.1980245475431822e+01 -1 -1 0
28576 1 7 -5.0000000000000000e-01 5.7718836606424651e+00 2.4612503189615062e+01 1.1777164909529942e+01 -1 -1 0
31280 1 2 5.9999999999999998e-02 6.4050308225770571e+00 1.8865421106166487e+01 8.8203073574073176e+00 0 -1 0
23180 1 7 -5.0000000000000000e-01 8.9222639184003825e+00 1.8823672114133696e+01 6.6526627031402246e+00 1 -1 0
23165 1 2 5.9999999999999998e-02 8.2909149582506689e+00 2.1294172764749895e+01 6.5365973188162370e+00 1 -1 0
14734 1 2 5.9999999999999998e-02 6.8863080962424901e+00 2.1933932973001905e+01 1.0297421697259876e+01 0 -1 0
14735 1 2 5.9999999999999998e-02 7.6385640364784173e+00 2.1010207901856784e+01 8.9007850413318064e+00 0 -1 0
14731 1 4 -5.0000000000000000e-01 7.2056656315110441e+00 2.2865958075708480e+01 8.3501147515384098e+00 0 -1 0
14732 1 3 8.0000000000000002e-02 7.6171806881646207e+00 2.1960250833707214e+01 9.3998794461934594e+00 0 -1 0
14733 1 1 -1.2000000000000000e-01 9.0255905380994541e+00 2.2295463294336592e+01 9.8414062589133930e+00 0 -1 0
14737 1 2 5.9999999999999998e-02 9.4025229145634590e+00 2.1362732755948663e+01 1.0368933062788980e+01 0 -1 0
14738 1 2 5.9999999999999998e-02 9.5719216283251711e+00 2.2401928778587305e+01 8.9177591719111664e+00 0 -1 0
14741 1 6 2.9999999999999999e-01 7.9438450857954406e+00 2.3482321179007766e+01 8.0000032953624292e+00 0 -1 0
14736 1 1 -1.2000000000000000e-01 9.1569400092337787e+00 2.3474566039449204e+01 1.0765017803335557e+01 0 -1 0
14745 1 1 -1.2000000000000000e-01 1.0465022167499916e+01 2.3488343382537867e+01 1.1429471629664858e+01 0 -1 0
14739 1 2 5.9999999999999998e-02 8.4355639516405105e+00 2.3351091346374417e+01 1.1581445412248389e+01 0 -1 0
14740 1 2 5.9999999999999998e-02 8.8592354758162006e+00 2.4394972908150717e+01 1.0198735343410748e+01 0 -1 0
14747 1 2 5.9999999999999998e-02 1.0661524619700627e+01 2.2568472168487990e+01 1.1971661139760110e+01 0 -1 0
23767 1 2 5.9999999999999998e-02 3.3912343213384379e+00 2.7387426600345965e+01 5.9658862996719426e+00 1 -1 0
28580 1 2 5.9999999999999998e-02 9.0246588194658350e-01 2.4944372365079893e+01 7.3255783135713486e+00 -1 -1 0
14706 1 7 -5.0000000000000000e-01 4.7346312159320003e-01 2.7918329975888007e+01 6.1149780398046536e+00 0 -1 0
14693 1 4 -5.0000000000000000e-01 1.2887707572457432e-01 3.0018529670529993e+01 6.7891021032898342e+00 0 -1 0
28577 1 1 -1.2000000000000000e-01 8.6489220000999922e-01 2.4721510345505827e+01 8.3628358199129433e+00 -1 -1 0
28572 1 2 5.9999999999999998e-02 2.8910184672271959e+00 2.5092435532219671e+01 8.4588919308594797e+00 -1 -1 0
23774 1 2 5.9999999999999998e-02 5.5791359190418648e+00 2.9430149545006163e+01 6.4593398023224973e+00 1 -1 0
23769 1 1 -1.2000000000000000e-01 4.5100483199205357e+00 2.9765545245780910e+01 6.4028937219367279e+00 1 -1 0
28570 1 2 5.9999999999999998e-02 2.6882477433844927e+00 2.5110548426635990e+01 1.0833677251933885e+01 -1 -1 0
28582 1 2 5.9999999999999998e-02 5.2365078314197766e-01 2.6035867210933873e+01 1.0195903440671058e+01 -1 -1 0
28583 1 2 5.9999999999999998e-02 9.6502581696269019e-01 2.6938120003631415e+01 8.7354834320452994e+00 -1 -1 0
14714 1 4 -5.0000000000000000e-01 5.0983453097305711e+00 2.7600994926121018e+01 1.0618720731726055e+01 0 -1 0
14696 1 2 5.9999999999999998e-02 1.8102648613274850e+00 2.9133618464990704e+01 7.7357842719880301e+00 0 -1 0
23773 1 2 5.9999999999999998e-02 4.0196036080526536e+00 2.9468591163170171e+01 7.3076293268039372e+00 1 -1 0
14713 1 2 5.9999999999999998e-02 2.3061917259528708e+00 2.7861364020644910e+01 1.0649361794899709e+01 0 -1 0
14707 1 1 -1.2000000000000000e-01 2.9142742660297194e+00 2.9998809074849991e+01 1.0400579496667904e+01 0 -1 0
14710 1 2 5.9999999999999998e-02 3.2543568755894809e+00 2.9564498393675553e+01 9.4978943165500382e+00 0 -1 0
14694 1 3 8.0000000000000002e-02 1.2154326845363910e+00 2.9997464984042129e+01 7.7825971592316012e+00 0 -1 0
14695 1 1 -1.2000000000000000e-01 6.2141287226138764e-01 2.9985687550046180e+01 9.2789107291960260e+00 0 -1 0
14742 1 6 2.9999999999999999e-01 5.2542926166555040e+00 2.6626429308564543e+01 1.0698968063917167e+01 0 -1 0
14724 1 2 5.9999999999999998e-02 4.7426135912790892e+00 2.6266761742715591e+01 8.1317664656821140e+00 0 -1 0
28578 1 1 -1.2000000000000000e-01 3.8916841391449003e-01 2.6079630905943443e+01 9.1288750901578837e+00 -1 -1 0
14708 1 1 -1.2000000000000000e-01 2.8194368374118590e+00 2.8667951972213803e+01 1.1210733444111225e+01 0 -1 0
14711 1 3 8.0000000000000002e-02 4.2422637067271607e+00 2.8109090872036752e+01 1.1668396964005032e+01 0 -1 0
14719 1 1 -1.2000000000000000e-01 5.8406609366466009e+00 2.6127993802263177e+01 8.2721299417806016e+00 0 -1 0
14717 1 5 5.0000000000000000e-01 5.8039062667618317e+00 2.8293012540327972e+01 9.6788249730178624e+00 0 -1 0
14743 1 7 -5.0000000000000000e-01 5.9295851114418872e+00 2.9543532711214613e+01 9.5749544560881006e+00 0 -1 0
14723 1 2 5.9999999999999998e-02 5.9476051483457333e+00 2.5590722762154829e+01 9.1921003382657940e+00 0 -1 0
14700 1 2 5.9999999999999998e-02 3.4074995182148637e-01 2.8950193107867030e+01 9.5093252139274025e+00 0 -1 0
14698 1 1 -1.2000000000000000e-01 1.5003618183584038e+00 3.0624310991262462e+01 1.0310035885886769e+01 0 -1 0
14709 1 2 5.9999999999999998e-02 3.6540178544236914e+00 3.0711895967261444e+01 1.0854134246851388e+01 0 -1 0
14701 1 2 5.9999999999999998e-02 1.0484667620770889e+00 3.0612381246493268e+01 1.1266807982107839e+01 0 -1 0
14726 1 2 5.9999999999999998e-02 6.3472642984093097e+00 2.5973296437341084e+01 6.0607919048715395e+00 0 -1 0
14031 1 2 5.9999999999999998e-02 1.0641967949774346e+01 2.7978104033477283e+01 7.1430290942678729e+00 0 -1 0
14029 1 2 5.9999999999999998e-02 8.2203687275552220e+00 2.9891209802419947e+01 6.9726782691699389e+00 0 -1 0
14722 1 1 -1.2000000000000000e-01 6.4347756690301825e+00 2.5418481614816820e+01 6.9847411750731538e+00 0 -1 0
14727 1 2 5.9999999999999998e-02 7.4381292585425749e+00 2.5300839099152007e+01 7.2064552915541746e+00 0 -1 0
14027 1 3 8.0000000000000002e-02 9.5625366945522874e+00 2.8247957132433697e+01 6.7240776822023847e+00 0 -1 0
14721 1 2 5.9999999999999998e-02 7.4927616885726200e+00 2.7305975634285954e+01 8.8484544307420911e+00 0 -1 0
14718 1 1 -1.2000000000000000e-01 6.4481666407329303e+00 2.7525187646229735e+01 8.5145519831180945e+00 0 -1 0
14720 1 2 5.9999999999999998e-02 6.6282374248493063e+00 2.8185999895383873e+01 7.6765563408094444e+00 0 -1 0
14032 1 2 5.9999999999999998e-02 8.8546626950485816e+00 2.7493068064228222e+01 7.1191966034806304e+00 0 -1 0
17255 1 2 5.9999999999999998e-02 8.4104443266776858e+00 2.9370951413062304e+01 1.0248358402203769e+01 1 -3 0
17253 1 1 -1.2000000000000000e-01 8.8676533242493711e+00 2.9899076882464573e+01 1.1114167348174671e+01 1 -3 0
14024 1 1 -1.2000000000000000e-01 9.2603802180256309e+00 2.9676080840517333e+01 7.2448904192044496e+00 0 -1 0
14028 1 2 5.9999999999999998e-02 9.3141436916528431e+00 2.9651866850022838e+01 8.3794721042615254e+00 0 -1 0
17256 1 2 5.9999999999999998e-02 9.8011252032088318e+00 3.0357390490856002e+01 1.0746062704429500e+01 1 -3 0
17247 1 2 5.9999999999999998e-02 9.5217121421611814e+00 2.7947340821066398e+01 1.1562894482085376e+01 1 -3 0
14023 1 1 -1.2000000000000000e-01 1.0320222497085323e+01 3.0621101993766459e+01 6.6484008118182558e+00 0 -1 0
14697 1 2 5.9999999999999998e-02 1.7583333128351026e+00 3.0897651499626470e+01 7.4412603363339747e+00 0 -1 0
23772 1 5 5.0000000000000000e-01 4.6690354319345913e+00 3.1266635974757630e+01 6.4739469269059784e+00 1 -1 0
23775 1 4 -5.0000000000000000e-01 5.6113475627099580e+00 3.1758531791751420e+01 7.3676135620707779e+00 1 -1 0
14702 1 2 5.9999999999999998e-02 1.7506393899214945e+00 3.1622895629708811e+01 9.9707430552493150e+00 0 -1 0
23785 1 6 2.9999999999999999e-01 6.1220437562424763e+00 3.1097522140107728e+01 7.8615217825185848e+00 1 -1 0
17258 1 2 5.9999999999999998e-02 7.4245490472980853e+00 3.1362022853791437e+01 1.0711193760970930e+01 1 -3 0
14014 1 1 -1.2000000000000000e-01 1.0080140480824356e+01 3.2055623270852792e+01 7.1147064779656706e+00 0 -1 0
14018 1 2 5.9999999999999998e-02 9.8266255264025926e+00 3.1983498800462247e+01 8.1335343467760097e+00 0 -1 0
17254 1 1 -1.2000000000000000e-01 7.8699473457292495e+00 3.0991258184542232e+01 1.1613863630858534e+01 1 -3 0
20832 1 4 -5.0000000000000000e-01 5.9136370683479222e-01 1.8173042949885403e+01 1.2145943292788836e+01 1 -1 0
20827 1 2 5.9999999999999998e-02 3.1780542151754863e+00 1.7126479003921286e+01 1.2198608469044476e+01 1 -1 0
20825 1 1 -1.2000000000000000e-01 3.4738275299958929e+00 1.7399954203671413e+01 1.3177618276459024e+01 1 -1 0
20826 1 1 -1.2000000000000000e-01 2.3011912875657767e+00 1.8023281927033498e+01 1.3937969973264879e+01 1 -1 0
20830 1 2 5.9999999999999998e-02 1.7768859539882258e+00 1.7148330611819020e+01 1.4293816384000163e+01 1 -1 0
20828 1 2 5.9999999999999998e-02 4.1643213089508215e+00 1.8237029833036161e+01 1.3108301573429491e+01 1 -1 0
20819 1 2 5.9999999999999998e-02 4.4338662626259460e+00 1.6655519681215996e+01 1.4926816546986354e+01 1 -1 0
20816 1 1 -1.2000000000000000e-01 4.1712998894572442e+00 1.6236792940460646e+01 1.3951406735489176e+01 1 -1 0
21050 1 6 2.9999999999999999e-01 4.8874649235092632e-01 1.6286552443508466e+01 1.7430829387888764e+01 1 -1 0
20831 1 2 5.9999999999999998e-02 2.6475471935758841e+00 1.8499829589352167e+01 1.4846611950520394e+01 1 -1 0
31037 1 2 5.9999999999999998e-02 3.5862051832227579e+00 1.7766928786462501e+01 1.7786732965573925e+01 0 -1 0
20817 1 2 5.9999999999999998e-02 6.1554696273384799e+00 1.6743616919559635e+01 1.3185810181618436e+01 1 -1 0
17168 1 1 -1.2000000000000000e-01 9.1814167276901131e+00 1.7813291020496532e+01 1.2765555720343919e+01 1 -3 0
17170 1 2 5.9999999999999998e-02 7.8000525399393998e+00 1.7495084368223019e+01 1.4503388319576041e+01 1 -3 0
21888 1 7 -5.0000000000000000e-01 9.7618740641328827e+00 1.6411061383454914e+01 1.6204479914165947e+01 2 -1 0
17165 1 1 -1.2000000000000000e-01 8.4485305878384143e+00 1.8250486562921029e+01 1.4028070531996743e+01 1 -3 0
17177 1 1 -1.2000000000000000e-01 1.0124131017223053e+01 1.6618829408222169e+01 1.2868963270922571e+01 1 -3 0
20834 1 2 5.9999999999999998e-02 1.7712783457740120e+00 1.9731013415435896e+01 1.2575382748565991e+01 1 -1 0
28560 1 5 5.0000000000000000e-01 5.1730517392216404e+00 2.3846836325148043e+01 1.2472320792452114e+01 -1 -1 0
17152 1 2 5.9999999999999998e-02 3.1965047171664746e-01 2.1378393844358460e+01 1.6169075889355064e+01 1 -3 0
20829 1 3 8.0000000000000002e-02 1.4182563777514694e+00 1.8881002519607161e+01 1.3086388173242689e+01 1 -1 0
28573 1 6 2.9999999999999999e-01 3.9872600202351958e+00 2.2340126656770927e+01 1.2559075074106902e+01 -1 -1 0
17162 1 2 5.9999999999999998e-02 4.4870026108738612e+00 1.9543524017776932e+01 1.6463914259077598e+01 1 -3 0
20833 1 2 5.9999999999999998e-02 7.7665833012849350e-01 1.9337042018388889e+01 1.3821724662429823e+01 1 -1 0
17157 1 1 -1.2000000000000000e-01 4.5874128310137552e+00 2.0525819050722170e+01 1.5931708333347546e+01 1 -3 0
17154 1 1 -1.2000000000000000e-01 3.2029310384253300e+00 2.1304961978443693e+01 1.5755895879247880e+01 1 -3 0
17176 1 7 -5.0000000000000000e-01 4.7995344687742696e+00 2.0517658018222399e+01 1.3470984228125120e+01 1 -3 0
17160 1 5 5.0000000000000000e-01 5.3313073998182654e+00 2.0326067305171090e+01 1.4605459262385779e+01 1 -3 0
17161 1 2 5.9999999999999998e-02 5.2570263285009053e+00 2.1028819173708293e+01 1.6594868656241211e+01 1 -3 0
17151 1 1 -1.2000000000000000e-01 2.2508675658003403e+00 2.0706640622845175e+01 1.6840279497581900e+01 1 -3 0
17158 1 2 5.9999999999999998e-02 2.8279815594872177e+00 2.1176573237367545e+01 1.4827182241653583e+01 1 -3 0
28561 1 2 5.9999999999999998e-02 4.9653668782032350e+00 2.3166145829621012e+01 1.4482643630963262e+01 -1 -1 0
17159 1 2 5.9999999999999998e-02 3.3340110452050760e+00 2.2422780253087531e+01 1.5861653537777402e+01 1 -3 0
17150 1 1 -1.2000000000000000e-01 9.8901005687819032e-01 2.1564956916112614e+01 1.7046489808359993e+01 1 -3 0
17153 1 2 5.9999999999999998e-02 1.3578569682913018e+00 2.2573310723168838e+01 1.7131599928988493e+01 1 -3 0
17156 1 2 5.9999999999999998e-02 1.9945422378765745e+00 1.9667193567276989e+01 1.6630477428419450e+01 1 -3 0
17155 1 2 5.9999999999999998e-02 2.8478015878860763e+00 2.0589754425518375e+01 1.7770737413665827e+01 1 -3 0
28557 1 1 -1.2000000000000000e-01 5.6510323918564831e+00 2.3773160848505480e+01 1.3960375573442233e+01 -1 -1 0
28632 1 2 5.9999999999999998e-02 4.9767991422859685e+00 2.4045606923994985e+01 1.7949266398819745e+01 -1 -1 0
14748 1 2 5.9999999999999998e-02 1.0455373415076215e+01 2.4218398074823032e+01 1.2206843666719781e+01 0 -1 0
17171 1 2 5.9999999999999998e-02 9.7228357604334565e+00 1.8712318740284591e+01 1.2421598189772215e+01 1 -3 0
17169 1 2 5.9999999999999998e-02 9.1440777345262614e+00 1.8567233718085202e+01 1.4790334654338885e+01 1 -3 0
17166 1 2 5.9999999999999998e-02 6.9686916355593764e+00 1.9398277972656942e+01 1.2659496795122200e+01 1 -3 0
17163 1 4 -5.0000000000000000e-01 6.5907892256389280e+00 1.9915370426181898e+01 1.4719315149781474e+01 1 -3 0
17173 1 6 2.9999999999999999e-01 6.9789839460905476e+00 1.9950912984264303e+01 1.5626308029408538e+01 1 -3 0
28555 1 2 5.9999999999999998e-02 6.7147172319236761e+00 2.2448482039420547e+01 1.5906839327810061e+01 -1 -1 0
28559 1 2 5.9999999999999998e-02 7.2337657977942413e+00 2.2281520879423240e+01 1.3606319389468245e+01 -1 -1 0
28552 1 2 5.9999999999999998e-02 9.5961381602891827e+00 2.3088827298625247e+01 1.5538813667192752e+01 -1 -1 0
28554 1 1 -1.2000000000000000e-01 7.1704917521948479e+00 2.3342837237260987e+01 1.4080515632030870e+01 -1 -1 0
17164 1 3 8.0000000000000002e-02 7.5271470896296835e+00 1.9411110242578182e+01 1.3664167289267942e+01 1 -3 0
17167 1 2 5.9999999999999998e-02 8.1349568554873244e+00 2.0281443978339833e+01 1.3467912514224988e+01 1 -3 0
28551 1 1 -1.2000000000000000e-01 7.5312309297646527e+00 2.3052136191539830e+01 1.5507231761809393e+01 -1 -1 0
28553 1 2 5.9999999999999998e-02 8.9486854814371597e+00 2.1600128496429225e+01 1.5094083522338849e+01 -1 -1 0
28550 1 1 -1.2000000000000000e-01 8.7941954761129466e+00 2.2390417814336278e+01 1.5797452457156009e+01 -1 -1 0
28549 1 5 5.0000000000000000e-01 8.9009887574495998e+00 2.1687028273732654e+01 1.7132585436813155e+01 -1 -1 0
28558 1 2 5.9999999999999998e-02 7.9196233615892115e+00 2.4013770718911733e+01 1.3600435898316658e+01 -1 -1 0
28556 1 2 5.9999999999999998e-02 7.4816160273390411e+00 2.3997284916962595e+01 1.6038462963696087e+01 -1 -1 0
28575 1 7 -5.0000000000000000e-01 8.1446901395993549e+00 2.0724042651515109e+01 1.7402835283949752e+01 -1 -1 0
28574 1 6 2.9999999999999999e-01 1.0413584296492633e+01 2.2836582699110092e+01 1.7746479331242600e+01 -1 -1 0
14715 1 2 5.9999999999999998e-02 4.8397567088456190e+00 2.8898135001044729e+01 1.2110604427790447e+01 0 -1 0
28562 1 2 5.9999999999999998e-02 5.4783918457687371e+00 2.4770672537305995e+01 1.4355065150348381e+01 -1 -1 0
28656 1 2 5.9999999999999998e-02 2.0714757780207456e+00 2.4915783811329330e+01 1.5592272634402228e+01 -1 -1 0
28662 1 2 5.9999999999999998e-02 1.0438234831950872e-01 2.5036535546988311e+01 1.4051331252638578e+01 -1 -1 0
28661 1 2 5.9999999999999998e-02 2.5775800660090603e-01 2.5887938473942341e+01 1.2610022860288447e+01 -1 -1 0
14712 1 2 5.9999999999999998e-02 2.2409366608566579e+00 2.8799383011529752e+01 1.2069607980384617e+01 0 -1 0
14716 1 2 5.9999999999999998e-02 4.1023124176017127e+00 2.7325908129962830e+01 1.2471573173994017e+01 0 -1 0
28657 1 3 8.0000000000000002e-02 4.5661033566935849e-01 2.6018162828150842e+01 1.3651477781082745e+01 -1 -1 0
28659 1 2 5.9999999999999998e-02 2.5956641354774228e+00 2.5757372587960283e+01 1.3403581166974352e+01 -1 -1 0
28654 1 1 -1.2000000000000000e-01 1.8981417587066867e+00 2.6308886215929494e+01 1.3919817078648059e+01 -1 -1 0
28658 1 2 5.9999999999999998e-02 2.0045071227048581e+00 2.7339168987998253e+01 1.3649830815371105e+01 -1 -1 0
28647 1 2 5.9999999999999998e-02 4.1214926982802238e+00 2.5382858694070308e+01 1.6278967205914178e+01 -1 -1 0
28655 1 2 5.9999999999999998e-02 1.5256784510812413e+00 2.6396831880493465e+01 1.6134831741940722e+01 -1 -1 0
28648 1 2 5.9999999999999998e-02 4.2973844326261670e+00 2.6642873241424240e+01 1.5041924530375841e+01 -1 -1 0
28653 1 1 -1.2000000000000000e-01 2.1973137441444250e+00 2.5960988245403666e+01 1.5461366306142745e+01 -1 -1 0
28644 1 1 -1.2000000000000000e-01 3.6806754885829727e+00 2.6315912204846423e+01 1.5830799862360752e+01 -1 -1 0
28641 1 1 -1.2000000000000000e-01 3.6294274161201816e+00 2.7358429748905266e+01 1.6881421085956074e+01 -1 -1 0
28646 1 2 5.9999999999999998e-02 3.1409781245198660e+00 2.8181552420130760e+01 1.6445275508399625e+01 -1 -1 0
28713 1 2 5.9999999999999998e-02 4.3782928102025531e+00 2.9651656786950696e+01 1.4605463231334387e+01 -1 -1 0
28640 1 3 8.0000000000000002e-02 5.0874651183416919e+00 2.7561137353425565e+01 1.7396188832546223e+01 -1 -1 0
28645 1 2 5.9999999999999998e-02 2.9731601946933597e+00 2.7052088135434598e+01 1.7670359383799269e+01 -1 -1 0
28642 1 2 5.9999999999999998e-02 5.2282900541066617e+00 2.8431343168271042e+01 1.8037333830029876e+01 -1 -1 0
28711 1 2 5.9999999999999998e-02 5.4988881014859778e+00 3.0246618389209097e+01 1.6892874526777568e+01 -1 -1 0
28206 1 2 5.9999999999999998e-02 3.3124681440135184e-01 2.9076970403521820e+01 1.7738626439876679e+01 -1 -1 0
28714 1 2 5.9999999999999998e-02 3.3079746915563621e+00 3.0406768505456625e+01 1.5670689165332623e+01 -1 -1 0
28643 1 2 5.9999999999999998e-02 5.6701412176983421e+00 2.7853177817178928e+01 1.6504305781317210e+01 -1 -1 0
28690 1 7 -5.0000000000000000e-01 1.6412470753278735e-01 3.0002022556673445e+01 1.4612717772761517e+01 -1 -1 0
28709 1 1 -1.2000000000000000e-01 4.2257829927878934e+00 3.0669500681294210e+01 1.5120864508666793e+01 -1 -1 0
17245 1 2 5.9999999999999998e-02 6.9959657597886400e+00 2.8273227872688548e+01 1.2377409058503261e+01 1 -3 0
17259 1 2 5.9999999999999998e-02 7.0929466362195450e+00 3.0558360524397884e+01 1.2191389835637217e+01 1 -3 0
17244 1 1 -1.2000000000000000e-01 9.1556242454195740e+00 2.8784248154837297e+01 1.2167978578158451e+01 1 -3 0
17242 1 2 5.9999999999999998e-02 8.3896658049391863e+00 2.6225003162523933e+01 1.2547697529130092e+01 1 -3 0
17248 1 2 5.9999999999999998e-02 9.9476600461159812e+00 2.9157189102178101e+01 1.2805473267163364e+01 1 -3 0
17246 1 2 5.9999999999999998e-02 7.7371130924598885e+00 2.9000136932070308e+01 1.3713986925972035e+01 1 -3 0
17241 1 1 -1.2000000000000000e-01 7.9136651526512285e+00 2.8285114201692910e+01 1.2968256834847635e+01 1 -3 0
17239 1 4 -5.0000000000000000e-01 8.9935463662247024e+00 2.6548862900586933e+01 1.4516522108519597e+01 1 -3 0
17249 1 6 2.9999999999999999e-01 8.5448467892894708e+00 2.6400051148753771e+01 1.5405970030803704e+01 1 -3 0
17240 1 3 8.0000000000000002e-02 8.0859831120491243e+00 2.6815360657006387e+01 1.3424894145723943e+01 1 -3 0
17243 1 2 5.9999999999999998e-02 7.1819013572063213e+00 2.6281084704189407e+01 1.3756200457630838e+01 1 -3 0
28871 1 2 5.9999999999999998e-02 9.8197018821315130e+00 2.9982951539172731e+01 1.6178373000622436e+01 -1 -1 0
28652 1 7 -5.0000000000000000e-01 7.6474562370672414e+00 2.6354398236600350e+01 1.7042659256303359e+01 -1 -1 0
28636 1 5 5.0000000000000000e-01 6.9202335152002936e+00 2.5998226879703971e+01 1.7958707204375127e+01 -1 -1 0
17236 1 5 5.0000000000000000e-01 1.0314112885652914e+01 2.6432746586078181e+01 1.4462718675412297e+01 1 -3 0
28880 1 7 -5.0000000000000000e-01 9.1206411837400694e+00 3.1470652889825338e+01 1.8502160103712590e+01 -1 -1 0
17238 1 2 5.9999999999999998e-02 1.0424203060518511e+01 2.6443132684790047e+01 1.6552156695258770e+01 1 -3 0
28678 1 3 8.0000000000000002e-02 1.7280329652815587e-02 3.2073145120157342e+01 1.6576863314767714e+01 -1 -1 0
28706 1 1 -1.2000000000000000e-01 5.4741920749013850e+00 3.1025236540107688e+01 1.6074374779888782e+01 -1 -1 0
28712 1 5 5.0000000000000000e-01 3.9621016748012496e+00 3.1565358254606188e+01 1.3872992821936528e+01 -1 -1 0
28725 1 6 2.9999999999999999e-01 1.9908319318727574e+00 3.1192579513467091e+01 1.4056690700636464e+01 -1 -1 0
28715 1 4 -5.0000000000000000e-01 2.7000328171770303e+00 3.1782433791680003e+01 1.3573894910573253e+01 -1 -1 0
28728 1 7 -5.0000000000000000e-01 4.9214624413831398e+00 3.2138679994085649e+01 1.3307255407434813e+01 -1 -1 0
28681 1 2 5.9999999999999998e-02 1.0494739775536444e+00 3.1998416715350395e+01 1.6248518527093005e+01 -1 -1 0
28705 1 2 5.9999999999999998e-02 6.4952696198562796e+00 3.1963043681084258e+01 1.8325813220620894e+01 -1 -1 0
28213 1 2 5.9999999999999998e-02 4.2303142414626391e+00 3.0819991199571408e+01 1.9963935220121165e+01 -1 -1 0
28710 1 2 5.9999999999999998e-02 6.4438002875155265e+00 3.1035418568087756e+01 1.5530961589119684e+01 -1 -1 0
17261 1 2 5.9999999999999998e-02 9.2937670011546363e+00 3.1811173156083186e+01 1.3121502346203497e+01 1 -3 0
28867 1 4 -5.0000000000000000e-01 1.0599104624629319e+01 3.1733729662617044e+01 1.6810174115275455e+01 -1 -1 0
28864 1 5 5.0000000000000000e-01 9.8190333740782538e+00 3.2231863905003237e+01 1.7787895001417194e+01 -1 -1 0
17257 1 3 8.0000000000000002e-02 8.5985916225141459e+00 3.2119537174406510e+01 1.2428284693608250e+01 1 -3 0
31031 1 2 5.9999999999999998e-02 5.9122011562897447e-01 1.7986467065771272e+01 2.1408933173916829e+01 0 -1 0
31046 1 7 -5.0000000000000000e-01 1.0353637254146222e+00 1.7535085031370084e+01 1.8586509624828590e+01 0 -1 0
31030 1 5 5.0000000000000000e-01 1.5958276069846797e+00 1.7352815532959820e+01 1.9677413398958169e+01 0 -1 0
31033 1 4 -5.0000000000000000e-01 2.9455896555253349e+00 1.7443217458489485e+01 1.9826552893895784e+01 0 -1 0
31027 1 1 -1.2000000000000000e-01 7.8159408676621411e-01 1.6969456463885546e+01 2.0951446358815534e+01 0 -1 0
31032 1 2 5.9999999999999998e-02 1.3876992594771778e+00 1.6426451445823240e+01 2.1647650501134532e+01 0 -1 0
31036 1 2 5.9999999999999998e-02 4.2240271431767864e+00 1.6546774449143893e+01 1.8682769162521154e+01 0 -1 0
31034 1 3 8.0000000000000002e-02 3.9663996211172226e+00 1.7572314251586899e+01 1.8783710011308095e+01 0 -1 0
31043 1 6 2.9999999999999999e-01 3.1797821314766206e+00 1.7365257068335261e+01 2.0834398578377453e+01 0 -1 0
31042 1 2 5.9999999999999998e-02 5.6769086962737658e+00 1.7567620299456308e+01 2.0998789073851263e+01 0 -1 0
31035 1 1 -1.2000000000000000e-01 5.2378746846444928e+00 1.8485263255236230e+01 1.9084025786264434e+01 0 -1 0
31039 1 2 5.9999999999999998e-02 5.7150230539807207e+00 1.8514485146388019e+01 1.8116624172126166e+01 0 -1 0
31038 1 1 -1.2000000000000000e-01 6.1939060463291051e+00 1.7930367486719177e+01 2.0113736804930923e+01 0 -1 0
31041 1 2 5.9999999999999998e-02 6.7831925523628449e+00 1.7134628596228577e+01 1.9729163232512615e+01 0 -1 0
31054 1 4 -5.0000000000000000e-01 1.0264709433679647e+01 1.6899437614808608e+01 2.0057487979666693e+01 0 -1 0
31055 1 2 5.9999999999999998e-02 8.6415018108581769e+00 1.7626223582769050e+01 1.9014799889985031e+01 0 -1 0
31053 1 2 5.9999999999999998e-02 8.1047119269311931e+00 1.7536128621559122e+01 2.1889259156851772e+01 0 -1 0
31051 1 3 8.0000000000000002e-02 9.2400081301499934e+00 1.7911848562942410e+01 1.9921383128243178e+01 0 -1 0
31048 1 1 -1.2000000000000000e-01 8.3377783160141679e+00 1.8291996404770806e+01 2.1108101282996262e+01 0 -1 0
28631 1 2 5.9999999999999998e-02 5.6199827613342244e+00 2.2499555711301099e+01 1.8504463817504842e+01 -1 -1 0
17149 1 5 5.0000000000000000e-01 1.9569500513938659e-01 2.1123439243535152e+01 1.8294405528460427e+01 1 -3 0
28629 1 2 5.9999999999999998e-02 3.2161276366867759e+00 2.2470645531475938e+01 1.8786134910293615e+01 -1 -1 0
31040 1 2 5.9999999999999998e-02 4.8434967582955535e+00 1.9479798288349198e+01 1.9246551196712126e+01 0 -1 0
28627 1 1 -1.2000000000000000e-01 5.1675297610135820e+00 2.3465443699288645e+01 1.8828096641727438e+01 -1 -1 0
28626 1 1 -1.2000000000000000e-01 3.8061795270702112e+00 2.3074267233931881e+01 1.9490083405308866e+01 -1 -1 0
17175 1 7 -5.0000000000000000e-01 7.2107572765375294e-01 2.1030827118275955e+01 1.9395324942956684e+01 1 -3 0
28628 1 2 5.9999999999999998e-02 3.9425919012515087e+00 2.2395231472015237e+01 2.0341924056862158e+01 -1 -1 0
28650 1 6 2.9999999999999999e-01 1.2990690242457799e+00 2.3112163010283609e+01 2.0095937723270215e+01 -1 -1 0
28622 1 4 -5.0000000000000000e-01 1.6829485613342055e+00 2.4041172572244118e+01 2.0197189061490359e+01 -1 -1 0
28625 1 5 5.0000000000000000e-01 2.9815687965126738e+00 2.4283098722252429e+01 1.9897892214552527e+01 -1 -1 0
28630 1 1 -1.2000000000000000e-01 6.2446643140155853e+00 2.4141446289943421e+01 1.9729614928768505e+01 -1 -1 0
28546 1 4 -5.0000000000000000e-01 9.7017309568148633e+00 2.2177706751580242e+01 1.8102411499865944e+01 -1 -1 0
28547 1 2 5.9999999999999998e-02 1.0401760711462522e+01 2.1149162912561714e+01 1.9688930576893370e+01 -1 -1 0
28540 1 1 -1.2000000000000000e-01 1.0397060529423946e+01 2.3173842355804883e+01 2.0280485282387236e+01 -1 -1 0
28638 1 2 5.9999999999999998e-02 7.6670875914634884e+00 2.3992503753872814e+01 1.8212569061781327e+01 -1 -1 0
28544 1 2 5.9999999999999998e-02 1.0058657071365639e+01 2.3197840416457602e+01 2.1361090063804753e+01 -1 -1 0
31049 1 2 5.9999999999999998e-02 6.5130868852039923e+00 1.9576671540134178e+01 2.1325405558583991e+01 0 -1 0
31056 1 2 5.9999999999999998e-02 9.7864528228154359e+00 1.8810531544756063e+01 1.9593966272323421e+01 0 -1 0
31052 1 2 5.9999999999999998e-02 8.8156729343076030e+00 1.9086019166424229e+01 2.1659865799235718e+01 0 -1 0
28635 1 2 5.9999999999999998e-02 6.7961921542032639e+00 2.3345334394914747e+01 2.0312369725830514e+01 -1 -1 0
28543 1 3 8.0000000000000002e-02 9.7397069916729713e+00 2.1989246353917526e+01 1.9533149584939842e+01 -1 -1 0
31047 1 1 -1.2000000000000000e-01 7.1009400149157864e+00 1.9013165380901075e+01 2.0543853762173082e+01 0 -1 0
31050 1 2 5.9999999999999998e-02 7.4895581811946252e+00 1.9680553947549328e+01 1.9744421523908546e+01 0 -1 0
28548 1 2 5.9999999999999998e-02 8.8269447822702780e+00 2.1691942463894836e+01 1.9927183989083037e+01 -1 -1 0
28545 1 2 5.9999999999999998e-02 9.8806850247479279e+00 2.4115608557078197e+01 1.9897135040842873e+01 -1 -1 0
28634 1 2 5.9999999999999998e-02 5.7959000692408491e+00 2.4752501873735298e+01 2.0507465589563378e+01 -1 -1 0
28639 1 4 -5.0000000000000000e-01 5.6705430386102451e+00 2.6508657396263072e+01 1.8167928348818229e+01 -1 -1 0
28205 1 2 5.9999999999999998e-02 3.7600184944339110e-01 2.7431072417029171e+01 1.8245820664524764e+01 -1 -1 0
28649 1 6 2.9999999999999999e-01 5.2245889935465710e+00 2.6156433502446600e+01 1.8978751859528671e+01 -1 -1 0
28201 1 3 8.0000000000000002e-02 1.2177291494917196e-01 2.8421889964031749e+01 1.8581338169382462e+01 -1 -1 0
28624 1 2 5.9999999999999998e-02 9.6285771451796998e-01 2.5181612848999130e+01 2.1854730960687775e+01 -1 -1 0
28619 1 3 8.0000000000000002e-02 6.6136409517797234e-01 2.5065646761958945e+01 2.0770423102892913e+01 -1 -1 0
28623 1 2 5.9999999999999998e-02 9.5165496247596260e-01 2.6016797018563814e+01 2.0329699205172066e+01 -1 -1 0
28651 1 7 -5.0000000000000000e-01 3.5101452916820528e+00 2.5417330166324671e+01 1.9871824823304205e+01 -1 -1 0
28232 1 6 2.9999999999999999e-01 1.1461368547657265e+00 2.7900014848762915e+01 2.0346961515416275e+01 -1 -1 0
28204 1 4 -5.0000000000000000e-01 1.0445418389266972e+00 2.8722665136433502e+01 1.9733480868025673e+01 -1 -1 0
28208 1 1 -1.2000000000000000e-01 2.6922685518775356e+00 2.9982970073062305e+01 2.1159507009756751e+01 -1 -1 0
28211 1 2 5.9999999999999998e-02 2.6301895891504739e+00 2.9181913932639034e+01 2.1878532315215654e+01 -1 -1 0
28207 1 5 5.0000000000000000e-01 1.8551930213561152e+00 2.9812716929298038e+01 1.9854812561518528e+01 -1 -1 0
28209 1 1 -1.2000000000000000e-01 4.1326369758719226e+00 3.0320673064182419e+01 2.0899254224469761e+01 -1 -1 0
28212 1 1 -1.2000000000000000e-01 5.1036447959943994e+00 2.9120667424205593e+01 2.0863084557234423e+01 -1 -1 0
28216 1 2 5.9999999999999998e-02 4.9835571200452282e+00 2.8435883129199144e+01 2.1678335547243829e+01 -1 -1 0
28217 1 2 5.9999999999999998e-02 4.8260483473404481e+00 2.8547079818905239e+01 2.0018561902696209e+01 -1 -1 0
28233 1 7 -5.0000000000000000e-01 1.8640320078297299e+00 3.0687733025727084e+01 1.9024585508309094e+01 -1 -1 0
28210 1 2 5.9999999999999998e-02 2.3206046897708745e+00 3.0833239259708964e+01 2.1793587102688630e+01 -1 -1 0
28218 1 5 5.0000000000000000e-01 7.4803284111096398e+00 2.8298967415533671e+01 2.0530399229015284e+01 -1 -1 0
28220 1 2 5.9999999999999998e-02 6.8851709117339661e+00 2.9963623249192885e+01 2.1722013981913605e+01 -1 -1 0
28234 1 7 -5.0000000000000000e-01 7.1637777019992432e+00 2.7187033266858815e+01 2.0888340882612628e+01 -1 -1 0
28222 1 3 8.0000000000000002e-02 9.8094655117940910e+00 2.7501998158910677e+01 2.0017719673350928e+01 -1 -1 0
28637 1 2 5.9999999999999998e-02 8.0891603503681004e+00 2.5258994140476357e+01 1.9585255010666987e+01 -1 -1 0
28224 1 2 5.9999999999999998e-02 9.5032515397133004e+00 2.6694085864524560e+01 2.0609465887563921e+01 -1 -1 0
28225 1 2 5.9999999999999998e-02 9.9540319387789538e+00 2.7008883462490918e+01 1.9070475046644681e+01 -1 -1 0
28633 1 1 -1.2000000000000000e-01 7.3479240844591081e+00 2.4810529307199861e+01 1.8885234483563202e+01 -1 -1 0
28219 1 2 5.9999999999999998e-02 6.8144484204170928e+00 3.0162629163357206e+01 1.9921204281494038e+01 -1 -1 0
28231 1 6 2.9999999999999999e-01 8.9608338418703877e+00 2.9315965784359296e+01 1.9690691926596728e+01 -1 -1 0
28215 1 1 -1.2000000000000000e-01 6.5297282395588150e+00 2.9483840994370262e+01 2.0780956258082920e+01 -1 -1 0
28221 1 4 -5.0000000000000000e-01 8.7115005629295297e+00 2.8409213304980280e+01 2.0069022448478961e+01 -1 -1 0
28214 1 2 5.9999999999999998e-02 4.5840284558368518e+00 3.0996732161420169e+01 2.1655680729855703e+01 -1 -1 0
6816 1 2 5.9999999999999998e-02 1.0253469773357571e+01 3.2342989946657980e+01 3.9444876998639007e+00 -2 2 0
23173 1 2 5.9999999999999998e-02 8.8916887196861030e+00 1.6197556834597659e+01 5.9339694960072231e+00 1 -1 0
6043 1 1 -1.2000000000000000e-01 2.7467371696332847e+00 3.5339784466131540e+01 5.0124903711977291e+00 -1 2 0
6046 1 2 5.9999999999999998e-02 3.5607125332184473e+00 3.5146561203545559e+01 4.3562489082557878e+00 -1 2 0
6044 1 1 -1.2000000000000000e-01 1.3820901350672203e+00 3.5361519669502243e+01 4.3500169036331258e+00 -1 2 0
6048 1 2 5.9999999999999998e-02 1.0003064015979859e+00 3.4321282717734320e+01 4.1632137270057656e+00 -1 2 0
6049 1 2 5.9999999999999998e-02 6.7311252236086072e-01 3.5846441409961479e+01 5.0815339070916457e+00 -1 2 0
6052 1 2 5.9999999999999998e-02 1.7296466859000119e+00 3.5574437650641116e+01 2.1930762499137888e+00 -1 2 0
6047 1 3 8.0000000000000002e-02 1.4420096374385916e+00 3.6169113629855161e+01 3.0534104784123342e+00 -1 2 0
6050 1 4 -5.0000000000000000e-01 1.4181891706104680e-01 3.6765258100846317e+01 2.6436999086863442e+00 -1 2 0
6825 1 2 5.9999999999999998e-02 6.0403251571981622e+00 3.2807735580821962e+01 3.8531718646637736e+00 -2 2 0
6836 1 2 5.9999999999999998e-02 4.9040546616545289e+00 3.6701965938278121e+01 2.0008648587845093e+00 -2 2 0
6045 1 2 5.9999999999999998e-02 2.6652131068204539e+00 3.4564149518068085e+01 5.7544021412622399e+00 -1 2 0
6035 1 2 5.9999999999999998e-02 5.1714848048791975e+00 3.6121289401048401e+01 5.6388980660619845e+00 -1 2 0
6034 1 1 -1.2000000000000000e-01 3.1216344426755356e+00 3.6624252767666931e+01 5.7317034972501020e+00 -1 2 0
6051 1 2 5.9999999999999998e-02 2.1851824943686506e+00 3.6948903971806239e+01 3.1002148135840395e+00 -1 2 0
6837 1 6 2.9999999999999999e-01 6.4457677967203502e+00 3.4645584747238608e+01 3.0019245748746108e+00 -2 2 0
6827 1 4 -5.0000000000000000e-01 7.2288280285792128e+00 3.5005159478885510e+01 3.4942001800361600e+00 -2 2 0
6824 1 5 5.0000000000000000e-01 7.7891001679602780e+00 3.3966253786514649e+01 4.0951416628615744e+00 -2 2 0
6821 1 1 -1.2000000000000000e-01 7.0980578520736550e+00 3.2596098739861674e+01 3.9171532291535920e+00 -2 2 0
6840 1 7 -5.0000000000000000e-01 8.7759204911981676e+00 3.4092781511258224e+01 4.7281460214842168e+00 -2 2 0
6822 1 2 5.9999999999999998e-02 7.6473292359532099e+00 3.2445568680236896e+01 1.8692544388680632e+00 -2 2 0
12150 1 2 5.9999999999999998e-02 3.1666686336762950e-02 4.2637333636724236e+01 1.2221979317972657e+01 2 -1 0
6817 1 2 5.9999999999999998e-02 1.0073527005949252e+01 3.2815519092677370e+01 2.1668570190773755e+00 -2 2 0
6828 1 3 8.0000000000000002e-02 7.5486280284064264e+00 3.6391790726625175e+01 3.5126563462808695e+00 -2 2 0
6831 1 2 5.9999999999999998e-02 8.6041894110554260e+00 3.6567896765315048e+01 3.6095641868770576e+00 -2 2 0
6830 1 2 5.9999999999999998e-02 7.2228211538313110e+00 3.6781916563533855e+01 4.4845141620903926e+00 -2 2 0
24524 1 2 5.9999999999999998e-02 1.0667654721036200e+01 3.5743966198689265e+01 3.1541478961126526e+00 0 0 0
6834 1 2 5.9999999999999998e-02 7.0146119048915772e+00 3.6720723136417625e+01 1.2550701850535515e+00 -2 2 0
6037 1 2 5.9999999999999998e-02 3.2022240265079720e+00 3.7372446673257180e+01 4.9942901362899814e+00 -1 2 0
6876 1 6 2.9999999999999999e-01 2.3136375016560589e+00 4.0259750855075822e+01 2.5386266564055329e+00 -2 2 0
6848 1 4 -5.0000000000000000e-01 2.8035289081265908e+00 4.1162026045703620e+01 2.4492377025857928e+00 -2 2 0
6852 1 1 -1.2000000000000000e-01 5.4354650791337611e-01 4.1747328775752251e+01 3.0109816441444415e+00 -2 2 0
6845 1 3 8.0000000000000002e-02 4.2212546054667950e+00 4.1243591293022732e+01 2.3782209543639623e+00 -2 2 0
6850 1 2 5.9999999999999998e-02 4.4148130053023795e+00 4.1560826270595655e+01 1.3847217445291591e+00 -2 2 0
6843 1 2 5.9999999999999998e-02 4.0030662337980525e+00 3.8847233116710406e+01 1.5215867955979472e+00 -2 2 0
6841 1 1 -1.2000000000000000e-01 5.0494448873390931e+00 3.8848624150665067e+01 1.8505989223431194e+00 -2 2 0
6851 1 5 5.0000000000000000e-01 1.9455417104353765e+00 4.2173232091590855e+01 2.6448909843659982e+00 -2 2 0
6842 1 1 -1.2000000000000000e-01 5.0344191842572998e+00 4.0012649866346614e+01 2.8395684192665431e+00 -2 2 0
6853 1 1 -1.2000000000000000e-01 4.8706826538473141e-01 4.1583381469386445e+01 4.4730514909924022e+00 -2 2 0
6861 1 2 5.9999999999999998e-02 2.1941058471640993e+00 4.0294708793444606e+01 5.0910206922220187e+00 -2 2 0
6860 1 2 5.9999999999999998e-02 7.3681453510512496e-01 3.9548277012164803e+01 4.4896999051012889e+00 -2 2 0
6846 1 2 5.9999999999999998e-02 4.5694976608393008e+00 3.9673718460570498e+01 3.8499723869252076e+00 -2 2 0
6849 1 2 5.9999999999999998e-02 4.4811392438239599e+00 4.2083755502223944e+01 2.9969873338859112e+00 -2 2 0
6856 1 1 -1.2000000000000000e-01 1.1180842614007283e+00 4.0371647306935756e+01 5.0801393518388007e+00 -2 2 0
6857 1 2 5.9999999999999998e-02 8.0025357441431544e-01 4.2486786808965498e+01 4.9730685230617926e+00 -2 2 0
6844 1 2 5.9999999999999998e-02 5.7292090868252403e+00 3.9061565964855738e+01 1.0471997540402420e+00 -2 2 0
6079 1 7 -5.0000000000000000e-01 9.4611204646617841e-01 3.8639733018188672e+01 1.7364392390261794e+00 -1 2 0
6832 1 1 -1.2000000000000000e-01 5.4273074938896118e+00 3.7495002917370918e+01 2.5200583055389947e+00 -2 2 0
6847 1 2 5.9999999999999998e-02 6.0687123327267125e+00 4.0284902691994667e+01 3.0550795056016580e+00 -2 2 0
6835 1 2 5.9999999999999998e-02 5.1283229941673456e+00 3.7477645218744676e+01 3.5686192485575856e+00 -2 2 0
6855 1 2 5.9999999999999998e-02 1.9614197229056871e-01 4.0865533140519602e+01 2.4726869149755903e+00 -2 2 0
6881 1 2 5.9999999999999998e-02 5.5160883548342738e+00 4.3103069043025712e+01 5.4214454471114628e+00 -2 2 0
24536 1 3 8.0000000000000002e-02 9.2901263071903770e+00 4.1719910715237646e+01 3.2258483198138870e+00 0 0 0
6833 1 2 5.9999999999999998e-02 7.5084414319284472e+00 3.7999620955445423e+01 2.2380963226250081e+00 -2 2 0
6829 1 1 -1.2000000000000000e-01 6.8647012186147602e+00 3.7137212429064178e+01 2.3140755218223372e+00 -2 2 0
24542 1 2 5.9999999999999998e-02 7.9625376397133847e+00 4.1613021412574525e+01 1.5587542491654167e+00 0 0 0
24538 1 2 5.9999999999999998e-02 8.5983500178379888e+00 4.1187833063012313e+01 3.8294083542002810e+00 0 0 0
24545 1 6 2.9999999999999999e-01 1.0049266735178694e+01 4.0166357046267990e+01 1.9944707484436415e+00 0 0 0
24535 1 4 -5.0000000000000000e-01 1.0347833177908806e+01 4.0832579726945625e+01 2.7224112520144637e+00 0 0 0
24537 1 1 -1.2000000000000000e-01 8.4104820336431789e+00 4.2386944960255228e+01 2.2029026092229977e+00 0 0 0
24544 1 2 5.9999999999999998e-02 6.8472919003152741e+00 4.2623460476561164e+01 3.5463604323641755e+00 0 0 0
24539 1 2 5.9999999999999998e-02 9.6270496383584643e+00 4.2419751536260556e+01 3.9269747003481910e+00 0 0 0
6027 1 2 5.9999999999999998e-02 9.5037618957325680e+00 3.8530101287051409e+01 6.1759492773478284e+00 -1 2 0
6042 1 7 -5.0000000000000000e-01 6.9822638873852103e+00 3.9582915667436787e+01 5.3837776759841844e+00 -1 2 0
24527 1 2 5.9999999999999998e-02 1.0550558576360602e+01 3.7890893025882505e+01 4.1385149388948594e+00 0 0 0
24541 1 2 5.9999999999999998e-02 9.0132100582978207e+00 4.3033565915423374e+01 1.4813734110993340e+00 0 0 0
6025 1 2 5.9999999999999998e-02 9.1603483755953956e+00 4.0926080297583098e+01 5.9003806781954786e+00 -1 2 0
24531 1 2 5.9999999999999998e-02 1.0762762644361539e+01 3.8289227519169799e+01 1.8528453154679534e+00 0 0 0
6877 1 7 -5.0000000000000000e-01 2.2743951709155641e+00 4.3353564469922603e+01 2.6134474402883758e+00 -2 2 0
6874 1 2 5.9999999999999998e-02 3.2332027104588228e+00 4.3470952059459520e+01 5.5593990264624695e+00 -2 2 0
24568 1 2 5.9999999999999998e-02 9.3977844414063361e-01 4.6177818474472147e+01 3.9248697763984559e+00 0 0 0
24561 1 1 -1.2000000000000000e-01 8.0693652834707941e-01 4.7647644238485675e+01 2.2951846076500373e+00 0 0 0
24584 1 6 2.9999999999999999e-01 2.4416798165334352e+00 4.6001942378080741e+01 2.0078153674900556e+00 0 0 0
24556 1 4 -5.0000000000000000e-01 3.3551811301948176e+00 4.6442695443320204e+01 2.1558256439927024e+00 0 0 0
24558 1 2 5.9999999999999998e-02 4.0979667848677011e+00 4.4848476413542620e+01 1.0297231786906511e+00 0 0 0
24553 1 3 8.0000000000000002e-02 4.5051598027506925e+00 4.5685522792162175e+01 1.7037716948969464e+00 0 0 0
24566 1 2 5.9999999999999998e-02 1.0387693557088777e+00 4.7261508029230349e+01 1.2722161649149777e+00 0 0 0
7425 1 2 5.9999999999999998e-02 5.1692347592385195e+00 4.7574385483632710e+01 5.2178015183563193e+00 -1 2 0
24559 1 5 5.0000000000000000e-01 3.3976902058678689e+00 4.7697919379750623e+01 2.6469605264067653e+00 0 0 0
24554 1 2 5.9999999999999998e-02 4.7655677066749522e+00 4.4392164552223974e+01 3.3989385541170907e+00 0 0 0
24557 1 2 5.9999999999999998e-02 5.0706633759758351e+00 4.6356348228358293e+01 1.0668311481360540e+00 0 0 0
6873 1 2 5.9999999999999998e-02 4.0048866751901615e+00 4.5017192493478412e+01 5.7962857100370409e+00 -2 2 0
24550 1 1 -1.2000000000000000e-01 5.3651580583374630e+00 4.5075784326337867e+01 2.7544536879983479e+00 0 0 0
24564 1 1 -1.2000000000000000e-01 1.8642183904102311e-01 4.6622542500214060e+01 3.2744715797343855e+00 0 0 0
24560 1 1 -1.2000000000000000e-01 2.0208516197821229e+00 4.8326083043450318e+01 2.9270218736607525e+00 0 0 0
24555 1 2 5.9999999999999998e-02 5.7600361530014270e+00 4.5767028473191637e+01 3.4216418478293642e+00 0 0 0
24585 1 7 -5.0000000000000000e-01 4.4674456357210648e+00 4.8271776230266802e+01 2.7938863299225254e+00 0 0 0
14634 1 2 5.9999999999999998e-02 2.0231304776655412e-01 4.7806777476165607e+01 5.7181406315287777e+00 0 -1 0
24565 1 2 5.9999999999999998e-02 4.8985792072894593e-02 4.8371732594759138e+01 2.0185451914661670e+00 0 0 0
24551 1 2 5.9999999999999998e-02 6.0803467363273427e+00 4.3502454889606128e+01 1.3379111810864213e+00 0 0 0
7422 1 1 -1.2000000000000000e-01 5.4100409825574456e+00 4.8163705361768116e+01 6.0405121029638593e+00 -1 2 0
24562 1 2 5.9999999999999998e-02 1.9739664125558745e+00 4.8336275311578959e+01 4.0643779341068837e+00 0 0 0
6888 1 2 5.9999999999999998e-02 7.7508478537177918e+00 4.3121341602738973e+01 5.7969227158345280e+00 -2 2 0
24540 1 1 -1.2000000000000000e-01 7.3989527760605540e+00 4.3374085957861716e+01 2.9338113861495980e+00 0 0 0
24543 1 2 5.9999999999999998e-02 7.9641199236383944e+00 4.3974703637977967e+01 3.6982965631327014e+00 0 0 0
24552 1 2 5.9999999999999998e-02 7.0967657315756911e+00 4.4804973083038021e+01 1.2932012371614616e+00 0 0 0
24549 1 1 -1.2000000000000000e-01 6.5111675684160710e+00 4.4271873457686929e+01 2.0331311556198979e+00 0 0 0
6915 1 7 -5.0000000000000000e-01 8.8704059189757736e+00 4.5478946414558813e+01 5.5414622696134241e+00 -2 2 0
7435 1 4 -5.0000000000000000e-01 9.6451985291769038e+00 4.7254970496353465e+01 2.9893528271329926e+00 -1 2 0
7445 1 6 2.9999999999999999e-01 9.2600295199849754e+00 4.6670540556918226e+01 3.6807976522882204e+00 -1 2 0
7438 1 2 5.9999999999999998e-02 9.1628760072930380e+00 4.6264502485808919e+01 1.3470894322783076e+00 -1 2 0
7436 1 3 8.0000000000000002e-02 1.0166756573612385e+01 4.6558360002938400e+01 1.8483751044658605e+00 -1 2 0
7441 1 2 5.9999999999999998e-02 1.0451247743150292e+01 4.4841984136217093e+01 2.9287245273628435e+00 -1 2 0
28757 1 2 5.9999999999999998e-02 8.7062876622805998e+00 4.5865386620250220e+01 1.8716968784651957e+01 -1 -1 0
7430 1 2 5.9999999999999998e-02 7.1220898009754903e+00 4.7578341259847491e+01 4.1035732993940641e+00 -1 2 0
7439 1 2 5.9999999999999998e-02 1.0610290109852603e+01 4.7318487854141850e+01 1.2182473309428015e+00 -1 2 0
6036 1 2 5.9999999999999998e-02 4.5654846011970633e+00 3.5994321406815608e+01 7.2749868425835933e+00 -1 2 0
17410 1 2 5.9999999999999998e-02 2.3840509753292709e+00 3.4926617997487504e+01 8.1634632092749850e+00 1 -3 0
17405 1 1 -1.2000000000000000e-01 1.1470093699965176e+00 3.5933626547037441e+01 9.4893718635273796e+00 1 -3 0
17406 1 1 -1.2000000000000000e-01 1.5938265266831348e+00 3.4634601292994617e+01 8.9110846617975632e+00 1 -3 0
17411 1 2 5.9999999999999998e-02 2.0438033756965694e+00 3.4118398204750534e+01 9.7613518599147664e+00 1 -3 0
17399 1 2 5.9999999999999998e-02 3.1283955214488612e+00 3.6245217871312960e+01 1.0162566995675698e+01 1 -3 0
17408 1 2 5.9999999999999998e-02 6.6885094344169094e-01 3.5658445562926019e+01 1.0434586858671082e+01 1 -3 0
17409 1 3 8.0000000000000002e-02 5.1375542063395019e-01 3.3757222075076591e+01 8.3299918083271542e+00 1 -3 0
17407 1 2 5.9999999999999998e-02 4.2237270336171290e-01 3.6515704947554866e+01 8.8882756037106123e+00 1 -3 0
17413 1 2 5.9999999999999998e-02 9.3315041684613853e-01 3.2894341365007222e+01 7.8928006198777254e+00 1 -3 0
17396 1 1 -1.2000000000000000e-01 2.2642849637051681e+00 3.6902586633155742e+01 9.9251277774041302e+00 1 -3 0
6031 1 1 -1.2000000000000000e-01 4.5302878379632325e+00 3.6606465733104393e+01 6.4042128531680964e+00 -1 2 0
23779 1 2 5.9999999999999998e-02 5.1302131244668079e+00 3.3850917208907937e+01 7.7862362526522020e+00 1 -1 0
23776 1 3 8.0000000000000002e-02 6.0070426018566963e+00 3.3165310188844906e+01 7.6447352376570770e+00 1 -1 0
23783 1 2 5.9999999999999998e-02 6.2256618990942814e+00 3.5422377714741984e+01 9.1309130926684112e+00 1 -1 0
6038 1 2 5.9999999999999998e-02 2.3246461358118231e+00 3.6884236517417449e+01 6.4877006791346012e+00 -1 2 0
23781 1 2 5.9999999999999998e-02 6.6619922223443737e+00 3.3076529649515514e+01 9.6201662126691190e+00 1 -1 0
23778 1 2 5.9999999999999998e-02 6.3981640679177740e+00 3.3514959311131840e+01 6.7108074887602092e+00 1 -1 0
23777 1 1 -1.2000000000000000e-01 7.0143404126974733e+00 3.3532387999887206e+01 8.7259328273301637e+00 1 -1 0
23782 1 2 5.9999999999999998e-02 7.9026996618607956e+00 3.3078181171823005e+01 8.4934586262384002e+00 1 -1 0
14013 1 2 5.9999999999999998e-02 1.0422886911419912e+01 3.4972460866250053e+01 7.2207969745175431e+00 0 -1 0
14017 1 2 5.9999999999999998e-02 9.2131884904363890e+00 3.2519011448353915e+01 6.6656609628202279e+00 0 -1 0
23784 1 2 5.9999999999999998e-02 7.4557562550977838e+00 3.5515319665348208e+01 7.9966928991526833e+00 1 -1 0
23780 1 1 -1.2000000000000000e-01 7.1862912791376372e+00 3.4967541193626687e+01 8.9456657531288286e+00 1 -1 0
23789 1 1 -1.2000000000000000e-01 8.0059602676322577e+00 3.5347933874054945e+01 1.0200287300726600e+01 1 -1 0
23791 1 2 5.9999999999999998e-02 8.8579288474715518e+00 3.4616085111359887e+01 1.0345011927767855e+01 1 -1 0
23792 1 2 5.9999999999999998e-02 7.2656805326115004e+00 3.5378288626957755e+01 1.0978537243288267e+01 1 -1 0
23794 1 2 5.9999999999999998e-02 9.3421527039635741e+00 3.6739221928103845e+01 9.2055526250979280e+00 1 -1 0
23790 1 1 -1.2000000000000000e-01 8.5454712774076533e+00 3.6711748517763063e+01 9.9359861182808551e+00 1 -1 0
17262 1 2 5.9999999999999998e-02 9.0895925420358505e+00 3.2815988283428361e+01 1.1746366137436070e+01 1 -3 0
6033 1 2 5.9999999999999998e-02 4.6632086276915858e+00 3.8784749856117223e+01 6.1950175196069326e+00 -1 2 0
17400 1 2 5.9999999999999998e-02 2.5672834446048416e+00 3.7574625621093226e+01 9.0867508599765330e+00 1 -3 0
6032 1 2 5.9999999999999998e-02 4.7824332949983512e+00 3.8159640457611921e+01 7.7442612210584194e+00 -1 2 0
6864 1 2 5.9999999999999998e-02 9.3449933163734544e-01 3.8903176449828770e+01 6.7044208937108696e+00 -2 2 0
17393 1 1 -1.2000000000000000e-01 1.9108780463167838e+00 3.7905773510328892e+01 1.1044894116897355e+01 1 -3 0
6859 1 1 -1.2000000000000000e-01 7.2066977715402225e-01 4.0022223090878676e+01 6.5877473069529824e+00 -2 2 0
17398 1 2 5.9999999999999998e-02 1.3958492662290789e+00 3.8772661210507756e+01 1.0705617692511922e+01 1 -3 0
17391 1 4 -5.0000000000000000e-01 4.1663726911038550e+00 3.9205504771492066e+01 1.1249416112241427e+01 1 -3 0
6878 1 7 -5.0000000000000000e-01 2.3570228249023315e+00 4.0103682382987152e+01 8.2650997953946597e+00 -2 2 0
6862 1 5 5.0000000000000000e-01 1.7277488940947314e+00 4.0732568569230587e+01 7.4457754505184610e+00 -2 2 0
17401 1 6 2.9999999999999999e-01 3.8084434628788397e+00 4.0071229646741642e+01 1.0899279822279718e+01 1 -3 0
17388 1 5 5.0000000000000000e-01 5.4082442437851119e+00 3.8901616441141329e+01 1.0816139743406932e+01 1 -3 0
6865 1 4 -5.0000000000000000e-01 1.8110945623635417e+00 4.2071694516895953e+01 7.2991284051857894e+00 -2 2 0
6030 1 3 8.0000000000000002e-02 5.0899170075320619e+00 3.7932588054256506e+01 6.7715177936496236e+00 -1 2 0
28135 1 2 5.9999999999999998e-02 3.8932524416115997e+00 4.2031641174241699e+01 1.1208658009969902e+01 -1 -1 0
17397 1 2 5.9999999999999998e-02 1.2490630812768946e+00 3.7472038539310141e+01 1.1743796891642353e+01 1 -3 0
17392 1 3 8.0000000000000002e-02 3.2035986334040243e+00 3.8307611134526020e+01 1.1892338429520446e+01 1 -3 0
17389 1 2 5.9999999999999998e-02 5.4758902849436275e+00 4.0410686657188712e+01 9.3598845806895987e+00 1 -3 0
17404 1 7 -5.0000000000000000e-01 5.9105321103538069e+00 3.7832209165142594e+01 1.1003720145081372e+01 1 -3 0
6882 1 2 5.9999999999999998e-02 5.1455138321755758e+00 4.2464613534171178e+01 7.0354578369370273e+00 -2 2 0
6875 1 6 2.9999999999999999e-01 1.3730576876281919e+00 4.2396112159058688e+01 6.4408866034347465e+00 -2 2 0
6869 1 2 5.9999999999999998e-02 3.2874157378384177e+00 4.2572145234544912e+01 8.7078599045135263e+00 -2 2 0
6866 1 3 8.0000000000000002e-02 2.3911215720839336e+00 4.2990487080457861e+01 8.2044421520265640e+00 -2 2 0
17387 1 2 5.9999999999999998e-02 5.9474728929484648e+00 4.1605219893315095e+01 1.1441093458796095e+01 1 -3 0
28132 1 1 -1.2000000000000000e-01 3.4231490987695388e+00 4.2768627915161247e+01 1.1911082357771829e+01 -1 -1 0
28134 1 2 5.9999999999999998e-02 2.4712396492646489e+00 4.3125899742882652e+01 1.1691502330271385e+01 -1 -1 0
17385 1 1 -1.2000000000000000e-01 6.1606041259204032e+00 3.9967415275132403e+01 1.0050517384914770e+01 1 -3 0
23795 1 2 5.9999999999999998e-02 7.7706811592788005e+00 3.7332457145268222e+01 9.4491200920065204e+00 1 -1 0
17390 1 2 5.9999999999999998e-02 6.9139340294261764e+00 3.9496054425059128e+01 9.4296180515049084e+00 1 -3 0
17383 1 2 5.9999999999999998e-02 7.1081546004166194e+00 4.2596478396796783e+01 9.4914361920228654e+00 1 -3 0
6039 1 6 2.9999999999999999e-01 6.9724544124334891e+00 3.7425187145610657e+01 7.5900788837206266e+00 -1 2 0
6023 1 1 -1.2000000000000000e-01 8.8489157814897101e+00 3.9021652293260871e+01 6.8536420216800185e+00 -1 2 0
23793 1 3 8.0000000000000002e-02 9.0875341086347099e+00 3.7415134281024166e+01 1.1222792268614088e+01 1 -1 0
6026 1 5 5.0000000000000000e-01 7.3952013393338651e+00 3.8945844664419162e+01 6.3308342838964267e+00 -1 2 0
6028 1 2 5.9999999999999998e-02 8.9123769714253971e+00 3.8492982380026753e+01 7.7800699090813952e+00 -1 2 0
6029 1 4 -5.0000000000000000e-01 6.5662180386904536e+00 3.8034934847887669e+01 6.9023504606600072e+00 -1 2 0
6020 1 1 -1.2000000000000000e-01 9.3576319059995008e+00 4.0517685434678924e+01 6.9438042747336723e+00 -1 2 0
6024 1 2 5.9999999999999998e-02 8.7145953447813085e+00 4.1036467783366078e+01 7.6054892703686585e+00 -1 2 0
17382 1 1 -1.2000000000000000e-01 6.7394630199570784e+00 4.1070007711982122e+01 1.0968289099308361e+01 1 -3 0
17379 1 1 -1.2000000000000000e-01 7.6814664666835055e+00 4.2101468064170355e+01 1.0245974185772932e+01 1 -3 0
17384 1 2 5.9999999999999998e-02 8.5587592009810507e+00 4.1535397858049741e+01 9.8040046338300755e+00 1 -3 0
23797 1 2 5.9999999999999998e-02 8.4171269744950141e+00 3.7995738664556598e+01 1.1755262209505355e+01 1 -1 0
17380 1 2 5.9999999999999998e-02 9.2045026325451147e+00 4.2878808597916937e+01 1.1654949713490756e+01 1 -3 0
23796 1 4 -5.0000000000000000e-01 1.0162541692223545e+01 3.8351055169722905e+01 1.0994384474888557e+01 1 -1 0
6887 1 2 5.9999999999999998e-02 7.3135225462587723e+00 4.2577547215201406e+01 7.4828231945784172e+00 -2 2 0
23799 1 5 5.0000000000000000e-01 1.0335191833303652e+01 3.9559875149036600e+01 1.1550440796515591e+01 1 -1 0
17386 1 2 5.9999999999999998e-02 7.1005874499996979e+00 4.0579345382833793e+01 1.1836463290315042e+01 1 -3 0
6879 1 1 -1.2000000000000000e-01 5.1909583259088157e+00 4.3405337345783529e+01 6.4094453409123444e+00 -2 2 0
6870 1 1 -1.2000000000000000e-01 3.8160338542323728e+00 4.4069759544837751e+01 6.2965644740204914e+00 -2 2 0
6868 1 2 5.9999999999999998e-02 1.6635856830197293e+00 4.3289369456127353e+01 8.9124357639843339e+00 -2 2 0
14633 1 2 5.9999999999999998e-02 1.4443379997943565e-01 4.7235714988526503e+01 7.2841250454352160e+00 0 -1 0
6871 1 2 5.9999999999999998e-02 2.2046260174862442e+00 4.4946133662606208e+01 7.1410792599544468e+00 -2 2 0
28157 1 7 -5.0000000000000000e-01 5.0545536452999018e+00 4.4064152183656638e+01 1.0802475619402584e+01 -1 -1 0
6867 1 1 -1.2000000000000000e-01 3.0225039394999054e+00 4.4251467311085065e+01 7.5449430010970566e+00 -2 2 0
12138 1 1 -1.2000000000000000e-01 2.5188893513634318e+00 4.7033552416855080e+01 1.1545110974400936e+01 2 -1 0
6872 1 2 5.9999999999999998e-02 3.6679877220573158e+00 4.4710156306685924e+01 8.2671474438812211e+00 -2 2 0
12142 1 2 5.9999999999999998e-02 3.1355729158925425e+00 4.6201197282609193e+01 1.1145240922631018e+01 2 -1 0
7424 1 2 5.9999999999999998e-02 5.3708846800413230e+00 4.7481509331963572e+01 6.8922331594017194e+00 -1 2 0
12146 1 2 5.9999999999999998e-02 7.4397385857659759e-01 4.6373309891985549e+01 1.0520620562576770e+01 2 -1 0
12141 1 1 -1.2000000000000000e-01 1.0187667350934075e+00 4.6597736183658213e+01 1.1542533160899053e+01 2 -1 0
28131 1 5 5.0000000000000000e-01 4.3298808696552014e+00 4.3926635954911362e+01 1.1799779902234802e+01 -1 -1 0
12136 1 2 5.9999999999999998e-02 4.8510484416296933e+00 4.8342021781987157e+01 9.9246666621367972e+00 2 -1 0
12140 1 2 5.9999999999999998e-02 2.3589421737579741e+00 4.8250167784899737e+01 9.6820009959154589e+00 2 -1 0
12135 1 1 -1.2000000000000000e-01 2.7340975808419405e+00 4.8279345861575571e+01 1.0676633225878183e+01 2 -1 0
12145 1 2 5.9999999999999998e-02 4.3538817013950487e-01 4.7426730245125192e+01 1.1906336681224525e+01 2 -1 0
12137 1 2 5.9999999999999998e-02 4.6024403975548447e+00 4.8477311058147095e+01 1.1628541704291923e+01 2 -1 0
6885 1 2 5.9999999999999998e-02 6.1649392072577438e+00 4.4568600522240935e+01 7.9792484756377906e+00 -2 2 0
6880 1 1 -1.2000000000000000e-01 6.3542053552734226e+00 4.4311967168820509e+01 6.9590884488071554e+00 -2 2 0
6884 1 2 5.9999999999999998e-02 6.4928791423753456e+00 4.5283491289927952e+01 6.3517122963876123e+00 -2 2 0
7428 1 2 5.9999999999999998e-02 7.4865414800963075e+00 4.8043679630866372e+01 6.4179722876873031e+00 -1 2 0
17378 1 1 -1.2000000000000000e-01 8.2439015580794948e+00 4.3198948472587176e+01 1.1217825233920282e+01 1 -3 0
6883 1 3 8.0000000000000002e-02 7.5612035762693610e+00 4.3407240396228431e+01 6.8696141090952985e+00 -2 2 0
17375 1 2 5.9999999999999998e-02 6.2816055025286195e+00 4.6444754333776196e+01 9.2839656205872760e+00 1 -3 0
6889 1 5 5.0000000000000000e-01 9.3999595149979562e+00 4.5037980480982583e+01 6.5734146459071026e+00 -2 2 0
6914 1 6 2.9999999999999999e-01 9.3427757294988432e+00 4.3720799624404357e+01 8.0717097944857432e+00 -2 2 0
17402 1 6 2.9999999999999999e-01 6.4740435797406963e+00 4.4827240589231714e+01 1.0556470895854247e+01 1 -3 0
6886 1 4 -5.0000000000000000e-01 8.8073648886015619e+00 4.4027724199240772e+01 7.2990756765764724e+00 -2 2 0
17377 1 5 5.0000000000000000e-01 8.5000717239833907e+00 4.4534767823724202e+01 1.0529706755623346e+01 1 -3 0
17374 1 4 -5.0000000000000000e-01 7.3979465930569503e+00 4.5247244272441975e+01 1.0310149435415047e+01 1 -3 0
17371 1 3 8.0000000000000002e-02 7.4127645730081904e+00 4.6449473333437560e+01 9.5609135522455748e+00 1 -3 0
17376 1 2 5.9999999999999998e-02 7.7547668675127541e+00 4.6099665606306260e+01 8.5787689984531887e+00 1 -3 0
17403 1 7 -5.0000000000000000e-01 9.6625692094423634e+00 4.4888178562863949e+01 1.0225862517265758e+01 1 -3 0
17368 1 1 -1.2000000000000000e-01 8.0525665696829094e+00 4.7611715716595164e+01 1.0222784552659672e+01 1 -3 0
17372 1 2 5.9999999999999998e-02 9.0656765639590606e+00 4.7228309313581327e+01 1.0548384503074141e+01 1 -3 0
17373 1 2 5.9999999999999998e-02 7.4349985766791082e+00 4.7834191797221933e+01 1.1105970092699460e+01 1 -3 0
6892 1 2 5.9999999999999998e-02 1.0251890443100761e+01 4.6503442886216078e+01 7.6762212551600486e+00 -2 2 0
6890 1 1 -1.2000000000000000e-01 1.0713919008849137e+01 4.5696281512099318e+01 7.0731827990012626e+00 -2 2 0
17381 1 2 5.9999999999999998e-02 7.6079179253487803e+00 4.3345892963720203e+01 1.2084311539511695e+01 1 -3 0
17369 1 2 5.9999999999999998e-02 8.6293506720816744e+00 4.8416971531686698e+01 8.3907965979493060e+00 1 -3 0
28718 1 2 5.9999999999999998e-02 2.8477893566871146e+00 3.2993706560354525e+01 1.2002068770472659e+01 -1 -1 0
28719 1 2 5.9999999999999998e-02 1.2149705423541508e+00 3.2569149463801317e+01 1.2370073967450944e+01 -1 -1 0
28716 1 3 8.0000000000000002e-02 2.1328902534275560e+00 3.2900072044186395e+01 1.2826065155524638e+01 -1 -1 0
28722 1 2 5.9999999999999998e-02 1.0249268593052356e+00 3.4205775863158436e+01 1.4280971935710440e+01 -1 -1 0
28724 1 2 5.9999999999999998e-02 3.0813973972602238e+00 3.3831847905064734e+01 1.5222964698558570e+01 -1 -1 0
28717 1 1 -1.2000000000000000e-01 1.9014678834348182e+00 3.4221230547456550e+01 1.3670101474355977e+01 -1 -1 0
28720 1 1 -1.2000000000000000e-01 3.0948955821954374e+00 3.4631126362413553e+01 1.4563715373148355e+01 -1 -1 0
28721 1 2 5.9999999999999998e-02 1.5793894386388374e+00 3.5051833431123924e+01 1.2996778994351784e+01 -1 -1 0
28723 1 2 5.9999999999999998e-02 3.9792171235172433e+00 3.4518664081000473e+01 1.4043931734841008e+01 -1 -1 0
28708 1 2 5.9999999999999998e-02 5.0945985604922992e+00 3.3058842255974739e+01 1.5923241369818053e+01 -1 -1 0
28730 1 1 -1.2000000000000000e-01 3.9731413015539707e+00 3.5981536636199628e+01 1.6607321369936773e+01 -1 -1 0
28734 1 2 5.9999999999999998e-02 3.8081919371816002e+00 3.5114873586500806e+01 1.7241942408443968e+01 -1 -1 0
28729 1 1 -1.2000000000000000e-01 2.8740859354862720e+00 3.5884143114745115e+01 1.5426053395049204e+01 -1 -1 0
28731 1 2 5.9999999999999998e-02 1.8761797157129831e+00 3.5860200596259865e+01 1.5843456962720737e+01 -1 -1 0
28735 1 2 5.9999999999999998e-02 4.9648270630044635e+00 3.5880731067078408e+01 1.6163509298413796e+01 -1 -1 0
17270 1 2 5.9999999999999998e-02 6.0057722860427818e+00 3.6321910792729099e+01 1.3879913777393682e+01 1 -3 0
28732 1 2 5.9999999999999998e-02 2.7083437191189059e+00 3.6741388818423559e+01 1.4734482031339372e+01 -1 -1 0
28694 1 2 5.9999999999999998e-02 2.2289196653019445e+00 3.3477538911262073e+01 1.7921360916863776e+01 -1 -1 0
23798 1 2 5.9999999999999998e-02 9.3316169386742374e+00 3.6677624319390972e+01 1.1926144432417866e+01 1 -1 0
17266 1 2 5.9999999999999998e-02 6.2709592049190572e+00 3.4148312334811934e+01 1.4483677118019431e+01 1 -3 0
28702 1 1 -1.2000000000000000e-01 6.1779908982751524e+00 3.2824244835767871e+01 1.7812738228877329e+01 -1 -1 0
28704 1 2 5.9999999999999998e-02 7.0622881660816832e+00 3.3202241069330341e+01 1.7317369466222658e+01 -1 -1 0
17288 1 6 2.9999999999999999e-01 6.7805605105998783e+00 3.3171618343392097e+01 1.2764406036862143e+01 1 -3 0
17267 1 2 5.9999999999999998e-02 7.3110330076860501e+00 3.4608071068466025e+01 1.5817983277470958e+01 1 -3 0
17263 1 5 5.0000000000000000e-01 8.2364403363719720e+00 3.3889366611764160e+01 1.4035762264156416e+01 1 -3 0
17264 1 1 -1.2000000000000000e-01 7.1993791653984855e+00 3.4683423634208040e+01 1.4717203291821395e+01 1 -3 0
17289 1 7 -5.0000000000000000e-01 9.4051632339825293e+00 3.3922271426022725e+01 1.4415548201795472e+01 1 -3 0
17260 1 4 -5.0000000000000000e-01 7.7343130792676380e+00 3.3058764502913483e+01 1.3113141879186472e+01 1 -3 0
28866 1 2 5.9999999999999998e-02 9.6261478989757432e+00 3.4107636227207124e+01 1.6937272919097758e+01 -1 -1 0
17265 1 1 -1.2000000000000000e-01 7.0503546755981521e+00 3.6135581095477967e+01 1.4204106684279060e+01 1 -3 0
17269 1 2 5.9999999999999998e-02 7.7172238357336331e+00 3.6185290542920470e+01 1.3291608920960202e+01 1 -3 0
18939 1 2 5.9999999999999998e-02 1.0403076066685230e+01 3.6521507112099883e+01 1.4346741956936668e+01 1 -2 0
28861 1 1 -1.2000000000000000e-01 9.7535257489742548e+00 3.3761795451745883e+01 1.7999366314080522e+01 -1 -1 0
14481 1 2 5.9999999999999998e-02 3.5388421850572604e-01 4.1231096952309834e+01 1.4294109678821286e+01 0 -1 0
14479 1 1 -1.2000000000000000e-01 2.1405148648464767e-01 4.0829151716597572e+01 1.5345470280825209e+01 0 -1 0
17395 1 2 5.9999999999999998e-02 2.8514359050578020e+00 3.8891661420404745e+01 1.2747336856029165e+01 1 -3 0
17394 1 2 5.9999999999999998e-02 3.6222801208671269e+00 3.7443764664036024e+01 1.2314726102280062e+01 1 -3 0
14473 1 2 5.9999999999999998e-02 1.1209292728352374e+00 4.1407489770396843e+01 1.7209414137842518e+01 0 -1 0
14484 1 2 5.9999999999999998e-02 2.0661720883609447e+00 3.9696013476153738e+01 1.4707255147034545e+01 0 -1 0
14480 1 1 -1.2000000000000000e-01 1.0839028582966459e+00 3.9564460183578817e+01 1.5240639423514256e+01 0 -1 0
14485 1 2 5.9999999999999998e-02 1.2908280284488367e+00 3.9397525682686883e+01 1.6274396120270548e+01 0 -1 0
28138 1 2 5.9999999999999998e-02 2.8136949016808033e+00 4.1181417770339614e+01 1.3327889976250866e+01 -1 -1 0
28143 1 2 5.9999999999999998e-02 4.1575780475033506e+00 4.0710595825208436e+01 1.5761627180450196e+01 -1 -1 0
28136 1 1 -1.2000000000000000e-01 4.8129202063241721e+00 4.1634064208349749e+01 1.3916919508709256e+01 -1 -1 0
28133 1 1 -1.2000000000000000e-01 3.4560818769677986e+00 4.2121054389469961e+01 1.3339729253092871e+01 -1 -1 0
28139 1 1 -1.2000000000000000e-01 4.8812756666454913e+00 4.1527363555576237e+01 1.5484108136245281e+01 -1 -1 0
28140 1 2 5.9999999999999998e-02 5.1388123428662391e+00 4.0659908999346406e+01 1.3444037927731349e+01 -1 -1 0
14474 1 2 5.9999999999999998e-02 1.7817532512388461e+00 4.2133202488203231e+01 1.5791058536758177e+01 0 -1 0
28737 1 2 5.9999999999999998e-02 3.5737739917931619e+00 3.8092614302431386e+01 1.6698085568635197e+01 -1 -1 0
28142 1 5 5.0000000000000000e-01 4.5799280047298216e+00 4.2797618187161426e+01 1.6298361954772986e+01 -1 -1 0
14488 1 2 5.9999999999999998e-02 1.0491163839134894e+00 3.7804769371464438e+01 1.4145521838523480e+01 0 -1 0
28733 1 3 8.0000000000000002e-02 3.7609117675161188e+00 3.7248728005622908e+01 1.7352751223155973e+01 -1 -1 0
14470 1 1 -1.2000000000000000e-01 8.2129423638350063e-01 4.1807263709033492e+01 1.6244796149581799e+01 0 -1 0
28145 1 4 -5.0000000000000000e-01 4.4073978412890398e+00 4.2467497298532948e+01 1.7572289740442717e+01 -1 -1 0
28141 1 2 5.9999999999999998e-02 5.5175143168141370e+00 4.2379755425619123e+01 1.3599788385829841e+01 -1 -1 0
28144 1 2 5.9999999999999998e-02 5.8566380719076214e+00 4.1205426193750206e+01 1.5804695546927736e+01 -1 -1 0
28137 1 2 5.9999999999999998e-02 3.0108054229169001e+00 4.2790130271178612e+01 1.4036703580950871e+01 -1 -1 0
14483 1 3 8.0000000000000002e-02 3.4864619906975625e-01 3.8528360817541333e+01 1.4461350345770043e+01 0 -1 0
28155 1 6 2.9999999999999999e-01 4.5429200332185680e+00 4.1531498425471703e+01 1.7818678568033452e+01 -1 -1 0
28738 1 2 5.9999999999999998e-02 2.8369346863363263e+00 3.7307535708928604e+01 1.7950079414464224e+01 -1 -1 0
17272 1 2 5.9999999999999998e-02 6.9971576267643751e+00 3.7156388147059324e+01 1.6179486717634735e+01 1 -3 0
17273 1 2 5.9999999999999998e-02 8.5280408349849939e+00 3.7090640415684071e+01 1.5424036420438707e+01 1 -3 0
17276 1 2 5.9999999999999998e-02 6.2673237041945464e+00 3.8976590202390959e+01 1.4768793932283645e+01 1 -3 0
23825 1 7 -5.0000000000000000e-01 9.5198384082359269e+00 4.0164248780691793e+01 1.2236558115649942e+01 1 -1 0
17280 1 2 5.9999999999999998e-02 1.0150327026065526e+01 4.1350480930937771e+01 1.6443656269370148e+01 1 -3 0
17268 1 1 -1.2000000000000000e-01 7.4787798332392370e+00 3.7207616828319935e+01 1.5226618843671490e+01 1 -3 0
17275 1 2 5.9999999999999998e-02 7.7140305219691703e+00 3.8744487489610258e+01 1.3738736822769852e+01 1 -3 0
17271 1 1 -1.2000000000000000e-01 7.3412657777277737e+00 3.8645912454563835e+01 1.4746295443888489e+01 1 -3 0
17274 1 5 5.0000000000000000e-01 8.1499504229776925e+00 3.9709285889625392e+01 1.5575112627248195e+01 1 -3 0
17277 1 4 -5.0000000000000000e-01 8.8672111769722459e+00 4.0720702703211188e+01 1.4932609726173350e+01 1 -3 0
17287 1 6 2.9999999999999999e-01 8.9304806773228229e+00 4.0799975547720123e+01 1.3930596297913159e+01 1 -3 0
17290 1 7 -5.0000000000000000e-01 8.1897442810582728e+00 3.9615374836937015e+01 1.6765138945380400e+01 1 -3 0
17278 1 3 8.0000000000000002e-02 9.5633606041712440e+00 4.1843652560524411e+01 1.5589532042548775e+01 1 -3 0
17283 1 2 5.9999999999999998e-02 8.1047282947504602e+00 4.2576178862776565e+01 1.6956984951303266e+01 1 -3 0
17281 1 2 5.9999999999999998e-02 1.0308727767554748e+01 4.2283704621554925e+01 1.4918694786555225e+01 1 -3 0
17279 1 1 -1.2000000000000000e-01 8.7288776922741729e+00 4.2967463679377730e+01 1.6177829949432926e+01 1 -3 0
18945 1 2 5.9999999999999998e-02 1.0306252710692853e+01 3.7972658294544701e+01 1.6218677706710036e+01 1 -2 0
17286 1 2 5.9999999999999998e-02 7.3985398704606302e+00 4.3085647885233435e+01 1.4557124345684578e+01 1 -3 0
14478 1 7 -5.0000000000000000e-01 1.2499715038316993e-01 4.6927550576823833e+01 1.7347676485035088e+01 0 -1 0
28129 1 2 5.9999999999999998e-02 5.4028702022917594e+00 4.6594318435653037e+01 1.2226213067642252e+01 -1 -1 0
12144 1 5 5.0000000000000000e-01 7.2543392269896589e-01 4.5380917427391367e+01 1.2379715792847030e+01 2 -1 0
12143 1 2 5.9999999999999998e-02 2.9832356669703981e+00 4.7200785127964586e+01 1.2483144624357310e+01 2 -1 0
28158 1 7 -5.0000000000000000e-01 4.4836037002060234e+00 4.3939118582987831e+01 1.5902098578097025e+01 -1 -1 0
14466 1 3 8.0000000000000002e-02 7.7514189689593216e-01 4.4198476149606435e+01 1.7023394110574273e+01 0 -1 0
12160 1 7 -5.0000000000000000e-01 1.4754238728767270e+00 4.5030522837580385e+01 1.3292490412768935e+01 2 -1 0
14465 1 4 -5.0000000000000000e-01 9.6580874372026482e-01 4.5309966527563560e+01 1.6114930497954663e+01 0 -1 0
14475 1 6 2.9999999999999999e-01 1.4844380998572568e+00 4.5119506729395063e+01 1.5218187289947805e+01 0 -1 0
28156 1 6 2.9999999999999999e-01 4.0297200410786269e+00 4.4464309880358137e+01 1.3668649717094926e+01 -1 -1 0
28128 1 4 -5.0000000000000000e-01 4.4762612501511043e+00 4.4747835180865685e+01 1.2834351403097598e+01 -1 -1 0
14462 1 5 5.0000000000000000e-01 6.7705443876696436e-01 4.6567038842674478e+01 1.6363167112439115e+01 0 -1 0
14459 1 1 -1.2000000000000000e-01 1.1419688319029282e+00 4.7648548126814937e+01 1.5333881783649344e+01 0 -1 0
14464 1 2 5.9999999999999998e-02 1.4293297787842099e+00 4.7241425755900103e+01 1.4347342908166150e+01 0 -1 0
28127 1 2 5.9999999999999998e-02 4.1040331502206229e+00 4.6917770063987909e+01 1.4564084578228085e+01 -1 -1 0
28125 1 3 8.0000000000000002e-02 5.3341924594417680e+00 4.5921423321160624e+01 1.2993717712105738e+01 -1 -1 0
28122 1 1 -1.2000000000000000e-01 5.1651386534834369e+00 4.6664196537266243e+01 1.4313544495009323e+01 -1 -1 0
14463 1 2 5.9999999999999998e-02 1.9257529187089256e-01 4.8133378479839976e+01 1.5046573860605589e+01 0 -1 0
28126 1 2 5.9999999999999998e-02 5.3594987947450612e+00 4.5976070413079967e+01 1.5118440531187719e+01 -1 -1 0
14468 1 2 5.9999999999999998e-02 1.8651059462591861e+00 4.3962706256725177e+01 1.7321498012796777e+01 0 -1 0
14460 1 2 5.9999999999999998e-02 3.1141504536251570e+00 4.8045426747817409e+01 1.6221420586190760e+01 0 -1 0
28115 1 2 5.9999999999999998e-02 5.9950494842405568e+00 4.8225925439625442e+01 1.6543553220540176e+01 -1 -1 0
28121 1 1 -1.2000000000000000e-01 6.1137169205798658e+00 4.7896032085983471e+01 1.4376219518802655e+01 -1 -1 0
14469 1 2 5.9999999999999998e-02 3.5685848924304553e-01 4.4532364443939905e+01 1.8012595997074975e+01 0 -1 0
17297 1 2 5.9999999999999998e-02 1.0661648184164566e+01 4.5204946615480516e+01 1.5327562980271857e+01 1 -3 0
17284 1 2 5.9999999999999998e-02 9.4848474036257979e+00 4.3514655510772016e+01 1.6776645913838472e+01 1 -3 0
28130 1 2 5.9999999999999998e-02 6.3281563452770024e+00 4.5504930888031360e+01 1.2834462178776079e+01 -1 -1 0
17282 1 1 -1.2000000000000000e-01 7.9379589373173030e+00 4.3836052240688893e+01 1.5164356204585884e+01 1 -3 0
17296 1 2 5.9999999999999998e-02 9.3205838910923937e+00 4.5922856628377033e+01 1.6238617227782143e+01 1 -3 0
17285 1 2 5.9999999999999998e-02 7.2209157558770380e+00 4.4324302507901500e+01 1.5825659400551340e+01 1 -3 0
28116 1 2 5.9999999999999998e-02 7.4472510422059344e+00 4.7369537954675558e+01 1.6013512386062768e+01 -1 -1 0
28123 1 2 5.9999999999999998e-02 6.9805383786462132e+00 4.7598296795122835e+01 1.3781157715910439e+01 -1 -1 0
17291 1 1 -1.2000000000000000e-01 8.7399390544358582e+00 4.4886894546192870e+01 1.4397601356987147e+01 1 -3 0
17293 1 2 5.9999999999999998e-02 8.0854313785843512e+00 4.5485000322341619e+01 1.3791476547742667e+01 1 -3 0
17299 1 2 5.9999999999999998e-02 8.9900205585399959e+00 4.7592066560450029e+01 1.4221390338421456e+01 1 -3 0
17294 1 2 5.9999999999999998e-02 9.3027322928497256e+00 4.4399040906631114e+01 1.3599597150619751e+01 1 -3 0
17292 1 1 -1.2000000000000000e-01 9.7322397802872977e+00 4.5752075733720886e+01 1.5185757469553906e+01 1 -3 0
28112 1 1 -1.2000000000000000e-01 6.7574874634922661e+00 4.8178383823691298e+01 1.5761287120418457e+01 -1 -1 0
17295 1 3 8.0000000000000002e-02 9.9135747096843705e+00 4.7043702523186184e+01 1.4362207717849552e+01 1 -3 0
17326 1 6 2.9999999999999999e-01 1.0278258282803492e+01 4.6013290049292159e+01 1.2553397022354822e+01 1 -3 0
17298 1 4 -5.0000000000000000e-01 1.0627498388183520e+01 4.6810633955355271e+01 1.3158950365611341e+01 1 -3 0
17300 1 2 5.9999999999999998e-02 1.0515101595156533e+01 4.7767991332152242e+01 1.4840966193156630e+01 1 -3 0
28764 1 6 2.9999999999999999e-01 5.4741086708806179e+00 3.6649362137626618e+01 1.8434338426368669e+01 -1 -1 0
28685 1 2 5.9999999999999998e-02 1.2519210171854234e-01 3.2551783742399628e+01 1.9117398372405439e+01 -1 -1 0
28682 1 1 -1.2000000000000000e-01 2.6019706770593237e-01 3.3482065778137233e+01 1.8616880135368927e+01 -1 -1 0
28693 1 2 5.9999999999999998e-02 1.4534427141713073e+00 3.5048824813161978e+01 1.8231904572860717e+01 -1 -1 0
28691 1 1 -1.2000000000000000e-01 1.6819694835108976e+00 3.4032063061062338e+01 1.8645110963509207e+01 -1 -1 0
28701 1 5 5.0000000000000000e-01 5.6842554516601185e+00 3.3877911163265715e+01 1.8718858871873994e+01 -1 -1 0
28692 1 1 -1.2000000000000000e-01 2.2776640781369495e+00 3.4224539305297306e+01 2.0069630211684714e+01 -1 -1 0
28695 1 3 8.0000000000000002e-02 3.7656848984494040e+00 3.4461099748322354e+01 2.0131864785346959e+01 -1 -1 0
28696 1 2 5.9999999999999998e-02 1.6139208205135662e+00 3.4821957810755457e+01 2.0721750831612059e+01 -1 -1 0
28698 1 4 -5.0000000000000000e-01 4.5309605174051093e+00 3.3581967495675421e+01 1.9263641217927969e+01 -1 -1 0
28699 1 2 5.9999999999999998e-02 3.9643315567606154e+00 3.5519724324906491e+01 1.9928734040051069e+01 -1 -1 0
28700 1 2 5.9999999999999998e-02 4.2243410202344283e+00 3.4308062807275853e+01 2.1149456498355054e+01 -1 -1 0
28697 1 2 5.9999999999999998e-02 2.1411235484372186e+00 3.3233692560223261e+01 2.0509067847318292e+01 -1 -1 0
28726 1 6 2.9999999999999999e-01 3.9729933871104328e+00 3.2780394631650218e+01 1.8991930200121189e+01 -1 -1 0
28727 1 7 -5.0000000000000000e-01 6.2687904843287789e+00 3.4944079871343604e+01 1.8891438119857352e+01 -1 -1 0
28865 1 2 5.9999999999999998e-02 8.8891847723359589e+00 3.4183726818465225e+01 1.8542937282724179e+01 -1 -1 0
28194 1 6 2.9999999999999999e-01 1.2397983857343824e-01 3.9822523566282527e+01 2.0483305011546317e+01 -1 -1 0
28736 1 4 -5.0000000000000000e-01 4.8719407930439464e+00 3.7460959710396764e+01 1.8266574809210738e+01 -1 -1 0
28195 1 7 -5.0000000000000000e-01 3.5081001570884845e-01 3.7552545319249518e+01 1.8220914829445125e+01 -1 -1 0
28166 1 4 -5.0000000000000000e-01 5.8529354156994107e-01 3.9097579049918359e+01 1.9922661711027619e+01 -1 -1 0
28765 1 7 -5.0000000000000000e-01 4.8801819545872940e+00 3.9806048042886452e+01 1.8514638807953208e+01 -1 -1 0
28153 1 2 5.9999999999999998e-02 2.1369874282943919e+00 4.2186400186734936e+01 1.8978658221546308e+01 -1 -1 0
28167 1 2 5.9999999999999998e-02 2.2312022032979875e+00 3.9649019645624783e+01 1.8892642090124799e+01 -1 -1 0
28165 1 2 5.9999999999999998e-02 2.2857017322560758e+00 3.9429910396104724e+01 2.1896573326662114e+01 -1 -1 0
28168 1 2 5.9999999999999998e-02 2.5415315670703928e+00 3.8308828593421005e+01 1.9937574349175829e+01 -1 -1 0
28163 1 3 8.0000000000000002e-02 2.0221546281058993e+00 3.9233395671778425e+01 1.9880102333795627e+01 -1 -1 0
28160 1 1 -1.2000000000000000e-01 2.5968466257857248e+00 4.0087793304586654e+01 2.1028334794807908e+01 -1 -1 0
28164 1 2 5.9999999999999998e-02 3.6781541938699700e+00 4.0169234956937537e+01 2.0897239759695331e+01 -1 -1 0
28151 1 2 5.9999999999999998e-02 4.5629187223495888e+00 4.2022602451756363e+01 2.0323498322532298e+01 -1 -1 0
28159 1 1 -1.2000000000000000e-01 2.0074540385211517e+00 4.1531832587861949e+01 2.1103703232855541e+01 -1 -1 0
28161 1 2 5.9999999999999998e-02 9.3868320947807815e-01 4.1410590578299107e+01 2.1101958756250973e+01 -1 -1 0
28162 1 2 5.9999999999999998e-02 2.1456942247508803e+00 4.2016823035777165e+01 2.1996627422378815e+01 -1 -1 0
28150 1 1 -1.2000000000000000e-01 2.3836391413700664e+00 4.2550167661998536e+01 1.9962623476320797e+01 -1 -1 0
28739 1 5 5.0000000000000000e-01 5.3908456056988987e+00 3.8654325630071277e+01 1.8725527446483834e+01 -1 -1 0
28147 1 1 -1.2000000000000000e-01 3.8725430158538980e+00 4.2819492761489514e+01 2.0048208115591361e+01 -1 -1 0
28745 1 2 5.9999999999999998e-02 6.1951759376719062e+00 3.9964053673478695e+01 2.1002646744263998e+01 -1 -1 0
28750 1 5 5.0000000000000000e-01 9.4239296839770343e+00 4.2814801176795100e+01 1.9890845451414449e+01 -1 -1 0
28766 1 7 -5.0000000000000000e-01 1.0444306518013788e+01 4.2490277920251685e+01 1.9267101201002536e+01 -1 -1 0
28742 1 2 5.9999999999999998e-02 6.4710763659658674e+00 3.7810243865536009e+01 2.0289185262909164e+01 -1 -1 0
28743 1 2 5.9999999999999998e-02 7.4411484466607192e+00 3.8299360737557109e+01 1.8825085480410788e+01 -1 -1 0
28752 1 2 5.9999999999999998e-02 9.3525201487679350e+00 4.1256428782912828e+01 2.1318457243226263e+01 -1 -1 0
28748 1 2 5.9999999999999998e-02 8.4430547264204883e+00 4.0351363172645634e+01 1.9011194327548889e+01 -1 -1 0
28749 1 2 5.9999999999999998e-02 7.0094585833455723e+00 4.1526224089514947e+01 1.9155070432612781e+01 -1 -1 0
28740 1 1 -1.2000000000000000e-01 6.6140972069102437e+00 3.8612007952164014e+01 1.9506353964669010e+01 -1 -1 0
28746 1 2 5.9999999999999998e-02 7.8069632528789743e+00 3.9206376792686441e+01 2.1123482380937826e+01 -1 -1 0
28741 1 1 -1.2000000000000000e-01 7.0695896654012955e+00 3.9647622853726631e+01 2.0452663530051822e+01 -1 -1 0
28744 1 1 -1.2000000000000000e-01 7.7237982244447085e+00 4.0862553278164143e+01 1.9706611436341181e+01 -1 -1 0
28747 1 1 -1.2000000000000000e-01 8.6261959606411374e+00 4.1730403889013822e+01 2.0585808141290848e+01 -1 -1 0
28751 1 2 5.9999999999999998e-02 8.0429092668905913e+00 4.2256964734326530e+01 2.1323397114638681e+01 -1 -1 0
28087 1 3 8.0000000000000002e-02 1.3135323692971465e-01 4.6083271025192971e+01 2.1113475352621780e+01 -1 -1 0
28154 1 2 5.9999999999999998e-02 1.8612858392808809e+00 4.3486625418340694e+01 2.0090369013761368e+01 -1 -1 0
28152 1 2 5.9999999999999998e-02 4.0105783731636695e+00 4.3579751583940286e+01 2.0823882068865867e+01 -1 -1 0
28092 1 2 5.9999999999999998e-02 6.5782067722653570e-01 4.5319338638427610e+01 2.1708970639833378e+01 -1 -1 0
28095 1 1 -1.2000000000000000e-01 3.9624019086403393e+00 4.8279770163682691e+01 1.9188878632334017e+01 -1 -1 0
28146 1 3 8.0000000000000002e-02 4.3329836412293563e+00 4.3412186129690944e+01 1.8718320903899674e+01 -1 -1 0
28149 1 2 5.9999999999999998e-02 3.7541372253446519e+00 4.4254910337034516e+01 1.8437630429989319e+01 -1 -1 0
28119 1 7 -5.0000000000000000e-01 2.9101614990172262e+00 4.6015450069713580e+01 2.1289652903549140e+01 -1 -1 0
28090 1 4 -5.0000000000000000e-01 1.0352987028397287e+00 4.6534737502825671e+01 2.0110145648935660e+01 -1 -1 0
28097 1 2 5.9999999999999998e-02 2.8557023310263170e+00 4.6775800364482407e+01 1.8121374837127963e+01 -1 -1 0
28118 1 6 2.9999999999999999e-01 6.4242406276291675e-01 4.6934662669459847e+01 1.9213491973191907e+01 -1 -1 0
28096 1 2 5.9999999999999998e-02 4.2218066886759953e+00 4.6160493556497833e+01 1.9030840162130421e+01 -1 -1 0
28093 1 5 5.0000000000000000e-01 2.3947412177357519e+00 4.6406260107896806e+01 2.0226445667634771e+01 -1 -1 0
28094 1 1 -1.2000000000000000e-01 3.3804366858768562e+00 4.6837057118074625e+01 1.9121737114179606e+01 -1 -1 0
28103 1 2 5.9999999999999998e-02 5.5559448109974134e+00 4.7648488191754758e+01 2.0561156792937517e+01 -1 -1 0
28148 1 2 5.9999999999999998e-02 5.3344240009462931e+00 4.3942595364275185e+01 1.8833484654308094e+01 -1 -1 0
28099 1 2 5.9999999999999998e-02 4.4578314494512599e+00 4.8403575459218871e+01 1.8264496596358178e+01 -1 -1 0
28098 1 1 -1.2000000000000000e-01 4.8436758208412760e+00 4.8545186612744338e+01 2.0462997017448309e+01 -1 -1 0
28102 1 2 5.9999999999999998e-02 4.2135376357621537e+00 4.8504310808170686e+01 2.1396954779237504e+01 -1 -1 0
28759 1 2 5.9999999999999998e-02 1.0675930405788053e+01 4.7021661005557718e+01 1.9194822201728815e+01 -1 -1 0
28754 1 3 8.0000000000000002e-02 9.5034501047921101e+00 4.5249815573038482e+01 1.9126129189870927e+01 -1 -1 0
28760 1 2 5.9999999999999998e-02 1.0042166162120425e+01 4.6695227537191059e+01 2.0644729968252712e+01 -1 -1 0
28763 1 6 2.9999999999999999e-01 8.0900035484809596e+00 4.4213162201582627e+01 2.0313205113058260e+01 -1 -1 0
28755 1 1 -1.2000000000000000e-01 1.0505645004522366e+01 4.6153256598944068e+01 1.9848858876571828e+01 -1 -1 0
28756 1 2 5.9999999999999998e-02 1.0100813433163671e+01 4.4935621819408823e+01 1.8241111254653688e+01 -1 -1 0
28753 1 4 -5.0000000000000000e-01 8.9266488905197452e+00 4.4092193870663799e+01 1.9816752625975575e+01 -1 -1 0
7432 1 5 5.0000000000000000e-01 9.5386672400662640e+00 4.8549872261789332e+01 3.1593909693618776e+00 -1 2 0
14456 1 1 -1.2000000000000000e-01 2.1704945679277170e+00 4.8547256708785142e+01 1.5962998621864159e+01 0 -1 0
28707 1 2 5.9999999999999998e-02 4.1715005189206549e+00 3.2380073161909998e+01 1.7188048373130510e+01 -1 -1 0
28703 1 1 -1.2000000000000000e-01 5.1967863777550010e+00 3.2379717620655057e+01 1.6785171792913538e+01 -1 -1 0
7429 1 1 -1.2000000000000000e-01 8.7883348292119425e+00 4.9016525475525242e+01 4.3950048776345074e+00 -1 2 0
7426 1 1 -1.2000000000000000e-01 7.3513197989649903e+00 4.8631416209161621e+01 4.4372557455811297e+00 -1 2 0
7423 1 1 -1.2000000000000000e-01 6.8659892019660216e+00 4.8702546791304407e+01 5.8579612744729337e+00 -1 2 0
7434 1 2 5.9999999999999998e-02 9.3606408507743399e+00 4.8727366969710729e+01 5.2512797312760897e+00 -1 2 0
11397 1 6 2.9999999999999999e-01 2.5710055956892575e-02 6.3396330556542942e+01 8.4090567737191257e+00 2 0 0
24563 1 2 5.9999999999999998e-02 2.1044979952283844e+00 4.9349998753702280e+01 2.5424249834721073e+00 0 0 0
7446 1 6 2.9999999999999999e-01 4.7000506006588925e+00 4.9776305663395256e+01 4.0754040140310419e+00 -1 2 0
7418 1 4 -5.0000000000000000e-01 4.2702308226948915e+00 5.0102851477198222e+01 4.9529173000863302e+00 -1 2 0
7416 1 2 5.9999999999999998e-02 3.5598149677823745e+00 5.1145964667592537e+01 2.6903176473099517e+00 -1 2 0
7414 1 2 5.9999999999999998e-02 2.6947793434288023e+00 5.3659119573906722e+01 2.7546862608574059e+00 -1 2 0
7412 1 1 -1.2000000000000000e-01 3.4049548960161671e+00 5.1868667769806109e+01 3.4916518836114583e+00 -1 2 0
7411 1 1 -1.2000000000000000e-01 2.2370130547719813e+00 5.2797100470886896e+01 3.2627590490486549e+00 -1 2 0
7417 1 2 5.9999999999999998e-02 4.3271804042146140e+00 5.2408294181830357e+01 3.6270051476446818e+00 -1 2 0
7406 1 2 5.9999999999999998e-02 1.6121532788840442e+00 5.1659061390041067e+01 1.6477953463429516e+00 -1 2 0
7402 1 1 -1.2000000000000000e-01 1.0664260490759283e+00 5.2233134263947029e+01 2.4423082278463610e+00 -1 2 0
7415 1 3 8.0000000000000002e-02 3.2464398203755160e+00 5.1092612803497587e+01 4.8256925008079037e+00 -1 2 0
7413 1 2 5.9999999999999998e-02 1.8668215465223172e+00 5.3093708284902000e+01 4.1965347463250362e+00 -1 2 0
7405 1 2 5.9999999999999998e-02 5.8448512960727905e-01 5.3019321750306737e+01 1.8053345539237873e+00 -1 2 0
7420 1 2 5.9999999999999998e-02 2.2790161698357032e+00 5.0594845378510570e+01 4.8553858077477567e+00 -1 2 0
7404 1 2 5.9999999999999998e-02 4.2029558262245675e-01 5.0552533545953217e+01 3.5390746345252944e+00 -1 2 0
7419 1 2 5.9999999999999998e-02 3.0654711554324443e+00 5.1703992385303856e+01 5.7116218471719176e+00 -1 2 0
12118 1 2 5.9999999999999998e-02 5.8196739570575984e+00 5.4553236154149189e+01 5.5301789731378763e+00 2 -1 0
27954 1 2 5.9999999999999998e-02 4.4494619557419496e-01 5.5302012456424052e+01 3.2863735366973379e+00 -1 -1 0
7431 1 2 5.9999999999999998e-02 6.8700953203778257e+00 4.9330015002208604e+01 3.8535174869385127e+00 -1 2 0
7448 1 7 -5.0000000000000000e-01 9.9526879074100290e+00 4.9383595036613642e+01 2.3715778741368814e+00 -1 2 0
24910 1 2 5.9999999999999998e-02 8.2568015975015943e+00 5.2940756866095924e+01 4.1328342054286935e+00 -1 0 0
24906 1 1 -1.2000000000000000e-01 9.3437877503041005e+00 5.2850138655204162e+01 4.2328076209565761e+00 -1 0 0
7433 1 2 5.9999999999999998e-02 8.8305902399151783e+00 5.0111312008250309e+01 4.3582185132609093e+00 -1 2 0
24908 1 2 5.9999999999999998e-02 9.4204903528938164e+00 5.4642331992787149e+01 3.0093489478306235e+00 -1 0 0
24911 1 2 5.9999999999999998e-02 9.6728940580716714e+00 5.1853175266312455e+01 3.8670183067139448e+00 -1 0 0
24903 1 1 -1.2000000000000000e-01 1.0121650485483674e+01 5.3869249325365949e+01 3.3603259983381863e+00 -1 0 0
24905 1 2 5.9999999999999998e-02 1.0005173284443503e+01 5.2619538348746609e+01 1.4832073607732141e+00 -1 0 0
24902 1 1 -1.2000000000000000e-01 1.0713460433681878e+01 5.3291632742184355e+01 2.0275970468038205e+00 -1 0 0
24909 1 1 -1.2000000000000000e-01 9.6970742549463669e+00 5.2969693353677805e+01 5.7319906032513890e+00 -1 0 0
36002 1 1 -1.2000000000000000e-01 6.8697289707762703e+00 6.2709026735877252e+01 2.0302840229670696e+01 -3 0 0
22344 1 7 -5.0000000000000000e-01 2.9472718763051997e+00 5.7374486927754582e+01 3.1202072767492806e+00 2 -1 0
22328 1 5 5.0000000000000000e-01 3.4985226473578925e+00 5.8053125317190435e+01 3.9504006089229349e+00 2 -1 0
22331 1 4 -5.0000000000000000e-01 4.5949424133513226e+00 5.8808141347596113e+01 3.7768497028479717e+00 2 -1 0
22341 1 6 2.9999999999999999e-01 5.0032904826638962e+00 5.9296443318268338e+01 4.5669863310956407e+00 2 -1 0
22335 1 2 5.9999999999999998e-02 4.5508802834329884e+00 5.9289775411081330e+01 1.7804046246980405e+00 2 -1 0
27950 1 2 5.9999999999999998e-02 5.3093062063726482e-01 5.7477477652382433e+01 2.1094548464031893e+00 -1 -1 0
22325 1 1 -1.2000000000000000e-01 3.0120141448956828e+00 5.7964232720782775e+01 5.4432160688463265e+00 2 -1 0
22332 1 3 8.0000000000000002e-02 5.2938753591921701e+00 5.9047605538641228e+01 2.5098774044077956e+00 2 -1 0
22336 1 1 -1.2000000000000000e-01 5.7480396374983291e+00 6.1512150311379173e+01 2.6598196485320704e+00 2 -1 0
22340 1 2 5.9999999999999998e-02 5.0067274808266591e+00 6.1726122400827961e+01 1.8786826448238230e+00 2 -1 0
22329 1 2 5.9999999999999998e-02 2.0833390477495253e+00 5.8515357044444727e+01 5.6653117275581453e+00 2 -1 0
22327 1 2 5.9999999999999998e-02 1.8884690002650941e+00 5.6046537454471292e+01 5.2842619854779000e+00 2 -1 0
22339 1 2 5.9999999999999998e-02 5.1699863424589463e+00 6.1592133783284460e+01 3.5682067316559065e+00 2 -1 0
22326 1 2 5.9999999999999998e-02 3.6690262803761389e+00 5.5914379763340300e+01 5.5775013248214416e+00 2 -1 0
15469 1 2 5.9999999999999998e-02 1.8733923866235163e+00 6.1398617515318513e+01 5.8462090146091201e+00 1 -3 0
22322 1 1 -1.2000000000000000e-01 2.6993073812464994e+00 5.6523877951243435e+01 5.8126340433943913e+00 2 -1 0
22334 1 2 5.9999999999999998e-02 5.7031874499355055e+00 5.8078483504276974e+01 2.2848828607298093e+00 2 -1 0
15472 1 2 5.9999999999999998e-02 4.3442793815589384e+00 6.1045869202707422e+01 5.8881236819132896e+00 1 -3 0
22333 1 1 -1.2000000000000000e-01 6.4119395416776515e+00 6.0153624426586212e+01 2.5560275374641672e+00 2 -1 0
12112 1 2 5.9999999999999998e-02 7.6864952331149441e+00 5.6691994836031000e+01 4.5670986121192394e+00 2 -1 0
22338 1 2 5.9999999999999998e-02 7.0593991533389460e+00 6.0149093347727863e+01 1.6846484736382283e+00 2 -1 0
22337 1 2 5.9999999999999998e-02 7.0014082305750298e+00 5.9886475989932237e+01 3.3830226933515326e+00 2 -1 0
12106 1 5 5.0000000000000000e-01 8.9168165521504275e+00 5.9042670924682980e+01 5.4127181563956182e+00 2 -1 0
12104 1 2 5.9999999999999998e-02 9.8794490119158258e+00 6.1144131471093274e+01 4.0487463785696640e+00 2 -1 0
12103 1 1 -1.2000000000000000e-01 8.8023167570372092e+00 6.0561665765293320e+01 5.6630798016883004e+00 2 -1 0
12100 1 1 -1.2000000000000000e-01 9.9772756089302579e+00 6.1381897899101368e+01 5.1216748681816373e+00 2 -1 0
12122 1 7 -5.0000000000000000e-01 9.9261107211197501e+00 5.8590861033892224e+01 4.8945886354851984e+00 2 -1 0
12110 1 3 8.0000000000000002e-02 7.8444815068314959e+00 5.6846460570353521e+01 5.6305066988099952e+00 2 -1 0
12109 1 4 -5.0000000000000000e-01 7.8508969626171350e+00 5.8257533821451474e+01 5.7917643542895787e+00 2 -1 0
12108 1 2 5.9999999999999998e-02 7.9076134779304779e+00 6.1016071036224687e+01 5.2104511618403189e+00 2 -1 0
12113 1 2 5.9999999999999998e-02 8.7758102917483107e+00 5.6345269642837579e+01 5.8364719185620340e+00 2 -1 0
15460 1 2 5.9999999999999998e-02 9.4386783754879189e-01 6.2500909732585399e+01 3.7282292577843501e+00 1 -3 0
15458 1 1 -1.2000000000000000e-01 2.6178650532541763e+00 6.3194866661907099e+01 4.8353281892450264e+00 1 -3 0
15462 1 2 5.9999999999999998e-02 3.3940430713818452e+00 6.2825048796586323e+01 4.1364102680030719e+00 1 -3 0
15455 1 1 -1.2000000000000000e-01 1.3657914819771140e+00 6.3470525773758027e+01 4.1245186258471236e+00 1 -3 0
22351 1 2 5.9999999999999998e-02 5.4563674401809008e+00 6.4152198979934283e+01 3.5125410739768159e+00 2 -1 0
15459 1 2 5.9999999999999998e-02 5.7904037389989804e-01 6.3858476446400317e+01 4.7240400428873395e+00 1 -3 0
22346 1 1 -1.2000000000000000e-01 5.9142452142087603e+00 6.4018904236950974e+01 2.5332737445435396e+00 2 -1 0
22350 1 2 5.9999999999999998e-02 5.1546566196591384e+00 6.3874138857075408e+01 1.8279009636877104e+00 2 -1 0
15461 1 2 5.9999999999999998e-02 3.0050207259308803e+00 6.4137078772555355e+01 5.3479608940239620e+00 1 -3 0
15456 1 2 5.9999999999999998e-02 6.9131707000295317e-01 6.4268164265364419e+01 2.1085739971672761e+00 1 -3 0
15457 1 2 5.9999999999999998e-02 2.4068499616742556e+00 6.4272816545150974e+01 2.2750710330723982e+00 1 -3 0
15454 1 3 8.0000000000000002e-02 1.4842557141146620e+00 6.4395359677958382e+01 2.8171409826920897e+00 1 -3 0
22345 1 1 -1.2000000000000000e-01 6.6980756455062211e+00 6.2696311393600084e+01 2.5819369528684866e+00 2 -1 0
22347 1 2 5.9999999999999998e-02 7.2994208856036931e+00 6.2626121877728565e+01 1.6228684564388436e+00 2 -1 0
22348 1 2 5.9999999999999998e-02 7.4936297863865686e+00 6.2650598758599138e+01 3.3410708258290502e+00 2 -1 0
12097 1 1 -1.2000000000000000e-01 9.8254081707563774e+00 6.2888610842644319e+01 5.4032038091119521e+00 2 -1 0
12098 1 2 5.9999999999999998e-02 1.0321416406873078e+01 6.3495608013229180e+01 3.4374822183739946e+00 2 -1 0
12102 1 2 5.9999999999999998e-02 8.7747184725403518e+00 6.3084083224997762e+01 5.5230167562247692e+00 2 -1 0
12096 1 1 -1.2000000000000000e-01 1.0548994682733120e+01 6.3800776831632312e+01 4.4500675384379758e+00 2 -1 0
12134 1 1 -1.2000000000000000e-01 4.2168069890016433e+00 4.8768023054671922e+01 1.0680519387848848e+01 2 -1 0
12139 1 2 5.9999999999999998e-02 2.0860754475312127e+00 4.9028399639485592e+01 1.1201915932835387e+01 2 -1 0
14623 1 2 5.9999999999999998e-02 1.9094597537932523e-02 4.8876092403368794e+01 9.3199482020085895e+00 0 -1 0
17367 1 1 -1.2000000000000000e-01 8.1132051075040099e+00 4.8818205935608695e+01 9.2914845658243426e+00 1 -3 0
17370 1 2 5.9999999999999998e-02 7.1787758333863403e+00 4.9290974736920866e+01 9.0593533357441629e+00 1 -3 0
7421 1 5 5.0000000000000000e-01 4.4973690787395268e+00 4.9405889354059937e+01 6.0861982825541201e+00 -1 2 0
7447 1 7 -5.0000000000000000e-01 3.9839868835357279e+00 4.9720685373793351e+01 7.1576835501069089e+00 -1 2 0
14625 1 2 5.9999999999999998e-02 1.3225040202398624e+00 4.9423735136339779e+01 7.1344680191907797e+00 0 -1 0
14622 1 1 -1.2000000000000000e-01 2.1732796942748303e-01 4.9389584538874239e+01 7.1717291832974519e+00 0 -1 0
12133 1 5 5.0000000000000000e-01 4.5378901423049651e+00 5.0328658095547311e+01 1.0701007304988186e+01 2 -1 0
12158 1 6 2.9999999999999999e-01 4.2224240190507167e+00 5.0299824476892390e+01 8.7322072450968999e+00 2 -1 0
12130 1 4 -5.0000000000000000e-01 4.5269935019980752e+00 5.0917685111891764e+01 9.4796230452428158e+00 2 -1 0
12132 1 2 5.9999999999999998e-02 4.2668173752212928e+00 5.2907640603407145e+01 9.7903396138759504e+00 2 -1 0
12127 1 3 8.0000000000000002e-02 5.0412558616506233e+00 5.2358499391103813e+01 9.2272489067004493e+00 2 -1 0
14618 1 3 8.0000000000000002e-02 6.2403164445271475e-01 5.1073727916173546e+01 9.1546118146760733e+00 0 -1 0
14621 1 2 5.9999999999999998e-02 1.6896206047294942e+00 5.0933724185580481e+01 9.0332263746941468e+00 0 -1 0
22320 1 2 5.9999999999999998e-02 3.0916479367212979e+00 5.4212217906442945e+01 7.6148855427120195e+00 2 -1 0
22343 1 7 -5.0000000000000000e-01 1.1071470137411206e+00 5.4154785651500077e+01 9.8603606373458863e+00 2 -1 0
14620 1 2 5.9999999999999998e-02 4.2826478014215902e-01 5.1844956655148906e+01 8.5095969215819434e+00 0 -1 0
22317 1 5 5.0000000000000000e-01 2.0403152139692682e+00 5.4760681728076136e+01 9.4103069434583428e+00 2 -1 0
22321 1 2 5.9999999999999998e-02 1.2843397551346145e+00 5.4443622706121815e+01 7.5389847062981534e+00 2 -1 0
12125 1 2 5.9999999999999998e-02 5.1950922283819976e+00 5.4991495847520298e+01 8.0223879224077841e+00 2 -1 0
22318 1 1 -1.2000000000000000e-01 2.2408043568127316e+00 5.4857562818003927e+01 7.9016801823878069e+00 2 -1 0
12124 1 1 -1.2000000000000000e-01 5.4260525469172904e+00 5.2765788572598801e+01 7.7891931148807370e+00 2 -1 0
12128 1 2 5.9999999999999998e-02 4.5469863950541773e+00 5.2609139855339052e+01 7.1201661506686182e+00 2 -1 0
12159 1 7 -5.0000000000000000e-01 4.8862656797637634e+00 5.0841254588901990e+01 1.1782442887846592e+01 2 -1 0
12131 1 2 5.9999999999999998e-02 5.9330641028795927e+00 5.2559097701747504e+01 9.8134609273632805e+00 2 -1 0
12123 1 1 -1.2000000000000000e-01 5.9269523086434051e+00 5.4221301704161604e+01 7.7334657224257031e+00 2 -1 0
14627 1 6 2.9999999999999999e-01 6.6170465667027845e-01 5.2733069840167943e+01 1.0610807772297051e+01 0 -1 0
14617 1 4 -5.0000000000000000e-01 3.0725766679909816e-01 5.1752600599550206e+01 1.0409441864051677e+01 0 -1 0
15504 1 7 -5.0000000000000000e-01 5.6100843514132404e+00 5.5370775210291164e+01 1.0644717155160141e+01 1 -3 0
12129 1 2 5.9999999999999998e-02 6.0757345184627338e+00 5.2018825242972426e+01 7.3242785692013337e+00 2 -1 0
22314 1 4 -5.0000000000000000e-01 2.9027451213836803e+00 5.5418236756757864e+01 1.0207478460655546e+01 2 -1 0
24913 1 2 5.9999999999999998e-02 9.5523606826837817e+00 5.3932323926834428e+01 6.1511941278615456e+00 -1 0 0
7427 1 2 5.9999999999999998e-02 7.1679037696245844e+00 4.9701373531676595e+01 6.2473183534073433e+00 -1 2 0
12117 1 2 5.9999999999999998e-02 7.3347438599289516e+00 5.4203565285604007e+01 6.1201635466976514e+00 2 -1 0
12126 1 2 5.9999999999999998e-02 6.6513618900018248e+00 5.4231900598262094e+01 8.4970005581785042e+00 2 -1 0
17361 1 2 5.9999999999999998e-02 9.9757643580045183e+00 4.9735973694608575e+01 9.9779583814144157e+00 1 -3 0
24914 1 2 5.9999999999999998e-02 8.9840840712456167e+00 5.2449576464827089e+01 6.2700477748394317e+00 -1 0 0
12114 1 1 -1.2000000000000000e-01 6.4906746486471780e+00 5.4799943644805040e+01 6.3776437028907980e+00 2 -1 0
17357 1 2 5.9999999999999998e-02 8.2505503438924226e+00 5.2810448934442761e+01 1.0500675237580786e+01 1 -3 0
17355 1 1 -1.2000000000000000e-01 8.3970229489123902e+00 5.0666164740803325e+01 1.1008564487140507e+01 1 -3 0
17358 1 1 -1.2000000000000000e-01 8.9323086837613026e+00 5.0000554629298193e+01 9.7356321276926625e+00 1 -3 0
17362 1 2 5.9999999999999998e-02 9.0232530055985816e+00 5.0811270529103474e+01 9.0628206750084548e+00 1 -3 0
17354 1 3 8.0000000000000002e-02 8.8465242540665141e+00 5.2076326504100273e+01 1.1102210719345207e+01 1 -3 0
17353 1 4 -5.0000000000000000e-01 1.0261942915762276e+01 5.2367371497325323e+01 1.0981298285416990e+01 1 -3 0
17360 1 2 5.9999999999999998e-02 7.3052287750479303e+00 5.0686880198742678e+01 1.1038748947123521e+01 1 -3 0
17359 1 2 5.9999999999999998e-02 8.6670976436827374e+00 5.0102294369423028e+01 1.1926025763013961e+01 1 -3 0
17366 1 7 -5.0000000000000000e-01 1.0479174839825674e+01 5.4503740798743301e+01 1.1704039488573088e+01 1 -3 0
17356 1 2 5.9999999999999998e-02 8.4868116156515239e+00 5.2432230560983527e+01 1.2050496772502047e+01 1 -3 0
12116 1 2 5.9999999999999998e-02 5.8508432150772292e+00 5.6852434296576043e+01 6.2105927079952243e+00 2 -1 0
22330 1 2 5.9999999999999998e-02 3.6584839079387681e+00 5.8544040272604249e+01 6.0997121493214896e+00 2 -1 0
22342 1 6 2.9999999999999999e-01 3.7481033240677606e+00 5.5871360503161419e+01 9.8807925889504951e+00 2 -1 0
15476 1 2 5.9999999999999998e-02 3.3915798968931528e+00 6.0235510917330458e+01 7.9498390236923697e+00 1 -3 0
22319 1 1 -1.2000000000000000e-01 2.3460067378214422e+00 5.6327410352225179e+01 7.3620961705104380e+00 2 -1 0
22324 1 2 5.9999999999999998e-02 3.1910886323001257e+00 5.6739596193644182e+01 7.9504840872954814e+00 2 -1 0
22323 1 2 5.9999999999999998e-02 1.4505242285784143e+00 5.6800331230984554e+01 7.7662953535019437e+00 2 -1 0
15474 1 4 -5.0000000000000000e-01 5.1085024141284689e+00 6.1159996175428077e+01 8.5583645113263156e+00 1 -3 0
22309 1 2 5.9999999999999998e-02 3.8822059202201764e+00 5.8197915148096449e+01 1.0593963035462670e+01 2 -1 0
22307 1 1 -1.2000000000000000e-01 3.1479580432593446e+00 5.8194717582823955e+01 1.1438196871150266e+01 2 -1 0
22310 1 2 5.9999999999999998e-02 2.0912173985945719e+00 5.8395614890219910e+01 1.1117748599060151e+01 2 -1 0
22299 1 2 5.9999999999999998e-02 3.3444595500930241e+00 6.0796041070724847e+01 1.0694072134820086e+01 2 -1 0
22295 1 1 -1.2000000000000000e-01 3.9479630469605227e+00 6.0671691235029670e+01 1.1557718980527566e+01 2 -1 0
22300 1 2 5.9999999999999998e-02 4.9196942541077586e+00 6.0567334332030605e+01 1.1131914979847114e+01 2 -1 0
11400 1 7 -5.0000000000000000e-01 3.0762903102708788e-01 6.0651415292634439e+01 9.7986056847765752e+00 2 0 0
15471 1 3 8.0000000000000002e-02 3.8098187877984873e+00 6.1263401889589247e+01 7.9128158386439491e+00 1 -3 0
11379 1 2 5.9999999999999998e-02 1.4692332909770811e-01 5.8509915083692377e+01 8.4115517295604558e+00 2 0 0
15477 1 5 5.0000000000000000e-01 6.0927285499785313e+00 6.0349569133914990e+01 8.1573790241333981e+00 1 -3 0
15503 1 7 -5.0000000000000000e-01 6.1163946507858693e+00 5.9688953161334787e+01 7.1560417682620372e+00 1 -3 0
22311 1 3 8.0000000000000002e-02 2.5515840921964519e+00 5.5801836075780216e+01 1.1582265882858836e+01 2 -1 0
15502 1 6 2.9999999999999999e-01 5.2314238428854960e+00 6.1698705940080259e+01 9.4449228201971192e+00 1 -3 0
22316 1 2 5.9999999999999998e-02 1.4935261728932354e+00 5.5891372650148561e+01 1.1504854093197906e+01 2 -1 0
15487 1 2 5.9999999999999998e-02 6.3180955300878816e+00 5.7753499750647450e+01 9.5031453741944745e+00 1 -3 0
12119 1 6 2.9999999999999999e-01 7.0187250220673754e+00 5.8767043828722954e+01 6.1626693568972577e+00 2 -1 0
15488 1 5 5.0000000000000000e-01 6.6838631293676558e+00 5.5685183049080628e+01 1.1171999865514110e+01 1 -3 0
12115 1 2 5.9999999999999998e-02 6.8161636828927561e+00 5.6553822383875485e+01 7.5073927277739019e+00 2 -1 0
15489 1 2 5.9999999999999998e-02 8.2369134739957683e+00 5.6086220307680286e+01 9.6737298157726954e+00 1 -3 0
12111 1 1 -1.2000000000000000e-01 6.7508750613332369e+00 5.6277754791361453e+01 6.4583193987402527e+00 2 -1 0
15486 1 2 5.9999999999999998e-02 6.5297287566249764e+00 5.8411337133555023e+01 1.0937984113107969e+01 1 -3 0
15483 1 2 5.9999999999999998e-02 8.2156415652511328e+00 5.8385877087466021e+01 8.3452899476434865e+00 1 -3 0
15481 1 2 5.9999999999999998e-02 7.0360792143076205e+00 6.0661509191029999e+01 1.0051232287710096e+01 1 -3 0
15479 1 1 -1.2000000000000000e-01 7.9282285633584006e+00 5.8889436741890862e+01 9.3021451789531948e+00 1 -3 0
15478 1 1 -1.2000000000000000e-01 7.2028721082527731e+00 6.0208489843992695e+01 9.1641739139622569e+00 1 -3 0
15484 1 2 5.9999999999999998e-02 8.9083009346883824e+00 5.8983439631268205e+01 9.7791959468020249e+00 1 -3 0
15482 1 1 -1.2000000000000000e-01 7.0925026633605128e+00 5.7981489500860754e+01 1.0101986837087626e+01 1 -3 0
15485 1 1 -1.2000000000000000e-01 7.7493807816049474e+00 5.6616925478477235e+01 1.0567835956152296e+01 1 -3 0
15480 1 2 5.9999999999999998e-02 7.8799989682412654e+00 6.0980032774470239e+01 8.8440522661033878e+00 1 -3 0
12107 1 2 5.9999999999999998e-02 8.6635198468270662e+00 6.0831912130037587e+01 6.7285275223437777e+00 2 -1 0
15490 1 2 5.9999999999999998e-02 8.4835023153002158e+00 5.6913105939416198e+01 1.1360265740011657e+01 1 -3 0
11439 1 1 -1.2000000000000000e-01 1.0695437966709738e+01 6.0498858121337300e+01 1.1800497963121622e+01 2 0 0
11441 1 2 5.9999999999999998e-02 9.8359981093598581e+00 5.9860582331178968e+01 1.1820651780641882e+01 2 0 0
15467 1 1 -1.2000000000000000e-01 2.5075586052819814e+00 6.2284005005512242e+01 6.0609825981818242e+00 1 -3 0
15475 1 2 5.9999999999999998e-02 3.1466087661023661e+00 6.1801976889283097e+01 8.6010572550249815e+00 1 -3 0
11391 1 2 5.9999999999999998e-02 1.7850257261467943e+00 6.2613087474522914e+01 1.0599742972439312e+01 2 0 0
15468 1 1 -1.2000000000000000e-01 3.8762599886507139e+00 6.1798313652990927e+01 6.4969417694763347e+00 1 -3 0
15470 1 2 5.9999999999999998e-02 2.0344113107000257e+00 6.2872026385317980e+01 6.8317460979485549e+00 1 -3 0
15473 1 2 5.9999999999999998e-02 4.5904162685923353e+00 6.2635314402490529e+01 6.4304330783274377e+00 1 -3 0
11394 1 2 5.9999999999999998e-02 2.9253206670619112e+00 6.3999118413329938e+01 8.9281156830743651e+00 2 0 0
11388 1 3 8.0000000000000002e-02 1.2951686949259922e+00 6.3398192680866558e+01 1.0131705931598713e+01 2 0 0
11390 1 2 5.9999999999999998e-02 7.0285746523011472e-01 6.3763973777713026e+01 1.0946302099800567e+01 2 0 0
11387 1 4 -5.0000000000000000e-01 3.8836261232237046e-01 6.2824645596344986e+01 9.1615791446478667e+00 2 0 0
11389 1 1 -1.2000000000000000e-01 2.2029129059605954e+00 6.4441568909667254e+01 9.5878736229638211e+00 2 0 0
22297 1 2 5.9999999999999998e-02 4.3284995333605343e+00 6.2794698323914311e+01 1.1647604702436217e+01 2 -1 0
11438 1 7 -5.0000000000000000e-01 6.1872744659828065e+00 6.3305501742315293e+01 9.8177286692237242e+00 2 0 0
11434 1 2 5.9999999999999998e-02 1.0011384210199315e+01 6.1756967523443429e+01 1.0152043856336492e+01 2 0 0
11430 1 1 -1.2000000000000000e-01 1.0139049908401754e+01 6.1837424634117724e+01 1.1212424638672934e+01 2 0 0
11423 1 2 5.9999999999999998e-02 6.9111660825780667e+00 6.3339792039651826e+01 7.4395709047060219e+00 2 0 0
11419 1 1 -1.2000000000000000e-01 7.3154186263002829e+00 6.4238681745117233e+01 7.9167716986795416e+00 2 0 0
11422 1 5 5.0000000000000000e-01 7.1744784465919844e+00 6.3819542162883756e+01 9.3758571704576568e+00 2 0 0
11425 1 4 -5.0000000000000000e-01 8.2937300395254585e+00 6.4065847872232780e+01 1.0133622695469796e+01 2 0 0
11424 1 2 5.9999999999999998e-02 8.4104571458996364e+00 6.4383870709495696e+01 7.6654467521406850e+00 2 0 0
11435 1 6 2.9999999999999999e-01 9.0832130186189417e+00 6.4435816813967023e+01 9.6441277374176089e+00 2 0 0
11426 1 3 8.0000000000000002e-02 8.3318740690210920e+00 6.3776442483566029e+01 1.1534082210249583e+01 2 0 0
12101 1 2 5.9999999999999998e-02 1.0208796986088389e+01 6.3005798915422154e+01 6.4068990900661271e+00 2 -1 0
11428 1 2 5.9999999999999998e-02 9.2655056421917550e+00 6.4435437062915938e+01 1.1812985538749869e+01 2 0 0
11432 1 2 5.9999999999999998e-02 8.0335037760130046e+00 6.1669405410277228e+01 1.1968381585664192e+01 2 0 0
11427 1 1 -1.2000000000000000e-01 8.8455122375840194e+00 6.2374811060313412e+01 1.1926647234702951e+01 2 0 0
28124 1 2 5.9999999999999998e-02 5.5892668193770616e+00 4.8829676772575127e+01 1.3886702749753447e+01 -1 -1 0
11380 1 2 5.9999999999999998e-02 4.7472930429705684e-02 5.9038677264824244e+01 6.6848164527567446e+00 2 0 0
14458 1 2 5.9999999999999998e-02 3.2118638091172356e+00 4.9165521471759696e+01 1.4247068682081681e+01 0 -1 0
14461 1 2 5.9999999999999998e-02 1.8239198846716274e+00 4.9021486874361649e+01 1.6867702985627371e+01 0 -1 0
28111 1 2 5.9999999999999998e-02 8.6674721187829267e+00 4.9187187511455249e+01 1.7562620184605290e+01 -1 -1 0
22315 1 2 5.9999999999999998e-02 2.7682838324679166e+00 5.4882216736738201e+01 1.2109928914999413e+01 2 -1 0
36042 1 2 5.9999999999999998e-02 3.9979464063114242e-02 5.1557182700282844e+01 1.7849002042761910e+01 -3 0 0
14453 1 1 -1.2000000000000000e-01 2.6792823668178780e+00 4.9684148560962925e+01 1.5016187397692782e+01 0 -1 0
14457 1 2 5.9999999999999998e-02 1.8275384554388376e+00 5.0163310732685282e+01 1.4483973777883778e+01 0 -1 0
14455 1 2 5.9999999999999998e-02 4.4570327268336420e+00 4.9876237273727497e+01 1.6102094733187773e+01 0 -1 0
14452 1 1 -1.2000000000000000e-01 3.7917461822448408e+00 5.0595325721855545e+01 1.5564190634618589e+01 0 -1 0
14450 1 2 5.9999999999999998e-02 1.4483652999733376e+00 5.4338018536686228e+01 1.5928407871368911e+01 0 -1 0
14454 1 2 5.9999999999999998e-02 4.2478568541453798e+00 5.1009412903735431e+01 1.4741440982398165e+01 0 -1 0
14476 1 6 2.9999999999999999e-01 2.7947925137886935e+00 5.2847853468055909e+01 1.4896666187921070e+01 0 -1 0
14448 1 4 -5.0000000000000000e-01 2.8701278594667894e+00 5.2801123290168427e+01 1.5870327302592008e+01 0 -1 0
14451 1 5 5.0000000000000000e-01 3.3043499591689480e+00 5.1701122780782782e+01 1.6491125385468518e+01 0 -1 0
14445 1 3 8.0000000000000002e-02 2.2417909953896231e+00 5.3956919714802666e+01 1.6597449920502854e+01 0 -1 0
14477 1 7 -5.0000000000000000e-01 3.4651501660959472e+00 5.1680314658856076e+01 1.7700908599895318e+01 0 -1 0
14446 1 2 5.9999999999999998e-02 4.1791407891227381e+00 5.4607817009000989e+01 1.7317423338311890e+01 0 -1 0
14442 1 1 -1.2000000000000000e-01 3.2978155063071841e+00 5.5073138473405052e+01 1.6881555105349516e+01 0 -1 0
15494 1 2 5.9999999999999998e-02 5.0848921593456913e+00 5.4357106727159398e+01 1.3230247273726693e+01 1 -3 0
14449 1 2 5.9999999999999998e-02 1.8381191578754263e+00 5.3464841717530653e+01 1.7420597703354819e+01 0 -1 0
15499 1 2 5.9999999999999998e-02 5.7675469644990471e+00 5.3746282459142662e+01 1.5761966646719598e+01 1 -3 0
14443 1 2 5.9999999999999998e-02 3.9073657976481369e+00 5.5145094543567865e+01 1.4934129874815731e+01 0 -1 0
15495 1 2 5.9999999999999998e-02 5.8937978486198155e+00 5.3296008257879670e+01 1.2286635725245141e+01 1 -3 0
28117 1 6 2.9999999999999999e-01 6.1844824280554338e+00 5.0778602729310876e+01 1.8079400560116081e+01 -1 -1 0
15492 1 3 8.0000000000000002e-02 6.1888136060213457e+00 5.4069370627932670e+01 1.3018532306327613e+01 1 -3 0
28114 1 2 5.9999999999999998e-02 8.3847827009251858e+00 4.9459826207695109e+01 1.5167420976324985e+01 -1 -1 0
15497 1 2 5.9999999999999998e-02 6.6134270202038765e+00 5.2306145968798234e+01 1.4128161363551644e+01 1 -3 0
28109 1 1 -1.2000000000000000e-01 7.4793040318556274e+00 4.9505363461678158e+01 1.5812214644143287e+01 -1 -1 0
15496 1 1 -1.2000000000000000e-01 6.7617314773546422e+00 5.4036909169025982e+01 1.5435476209461379e+01 1 -3 0
28113 1 2 5.9999999999999998e-02 6.9409381258547631e+00 5.0364772870978506e+01 1.5327939297128831e+01 -1 -1 0
15493 1 1 -1.2000000000000000e-01 6.9599401434857997e+00 5.3346994694195310e+01 1.4103488183908405e+01 1 -3 0
15498 1 2 5.9999999999999998e-02 8.0340453121547224e+00 5.3259623118228660e+01 1.3980118628102749e+01 1 -3 0
15507 1 2 5.9999999999999998e-02 8.7638447197603124e+00 5.3894400267825489e+01 1.6083301131094959e+01 1 -3 0
15505 1 1 -1.2000000000000000e-01 7.7874341656129236e+00 5.3623022349171251e+01 1.6519799691857298e+01 1 -3 0
15508 1 2 5.9999999999999998e-02 7.7158692783975198e+00 5.2483076106195988e+01 1.6594043923769235e+01 1 -3 0
14409 1 2 5.9999999999999998e-02 1.0076337532004166e+01 5.2272001618306675e+01 1.4820767775152754e+01 0 -1 0
15491 1 4 -5.0000000000000000e-01 6.9541826412442393e+00 5.5132935995926317e+01 1.2342204034062851e+01 1 -3 0
28108 1 3 8.0000000000000002e-02 7.8965785649702607e+00 4.9893393230020365e+01 1.7243682304571010e+01 -1 -1 0
28110 1 2 5.9999999999999998e-02 8.5293689367825714e+00 5.0772131454664233e+01 1.7234519370387861e+01 -1 -1 0
15500 1 2 5.9999999999999998e-02 6.7436491241289174e+00 5.5128317627440303e+01 1.5284287807946326e+01 1 -3 0
15506 1 1 -1.2000000000000000e-01 7.5765430970553753e+00 5.4262788164085407e+01 1.7892880495161393e+01 1 -3 0
15510 1 2 5.9999999999999998e-02 7.3689282960995781e+00 5.5358670211119161e+01 1.7769239043758134e+01 1 -3 0
15540 1 6 2.9999999999999999e-01 9.9615032765787461e+00 5.5056989692868363e+01 1.7804718939094524e+01 1 -3 0
36004 1 2 5.9999999999999998e-02 6.1439827038120711e+00 6.4063409354305307e+01 1.8906950636566194e+01 -3 0 0
35284 1 2 5.9999999999999998e-02 1.5169941925581829e-01 5.6508338511152381e+01 1.5525576584759001e+01 -2 0 0
14447 1 2 5.9999999999999998e-02 3.0529034885829125e+00 5.5673383429286140e+01 1.7664369193609890e+01 0 -1 0
14441 1 1 -1.2000000000000000e-01 3.5402827385139659e+00 5.5820351935426075e+01 1.5626930827448522e+01 0 -1 0
22308 1 1 -1.2000000000000000e-01 3.3784315026488994e+00 5.6951742406804470e+01 1.2252734353490757e+01 2 -1 0
22298 1 1 -1.2000000000000000e-01 3.5266750886168530e+00 5.9450522361225438e+01 1.2303358771266655e+01 2 -1 0
14444 1 2 5.9999999999999998e-02 2.5658999080547189e+00 5.5977833063054042e+01 1.5174704381942224e+01 0 -1 0
35279 1 2 5.9999999999999998e-02 8.1014364984223441e-01 5.7875980475943500e+01 1.3172921593658600e+01 -2 0 0
22312 1 2 5.9999999999999998e-02 4.4218599317142750e+00 5.6714552064453322e+01 1.2423504860933800e+01 2 -1 0
22301 1 2 5.9999999999999998e-02 2.6574468242977658e+00 5.9727531759270462e+01 1.3000511447929037e+01 2 -1 0
22302 1 2 5.9999999999999998e-02 4.3470446084076286e+00 5.9247811100153349e+01 1.2953506195576436e+01 2 -1 0
22313 1 2 5.9999999999999998e-02 2.8602009318650774e+00 5.7085551260109384e+01 1.3218902764227582e+01 2 -1 0
14432 1 1 -1.2000000000000000e-01 4.4369100297985113e+00 5.7133854745681163e+01 1.5737797265759337e+01 0 -1 0
14436 1 2 5.9999999999999998e-02 4.7279834408441896e+00 5.7432823083298054e+01 1.4670987854147990e+01 0 -1 0
14434 1 2 5.9999999999999998e-02 2.5877267928995109e+00 5.8195887384737972e+01 1.6400550639313572e+01 0 -1 0
14431 1 2 5.9999999999999998e-02 4.0660338166966010e+00 6.0069860874766739e+01 1.5318235354394956e+01 0 -1 0
14429 1 1 -1.2000000000000000e-01 3.6923781730558933e+00 5.8318199451866064e+01 1.6489853339953392e+01 0 -1 0
14428 1 3 8.0000000000000002e-02 4.2181871919157494e+00 5.9727065200832008e+01 1.6297726205489369e+01 0 -1 0
14435 1 2 5.9999999999999998e-02 5.4393490459220386e+00 5.6813404140198543e+01 1.6153013824699151e+01 0 -1 0
14430 1 2 5.9999999999999998e-02 3.7149893032638488e+00 6.0518989880543316e+01 1.6869527025351136e+01 0 -1 0
14427 1 4 -5.0000000000000000e-01 5.6402695697982219e+00 5.9815761788686366e+01 1.6564969512762769e+01 0 -1 0
22303 1 6 2.9999999999999999e-01 5.6602254073945302e+00 6.1163582967431601e+01 1.3579189919329908e+01 2 -1 0
14437 1 6 2.9999999999999999e-01 5.9639556592622167e+00 5.9822300852742408e+01 1.7557395958873379e+01 0 -1 0
14433 1 2 5.9999999999999998e-02 3.8197889486654382e+00 5.8033860762075385e+01 1.7536911540956375e+01 0 -1 0
15537 1 2 5.9999999999999998e-02 1.0729348724092869e+01 6.1612583283340065e+01 1.5715711349826861e+01 1 -3 0
15501 1 6 2.9999999999999999e-01 7.7375252971800759e+00 5.5570822058604222e+01 1.2751700896537326e+01 1 -3 0
14440 1 7 -5.0000000000000000e-01 6.3408874439076381e+00 5.9858503281178088e+01 1.4445454747562341e+01 0 -1 0
14424 1 5 5.0000000000000000e-01 6.6235105071399492e+00 5.9798948354497256e+01 1.5627694563373534e+01 0 -1 0
14413 1 5 5.0000000000000000e-01 1.0446059314776489e+01 5.5812429497275851e+01 1.5104840889343180e+01 0 -1 0
14417 1 2 5.9999999999999998e-02 9.1357109194060353e+00 5.6128215708728774e+01 1.3280591578138550e+01 0 -1 0
14420 1 2 5.9999999999999998e-02 7.8645056022247415e+00 5.7320166281382576e+01 1.5020391873652208e+01 0 -1 0
14414 1 1 -1.2000000000000000e-01 9.7599203807040986e+00 5.6689701435531880e+01 1.4034538759777213e+01 0 -1 0
14415 1 1 -1.2000000000000000e-01 8.7397435213515049e+00 5.7786357779758987e+01 1.4472682913281032e+01 0 -1 0
14422 1 2 5.9999999999999998e-02 9.9720597107203748e+00 5.8590301244854778e+01 1.6033637447358185e+01 0 -1 0
14418 1 1 -1.2000000000000000e-01 9.1684485507051789e+00 5.9016100629108173e+01 1.5324553456981288e+01 0 -1 0
14421 1 1 -1.2000000000000000e-01 8.0573056440806603e+00 5.9776640035026574e+01 1.6184318654674101e+01 0 -1 0
14426 1 2 5.9999999999999998e-02 8.2264157411611585e+00 6.0841706679304792e+01 1.6403295831324137e+01 0 -1 0
14423 1 2 5.9999999999999998e-02 9.5238438944233703e+00 5.9768563364691055e+01 1.4645663616332504e+01 0 -1 0
14419 1 2 5.9999999999999998e-02 8.2749732998685452e+00 5.8095499152481061e+01 1.3515781642860553e+01 0 -1 0
14425 1 2 5.9999999999999998e-02 8.0380278383652257e+00 5.9258475669464829e+01 1.7127071054463840e+01 0 -1 0
14416 1 2 5.9999999999999998e-02 1.0625573863565533e+01 5.7164026365488574e+01 1.3579375240040269e+01 0 -1 0
14439 1 7 -5.0000000000000000e-01 1.0494050667498344e+01 5.6120213778062833e+01 1.6258505079242997e+01 0 -1 0
22294 1 3 8.0000000000000002e-02 4.1115266311563614e+00 6.2004504875746022e+01 1.2279250987341353e+01 2 -1 0
22293 1 4 -5.0000000000000000e-01 5.2032531253097112e+00 6.2028499806041047e+01 1.3218624612065796e+01 2 -1 0
22296 1 2 5.9999999999999998e-02 3.1355341154239773e+00 6.2424396157964161e+01 1.2686972827493612e+01 2 -1 0
34080 1 2 5.9999999999999998e-02 1.6126832718091473e+00 6.2643276475157727e+01 1.5887504706161030e+01 -1 0 0
34082 1 2 5.9999999999999998e-02 6.1861033553698508e-01 6.3425081548424849e+01 1.3875315047120756e+01 -1 0 0
34079 1 2 5.9999999999999998e-02 3.0090341018005820e+00 6.2999569074054293e+01 1.4930847256342007e+01 -1 0 0
34075 1 1 -1.2000000000000000e-01 2.1540847388376432e+00 6.3432547622718580e+01 1.5471024619593418e+01 -1 0 0
34074 1 3 8.0000000000000002e-02 2.8074449021812136e+00 6.4344849702858212e+01 1.6513855655838857e+01 -1 0 0
34078 1 1 -1.2000000000000000e-01 1.1492569996404132e+00 6.4195871678324409e+01 1.4578995203503572e+01 -1 0 0
22306 1 7 -5.0000000000000000e-01 5.2321681743656487e+00 6.4230091703630450e+01 1.3399244676028145e+01 2 -1 0
34077 1 2 5.9999999999999998e-02 3.4455810649411061e+00 6.3718691403529682e+01 1.7143764297514871e+01 -1 0 0
22290 1 5 5.0000000000000000e-01 5.5707108643365295e+00 6.3144158052851786e+01 1.3788772576287517e+01 2 -1 0
34081 1 2 5.9999999999999998e-02 2.7818254645022678e-01 6.4522311547190796e+01 1.5158064513466794e+01 -1 0 0
34083 1 6 2.9999999999999999e-01 1.0468108029219843e+00 6.4575384034837299e+01 1.7658188417030178e+01 -1 0 0
22292 1 2 5.9999999999999998e-02 6.1856139293836678e+00 6.2490825216773480e+01 1.5773646066630969e+01 2 -1 0
15532 1 2 5.9999999999999998e-02 1.0099054079216728e+01 6.1916427139313370e+01 1.7922259082238689e+01 1 -3 0
11429 1 2 5.9999999999999998e-02 7.4512711220298335e+00 6.4218458651505500e+01 1.2124727814869145e+01 2 0 0
11431 1 2 5.9999999999999998e-02 9.0947073604376278e+00 6.2467763586564978e+01 1.2900339683562784e+01 2 0 0
22291 1 2 5.9999999999999998e-02 7.3455706418372593e+00 6.2276851574292763e+01 1.4500116580087491e+01 2 -1 0
22287 1 1 -1.2000000000000000e-01 6.6402425942671881e+00 6.2986451249171324e+01 1.4890758845754286e+01 2 -1 0
22285 1 2 5.9999999999999998e-02 9.2832416014312376e+00 6.3230987810521967e+01 1.5995777291821861e+01 2 -1 0
22281 1 1 -1.2000000000000000e-01 8.5931530180118791e+00 6.4096081273949011e+01 1.6111274702343866e+01 2 -1 0
22286 1 2 5.9999999999999998e-02 8.1802210740834553e+00 6.3773663080464559e+01 1.7097449252492755e+01 2 -1 0
22284 1 1 -1.2000000000000000e-01 7.3006894698410427e+00 6.4327782628723952e+01 1.5257063976680328e+01 2 -1 0
28100 1 2 5.9999999999999998e-02 3.1839706975056972e+00 4.9065574841617121e+01 1.9269105321652276e+01 -1 -1 0
28120 1 7 -5.0000000000000000e-01 7.7050533795793017e+00 4.8875722962011594e+01 1.9984640816727804e+01 -1 -1 0
36061 1 7 -5.0000000000000000e-01 1.2433233383358239e-01 5.1489529130497694e+01 2.1568120489085629e+01 -3 0 0
36038 1 2 5.9999999999999998e-02 4.8883714466090850e-01 4.9422640852563298e+01 1.9232505982608615e+01 -3 0 0
28101 1 1 -1.2000000000000000e-01 5.5827210531473064e+00 4.9828738261366141e+01 2.0282448907504204e+01 -1 -1 0
36035 1 5 5.0000000000000000e-01 6.0910174249011739e-01 5.1354846783239950e+01 2.0445185599752140e+01 -3 0 0
36060 1 6 2.9999999999999999e-01 1.9261970185810640e+00 5.2172568833496378e+01 1.8988779880869096e+01 -3 0 0
36032 1 4 -5.0000000000000000e-01 1.6724819945736353e+00 5.2092910581399110e+01 2.0015366678293987e+01 -3 0 0
36033 1 2 5.9999999999999998e-02 3.1113867104647168e+00 5.2207826201244821e+01 2.1420276872533304e+01 -3 0 0
36029 1 3 8.0000000000000002e-02 2.4784209166544633e+00 5.2891277339493016e+01 2.0896382282696361e+01 -3 0 0
36026 1 1 -1.2000000000000000e-01 3.2708140335065248e+00 5.4049867599213336e+01 2.0169974591292970e+01 -3 0 0
36031 1 2 5.9999999999999998e-02 4.0708625039654835e+00 5.3677385500632148e+01 1.9550548546971189e+01 -3 0 0
36034 1 2 5.9999999999999998e-02 1.7224514932852504e+00 5.3247103468300239e+01 2.1559844382918737e+01 -3 0 0
28105 1 2 5.9999999999999998e-02 4.8518947238821957e+00 5.0493146036741059e+01 1.9766527321117351e+01 -1 -1 0
36030 1 2 5.9999999999999998e-02 2.6662322053770318e+00 5.4613376749800786e+01 1.9526930298398625e+01 -3 0 0
36025 1 1 -1.2000000000000000e-01 4.1385149264565619e+00 5.4935534236300704e+01 2.1120388279783498e+01 -3 0 0
36028 1 2 5.9999999999999998e-02 4.7672167807757804e+00 5.4215740100807508e+01 2.1624913827446338e+01 -3 0 0
28106 1 2 5.9999999999999998e-02 5.8681597243615258e+00 5.0228967187814149e+01 2.1305208049113016e+01 -1 -1 0
36019 1 2 5.9999999999999998e-02 5.9646884685697881e+00 5.5246372619762276e+01 2.0035091791813315e+01 -3 0 0
35293 1 2 5.9999999999999998e-02 3.0329980693846165e-01 5.5088405576888583e+01 1.9292715142135325e+01 -2 0 0
36027 1 2 5.9999999999999998e-02 3.4661562580494589e+00 5.5437343775264708e+01 2.1896865360892967e+01 -3 0 0
28107 1 4 -5.0000000000000000e-01 6.8933348492375970e+00 5.0081096568126135e+01 1.8275116626485946e+01 -1 -1 0
15511 1 2 5.9999999999999998e-02 6.6234905249304230e+00 5.3827332092229760e+01 1.8220604685504174e+01 1 -3 0
28104 1 5 5.0000000000000000e-01 6.8108076823751293e+00 4.9520844449696007e+01 1.9460716785605566e+01 -1 -1 0
15514 1 2 5.9999999999999998e-02 8.9296497699948389e+00 5.2761386855066945e+01 1.8907366779129710e+01 1 -3 0
15509 1 3 8.0000000000000002e-02 8.7178732257452616e+00 5.3835249715494996e+01 1.8863916874059555e+01 1 -3 0
15513 1 2 5.9999999999999998e-02 8.3748308828953224e+00 5.4165345615054541e+01 1.9844531353068710e+01 1 -3 0
15512 1 4 -5.0000000000000000e-01 9.9809067739478046e+00 5.4499471863553218e+01 1.8592103347135783e+01 1 -3 0
14393 1 2 5.9999999999999998e-02 1.0415467691073340e+01 5.0753952916170377e+01 1.9646250157275066e+01 0 -1 0
36007 1 2 5.9999999999999998e-02 7.2690144105087455e+00 6.3488906465720973e+01 2.0926102412204092e+01 -3 0 0
35297 1 2 5.9999999999999998e-02 8.2333480047295726e-01 5.7663489077116765e+01 1.8819135977905979e+01 -2 0 0
36016 1 1 -1.2000000000000000e-01 5.0837194295743835e+00 5.5802408311431762e+01 2.0315319575075971e+01 -3 0 0
36020 1 2 5.9999999999999998e-02 4.6324840833250560e+00 5.5914789033519931e+01 1.9303457315531592e+01 -3 0 0
35305 1 2 5.9999999999999998e-02 6.1786184193439853e-01 5.9626387816966563e+01 2.1172446524945688e+01 -2 0 0
35303 1 1 -1.2000000000000000e-01 5.0020509996541307e-01 5.9420830831808331e+01 2.0081910555887610e+01 -2 0 0
35294 1 1 -1.2000000000000000e-01 7.2400032630754063e-01 5.7926569428973941e+01 1.9854702042197683e+01 -2 0 0
35309 1 2 5.9999999999999998e-02 1.9357468757232119e+00 5.9797360646012329e+01 1.8618546358005737e+01 -2 0 0
35298 1 2 5.9999999999999998e-02 1.6378331993548239e+00 5.7548441274795735e+01 2.0308230524835754e+01 -2 0 0
35304 1 1 -1.2000000000000000e-01 1.4666540215149995e+00 6.0391694695782142e+01 1.9416973442333646e+01 -2 0 0
36024 1 7 -5.0000000000000000e-01 5.0867085202308964e+00 6.0227794320512274e+01 1.9601094335762976e+01 -3 0 0
35308 1 2 5.9999999999999998e-02 2.3877483665591264e+00 6.0445331576396761e+01 2.0015268928977367e+01 -2 0 0
36018 1 2 5.9999999999999998e-02 4.5718180015937939e+00 5.7763832479317678e+01 2.1032053026280078e+01 -3 0 0
36013 1 1 -1.2000000000000000e-01 5.5002991345743473e+00 5.7180174999496607e+01 2.0847272578882666e+01 -3 0 0
36008 1 5 5.0000000000000000e-01 5.9976682183516612e+00 6.0225845780081592e+01 2.0351801491149786e+01 -3 0 0
36017 1 2 5.9999999999999998e-02 5.9154152794240833e+00 5.7078691475832350e+01 2.1862408574108720e+01 -3 0 0
36014 1 2 5.9999999999999998e-02 6.0769249505616223e+00 5.8051578148955173e+01 1.8836839245522846e+01 -3 0 0
36005 1 1 -1.2000000000000000e-01 6.3324219171536154e+00 6.1513260100216684e+01 2.1180259296747426e+01 -3 0 0
15526 1 5 5.0000000000000000e-01 1.0555397932395421e+01 5.9993278285633231e+01 1.9508416557156742e+01 1 -3 0
15527 1 2 5.9999999999999998e-02 1.0497046290893815e+01 5.8459713943734229e+01 2.1094116646357413e+01 1 -3 0
36012 1 3 8.0000000000000002e-02 6.4469107691854406e+00 5.7882970587303056e+01 1.9888883993035950e+01 -3 0 0
36021 1 6 2.9999999999999999e-01 7.5700550150502108e+00 5.9316413624115917e+01 2.1098818099673665e+01 -3 0 0
15542 1 7 -5.0000000000000000e-01 9.3993978933710540e+00 5.9966179097981595e+01 1.9125693249647181e+01 1 -3 0
36011 1 4 -5.0000000000000000e-01 6.8362283783824456e+00 5.9128293324341470e+01 2.0457208386441653e+01 -3 0 0
36015 1 2 5.9999999999999998e-02 7.3801365328221253e+00 5.7288591746553486e+01 1.9861001507201845e+01 -3 0 0
36009 1 2 5.9999999999999998e-02 7.1600115091572603e+00 6.1213205153458652e+01 2.1785791921973097e+01 -3 0 0
15525 1 2 5.9999999999999998e-02 1.0168420349337824e+01 5.7004459261287565e+01 1.9409533361625755e+01 1 -3 0
36003 1 2 5.9999999999999998e-02 5.2968854918970569e+00 6.2652873047776367e+01 1.8688201209547511e+01 -3 0 0
35307 1 3 8.0000000000000002e-02 8.5960580278908572e-01 6.1693097476419616e+01 1.8951610296568209e+01 -2 0 0
35998 1 1 -1.2000000000000000e-01 4.5011592275631020e+00 6.3998514134045323e+01 2.0078523700081035e+01 -3 0 0
35312 1 2 5.9999999999999998e-02 1.5975386977606882e+00 6.2427863373560129e+01 1.8645098907228384e+01 -2 0 0
35999 1 1 -1.2000000000000000e-01 5.7334933211919141e+00 6.3307856729500202e+01 1.9477368145620179e+01 -3 0 0
35311 1 2 5.9999999999999998e-02 4.0153353646386220e-01 6.2316573993412391e+01 1.9682265200110063e+01 -2 0 0
36000 1 2 5.9999999999999998e-02 4.1987196797947171e+00 6.3369214829894950e+01 2.0919063265884358e+01 -3 0 0
36010 1 2 5.9999999999999998e-02 5.5384454504101868e+00 6.1846861227675511e+01 2.1848715414534915e+01 -3 0 0
36001 1 2 5.9999999999999998e-02 3.6132351603242885e+00 6.4130963802903864e+01 1.9442906914628125e+01 -3 0 0
36006 1 2 5.9999999999999998e-02 7.6960224324787241e+00 6.2404604548876968e+01 1.9762056525135236e+01 -3 0 0
24907 1 2 5.9999999999999998e-02 1.0786663509588903e+01 5.4483807598527797e+01 3.9878168976666761e+00 -1 0 0
22380 1 6 2.9999999999999999e-01 5.2239531240028692e+00 6.6407864436599581e+01 2.9966211972682366e+00 2 -1 0
15453 1 4 -5.0000000000000000e-01 1.5506487009880046e+00 6.5821572300042007e+01 3.1850029446116199e+00 1 -3 0
11437 1 7 -5.0000000000000000e-01 4.2196191002206414e+00 6.6780749199215094e+01 4.7707473591316383e+00 2 0 0
15463 1 6 2.9999999999999999e-01 2.3983630687038122e+00 6.6113460476130186e+01 3.5753714117956998e+00 1 -3 0
15450 1 5 5.0000000000000000e-01 6.9286698065913743e-01 6.6783330074857275e+01 2.9300559818747183e+00 1 -3 0
11411 1 5 5.0000000000000000e-01 4.8334012290987571e+00 6.7378054816576494e+01 5.6581930022660414e+00 2 0 0
22352 1 4 -5.0000000000000000e-01 6.0204219069737430e+00 6.6403000018751456e+01 2.3415879292591262e+00 2 -1 0
11417 1 2 5.9999999999999998e-02 5.9316847715464212e+00 6.5113151685879600e+01 5.5272319270313828e+00 2 0 0
22355 1 5 5.0000000000000000e-01 6.2995155862464509e+00 6.7576580564984866e+01 1.7908952501921005e+00 2 -1 0
22349 1 3 8.0000000000000002e-02 6.7948995260208136e+00 6.5194988650942065e+01 2.1735524881365507e+00 2 -1 0
11414 1 2 5.9999999999999998e-02 6.7155588774947486e+00 6.7612447022092880e+01 4.8372183384687908e+00 2 0 0
22353 1 2 5.9999999999999998e-02 7.6936629807715535e+00 6.5226012767835485e+01 2.8406548949939614e+00 2 -1 0
22354 1 2 5.9999999999999998e-02 7.1892362721123728e+00 6.5082183187042119e+01 1.2309140542242907e+00 2 -1 0
12089 1 3 8.0000000000000002e-02 9.6262241911498112e+00 6.7424558034303402e+01 3.9716182705415060e+00 2 -1 0
11412 1 1 -1.2000000000000000e-01 6.3565454171461910e+00 6.7169216805286396e+01 5.7668834643671314e+00 2 0 0
12092 1 4 -5.0000000000000000e-01 1.0052681429098273e+01 6.6063255617918713e+01 3.7322345048418750e+00 2 -1 0
12094 1 2 5.9999999999999998e-02 8.6379527022622931e+00 6.7467068569129353e+01 3.6802070297335265e+00 2 -1 0
22381 1 7 -5.0000000000000000e-01 7.3544125060459695e+00 6.7750617796834661e+01 1.1453145882566413e+00 2 -1 0
12095 1 5 5.0000000000000000e-01 1.0467945681193813e+01 6.5271823960042823e+01 4.7275019951971284e+00 2 -1 0
12120 1 6 2.9999999999999999e-01 9.8743480399430315e+00 6.5630891943314097e+01 2.8162841636177065e+00 2 -1 0
12093 1 2 5.9999999999999998e-02 9.6181555120581361e+00 6.7676758676188257e+01 5.0572379382249304e+00 2 -1 0
11418 1 2 5.9999999999999998e-02 7.6405026930051001e+00 6.5408520944785636e+01 5.6071987297098893e+00 2 0 0
34133 1 2 5.9999999999999998e-02 6.2677736981456453e+00 8.0817817618619515e+01 2.1148807868180011e+01 -1 0 0
15443 1 2 5.9999999999999998e-02 1.1692976679758003e+00 7.1116441634292215e+01 4.4686344567332759e+00 1 -3 0
15451 1 2 5.9999999999999998e-02 2.0673769557304742e+00 6.8230073704082727e+01 3.7188973060916131e+00 1 -3 0
15440 1 1 -1.2000000000000000e-01 9.0364967679131081e-01 7.1574353364171571e+01 3.5088043834552987e+00 1 -3 0
22359 1 2 5.9999999999999998e-02 4.7259287395676806e+00 6.8589546010119662e+01 2.9557599001136521e+00 2 -1 0
22358 1 2 5.9999999999999998e-02 4.6222654021067022e+00 6.8861768952709369e+01 1.2264695205218172e+00 2 -1 0
22365 1 2 5.9999999999999998e-02 4.3428999692021515e+00 7.1289061457870190e+01 3.0944286187135575e+00 2 -1 0
15444 1 1 -1.2000000000000000e-01 8.5052873261191697e-01 6.9260012568762235e+01 2.2532241537838229e+00 1 -3 0
15442 1 2 5.9999999999999998e-02 1.8742585517960271e+00 7.1763194688394591e+01 3.0312484044444816e+00 1 -3 0
15449 1 2 5.9999999999999998e-02 1.8849825041290198e+00 6.9668156665364322e+01 1.9661234741309683e+00 1 -3 0
22364 1 2 5.9999999999999998e-02 4.3774266329999527e+00 7.1230677075633281e+01 1.3534990098834629e+00 2 -1 0
22360 1 1 -1.2000000000000000e-01 5.0743258118063235e+00 7.1272171274383496e+01 2.2501380871891952e+00 2 -1 0
22356 1 1 -1.2000000000000000e-01 5.3051955380922893e+00 6.8689566038191487e+01 2.0532473014758588e+00 2 -1 0
35154 1 2 5.9999999999999998e-02 3.5494376389388633e+00 7.2503182838314999e+01 5.4532955941405605e+00 -2 0 0
15447 1 1 -1.2000000000000000e-01 1.0370477919957799e+00 6.8171148656641961e+01 3.4256590624490535e+00 1 -3 0
15448 1 2 5.9999999999999998e-02 4.2843725897398505e-01 6.8843866536616957e+01 1.3481446102595633e+00 1 -3 0
15441 1 1 -1.2000000000000000e-01 7.8047200221124213e-02 7.0536230486912970e+01 2.6907250436680399e+00 1 -3 0
22363 1 1 -1.2000000000000000e-01 5.8851599914200152e+00 7.2563003540583509e+01 2.2718337475042256e+00 2 -1 0
22382 1 7 -5.0000000000000000e-01 3.7847336658128681e+00 7.3566698363988010e+01 2.1858374056765792e+00 2 -1 0
15452 1 2 5.9999999999999998e-02 3.7864283920618697e-01 6.8430707958660733e+01 4.2904333973978144e+00 1 -3 0
35153 1 2 5.9999999999999998e-02 4.9303709758920480e+00 7.3676730479026190e+01 5.5971156808381117e+00 -2 0 0
35152 1 1 -1.2000000000000000e-01 5.4051706938910415e+00 7.1515101607673046e+01 5.8967971183284202e+00 -2 0 0
22366 1 5 5.0000000000000000e-01 5.0045935010847842e+00 7.3729459372399177e+01 2.3096061915458974e+00 2 -1 0
15464 1 6 2.9999999999999999e-01 1.7816360271091951e+00 7.3796743409514505e+01 2.3980453835205013e+00 1 -3 0
15436 1 4 -5.0000000000000000e-01 8.1174940932752448e-01 7.3901587798831585e+01 2.7515434348777159e+00 1 -3 0
35157 1 2 5.9999999999999998e-02 5.6388389273879866e+00 7.1299598909095650e+01 4.8397582605576774e+00 -2 0 0
15439 1 5 5.0000000000000000e-01 2.2100775582257787e-01 7.2908146643803462e+01 3.4590651538007973e+00 1 -3 0
22357 1 1 -1.2000000000000000e-01 6.0000728872995674e+00 7.0004296281364404e+01 2.2401710752266748e+00 2 -1 0
11409 1 2 5.9999999999999998e-02 2.5225390283699745e+00 6.8969337320951510e+01 5.6296351612975863e+00 2 0 0
22368 1 2 5.9999999999999998e-02 6.4173444516857892e+00 7.2500047882088495e+01 1.2615293987590415e+00 2 -1 0
22367 1 2 5.9999999999999998e-02 6.6006780597496455e+00 7.2565216705521578e+01 3.1089200263043124e+00 2 -1 0
22362 1 2 5.9999999999999998e-02 6.6785856268046366e+00 7.0231692792395080e+01 1.4214124457293382e+00 2 -1 0
22361 1 2 5.9999999999999998e-02 6.6086594674735082e+00 7.0090075134785266e+01 3.1198467320820984e+00 2 -1 0
12088 1 2 5.9999999999999998e-02 9.8229019707281804e+00 6.9946005088746048e+01 4.6421070345798787e+00 2 -1 0
12077 1 2 5.9999999999999998e-02 1.0368294162625226e+01 7.2634373988169187e+01 4.4462939147875700e+00 2 -1 0
12087 1 2 5.9999999999999998e-02 9.0699746741108314e+00 7.0128197344262631e+01 3.0870653154901198e+00 2 -1 0
12085 1 1 -1.2000000000000000e-01 1.0017113928885358e+01 6.9872799093275987e+01 3.5467821389173464e+00 2 -1 0
12078 1 2 5.9999999999999998e-02 1.0004636269100583e+01 7.2761184667895805e+01 2.6404111910392309e+00 2 -1 0
12073 1 1 -1.2000000000000000e-01 1.0731654747833437e+01 7.2406885405539512e+01 3.4029371993472894e+00 2 -1 0
12086 1 1 -1.2000000000000000e-01 1.0433293824986427e+01 6.8458783945244463e+01 3.1660186597296964e+00 2 -1 0
12090 1 2 5.9999999999999998e-02 1.0375818118152081e+01 6.8441509109257524e+01 2.0456864599561420e+00 2 -1 0
15430 1 1 -1.2000000000000000e-01 9.7766865894654176e-01 7.6358015951487204e+01 2.3330886120443890e+00 1 -3 0
15420 1 1 -1.2000000000000000e-01 1.1447602900592910e+00 7.8869543553482046e+01 2.4630165748127775e+00 1 -3 0
15435 1 2 5.9999999999999998e-02 1.5505742992595346e+00 7.6313860275941792e+01 3.2642111453468448e+00 1 -3 0
15423 1 2 5.9999999999999998e-02 1.5063545806238439e+00 7.8802023783330412e+01 3.4526593876231622e+00 1 -3 0
22373 1 2 5.9999999999999998e-02 4.0871528311972209e+00 7.6019673067897358e+01 3.2732956615466438e+00 2 -1 0
22378 1 2 5.9999999999999998e-02 4.2565794020609671e+00 7.8486595354519963e+01 1.6725903943858811e+00 2 -1 0
22372 1 2 5.9999999999999998e-02 4.3604359502147032e+00 7.6227631354096886e+01 1.6178708529197792e+00 2 -1 0
15424 1 2 5.9999999999999998e-02 1.9364764906556007e+00 7.8917651415477465e+01 1.7413147148600321e+00 1 -3 0
15434 1 2 5.9999999999999998e-02 1.7886078219516544e+00 7.6311139850719442e+01 1.5535755371610271e+00 1 -3 0
22370 1 3 8.0000000000000002e-02 4.8926200153540176e+00 7.6189900427755205e+01 2.5095220800220375e+00 2 -1 0
22377 1 2 5.9999999999999998e-02 4.4210625658493594e+00 7.8828187319079149e+01 3.4858028663763712e+00 2 -1 0
22374 1 1 -1.2000000000000000e-01 4.9728831561309219e+00 7.8649981377129308e+01 2.5008453452095725e+00 2 -1 0
22369 1 4 -5.0000000000000000e-01 5.5497256755590918e+00 7.4941471646542254e+01 2.4157697111597138e+00 2 -1 0
15429 1 1 -1.2000000000000000e-01 2.1458699855047203e-01 7.7666434844781932e+01 2.2814003811754664e+00 1 -3 0
15600 1 2 5.9999999999999998e-02 4.5461625125844476e+00 7.7000604894935123e+01 5.2510540363394034e+00 1 -3 0
22371 1 1 -1.2000000000000000e-01 5.7754467053725547e+00 7.7406462393382355e+01 2.4950498698800487e+00 2 -1 0
22383 1 1 -1.2000000000000000e-01 5.8515461170203720e+00 7.9802304275070938e+01 2.2362468513755771e+00 2 -1 0
15433 1 3 8.0000000000000002e-02 1.2386965991209006e-01 7.5090868655625158e+01 2.4041844343064502e+00 1 -3 0
15602 1 5 5.0000000000000000e-01 4.8217413524320714e+00 7.9841859365576028e+01 5.9789648544365583e+00 1 -3 0
15594 1 2 5.9999999999999998e-02 6.4182145936548380e+00 7.5139869422466361e+01 5.3718793099286888e+00 1 -3 0
22376 1 2 5.9999999999999998e-02 6.1545639060423349e+00 7.7554836744420996e+01 1.4824934681762525e+00 2 -1 0
22375 1 2 5.9999999999999998e-02 6.5656692849538860e+00 7.7259572564122152e+01 3.2489659452890129e+00 2 -1 0
22379 1 6 2.9999999999999999e-01 6.5494479634166565e+00 7.5046947775259483e+01 2.5637135520482466e+00 2 -1 0
15617 1 7 -5.0000000000000000e-01 8.7354014269590614e+00 7.5233683065594590e+01 4.9851544554550253e+00 1 -3 0
12081 1 6 2.9999999999999999e-01 1.0639270495202693e+01 7.4700110056565734e+01 3.0903866926347732e+00 2 -1 0
22386 1 2 5.9999999999999998e-02 6.3979524896740241e+00 7.9979961018740397e+01 3.1569682624867159e+00 2 -1 0
22385 1 2 5.9999999999999998e-02 6.5120495498415165e+00 7.9613808597224590e+01 1.4160654077593382e+00 2 -1 0
12067 1 2 5.9999999999999998e-02 1.0477421821348761e+01 7.8661136315448061e+01 3.4600037454118309e+00 2 -1 0
12069 1 2 5.9999999999999998e-02 1.0483757504218971e+01 7.6682079983258461e+01 2.1718367191496117e+00 2 -1 0
12066 1 2 5.9999999999999998e-02 1.0639302940378609e+01 7.7217207118681770e+01 4.5890874868158580e+00 2 -1 0
15598 1 2 5.9999999999999998e-02 6.8202340818355385e+00 7.7504988688151727e+01 5.3381375762067815e+00 1 -3 0
15417 1 1 -1.2000000000000000e-01 3.4778090727585848e-01 8.0206229003034252e+01 2.5257284948623333e+00 1 -3 0
15618 1 7 -5.0000000000000000e-01 4.0601840320154503e+00 8.0650137603657143e+01 5.4210574934652742e+00 1 -3 0
15612 1 2 5.9999999999999998e-02 8.2430842998975251e+00 8.0624045540632466e+01 4.3010248477768060e+00 1 -3 0
15611 1 2 5.9999999999999998e-02 8.7554361209999865e+00 8.0755037477369768e+01 5.9844114533202175e+00 1 -3 0
11406 1 2 5.9999999999999998e-02 2.0037406274183298e+00 6.6506948876751295e+01 6.2229554512160838e+00 2 0 0
11395 1 2 5.9999999999999998e-02 8.4795324583174481e-01 6.6037316078908177e+01 9.6618653370952927e+00 2 0 0
11401 1 1 -1.2000000000000000e-01 2.3437688297461499e+00 6.6717642384016784e+01 8.2986132281808302e+00 2 0 0
11392 1 1 -1.2000000000000000e-01 1.4620086396867631e+00 6.5585272964429123e+01 8.8822250265468128e+00 2 0 0
11403 1 2 5.9999999999999998e-02 3.3307753437871486e+00 6.6396700474021145e+01 8.1337017693390941e+00 2 0 0
35173 1 2 5.9999999999999998e-02 5.2149376754944656e+00 6.6674645700353295e+01 1.0856594385347446e+01 -2 0 0
11404 1 2 5.9999999999999998e-02 2.2883425898214509e+00 6.7580563749577365e+01 8.9765565036199160e+00 2 0 0
11396 1 2 5.9999999999999998e-02 6.9485040139100862e-01 6.5168709754548217e+01 8.1844097870475423e+00 2 0 0
11402 1 1 -1.2000000000000000e-01 1.8086392502985469e+00 6.7298872076879931e+01 6.9413451329999196e+00 2 0 0
35169 1 1 -1.2000000000000000e-01 5.9252520301657698e+00 6.6997965385271741e+01 1.1595085522074335e+01 -2 0 0
11393 1 2 5.9999999999999998e-02 2.6986205137466479e+00 6.4964477456639870e+01 1.0426353021768639e+01 2 0 0
11421 1 2 5.9999999999999998e-02 5.5635282230305032e+00 6.5586323452547305e+01 7.9806951572437379e+00 2 0 0
11407 1 2 5.9999999999999998e-02 6.9033364597373803e-01 6.7460648014065697e+01 6.9565033765629130e+00 2 0 0
11413 1 1 -1.2000000000000000e-01 6.6819588174628723e+00 6.5713835639510194e+01 6.0473583910860675e+00 2 0 0
11416 1 1 -1.2000000000000000e-01 6.5939866057479204e+00 6.5531908870729964e+01 7.5957008289788437e+00 2 0 0
11420 1 2 5.9999999999999998e-02 6.9235463671328885e+00 6.6344762784859867e+01 8.2240508673927391e+00 2 0 0
15566 1 2 5.9999999999999998e-02 9.6472891061110548e+00 6.6225295084040198e+01 1.0160305111362964e+01 1 -3 0
35170 1 2 5.9999999999999998e-02 7.0179799422039570e+00 6.7594282835398516e+01 9.7868513328002873e+00 -2 0 0
15565 1 2 5.9999999999999998e-02 1.0346294779700500e+01 6.5868957819920880e+01 8.6364212872634045e+00 1 -3 0
15561 1 1 -1.2000000000000000e-01 1.0569549366592938e+01 6.6385425471734948e+01 9.5744073541583639e+00 1 -3 0
35174 1 2 5.9999999999999998e-02 6.4743846260874438e+00 6.6049954637252796e+01 1.1654339065360245e+01 -2 0 0
35151 1 1 -1.2000000000000000e-01 4.4658915102869807e+00 7.2737779680662968e+01 6.0540760807854905e+00 -2 0 0
35156 1 2 5.9999999999999998e-02 4.9281059791052728e+00 7.0596097452600503e+01 6.2471836519750088e+00 -2 0 0
11408 1 4 -5.0000000000000000e-01 4.2295046832904166e+00 6.8205263101625320e+01 6.5340617191001664e+00 2 0 0
35168 1 2 5.9999999999999998e-02 5.3233003653821287e+00 6.9308943756447917e+01 1.0480470697616658e+01 -2 0 0
11436 1 6 2.9999999999999999e-01 4.7632883419757679e+00 6.8621233472585274e+01 7.2880482223283334e+00 2 0 0
35247 1 2 5.9999999999999998e-02 5.3366341930667638e-01 6.8456065399156842e+01 1.0202939463396062e+01 -2 0 0
11405 1 3 8.0000000000000002e-02 2.7981255821805906e+00 6.8492051959412237e+01 6.6176357168465882e+00 2 0 0
11410 1 2 5.9999999999999998e-02 2.6771326472676655e+00 6.9216196347701967e+01 7.3643799518858213e+00 2 0 0
35240 1 2 5.9999999999999998e-02 2.3101079422459261e+00 7.1144902169848578e+01 9.8956098470108671e+00 -2 0 0
35142 1 1 -1.2000000000000000e-01 3.8983198876205392e+00 7.3039668226569873e+01 7.4375939691716324e+00 -2 0 0
35145 1 2 5.9999999999999998e-02 3.7237288536113309e+00 7.2158824868374623e+01 7.9366701786056222e+00 -2 0 0
35238 1 1 -1.2000000000000000e-01 2.4877893098208728e+00 7.0503663184098997e+01 1.0784328016624258e+01 -2 0 0
35241 1 2 5.9999999999999998e-02 2.8536177357035921e+00 6.9533753332338151e+01 1.0604893277441395e+01 -2 0 0
35146 1 2 5.9999999999999998e-02 4.7747101740763860e+00 7.3537737276762357e+01 7.9024322881860130e+00 -2 0 0
35140 1 2 5.9999999999999998e-02 1.6924246754897836e+00 7.3425015944728898e+01 9.4487655896836582e+00 -2 0 0
35239 1 1 -1.2000000000000000e-01 1.0959768445466496e+00 7.0266945750000716e+01 1.1334991374287990e+01 -2 0 0
35242 1 1 -1.2000000000000000e-01 9.1229784989833626e-02 6.9441774053268560e+01 1.0490450430370480e+01 -2 0 0
35143 1 2 5.9999999999999998e-02 1.9091586845828172e+00 7.3783832591135365e+01 6.7820841682748476e+00 -2 0 0
35244 1 2 5.9999999999999998e-02 4.8657327063113254e-01 7.1233868176664828e+01 1.1456372492916143e+01 -2 0 0
35237 1 5 5.0000000000000000e-01 3.3274371926996933e+00 7.1367617097421643e+01 1.1720381005586397e+01 -2 0 0
35263 1 7 -5.0000000000000000e-01 3.4859367412130298e+00 7.2535333799239780e+01 1.1488043136733884e+01 -2 0 0
34177 1 2 5.9999999999999998e-02 1.0854175634599670e+00 7.3649462089814833e+01 1.1710416561070016e+01 -1 0 0
35139 1 1 -1.2000000000000000e-01 2.7316955327657011e+00 7.4008922550909006e+01 7.5044185902944553e+00 -2 0 0
35187 1 7 -5.0000000000000000e-01 6.1511249792556510e+00 6.9517273619092109e+01 7.9644211386996941e+00 -2 0 0
35159 1 2 5.9999999999999998e-02 7.4950645015428794e+00 7.0907409456209791e+01 6.0963978181688967e+00 -2 0 0
11415 1 2 5.9999999999999998e-02 6.6942944713488179e+00 6.7833956840193267e+01 6.5620556272500501e+00 2 0 0
35171 1 2 5.9999999999999998e-02 7.8454071577254334e+00 6.8005133102607743e+01 1.1325287753705005e+01 -2 0 0
35166 1 1 -1.2000000000000000e-01 6.8822837200688287e+00 6.8024964585399445e+01 1.0825348608918524e+01 -2 0 0
35163 1 1 -1.2000000000000000e-01 6.3407681373584008e+00 6.9389259741807237e+01 1.0802744955345702e+01 -2 0 0
35160 1 2 5.9999999999999998e-02 7.1342171834092056e+00 7.2786978653067976e+01 6.2333310676250813e+00 -2 0 0
15584 1 2 5.9999999999999998e-02 9.7582251316592892e+00 7.2988787564125019e+01 7.3813021469087241e+00 1 -3 0
35165 1 2 5.9999999999999998e-02 7.1801344190087670e+00 7.1263085647692904e+01 1.0573040234267111e+01 -2 0 0
35155 1 3 8.0000000000000002e-02 6.8044599332798450e+00 7.1742577068895798e+01 6.5171248755504676e+00 -2 0 0
35186 1 6 2.9999999999999999e-01 7.4104718775235829e+00 7.2319633041946702e+01 8.4779790048446717e+00 -2 0 0
35161 1 5 5.0000000000000000e-01 6.7741716121045084e+00 7.0428037041375859e+01 8.5334444321575980e+00 -2 0 0
35158 1 4 -5.0000000000000000e-01 7.0290546287504005e+00 7.1596239807314973e+01 7.9041580579185293e+00 -2 0 0
35164 1 2 5.9999999999999998e-02 8.1951354048878109e+00 7.0027766726898747e+01 9.9258940042503632e+00 -2 0 0
35162 1 1 -1.2000000000000000e-01 7.1782499769828032e+00 7.0328486061679541e+01 9.9709853286054528e+00 -2 0 0
35121 1 2 5.9999999999999998e-02 9.5718308176369575e+00 7.2116373159874172e+01 1.0219534881710201e+01 -2 0 0
15573 1 2 5.9999999999999998e-02 9.9509120908775976e+00 7.0380899064857772e+01 6.8757130173672438e+00 1 -3 0
35117 1 3 8.0000000000000002e-02 9.7667711657694074e+00 7.2358642015191364e+01 1.1267353042642283e+01 -2 0 0
35149 1 7 -5.0000000000000000e-01 8.3479039313572994e+00 7.3890499581923279e+01 9.4091973522071282e+00 -2 0 0
35120 1 4 -5.0000000000000000e-01 9.5797247083466370e+00 7.3784131627945001e+01 1.1309518620592247e+01 -2 0 0
35122 1 2 5.9999999999999998e-02 9.0025186144590617e+00 7.1835913653984875e+01 1.1790277209254587e+01 -2 0 0
35167 1 2 5.9999999999999998e-02 6.2896409416080203e+00 6.9930771311193936e+01 1.1768329391722851e+01 -2 0 0
15574 1 2 5.9999999999999998e-02 1.0429963092215557e+01 7.0541239224921057e+01 8.5869337582069996e+00 1 -3 0
15580 1 7 -5.0000000000000000e-01 1.0768503961976281e+01 6.8655384742554375e+01 1.0066806101032782e+01 1 -3 0
35147 1 6 2.9999999999999999e-01 3.5767116179801191e+00 7.4072855007828608e+01 1.0529886851171742e+01 -2 0 0
35138 1 3 8.0000000000000002e-02 2.2869177052108429e+00 7.4235640368869937e+01 8.9380947147295569e+00 -2 0 0
36831 1 2 5.9999999999999998e-02 1.4541250039822897e+00 7.8281823833068927e+01 1.0893671443251826e+01 -4 0 0
15596 1 1 -1.2000000000000000e-01 4.8355332093438390e+00 7.7279634028281478e+01 6.2639290401087342e+00 1 -3 0
35141 1 2 5.9999999999999998e-02 1.5667152102361639e+00 7.5034237710746183e+01 8.8880980492709654e+00 -2 0 0
35137 1 4 -5.0000000000000000e-01 3.3253718472739786e+00 7.4737517413541624e+01 9.8031560632320662e+00 -2 0 0
35132 1 2 5.9999999999999998e-02 5.9309671904976069e+00 7.4637466834749389e+01 1.0827873221335061e+01 -2 0 0
35144 1 2 5.9999999999999998e-02 3.1297399295734682e+00 7.4926613458018650e+01 7.2128640534618045e+00 -2 0 0
15601 1 2 5.9999999999999998e-02 4.4919150960696115e+00 7.6538535729833484e+01 6.9410247591287098e+00 1 -3 0
15603 1 2 5.9999999999999998e-02 3.1903804623907264e+00 7.8730732540681643e+01 6.5664581588788238e+00 1 -3 0
36858 1 6 2.9999999999999999e-01 1.9420288143312985e+00 7.8590064413014943e+01 8.6692431747584902e+00 -4 0 0
35134 1 5 5.0000000000000000e-01 3.7658193602367618e+00 7.5977374781921569e+01 9.8286041235088710e+00 -2 0 0
35150 1 7 -5.0000000000000000e-01 3.5246968802429368e+00 7.6835634855855673e+01 8.9520254508008215e+00 -2 0 0
15599 1 1 -1.2000000000000000e-01 4.2668167697552990e+00 7.8656735925072226e+01 6.6961328627343466e+00 1 -3 0
15604 1 2 5.9999999999999998e-02 4.5333149757765971e+00 7.8807253538040356e+01 7.7377610403106809e+00 1 -3 0
35131 1 1 -1.2000000000000000e-01 4.6919270347125508e+00 7.6460718677275210e+01 1.0966884777907589e+01 -2 0 0
35128 1 1 -1.2000000000000000e-01 5.9775457817959712e+00 7.5722418227126695e+01 1.1114202892760575e+01 -2 0 0
35136 1 2 5.9999999999999998e-02 4.9223877203147133e+00 7.7486268775904406e+01 1.0698712768228095e+01 -2 0 0
36840 1 2 5.9999999999999998e-02 9.5404027771369215e-01 7.6289849335062982e+01 6.7517957233152597e+00 -4 0 0
36826 1 2 5.9999999999999998e-02 3.6610653906499961e+00 7.9111358114319543e+01 1.0314861636300007e+01 -4 0 0
36815 1 2 5.9999999999999998e-02 5.8262808868337315e+00 7.9668965705620280e+01 9.4785325324961498e+00 -4 0 0
36825 1 2 5.9999999999999998e-02 3.5410314128531621e+00 7.9738588509038976e+01 1.1950466423289708e+01 -4 0 0
36827 1 3 8.0000000000000002e-02 1.0442506640866858e+00 7.9119704117922907e+01 1.0423966313438481e+01 -4 0 0
36837 1 2 5.9999999999999998e-02 1.0267690409478614e+00 7.8677430791422466e+01 6.3585586541520733e+00 -4 0 0
36830 1 4 -5.0000000000000000e-01 1.0307051102320213e+00 7.8788273878147550e+01 9.0536688525815716e+00 -4 0 0
36823 1 1 -1.2000000000000000e-01 3.3800559567333375e+00 7.9955820840741325e+01 1.0859221183054860e+01 -4 0 0
34176 1 2 5.9999999999999998e-02 3.6067956471309487e-01 7.5088137658122179e+01 1.1203394490024435e+01 -1 0 0
35205 1 2 5.9999999999999998e-02 8.0148194320287658e+00 7.4653680589480828e+01 1.9049832255585208e+01 -2 0 0
35135 1 2 5.9999999999999998e-02 4.1382143363353663e+00 7.6366254238164842e+01 1.1906779245449489e+01 -2 0 0
36834 1 1 -1.2000000000000000e-01 1.3479641933512029e-01 7.8279932914370349e+01 6.8352246556215981e+00 -4 0 0
34174 1 1 -1.2000000000000000e-01 3.4784226843523441e-01 7.4396122315625135e+01 1.1998446655157249e+01 -1 0 0
34129 1 3 8.0000000000000002e-02 6.2442599700550563e+00 7.9886246975239985e+01 2.0566143724311200e+01 -1 0 0
15591 1 5 5.0000000000000000e-01 8.3496741729468944e+00 7.5517252423635298e+01 6.0964823596362354e+00 1 -3 0
15592 1 1 -1.2000000000000000e-01 6.8410812197489586e+00 7.5635788240914437e+01 6.3238166532438722e+00 1 -3 0
15593 1 1 -1.2000000000000000e-01 6.3973548780495433e+00 7.7086445206561066e+01 6.2441441791465504e+00 1 -3 0
35130 1 2 5.9999999999999998e-02 6.8202279666014389e+00 7.6063468169146944e+01 9.3479459927951591e+00 -2 0 0
35129 1 2 5.9999999999999998e-02 7.1575085250386952e+00 7.7469593788488140e+01 1.0368614342306522e+01 -2 0 0
35125 1 1 -1.2000000000000000e-01 7.1387351532877545e+00 7.6372139423999101e+01 1.0335676895714931e+01 -2 0 0
15595 1 2 5.9999999999999998e-02 6.6141924993349752e+00 7.5048098210600799e+01 7.2695619029150604e+00 1 -3 0
15597 1 2 5.9999999999999998e-02 6.8357412317119124e+00 7.7771715305108529e+01 6.9778126142928780e+00 1 -3 0
35123 1 5 5.0000000000000000e-01 8.8299455746033608e+00 7.4437590249880131e+01 1.0376200882313359e+01 -2 0 0
35127 1 2 5.9999999999999998e-02 9.2382937748339824e+00 7.6425803998970224e+01 9.9869314809055041e+00 -2 0 0
35124 1 1 -1.2000000000000000e-01 8.5765452189576248e+00 7.5936872865320638e+01 1.0681319831405062e+01 -2 0 0
15616 1 6 2.9999999999999999e-01 8.6475207630276962e+00 7.5718739353493660e+01 8.0825349541934894e+00 1 -3 0
15588 1 4 -5.0000000000000000e-01 9.1283996493333248e+00 7.5600588129439103e+01 7.1940522093033152e+00 1 -3 0
36800 1 1 -1.2000000000000000e-01 1.0709470490701202e+01 7.9287680254895051e+01 1.0413507893715543e+01 -4 0 0
15585 1 3 8.0000000000000002e-02 1.0618631058300862e+01 7.5589635734447057e+01 7.3153026870743902e+00 1 -3 0
36804 1 2 5.9999999999999998e-02 1.0461453970162909e+01 7.8235369497801543e+01 1.0059685403573313e+01 -4 0 0
35126 1 2 5.9999999999999998e-02 8.8885385531927632e+00 7.6317086331164191e+01 1.1598461306116803e+01 -2 0 0
36822 1 7 -5.0000000000000000e-01 8.1767460341821678e+00 7.9472880697526136e+01 8.3390443927743583e+00 -4 0 0
15615 1 6 2.9999999999999999e-01 6.7511004666246999e+00 7.9684511418506986e+01 6.6142429931377063e+00 1 -3 0
36805 1 2 5.9999999999999998e-02 9.9677108570786519e+00 7.9413517055838838e+01 1.1216931482131649e+01 -4 0 0
35148 1 6 2.9999999999999999e-01 1.0038124820633321e+01 7.4337739674143535e+01 1.2061035746418305e+01 -2 0 0
36824 1 1 -1.2000000000000000e-01 1.9067140375447904e+00 8.0300292955327038e+01 1.0845366537538947e+01 -4 0 0
15605 1 4 -5.0000000000000000e-01 6.0733542562623652e+00 8.0232345611877392e+01 6.1657184111022447e+00 1 -3 0
36811 1 1 -1.2000000000000000e-01 5.8352234930931006e+00 8.0562974393365835e+01 1.0103102149460875e+01 -4 0 0
36828 1 2 5.9999999999999998e-02 1.6521787258918894e+00 8.0799408252602234e+01 1.1785205068819282e+01 -4 0 0
36816 1 2 5.9999999999999998e-02 6.2434414726751832e+00 8.0399501906931675e+01 1.1101528123310617e+01 -4 0 0
36803 1 1 -1.2000000000000000e-01 1.0331470164478231e+01 8.0288331204760894e+01 9.2713303965789677e+00 -4 0 0
36806 1 5 5.0000000000000000e-01 8.7444674278019878e+00 8.0321521932929258e+01 8.9995198296260099e+00 -4 0 0
34096 1 2 5.9999999999999998e-02 2.1518764368807330e-01 6.6819504155787044e+01 1.5240842732750055e+01 -1 0 0
34092 1 2 5.9999999999999998e-02 1.1504166598215808e+00 6.6764024615512994e+01 1.2243675428926650e+01 -1 0 0
34088 1 1 -1.2000000000000000e-01 7.5524260872546811e-01 6.6284967531130192e+01 1.3169081239127564e+01 -1 0 0
34090 1 2 5.9999999999999998e-02 2.5138388899449020e+00 6.5833671781579199e+01 1.4217908743032556e+01 -1 0 0
35172 1 5 5.0000000000000000e-01 5.1937484314272018e+00 6.7474956084843470e+01 1.2814729679172832e+01 -2 0 0
34091 1 3 8.0000000000000002e-02 2.5025548279355875e-01 6.7280672919596498e+01 1.4267945407875978e+01 -1 0 0
34087 1 1 -1.2000000000000000e-01 1.7786444405282227e+00 6.5260002706773449e+01 1.3676964334910149e+01 -1 0 0
34086 1 7 -5.0000000000000000e-01 3.1625647247369404e+00 6.6860447995953507e+01 1.7748244300769592e+01 -1 0 0
35175 1 4 -5.0000000000000000e-01 5.7690513863217943e+00 6.7201724675955418e+01 1.4000198943978786e+01 -2 0 0
34070 1 5 5.0000000000000000e-01 2.1020042669227914e+00 6.6262711147543229e+01 1.7916399694792251e+01 -1 0 0
34073 1 4 -5.0000000000000000e-01 1.9025127433440672e+00 6.5065896652600244e+01 1.7385427374428048e+01 -1 0 0
35179 1 2 5.9999999999999998e-02 4.6896924964491307e+00 6.6811949906264104e+01 1.5504163464729741e+01 -2 0 0
34076 1 2 5.9999999999999998e-02 3.5780666085596078e+00 6.4938775816573568e+01 1.5939538764049496e+01 -1 0 0
35176 1 3 8.0000000000000002e-02 5.2036163346314748e+00 6.7731631728924512e+01 1.5230958287657412e+01 -2 0 0
34089 1 2 5.9999999999999998e-02 2.3845257653801548e+00 6.4834890394756343e+01 1.2935648614883348e+01 -1 0 0
22305 1 7 -5.0000000000000000e-01 1.0423627837445311e+01 6.5201343425353400e+01 1.4086514315833778e+01 2 -1 0
35182 1 2 5.9999999999999998e-02 6.6099280264724989e+00 6.7492035375535778e+01 1.6868329505360926e+01 -2 0 0
22283 1 2 5.9999999999999998e-02 8.9553653301097409e+00 6.6093028927901457e+01 1.6805439534738376e+01 2 -1 0
22280 1 1 -1.2000000000000000e-01 9.5137623562996314e+00 6.5265949243851196e+01 1.6377325768840073e+01 2 -1 0
22282 1 2 5.9999999999999998e-02 1.0240041121236782e+01 6.5143635510377209e+01 1.7105355669905631e+01 2 -1 0
22288 1 2 5.9999999999999998e-02 6.5163021044347778e+00 6.4996213554582567e+01 1.5653619548544626e+01 2 -1 0
35185 1 6 2.9999999999999999e-01 6.6030072884669364e+00 6.6577653484374963e+01 1.4009527118503131e+01 -2 0 0
22279 1 5 5.0000000000000000e-01 1.0388386595650925e+01 6.5741101508871012e+01 1.5225684827390277e+01 2 -1 0
22289 1 2 5.9999999999999998e-02 7.6857383556871293e+00 6.4773377769285773e+01 1.4322849823565107e+01 2 -1 0
35188 1 7 -5.0000000000000000e-01 4.1167032183792198e+00 6.8163888273844478e+01 1.2727522231608654e+01 -2 0 0
35262 1 6 2.9999999999999999e-01 3.9724793014666679e+00 6.9793207174861621e+01 1.2949082324657379e+01 -2 0 0
35243 1 2 5.9999999999999998e-02 1.2613825173429281e+00 6.9748220132440480e+01 1.2312397150863850e+01 -2 0 0
34094 1 4 -5.0000000000000000e-01 1.0388579269903011e+00 6.8382447775808345e+01 1.4582891467446748e+01 -1 0 0
34122 1 6 2.9999999999999999e-01 1.9171407148297823e+00 6.8275428024677183e+01 1.4263383392958678e+01 -1 0 0
35178 1 2 5.9999999999999998e-02 4.3960242519050832e+00 6.8404572104224570e+01 1.5002152416505547e+01 -2 0 0
34101 1 2 5.9999999999999998e-02 1.3605037241066569e+00 7.1466246838718476e+01 1.5324579812280955e+01 -1 0 0
34098 1 1 -1.2000000000000000e-01 1.7663858036324172e+00 7.0441336400340461e+01 1.5442960928854486e+01 -1 0 0
35234 1 4 -5.0000000000000000e-01 3.9808095878246803e+00 7.0836377848579261e+01 1.2789423247084645e+01 -2 0 0
34099 1 1 -1.2000000000000000e-01 2.4379881125797076e+00 7.0314938666389907e+01 1.6867454864806671e+01 -1 0 0
34104 1 2 5.9999999999999998e-02 2.8874726981950776e+00 6.9305295726591751e+01 1.7048490755068098e+01 -1 0 0
35231 1 3 8.0000000000000002e-02 4.6187687660375740e+00 7.1698771565204794e+01 1.3761411067948560e+01 -2 0 0
34106 1 2 5.9999999999999998e-02 4.0016402085570757e+00 7.1665780616747611e+01 1.6309644706771177e+01 -1 0 0
34100 1 2 5.9999999999999998e-02 2.5412395279411188e+00 7.0330063726793256e+01 1.4627337441480567e+01 -1 0 0
34097 1 5 5.0000000000000000e-01 6.8935749412668923e-01 6.9445482163075468e+01 1.5274725704164593e+01 -1 0 0
35236 1 2 5.9999999999999998e-02 3.9376472809862331e+00 7.2398067252584283e+01 1.4174046807217101e+01 -2 0 0
34102 1 1 -1.2000000000000000e-01 3.2998794539876322e+00 7.1539026903060616e+01 1.7212580299926575e+01 -1 0 0
34107 1 2 5.9999999999999998e-02 2.8150742370354846e+00 7.2594052672484892e+01 1.7265782173070647e+01 -1 0 0
34103 1 2 5.9999999999999998e-02 1.7115787176675454e+00 7.0272541644293312e+01 1.7689135520381825e+01 -1 0 0
35232 1 2 5.9999999999999998e-02 5.9159545799730049e+00 7.3066390378333452e+01 1.2566735021858539e+01 -2 0 0
35181 1 2 5.9999999999999998e-02 5.6127480296547620e+00 6.8744605873984838e+01 1.7196230661371494e+01 -2 0 0
35235 1 2 5.9999999999999998e-02 4.7056924323778651e+00 7.0966534061052130e+01 1.4520024962745262e+01 -2 0 0
35228 1 1 -1.2000000000000000e-01 5.9437242723141868e+00 7.2365344692936674e+01 1.3446772828466109e+01 -2 0 0
35229 1 2 5.9999999999999998e-02 5.5296314590547126e+00 7.3968297057010233e+01 1.4707357767901939e+01 -2 0 0
34198 1 6 2.9999999999999999e-01 2.2669311232704108e+00 7.3603400233294082e+01 1.3442635861828801e+01 -1 0 0
35177 1 1 -1.2000000000000000e-01 6.0699914163889694e+00 6.8283985076814673e+01 1.6336069001844137e+01 -2 0 0
35116 1 2 5.9999999999999998e-02 1.0501097840575969e+01 7.1826698622238553e+01 1.3678971621126943e+01 -2 0 0
35184 1 2 5.9999999999999998e-02 7.8353618313265940e+00 6.8965634410196429e+01 1.5143541400672422e+01 -2 0 0
35233 1 2 5.9999999999999998e-02 6.7424208059598074e+00 7.1626510818683187e+01 1.3291271019300313e+01 -2 0 0
35227 1 1 -1.2000000000000000e-01 6.3652397327299637e+00 7.3244535355196177e+01 1.4710726903078152e+01 -2 0 0
35183 1 2 5.9999999999999998e-02 6.7190707149129221e+00 7.0276301564231531e+01 1.5394532004829193e+01 -2 0 0
35230 1 2 5.9999999999999998e-02 6.2988503966467375e+00 7.2687261299832215e+01 1.5622694522838831e+01 -2 0 0
35180 1 1 -1.2000000000000000e-01 7.1592115898749151e+00 6.9399710044221891e+01 1.5888072494937882e+01 -2 0 0
35190 1 1 -1.2000000000000000e-01 9.0623811889604333e+00 7.0864868772305542e+01 1.6967581184535931e+01 -2 0 0
35195 1 2 5.9999999999999998e-02 8.5674012674947750e+00 7.1760912066066155e+01 1.6477082388212288e+01 -2 0 0
35189 1 1 -1.2000000000000000e-01 7.8667596225316041e+00 6.9933667978371346e+01 1.7175053058538108e+01 -2 0 0
35194 1 2 5.9999999999999998e-02 9.8984069627147200e+00 7.0537054807142695e+01 1.6311508742667051e+01 -2 0 0
35191 1 2 5.9999999999999998e-02 8.3448036844805387e+00 6.9122892815529866e+01 1.7733094096418448e+01 -2 0 0
35192 1 2 5.9999999999999998e-02 7.1105797025402691e+00 7.0448892086836395e+01 1.7824363372562889e+01 -2 0 0
35221 1 2 5.9999999999999998e-02 8.4612853282651272e+00 7.3304833494608346e+01 1.4538294098242247e+01 -2 0 0
34171 1 2 5.9999999999999998e-02 2.8884569438938348e+00 7.4142808703675172e+01 1.5612106117669057e+01 -1 0 0
34170 1 4 -5.0000000000000000e-01 1.9434605255448503e+00 7.4518364798784404e+01 1.3884889095286432e+01 -1 0 0
34173 1 5 5.0000000000000000e-01 9.6032983895096513e-01 7.5145032376044071e+01 1.3171650247927406e+01 -1 0 0
34168 1 2 5.9999999999999998e-02 4.1438056720851879e+00 7.5486896610238261e+01 1.4115544564330355e+01 -1 0 0
34172 1 2 5.9999999999999998e-02 1.7957949862678564e+00 7.5310160826293867e+01 1.5854582205630839e+01 -1 0 0
34164 1 1 -1.2000000000000000e-01 3.7250740217218685e+00 7.5919183303913115e+01 1.4954770367952005e+01 -1 0 0
34163 1 1 -1.2000000000000000e-01 3.2898114195814303e+00 7.7375084290763098e+01 1.4780231694792292e+01 -1 0 0
34166 1 2 5.9999999999999998e-02 2.9876838394893648e+00 7.7706592663606699e+01 1.5793694802684033e+01 -1 0 0
34165 1 2 5.9999999999999998e-02 2.3752788612990141e+00 7.7541815315479553e+01 1.4235557161578930e+01 -1 0 0
34167 1 3 8.0000000000000002e-02 2.5702513712891712e+00 7.5040507339795752e+01 1.5145093496145996e+01 -1 0 0
34169 1 2 5.9999999999999998e-02 4.2277336790097904e+00 7.5769063933287157e+01 1.5864432754325231e+01 -1 0 0
34154 1 1 -1.2000000000000000e-01 4.3933745821250074e+00 7.8169140672523682e+01 1.4184936891925586e+01 -1 0 0
34157 1 2 5.9999999999999998e-02 4.4075117579838183e+00 7.8063370951665490e+01 1.3106709586774452e+01 -1 0 0
34158 1 2 5.9999999999999998e-02 4.0173538027496027e+00 7.9167561509623312e+01 1.4249702443699858e+01 -1 0 0
38449 1 2 5.9999999999999998e-02 9.9563024461946026e-01 7.9469484099359676e+01 1.5752506187496918e+01 -3 0 0
34199 1 7 -5.0000000000000000e-01 4.4646906131131714e-01 7.6211753665182073e+01 1.3495962617626489e+01 -1 0 0
34156 1 2 5.9999999999999998e-02 5.8274038974138955e+00 7.7632218396561669e+01 1.5707765908094730e+01 -1 0 0
34151 1 1 -1.2000000000000000e-01 5.7963122254920378e+00 7.8095392485184021e+01 1.4760448507716761e+01 -1 0 0
38450 1 2 5.9999999999999998e-02 1.6798866207547949e+00 7.9801389440052731e+01 1.4188092380927436e+01 -3 0 0
34152 1 2 5.9999999999999998e-02 6.1581081412410494e+00 8.0041047416554804e+01 1.5496875667054137e+01 -1 0 0
35133 1 2 5.9999999999999998e-02 6.0765262669428965e+00 7.5736432506570580e+01 1.2184118351143971e+01 -2 0 0
35219 1 2 5.9999999999999998e-02 7.7645772206132371e+00 7.4261479233017553e+01 1.6788318067948765e+01 -2 0 0
34155 1 2 5.9999999999999998e-02 6.3402860663305320e+00 7.7410012467028267e+01 1.4073848001442524e+01 -1 0 0
35220 1 2 5.9999999999999998e-02 6.7803037494326954e+00 7.5574103519590992e+01 1.5926806227537474e+01 -2 0 0
35218 1 1 -1.2000000000000000e-01 7.5966949802449140e+00 7.3951846831879010e+01 1.4602193160833545e+01 -2 0 0
35215 1 1 -1.2000000000000000e-01 7.7182972187743353e+00 7.4866515821535231e+01 1.5859283295916814e+01 -2 0 0
35222 1 2 5.9999999999999998e-02 7.6082518222599163e+00 7.4597387973428269e+01 1.3749252210127086e+01 -2 0 0
35214 1 3 8.0000000000000002e-02 9.0471875729949414e+00 7.5699883364092457e+01 1.5768557530586337e+01 -2 0 0
35216 1 2 5.9999999999999998e-02 9.1009436780102870e+00 7.6544955630433279e+01 1.5092105607902893e+01 -2 0 0
35213 1 4 -5.0000000000000000e-01 9.5246694247959205e+00 7.6216714650980222e+01 1.7019545081164523e+01 -2 0 0
34159 1 6 2.9999999999999999e-01 8.1795547492109897e+00 7.8895426535488525e+01 1.5850585401224164e+01 -1 0 0
34150 1 3 8.0000000000000002e-02 6.5638257982390051e+00 7.9502793753324241e+01 1.4682964957733002e+01 -1 0 0
34149 1 4 -5.0000000000000000e-01 7.9758321335496509e+00 7.9407606867763917e+01 1.5069835125605216e+01 -1 0 0
34153 1 2 5.9999999999999998e-02 6.4836162006938869e+00 8.0043592538614689e+01 1.3794594136281352e+01 -1 0 0
35217 1 2 5.9999999999999998e-02 9.9214771337808649e+00 7.5108404011502216e+01 1.5419817719077434e+01 -2 0 0
35223 1 6 2.9999999999999999e-01 1.0265490666321377e+01 7.5763921514446693e+01 1.7410793217530905e+01 -2 0 0
35226 1 7 -5.0000000000000000e-01 7.7362211619271557e+00 7.7509039550361280e+01 1.7385599808719544e+01 -2 0 0
34148 1 2 5.9999999999999998e-02 1.0553710497974919e+01 7.8972670545488995e+01 1.5416746733763935e+01 -1 0 0
34143 1 1 -1.2000000000000000e-01 1.0303404491272913e+01 7.9983266100681675e+01 1.5095758435593343e+01 -1 0 0
35210 1 5 5.0000000000000000e-01 8.8202653606283175e+00 7.7049334080070665e+01 1.7807362339203895e+01 -2 0 0
34142 1 2 5.9999999999999998e-02 9.9118615923521265e+00 7.9474627015600689e+01 1.7865035747920327e+01 -1 0 0
34146 1 5 5.0000000000000000e-01 8.9146084498028664e+00 8.0091221482763601e+01 1.4509961904107586e+01 -1 0 0
38445 1 1 -1.2000000000000000e-01 1.0019656338107810e+00 8.0161230616323977e+01 1.4916689059870784e+01 -3 0 0
38460 1 2 5.9999999999999998e-02 2.8505245100651573e+00 8.0483397750415605e+01 1.6555673789282945e+01 -3 0 0
34137 1 1 -1.2000000000000000e-01 1.0045454563646514e+01 8.0548003931885290e+01 1.7664886270590404e+01 -1 0 0
34162 1 7 -5.0000000000000000e-01 8.7428457269109945e+00 8.0823432142529114e+01 1.3553417198082858e+01 -1 0 0
34138 1 2 5.9999999999999998e-02 7.8989644748440764e+00 8.0745159024202550e+01 1.7216591691746590e+01 -1 0 0
34072 1 2 5.9999999999999998e-02 2.2719684161926090e-01 6.7204596345883758e+01 1.8122295817480115e+01 -1 0 0
34067 1 1 -1.2000000000000000e-01 1.0157830088746931e+00 6.6782667027084628e+01 1.8825080138584713e+01 -1 0 0
35994 1 4 -5.0000000000000000e-01 4.8242110375961476e+00 6.6445545545584267e+01 2.0056510649919208e+01 -3 0 0
36022 1 6 2.9999999999999999e-01 4.3964052906656708e+00 6.6457057461006556e+01 1.9137078169796453e+01 -3 0 0
34069 1 2 5.9999999999999998e-02 2.4891905490767159e+00 6.7635094906099312e+01 2.0211427067038890e+01 -1 0 0
34071 1 2 5.9999999999999998e-02 6.0314014558040652e-01 6.6087273478246217e+01 1.9498026219551505e+01 -1 0 0
35997 1 5 5.0000000000000000e-01 4.9022311969171009e+00 6.5314293712080243e+01 2.0765113449603582e+01 -3 0 0
36023 1 7 -5.0000000000000000e-01 5.3570795769435469e+00 6.5289268029378590e+01 2.1880857826662332e+01 -3 0 0
35995 1 2 5.9999999999999998e-02 5.0187776203994288e+00 6.7745688299760843e+01 2.1630588075107191e+01 -3 0 0
35991 1 3 8.0000000000000002e-02 5.1542222203030308e+00 6.7768622621087985e+01 2.0533036919763873e+01 -3 0 0
34066 1 2 5.9999999999999998e-02 2.4075494233372571e-01 6.7693649042804324e+01 2.1514120111493973e+01 -1 0 0
35980 1 2 5.9999999999999998e-02 1.0237074640370009e+01 6.7056906501455913e+01 2.1900506859157225e+01 -3 0 0
35975 1 1 -1.2000000000000000e-01 1.0091022600360409e+01 6.6623748629781986e+01 2.0864700814785813e+01 -3 0 0
35990 1 2 5.9999999999999998e-02 7.4643251970238689e+00 6.6208369835881513e+01 2.0519466007585653e+01 -3 0 0
35987 1 1 -1.2000000000000000e-01 7.7038092591028340e+00 6.7262790948439118e+01 2.0732074285196958e+01 -3 0 0
35981 1 2 5.9999999999999998e-02 8.9892584665477990e+00 6.7177909996801816e+01 1.8990549224494139e+01 -3 0 0
35979 1 2 5.9999999999999998e-02 9.6833928472083670e+00 6.5617956123477470e+01 2.0968509353515369e+01 -3 0 0
35978 1 1 -1.2000000000000000e-01 9.0417891019458629e+00 6.7481805743169858e+01 2.0060330026416096e+01 -3 0 0
35989 1 2 5.9999999999999998e-02 7.8351938704088422e+00 6.7542636627288886e+01 2.1785333736287352e+01 -3 0 0
34110 1 2 5.9999999999999998e-02 4.6121857941857476e+00 7.0352868272642695e+01 1.8485194649474501e+01 -1 0 0
34064 1 1 -1.2000000000000000e-01 1.5261401667603611e+00 6.7928289596261990e+01 1.9712357521923924e+01 -1 0 0
34068 1 2 5.9999999999999998e-02 1.5911945193106736e+00 6.8747905845792886e+01 1.9102241252349376e+01 -1 0 0
34058 1 2 5.9999999999999998e-02 2.5157521060841065e-01 7.3133166153433351e+01 1.8609438595068116e+01 -1 0 0
35996 1 2 5.9999999999999998e-02 4.3583292895200865e+00 6.8466619211972102e+01 2.0265179958308650e+01 -3 0 0
34065 1 2 5.9999999999999998e-02 1.2128233744857804e+00 6.8979118077315576e+01 2.1537655796470435e+01 -1 0 0
34085 1 7 -5.0000000000000000e-01 7.8057199852594872e-01 7.1452847020926114e+01 2.0451578583211688e+01 -1 0 0
34105 1 1 -1.2000000000000000e-01 3.9903102877551699e+00 7.1225797394421505e+01 1.8537632949035061e+01 -1 0 0
34109 1 2 5.9999999999999998e-02 3.2996887485285034e+00 7.1105373973963623e+01 1.9304835392723223e+01 -1 0 0
34108 1 5 5.0000000000000000e-01 4.7662687285757688e+00 7.2460634198978582e+01 1.8978416370858788e+01 -1 0 0
34121 1 6 2.9999999999999999e-01 3.0758808693621971e+00 7.2940750121231360e+01 1.9935693381129749e+01 -1 0 0
34111 1 4 -5.0000000000000000e-01 3.9896113688855572e+00 7.3299249859437253e+01 1.9716560089718921e+01 -1 0 0
34061 1 1 -1.2000000000000000e-01 6.0764801862679740e-01 6.8467079039180177e+01 2.0788105993997469e+01 -1 0 0
34124 1 7 -5.0000000000000000e-01 5.9280708583520259e+00 7.2664902452323531e+01 1.8608781645301914e+01 -1 0 0
35198 1 2 5.9999999999999998e-02 1.0710682567191460e+01 7.1622979129399766e+01 1.8115087398641339e+01 -2 0 0
35193 1 3 8.0000000000000002e-02 9.7076513890256368e+00 7.1233111201922483e+01 1.8338144652917666e+01 -2 0 0
35993 1 2 5.9999999999999998e-02 6.4924151391046081e+00 6.8127198062569420e+01 1.9044965983945016e+01 -3 0 0
35988 1 1 -1.2000000000000000e-01 6.5492133728467463e+00 6.8142442217271096e+01 2.0111487101792214e+01 -3 0 0
35224 1 6 2.9999999999999999e-01 7.9794124656073713e+00 7.2193174545962620e+01 1.9033911947238835e+01 -2 0 0
35982 1 2 5.9999999999999998e-02 9.3390957399395091e+00 6.8496107316970097e+01 2.0115302749727199e+01 -3 0 0
35992 1 2 5.9999999999999998e-02 6.8594518382045733e+00 6.9140635766840987e+01 2.0353116252174036e+01 -3 0 0
35196 1 4 -5.0000000000000000e-01 8.9918801990935062e+00 7.2130332761589500e+01 1.9143420403768943e+01 -2 0 0
35202 1 2 5.9999999999999998e-02 7.5641889590726681e+00 7.3510839483099787e+01 2.1246800898683226e+01 -2 0 0
35199 1 5 5.0000000000000000e-01 9.4007657227404184e+00 7.2748326597667216e+01 2.0189444424200204e+01 -2 0 0
35200 1 1 -1.2000000000000000e-01 8.4983900826917420e+00 7.3782242840722631e+01 2.0878438838781257e+01 -2 0 0
35197 1 2 5.9999999999999998e-02 9.8392824334786972e+00 7.0359275351895349e+01 1.9001113100563135e+01 -2 0 0
35225 1 7 -5.0000000000000000e-01 1.0521744059572137e+01 7.2601081698702473e+01 2.0670529774075430e+01 -2 0 0
38343 1 1 -1.2000000000000000e-01 2.6662209006349129e-02 7.9782134238356548e+01 1.9019646666194099e+01 -3 0 0
34117 1 2 5.9999999999999998e-02 4.7048689280130187e+00 7.5706571170690225e+01 1.8127933176645318e+01 -1 0 0
38346 1 2 5.9999999999999998e-02 8.6874855362347314e-01 7.9830002267423026e+01 1.8304414976200839e+01 -3 0 0
34118 1 2 5.9999999999999998e-02 3.0916542410970633e+00 7.5441468816752078e+01 1.8535001703438482e+01 -1 0 0
34112 1 3 8.0000000000000002e-02 4.3541353526195072e+00 7.4637941546097437e+01 2.0147555583445115e+01 -1 0 0
34114 1 2 5.9999999999999998e-02 3.5975654271813795e+00 7.4842833940370411e+01 2.0896744578073303e+01 -1 0 0
38344 1 1 -1.2000000000000000e-01 6.3598276266968923e-01 7.9991879235572540e+01 2.0418434170497946e+01 -3 0 0
38349 1 2 5.9999999999999998e-02 1.3126841910509721e+00 7.9111857943968147e+01 2.0592791065186294e+01 -3 0 0
34126 1 1 -1.2000000000000000e-01 4.8912439312312799e+00 7.9181527838187449e+01 2.0479767836316540e+01 -1 0 0
34120 1 2 5.9999999999999998e-02 3.1383891055750057e+00 7.7617166910086496e+01 1.8757186505288992e+01 -1 0 0
34113 1 1 -1.2000000000000000e-01 4.0192513950018283e+00 7.5688215286704065e+01 1.9009559952960824e+01 -1 0 0
34116 1 1 -1.2000000000000000e-01 3.7978326698753779e+00 7.7144160243297392e+01 1.9504553018173944e+01 -1 0 0
34125 1 1 -1.2000000000000000e-01 5.0934805843744897e+00 7.7953511568309523e+01 1.9641477627255220e+01 -1 0 0
34131 1 2 5.9999999999999998e-02 4.4290367235465666e+00 7.9056660463479176e+01 2.1475637685825379e+01 -1 0 0
34119 1 2 5.9999999999999998e-02 3.1728740866803862e+00 7.7076890817473341e+01 2.0424277987036675e+01 -1 0 0
34130 1 2 5.9999999999999998e-02 4.2695365536402043e+00 7.9841030555070660e+01 1.9951549872816532e+01 -1 0 0
34115 1 2 5.9999999999999998e-02 5.4062641457190743e+00 7.4604612780027239e+01 2.0604964183132655e+01 -1 0 0
34128 1 2 5.9999999999999998e-02 5.9138636833650757e+00 7.7387671154679822e+01 2.0000240769630715e+01 -1 0 0
34127 1 2 5.9999999999999998e-02 5.4619654042854879e+00 7.8197829991282546e+01 1.8625211516025349e+01 -1 0 0
34132 1 4 -5.0000000000000000e-01 6.9420802536432165e+00 8.0149363767085632e+01 1.9337668561771505e+01 -1 0 0
35209 1 2 5.9999999999999998e-02 1.0286866956862248e+01 7.5347793339172313e+01 1.9561721690114883e+01 -2 0 0
35207 1 1 -1.2000000000000000e-01 9.2625629455643672e+00 7.7240630700091700e+01 1.9220435411140183e+01 -2 0 0
35203 1 2 5.9999999999999998e-02 9.0513338530873053e+00 7.4096760846642965e+01 2.1796142510947131e+01 -2 0 0
35201 1 1 -1.2000000000000000e-01 8.2245603181068621e+00 7.5015901821736975e+01 2.0007208715202708e+01 -2 0 0
35204 1 1 -1.2000000000000000e-01 9.4347811657399738e+00 7.5891381903703461e+01 1.9988895501601824e+01 -2 0 0
35208 1 2 5.9999999999999998e-02 9.7024365825610133e+00 7.6106905143997466e+01 2.1016406030792641e+01 -2 0 0
35211 1 2 5.9999999999999998e-02 8.5724794127423589e+00 7.7874674776645122e+01 1.9762629733656286e+01 -2 0 0
35212 1 2 5.9999999999999998e-02 1.0256779832694162e+01 7.7672988446470924e+01 1.9161470093350431e+01 -2 0 0
34134 1 2 5.9999999999999998e-02 6.9515587298006309e+00 7.9390418415155366e+01 2.1266853551814055e+01 -1 0 0
35206 1 2 5.9999999999999998e-02 7.3432522024376983e+00 7.5480162585071156e+01 2.0402438306521134e+01 -2 0 0
34160 1 6 2.9999999999999999e-01 6.6948212532618934e+00 7.9549877219588836e+01 1.8537222298828084e+01 -1 0 0
15569 1 1 -1.2000000000000000e-01 1.0788461638512413e+01 7.0534146120545742e+01 7.5424203426058600e+00 1 -3 0
22388 1 2 5.9999999999999998e-02 4.3892986023076741e+00 8.0911606441163670e+01 1.1637007746534138e+00 2 -1 0
34140 1 1 -1.2000000000000000e-01 1.0601237794486112e+01 8.0909517353374824e+01 1.6311174567449772e+01 -1 0 0
15428 1 7 -5.0000000000000000e-01 2.5038891204108751e+00 8.3942390692584581e+01 2.3812838728917445e+00 1 -3 0
22418 1 6 2.9999999999999999e-01 4.4592599898284764e+00 8.3669401064623045e+01 2.3709466883350445e+00 2 -1 0
15412 1 5 5.0000000000000000e-01 1.2488021518402925e+00 8.3871542186806863e+01 2.4966828213190086e+00 1 -3 0
15419 1 2 5.9999999999999998e-02 1.9066220281135269e+00 8.1535830373741106e+01 3.3114037617345429e+00 1 -3 0
15416 1 3 8.0000000000000002e-02 1.1838160227824539e+00 8.1445041464894487e+01 2.4428835334125449e+00 1 -3 0
22384 1 1 -1.2000000000000000e-01 5.0313021963705138e+00 8.1009947823349336e+01 2.0429284817063018e+00 2 -1 0
38487 1 2 5.9999999999999998e-02 1.0791547074999201e+01 8.9900808425552412e+01 1.9570375373575491e+01 -3 0 0
22389 1 2 5.9999999999999998e-02 4.2971739186626783e+00 8.0994423139620409e+01 2.9135118084912763e+00 2 -1 0
15415 1 4 -5.0000000000000000e-01 5.2501665575764123e-01 8.2718962323123833e+01 2.4491371046013954e+00 1 -3 0
15418 1 2 5.9999999999999998e-02 1.8599864211835857e+00 8.1337583630652119e+01 1.5986756107588267e+00 1 -3 0
15409 1 1 -1.2000000000000000e-01 3.4776454469771612e-01 8.5123539776356921e+01 2.6586625995215947e+00 1 -3 0
15650 1 2 5.9999999999999998e-02 1.2670346260195446e+00 8.4081689716379557e+01 5.1606222870172296e+00 1 -3 0
22400 1 2 5.9999999999999998e-02 5.2927755579628677e+00 8.5618290319627590e+01 4.3735557944236580e+00 2 -1 0
22397 1 2 5.9999999999999998e-02 4.3793077536928804e+00 8.5937012369475198e+01 1.7993090525511126e+00 2 -1 0
22394 1 1 -1.2000000000000000e-01 5.3916068714152656e+00 8.6029983366847929e+01 2.2210004952167641e+00 2 -1 0
22390 1 4 -5.0000000000000000e-01 5.4216457198268975e+00 8.3590877729962770e+01 2.1353562347484170e+00 2 -1 0
15410 1 2 5.9999999999999998e-02 2.0324139079467578e+00 8.6218577882564645e+01 3.6108234412757341e+00 1 -3 0
22393 1 5 5.0000000000000000e-01 6.1305344096919354e+00 8.4670550857021780e+01 1.9954648235464896e+00 2 -1 0
22387 1 3 8.0000000000000002e-02 5.9519604633700194e+00 8.2212855394107422e+01 1.9716330709953682e+00 2 -1 0
15608 1 2 5.9999999999999998e-02 6.0892587952468622e+00 8.1948290911580585e+01 4.8857757696560107e+00 1 -3 0
22392 1 2 5.9999999999999998e-02 6.5427816929257974e+00 8.2271108836360327e+01 1.0440922992947173e+00 2 -1 0
22391 1 2 5.9999999999999998e-02 6.6555660442700733e+00 8.2165785673850152e+01 2.7812586733991358e+00 2 -1 0
22419 1 7 -5.0000000000000000e-01 7.3340390865459968e+00 8.4628822934608166e+01 1.5733324837736302e+00 2 -1 0
15613 1 2 5.9999999999999998e-02 8.6016587228998009e+00 8.3009707081001892e+01 3.9564152480325769e+00 1 -3 0
15614 1 2 5.9999999999999998e-02 9.9068808239339532e+00 8.2460290522363849e+01 4.8563314056244602e+00 1 -3 0
22403 1 2 5.9999999999999998e-02 7.7089084631014719e+00 8.6123310984553612e+01 4.0327151746571177e+00 2 -1 0
15610 1 1 -1.2000000000000000e-01 8.8928225189641577e+00 8.2616853241116914e+01 4.9881559967215496e+00 1 -3 0
15607 1 1 -1.2000000000000000e-01 8.1627602180685184e+00 8.1236695618191177e+01 5.2066952928273009e+00 1 -3 0
15606 1 3 8.0000000000000002e-02 6.7121939661279075e+00 8.1431643763543107e+01 5.6675847203640268e+00 1 -3 0
15625 1 2 5.9999999999999998e-02 9.2037031469398656e+00 8.5363687559790392e+01 5.4285800946767599e+00 1 -3 0
15624 1 2 5.9999999999999998e-02 1.0775628081187767e+01 8.4410734895578301e+01 5.5921246241942590e+00 1 -3 0
15406 1 1 -1.2000000000000000e-01 1.0758446908157817e+00 8.6404904998530085e+01 3.0950517101384754e+00 1 -3 0
22395 1 1 -1.2000000000000000e-01 5.5299168993295824e+00 8.6440509547151521e+01 3.7061631911210542e+00 2 -1 0
15408 1 2 5.9999999999999998e-02 2.1038521753173005e+00 8.6846980964131660e+01 1.3909821605043209e+00 1 -3 0
15398 1 4 -5.0000000000000000e-01 4.9447757533404141e-01 9.0768390447877266e+01 2.1872875402085232e+00 1 -3 0
22399 1 2 5.9999999999999998e-02 4.7694608808850241e+00 8.7169532888833714e+01 3.8243117299853520e+00 2 -1 0
15403 1 1 -1.2000000000000000e-01 1.3094727031052522e+00 8.7348677570801868e+01 1.9400592995622201e+00 1 -3 0
15405 1 2 5.9999999999999998e-02 2.4675751662235217e+00 8.8482395920262348e+01 3.2591913265004111e+00 1 -3 0
15402 1 1 -1.2000000000000000e-01 1.7745833317013013e+00 8.8687718493691278e+01 2.4469827212368456e+00 1 -3 0
15404 1 2 5.9999999999999998e-02 2.3779454059051086e+00 8.9083740466220874e+01 1.6468308379949745e+00 1 -3 0
15401 1 5 5.0000000000000000e-01 5.6615555652936667e-01 8.9582492713201574e+01 2.8382043871113631e+00 1 -3 0
15426 1 6 2.9999999999999999e-01 1.2569245992879536e+00 9.1003839699950007e+01 1.6186515013619964e+00 1 -3 0
15407 1 2 5.9999999999999998e-02 4.2733953790325541e-01 8.7482334906869966e+01 1.4068529818233229e+00 1 -3 0
22396 1 2 5.9999999999999998e-02 5.7879339848797207e+00 8.6868941021798804e+01 1.5548175007705110e+00 2 -1 0
15411 1 2 5.9999999999999998e-02 3.0343042286559008e-01 8.6767195843357044e+01 3.8220625847613769e+00 1 -3 0
22420 1 7 -5.0000000000000000e-01 6.7566715048379953e+00 9.0595617114800959e+01 3.8088214131660187e+00 2 -1 0
22402 1 2 5.9999999999999998e-02 6.8367412292643408e+00 8.6986033100957187e+01 5.1815670056213738e+00 2 -1 0
22398 1 1 -1.2000000000000000e-01 6.9309242747015256e+00 8.6915017514232815e+01 4.1700909138894309e+00 2 -1 0
22404 1 5 5.0000000000000000e-01 6.9541439191069188e+00 8.9566784463546426e+01 4.4407666644265875e+00 2 -1 0
22406 1 2 5.9999999999999998e-02 7.0973555644975752e+00 8.8440335640794373e+01 2.5824984517825773e+00 2 -1 0
22401 1 1 -1.2000000000000000e-01 7.4016750291460074e+00 8.8303138288123435e+01 3.6260003775617555e+00 2 -1 0
19071 1 2 5.9999999999999998e-02 1.0594758257947930e+01 8.7231450550198971e+01 4.2968662450148107e+00 1 -2 0
22405 1 2 5.9999999999999998e-02 8.4631735511254558e+00 8.8404134342093172e+01 3.6865374227077123e+00 2 -1 0
22407 1 4 -5.0000000000000000e-01 6.8430418682471128e+00 8.9485493157302230e+01 5.7490656085049840e+00 2 -1 0
556 1 2 5.9999999999999998e-02 9.0674863246692770e+00 9.2059499015935359e+01 2.1206159879191313e+00 3 1 0
22415 1 2 5.9999999999999998e-02 8.1485168945201600e+00 9.2068131122174080e+01 5.8369185430377959e+00 2 -1 0
548 1 1 -1.2000000000000000e-01 1.0672764762505473e+01 9.2423624814046207e+01 3.3817118786294627e+00 3 1 0
38709 1 4 -5.0000000000000000e-01 7.3786534995902695e+00 9.3890596452849778e+01 2.0921127965424436e+01 -3 0 0
564 1 2 5.9999999999999998e-02 4.5342400392834676e+00 9.3284237919792346e+01 3.1700516914881862e+00 3 1 0
563 1 2 5.9999999999999998e-02 5.3510096891152097e+00 9.4622179365294571e+01 2.0981459706726420e+00 3 1 0
566 1 2 5.9999999999999998e-02 3.5150438750226263e+00 9.4874290077112491e+01 4.6940622059661488e+00 3 1 0
559 1 1 -1.2000000000000000e-01 4.9496567325471705e+00 9.4313963739409786e+01 3.1072187727463199e+00 3 1 0
573 1 2 5.9999999999999998e-02 2.1671058842119386e+00 9.4672429550761422e+01 2.4717355877878027e+00 3 1 0
562 1 1 -1.2000000000000000e-01 3.9043000356838093e+00 9.5238362314186602e+01 3.7392482854077205e+00 3 1 0
571 1 1 -1.2000000000000000e-01 2.6514058905545217e+00 9.5568810042387199e+01 2.8668204836463440e+00 3 1 0
574 1 2 5.9999999999999998e-02 3.0516132321678753e+00 9.6042307111377724e+01 1.9231495775676419e+00 3 1 0
565 1 2 5.9999999999999998e-02 4.4398600498256338e+00 9.6158503415977947e+01 3.8874381607425370e+00 3 1 0
576 1 2 5.9999999999999998e-02 1.2558424430748207e+00 9.5886505378739045e+01 4.3709925298423054e+00 3 1 0
572 1 1 -1.2000000000000000e-01 1.6963894974505083e+00 9.6487117556107904e+01 3.6031020169404213e+00 3 1 0
580 1 2 5.9999999999999998e-02 1.5519037283636636e-01 9.6527998792727288e+01 1.9611510577793856e+00 3 1 0
17875 1 2 5.9999999999999998e-02 8.9254726142842827e-02 9.3994768391093430e+01 4.8314354901555667e+00 1 -3 0
553 1 2 5.9999999999999998e-02 1.0590492133250658e+01 9.2432647160880919e+01 4.4939137937449543e+00 3 1 0
558 1 3 8.0000000000000002e-02 6.2540560154647409e+00 9.4312834127543255e+01 3.9097499096929362e+00 3 1 0
561 1 2 5.9999999999999998e-02 6.7472029753090030e+00 9.5290737507698566e+01 3.8771035280606481e+00 3 1 0
560 1 2 5.9999999999999998e-02 6.2199007985562380e+00 9.3970067423517861e+01 4.9541825449117338e+00 3 1 0
567 1 6 2.9999999999999999e-01 6.9997692085810392e+00 9.2496400676822844e+01 3.0621179673734593e+00 3 1 0
551 1 1 -1.2000000000000000e-01 9.5245349579091716e+00 9.2957014391816202e+01 2.5332057716092042e+00 3 1 0
555 1 2 5.9999999999999998e-02 9.7522062946891115e+00 9.3343870549269781e+01 1.5439062352298953e+00 3 1 0
557 1 4 -5.0000000000000000e-01 7.2658889835463745e+00 9.3476686616827223e+01 3.3496378764664199e+00 3 1 0
554 1 5 5.0000000000000000e-01 8.5689474636883549e+00 9.3786484512943957e+01 3.3396067740092841e+00 3 1 0
570 1 7 -5.0000000000000000e-01 9.1221792290693742e+00 9.4669704478907732e+01 4.0694698363708417e+00 3 1 0
22456 1 6 2.9999999999999999e-01 1.0121435771014415e+01 9.5601041420767615e+01 5.6701101149625703e+00 2 -1 0
15646 1 2 5.9999999999999998e-02 3.6366024287108396e+00 8.4306161472622421e+01 6.0522396535603367e+00 1 -3 0
15649 1 2 5.9999999999999998e-02 1.1273731596169503e+00 8.5470681877084758e+01 6.0543381352389023e+00 1 -3 0
37105 1 2 5.9999999999999998e-02 5.1769892505978243e-01 8.2866147557317916e+01 1.0937353267520395e+01 -4 0 0
15645 1 1 -1.2000000000000000e-01 1.4047126566151238e+00 8.4447258096317483e+01 6.1901228942152722e+00 1 -3 0
15644 1 3 8.0000000000000002e-02 2.8324195581073974e+00 8.4178974433163262e+01 6.8081208063271630e+00 1 -3 0
15647 1 2 5.9999999999999998e-02 3.0400262372613267e+00 8.3139605828661573e+01 6.9622618977545594e+00 1 -3 0
15643 1 4 -5.0000000000000000e-01 3.2141717990386152e+00 8.4788038106609179e+01 8.1033610007773795e+00 1 -3 0
15653 1 6 2.9999999999999999e-01 3.3346769291727085e+00 8.4295035564856533e+01 8.9626190170991968e+00 1 -3 0
15651 1 2 5.9999999999999998e-02 4.1893333115892117e-01 8.4241850065305059e+01 8.0822375332754888e+00 1 -3 0
15652 1 2 5.9999999999999998e-02 3.6748846408347513e-01 8.2724771423549285e+01 7.1087798318825532e+00 1 -3 0
15648 1 1 -1.2000000000000000e-01 2.9119440433380034e-01 8.3838028275189046e+01 7.0795557280232178e+00 1 -3 0
15638 1 2 5.9999999999999998e-02 4.7525255047699471e+00 8.5045526732928906e+01 1.0408266559843161e+01 1 -3 0
15634 1 1 -1.2000000000000000e-01 5.1332059249414117e+00 8.6004552220861854e+01 1.0189821783885224e+01 1 -3 0
15640 1 5 5.0000000000000000e-01 3.5103706446819976e+00 8.6152319445637559e+01 8.1124943298142327e+00 1 -3 0
36817 1 2 5.9999999999999998e-02 3.9175307262519361e+00 8.1603951991967975e+01 9.4612857609372991e+00 -4 0 0
36818 1 2 5.9999999999999998e-02 4.4267208023342191e+00 8.1795690365438091e+01 1.1121167931217434e+01 -4 0 0
15635 1 2 5.9999999999999998e-02 5.9952461805419679e+00 8.5226884118085323e+01 8.4269144699351735e+00 1 -3 0
37126 1 7 -5.0000000000000000e-01 2.4135585909793877e+00 8.4511175368419885e+01 1.1915389173068567e+01 -4 0 0
36814 1 1 -1.2000000000000000e-01 4.3918974821909140e+00 8.1061778501764039e+01 1.0352631779716789e+01 -4 0 0
36829 1 2 5.9999999999999998e-02 1.7670525405570725e+00 8.1078314580498727e+01 1.0103461901117004e+01 -4 0 0
36813 1 2 5.9999999999999998e-02 6.4616869605345855e+00 8.2125731618870034e+01 8.6168084032741064e+00 -4 0 0
36812 1 2 5.9999999999999998e-02 6.7232298891797662e+00 8.2635217053950228e+01 1.0218360020905642e+01 -4 0 0
15631 1 1 -1.2000000000000000e-01 6.3777392789883276e+00 8.5714435307521455e+01 9.3306036089354372e+00 1 -3 0
36810 1 3 8.0000000000000002e-02 6.7186242388589719e+00 8.1683370880452983e+01 9.6149858486562092e+00 -4 0 0
15609 1 2 5.9999999999999998e-02 6.4862881879071752e+00 8.2170190502592135e+01 6.4318427418765882e+00 1 -3 0
15636 1 2 5.9999999999999998e-02 7.0211132406927126e+00 8.4972701843612072e+01 9.7890954412338580e+00 1 -3 0
15621 1 2 5.9999999999999998e-02 9.0735556056052502e+00 8.3031623365818945e+01 7.1885522053818489e+00 1 -3 0
15620 1 1 -1.2000000000000000e-01 9.7903949496210565e+00 8.4710716622940268e+01 6.0830256199385877e+00 1 -3 0
15619 1 1 -1.2000000000000000e-01 8.8203450898054729e+00 8.3504669547399800e+01 6.2273988982003425e+00 1 -3 0
15622 1 2 5.9999999999999998e-02 7.8737074386285721e+00 8.3911286237448564e+01 6.3349901413001035e+00 1 -3 0
15654 1 6 2.9999999999999999e-01 8.9661657689890202e+00 8.5266391234219981e+01 9.0986766338193732e+00 1 -3 0
38532 1 7 -5.0000000000000000e-01 8.9896461248843060e+00 8.3639912614555072e+01 1.0680622874757294e+01 -3 0 0
15623 1 3 8.0000000000000002e-02 1.0196737424177659e+01 8.5398171116415355e+01 7.3425893064211749e+00 1 -3 0
36819 1 6 2.9999999999999999e-01 8.7190073847542386e+00 8.2068102294484078e+01 1.0036706505836801e+01 -4 0 0
36809 1 4 -5.0000000000000000e-01 8.1191603243039712e+00 8.1348934962495434e+01 9.5690993675636307e+00 -4 0 0
15626 1 4 -5.0000000000000000e-01 9.1618124827929819e+00 8.5747276059463346e+01 8.2308003274189421e+00 1 -3 0
38517 1 2 5.9999999999999998e-02 7.1645829534303882e+00 8.4620082351000136e+01 1.1981264127674129e+01 -3 0 0
38516 1 5 5.0000000000000000e-01 9.0685059969364890e+00 8.3879814145052165e+01 1.1902287074434147e+01 -3 0 0
36807 1 2 5.9999999999999998e-02 1.0567471134420568e+01 8.1322625780214281e+01 9.5030602780331819e+00 -4 0 0
15639 1 2 5.9999999999999998e-02 5.3771145233225202e+00 8.6586490108021550e+01 1.1059683388057563e+01 1 -3 0
17878 1 2 5.9999999999999998e-02 4.3488772511332707e-01 9.2096933653693029e+01 6.5196830697401849e+00 1 -3 0
15656 1 7 -5.0000000000000000e-01 3.5078929832856698e+00 8.6856369416527855e+01 7.0925183815581221e+00 1 -3 0
22410 1 2 5.9999999999999998e-02 5.7190185927832129e+00 9.1149501557471993e+01 5.9571907823902226e+00 2 -1 0
15641 1 2 5.9999999999999998e-02 3.1791840125390296e+00 8.6828001882820317e+01 1.0164399607346050e+01 1 -3 0
15637 1 1 -1.2000000000000000e-01 4.0072127662640442e+00 8.6789400456979578e+01 9.4723070451778231e+00 1 -3 0
31697 1 3 8.0000000000000002e-02 9.4105248499655125e-01 9.0922469595054736e+01 1.0303585792879167e+01 0 -2 0
15642 1 2 5.9999999999999998e-02 4.3355909614117367e+00 8.7819377537970851e+01 9.2999139469010856e+00 1 -3 0
31696 1 2 5.9999999999999998e-02 3.2922705596961972e+00 9.1054475652638999e+01 8.7470593610420728e+00 0 -2 0
31693 1 1 -1.2000000000000000e-01 3.0544297013514132e+00 9.1988099548966375e+01 9.2529707085146740e+00 0 -2 0
31695 1 2 5.9999999999999998e-02 3.5865621946126192e+00 9.1912481673905830e+01 1.0226023826218844e+01 0 -2 0
31701 1 2 5.9999999999999998e-02 1.1381034718190641e+00 9.0038399182278383e+01 9.7882648941103323e+00 0 -2 0
31702 1 2 5.9999999999999998e-02 1.3420989688146916e+00 9.0697482497826144e+01 1.1366306175451566e+01 0 -2 0
31694 1 1 -1.2000000000000000e-01 1.6125438116415742e+00 9.2111918602680930e+01 9.6086893005362413e+00 0 -2 0
22411 1 2 5.9999999999999998e-02 5.4302673938175285e+00 8.9968808603953519e+01 7.2071536628610930e+00 2 -1 0
31699 1 2 5.9999999999999998e-02 1.1647067522112995e+00 9.2385720731831924e+01 8.6678485295720407e+00 0 -2 0
22416 1 2 5.9999999999999998e-02 9.2561136211324246e+00 9.0976913553921264e+01 6.7886964637434675e+00 2 -1 0
19083 1 2 5.9999999999999998e-02 1.0465671277836202e+01 8.8390758071411554e+01 6.1309385369773644e+00 1 -2 0
22408 1 3 8.0000000000000002e-02 6.2591126831004233e+00 9.0508181153483534e+01 6.6647860238619634e+00 2 -1 0
15633 1 2 5.9999999999999998e-02 6.6048812962688563e+00 8.7751137729990361e+01 8.7399978781638570e+00 1 -3 0
22417 1 6 2.9999999999999999e-01 7.1072067229161728e+00 8.8571927551747265e+01 6.2260921867722052e+00 2 -1 0
15632 1 2 5.9999999999999998e-02 7.7548819988732332e+00 8.7347808666543671e+01 1.0021297969290568e+01 1 -3 0
37163 1 7 -5.0000000000000000e-01 8.1589458906787868e+00 9.0913742282434200e+01 1.1073776314247793e+01 -4 0 0
22414 1 2 5.9999999999999998e-02 7.5529602775866715e+00 9.0482091330183252e+01 8.3536328732345542e+00 2 -1 0
15630 1 1 -1.2000000000000000e-01 7.2484987955719200e+00 8.6952789194834281e+01 9.1305180236806507e+00 1 -3 0
15629 1 5 5.0000000000000000e-01 8.2840228226585566e+00 8.6684988219036185e+01 8.0472348908954086e+00 1 -3 0
15655 1 7 -5.0000000000000000e-01 8.3052634928001279e+00 8.7428535968883693e+01 7.0922292531628290e+00 1 -3 0
22409 1 1 -1.2000000000000000e-01 7.2230003475536293e+00 9.1182303519274811e+01 7.6053672323002557e+00 2 -1 0
19090 1 2 5.9999999999999998e-02 1.0356133599514036e+01 9.1697152725869699e+01 1.0198585605914321e+01 1 -2 0
19112 1 6 2.9999999999999999e-01 1.0484880268868498e+01 9.0590711213495027e+01 7.9961850616671795e+00 1 -2 0
37137 1 5 5.0000000000000000e-01 7.3059205481542273e+00 9.1631078474758894e+01 1.1662428606769907e+01 -4 0 0
37187 1 2 5.9999999999999998e-02 9.5688507590270380e+00 8.6707227921862184e+01 1.1643828696371136e+01 -4 0 0
22412 1 1 -1.2000000000000000e-01 8.4827158115769308e+00 9.1709716994865900e+01 6.8723145680376456e+00 2 -1 0
22413 1 2 5.9999999999999998e-02 6.7153845440230100e+00 9.1979586337166793e+01 8.1889483942302537e+00 2 -1 0
37188 1 2 5.9999999999999998e-02 9.8507703444297157e+00 8.8223059302639129e+01 1.0863466112449695e+01 -4 0 0
37183 1 1 -1.2000000000000000e-01 1.0385965806511056e+01 8.7467667667600168e+01 1.1410088301089797e+01 -4 0 0
15628 1 2 5.9999999999999998e-02 1.0608248311257482e+01 8.6375299438930256e+01 7.1032101836865023e+00 1 -3 0
31687 1 2 5.9999999999999998e-02 4.6482451249666052e+00 9.2713570847605169e+01 8.1082958439937229e+00 0 -2 0
31698 1 2 5.9999999999999998e-02 1.5202818396597273e+00 9.3030789596635074e+01 1.0259423328359858e+01 0 -2 0
31684 1 1 -1.2000000000000000e-01 3.7052717275792828e+00 9.3087248264714148e+01 8.4869554791102058e+00 0 -2 0
17866 1 2 5.9999999999999998e-02 7.7418974128456075e-01 9.5068745034238091e+01 9.7106519143199943e+00 1 -3 0
31688 1 2 5.9999999999999998e-02 3.2071191217587942e+00 9.3191336072699855e+01 7.5180562230187702e+00 0 -2 0
31685 1 2 5.9999999999999998e-02 4.7747356732259485e+00 9.4062300701056287e+01 1.0051402260942288e+01 0 -2 0
17897 1 7 -5.0000000000000000e-01 1.2721672655986771e+00 9.4819517477369502e+01 7.0164732997846695e+00 1 -3 0
31689 1 6 2.9999999999999999e-01 2.6863747086051095e+00 9.5938989618195123e+01 7.3444085748201866e+00 0 -2 0
31680 1 3 8.0000000000000002e-02 4.5143250922835270e+00 9.5590226069974136e+01 8.4903770174342181e+00 0 -2 0
31681 1 1 -1.2000000000000000e-01 4.0292611471422140e+00 9.4395631273893841e+01 9.2852238042296040e+00 0 -2 0
31686 1 2 5.9999999999999998e-02 3.1170175175556993e+00 9.4712240179125928e+01 9.8059981795921178e+00 0 -2 0
31683 1 2 5.9999999999999998e-02 4.9826221806222089e+00 9.6140976114969945e+01 9.2868735247732506e+00 0 -2 0
31679 1 4 -5.0000000000000000e-01 3.4680409874226044e+00 9.6425009210612345e+01 7.8563118626715340e+00 0 -2 0
31682 1 2 5.9999999999999998e-02 5.2771105160705662e+00 9.5389059412970951e+01 7.7822501225968539e+00 0 -2 0
17871 1 5 5.0000000000000000e-01 3.3147005403117533e-02 9.4716351667669571e+01 6.8362346851963114e+00 1 -3 0
17864 1 2 5.9999999999999998e-02 1.3140891348837405e-01 9.5714912059995555e+01 1.1938485383818044e+01 1 -3 0
37150 1 2 5.9999999999999998e-02 5.8155336895985315e+00 9.5670249110260826e+01 1.1671807498101900e+01 -4 0 0
37141 1 2 5.9999999999999998e-02 6.1340461969970796e+00 9.3550998286531097e+01 1.1650592371963565e+01 -4 0 0
17854 1 2 5.9999999999999998e-02 2.4807169447062241e+00 9.6373825784487138e+01 1.1372620163877983e+01 1 -3 0
17870 1 2 5.9999999999999998e-02 2.3748900258450098e-01 9.7108156695184064e+01 8.2518550742550243e+00 1 -3 0
22423 1 2 5.9999999999999998e-02 1.0040359892705993e+01 9.2960881959939826e+01 7.2555707720473661e+00 2 -1 0
37149 1 2 5.9999999999999998e-02 6.5781876347133528e+00 9.7006818145556196e+01 1.0829116690946281e+01 -4 0 0
37145 1 1 -1.2000000000000000e-01 6.7019697243089036e+00 9.6253105115290808e+01 1.1645196738925110e+01 -4 0 0
37140 1 2 5.9999999999999998e-02 6.8970616215876559e+00 9.3276055014707680e+01 1.0266362341877674e+01 -4 0 0
37138 1 1 -1.2000000000000000e-01 7.0305729078315435e+00 9.3113263360769494e+01 1.1308231840666632e+01 -4 0 0
22426 1 2 5.9999999999999998e-02 8.0631082131558589e+00 9.4310096369338453e+01 6.2776720910461554e+00 2 -1 0
37147 1 2 5.9999999999999998e-02 8.2522578267487674e+00 9.5587232230257982e+01 1.0280375440464413e+01 -4 0 0
22424 1 2 5.9999999999999998e-02 9.1036329014988109e+00 9.2834142422703650e+01 8.5848015869820191e+00 2 -1 0
22430 1 2 5.9999999999999998e-02 9.8566060564429439e+00 9.5376310630370696e+01 8.4646167757843873e+00 2 -1 0
22421 1 1 -1.2000000000000000e-01 9.0503149654839721e+00 9.2926457128619035e+01 7.5545495095151241e+00 2 -1 0
22427 1 2 5.9999999999999998e-02 7.5153920088618236e+00 9.4330522944312904e+01 7.8884781931944037e+00 2 -1 0
22422 1 1 -1.2000000000000000e-01 8.3668232413335364e+00 9.4243746978283710e+01 7.2680821011427046e+00 2 -1 0
22425 1 3 8.0000000000000002e-02 9.2170074941843350e+00 9.5532832744815337e+01 7.6011974425329374e+00 2 -1 0
37142 1 1 -1.2000000000000000e-01 8.0227977056721116e+00 9.5460571340850976e+01 1.1325374239039940e+01 -4 0 0
22428 1 4 -5.0000000000000000e-01 1.0245254296624749e+01 9.5939710684785894e+01 6.6269795095824406e+00 2 -1 0
37146 1 2 5.9999999999999998e-02 8.8023103291295772e+00 9.5880060639174900e+01 1.1920869645292887e+01 -4 0 0
22429 1 2 5.9999999999999998e-02 8.6687595716698187e+00 9.6436477800359881e+01 7.9271572403988193e+00 2 -1 0
37139 1 1 -1.2000000000000000e-01 8.1657849607578967e+00 9.3981672912920914e+01 1.1722962477280925e+01 -4 0 0
37144 1 2 5.9999999999999998e-02 9.1312156873012214e+00 9.3716113262914689e+01 1.1301019081084373e+01 -4 0 0
37107 1 1 -1.2000000000000000e-01 2.3995267732152206e-01 8.5048628602377491e+01 1.2842673879013963e+01 -4 0 0
37110 1 5 5.0000000000000000e-01 1.7337218178612626e+00 8.4780444832455530e+01 1.2887381387329523e+01 -4 0 0
37117 1 2 5.9999999999999998e-02 4.3323417200416143e+00 8.5296024032407161e+01 1.3394066558003123e+01 -4 0 0
37116 1 2 5.9999999999999998e-02 4.0451220379068031e+00 8.3954205946302480e+01 1.4419304472889872e+01 -4 0 0
37113 1 4 -5.0000000000000000e-01 2.2809445412811207e+00 8.5027634322709446e+01 1.4079642249364831e+01 -4 0 0
37114 1 3 8.0000000000000002e-02 3.7681420184758272e+00 8.4991389928769294e+01 1.4320368263690959e+01 -4 0 0
37123 1 6 2.9999999999999999e-01 1.7352080195642861e+00 8.5327475839251463e+01 1.4873573399548732e+01 -4 0 0
37120 1 2 5.9999999999999998e-02 5.2261926500157179e+00 8.5684528124458751e+01 1.5821607390822663e+01 -4 0 0
38462 1 2 5.9999999999999998e-02 2.3528926849974150e+00 8.3558514265299110e+01 1.6907369985708215e+01 -3 0 0
38452 1 2 5.9999999999999998e-02 1.7006593668608465e+00 8.2226963621694310e+01 1.4569793622427522e+01 -3 0 0
38458 1 1 -1.2000000000000000e-01 2.6391869437616080e+00 8.2619349716923452e+01 1.7341025708708734e+01 -3 0 0
37119 1 2 5.9999999999999998e-02 3.5983814456593257e+00 8.5606753966138413e+01 1.6475813184877001e+01 -4 0 0
37115 1 1 -1.2000000000000000e-01 4.1420280349741052e+00 8.5849118405980761e+01 1.5564178467041828e+01 -4 0 0
38466 1 2 5.9999999999999998e-02 4.6705938690468756e+00 8.3286510055978127e+01 1.6980028920907714e+01 -3 0 0
38448 1 1 -1.2000000000000000e-01 1.5234100621881554e+00 8.1557828796986982e+01 1.5359818648504877e+01 -3 0 0
38451 1 2 5.9999999999999998e-02 7.4869796119354837e-01 8.2079603739450320e+01 1.5949152535946032e+01 -3 0 0
38457 1 1 -1.2000000000000000e-01 2.7576529533807133e+00 8.1543776394822032e+01 1.6266850158013902e+01 -3 0 0
38459 1 2 5.9999999999999998e-02 3.5425077148599615e+00 8.1668266694196760e+01 1.5530352433550524e+01 -3 0 0
38461 1 3 8.0000000000000002e-02 4.0584248207388693e+00 8.2840264152565979e+01 1.7796875428195005e+01 -3 0 0
38380 1 7 -5.0000000000000000e-01 1.0449764375603618e+00 8.6222082556059931e+01 1.6399888757525815e+01 -3 0 0
38465 1 2 5.9999999999999998e-02 4.5747410108564779e+00 8.1987560416026923e+01 1.7992952006478454e+01 -3 0 0
37112 1 2 5.9999999999999998e-02 1.3861019767098637e-02 8.5468658145301390e+01 1.3846636057888787e+01 -4 0 0
38515 1 2 5.9999999999999998e-02 6.4454044381876718e+00 8.4320811070195319e+01 1.4213867095149368e+01 -3 0 0
38519 1 4 -5.0000000000000000e-01 1.0080527924236208e+01 8.3607148432800400e+01 1.2707661586042388e+01 -3 0 0
38513 1 1 -1.2000000000000000e-01 7.9823476478393101e+00 8.4614370146198496e+01 1.2694343254839898e+01 -3 0 0
38514 1 2 5.9999999999999998e-02 7.1196675067919415e+00 8.2921837388915250e+01 1.3778386358979283e+01 -3 0 0
38510 1 1 -1.2000000000000000e-01 7.4572288591086595e+00 8.3910505634991182e+01 1.3975855625586954e+01 -3 0 0
38507 1 1 -1.2000000000000000e-01 8.3164784644540344e+00 8.4139929796194110e+01 1.5198223181954125e+01 -3 0 0
38512 1 2 5.9999999999999998e-02 7.7563469051168754e+00 8.3633646083046742e+01 1.6039781138559562e+01 -3 0 0
38511 1 2 5.9999999999999998e-02 9.1780244084294189e+00 8.3620440119431890e+01 1.4907507032263048e+01 -3 0 0
38505 1 5 5.0000000000000000e-01 9.6003752956966153e+00 8.5692827759155094e+01 1.6882916695793849e+01 -3 0 0
38506 1 1 -1.2000000000000000e-01 8.5532609613265578e+00 8.5591052198928423e+01 1.5745209420974703e+01 -3 0 0
38518 1 2 5.9999999999999998e-02 8.1175477283643733e+00 8.5631415610103588e+01 1.2892249307007527e+01 -3 0 0
38508 1 2 5.9999999999999998e-02 7.5801540272174712e+00 8.5989472059379324e+01 1.6040157248839769e+01 -3 0 0
38529 1 6 2.9999999999999999e-01 9.9975185813821845e+00 8.3912274631796294e+01 1.3643956784790202e+01 -3 0 0
34144 1 2 5.9999999999999998e-02 1.0232234144585448e+01 8.1878384712265657e+01 1.5971344130909797e+01 -1 0 0
38500 1 2 5.9999999999999998e-02 1.0784036818877201e+01 8.5609846812615373e+01 2.1086607314453996e+01 -3 0 0
38531 1 7 -5.0000000000000000e-01 1.0754843462267784e+01 8.6247595191699574e+01 1.6708959991570378e+01 -3 0 0
38509 1 2 5.9999999999999998e-02 8.8985679176770702e+00 8.6237558315712107e+01 1.4908623494746237e+01 -3 0 0
34139 1 2 5.9999999999999998e-02 8.5804076641615055e+00 8.2294237635412401e+01 1.7761280889951621e+01 -1 0 0
38502 1 4 -5.0000000000000000e-01 9.3173134594782994e+00 8.5173977854340663e+01 1.8080656387391080e+01 -3 0 0
34136 1 1 -1.2000000000000000e-01 8.6293565310547962e+00 8.1217514073334755e+01 1.7863423888463924e+01 -1 0 0
38369 1 1 -1.2000000000000000e-01 1.3304931827749142e-01 9.0069805786840405e+01 1.4762912775422793e+01 -3 0 0
38387 1 2 5.9999999999999998e-02 3.0213914475676358e+00 9.1770589270215410e+01 1.2338987751352283e+01 -3 0 0
37122 1 2 5.9999999999999998e-02 3.2736914754428823e+00 8.7576329172255072e+01 1.4642249060272720e+01 -4 0 0
37118 1 1 -1.2000000000000000e-01 4.1440746125379642e+00 8.7355668949684613e+01 1.5224341333896676e+01 -4 0 0
38375 1 2 5.9999999999999998e-02 1.9261558581006764e+00 8.9651948970095262e+01 1.3499786417145378e+01 -3 0 0
38364 1 5 5.0000000000000000e-01 1.0267473527003566e+00 8.7290949738056725e+01 1.7018503154674910e+01 -3 0 0
37121 1 2 5.9999999999999998e-02 4.2258528952260335e+00 8.8028879923338025e+01 1.6092346481686299e+01 -4 0 0
38372 1 1 -1.2000000000000000e-01 1.6238264273021032e+00 9.0354793401371538e+01 1.4349861375882679e+01 -3 0 0
38381 1 1 -1.2000000000000000e-01 1.8852392933026172e+00 9.1823487036169055e+01 1.4194342535696643e+01 -3 0 0
37127 1 1 -1.2000000000000000e-01 5.3721099611849779e+00 8.7798486207508915e+01 1.4422289350650876e+01 -4 0 0
38376 1 2 5.9999999999999998e-02 2.3538204317285882e+00 8.9996386861609579e+01 1.4992058406336119e+01 -3 0 0
37132 1 2 5.9999999999999998e-02 4.2450662966908856e+00 8.9328894760791300e+01 1.3272897887159484e+01 -4 0 0
38386 1 2 5.9999999999999998e-02 4.0485288717382666e+00 9.2117150177545028e+01 1.3730222713671470e+01 -3 0 0
37128 1 1 -1.2000000000000000e-01 5.1595620605557713e+00 8.9326670062400652e+01 1.3891627977801155e+01 -4 0 0
37133 1 2 5.9999999999999998e-02 4.9160872080405227e+00 8.9980712226534450e+01 1.4707308780886763e+01 -4 0 0
38367 1 4 -5.0000000000000000e-01 4.2706164836567762e-01 8.8408084156721955e+01 1.6627611001198687e+01 -3 0 0
37129 1 2 5.9999999999999998e-02 5.5900920637544775e+00 8.7172848164911954e+01 1.3568964750901930e+01 -4 0 0
38377 1 6 2.9999999999999999e-01 5.4979587816012887e-01 8.9162851043668908e+01 1.7284074924430350e+01 -3 0 0
37162 1 6 2.9999999999999999e-01 5.9266338108253258e+00 9.1727139278266804e+01 1.3164524798084559e+01 -4 0 0
38384 1 2 5.9999999999999998e-02 9.4184183845135283e-01 9.2237173521578896e+01 1.3878635684053412e+01 -3 0 0
38382 1 1 -1.2000000000000000e-01 3.0103391406314381e+00 9.2353879414314619e+01 1.3237786323694507e+01 -3 0 0
38383 1 2 5.9999999999999998e-02 2.0336247437929855e+00 9.2329788459824670e+01 1.5150041942612246e+01 -3 0 0
38725 1 2 5.9999999999999998e-02 3.9712843844027725e+00 9.1625921242619782e+01 1.7967075584094658e+01 -3 0 0
37134 1 4 -5.0000000000000000e-01 6.5646172459940093e+00 9.1142851867947371e+01 1.2693551758621217e+01 -4 0 0
37176 1 1 -1.2000000000000000e-01 1.0261953607364765e+01 8.9437463307984387e+01 1.4892972870904279e+01 -4 0 0
37130 1 2 5.9999999999999998e-02 6.2552020496885019e+00 8.7558829946711242e+01 1.5045050029538038e+01 -4 0 0
37131 1 3 8.0000000000000002e-02 6.3996075235448462e+00 8.9761094127112997e+01 1.3095290074524323e+01 -4 0 0
37136 1 2 5.9999999999999998e-02 6.6477080091956005e+00 8.9068878392720492e+01 1.2268232642926668e+01 -4 0 0
37135 1 2 5.9999999999999998e-02 7.3076908875734841e+00 8.9620815571627219e+01 1.3653602216998127e+01 -4 0 0
37182 1 2 5.9999999999999998e-02 9.4723743068090940e+00 8.9676096673438423e+01 1.2980449717756899e+01 -4 0 0
37181 1 2 5.9999999999999998e-02 9.0733721638623503e+00 8.8040263814254686e+01 1.3638374721838677e+01 -4 0 0
37175 1 5 5.0000000000000000e-01 9.1352822897494956e+00 8.9999796684225970e+01 1.5735594604797372e+01 -4 0 0
37177 1 1 -1.2000000000000000e-01 9.8110909247146818e+00 8.8832794115770042e+01 1.3585308117241404e+01 -4 0 0
37201 1 7 -5.0000000000000000e-01 8.5392096573724476e+00 8.9263328079994480e+01 1.6502665296371095e+01 -4 0 0
37172 1 4 -5.0000000000000000e-01 8.8103735395260205e+00 9.1325370795855576e+01 1.5659694395788769e+01 -4 0 0
37169 1 3 8.0000000000000002e-02 7.6918597913955269e+00 9.1998580707205377e+01 1.6349960307063721e+01 -4 0 0
37200 1 6 2.9999999999999999e-01 9.4227318421706983e+00 9.1953653217458083e+01 1.5180287463392927e+01 -4 0 0
37174 1 2 5.9999999999999998e-02 6.8079282859024381e+00 9.1850101441256470e+01 1.5715048713628773e+01 -4 0 0
37173 1 2 5.9999999999999998e-02 7.4268893868694805e+00 9.1408341372217336e+01 1.7168474624158961e+01 -4 0 0
38479 1 2 5.9999999999999998e-02 6.6795813197390368e+00 8.8405347318613266e+01 1.7996102562485081e+01 -3 0 0
38731 1 2 5.9999999999999998e-02 1.2267306187647735e+00 9.2575487074489061e+01 1.7387001235105554e+01 -3 0 0
38389 1 2 5.9999999999999998e-02 3.5293839394419311e+00 9.4216614449808674e+01 1.2122252756181080e+01 -3 0 0
38418 1 7 -5.0000000000000000e-01 3.4424075426169154e-01 9.5919329422923397e+01 1.4564551209293535e+01 -3 0 0
38399 1 1 -1.2000000000000000e-01 6.5749422360294940e-01 9.6831485244525595e+01 1.6856222627776607e+01 -3 0 0
38390 1 2 5.9999999999999998e-02 1.8735369156021218e+00 9.4023703695908807e+01 1.2749911661580505e+01 -3 0 0
38417 1 7 -5.0000000000000000e-01 5.0865421282801080e+00 9.4133036581138143e+01 1.4656164457813336e+01 -3 0 0
38385 1 3 8.0000000000000002e-02 2.8901400447227594e+00 9.3816643156473106e+01 1.2945633920283926e+01 -3 0 0
38397 1 2 5.9999999999999998e-02 2.6303626038647683e+00 9.5032537454647880e+01 1.6859888362776086e+01 -3 0 0
38391 1 5 5.0000000000000000e-01 4.1607809879029221e+00 9.4868152729322830e+01 1.4868672887639196e+01 -3 0 0
38388 1 4 -5.0000000000000000e-01 3.0285065975619871e+00 9.4807263757565195e+01 1.4081311279514184e+01 -3 0 0
38416 1 6 2.9999999999999999e-01 2.2433135834509677e+00 9.5474108381118427e+01 1.4281725707152345e+01 -3 0 0
38392 1 1 -1.2000000000000000e-01 4.3406633435937874e+00 9.5947076145883699e+01 1.6024270330830021e+01 -3 0 0
38393 1 1 -1.2000000000000000e-01 3.0920426160747372e+00 9.5992467622145924e+01 1.6883253880928333e+01 -3 0 0
38394 1 2 5.9999999999999998e-02 5.2213298584331689e+00 9.5615430592530288e+01 1.6653927752405917e+01 -3 0 0
38395 1 2 5.9999999999999998e-02 4.6099028687280477e+00 9.6868576696569534e+01 1.5560636358923983e+01 -3 0 0
38726 1 2 5.9999999999999998e-02 4.0568604767384500e+00 9.3129876078247733e+01 1.7490408887559465e+01 -3 0 0
38403 1 2 5.9999999999999998e-02 6.3664139690974830e-01 9.6484072994263826e+01 1.7896167677972432e+01 -3 0 0
38398 1 2 5.9999999999999998e-02 3.4251573483818110e+00 9.6084593377768954e+01 1.7893362356624397e+01 -3 0 0
38396 1 1 -1.2000000000000000e-01 2.1356442865810630e+00 9.7088935598573073e+01 1.6444675724043130e+01 -3 0 0
37170 1 2 5.9999999999999998e-02 8.7064348208650415e+00 9.3331446675843765e+01 1.7666679305413147e+01 -4 0 0
37166 1 1 -1.2000000000000000e-01 8.0663912234809931e+00 9.3401606069739898e+01 1.6775862175754835e+01 -4 0 0
37143 1 2 5.9999999999999998e-02 8.2218705358348920e+00 9.3969433093664222e+01 1.2784729147454948e+01 -4 0 0
37159 1 2 5.9999999999999998e-02 9.8971002317014616e+00 9.5634445013283113e+01 1.6886573153103768e+01 -4 0 0
37161 1 6 2.9999999999999999e-01 7.8760727802929962e+00 9.5665296651982487e+01 1.3934622148881871e+01 -4 0 0
37151 1 4 -5.0000000000000000e-01 7.3379718530224682e+00 9.6531165243729490e+01 1.4016111749020869e+01 -4 0 0
37160 1 2 5.9999999999999998e-02 9.8498066019772725e+00 9.6140454774134639e+01 1.5195724262963155e+01 -4 0 0
37165 1 1 -1.2000000000000000e-01 8.8210350336334624e+00 9.4244125572721117e+01 1.5697148164429684e+01 -4 0 0
37156 1 1 -1.2000000000000000e-01 9.2732217562522905e+00 9.5670275040193928e+01 1.6015017856123947e+01 -4 0 0
37168 1 2 5.9999999999999998e-02 8.0998039289469315e+00 9.4285835206507045e+01 1.4868249656439149e+01 -4 0 0
37153 1 1 -1.2000000000000000e-01 8.1470751447918506e+00 9.6594542703947013e+01 1.6379746794294750e+01 -4 0 0
37167 1 2 5.9999999999999998e-02 9.7164327939693820e+00 9.3687924277649557e+01 1.5298418848330053e+01 -4 0 0
37158 1 2 5.9999999999999998e-02 7.3009282659145658e+00 9.6115886869862365e+01 1.6795501271431220e+01 -4 0 0
37171 1 2 5.9999999999999998e-02 7.1017806085226960e+00 9.3796967685027681e+01 1.7069775518779402e+01 -4 0 0
37148 1 5 5.0000000000000000e-01 6.7244667602250603e+00 9.7041797053986187e+01 1.2931289767993867e+01 -4 0 0
38463 1 2 5.9999999999999998e-02 1.9806790994723376e+00 8.2412081095025670e+01 1.8221269028127004e+01 -3 0 0
38363 1 2 5.9999999999999998e-02 2.1084452172073820e+00 8.5172531482221402e+01 1.8798643526085772e+01 -3 0 0
38355 1 1 -1.2000000000000000e-01 2.7411851516986857e-01 8.5668336866913847e+01 1.9865380680136134e+01 -3 0 0
38354 1 1 -1.2000000000000000e-01 3.9972918414039560e-01 8.4873760347906739e+01 2.1142624706163652e+01 -3 0 0
38464 1 4 -5.0000000000000000e-01 4.2435855355664280e+00 8.3705645980977778e+01 1.8892821934684637e+01 -3 0 0
38492 1 6 2.9999999999999999e-01 3.5613453603343728e+00 8.3753869409797389e+01 1.9609977873242773e+01 -3 0 0
38379 1 7 -5.0000000000000000e-01 2.5686668155573904e+00 8.3759614131134185e+01 2.1272076254284450e+01 -3 0 0
38353 1 5 5.0000000000000000e-01 1.3893417496516862e+00 8.3677643495005654e+01 2.1035517342694387e+01 -3 0 0
38350 1 4 -5.0000000000000000e-01 8.2323686146900510e-01 8.2494387670312705e+01 2.0672452824081233e+01 -3 0 0
38470 1 2 5.9999999999999998e-02 4.5558915308631605e+00 8.5439595729284676e+01 2.0669592090418472e+01 -3 0 0
38467 1 5 5.0000000000000000e-01 5.4299920126769701e+00 8.4270841026389945e+01 1.9204442095313368e+01 -3 0 0
38357 1 2 5.9999999999999998e-02 8.3371920422996559e-01 8.5561245233475930e+01 2.1849380715097482e+01 -3 0 0
38468 1 1 -1.2000000000000000e-01 5.5609303677448967e+00 8.5201996218619811e+01 2.0386514249877788e+01 -3 0 0
38347 1 3 8.0000000000000002e-02 1.5214758244124680e+00 8.1217219509193200e+01 2.0672767324055652e+01 -3 0 0
38351 1 2 5.9999999999999998e-02 2.1222011410288868e+00 8.1145944083596191e+01 2.1559194099873501e+01 -3 0 0
38352 1 2 5.9999999999999998e-02 2.3428111005876757e+00 8.1312617156236939e+01 1.9969787906540823e+01 -3 0 0
38358 1 1 -1.2000000000000000e-01 1.6834601381441803e+00 8.6115144339429122e+01 1.9321993445665154e+01 -3 0 0
38362 1 2 5.9999999999999998e-02 2.2799164612722569e+00 8.6283971871856139e+01 2.0156168037329039e+01 -3 0 0
38471 1 2 5.9999999999999998e-02 5.9652342015684958e+00 8.4753610622222766e+01 2.1292489360664899e+01 -3 0 0
38493 1 7 -5.0000000000000000e-01 6.4705642125028255e+00 8.4127787367479030e+01 1.8503739369644293e+01 -3 0 0
38530 1 6 2.9999999999999999e-01 8.4624965363535356e+00 8.4705928759463404e+01 1.8094977474855749e+01 -3 0 0
34161 1 7 -5.0000000000000000e-01 8.5586775765982281e+00 8.1457241453860760e+01 2.0224327794026994e+01 -1 0 0
38499 1 3 8.0000000000000002e-02 1.0243449472009010e+01 8.4894764876396763e+01 1.9130364625022839e+01 -3 0 0
38504 1 2 5.9999999999999998e-02 1.0093600544003777e+01 8.3799816952386436e+01 1.9366191726548514e+01 -3 0 0
34135 1 5 5.0000000000000000e-01 8.0135750428842343e+00 8.0969933337255242e+01 1.9247438580291934e+01 -1 0 0
38496 1 1 -1.2000000000000000e-01 1.0099787160963528e+01 8.5879171098987555e+01 2.0300016460069905e+01 -3 0 0
38501 1 2 5.9999999999999998e-02 9.1045516880499662e+00 8.5655271091295020e+01 2.0664991381943800e+01 -3 0 0
38732 1 2 5.9999999999999998e-02 1.4711096787369717e+00 9.1048022056535956e+01 1.8284626838104430e+01 -3 0 0
38480 1 2 5.9999999999999998e-02 5.3381057434866870e+00 8.9336629958771312e+01 1.8229285328013763e+01 -3 0 0
38476 1 2 5.9999999999999998e-02 4.9814596754940261e+00 8.6919973331024124e+01 1.8478196149671881e+01 -3 0 0
38365 1 2 5.9999999999999998e-02 1.1465987597344796e+00 8.8168701388676411e+01 1.9068007479810930e+01 -3 0 0
38366 1 2 5.9999999999999998e-02 2.7385860360145364e+00 8.7769280567137997e+01 1.8252268274341191e+01 -3 0 0
38361 1 1 -1.2000000000000000e-01 1.6726898232505862e+00 8.7412803491669791e+01 1.8446253626708216e+01 -3 0 0
38477 1 2 5.9999999999999998e-02 4.4769735336900558e+00 8.7796102113129038e+01 1.9807248587242526e+01 -3 0 0
38472 1 1 -1.2000000000000000e-01 5.3878441391759200e+00 8.7467368273002890e+01 1.9327716289641067e+01 -3 0 0
38718 1 2 5.9999999999999998e-02 5.9555271970507206e+00 9.2503561582020055e+01 1.8569858619724279e+01 -3 0 0
38717 1 2 5.9999999999999998e-02 5.1118158315107562e+00 9.2184787193808958e+01 2.0083411043505976e+01 -3 0 0
38475 1 1 -1.2000000000000000e-01 6.0142208797363415e+00 8.8726880942402147e+01 1.8766625548091326e+01 -3 0 0
38727 1 3 8.0000000000000002e-02 1.3722659072207621e+00 9.2142958873216514e+01 1.8366161036001792e+01 -3 0 0
38730 1 4 -5.0000000000000000e-01 2.0692304818609231e-01 9.2388673273366535e+01 1.9147707284625575e+01 -3 0 0
38494 1 7 -5.0000000000000000e-01 6.1376949611845886e+00 9.0248796752213920e+01 2.0721055751321028e+01 -3 0 0
38469 1 1 -1.2000000000000000e-01 6.2573583293647763e+00 8.6515695139972095e+01 2.0217271925152335e+01 -3 0 0
38474 1 2 5.9999999999999998e-02 7.2542298525024869e+00 8.6488769143953945e+01 1.9818779351820549e+01 -3 0 0
38498 1 2 5.9999999999999998e-02 9.9148929811719935e+00 8.7663330014760334e+01 1.8916221969147557e+01 -3 0 0
38473 1 2 5.9999999999999998e-02 6.3967181725081375e+00 8.6923218908156869e+01 2.1239018627607965e+01 -3 0 0
38491 1 6 2.9999999999999999e-01 8.4794517465161316e+00 8.9298403029176086e+01 1.8793704707961844e+01 -3 0 0
38478 1 5 5.0000000000000000e-01 6.6895601993713774e+00 8.9652276029716887e+01 1.9795703570203358e+01 -3 0 0
38484 1 2 5.9999999999999998e-02 8.9881703729517515e+00 9.1273309836819564e+01 2.0611893515818014e+01 -3 0 0
38482 1 3 8.0000000000000002e-02 8.9317249347680150e+00 9.0211029590253546e+01 2.0621415641677398e+01 -3 0 0
38481 1 4 -5.0000000000000000e-01 7.9835351232672584e+00 8.9674819319863559e+01 1.9599988110638328e+01 -3 0 0
38485 1 2 5.9999999999999998e-02 8.4798807279565551e+00 9.0035393350174388e+01 2.1592273983780814e+01 -3 0 0
38483 1 1 -1.2000000000000000e-01 1.0390167645270626e+01 8.9719412930409263e+01 2.0617182916692208e+01 -3 0 0
38489 1 2 5.9999999999999998e-02 9.6339434613187898e+00 8.7972758552175122e+01 2.1737736924275463e+01 -3 0 0
38495 1 1 -1.2000000000000000e-01 1.0368579852311795e+01 8.7298649519063559e+01 1.9829851322771503e+01 -3 0 0
38486 1 1 -1.2000000000000000e-01 1.0398526047632565e+01 8.8229144292870757e+01 2.1047819668380711e+01 -3 0 0
38728 1 2 5.9999999999999998e-02 2.4780071415734155e+00 9.2593669739626350e+01 2.0224629940707075e+01 -3 0 0
38710 1 3 8.0000000000000002e-02 6.0333547593885513e+00 9.4227173690166580e+01 2.1075748609293445e+01 -3 0 0
38723 1 1 -1.2000000000000000e-01 3.8838007550044051e+00 9.2594648843991010e+01 1.8425445911396821e+01 -3 0 0
39148 1 4 -5.0000000000000000e-01 7.9048406270762583e-01 9.6987259284910138e+01 2.0885079142819308e+01 -4 0 0
38724 1 1 -1.2000000000000000e-01 2.5107796331534726e+00 9.2816851452198094e+01 1.9122222785719185e+01 -3 0 0
38714 1 1 -1.2000000000000000e-01 5.1505153861918878e+00 9.2821453863218537e+01 1.9183341151014439e+01 -3 0 0
38729 1 2 5.9999999999999998e-02 2.3863581983058038e+00 9.3891264789263687e+01 1.9080964723908220e+01 -3 0 0
38715 1 2 5.9999999999999998e-02 4.1660615340786586e+00 9.4603290802264326e+01 1.9978795396562806e+01 -3 0 0
39149 1 2 5.9999999999999998e-02 2.3400256022852970e+00 9.5971253007782863e+01 2.0081722701415600e+01 -4 0 0
38711 1 1 -1.2000000000000000e-01 5.1620841646245994e+00 9.4266294929526580e+01 1.9781171039690786e+01 -3 0 0
39150 1 2 5.9999999999999998e-02 2.4229915438747289e+00 9.6026922198461875e+01 2.1741507142103188e+01 -4 0 0
38716 1 2 5.9999999999999998e-02 5.5914368178587956e+00 9.5009730729809647e+01 1.9103665908376101e+01 -3 0 0
38712 1 2 5.9999999999999998e-02 5.6332650667709654e+00 9.3433986150835636e+01 2.1729322360285426e+01 -3 0 0
38713 1 2 5.9999999999999998e-02 6.0090275198421370e+00 9.5113926983495247e+01 2.1722984148769562e+01 -3 0 0
39144 1 2 5.9999999999999998e-02 4.6110358919529029e+00 9.7043606219936947e+01 1.9479386470554754e+01 -4 0 0
39145 1 3 8.0000000000000002e-02 2.2170921723414834e+00 9.6684802496371319e+01 2.0877793632071512e+01 -4 0 0
38758 1 6 2.9999999999999999e-01 1.5255725729814595e-01 9.3215492660873906e+01 1.9714901555146479e+01 -3 0 0
38700 1 1 -1.2000000000000000e-01 1.0779086461182613e+01 9.5043665264972773e+01 1.9821398275344716e+01 -3 0 0
38719 1 6 2.9999999999999999e-01 7.4743227793987161e+00 9.2879167981300654e+01 2.0700010476147074e+01 -3 0 0
38722 1 7 -5.0000000000000000e-01 8.2499518805888954e+00 9.5983661950249598e+01 2.1074849731321205e+01 -3 0 0
38706 1 5 5.0000000000000000e-01 8.4514330327908915e+00 9.4805314330945336e+01 2.0886792813251439e+01 -3 0 0
38703 1 1 -1.2000000000000000e-01 9.8491859932356469e+00 9.4217807168045397e+01 2.0659001903207873e+01 -3 0 0
38707 1 2 5.9999999999999998e-02 9.8048067916469552e+00 9.3218366763584740e+01 2.0167998467995176e+01 -3 0 0
38704 1 2 5.9999999999999998e-02 1.0123089268385064e+01 9.5483893537337764e+01 1.9050602177370916e+01 -3 0 0
38708 1 2 5.9999999999999998e-02 1.0275988019040550e+01 9.4021618715064307e+01 2.1668827497321882e+01 -3 0 0
37179 1 2 5.9999999999999998e-02 1.0741697180223724e+01 8.8623595227495812e+01 1.5468184772429248e+01 -4 0 0
579 1 2 5.9999999999999998e-02 1.1150030323583671e+00 9.7932838834363068e+01 2.0220050650013821e+00 3 1 0
575 1 3 8.0000000000000002e-02 6.6005463925175223e-01 9.7185584424861162e+01 2.7049896866088243e+00 3 1 0
577 1 2 5.9999999999999998e-02 2.3367157679205657e+00 9.7301884866635135e+01 3.9680139852938425e+00 3 1 0
22465 1 2 5.9999999999999998e-02 5.3664254933802820e+00 9.8632164203135687e+01 1.7619752642289226e+00 2 -1 0
22452 1 2 5.9999999999999998e-02 6.5489136832848533e+00 9.8135095425302310e+01 5.9448023778260612e+00 2 -1 0
22453 1 2 5.9999999999999998e-02 7.1725805044978799e+00 9.7893188107204196e+01 3.2728912217258248e+00 2 -1 0
22447 1 1 -1.2000000000000000e-01 7.4497521967505440e+00 9.8424194523565120e+01 5.3305625215866250e+00 2 -1 0
22451 1 2 5.9999999999999998e-02 8.1577290076833400e+00 9.7653607905128169e+01 5.3733350250598528e+00 2 -1 0
22462 1 2 5.9999999999999998e-02 4.8635852794534422e+00 9.8667822001462127e+01 4.2281884870341182e+00 2 -1 0
22459 1 1 -1.2000000000000000e-01 5.6018167320859309e+00 9.9323276551264527e+01 3.6918436993103958e+00 2 -1 0
22468 1 2 5.9999999999999998e-02 3.1271872080388761e+00 9.8975595991524429e+01 2.9204581969986854e+00 2 -1 0
22460 1 1 -1.2000000000000000e-01 5.0532041131283867e+00 9.9565830297935790e+01 2.2680726203141131e+00 2 -1 0
22467 1 2 5.9999999999999998e-02 3.0384844368066468e+00 9.9814708494847707e+01 1.3933427859804011e+00 2 -1 0
22463 1 3 8.0000000000000002e-02 3.5185279249144799e+00 9.9898689513367927e+01 2.3935914986891569e+00 2 -1 0
22469 1 5 5.0000000000000000e-01 1.8944357945437127e+00 1.0133897320852493e+02 3.5000044977192202e+00 2 -1 0
22466 1 4 -5.0000000000000000e-01 3.1130345446779923e+00 1.0117830966494431e+02 3.0414363738990846e+00 2 -1 0
22494 1 6 2.9999999999999999e-01 3.7766761356469942e+00 1.0188860524029590e+02 3.3001415306226511e+00 2 -1 0
22470 1 1 -1.2000000000000000e-01 1.7351605959811152e+00 1.0271443952074354e+02 4.0873646452451782e+00 2 -1 0
22472 1 2 5.9999999999999998e-02 2.1394598903473963e+00 1.0349658060482838e+02 3.5355669694055245e+00 2 -1 0
22495 1 7 -5.0000000000000000e-01 9.1081493006880598e-01 1.0061100472107580e+02 3.4521595400906606e+00 2 -1 0
22482 1 2 5.9999999999999998e-02 4.6172160026309133e+00 1.0191917373380953e+02 5.2299333020533849e+00 2 -1 0
22461 1 2 5.9999999999999998e-02 5.6791848866923775e+00 1.0023323875379610e+02 4.2052395389886774e+00 2 -1 0
22464 1 2 5.9999999999999998e-02 5.6157193918097850e+00 1.0033158792396772e+02 1.6410502093220709e+00 2 -1 0
22473 1 2 5.9999999999999998e-02 6.7801691558178701e-01 1.0302140938636495e+02 4.0464352258757064e+00 2 -1 0
22478 1 2 5.9999999999999998e-02 3.6790433479732396e+00 1.0426384190837780e+02 5.5888921631726225e+00 2 -1 0
5053 1 7 -5.0000000000000000e-01 5.3467799208307802e+00 1.0471675861982015e+02 2.3874060784103492e+00 0 0 0
22471 1 1 -1.2000000000000000e-01 1.9790687280918184e+00 1.0282843729238590e+02 5.6501123204238235e+00 2 -1 0
22450 1 1 -1.2000000000000000e-01 7.0630968596285486e+00 9.8750261763105343e+01 3.8392221048904496e+00 2 -1 0
5026 1 2 5.9999999999999998e-02 7.0600644687992942e+00 1.0316424344348218e+02 3.1754377642759319e+00 0 0 0
22454 1 2 5.9999999999999998e-02 7.7930238573136599e+00 9.9514786855382795e+01 3.4678871192479632e+00 2 -1 0
22455 1 6 2.9999999999999999e-01 9.7177611529372392e+00 9.9917333570967969e+01 4.6777226215540928e+00 2 -1 0
5025 1 2 5.9999999999999998e-02 7.7348752790969986e+00 1.0298715210856591e+02 1.5293435098081156e+00 0 0 0
5021 1 3 8.0000000000000002e-02 7.8838063874374829e+00 1.0350691023456768e+02 2.4795591377543835e+00 0 0 0
5023 1 2 5.9999999999999998e-02 9.2784967919842725e+00 1.0360067070465202e+02 4.2031860811061534e+00 0 0 0
5018 1 1 -1.2000000000000000e-01 9.2831228762648870e+00 1.0316507412262881e+02 3.1937491953056667e+00 0 0 0
5022 1 2 5.9999999999999998e-02 9.4345049817303739e+00 1.0219390197839095e+02 3.4795124316061306e+00 0 0 0
5017 1 1 -1.2000000000000000e-01 1.0360186915785263e+01 1.0371884407571072e+02 2.3010716119194567e+00 0 0 0
5019 1 2 5.9999999999999998e-02 1.0460846896410542e+01 1.0318652256363676e+02 1.3409309202505173e+00 0 0 0
22496 1 7 -5.0000000000000000e-01 6.3662449322304715e+00 1.0387426196315708e+02 5.5681535660776476e+00 2 -1 0
22445 1 4 -5.0000000000000000e-01 9.4337988334687566e+00 1.0013264376268653e+02 5.6268933302761903e+00 2 -1 0
5020 1 2 5.9999999999999998e-02 1.0159962336485787e+01 1.0475235409599793e+02 2.0199320934081877e+00 0 0 0
22446 1 3 8.0000000000000002e-02 8.1077693146379346e+00 9.9684500636290636e+01 5.9876905734789148e+00 2 -1 0
22449 1 2 5.9999999999999998e-02 7.5503913978783013e+00 1.0057246451429305e+02 5.8240595342399279e+00 2 -1 0
8816 1 7 -5.0000000000000000e-01 1.0434577953341404e+00 1.0539247443419328e+02 2.1683882835996187e+00 0 0 0
8806 1 2 5.9999999999999998e-02 2.4325758845803738e+00 1.0784706768796342e+02 3.1143394230262560e+00 0 0 0
8804 1 3 8.0000000000000002e-02 1.9760115610673454e+00 1.0812774658177673e+02 2.1487577388568453e+00 0 0 0
8807 1 2 5.9999999999999998e-02 2.5463719220169887e+00 1.0752533533412421e+02 1.4267312025011747e+00 0 0 0
8805 1 1 -1.2000000000000000e-01 2.0645239985692876e+00 1.0968413096181477e+02 2.0187785351135155e+00 0 0 0
8811 1 2 5.9999999999999998e-02 4.2415443632480869e+00 1.0977867504606010e+02 1.4622078488085901e+00 0 0 0
8812 1 2 5.9999999999999998e-02 3.9710346552204654e+00 1.0983625937621828e+02 3.1089795864923246e+00 0 0 0
8808 1 1 -1.2000000000000000e-01 3.5666369287353605e+00 1.1010650999919969e+02 2.1980716517286760e+00 0 0 0
8810 1 2 5.9999999999999998e-02 1.4705089714818471e+00 1.1015823253812812e+02 2.7457519130200381e+00 0 0 0
8809 1 2 5.9999999999999998e-02 1.6713153281539990e+00 1.1009191526891938e+02 1.1327805397570663e+00 0 0 0
24083 1 2 5.9999999999999998e-02 4.7264305453394826e+00 1.0639617521026202e+02 4.5032619912124590e+00 1 -1 0
24082 1 2 5.9999999999999998e-02 5.2267507762052121e+00 1.0804747643410721e+02 4.7056016208511338e+00 1 -1 0
24080 1 3 8.0000000000000002e-02 5.1407145624608876e+00 1.0706284561651411e+02 5.2434391954244317e+00 1 -1 0
5030 1 2 5.9999999999999998e-02 5.6284253185624271e+00 1.0709480951397698e+02 1.0502730398806870e+00 0 0 0
5031 1 2 5.9999999999999998e-02 5.5039551269114719e+00 1.0724948302332177e+02 2.7965095106139590e+00 0 0 0
5028 1 1 -1.2000000000000000e-01 6.1722689642772677e+00 1.0697481096125348e+02 1.9724052397540128e+00 0 0 0
22665 1 2 5.9999999999999998e-02 7.8093193204139200e-01 1.1019299590116998e+02 4.9326205709452964e+00 2 -1 0
24096 1 2 5.9999999999999998e-02 2.0585842893377673e+00 1.0601991678471825e+02 5.1470623661927704e+00 1 -1 0
24087 1 2 5.9999999999999998e-02 2.9140744338086932e+00 1.0829095913514864e+02 5.3244111345832295e+00 1 -1 0
8803 1 4 -5.0000000000000000e-01 6.5390613275846254e-01 1.0753652843758918e+02 2.1061795683691096e+00 0 0 0
24099 1 2 5.9999999999999998e-02 2.5608384139581852e-01 1.0768998541764996e+02 5.0712723371946709e+00 1 -1 0
24094 1 1 -1.2000000000000000e-01 3.8880810526380344e-01 1.0706688354266716e+02 5.9216766655633419e+00 1 -1 0
8800 1 5 5.0000000000000000e-01 2.0970196666245369e-01 1.0627291968494842e+02 2.1947784342308441e+00 0 0 0
5024 1 4 -5.0000000000000000e-01 7.5896931983462466e+00 1.0495955865249829e+02 2.2394021750342965e+00 0 0 0
5037 1 2 5.9999999999999998e-02 6.7136101100933105e+00 1.0934638230723995e+02 3.4403394216442442e+00 0 0 0
5027 1 5 5.0000000000000000e-01 6.3355972700233076e+00 1.0547647156024267e+02 2.2188594802752175e+00 0 0 0
24079 1 4 -5.0000000000000000e-01 6.4756850922035092e+00 1.0654990566117846e+02 5.3670095342908191e+00 1 -1 0
5036 1 2 5.9999999999999998e-02 6.5536190855329215e+00 1.0968614920070556e+02 1.6396598630899404e+00 0 0 0
24089 1 6 2.9999999999999999e-01 6.6805878418393752e+00 1.0555758466730261e+02 5.3586486558201925e+00 1 -1 0
5052 1 6 2.9999999999999999e-01 8.3500717132761384e+00 1.0555768391071611e+02 2.2122732523348256e+00 0 0 0
24077 1 2 5.9999999999999998e-02 8.8989426686190800e+00 1.0587953748272572e+02 4.6354407580171797e+00 1 -1 0
5032 1 1 -1.2000000000000000e-01 7.1207903982693628e+00 1.0925297900738745e+02 2.4319552202559240e+00 0 0 0
5029 1 1 -1.2000000000000000e-01 7.3809629549909692e+00 1.0782922211514793e+02 2.1490122264766569e+00 0 0 0
5034 1 2 5.9999999999999998e-02 7.9562487188369877e+00 1.0776390510789949e+02 1.2730029750290739e+00 0 0 0
5033 1 2 5.9999999999999998e-02 8.1305303449250150e+00 1.0752407382693887e+02 2.8941535015907061e+00 0 0 0
5039 1 2 5.9999999999999998e-02 9.1787835958011534e+00 1.0943060906578648e+02 2.8623598343040149e+00 0 0 0
5035 1 1 -1.2000000000000000e-01 8.4129834719299001e+00 1.1002929741082033e+02 2.4600325627660520e+00 0 0 0
24076 1 5 5.0000000000000000e-01 7.5765286613537510e+00 1.0731802852132306e+02 5.4202727461293527e+00 1 -1 0
5051 1 6 2.9999999999999999e-01 7.9580450203081003e+00 1.1016137949636506e+02 4.8299710972295422e+00 0 0 0
5040 1 2 5.9999999999999998e-02 8.8282402623147984e+00 1.1023076146625122e+02 1.4552926584364363e+00 0 0 0
24073 1 1 -1.2000000000000000e-01 8.9176022484959425e+00 1.0661106746659665e+02 5.3853757860779785e+00 1 -1 0
24092 1 7 -5.0000000000000000e-01 7.5897276357901591e+00 1.0851330681073621e+02 5.5235193088259589e+00 1 -1 0
24075 1 2 5.9999999999999998e-02 1.0174425785422221e+01 1.0811081576745526e+02 4.3581943137979318e+00 1 -1 0
24070 1 1 -1.2000000000000000e-01 1.0166734079278671e+01 1.0747630105782535e+02 5.2281299194939628e+00 1 -1 0
22661 1 1 -1.2000000000000000e-01 8.8647509289848536e-01 1.1113438255052313e+02 5.5449552945954226e+00 2 -1 0
8817 1 1 -1.2000000000000000e-01 3.6075246488837207e+00 1.1159194408262088e+02 2.0733775772524741e+00 0 0 0
22662 1 2 5.9999999999999998e-02 2.8540951361872144e+00 1.1190091516812510e+02 5.2671532179208578e+00 2 -1 0
8820 1 2 5.9999999999999998e-02 3.1881111234114563e+00 1.1188712321228140e+02 1.1112318383693072e+00 0 0 0
8822 1 2 5.9999999999999998e-02 5.4278088334674104e+00 1.1182326698104814e+02 2.8485492720427370e+00 0 0 0
8819 1 2 5.9999999999999998e-02 2.9985228741402072e+00 1.1203264071204954e+02 2.8298545174809320e+00 0 0 0
8818 1 1 -1.2000000000000000e-01 5.0325997033500824e+00 1.1217742728591669e+02 1.9779801953763845e+00 0 0 0
8823 1 2 5.9999999999999998e-02 5.5706152660060342e+00 1.1165513404073714e+02 1.1630576162033184e+00 0 0 0
22669 1 2 5.9999999999999998e-02 7.3395748773723868e-01 1.1200679204661532e+02 3.6639381611701629e+00 2 -1 0
22664 1 1 -1.2000000000000000e-01 2.5865897733407395e-01 1.1219163234736460e+02 4.6187017807125459e+00 2 -1 0
22668 1 2 5.9999999999999998e-02 4.8107576760776061e-01 1.1322912596306480e+02 4.9987949228577246e+00 2 -1 0
5050 1 2 5.9999999999999998e-02 4.9945863807387054e+00 1.1321378205841418e+02 5.1452018828780997e+00 0 0 0
5041 1 4 -5.0000000000000000e-01 7.9755515004310924e+00 1.1114169445697569e+02 4.5854364936842318e+00 0 0 0
5038 1 5 5.0000000000000000e-01 8.2909623586635401e+00 1.1134983940448808e+02 3.2917408836554873e+00 0 0 0
5054 1 7 -5.0000000000000000e-01 8.5361763962821993e+00 1.1240446621703860e+02 2.7193852877313232e+00 0 0 0
5042 1 3 8.0000000000000002e-02 7.8859107092764402e+00 1.1219150169514532e+02 5.6987797485978540e+00 0 0 0
5045 1 2 5.9999999999999998e-02 8.8587028565540784e+00 1.1228343187659749e+02 6.1697612874022720e+00 0 0 0
17855 1 2 5.9999999999999998e-02 5.4078551408120047e-02 9.8304955797408994e+01 1.0612043262350067e+01 1 -3 0
31677 1 2 5.9999999999999998e-02 1.7885334810831874e+00 9.7631313967522118e+01 6.5872141355188720e+00 0 -2 0
31673 1 1 -1.2000000000000000e-01 2.4437259035731382e+00 9.8421412599781831e+01 6.9481505996534398e+00 0 -2 0
31676 1 5 5.0000000000000000e-01 3.5567196183628380e+00 9.7758114696922320e+01 7.6671381317971639e+00 0 -2 0
17852 1 1 -1.2000000000000000e-01 5.1567189544387360e-01 9.7596675531323655e+01 1.1356403090234330e+01 1 -3 0
31692 1 7 -5.0000000000000000e-01 4.5969115706192243e+00 9.8411090015371045e+01 7.9933809520748973e+00 0 -2 0
17849 1 1 -1.2000000000000000e-01 1.9545619983765319e+00 9.7305585165732452e+01 1.0963497535914987e+01 1 -3 0
17851 1 2 5.9999999999999998e-02 3.7103303446097473e+00 9.8551767300505674e+01 1.0980682657180013e+01 1 -3 0
17848 1 3 8.0000000000000002e-02 2.8022806503135631e+00 9.8492980918351520e+01 1.1501990695835508e+01 1 -3 0
17853 1 2 5.9999999999999998e-02 1.8825059946058993e+00 9.7225045575895336e+01 9.8574912681239084e+00 1 -3 0
19108 1 2 5.9999999999999998e-02 8.7918948042051621e+00 9.8249516453196918e+01 1.0346796345128169e+01 1 -2 0
19102 1 3 8.0000000000000002e-02 1.0508838853654835e+01 9.8126844381930951e+01 1.1527081738537753e+01 1 -2 0
22474 1 1 -1.2000000000000000e-01 3.3515183800283030e+00 1.0334379981790109e+02 6.1196921295591116e+00 2 -1 0
22475 1 2 5.9999999999999998e-02 1.2784263836471932e+00 1.0350956008230226e+02 6.1599506119808582e+00 2 -1 0
22476 1 2 5.9999999999999998e-02 1.8916047592402534e+00 1.0192292865997310e+02 6.0627619018323742e+00 2 -1 0
22477 1 1 -1.2000000000000000e-01 4.5207052240286822e+00 1.0242940258749493e+02 6.1557319745544481e+00 2 -1 0
31678 1 2 5.9999999999999998e-02 2.9669081923347660e+00 9.8922813234047453e+01 6.1371718766750032e+00 0 -2 0
31675 1 2 5.9999999999999998e-02 1.5065771314088143e+00 9.9286157573565959e+01 8.9132463046385322e+00 0 -2 0
22481 1 2 5.9999999999999998e-02 4.3694030743803101e+00 1.0180036111612439e+02 7.0332556476386170e+00 2 -1 0
31670 1 1 -1.2000000000000000e-01 1.7341124213980121e+00 9.9442859730965353e+01 7.8512216023505665e+00 0 -2 0
22479 1 2 5.9999999999999998e-02 3.1952287737144252e+00 1.0366771016726959e+02 7.1700969177731402e+00 2 -1 0
31674 1 2 5.9999999999999998e-02 2.4736261930931054e+00 1.0023530280770812e+02 7.9382025989526541e+00 0 -2 0
19119 1 3 8.0000000000000002e-02 5.1622890319353365e+00 1.0097165866865410e+02 1.0012406664415382e+01 1 -2 0
19122 1 4 -5.0000000000000000e-01 4.8513967437252408e+00 1.0241115881872940e+02 1.0297692904621597e+01 1 -2 0
19125 1 5 5.0000000000000000e-01 3.6551904159525725e+00 1.0294938201306798e+02 9.8282241209982057e+00 1 -2 0
19151 1 7 -5.0000000000000000e-01 2.7470351321119839e+00 1.0228615435095729e+02 9.3582761755207571e+00 1 -2 0
31690 1 6 2.9999999999999999e-01 1.1824343105443860e+00 1.0166442146917936e+02 9.8517885260356373e+00 0 -2 0
19150 1 6 2.9999999999999999e-01 5.4342565980715651e+00 1.0299030415181693e+02 1.0859767797159831e+01 1 -2 0
19123 1 2 5.9999999999999998e-02 5.4007612191952878e+00 1.0075006347041663e+02 8.9855758265875600e+00 1 -2 0
19124 1 2 5.9999999999999998e-02 4.1813090192444253e+00 1.0045098780601467e+02 1.0040146846314926e+01 1 -2 0
19126 1 1 -1.2000000000000000e-01 3.6299015562367027e+00 1.0448590751719135e+02 9.9506701153963757e+00 1 -2 0
17850 1 2 5.9999999999999998e-02 2.4247954017504636e+00 9.9406783986448033e+01 1.1186560657137857e+01 1 -3 0
22493 1 6 2.9999999999999999e-01 5.7543695735594032e+00 1.0270295908097866e+02 8.2638919742265227e+00 2 -1 0
19132 1 2 5.9999999999999998e-02 1.8520661205238920e+00 1.0469259045446805e+02 1.0991817195434166e+01 1 -2 0
31672 1 2 5.9999999999999998e-02 5.2486189285797535e-01 1.0007930109911516e+02 6.1478468520845233e+00 0 -2 0
31667 1 1 -1.2000000000000000e-01 3.4193002557365298e-01 9.9831456517095106e+01 7.2276190825275854e+00 0 -2 0
31662 1 4 -5.0000000000000000e-01 2.3340766863478879e-01 1.0150993776767632e+02 1.0102689917215955e+01 0 -2 0
22480 1 5 5.0000000000000000e-01 5.8055251877675982e+00 1.0320465223746024e+02 6.3618070762217558e+00 2 -1 0
31669 1 2 5.9999999999999998e-02 3.3692862233506288e-01 1.0199952976546706e+02 7.7503365230256112e+00 0 -2 0
19131 1 2 5.9999999999999998e-02 1.5516220212319560e+00 1.0478055855875861e+02 9.2787739002963683e+00 1 -2 0
19120 1 2 5.9999999999999998e-02 6.2213509823442017e+00 9.9111338078512873e+01 1.0681424412651321e+01 1 -2 0
19129 1 2 5.9999999999999998e-02 3.9305645115291039e+00 1.0468339791120219e+02 8.9488741544320050e+00 1 -2 0
31663 1 2 5.9999999999999998e-02 9.6093475730729205e-01 1.0179008706966962e+02 1.1882408598288988e+01 0 -2 0
19121 1 2 5.9999999999999998e-02 5.9520532045361483e+00 1.0041359036611340e+02 1.1983610742169045e+01 1 -2 0
22448 1 2 5.9999999999999998e-02 8.0579792270199064e+00 9.9620448693635055e+01 7.0697427839773077e+00 2 -1 0
19116 1 1 -1.2000000000000000e-01 6.2169408920532359e+00 1.0025211075889047e+02 1.0940356420235265e+01 1 -2 0
22483 1 4 -5.0000000000000000e-01 6.3220404901612905e+00 1.0316214584185441e+02 7.5877793263221962e+00 2 -1 0
19103 1 1 -1.2000000000000000e-01 9.4634204013461591e+00 9.8943243511912655e+01 1.0746592851346350e+01 1 -2 0
19107 1 2 5.9999999999999998e-02 9.9598321063578066e+00 9.9402083394511209e+01 9.9412838887728920e+00 1 -2 0
22442 1 5 5.0000000000000000e-01 1.0381832451121069e+01 1.0063113604263573e+02 6.4692069058648238e+00 2 -1 0
22489 1 2 5.9999999999999998e-02 6.9516335052735538e+00 1.0417645208948370e+02 9.8670192154389191e+00 2 -1 0
19117 1 2 5.9999999999999998e-02 7.8953352794781440e+00 1.0060410797324492e+02 9.5485212425219412e+00 1 -2 0
19115 1 1 -1.2000000000000000e-01 7.6366798921845573e+00 1.0072525517144176e+02 1.0601251538923133e+01 1 -2 0
22486 1 2 5.9999999999999998e-02 8.2547538661827122e+00 1.0278788252923110e+02 8.3129046072365327e+00 2 -1 0
22484 1 3 8.0000000000000002e-02 7.6080195772005723e+00 1.0362639870236414e+02 7.9994524089197085e+00 2 -1 0
22487 1 2 5.9999999999999998e-02 8.1229364876242460e+00 1.0405567096758651e+02 7.1615750624036183e+00 2 -1 0
22458 1 7 -5.0000000000000000e-01 1.0157645174984658e+01 1.0094035631950564e+02 7.6763136140036776e+00 2 -1 0
19118 1 2 5.9999999999999998e-02 7.7858095603368938e+00 1.0178368619927434e+02 1.0897081689036503e+01 1 -2 0
4550 1 2 5.9999999999999998e-02 1.0119108855678435e+01 1.0261110778231416e+02 9.8038257163095803e+00 1 0 0
19106 1 1 -1.2000000000000000e-01 8.6745422954272975e+00 9.9981037518494361e+01 1.1521954246833374e+01 1 -2 0
22485 1 1 -1.2000000000000000e-01 7.5789459587930654e+00 1.0459772864337289e+02 9.1922633881906748e+00 2 -1 0
22490 1 2 5.9999999999999998e-02 8.5321061338289788e+00 1.0464415590144671e+02 9.8100989191740613e+00 2 -1 0
19109 1 2 5.9999999999999998e-02 9.4316986960195077e+00 1.0069810613842985e+02 1.1930456154295358e+01 1 -2 0
4554 1 2 5.9999999999999998e-02 1.0694038956881689e+01 1.0447712452740869e+02 9.1051527620823727e+00 1 0 0
4551 1 2 5.9999999999999998e-02 1.0759158230331744e+01 1.0294272809272313e+02 1.1331681570259514e+01 1 0 0
24093 1 1 -1.2000000000000000e-01 1.8233710806229413e+00 1.0656733407298510e+02 6.0671838885465279e+00 1 -1 0
22663 1 2 5.9999999999999998e-02 2.7777878969480541e+00 1.1048371611801653e+02 6.3418627202077591e+00 2 -1 0
19128 1 2 5.9999999999999998e-02 4.3927492084960509e+00 1.0493717762184484e+02 1.0588028478256025e+01 1 -2 0
19127 1 1 -1.2000000000000000e-01 2.2456710153762152e+00 1.0509546511355441e+02 1.0087304662534997e+01 1 -2 0
24084 1 1 -1.2000000000000000e-01 2.8398690044642576e+00 1.0771780077174886e+02 6.2267791180955179e+00 1 -1 0
24085 1 2 5.9999999999999998e-02 4.3135852819871046e+00 1.0646956811918693e+02 7.2194859465829051e+00 1 -1 0
24081 1 1 -1.2000000000000000e-01 4.3081805211021624e+00 1.0732634115761256e+02 6.5279801741962435e+00 1 -1 0
24086 1 2 5.9999999999999998e-02 4.8590166950639304e+00 1.0806963694765798e+02 7.0980503778047597e+00 1 -1 0
24088 1 2 5.9999999999999998e-02 2.5680851175010626e+00 1.0846253787707853e+02 6.9818179476333029e+00 1 -1 0
24095 1 2 5.9999999999999998e-02 1.9282239562742167e+00 1.0591176848915786e+02 6.9473289841130859e+00 1 -1 0
19130 1 1 -1.2000000000000000e-01 2.4156367612449845e+00 1.0662292921168861e+02 1.0195659304909071e+01 1 -2 0
19152 1 7 -5.0000000000000000e-01 2.3530772822836745e+00 1.0934636243629824e+02 9.7037378663228342e+00 1 -2 0
19136 1 5 5.0000000000000000e-01 1.2537728755250601e+00 1.0885757838351861e+02 9.9067179920648361e+00 1 -2 0
19133 1 1 -1.2000000000000000e-01 1.0551384878250121e+00 1.0737638068806098e+02 1.0239185665071100e+01 1 -2 0
22502 1 2 5.9999999999999998e-02 5.5247348486141421e+00 1.0831340854051723e+02 9.3363727908687313e+00 2 -1 0
19135 1 2 5.9999999999999998e-02 2.9611939001296248e+00 1.0691183532187704e+02 9.3031332763829155e+00 1 -2 0
19134 1 2 5.9999999999999998e-02 2.9734102897855639e+00 1.0704915018987057e+02 1.1006523393589633e+01 1 -2 0
19138 1 2 5.9999999999999998e-02 6.3149934276592223e-01 1.0726914954512662e+02 1.1239133991122728e+01 1 -2 0
19137 1 2 5.9999999999999998e-02 3.9214511855622586e-01 1.0685433025554097e+02 9.6311088008981738e+00 1 -2 0
19143 1 2 5.9999999999999998e-02 5.0249573321423602e-01 1.1085006649455815e+02 8.3035314152008475e+00 1 -2 0
19140 1 3 8.0000000000000002e-02 1.0541738333809816e-01 1.1095686388914069e+02 9.2962434355556951e+00 1 -2 0
19139 1 4 -5.0000000000000000e-01 1.4063985689335898e-01 1.0960195683603303e+02 9.8279190925451463e+00 1 -2 0
24098 1 2 5.9999999999999998e-02 1.1573122103305074e-01 1.0772476595619118e+02 6.7876485772337514e+00 1 -1 0
22666 1 2 5.9999999999999998e-02 1.6443299739346443e-01 1.1086393042478910e+02 6.3490839631919256e+00 2 -1 0
4598 1 7 -5.0000000000000000e-01 7.4419417145487916e+00 1.1276437096295170e+02 1.8030945263344908e+01 1 0 0
22503 1 2 5.9999999999999998e-02 6.4519473218670660e+00 1.0892013275221717e+02 1.0710214424467939e+01 2 -1 0
22500 1 2 5.9999999999999998e-02 6.3867227337823342e+00 1.0643431446071968e+02 1.0755303120708634e+01 2 -1 0
22491 1 2 5.9999999999999998e-02 6.4649748256306028e+00 1.0619652556554259e+02 8.0363400237369298e+00 2 -1 0
24078 1 2 5.9999999999999998e-02 8.8611250551084986e+00 1.0600234120679124e+02 6.2567949825024254e+00 1 -1 0
22498 1 1 -1.2000000000000000e-01 6.5275462599249208e+00 1.0842001970679628e+02 9.7452774243899007e+00 2 -1 0
24074 1 2 5.9999999999999998e-02 1.0147109458799475e+01 1.0809446844297807e+02 6.0950423417019586e+00 1 -1 0
22506 1 2 5.9999999999999998e-02 6.9083400216085629e+00 1.1025216533366508e+02 8.5806827442239104e+00 2 -1 0
22497 1 1 -1.2000000000000000e-01 7.0135586404608690e+00 1.0699180489353910e+02 9.9900999611071057e+00 2 -1 0
22488 1 1 -1.2000000000000000e-01 7.2826776232024830e+00 1.0609976767017078e+02 8.7831324466274694e+00 2 -1 0
22492 1 2 5.9999999999999998e-02 8.1495483302329905e+00 1.0659188475150131e+02 8.3384585989352757e+00 2 -1 0
22501 1 3 8.0000000000000002e-02 7.3668903306063136e+00 1.0928022071000457e+02 8.8026821232115431e+00 2 -1 0
22499 1 2 5.9999999999999998e-02 7.8734721448113705e+00 1.0710327568738502e+02 1.0639410996015494e+01 2 -1 0
22504 1 4 -5.0000000000000000e-01 8.6713957927166057e+00 1.0965255934024941e+02 9.3905160330878719e+00 2 -1 0
22505 1 2 5.9999999999999998e-02 7.3542280072809421e+00 1.0886363995219494e+02 7.8399440923488459e+00 2 -1 0
22532 1 6 2.9999999999999999e-01 8.8958979161112364e+00 1.0952424717161011e+02 1.0377780376965481e+01 2 -1 0
22507 1 5 5.0000000000000000e-01 9.7097471235354895e+00 1.1005942615182146e+02 8.6335556464831402e+00 2 -1 0
22533 1 7 -5.0000000000000000e-01 9.5958870228895403e+00 1.1012141465481207e+02 7.4152580678326974e+00 2 -1 0
4564 1 2 5.9999999999999998e-02 1.0484477503228225e+01 1.0655699482853072e+02 1.0388556873594354e+01 1 0 0
4563 1 2 5.9999999999999998e-02 1.0150363107947703e+01 1.0541960498656819e+02 1.1714874396324667e+01 1 0 0
4569 1 2 5.9999999999999998e-02 9.4109294497805234e+00 1.0825653925064744e+02 1.1929747002975779e+01 1 0 0
22660 1 1 -1.2000000000000000e-01 2.2664052021637309e+00 1.1147915439559651e+02 6.1080359373025006e+00 2 -1 0
22684 1 6 2.9999999999999999e-01 4.0490535908347418e+00 1.1153318825762730e+02 7.9131922649747475e+00 2 -1 0
19142 1 2 5.9999999999999998e-02 8.8621215750205107e-01 1.1155457025047700e+02 9.8264499371205769e+00 1 -2 0
22657 1 2 5.9999999999999998e-02 3.6611169744210090e+00 1.1219871271306137e+02 1.0208643351430631e+01 2 -1 0
22656 1 4 -5.0000000000000000e-01 3.4115392513420719e+00 1.1219901823827954e+02 8.1357079154005518e+00 2 -1 0
22659 1 5 5.0000000000000000e-01 2.3354350657195542e+00 1.1238267987993477e+02 7.3189494615741824e+00 2 -1 0
22653 1 3 8.0000000000000002e-02 3.5543764359396444e+00 1.1294119145069874e+02 9.4249529479094960e+00 2 -1 0
22685 1 7 -5.0000000000000000e-01 1.5176537869436661e+00 1.1323562181049542e+02 7.4628869369594897e+00 2 -1 0
22649 1 1 -1.2000000000000000e-01 6.1474843208574104e+00 1.1317890294103856e+02 9.4860298833820238e+00 2 -1 0
19156 1 2 5.9999999999999998e-02 3.0151296188538085e-01 1.1325025848108376e+02 1.1046948842942966e+01 1 -2 0
22651 1 2 5.9999999999999998e-02 6.1903812926852213e+00 1.1277355135226357e+02 1.0458960396150760e+01 2 -1 0
22652 1 2 5.9999999999999998e-02 6.2433284009936036e+00 1.1240806395172598e+02 8.7712984731740953e+00 2 -1 0
5044 1 2 5.9999999999999998e-02 7.3727825016512663e+00 1.1153067131216265e+02 6.3632997327568539e+00 0 0 0
22641 1 2 5.9999999999999998e-02 8.6564195835780158e+00 1.1245381553270069e+02 9.2873815816869936e+00 2 -1 0
22645 1 6 2.9999999999999999e-01 1.0068875452013446e+01 1.1326928562496332e+02 7.5477423638945034e+00 2 -1 0
38400 1 2 5.9999999999999998e-02 2.4863932709078651e+00 9.7966604701577097e+01 1.7070597725218310e+01 -3 0 0
37164 1 7 -5.0000000000000000e-01 6.0518286329633657e+00 9.8095845543026215e+01 1.3005000548403713e+01 -4 0 0
38401 1 2 5.9999999999999998e-02 2.3083259037975026e+00 9.7338954880349604e+01 1.5430779810144390e+01 -3 0 0
17856 1 2 5.9999999999999998e-02 4.5758928164557494e-01 9.7986217928855837e+01 1.2332498210731465e+01 1 -3 0
17857 1 6 2.9999999999999999e-01 4.2100262861105620e+00 9.8322561200416558e+01 1.3087420559521220e+01 1 -3 0
38404 1 2 5.9999999999999998e-02 2.0726405331346849e-02 9.7678157587140277e+01 1.6756818932368336e+01 -3 0 0
17847 1 4 -5.0000000000000000e-01 3.2471130543165443e+00 9.8600845874279102e+01 1.2869267811458171e+01 1 -3 0
37154 1 2 5.9999999999999998e-02 8.3944189343704014e+00 9.8094732197556326e+01 1.4741786957125900e+01 -4 0 0
37155 1 2 5.9999999999999998e-02 6.8983883492872433e+00 9.8030824113961813e+01 1.5469098010663762e+01 -4 0 0
19104 1 2 5.9999999999999998e-02 1.0116158425712950e+01 9.7800554161716477e+01 1.2471950222769850e+01 1 -2 0
37152 1 3 8.0000000000000002e-02 7.6414286678486985e+00 9.7395734708598766e+01 1.5161860180503609e+01 -4 0 0
37157 1 2 5.9999999999999998e-02 8.5641240327120336e+00 9.7235949347229024e+01 1.7203121465392783e+01 -4 0 0
15747 1 2 5.9999999999999998e-02 4.7020209651719311e-02 1.0124559412967774e+02 1.5453964037426923e+01 1 -3 0
15753 1 2 5.9999999999999998e-02 2.2218866591897951e-01 1.0364090114615591e+02 1.6415046366748022e+01 1 -3 0
31658 1 2 5.9999999999999998e-02 1.1189056926518401e-01 1.0346214693637238e+02 1.3689890125933848e+01 0 -2 0
17846 1 2 5.9999999999999998e-02 4.2440165221387529e+00 9.9007254346802981e+01 1.5243489668944839e+01 1 -3 0
17845 1 2 5.9999999999999998e-02 4.3831610830253940e+00 1.0049062154147700e+02 1.4387648943121322e+01 1 -3 0
17844 1 5 5.0000000000000000e-01 2.7180219571399888e+00 9.9434912750294117e+01 1.3791666933473676e+01 1 -3 0
17860 1 7 -5.0000000000000000e-01 1.5784151734266012e+00 9.9872370102311933e+01 1.3713191989469740e+01 1 -3 0
17841 1 1 -1.2000000000000000e-01 3.6480266181274716e+00 9.9891067657182077e+01 1.4898729307248368e+01 1 -3 0
17843 1 2 5.9999999999999998e-02 2.2691262249746416e+00 1.0133703792502325e+02 1.5510795203809327e+01 1 -3 0
17838 1 1 -1.2000000000000000e-01 3.0073209087155037e+00 1.0068595831284145e+02 1.6028390985887864e+01 1 -3 0
17835 1 1 -1.2000000000000000e-01 3.9918462770841301e+00 1.0155087469749192e+02 1.6855474618891211e+01 1 -3 0
20684 1 1 -1.2000000000000000e-01 4.4125812212230642e+00 1.0362564317739246e+02 1.3721176235700671e+01 1 -2 0
20687 1 2 5.9999999999999998e-02 4.5134496098416719e+00 1.0311893360651726e+02 1.4684232739157016e+01 1 -2 0
17834 1 1 -1.2000000000000000e-01 3.5040131289233907e+00 1.0294706002855419e+02 1.7081007892375627e+01 1 -3 0
17837 1 2 5.9999999999999998e-02 2.8829433540080545e+00 1.0331887273930533e+02 1.6246723329050113e+01 1 -3 0
20686 1 2 5.9999999999999998e-02 4.2935735157682888e+00 1.0282349095936742e+02 1.2974105156435247e+01 1 -2 0
17833 1 5 5.0000000000000000e-01 4.5280073415386219e+00 1.0401563069751788e+02 1.7435152201907950e+01 1 -3 0
17842 1 2 5.9999999999999998e-02 2.4699275712659823e+00 1.0003680232934822e+02 1.6646048383728910e+01 1 -3 0
17859 1 7 -5.0000000000000000e-01 5.6703676535176362e+00 1.0395274519932799e+02 1.7014470764701187e+01 1 -3 0
17839 1 2 5.9999999999999998e-02 4.9596971578654658e+00 1.0153173345564764e+02 1.6280771206081315e+01 1 -3 0
20683 1 5 5.0000000000000000e-01 5.6813848036302605e+00 1.0430687778393312e+02 1.3412993378828277e+01 1 -2 0
20690 1 2 5.9999999999999998e-02 2.2318415715635491e+00 1.0398061451556076e+02 1.3610010139292365e+01 1 -2 0
17840 1 2 5.9999999999999998e-02 4.2290689651405700e+00 1.0110931369738559e+02 1.7844300081074142e+01 1 -3 0
20685 1 1 -1.2000000000000000e-01 3.1783165181721245e+00 1.0456492104229373e+02 1.3588909117891042e+01 1 -2 0
15746 1 2 5.9999999999999998e-02 1.1007499525171380e-01 1.0049328082518439e+02 1.7043180608082388e+01 1 -3 0
15752 1 2 5.9999999999999998e-02 5.8909143890545090e-01 1.0294477553377513e+02 1.7971893589978116e+01 1 -3 0
20708 1 6 2.9999999999999999e-01 6.0819510523766560e+00 1.0454370649079533e+02 1.5339503179956422e+01 1 -2 0
20709 1 7 -5.0000000000000000e-01 6.0594563355203199e+00 1.0445954775148762e+02 1.2251816003600593e+01 1 -2 0
17836 1 2 5.9999999999999998e-02 2.7955138872052423e+00 1.0300083026535594e+02 1.7926595119977293e+01 1 -3 0
37731 1 6 2.9999999999999999e-01 1.0520755323292885e+01 1.0001851361874778e+02 1.7797951271605896e+01 -4 -1 0
39119 1 2 5.9999999999999998e-02 1.0474343959064685e+01 1.0200804174106275e+02 1.5985520967221127e+01 -4 0 0
39126 1 2 5.9999999999999998e-02 6.9163010328245615e+00 1.0109078077729191e+02 1.5075749279617073e+01 -4 0 0
19110 1 2 5.9999999999999998e-02 8.1305019763504589e+00 9.9636637227457840e+01 1.2423918009446082e+01 1 -2 0
39115 1 1 -1.2000000000000000e-01 1.0012631514175458e+01 1.0256008675696418e+02 1.5153032740629484e+01 -4 0 0
39120 1 2 5.9999999999999998e-02 9.6318874993071777e+00 1.0339808232153108e+02 1.5755215346863064e+01 -4 0 0
39125 1 2 5.9999999999999998e-02 7.3034968402237777e+00 1.0260361508634335e+02 1.5835269566074981e+01 -4 0 0
39121 1 1 -1.2000000000000000e-01 7.6964518402647695e+00 1.0156247486002842e+02 1.5580304888063097e+01 -4 0 0
39118 1 1 -1.2000000000000000e-01 8.8926872885559298e+00 1.0163977386786694e+02 1.4559781518456809e+01 -4 0 0
39123 1 2 5.9999999999999998e-02 9.2010839611122464e+00 1.0059415457808754e+02 1.4386781732250080e+01 -4 0 0
39122 1 2 5.9999999999999998e-02 8.5109126622778355e+00 1.0195323950261324e+02 1.3600999871629273e+01 -4 0 0
39140 1 7 -5.0000000000000000e-01 8.9132579506318930e+00 9.9917745214636312e+01 1.6788457590834515e+01 -4 0 0
39124 1 5 5.0000000000000000e-01 7.9761938509144779e+00 1.0067358772883689e+02 1.6823949180381707e+01 -4 0 0
39127 1 4 -5.0000000000000000e-01 7.1814384623106440e+00 1.0070140445893641e+02 1.7912973197045407e+01 -4 0 0
39137 1 6 2.9999999999999999e-01 6.4286448735062525e+00 1.0132652529968642e+02 1.7938606463582698e+01 -4 0 0
15776 1 2 5.9999999999999998e-02 2.0999634157396541e+00 1.1243039276568825e+02 2.1149616686442300e+01 1 -3 0
20698 1 3 8.0000000000000002e-02 1.8565264026893973e-03 1.0862906080571747e+02 1.6601197603285662e+01 1 -2 0
20707 1 6 2.9999999999999999e-01 1.4614177886537327e-01 1.0684597732434165e+02 1.5575107851068219e+01 1 -2 0
20700 1 2 5.9999999999999998e-02 5.8194488865492611e-01 1.0874323799060569e+02 1.7548554839352182e+01 1 -2 0
20665 1 2 5.9999999999999998e-02 4.5378001750085408e+00 1.0955862287484265e+02 1.2228981930365768e+01 1 -2 0
20689 1 2 5.9999999999999998e-02 3.1044360587080759e+00 1.0511439629628448e+02 1.2626287280066888e+01 1 -2 0
20692 1 2 5.9999999999999998e-02 2.6419855515002868e+00 1.0530607668328203e+02 1.5585141776645351e+01 1 -2 0
20697 1 4 -5.0000000000000000e-01 6.6712086750129818e-01 1.0771876831586438e+02 1.5735470392318433e+01 1 -2 0
20654 1 2 5.9999999999999998e-02 4.9594289484436982e-01 1.0977449180792318e+02 1.3150919430237559e+01 1 -2 0
20688 1 1 -1.2000000000000000e-01 3.0949915527303737e+00 1.0572169518898511e+02 1.4650658933750023e+01 1 -2 0
20696 1 2 5.9999999999999998e-02 1.4010489113719895e+00 1.0647441328030369e+02 1.3596892319998506e+01 1 -2 0
20695 1 2 5.9999999999999998e-02 2.8871479531778634e+00 1.0745071947711884e+02 1.3352075569810452e+01 1 -2 0
20691 1 1 -1.2000000000000000e-01 2.3004967678630557e+00 1.0690196017369045e+02 1.4086261822100148e+01 1 -2 0
20661 1 1 -1.2000000000000000e-01 5.1488932428049718e+00 1.1011471277979736e+02 1.2940629698627065e+01 1 -2 0
20693 1 2 5.9999999999999998e-02 4.0577496938194582e+00 1.0603539220121445e+02 1.4960675333067682e+01 1 -2 0
20694 1 5 5.0000000000000000e-01 1.8529810509477140e+00 1.0791036300253046e+02 1.5154434277609802e+01 1 -2 0
20710 1 7 -5.0000000000000000e-01 2.4975535162846687e+00 1.0892122127773837e+02 1.5318219150399695e+01 1 -2 0
20667 1 2 5.9999999999999998e-02 5.1103066566401223e+00 1.0901474112092997e+02 1.4883705123077325e+01 1 -2 0
20676 1 2 5.9999999999999998e-02 5.5733085312792499e+00 1.0725756774220254e+02 1.3166111412123067e+01 1 -2 0
20669 1 6 2.9999999999999999e-01 2.7012388417498854e+00 1.1012466198207679e+02 1.3909619331188097e+01 1 -2 0
20664 1 1 -1.2000000000000000e-01 5.8036044642186209e+00 1.0920248619632663e+02 1.4060421970498766e+01 1 -2 0
20666 1 2 5.9999999999999998e-02 5.9992230998185816e+00 1.1051281526054132e+02 1.2370613949057971e+01 1 -2 0
17816 1 2 5.9999999999999998e-02 3.8601824176747468e+00 1.1057280423585364e+02 1.6748713390926113e+01 1 -3 0
17831 1 2 5.9999999999999998e-02 5.1612862405710684e+00 1.0652370656078980e+02 1.7330857115821988e+01 1 -3 0
20701 1 2 5.9999999999999998e-02 1.0486596347959773e-01 1.0956339293931507e+02 1.6049779360734661e+01 1 -2 0
17826 1 2 5.9999999999999998e-02 5.6362650426299492e+00 1.0866720309057672e+02 1.7389674462079387e+01 1 -3 0
17811 1 1 -1.2000000000000000e-01 3.8643994552138525e+00 1.1090568406407309e+02 1.7745485412862156e+01 1 -3 0
20680 1 4 -5.0000000000000000e-01 6.3061291906768089e+00 1.0483453653089181e+02 1.4434201878802016e+01 1 -2 0
20668 1 2 5.9999999999999998e-02 6.5342398163750319e+00 1.0986955188743754e+02 1.4501783789406529e+01 1 -2 0
20673 1 1 -1.2000000000000000e-01 6.3389702715662644e+00 1.0789988631843039e+02 1.3583692371490915e+01 1 -2 0
20679 1 2 5.9999999999999998e-02 6.4746133289842964e+00 1.0715428025642248e+02 1.5604549230870868e+01 1 -2 0
20675 1 2 5.9999999999999998e-02 7.0665509844237793e+00 1.0804094251585640e+02 1.2788344327144578e+01 1 -2 0
20682 1 2 5.9999999999999998e-02 7.9799922391546918e+00 1.0527771829321817e+02 1.5280199869959029e+01 1 -2 0
4597 1 7 -5.0000000000000000e-01 8.6548415931323479e+00 1.1043503738324854e+02 1.2803260410857064e+01 1 0 0
20674 1 1 -1.2000000000000000e-01 7.1024029994226954e+00 1.0715714753678691e+02 1.4708398711882978e+01 1 -2 0
20681 1 2 5.9999999999999998e-02 8.0545289301010161e+00 1.0538385388843233e+02 1.3642954752881257e+01 1 -2 0
20677 1 3 8.0000000000000002e-02 7.4662094065055697e+00 1.0571756963305457e+02 1.4458806125388028e+01 1 -2 0
20678 1 2 5.9999999999999998e-02 8.0565679247433550e+00 1.0774325683398294e+02 1.4943644558131631e+01 1 -2 0
4571 1 5 5.0000000000000000e-01 9.7580872967271777e+00 1.1034857772702750e+02 1.3294999948645447e+01 1 0 0
33270 1 2 5.9999999999999998e-02 9.8419558575110671e+00 1.0758712176966249e+02 1.5941824763099126e+01 -1 -2 0
33266 1 1 -1.2000000000000000e-01 1.0235225371677913e+01 1.0677517825623949e+02 1.6623261524770513e+01 -1 -2 0
4565 1 3 8.0000000000000002e-02 1.0127989587023999e+01 1.0799376497183661e+02 1.2741953683574458e+01 1 0 0
33271 1 2 5.9999999999999998e-02 1.0408085781249456e+01 1.0592555571855662e+02 1.5953018018431326e+01 -1 -2 0
4570 1 2 5.9999999999999998e-02 9.6087594620996786e+00 1.0736366640203173e+02 1.3404822443472616e+01 1 0 0
4568 1 4 -5.0000000000000000e-01 1.0488134412095391e+01 1.0921152961314515e+02 1.3441657652688811e+01 1 0 0
33274 1 2 5.9999999999999998e-02 8.1024891768860030e+00 1.0639489968788203e+02 1.7219040227273791e+01 -1 -2 0
33269 1 1 -1.2000000000000000e-01 9.0608726196495510e+00 1.0658227700246292e+02 1.7666039868950016e+01 -1 -2 0
20659 1 4 -5.0000000000000000e-01 2.9475182284233910e+00 1.1109300079062434e+02 1.3587405124473870e+01 1 -2 0
20658 1 2 5.9999999999999998e-02 7.1686407420174647e-01 1.1165232638253585e+02 1.4965516041283434e+01 1 -2 0
20660 1 3 8.0000000000000002e-02 4.3455762501522495e+00 1.1124899020762032e+02 1.3539262816796850e+01 1 -2 0
20653 1 1 -1.2000000000000000e-01 5.4830219997237772e-01 1.1186885046560710e+02 1.3844341465875269e+01 1 -2 0
20662 1 2 5.9999999999999998e-02 4.5904005445295777e+00 1.1224209660934399e+02 1.3046006094874748e+01 1 -2 0
20663 1 2 5.9999999999999998e-02 4.5373669913612824e+00 1.1130651856936205e+02 1.4571096779522058e+01 1 -2 0
20656 1 5 5.0000000000000000e-01 2.0341545802033876e+00 1.1208362505507021e+02 1.3389325466387726e+01 1 -2 0
17819 1 6 2.9999999999999999e-01 2.9772838674661579e+00 1.1273964613906328e+02 1.5946864133427997e+01 1 -3 0
17810 1 3 8.0000000000000002e-02 3.9420886468779104e+00 1.1244451651850977e+02 1.7846996908204801e+01 1 -3 0
20672 1 7 -5.0000000000000000e-01 2.3795943405152609e+00 1.1309984468621035e+02 1.2828003687133622e+01 1 -2 0
17812 1 2 5.9999999999999998e-02 4.9618371874024065e+00 1.1285342148224238e+02 1.7765736508916891e+01 1 -3 0
17809 1 4 -5.0000000000000000e-01 3.0769720865014420e+00 1.1308863717439756e+02 1.6902625578496689e+01 1 -3 0
4583 1 2 5.9999999999999998e-02 9.9710873456083053e+00 1.1209727912414371e+02 1.8001485682665425e+01 1 0 0
4578 1 2 5.9999999999999998e-02 9.6573331033854721e+00 1.1106236973379900e+02 1.5871628484454705e+01 1 0 0
4579 1 1 -1.2000000000000000e-01 9.7788641180473039e+00 1.1306317161031410e+02 1.7656582413881370e+01 1 0 0
4572 1 1 -1.2000000000000000e-01 1.0273144754150863e+01 1.1166486038551723e+02 1.3986465895005837e+01 1 0 0
4577 1 2 5.9999999999999998e-02 8.5333129994293433e+00 1.1231803721024031e+02 1.5144532152153278e+01 1 0 0
4573 1 1 -1.2000000000000000e-01 9.6357408003242409e+00 1.1203276546063209e+02 1.5344938587144515e+01 1 0 0
4576 1 1 -1.2000000000000000e-01 1.0385152094247303e+01 1.1307945324604039e+02 1.6268608804701095e+01 1 0 0
4575 1 2 5.9999999999999998e-02 1.0201064290740115e+01 1.1253667446766079e+02 1.3282243791592620e+01 1 0 0
39176 1 6 2.9999999999999999e-01 5.6331798463608140e-01 9.7947784130595082e+01 2.1042829630597826e+01 -4 0 0
39142 1 1 -1.2000000000000000e-01 2.9843593882069910e+00 9.7939426142825141e+01 2.0458145447454026e+01 -4 0 0
39141 1 1 -1.2000000000000000e-01 4.5212033302426660e+00 9.7733684199056256e+01 2.0287695413732983e+01 -4 0 0
39143 1 2 5.9999999999999998e-02 5.0366455451602983e+00 9.7240413094418031e+01 2.1138682411754750e+01 -4 0 0
39147 1 2 5.9999999999999998e-02 2.5597265859163918e+00 9.8220504474970170e+01 1.9511067023940242e+01 -4 0 0
39133 1 2 5.9999999999999998e-02 6.6598090820784570e+00 9.7989678612475814e+01 1.8428526354991146e+01 -4 0 0
39134 1 2 5.9999999999999998e-02 7.1498602286785902e+00 9.7918932135971659e+01 2.0043173586780849e+01 -4 0 0
39129 1 1 -1.2000000000000000e-01 6.6917995910347967e+00 9.8597103094178451e+01 1.9357692878118002e+01 -4 0 0
39146 1 2 5.9999999999999998e-02 2.7247191481994557e+00 9.8742616293448350e+01 2.1199111910953903e+01 -4 0 0
39135 1 2 5.9999999999999998e-02 4.7881280397307711e+00 9.9386479430257239e+01 1.8930010355272294e+01 -4 0 0
39132 1 1 -1.2000000000000000e-01 5.2741209167834473e+00 9.8898574531083682e+01 1.9740189822056180e+01 -4 0 0
39136 1 2 5.9999999999999998e-02 5.4200406094375273e+00 9.9652571510068242e+01 2.0545843227626705e+01 -4 0 0
33325 1 7 -5.0000000000000000e-01 6.6295054301828604e-01 1.0013537966314705e+02 2.1042643432133055e+01 -1 -2 0
33324 1 6 2.9999999999999999e-01 1.4254931878961488e+00 1.0316854417022203e+02 2.1116484256314667e+01 -1 -2 0
33298 1 2 5.9999999999999998e-02 3.1057532137582378e+00 1.0105705583006136e+02 2.1681800996990543e+01 -1 -2 0
33297 1 2 5.9999999999999998e-02 3.2164663780530809e+00 1.0133211711025929e+02 1.9985243677980133e+01 -1 -2 0
33292 1 2 5.9999999999999998e-02 5.6710383188168993e+00 1.0198006136716296e+02 2.0011506111748464e+01 -1 -2 0
33293 1 3 8.0000000000000002e-02 2.9976038312686035e+00 1.0180716828844891e+02 2.0905345379271829e+01 -1 -2 0
33289 1 1 -1.2000000000000000e-01 5.5936974870250964e+00 1.0258051659185402e+02 2.0905010961695353e+01 -1 -2 0
33290 1 1 -1.2000000000000000e-01 4.0802298405482462e+00 1.0299769876683131e+02 2.1054361195308413e+01 -1 -2 0
33295 1 2 5.9999999999999998e-02 3.8475861339829946e+00 1.0379298147713592e+02 2.0291803891307495e+01 -1 -2 0
33294 1 2 5.9999999999999998e-02 3.9892840354127559e+00 1.0353573044728476e+02 2.2001554464977950e+01 -1 -2 0
33296 1 4 -5.0000000000000000e-01 1.5594973698592800e+00 1.0218364577137406e+02 2.0923876073810025e+01 -1 -2 0
33291 1 2 5.9999999999999998e-02 5.9599670973895247e+00 1.0198655136129183e+02 2.1748566757971378e+01 -1 -2 0
33299 1 5 5.0000000000000000e-01 5.4282778035765322e-01 1.0136492769728773e+02 2.0902313263245219e+01 -1 -2 0
33283 1 2 5.9999999999999998e-02 6.2116411802404947e+00 1.0464400015249555e+02 2.0313625797174634e+01 -1 -2 0
33288 1 7 -5.0000000000000000e-01 9.9008067361022825e+00 1.0438491156984749e+02 1.8220242571839020e+01 -1 -2 0
33284 1 2 5.9999999999999998e-02 6.5836449810598552e+00 1.0434209189208083e+02 2.1951892432627695e+01 -1 -2 0
33280 1 1 -1.2000000000000000e-01 6.5446425119632412e+00 1.0380671190876703e+02 2.0950695473870962e+01 -1 -2 0
39130 1 2 5.9999999999999998e-02 8.5005008141203842e+00 9.9527686209142843e+01 1.9155978267643576e+01 -4 0 0
39128 1 3 8.0000000000000002e-02 7.4917921937269201e+00 9.9881097009961564e+01 1.9129631237587557e+01 -4 0 0
39131 1 2 5.9999999999999998e-02 7.4646671695850779e+00 1.0051060877765767e+02 1.9965896014116264e+01 -4 0 0
33277 1 1 -1.2000000000000000e-01 7.9176886337630554e+00 1.0335472441052443e+02 2.0601385662713238e+01 -1 -2 0
33282 1 2 5.9999999999999998e-02 8.0684471392031014e+00 1.0240399910645989e+02 2.1159187019350782e+01 -1 -2 0
33281 1 2 5.9999999999999998e-02 8.0048101940944196e+00 1.0305203461717058e+02 1.9644101478942126e+01 -1 -2 0
33278 1 2 5.9999999999999998e-02 1.0014971173729696e+01 1.0396303366016747e+02 2.0717599517789591e+01 -1 -2 0
33276 1 3 8.0000000000000002e-02 9.0346377699954292e+00 1.0441173859911079e+02 2.0837272152340830e+01 -1 -2 0
33279 1 2 5.9999999999999998e-02 8.9781495395477275e+00 1.0481772211232658e+02 2.1871943144729403e+01 -1 -2 0
37724 1 2 5.9999999999999998e-02 1.0767330026032340e+01 1.0153237058279963e+02 1.9241992648450594e+01 -4 -1 0
17815 1 2 5.9999999999999998e-02 2.8861111591272568e+00 1.1062225746761145e+02 1.7979581113476538e+01 1 -3 0
17830 1 4 -5.0000000000000000e-01 4.1042909583342464e+00 1.0511718992537908e+02 1.8112803396811156e+01 1 -3 0
17829 1 2 5.9999999999999998e-02 3.2555304978976549e+00 1.0790453661544133e+02 1.8091386353054428e+01 1 -3 0
15759 1 1 -1.2000000000000000e-01 1.8237732806524487e-01 1.0854435456260612e+02 2.0928841460063307e+01 1 -3 0
17824 1 1 -1.2000000000000000e-01 4.1393356417749416e+00 1.0758222779134550e+02 1.8696394245955382e+01 1 -3 0
17858 1 6 2.9999999999999999e-01 3.1213368595708437e+00 1.0515830240567510e+02 1.8318869047931660e+01 1 -3 0
15770 1 7 -5.0000000000000000e-01 1.4872891479878017e+00 1.0508642781094416e+02 1.8859445291998021e+01 1 -3 0
15754 1 5 5.0000000000000000e-01 2.8328321021563391e-01 1.0534137238743349e+02 1.8837337075661399e+01 1 -3 0
15760 1 2 5.9999999999999998e-02 1.2349509793305455e+00 1.0665427491196546e+02 2.1074458096416215e+01 1 -3 0
17827 1 3 8.0000000000000002e-02 4.8557309629363798e+00 1.0631049031265781e+02 1.8352988818425395e+01 1 -3 0
17832 1 2 5.9999999999999998e-02 5.8005760199720795e+00 1.0613610128584355e+02 1.8868556684814216e+01 1 -3 0
17828 1 2 5.9999999999999998e-02 3.8968759002268243e+00 1.0766522139371598e+02 1.9779443611106348e+01 1 -3 0
15765 1 2 5.9999999999999998e-02 1.7429247540647166e+00 1.0968647631858916e+02 1.9756454501335529e+01 1 -3 0
17817 1 2 5.9999999999999998e-02 4.5993741388541549e+00 1.1048325757815300e+02 1.9667953304177537e+01 1 -3 0
17823 1 1 -1.2000000000000000e-01 5.2501995507470758e+00 1.0874919579017818e+02 1.8390719605061413e+01 1 -3 0
17814 1 1 -1.2000000000000000e-01 4.8671616241515006e+00 1.1021647202913367e+02 1.8620311832043690e+01 1 -3 0
15762 1 1 -1.2000000000000000e-01 1.1420797612527216e+00 1.0977088231920499e+02 2.0708866576871142e+01 1 -3 0
15761 1 2 5.9999999999999998e-02 1.5733006596513213e+00 1.0752783679720969e+02 1.9599036377648275e+01 1 -3 0
15766 1 2 5.9999999999999998e-02 2.0088448523571381e+00 1.0972858245069237e+02 2.1419501223136130e+01 1 -3 0
15758 1 3 8.0000000000000002e-02 7.9440924086141307e-01 1.0729339584278830e+02 2.0289537294690373e+01 1 -3 0
17818 1 2 5.9999999999999998e-02 5.8860458812208538e+00 1.1068577286156344e+02 1.8414367652989217e+01 1 -3 0
17825 1 2 5.9999999999999998e-02 6.1875508867318576e+00 1.0857575099059524e+02 1.8978469220635944e+01 1 -3 0
33272 1 5 5.0000000000000000e-01 9.4224640611808006e+00 1.0544439427388194e+02 1.8624821464981533e+01 -1 -2 0
33285 1 6 2.9999999999999999e-01 8.7093303231205166e+00 1.0641884487024677e+02 2.0216816640344923e+01 -1 -2 0
33275 1 4 -5.0000000000000000e-01 8.9843239239024104e+00 1.0553800819748365e+02 1.9924286367149968e+01 -1 -2 0
33273 1 2 5.9999999999999998e-02 9.0048666936321915e+00 1.0753707148197016e+02 1.8184074038128124e+01 -1 -2 0
37771 1 7 -5.0000000000000000e-01 1.0613547043290650e+01 1.0802989588891533e+02 2.0866981750020820e+01 -4 -1 0
15771 1 1 -1.2000000000000000e-01 4.1288894343468241e-01 1.1111936620848751e+02 2.0828482383167923e+01 1 -3 0
17813 1 2 5.9999999999999998e-02 3.7048149905505205e+00 1.1271318117379035e+02 1.8873387007018458e+01 1 -3 0
15772 1 1 -1.2000000000000000e-01 1.2006766304010275e+00 1.1237482245197619e+02 2.0512006819915019e+01 1 -3 0
15777 1 2 5.9999999999999998e-02 1.4933275537576776e+00 1.1235907300479889e+02 1.9446371354725372e+01 1 -3 0
39116 1 2 5.9999999999999998e-02 1.0679096661279186e+01 1.0374714652610159e+02 1.3396665092438436e+01 -4 0 0
5049 1 2 5.9999999999999998e-02 5.7109024550626968e+00 1.1315035648518953e+02 6.7400258678059828e+00 0 0 0
5062 1 4 -5.0000000000000000e-01 3.1048789313976219e+00 1.1653295931226970e+02 3.9784711521264882e+00 0 0 0
5063 1 2 5.9999999999999998e-02 2.8384399272469421e+00 1.1449542117544318e+02 4.3919067824670019e+00 0 0 0
5059 1 3 8.0000000000000002e-02 2.8726729675311624e+00 1.1542041434084992e+02 4.8945300204205520e+00 0 0 0
5090 1 6 2.9999999999999999e-01 3.8279758402545818e+00 1.1632480436940169e+02 3.2692222331918495e+00 0 0 0
8825 1 2 5.9999999999999998e-02 4.6082023170175246e+00 1.1428026609849557e+02 1.2562776347449145e+00 0 0 0
8826 1 2 5.9999999999999998e-02 4.4673197728207237e+00 1.1408098708865747e+02 2.9566391385079154e+00 0 0 0
8853 1 7 -5.0000000000000000e-01 5.7043655971520337e+00 1.1642356216204097e+02 2.1926485037880488e+00 0 0 0
5057 1 2 5.9999999999999998e-02 5.5959789877720558e+00 1.1549509595349261e+02 4.8258487620661761e+00 0 0 0
5064 1 2 5.9999999999999998e-02 1.9173886107388405e+00 1.1561636179814275e+02 5.3626100355521311e+00 0 0 0
8821 1 3 8.0000000000000002e-02 5.0579660590526299e+00 1.1372471252779319e+02 2.0861350793389093e+00 0 0 0
5046 1 1 -1.2000000000000000e-01 5.7380794581007457e+00 1.1370493749118478e+02 5.7910492396787427e+00 0 0 0
5055 1 1 -1.2000000000000000e-01 5.3346757456415004e+00 1.1516257739508985e+02 5.7891061752856059e+00 0 0 0
8824 1 4 -5.0000000000000000e-01 6.3286082694298758e+00 1.1432150264330549e+02 2.2440452355395180e+00 0 0 0
8827 1 5 5.0000000000000000e-01 6.6323610841152520e+00 1.1556989498458866e+02 2.3604728242893565e+00 0 0 0
8828 1 1 -1.2000000000000000e-01 8.0964266248745229e+00 1.1597930320973069e+02 2.5021879926200805e+00 0 0 0
8830 1 2 5.9999999999999998e-02 8.6386305437870821e+00 1.1529856411429620e+02 3.1532250488290070e+00 0 0 0
8831 1 2 5.9999999999999998e-02 8.5327641537040737e+00 1.1597882092328948e+02 1.5023975834727439e+00 0 0 0
5048 1 2 5.9999999999999998e-02 7.5513338433513582e+00 1.1386847334443976e+02 4.4447595898052841e+00 0 0 0
5043 1 1 -1.2000000000000000e-01 7.2487492092135586e+00 1.1356112153726092e+02 5.3986116710676262e+00 0 0 0
8836 1 2 5.9999999999999998e-02 8.6014449119398950e+00 1.1676645802643833e+02 5.0792361983887977e+00 0 0 0
8852 1 6 2.9999999999999999e-01 7.1067487275059369e+00 1.1374571617836406e+02 2.3872193877584991e+00 0 0 0
22634 1 2 5.9999999999999998e-02 1.0762377650093708e+01 1.1449891751537203e+02 5.3077376374491649e+00 2 -1 0
5065 1 5 5.0000000000000000e-01 2.4468808941690181e+00 1.1774122137616327e+02 3.9807432982784374e+00 0 0 0
5091 1 7 -5.0000000000000000e-01 1.6094196449612406e+00 1.1793764508558604e+02 4.8552473444690047e+00 0 0 0
5072 1 2 5.9999999999999998e-02 1.4906098227691889e+00 1.1769161503041582e+02 1.5259815926492259e+00 0 0 0
5069 1 2 5.9999999999999998e-02 3.7488866744635425e+00 1.1855762191429808e+02 2.4448033723659939e+00 0 0 0
5066 1 1 -1.2000000000000000e-01 2.7285008276350640e+00 1.1874095565558655e+02 2.8725163347547733e+00 0 0 0
5068 1 2 5.9999999999999998e-02 2.8528275090730970e+00 1.1971774747728637e+02 3.3988504024339745e+00 0 0 0
8843 1 1 -1.2000000000000000e-01 4.7156896965710695e+00 1.2199721067097089e+02 3.5655191447536163e+00 0 0 0
8847 1 2 5.9999999999999998e-02 4.2183397918738956e+00 1.2147144948786661e+02 4.3391801829715808e+00 0 0 0
5067 1 1 -1.2000000000000000e-01 1.6121491845075049e+00 1.1869706476713763e+02 1.8224478857407007e+00 0 0 0
5071 1 2 5.9999999999999998e-02 2.0128956434894256e+00 1.1924630659440875e+02 9.9781780712572699e-01 0 0 0
5077 1 2 5.9999999999999998e-02 1.3490455543013515e+00 1.2126292081584297e+02 3.1101744353935463e+00 0 0 0
8842 1 3 8.0000000000000002e-02 5.5571068997275788e+00 1.2098703676176717e+02 2.7034301743098674e+00 0 0 0
8845 1 2 5.9999999999999998e-02 4.9383906589134936e+00 1.2056195602791509e+02 1.8740678835526055e+00 0 0 0
5078 1 2 5.9999999999999998e-02 1.1810463239997844e+00 1.2131564086499264e+02 1.4815224893731038e+00 0 0 0
10464 1 2 5.9999999999999998e-02 2.8756448867566919e+00 1.2043061238585727e+02 5.6592932459419556e+00 1 0 0
8848 1 2 5.9999999999999998e-02 5.4333241550123592e+00 1.2267979747735446e+02 4.0411756847420808e+00 0 0 0
8849 1 2 5.9999999999999998e-02 3.0886984024591220e+00 1.2215465347935206e+02 2.1717391715703620e+00 0 0 0
8846 1 1 -1.2000000000000000e-01 3.7972442597277456e+00 1.2286215500205152e+02 2.6663079678110764e+00 0 0 0
8851 1 6 2.9999999999999999e-01 5.8685920681016785e+00 1.1885009836915245e+02 2.9021451399234097e+00 0 0 0
8841 1 4 -5.0000000000000000e-01 5.9705785130237228e+00 1.1974952166940575e+02 3.4052912792590067e+00 0 0 0
5073 1 1 -1.2000000000000000e-01 6.2649296422124834e-01 1.2096297032451410e+02 2.2991001539273732e+00 0 0 0
5070 1 1 -1.2000000000000000e-01 3.8076114215763629e-01 1.1945252517864157e+02 2.1861423645621008e+00 0 0 0
8858 1 2 5.9999999999999998e-02 2.6031201978794378e+00 1.2333317942280448e+02 4.2508452201620832e+00 0 0 0
8839 1 2 5.9999999999999998e-02 6.1776772444517665e+00 1.1763883606958949e+02 4.6264624418645539e+00 0 0 0
5075 1 2 5.9999999999999998e-02 1.8114241729336282e-02 1.1911942355705497e+02 3.1461350995307207e+00 0 0 0
8844 1 2 5.9999999999999998e-02 6.4074786259591123e+00 1.2146728368502106e+02 2.3420237069554792e+00 0 0 0
8829 1 1 -1.2000000000000000e-01 8.3004079719097668e+00 1.1740276432167521e+02 3.0221051749308439e+00 0 0 0
8833 1 2 5.9999999999999998e-02 9.2728478040117643e+00 1.1768330662887233e+02 2.6237839615686220e+00 0 0 0
8838 1 5 5.0000000000000000e-01 6.6947887851610908e+00 1.1967354069775055e+02 4.5330744279126280e+00 0 0 0
8854 1 7 -5.0000000000000000e-01 7.1239284637263056e+00 1.2070837119369891e+02 5.0622116391401093e+00 0 0 0
8835 1 1 -1.2000000000000000e-01 6.9533287652744482e+00 1.1826913491683230e+02 4.9685117165682229e+00 0 0 0
8832 1 1 -1.2000000000000000e-01 8.2502962699125728e+00 1.1764358596880233e+02 4.4976686134532873e+00 0 0 0
8837 1 2 5.9999999999999998e-02 8.8968885669946065e+00 1.1839802519250752e+02 4.7402129157937685e+00 0 0 0
8834 1 2 5.9999999999999998e-02 7.5956767719352998e+00 1.1805642767405944e+02 2.5884738861870091e+00 0 0 0
9220 1 2 5.9999999999999998e-02 8.4838419972825285e+00 1.2177042876265662e+02 1.6118085162751037e+00 0 0 0
9219 1 2 5.9999999999999998e-02 8.5778879716437313e+00 1.2157974372850609e+02 3.4182338854555359e+00 0 0 0
9215 1 1 -1.2000000000000000e-01 9.0725829997804972e+00 1.2193879295111009e+02 2.4983537422914375e+00 0 0 0
8887 1 2 5.9999999999999998e-02 9.1568044298770168e+00 1.2255310792013930e+02 5.7186222508850015e+00 0 0 0
9231 1 6 2.9999999999999999e-01 1.0498547651178960e+01 1.1989822467101168e+02 3.7396043640053609e+00 0 0 0
9218 1 5 5.0000000000000000e-01 1.0466130192973846e+01 1.2136581057095395e+02 2.3032727307343945e+00 0 0 0
8850 1 2 5.9999999999999998e-02 4.4634169079819959e+00 1.2324503123277695e+02 1.8695821434094575e+00 0 0 0
8861 1 2 5.9999999999999998e-02 1.1315554189206460e+00 1.2371450368825813e+02 2.2654559120430195e+00 0 0 0
8855 1 1 -1.2000000000000000e-01 3.0002183735569092e+00 1.2382310729669980e+02 3.4186530452455228e+00 0 0 0
8857 1 2 5.9999999999999998e-02 3.6426741852145303e+00 1.2452066947205428e+02 3.9762637138235495e+00 0 0 0
8860 1 2 5.9999999999999998e-02 2.2402081285273900e+00 1.2485868699175138e+02 1.6976055500294365e+00 0 0 0
8856 1 1 -1.2000000000000000e-01 1.8497496025539946e+00 1.2439050425586676e+02 2.5712990994859988e+00 0 0 0
9205 1 2 5.9999999999999998e-02 4.0602636053724597e+00 1.2784061356269618e+02 4.2078922812729349e+00 0 0 0
9201 1 3 8.0000000000000002e-02 4.2660129066953640e+00 1.2746941081170893e+02 3.2127012921748532e+00 0 0 0
9206 1 2 5.9999999999999998e-02 3.6005492678357589e+00 1.2661821247927429e+02 3.3855406307823066e+00 0 0 0
9199 1 2 5.9999999999999998e-02 1.7719077533085370e+00 1.2846260948572549e+02 1.5578021487741174e+00 0 0 0
9198 1 1 -1.2000000000000000e-01 3.8036515193695313e+00 1.2834989161299205e+02 2.0386897090333851e+00 0 0 0
9202 1 2 5.9999999999999998e-02 3.6633528730999303e+00 1.2773817221895079e+02 1.1517246876031775e+00 0 0 0
9197 1 1 -1.2000000000000000e-01 2.4039577255335627e+00 1.2894128793835873e+02 2.3327773358099066e+00 0 0 0
9200 1 2 5.9999999999999998e-02 1.9823283529588982e+00 1.2878014262260027e+02 3.3134240071237597e+00 0 0 0
8862 1 4 -5.0000000000000000e-01 8.0975862859784142e-01 1.2529740473561338e+02 4.7688785931070772e+00 0 0 0
8859 1 3 8.0000000000000002e-02 1.0054399629800519e+00 1.2548739870814975e+02 3.3790343652366222e+00 0 0 0
9204 1 4 -5.0000000000000000e-01 5.6524165985550967e+00 1.2697641843335307e+02 3.1326167856538993e+00 0 0 0
8863 1 2 5.9999999999999998e-02 1.4380024736622825e+00 1.2643892744041398e+02 3.3164000033377334e+00 0 0 0
9233 1 7 -5.0000000000000000e-01 5.4346611537382961e+00 1.2547286041640871e+02 1.4533245770519130e+00 0 0 0
8865 1 5 5.0000000000000000e-01 3.3286274482006534e-01 1.2623479658667353e+02 5.5709162927950020e+00 0 0 0
8890 1 6 2.9999999999999999e-01 8.3092529303879259e-01 1.2430278853528881e+02 5.0645565804518506e+00 0 0 0
8864 1 2 5.9999999999999998e-02 8.8165133105783416e-02 1.2559954940528272e+02 2.7558159759760201e+00 0 0 0
9207 1 5 5.0000000000000000e-01 6.1396771143723265e+00 1.2605328007731596e+02 2.2990022309834202e+00 0 0 0
9203 1 2 5.9999999999999998e-02 4.4510019089593680e+00 1.2919333805355257e+02 1.8906828795081880e+00 0 0 0
8883 1 2 5.9999999999999998e-02 6.8357797258422126e+00 1.2385517420877753e+02 5.5669822181791879e+00 0 0 0
9232 1 6 2.9999999999999999e-01 6.2423657737892784e+00 1.2740314580027847e+02 3.8081253581626036e+00 0 0 0
9212 1 1 -1.2000000000000000e-01 9.0040158791647418e+00 1.2350720209316300e+02 2.6970423709064075e+00 0 0 0
9213 1 2 5.9999999999999998e-02 6.8192074365039508e+00 1.2369811080155813e+02 2.8765930803515833e+00 0 0 0
9214 1 2 5.9999999999999998e-02 7.4119189727542150e+00 1.2381339233998447e+02 1.3405657902833614e+00 0 0 0
9217 1 2 5.9999999999999998e-02 9.1492136898519334e+00 1.2384134600807479e+02 3.6820760648148916e+00 0 0 0
9216 1 2 5.9999999999999998e-02 9.7914673227745084e+00 1.2397069191957236e+02 2.0344414538474203e+00 0 0 0
9209 1 1 -1.2000000000000000e-01 7.6992393968290598e+00 1.2405407503456362e+02 2.3111998687463902e+00 0 0 0
9211 1 2 5.9999999999999998e-02 7.7045305177183074e+00 1.2593692329456195e+02 3.4928356030928276e+00 0 0 0
9208 1 1 -1.2000000000000000e-01 7.5837393861001310e+00 1.2557164435284820e+02 2.4533907402095019e+00 0 0 0
9210 1 2 5.9999999999999998e-02 8.2580286183410099e+00 1.2604637804380019e+02 1.7443707323492184e+00 0 0 0
8930 1 7 -5.0000000000000000e-01 9.3007406791570730e+00 1.2796102121864959e+02 3.7046277135463255e+00 0 0 0
8914 1 5 5.0000000000000000e-01 1.0005192244116103e+01 1.2870426425462207e+02 3.0217440408757468e+00 0 0 0
8885 1 2 5.9999999999999998e-02 8.7619511496040250e+00 1.2509919055254832e+02 5.9871290042722700e+00 0 0 0
25460 1 7 -5.0000000000000000e-01 7.0724775284970454e+00 1.2755095636180478e+02 5.8422326145601886e+00 -1 0 0
5056 1 1 -1.2000000000000000e-01 3.8597687862783596e+00 1.1541971517006372e+02 6.1571603930313596e+00 0 0 0
5058 1 2 5.9999999999999998e-02 5.8965647676563426e+00 1.1568604716704108e+02 6.5061152568156926e+00 0 0 0
18781 1 2 5.9999999999999998e-02 6.8992018791878795e-01 1.1551877380181762e+02 8.0979543466736548e+00 1 -3 0
5061 1 2 5.9999999999999998e-02 3.8626380228743531e+00 1.1635516367566768e+02 6.6245138198064666e+00 0 0 0
5060 1 2 5.9999999999999998e-02 3.6468631617034997e+00 1.1474883320335854e+02 6.9586222173116559e+00 0 0 0
22655 1 2 5.9999999999999998e-02 4.6363793775843742e+00 1.1461654389311293e+02 8.6431438252230617e+00 2 -1 0
22654 1 2 5.9999999999999998e-02 4.7414017954113445e+00 1.1451669219703382e+02 1.0353383341260185e+01 2 -1 0
22650 1 1 -1.2000000000000000e-01 4.8032131708570933e+00 1.1389761393903466e+02 9.4854556851628296e+00 2 -1 0
18782 1 2 5.9999999999999998e-02 1.0684331447987037e+00 1.1664618938569559e+02 6.9302101279939752e+00 1 -3 0
18777 1 3 8.0000000000000002e-02 2.5268164315628799e-01 1.1631486472949577e+02 7.5520454322662349e+00 1 -3 0
14171 1 6 2.9999999999999999e-01 5.3382072497346504e+00 1.1494226838046481e+02 1.1753296237206030e+01 0 -2 0
18809 1 7 -5.0000000000000000e-01 1.7087210593708946e+00 1.1699165737926360e+02 9.8237182632788080e+00 1 -3 0
20741 1 2 5.9999999999999998e-02 4.5554370539576894e-02 1.2013499165316620e+02 1.8812665724828111e+01 1 -2 0
22658 1 2 5.9999999999999998e-02 2.5506159101336459e+00 1.1337295902702576e+02 9.6444886689381235e+00 2 -1 0
5047 1 2 5.9999999999999998e-02 7.7591935992887304e+00 1.1425787285485110e+02 5.9985347092372123e+00 0 0 0
22644 1 2 5.9999999999999998e-02 7.1880329266873551e+00 1.1497757416205205e+02 1.0000271502945020e+01 2 -1 0
22643 1 2 5.9999999999999998e-02 7.4241718179979612e+00 1.1458079606079106e+02 8.3232197024899719e+00 2 -1 0
22639 1 2 5.9999999999999998e-02 9.4937917330670736e+00 1.1555648107121654e+02 9.3254096249278859e+00 2 -1 0
22640 1 1 -1.2000000000000000e-01 7.3723896480326987e+00 1.1413405144829738e+02 9.3376010553042104e+00 2 -1 0
22636 1 3 8.0000000000000002e-02 9.8514780002790179e+00 1.1448356905888792e+02 9.2697017213223720e+00 2 -1 0
22635 1 4 -5.0000000000000000e-01 1.0365769519871042e+01 1.1412461839633141e+02 7.9880189059305771e+00 2 -1 0
22638 1 2 5.9999999999999998e-02 1.0610034698296740e+01 1.1449744969772121e+02 1.0013967342603948e+01 2 -1 0
22637 1 1 -1.2000000000000000e-01 8.7365253380983443e+00 1.1351014792771090e+02 9.6994139428094748e+00 2 -1 0
14170 1 2 5.9999999999999998e-02 8.8221106267800788e+00 1.1593385307736688e+02 1.1848571804338782e+01 0 -2 0
22642 1 2 5.9999999999999998e-02 8.8716971940169049e+00 1.1345953534494049e+02 1.0798149670584085e+01 2 -1 0
10487 1 7 -5.0000000000000000e-01 5.5194373430676580e-01 1.2238743744143514e+02 6.1890370202097698e+00 1 0 0
14157 1 2 5.9999999999999998e-02 5.2531114952378601e+00 1.1735400807686059e+02 1.1774499042064139e+01 0 -2 0
10465 1 2 5.9999999999999998e-02 2.9132695007373650e+00 1.2199874118889038e+02 6.3774695248908388e+00 1 0 0
10486 1 6 2.9999999999999999e-01 7.7921558419172421e-01 1.1932497290141566e+02 6.4040117427110275e+00 1 0 0
10461 1 5 5.0000000000000000e-01 9.4629552160083708e-01 1.2121660153073802e+02 6.3410445556228616e+00 1 0 0
10458 1 4 -5.0000000000000000e-01 1.8086925049032149e-01 1.2016521217281186e+02 6.3073264376615086e+00 1 0 0
10462 1 1 -1.2000000000000000e-01 2.4980144697707778e+00 1.2098246362150854e+02 6.4789016519675933e+00 1 0 0
10474 1 2 5.9999999999999998e-02 4.6088885646471303e+00 1.1805215062619213e+02 7.9374416116219075e+00 1 0 0
18783 1 5 5.0000000000000000e-01 7.7729451168451025e-01 1.1771213058775157e+02 9.4972674304740501e+00 1 -3 0
10470 1 2 5.9999999999999998e-02 4.7686304222172122e+00 1.1986661251476620e+02 6.8796123577334569e+00 1 0 0
10468 1 2 5.9999999999999998e-02 2.4249272630028229e+00 1.1916755984339183e+02 7.5415178650738675e+00 1 0 0
18784 1 1 -1.2000000000000000e-01 3.7240692688765603e-01 1.1896402807257604e+02 1.0318309709721809e+01 1 -3 0
10467 1 2 5.9999999999999998e-02 2.5111837655614098e+00 1.2048095922441907e+02 8.7232581820015191e+00 1 0 0
10473 1 2 5.9999999999999998e-02 4.3470211847724078e+00 1.1852342762364833e+02 9.5682184677767186e+00 1 0 0
10463 1 1 -1.2000000000000000e-01 2.8472302547338764e+00 1.2014477326281541e+02 7.7461798409064873e+00 1 0 0
10469 1 1 -1.2000000000000000e-01 4.9095634262952021e+00 1.1876406454531622e+02 8.6571644602384197e+00 1 0 0
10466 1 1 -1.2000000000000000e-01 4.4536821229773214e+00 1.2006899358377578e+02 7.8923101197166909e+00 1 0 0
10471 1 2 5.9999999999999998e-02 4.8910827279489180e+00 1.2092104027386192e+02 8.2978800355157158e+00 1 0 0
13628 1 2 5.9999999999999998e-02 5.5485949821445448e+00 1.2195654047664216e+02 1.0357057733876173e+01 1 -1 0
18786 1 2 5.9999999999999998e-02 1.2266999128318938e+00 1.1963347374209539e+02 9.9863561596321873e+00 1 -3 0
13632 1 2 5.9999999999999998e-02 1.0357097505429522e+00 1.2295559627740685e+02 1.1334983878504628e+01 1 -1 0
13626 1 5 5.0000000000000000e-01 3.6315947406654785e+00 1.2285992168812727e+02 1.0857764133257524e+01 1 -1 0
13623 1 1 -1.2000000000000000e-01 5.0092211373017346e+00 1.2292032679323819e+02 1.0326527146792946e+01 1 -1 0
13627 1 2 5.9999999999999998e-02 4.9092777864283370e+00 1.2313209108560689e+02 9.1793881139152358e+00 1 -1 0
13636 1 2 5.9999999999999998e-02 5.4983276250612190e-01 1.2175859605947191e+02 9.1433670638873199e+00 1 -1 0
13631 1 1 -1.2000000000000000e-01 2.4862714405664577e-01 1.2275478472851522e+02 9.3116641283421071e+00 1 -1 0
18785 1 1 -1.2000000000000000e-01 6.2439555073779096e-01 1.1887997801029030e+02 1.1856302904622060e+01 1 -3 0
14156 1 2 5.9999999999999998e-02 3.6804711550743270e+00 1.1822544093849048e+02 1.1647498011012040e+01 0 -2 0
13642 1 7 -5.0000000000000000e-01 3.4272929215907588e+00 1.2252309399270115e+02 1.2031237757589651e+01 1 -1 0
14150 1 2 5.9999999999999998e-02 5.1653523461128374e+00 1.2029292869781995e+02 1.1900061645694322e+01 0 -2 0
13629 1 4 -5.0000000000000000e-01 2.6310874968422580e+00 1.2321835223604023e+02 9.9692456772217781e+00 1 -1 0
18792 1 2 5.9999999999999998e-02 1.8205318182295873e+00 1.2056918953416439e+02 1.2080317529923128e+01 1 -3 0
18790 1 2 5.9999999999999998e-02 1.5712669619764139e+00 1.1835951909438978e+02 1.1964749665064515e+01 1 -3 0
18780 1 4 -5.0000000000000000e-01 6.0848274374165658e-02 1.1746748027349417e+02 8.3835714658980063e+00 1 -3 0
8840 1 2 5.9999999999999998e-02 7.0476323199954169e+00 1.1819286685130108e+02 6.0388024818314570e+00 0 0 0
8884 1 1 -1.2000000000000000e-01 9.4872436108742857e+00 1.2311847834249919e+02 6.5656711373811003e+00 0 0 0
10472 1 5 5.0000000000000000e-01 6.3937664545127575e+00 1.1871256744312107e+02 9.0099147803727533e+00 1 0 0
14180 1 2 5.9999999999999998e-02 1.0495302619182427e+01 1.1773423742823030e+02 1.1859961160890405e+01 0 -2 0
10481 1 2 5.9999999999999998e-02 9.7287289366300627e+00 1.1800386246203686e+02 8.1503263002575519e+00 1 0 0
8882 1 2 5.9999999999999998e-02 6.7670577054323289e+00 1.2318702480515688e+02 7.0496780868299576e+00 0 0 0
10488 1 7 -5.0000000000000000e-01 6.7419957190859812e+00 1.1793081303255326e+02 9.8657508815338293e+00 1 0 0
10482 1 2 5.9999999999999998e-02 9.2915943226599857e+00 1.1919898335988513e+02 6.9436646326998099e+00 1 0 0
10485 1 6 2.9999999999999999e-01 6.8029815617986786e+00 1.2028222072548812e+02 7.7340793197229400e+00 1 0 0
8888 1 2 5.9999999999999998e-02 9.4178636340317308e+00 1.2252708864130405e+02 7.4243388240277133e+00 0 0 0
10479 1 2 5.9999999999999998e-02 8.5467480313341539e+00 1.1964388221465454e+02 9.9502090035981041e+00 1 0 0
10478 1 2 5.9999999999999998e-02 8.6520068494531657e+00 1.2089077082782420e+02 8.6199894258837393e+00 1 0 0
10476 1 3 8.0000000000000002e-02 8.5849812830747254e+00 1.1982278478492130e+02 8.8596149694818607e+00 1 0 0
10475 1 4 -5.0000000000000000e-01 7.1648923749300790e+00 1.1964202323615552e+02 8.4929824072980828e+00 1 0 0
10477 1 1 -1.2000000000000000e-01 9.6677363674569428e+00 1.1905706249518101e+02 7.9745531794510987e+00 1 0 0
13622 1 2 5.9999999999999998e-02 7.5629958220893618e+00 1.2258896021813625e+02 1.0131359335743982e+01 1 -1 0
13615 1 5 5.0000000000000000e-01 9.9448827114120597e+00 1.2309123649909081e+02 1.1208498936468027e+01 1 -1 0
13641 1 7 -5.0000000000000000e-01 9.8971794429738704e+00 1.2244745381751491e+02 1.0147166071077319e+01 1 -1 0
13630 1 3 8.0000000000000002e-02 1.2312430451710223e+00 1.2335715114116566e+02 1.0330640567264915e+01 1 -1 0
13639 1 6 2.9999999999999999e-01 2.9371431694080448e+00 1.2317371668056184e+02 9.0031813429669114e+00 1 -1 0
13635 1 2 5.9999999999999998e-02 2.4107776577759626e-01 1.2339371606278540e+02 8.3976890902751098e+00 1 -1 0
8874 1 2 5.9999999999999998e-02 3.0181424075263137e+00 1.2678782433374063e+02 6.1112882589184476e+00 0 0 0
8892 1 7 -5.0000000000000000e-01 4.2515615045972917e+00 1.2392714199169369e+02 6.9553853591217827e+00 0 0 0
13620 1 1 -1.2000000000000000e-01 6.0823300133509806e+00 1.2372461892978704e+02 1.1178341340969780e+01 1 -1 0
25451 1 2 5.9999999999999998e-02 4.8694944539984197e+00 1.2898431437755883e+02 6.3225311560244259e+00 -1 0 0
13633 1 2 5.9999999999999998e-02 1.0607349786046720e+00 1.2444033251855704e+02 1.0453619555270906e+01 1 -1 0
8875 1 2 5.9999999999999998e-02 2.5557197701086913e+00 1.2763447261470550e+02 7.5124756102703785e+00 0 0 0
8872 1 2 5.9999999999999998e-02 2.1364292863398378e+00 1.2459487205330569e+02 7.3877274685533196e+00 0 0 0
8877 1 2 5.9999999999999998e-02 4.9513848164143344e+00 1.2716462311741944e+02 7.3846287906979837e+00 0 0 0
8870 1 1 -1.2000000000000000e-01 2.9026972703388094e+00 1.2665183530617000e+02 7.1542572025683331e+00 0 0 0
8867 1 1 -1.2000000000000000e-01 1.8109616489697751e+00 1.2566339075246681e+02 7.6469450055013617e+00 0 0 0
8876 1 5 5.0000000000000000e-01 4.8807713686888778e+00 1.2496001331021287e+02 7.1601665307951192e+00 0 0 0
8873 1 1 -1.2000000000000000e-01 4.3168503252204786e+00 1.2626818260569208e+02 7.7098426556509034e+00 0 0 0
8878 1 2 5.9999999999999998e-02 4.3302034278736956e+00 1.2623236690752576e+02 8.7855475911121488e+00 0 0 0
8871 1 2 5.9999999999999998e-02 1.6409942479659458e+00 1.2566071962122163e+02 8.7780603411034388e+00 0 0 0
18818 1 4 -5.0000000000000000e-01 1.0365169314725129e+00 1.2833022385433031e+02 9.7224354254117067e+00 1 -3 0
18846 1 6 2.9999999999999999e-01 1.3582669363194599e+00 1.2799444341286542e+02 8.8796329159513423e+00 1 -3 0
18824 1 2 5.9999999999999998e-02 3.7404630153690741e+00 1.2824771343758101e+02 1.0797857665088115e+01 1 -3 0
18821 1 5 5.0000000000000000e-01 1.8749421454348676e+00 1.2912930039311993e+02 1.0481010770192540e+01 1 -3 0
18822 1 1 -1.2000000000000000e-01 3.3997410674957571e+00 1.2909649189132460e+02 1.0157637710210398e+01 1 -3 0
13625 1 2 5.9999999999999998e-02 5.8489981940665192e+00 1.2479936932767920e+02 1.1043472326639691e+01 1 -1 0
18825 1 2 5.9999999999999998e-02 3.5701564114358209e+00 1.2869579851795027e+02 9.1290309312236673e+00 1 -3 0
8866 1 1 -1.2000000000000000e-01 3.9692071118616051e-01 1.2605887310422862e+02 7.1031382950779545e+00 0 0 0
18813 1 2 5.9999999999999998e-02 1.0178264191948585e+00 1.2622561431832506e+02 1.1684869813534664e+01 1 -3 0
18811 1 1 -1.2000000000000000e-01 3.5249239076121791e-02 1.2651046995821270e+02 1.1918980820566023e+01 1 -3 0
8868 1 2 5.9999999999999998e-02 5.5976926717105892e-02 1.2704784037332527e+02 7.4703074690274569e+00 0 0 0
15845 1 7 -5.0000000000000000e-01 9.4423697351921483e+00 1.2936517328226620e+02 2.1925220822055017e+01 1 -3 0
13617 1 1 -1.2000000000000000e-01 7.4977491946808463e+00 1.2358040031510451e+02 1.0586663605249830e+01 1 -1 0
13621 1 2 5.9999999999999998e-02 7.5601236294001533e+00 1.2431657102734820e+02 9.7633236004927646e+00 1 -1 0
13616 1 1 -1.2000000000000000e-01 8.6891162090856078e+00 1.2393998504964510e+02 1.1584017576891743e+01 1 -1 0
8879 1 4 -5.0000000000000000e-01 6.1853115961984821e+00 1.2512975952409793e+02 6.9833369106884202e+00 0 0 0
8881 1 1 -1.2000000000000000e-01 8.5612934414551365e+00 1.2439277964760122e+02 6.7108031567554507e+00 0 0 0
8889 1 6 2.9999999999999999e-01 6.4033418786490968e+00 1.2610996487075960e+02 7.1091857584802227e+00 0 0 0
8880 1 3 8.0000000000000002e-02 7.0639177233020636e+00 1.2406461013859800e+02 6.5629830662961846e+00 0 0 0
8886 1 2 5.9999999999999998e-02 8.7259794050875268e+00 1.2489810341582536e+02 7.6648551364021795e+00 0 0 0
25444 1 5 5.0000000000000000e-01 7.4704827086419998e+00 1.2832687011327468e+02 6.6600871967849580e+00 -1 0 0
25443 1 2 5.9999999999999998e-02 7.5991620327746610e+00 1.2823518638630938e+02 9.0852769880381246e+00 -1 0 0
25442 1 2 5.9999999999999998e-02 7.9555315691386319e+00 1.2651549036969982e+02 9.0011286181840191e+00 -1 0 0
25441 1 1 -1.2000000000000000e-01 8.7465874603861824e+00 1.2804517372115214e+02 7.4752925435913902e+00 -1 0 0
25438 1 1 -1.2000000000000000e-01 8.4487673100799459e+00 1.2753070130498925e+02 8.8877773029345679e+00 -1 0 0
25435 1 1 -1.2000000000000000e-01 9.5099584454752861e+00 1.2774121925733375e+02 9.9715748993581315e+00 -1 0 0
25446 1 2 5.9999999999999998e-02 9.3567609242322547e+00 1.2727346077138620e+02 7.0382735083812875e+00 -1 0 0
25445 1 2 5.9999999999999998e-02 9.3347136129926032e+00 1.2900231139212875e+02 7.5993260778286666e+00 -1 0 0
25439 1 2 5.9999999999999998e-02 8.9428260808780831e+00 1.2779043580787550e+02 1.0900800526796861e+01 -1 0 0
25440 1 2 5.9999999999999998e-02 9.8809210113969179e+00 1.2879717212465744e+02 9.8803818716568941e+00 -1 0 0
25447 1 4 -5.0000000000000000e-01 6.8607766243699970e+00 1.2947661970979010e+02 6.7605032318761493e+00 -1 0 0
25434 1 1 -1.2000000000000000e-01 1.0647877454704371e+01 1.2671206347415118e+02 9.8897797520280104e+00 -1 0 0
25437 1 2 5.9999999999999998e-02 1.0245155763077850e+01 1.2572387831055558e+02 9.8725264723012973e+00 -1 0 0
13619 1 2 5.9999999999999998e-02 8.7957990671401021e+00 1.2498104783917431e+02 1.1378127125394807e+01 1 -1 0
14160 1 2 5.9999999999999998e-02 3.1206993705563302e+00 1.1609122209967153e+02 1.2231988282214131e+01 0 -2 0
17805 1 2 5.9999999999999998e-02 4.5820846803116499e-01 1.1607720029156927e+02 1.7274076508796984e+01 1 -3 0
17800 1 1 -1.2000000000000000e-01 7.6934280520666987e-01 1.1605026290895435e+02 1.6243191293870680e+01 1 -3 0
14155 1 1 -1.2000000000000000e-01 3.6269104972150665e+00 1.1655129097691098e+02 1.3030758256605747e+01 0 -2 0
17803 1 1 -1.2000000000000000e-01 1.5421379971899092e+00 1.1470145544125995e+02 1.5957528039291788e+01 1 -3 0
14158 1 5 5.0000000000000000e-01 4.6018287281164207e+00 1.1547872145948547e+02 1.3576968821731109e+01 0 -2 0
14174 1 7 -5.0000000000000000e-01 4.5960479817269615e+00 1.1518364183336048e+02 1.4741122542655486e+01 0 -2 0
17806 1 5 5.0000000000000000e-01 2.4628601105418402e+00 1.1423289177176943e+02 1.7148126971165972e+01 1 -3 0
14159 1 2 5.9999999999999998e-02 2.9041539379300740e+00 1.1670516693682887e+02 1.3792483396206158e+01 0 -2 0
17808 1 2 5.9999999999999998e-02 2.1986497914842542e+00 1.1471384219968346e+02 1.5152782803941589e+01 1 -3 0
17804 1 2 5.9999999999999998e-02 1.5136862498931551e+00 1.1688226620530267e+02 1.6111255066685420e+01 1 -3 0
14161 1 4 -5.0000000000000000e-01 5.5031915479779174e+00 1.1489472075864190e+02 1.2718959247764529e+01 0 -2 0
17807 1 2 5.9999999999999998e-02 8.2357698229926490e-01 1.1392816246246950e+02 1.5868477237271998e+01 1 -3 0
4593 1 2 5.9999999999999998e-02 4.4968511175912607e+00 1.1701561787038537e+02 1.7631749098872941e+01 1 0 0
4588 1 2 5.9999999999999998e-02 6.3204524684446017e+00 1.1477847642297220e+02 1.6839868632214145e+01 1 0 0
14169 1 2 5.9999999999999998e-02 7.6551232815433545e+00 1.1693587188247264e+02 1.2664163416022872e+01 0 -2 0
14168 1 2 5.9999999999999998e-02 8.6083316953378990e+00 1.1432695018838415e+02 1.3874002278602642e+01 0 -2 0
14166 1 1 -1.2000000000000000e-01 8.4493912118122214e+00 1.1621523609593423e+02 1.2867685993919364e+01 0 -2 0
14167 1 2 5.9999999999999998e-02 7.5121950394687023e+00 1.1539416217161929e+02 1.4631394513180567e+01 0 -2 0
14163 1 1 -1.2000000000000000e-01 7.8083117213155990e+00 1.1501145532850363e+02 1.3699014086279261e+01 0 -2 0
14162 1 3 8.0000000000000002e-02 6.6883333245769512e+00 1.1416427366718857e+02 1.3040848648492481e+01 0 -2 0
4587 1 1 -1.2000000000000000e-01 6.6662503670946727e+00 1.1696653541800669e+02 1.7257003988033617e+01 1 0 0
14177 1 2 5.9999999999999998e-02 1.0182374615442011e+01 1.1668381092544237e+02 1.4178123766489570e+01 0 -2 0
4582 1 5 5.0000000000000000e-01 8.3297680301073509e+00 1.1355658412965521e+02 1.7783363976912774e+01 1 0 0
4586 1 3 8.0000000000000002e-02 6.7831149265200690e+00 1.1548101211608068e+02 1.7516184430695223e+01 1 0 0
4581 1 2 5.9999999999999998e-02 1.0438812410387731e+01 1.1403595835934560e+02 1.5743250614306694e+01 1 0 0
4585 1 4 -5.0000000000000000e-01 8.1374244215894613e+00 1.1487503532304412e+02 1.7734170489919261e+01 1 0 0
14164 1 2 5.9999999999999998e-02 6.3146823352098851e+00 1.1334322208464215e+02 1.3679955814187259e+01 0 -2 0
4595 1 6 2.9999999999999999e-01 8.8536807349821824e+00 1.1549819002604684e+02 1.7858525755889925e+01 1 0 0
14165 1 2 5.9999999999999998e-02 6.9885281522991436e+00 1.1359397375159719e+02 1.2130164945556587e+01 0 -2 0
4592 1 2 5.9999999999999998e-02 7.3566658772852476e+00 1.1718750764317261e+02 1.6484193882170711e+01 1 0 0
4594 1 2 5.9999999999999998e-02 4.8578452023320775e+00 1.1723608038544884e+02 1.5989879120977605e+01 1 0 0
14152 1 1 -1.2000000000000000e-01 4.3983453277573759e+00 1.1774994007752504e+02 1.2362614059642951e+01 0 -2 0
18810 1 7 -5.0000000000000000e-01 4.5693702282780779e-01 1.2129528347740876e+02 1.6094239443699919e+01 1 -3 0
18788 1 1 -1.2000000000000000e-01 8.7886281087275875e-01 1.2021287334691461e+02 1.2467009586413946e+01 1 -3 0
4590 1 1 -1.2000000000000000e-01 5.1983675200771442e+00 1.1753582697105497e+02 1.7008652558279003e+01 1 0 0
14149 1 1 -1.2000000000000000e-01 4.9967414565275172e+00 1.1869326689616236e+02 1.3369830499844248e+01 0 -2 0
14172 1 6 2.9999999999999999e-01 4.6454712840901564e+00 1.2201910459960357e+02 1.3324421951620630e+01 0 -2 0
14154 1 2 5.9999999999999998e-02 4.2301232504130928e+00 1.1913926870019466e+02 1.3987920449057906e+01 0 -2 0
18796 1 2 5.9999999999999998e-02 2.1320615424865945e+00 1.1971861033508839e+02 1.4195630482076950e+01 1 -3 0
14144 1 4 -5.0000000000000000e-01 5.4832931861706786e+00 1.2190490158938985e+02 1.3930088230211524e+01 0 -2 0
14148 1 1 -1.2000000000000000e-01 5.7814752188994403e+00 1.1985784041257627e+02 1.2724209760810631e+01 0 -2 0
18797 1 4 -5.0000000000000000e-01 9.8591352360835816e-01 1.2251275297066069e+02 1.4323800414761340e+01 1 -3 0
18807 1 6 2.9999999999999999e-01 1.5302046037664945e+00 1.2246452488413074e+02 1.3509450194430121e+01 1 -3 0
18794 1 5 5.0000000000000000e-01 7.5733172161058304e-01 1.2130899698501555e+02 1.4877085941887199e+01 1 -3 0
18791 1 1 -1.2000000000000000e-01 1.0927817192947118e+00 1.2005368668507307e+02 1.3981398449088568e+01 1 -3 0
4604 1 2 5.9999999999999998e-02 3.2498086341610621e+00 1.1991902014440693e+02 1.6144432004309902e+01 1 0 0
4599 1 1 -1.2000000000000000e-01 5.0302842547054691e+00 1.1910776863015074e+02 1.7070500257902484e+01 1 0 0
4600 1 1 -1.2000000000000000e-01 3.6371416542529342e+00 1.1979575489188234e+02 1.7096030221792606e+01 1 0 0
4608 1 2 5.9999999999999998e-02 4.2937011843300708e+00 1.2181593723614378e+02 1.7845727141926520e+01 1 0 0
4603 1 3 8.0000000000000002e-02 3.6148691305179455e+00 1.2104794928278717e+02 1.8048161842900559e+01 1 0 0
4601 1 2 5.9999999999999998e-02 5.6190814147089263e+00 1.1967307405964756e+02 1.6337250098731481e+01 1 0 0
4634 1 6 2.9999999999999999e-01 1.5430631811760995e+00 1.2128812055008824e+02 1.7676418597498856e+01 1 0 0
14153 1 2 5.9999999999999998e-02 5.6250308058559018e+00 1.1823910258910949e+02 1.4061842959619543e+01 0 -2 0
4605 1 2 5.9999999999999998e-02 2.8256162495251926e+00 1.1916314594257986e+02 1.7447019385382237e+01 1 0 0
4612 1 2 5.9999999999999998e-02 3.8811731479641776e-01 1.2309734125603276e+02 1.7748413855737557e+01 1 0 0
18795 1 2 5.9999999999999998e-02 3.9138727238770082e-01 1.1925526991383187e+02 1.4348265523635197e+01 1 -3 0
4602 1 2 5.9999999999999998e-02 5.4845458029665144e+00 1.1951967200613595e+02 1.7964621294040100e+01 1 0 0
14141 1 3 8.0000000000000002e-02 5.6745183505908150e+00 1.2279572111715572e+02 1.5022942703520508e+01 0 -2 0
14146 1 2 5.9999999999999998e-02 5.8168869558296104e+00 1.2212805606414378e+02 1.5886849117567841e+01 0 -2 0
18793 1 2 5.9999999999999998e-02 2.4297258643768208e-01 1.2095990727868529e+02 1.2039821798217995e+01 1 -3 0
14175 1 1 -1.2000000000000000e-01 9.4084898388939049e+00 1.1718631891292820e+02 1.3644544932640006e+01 0 -2 0
14151 1 2 5.9999999999999998e-02 6.6883554333568309e+00 1.1948738540264662e+02 1.2222223539633438e+01 0 -2 0
14147 1 5 5.0000000000000000e-01 6.2816476566950152e+00 1.2086429446712889e+02 1.3724550453382948e+01 0 -2 0
14181 1 2 5.9999999999999998e-02 9.1722309386650718e+00 1.1878060695880735e+02 1.2093183220445031e+01 0 -2 0
14178 1 2 5.9999999999999998e-02 8.8290740225098965e+00 1.1777488386064454e+02 1.4404037104691241e+01 0 -2 0
14176 1 1 -1.2000000000000000e-01 1.0003748899563400e+01 1.1821970026296269e+02 1.2637694150584707e+01 0 -2 0
14186 1 1 -1.2000000000000000e-01 1.0032790182760948e+01 1.2158558940636222e+02 1.6291998147697566e+01 0 -2 0
14173 1 7 -5.0000000000000000e-01 7.2845561011255207e+00 1.2068240585413660e+02 1.4425679371932654e+01 0 -2 0
14210 1 6 2.9999999999999999e-01 9.2546335664419104e+00 1.2007454917053809e+02 1.4444565245839014e+01 0 -2 0
14188 1 2 5.9999999999999998e-02 8.9523961615860461e+00 1.2129817669555123e+02 1.6110189352385895e+01 0 -2 0
14182 1 4 -5.0000000000000000e-01 1.0275987534307028e+01 1.2002444539259518e+02 1.4368584463749704e+01 0 -2 0
14187 1 1 -1.2000000000000000e-01 1.0456423648304030e+01 1.2306647085845744e+02 1.6417165057299790e+01 0 -2 0
14189 1 2 5.9999999999999998e-02 1.0210513421539218e+01 1.2115896825441513e+02 1.7259621608340261e+01 0 -2 0
14145 1 2 5.9999999999999998e-02 6.6935629870659774e+00 1.2317256944144621e+02 1.4873315828499358e+01 0 -2 0
14191 1 2 5.9999999999999998e-02 1.0273881086082461e+01 1.2338585440927110e+02 1.7456626962185958e+01 0 -2 0
16448 1 2 5.9999999999999998e-02 2.9358251201085459e-02 1.2861574984202704e+02 1.4548213921547118e+01 1 -3 0
13624 1 2 5.9999999999999998e-02 6.1385612182959912e+00 1.2361226083223131e+02 1.2199722478004716e+01 1 -1 0
18814 1 2 5.9999999999999998e-02 1.6384179035665311e-01 1.2748822813796301e+02 1.2423862502825456e+01 1 -3 0
14143 1 2 5.9999999999999998e-02 3.6958203157328007e+00 1.2345241283459526e+02 1.5441063489900154e+01 0 -2 0
18801 1 2 5.9999999999999998e-02 1.1390925395403311e+00 1.2407324432099954e+02 1.5659303597571057e+01 1 -3 0
14138 1 1 -1.2000000000000000e-01 4.6465618032613341e+00 1.2391505274064043e+02 1.5294822690251078e+01 0 -2 0
18798 1 3 8.0000000000000002e-02 5.4696659377176637e-01 1.2388067681948735e+02 1.4827290628996320e+01 1 -3 0
4619 1 2 5.9999999999999998e-02 4.9554717054679276e-01 1.2562199424638398e+02 1.7332432416540961e+01 1 0 0
18804 1 2 5.9999999999999998e-02 1.6154998491121799e+00 1.2509550811133023e+02 1.3317830424161915e+01 1 -3 0
18799 1 1 -1.2000000000000000e-01 7.0445807700059626e-01 1.2506516908474815e+02 1.3825648658925177e+01 1 -3 0
18803 1 2 5.9999999999999998e-02 8.3680997170571847e-01 1.2592769735020384e+02 1.4477145632654507e+01 1 -3 0
14125 1 1 -1.2000000000000000e-01 3.2098657845972056e+00 1.2746298991544975e+02 1.4128743348421031e+01 0 -2 0
14129 1 2 5.9999999999999998e-02 2.2287430059752364e+00 1.2774089413629683e+02 1.4457760057011207e+01 0 -2 0
14128 1 1 -1.2000000000000000e-01 3.9271440017755310e+00 1.2642272065047079e+02 1.5033194472145944e+01 0 -2 0
14130 1 2 5.9999999999999998e-02 2.9455922058727779e+00 1.2717186458996383e+02 1.3132289315950645e+01 0 -2 0
14131 1 2 5.9999999999999998e-02 3.1186936188587584e+00 1.2602124484151800e+02 1.5640292076333271e+01 0 -2 0
14137 1 1 -1.2000000000000000e-01 4.5839790710307353e+00 1.2515007035106191e+02 1.4302385263909361e+01 0 -2 0
14140 1 2 5.9999999999999998e-02 3.9344846365457880e+00 1.2484606969165836e+02 1.3451485390916634e+01 0 -2 0
14124 1 3 8.0000000000000002e-02 4.0388274552577066e+00 1.2874236155604822e+02 1.4057960274335677e+01 0 -2 0
14127 1 2 5.9999999999999998e-02 4.6674272730980046e+00 1.2896465993743891e+02 1.4919329357525799e+01 0 -2 0
14132 1 2 5.9999999999999998e-02 4.6112470508379593e+00 1.2686864037589247e+02 1.5768512300558514e+01 0 -2 0
16441 1 4 -5.0000000000000000e-01 1.5380231847761148e+00 1.2926073762804276e+02 1.6758622962077794e+01 1 -3 0
14126 1 2 5.9999999999999998e-02 4.7867870633218228e+00 1.2856153640414055e+02 1.3356825671654340e+01 0 -2 0
16439 1 2 5.9999999999999998e-02 3.7307244541012876e+00 1.2844406175103057e+02 1.6990559554206996e+01 1 -3 0
14142 1 2 5.9999999999999998e-02 4.9583212961108449e+00 1.2438529781947746e+02 1.6299719491352960e+01 0 -2 0
14139 1 2 5.9999999999999998e-02 5.5240163871522574e+00 1.2554314778443995e+02 1.3989177549891943e+01 0 -2 0
16438 1 5 5.0000000000000000e-01 2.0971280772192658e+00 1.2930585907498411e+02 1.7925029577914977e+01 1 -3 0
16451 1 6 2.9999999999999999e-01 2.0628834006306564e+00 1.2911812120393657e+02 1.5902193056579621e+01 1 -3 0
16435 1 1 -1.2000000000000000e-01 3.5527778263694731e+00 1.2886514219250085e+02 1.7945231578174027e+01 1 -3 0
15800 1 1 -1.2000000000000000e-01 7.9832871273792474e+00 1.2365160938005950e+02 2.0016990228150892e+01 1 -3 0
13618 1 2 5.9999999999999998e-02 8.3370239015314560e+00 1.2382402821992177e+02 1.2583727144335453e+01 1 -1 0
16433 1 2 5.9999999999999998e-02 6.3923359894286991e+00 1.2899972949717719e+02 1.7647192247431299e+01 1 -3 0
14198 1 2 5.9999999999999998e-02 1.0403725640463380e+01 1.2519007523342617e+02 1.4371620664892401e+01 0 -2 0
14205 1 2 5.9999999999999998e-02 7.7064699188662908e+00 1.2936952522073025e+02 1.2199930131805541e+01 0 -2 0
14194 1 2 5.9999999999999998e-02 9.1805965292227025e+00 1.2335149323525965e+02 1.4769276598003858e+01 0 -2 0
14207 1 2 5.9999999999999998e-02 1.0040603472358306e+01 1.2919215621634606e+02 1.2185514609482638e+01 0 -2 0
14202 1 2 5.9999999999999998e-02 7.0118033882331758e+00 1.2821389624430535e+02 1.4088937543779647e+01 0 -2 0
14190 1 1 -1.2000000000000000e-01 9.3983318029623959e+00 1.2390285844985620e+02 1.5686617426484831e+01 0 -2 0
14209 1 6 2.9999999999999999e-01 9.5080763156002046e+00 1.2736562828238226e+02 1.3456151284934938e+01 0 -2 0
14212 1 7 -5.0000000000000000e-01 7.8802037840508632e+00 1.2627332543704097e+02 1.6029173628248667e+01 0 -2 0
14200 1 3 8.0000000000000002e-02 7.9850669936422207e+00 1.2845996759583460e+02 1.4276146624908755e+01 0 -2 0
14196 1 5 5.0000000000000000e-01 8.7592164566077138e+00 1.2632667339335100e+02 1.5137885103360432e+01 0 -2 0
14199 1 4 -5.0000000000000000e-01 8.8807398896890568e+00 1.2730317386719048e+02 1.4227664327895219e+01 0 -2 0
14193 1 1 -1.2000000000000000e-01 9.9139009061605972e+00 1.2530128165275146e+02 1.5303314702113944e+01 0 -2 0
14203 1 2 5.9999999999999998e-02 7.8261057335067772e+00 1.2893092536033706e+02 1.5241332474159341e+01 0 -2 0
14195 1 2 5.9999999999999998e-02 8.4856889381685328e+00 1.2382798950257455e+02 1.6147397882178478e+01 0 -2 0
14197 1 2 5.9999999999999998e-02 1.0572411275079332e+01 1.2577207669307174e+02 1.6045597946316395e+01 0 -2 0
15815 1 2 5.9999999999999998e-02 8.5380254308555461e+00 1.2666694064763635e+02 1.8419982080558160e+01 1 -3 0
15807 1 7 -5.0000000000000000e-01 3.7402895617685998e-02 1.1647697245475088e+02 2.1563022633623987e+01 1 -3 0
17822 1 7 -5.0000000000000000e-01 2.6284197292282272e+00 1.1484327102220587e+02 1.8219824408099022e+01 1 -3 0
15781 1 5 5.0000000000000000e-01 1.0535573605040620e+00 1.1621073669192853e+02 2.0901434398428503e+01 1 -3 0
15788 1 2 5.9999999999999998e-02 3.7243154751467480e+00 1.1601831012516450e+02 2.0060640147251458e+01 1 -3 0
15778 1 4 -5.0000000000000000e-01 1.3557786895104578e+00 1.1493182486107779e+02 2.0589752238649798e+01 1 -3 0
15806 1 6 2.9999999999999999e-01 2.1153780946683929e+00 1.1484658065065618e+02 1.9962035965868957e+01 1 -3 0
15787 1 2 5.9999999999999998e-02 3.7378023010351806e+00 1.1648614091641325e+02 2.1692241165122681e+01 1 -3 0
15775 1 3 8.0000000000000002e-02 4.7651867333653547e-01 1.1376283868165829e+02 2.0709210813449342e+01 1 -3 0
15783 1 1 -1.2000000000000000e-01 3.4070308361963906e+00 1.1686867992701485e+02 2.0728842355498184e+01 1 -3 0
4584 1 2 5.9999999999999998e-02 1.0482764600769725e+01 1.1354646348016979e+02 1.8234330126368427e+01 1 0 0
15794 1 2 5.9999999999999998e-02 6.0992291324749210e+00 1.1673660998853836e+02 2.0221112740651435e+01 1 -3 0
4589 1 2 5.9999999999999998e-02 6.3586268481889050e+00 1.1526384921925106e+02 1.8527037110708303e+01 1 0 0
4606 1 4 -5.0000000000000000e-01 2.3564940346875289e+00 1.2166794813160146e+02 1.8166677327555657e+01 1 0 0
15782 1 1 -1.2000000000000000e-01 2.0269232663325503e+00 1.1727935452344617e+02 2.0493612572315548e+01 1 -3 0
15784 1 2 5.9999999999999998e-02 1.8418708940227742e+00 1.1730227037360878e+02 1.9412091295779483e+01 1 -3 0
15789 1 1 -1.2000000000000000e-01 5.8823603973880934e+00 1.1765896684803941e+02 2.0745981511455103e+01 1 -3 0
4607 1 2 5.9999999999999998e-02 3.7238197913893489e+00 1.2067292295489034e+02 1.9053030711422011e+01 1 0 0
15786 1 1 -1.2000000000000000e-01 4.3891430192323764e+00 1.1806968054474612e+02 2.0516536152505498e+01 1 -3 0
15785 1 2 5.9999999999999998e-02 1.6180967698182802e+00 1.1824815613599264e+02 2.0952931002938637e+01 1 -3 0
4609 1 5 5.0000000000000000e-01 2.1153447211630230e+00 1.2273277664781386e+02 1.8911064920868093e+01 1 0 0
15791 1 2 5.9999999999999998e-02 4.0235999691474493e+00 1.1901091655238368e+02 2.0936491745815442e+01 1 -3 0
15790 1 2 5.9999999999999998e-02 4.2712574483024879e+00 1.1829010769941435e+02 1.9453380216384684e+01 1 -3 0
15805 1 6 2.9999999999999999e-01 5.6624448144423827e+00 1.2033599145939930e+02 2.0833743928409397e+01 1 -3 0
4635 1 7 -5.0000000000000000e-01 2.9587534614188900e+00 1.2333700151441754e+02 1.9554830521620026e+01 1 0 0
4613 1 2 5.9999999999999998e-02 1.6189379238206222e-02 1.2268626791257779e+02 1.9574491643245352e+01 1 0 0
4610 1 1 -1.2000000000000000e-01 6.9113562688713237e-01 1.2321488542983607e+02 1.8832279509717235e+01 1 0 0
15802 1 2 5.9999999999999998e-02 5.9712670940367563e+00 1.2282330487271480e+02 2.0393245706869877e+01 1 -3 0
4591 1 2 5.9999999999999998e-02 7.1316271339212580e+00 1.1750682440431176e+02 1.8087009532371980e+01 1 0 0
15793 1 2 5.9999999999999998e-02 6.0822320178241878e+00 1.1748996236766159e+02 2.1771269871453097e+01 1 -3 0
15803 1 2 5.9999999999999998e-02 8.8609767738899077e+00 1.2330210825152635e+02 1.9489485758411572e+01 1 -3 0
15801 1 2 5.9999999999999998e-02 6.8499217910918420e+00 1.2251155699571446e+02 1.8696198542417733e+01 1 -3 0
15795 1 4 -5.0000000000000000e-01 6.6092927214848611e+00 1.2008693563613856e+02 2.0566906831588302e+01 1 -3 0
15797 1 1 -1.2000000000000000e-01 6.8651365770743844e+00 1.2255979352783575e+02 1.9811334804967551e+01 1 -3 0
15792 1 5 5.0000000000000000e-01 6.9097543768055338e+00 1.1877317870244093e+02 2.0364588620718841e+01 1 -3 0
15808 1 7 -5.0000000000000000e-01 8.0004933689214006e+00 1.1853303444886009e+02 1.9936441762523316e+01 1 -3 0
15799 1 2 5.9999999999999998e-02 8.3245906018700655e+00 1.2092457717798206e+02 2.0058604814507362e+01 1 -3 0
15798 1 2 5.9999999999999998e-02 7.7717628191939099e+00 1.2136030358194814e+02 2.1464620345459366e+01 1 -3 0
15796 1 3 8.0000000000000002e-02 7.4653511805519033e+00 1.2128684780080006e+02 2.0425076102851474e+01 1 -3 0
4616 1 2 5.9999999999999998e-02 1.4164493324773262e+00 1.2518321490430125e+02 1.9578081957896380e+01 1 0 0
16440 1 2 5.9999999999999998e-02 3.6030504634327705e+00 1.2797118476683542e+02 1.8576371319570427e+01 1 -3 0
4611 1 1 -1.2000000000000000e-01 5.1486901978514565e-01 1.2468496725891760e+02 1.9302061787463501e+01 1 0 0
16434 1 2 5.9999999999999998e-02 6.0006441851513923e+00 1.2866666252255916e+02 1.9329123661013160e+01 1 -3 0
16429 1 1 -1.2000000000000000e-01 5.9652672722113023e+00 1.2940769715046906e+02 1.8573997235186489e+01 1 -3 0
15814 1 2 5.9999999999999998e-02 9.7198171135948748e+00 1.2542904958876592e+02 1.9080955224429029e+01 1 -3 0
15812 1 2 5.9999999999999998e-02 7.2036776041059447e+00 1.2495940008967968e+02 1.8439546738818350e+01 1 -3 0
15811 1 2 5.9999999999999998e-02 6.8772380463703362e+00 1.2568204986725343e+02 2.0030217350677972e+01 1 -3 0
15813 1 3 8.0000000000000002e-02 9.0267016099447677e+00 1.2701603506137511e+02 2.0435122547720500e+01 1 -3 0
15809 1 1 -1.2000000000000000e-01 7.5987525785607319e+00 1.2508220119212149e+02 1.9463916379249007e+01 1 -3 0
15817 1 2 5.9999999999999998e-02 8.1281171762903739e+00 1.2754223660652595e+02 2.0794404805180545e+01 1 -3 0
15818 1 2 5.9999999999999998e-02 9.4008451771600239e+00 1.2645587294181733e+02 2.1321205643301148e+01 1 -3 0
15804 1 2 5.9999999999999998e-02 8.0697005688791883e+00 1.2377987218036628e+02 2.1107902313422066e+01 1 -3 0
15819 1 5 5.0000000000000000e-01 1.0322816577813565e+01 1.2900195283884000e+02 2.1087764075049890e+01 1 -3 0
15816 1 4 -5.0000000000000000e-01 1.0153569350930471e+01 1.2792991148433630e+02 2.0295795504074988e+01 1 -3 0
15810 1 1 -1.2000000000000000e-01 8.7992778149676116e+00 1.2605088094930508e+02 1.9242990717802336e+01 1 -3 0
9035 1 2 5.9999999999999998e-02 1.1811629028816855e+01 2.2678292706547562e-01 4.8056538019477930e+00 0 1 0
9093 1 5 5.0000000000000000e-01 1.1145819746324319e+01 3.6284601750881853e+00 1.6315782651036632e+00 0 1 0
9096 1 2 5.9999999999999998e-02 1.1038308904647202e+01 5.4123811819332230e+00 2.8080545022065238e+00 0 1 0
9032 1 3 8.0000000000000002e-02 1.1652728878294408e+01 1.6796462336753670e-01 5.9120022562068675e+00 0 1 0
9097 1 2 5.9999999999999998e-02 1.0870846868184438e+01 5.8423245981937155e+00 1.1576227672369919e+00 0 1 0
9023 1 2 5.9999999999999998e-02 1.2121128774807310e+01 6.0519347513406130e+00 5.7287314795296291e+00 0 1 0
9090 1 4 -5.0000000000000000e-01 1.2324388596773584e+01 3.3961227145940649e+00 2.1426691184617930e+00 0 1 0
9091 1 2 5.9999999999999998e-02 1.2437154140024848e+01 1.3799616969241189e+00 1.8465199341741347e+00 0 1 0
9024 1 2 5.9999999999999998e-02 1.2390375024947021e+01 4.6171911172033857e+00 4.7850180202142845e+00 0 1 0
9092 1 2 5.9999999999999998e-02 1.2761862909144357e+01 1.7598930495370508e+00 3.4760000605996564e+00 0 1 0
9019 1 1 -1.2000000000000000e-01 1.2831364715743875e+01 5.2032737364910373e+00 5.5783393997969428e+00 0 1 0
9087 1 3 8.0000000000000002e-02 1.2929595102876595e+01 2.1076661738141094e+00 2.4090154765229062e+00 0 1 0
9118 1 6 2.9999999999999999e-01 1.2946499365867835e+01 4.1830459317967152e+00 2.3438025316821349e+00 0 1 0
9089 1 2 5.9999999999999998e-02 1.4734008787641741e+01 2.1037416387062455e+00 1.0938592168251435e+00 0 1 0
9084 1 1 -1.2000000000000000e-01 1.4408483898967944e+01 1.8895597713522572e+00 2.0983577408190035e+00 0 1 0
9088 1 2 5.9999999999999998e-02 1.4878200808447575e+01 2.6223217972457005e+00 2.7859484941915098e+00 0 1 0
14247 1 6 2.9999999999999999e-01 1.6201150666248648e+01 3.7553088302418343e+00 3.9847016547296108e+00 0 -1 0
14237 1 4 -5.0000000000000000e-01 1.7205066031797170e+01 3.5643680506273610e+00 4.0070640088836704e+00 0 -1 0
9043 1 7 -5.0000000000000000e-01 1.3936571298855851e+01 5.6802030913808288e+00 2.5990115082692951e+00 0 1 0
14244 1 2 5.9999999999999998e-02 1.6543861507936640e+01 5.1714403478599360e+00 1.6797500707889212e+00 0 -1 0
9078 1 2 5.9999999999999998e-02 1.7010879337267937e+01 1.1732826981226250e+00 2.5948537088207120e+00 0 1 0
14234 1 5 5.0000000000000000e-01 1.7595408225384233e+01 2.7528164948422948e+00 4.9804452268208612e+00 0 -1 0
14239 1 1 -1.2000000000000000e-01 1.7515063754082231e+01 5.3960747199267738e+00 2.1808347848203327e+00 0 -1 0
9020 1 2 5.9999999999999998e-02 1.4913243049416621e+01 5.3294739665087256e+00 4.8867205911873457e+00 0 1 0
9083 1 1 -1.2000000000000000e-01 1.4902998508040957e+01 5.0335424658312755e-01 2.5264068200105179e+00 0 1 0
9018 1 1 -1.2000000000000000e-01 1.4009663165269933e+01 5.9921050458507672e+00 4.9553259368325193e+00 0 1 0
14235 1 2 5.9999999999999998e-02 1.5743198684795653e+01 1.6680510203268522e+00 5.3520061201553393e+00 0 -1 0
9074 1 1 -1.2000000000000000e-01 1.6452428432261257e+01 2.3644866757313365e-01 2.3453373682472258e+00 0 1 0
9077 1 2 5.9999999999999998e-02 1.6637718203077206e+01 9.0098887655445034e-02 1.2732424346926763e+00 0 1 0
9085 1 2 5.9999999999999998e-02 1.4533909567674538e+01 2.8909515857160306e-01 3.5342336781710317e+00 0 1 0
14238 1 3 8.0000000000000002e-02 1.8149462338787934e+01 4.2073652809563855e+00 2.9824038494598737e+00 0 -1 0
14241 1 2 5.9999999999999998e-02 1.8384134778862293e+01 3.4379264177299951e+00 2.2545743853019333e+00 0 -1 0
14243 1 2 5.9999999999999998e-02 1.8258715323640953e+01 5.7823387337038312e+00 1.4328354907861731e+00 0 -1 0
14231 1 1 -1.2000000000000000e-01 1.6476653438190180e+01 2.1842917150457097e+00 5.9461998106851306e+00 0 -1 0
14250 1 7 -5.0000000000000000e-01 1.8758108276842517e+01 2.5631764135184865e+00 5.1695283785770405e+00 0 -1 0
14240 1 2 5.9999999999999998e-02 1.9133158835796653e+01 4.4450609989594252e+00 3.5071879948126052e+00 0 -1 0
37489 1 2 5.9999999999999998e-02 1.9473489156872738e+01 1.4674126359855068e+01 2.0057816037220210e+01 -4 0 0
13569 1 2 5.9999999999999998e-02 2.1473450169328181e+01 3.8780295680650250e+00 4.5263243575624825e+00 1 0 0
13567 1 1 -1.2000000000000000e-01 2.1507346067434892e+01 4.6942596247754924e+00 5.2940946488167562e+00 1 0 0
9287 1 2 5.9999999999999998e-02 2.1189514151095576e+01 3.4639676749357928e-01 2.7008764014704250e+00 0 1 0
13570 1 2 5.9999999999999998e-02 2.0505688163434353e+01 5.0705750467552759e+00 5.2810808913392657e+00 1 0 0
37487 1 1 -1.2000000000000000e-01 1.9988380854683701e+01 1.2739864246658632e+01 2.0830152995599182e+01 -4 0 0
18858 1 2 5.9999999999999998e-02 1.1093613263872305e+01 8.0691642429102597e+00 5.8244642618148772e+00 1 -2 0
18865 1 2 5.9999999999999998e-02 1.2142056607671513e+01 1.2019162904064155e+01 4.0390342733795350e+00 1 -2 0
9008 1 1 -1.2000000000000000e-01 1.1967084779084212e+01 9.5677437448116009e+00 2.1632072381909229e+00 0 1 0
9012 1 2 5.9999999999999998e-02 1.1862501548476828e+01 1.0109974843249098e+01 1.2212667972196609e+00 0 1 0
14246 1 2 5.9999999999999998e-02 1.6589461633937201e+01 6.2548179454346569e+00 3.8242671242952948e+00 0 -1 0
9017 1 5 5.0000000000000000e-01 1.3703866109554310e+01 6.4737945029467259e+00 3.5225229268648888e+00 0 1 0
14242 1 1 -1.2000000000000000e-01 1.7378269085750826e+01 6.5995790372595069e+00 3.1749354552603135e+00 0 -1 0
9015 1 2 5.9999999999999998e-02 1.2325804787074810e+01 7.5548379540183852e+00 1.3845525781253731e+00 0 1 0
9013 1 2 5.9999999999999998e-02 1.2392003854143200e+01 1.0266181731070901e+01 2.8645600983212525e+00 0 1 0
18869 1 2 5.9999999999999998e-02 1.4634998657145378e+01 1.1258933127333698e+01 4.1273429998310913e+00 1 -2 0
9011 1 3 8.0000000000000002e-02 1.2860742322566450e+01 8.3298067294314855e+00 1.9812903370215924e+00 0 1 0
9042 1 6 2.9999999999999999e-01 1.3125641270253826e+01 8.2946871933449380e+00 4.1655186801663850e+00 0 1 0
9014 1 4 -5.0000000000000000e-01 1.3293886636855182e+01 7.7474316893716315e+00 3.3070728082744179e+00 0 1 0
9016 1 2 5.9999999999999998e-02 1.3788692560134814e+01 8.5290029448703404e+00 1.3659284699394394e+00 0 1 0
16369 1 2 5.9999999999999998e-02 1.6479391879160314e+01 1.0298265922075272e+01 4.6907063012626109e+00 1 -2 0
14253 1 2 5.9999999999999998e-02 1.6606479076763542e+01 8.4583316007907623e+00 3.2787940210538786e+00 0 -1 0
14260 1 2 5.9999999999999998e-02 1.7461488310975788e+01 1.0638382056724794e+01 2.6644507473133285e+00 0 -1 0
14251 1 1 -1.2000000000000000e-01 1.7309434545670968e+01 7.9866820178010265e+00 2.5471960165064953e+00 0 -1 0
14254 1 2 5.9999999999999998e-02 1.6817259533148913e+01 8.0193413021051807e+00 1.5991377035061596e+00 0 -1 0
18885 1 7 -5.0000000000000000e-01 1.3237046267627974e+01 9.4460507118521750e+00 5.4782507417268658e+00 1 -2 0
16365 1 4 -5.0000000000000000e-01 1.7392093635954716e+01 1.1831875016732015e+01 5.8195860600638021e+00 1 -2 0
14259 1 2 5.9999999999999998e-02 1.8087542394824723e+01 1.0200676937944650e+01 1.1387750683658868e+00 0 -1 0
14255 1 3 8.0000000000000002e-02 1.8396060615886395e+01 1.0208670164048527e+01 2.2180981775795421e+00 0 -1 0
16373 1 2 5.9999999999999998e-02 1.6373921050767230e+01 7.8153452257044096e+00 5.7173785643255020e+00 1 -2 0
16366 1 3 8.0000000000000002e-02 1.6820907431342707e+01 1.0504457671216338e+01 5.7150609135477675e+00 1 -2 0
9021 1 2 5.9999999999999998e-02 1.4288965231050057e+01 6.8343169220768649e+00 5.5249073608905750e+00 0 1 0
18864 1 1 -1.2000000000000000e-01 1.4371201163773106e+01 1.2289279994169050e+01 4.0905293485371406e+00 1 -2 0
14245 1 2 5.9999999999999998e-02 1.8217496222781385e+01 6.6613661578154009e+00 3.8847522954330165e+00 0 -1 0
18872 1 2 5.9999999999999998e-02 1.3724524964238151e+01 1.2216161393830548e+01 2.0563487337264146e+00 1 -2 0
14252 1 1 -1.2000000000000000e-01 1.8663462847617865e+01 8.7360193970890414e+00 2.6062525570035509e+00 0 -1 0
16371 1 2 5.9999999999999998e-02 1.8536500935893351e+01 9.2923788783077246e+00 5.5428690240018321e+00 1 -2 0
14256 1 2 5.9999999999999998e-02 1.9227236567353639e+01 8.5282940921740984e+00 3.5551888612851674e+00 0 -1 0
14258 1 4 -5.0000000000000000e-01 1.9494557429032735e+01 1.1097948095135209e+01 2.4920322824292418e+00 0 -1 0
14257 1 2 5.9999999999999998e-02 1.9350386089902027e+01 8.3822444497487094e+00 1.8723081277375886e+00 0 -1 0
14286 1 6 2.9999999999999999e-01 2.0378305221227620e+01 1.0652339694411994e+01 2.4851626053889890e+00 0 -1 0
13559 1 2 5.9999999999999998e-02 2.1069952340302279e+01 6.9912515170435166e+00 3.2516194910799947e+00 1 0 0
16375 1 6 2.9999999999999999e-01 1.7934376195972483e+01 1.2230084604998606e+01 5.0705807197601924e+00 1 -2 0
18861 1 1 -1.2000000000000000e-01 1.2929651140736691e+01 1.2460330011854580e+01 4.6736618101748073e+00 1 -2 0
18871 1 2 5.9999999999999998e-02 1.5436141462875323e+01 1.2511906056461431e+01 2.1444799614211201e+00 1 -2 0
18867 1 1 -1.2000000000000000e-01 1.4469595746864194e+01 1.2716463745248140e+01 2.6456709160003640e+00 1 -2 0
18868 1 2 5.9999999999999998e-02 1.5083366181511266e+01 1.2850019282661435e+01 4.6867309951138125e+00 1 -2 0
18886 1 7 -5.0000000000000000e-01 1.3024953604813405e+01 1.4472289945739155e+01 2.1296791877031245e+00 1 -2 0
18866 1 2 5.9999999999999998e-02 1.2773498595050311e+01 1.3525442005830785e+01 4.9144054040410134e+00 1 -2 0
18870 1 5 5.0000000000000000e-01 1.4215123113818775e+01 1.4192448754968918e+01 2.4528955503847683e+00 1 -2 0
18883 1 6 2.9999999999999999e-01 1.6014088700025130e+01 1.4773219501173765e+01 3.1007423402266996e+00 1 -2 0
18873 1 4 -5.0000000000000000e-01 1.5143973492486415e+01 1.5058264440555195e+01 2.6785949896735524e+00 1 -2 0
14287 1 7 -5.0000000000000000e-01 1.8407946337613719e+01 1.2998717761345690e+01 2.7550982141825697e+00 0 -1 0
16364 1 2 5.9999999999999998e-02 1.6989318491621621e+01 1.4468405924723363e+01 5.7615372289293232e+00 1 -2 0
14261 1 5 5.0000000000000000e-01 1.9494276693965205e+01 1.2396946674202708e+01 2.6708311793784980e+00 0 -1 0
16360 1 2 5.9999999999999998e-02 1.9243870555627495e+01 1.5098245049334199e+01 5.5768187407551588e+00 1 -2 0
14262 1 1 -1.2000000000000000e-01 2.0819835785464008e+01 1.3143146730124034e+01 2.7792658108669990e+00 0 -1 0
14268 1 2 5.9999999999999998e-02 1.9803421853027363e+01 1.5044848836079836e+01 3.1664695035790382e+00 0 -1 0
14263 1 1 -1.2000000000000000e-01 2.0636690965084920e+01 1.4628829512710089e+01 2.5871573772674137e+00 0 -1 0
14267 1 2 5.9999999999999998e-02 2.0237357982770604e+01 1.4606163722054930e+01 1.5460125530224464e+00 0 -1 0
14264 1 2 5.9999999999999998e-02 2.1282853036422715e+01 1.3077271139889614e+01 3.7314837190775059e+00 0 -1 0
16361 1 2 5.9999999999999998e-02 1.9686368947469937e+01 1.3584831520791415e+01 5.9762689767334001e+00 1 -2 0
9028 1 5 5.0000000000000000e-01 1.1409092786435874e+01 2.5445201489216305e+00 6.5075804979925005e+00 0 1 0
9031 1 4 -5.0000000000000000e-01 1.1936737278875437e+01 1.3468824425180284e+00 6.6813367869804186e+00 0 1 0
9025 1 1 -1.2000000000000000e-01 1.1998640970401151e+01 3.6856990749414202e+00 7.3820092701481919e+00 0 1 0
9030 1 2 5.9999999999999998e-02 1.1118575929583086e+01 4.3533441374254265e+00 7.4159373691639576e+00 0 1 0
14222 1 2 5.9999999999999998e-02 1.1513986949785002e+01 1.6033845397100386e+00 9.9909081900488612e+00 0 -1 0
14221 1 2 5.9999999999999998e-02 1.2198736164613729e+01 4.2713419530615043e-01 1.1189693910882969e+01 0 -1 0
14217 1 3 8.0000000000000002e-02 1.2083994365313059e+01 1.5154605170992259e+00 1.0927831531541566e+01 0 -1 0
3069 1 2 5.9999999999999998e-02 1.2246420476635375e+01 4.5255607424655766e+00 1.0374038893933719e+01 2 1 0
14218 1 2 5.9999999999999998e-02 1.1653974250835219e+01 3.2814631457515455e+00 1.1989868633751891e+01 0 -1 0
9029 1 2 5.9999999999999998e-02 1.2422742087838527e+01 3.2563392703016052e+00 8.2902388975725820e+00 0 1 0
3066 1 3 8.0000000000000002e-02 1.2345469961701456e+01 5.6125728701837785e+00 1.0266596509104696e+01 2 1 0
9041 1 6 2.9999999999999999e-01 1.2718011346319935e+01 1.3043306760855518e+00 7.2725158628360465e+00 0 1 0
14233 1 2 5.9999999999999998e-02 1.7541451946107166e+01 3.5154523218747352e-01 6.4508643022133869e+00 0 -1 0
14236 1 2 5.9999999999999998e-02 1.6088884763469256e+01 3.0699904549300583e+00 6.3899553133358857e+00 0 -1 0
9027 1 2 5.9999999999999998e-02 1.3749766784243766e+01 4.8661660548658201e+00 7.4941723399395608e+00 0 1 0
9026 1 2 5.9999999999999998e-02 1.3781093763949583e+01 3.5194650788750552e+00 6.4211167869305568e+00 0 1 0
9022 1 1 -1.2000000000000000e-01 1.3181077132929811e+01 4.3203983423188763e+00 6.7490510844446430e+00 0 1 0
16385 1 2 5.9999999999999998e-02 1.6522486021577489e+01 5.4204692440558491e+00 7.4131570543522027e+00 1 -2 0
14220 1 4 -5.0000000000000000e-01 1.3362252935522228e+01 1.9141858025300071e+00 1.0399682648540837e+01 0 -1 0
14232 1 2 5.9999999999999998e-02 1.7773794185546816e+01 1.7638484232115657e+00 7.5126424149441631e+00 0 -1 0
14248 1 6 2.9999999999999999e-01 1.3877659042736928e+01 2.7887374953032178e+00 1.0593206412386497e+01 0 -1 0
14223 1 5 5.0000000000000000e-01 1.4009701795550434e+01 1.1321154997234217e+00 9.5198679015836607e+00 0 -1 0
14228 1 1 -1.2000000000000000e-01 1.7024104203354277e+01 1.2495165712458560e+00 6.9410377900298483e+00 0 -1 0
14225 1 1 -1.2000000000000000e-01 1.6000801895661148e+01 7.0387362101130591e-01 7.9985714885546084e+00 0 -1 0
14224 1 1 -1.2000000000000000e-01 1.5323482516130573e+01 1.6738998281369386e+00 8.8830476294935270e+00 0 -1 0
14226 1 2 5.9999999999999998e-02 1.5129527959488694e+01 2.5476589650944201e+00 8.3006317824101927e+00 0 -1 0
16414 1 6 2.9999999999999999e-01 1.6837326630583423e+01 3.9094469869912065e+00 9.2835456982493412e+00 1 -2 0
14227 1 2 5.9999999999999998e-02 1.6017515388282757e+01 1.9899677096005923e+00 9.6398715570642040e+00 0 -1 0
3078 1 7 -5.0000000000000000e-01 1.4795509852190605e+01 4.4206858152417290e+00 1.0541603042993625e+01 2 1 0
3062 1 5 5.0000000000000000e-01 1.4450429425335715e+01 5.2612193015381319e+00 1.1392225546095979e+01 2 1 0
16386 1 4 -5.0000000000000000e-01 1.7831888789209909e+01 3.8728097733055908e+00 9.2792650700861774e+00 1 -2 0
16380 1 1 -1.2000000000000000e-01 1.7352684028536814e+01 5.8685232000869147e+00 7.8942116192268088e+00 1 -2 0
16395 1 2 5.9999999999999998e-02 1.7538628132540616e+01 4.1773898852057084e-01 1.0711685804263832e+01 1 -2 0
14230 1 2 5.9999999999999998e-02 1.5319181321181384e+01 6.2364219291381688e-02 7.4616288235455714e+00 0 -1 0
16391 1 1 -1.2000000000000000e-01 1.7857836393427181e+01 1.0662722524496495e+00 1.1544531365183813e+01 1 -2 0
16390 1 1 -1.2000000000000000e-01 1.7741350390600701e+01 2.5814058551584824e+00 1.1362645973529384e+01 1 -2 0
16393 1 2 5.9999999999999998e-02 1.6694933000973290e+01 2.8102158559770491e+00 1.1367555266409862e+01 1 -2 0
3065 1 4 -5.0000000000000000e-01 1.3375457658464882e+01 6.0071736706755354e+00 1.1169221590482667e+01 2 1 0
16383 1 3 8.0000000000000002e-02 1.8360578787062419e+01 4.7942289834062528e+00 8.3022769675252679e+00 1 -2 0
14229 1 2 5.9999999999999998e-02 1.6513273813769711e+01 2.5078819408698317e-02 8.6349276725840873e+00 0 -1 0
3068 1 2 5.9999999999999998e-02 1.2750873868023575e+01 5.6391690767088347e+00 9.2864530205540792e+00 2 1 0
16387 1 2 5.9999999999999998e-02 1.8645352508991156e+01 4.2620555591794753e+00 7.3644806618294112e+00 1 -2 0
16389 1 5 5.0000000000000000e-01 1.8554994359106573e+01 3.2495793248258962e+00 1.0239180078557983e+01 1 -2 0
13575 1 2 5.9999999999999998e-02 2.0503170667241463e+01 2.6702753396091841e+00 7.0300808517068818e+00 1 0 0
16388 1 2 5.9999999999999998e-02 1.9298936909978238e+01 5.3079529568165693e+00 8.5718537172592590e+00 1 -2 0
16415 1 7 -5.0000000000000000e-01 1.9782725357505509e+01 3.1909831313805310e+00 1.0289087843623539e+01 1 -2 0
13603 1 7 -5.0000000000000000e-01 2.0554458506978950e+01 3.8466540918782322e-01 8.2122239874310292e+00 1 0 0
31230 1 2 5.9999999999999998e-02 2.0993673668916927e+01 4.9795933654289932e+00 1.1490262869021498e+01 0 -1 0
31240 1 2 5.9999999999999998e-02 1.8773133475317859e+01 6.1370579915096402e+00 1.0935716617474581e+01 0 -1 0
16396 1 2 5.9999999999999998e-02 1.8858143404404409e+01 8.1432665712987262e-01 1.1648747007834636e+01 1 -2 0
13577 1 5 5.0000000000000000e-01 2.1508918879041648e+01 9.7691590958827579e-01 8.7334857680413567e+00 1 0 0
18853 1 3 8.0000000000000002e-02 1.0871759323188199e+01 8.5475560881595367e+00 6.7603215536385344e+00 1 -2 0
18856 1 4 -5.0000000000000000e-01 1.1339678690810887e+01 9.9195673047986279e+00 6.6003570750982412e+00 1 -2 0
18857 1 2 5.9999999999999998e-02 1.1553647145487622e+01 8.1282186263022478e+00 7.5610808222326513e+00 1 -2 0
31252 1 1 -1.2000000000000000e-01 1.1890222588125612e+01 1.0746922392199002e+01 1.0765142586246210e+01 0 -1 0
3071 1 2 5.9999999999999998e-02 1.1127859237519644e+01 7.4881951311558197e+00 1.0359504705186763e+01 2 1 0
3067 1 1 -1.2000000000000000e-01 1.0999538538465515e+01 6.4015534922768991e+00 1.0363416582098642e+01 2 1 0
31256 1 2 5.9999999999999998e-02 1.2123776369167716e+01 9.9173867856381062e+00 1.1455180098081295e+01 0 -1 0
31257 1 2 5.9999999999999998e-02 1.2226150676163519e+01 1.1604364174829779e+01 1.1370632037007278e+01 0 -1 0
18862 1 2 5.9999999999999998e-02 1.2012216977532702e+01 1.2328110630846044e+01 6.5560054949909539e+00 1 -2 0
16382 1 2 5.9999999999999998e-02 1.8173216678084604e+01 6.4015153413776327e+00 5.9835282052190228e+00 1 -2 0
16384 1 2 5.9999999999999998e-02 1.7034025767691546e+01 6.3590569447056522e+00 8.8111122387962961e+00 1 -2 0
18859 1 5 5.0000000000000000e-01 1.2476908779087861e+01 1.0293259807207759e+01 6.0408877895356401e+00 1 -2 0
16367 1 1 -1.2000000000000000e-01 1.7725920019950923e+01 9.4470972594875064e+00 6.2346376605673282e+00 1 -2 0
18860 1 1 -1.2000000000000000e-01 1.2789614681487080e+01 1.1746379825241997e+01 6.0781499924304985e+00 1 -2 0
16368 1 2 5.9999999999999998e-02 1.5825075788338662e+01 1.0524131420692889e+01 6.2375442355960216e+00 1 -2 0
31253 1 2 5.9999999999999998e-02 1.2577107783413732e+01 1.1131168479987341e+01 8.7631107420960710e+00 0 -1 0
31254 1 2 5.9999999999999998e-02 1.2623341702393914e+01 9.4001740608211914e+00 9.2451721525909658e+00 0 -1 0
16370 1 1 -1.2000000000000000e-01 1.7036554125738657e+01 8.1034873174569864e+00 6.5740300509951854e+00 1 -2 0
31249 1 1 -1.2000000000000000e-01 1.2845336948234566e+01 1.0424805801916330e+01 9.5730881374044525e+00 0 -1 0
16374 1 2 5.9999999999999998e-02 1.6353789236813142e+01 8.4081987790483996e+00 7.3624750346194272e+00 1 -2 0
31241 1 3 8.0000000000000002e-02 1.7302364165934037e+01 8.4174125513748930e+00 1.0857060750437340e+01 0 -1 0
31247 1 5 5.0000000000000000e-01 1.5134622774415211e+01 9.5262557012362947e+00 1.0493760672193865e+01 0 -1 0
31244 1 4 -5.0000000000000000e-01 1.6440417359011541e+01 9.3934866475737682e+00 1.0252060272702005e+01 0 -1 0
31272 1 6 2.9999999999999999e-01 1.6826299307261159e+01 1.0108132985204890e+01 9.6465258503811278e+00 0 -1 0
31248 1 1 -1.2000000000000000e-01 1.4372158948188250e+01 1.0643759696591960e+01 9.7728405406361940e+00 0 -1 0
31251 1 2 5.9999999999999998e-02 1.4681084309639324e+01 1.0661547023106518e+01 8.7155087630150199e+00 0 -1 0
31250 1 2 5.9999999999999998e-02 1.4648829453210340e+01 1.1647234123722328e+01 1.0216070648145701e+01 0 -1 0
31245 1 2 5.9999999999999998e-02 1.6737723144826443e+01 7.5018055819570115e+00 1.0721477820508364e+01 0 -1 0
31273 1 7 -5.0000000000000000e-01 1.4520563186009941e+01 8.8621420358360936e+00 1.1312689663477812e+01 0 -1 0
18863 1 2 5.9999999999999998e-02 1.3691069016877215e+01 1.2003343811883614e+01 6.6481736203041422e+00 1 -2 0
3075 1 6 2.9999999999999999e-01 1.3204969503779012e+01 6.8490489349529096e+00 1.1713248150767136e+01 2 1 0
16379 1 1 -1.2000000000000000e-01 1.7921844582432986e+01 6.9251457281982374e+00 6.9417444570861591e+00 1 -2 0
31246 1 2 5.9999999999999998e-02 1.7220920701246566e+01 8.5571632907281874e+00 1.1924786570356789e+01 0 -1 0
15869 1 2 5.9999999999999998e-02 1.8153961647378367e+01 1.1385617644864936e+01 1.0545046600767591e+01 1 -2 0
16372 1 2 5.9999999999999998e-02 1.8198827351825823e+01 9.8021682569164401e+00 7.1816966516376537e+00 1 -2 0
16378 1 7 -5.0000000000000000e-01 1.6743536765022707e+01 1.2256411245445426e+01 7.9295292999600688e+00 1 -2 0
31231 1 2 5.9999999999999998e-02 2.0959498591753427e+01 6.2801313578796378e+00 9.4157508525951279e+00 0 -1 0
31238 1 1 -1.2000000000000000e-01 1.8730512724222560e+01 8.3078183311032969e+00 1.0342023285500272e+01 0 -1 0
31243 1 2 5.9999999999999998e-02 1.8718917686527636e+01 8.2590150668990443e+00 9.2589363762997365e+00 0 -1 0
15881 1 6 2.9999999999999999e-01 1.9005301377004400e+01 1.1005457017859731e+01 8.4716814586817843e+00 1 -2 0
16381 1 2 5.9999999999999998e-02 1.8830944237324022e+01 7.3816184863533127e+00 7.3636283070083515e+00 1 -2 0
31242 1 2 5.9999999999999998e-02 1.9313323992404328e+01 9.1114677974023408e+00 1.0728711821406074e+01 0 -1 0
31228 1 1 -1.2000000000000000e-01 2.0869867792179047e+01 6.7342479826898032e+00 1.0395890784502045e+01 0 -1 0
31237 1 1 -1.2000000000000000e-01 1.9428560418340144e+01 7.0255003229499033e+00 1.0900743914037220e+01 0 -1 0
15872 1 3 8.0000000000000002e-02 2.0991328858822868e+01 1.1061055135128665e+01 8.0796164251710838e+00 1 -2 0
15871 1 4 -5.0000000000000000e-01 1.9840857874149975e+01 1.1401296337552406e+01 8.8345090658578052e+00 1 -2 0
15874 1 2 5.9999999999999998e-02 2.0855445352251252e+01 1.1455579578009276e+01 7.1024326633918502e+00 1 -2 0
15878 1 2 5.9999999999999998e-02 2.0636083446997677e+01 9.0027598280963037e+00 7.3120142076401491e+00 1 -2 0
15873 1 1 -1.2000000000000000e-01 2.1346184590609962e+01 9.5838353497170772e+00 7.9509108451615749e+00 1 -2 0
15877 1 2 5.9999999999999998e-02 2.1383347321625205e+01 9.0852518701373324e+00 8.9216715640880615e+00 1 -2 0
15868 1 5 5.0000000000000000e-01 1.9868292431540798e+01 1.2316611835068075e+01 9.8274850940810694e+00 1 -2 0
31239 1 2 5.9999999999999998e-02 1.9484464885681316e+01 7.2044137377126694e+00 1.1928315471426611e+01 0 -1 0
31232 1 2 5.9999999999999998e-02 2.1393919152459734e+01 7.6787190700249202e+00 1.0406732167389386e+01 0 -1 0
17181 1 3 8.0000000000000002e-02 1.1669662678318071e+01 1.4992863399392371e+01 1.1744007947464397e+01 1 -3 0
17212 1 6 2.9999999999999999e-01 1.1803088142907631e+01 1.3710900691489959e+01 1.0016625930435978e+01 1 -3 0
17196 1 2 5.9999999999999998e-02 1.1946874569292408e+01 1.4937660587008871e+01 6.7742867498402086e+00 1 -3 0
17184 1 4 -5.0000000000000000e-01 1.2242603708399264e+01 1.4474072043683840e+01 1.0530045194425790e+01 1 -3 0
17197 1 2 5.9999999999999998e-02 1.1849388643371382e+01 1.6029767562382393e+01 8.0286701345802314e+00 1 -3 0
16362 1 5 5.0000000000000000e-01 1.7194409209128320e+01 1.2652025641608125e+01 6.8624057823688469e+00 1 -2 0
15870 1 2 5.9999999999999998e-02 1.7856823150433357e+01 1.3004552554023194e+01 9.9463530746612943e+00 1 -2 0
16359 1 1 -1.2000000000000000e-01 1.7609692924778198e+01 1.4081943225008564e+01 6.6165760236722608e+00 1 -2 0
17192 1 1 -1.2000000000000000e-01 1.2372898037562566e+01 1.5848818064548226e+01 7.1571527459936126e+00 1 -3 0
16363 1 2 5.9999999999999998e-02 1.7184205499469066e+01 1.4693886159489631e+01 7.4260981898475906e+00 1 -2 0
17191 1 2 5.9999999999999998e-02 1.2984907258272740e+01 1.3596232202780612e+01 8.4963477540858996e+00 1 -3 0
17190 1 2 5.9999999999999998e-02 1.4791908050564793e+01 1.3887192817124589e+01 8.7448660979593544e+00 1 -3 0
17188 1 1 -1.2000000000000000e-01 1.3787818589138002e+01 1.4322699584442775e+01 8.6541829973656874e+00 1 -3 0
17187 1 5 5.0000000000000000e-01 1.3389336707204789e+01 1.4971195900902725e+01 1.0030373244449786e+01 1 -3 0
17189 1 1 -1.2000000000000000e-01 1.3783634366978850e+01 1.5412943900849937e+01 7.5657660438837491e+00 1 -3 0
17213 1 7 -5.0000000000000000e-01 1.4062427356830778e+01 1.5859724613152242e+01 1.0486090797755352e+01 1 -3 0
17194 1 2 5.9999999999999998e-02 1.4335481935162043e+01 1.5058841667285304e+01 6.6661563110369553e+00 1 -3 0
21111 1 2 5.9999999999999998e-02 1.8410943305790038e+01 1.5972192430214145e+01 1.0198783206564126e+01 1 -1 0
21125 1 6 2.9999999999999999e-01 1.5718165969578822e+01 1.5937180301382888e+01 1.1946518116860771e+01 1 -1 0
15863 1 2 5.9999999999999998e-02 1.6513442064868066e+01 1.3459920612646027e+01 1.1871096839942851e+01 1 -2 0
15865 1 1 -1.2000000000000000e-01 1.8501080753517730e+01 1.2410928143808219e+01 1.0615126173709887e+01 1 -2 0
16356 1 1 -1.2000000000000000e-01 1.9166507149893743e+01 1.4422756543028202e+01 6.3850254811951395e+00 1 -2 0
15884 1 7 -5.0000000000000000e-01 2.0838676141398189e+01 1.3018871881702571e+01 1.0039180457138551e+01 1 -2 0
16357 1 2 5.9999999999999998e-02 1.9678515871354428e+01 1.4569549671857084e+01 8.4083457224263825e+00 1 -2 0
16353 1 1 -1.2000000000000000e-01 1.9861989434154378e+01 1.5209544267941920e+01 7.5433472657084231e+00 1 -2 0
21105 1 2 5.9999999999999998e-02 2.0673009785835852e+01 1.5449235472481888e+01 1.0762454023264448e+01 1 -1 0
16352 1 1 -1.2000000000000000e-01 2.1367678059405506e+01 1.5355192621224051e+01 7.2694809604598065e+00 1 -2 0
21126 1 6 2.9999999999999999e-01 2.1214323693040431e+01 1.3529906888269977e+01 1.1741244652277313e+01 1 -1 0
16358 1 2 5.9999999999999998e-02 1.9359656692879685e+01 1.6180465945872555e+01 7.7226664017136626e+00 1 -2 0
16354 1 2 5.9999999999999998e-02 2.1531026641675258e+01 1.6123537443743306e+01 6.5618510940117787e+00 1 -2 0
15866 1 2 5.9999999999999998e-02 1.9034486767348813e+01 1.3906271979614694e+01 1.1950598852501843e+01 1 -2 0
21102 1 1 -1.2000000000000000e-01 2.0806352612076690e+01 1.6175246256746952e+01 1.1641424462214415e+01 1 -1 0
14214 1 1 -1.2000000000000000e-01 1.1515453963914865e+01 2.2454396138342290e+00 1.2128623260164622e+01 0 -1 0
16418 1 1 -1.2000000000000000e-01 1.1136479281000639e+01 1.1902393211445847e+00 1.6478330581102668e+01 1 -2 0
16423 1 2 5.9999999999999998e-02 1.1669650146422002e+01 1.7607084105023145e+00 1.5781885748608397e+01 1 -2 0
16422 1 2 5.9999999999999998e-02 1.1514448664083671e+01 1.5582190784709968e+00 1.7406694153122540e+01 1 -2 0
15836 1 2 5.9999999999999998e-02 1.2007737974789311e+01 4.5987020088940573e+00 1.6308933187161404e+01 1 -2 0
14219 1 2 5.9999999999999998e-02 1.2073280939105180e+01 1.9536838097790250e+00 1.3041294227070416e+01 0 -1 0
15834 1 3 8.0000000000000002e-02 1.0978841262625309e+01 4.8945687189876770e+00 1.6583985952933663e+01 1 -2 0
3064 1 2 5.9999999999999998e-02 1.6246987044730794e+01 5.7532733337252253e+00 1.2086496984358982e+01 2 1 0
3059 1 1 -1.2000000000000000e-01 1.5248745184824346e+01 5.5614203222226397e+00 1.2560140660725093e+01 2 1 0
3057 1 2 5.9999999999999998e-02 1.3233237390869272e+01 4.1881030124423368e+00 1.4141390642801836e+01 2 1 0
3061 1 2 5.9999999999999998e-02 1.5599275333120907e+01 3.4813959257979312e+00 1.2954701444127039e+01 2 1 0
3060 1 2 5.9999999999999998e-02 1.6271220140568971e+01 4.6637523899554800e+00 1.4205161497380196e+01 2 1 0
3056 1 1 -1.2000000000000000e-01 1.5425406838857118e+01 4.3780725120528556e+00 1.3579134228239640e+01 2 1 0
3055 1 2 5.9999999999999998e-02 1.3408730631198091e+01 3.0538992116532668e+00 1.6164191050707291e+01 2 1 0
3058 1 2 5.9999999999999998e-02 1.4279884540521659e+01 5.2386555568823869e+00 1.5148440763289267e+01 2 1 0
3053 1 1 -1.2000000000000000e-01 1.4236026770806186e+01 4.2691692643565728e+00 1.4593066341892056e+01 2 1 0
3054 1 2 5.9999999999999998e-02 1.4202048666494465e+01 2.0669241206612030e+00 1.5241459851225327e+01 2 1 0
3052 1 1 -1.2000000000000000e-01 1.4353109126198017e+01 3.1101970073905831e+00 1.5587248211989914e+01 2 1 0
3051 1 5 5.0000000000000000e-01 1.5527299932843599e+01 3.3020527408666505e+00 1.6640344589727825e+01 2 1 0
3048 1 4 -5.0000000000000000e-01 1.6765142085269773e+01 3.1105756442135033e+00 1.6175787579801188e+01 2 1 0
3076 1 6 2.9999999999999999e-01 1.6825519093387012e+01 2.6667664165806664e+00 1.5251381253459694e+01 2 1 0
16398 1 2 5.9999999999999998e-02 1.7221871228161962e+01 1.4168582577969375e+00 1.3567325945054709e+01 1 -2 0
16394 1 1 -1.2000000000000000e-01 1.7037580631388121e+01 7.0811108283603408e-01 1.2807237204824652e+01 1 -2 0
3045 1 3 8.0000000000000002e-02 1.8025333839930067e+01 3.4510204908245496e+00 1.6784881948139205e+01 2 1 0
21072 1 2 5.9999999999999998e-02 1.6354227820366685e+01 6.0282548034373011e+00 1.6476850156082634e+01 1 -1 0
3077 1 7 -5.0000000000000000e-01 1.5293025343202610e+01 3.6005541002554109e+00 1.7806299587595920e+01 2 1 0
16399 1 2 5.9999999999999998e-02 1.5989911001050528e+01 8.5325115108179683e-01 1.2590860310301537e+01 1 -2 0
3050 1 2 5.9999999999999998e-02 1.8483617956335543e+01 4.3049100054429985e+00 1.6254022237095111e+01 2 1 0
3049 1 2 5.9999999999999998e-02 1.7793521329186618e+01 3.7404650265722732e+00 1.7799800472971537e+01 2 1 0
16392 1 2 5.9999999999999998e-02 1.8064451670997904e+01 2.9924685423985644e+00 1.2322752054205077e+01 1 -2 0
21098 1 4 -5.0000000000000000e-01 2.1543644505622026e+01 1.4031099157173184e+01 1.2602676428641088e+01 1 -1 0
16416 1 7 -5.0000000000000000e-01 1.6468506154982794e+01 1.7966886184132960e-01 1.5479839437863252e+01 1 -2 0
3046 1 2 5.9999999999999998e-02 1.8783020908404719e+01 1.4014253299044850e+00 1.7215141793798242e+01 2 1 0
3043 1 2 5.9999999999999998e-02 1.8706006250313951e+01 1.3113085722619489e+00 1.4859732614318901e+01 2 1 0
3042 1 1 -1.2000000000000000e-01 1.9125520138705323e+01 2.3401128071007355e+00 1.6836286490281548e+01 2 1 0
3044 1 2 5.9999999999999998e-02 1.9732153288682994e+01 2.8492995999437798e+00 1.4879659987595119e+01 2 1 0
3041 1 1 -1.2000000000000000e-01 1.9550480805606135e+01 1.8525748514056317e+00 1.5376164689100303e+01 2 1 0
3032 1 1 -1.2000000000000000e-01 2.0787304536797905e+01 8.9317928253136869e-01 1.5458207181375506e+01 2 1 0
3034 1 2 5.9999999999999998e-02 2.1091642993997201e+01 8.1255958834116160e-01 1.3260869429492081e+01 2 1 0
3047 1 2 5.9999999999999998e-02 1.9961433788172286e+01 2.7040772552854264e+00 1.7478544389895116e+01 2 1 0
31236 1 7 -5.0000000000000000e-01 2.1058571414926966e+01 5.7879057054614238e+00 1.5037151130029185e+01 0 -1 0
3035 1 2 5.9999999999999998e-02 2.1320283300827217e+01 1.1356733800464509e+00 1.6432195086532392e+01 2 1 0
3073 1 2 5.9999999999999998e-02 1.1000845561548070e+01 6.4997692455373182e+00 1.2509029307132209e+01 2 1 0
15835 1 1 -1.2000000000000000e-01 1.0878884756618394e+01 6.4161770580695077e+00 1.6607696438172677e+01 1 -2 0
15838 1 1 -1.2000000000000000e-01 1.1287688461294980e+01 6.9379535881566605e+00 1.5156383441358519e+01 1 -2 0
15847 1 1 -1.2000000000000000e-01 1.1761819413095562e+01 8.4182458923004724e+00 1.5161841627332034e+01 1 -2 0
15840 1 2 5.9999999999999998e-02 1.1629566165971681e+01 6.7120063590497274e+00 1.7317616543985395e+01 1 -2 0
15850 1 2 5.9999999999999998e-02 1.0943449677902723e+01 9.1540034881943999e+00 1.4875022814548016e+01 1 -2 0
15849 1 2 5.9999999999999998e-02 1.1859085645070182e+01 8.7440590547629675e+00 1.6243684225270734e+01 1 -2 0
15842 1 2 5.9999999999999998e-02 1.1987683114409164e+01 6.2270037673175880e+00 1.4795764380977996e+01 1 -2 0
21076 1 2 5.9999999999999998e-02 1.8250792182199145e+01 6.1208654026106304e+00 1.5259322469087522e+01 1 -1 0
15861 1 2 5.9999999999999998e-02 1.6997794154157319e+01 1.0994259153269025e+01 1.2363063648022122e+01 1 -2 0
3063 1 2 5.9999999999999998e-02 1.5111660924443690e+01 6.4851361836840553e+00 1.3098629058377602e+01 2 1 0
15853 1 2 5.9999999999999998e-02 1.3265575943304082e+01 8.2064116308473007e+00 1.3601353789339493e+01 1 -2 0
21073 1 2 5.9999999999999998e-02 1.5924625110330258e+01 7.0916975046185735e+00 1.5179872070722549e+01 1 -1 0
15848 1 1 -1.2000000000000000e-01 1.3151514672215535e+01 8.6487090810820302e+00 1.4578854931616135e+01 1 -2 0
15855 1 2 5.9999999999999998e-02 1.2867098318898881e+01 1.0579049940478315e+01 1.3584737446779238e+01 1 -2 0
15856 1 2 5.9999999999999998e-02 1.3281409059365725e+01 1.0737656191490293e+01 1.5296772753936704e+01 1 -2 0
15852 1 2 5.9999999999999998e-02 1.3983669635458503e+01 8.0952503513316163e+00 1.5021312239878434e+01 1 -2 0
15851 1 3 8.0000000000000002e-02 1.3526042064145082e+01 1.0175009543789454e+01 1.4361299145550040e+01 1 -2 0
21068 1 1 -1.2000000000000000e-01 1.6529717856610034e+01 7.0338645588489950e+00 1.6141604919586250e+01 1 -1 0
21067 1 2 5.9999999999999998e-02 1.4103633332327139e+01 7.1106406174809189e+00 1.7161139223196354e+01 1 -1 0
15854 1 4 -5.0000000000000000e-01 1.4905539208511287e+01 1.0507641110683439e+01 1.4001211900302536e+01 1 -2 0
15882 1 6 2.9999999999999999e-01 1.5613540730670206e+01 9.7935483731158683e+00 1.4288149469675266e+01 1 -2 0
21065 1 1 -1.2000000000000000e-01 1.6008243134614254e+01 8.0194723355946635e+00 1.7117332810336297e+01 1 -1 0
31073 1 1 -1.2000000000000000e-01 1.6791303937665379e+01 1.1335963195914026e+01 1.6801129923545421e+01 0 -1 0
21069 1 2 5.9999999999999998e-02 1.5616436742693107e+01 8.9328046953458742e+00 1.6595826493321628e+01 1 -1 0
31078 1 2 5.9999999999999998e-02 1.6692703009238940e+01 1.0827350583384360e+01 1.5875168502605266e+01 0 -1 0
21090 1 7 -5.0000000000000000e-01 1.7404519112440607e+01 8.9661760459450637e+00 1.4479969316422061e+01 1 -1 0
15858 1 1 -1.2000000000000000e-01 1.6723209735464678e+01 1.1698510129727902e+01 1.3114754171578841e+01 1 -2 0
15857 1 5 5.0000000000000000e-01 1.5263091143112296e+01 1.1654217028813193e+01 1.3390726863850311e+01 1 -2 0
15860 1 2 5.9999999999999998e-02 1.7300221074409080e+01 1.1482375790254940e+01 1.4031495719184369e+01 1 -2 0
21064 1 1 -1.2000000000000000e-01 1.4798928516049122e+01 7.4483713930604782e+00 1.7919945439088075e+01 1 -1 0
31076 1 1 -1.2000000000000000e-01 1.8168884882805660e+01 1.1923994441729995e+01 1.6976612607141163e+01 0 -1 0
31074 1 2 5.9999999999999998e-02 1.4841485968392419e+01 1.1931052183117487e+01 1.6525511710894218e+01 0 -1 0
21070 1 2 5.9999999999999998e-02 1.6821084732290323e+01 8.3533259157952209e+00 1.7805107654253099e+01 1 -1 0
21071 1 1 -1.2000000000000000e-01 1.8026449324874594e+01 7.0635064592112133e+00 1.5737883117375823e+01 1 -1 0
31077 1 2 5.9999999999999998e-02 1.6709229582574238e+01 1.0594896668127998e+01 1.7581587867246714e+01 0 -1 0
21074 1 5 5.0000000000000000e-01 1.8327536930152839e+01 8.2552150121744852e+00 1.4861702848403993e+01 1 -1 0
21079 1 1 -1.2000000000000000e-01 2.1577782522988798e+01 9.7505030909449992e+00 1.3689712756808158e+01 1 -1 0
21075 1 2 5.9999999999999998e-02 1.8675299750405909e+01 7.0508240155156905e+00 1.6583497568403441e+01 1 -1 0
21085 1 2 5.9999999999999998e-02 2.1263542820252706e+01 1.1177751237872455e+01 1.2104837505847177e+01 1 -1 0
21081 1 2 5.9999999999999998e-02 1.9503158342708627e+01 1.0447390488917145e+01 1.4042644588123201e+01 1 -1 0
21080 1 2 5.9999999999999998e-02 1.9567242315915838e+01 9.4360867064731853e+00 1.2730094870269868e+01 1 -1 0
21077 1 4 -5.0000000000000000e-01 1.9614258710492859e+01 8.4774255325384047e+00 1.4499150650595384e+01 1 -1 0
31087 1 2 5.9999999999999998e-02 1.9208265674674308e+01 9.9597352781201050e+00 1.6911951295441543e+01 0 -1 0
31085 1 1 -1.2000000000000000e-01 1.9273301928080830e+01 1.0918770905286173e+01 1.7304150772372072e+01 0 -1 0
21078 1 3 8.0000000000000002e-02 2.0048642156252384e+01 9.5763761351113281e+00 1.3661443521056633e+01 1 -1 0
21087 1 6 2.9999999999999999e-01 2.0397558333027479e+01 7.7603967711919308e+00 1.4667779204925289e+01 1 -1 0
31086 1 1 -1.2000000000000000e-01 2.0668504168998840e+01 1.1527728816309523e+01 1.7077736515530987e+01 0 -1 0
31090 1 2 5.9999999999999998e-02 2.0760078539077824e+01 1.1653564619447197e+01 1.6007151654453899e+01 0 -1 0
17186 1 2 5.9999999999999998e-02 1.1127597887115936e+01 1.4117857544358237e+01 1.2070720443275187e+01 1 -3 0
21874 1 2 5.9999999999999998e-02 1.1147362875556743e+01 1.4187929504427149e+01 1.5361924454679103e+01 2 -1 0
21873 1 2 5.9999999999999998e-02 1.1381884795065881e+01 1.3747478525479785e+01 1.7007153774235682e+01 2 -1 0
21875 1 4 -5.0000000000000000e-01 1.1741258060097913e+01 1.6165599551273051e+01 1.7341327359694777e+01 2 -1 0
31072 1 3 8.0000000000000002e-02 1.5750268457777681e+01 1.2432023780183858e+01 1.6885196305965202e+01 0 -1 0
17185 1 2 5.9999999999999998e-02 1.2323749522624595e+01 1.5174539328852964e+01 1.2524308052224582e+01 1 -3 0
15883 1 7 -5.0000000000000000e-01 1.4511536265612156e+01 1.2517818874963149e+01 1.3072646557388815e+01 1 -2 0
15859 1 1 -1.2000000000000000e-01 1.7248276013687306e+01 1.3034432412217326e+01 1.2631995285489486e+01 1 -2 0
31075 1 2 5.9999999999999998e-02 1.5945944482252685e+01 1.3288206789063823e+01 1.6287641111190638e+01 0 -1 0
15864 1 2 5.9999999999999998e-02 1.7265950333141774e+01 1.3846781579832527e+01 1.3382859998539526e+01 1 -2 0
21122 1 2 5.9999999999999998e-02 1.5688807418502439e+01 1.4956263269182935e+01 1.4582317513100225e+01 1 -1 0
21132 1 2 5.9999999999999998e-02 1.7517225230223652e+01 1.5137414865638931e+01 1.6883586621863873e+01 1 -1 0
21129 1 1 -1.2000000000000000e-01 1.7888728877561505e+01 1.5625248149115906e+01 1.5955009609099337e+01 1 -1 0
21131 1 2 5.9999999999999998e-02 1.8035733208352720e+01 1.4819403327561984e+01 1.5306768503710753e+01 1 -1 0
21885 1 6 2.9999999999999999e-01 1.2416091525348541e+01 1.5542773556905042e+01 1.7589237559715635e+01 2 -1 0
21117 1 1 -1.2000000000000000e-01 1.5463197106659539e+01 1.5955130900793902e+01 1.4928172825962751e+01 1 -1 0
21121 1 2 5.9999999999999998e-02 1.4739550014376235e+01 1.5967627977726726e+01 1.5688125483862766e+01 1 -1 0
31080 1 2 5.9999999999999998e-02 1.8265047636156019e+01 1.2504734142028664e+01 1.6088870106404755e+01 0 -1 0
31079 1 2 5.9999999999999998e-02 1.8190628576115785e+01 1.2683397062358482e+01 1.7726946066887443e+01 0 -1 0
31084 1 7 -5.0000000000000000e-01 1.3593504136391093e+01 1.3801813538766698e+01 1.7865712279866326e+01 0 -1 0
21136 1 4 -5.0000000000000000e-01 2.1575804518581002e+01 1.5680356650892881e+01 1.6718673432285083e+01 1 -1 0
15862 1 1 -1.2000000000000000e-01 1.8597348366545429e+01 1.2944204121555469e+01 1.2041882792051847e+01 1 -2 0
31091 1 2 5.9999999999999998e-02 2.0759850918665389e+01 1.2431420172840769e+01 1.7732417989802254e+01 0 -1 0
15867 1 2 5.9999999999999998e-02 1.9285246160092306e+01 1.2295590561226579e+01 1.2660370638929013e+01 1 -2 0
21137 1 2 5.9999999999999998e-02 1.9936464782012671e+01 1.4531308213465278e+01 1.7527477947301978e+01 1 -1 0
21133 1 3 8.0000000000000002e-02 2.0269481682399952e+01 1.5166469606926528e+01 1.6628115492831114e+01 1 -1 0
21138 1 2 5.9999999999999998e-02 2.0352289008201453e+01 1.4386327129772061e+01 1.5844163232388738e+01 1 -1 0
21101 1 5 5.0000000000000000e-01 2.1387111920276041e+01 1.5343700169883709e+01 1.2779184542643668e+01 1 -1 0
21099 1 2 5.9999999999999998e-02 2.1320054985043743e+01 1.2539757258137030e+01 1.4027591936117872e+01 1 -1 0
15830 1 5 5.0000000000000000e-01 1.1031256150073474e+01 4.5175892099853838e+00 1.9025802720463272e+01 1 -2 0
15824 1 1 -1.2000000000000000e-01 1.0960139413899043e+01 2.8379453101263197e+00 2.0910475693358848e+01 1 -2 0
15821 1 1 -1.2000000000000000e-01 1.1315357508938234e+01 1.6344562363443622e+00 2.0112636333930766e+01 1 -2 0
15846 1 7 -5.0000000000000000e-01 1.2082385775444980e+01 5.2038627066321235e+00 1.9208091601953146e+01 1 -2 0
15829 1 2 5.9999999999999998e-02 1.1804190331296196e+01 3.2191226443654557e+00 2.1530886793978453e+01 1 -2 0
15820 1 1 -1.2000000000000000e-01 1.1563522897256226e+01 3.4109314436822080e-01 2.0907862099068289e+01 1 -2 0
15822 1 2 5.9999999999999998e-02 1.1941746987687878e+01 6.5705690053204668e-01 2.1950334737211605e+01 1 -2 0
15825 1 2 5.9999999999999998e-02 1.2239368704332334e+01 1.8878146421080948e+00 1.9630672008106565e+01 1 -2 0
37520 1 2 5.9999999999999998e-02 1.5935144583041671e+01 8.2118750142975305e-01 1.8355057171810184e+01 -4 0 0
37513 1 2 5.9999999999999998e-02 1.6005364446957945e+01 4.8245976511461857e+00 1.9990435391944587e+01 -4 0 0
37512 1 2 5.9999999999999998e-02 1.6089793088152920e+01 4.7809779617693140e+00 2.1617328240631782e+01 -4 0 0
37542 1 6 2.9999999999999999e-01 1.6223025398599241e+01 2.7147868620607425e+00 1.9302153086218922e+01 -4 0 0
37508 1 1 -1.2000000000000000e-01 1.6696393106418220e+01 4.7368424100458215e+00 2.0755845379203013e+01 -4 0 0
37514 1 4 -5.0000000000000000e-01 1.6882624495642602e+01 2.3414043782008709e+00 1.9916032880022453e+01 -4 0 0
37511 1 3 8.0000000000000002e-02 1.7523747446285057e+01 3.4261740112914412e+00 2.0635433742845674e+01 -4 0 0
37517 1 5 5.0000000000000000e-01 1.7231882705163972e+01 1.0497050266658510e+00 1.9946891243907995e+01 -4 0 0
37516 1 2 5.9999999999999998e-02 1.7911470751586180e+01 3.0674808691542776e+00 2.1620557181312282e+01 -4 0 0
37507 1 1 -1.2000000000000000e-01 1.7647659190731929e+01 5.9198361154588035e+00 2.0820528172554877e+01 -4 0 0
37543 1 7 -5.0000000000000000e-01 1.8157578344720971e+01 5.1590211163329536e-01 2.0616125176688527e+01 -4 0 0
37509 1 2 5.9999999999999998e-02 1.8358515697648546e+01 5.7085394079969713e+00 2.1616174783836890e+01 -4 0 0
37510 1 2 5.9999999999999998e-02 1.8208420554766587e+01 5.8890515702772870e+00 1.9908673689725390e+01 -4 0 0
37518 1 1 -1.2000000000000000e-01 1.6407342943820350e+01 1.2290762277726640e-01 1.9047463381422467e+01 -4 0 0
14265 1 2 5.9999999999999998e-02 2.1429826027406943e+01 1.2845849755948173e+01 2.0270008840757905e+00 0 -1 0
37515 1 2 5.9999999999999998e-02 1.8412722061697320e+01 3.5292289028905448e+00 1.9992280926236976e+01 -4 0 0
37855 1 2 5.9999999999999998e-02 2.0696141976499934e+01 5.0000630955311847e+00 1.8401847864932350e+01 -4 0 0
37841 1 2 5.9999999999999998e-02 2.1153474826631882e+01 2.1683491478143671e+00 2.1354167094490094e+01 -4 0 0
37852 1 2 5.9999999999999998e-02 2.0744736494003387e+01 4.2658790287958288e+00 2.0838524912602264e+01 -4 0 0
37850 1 1 -1.2000000000000000e-01 2.1273473198020092e+01 5.4132869488135826e+00 1.9197017694456800e+01 -4 0 0
37845 1 6 2.9999999999999999e-01 2.0245987449582390e+01 2.3617966999742890e-01 2.0010398331717575e+01 -4 0 0
21056 1 2 5.9999999999999998e-02 1.1100522346881149e+01 9.8581701149765877e+00 1.8438324166950018e+01 1 -1 0
21057 1 3 8.0000000000000002e-02 1.2119825566273551e+01 8.5191019199927087e+00 2.0477589051383301e+01 1 -1 0
21066 1 2 5.9999999999999998e-02 1.5164767558990487e+01 6.5520779887749123e+00 1.8422015505756971e+01 1 -1 0
21062 1 2 5.9999999999999998e-02 1.2265117526423202e+01 7.8994201108601061e+00 2.1350086069021906e+01 1 -1 0
21088 1 6 2.9999999999999999e-01 1.2682227563099230e+01 6.8740404268418107e+00 1.9283144075276841e+01 1 -1 0
21061 1 2 5.9999999999999998e-02 1.2539401165474688e+01 9.4948907074763671e+00 2.0845879867751716e+01 1 -1 0
21089 1 7 -5.0000000000000000e-01 1.4271496384048104e+01 9.5546884800535672e+00 1.8957624797635305e+01 1 -1 0
21063 1 5 5.0000000000000000e-01 1.3977194349856857e+01 8.3904125790070978e+00 1.8827424918446084e+01 1 -1 0
37498 1 1 -1.2000000000000000e-01 1.6965030311468293e+01 7.3243304815900583e+00 2.0890641733370156e+01 -4 0 0
37502 1 2 5.9999999999999998e-02 1.6539730100874419e+01 7.4244376728616031e+00 2.1889484480651280e+01 -4 0 0
37501 1 2 5.9999999999999998e-02 1.6104520002586561e+01 7.4818468555102493e+00 2.0236831243909172e+01 -4 0 0
21060 1 4 -5.0000000000000000e-01 1.2934155112508293e+01 7.8671839081578820e+00 1.9497433544105117e+01 1 -1 0
37497 1 2 5.9999999999999998e-02 1.6859900856767993e+01 1.0242417860058495e+01 2.0174759741156777e+01 -4 0 0
37496 1 2 5.9999999999999998e-02 1.7074698986801419e+01 1.0143434038629804e+01 2.1918836162759668e+01 -4 0 0
37494 1 3 8.0000000000000002e-02 1.7564349792354161e+01 9.8291580417540647e+00 2.0930142479150309e+01 -4 0 0
[truncated: 10,878,656 more chars]
