# Supplementary material for: Thermodynamic driving forces in contact electrification between polymeric materials
Source: Nat Commun. 2024 Mar 23;15:2616. doi: 10.1038/s41467-024-46932-2 (PMC10960812; doi:10.1038/s41467-024-46932-2)
Supplement: Supplementary file 6 — Supplementary Dataset 3 [file 41467_2024_46932_MOESM6_ESM.zip › configuration_data/initial/Nyln_c/H3O.data]

LAMMPS data file via write_data, version 3 Mar 2020, timestep = 10000047

54644 atoms
11 atom types
52643 bonds
11 bond types
94163 angles
19 angle types
133120 dihedrals
23 dihedral types
15360 impropers
2 improper types

0 140.1 xlo xhi
0 144.8 ylo yhi
0 110 zlo zhi

Masses

1 1.008
2 12.011
3 12.011
4 14.007
5 1.008
6 12.011
7 15.999
8 15.9994  #O
9 1.008    #H
10 15.9994  #OH
11 1.008    #HH

Pair Coeffs # lj/cut/coul/long

1 0.03 2.5
2 0.066 3.5
3 0.066 3.5
4 0.17 3.25
5 0 0
6 0.105 3.75
7 0.21 2.96
8 0.15535 3.16600
9 0.00000 2.05800
10 0.19120 3.10000
11 0.00000 1.00000

Bond Coeffs # harmonic

1 340 1.09
2 337 1.449
3 268 1.529
4 570 1.229
5 340 1.09
6 434 1.01
7 490 1.335
8 268 1.529
9 317 1.522
10 600.000 1.000
11 600.000 0.980

Angle Coeffs # harmonic

1 35 115
2 33 107.8
3 37.5 110.7
4 35 109.5
5 80 122.9
6 58.35 112.7
7 80 120.4
8 63 111.1
9 37.5 110.7
10 50 121.9
11 35 109.5
12 63 111.1
13 35 119.8
14 70 116.6
15 38 118.4
16 33 107.8
17 70 116.6
18 75.000 109.470
19 75.000 111.400

Dihedral Coeffs # opls

1 0 0 0.3 0
2 0 0 0.3 0
3 0 0 0 0
4 0.845 -0.962 0.713 0
5 0 0 0.3 0
6 0 0 0 0
7 0 0 0 0
8 0 0 0 0
9 0 0 -0.1 0
10 0 0 0.3 0
11 0 0 0.3 0
12 0 0 0 0
13 0 6.089 0 0
14 1.3 -0.05 0.2 0
15 0 0 0 0
16 0 4.9 0 0
17 -2.06 -0.313 0.315 0
18 2.3 6.089 0 0
19 0 0 0.464 0
20 1.3 -0.05 0.2 0
21 0 0 0 0
22 0 0 0 0
23 0 4.9 0 0

Improper Coeffs # harmonic

1 10.5 180
2 2.5 180

Atoms # full

1 1 1 0.06 2.612022636456 3.08165886725882 3.57583253812268 0 0 0
2 1 1 0.06 2.56492643506298 2.62429147399109 2.01110640744225 0 0 0
3 1 2 -0.12 2.57956551441791 2.18278777536624 3.00194528868863 0 0 0
4 1 2 -0.12 3.82930477005966 1.4419470810526 3.17609662342193 0 0 0
5 1 1 0.06 3.78818578800914 1.170421639007 4.21741754467387 0 0 0
6 1 1 0.06 3.72862006418304 0.499257409845001 2.51718774231058 0 0 0
7 1 1 0.06 4.80367476160775 3.03385196098962 3.43015100640518 0 0 0
8 1 1 0.06 4.66186147599138 2.44351259487321 1.87157850454349 0 0 0
9 1 3 0.08 4.77089239067362 2.17750926291958 2.88322819242257 0 0 0
10 1 4 -0.5 6.11206674030765 1.52145162363561 3.00003217476567 0 0 0
11 1 5 0.3 6.10825945990704 0.229070473758014 2.85103986337485 0 0 0
12 1 6 0.5 7.43227850904519 2.18516014414723 2.88767500840981 0 0 0
13 1 7 -0.5 7.41127235160007 3.27039340871718 2.5787397132835 0 0 0
14 1 1 0.06 8.97310850671155 0.664084911016021 2.50754438585831 0 0 0
15 1 2 -0.12 8.74751835325102 1.39124155857598 3.20768111948417 0 0 0
16 1 1 0.06 8.85788459468944 0.833401899075 4.08484236204283 0 0 0
17 1 1 0.06 9.89394458132964 2.82472009236215 2.16571278003449 0 0 0
18 1 2 -0.12 9.91414396049664 2.26410332354978 3.1739250342827 0 0 0
19 1 1 0.06 9.95704193003294 2.95038805381542 4.05373795222105 0 0 0
20 1 1 0.06 11.2727370086988 0.87632724824838 2.54785005751963 0 0 0
21 1 2 -0.12 11.2135253674252 1.60033093825416 3.31606403910503 0 0 0
22 1 1 0.06 11.2779918734307 0.933633732188014 4.20895862101706 0 0 0
23 1 2 -0.12 12.5239494145193 2.31541753632564 3.13153717846915 0 0 0
24 1 1 0.06 12.3116193854633 2.82229555291124 2.25855583317391 0 0 0
25 1 1 0.06 12.3721145979684 3.08482254074691 3.85128787473382 0 0 0
26 1 7 -0.5 13.8535793399127 0.505631826783997 3.45727644842152 0 0 0
27 1 6 0.5 13.8114193967938 1.5454034823213 3.22561737863454 0 0 0
28 1 5 0.3 15.0205070494624 3.56768531915481 3.17428043395781 0 0 0
29 1 4 -0.5 15.1671118999355 2.24738239135282 2.96607168549126 0 0 0
30 1 3 0.08 16.4634160667538 1.52501341758587 3.05167350980131 0 0 0
31 1 1 0.06 16.4197642355116 0.914401517815008 3.91266479358765 0 0 0
32 1 1 0.06 16.4050916923205 0.86689617486181 2.28223590383413 0 0 0
33 1 1 0.06 17.4523034669033 2.82263162700194 2.03894868009058 0 0 0
34 1 1 0.06 17.5224012947753 2.89845744024362 3.81156805155433 0 0 0
35 1 2 -0.12 17.5070254544484 2.20490017116012 2.98745778287617 0 0 0
36 1 2 -0.12 18.7486207000748 1.47489737334605 3.08084584510277 0 0 0
37 1 1 0.06 18.8060890783032 1.12369069786502 4.06966601303271 0 0 0
38 1 1 0.06 18.6864439075419 0.5535448980751 2.40593081511809 0 0 0
39 1 1 0.06 20.0974277110803 2.76592992473669 3.55963233238092 0 0 0
40 1 1 0.06 19.9958281975612 2.54113196912346 1.74716549342707 0 0 0
41 1 2 -0.12 19.9793477278735 2.05021307690003 2.79781718301335 0 0 0
42 1 2 -0.12 21.2075892602208 1.29403332926453 2.9876014398651 0 0 0
43 1 1 0.06 21.2268192094818 0.824729748276013 3.99604823972222 0 0 0
44 1 1 0.06 21.0288661502152 0.289300255003013 2.44203140160023 0 0 0
45 1 1 0.06 22.1951237307886 2.89134094501355 3.1629105335647 0 0 0
46 1 1 0.06 22.1995387565863 2.08651988353554 1.70304385023411 0 0 0
47 1 3 0.08 22.2431931315385 2.01179225284237 2.69309886429966 0 0 0
48 1 4 -0.5 23.6388055379332 1.42127863970458 2.8948023991202 0 0 0
49 1 5 0.3 23.8209785874678 0.112860673840004 2.66485472236817 0 0 0
50 1 6 0.5 24.9073592268926 2.23503961997346 2.88243114050585 0 0 0
51 1 7 -0.5 24.8780868559751 3.37001883125213 2.89563705231625 0 0 0
52 1 1 0.06 26.4363988313293 0.8473060429858 2.05249123811391 0 0 0
53 1 2 -0.12 26.2098718863287 1.46849633481124 2.87232398727078 0 0 0
54 1 1 0.06 26.2694087533462 0.791387281264008 3.68662690239906 0 0 0
55 1 1 0.06 27.5499361778651 3.03495085346646 2.21629008396036 0 0 0
56 1 2 -0.12 27.4785836067683 2.27792078249556 2.99824445714633 0 0 0
57 1 1 0.06 27.4025606529445 2.84513024551499 3.87941749226698 0 0 0
58 1 1 0.06 28.8137453628098 1.07054955632934 2.19364391453071 0 0 0
59 1 2 -0.12 28.8272034297612 1.73404285904879 2.9964287611487 0 0 0
60 1 1 0.06 28.8818134755895 1.08979861225299 3.90258530487721 0 0 0
61 1 2 -0.12 30.0351319190923 2.51867016982011 2.80819515524666 0 0 0
62 1 1 0.06 29.9384957358051 3.08788946983759 1.92421176423623 0 0 0
63 1 1 0.06 29.9486277784813 3.24572468780507 3.6307084128324 0 0 0
64 1 7 -0.5 31.2236360750552 0.518390278596996 2.75325572535002 0 0 0
65 1 6 0.5 31.3106559421836 1.61214017297822 2.78332348093961 0 0 0
66 1 5 0.3 32.6565471722249 3.56532004927665 2.79092384318804 0 0 0
67 1 4 -0.5 32.6697733518649 2.22816309069656 2.79920768572881 0 0 0
68 1 3 0.08 34.0279505028972 1.52545355369804 3.00511135901412 0 0 0
69 1 1 0.06 34.065112046706 1.20973092501966 3.94637512812001 0 0 0
70 1 1 0.06 34.0745327647151 0.74912842095876 2.38395515662216 0 0 0
71 1 1 0.06 34.9995968160095 2.63096344063281 1.70905222739917 0 0 0
72 1 1 0.06 34.9236798631546 3.16191637893804 3.33710132752339 0 0 0
73 1 2 -0.12 34.9679674585881 2.2743924055261 2.7528835528691 0 0 0
74 1 2 -0.12 36.3056144538825 1.61777847754795 2.93785853431512 0 0 0
75 1 1 0.06 36.3312634455425 1.099862764954 3.91829500833092 0 0 0
76 1 1 0.06 36.4748176495979 0.86508684600951 2.12862094258937 0 0 0
77 1 1 0.06 37.479065631759 3.10548600886476 3.58505689057797 0 0 0
78 1 1 0.06 37.522290572533 2.82649239743209 1.85983767937206 0 0 0
79 1 2 -0.12 37.5416599021813 2.35106960783092 2.85921293529801 0 0 0
80 1 2 -0.12 38.8523014539514 1.65823563998136 2.96508457315263 0 0 0
81 1 1 0.06 38.8942105745856 1.28559668793376 3.96434653208801 0 0 0
82 1 1 0.06 38.8335579551877 0.72805793862059 2.34158217845719 0 0 0
83 1 1 0.06 39.8631261878017 3.15884876272483 3.40173781225391 0 0 0
84 1 1 0.06 39.9401206368562 2.67270440750459 1.93622778785607 0 0 0
85 1 3 0.08 39.9224400799947 2.32179910047083 2.83152564822987 0 0 0
86 1 4 -0.5 41.232869430736 1.55696754303949 3.0858172448911 0 0 0
87 1 5 0.3 41.2984716828633 0.258554178531995 3.21326027251529 0 0 0
88 1 6 0.5 42.581626402109 2.2401819293375 2.98396687358548 0 0 0
89 1 7 -0.5 42.5740774674827 3.28587638521227 2.68789857981416 0 0 0
90 1 1 0.06 43.8498508583531 0.430874793897999 2.34204302760212 0 0 0
91 1 2 -0.12 43.7636373955181 1.23302833669275 3.07251949980244 0 0 0
92 1 1 0.06 43.8452922449783 0.725649462759009 4.0487307155098 0 0 0
93 1 1 0.06 44.9459708688043 2.63946846722558 2.14267624819841 0 0 0
94 1 2 -0.12 44.9936235703229 2.00770908162211 3.00267391236695 0 0 0
95 1 1 0.06 44.953710010769 2.66829591025566 3.88709431230718 0 0 0
96 1 1 0.06 46.2461780566659 0.51806037419999 2.44085303041712 0 0 0
97 1 2 -0.12 46.2646631266524 1.41065988703262 2.98369312971923 0 0 0
98 1 1 0.06 46.2385766475024 0.969853821212013 4.00205385401058 0 0 0
99 1 2 -0.12 47.4796067850575 2.22099378586659 2.73024042564426 0 0 0
100 1 1 0.06 47.3937508664665 2.76686895550203 1.80236453859805 0 0 0
101 1 1 0.06 47.2993630884642 3.0611773134293 3.39592943085503 0 0 0
102 1 7 -0.5 48.7139392215969 0.343119625632994 3.21949330774527 0 0 0
103 1 6 0.5 48.6942796159797 1.39640605940461 2.91304208542199 0 0 0
104 1 5 0.3 49.9854079454387 3.38047380078051 3.32556698604401 0 0 0
105 1 4 -0.5 50.0820068089018 2.0765052768367 2.95824796276601 0 0 0
106 1 3 0.08 51.3628433881653 1.25260324876678 3.07207522798244 0 0 0
107 1 1 0.06 51.3273068573984 1.01655510066601 4.08137461890407 0 0 0
108 1 1 0.06 51.2439950204446 0.433542615476995 2.60168014999252 0 0 0
109 1 1 0.06 52.4488245413772 2.21268999965416 1.8066165400801 0 0 0
110 1 1 0.06 52.5436406677331 2.7600264777274 3.38713533598096 0 0 0
111 1 2 -0.12 52.4381571329979 1.85226276958277 2.83272540604861 0 0 0
112 1 2 -0.12 53.7078814978725 1.17389360633731 3.17144555309172 0 0 0
113 1 1 0.06 53.6233603271047 0.883008888256995 4.26212893551526 0 0 0
114 1 1 0.06 53.7199124334102 0.226426139615995 2.59375602061739 0 0 0
115 1 1 0.06 54.7725933533494 2.74582292425236 3.70856981714212 0 0 0
116 1 1 0.06 54.8427723507322 2.52762525562316 2.08858295216982 0 0 0
117 1 2 -0.12 54.9595299315534 1.9466951969178 3.00849674510384 0 0 0
118 1 2 -0.12 56.2868879814498 1.31864462057707 3.26105633610162 0 0 0
119 1 1 0.06 56.3133431270605 0.770196496447994 4.16687374073855 0 0 0
120 1 1 0.06 56.3272245272086 0.438470702899991 2.69890135778455 0 0 0
121 1 1 0.06 57.3737170228616 2.79103141032565 3.82283463912739 0 0 0
122 1 1 0.06 57.0862151000964 2.55200744580885 2.2573866172372 0 0 0
123 1 3 0.08 57.2996358104644 2.09253917681291 3.13281003028454 0 0 0
124 1 4 -0.5 58.669271233935 1.35731538212176 3.11697482291498 0 0 0
125 1 5 0.3 58.7116055229826 -0.0347384362549974 3.14646445466421 0 0 0
126 1 6 0.5 60.0534633577505 2.05148450234474 3.04404788300602 0 0 0
127 1 7 -0.5 60.0325092438093 3.16684894671974 2.81885307295656 0 0 0
128 1 1 0.06 61.4346720917397 0.265055067584996 3.07398935871996 0 0 0
129 1 2 -0.12 61.3287756985553 1.3276276549793 3.45450776186552 0 0 0
130 1 1 0.06 61.4015088035727 0.974548236929991 4.50583720107832 0 0 0
131 1 1 0.06 62.4214568879256 2.39687631625751 2.08471575077906 0 0 0
132 1 2 -0.12 62.568570265998 2.03625249577249 3.06397959932405 0 0 0
133 1 1 0.06 62.6930566797775 2.97427861736475 3.66076179172032 0 0 0
134 1 1 0.06 64.0161611107658 0.70674830976844 2.34483679022476 0 0 0
135 1 2 -0.12 63.8981873613023 1.47026049376792 3.13797656104536 0 0 0
136 1 1 0.06 63.9978316986027 0.909339421421009 4.11318780953975 0 0 0
137 1 2 -0.12 65.1180479747629 2.25292820522715 3.04011446423042 0 0 0
138 1 1 0.06 64.9294128635206 2.84390212424791 2.15825537414306 0 0 0
139 1 1 0.06 64.8277101952339 3.03625198817618 3.75022163688074 0 0 0
140 1 7 -0.5 66.3639013977467 0.289158515900994 3.25831511970884 0 0 0
141 1 6 0.5 66.3599049192637 1.4104305824091 3.14340323570993 0 0 0
142 1 5 0.3 67.7678905044697 3.41324860912925 3.13742512249394 0 0 0
143 1 4 -0.5 67.7599237992868 2.04807021213342 3.17211995733963 0 0 0
144 1 3 0.08 69.1135638322389 1.28993252210004 3.28592006220951 0 0 0
145 1 1 0.06 69.0791173137217 0.830821074938996 4.21028463000021 0 0 0
146 1 1 0.06 69.1126071371377 0.517368560410006 2.60293314567119 0 0 0
147 1 1 0.06 70.03161601381 2.6230904100342 2.36267886485493 0 0 0
148 1 1 0.06 70.2061533505128 2.62089833349277 4.17504419317955 0 0 0
149 1 2 -0.12 70.1129600955222 2.05273133221963 3.22739313796275 0 0 0
150 1 2 -0.12 71.4188699045102 1.39424592623763 3.13763463962937 0 0 0
151 1 1 0.06 71.5377696251677 0.681896109465015 3.9945633590077 0 0 0
152 1 1 0.06 71.4565544388677 0.74240824159431 2.28438126902549 0 0 0
153 1 1 0.06 72.8399971841563 2.80705805240039 3.68896371622627 0 0 0
154 1 1 0.06 72.6596090668427 2.55623207891595 2.02219385994046 0 0 0
155 1 2 -0.12 72.7042140630083 2.02196138352565 2.92433344835657 0 0 0
156 1 2 -0.12 73.9754347992458 1.31403306837307 3.05897312446179 0 0 0
157 1 1 0.06 73.8704832722457 0.770655469470995 4.02009084840554 0 0 0
158 1 1 0.06 74.0488731453489 0.518163914128261 2.28571974722336 0 0 0
159 1 1 0.06 74.8185665435164 2.66170283115286 3.76974047388564 0 0 0
160 1 1 0.06 75.0042646786271 2.42432961158158 2.09672856218442 0 0 0
161 1 3 0.08 74.9672115607288 2.01377783942711 3.05197490128675 0 0 0
162 1 4 -0.5 76.2254062824786 1.22060259691267 3.28098032971892 0 0 0
163 1 5 0.3 76.3092590232237 -0.172597876613992 3.17988641825727 0 0 0
164 1 6 0.5 77.5851775296433 1.91329228470045 3.05928874941925 0 0 0
165 1 7 -0.5 77.6645155128162 2.99418144942698 2.92687608350938 0 0 0
166 1 1 0.06 79.0935692118707 0.218975479166005 2.43709436886874 0 0 0
167 1 2 -0.12 78.8691984949283 1.02185687710509 3.12428635543473 0 0 0
168 1 1 0.06 78.9456199098297 0.516005513082007 4.05676756850636 0 0 0
169 1 1 0.06 80.0159747163685 2.47994858486353 2.12789007421419 0 0 0
170 1 2 -0.12 80.1060350229963 1.82345641045696 2.99077631834198 0 0 0
171 1 1 0.06 80.0663144719965 2.68278830433708 3.74935214337244 0 0 0
172 1 1 0.06 81.6250774409304 0.686120912860241 2.1653363922041 0 0 0
173 1 2 -0.12 81.4700442754328 1.30263572037919 3.03592807461274 0 0 0
174 1 1 0.06 81.5805376798377 0.66266636470101 3.84958870595808 0 0 0
175 1 2 -0.12 82.6334479596337 2.18662441033522 3.03624727770601 0 0 0
176 1 1 0.06 82.4990476799042 2.81903538029235 2.16303683629415 0 0 0
177 1 1 0.06 82.3624246224066 2.88490715519255 3.83706287986174 0 0 0
178 1 7 -0.5 83.9196974770577 0.280443693211993 3.3466968647516 0 0 0
179 1 6 0.5 83.9286373181621 1.37080039851814 3.23643019747167 0 0 0
180 1 5 0.3 85.1288811136424 3.50971051697683 3.34584919599648 0 0 0
181 1 4 -0.5 85.2069821376055 2.15333057023565 3.2139891524426 0 0 0
182 1 3 0.08 86.5686607294776 1.48571730130371 3.30772450335517 0 0 0
183 1 1 0.06 86.7757870915207 1.12041212344701 4.2077602868747 0 0 0
184 1 1 0.06 86.4063113001275 0.66220863738552 2.67013237115232 0 0 0
185 1 1 0.06 87.5916577405355 2.55233820166047 1.97956364111506 0 0 0
186 1 1 0.06 87.5846677034186 2.98560174474778 3.61488136887765 0 0 0
187 1 2 -0.12 87.5863158724716 2.19140559848508 2.95574331526435 0 0 0
188 1 2 -0.12 88.8392170374493 1.45957066807474 3.14639905372678 0 0 0
189 1 1 0.06 89.0823123240944 1.37019520156735 4.13692393301733 0 0 0
190 1 1 0.06 88.6520685985378 0.461394698123001 2.70200644932777 0 0 0
191 1 1 0.06 90.1493265514286 2.99785438311788 3.07165042595395 0 0 0
192 1 1 0.06 89.9871659285435 1.97439186823042 1.53669670980189 0 0 0
193 1 2 -0.12 90.1059896918629 1.98662654741809 2.71552620949758 0 0 0
194 1 2 -0.12 91.3887564680504 1.38123877595932 3.09314262860171 0 0 0
195 1 1 0.06 91.2678697751127 1.00309492751799 4.1155489170981 0 0 0
196 1 1 0.06 91.4807624063178 0.448210018123007 2.54884443553594 0 0 0
197 1 1 0.06 92.3497901266887 2.84126384429335 3.63104122378512 0 0 0
198 1 1 0.06 92.4205487573843 2.57524107284887 2.00861164003804 0 0 0
199 1 3 0.08 92.3310165101547 2.15217903934844 2.92534225716183 0 0 0
200 1 4 -0.5 93.6343693256621 1.43516718652649 3.28361708986122 0 0 0
201 1 5 0.3 93.6751231148327 0.111025880247013 3.14595477086994 0 0 0
202 1 6 0.5 94.9689933819733 2.15119595998947 3.22153429800142 0 0 0
203 1 7 -0.5 94.9549429358397 3.24662545665578 2.97459463462602 0 0 0
204 1 1 0.06 96.2026458568657 0.380003856727001 2.73453710587259 0 0 0
205 1 2 -0.12 96.2536063498115 1.25262180537484 3.34389910176454 0 0 0
206 1 1 0.06 96.4463556104508 0.795753715804011 4.25614625716346 0 0 0
207 1 1 0.06 97.4967185105845 2.39913938663099 2.09346446886011 0 0 0
208 1 2 -0.12 97.4918426192975 2.00956018676569 3.12685541655249 0 0 0
209 1 1 0.06 97.4996212918313 2.90634232684096 3.77261909182025 0 0 0
210 1 1 0.06 98.7539060999569 0.82399789343311 2.43951205051774 0 0 0
211 1 2 -0.12 98.8576408030313 1.48771448941058 3.27069102562705 0 0 0
212 1 1 0.06 98.9462518707168 0.925208446802998 4.18691732373448 0 0 0
213 1 2 -0.12 100.151662475881 2.21408670035106 3.10484408177426 0 0 0
214 1 1 0.06 99.959466126042 2.67047394173628 2.20143222998936 0 0 0
215 1 1 0.06 100.057203662248 3.05012563052494 3.81491645850802 0 0 0
216 1 7 -0.5 101.404063798834 0.404683359342016 3.14289504914179 0 0 0
217 1 6 0.5 101.434637546885 1.50840241276685 3.1435554822502 0 0 0
218 1 5 0.3 102.756229764547 3.52114226114363 3.26658248988302 0 0 0
219 1 4 -0.5 102.847278827479 2.20888342151817 3.14747972635319 0 0 0
220 1 3 0.08 104.177341069069 1.46545097399474 3.23275957802593 0 0 0
221 1 1 0.06 104.176729771821 0.89379591925001 4.05625756269077 0 0 0
222 1 1 0.06 104.136343513448 0.78674831726617 2.47854301874448 0 0 0
223 1 1 0.06 105.149627442099 2.50591655189137 2.05122344001497 0 0 0
224 1 1 0.06 105.008860252475 3.01446667728413 3.77888445921004 0 0 0
225 1 2 -0.12 105.147440626943 2.22156928800327 3.08130194064354 0 0 0
226 1 2 -0.12 106.470660932391 1.58556114739273 3.24837401863831 0 0 0
227 1 1 0.06 106.581659262301 1.01035574376002 4.24638093958161 0 0 0
228 1 1 0.06 106.423446052783 0.80946985581933 2.50142958578589 0 0 0
229 1 1 0.06 107.613899173709 3.14610387841189 3.85850210489421 0 0 0
230 1 1 0.06 107.766888600423 2.66852051051959 2.06330812995429 0 0 0
231 1 2 -0.12 107.753236857791 2.30878178554061 3.10678996588006 0 0 0
232 1 2 -0.12 109.038632104927 1.68038410122743 3.25586282708449 0 0 0
233 1 1 0.06 109.156162662364 1.28277037206399 4.28773381759013 0 0 0
234 1 1 0.06 109.058291534882 0.7711919226717 2.60481522021672 0 0 0
235 1 1 0.06 110.042397055063 3.13575182551301 3.60624407131791 0 0 0
236 1 1 0.06 110.002785437437 2.74354074805812 2.0112312833716 0 0 0
237 1 3 0.08 110.039037515345 2.35048248266922 2.960203800837 0 0 0
238 1 4 -0.5 111.442272528418 1.64356595068985 3.10393529047676 0 0 0
239 1 5 0.3 111.455405701368 0.275605709866994 2.86503162887613 0 0 0
240 1 6 0.5 112.7781139759 2.37153822284446 2.98851545375308 0 0 0
241 1 7 -0.5 112.806119764608 3.38810792669366 2.65247415317605 0 0 0
242 1 1 0.06 114.297416485164 0.70273095391122 2.68216780138044 0 0 0
243 1 2 -0.12 114.009882122655 1.51210445767364 3.24930828563971 0 0 0
244 1 1 0.06 114.222552841139 1.060955725789 4.25642403076433 0 0 0
245 1 1 0.06 115.132181396792 2.79865565825201 2.01266239392349 0 0 0
246 1 2 -0.12 115.227429801159 2.33664005527876 3.01002442130101 0 0 0
247 1 1 0.06 115.22307330102 3.15658759672491 3.70214777749341 0 0 0
248 1 1 0.06 116.57580472683 0.990407295729081 2.49333827838497 0 0 0
249 1 2 -0.12 116.521578268048 1.78678479830676 3.19842967750626 0 0 0
250 1 1 0.06 116.538651965226 1.26146205911598 4.19132155892512 0 0 0
251 1 2 -0.12 117.746050880421 2.58820257155387 3.05818366473749 0 0 0
252 1 1 0.06 117.611812254522 3.14288885024465 2.13274775806108 0 0 0
253 1 1 0.06 117.709019243561 3.36845236972228 3.83029149766996 0 0 0
254 1 7 -0.5 119.076605972296 0.559318806578005 3.16833666289479 0 0 0
255 1 6 0.5 119.011367198615 1.66223118384169 3.16725032311149 0 0 0
256 1 5 0.3 120.236836655541 3.59939505046632 3.58656199474977 0 0 0
257 1 4 -0.5 120.391700397875 2.33830883779313 3.31657244399017 0 0 0
258 1 3 0.08 121.751024276728 1.54148466302805 3.36059981476773 0 0 0
259 1 1 0.06 121.871610496696 1.050396652968 4.21802211963359 0 0 0
260 1 1 0.06 121.730984465736 0.874725635806231 2.60051039473276 0 0 0
261 1 1 0.06 122.654499359797 2.84001220153715 2.27049624379341 0 0 0
262 1 1 0.06 122.691367675323 3.01177901717607 4.00746102720075 0 0 0
263 1 2 -0.12 122.766054396122 2.26659405484251 3.19115402963852 0 0 0
264 1 2 -0.12 123.964502998784 1.4697939332852 3.08071670561245 0 0 0
265 1 1 0.06 123.910770128989 0.799806193677995 4.01816054198815 0 0 0
266 1 1 0.06 123.917866193517 0.705773878975481 2.29091271300076 0 0 0
267 1 1 0.06 125.216888627316 2.8685631919948 3.77350056012608 0 0 0
268 1 1 0.06 125.15191724025 2.70944081519424 2.00011765504268 0 0 0
269 1 2 -0.12 125.222035363215 2.15352597039208 2.9579800533136 0 0 0
270 1 2 -0.12 126.513067656926 1.34444306127503 2.91177754416328 0 0 0
271 1 1 0.06 126.633772838734 0.748322842755016 3.79158084508977 0 0 0
272 1 1 0.06 126.476009848464 0.64459992210819 2.12511116591655 0 0 0
273 1 1 0.06 127.487616428183 2.87691224779305 3.44205252542198 0 0 0
274 1 1 0.06 127.475125768011 2.4060687140414 1.85590863037959 0 0 0
275 1 3 0.08 127.50305007063 2.03691011301229 2.80563877978555 0 0 0
276 1 4 -0.5 128.793817267246 1.39068365064 2.96453411280394 0 0 0
277 1 5 0.3 128.862457925798 0.0633992907110041 2.89646792814676 0 0 0
278 1 6 0.5 130.168205916855 2.07595630887999 2.73793116062906 0 0 0
279 1 7 -0.5 130.12907977508 3.16943722861041 2.43233645791012 0 0 0
280 1 1 0.06 131.701536263522 0.53770870081283 1.93143969359801 0 0 0
281 1 2 -0.12 131.486888331187 1.33395179937315 2.70426290342658 0 0 0
282 1 1 0.06 131.617952363264 0.86389866878099 3.67139544743886 0 0 0
283 1 1 0.06 132.613372652881 2.68617756109493 1.69437759239675 0 0 0
284 1 2 -0.12 132.635659854634 2.14781506582739 2.6037527801295 0 0 0
285 1 1 0.06 132.593610869466 2.89130775626598 3.46541609466297 0 0 0
286 1 1 0.06 134.090017938059 0.727830973495671 2.09945961948855 0 0 0
287 1 2 -0.12 133.973769907495 1.60167766430538 2.80268064795306 0 0 0
288 1 1 0.06 133.923494311654 1.08732315007401 3.76877257383957 0 0 0
289 1 2 -0.12 135.181922481586 2.4179189472882 2.8576508827216 0 0 0
290 1 1 0.06 135.066770726495 3.05130574507286 1.94688356669361 0 0 0
291 1 1 0.06 135.048357751793 3.21278053044622 3.51978549181321 0 0 0
292 1 7 -0.5 136.371416129903 0.565092400493995 3.26907403099561 0 0 0
293 1 6 0.5 136.427695182938 1.60048621185881 3.08611401646908 0 0 0
294 1 5 0.3 137.735134266609 3.71690959769121 3.5181227014355 0 0 0
295 1 4 -0.5 137.776936390142 2.36069313099807 3.27091504432832 0 0 0
296 1 3 0.08 139.189260851083 1.57735098925029 3.45425958100657 0 0 0
297 1 1 0.06 139.351931021595 1.27965109631401 4.42999272448977 0 0 0
298 1 1 0.06 139.112153834645 0.733146401107771 2.88536250805421 0 0 0
299 1 1 0.06 139.945607871949 2.64183196973468 2.15505327174651 0 0 0
300 1 1 0.06 140.192720263892 3.13425246543467 3.75303112471305 0 0 0
301 1 2 -0.12 140.146860899606 2.26532240891959 3.13311360274593 0 0 0
302 1 2 -0.12 141.447028981365 1.5379922753251 3.2245947438583 0 0 0
303 1 1 0.06 141.635453457166 1.100554832764 4.2304713306693 0 0 0
304 1 1 0.06 141.400636642903 0.698985278148061 2.55387178405759 0 0 0
305 2 1 0.06 6.60506058807499 4.58428399524165 7.44170791081945 0 0 0
306 2 1 0.06 6.40893565493453 4.28620729848621 5.77569739589404 0 0 0
307 2 2 -0.12 6.54052546009473 3.76027310629032 6.69779627636816 0 0 0
308 2 2 -0.12 7.8242220630126 3.00700671931627 6.6889288630155 0 0 0
309 2 1 0.06 7.84525305461144 2.38478448241401 7.6425338225884 0 0 0
310 2 1 0.06 7.75105018182797 2.40734592625918 5.79813490219166 0 0 0
311 2 1 0.06 8.85642951596986 4.50872270377436 7.22078033094023 0 0 0
312 2 1 0.06 8.75803144472997 4.04745679520106 5.59813079708085 0 0 0
313 2 3 0.08 8.82813981698387 3.73122181696731 6.58003202003016 0 0 0
314 2 4 -0.5 10.1597131629951 3.02004944041516 6.66268265908469 0 0 0
315 2 5 0.3 10.2029841231786 1.67769089388301 6.50838905219598 0 0 0
316 2 6 0.5 11.5075412575296 3.74307248474387 6.54036477236126 0 0 0
317 2 7 -0.5 11.5866785392311 4.80579535521044 6.2013857588091 0 0 0
318 2 1 0.06 12.8370121467562 2.05956491245537 5.94541465410958 0 0 0
319 2 2 -0.12 12.7347148138146 2.8553638942624 6.73387986504614 0 0 0
320 2 1 0.06 12.7823858973323 2.30977744951599 7.63113857940272 0 0 0
321 2 1 0.06 13.9245022379342 4.1345008163242 5.62980583355221 0 0 0
322 2 2 -0.12 13.9841627408981 3.62202621034247 6.57398176880265 0 0 0
323 2 1 0.06 14.0246683004629 4.29527161302447 7.40138431338528 0 0 0
324 2 1 0.06 15.2554853264623 2.09228840429103 5.7518512984834 0 0 0
325 2 2 -0.12 15.2931331751281 2.98552785948655 6.49999987530647 0 0 0
326 2 1 0.06 15.3478484519363 2.494699365061 7.48297729808647 0 0 0
327 2 2 -0.12 16.4800233674462 3.70530177267361 6.28437607819577 0 0 0
328 2 1 0.06 16.3829989696248 4.19267969824309 5.31121652079339 0 0 0
329 2 1 0.06 16.4186352215637 4.55156225795055 6.8434017393438 0 0 0
330 2 7 -0.5 17.60321328924 1.71305301547599 6.34785807473249 0 0 0
331 2 6 0.5 17.7068457554145 2.83770298652774 6.43074337745202 0 0 0
332 2 5 0.3 19.0903994552478 4.7160788378651 6.79688570418265 0 0 0
333 2 4 -0.5 19.1130390504786 3.40612508893033 6.62986915855151 0 0 0
334 2 3 0.08 20.4290667347141 2.62246636256425 6.6899978574843 0 0 0
335 2 1 0.06 20.4910686774066 2.11296381536499 7.57757242841744 0 0 0
336 2 1 0.06 20.5076674010891 2.00396318969855 5.87756625303056 0 0 0
337 2 1 0.06 21.23275022581 3.75664740843587 5.46748722781445 0 0 0
338 2 1 0.06 21.3093447392062 4.34338528383511 7.05316660247825 0 0 0
339 2 2 -0.12 21.3885360605778 3.41044555532983 6.47680430365837 0 0 0
340 2 2 -0.12 22.7097119458446 2.87554379050218 6.68603840591533 0 0 0
341 2 1 0.06 22.7933847538496 2.30526103474301 7.63540376236318 0 0 0
342 2 1 0.06 22.8817275545396 2.05670298512273 5.97457373450943 0 0 0
343 2 1 0.06 23.9155663136871 4.43105000985029 7.21249511407486 0 0 0
344 2 1 0.06 23.8299079696154 4.0954122792996 5.58667872476585 0 0 0
345 2 2 -0.12 23.9412134744037 3.62060778724471 6.50868672925622 0 0 0
346 2 2 -0.12 25.2711501637673 2.93460057084826 6.65991934248072 0 0 0
347 2 1 0.06 25.1627734915564 2.283266218872 7.55116637984765 0 0 0
348 2 1 0.06 25.4242209764033 2.29276433125337 5.78686366039008 0 0 0
349 2 1 0.06 26.1938475390765 4.36644296053183 7.44130736003553 0 0 0
350 2 1 0.06 26.2491500681808 4.22469228198584 5.77695180003086 0 0 0
351 2 3 0.08 26.2441393503236 3.70272172898987 6.65168132276567 0 0 0
352 2 4 -0.5 27.6023394678294 3.00311134140572 6.84252402730502 0 0 0
353 2 5 0.3 27.6932329127084 1.704525171314 6.45602837351121 0 0 0
354 2 6 0.5 28.9462301401145 3.73338092789208 6.70511383000482 0 0 0
355 2 7 -0.5 28.9538021649497 4.80411419839492 6.50076962257773 0 0 0
356 2 1 0.06 30.3669422118618 2.3049478225041 5.86374724119148 0 0 0
357 2 2 -0.12 30.2314660480409 2.95518893665317 6.65474312227673 0 0 0
358 2 1 0.06 30.5601393825541 2.347692464327 7.52720723365537 0 0 0
359 2 1 0.06 31.3118412051271 4.50236690142044 5.80509884205214 0 0 0
360 2 2 -0.12 31.41424463354 3.78559531714258 6.56343342769108 0 0 0
361 2 1 0.06 31.4573929885189 4.40906132138735 7.47394284873478 0 0 0
362 2 1 0.06 32.7117401164807 2.44032844195866 5.74553914547006 0 0 0
363 2 2 -0.12 32.687060529208 3.23299173348271 6.50624299947368 0 0 0
364 2 1 0.06 32.72706177377 2.68028902280724 7.44780971734516 0 0 0
365 2 2 -0.12 33.9505223593811 4.04719979960342 6.46220455832155 0 0 0
366 2 1 0.06 33.8021873759386 4.64494131085767 5.55084787114969 0 0 0
367 2 1 0.06 33.8072394622249 4.77711426990599 7.23076509797177 0 0 0
368 2 7 -0.5 35.1915678666503 2.17875385456801 6.59119839658011 0 0 0
369 2 6 0.5 35.2067047934607 3.25266809356299 6.50442539033067 0 0 0
370 2 5 0.3 36.5363868904181 5.36433855318828 6.49827903025703 0 0 0
371 2 4 -0.5 36.5377641377007 3.99349185534177 6.45914834713403 0 0 0
372 2 3 0.08 37.8662871741349 3.22272179181677 6.63938722406043 0 0 0
373 2 1 0.06 37.7991081924515 2.813250342228 7.57188548491529 0 0 0
374 2 1 0.06 37.7990527935733 2.44954342513991 5.96484869917196 0 0 0
375 2 1 0.06 38.8957682256789 4.23578548927302 5.46177896806829 0 0 0
376 2 1 0.06 38.906851967454 4.66265805369314 7.23455899240195 0 0 0
377 2 2 -0.12 38.9025197636991 3.86057327073989 6.47369161669205 0 0 0
378 2 2 -0.12 40.1530380013344 3.19165653139609 6.74347000556495 0 0 0
379 2 1 0.06 40.251643399954 2.85189655227883 7.78029534030811 0 0 0
380 2 1 0.06 40.3094649423019 2.41284041318293 6.09703599722017 0 0 0
381 2 1 0.06 41.3447594215426 4.83745846017942 7.05536738992208 0 0 0
382 2 1 0.06 41.5041683985271 4.18106098484134 5.5260842435162 0 0 0
383 2 2 -0.12 41.4251665523293 3.89769724465215 6.5852654684214 0 0 0
384 2 2 -0.12 42.6696906527893 3.08335128594307 6.85873907362751 0 0 0
385 2 1 0.06 42.6459553894122 2.79222793471283 7.93574853332352 0 0 0
386 2 1 0.06 42.5143005792849 2.15489939250877 6.26462050066369 0 0 0
387 2 1 0.06 43.7214310033488 4.65242833015267 6.98385032128608 0 0 0
388 2 1 0.06 43.6675165211836 3.88452193529586 5.52770024929475 0 0 0
389 2 3 0.08 43.6636015966775 3.7204860319069 6.53752857977956 0 0 0
390 2 4 -0.5 44.9321056690626 2.94835674213487 6.82915087761678 0 0 0
391 2 5 0.3 44.933054817229 1.65513449430802 6.75778234452449 0 0 0
392 2 6 0.5 46.3108015887866 3.55858132441908 6.54264358321697 0 0 0
393 2 7 -0.5 46.3351672773616 4.65792647698041 6.20663458288962 0 0 0
394 2 1 0.06 47.6972595509255 1.83551948451 5.8349322669073 0 0 0
395 2 2 -0.12 47.5776049845081 2.63501094434121 6.56113422562272 0 0 0
396 2 1 0.06 47.7984736378074 2.09598223151499 7.46220563627952 0 0 0
397 2 1 0.06 48.7369629537419 4.24835908179418 5.65317281077073 0 0 0
398 2 2 -0.12 48.765963236317 3.50301008265201 6.40763864417249 0 0 0
399 2 1 0.06 48.8023326984454 4.11053685664218 7.27743608265894 0 0 0
400 2 1 0.06 50.2045589392718 2.25428672531271 5.59507537157668 0 0 0
401 2 2 -0.12 50.130199223921 2.98906594839393 6.41079837965334 0 0 0
402 2 1 0.06 50.10553647143 2.40993952382701 7.31041999623711 0 0 0
403 2 2 -0.12 51.3106736461344 3.85153754188636 6.44521975309047 0 0 0
404 2 1 0.06 51.2748296063716 4.45424041432865 5.57302220370541 0 0 0
405 2 1 0.06 51.0782900895336 4.54732828401173 7.22619127988621 0 0 0
406 2 7 -0.5 52.6040895376387 1.91755871073701 6.87137866175317 0 0 0
407 2 6 0.5 52.5872347898771 3.08379440262251 6.73392779044302 0 0 0
408 2 5 0.3 53.9139011698357 5.23424226264324 6.95284946052205 0 0 0
409 2 4 -0.5 53.9191181079303 3.86038976974905 6.9234799187213 0 0 0
410 2 3 0.08 55.2488601027212 3.04420956322245 7.10511251480829 0 0 0
411 2 1 0.06 55.0606805615892 2.720106601781 8.02549515256565 0 0 0
412 2 1 0.06 55.1446392482906 2.180641039102 6.52103116750647 0 0 0
413 2 1 0.06 56.2937870355924 4.0777369948275 5.84931453477948 0 0 0
414 2 1 0.06 56.4180212002623 4.52406501311134 7.64915397279131 0 0 0
415 2 2 -0.12 56.2583804608023 3.74005959898977 6.91624972705663 0 0 0
416 2 2 -0.12 57.4868494596135 2.96440976667049 7.04528817893226 0 0 0
417 2 1 0.06 57.4789794304892 2.452326139966 8.01508010213888 0 0 0
418 2 1 0.06 57.3828968378209 2.20008763282768 6.23459940931221 0 0 0
419 2 1 0.06 58.8549033873208 4.3909303783702 7.5015720091433 0 0 0
420 2 1 0.06 58.7303110115949 4.03481574487044 5.81179643747824 0 0 0
421 2 2 -0.12 58.805331655889 3.59311658272608 6.80263592503677 0 0 0
422 2 2 -0.12 60.1224002430077 2.90413512506695 6.84304987072468 0 0 0
423 2 1 0.06 60.3074912739687 2.537041256413 7.82706120877661 0 0 0
424 2 1 0.06 59.8907273242427 1.98417092767301 6.23692495785732 0 0 0
425 2 1 0.06 61.2058491140573 4.42252951513403 6.92898635315698 0 0 0
426 2 1 0.06 60.9646001061165 3.72552682398794 5.39112356401821 0 0 0
427 2 3 0.08 61.1098001938972 3.53738298697073 6.41130095608498 0 0 0
428 2 4 -0.5 62.4400107645425 2.78670439612457 6.47380135358265 0 0 0
429 2 5 0.3 62.5208137108447 1.43780901149 6.39945534810899 0 0 0
430 2 6 0.5 63.8371828973985 3.46210885200931 6.49110631575838 0 0 0
431 2 7 -0.5 63.8599605749082 4.55455961522962 6.31474499635102 0 0 0
432 2 1 0.06 65.2483920817067 1.75261159219599 6.22129615849533 0 0 0
433 2 2 -0.12 65.110128753442 2.61078742423653 6.87295338347886 0 0 0
434 2 1 0.06 65.0382356090747 2.28962391887902 7.85893230333053 0 0 0
435 2 1 0.06 66.3913637547785 3.97777872851835 5.95032293463971 0 0 0
436 2 2 -0.12 66.3008836731764 3.36447804991128 6.85953724527227 0 0 0
437 2 1 0.06 66.2429648338731 4.19967699653371 7.41018483865801 0 0 0
438 2 1 0.06 67.7373124820667 1.91482586352001 6.37716815296281 0 0 0
439 2 2 -0.12 67.6699301978181 2.76129627189086 7.04636433357127 0 0 0
440 2 1 0.06 67.6703393475897 2.35515301731002 7.993812231542 0 0 0
441 2 2 -0.12 68.8971708542776 3.50125284705292 6.88930680019423 0 0 0
442 2 1 0.06 68.8777018681553 4.08289979828233 6.00409405299239 0 0 0
443 2 1 0.06 68.8312069161679 4.20508516888005 7.70952675806124 0 0 0
444 2 7 -0.5 70.2266795917077 1.53967135982001 7.00557226474271 0 0 0
445 2 6 0.5 70.0816483524867 2.64421254602003 6.91794119690556 0 0 0
446 2 5 0.3 71.4757160866717 4.66151926483329 6.86785744367405 0 0 0
447 2 4 -0.5 71.5087696135025 3.29249604207704 6.81243005769693 0 0 0
448 2 3 0.08 72.8686778345914 2.63722341655933 7.15275071294014 0 0 0
449 2 1 0.06 72.8477817297937 2.39855838519699 8.11151606847679 0 0 0
450 2 1 0.06 72.9900392779887 1.82678277177101 6.61916435220425 0 0 0
451 2 1 0.06 73.7025597335457 3.84397101726598 5.9622058341922 0 0 0
452 2 1 0.06 73.83326225239 4.33848915989755 7.51269777946159 0 0 0
453 2 2 -0.12 73.8230642036501 3.4196875751844 6.89232587281736 0 0 0
454 2 2 -0.12 75.1430552604473 2.85473495593755 7.03532930776479 0 0 0
455 2 1 0.06 75.2274455507347 2.543285844992 8.07796186549611 0 0 0
456 2 1 0.06 75.3042818895777 1.934808663322 6.47816759873404 0 0 0
457 2 1 0.06 76.3096558413912 4.48687935123379 7.22150448337673 0 0 0
458 2 1 0.06 76.288109547944 3.69982461222221 5.6432593142602 0 0 0
459 2 2 -0.12 76.3570795982713 3.52690899676038 6.66914408144648 0 0 0
460 2 2 -0.12 77.7132637460103 2.94933363834024 6.8858744440372 0 0 0
461 2 1 0.06 77.7875433666937 2.731511808254 7.93944803138054 0 0 0
462 2 1 0.06 77.7067823126417 1.95891516560101 6.44672078078175 0 0 0
463 2 1 0.06 78.7073212101998 4.53681292815889 6.75184137288823 0 0 0
464 2 1 0.06 78.5348930950027 3.61078191052512 5.40710002985207 0 0 0
465 2 3 0.08 78.6677259907265 3.599327549197 6.40409340487522 0 0 0
466 2 4 -0.5 80.0075296375252 2.90374980843011 6.51920623052435 0 0 0
467 2 5 0.3 80.0191868972287 1.58999211896699 6.58358848866624 0 0 0
468 2 6 0.5 81.4358843892372 3.5653969695215 6.62638980358146 0 0 0
469 2 7 -0.5 81.4707372816652 4.70233991511115 6.73252628728585 0 0 0
470 2 1 0.06 82.7777437868117 1.85225799187199 6.2612382055013 0 0 0
471 2 2 -0.12 82.7083507286367 2.70197713725842 6.92251961362977 0 0 0
472 2 1 0.06 82.7428917081677 2.32604244061801 7.88303467779534 0 0 0
473 2 1 0.06 83.8997966117124 4.1327378648735 5.91953833336338 0 0 0
474 2 2 -0.12 83.9852348007283 3.48226220407994 6.7996669199771 0 0 0
475 2 1 0.06 84.0278651837561 4.15951505058603 7.5885072598947 0 0 0
476 2 1 0.06 85.3040984160541 2.11583294020074 6.1285214132215 0 0 0
477 2 2 -0.12 85.2836278204475 2.90880161182963 6.82393923519634 0 0 0
478 2 1 0.06 85.3575102954547 2.48885760811899 7.79940803908493 0 0 0
479 2 2 -0.12 86.4476566467729 3.69047977435862 6.5825619080829 0 0 0
480 2 1 0.06 86.1496264328656 4.20652620133189 5.66363257800994 0 0 0
481 2 1 0.06 86.4673213848147 4.55790412217508 7.18776517082545 0 0 0
482 2 7 -0.5 87.7383552823897 1.74682169958601 6.72759848660313 0 0 0
483 2 6 0.5 87.7248752775332 2.8462784537119 6.63332724882786 0 0 0
484 2 5 0.3 88.9862301632664 4.96822938014802 6.60228895038704 0 0 0
485 2 4 -0.5 89.0691231269745 3.60194571494152 6.48120904251333 0 0 0
486 2 3 0.08 90.4020223069646 2.92167989829285 6.66440331944444 0 0 0
487 2 1 0.06 90.4749780359268 2.633500830222 7.64680430972631 0 0 0
488 2 1 0.06 90.4121586117359 2.06558356384828 6.11919709557278 0 0 0
489 2 1 0.06 91.3672823610175 4.12278834544725 5.4855174425519 0 0 0
490 2 1 0.06 91.3413600686453 4.56382439807753 7.10605798266806 0 0 0
491 2 2 -0.12 91.4275598238282 3.62172049021842 6.46796677801618 0 0 0
492 2 2 -0.12 92.7756729749012 2.99357803483498 6.63552412309995 0 0 0
493 2 1 0.06 92.8669457130868 2.181633065678 7.38099360587126 0 0 0
494 2 1 0.06 92.8975845111936 2.41833974867423 5.73998044548804 0 0 0
495 2 1 0.06 93.967103902947 4.45060724822033 7.52170627307337 0 0 0
496 2 1 0.06 93.9547585432638 4.48273838475504 5.73782491736978 0 0 0
497 2 2 -0.12 94.0143259599775 3.77696047793473 6.65246973039511 0 0 0
498 2 2 -0.12 95.2555464785186 3.09465993482825 6.75062288683393 0 0 0
499 2 1 0.06 95.2897883663617 2.65466400285899 7.76562962333458 0 0 0
500 2 1 0.06 95.1953378348119 2.1289046150579 6.19589332514754 0 0 0
501 2 1 0.06 96.2987779466084 4.56209127134813 7.20045375998615 0 0 0
502 2 1 0.06 96.2303579237347 4.16396174350984 5.61737296651816 0 0 0
503 2 3 0.08 96.2798935623652 3.78383887572902 6.59032090525019 0 0 0
504 2 4 -0.5 97.5509196788893 3.06627059261694 6.70455985438531 0 0 0
505 2 5 0.3 97.6334284758218 1.654367181266 6.66982019440311 0 0 0
506 2 6 0.5 98.9503726727442 3.78214519505167 6.6287349363146 0 0 0
507 2 7 -0.5 98.9871464253761 4.82364026735967 6.54017352145659 0 0 0
508 2 1 0.06 100.395347237922 2.18060632494081 6.0177642686904 0 0 0
509 2 2 -0.12 100.228967615763 2.91177172398803 6.75414763781048 0 0 0
510 2 1 0.06 100.183564697225 2.36434806267701 7.74072821559206 0 0 0
511 2 1 0.06 101.43853158326 4.32443016736953 5.75988026430445 0 0 0
512 2 2 -0.12 101.457651676592 3.72326737387836 6.71532763589276 0 0 0
513 2 1 0.06 101.548008471309 4.51483903011094 7.44149654076016 0 0 0
514 2 1 0.06 102.728359616959 2.27586267775156 6.03678144464277 0 0 0
515 2 2 -0.12 102.765294389135 3.035766556761 6.79230371176767 0 0 0
516 2 1 0.06 102.823104227447 2.513764618257 7.76804982729019 0 0 0
517 2 2 -0.12 103.984394709268 3.803825539355 6.51010599620823 0 0 0
518 2 1 0.06 103.893629990782 4.30974304025713 5.56785483813454 0 0 0
519 2 1 0.06 103.878650786123 4.67070405686119 7.14776701717462 0 0 0
520 2 7 -0.5 105.393356688714 1.862947650623 6.92814005670164 0 0 0
521 2 6 0.5 105.234198554756 2.94335345543369 6.74207424925443 0 0 0
522 2 5 0.3 106.661467652564 4.96741555754344 6.52281723730435 0 0 0
523 2 4 -0.5 106.624452153051 3.61827574523688 6.75938837862132 0 0 0
524 2 3 0.08 107.974819982432 2.98882327126615 6.95700941968189 0 0 0
525 2 1 0.06 108.0763343521 2.72108092510601 7.950408904023 0 0 0
526 2 1 0.06 107.950250845028 2.15957167818127 6.36378150554619 0 0 0
527 2 1 0.06 108.953288515827 4.11844192658671 5.61349770233775 0 0 0
528 2 1 0.06 108.990457953551 4.49571692739052 7.26095006882086 0 0 0
529 2 2 -0.12 108.995608848788 3.61338933869795 6.62076395488891 0 0 0
530 2 2 -0.12 110.314778598941 2.9960946748291 6.72840331841118 0 0 0
531 2 1 0.06 110.519449652787 2.35495427498401 7.55146584120873 0 0 0
532 2 1 0.06 110.344606490075 2.28091132977344 5.92302675840211 0 0 0
533 2 1 0.06 111.43438883398 4.53095684787172 7.24170978344391 0 0 0
534 2 1 0.06 111.64614118765 4.2799849453727 5.6606566116721 0 0 0
535 2 2 -0.12 111.575610150373 3.73881426744023 6.60197297295648 0 0 0
536 2 2 -0.12 112.849492122174 3.00921121373351 6.75271718773308 0 0 0
537 2 1 0.06 112.958052135736 2.72433483767462 7.80916648101964 0 0 0
538 2 1 0.06 112.760750226933 2.10806710153358 6.19798332444065 0 0 0
539 2 1 0.06 113.847823765609 4.57462841807517 6.81374611988759 0 0 0
540 2 1 0.06 113.80163297155 3.87308883705512 5.38529617187306 0 0 0
541 2 3 0.08 113.870248656224 3.63412041741618 6.38988031387774 0 0 0
542 2 4 -0.5 115.222382760864 2.95184491227938 6.66488427436028 0 0 0
543 2 5 0.3 115.350648520977 1.60962278291501 6.78637269995176 0 0 0
544 2 6 0.5 116.5508449463 3.73546910228592 6.61189929105197 0 0 0
545 2 7 -0.5 116.584078057706 4.80492299822557 6.39924577795944 0 0 0
546 2 1 0.06 117.95404428695 2.08870052255126 5.97594109528801 0 0 0
547 2 2 -0.12 117.875535381813 2.9088677391184 6.72632200282225 0 0 0
548 2 1 0.06 118.158562462004 2.43397789686301 7.6974393225403 0 0 0
549 2 1 0.06 119.007717197955 4.18136641891806 5.58925733798874 0 0 0
550 2 2 -0.12 119.075514544792 3.66952678128768 6.50369754780558 0 0 0
551 2 1 0.06 119.061073293856 4.58169896486573 7.23641482126346 0 0 0
552 2 1 0.06 120.46330395326 2.34492277977487 5.95909941962931 0 0 0
553 2 2 -0.12 120.38501570798 3.13931405536708 6.61582092729786 0 0 0
554 2 1 0.06 120.412499488193 2.53850383239401 7.53042214276271 0 0 0
555 2 2 -0.12 121.592702192709 3.95464293819807 6.51461228265922 0 0 0
556 2 1 0.06 121.5658384261 4.48644055744162 5.59740363140726 0 0 0
557 2 1 0.06 121.478832402613 4.82434837564496 7.10981698107614 0 0 0
558 2 7 -0.5 122.967347202191 2.06193431680299 6.89793621182689 0 0 0
559 2 6 0.5 122.878626115876 3.16762795912742 6.84229229699082 0 0 0
560 2 5 0.3 124.232645607831 5.13386083208949 6.93823378221657 0 0 0
561 2 4 -0.5 124.278648184721 3.80240544237415 6.73281078422102 0 0 0
562 2 3 0.08 125.582251115193 3.03365367222289 6.80340936937548 0 0 0
563 2 1 0.06 125.581034317402 2.627966821391 7.71206266305786 0 0 0
564 2 1 0.06 125.501952041074 2.34740131807614 6.05739588126512 0 0 0
565 2 1 0.06 126.660234835564 4.03577581162271 5.49508112950227 0 0 0
566 2 1 0.06 126.733262612438 4.52116522100574 7.17063135351826 0 0 0
567 2 2 -0.12 126.65274999541 3.64746011457083 6.5189079982576 0 0 0
568 2 2 -0.12 127.88864651295 2.87787342817345 6.69503768979067 0 0 0
569 2 1 0.06 128.162196342675 2.59767173419999 7.75022378973837 0 0 0
570 2 1 0.06 127.714473468027 1.89042078272999 6.26232502885576 0 0 0
571 2 1 0.06 129.032233455322 4.42723470775523 6.86092071454923 0 0 0
572 2 1 0.06 128.970024046838 3.78649572346598 5.33468108424932 0 0 0
573 2 2 -0.12 129.084866537019 3.48932886079611 6.33606975081761 0 0 0
574 2 2 -0.12 130.376009497286 2.83549273720982 6.51641003707532 0 0 0
575 2 1 0.06 130.227716827333 2.22416832103801 7.40454717995981 0 0 0
576 2 1 0.06 130.392095776618 1.96935108007518 5.90227582925256 0 0 0
577 2 1 0.06 131.304313970596 4.25568720435439 7.13869314486734 0 0 0
578 2 1 0.06 131.139397151813 4.04479740534263 5.51817908400333 0 0 0
579 2 3 0.08 131.367608596315 3.56162137382928 6.39479772552035 0 0 0
580 2 4 -0.5 132.770231009 3.08476821313826 6.28632715801053 0 0 0
581 2 5 0.3 132.871861836494 1.76772726505101 6.00859070149659 0 0 0
582 2 6 0.5 134.072888709911 3.76496479192466 6.51640117442281 0 0 0
583 2 7 -0.5 133.967411534369 4.87733918649206 6.53016255138853 0 0 0
584 2 1 0.06 135.413993129298 2.31419252580198 5.84717148885189 0 0 0
585 2 2 -0.12 135.331081916158 2.95363336451716 6.67808630703698 0 0 0
586 2 1 0.06 135.242601457864 2.26410765735301 7.56232673906278 0 0 0
587 2 1 0.06 136.541020048291 4.20887615126808 5.75868144696716 0 0 0
588 2 2 -0.12 136.595084026968 3.68212198115777 6.69902011082957 0 0 0
589 2 1 0.06 136.532885826879 4.39714810716371 7.4702105770876 0 0 0
590 2 1 0.06 138.01460508607 2.18714991607023 6.07464516769702 0 0 0
591 2 2 -0.12 137.872103804111 2.97985290766312 6.82318376064911 0 0 0
592 2 1 0.06 137.878510845749 2.54344451087999 7.78244351598283 0 0 0
593 2 2 -0.12 139.123964903195 3.79127900134854 6.70403229689311 0 0 0
594 2 1 0.06 138.996707111795 4.37543709266414 5.86961004667821 0 0 0
595 2 1 0.06 139.082464821156 4.55829111767983 7.52714425894749 0 0 0
596 2 7 -0.5 140.414420977063 1.933847010991 6.77319161792441 0 0 0
597 2 6 0.5 140.450098507991 3.0002671014959 6.75233531629438 0 0 0
598 2 5 0.3 141.655062072464 5.11362260849569 6.53226852886298 0 0 0
599 2 4 -0.5 141.807098459009 3.74877875974384 6.59990878462707 0 0 0
600 2 3 0.08 143.151042041139 3.02117686313463 6.61431166421548 0 0 0
601 2 1 0.06 143.079601179827 2.24173024596502 7.26190623217396 0 0 0
602 2 1 0.06 143.16337687946 2.52887745332282 5.70778875241278 0 0 0
603 2 1 0.06 144.288595614858 4.28074955194433 5.79081196394852 0 0 0
604 2 1 0.06 144.201050703037 4.52968625058237 7.47217049290197 0 0 0
605 2 2 -0.12 144.182741685151 3.73983599850703 6.75824943487003 0 0 0
606 2 2 -0.12 145.454821458285 3.05041971054087 6.81095478900976 0 0 0
607 2 1 0.06 145.52151119031 2.60519807441099 7.82047453031037 0 0 0
608 2 1 0.06 145.469264665559 2.16253108297813 6.16654999029392 0 0 0
609 3 1 0.06 10.388890579783 6.0560532095081 10.6060355138286 0 0 0
610 3 1 0.06 10.1791562270505 5.42260560386246 8.99818007170604 0 0 0
611 3 2 -0.12 10.3152512348196 5.08718387165036 10.0988720122424 0 0 0
612 3 2 -0.12 11.6129060709658 4.40055371971416 10.3831012213948 0 0 0
613 3 1 0.06 11.6890484347832 4.22286935740141 11.4330350775807 0 0 0
614 3 1 0.06 11.4501841572345 3.410117361934 9.88902082467502 0 0 0
615 3 1 0.06 12.6098256894367 5.8347211877412 10.4207263305939 0 0 0
616 3 1 0.06 12.478601327871 5.17364213178382 8.93296769272401 0 0 0
617 3 3 0.08 12.5612803401055 5.00294917995821 9.9243433239775 0 0 0
618 3 4 -0.5 13.8987686327811 4.28651730517779 10.116683769805 0 0 0
619 3 5 0.3 13.905093179831 2.961923367618 9.86799705050936 0 0 0
620 3 6 0.5 15.2614029185088 4.98132701252555 10.0183198827408 0 0 0
621 3 7 -0.5 15.1781220775204 6.1200015809808 10.0614485553275 0 0 0
622 3 1 0.06 16.7974720866578 3.36273736429001 9.52691514397903 0 0 0
623 3 2 -0.12 16.5899149821722 4.28338531116792 10.0887417690247 0 0 0
624 3 1 0.06 16.8439752794114 3.87215353027 11.0533123671139 0 0 0
625 3 1 0.06 17.8020686561279 5.6329328828873 8.98039299964594 0 0 0
626 3 2 -0.12 17.7474651356442 5.19523297260653 9.95685911751743 0 0 0
627 3 1 0.06 17.548699503352 6.0522426237952 10.5952802067808 0 0 0
628 3 1 0.06 19.0642049754341 3.55971417717001 9.91884593835026 0 0 0
629 3 2 -0.12 19.0474800432162 4.57389492342232 10.279026132195 0 0 0
630 3 1 0.06 18.9405437881624 4.41824160182311 11.3349835968346 0 0 0
631 3 2 -0.12 20.2740638710196 5.31594331978996 10.0554334084459 0 0 0
632 3 1 0.06 20.1254963431936 5.7487818291191 9.07239553577509 0 0 0
633 3 1 0.06 20.0907637912146 6.2242454414686 10.70655041068 0 0 0
634 3 7 -0.5 21.5149633389955 3.33489940090399 10.3482177104061 0 0 0
635 3 6 0.5 21.5222589731424 4.42300955566035 10.2591077109924 0 0 0
636 3 5 0.3 22.8223872408395 6.3689349327097 10.6597422052983 0 0 0
637 3 4 -0.5 22.8904144912268 5.09012802800054 10.2970862861716 0 0 0
638 3 3 0.08 24.1784584752779 4.26136098597679 10.3513354520904 0 0 0
639 3 1 0.06 24.2750932058455 3.84085629278701 11.2626761827518 0 0 0
640 3 1 0.06 24.1570388204001 3.60186902801039 9.6370396266099 0 0 0
641 3 1 0.06 25.1690516978474 5.4378719796172 9.27145659293694 0 0 0
642 3 1 0.06 25.1246602320464 5.8832122625041 10.851393771578 0 0 0
643 3 2 -0.12 25.1603178211375 5.0222801056899 10.2342284359438 0 0 0
644 3 2 -0.12 26.4234796106056 4.39538039295811 10.3752324071418 0 0 0
645 3 1 0.06 26.5815899574647 4.16817183408401 11.3771049676136 0 0 0
646 3 1 0.06 26.5065914236316 3.400028312025 9.90259400956633 0 0 0
647 3 1 0.06 27.6879832930198 5.9443818030349 10.8586630853504 0 0 0
648 3 1 0.06 27.5556378876151 5.6881555607619 9.10393905311455 0 0 0
649 3 2 -0.12 27.6829193467669 5.15713500866695 10.058566499072 0 0 0
650 3 2 -0.12 28.9881128170596 4.54049669980318 10.2024622906385 0 0 0
651 3 1 0.06 29.0820466832644 3.82125570284299 11.0377418869266 0 0 0
652 3 1 0.06 29.0496477021467 3.87311756802487 9.30640694146429 0 0 0
653 3 1 0.06 30.021367670434 5.8154819789079 11.0677472645779 0 0 0
654 3 1 0.06 29.7878774774968 6.0109279454311 9.47898791801123 0 0 0
655 3 3 0.08 29.9300900881998 5.36075298879535 10.2095894625539 0 0 0
656 3 4 -0.5 31.2116521213098 4.59254431484515 10.1138959928599 0 0 0
657 3 5 0.3 31.3042337429505 3.22576693524499 9.91560319349165 0 0 0
658 3 6 0.5 32.651784553025 5.2073578013313 10.2396397870838 0 0 0
659 3 7 -0.5 32.7132147865234 6.2594578838931 10.4243060419261 0 0 0
660 3 1 0.06 33.9461350458086 3.55397450746117 9.51851251943538 0 0 0
661 3 2 -0.12 33.9443364775816 4.35424999453935 10.2612781084357 0 0 0
662 3 1 0.06 34.0877909934036 3.831296053709 11.1903209159355 0 0 0
663 3 1 0.06 35.0751701870908 5.6856044742081 9.14993466405527 0 0 0
664 3 2 -0.12 35.1517920644509 5.11334498640343 10.0714736513453 0 0 0
665 3 1 0.06 35.1309300412473 5.877831445481 10.8421390584588 0 0 0
666 3 1 0.06 36.65726525152 3.82913153137668 9.23136792178301 0 0 0
667 3 2 -0.12 36.5070083361723 4.5002815803085 10.1078680032227 0 0 0
668 3 1 0.06 36.4784006588241 3.791588100041 10.9629251627504 0 0 0
669 3 2 -0.12 37.6827542944844 5.3211477678995 10.2079317842921 0 0 0
670 3 1 0.06 37.6035724896741 5.9097936638978 9.33452250302054 0 0 0
671 3 1 0.06 37.5100852956874 6.0495510422659 11.013178532933 0 0 0
672 3 7 -0.5 38.9052758230959 3.42811204752601 10.6808460805671 0 0 0
673 3 6 0.5 38.9868965053677 4.49545025015337 10.4411221839293 0 0 0
674 3 5 0.3 40.1981849313803 6.4206765873321 10.3129536353688 0 0 0
675 3 4 -0.5 40.3458703717072 5.03507318428663 10.2836250046361 0 0 0
676 3 3 0.08 41.732845835975 4.39070294164186 10.4217949469486 0 0 0
677 3 1 0.06 41.7363378227735 3.90306755158301 11.2134018557511 0 0 0
678 3 1 0.06 41.7545506856854 3.55367123484257 9.79825955152462 0 0 0
679 3 1 0.06 42.7734304453188 5.6183055919895 9.38553116679338 0 0 0
680 3 1 0.06 42.7482277656443 5.8234641084637 11.0460931986504 0 0 0
681 3 2 -0.12 42.7837993547374 5.02769169108777 10.2843376492818 0 0 0
682 3 2 -0.12 44.0252359687013 4.36932859501683 10.3293862316477 0 0 0
683 3 1 0.06 44.1253222046563 3.831951404775 11.237386404774 0 0 0
684 3 1 0.06 44.0110738454093 3.60410623834261 9.56824842994014 0 0 0
685 3 1 0.06 45.2242578584825 5.905943690011 10.7912073152307 0 0 0
686 3 1 0.06 45.3661246067514 5.39730640431724 9.10795404007224 0 0 0
687 3 2 -0.12 45.3008450637668 5.04111417711334 10.1451516756523 0 0 0
688 3 2 -0.12 46.6529475010842 4.40419078160709 10.3355387503994 0 0 0
689 3 1 0.06 46.5281719946455 3.98471486378901 11.2783748005014 0 0 0
690 3 1 0.06 46.7222099609703 3.52539591356972 9.6913826148833 0 0 0
691 3 1 0.06 47.5502234080334 5.8439024500325 10.9773518226105 0 0 0
692 3 1 0.06 47.6140665743801 5.7468300792752 9.42511469022357 0 0 0
693 3 3 0.08 47.6420827583485 5.1721160627853 10.2615769962712 0 0 0
694 3 4 -0.5 48.9424735385914 4.49832182001193 10.2908337950927 0 0 0
695 3 5 0.3 48.9372120538838 3.196049222835 10.0423858856302 0 0 0
696 3 6 0.5 50.3592357635967 5.12319310772697 10.098204412742 0 0 0
697 3 7 -0.5 50.4545532989352 6.1649309202582 9.89047182354604 0 0 0
698 3 1 0.06 51.8703102369482 3.421239092409 9.72985075457668 0 0 0
699 3 2 -0.12 51.6433023399019 4.2556392401234 10.3912175792794 0 0 0
700 3 1 0.06 51.729614454307 3.710269025261 11.3232809898151 0 0 0
701 3 1 0.06 52.8541338462656 5.340019204983 9.21568624250336 0 0 0
702 3 2 -0.12 52.8207949369889 5.03439379268578 10.2555874352742 0 0 0
703 3 1 0.06 52.780337306656 5.8731421836154 10.9239827512181 0 0 0
704 3 1 0.06 54.2762971178176 3.71115519572573 9.70527952381561 0 0 0
705 3 2 -0.12 54.1258064504805 4.45609957154581 10.4895944962786 0 0 0
706 3 1 0.06 54.1214501418375 3.865904538032 11.3972352624569 0 0 0
707 3 2 -0.12 55.3811277899187 5.22662826978069 10.3181068382715 0 0 0
708 3 1 0.06 55.1545540653858 5.7246414312475 9.39911043202853 0 0 0
709 3 1 0.06 55.2028527520241 5.9507096339386 11.0179206464593 0 0 0
710 3 7 -0.5 56.6028395486347 3.36228728412399 10.7403549154971 0 0 0
711 3 6 0.5 56.6178354788544 4.35532800347139 10.4157725071275 0 0 0
712 3 5 0.3 57.9535662378643 6.3608650625859 10.4440598887749 0 0 0
713 3 4 -0.5 57.9308213288274 5.00676639187033 10.2146344357325 0 0 0
714 3 3 0.08 59.309112970643 4.34689701681365 10.3303186578977 0 0 0
715 3 1 0.06 59.3493484552171 4.01329712528201 11.2816725562047 0 0 0
716 3 1 0.06 59.2128961717306 3.52961857479616 9.69030575252276 0 0 0
717 3 1 0.06 60.3581431110759 5.42237122719513 9.19929724287757 0 0 0
718 3 1 0.06 60.427012605345 5.8112086373119 10.9396558758381 0 0 0
719 3 2 -0.12 60.3853633213633 4.95530663138367 10.2329120631954 0 0 0
720 3 2 -0.12 61.5790808556863 4.20864238965703 10.3171286719224 0 0 0
721 3 1 0.06 61.5881957185527 3.76273256551102 11.3445363717078 0 0 0
722 3 1 0.06 61.6389020862097 3.366651271808 9.57068460485517 0 0 0
723 3 1 0.06 62.7141228206723 5.7137327200884 10.990203009485 0 0 0
724 3 1 0.06 62.7639967506791 5.5116204913548 9.33473952117211 0 0 0
725 3 2 -0.12 62.8058213276534 4.92637116873271 10.2642830864968 0 0 0
726 3 2 -0.12 64.1486239912657 4.36986585010601 10.4637892690243 0 0 0
727 3 1 0.06 64.1997910535217 4.08465169684899 11.5368541235748 0 0 0
728 3 1 0.06 64.1530010157267 3.52626839420401 9.83741058880652 0 0 0
729 3 1 0.06 65.0370640411406 5.9790793880662 10.7308468824604 0 0 0
730 3 1 0.06 64.9724845727356 5.42880377084843 9.12033831583396 0 0 0
731 3 3 0.08 65.0680928062507 5.14460414355636 10.1119235338985 0 0 0
732 3 4 -0.5 66.4661523941588 4.4757925786986 10.3308273283149 0 0 0
733 3 5 0.3 66.5002837829507 3.15401172067001 10.3880148188485 0 0 0
734 3 6 0.5 67.8258161309492 5.13464011572786 10.2475556770377 0 0 0
735 3 7 -0.5 67.7960407461688 6.2588189235574 9.98850372888507 0 0 0
736 3 1 0.06 69.3535904783637 3.48418865302901 9.79845594642841 0 0 0
737 3 2 -0.12 69.1390335410693 4.32693613942931 10.4682274347014 0 0 0
738 3 1 0.06 69.1750711192367 3.699414075882 11.363876084261 0 0 0
739 3 1 0.06 70.3783822186565 5.5473790047826 9.33129298744466 0 0 0
740 3 2 -0.12 70.3465105718572 5.17466916603506 10.3450523403052 0 0 0
741 3 1 0.06 70.4246899116371 6.0511841480103 10.9120267355371 0 0 0
742 3 1 0.06 71.7317034794364 3.77675293571716 9.5597726749772 0 0 0
743 3 2 -0.12 71.657157123002 4.55844179575356 10.3679575753831 0 0 0
744 3 1 0.06 71.5904334161617 4.109891499632 11.4093201028483 0 0 0
745 3 2 -0.12 72.8891813503404 5.34871158514274 10.3569623074874 0 0 0
746 3 1 0.06 72.8681378154493 5.9135198394078 9.45102771244874 0 0 0
747 3 1 0.06 72.83828671145 6.0299907487312 11.176496945594 0 0 0
748 3 7 -0.5 74.0518456545047 3.366722611402 10.5243916905423 0 0 0
749 3 6 0.5 74.07702121073 4.49609053640515 10.4781546763052 0 0 0
750 3 5 0.3 75.3040978610435 6.4775501166587 10.7090417557393 0 0 0
751 3 4 -0.5 75.418333854325 5.13073302482785 10.6274868472157 0 0 0
752 3 3 0.08 76.7844993536883 4.5208534255061 10.7406133158386 0 0 0
753 3 1 0.06 76.9425620485247 4.20044310224199 11.6757249593714 0 0 0
754 3 1 0.06 76.7355109296687 3.633586622438 10.1973511031373 0 0 0
755 3 1 0.06 77.7313610711257 5.5011696287801 9.42023384860921 0 0 0
756 3 1 0.06 78.0470767586721 6.0241540535787 10.9622925989896 0 0 0
757 3 2 -0.12 77.7901438771425 5.13215056912 10.414175528628 0 0 0
758 3 2 -0.12 79.1130197951471 4.41102591072019 10.5217147341778 0 0 0
759 3 1 0.06 79.3373731562117 3.96579829698899 11.5195393572173 0 0 0
760 3 1 0.06 79.0394534693318 3.55839710053035 9.83772228029608 0 0 0
761 3 1 0.06 80.4098661993622 5.8628934635588 10.9236379437697 0 0 0
762 3 1 0.06 80.3926883808076 5.36056697603796 9.25407060428218 0 0 0
763 3 2 -0.12 80.3654294959907 5.00632687331693 10.2764084383081 0 0 0
764 3 2 -0.12 81.6569075684468 4.31768160163509 10.4361543741873 0 0 0
765 3 1 0.06 81.7549801856217 3.73348990361401 11.3487130810509 0 0 0
766 3 1 0.06 81.5026723423607 3.457499629701 9.80166217027395 0 0 0
767 3 1 0.06 82.5958885259234 5.8136987288509 10.5348110113953 0 0 0
768 3 1 0.06 82.5710871065256 5.22148524383982 9.06252103320097 0 0 0
769 3 3 0.08 82.6280843821176 4.96820452337899 10.0380068302089 0 0 0
770 3 4 -0.5 83.9676633828272 4.32050437363329 10.3732427132982 0 0 0
771 3 5 0.3 84.0506143870427 2.98753363653401 10.156614412255 0 0 0
772 3 6 0.5 85.2870305674908 5.08123339034642 10.2179567184321 0 0 0
773 3 7 -0.5 85.2929450923373 6.1438921449729 10.1389454483423 0 0 0
774 3 1 0.06 86.6811073026887 3.36282969065601 9.47149881593716 0 0 0
775 3 2 -0.12 86.5655817778046 4.15446744322513 10.1780749568355 0 0 0
776 3 1 0.06 86.7730613452327 3.643168231017 11.1303207010297 0 0 0
777 3 1 0.06 87.6871115619786 5.6864966712634 9.18529231347224 0 0 0
778 3 2 -0.12 87.7962307036213 4.96178946567422 10.0179971055048 0 0 0
779 3 1 0.06 87.7859918849781 5.6657297182886 10.8561699736732 0 0 0
780 3 1 0.06 89.1948485956283 3.77246660815428 9.27392840697199 0 0 0
781 3 2 -0.12 89.1373322027736 4.43852903482789 10.0763041740421 0 0 0
782 3 1 0.06 89.1876779740748 3.75420014173801 10.9538070534649 0 0 0
783 3 2 -0.12 90.2839289451784 5.29210415563281 10.27069339776 0 0 0
784 3 1 0.06 90.2786597751216 5.9295514373363 9.47943068805214 0 0 0
785 3 1 0.06 90.0684385166244 5.9788025171488 11.1447632438538 0 0 0
786 3 7 -0.5 91.6472921550208 3.47458658020801 10.7375797752819 0 0 0
787 3 6 0.5 91.6147652113961 4.54059159627008 10.4228705078666 0 0 0
788 3 5 0.3 92.8737890368148 6.5672985538433 10.5646403554632 0 0 0
789 3 4 -0.5 92.9425314232432 5.27738125143396 10.2619020903598 0 0 0
790 3 3 0.08 94.2933909406558 4.59467391840924 10.4909547774954 0 0 0
791 3 1 0.06 94.2782376366088 4.06283814049002 11.3294408802943 0 0 0
792 3 1 0.06 94.3596403245438 3.90343338173579 9.73207075564486 0 0 0
793 3 1 0.06 95.4965780679435 5.9152126035256 9.61876771753602 0 0 0
794 3 1 0.06 95.2916646275701 6.0471948904439 11.2018588060717 0 0 0
795 3 2 -0.12 95.3731724527291 5.2773684115747 10.5272345172533 0 0 0
796 3 2 -0.12 96.5631901833316 4.44118915941243 10.6359413253646 0 0 0
797 3 1 0.06 96.5977525085967 4.137695961708 11.7487893366551 0 0 0
798 3 1 0.06 96.5063401167588 3.50833370258499 10.0882271015182 0 0 0
799 3 1 0.06 97.8499631464799 5.8352619664542 11.2542408711956 0 0 0
800 3 1 0.06 97.7186239417297 5.6087268479276 9.44856715008632 0 0 0
801 3 2 -0.12 97.8473270370233 5.1139323876069 10.4202853294217 0 0 0
802 3 2 -0.12 99.1570277719585 4.40876050296389 10.3312723027294 0 0 0
803 3 1 0.06 99.0761074678478 3.772239250615 11.1980899432924 0 0 0
804 3 1 0.06 99.2337973826326 3.73508180985941 9.54719030151046 0 0 0
805 3 1 0.06 99.955654008152 5.7249608050292 11.1710056573474 0 0 0
806 3 1 0.06 100.190148232513 5.7765791847764 9.54095004763592 0 0 0
807 3 3 0.08 100.149185683762 5.12789770146044 10.3037961848009 0 0 0
808 3 4 -0.5 101.478827302147 4.45576853093597 10.4434699535051 0 0 0
809 3 5 0.3 101.508689591369 3.119564797869 10.1330158206581 0 0 0
810 3 6 0.5 102.798812184602 5.06818284438776 10.2779673370755 0 0 0
811 3 7 -0.5 102.747162022799 6.141655854251 10.0786860606776 0 0 0
812 3 1 0.06 104.127544104263 3.343110493523 9.70807721723303 0 0 0
813 3 2 -0.12 104.102861407195 4.22491226050223 10.3546150800955 0 0 0
814 3 1 0.06 104.284716448361 3.73876400915 11.2643932641856 0 0 0
815 3 1 0.06 105.27407628405 5.42901754534003 9.20319328491148 0 0 0
816 3 2 -0.12 105.360272834114 5.01313961035804 10.1461020945112 0 0 0
817 3 1 0.06 105.422553361979 5.8016162491362 10.9286793074168 0 0 0
818 3 1 0.06 106.721984086322 3.61742345999447 9.44744051400543 0 0 0
819 3 2 -0.12 106.707469345922 4.39688405957359 10.2468874730634 0 0 0
820 3 1 0.06 106.764576800014 3.895840838103 11.1952520252783 0 0 0
821 3 2 -0.12 107.965774585037 5.18600396854775 10.1065131246 0 0 0
822 3 1 0.06 107.869336257278 5.5891465379049 9.13508445085737 0 0 0
823 3 1 0.06 107.697866033491 5.9922335150863 10.7211148499803 0 0 0
824 3 7 -0.5 109.194291215177 3.42300466605602 10.8486396847502 0 0 0
825 3 6 0.5 109.212834987434 4.48906591941442 10.4534882975097 0 0 0
826 3 5 0.3 110.415895902133 6.5241085104771 10.1441388189782 0 0 0
827 3 4 -0.5 110.543443691316 5.13507213976216 10.3386748365965 0 0 0
828 3 3 0.08 111.912001980107 4.52379400798615 10.5142458231055 0 0 0
829 3 1 0.06 111.900711025439 4.003538869045 11.3983270847277 0 0 0
830 3 1 0.06 112.01749713521 3.8887509791849 9.71845245421088 0 0 0
831 3 1 0.06 112.855659783 5.630933426176 9.34395953242567 0 0 0
832 3 1 0.06 112.710448401809 6.2044006226103 11.0239387041398 0 0 0
833 3 2 -0.12 112.851609671642 5.31794781464119 10.3723645172665 0 0 0
834 3 2 -0.12 114.150981605498 4.65869682690842 10.7161873128815 0 0 0
835 3 1 0.06 114.182413283184 4.5236855771066 11.7698578784179 0 0 0
836 3 1 0.06 114.079688743597 3.64656706259501 10.3507483642252 0 0 0
837 3 1 0.06 115.591025050465 6.0891746124241 11.1428758284429 0 0 0
838 3 1 0.06 115.343391954531 5.8453031860762 9.48422762460688 0 0 0
839 3 2 -0.12 115.434743288133 5.23975704519116 10.3791295142184 0 0 0
840 3 2 -0.12 116.65805002363 4.45205065159823 10.3837529105852 0 0 0
841 3 1 0.06 116.819495186179 4.01533892237001 11.4196057274363 0 0 0
842 3 1 0.06 116.589317225967 3.48279436295101 9.80119231555031 0 0 0
843 3 1 0.06 117.734819899749 5.9606403640615 10.4902477676316 0 0 0
844 3 1 0.06 117.583147711954 5.20117051037496 9.02453202193204 0 0 0
845 3 3 0.08 117.649720874258 5.06200285209301 9.99447577063381 0 0 0
846 3 4 -0.5 119.008804781732 4.34326409846438 10.255089207837 0 0 0
847 3 5 0.3 119.106664242871 2.981183352475 10.1887457548348 0 0 0
848 3 6 0.5 120.340902849811 5.07489327221624 10.3460629118048 0 0 0
849 3 7 -0.5 120.23328182335 6.1819809369828 10.1856543836232 0 0 0
850 3 1 0.06 121.777499037842 3.40693680608399 9.94238871673732 0 0 0
851 3 2 -0.12 121.668613321043 4.32772903322102 10.5537240064369 0 0 0
852 3 1 0.06 121.854314394648 3.97241725875099 11.524793653519 0 0 0
853 3 1 0.06 122.75044919457 5.6994538942698 9.49615086038793 0 0 0
854 3 2 -0.12 122.835941367119 5.13547009709788 10.4008596064309 0 0 0
855 3 1 0.06 122.630884102477 5.8612908962652 11.2108962891645 0 0 0
856 3 1 0.06 124.154467504316 3.83155675167262 9.60646207605503 0 0 0
857 3 2 -0.12 124.14025924815 4.57665362234149 10.4518671324888 0 0 0
858 3 1 0.06 124.297853784197 3.983340927336 11.3622237631816 0 0 0
859 3 2 -0.12 125.342857577079 5.29677149993171 10.1589716044791 0 0 0
860 3 1 0.06 125.159911164525 5.689418892022 9.16434307983592 0 0 0
861 3 1 0.06 125.247551770167 6.1926170660482 10.7216280976472 0 0 0
862 3 7 -0.5 126.640447701865 3.29452076004699 10.3485668557253 0 0 0
863 3 6 0.5 126.608857301278 4.41384596608056 10.2547488227836 0 0 0
864 3 5 0.3 127.874711359532 6.4397067373267 10.1243972170524 0 0 0
865 3 4 -0.5 128.013490533752 5.10641987730283 10.2499003373316 0 0 0
866 3 3 0.08 129.290462914824 4.35031732323836 10.54043146732 0 0 0
867 3 1 0.06 129.303175954368 4.06475373581 11.5290364989831 0 0 0
868 3 1 0.06 129.237763128111 3.534105949267 9.93018495195962 0 0 0
869 3 1 0.06 130.331119661793 5.27015121022754 9.19806113342964 0 0 0
870 3 1 0.06 130.256401250741 6.021037621455 10.7488767679263 0 0 0
871 3 2 -0.12 130.292644283646 5.05122122789133 10.2323251532414 0 0 0
872 3 2 -0.12 131.564634735831 4.47550935535379 10.5255514919075 0 0 0
873 3 1 0.06 131.56082404578 3.923934870837 11.5198918147177 0 0 0
874 3 1 0.06 131.700387669701 3.60776889497885 9.93937477229274 0 0 0
875 3 1 0.06 132.787005007756 6.1508911756756 10.8931749094303 0 0 0
876 3 1 0.06 132.873363187186 5.5905895466136 9.23533288024816 0 0 0
877 3 2 -0.12 132.838768333491 5.24667139640636 10.3264859865656 0 0 0
878 3 2 -0.12 134.072053610849 4.5623491753922 10.5388394087217 0 0 0
879 3 1 0.06 134.107063467261 4.061984625093 11.5006478031326 0 0 0
880 3 1 0.06 134.05859643202 3.60328538362476 9.92306280412147 0 0 0
881 3 1 0.06 135.126510175692 5.8930391787166 10.9723125802222 0 0 0
882 3 1 0.06 135.013195966638 5.5731765431824 9.39552830633043 0 0 0
883 3 3 0.08 135.069363551912 5.15672067850596 10.2850906434036 0 0 0
884 3 4 -0.5 136.437206490216 4.44550016825485 10.3471615259638 0 0 0
885 3 5 0.3 136.432362955044 3.07544804334 10.2518654433654 0 0 0
886 3 6 0.5 137.848606403212 5.09555790033665 10.1366065746542 0 0 0
887 3 7 -0.5 137.883094193873 6.1509159669392 9.84670955556066 0 0 0
888 3 1 0.06 139.268131024477 3.41268155027899 9.7097362858678 0 0 0
889 3 2 -0.12 139.12330181629 4.309122478474 10.3050686382678 0 0 0
890 3 1 0.06 139.130198994247 3.866918632167 11.2748881388975 0 0 0
891 3 1 0.06 140.257402023446 5.808859403805 9.32956231598539 0 0 0
892 3 2 -0.12 140.291962353299 5.13883669889811 10.1938247349086 0 0 0
893 3 1 0.06 140.117470015 5.9403299732055 10.9248576449184 0 0 0
894 3 1 0.06 141.847689765053 3.91355252954059 9.51391706814833 0 0 0
895 3 2 -0.12 141.697960228119 4.65276296877703 10.2896994153257 0 0 0
896 3 1 0.06 141.768669392724 4.2183291164759 11.2974697779198 0 0 0
897 3 2 -0.12 142.836019606975 5.4843428540929 10.1326315557337 0 0 0
898 3 1 0.06 142.626512474311 6.0431144682847 9.22369108010085 0 0 0
899 3 1 0.06 142.634739303621 6.2277018536 10.9233838441002 0 0 0
900 3 7 -0.5 144.28074180573 3.59756641784099 10.1848285788697 0 0 0
901 3 6 0.5 144.194377023363 4.67319969307728 10.1650561615191 0 0 0
902 3 5 0.3 145.464291213873 6.7420856623777 10.0446438832231 0 0 0
903 3 4 -0.5 145.546536015014 5.37840734807851 10.1211655172918 0 0 0
904 3 3 0.08 146.846076744024 4.71742882881134 10.4668843158425 0 0 0
905 3 1 0.06 146.744130839796 4.45610895780733 11.4336923513135 0 0 0
906 3 1 0.06 146.936650577635 3.94851773973719 9.87739198547286 0 0 0
907 3 1 0.06 147.961148958547 6.0744975158001 9.50713838295205 0 0 0
908 3 1 0.06 148.023378020881 6.1465144469121 11.2084646498902 0 0 0
909 3 2 -0.12 147.93726813369 5.3985234321037 10.3614118710374 0 0 0
910 3 2 -0.12 149.165115251704 4.46889415479487 10.407992512624 0 0 0
911 3 1 0.06 149.350361902558 3.997798299142 11.2980172379317 0 0 0
912 3 1 0.06 149.133768162163 3.60147537883601 9.71998912822558 0 0 0
913 4 1 0.06 14.12974292854 7.1900016909964 14.6199806018884 0 0 0
914 4 1 0.06 14.1390923928924 7.3126631789386 12.9646448825051 0 0 0
915 4 2 -0.12 14.1965376853227 6.547746161501 13.7649780041724 0 0 0
916 4 2 -0.12 15.4729104503649 5.9126839034604 13.6989622704426 0 0 0
917 4 1 0.06 15.5929121301865 5.20214239116299 14.4886477415426 0 0 0
918 4 1 0.06 15.4414520274015 5.17833618772121 12.893738089277 0 0 0
919 4 1 0.06 16.3029524207298 7.3834367549422 14.3199779566173 0 0 0
920 4 1 0.06 16.4936133398409 7.2293947124994 12.744643929772 0 0 0
921 4 3 0.08 16.4175870879586 6.6644811397432 13.644526489404 0 0 0
922 4 4 -0.5 17.7410280021805 5.9053469099337 13.8838116313172 0 0 0
923 4 5 0.3 17.7333352060569 4.59147704954501 14.1956804734913 0 0 0
924 4 6 0.5 19.0491446905122 6.5966992527409 13.7704684335574 0 0 0
925 4 7 -0.5 19.016019604985 7.6617983910765 13.6652065299291 0 0 0
926 4 1 0.06 20.6576254834054 5.1544892988163 12.9255689717711 0 0 0
927 4 2 -0.12 20.4022451564606 5.8148008392336 13.8021959776125 0 0 0
928 4 1 0.06 20.5342476873068 5.16348256464599 14.6406772967629 0 0 0
929 4 1 0.06 21.6034451522838 7.3030201609312 12.8273700133229 0 0 0
930 4 2 -0.12 21.5913110550375 6.7100210050402 13.781002737117 0 0 0
931 4 1 0.06 21.561873645552 7.5088993764348 14.5456017760288 0 0 0
932 4 1 0.06 22.9829497843141 5.3800266147901 12.9924738579811 0 0 0
933 4 2 -0.12 22.9261966346619 6.0990986969577 13.8674819730893 0 0 0
934 4 1 0.06 23.0317598850028 5.432398346388 14.7713648410809 0 0 0
935 4 2 -0.12 24.0896913394437 6.8898309340083 13.7676238802108 0 0 0
936 4 1 0.06 24.0365661790372 7.3972008869901 12.7970419546066 0 0 0
937 4 1 0.06 23.9298702906321 7.6920662427622 14.5304019891088 0 0 0
938 4 7 -0.5 25.3174858730848 4.892429541387 14.0617259725829 0 0 0
939 4 6 0.5 25.3670204013159 5.9999052296494 13.9391302485818 0 0 0
940 4 5 0.3 26.5719563881453 8.0514540042389 13.9485729376731 0 0 0
941 4 4 -0.5 26.7156312284803 6.6603785398406 13.9021389336702 0 0 0
942 4 3 0.08 28.0861689673002 5.895744465222 13.9748345283473 0 0 0
943 4 1 0.06 28.1604188747673 5.44738050345401 14.9013450224573 0 0 0
944 4 1 0.06 28.1165669896784 5.21106117047506 13.2293706979283 0 0 0
945 4 1 0.06 29.0635651009284 7.0206764183473 12.7904924808872 0 0 0
946 4 1 0.06 29.0710634860246 7.5144072681622 14.4821644680284 0 0 0
947 4 2 -0.12 29.0618631416652 6.6144134053419 13.786917503623 0 0 0
948 4 2 -0.12 30.3898286669926 5.9981039550993 14.0692654120862 0 0 0
949 4 1 0.06 30.5737271155655 5.8555569359497 15.103907192278 0 0 0
950 4 1 0.06 30.5496534072009 5.03106733107401 13.6224476423224 0 0 0
951 4 1 0.06 31.4401763523699 7.5581725536086 14.3200691778005 0 0 0
952 4 1 0.06 31.5253518777037 6.9153936255104 12.6523108960936 0 0 0
953 4 2 -0.12 31.558560353548 6.6874871652379 13.7033737259086 0 0 0
954 4 2 -0.12 32.9398728750194 6.0954226428783 14.0372661697502 0 0 0
955 4 1 0.06 32.853216984717 5.7903472545714 15.1305509540302 0 0 0
956 4 1 0.06 32.9691712391034 5.14820883408905 13.4556832866057 0 0 0
957 4 1 0.06 33.9376657016977 7.6353514587624 14.2419773644374 0 0 0
958 4 1 0.06 34.1376756266558 6.9362489469274 12.8207158298432 0 0 0
959 4 3 0.08 34.000830197801 6.7796467208205 13.8087758196795 0 0 0
960 4 4 -0.5 35.3298135646717 6.1291818942955 14.1163843245716 0 0 0
961 4 5 0.3 35.424251701844 4.75789673184801 14.1775109566118 0 0 0
962 4 6 0.5 36.7200867577897 6.70835624489 14.0574217259749 0 0 0
963 4 7 -0.5 36.7293739714539 7.7971658841596 14.075978120064 0 0 0
964 4 1 0.06 37.9357723326941 5.13285841978122 13.4410595892872 0 0 0
965 4 2 -0.12 37.9876994878971 5.9024169617568 14.1306074792916 0 0 0
966 4 1 0.06 38.2693054798797 5.25703309003401 15.0778914733191 0 0 0
967 4 1 0.06 39.0732605584244 7.1034097633202 12.8861180755627 0 0 0
968 4 2 -0.12 39.2243490001145 6.5607651920262 13.7771521911159 0 0 0
969 4 1 0.06 39.3749217214611 7.4117429842701 14.4828433522257 0 0 0
970 4 1 0.06 40.4550253728234 5.11828893603454 13.0001691559949 0 0 0
971 4 2 -0.12 40.469469175447 5.8645339295243 13.8030241917172 0 0 0
972 4 1 0.06 40.5701119831161 5.37759178914899 14.7274016064409 0 0 0
973 4 2 -0.12 41.7193891732854 6.6290490252842 13.5574113272248 0 0 0
974 4 1 0.06 41.5328494906023 7.2650026572554 12.6898078997744 0 0 0
975 4 1 0.06 41.744111719008 7.4091794315953 14.3059338120017 0 0 0
976 4 7 -0.5 43.1521442295251 4.706844712725 13.7398885597169 0 0 0
977 4 6 0.5 42.9934112801118 5.7680520030564 13.6352875696827 0 0 0
978 4 5 0.3 44.241014918141 7.7407186602156 13.9754435735051 0 0 0
979 4 4 -0.5 44.2988370216839 6.4904947657922 13.6265871434304 0 0 0
980 4 3 0.08 45.6515593505501 5.7954161886276 13.8545290037851 0 0 0
981 4 1 0.06 45.6206736549238 5.43143085845401 14.8319372335316 0 0 0
982 4 1 0.06 45.7722092431603 5.07454682886403 13.1806089195728 0 0 0
983 4 1 0.06 46.6278586731046 7.0466440537099 12.8240891865584 0 0 0
984 4 1 0.06 46.6834038483312 7.3359319194419 14.4187585366736 0 0 0
985 4 2 -0.12 46.6520876586633 6.4988534984025 13.7743080215645 0 0 0
986 4 2 -0.12 47.9262512483008 5.7854484424161 13.8247007522514 0 0 0
987 4 1 0.06 47.9929002085588 5.24480566520401 14.810936138024 0 0 0
988 4 1 0.06 47.8933532570453 5.01444167177112 13.0929569161797 0 0 0
989 4 1 0.06 49.1410724037043 7.3392975620498 14.5483448676227 0 0 0
990 4 1 0.06 49.200503818264 7.0684290639795 12.8707003534245 0 0 0
991 4 2 -0.12 49.1790157444458 6.5194659107848 13.8092113687666 0 0 0
992 4 2 -0.12 50.4102034178993 5.7542430189365 13.7661164187451 0 0 0
993 4 1 0.06 50.4753067695809 5.197465241087 14.712939097336 0 0 0
994 4 1 0.06 50.2494341970717 5.03718733234878 12.9885084157887 0 0 0
995 4 1 0.06 51.5084489165129 7.1444107462436 14.159115895092 0 0 0
996 4 1 0.06 51.4197996145134 6.6101161517319 12.6003992268765 0 0 0
997 4 3 0.08 51.4327486538936 6.3669983410165 13.5795026843338 0 0 0
998 4 4 -0.5 52.7908262251364 5.5957507960927 13.799443599963 0 0 0
999 4 5 0.3 52.9160972014427 4.25206878180299 13.6576410671337 0 0 0
1000 4 6 0.5 54.1083882443536 6.3595546125135 13.7722895025898 0 0 0
1001 4 7 -0.5 54.0892974112007 7.448416349714 13.6223448311747 0 0 0
1002 4 1 0.06 55.7388011766877 4.79884912436799 13.3293438687906 0 0 0
1003 4 2 -0.12 55.393795266068 5.6070334346209 14.0526141819238 0 0 0
1004 4 1 0.06 55.4347076583982 5.140883293901 14.945265817257 0 0 0
1005 4 1 0.06 56.5686842085887 6.9957202195604 13.1835818299874 0 0 0
1006 4 2 -0.12 56.6251857544795 6.3977862219805 14.0892860661345 0 0 0
1007 4 1 0.06 56.6005815140588 7.0558329135741 14.9402953179103 0 0 0
1008 4 1 0.06 58.0078470505208 4.98871312861101 13.4651494031122 0 0 0
1009 4 2 -0.12 57.9642542977782 5.7828001708262 14.1250593656661 0 0 0
1010 4 1 0.06 58.0754628317514 5.30744119622099 15.1051841705367 0 0 0
1011 4 2 -0.12 59.2103225282887 6.5829469990765 13.9307721480727 0 0 0
1012 4 1 0.06 58.9807386399695 7.1555361968549 12.9852124868519 0 0 0
1013 4 1 0.06 59.3142671216377 7.3607640825831 14.7179832332532 0 0 0
1014 4 7 -0.5 60.5206889128067 4.70232352933101 13.9190912728296 0 0 0
1015 4 6 0.5 60.5318661798681 5.7916346225195 13.8496117860806 0 0 0
1016 4 5 0.3 61.6942605724108 7.9685280340554 13.9986066898344 0 0 0
1017 4 4 -0.5 61.8012586646178 6.6051457846125 13.8509949430864 0 0 0
1018 4 3 0.08 63.2173019794194 5.9956741910123 14.2092507221676 0 0 0
1019 4 1 0.06 63.2418293737666 5.8199878647502 15.2274926301335 0 0 0
1020 4 1 0.06 63.2599965879907 5.10219452428601 13.7395046248392 0 0 0
1021 4 1 0.06 64.1597673726292 6.9378357489821 12.8067451658234 0 0 0
1022 4 1 0.06 64.2487652224451 7.5720634532739 14.4903426659545 0 0 0
1023 4 2 -0.12 64.1832688471504 6.6825544301739 13.8788992784597 0 0 0
1024 4 2 -0.12 65.4852985971143 6.0199131323551 14.0795810812991 0 0 0
1025 4 1 0.06 65.4899025146277 5.69058062254001 15.1345694195165 0 0 0
1026 4 1 0.06 65.3656312116603 5.12777327941505 13.4414027770935 0 0 0
1027 4 1 0.06 66.6620496268466 7.5142307108782 14.4820907859566 0 0 0
1028 4 1 0.06 66.7861264241919 7.2172975637244 12.7278547915912 0 0 0
1029 4 2 -0.12 66.7786053933974 6.7063836352136 13.7779391024833 0 0 0
1030 4 2 -0.12 68.0013251131237 5.9274636745439 13.9465088137316 0 0 0
1031 4 1 0.06 68.138587798016 5.7177070298188 15.0601733762358 0 0 0
1032 4 1 0.06 67.8545815558387 4.96626732823501 13.4938865942364 0 0 0
1033 4 1 0.06 68.9765789263816 7.5517379997257 13.8450287800202 0 0 0
1034 4 1 0.06 68.9903971446584 6.5951525812347 12.56380767715 0 0 0
1035 4 3 0.08 69.0588518553204 6.5867985097802 13.5457663721635 0 0 0
1036 4 4 -0.5 70.3352423029625 5.8680390839676 13.9402365958715 0 0 0
1037 4 5 0.3 70.4087174863367 4.48478155931599 14.0462518309479 0 0 0
1038 4 6 0.5 71.7110859407012 6.4628319943743 13.8271346728046 0 0 0
1039 4 7 -0.5 71.7948609129289 7.5226853727876 13.5244731219852 0 0 0
1040 4 1 0.06 73.0297693757617 4.752726460373 13.3595853602878 0 0 0
1041 4 2 -0.12 72.9721474339412 5.5658718004037 14.0918330105764 0 0 0
1042 4 1 0.06 73.0676921397557 4.993299980112 15.0374680734879 0 0 0
1043 4 1 0.06 74.1467492701679 6.9354282854312 13.0128360612033 0 0 0
1044 4 2 -0.12 74.1496996452433 6.4292735625312 14.0132871488956 0 0 0
1045 4 1 0.06 74.0153585427968 7.2136668944602 14.793075647241 0 0 0
1046 4 1 0.06 75.6194439086043 5.01590422450037 13.3846504388196 0 0 0
1047 4 2 -0.12 75.5022228985603 5.8522725504124 14.1026951457289 0 0 0
1048 4 1 0.06 75.6311732922797 5.35572405615 15.0816320253494 0 0 0
1049 4 2 -0.12 76.6658013112307 6.7306394407652 13.8796054790236 0 0 0
1050 4 1 0.06 76.4825027419603 7.1864302425993 12.8939438322751 0 0 0
1051 4 1 0.06 76.5576374726376 7.6071408755644 14.5569661645028 0 0 0
1052 4 7 -0.5 78.0102563911187 4.90314786862101 14.0882356582236 0 0 0
1053 4 6 0.5 77.9905959867048 5.9772671534574 14.0437686585184 0 0 0
1054 4 5 0.3 79.2767886226644 8.0887652341372 14.2179424595385 0 0 0
1055 4 4 -0.5 79.3258225819355 6.7225479490852 14.1627428941406 0 0 0
1056 4 3 0.08 80.6486101335969 5.8843663205122 14.3319316021071 0 0 0
1057 4 1 0.06 80.7992728103407 5.74253091602901 15.3447456909584 0 0 0
1058 4 1 0.06 80.5788420613457 5.00287740769099 13.8520514238325 0 0 0
1059 4 1 0.06 81.7017014978324 6.7831162684826 12.9956883644578 0 0 0
1060 4 1 0.06 81.85353292323 7.3944257251935 14.6511977660431 0 0 0
1061 4 2 -0.12 81.7341251656814 6.4903569095638 14.0781626468083 0 0 0
1062 4 2 -0.12 82.9527916740381 5.6947599874564 14.1226341351937 0 0 0
1063 4 1 0.06 83.0014496692427 5.07735172702601 15.0397148756414 0 0 0
1064 4 1 0.06 82.8872310863937 4.82391368368499 13.4406637610693 0 0 0
1065 4 1 0.06 84.2626231175742 7.1893480986059 14.4797895792952 0 0 0
1066 4 1 0.06 84.1926098807632 6.7191078919827 12.7273976699155 0 0 0
1067 4 2 -0.12 84.2076007855974 6.3553993472667 13.7500028260478 0 0 0
1068 4 2 -0.12 85.4796971514304 5.7053818270756 13.8161859784683 0 0 0
1069 4 1 0.06 85.6550558787477 5.344117961861 14.8352328258971 0 0 0
1070 4 1 0.06 85.3480733017747 4.79465220507001 13.2058406930647 0 0 0
1071 4 1 0.06 86.4562434870566 7.16376224916 14.1950380807684 0 0 0
1072 4 1 0.06 86.3898985672403 6.7046003538109 12.5452356667131 0 0 0
1073 4 3 0.08 86.4760060884347 6.3911979927217 13.4817409326697 0 0 0
1074 4 4 -0.5 87.8587764581187 5.7041368663864 13.7430420494985 0 0 0
1075 4 5 0.3 88.0178277934298 4.391203808874 13.6392511657685 0 0 0
1076 4 6 0.5 89.2084799295785 6.4048938810509 13.7953785969532 0 0 0
1077 4 7 -0.5 89.2869848559991 7.4920202395319 13.6566070443646 0 0 0
1078 4 1 0.06 90.6285333617268 4.89832019653099 13.3266389010969 0 0 0
1079 4 2 -0.12 90.5162099034333 5.6087737266293 14.0843593775798 0 0 0
1080 4 1 0.06 90.6881998883108 5.10547814539501 15.0574994753268 0 0 0
1081 4 1 0.06 91.6858250909726 6.8795622895861 12.8826830007474 0 0 0
1082 4 2 -0.12 91.7165896090238 6.4341272796533 13.8698789695053 0 0 0
1083 4 1 0.06 91.5826496903804 7.2061023223276 14.6329259409889 0 0 0
1084 4 1 0.06 93.0899965092916 5.07182323919899 13.1804606084579 0 0 0
1085 4 2 -0.12 93.0834102933622 5.7733807097097 13.9839295550882 0 0 0
1086 4 1 0.06 93.1215081673138 5.11576559156401 14.8446996430386 0 0 0
1087 4 2 -0.12 94.2075445528919 6.6650994496973 13.9262493262064 0 0 0
1088 4 1 0.06 94.0516455215124 7.1736578835037 12.9663352815984 0 0 0
1089 4 1 0.06 94.0937640357584 7.4156033782765 14.6858077999794 0 0 0
1090 4 7 -0.5 95.6688786589028 4.75717621579 14.1737145627265 0 0 0
1091 4 6 0.5 95.5253589587357 5.8744573367745 14.0374901975001 0 0 0
1092 4 5 0.3 96.9639273674756 7.8378929573848 13.8295481589453 0 0 0
1093 4 4 -0.5 96.9092336543284 6.5009686341436 13.9460093313162 0 0 0
1094 4 3 0.08 98.2325385370634 5.7077835536942 14.0656788326136 0 0 0
1095 4 1 0.06 98.2642438901627 5.369562551032 15.0181881171501 0 0 0
1096 4 1 0.06 98.1731345436088 4.900450888931 13.4987481543471 0 0 0
1097 4 1 0.06 99.1988926123313 7.0452251181363 13.0860470509416 0 0 0
1098 4 1 0.06 99.2109017218518 7.2522867258252 14.7401512579165 0 0 0
1099 4 2 -0.12 99.226677449715 6.4131923181634 13.9316866549239 0 0 0
1100 4 2 -0.12 100.503952520984 5.855737359975 14.0667108297228 0 0 0
1101 4 1 0.06 100.521825987159 5.382859042012 15.0476302464194 0 0 0
1102 4 1 0.06 100.507702376468 4.96558471371802 13.4244081588868 0 0 0
1103 4 1 0.06 101.63822779796 7.479850884788 14.336565478776 0 0 0
1104 4 1 0.06 101.656447093456 6.8104306688165 12.7432920161289 0 0 0
1105 4 2 -0.12 101.717726593694 6.5356241666909 13.8088697681488 0 0 0
1106 4 2 -0.12 103.030193756551 5.9589940662752 14.0986520993222 0 0 0
1107 4 1 0.06 103.116783791056 5.67589092018801 15.0993920655157 0 0 0
1108 4 1 0.06 103.032903901163 5.01180137385401 13.4990257948738 0 0 0
1109 4 1 0.06 104.020272985108 7.4109226759125 14.3767892682886 0 0 0
1110 4 1 0.06 103.92037472367 6.8174753527026 12.8664844132887 0 0 0
1111 4 3 0.08 104.001325773893 6.6071002447458 13.7990571900944 0 0 0
1112 4 4 -0.5 105.363799049519 5.8782067131869 13.993685789114 0 0 0
1113 4 5 0.3 105.434646368579 4.55264334435699 13.7585852948163 0 0 0
1114 4 6 0.5 106.679440884385 6.5507660330767 13.87555635123 0 0 0
1115 4 7 -0.5 106.689422629334 7.6457029131229 13.7308071654538 0 0 0
1116 4 1 0.06 108.108146038608 5.00353553857949 13.1606079813211 0 0 0
1117 4 2 -0.12 107.963839261473 5.7299733574903 14.0265040502399 0 0 0
1118 4 1 0.06 108.02064677354 5.272935831387 15.0072574777693 0 0 0
1119 4 1 0.06 109.164889053731 7.1609982185232 13.0664497110578 0 0 0
1120 4 2 -0.12 109.128178267658 6.5276990733718 13.8851294151277 0 0 0
1121 4 1 0.06 109.241891407524 7.3358422494464 14.6476966448276 0 0 0
1122 4 1 0.06 110.47839067316 5.22189309774512 13.0751337442251 0 0 0
1123 4 2 -0.12 110.457144896555 5.8270396571785 13.9179703084077 0 0 0
1124 4 1 0.06 110.49468292444 5.23147023982699 14.7907724384226 0 0 0
1125 4 2 -0.12 111.647487107176 6.5972080681637 13.9273309584886 0 0 0
1126 4 1 0.06 111.609595577451 7.2936554586279 13.0729835821889 0 0 0
1127 4 1 0.06 111.577058541921 7.2743616931864 14.8092957078881 0 0 0
1128 4 7 -0.5 112.885906340191 4.61419605667101 14.2316888498743 0 0 0
1129 4 6 0.5 112.897717128629 5.7638517817012 14.0884947225196 0 0 0
1130 4 5 0.3 113.953652965245 7.9264709973774 14.1867259541867 0 0 0
1131 4 4 -0.5 114.193959675717 6.5588285178935 14.1274444251913 0 0 0
1132 4 3 0.08 115.594952488179 5.9699140607319 14.3019752557467 0 0 0
1133 4 1 0.06 115.640276610274 5.41086084421499 15.1865668457672 0 0 0
1134 4 1 0.06 115.616657267392 5.28725702354967 13.598317531507 0 0 0
1135 4 1 0.06 116.507580990071 7.3516952955226 13.1801036872065 0 0 0
1136 4 1 0.06 116.491794045183 7.5855930787012 14.9277889632727 0 0 0
1137 4 2 -0.12 116.54639232053 6.7785489055605 14.2002501371732 0 0 0
1138 4 2 -0.12 117.834055736738 6.0345454192759 14.1559568937003 0 0 0
1139 4 1 0.06 117.94415569533 5.54245276761802 15.0837026026161 0 0 0
1140 4 1 0.06 117.685846593122 5.30571005715196 13.367491713875 0 0 0
1141 4 1 0.06 119.08818581014 7.6848823689463 14.1972789238306 0 0 0
1142 4 1 0.06 119.0844532323 6.8629403042391 12.8653479019473 0 0 0
1143 4 2 -0.12 119.123833704273 6.6555643713513 13.9069004370196 0 0 0
1144 4 2 -0.12 120.448710939848 5.9273520291786 14.106543759894 0 0 0
1145 4 1 0.06 120.534182707803 5.7046661355045 15.1443862521813 0 0 0
1146 4 1 0.06 120.340282024672 4.94417544555901 13.765160942633 0 0 0
1147 4 1 0.06 121.459895440742 7.4835611711081 14.1750557067874 0 0 0
1148 4 1 0.06 121.45407166988 6.7279478185058 12.7943373245248 0 0 0
1149 4 3 0.08 121.476343017717 6.5324393801899 13.7443724413735 0 0 0
1150 4 4 -0.5 122.825255242251 5.9267590722268 14.1244612359162 0 0 0
1151 4 5 0.3 122.77793361233 4.45284337740699 14.185115727642 0 0 0
1152 4 6 0.5 124.205523970023 6.5643443832697 13.8506623941419 0 0 0
1153 4 7 -0.5 124.130768529903 7.6563223344271 13.5254292660309 0 0 0
1154 4 1 0.06 125.595517886138 5.06873008798178 13.05903716735 0 0 0
1155 4 2 -0.12 125.468009278473 5.7298861716963 13.9236593861433 0 0 0
1156 4 1 0.06 125.529746155603 5.027655870318 14.7620170818567 0 0 0
1157 4 1 0.06 126.735670435053 7.1381395048338 12.9820844996683 0 0 0
1158 4 2 -0.12 126.653608368764 6.6250708901341 13.9047885052459 0 0 0
1159 4 1 0.06 126.482644355203 7.4130826191295 14.6979683788001 0 0 0
1160 4 1 0.06 128.094213416057 5.23849114867421 13.332061681781 0 0 0
1161 4 2 -0.12 127.970936980593 6.0920640066342 14.0354184046316 0 0 0
1162 4 1 0.06 127.942965485481 5.61141721064399 14.9916212214667 0 0 0
1163 4 2 -0.12 129.250443261595 6.8563693507098 14.0007769088549 0 0 0
1164 4 1 0.06 129.141638636108 7.4260152569889 13.0911884087521 0 0 0
1165 4 1 0.06 129.078752195444 7.6263808561291 14.7376180932684 0 0 0
1166 4 7 -0.5 130.485467773778 4.946544182032 14.2120024085355 0 0 0
1167 4 6 0.5 130.546106505627 6.0248933315687 14.1025159429777 0 0 0
1168 4 5 0.3 131.975676024292 8.0170861388162 14.0724453072542 0 0 0
1169 4 4 -0.5 131.907085181355 6.6686482021221 13.9131054753497 0 0 0
1170 4 3 0.08 133.25444127229 5.9524427687949 13.9064149090983 0 0 0
1171 4 1 0.06 133.403880380134 5.47906374748999 14.8543203649316 0 0 0
1172 4 1 0.06 133.191574567969 5.2426498989475 13.1657643600043 0 0 0
1173 4 1 0.06 134.041432297602 7.1853808637184 12.8195908499302 0 0 0
1174 4 1 0.06 134.208670420132 7.4979344928422 14.509961265984 0 0 0
1175 4 2 -0.12 134.203342370464 6.688650015799 13.7777784725509 0 0 0
1176 4 2 -0.12 135.513225385478 5.9838348870359 13.8689487768168 0 0 0
1177 4 1 0.06 135.463528324985 5.283946713266 14.7419202210595 0 0 0
1178 4 1 0.06 135.558824567234 5.3300603353072 13.0188240961719 0 0 0
1179 4 1 0.06 136.68035181415 7.5199762345992 14.7050438721709 0 0 0
1180 4 1 0.06 136.767898310711 7.2347302505264 12.995771263847 0 0 0
1181 4 2 -0.12 136.757727999486 6.7281175717834 13.9322773473338 0 0 0
1182 4 2 -0.12 138.056401142635 6.1169921329526 14.1805468526271 0 0 0
1183 4 1 0.06 138.096324910788 5.7646144998102 15.1483407624456 0 0 0
1184 4 1 0.06 138.218813973816 5.2747873491797 13.5123614188787 0 0 0
1185 4 1 0.06 139.025914111571 7.4545380919424 14.9032981995231 0 0 0
1186 4 1 0.06 138.910240684403 7.5484595382587 13.1524072387109 0 0 0
1187 4 3 0.08 138.98994637206 6.9521244181664 14.0086199128572 0 0 0
1188 4 4 -0.5 140.309704386372 6.1702715869401 13.80211106236 0 0 0
1189 4 5 0.3 140.317801060266 4.81921243742499 13.6518253618963 0 0 0
1190 4 6 0.5 141.725880754668 6.8050306434295 13.7638060036639 0 0 0
1191 4 7 -0.5 141.709609523103 7.9364854074288 13.6643209118159 0 0 0
1192 4 1 0.06 143.122709651939 5.1851338338024 13.0108304793034 0 0 0
1193 4 2 -0.12 142.993664831971 5.945150249337 13.8312936264973 0 0 0
1194 4 1 0.06 143.11166298783 5.24449388508199 14.6154896100351 0 0 0
1195 4 1 0.06 144.270984782581 7.0957218295433 12.7741342696061 0 0 0
1196 4 2 -0.12 144.262261049109 6.6717125991152 13.7800756646519 0 0 0
1197 4 1 0.06 144.199449033733 7.6030932600568 14.3614981384277 0 0 0
1198 4 1 0.06 145.610280400886 5.27528298031813 13.2621981511087 0 0 0
1199 4 2 -0.12 145.544958567916 6.1101805909265 14.0242235503751 0 0 0
1200 4 1 0.06 145.531926966141 5.60222511801899 14.9943169895908 0 0 0
1201 4 2 -0.12 146.717911594255 6.9259446226384 13.9425661471005 0 0 0
1202 4 1 0.06 146.600441929525 7.5290513357739 12.9953449371626 0 0 0
1203 4 1 0.06 146.462608335598 7.7339980771597 14.5972649258265 0 0 0
1204 4 7 -0.5 148.078817825506 5.11966049361502 14.5865194546244 0 0 0
1205 4 6 0.5 147.999941514652 6.1392494227587 14.1266667752253 0 0 0
1206 4 5 0.3 149.284422442096 8.1222038439173 13.8108406400185 0 0 0
1207 4 4 -0.5 149.328702231746 6.717752088252 13.7329923361119 0 0 0
1208 4 3 0.08 150.62320977819 5.9514157821827 13.7551066151485 0 0 0
1209 4 1 0.06 150.7068536091 5.513990020877 14.6986301292448 0 0 0
1210 4 1 0.06 150.579831487365 5.33300217903862 13.0676302939906 0 0 0
1211 4 1 0.06 151.751994582935 6.8167663528155 12.4358997574515 0 0 0
1212 4 1 0.06 151.719247634611 7.4514788746648 14.0487241967157 0 0 0
1213 4 2 -0.12 151.72094932575 6.5442356768597 13.5257314897166 0 0 0
1214 4 2 -0.12 153.014074960467 5.856967385326 13.7725759157827 0 0 0
1215 4 1 0.06 152.983238194275 5.481533334256 14.8221811837788 0 0 0
1216 4 1 0.06 153.054190660758 4.91494064922099 13.1912588395754 0 0 0
1217 5 1 0.06 17.951954948271 8.6307887853632 18.5766967446947 0 0 0
1218 5 1 0.06 18.0828057779943 8.9040288223683 16.8572237351937 0 0 0
1219 5 2 -0.12 17.943823160466 8.1473552585227 17.6145265328072 0 0 0
1220 5 2 -0.12 19.2537895206758 7.40781439501 17.5158686277189 0 0 0
1221 5 1 0.06 19.3830073924291 6.807038027261 18.3835269937019 0 0 0
1222 5 1 0.06 19.2472736482826 6.7141070281067 16.7444933959752 0 0 0
1223 5 1 0.06 20.3425145569976 8.665089705457 18.2451699041294 0 0 0
1224 5 1 0.06 20.3089827326992 8.6661108417375 16.5166246170529 0 0 0
1225 5 3 0.08 20.2738493718605 8.1052588667013 17.3799923561634 0 0 0
1226 5 4 -0.5 21.6582804895803 7.3455683067143 17.4461153667385 0 0 0
1227 5 5 0.3 21.7150274018325 6.038977835959 17.0358870052146 0 0 0
1228 5 6 0.5 23.0476785934289 8.173976458111 17.517015970147 0 0 0
1229 5 7 -0.5 23.0832895726545 9.2651781359651 17.4152193501617 0 0 0
1230 5 1 0.06 24.6051491568606 6.50937686266602 17.1968769841776 0 0 0
1231 5 2 -0.12 24.3777559857531 7.3803286283636 17.8158738251292 0 0 0
1232 5 1 0.06 24.5619517669989 7.02781523842501 18.7846408739684 0 0 0
1233 5 1 0.06 25.6610917014019 8.4252616554325 16.4267978109707 0 0 0
1234 5 2 -0.12 25.6240031139646 8.1148594113947 17.5075061847054 0 0 0
1235 5 1 0.06 25.5615171546571 8.9864291594501 18.097234150782 0 0 0
1236 5 1 0.06 26.9069234906069 6.6944705780942 16.9634103138821 0 0 0
1237 5 2 -0.12 26.8739899911212 7.5241199555888 17.6500263406431 0 0 0
1238 5 1 0.06 26.79100332255 6.99377114723799 18.6278848067919 0 0 0
1239 5 2 -0.12 28.1794386509679 8.2113893437825 17.4395469852497 0 0 0
1240 5 1 0.06 28.1810458826702 8.7062083308626 16.4643442283883 0 0 0
1241 5 1 0.06 28.235050252539 9.0032072127261 18.1504751950452 0 0 0
1242 5 7 -0.5 29.4531277094511 6.262180770957 17.410053145359 0 0 0
1243 5 6 0.5 29.4204499795845 7.3538827405218 17.6415375804447 0 0 0
1244 5 5 0.3 30.7007568407017 9.3213607851995 17.8353748024147 0 0 0
1245 5 4 -0.5 30.7145628648385 7.9813290678768 17.9356061213166 0 0 0
1246 5 3 0.08 32.0546774606547 7.2605874768763 17.9109963647252 0 0 0
1247 5 1 0.06 32.174318974573 6.89176834400999 18.8731722242163 0 0 0
1248 5 1 0.06 32.0338582416613 6.470794892973 17.3076404068502 0 0 0
1249 5 1 0.06 32.9437388352303 8.4035302420501 16.6811027883407 0 0 0
1250 5 1 0.06 32.9965814792628 8.9034964912156 18.2887157895508 0 0 0
1251 5 2 -0.12 33.0584446094312 8.00148686568 17.6788747153769 0 0 0
1252 5 2 -0.12 34.3984930438645 7.5460138935837 17.9284966878803 0 0 0
1253 5 1 0.06 34.5632508102853 7.266980947289 19.001099645238 0 0 0
1254 5 1 0.06 34.4067997111018 6.61136592206199 17.4224504939767 0 0 0
1255 5 1 0.06 35.7325002436737 9.123492142712 18.0403225507239 0 0 0
1256 5 1 0.06 35.2936922723733 8.4689656259472 16.4284190092583 0 0 0
1257 5 2 -0.12 35.6314064076104 8.1764447854419 17.4663598643481 0 0 0
1258 5 2 -0.12 36.8620048180075 7.4098251284915 17.4636365922063 0 0 0
1259 5 1 0.06 36.9058752602179 7.024115915164 18.4668852084463 0 0 0
1260 5 1 0.06 36.7853940220861 6.5369383668413 16.7698454708894 0 0 0
1261 5 1 0.06 37.9294828231421 8.7836994269696 17.9558251338509 0 0 0
1262 5 1 0.06 37.848279106973 8.6062435612983 16.3630863633032 0 0 0
1263 5 3 0.08 37.8648519329915 8.124305738195 17.2818439646171 0 0 0
1264 5 4 -0.5 39.2579221424675 7.3735646109765 17.4931076544563 0 0 0
1265 5 5 0.3 39.2946212272991 6.03767738293601 17.5480262571862 0 0 0
1266 5 6 0.5 40.5621498195203 8.0870636803335 17.330604072216 0 0 0
1267 5 7 -0.5 40.5492642102395 9.1465837669174 17.2352646134244 0 0 0
1268 5 1 0.06 41.8936331694761 6.4165442100607 16.6730957144322 0 0 0
1269 5 2 -0.12 41.9097443218138 7.2470345782405 17.3672148306815 0 0 0
1270 5 1 0.06 42.0395503389483 6.73820368948401 18.2543406211711 0 0 0
1271 5 1 0.06 43.0776913581823 8.3601738727611 16.1376891262265 0 0 0
1272 5 2 -0.12 43.0891967706228 8.0655889812075 17.1493839308077 0 0 0
1273 5 1 0.06 43.0421655662178 8.925607445206 17.6510331047375 0 0 0
1274 5 1 0.06 44.4821717272507 6.6867617104679 16.4725309333564 0 0 0
1275 5 2 -0.12 44.4302545860147 7.4679018790072 17.296646090971 0 0 0
1276 5 1 0.06 44.4765253012692 6.94912566628 18.2711525343151 0 0 0
1277 5 2 -0.12 45.7313214766559 8.2195906649733 17.3375016303793 0 0 0
1278 5 1 0.06 45.7015614357135 8.7467727861282 16.4554409364712 0 0 0
1279 5 1 0.06 45.7002210792457 9.0343670390646 18.0496257143705 0 0 0
1280 5 7 -0.5 46.7915457247802 6.33259387208801 17.09856786375 0 0 0
1281 5 6 0.5 46.9644918653381 7.3137364609716 17.4374641968411 0 0 0
1282 5 5 0.3 48.1894950210983 9.3086108865753 17.7922490969316 0 0 0
1283 5 4 -0.5 48.2506205998109 8.0034580156922 17.6693758651336 0 0 0
1284 5 3 0.08 49.5906801259164 7.2784208575907 17.4397041493128 0 0 0
1285 5 1 0.06 49.7725933243898 6.79995724585501 18.3232267860711 0 0 0
1286 5 1 0.06 49.4797816423083 6.5534473826524 16.665543942562 0 0 0
1287 5 1 0.06 50.6842539399949 8.0969451555252 16.0508549287302 0 0 0
1288 5 1 0.06 50.8025843739778 8.8130213992149 17.5272510999205 0 0 0
1289 5 2 -0.12 50.6481398020481 7.8527587396243 17.1533554167145 0 0 0
1290 5 2 -0.12 51.8691119814306 7.1025847331548 17.4515425068973 0 0 0
1291 5 1 0.06 51.9526741048514 6.96624474965301 18.5390119031005 0 0 0
1292 5 1 0.06 51.86266421825 6.11792365916901 16.9436670929291 0 0 0
1293 5 1 0.06 53.2114579540843 8.7763204233457 17.505078126562 0 0 0
1294 5 1 0.06 53.2241785423604 8.0575279178849 15.9427108381623 0 0 0
1295 5 2 -0.12 53.1641415530347 7.7672906378663 17.0568212279457 0 0 0
1296 5 2 -0.12 54.4896710366205 7.2211165257862 17.4498873101378 0 0 0
1297 5 1 0.06 54.3503081713379 6.71404287536799 18.3176876519774 0 0 0
1298 5 1 0.06 54.7071342625166 6.4611138875463 16.7445466346321 0 0 0
1299 5 1 0.06 55.344757951499 8.8033852909538 18.0646691162881 0 0 0
1300 5 1 0.06 55.4520767740093 8.476427152798 16.4778790200965 0 0 0
1301 5 3 0.08 55.5002292600352 8.0376146929687 17.4180167581757 0 0 0
1302 5 4 -0.5 56.8749664364307 7.4110790505014 17.6838731745145 0 0 0
1303 5 5 0.3 57.0031114083056 6.07020279089099 17.5280072189273 0 0 0
1304 5 6 0.5 58.1471440469252 8.2266690510069 17.5235973019372 0 0 0
1305 5 7 -0.5 58.0425661235513 9.2667667585975 17.1531619090161 0 0 0
1306 5 1 0.06 59.4909155386654 6.45269097609699 17.535678254149 0 0 0
1307 5 2 -0.12 59.3835942518937 7.5155804733698 17.8986851645807 0 0 0
1308 5 1 0.06 59.396339799071 7.4210580846241 19.054385449876 0 0 0
1309 5 1 0.06 60.5455182658056 8.3127624088448 16.4523877612013 0 0 0
1310 5 2 -0.12 60.5918511134214 8.1938256960664 17.4770516759157 0 0 0
1311 5 1 0.06 60.5930559762 9.2058653198588 17.8430733558823 0 0 0
1312 5 1 0.06 61.9235639541677 6.6449374064631 17.2689467559077 0 0 0
1313 5 2 -0.12 61.8566089160677 7.5990540592947 17.8029732665523 0 0 0
1314 5 1 0.06 61.7195143741588 7.2753089001328 18.8964210704321 0 0 0
1315 5 2 -0.12 63.0473647163709 8.3834999320517 17.5426707895817 0 0 0
1316 5 1 0.06 62.9090348240959 8.6029094320155 16.5075487779013 0 0 0
1317 5 1 0.06 62.8448228968724 9.3165968828138 17.9647776476959 0 0 0
1318 5 7 -0.5 64.3591656561367 6.52477837046501 18.0907732382769 0 0 0
1319 5 6 0.5 64.3536623181569 7.5670827078306 17.8108312363087 0 0 0
1320 5 5 0.3 65.768487679539 9.4612353974331 17.5977198923129 0 0 0
1321 5 4 -0.5 65.7751884678833 8.1622628496159 17.7729251363851 0 0 0
1322 5 3 0.08 67.0740994366668 7.3153988360653 17.5550317135307 0 0 0
1323 5 1 0.06 67.1799781296797 6.70505350440899 18.3471982728257 0 0 0
1324 5 1 0.06 66.9924486420748 6.8282166306523 16.6771486884949 0 0 0
1325 5 1 0.06 68.0173732206302 8.5358711072131 16.3504708215867 0 0 0
1326 5 1 0.06 68.1148022742432 8.8641394542013 18.006713682254 0 0 0
1327 5 2 -0.12 68.1355206082557 7.9914087503264 17.3494220256719 0 0 0
1328 5 2 -0.12 69.4170654676785 7.3555226129169 17.627845212906 0 0 0
1329 5 1 0.06 69.4201961345297 6.96216690542701 18.6193354156512 0 0 0
1330 5 1 0.06 69.5653044583377 6.4797883462682 16.9925784397619 0 0 0
1331 5 1 0.06 70.7097201535252 8.8720418267121 18.1171813365488 0 0 0
1332 5 1 0.06 70.5275011804589 8.4736291188012 16.4635013801274 0 0 0
1333 5 2 -0.12 70.6877021252967 8.0114862817107 17.4261175320657 0 0 0
1334 5 2 -0.12 71.9263392916708 7.2705962296037 17.6529422722702 0 0 0
1335 5 1 0.06 71.9479554404967 6.756022137212 18.6473312100316 0 0 0
1336 5 1 0.06 71.8593282703784 6.478780221026 17.004235653795 0 0 0
1337 5 1 0.06 72.8764256374674 8.8492181500662 17.9328759572008 0 0 0
1338 5 1 0.06 72.9196973608605 8.2207236162075 16.4287922142293 0 0 0
1339 5 3 0.08 72.9401033087644 7.9861214319137 17.4018940277415 0 0 0
1340 5 4 -0.5 74.2663160123555 7.2668703698903 17.6133668461402 0 0 0
1341 5 5 0.3 74.2832707132057 5.93867160809401 17.3947222617412 0 0 0
1342 5 6 0.5 75.6054440568917 7.9877997670676 17.5760797724739 0 0 0
1343 5 7 -0.5 75.5446715507141 9.0133252666383 17.358604038704 0 0 0
1344 5 1 0.06 77.0094660063887 6.40708442788599 17.1762844820773 0 0 0
1345 5 2 -0.12 76.8528007146905 7.2227731724549 17.8731697975711 0 0 0
1346 5 1 0.06 76.8589606579817 6.71282067838999 18.7763379147315 0 0 0
1347 5 1 0.06 78.0963883339237 8.6261622616816 16.8654524101787 0 0 0
1348 5 2 -0.12 78.0854520833879 8.0211615880906 17.7808890513351 0 0 0
1349 5 1 0.06 77.9447203489011 8.7225673835848 18.5958637974332 0 0 0
1350 5 1 0.06 79.3371956048252 6.6547066486562 17.0569035704068 0 0 0
1351 5 2 -0.12 79.3831556157478 7.4218849209001 17.8197059163525 0 0 0
1352 5 1 0.06 79.3752144736727 7.00088125202001 18.7991641238267 0 0 0
1353 5 2 -0.12 80.6664583143898 8.2038970836683 17.7668621878706 0 0 0
1354 5 1 0.06 80.4604197513116 8.7865695347016 16.8562006255042 0 0 0
1355 5 1 0.06 80.5715856551644 8.8049447560401 18.6193917548263 0 0 0
1356 5 7 -0.5 81.8573172749727 6.21644350538 18.0994997164013 0 0 0
1357 5 6 0.5 81.9003315281221 7.3101096647007 17.8647755070335 0 0 0
1358 5 5 0.3 83.1290717913767 9.4086112376711 17.8771388872823 0 0 0
1359 5 4 -0.5 83.2608038405711 8.0446096147565 17.77288764683 0 0 0
1360 5 3 0.08 84.6070744032712 7.316358114523 17.8880014121036 0 0 0
1361 5 1 0.06 84.7208409365567 6.85303401595601 18.7693811144427 0 0 0
1362 5 1 0.06 84.5352007896497 6.6768449638649 17.1408767816056 0 0 0
1363 5 1 0.06 85.479839886596 8.3389991076844 16.5178252253653 0 0 0
1364 5 1 0.06 85.4976586307932 8.8914659976103 18.290495072087 0 0 0
1365 5 2 -0.12 85.5660916871497 8.0624188487787 17.6058646047851 0 0 0
1366 5 2 -0.12 86.8431743443814 7.2828295866749 17.7062857479589 0 0 0
1367 5 1 0.06 86.9708217577927 6.92742096612 18.7148177589263 0 0 0
1368 5 1 0.06 86.6571092838477 6.40321825492401 17.1451831499044 0 0 0
1369 5 1 0.06 88.1737590646038 8.6410069311821 18.2961474879803 0 0 0
1370 5 1 0.06 87.8841644528719 8.5525050583882 16.5135849296843 0 0 0
1371 5 2 -0.12 88.0682049590311 7.9761927660348 17.4529023289189 0 0 0
1372 5 2 -0.12 89.3763102457804 7.2260399972774 17.3771167302314 0 0 0
1373 5 1 0.06 89.4095378699528 6.54711388608601 18.2041396331372 0 0 0
1374 5 1 0.06 89.363167441074 6.4777795495892 16.6172234800307 0 0 0
1375 5 1 0.06 90.293071351109 8.7028884919953 18.0062916244604 0 0 0
1376 5 1 0.06 90.2501546103385 8.5080189063894 16.406053537001 0 0 0
1377 5 3 0.08 90.3145741139343 8.0139136211482 17.2852353779042 0 0 0
1378 5 4 -0.5 91.7856577685994 7.2533012744571 17.3458625225338 0 0 0
1379 5 5 0.3 91.8133537683417 5.85642475741901 17.3577550363472 0 0 0
1380 5 6 0.5 93.0578362276389 7.9717594030399 17.5462566450425 0 0 0
1381 5 7 -0.5 93.0524762371662 9.0393726134405 17.7713624249404 0 0 0
1382 5 1 0.06 94.4626206269652 6.4996986781203 16.7611937357639 0 0 0
1383 5 2 -0.12 94.3408774393985 7.1413681219497 17.6365423765518 0 0 0
1384 5 1 0.06 94.3613935983818 6.39899694275701 18.4574162368132 0 0 0
1385 5 1 0.06 95.6365667700042 8.5542603108356 16.8874687318055 0 0 0
1386 5 2 -0.12 95.6158489786332 7.8688397668736 17.7083064506151 0 0 0
1387 5 1 0.06 95.4740838618511 8.4730517995535 18.6059681974849 0 0 0
1388 5 1 0.06 97.1124610252626 6.5064220594825 16.9851111381527 0 0 0
1389 5 2 -0.12 96.9532607103344 7.1993628724576 17.8462190671957 0 0 0
1390 5 1 0.06 96.9101972904867 6.52597015851799 18.7154640861063 0 0 0
1391 5 2 -0.12 98.1794656813522 8.0557276579227 17.8908766051814 0 0 0
1392 5 1 0.06 98.0963935988323 8.6175594206568 16.9533467651437 0 0 0
1393 5 1 0.06 98.009562762232 8.7904728145348 18.6377611252334 0 0 0
1394 5 7 -0.5 99.4477299529378 6.17995635545799 18.0459475520936 0 0 0
1395 5 6 0.5 99.4274448497645 7.2313145788985 17.8616163273782 0 0 0
1396 5 5 0.3 100.738530048967 9.3324840866759 17.4927883616139 0 0 0
1397 5 4 -0.5 100.733681869724 7.9759018714382 17.6966757985282 0 0 0
1398 5 3 0.08 102.056170536836 7.319218869818 17.8474680803096 0 0 0
1399 5 1 0.06 102.09308307157 6.95230814729501 18.8459616569839 0 0 0
1400 5 1 0.06 102.210379766381 6.48020823054699 17.2766041187891 0 0 0
1401 5 1 0.06 102.998853665993 8.5292805229503 16.7193889842606 0 0 0
1402 5 1 0.06 102.901029411112 8.9937232495318 18.3369841481731 0 0 0
1403 5 2 -0.12 102.995415987633 8.0959922134087 17.6746528535724 0 0 0
1404 5 2 -0.12 104.300427089061 7.4270760971565 17.9258282916352 0 0 0
1405 5 1 0.06 104.353381329373 7.3297311589463 19.0363067519786 0 0 0
1406 5 1 0.06 104.306615610095 6.47125874715601 17.4391830641056 0 0 0
1407 5 1 0.06 105.734634355913 8.7464857695476 18.5151776027703 0 0 0
1408 5 1 0.06 105.56678246908 8.8972786044938 16.8760018953015 0 0 0
1409 5 2 -0.12 105.591313475864 8.0907092500594 17.6449379249248 0 0 0
1410 5 2 -0.12 106.820606717117 7.2430006440591 17.4510183080897 0 0 0
1411 5 1 0.06 106.894821770284 6.619429427245 18.3764512835027 0 0 0
1412 5 1 0.06 106.691739901441 6.5709759934974 16.6089528955758 0 0 0
1413 5 1 0.06 107.716078903015 8.7657739522318 17.8933564517204 0 0 0
1414 5 1 0.06 107.806224995556 8.3755107542742 16.3585151002619 0 0 0
1415 5 3 0.08 107.799651500409 7.9650357277621 17.2601773729477 0 0 0
1416 5 4 -0.5 109.184652351977 7.3109374797473 17.4889312840431 0 0 0
1417 5 5 0.3 109.377971784064 5.956273385451 17.5398092565444 0 0 0
1418 5 6 0.5 110.501921953985 8.0561852289821 17.4273104200288 0 0 0
1419 5 7 -0.5 110.421249354541 9.1799228894096 17.2873445817996 0 0 0
1420 5 1 0.06 111.76432047086 6.313905182296 16.9225867007805 0 0 0
1421 5 2 -0.12 111.711195982489 7.1763908510904 17.52473363333 0 0 0
1422 5 1 0.06 111.763302395775 6.657735718461 18.4825340127878 0 0 0
1423 5 1 0.06 113.034043358713 8.4302114470418 16.3364451916234 0 0 0
1424 5 2 -0.12 112.928470224044 8.0005841627674 17.3663775453992 0 0 0
1425 5 1 0.06 112.813949439347 8.8012596648983 18.0761197588058 0 0 0
1426 5 1 0.06 114.415812045393 6.6344196036418 17.072436608539 0 0 0
1427 5 2 -0.12 114.249328028514 7.4848498634979 17.7244537746355 0 0 0
1428 5 1 0.06 114.140641597574 7.028606000715 18.703901823465 0 0 0
1429 5 2 -0.12 115.510359847048 8.2408603043224 17.8024111415513 0 0 0
1430 5 1 0.06 115.508999701208 8.9565758685646 16.9747726889402 0 0 0
1431 5 1 0.06 115.255117963613 8.9573847495665 18.6218551392181 0 0 0
1432 5 7 -0.5 116.776143328736 6.33235005911502 18.0683253809401 0 0 0
1433 5 6 0.5 116.785487569927 7.3958641247461 17.9430167457822 0 0 0
1434 5 5 0.3 118.129104847376 9.3714668736561 18.0993743353505 0 0 0
1435 5 4 -0.5 118.153077716596 8.0847326442621 17.8566833679457 0 0 0
1436 5 3 0.08 119.588873290593 7.3583457862476 17.9584901676279 0 0 0
1437 5 1 0.06 119.767338104623 6.97917243627001 18.9113583230969 0 0 0
1438 5 1 0.06 119.638127090338 6.6960332539008 17.1541577115004 0 0 0
1439 5 1 0.06 120.51432275282 8.5694745499653 16.7329138696988 0 0 0
1440 5 1 0.06 120.671217463114 8.9916110535346 18.3532625750175 0 0 0
1441 5 2 -0.12 120.574814550964 8.1155356333312 17.7173864203706 0 0 0
1442 5 2 -0.12 121.837452033981 7.3589882819608 17.833184975423 0 0 0
1443 5 1 0.06 121.806274474519 6.87318155780801 18.8183304052306 0 0 0
1444 5 1 0.06 121.924606088619 6.5318393033887 17.0892303664676 0 0 0
1445 5 1 0.06 123.11096523351 8.8360315366794 18.4829242204759 0 0 0
1446 5 1 0.06 123.002483761526 8.61133573788 16.7547378654221 0 0 0
1447 5 2 -0.12 123.091948955858 8.0139708356325 17.7194526512498 0 0 0
1448 5 2 -0.12 124.35259117565 7.3021043923274 17.7661554568228 0 0 0
1449 5 1 0.06 124.375973139534 6.91950023757599 18.7836344942946 0 0 0
1450 5 1 0.06 124.414326351114 6.4979876615498 17.0491175852488 0 0 0
1451 5 1 0.06 125.357776671103 8.7181028904671 18.2349835435316 0 0 0
1452 5 1 0.06 125.329789668177 8.4642064449149 16.6375880984291 0 0 0
1453 5 3 0.08 125.347209393992 7.9585867290695 17.5158054694173 0 0 0
1454 5 4 -0.5 126.676260708897 7.2763060797679 17.6576204722506 0 0 0
1455 5 5 0.3 126.776329910077 5.937905039697 17.3859633340124 0 0 0
1456 5 6 0.5 128.041674018187 8.0529500272894 17.7467100269982 0 0 0
1457 5 7 -0.5 127.951192978124 9.1536478033032 17.5859792194005 0 0 0
1458 5 1 0.06 129.431756391835 6.408348627713 17.0376938026227 0 0 0
1459 5 2 -0.12 129.37225303345 7.2748675883441 17.7374556970853 0 0 0
1460 5 1 0.06 129.692814307222 6.88294663558 18.6339373930408 0 0 0
1461 5 1 0.06 130.296847224548 8.3891416756617 16.4321632785601 0 0 0
1462 5 2 -0.12 130.504002462302 8.1140519672129 17.4590451023391 0 0 0
1463 5 1 0.06 130.366041975964 8.9755688527775 18.0108878997364 0 0 0
1464 5 1 0.06 131.841810496606 6.5984399211418 17.1822224194063 0 0 0
1465 5 2 -0.12 131.874237552493 7.5941197422797 17.660389157395 0 0 0
1466 5 1 0.06 131.94734109839 7.4027855448435 18.7287369983207 0 0 0
1467 5 2 -0.12 133.10774629845 8.314965431376 17.269230757145 0 0 0
1468 5 1 0.06 132.882118067445 8.5401465226923 16.1859067886147 0 0 0
1469 5 1 0.06 133.006449051859 9.2824099838983 17.7565536955105 0 0 0
1470 5 7 -0.5 134.333246584966 6.470736394261 17.795838491767 0 0 0
1471 5 6 0.5 134.396250117869 7.5593742484459 17.6226262405223 0 0 0
1472 5 5 0.3 135.732034203839 9.6141597199528 17.6759726351235 0 0 0
1473 5 4 -0.5 135.76113382923 8.2577500638997 17.5638358563694 0 0 0
1474 5 3 0.08 137.14616072521 7.5849879700178 17.8919888505611 0 0 0
1475 5 1 0.06 137.110531531899 7.2743055302605 18.8611711434346 0 0 0
1476 5 1 0.06 137.265774885081 6.8062155517236 17.2295109411954 0 0 0
1477 5 1 0.06 138.035015176112 8.8271039245665 16.664195276501 0 0 0
1478 5 1 0.06 138.097900345581 9.2330838384485 18.3394407713782 0 0 0
1479 5 2 -0.12 138.093974432387 8.3402933625385 17.6825767637565 0 0 0
1480 5 2 -0.12 139.397846062524 7.6261604235537 17.8776528486779 0 0 0
1481 5 1 0.06 139.333340126969 7.2537357366893 18.9430253337431 0 0 0
1482 5 1 0.06 139.327531016786 6.7612741010301 17.1818219027755 0 0 0
1483 5 1 0.06 140.822808615359 9.0729536664326 18.2177211277405 0 0 0
1484 5 1 0.06 140.602365319058 8.6832990894264 16.6196096155252 0 0 0
1485 5 2 -0.12 140.703246639996 8.1905853510834 17.5831868553871 0 0 0
1486 5 2 -0.12 141.949458453206 7.402214257233 17.5486574143286 0 0 0
1487 5 1 0.06 141.978984898177 6.974499309257 18.5737181759252 0 0 0
1488 5 1 0.06 141.790182541436 6.436110289353 17.0039920617007 0 0 0
1489 5 1 0.06 143.00162221808 8.8797729290702 17.4743518515502 0 0 0
1490 5 1 0.06 142.874819142787 7.9810195438507 16.0376832354308 0 0 0
1491 5 3 0.08 142.982055243883 7.9164847726363 17.0624175695432 0 0 0
1492 5 4 -0.5 144.312376316887 7.3190977236926 17.3321692076925 0 0 0
1493 5 5 0.3 144.59680149012 5.94571850347501 17.2267973497426 0 0 0
1494 5 6 0.5 145.596564274175 8.0770423209702 17.2721807877808 0 0 0
1495 5 7 -0.5 145.606417828186 9.1158037430898 17.0125140540062 0 0 0
1496 5 1 0.06 147.175851269591 6.43073238992099 17.4381582204132 0 0 0
1497 5 2 -0.12 146.915505012797 7.397708085623 17.7803950361342 0 0 0
1498 5 1 0.06 146.894122595455 7.2388169133963 18.8417542073566 0 0 0
1499 5 1 0.06 147.892706416908 8.6874159020443 16.4986773211306 0 0 0
1500 5 2 -0.12 148.105096715706 8.153171384001 17.4194199829667 0 0 0
1501 5 1 0.06 148.08898896572 8.9292560527681 18.1584012446758 0 0 0
1502 5 1 0.06 149.492699351129 6.6986889472639 16.9376022540706 0 0 0
1503 5 2 -0.12 149.400509331181 7.5721194655597 17.4351362090629 0 0 0
1504 5 1 0.06 149.481793910058 7.2850393179561 18.489908064337 0 0 0
1505 5 2 -0.12 150.574013157325 8.3906484303505 17.2079754386147 0 0 0
1506 5 1 0.06 150.529638139865 8.8833712815201 16.1951381799412 0 0 0
1507 5 1 0.06 150.434363820272 9.2019545889915 17.8771804771795 0 0 0
1508 5 7 -0.5 151.889309405906 6.49956359423501 17.6636713189593 0 0 0
1509 5 6 0.5 151.827408480725 7.5741321682593 17.4581900958178 0 0 0
1510 5 5 0.3 153.219166893841 9.4937933980767 17.7236370446914 0 0 0
1511 5 4 -0.5 153.241550705745 8.1446911777227 17.4200299271882 0 0 0
1512 5 3 0.08 154.535116908735 7.4014068856343 17.6693790959524 0 0 0
1513 5 1 0.06 154.555523992387 7.04549387665401 18.6104639115021 0 0 0
1514 5 1 0.06 154.510872430765 6.5789215512951 17.0876739127973 0 0 0
1515 5 1 0.06 155.408587699681 8.3626741364876 16.2391106536791 0 0 0
1516 5 1 0.06 155.647151706361 8.9490123449143 17.971949451747 0 0 0
1517 5 2 -0.12 155.546932023017 8.0154863889883 17.3650948805251 0 0 0
1518 5 2 -0.12 156.829635774517 7.4364134525022 17.5497542721868 0 0 0
1519 5 1 0.06 156.714685941078 6.926441858342 18.5395819428944 0 0 0
1520 5 1 0.06 156.846842441544 6.5291330365686 16.9284012476876 0 0 0
1521 6 1 0.06 3.81447051856398 7.638142166204 3.51168481818279 0 0 0
1522 6 1 0.06 4.00538162148811 7.4328213671103 1.81508823384996 0 0 0
1523 6 2 -0.12 3.87648962051365 6.8574106349116 2.81267302983911 0 0 0
1524 6 2 -0.12 5.08794844746569 6.0442053463682 2.93650488241972 0 0 0
1525 6 1 0.06 5.16993747273996 5.5589092710618 3.90342146650654 0 0 0
1526 6 1 0.06 5.02359445353489 5.19006070527409 2.31035599244032 0 0 0
1527 6 1 0.06 6.16609632713579 7.6111247185989 3.15267755278181 0 0 0
1528 6 1 0.06 6.05309336896044 6.8395393285422 1.64668247735266 0 0 0
1529 6 3 0.08 6.14533470595235 6.7199802044118 2.67245961720758 0 0 0
1530 6 4 -0.5 7.4540636465871 5.9693215163256 2.84072745321027 0 0 0
1531 6 5 0.3 7.47418538835305 4.59757198129484 2.73101529513636 0 0 0
1532 6 6 0.5 8.83096314939455 6.690363311446 2.94481959651942 0 0 0
1533 6 7 -0.5 8.87734473573741 7.8228371915467 2.97017493143371 0 0 0
1534 6 1 0.06 10.2625159349662 5.20840789869211 2.25593119006765 0 0 0
1535 6 2 -0.12 10.1135101282697 5.8660826492928 3.08468051899802 0 0 0
1536 6 1 0.06 10.2154006463582 5.20325789449115 3.94560459687242 0 0 0
1537 6 1 0.06 11.3062734165999 7.1796435611069 2.04262124208669 0 0 0
1538 6 2 -0.12 11.3361479038365 6.6367615119638 2.97570256100371 0 0 0
1539 6 1 0.06 11.2867572758206 7.4086341519165 3.80438974656331 0 0 0
1540 6 1 0.06 12.5772592861791 5.32748499274927 2.24075960381302 0 0 0
1541 6 2 -0.12 12.5883556339634 5.9768759118175 3.10428757296682 0 0 0
1542 6 1 0.06 12.642310251152 5.29685349151866 3.92564101721408 0 0 0
1543 6 2 -0.12 13.8048200889387 6.8478310324216 3.09136550289507 0 0 0
1544 6 1 0.06 13.8717903409294 7.4433037440647 2.13319629438263 0 0 0
1545 6 1 0.06 13.7240620472958 7.6506424571993 3.81383129049827 0 0 0
1546 6 7 -0.5 15.0561776720435 4.90533106272289 3.450699454479 0 0 0
1547 6 6 0.5 15.0545233914144 6.0016520101005 3.29296567487057 0 0 0
1548 6 5 0.3 16.407600897279 7.8682391047201 3.79722667755773 0 0 0
1549 6 4 -0.5 16.4223264353061 6.5944014809306 3.29015344661338 0 0 0
1550 6 3 0.08 17.6914703919605 5.7952043828972 3.24725531457419 0 0 0
1551 6 1 0.06 17.9546936526347 5.30797245668129 4.12276663896772 0 0 0
1552 6 1 0.06 17.7251431783633 5.20045188751826 2.4595779892272 0 0 0
1553 6 1 0.06 18.7889895993495 6.9667117475462 2.03984856977855 0 0 0
1554 6 1 0.06 18.7381833229447 7.3728935835269 3.55599255088349 0 0 0
1555 6 2 -0.12 18.7333117847181 6.4976121402811 3.02888867056889 0 0 0
1556 6 2 -0.12 20.025993105557 5.9075258164387 3.3027078712763 0 0 0
1557 6 1 0.06 20.0580607485397 5.6663065628341 4.35844528459196 0 0 0
1558 6 1 0.06 20.1370922249461 4.88455092623787 2.91196478859198 0 0 0
1559 6 1 0.06 21.1431798914482 7.5573000615175 3.57495239471723 0 0 0
1560 6 1 0.06 21.2297298537304 7.1142132857447 1.9458565996079 0 0 0
1561 6 2 -0.12 21.2646159860392 6.6792855206566 2.96448749572281 0 0 0
1562 6 2 -0.12 22.5869526520318 6.0067121784304 3.0387548549024 0 0 0
1563 6 1 0.06 22.4052215965798 5.658116589735 4.11720351359182 0 0 0
1564 6 1 0.06 22.6301938847276 5.25801491393096 2.30033628232754 0 0 0
1565 6 1 0.06 23.6855813383868 7.1843863412795 3.90857112869788 0 0 0
1566 6 1 0.06 23.7984695281896 7.132038980363 2.16908977119814 0 0 0
1567 6 3 0.08 23.6598080680074 6.6218663949619 3.0509595804748 0 0 0
1568 6 4 -0.5 25.0220665625466 5.8598873287706 3.19383874149736 0 0 0
1569 6 5 0.3 24.9227862000171 4.51804824594814 2.92618764932698 0 0 0
1570 6 6 0.5 26.3658636314517 6.6162249907519 3.15830421183143 0 0 0
1571 6 7 -0.5 26.2292461666801 7.6611337447504 3.20968582278583 0 0 0
1572 6 1 0.06 27.7771202882428 5.18794743785848 2.37100808845069 0 0 0
1573 6 2 -0.12 27.6554198697411 5.8371830037278 3.20544764164567 0 0 0
1574 6 1 0.06 27.7573095185257 5.16640388875461 4.07484278017869 0 0 0
1575 6 1 0.06 28.8079896823622 7.3219698104413 2.46010044206524 0 0 0
1576 6 2 -0.12 28.8761431179048 6.6805995524511 3.24149901782401 0 0 0
1577 6 1 0.06 28.8485155901644 7.2949240148569 4.1712140636829 0 0 0
1578 6 1 0.06 30.1454124661985 5.52890471696 2.13688301147377 0 0 0
1579 6 2 -0.12 30.1779003702573 6.0813637822114 3.04365941938386 0 0 0
1580 6 1 0.06 30.3120838082533 5.35394198383916 3.85357386489779 0 0 0
1581 6 2 -0.12 31.4017110094853 6.9179385095475 2.98016936327023 0 0 0
1582 6 1 0.06 31.3452357637407 7.5461041524614 2.02853025229509 0 0 0
1583 6 1 0.06 31.3241708333684 7.6143775171058 3.81304515376888 0 0 0
1584 6 7 -0.5 32.6769681593075 4.97193469276458 2.72343380251723 0 0 0
1585 6 6 0.5 32.6393669193959 6.0749256306176 2.98805944586659 0 0 0
1586 6 5 0.3 33.8975725803777 8.010800220388 3.203432676453 0 0 0
1587 6 4 -0.5 33.9624944359395 6.6436672664763 3.24794296834873 0 0 0
1588 6 3 0.08 35.3906930699059 5.9497138453766 3.24926854412695 0 0 0
1589 6 1 0.06 35.444586614615 5.38516794802959 4.0982897370437 0 0 0
1590 6 1 0.06 35.3687938296415 5.26458185419058 2.5312552680974 0 0 0
1591 6 1 0.06 36.2835581386817 7.4931381557331 2.3745450393193 0 0 0
1592 6 1 0.06 36.3165363963609 7.4355936129209 4.03923941641938 0 0 0
1593 6 2 -0.12 36.3241734092521 6.7429880697859 3.21192317507582 0 0 0
1594 6 2 -0.12 37.6153452339858 6.0718910746682 3.22398080043709 0 0 0
1595 6 1 0.06 37.6302637938558 5.484605635847 4.12411526255163 0 0 0
1596 6 1 0.06 37.5004964930266 5.2440960480348 2.48745591243797 0 0 0
1597 6 1 0.06 38.9469429262972 7.5867166296971 3.84827510957655 0 0 0
1598 6 1 0.06 38.733881006731 7.4743823296667 2.17729341451512 0 0 0
1599 6 2 -0.12 38.8763263329037 6.87667652289 3.06776358966882 0 0 0
1600 6 2 -0.12 40.1239866890649 6.171541906787 3.08467990546243 0 0 0
1601 6 1 0.06 40.1966971594872 5.6043410274362 4.01594777542839 0 0 0
1602 6 1 0.06 39.9255656762661 5.5060952197629 2.23052002267154 0 0 0
1603 6 1 0.06 41.3565906835088 7.3910310662362 3.73239386686952 0 0 0
1604 6 1 0.06 41.0779384888676 7.3377899988013 2.06320323805416 0 0 0
1605 6 3 0.08 41.1989531267092 6.8359508599048 2.93508226378591 0 0 0
1606 6 4 -0.5 42.4797838239505 6.0091036119323 2.73042238181348 0 0 0
1607 6 5 0.3 42.4785460741419 4.65567757057419 2.55630236445047 0 0 0
1608 6 6 0.5 43.8383697228161 6.6509908216331 2.75928748693083 0 0 0
1609 6 7 -0.5 43.7716878828558 7.7806264446841 2.87088311236406 0 0 0
1610 6 1 0.06 45.2864427030251 4.8412866657435 2.5733962249462 0 0 0
1611 6 2 -0.12 45.1419510036565 5.7786793656795 3.03939777942546 0 0 0
1612 6 1 0.06 45.2198936822224 5.35730434128153 3.99802270791427 0 0 0
1613 6 1 0.06 46.1584767284315 7.3245004346887 2.07908874904503 0 0 0
1614 6 2 -0.12 46.3254009729056 6.6380800666644 2.96030034771545 0 0 0
1615 6 1 0.06 46.2990473931551 7.4532675262853 3.79201933835271 0 0 0
1616 6 1 0.06 47.7779926709569 5.22436706475947 2.40698232949034 0 0 0
1617 6 2 -0.12 47.6002749204675 6.0613701251435 3.08973126292379 0 0 0
1618 6 1 0.06 47.6110167562883 5.4536715161705 4.05230628943656 0 0 0
1619 6 2 -0.12 48.8684269212268 6.8498340586105 2.99363474604186 0 0 0
1620 6 1 0.06 48.8345422595232 7.3242590362684 2.06683393111953 0 0 0
1621 6 1 0.06 48.7606818795608 7.6717998556602 3.75941880836305 0 0 0
1622 6 7 -0.5 50.1349045538258 4.98541977001714 3.45349786852583 0 0 0
1623 6 6 0.5 50.1038957624163 6.0941399473878 3.24445251628868 0 0 0
1624 6 5 0.3 51.2851890547622 8.2048041411888 3.45136045356915 0 0 0
1625 6 4 -0.5 51.413163175132 6.8230951496763 3.22297646582251 0 0 0
1626 6 3 0.08 52.7869466268362 6.1190036197766 3.43853207517126 0 0 0
1627 6 1 0.06 52.9483462831962 5.9503088538821 4.41090053389188 0 0 0
1628 6 1 0.06 52.8012205685072 5.16188070204311 3.0228822129326 0 0 0
1629 6 1 0.06 53.7959399115659 7.0866785068745 2.07043959123488 0 0 0
1630 6 1 0.06 54.1418283258997 7.5678790762249 3.76538895391968 0 0 0
1631 6 2 -0.12 53.8484720512173 6.7064329023292 3.16266254377782 0 0 0
1632 6 2 -0.12 55.1092604505826 5.9053480093512 3.15896978710652 0 0 0
1633 6 1 0.06 55.238402806916 5.41966508612778 4.10400842862584 0 0 0
1634 6 1 0.06 54.9576461713083 5.0594039432981 2.47595583371162 0 0 0
1635 6 1 0.06 56.3963128600082 7.4909560210921 3.5362609379568 0 0 0
1636 6 1 0.06 56.253401529404 6.9110830956294 1.96552895787965 0 0 0
1637 6 2 -0.12 56.3699908162698 6.5312043117638 2.99300780926294 0 0 0
1638 6 2 -0.12 57.65470675115 5.8256001231647 2.9866286656628 0 0 0
1639 6 1 0.06 57.5535531803714 5.18947964691288 3.93805608715063 0 0 0
1640 6 1 0.06 57.8000242771595 5.15036101617376 2.16577269213594 0 0 0
1641 6 1 0.06 58.5946380575998 7.1224608404696 3.89023668957318 0 0 0
1642 6 1 0.06 58.456212784457 7.1976140527945 2.22704625529653 0 0 0
1643 6 3 0.08 58.597367079311 6.6170899076829 3.01433726692295 0 0 0
1644 6 4 -0.5 59.9363081242593 5.9146406800906 2.86814694810148 0 0 0
1645 6 5 0.3 60.0294702826131 4.53080726861826 3.02045728050008 0 0 0
1646 6 6 0.5 61.2682288290545 6.6450346659217 3.03910007942635 0 0 0
1647 6 7 -0.5 61.2277324522052 7.7498554419925 3.20931171927474 0 0 0
1648 6 1 0.06 62.6292770117113 5.0305389459407 2.24146137011802 0 0 0
1649 6 2 -0.12 62.5742713739016 5.8245637445871 2.97865656466669 0 0 0
1650 6 1 0.06 62.7153005018761 5.13831262122402 3.82077594000564 0 0 0
1651 6 1 0.06 63.6743561418461 7.1975792549531 1.96041561940206 0 0 0
1652 6 2 -0.12 63.7329158979638 6.6547943330223 2.86613381786152 0 0 0
1653 6 1 0.06 63.9019691225777 7.2526645456136 3.75317652963446 0 0 0
1654 6 1 0.06 65.0275360326691 5.21265238739365 2.13103820382754 0 0 0
1655 6 2 -0.12 65.0714020619499 6.0107849388247 2.8876443573554 0 0 0
1656 6 1 0.06 65.1336792860028 5.43444751498129 3.80013767946615 0 0 0
1657 6 2 -0.12 66.3261848384496 6.7532811376513 2.824565663187 0 0 0
1658 6 1 0.06 66.1961475615042 7.3610121947584 1.89385766424484 0 0 0
1659 6 1 0.06 66.264521078132 7.6195404288959 3.53062969127788 0 0 0
1660 6 7 -0.5 67.5717972413953 4.66169719824464 3.16733294819308 0 0 0
1661 6 6 0.5 67.5357517453935 5.8167677357021 3.03243298066088 0 0 0
1662 6 5 0.3 68.8143574494148 7.777757110288 3.2646013791127 0 0 0
1663 6 4 -0.5 68.9280143164832 6.4827302024301 3.04164952446851 0 0 0
1664 6 3 0.08 70.2748140539818 5.7114204436925 3.24708407862135 0 0 0
1665 6 1 0.06 70.2249285226873 5.4608235962943 4.24621853985609 0 0 0
1666 6 1 0.06 70.2456791415455 4.83812151237042 2.79648232668245 0 0 0
1667 6 1 0.06 71.177688618889 6.8579284063231 2.02451551511013 0 0 0
1668 6 1 0.06 71.2582819946014 7.2245195308739 3.78210681990845 0 0 0
1669 6 2 -0.12 71.2881018464765 6.4075102778056 3.00523999084217 0 0 0
1670 6 2 -0.12 72.6619187400416 5.7770861889265 3.13994557387322 0 0 0
1671 6 1 0.06 72.780342839785 5.6402642913047 4.22097800171768 0 0 0
1672 6 1 0.06 72.6015702332959 4.8245109106343 2.59738238742789 0 0 0
1673 6 1 0.06 73.9096283167526 7.5036986336586 3.06811403567428 0 0 0
1674 6 1 0.06 73.656180543664 6.5295856750063 1.47821560741645 0 0 0
1675 6 2 -0.12 73.8249904082769 6.4690277604616 2.56709297389594 0 0 0
1676 6 2 -0.12 75.0858562666999 5.9006438691742 2.76751680579895 0 0 0
1677 6 1 0.06 75.0519829161845 5.5388800245153 3.72498708918827 0 0 0
1678 6 1 0.06 75.0985133842729 5.04747647324472 2.20550502431599 0 0 0
1679 6 1 0.06 76.234748702043 7.3246898759021 3.07695191700658 0 0 0
1680 6 1 0.06 76.0764217469866 6.8934731823032 1.57586902358809 0 0 0
1681 6 3 0.08 76.1331023403459 6.5151497982675 2.48444456006646 0 0 0
1682 6 4 -0.5 77.483711194725 5.8126629842632 2.65973744040425 0 0 0
1683 6 5 0.3 77.4959349290174 4.42937496144819 2.83089306994774 0 0 0
1684 6 6 0.5 78.8381986144357 6.4110950546882 2.8010054041635 0 0 0
1685 6 7 -0.5 78.8017193253445 7.5122284678205 2.81194276305676 0 0 0
1686 6 1 0.06 80.2868156679439 4.96809097198631 1.98770597907923 0 0 0
1687 6 2 -0.12 80.0925186470242 5.5848014702297 2.9226040599271 0 0 0
1688 6 1 0.06 80.1290425960389 4.89782748103802 3.78405343347726 0 0 0
1689 6 1 0.06 81.3387832869039 7.1242378683446 2.20221969327089 0 0 0
1690 6 2 -0.12 81.2689038253723 6.4872690073226 3.01218960545403 0 0 0
1691 6 1 0.06 81.0019501829636 7.1420121734116 3.87418554027571 0 0 0
1692 6 1 0.06 82.7927127711631 5.15470052371176 2.62879538602265 0 0 0
1693 6 2 -0.12 82.5865695478393 6.0172686983592 3.26089559834591 0 0 0
1694 6 1 0.06 82.6198385253624 5.6765587235124 4.31465745209502 0 0 0
1695 6 2 -0.12 83.7460178188495 6.9203497960043 3.10914833643731 0 0 0
1696 6 1 0.06 83.4637285977984 7.627946951493 2.24419162607329 0 0 0
1697 6 1 0.06 83.6975476766591 7.6508550166804 3.96033416939671 0 0 0
1698 6 7 -0.5 85.0567796063513 5.02987205060872 3.40114126067896 0 0 0
1699 6 6 0.5 85.0264774897664 6.0948283099573 3.13691059480473 0 0 0
1700 6 5 0.3 86.4184677661993 8.0884025785938 2.88231427130678 0 0 0
1701 6 4 -0.5 86.4014883749091 6.7434151122886 2.95941208828295 0 0 0
1702 6 3 0.08 87.6932714388789 5.9701429012286 3.23902038419937 0 0 0
1703 6 1 0.06 87.690160365501 5.8217628524186 4.23124438701173 0 0 0
1704 6 1 0.06 87.6774613566586 5.07934386904292 2.75977587113392 0 0 0
1705 6 1 0.06 88.6570833750246 6.8542365735147 1.83434639646675 0 0 0
1706 6 1 0.06 88.7945530887637 7.4750828967129 3.51058367656348 0 0 0
1707 6 2 -0.12 88.6756539584811 6.5922840744023 2.87958713208086 0 0 0
1708 6 2 -0.12 89.9164277840955 5.8932903844167 3.0121943152805 0 0 0
1709 6 1 0.06 89.8357740075672 5.31029183871553 3.97723439217593 0 0 0
1710 6 1 0.06 89.9516832982166 5.1023874906237 2.22067374395612 0 0 0
1711 6 1 0.06 90.930871474122 7.3120307168457 3.98716288787662 0 0 0
1712 6 1 0.06 91.3481950075696 7.3850338600321 2.39144591551974 0 0 0
1713 6 2 -0.12 91.2080852137721 6.6334836053697 3.15043945815471 0 0 0
1714 6 2 -0.12 92.4791373443824 5.9527555899703 3.13600010038381 0 0 0
1715 6 1 0.06 92.6796623068902 5.5626519727245 4.12068817998842 0 0 0
1716 6 1 0.06 92.3410490583923 5.0272019623751 2.52702730041726 0 0 0
1717 6 1 0.06 93.539677645093 7.4708819098528 3.34994576976215 0 0 0
1718 6 1 0.06 93.3214528833409 6.7798502043438 1.77198825725876 0 0 0
1719 6 3 0.08 93.450939672179 6.6303113457232 2.75822037568647 0 0 0
1720 6 4 -0.5 94.8011629845691 5.9134808770504 2.98368541455627 0 0 0
1721 6 5 0.3 94.8437941828807 4.53981244786268 3.07095610617306 0 0 0
1722 6 6 0.5 96.1387822692408 6.6366319562603 3.1291115222128 0 0 0
1723 6 7 -0.5 96.1745646681681 7.8078128581862 3.14173350429015 0 0 0
1724 6 1 0.06 97.6872510509118 5.13931217336969 2.48361608964067 0 0 0
1725 6 2 -0.12 97.4197466432445 5.8516777160581 3.2890623933335 0 0 0
1726 6 1 0.06 97.5511065907369 5.23022987285982 4.24822294451682 0 0 0
1727 6 1 0.06 98.4570503407028 7.0337461601275 2.13986072472206 0 0 0
1728 6 2 -0.12 98.6709514574868 6.6486019939527 3.10699582513159 0 0 0
1729 6 1 0.06 98.7318840063931 7.5352083493852 3.77014916993842 0 0 0
1730 6 1 0.06 99.954866181005 5.2427435170217 2.30638019642495 0 0 0
1731 6 2 -0.12 100.017341764791 6.0155198498501 3.04162901182983 0 0 0
1732 6 1 0.06 100.106300319809 5.4466165394525 3.96717893785019 0 0 0
1733 6 2 -0.12 101.290597602791 6.7756395144705 2.88291440873438 0 0 0
1734 6 1 0.06 101.190677552824 7.1482337677113 1.91320339202933 0 0 0
1735 6 1 0.06 101.08537534333 7.6832843775373 3.42313484956569 0 0 0
1736 6 7 -0.5 102.560910557717 4.89832731532868 3.24294280450712 0 0 0
1737 6 6 0.5 102.591572508933 6.04914178578 3.21427717568393 0 0 0
1738 6 5 0.3 103.927702255897 8.137990000555 3.53423925958794 0 0 0
1739 6 4 -0.5 103.957761031323 6.7681819409094 3.34310282937505 0 0 0
1740 6 3 0.08 105.31431131611 6.0274601055024 3.30432749123883 0 0 0
1741 6 1 0.06 105.487228819074 5.4801527489913 4.11019221434453 0 0 0
1742 6 1 0.06 105.242003107312 5.4844280995563 2.51189134084333 0 0 0
1743 6 1 0.06 106.158337320183 7.3675619765697 2.13732662198603 0 0 0
1744 6 1 0.06 106.326342147019 7.6528861341453 3.87563466213968 0 0 0
1745 6 2 -0.12 106.25464030911 6.8175059209417 3.14724335418866 0 0 0
1746 6 2 -0.12 107.543596498978 6.1032627546971 3.12290837010022 0 0 0
1747 6 1 0.06 107.747147131761 5.7717250866927 4.13755501348093 0 0 0
1748 6 1 0.06 107.421476941755 5.19150654413681 2.51679504946192 0 0 0
1749 6 1 0.06 108.918551342386 7.6732889511367 3.36937487571656 0 0 0
1750 6 1 0.06 108.731394547354 7.1555340398833 1.76743029364363 0 0 0
1751 6 2 -0.12 108.789638312579 6.7404333974372 2.75345941805475 0 0 0
1752 6 2 -0.12 110.11248542725 6.0626293614254 2.82608472475241 0 0 0
1753 6 1 0.06 110.079109945269 5.5403018334718 3.77312667866077 0 0 0
1754 6 1 0.06 110.073037833454 5.27939061423241 2.13294645977616 0 0 0
1755 6 1 0.06 111.127491715509 7.4596715872091 3.3994226626109 0 0 0
1756 6 1 0.06 111.167509915503 7.1045954071846 1.83855839322109 0 0 0
1757 6 3 0.08 111.157741262234 6.7186749488646 2.7534777924787 0 0 0
1758 6 4 -0.5 112.518298617231 6.0493772030101 2.96445240822146 0 0 0
1759 6 5 0.3 112.625610208652 4.76576456903692 2.66059678900729 0 0 0
1760 6 6 0.5 113.895924678729 6.7181048320136 2.81593584702116 0 0 0
1761 6 7 -0.5 113.832806701569 7.7681182618354 2.73626972648511 0 0 0
1762 6 1 0.06 115.365336630271 4.99916431831341 2.22010977198209 0 0 0
1763 6 2 -0.12 115.190618671825 5.8813066543831 2.87025169330931 0 0 0
1764 6 1 0.06 115.504824153336 5.4595213960633 3.78132338173959 0 0 0
1765 6 1 0.06 116.364766157406 7.1000714649407 1.69909840119783 0 0 0
1766 6 2 -0.12 116.365126514705 6.6486996190432 2.70830743733387 0 0 0
1767 6 1 0.06 116.370402008703 7.398645472301 3.44313843141746 0 0 0
1768 6 1 0.06 117.857247441959 5.30349361441044 2.10556147355602 0 0 0
1769 6 2 -0.12 117.723279582907 6.0841636570193 2.84350417900436 0 0 0
1770 6 1 0.06 117.672225734392 5.5940491489129 3.80466508022838 0 0 0
1771 6 2 -0.12 118.920057291206 6.9583671564432 2.8087614756459 0 0 0
1772 6 1 0.06 118.917687100366 7.3763852851184 1.73605037841717 0 0 0
1773 6 1 0.06 118.590365290383 7.8092067108729 3.35992152316411 0 0 0
1774 6 7 -0.5 120.084196287478 5.12843047336738 3.55158635001857 0 0 0
1775 6 6 0.5 120.174904390112 6.1551609844708 3.13347355050052 0 0 0
1776 6 5 0.3 121.312228761514 8.2452765562112 2.84159717452409 0 0 0
1777 6 4 -0.5 121.489187316749 6.921566020491 3.02937302411296 0 0 0
1778 6 3 0.08 122.893834634544 6.270501081986 3.28462517603833 0 0 0
1779 6 1 0.06 122.909881289615 5.784728624132 4.21055016071574 0 0 0
1780 6 1 0.06 123.002047276447 5.5793927872853 2.56634777150425 0 0 0
1781 6 1 0.06 123.954653479438 7.4858508639976 2.24872598668171 0 0 0
1782 6 1 0.06 123.855727892481 7.8573283431099 3.87133974709737 0 0 0
1783 6 2 -0.12 123.888344266948 6.9605904628426 3.19667311399416 0 0 0
1784 6 2 -0.12 125.179282768992 6.2880784471221 3.35703030708743 0 0 0
1785 6 1 0.06 125.341151001332 5.8841905312653 4.3629317726265 0 0 0
1786 6 1 0.06 125.048809134944 5.41719488984383 2.69913834810434 0 0 0
1787 6 1 0.06 126.41406551278 7.7802838564809 3.56340380357951 0 0 0
1788 6 1 0.06 126.391601975698 7.2189574068272 2.00523028730899 0 0 0
1789 6 2 -0.12 126.406970612621 6.9089585725618 3.00053189844018 0 0 0
1790 6 2 -0.12 127.633074905847 6.1158247378781 3.14772364417756 0 0 0
1791 6 1 0.06 127.805680833434 5.6557692503888 4.07271315777369 0 0 0
1792 6 1 0.06 127.502023012758 5.25496095318193 2.46230675107032 0 0 0
1793 6 1 0.06 128.929247722703 7.5193062936898 3.40725927934024 0 0 0
1794 6 1 0.06 128.610360092424 7.0156970218388 1.82876050501867 0 0 0
1795 6 3 0.08 128.704024054927 6.7112001845981 2.80302424525699 0 0 0
1796 6 4 -0.5 129.957145910491 5.9286038572692 2.72592757050263 0 0 0
1797 6 5 0.3 129.890829271249 4.64533375276364 2.42824379088047 0 0 0
1798 6 6 0.5 131.386189491763 6.5521373257452 2.71820129521734 0 0 0
1799 6 7 -0.5 131.458471966545 7.6435595316735 2.47210126092233 0 0 0
1800 6 1 0.06 132.95836267271 4.98486912500939 2.47726601461158 0 0 0
1801 6 2 -0.12 132.660458848225 5.7632754264584 3.12268441341169 0 0 0
1802 6 1 0.06 132.696133239626 5.17400219716261 4.08833542059069 0 0 0
1803 6 1 0.06 133.834765178868 7.1515842761729 2.15123140567108 0 0 0
1804 6 2 -0.12 133.902161254131 6.6670479443208 3.11059266166844 0 0 0
1805 6 1 0.06 133.82513580894 7.5186722239226 3.75883448568908 0 0 0
1806 6 1 0.06 135.267060962463 5.17122430222939 2.45559461144777 0 0 0
1807 6 2 -0.12 135.198598815 6.0488658248788 3.18719671066156 0 0 0
1808 6 1 0.06 135.286719832768 5.6901940028799 4.15715764439713 0 0 0
1809 6 2 -0.12 136.429929446576 6.849144452751 3.12234944042142 0 0 0
1810 6 1 0.06 136.335771058543 7.5357060067123 2.29902917582616 0 0 0
1811 6 1 0.06 136.276539150805 7.6339435082608 3.8043518124181 0 0 0
1812 6 7 -0.5 137.819165039304 5.03459579072192 3.49119950088406 0 0 0
1813 6 6 0.5 137.775991246405 6.0586405935468 3.2527983618466 0 0 0
1814 6 5 0.3 139.004793270736 8.1362099949806 2.97081438071652 0 0 0
1815 6 4 -0.5 139.046535547248 6.7724296736828 2.99883735572613 0 0 0
1816 6 3 0.08 140.418183720694 6.14628194025 2.87628094784068 0 0 0
1817 6 1 0.06 140.615810965833 5.6648704554429 3.72928964785652 0 0 0
1818 6 1 0.06 140.403083952838 5.4407403173544 2.1611847144132 0 0 0
1819 6 1 0.06 141.330298339841 7.3107174878815 1.58902828781193 0 0 0
1820 6 1 0.06 141.325013969109 7.7872759713922 3.20731135318861 0 0 0
1821 6 2 -0.12 141.398519887476 6.9077754360763 2.6100157572508 0 0 0
1822 6 2 -0.12 142.725833641775 6.2159986596125 2.7795007245586 0 0 0
1823 6 1 0.06 142.851532474254 5.5469988804236 3.67235804243095 0 0 0
1824 6 1 0.06 142.779711048261 5.48088010089 2.00956456980025 0 0 0
1825 7 1 0.06 7.599453804104 9.1122138788439 7.0706020651937 0 0 0
1826 7 1 0.06 7.74308912731786 8.4434282632917 5.52186159537116 0 0 0
1827 7 2 -0.12 7.69578375886159 8.1936558662691 6.57078393595646 0 0 0
1828 7 2 -0.12 9.03987539260821 7.5946107469675 6.7667377990336 0 0 0
1829 7 1 0.06 9.08166380501702 7.1372108846044 7.80705420197292 0 0 0
1830 7 1 0.06 8.9669230246476 6.7517617027133 6.11318716307404 0 0 0
1831 7 1 0.06 10.112365053062 8.984580996106 7.11180075721417 0 0 0
1832 7 1 0.06 10.1047638673514 8.5962426323871 5.53788799999669 0 0 0
1833 7 3 0.08 10.0538700582524 8.2311336352199 6.48574944275644 0 0 0
1834 7 4 -0.5 11.3796995648783 7.4662553066002 6.6232055044192 0 0 0
1835 7 5 0.3 11.3875537749279 6.1277892159631 6.46061640286183 0 0 0
1836 7 6 0.5 12.7189074736699 8.0847035344865 6.84167847329336 0 0 0
1837 7 7 -0.5 12.7111304509928 9.1581185267928 7.02232542710195 0 0 0
1838 7 1 0.06 13.9920591420014 6.5596527726302 6.08323679572056 0 0 0
1839 7 2 -0.12 13.9760857762757 7.251894240076 6.86942510240509 0 0 0
1840 7 1 0.06 14.0868083347755 6.5754607595385 7.8320260802068 0 0 0
1841 7 1 0.06 15.124569338848 8.7379088005743 5.86798639633481 0 0 0
1842 7 2 -0.12 15.2141514709019 8.1393901767603 6.7729512831713 0 0 0
1843 7 1 0.06 15.299348185222 8.7512938568346 7.70220865199686 0 0 0
1844 7 1 0.06 16.5209682427178 6.5911896103002 6.21687347869652 0 0 0
1845 7 2 -0.12 16.5688423731237 7.4932425396662 6.74828174903716 0 0 0
1846 7 1 0.06 16.6668568010504 7.042142829087 7.77906843226781 0 0 0
1847 7 2 -0.12 17.8046583528314 8.208920062147 6.50956937563763 0 0 0
1848 7 1 0.06 17.502440722595 8.6126262890954 5.50854382426543 0 0 0
1849 7 1 0.06 17.6967689097547 9.1385269136385 7.05954821196129 0 0 0
1850 7 7 -0.5 19.0186968788855 6.1980637120751 6.85362423377117 0 0 0
1851 7 6 0.5 19.0165703440038 7.29739213363 6.71173034249762 0 0 0
1852 7 5 0.3 20.23568941664 9.3264752316987 6.44757528676021 0 0 0
1853 7 4 -0.5 20.3673181446375 8.0006936977428 6.73834902683425 0 0 0
1854 7 3 0.08 21.7139405279753 7.4041085346063 7.0287766275044 0 0 0
1855 7 1 0.06 21.7240691037644 6.9512068364263 7.93056569064787 0 0 0
1856 7 1 0.06 21.9327797453622 6.7597667898007 6.22220062194018 0 0 0
1857 7 1 0.06 22.6182542181285 8.8508078877673 6.09296413228567 0 0 0
1858 7 1 0.06 22.5864616996248 8.8562878196518 7.90486340195799 0 0 0
1859 7 2 -0.12 22.6502440700051 8.2172184125552 6.98011062039957 0 0 0
1860 7 2 -0.12 23.94141129402 7.5784026549725 7.17993219544492 0 0 0
1861 7 1 0.06 23.9861172090688 7.1926932059798 8.23322192870549 0 0 0
1862 7 1 0.06 24.0724144036551 6.629328579399 6.79023649354635 0 0 0
1863 7 1 0.06 25.2396920705755 9.1386478571946 7.61077763789469 0 0 0
1864 7 1 0.06 25.1776023637669 8.6808555896166 5.95000240697505 0 0 0
1865 7 2 -0.12 25.248960224191 8.3263376868028 6.92733537399411 0 0 0
1866 7 2 -0.12 26.4676882521189 7.574542896443 7.15234541303835 0 0 0
1867 7 1 0.06 26.5117575114178 7.3582087696262 8.22165021752965 0 0 0
1868 7 1 0.06 26.4241574043866 6.6022951690557 6.56885411773783 0 0 0
1869 7 1 0.06 27.6680249139297 8.9842037810165 7.56355615481207 0 0 0
1870 7 1 0.06 27.3599467485903 8.6857607682642 6.04219284460991 0 0 0
1871 7 3 0.08 27.4645404065881 8.2519489409563 6.8954830820356 0 0 0
1872 7 4 -0.5 28.7834049777494 7.4509041842697 6.82974082890295 0 0 0
1873 7 5 0.3 28.8369281986192 6.1194616307019 6.55581787820017 0 0 0
1874 7 6 0.5 30.1565838817975 8.1346729676281 6.78200935324605 0 0 0
1875 7 7 -0.5 30.1205929371897 9.2220428854383 6.5726355181191 0 0 0
1876 7 1 0.06 31.4448747154936 6.4676767309474 6.32716972670464 0 0 0
1877 7 2 -0.12 31.4244369361566 7.3295835579506 6.99027979062137 0 0 0
1878 7 1 0.06 31.6384352921217 6.8630076836731 7.93288744005661 0 0 0
1879 7 1 0.06 32.4993633583406 8.6341210115891 5.81755933255999 0 0 0
1880 7 2 -0.12 32.6467474422968 8.1540761784145 6.76443222353673 0 0 0
1881 7 1 0.06 32.7373364513644 8.9506635820975 7.529744489765 0 0 0
1882 7 1 0.06 34.1910441343511 6.7770998999268 6.01956989810346 0 0 0
1883 7 2 -0.12 34.0335583018479 7.5591014379653 6.77581118842438 0 0 0
1884 7 1 0.06 34.1864124544544 7.0858013633809 7.72836914150984 0 0 0
1885 7 2 -0.12 35.1520416037294 8.5372188282502 6.66558846597654 0 0 0
1886 7 1 0.06 34.9579481296405 9.166513893018 5.74597908468682 0 0 0
1887 7 1 0.06 34.9827721976418 9.2282448488999 7.53165580556543 0 0 0
1888 7 7 -0.5 36.5264868789051 6.7413593729578 6.58909103465761 0 0 0
1889 7 6 0.5 36.4637585539686 7.8188388216063 6.60715385019245 0 0 0
1890 7 5 0.3 37.8113715866948 9.7513964329788 6.97298020506441 0 0 0
1891 7 4 -0.5 37.868288783744 8.4686965825735 6.55575403028326 0 0 0
1892 7 3 0.08 39.1829094615706 7.7525645192125 6.78569338980782 0 0 0
1893 7 1 0.06 39.3611551716314 7.6251342890514 7.77512742604598 0 0 0
1894 7 1 0.06 39.1124999288714 6.8765142994764 6.31494826891025 0 0 0
1895 7 1 0.06 40.1782370600542 8.7166242670238 5.45420373394421 0 0 0
1896 7 1 0.06 40.3693686805728 9.2350743511162 7.04498412781253 0 0 0
1897 7 2 -0.12 40.2352741083516 8.3094965689498 6.46292459185966 0 0 0
1898 7 2 -0.12 41.4932660083854 7.5320459654073 6.61790328439757 0 0 0
1899 7 1 0.06 41.6882264123944 7.1201462452924 7.58698498626312 0 0 0
1900 7 1 0.06 41.5742591831214 6.6362398648093 5.89014927951475 0 0 0
1901 7 1 0.06 42.7775352902242 8.9244373605539 7.42829206838669 0 0 0
1902 7 1 0.06 42.8363197185278 8.8367453478023 5.75402713349114 0 0 0
1903 7 2 -0.12 42.7785113507673 8.1890672748643 6.64804042066917 0 0 0
1904 7 2 -0.12 43.9790401097311 7.4099346204757 6.74252097645797 0 0 0
1905 7 1 0.06 43.8869235678108 6.7900686014537 7.63203146792937 0 0 0
1906 7 1 0.06 43.8247762387662 6.687062578593 5.94305579568217 0 0 0
1907 7 1 0.06 45.0603031778432 8.895771828688 7.26160405207966 0 0 0
1908 7 1 0.06 44.9257136044405 8.6019165206281 5.70859780362237 0 0 0
1909 7 3 0.08 44.9968142678508 8.1441699389684 6.61256696360647 0 0 0
1910 7 4 -0.5 46.3798138667416 7.453770822868 6.63029111880938 0 0 0
1911 7 5 0.3 46.409686799249 6.1124323577806 6.48249042997897 0 0 0
1912 7 6 0.5 47.6843731654986 8.1566235639717 6.64067930774164 0 0 0
1913 7 7 -0.5 47.7850001603304 9.2591496693254 6.60431983836952 0 0 0
1914 7 1 0.06 49.1001187250591 6.4854233872435 6.04227557184002 0 0 0
1915 7 2 -0.12 48.991665514768 7.298585203934 6.74819749312612 0 0 0
1916 7 1 0.06 49.1207867436714 6.6450909795443 7.65798676735249 0 0 0
1917 7 1 0.06 50.0019267489271 8.5746819269846 5.54954221028471 0 0 0
1918 7 2 -0.12 50.1350379829821 8.0893699675229 6.51634517690676 0 0 0
1919 7 1 0.06 50.271622640832 8.8148507489215 7.2766539351682 0 0 0
1920 7 1 0.06 51.5777417301814 6.5945758002418 6.03009461897951 0 0 0
1921 7 2 -0.12 51.5174876343136 7.4711361170706 6.71622646098612 0 0 0
1922 7 1 0.06 51.5424025444929 7.0423129756925 7.69659297039597 0 0 0
1923 7 2 -0.12 52.7873917745287 8.2806010273507 6.64292537673636 0 0 0
1924 7 1 0.06 52.6621231035396 8.9808967270046 5.83023458029111 0 0 0
1925 7 1 0.06 52.6290541354657 8.9568909095929 7.37902103116684 0 0 0
1926 7 7 -0.5 53.9736892977536 6.4575415606143 7.19537670413787 0 0 0
1927 7 6 0.5 54.0829072400067 7.4821625560971 6.80026583250658 0 0 0
1928 7 5 0.3 55.5415433320305 9.3858156070005 6.74357990953505 0 0 0
1929 7 4 -0.5 55.481096303819 8.0424689494038 6.54571529952437 0 0 0
1930 7 3 0.08 56.874092741745 7.1943660386397 6.70443663774089 0 0 0
1931 7 1 0.06 56.9303416597423 6.5684479189873 7.50339118857977 0 0 0
1932 7 1 0.06 56.9718721272019 6.586731898865 5.9479542033016 0 0 0
1933 7 1 0.06 57.883313288441 8.542361743432 5.81751238366717 0 0 0
1934 7 1 0.06 57.8589903528279 8.554492725646 7.62608375297297 0 0 0
1935 7 2 -0.12 57.8338438551432 7.9158540113101 6.69934849825034 0 0 0
1936 7 2 -0.12 59.1193808040661 7.230855417495 6.6895130017726 0 0 0
1937 7 1 0.06 59.1951289276435 6.7574541861793 7.63849173277645 0 0 0
1938 7 1 0.06 59.2464629017726 6.3570176888905 6.03364784455141 0 0 0
1939 7 1 0.06 60.3656943506324 8.6544315195941 7.56147615571888 0 0 0
1940 7 1 0.06 60.3086992781414 8.5546680674918 5.76444849138515 0 0 0
1941 7 2 -0.12 60.3433381410728 7.9795910379218 6.69610976836899 0 0 0
1942 7 2 -0.12 61.6251882302853 7.2889582374837 6.66159964390809 0 0 0
1943 7 1 0.06 61.7061036625728 6.7321784381108 7.58967744092789 0 0 0
1944 7 1 0.06 61.5809687198712 6.580321684698 5.82173995545357 0 0 0
1945 7 1 0.06 62.5473430731833 8.789762203338 7.23964135128231 0 0 0
1946 7 1 0.06 62.4457034796045 8.4728021225354 5.62753411109083 0 0 0
1947 7 3 0.08 62.5315926690207 8.0838666616755 6.51913480616575 0 0 0
1948 7 4 -0.5 63.8141078920258 7.3245581344009 6.47367907844075 0 0 0
1949 7 5 0.3 63.8938373344617 5.9120875476022 6.47556540759524 0 0 0
1950 7 6 0.5 65.1845317227406 7.9957490484322 6.57539965613276 0 0 0
1951 7 7 -0.5 65.2309650382139 9.1398730651711 6.61593393301776 0 0 0
1952 7 1 0.06 66.6447015805239 6.4965672265393 5.7754354700926 0 0 0
1953 7 2 -0.12 66.4882577530483 7.11662637125 6.62611317361142 0 0 0
1954 7 1 0.06 66.4929991640797 6.4704993937428 7.45579838707206 0 0 0
1955 7 1 0.06 67.7112732956244 8.6358169373793 5.91033833805191 0 0 0
1956 7 2 -0.12 67.6820425263756 7.8983349287276 6.73266786233927 0 0 0
1957 7 1 0.06 67.5667196266661 8.5365184236005 7.54185452785408 0 0 0
1958 7 1 0.06 69.0377022707462 6.5181536814212 6.05522390208925 0 0 0
1959 7 2 -0.12 68.9837713927091 7.3059078285438 6.76682853676331 0 0 0
1960 7 1 0.06 69.1840241901827 6.8108272527907 7.77147263448849 0 0 0
1961 7 2 -0.12 70.119130984825 8.069378173702 6.47686679467374 0 0 0
1962 7 1 0.06 69.9388676754071 8.4060721273283 5.47713349613504 0 0 0
1963 7 1 0.06 69.8726386823611 8.9893683915878 7.06327073966158 0 0 0
1964 7 7 -0.5 71.5697784444814 6.2824520906872 6.9078421889456 0 0 0
1965 7 6 0.5 71.4894647327959 7.4024713375705 6.81845502023462 0 0 0
1966 7 5 0.3 72.6931158445247 9.5033883374201 7.01471660372731 0 0 0
1967 7 4 -0.5 72.844511635244 8.1765115927214 6.85666885563492 0 0 0
1968 7 3 0.08 74.187673188084 7.5073083385392 7.13648202696364 0 0 0
1969 7 1 0.06 74.2675232951309 7.4117833010084 8.16113789081894 0 0 0
1970 7 1 0.06 74.2126076537075 6.6565739146482 6.62139145151825 0 0 0
1971 7 1 0.06 74.9436045696858 8.5529535418983 5.66747149622999 0 0 0
1972 7 1 0.06 75.1874543777865 9.0402003709943 7.28766320669647 0 0 0
1973 7 2 -0.12 75.1490848950383 8.1261768703722 6.70432330785872 0 0 0
1974 7 2 -0.12 76.4516884694093 7.4331175461832 6.6798589399927 0 0 0
1975 7 1 0.06 76.5765409286176 6.8532523249228 7.57346085862248 0 0 0
1976 7 1 0.06 76.5172768179294 6.6263757803396 5.89715126813011 0 0 0
1977 7 1 0.06 77.7584539790914 8.8950095230032 7.26808713366462 0 0 0
1978 7 1 0.06 77.5734454205033 8.6443342807466 5.55815831209794 0 0 0
1979 7 2 -0.12 77.691011509829 8.1683566250688 6.4976940831118 0 0 0
1980 7 2 -0.12 78.947147940398 7.3680943561561 6.54965311151112 0 0 0
1981 7 1 0.06 79.0243212951828 6.6610554515123 7.32942844166033 0 0 0
1982 7 1 0.06 78.9758457133115 6.695651047667 5.7166588353207 0 0 0
1983 7 1 0.06 79.8647277776394 8.8358729534553 7.11586988623611 0 0 0
1984 7 1 0.06 79.8051125789677 8.5359612420274 5.44974054242215 0 0 0
1985 7 3 0.08 79.9050483348085 8.1039335401982 6.43647733028424 0 0 0
1986 7 4 -0.5 81.2600170550237 7.3966803462486 6.65728161419331 0 0 0
1987 7 5 0.3 81.2755093280004 6.0659757744797 6.6264005227505 0 0 0
1988 7 6 0.5 82.6865233710669 8.1017122896969 6.67557566166704 0 0 0
1989 7 7 -0.5 82.6536458130854 9.1455089917727 6.5295025406273 0 0 0
1990 7 1 0.06 84.0919815985305 6.4477431153678 5.97951482708365 0 0 0
1991 7 2 -0.12 83.9782645844561 7.2369627320426 6.77245863542744 0 0 0
1992 7 1 0.06 84.0502442535775 6.7328597038692 7.72513616091334 0 0 0
1993 7 1 0.06 85.195470824649 8.5788980499336 5.90137977759512 0 0 0
1994 7 2 -0.12 85.2528826065785 7.944200916381 6.74509039627249 0 0 0
1995 7 1 0.06 85.2584516573982 8.6524474337125 7.58417271563329 0 0 0
1996 7 1 0.06 86.5326771073077 6.5046728302599 6.04485775503676 0 0 0
1997 7 2 -0.12 86.5232035059801 7.346105642825 6.74580003278485 0 0 0
1998 7 1 0.06 86.685105733957 6.8688366718615 7.63358599409774 0 0 0
1999 7 2 -0.12 87.7463526093766 8.1900777790161 6.49848524526029 0 0 0
2000 7 1 0.06 87.5356460639279 8.7451205400748 5.53093695014889 0 0 0
2001 7 1 0.06 87.7536301161988 8.8931090344502 7.25849767946809 0 0 0
2002 7 7 -0.5 89.0252761563421 6.2849492474941 6.58622752122457 0 0 0
2003 7 6 0.5 89.0503775325437 7.4094937276446 6.57552924233267 0 0 0
2004 7 5 0.3 90.4063442796294 9.4038007904041 6.81828557933788 0 0 0
2005 7 4 -0.5 90.3979311645697 8.0918322283584 6.58886012488156 0 0 0
2006 7 3 0.08 91.7169749122647 7.326834141449 6.70180409929331 0 0 0
2007 7 1 0.06 91.7771857173861 7.0102255513047 7.64589905037559 0 0 0
2008 7 1 0.06 91.7106409570144 6.5976254895551 6.08251195272478 0 0 0
2009 7 1 0.06 92.7855422993687 8.5165687819921 5.55216860209451 0 0 0
2010 7 1 0.06 92.608485672717 8.8624446702758 7.19090838643121 0 0 0
2011 7 2 -0.12 92.7187395772777 8.0722026292131 6.43570236999623 0 0 0
2012 7 2 -0.12 94.030594374522 7.3858698177845 6.51281988058579 0 0 0
2013 7 1 0.06 94.0620450275466 6.7857813956663 7.45396252119604 0 0 0
2014 7 1 0.06 94.0249708697784 6.7621595693029 5.64282650891565 0 0 0
2015 7 1 0.06 95.2923352114273 8.8802740308119 7.36527847635804 0 0 0
2016 7 1 0.06 95.2763004313254 8.7966935770356 5.66731779585185 0 0 0
2017 7 2 -0.12 95.2671076356399 8.1101331055049 6.49991820154008 0 0 0
2018 7 2 -0.12 96.5765792810326 7.4781600712856 6.48291829945571 0 0 0
2019 7 1 0.06 96.6257730919397 6.8985726546322 7.39950863891555 0 0 0
2020 7 1 0.06 96.6472071799464 6.6712603875004 5.75603216020702 0 0 0
2021 7 1 0.06 97.6353250652843 8.9696687115216 7.18424061686017 0 0 0
2022 7 1 0.06 97.5146475834241 8.6985157390339 5.55389666690445 0 0 0
2023 7 3 0.08 97.6007665529133 8.2308256209323 6.44346565005023 0 0 0
2024 7 4 -0.5 98.9963585937977 7.5641769744872 6.49799324739502 0 0 0
2025 7 5 0.3 98.9952054269004 6.2251156611836 6.27871244442244 0 0 0
2026 7 6 0.5 100.311225601003 8.235328674642 6.56263846556796 0 0 0
2027 7 7 -0.5 100.379263604752 9.2999621013741 6.39137471602257 0 0 0
2028 7 1 0.06 101.605825356188 6.4350436635985 6.2511289795209 0 0 0
2029 7 2 -0.12 101.570748314187 7.3041482661245 6.81407023871186 0 0 0
2030 7 1 0.06 101.627573769389 6.7895422707811 7.77785556758527 0 0 0
2031 7 1 0.06 102.729009498188 8.7319394026307 5.78254796438066 0 0 0
2032 7 2 -0.12 102.826232335694 8.0969429474891 6.69886318427843 0 0 0
2033 7 1 0.06 102.745369700363 8.9156243229259 7.42058982771481 0 0 0
2034 7 1 0.06 104.270145929768 6.6417417501665 6.001070486928 0 0 0
2035 7 2 -0.12 104.174190861262 7.4836449124416 6.66425637866767 0 0 0
2036 7 1 0.06 104.247062793428 6.9274583231268 7.6149568368966 0 0 0
2037 7 2 -0.12 105.386459342202 8.2547937627067 6.60792515298625 0 0 0
2038 7 1 0.06 105.202610587211 8.8905069875931 5.72848298953414 0 0 0
2039 7 1 0.06 105.347718634118 9.0720432024024 7.32941086819998 0 0 0
2040 7 7 -0.5 106.742306651828 6.1936808040188 6.61803188581953 0 0 0
2041 7 6 0.5 106.651702093479 7.374675642064 6.70107331383663 0 0 0
2042 7 5 0.3 107.865043839806 9.5831479123689 6.62100166216673 0 0 0
2043 7 4 -0.5 108.001975583356 8.1886075610931 6.73700127080064 0 0 0
2044 7 3 0.08 109.363091392943 7.5370528227293 6.53173258767622 0 0 0
2045 7 1 0.06 109.493210227762 6.8610457732457 7.27081212986845 0 0 0
2046 7 1 0.06 109.34716525197 7.1381454790017 5.6255580940722 0 0 0
2047 7 1 0.06 110.3976667677 8.7196001350062 5.59233935066753 0 0 0
2048 7 1 0.06 110.287986298569 9.0743079998119 7.2944065956954 0 0 0
2049 7 2 -0.12 110.325301168004 8.2738680307905 6.54429897788449 0 0 0
2050 7 2 -0.12 111.655742532752 7.5612375683409 6.65919977927775 0 0 0
2051 7 1 0.06 111.720477939584 6.9490803925828 7.54182611071009 0 0 0
2052 7 1 0.06 111.63389372483 6.817351486294 5.85273155458595 0 0 0
2053 7 1 0.06 112.925522232855 8.9514909233814 7.26073946502145 0 0 0
2054 7 1 0.06 112.794095612196 8.9366063664179 5.50683324033243 0 0 0
2055 7 2 -0.12 112.9005814227 8.2771980670977 6.36470207571494 0 0 0
2056 7 2 -0.12 114.195784664662 7.6260974613624 6.39526887062198 0 0 0
2057 7 1 0.06 114.329543163636 6.9131541438045 7.19001302228507 0 0 0
2058 7 1 0.06 114.128285192711 6.9373112116768 5.50386847111769 0 0 0
2059 7 1 0.06 115.044956952223 9.0753953477313 6.99458892359039 0 0 0
2060 7 1 0.06 115.188236822814 8.7482058133011 5.33363801276335 0 0 0
2061 7 3 0.08 115.170254501274 8.3688739893631 6.25604684580281 0 0 0
2062 7 4 -0.5 116.490700289939 7.6605513282349 6.6377285816031 0 0 0
2063 7 5 0.3 116.545900980931 6.2912324027243 6.58811296822675 0 0 0
2064 7 6 0.5 117.842914279061 8.3032041857452 6.57520809087785 0 0 0
2065 7 7 -0.5 117.856398987166 9.413238672317 6.22688844475478 0 0 0
2066 7 1 0.06 119.232813794435 6.5772402497466 5.94563507612395 0 0 0
2067 7 2 -0.12 119.079929087517 7.3887339518595 6.70802722200428 0 0 0
2068 7 1 0.06 119.157066419062 6.8675488897136 7.69432313844638 0 0 0
2069 7 1 0.06 120.279113374408 8.6164938606659 5.6034416847746 0 0 0
2070 7 2 -0.12 120.376945499924 8.1723340713006 6.61599620822222 0 0 0
2071 7 1 0.06 120.290650859576 8.9824827776274 7.38367633642208 0 0 0
2072 7 1 0.06 121.712485087487 6.7120410260399 6.04463930216717 0 0 0
2073 7 2 -0.12 121.690043701715 7.5559473734241 6.72968326381813 0 0 0
2074 7 1 0.06 121.781647987147 7.1113058259381 7.76585997862551 0 0 0
2075 7 2 -0.12 122.90757435728 8.357323217099 6.65068775268178 0 0 0
2076 7 1 0.06 122.659710282418 8.8572849196072 5.67784206138766 0 0 0
2077 7 1 0.06 122.796915532362 9.169647172211 7.3610974083385 0 0 0
2078 7 7 -0.5 124.260943027726 6.5710723697881 6.90369725940819 0 0 0
2079 7 6 0.5 124.240632512558 7.6478415256753 6.76521534912214 0 0 0
2080 7 5 0.3 125.389134445818 9.7015806222152 6.71614468082105 0 0 0
2081 7 4 -0.5 125.555126083457 8.3424256345912 6.56592623235863 0 0 0
2082 7 3 0.08 126.920112879294 7.6162254754382 6.66872165958351 0 0 0
2083 7 1 0.06 126.912075620858 7.2059369685043 7.61896967929766 0 0 0
2084 7 1 0.06 126.848037322671 6.8959822227761 5.98366528190588 0 0 0
2085 7 1 0.06 127.844573793973 8.8358427272093 5.44702716626018 0 0 0
2086 7 1 0.06 127.779991801519 9.2094298831824 7.15068768160949 0 0 0
2087 7 2 -0.12 127.824549962621 8.3793865426983 6.41800997404882 0 0 0
2088 7 2 -0.12 129.097739692096 7.7260044440702 6.57282324960847 0 0 0
2089 7 1 0.06 129.176340243936 7.4681435015531 7.62813588176099 0 0 0
2090 7 1 0.06 129.215981047737 6.787622111828 6.07102237154333 0 0 0
2091 7 1 0.06 130.367963961159 9.2581475652183 6.94377691512005 0 0 0
2092 7 1 0.06 130.380246654656 8.8407955506824 5.31397751259334 0 0 0
2093 7 2 -0.12 130.353571942402 8.4022525799365 6.36455157066218 0 0 0
2094 7 2 -0.12 131.641225655457 7.6184969406601 6.50970258737486 0 0 0
2095 7 1 0.06 131.57382157406 7.0115571059545 7.4113328273812 0 0 0
2096 7 1 0.06 131.601845603503 6.8217503661435 5.7581425503601 0 0 0
2097 7 1 0.06 132.655812617742 9.0864108924794 7.110139095732 0 0 0
2098 7 1 0.06 132.674038758576 8.5636536219568 5.54530466128819 0 0 0
2099 7 3 0.08 132.683311137434 8.2928994415038 6.44705222855074 0 0 0
2100 7 4 -0.5 133.967406442868 7.5773633614903 6.56189903728651 0 0 0
2101 7 5 0.3 133.984726009543 6.2347566170215 6.61468421262419 0 0 0
2102 7 6 0.5 135.375798367648 8.1475059211626 6.66460631037173 0 0 0
2103 7 7 -0.5 135.38676954335 9.2447457459573 6.80914829981753 0 0 0
2104 7 1 0.06 136.590921812124 6.4368107785951 6.0084785063022 0 0 0
2105 7 2 -0.12 136.599691374739 7.221633528573 6.70688585403565 0 0 0
2106 7 1 0.06 136.737253585562 6.7232921027443 7.68357160394274 0 0 0
2107 7 1 0.06 137.796454576978 8.5570156044022 5.65910663970484 0 0 0
2108 7 2 -0.12 137.804105524465 8.0264532722944 6.6532641268087 0 0 0
2109 7 1 0.06 137.774386603322 8.8031885661058 7.39921650948778 0 0 0
2110 7 1 0.06 139.154288625788 6.6304903437743 5.96469026361971 0 0 0
2111 7 2 -0.12 139.130635736754 7.4739302560886 6.70879966552023 0 0 0
2112 7 1 0.06 139.179519559319 6.9926713708838 7.61637367334116 0 0 0
2113 7 2 -0.12 140.340491325324 8.2997527999023 6.54977703249748 0 0 0
2114 7 1 0.06 140.03797796199 8.8783945927793 5.67321370643005 0 0 0
2115 7 1 0.06 140.357061917971 9.0748456044823 7.31331728924213 0 0 0
2116 7 7 -0.5 141.691419536289 6.3341397992271 6.5649058694812 0 0 0
2117 7 6 0.5 141.568041741733 7.4510806035946 6.55782862297247 0 0 0
2118 7 5 0.3 142.876174746684 9.5346792473279 6.33151670131352 0 0 0
2119 7 4 -0.5 142.908047331943 8.1806761013663 6.53669564905188 0 0 0
2120 7 3 0.08 144.227393039107 7.504771378992 6.77336617519903 0 0 0
2121 7 1 0.06 144.161501004578 7.0623001917684 7.63176240670785 0 0 0
2122 7 1 0.06 144.372082716267 6.7711076639795 6.06641329555069 0 0 0
2123 7 1 0.06 145.232426800887 8.8405916678675 5.82378183421085 0 0 0
2124 7 1 0.06 145.326424872108 8.9441289081786 7.51701472264507 0 0 0
2125 7 2 -0.12 145.22000929161 8.2398117680432 6.69931279002348 0 0 0
2126 7 2 -0.12 146.564784415346 7.5229872744911 6.81761319165224 0 0 0
2127 7 1 0.06 146.598193224038 6.9510735322482 7.72962782280085 0 0 0
2128 7 1 0.06 146.528984139537 6.7042053143041 6.06580164652382 0 0 0
2129 8 1 0.06 11.599158229311 10.5286435943759 11.0315238877646 0 0 0
2130 8 1 0.06 11.456020642796 10.2733103373182 9.26416890303137 0 0 0
2131 8 2 -0.12 11.5671552830012 9.7695450644447 10.2409691244444 0 0 0
2132 8 2 -0.12 12.7267102476505 8.9348495782642 10.3149689603347 0 0 0
2133 8 1 0.06 12.7055169993714 8.3525185470152 11.2588381203241 0 0 0
2134 8 1 0.06 12.7404369096377 8.1739597959319 9.48451623153742 0 0 0
2135 8 1 0.06 13.7231314492159 10.3489040008233 10.9130880088423 0 0 0
2136 8 1 0.06 13.8121297883635 9.969848007214 9.3113100945219 0 0 0
2137 8 3 0.08 13.7556880038015 9.5713999226995 10.2593590675637 0 0 0
2138 8 4 -0.5 15.1073641769625 8.8652107353222 10.4658448839998 0 0 0
2139 8 5 0.3 15.1901552033767 7.5844558218479 10.2326905521796 0 0 0
2140 8 6 0.5 16.4689941788434 9.6435276200237 10.1973032425915 0 0 0
2141 8 7 -0.5 16.4071963006956 10.7011596025126 10.0363452063268 0 0 0
2142 8 1 0.06 17.7279103240567 8.0321252866163 9.41184206283834 0 0 0
2143 8 2 -0.12 17.7192891325622 8.8264776925379 10.1935123414361 0 0 0
2144 8 1 0.06 17.7312445329659 8.2388855928674 11.1513128346714 0 0 0
2145 8 1 0.06 18.9960116662942 10.0263642647941 9.13144383074069 0 0 0
2146 8 2 -0.12 18.9165899272659 9.5946156728986 10.1134914536153 0 0 0
2147 8 1 0.06 18.8655139542198 10.3437326950475 10.9023281124137 0 0 0
2148 8 1 0.06 20.2520069191752 8.1077326371318 9.4724173835129 0 0 0
2149 8 2 -0.12 20.1702418342265 8.8786458874157 10.2516768615356 0 0 0
2150 8 1 0.06 20.1118168714833 8.3668278845491 11.2152911952094 0 0 0
2151 8 2 -0.12 21.4352244388705 9.6282630353416 10.40522850188 0 0 0
2152 8 1 0.06 21.4325316384774 10.230512645333 9.47599444481679 0 0 0
2153 8 1 0.06 21.1945003880381 10.4081232604682 11.0492632240414 0 0 0
2154 8 7 -0.5 22.7159302219342 7.7530009365872 10.7034563154034 0 0 0
2155 8 6 0.5 22.7624788445779 8.8475600503329 10.6175267931088 0 0 0
2156 8 5 0.3 24.0023297843805 10.9007540723852 10.6001667540912 0 0 0
2157 8 4 -0.5 24.0911980912824 9.5649150341391 10.6144271291974 0 0 0
2158 8 3 0.08 25.475061661766 8.7735261964899 10.6222045605038 0 0 0
2159 8 1 0.06 25.5550360873528 8.3487950173908 11.525149319281 0 0 0
2160 8 1 0.06 25.5164831308429 8.0307267764693 9.89711612025907 0 0 0
2161 8 1 0.06 26.528723072632 9.8019728327786 9.3799441886787 0 0 0
2162 8 1 0.06 26.4056620690857 10.4674206655152 10.8402212579063 0 0 0
2163 8 2 -0.12 26.4776709598137 9.4581534979365 10.385067209455 0 0 0
2164 8 2 -0.12 27.7317617086264 8.8232803064159 10.7245655499749 0 0 0
2165 8 1 0.06 27.6410117430986 8.5293933013253 11.8397515860118 0 0 0
2166 8 1 0.06 27.8216171213358 7.8985209748514 10.0778595075643 0 0 0
2167 8 1 0.06 28.8335908198239 10.455008830045 10.9015739025058 0 0 0
2168 8 1 0.06 28.8524180406453 9.8654525767441 9.37213986119706 0 0 0
2169 8 2 -0.12 28.9304618942318 9.5851615263435 10.4045739354973 0 0 0
2170 8 2 -0.12 30.2641855081587 8.9960076156651 10.6224861301264 0 0 0
2171 8 1 0.06 30.4318601478534 8.7558027193506 11.6644027449037 0 0 0
2172 8 1 0.06 30.3251852361667 8.063340895867 10.1056636686342 0 0 0
2173 8 1 0.06 31.2114242100922 10.4765754802639 10.9097453732367 0 0 0
2174 8 1 0.06 31.2215650873745 10.0803288332557 9.35880770188108 0 0 0
2175 8 3 0.08 31.2223656796164 9.7167257867209 10.28338675172 0 0 0
2176 8 4 -0.5 32.59118810728 9.0522513992271 10.6055512146838 0 0 0
2177 8 5 0.3 32.5504294890641 7.6800743523109 10.8304180232728 0 0 0
2178 8 6 0.5 33.941671939069 9.6879344048835 10.399349495011 0 0 0
2179 8 7 -0.5 33.9541419596732 10.7177211238198 10.0468129338489 0 0 0
2180 8 1 0.06 35.2808040355972 7.9646833418184 9.95992867006906 0 0 0
2181 8 2 -0.12 35.2182843476315 8.8268114894637 10.5969559934217 0 0 0
2182 8 1 0.06 35.479100118154 8.3925976269539 11.5398291002955 0 0 0
2183 8 1 0.06 36.3307230841091 9.8140372546072 9.20752069446787 0 0 0
2184 8 2 -0.12 36.4122321181375 9.5516844812892 10.2923120883868 0 0 0
2185 8 1 0.06 36.4543781712852 10.4517807543595 10.8988642779931 0 0 0
2186 8 1 0.06 37.6601700391361 8.1597318168919 9.51675027915539 0 0 0
2187 8 2 -0.12 37.7065160348303 8.9643107813327 10.2936208440258 0 0 0
2188 8 1 0.06 37.743798306376 8.3065331612915 11.1610130062756 0 0 0
2189 8 2 -0.12 38.9556958220421 9.7410347659636 10.213379626937 0 0 0
2190 8 1 0.06 38.9245454139401 10.3147302860543 9.25780511588586 0 0 0
2191 8 1 0.06 38.8174814968625 10.5366427813901 10.9249767530946 0 0 0
2192 8 7 -0.5 40.1411014944923 7.7705697074466 10.5235247354283 0 0 0
2193 8 6 0.5 40.1848860305217 8.8667879760404 10.4199895203393 0 0 0
2194 8 5 0.3 41.6988042503197 10.7988768643986 10.1211498103163 0 0 0
2195 8 4 -0.5 41.6252842101869 9.4082900136891 10.1966451827604 0 0 0
2196 8 3 0.08 42.9516934208227 8.6350799336628 10.1952708987704 0 0 0
2197 8 1 0.06 42.9821691638052 8.0016238325031 10.9845115619745 0 0 0
2198 8 1 0.06 42.9144376560012 8.0962964007911 9.33272242142062 0 0 0
2199 8 1 0.06 43.9778765238465 9.9337065582781 9.19247081508691 0 0 0
2200 8 1 0.06 43.8502322890957 10.1771823211204 10.8091803807822 0 0 0
2201 8 2 -0.12 43.9614706040357 9.3317655347475 10.0810170772143 0 0 0
2202 8 2 -0.12 45.2379402981122 8.7969982050297 10.3528176301283 0 0 0
2203 8 1 0.06 45.2400764227047 8.3340022708931 11.3552150666663 0 0 0
2204 8 1 0.06 45.4070054803969 7.9064698389467 9.73990807951217 0 0 0
2205 8 1 0.06 46.3700976053212 10.4367607892475 10.9742616691544 0 0 0
2206 8 1 0.06 46.5004322752801 10.1495076531755 9.30843927193383 0 0 0
2207 8 2 -0.12 46.4560104427699 9.6081734278544 10.2737644079113 0 0 0
2208 8 2 -0.12 47.8127338072166 8.9001708152633 10.5212570575878 0 0 0
2209 8 1 0.06 47.9177917956483 8.356426093226 11.5130979838466 0 0 0
2210 8 1 0.06 47.9261094526578 8.067122619863 9.73639533309461 0 0 0
2211 8 1 0.06 48.6859898332299 10.280034935234 11.3138920488538 0 0 0
2212 8 1 0.06 48.6628446157732 10.2059061864354 9.70607725838855 0 0 0
2213 8 3 0.08 48.7508699265724 9.6674658887163 10.5036210123313 0 0 0
2214 8 4 -0.5 50.1397104690082 8.9793917722102 10.3988456228775 0 0 0
2215 8 5 0.3 50.2131338136585 7.6373153195091 10.0888262896487 0 0 0
2216 8 6 0.5 51.5061224549647 9.6533514049872 10.3135821719843 0 0 0
2217 8 7 -0.5 51.5357063070379 10.7384212024626 10.2469079573736 0 0 0
2218 8 1 0.06 52.8028947643048 7.9270554405452 10.0120451414175 0 0 0
2219 8 2 -0.12 52.761591154724 8.8310632554132 10.5829712546804 0 0 0
2220 8 1 0.06 52.9930017781392 8.5243444802597 11.6235654802007 0 0 0
2221 8 1 0.06 54.019410346697 9.9714816894786 9.41458431154441 0 0 0
2222 8 2 -0.12 54.044103357075 9.5158647662991 10.3620175430405 0 0 0
2223 8 1 0.06 54.1597755414887 10.2840975315092 11.1041981823261 0 0 0
2224 8 1 0.06 55.2985062333233 8.1010706371407 9.6406240385901 0 0 0
2225 8 2 -0.12 55.3535915823167 8.8594229548689 10.4157636782029 0 0 0
2226 8 1 0.06 55.5632322267929 8.3824348278792 11.3410027933065 0 0 0
2227 8 2 -0.12 56.6142895192855 9.5996441478074 10.1687496139824 0 0 0
2228 8 1 0.06 56.3932144549325 10.0298134412237 9.18692934189202 0 0 0
2229 8 1 0.06 56.5699864710713 10.5082577890784 10.7947322383053 0 0 0
2230 8 7 -0.5 57.9189455037367 7.7485894868806 10.4294285130013 0 0 0
2231 8 6 0.5 57.9166328677852 8.7957377857996 10.3443124504378 0 0 0
2232 8 5 0.3 59.2726862515657 10.8579947426409 10.5290673750851 0 0 0
2233 8 4 -0.5 59.305941564877 9.4801776682191 10.301214063241 0 0 0
2234 8 3 0.08 60.6348181774146 8.6963453002788 10.3304547996947 0 0 0
2235 8 1 0.06 60.7199962334545 8.289297247688 11.2150476879145 0 0 0
2236 8 1 0.06 60.5087986161552 7.9451496720324 9.63445226148528 0 0 0
2237 8 1 0.06 61.5485758144494 9.717370924649 9.05227117895804 0 0 0
2238 8 1 0.06 61.59988759169 10.3091309805563 10.6594395612399 0 0 0
2239 8 2 -0.12 61.6140179215355 9.3849916165667 10.0092398839116 0 0 0
2240 8 2 -0.12 62.9017581030202 8.6621388511993 10.1952628348141 0 0 0
2241 8 1 0.06 63.0337357389206 8.1762721070415 11.1665926952067 0 0 0
2242 8 1 0.06 62.9666828221926 7.8327939036469 9.42282351470124 0 0 0
2243 8 1 0.06 64.0405897930619 10.1787687779693 10.8706166537974 0 0 0
2244 8 1 0.06 64.0129253966641 9.9105689548927 9.15454070465836 0 0 0
2245 8 2 -0.12 64.1270579350414 9.4161746003327 10.1019421393913 0 0 0
2246 8 2 -0.12 65.4168671546489 8.8455175733498 10.1018279224818 0 0 0
2247 8 1 0.06 65.5029878971146 8.2173680593094 10.9672259059088 0 0 0
2248 8 1 0.06 65.3996781721439 8.204111710487 9.27010918215607 0 0 0
2249 8 1 0.06 66.1959106737148 10.2852686232392 10.7435657445642 0 0 0
2250 8 1 0.06 66.2856748033366 10.1340969552078 9.11869598569429 0 0 0
2251 8 3 0.08 66.3396155271033 9.6446884147192 9.9647440479221 0 0 0
2252 8 4 -0.5 67.6761203316189 8.9211250607138 10.108834155534 0 0 0
2253 8 5 0.3 67.7308420275952 7.5836856227455 9.82182362769138 0 0 0
2254 8 6 0.5 69.0255381181024 9.5900709985285 10.2344692334535 0 0 0
2255 8 7 -0.5 69.0065326529342 10.7063336631659 10.3576475588266 0 0 0
2256 8 1 0.06 70.560702347697 7.9531943582902 9.71300295336169 0 0 0
2257 8 2 -0.12 70.2870192157631 8.8016357430604 10.3513381467677 0 0 0
2258 8 1 0.06 70.378215156131 8.3530817288516 11.2572401791687 0 0 0
2259 8 1 0.06 71.5115863832413 9.9872997045788 9.26244786464382 0 0 0
2260 8 2 -0.12 71.5163037007848 9.5993689565104 10.3059938456116 0 0 0
2261 8 1 0.06 71.4583903385613 10.4226790380048 10.9735242232848 0 0 0
2262 8 1 0.06 72.8710969002876 8.1689324111575 9.93141959620295 0 0 0
2263 8 2 -0.12 72.8747130358463 9.0956487404331 10.5030285078539 0 0 0
2264 8 1 0.06 72.8843977972761 8.6305136223539 11.4675941478346 0 0 0
2265 8 2 -0.12 74.0833132266493 9.8191854370157 10.2694779313303 0 0 0
2266 8 1 0.06 73.8536872522317 10.2981595062849 9.28654877481053 0 0 0
2267 8 1 0.06 73.9207630467787 10.6175766269254 11.0515423684219 0 0 0
2268 8 7 -0.5 75.2477766927109 7.8876697275708 10.6211659081944 0 0 0
2269 8 6 0.5 75.3655769682723 8.9835689624896 10.4271231297769 0 0 0
2270 8 5 0.3 76.6456521780685 10.990101739477 10.6053861814038 0 0 0
2271 8 4 -0.5 76.7308344316067 9.7006931327594 10.3455733950661 0 0 0
2272 8 3 0.08 78.0807683677405 9.0129799599887 10.4326380609905 0 0 0
2273 8 1 0.06 78.0200821495572 8.6013861002662 11.3185026394321 0 0 0
2274 8 1 0.06 78.0228371787191 8.2288233024304 9.75754696250181 0 0 0
2275 8 1 0.06 79.099083709392 9.9097852888368 9.15890921307277 0 0 0
2276 8 1 0.06 79.0403054800433 10.6722892837113 10.6903230544843 0 0 0
2277 8 2 -0.12 79.0987682056738 9.6842238147091 10.2451622972735 0 0 0
2278 8 2 -0.12 80.339194348033 8.9792246463617 10.5757023053766 0 0 0
2279 8 1 0.06 80.3554749353617 8.9678977960267 11.6939070354681 0 0 0
2280 8 1 0.06 80.2797556969339 7.9525404566442 10.1296314810703 0 0 0
2281 8 1 0.06 81.7276989057582 10.5803162456109 10.523784101394 0 0 0
2282 8 1 0.06 81.7485894680161 9.5485486361496 9.14889591608361 0 0 0
2283 8 2 -0.12 81.6765269249094 9.5238263682332 10.2543369469575 0 0 0
2284 8 2 -0.12 82.9672217300047 8.9792686153529 10.840991718203 0 0 0
2285 8 1 0.06 83.035138935845 9.076517980838 11.8987431797368 0 0 0
2286 8 1 0.06 82.923046281893 7.9826858273433 10.7453755792448 0 0 0
2287 8 1 0.06 84.0752693365848 10.3990056687797 10.4286393382041 0 0 0
2288 8 1 0.06 83.777306111014 9.5115291121576 9.17974890500806 0 0 0
2289 8 3 0.08 83.9492466759163 9.4200636321967 10.1520668776723 0 0 0
2290 8 4 -0.5 85.3270724635745 8.7590316363716 10.3255313575043 0 0 0
2291 8 5 0.3 85.5151236073789 7.4632384017789 9.9255872278667 0 0 0
2292 8 6 0.5 86.626132558335 9.5983739966802 10.2836730541953 0 0 0
2293 8 7 -0.5 86.5304423574071 10.6699609185069 10.156634585978 0 0 0
2294 8 1 0.06 88.1612408333087 7.9666728277989 10.0968115525592 0 0 0
2295 8 2 -0.12 88.0050472349963 8.9279330861563 10.5268488314763 0 0 0
2296 8 1 0.06 88.1544986070147 8.7189868171238 11.6034887893712 0 0 0
2297 8 1 0.06 89.052097250723 10.0279622685083 9.27816139249281 0 0 0
2298 8 2 -0.12 89.2133813528983 9.6741724695348 10.2942996314148 0 0 0
2299 8 1 0.06 89.25963490592 10.5115145034456 10.9467154197127 0 0 0
2300 8 1 0.06 90.4902432502803 8.2630324933005 9.68571258741662 0 0 0
2301 8 2 -0.12 90.5725510223064 9.1329308862583 10.3521923983845 0 0 0
2302 8 1 0.06 90.6664795393716 8.7288864163388 11.3661002298888 0 0 0
2303 8 2 -0.12 91.7771201141041 9.8598991643502 10.065961424744 0 0 0
2304 8 1 0.06 91.6578631295493 10.3533616360157 9.09714049496812 0 0 0
2305 8 1 0.06 91.6269415260661 10.6316818032377 10.8241098085257 0 0 0
2306 8 7 -0.5 93.0502808443845 7.9122249908214 10.6214937246374 0 0 0
2307 8 6 0.5 93.0161425590115 8.9635957348577 10.3773898712203 0 0 0
2308 8 5 0.3 94.2797038499506 10.9264597065812 10.314193872647 0 0 0
2309 8 4 -0.5 94.4001818343225 9.5326445308585 10.2279325938606 0 0 0
2310 8 3 0.08 95.7311064518892 8.8012397883795 10.276533048296 0 0 0
2311 8 1 0.06 95.8072653514152 8.2991306048315 11.191550745876 0 0 0
2312 8 1 0.06 95.6876709515148 8.1277335428734 9.54551013224118 0 0 0
2313 8 1 0.06 96.6370152128618 9.8925025135846 9.02373164114421 0 0 0
2314 8 1 0.06 96.5854128511406 10.3919584046182 10.6440740273262 0 0 0
2315 8 2 -0.12 96.7292145559427 9.4668971857054 9.99261655846312 0 0 0
2316 8 2 -0.12 98.0376117570291 8.8151443576719 10.2174111430133 0 0 0
2317 8 1 0.06 97.9537620847035 8.4571445465165 11.131482213939 0 0 0
2318 8 1 0.06 98.1016415440825 7.9451469300587 9.52745368666616 0 0 0
2319 8 1 0.06 99.2369864477379 10.1999170259502 11.2216932164636 0 0 0
2320 8 1 0.06 99.2393731824132 10.310856277274 9.51088670697858 0 0 0
2321 8 2 -0.12 99.2697904877377 9.5832892246876 10.2969187398584 0 0 0
2322 8 2 -0.12 100.485462040987 8.8712476571176 10.3213942735505 0 0 0
2323 8 1 0.06 100.551640281683 8.2835710244577 11.2601141012006 0 0 0
2324 8 1 0.06 100.438129986287 8.0523194011365 9.53143198557357 0 0 0
2325 8 1 0.06 101.498623472615 10.4637398589477 10.7847768824771 0 0 0
2326 8 1 0.06 101.502806203408 9.9009577547027 9.24801455919083 0 0 0
2327 8 3 0.08 101.500820256169 9.6002703620522 10.1881541031073 0 0 0
2328 8 4 -0.5 102.789582902434 8.9138318643242 10.4234787326381 0 0 0
2329 8 5 0.3 102.839623583861 7.5760897391866 10.2618772669176 0 0 0
2330 8 6 0.5 104.187682184312 9.532748328527 10.2073992311705 0 0 0
2331 8 7 -0.5 104.33139637315 10.5818320488047 9.99103919829634 0 0 0
2332 8 1 0.06 105.742565743442 7.9134131540184 9.53763391752607 0 0 0
2333 8 2 -0.12 105.500868027876 8.6406140824598 10.2994889107835 0 0 0
2334 8 1 0.06 105.586527871812 7.9524761276338 11.1499360845908 0 0 0
2335 8 1 0.06 106.775263220274 9.8990531283685 9.29591762533587 0 0 0
2336 8 2 -0.12 106.746680973909 9.4202583830424 10.2823806877468 0 0 0
2337 8 1 0.06 106.708902957576 10.2949966726639 10.9180978592016 0 0 0
2338 8 1 0.06 108.090018155403 8.0265256014691 9.66112741345294 0 0 0
2339 8 2 -0.12 108.098380695614 8.8448348932556 10.3825764026853 0 0 0
2340 8 1 0.06 108.346701403933 8.4374012192115 11.3405235138025 0 0 0
2341 8 2 -0.12 109.249762887148 9.7106991257197 9.98169107649093 0 0 0
2342 8 1 0.06 108.914272536288 10.2692919761964 9.05631328601893 0 0 0
2343 8 1 0.06 109.330998013916 10.5861803240722 10.6962307588785 0 0 0
2344 8 7 -0.5 110.606262283816 7.7553022078724 9.96341276275641 0 0 0
2345 8 6 0.5 110.53844113148 8.8683666537708 9.95090708510364 0 0 0
2346 8 5 0.3 111.721587031701 10.876998096099 10.2044414153281 0 0 0
2347 8 4 -0.5 111.875815225273 9.5604152933613 10.1253111937423 0 0 0
2348 8 3 0.08 113.251400434339 8.8666320668648 10.3916847857206 0 0 0
2349 8 1 0.06 113.212543566163 8.6349442702112 11.3852601361862 0 0 0
2350 8 1 0.06 113.347896716471 7.9896173288108 9.84715624297599 0 0 0
2351 8 1 0.06 114.148728761405 9.847575195386 9.0337391777324 0 0 0
2352 8 1 0.06 113.882923267309 10.6513384660674 10.6539108578626 0 0 0
2353 8 2 -0.12 114.108241815524 9.7085673039127 10.1614648676875 0 0 0
2354 8 2 -0.12 115.45864238196 9.1571589121299 10.6915799180306 0 0 0
2355 8 1 0.06 115.486234910712 9.064976730347 11.7410274520088 0 0 0
2356 8 1 0.06 115.481853406998 8.1628945802624 10.3766553821944 0 0 0
2357 8 1 0.06 116.671548966525 10.7488738504544 10.6948721455236 0 0 0
2358 8 1 0.06 116.633600532115 9.821337825484 9.23342038081158 0 0 0
2359 8 2 -0.12 116.71947715887 9.727326060564 10.3057118775164 0 0 0
2360 8 2 -0.12 117.96982509813 9.0075500267242 10.6733393745864 0 0 0
2361 8 1 0.06 117.850608523033 8.571469071183 11.6690905688294 0 0 0
2362 8 1 0.06 118.063480499269 8.081240246662 10.1370429888978 0 0 0
2363 8 1 0.06 118.941383760767 10.4622740164005 11.3351286982557 0 0 0
2364 8 1 0.06 118.785923750928 10.2910556454579 9.64561035399072 0 0 0
2365 8 3 0.08 118.930431523164 9.7806712050505 10.5216103126485 0 0 0
2366 8 4 -0.5 120.234829130993 9.0786629985805 10.4673513497635 0 0 0
2367 8 5 0.3 120.237075008396 7.8010699107995 10.4199646519081 0 0 0
2368 8 6 0.5 121.633651005359 9.7304903240713 10.6018143875777 0 0 0
2369 8 7 -0.5 121.732036938092 10.7916098172307 10.6611703599594 0 0 0
2370 8 1 0.06 122.936733072393 8.035616517289 9.82641683752623 0 0 0
2371 8 2 -0.12 122.829651114251 8.7843327713865 10.6268600020832 0 0 0
2372 8 1 0.06 122.895634842575 8.3555986981562 11.6458471929456 0 0 0
2373 8 1 0.06 124.012480316435 10.1025665617892 9.62416939494938 0 0 0
2374 8 2 -0.12 124.094958350279 9.5649022741232 10.5461371060268 0 0 0
2375 8 1 0.06 124.138667526726 10.284751508772 11.3438059587075 0 0 0
2376 8 1 0.06 125.313912606822 8.3921943246213 9.43193319142197 0 0 0
2377 8 2 -0.12 125.410447246005 8.9214271911458 10.3856361314437 0 0 0
2378 8 1 0.06 125.617617664396 8.2331018032231 11.2011278226885 0 0 0
2379 8 2 -0.12 126.650408453971 9.696127422651 10.2053984626111 0 0 0
2380 8 1 0.06 126.564407591063 10.3274029954106 9.26504844082802 0 0 0
2381 8 1 0.06 126.678880714658 10.3616205047402 11.0612298680819 0 0 0
2382 8 7 -0.5 127.905917258308 7.8080757875255 10.2414916621066 0 0 0
2383 8 6 0.5 127.903696143668 8.8579850185569 10.3529890606641 0 0 0
2384 8 5 0.3 129.178759866529 10.8594925115887 10.5550943098286 0 0 0
2385 8 4 -0.5 129.241445300485 9.5118120161273 10.6070342133771 0 0 0
2386 8 3 0.08 130.604787514638 8.7557583010355 10.602797819389 0 0 0
2387 8 1 0.06 130.731710791904 8.3526077484206 11.5442121934909 0 0 0
2388 8 1 0.06 130.468964345574 7.956384895364 9.99378502005388 0 0 0
2389 8 1 0.06 131.509864710919 9.6737778984505 9.25002451387748 0 0 0
2390 8 1 0.06 131.421816587985 10.4789916606702 10.7207706240102 0 0 0
2391 8 2 -0.12 131.567334773642 9.477223601421 10.2705300409567 0 0 0
2392 8 2 -0.12 132.868564786315 9.0245226597167 10.5958035899112 0 0 0
2393 8 1 0.06 132.996066551632 8.9075935751168 11.6467015194468 0 0 0
2394 8 1 0.06 132.872822279649 8.090337301892 10.1270651363719 0 0 0
2395 8 1 0.06 134.035843764371 10.5655278826837 10.3300285582348 0 0 0
2396 8 1 0.06 133.893204647234 9.5832070413365 8.85983361195644 0 0 0
2397 8 2 -0.12 134.044254894361 9.5408780489667 9.94577984289868 0 0 0
2398 8 2 -0.12 135.32331961797 8.9127939060731 10.3143710102979 0 0 0
2399 8 1 0.06 135.248720583377 8.5269058832876 11.3414667353358 0 0 0
2400 8 1 0.06 135.37166656105 8.0616223872166 9.64884925757628 0 0 0
2401 8 1 0.06 136.313158807084 10.4156231404255 10.8288096375032 0 0 0
2402 8 1 0.06 136.228116008287 10.1029170826738 9.20264216756281 0 0 0
2403 8 3 0.08 136.295278684985 9.6356946632971 10.1003539873258 0 0 0
2404 8 4 -0.5 137.728874860218 8.9765028311237 10.126283550189 0 0 0
2405 8 5 0.3 137.763909991902 7.6497099840667 9.83470495672415 0 0 0
2406 8 6 0.5 139.087303342987 9.7509213429991 10.1207597020145 0 0 0
2407 8 7 -0.5 139.07070590753 10.8320825676067 9.90368687567084 0 0 0
2408 8 1 0.06 140.512569721729 8.0050274928248 10.0337580600248 0 0 0
2409 8 2 -0.12 140.330225594279 8.9601226960517 10.4668272285867 0 0 0
2410 8 1 0.06 140.296002908551 8.7304405712496 11.4764943667052 0 0 0
2411 8 1 0.06 141.570510106925 10.1777758817986 9.27099604653743 0 0 0
2412 8 2 -0.12 141.58363723501 9.6929481097539 10.2259703718857 0 0 0
2413 8 1 0.06 141.583006026027 10.5340193488383 10.9453326032616 0 0 0
2414 8 1 0.06 142.865592423301 8.277255488771 9.65226783978361 0 0 0
2415 8 2 -0.12 142.946289176006 9.1070279199236 10.3165664793659 0 0 0
2416 8 1 0.06 143.109106659742 8.6782527673526 11.3144279964376 0 0 0
2417 8 2 -0.12 144.137157308058 9.9505216364849 10.0413488812087 0 0 0
2418 8 1 0.06 143.894798443816 10.187035134161 9.04177394074358 0 0 0
2419 8 1 0.06 143.959684491124 10.8275890919011 10.6680651864322 0 0 0
2420 8 7 -0.5 145.414323837666 8.0364568082352 10.4160655248693 0 0 0
2421 8 6 0.5 145.420036724338 9.179737962867 10.3069386221056 0 0 0
2422 8 5 0.3 146.666897913108 11.2286809665576 10.2538804176866 0 0 0
2423 8 4 -0.5 146.764841592573 9.8693740317289 10.1507430858499 0 0 0
2424 8 3 0.08 148.132418913439 9.1355548986741 10.3475861183165 0 0 0
2425 8 1 0.06 148.135665626605 8.7009849829459 11.2541895123152 0 0 0
2426 8 1 0.06 148.12580894186 8.3780731685503 9.64746549267585 0 0 0
2427 8 1 0.06 149.113958312697 10.2926175521175 9.21014780011175 0 0 0
2428 8 1 0.06 149.263728288704 10.6087588288182 10.9122497012871 0 0 0
2429 8 2 -0.12 149.143301209527 9.8010511169772 10.174433347903 0 0 0
2430 8 2 -0.12 150.410726662585 9.1110094243009 10.3529443407512 0 0 0
2431 8 1 0.06 150.419660436368 8.6480438851705 11.3570094323645 0 0 0
2432 8 1 0.06 150.37472660452 8.2084682242991 9.70043422438696 0 0 0
2433 9 1 0.06 15.578025725553 11.9954017365635 14.5075521581515 0 0 0
2434 9 1 0.06 15.3733427200005 11.4820396377284 12.9386632467702 0 0 0
2435 9 2 -0.12 15.4739881241308 11.088189919631 13.9430364005303 0 0 0
2436 9 2 -0.12 16.8286067025956 10.482875551359 14.0441397314141 0 0 0
2437 9 1 0.06 16.8612196156106 10.0188476090983 15.0128774846895 0 0 0
2438 9 1 0.06 16.9926919873444 9.6860730780704 13.2568921335832 0 0 0
2439 9 1 0.06 17.7807388735923 11.98498062092 14.754309036294 0 0 0
2440 9 1 0.06 17.6938523280175 11.7164514864807 13.1486300826042 0 0 0
2441 9 3 0.08 17.7334538205711 11.2830008273487 14.0111926127574 0 0 0
2442 9 4 -0.5 19.0025327819428 10.5567434526929 13.9255880602228 0 0 0
2443 9 5 0.3 19.0361778277774 9.2072035827125 13.7486650413929 0 0 0
2444 9 6 0.5 20.3182007792163 11.2650498111601 13.94454298865 0 0 0
2445 9 7 -0.5 20.4254344102945 12.353380759612 13.9309904879261 0 0 0
2446 9 1 0.06 21.6667074606656 9.6001429050707 13.1581626918294 0 0 0
2447 9 2 -0.12 21.6330845501974 10.416627633331 13.9726215956764 0 0 0
2448 9 1 0.06 21.7616252193678 9.8409788369347 14.8785774227551 0 0 0
2449 9 1 0.06 22.6845940169953 11.6446768747144 12.8284368806484 0 0 0
2450 9 2 -0.12 22.8161245236742 11.2126372957618 13.7816223662089 0 0 0
2451 9 1 0.06 22.6602148693302 11.9723518427751 14.5686156503386 0 0 0
2452 9 1 0.06 24.1327321046214 9.6118551727029 13.3305493264836 0 0 0
2453 9 2 -0.12 24.1699613497619 10.5547228258152 13.8760969086877 0 0 0
2454 9 1 0.06 24.2260119080162 10.1563074013682 14.8606350437309 0 0 0
2455 9 2 -0.12 25.4303338576909 11.2634560501586 13.49936827994 0 0 0
2456 9 1 0.06 25.2683194807245 11.7549554281686 12.4579539159254 0 0 0
2457 9 1 0.06 25.4700070563505 12.1501395366786 14.1505175571806 0 0 0
2458 9 7 -0.5 26.58846209545 9.3620644694481 14.238701522955 0 0 0
2459 9 6 0.5 26.6410326794894 10.4379930460095 13.9057976181239 0 0 0
2460 9 5 0.3 28.0161230111502 12.440543357854 13.8799167074464 0 0 0
2461 9 4 -0.5 28.0296219747537 11.0626493381057 13.8965082280643 0 0 0
2462 9 3 0.08 29.3092053079134 10.3006514310377 14.0805571939839 0 0 0
2463 9 1 0.06 29.3076745116375 9.8040126745855 14.9570657169931 0 0 0
2464 9 1 0.06 29.3743822848815 9.6237544005232 13.3689777376109 0 0 0
2465 9 1 0.06 30.3220176651997 11.6524897812246 13.0614357464622 0 0 0
2466 9 1 0.06 30.3789535325189 11.8109416325842 14.7320519155551 0 0 0
2467 9 2 -0.12 30.3065666870529 11.0296131794593 13.972643162967 0 0 0
2468 9 2 -0.12 31.5893258076439 10.3374991137808 13.9604030869527 0 0 0
2469 9 1 0.06 31.7293169644472 9.729588878944 14.8557597880738 0 0 0
2470 9 1 0.06 31.5740532506449 9.571108048308 13.1870631251048 0 0 0
2471 9 1 0.06 32.8138480517546 11.8660384512408 14.7213175613351 0 0 0
2472 9 1 0.06 32.714401255806 11.682369658014 13.0112713493225 0 0 0
2473 9 2 -0.12 32.8201150300723 11.1455642250514 13.9115959823288 0 0 0
2474 9 2 -0.12 34.1530842258621 10.51723371977 13.9033632119859 0 0 0
2475 9 1 0.06 34.2011249007584 10.0104972002675 14.8669163591269 0 0 0
2476 9 1 0.06 34.1310247859888 9.7035829599891 13.1672127813402 0 0 0
2477 9 1 0.06 35.1977643475691 11.9225476065824 14.3403093003845 0 0 0
2478 9 1 0.06 35.1264974135259 11.5463618182892 12.7157352073398 0 0 0
2479 9 3 0.08 35.1499328597776 11.1932747510728 13.6854299950381 0 0 0
2480 9 4 -0.5 36.474543989927 10.4176413017404 13.8242803352066 0 0 0
2481 9 5 0.3 36.528734061 9.0598484894145 13.9727807855269 0 0 0
2482 9 6 0.5 37.8333956223256 11.0919221485305 13.7829206748959 0 0 0
2483 9 7 -0.5 37.8170781623838 12.2085847197361 13.7531266561345 0 0 0
2484 9 1 0.06 39.3503573770111 9.6318526927377 13.1988459521427 0 0 0
2485 9 2 -0.12 39.1449417708206 10.3591384610699 13.9779461072071 0 0 0
2486 9 1 0.06 39.2219691144324 9.7929450746227 14.884280553813 0 0 0
2487 9 1 0.06 40.4341420902254 11.6811001741633 13.0589273733652 0 0 0
2488 9 2 -0.12 40.3606898212886 11.1656012398457 13.9471977966905 0 0 0
2489 9 1 0.06 40.290695619532 11.896069750314 14.7267188444311 0 0 0
2490 9 1 0.06 41.623633485708 9.5531474665793 13.7247939195454 0 0 0
2491 9 2 -0.12 41.6540009335138 10.511744839467 14.1970594505265 0 0 0
2492 9 1 0.06 41.7637134419925 10.1658455882233 15.2545002040824 0 0 0
2493 9 2 -0.12 42.9921664936624 11.1822218476972 13.8690259594395 0 0 0
2494 9 1 0.06 42.8085791812642 11.7811709215123 12.9846462407766 0 0 0
2495 9 1 0.06 43.0350212150574 11.9934761454578 14.597008074435 0 0 0
2496 9 7 -0.5 44.2010900706255 9.1651431793336 13.845167788104 0 0 0
2497 9 6 0.5 44.2135794092958 10.2649288615509 13.8117714776924 0 0 0
2498 9 5 0.3 45.4817780256203 12.2734346579361 14.2585714490612 0 0 0
2499 9 4 -0.5 45.587843861663 10.9343155142647 13.8728957539967 0 0 0
2500 9 3 0.08 46.9502506192156 10.2035035810154 14.0480815365666 0 0 0
2501 9 1 0.06 46.9019784763625 9.9694463683323 14.9568005367002 0 0 0
2502 9 1 0.06 47.0182325639518 9.3041151811336 13.5379858918566 0 0 0
2503 9 1 0.06 47.7993568026193 11.5977869989563 13.0459234176784 0 0 0
2504 9 1 0.06 47.9483302123062 11.7424788437237 14.7566445493573 0 0 0
2505 9 2 -0.12 47.8993135445821 10.968300579512 13.9534553313538 0 0 0
2506 9 2 -0.12 49.1913865208231 10.3059016103671 14.0544056393745 0 0 0
2507 9 1 0.06 49.2853159415945 9.9313181432142 15.0766822596411 0 0 0
2508 9 1 0.06 49.334461728529 9.4217619950264 13.341407263422 0 0 0
2509 9 1 0.06 50.3282268288373 11.6930656327622 14.8009148316987 0 0 0
2510 9 1 0.06 50.2531139725237 11.7536001417487 13.0475148733098 0 0 0
2511 9 2 -0.12 50.3810372535031 11.070850929996 13.9133011488925 0 0 0
2512 9 2 -0.12 51.7034064097921 10.3534298122053 13.8387707339274 0 0 0
2513 9 1 0.06 51.7084516041723 9.6666869866504 14.6363078662666 0 0 0
2514 9 1 0.06 51.7813164736065 9.7842082966828 12.9213286429079 0 0 0
2515 9 1 0.06 52.7004759818854 11.7571180788702 14.6889873601941 0 0 0
2516 9 1 0.06 52.6906131952774 11.6817441062805 13.1032888772076 0 0 0
2517 9 3 0.08 52.7216426944143 11.0911303802385 13.9151029140606 0 0 0
2518 9 4 -0.5 54.0576494257519 10.3667302944113 13.8155359024637 0 0 0
2519 9 5 0.3 54.0680564662051 9.0244664802652 13.5993286503744 0 0 0
2520 9 6 0.5 55.3994268908179 11.0301921019085 13.7195904761443 0 0 0
2521 9 7 -0.5 55.4310887099744 12.1146712746706 13.606843502082 0 0 0
2522 9 1 0.06 56.8500466258675 9.3780990341427 13.0716676040341 0 0 0
2523 9 2 -0.12 56.6458538514107 10.1002522114747 13.8806109320386 0 0 0
2524 9 1 0.06 56.6967782644134 9.5117483731971 14.7828357535985 0 0 0
2525 9 1 0.06 57.7623909662968 11.3693951811115 12.828214596584 0 0 0
2526 9 2 -0.12 57.851967119428 10.8642348293686 13.7946053078382 0 0 0
2527 9 1 0.06 57.7832440361234 11.6759586178424 14.6074385970702 0 0 0
2528 9 1 0.06 59.2387779911585 9.5065674315526 13.1817142272407 0 0 0
2529 9 2 -0.12 59.1650214736234 10.279321615816 13.9109226733928 0 0 0
2530 9 1 0.06 59.2826922982241 9.9444630796287 14.9487420686984 0 0 0
2531 9 2 -0.12 60.38989747857 11.1238707082411 13.7173166734442 0 0 0
2532 9 1 0.06 60.2467489864461 11.5564215873738 12.7423968379249 0 0 0
2533 9 1 0.06 60.1872152802419 12.0709506219021 14.2585457708247 0 0 0
2534 9 7 -0.5 61.7651976716276 9.4118718326287 14.1465871780082 0 0 0
2535 9 6 0.5 61.7136351964215 10.4261151723683 13.9535913414308 0 0 0
2536 9 5 0.3 62.9385359056846 12.5688245673152 14.1228462193383 0 0 0
2537 9 4 -0.5 63.0303261932067 11.2118599507721 13.848836530847 0 0 0
2538 9 3 0.08 64.3481343752055 10.5050288349851 13.9854298579195 0 0 0
2539 9 1 0.06 64.3301608705647 10.3018809100439 14.9776281694918 0 0 0
2540 9 1 0.06 64.2599957776712 9.6322344938472 13.5091970288746 0 0 0
2541 9 1 0.06 65.3278788938151 11.3449514307371 12.6085427157939 0 0 0
2542 9 1 0.06 65.4204967425615 12.0986399090648 14.1746757487418 0 0 0
2543 9 2 -0.12 65.3202195654878 11.1416813198396 13.6712554275054 0 0 0
2544 9 2 -0.12 66.6212008804981 10.495523133302 13.9447586332509 0 0 0
2545 9 1 0.06 66.498658798788 10.2099550770698 15.0030356859385 0 0 0
2546 9 1 0.06 66.7133238651876 9.6297290209181 13.2838741832326 0 0 0
2547 9 1 0.06 67.8358847619943 12.0663441153739 14.675915885611 0 0 0
2548 9 1 0.06 67.9289309875285 11.853497291998 12.9072549264187 0 0 0
2549 9 2 -0.12 67.8913944897445 11.2802496973241 13.85977501499 0 0 0
2550 9 2 -0.12 69.1979306823253 10.6192975790515 14.0344310047932 0 0 0
2551 9 1 0.06 69.3472136805632 10.2975443142563 15.121376549332 0 0 0
2552 9 1 0.06 69.2794831379043 9.636718128674 13.5036857553851 0 0 0
2553 9 1 0.06 70.1774223823058 12.0927928203829 14.3551665752698 0 0 0
2554 9 1 0.06 70.0913835788857 11.5750195519001 12.7115715700478 0 0 0
2555 9 3 0.08 70.1688086987304 11.3000197803345 13.7299316010066 0 0 0
2556 9 4 -0.5 71.4666241758893 10.5022010783167 13.8231484547734 0 0 0
2557 9 5 0.3 71.4466856895403 9.3024628723389 13.2560942617187 0 0 0
2558 9 6 0.5 72.8341694506343 11.167150354252 13.9404109059103 0 0 0
2559 9 7 -0.5 72.9569197269069 12.2167197126479 13.9700241001218 0 0 0
2560 9 1 0.06 74.3000539651412 9.4947060619431 13.3299976218001 0 0 0
2561 9 2 -0.12 74.1333776534162 10.2960373119004 14.0352210750989 0 0 0
2562 9 1 0.06 74.1653779378846 9.739878252977 14.972827777702 0 0 0
2563 9 1 0.06 75.2704848562594 11.5943747223509 13.0237849392232 0 0 0
2564 9 2 -0.12 75.3840038972404 11.0445715191571 13.9058575100958 0 0 0
2565 9 1 0.06 75.3505018018804 11.8224132455864 14.7091682031083 0 0 0
2566 9 1 0.06 76.5933366833276 9.7382936358502 13.2329699985411 0 0 0
2567 9 2 -0.12 76.7077345540143 10.477663500605 14.0130566803593 0 0 0
2568 9 1 0.06 76.7365863051855 9.9495210869864 14.9464462123699 0 0 0
2569 9 2 -0.12 77.9153849177819 11.2498421451878 13.8576833349739 0 0 0
2570 9 1 0.06 77.791939826811 11.7013589924524 12.8601642062151 0 0 0
2571 9 1 0.06 77.8149836283752 12.1696058980369 14.4543737260271 0 0 0
2572 9 7 -0.5 79.0838666796823 9.2771678724071 14.0610932797907 0 0 0
2573 9 6 0.5 79.1588523393197 10.3861857489185 13.9563892939686 0 0 0
2574 9 5 0.3 80.451182097823 12.3488782093782 14.2184545893783 0 0 0
2575 9 4 -0.5 80.4978438617707 11.0327454146158 13.966528285715 0 0 0
2576 9 3 0.08 81.8222177287673 10.3436670348024 14.1891345937703 0 0 0
2577 9 1 0.06 81.7929760121382 10.0627273191171 15.2009832940492 0 0 0
2578 9 1 0.06 81.761184212525 9.5270288621905 13.6365075332465 0 0 0
2579 9 1 0.06 82.639205587211 11.2743999904929 12.7460072529846 0 0 0
2580 9 1 0.06 82.8074567306608 11.978300021939 14.2754898743988 0 0 0
2581 9 2 -0.12 82.8117487242788 11.0450557688014 13.7726807300227 0 0 0
2582 9 2 -0.12 84.0607778972981 10.3710997985526 14.0914587071979 0 0 0
2583 9 1 0.06 84.036395034591 10.0567407782678 15.1547419648515 0 0 0
2584 9 1 0.06 84.090347048214 9.3643364093511 13.6458004754772 0 0 0
2585 9 1 0.06 85.3189087709454 11.8526793720364 14.4926033927907 0 0 0
2586 9 1 0.06 85.1586528616875 11.4263468010403 12.8501371352961 0 0 0
2587 9 2 -0.12 85.3404845532902 10.9838570480401 13.7752645236446 0 0 0
2588 9 2 -0.12 86.6043631787421 10.2746870943133 13.8871152731015 0 0 0
2589 9 1 0.06 86.6530709007127 9.8778054870934 14.9452111007541 0 0 0
2590 9 1 0.06 86.5309287979231 9.4043101518644 13.2258753517186 0 0 0
2591 9 1 0.06 87.5672235127526 11.593098953239 14.4919681267426 0 0 0
2592 9 1 0.06 87.6670759010196 11.539443228334 12.8786587329421 0 0 0
2593 9 3 0.08 87.6681766685284 10.928339252319 13.7334679207335 0 0 0
2594 9 4 -0.5 89.0368002101807 10.1174470673481 13.8049783215248 0 0 0
2595 9 5 0.3 88.948630930691 8.8181491291584 13.9804233105035 0 0 0
2596 9 6 0.5 90.3736706288064 10.8497611261159 13.6958679700269 0 0 0
2597 9 7 -0.5 90.2684942074246 11.9340500094175 13.3922006281318 0 0 0
2598 9 1 0.06 91.8768498377421 9.1944494875152 13.6185527215739 0 0 0
2599 9 2 -0.12 91.6664298699458 10.142124398136 14.1318742652004 0 0 0
2600 9 1 0.06 91.8385113734864 9.956211650301 15.1642715903507 0 0 0
2601 9 1 0.06 92.9564929268746 11.2083781668363 12.7430369265871 0 0 0
2602 9 2 -0.12 92.9079643520162 10.826235885395 13.723637998838 0 0 0
2603 9 1 0.06 93.078802734301 11.6507448935408 14.3714461879332 0 0 0
2604 9 1 0.06 94.2015332536086 9.5367180546214 13.0019979048191 0 0 0
2605 9 2 -0.12 94.2442969564175 10.2241406149067 13.839517914216 0 0 0
2606 9 1 0.06 94.2099389225455 9.5642339880838 14.6574162247904 0 0 0
2607 9 2 -0.12 95.4166130470574 11.0680740745245 13.8857388057313 0 0 0
2608 9 1 0.06 95.3365054580603 11.8634455881691 13.2311859639489 0 0 0
2609 9 1 0.06 95.3503128334493 11.4438849773863 14.9206153973663 0 0 0
2610 9 7 -0.5 96.7871870611352 9.270708369241 13.4909267562897 0 0 0
2611 9 6 0.5 96.7423055180905 10.3379096720948 13.697813070804 0 0 0
2612 9 5 0.3 98.2011300205932 12.3935985926901 13.7586595311965 0 0 0
2613 9 4 -0.5 98.1322829578783 10.9956793241517 13.9565503786105 0 0 0
2614 9 3 0.08 99.4667688217799 10.2469157029099 14.0966348531349 0 0 0
2615 9 1 0.06 99.5923310252455 10.0153144004241 15.1040190858177 0 0 0
2616 9 1 0.06 99.350596772925 9.4105871761733 13.6047150030733 0 0 0
2617 9 1 0.06 100.515226366834 11.0738652828006 12.5296531827412 0 0 0
2618 9 1 0.06 100.420534193813 11.8459133499054 14.0749457953582 0 0 0
2619 9 2 -0.12 100.447553831313 10.8919997813197 13.6609845317372 0 0 0
2620 9 2 -0.12 101.731267278048 10.3452935947943 13.9687586544354 0 0 0
2621 9 1 0.06 101.665654351168 10.1057428963868 15.0675913693264 0 0 0
2622 9 1 0.06 101.817358360192 9.4405168208123 13.4004712802038 0 0 0
2623 9 1 0.06 102.890099645639 12.0214121995488 14.3351779621766 0 0 0
2624 9 1 0.06 102.889624905195 11.391090729368 12.7812890873205 0 0 0
2625 9 2 -0.12 102.979386129897 11.0280495188636 13.8116218499724 0 0 0
2626 9 2 -0.12 104.373622687045 10.4217304993435 14.0314977518872 0 0 0
2627 9 1 0.06 104.419555571087 9.9906285140938 15.019540887214 0 0 0
2628 9 1 0.06 104.400511522453 9.6223414538749 13.3720235751655 0 0 0
2629 9 1 0.06 105.426169607335 11.892191141122 14.4585563874511 0 0 0
2630 9 1 0.06 105.24932896028 11.5341125603599 12.968431077672 0 0 0
2631 9 3 0.08 105.37535707786 11.0939884504379 13.8696352558228 0 0 0
2632 9 4 -0.5 106.726328213452 10.4419831829835 13.9209012877689 0 0 0
2633 9 5 0.3 106.862284291286 9.0953743158717 13.7070952384184 0 0 0
2634 9 6 0.5 108.017939646898 11.0539329342595 14.0787773782544 0 0 0
2635 9 7 -0.5 108.000343237992 12.1611012932125 14.0649471805987 0 0 0
2636 9 1 0.06 109.279771548669 9.3877371778314 13.4570922318442 0 0 0
2637 9 2 -0.12 109.263801545367 10.1995883136074 14.1347367735156 0 0 0
2638 9 1 0.06 109.458083656206 9.7056132368295 15.0755204620936 0 0 0
2639 9 1 0.06 110.168735199102 11.5293719196443 12.9340454166063 0 0 0
2640 9 2 -0.12 110.451334729705 10.9926220705477 13.844175583177 0 0 0
2641 9 1 0.06 110.485924651737 11.8159193208916 14.5193626494667 0 0 0
2642 9 1 0.06 111.936558427002 9.8496736927993 12.9991519653974 0 0 0
2643 9 2 -0.12 111.821600373966 10.4244242923336 13.8799475125435 0 0 0
2644 9 1 0.06 111.995366791132 9.8402925322499 14.7967861222286 0 0 0
2645 9 2 -0.12 113.105529754665 11.2712494581021 13.9142740118379 0 0 0
2646 9 1 0.06 113.016829550518 12.0108300251862 13.0684323432248 0 0 0
2647 9 1 0.06 112.862691369563 11.9013596224746 14.7504791133669 0 0 0
2648 9 7 -0.5 114.312819876401 9.3796089341397 14.1556197030893 0 0 0
2649 9 6 0.5 114.403207419985 10.4903455193483 14.0949534875564 0 0 0
2650 9 5 0.3 115.723414360332 12.5416585051746 14.1182193446851 0 0 0
2651 9 4 -0.5 115.722960293025 11.1669298955731 14.0691307212099 0 0 0
2652 9 3 0.08 117.090290455659 10.4799154292584 14.4664179288111 0 0 0
2653 9 1 0.06 116.972270212711 10.2826358269874 15.4934120791553 0 0 0
2654 9 1 0.06 117.262686841146 9.6823300954134 13.8215112014158 0 0 0
2655 9 1 0.06 118.01651220308 12.0125246932665 13.619544285312 0 0 0
2656 9 1 0.06 118.177369511599 11.8733569482816 15.29520551657 0 0 0
2657 9 2 -0.12 118.096743184131 11.2568345338738 14.3963601645861 0 0 0
2658 9 2 -0.12 119.387904560899 10.4661043990153 14.3505659467096 0 0 0
2659 9 1 0.06 119.442685641 9.8128526507848 15.2151852030942 0 0 0
2660 9 1 0.06 119.425101583832 9.6991342354166 13.55010424949 0 0 0
2661 9 1 0.06 120.705058027072 12.0168092956381 14.8903741575305 0 0 0
2662 9 1 0.06 120.516900629373 11.6141313013172 13.253181897499 0 0 0
2663 9 2 -0.12 120.661674301153 11.151840962838 14.2129508333061 0 0 0
2664 9 2 -0.12 121.924338444106 10.4306730010828 14.231064091166 0 0 0
2665 9 1 0.06 121.968652494348 9.8951225288178 15.1362779177642 0 0 0
2666 9 1 0.06 121.892092422067 9.5767315838721 13.6000218680198 0 0 0
2667 9 1 0.06 122.988306684885 11.8952875239072 14.6169845070888 0 0 0
2668 9 1 0.06 122.869424158555 11.5364839346412 13.1108698199556 0 0 0
2669 9 3 0.08 122.937132888214 11.101672531071 14.0200572996519 0 0 0
2670 9 4 -0.5 124.172918287836 10.324289352661 13.9392871621185 0 0 0
2671 9 5 0.3 124.242184198391 8.9894782408322 13.614084990192 0 0 0
2672 9 6 0.5 125.542736086943 11.0086553453655 13.8919657694143 0 0 0
2673 9 7 -0.5 125.485859378784 12.0283386269864 13.6283145514407 0 0 0
2674 9 1 0.06 126.910178972507 9.307957425594 13.5021867439331 0 0 0
2675 9 2 -0.12 126.81328975281 10.198741345422 14.0736014855921 0 0 0
2676 9 1 0.06 126.942823018557 9.7121949878478 15.0232541884674 0 0 0
2677 9 1 0.06 127.984141107883 11.515006419358 12.8814583922012 0 0 0
2678 9 2 -0.12 128.029549787516 10.9875331184144 13.8582548165072 0 0 0
2679 9 1 0.06 127.963267348414 11.6793521501954 14.6802260982936 0 0 0
2680 9 1 0.06 129.498386978271 9.5669235833352 13.1582775776072 0 0 0
2681 9 2 -0.12 129.406380449741 10.4066656811413 13.8892123505148 0 0 0
2682 9 1 0.06 129.417085324411 9.9598939564507 14.8993038965548 0 0 0
2683 9 2 -0.12 130.515906173973 11.2709292378244 13.6488332028464 0 0 0
2684 9 1 0.06 130.292568799907 11.5778181711405 12.5936957019443 0 0 0
2685 9 1 0.06 130.331544828753 12.1418171846256 14.2852062356353 0 0 0
2686 9 7 -0.5 131.863729966034 9.4470841012051 14.1246526157016 0 0 0
2687 9 6 0.5 131.815721187594 10.5224293999384 13.9513646811574 0 0 0
2688 9 5 0.3 133.003321214772 12.5609469689581 13.8685988679724 0 0 0
2689 9 4 -0.5 133.124388047945 11.2311125392035 14.0344571466026 0 0 0
2690 9 3 0.08 134.509192980883 10.5749687605703 14.1587022501222 0 0 0
2691 9 1 0.06 134.582505379927 10.2330050724338 15.1960844646732 0 0 0
2692 9 1 0.06 134.549763296891 9.8878433740584 13.4055311359368 0 0 0
2693 9 1 0.06 135.498118760251 11.9331081608368 13.1931206625157 0 0 0
2694 9 1 0.06 135.457881515164 12.1302040156729 14.7647958037149 0 0 0
2695 9 2 -0.12 135.504878397989 11.3582722096704 14.0696883337784 0 0 0
2696 9 2 -0.12 136.816789094207 10.656061865884 14.3283554756552 0 0 0
2697 9 1 0.06 136.856488929635 10.3346448062918 15.3491999835154 0 0 0
2698 9 1 0.06 136.724198105868 9.8016290264351 13.690015165181 0 0 0
2699 9 1 0.06 138.116416032569 12.1161125756312 14.5470467646016 0 0 0
2700 9 1 0.06 137.995282898605 11.5122053859532 12.848226479358 0 0 0
2701 9 2 -0.12 138.096976676744 11.2541233197928 13.8996983195713 0 0 0
2702 9 2 -0.12 139.417603205972 10.6408187857973 14.1738692189563 0 0 0
2703 9 1 0.06 139.443658231712 10.1402864769457 15.1612131622801 0 0 0
2704 9 1 0.06 139.47921930382 9.7897042366552 13.4767721351335 0 0 0
2705 9 1 0.06 140.378650131272 12.185992176473 14.6031150603117 0 0 0
2706 9 1 0.06 140.280769877566 11.7337079088159 13.0675767362695 0 0 0
2707 9 3 0.08 140.40763000212 11.3646344055961 14.0026412812289 0 0 0
2708 9 4 -0.5 141.769992834417 10.703449430227 14.1410742611178 0 0 0
2709 9 5 0.3 141.874181246646 9.3565200970506 13.9611235611245 0 0 0
2710 9 6 0.5 143.07108696205 11.3469566890664 14.1445816517864 0 0 0
2711 9 7 -0.5 143.079947418316 12.4910075151949 14.2722968930482 0 0 0
2712 9 1 0.06 144.382499728644 9.8083205961685 13.252958780157 0 0 0
2713 9 2 -0.12 144.340793728447 10.5019341885448 14.050824085417 0 0 0
2714 9 1 0.06 144.487940016092 9.8068120304511 14.8861079872125 0 0 0
2715 9 1 0.06 145.531133326059 11.8190614475612 13.0181610382469 0 0 0
2716 9 2 -0.12 145.581008426238 11.180559683594 13.9011689373175 0 0 0
2717 9 1 0.06 145.748030845935 11.837665526656 14.7634580544456 0 0 0
2718 9 1 0.06 146.929859672629 9.808237539033 13.0409837550375 0 0 0
2719 9 2 -0.12 146.864090993148 10.4983025753423 13.8596064712841 0 0 0
2720 9 1 0.06 146.874083691732 9.9048706483458 14.8424411325262 0 0 0
2721 9 2 -0.12 148.103460137564 11.2631945706923 13.8761670958814 0 0 0
2722 9 1 0.06 148.079594312956 11.7855005310512 12.9035592412713 0 0 0
2723 9 1 0.06 148.003468630396 12.1084591519883 14.475699524164 0 0 0
2724 9 7 -0.5 149.346352975326 9.4004995783599 14.0707868422171 0 0 0
2725 9 6 0.5 149.373944793454 10.4712741497925 14.1601178885712 0 0 0
2726 9 5 0.3 150.731730218772 12.4481051056457 14.2620130858847 0 0 0
2727 9 4 -0.5 150.731282528414 11.0941114506417 14.2420933575012 0 0 0
2728 9 3 0.08 152.043216674095 10.2971423462233 13.940842991624 0 0 0
2729 9 1 0.06 152.173253943812 9.7120667555426 14.7565505383334 0 0 0
2730 9 1 0.06 151.797241952354 9.7816073907293 13.0809704428802 0 0 0
2731 9 1 0.06 153.031059539535 11.3954159218327 12.7745170724276 0 0 0
2732 9 1 0.06 153.011476782138 11.8316197074453 14.4038652841874 0 0 0
2733 9 2 -0.12 153.045882319466 10.9757330819802 13.8056825591239 0 0 0
2734 9 2 -0.12 154.365135605022 10.4309201780147 14.2782484468068 0 0 0
2735 9 1 0.06 154.334330128824 10.3030785072778 15.3808803195614 0 0 0
2736 9 1 0.06 154.390169404185 9.4205655000833 13.8488164683516 0 0 0
2737 10 1 0.06 19.455506041498 13.5247414327769 18.2310723878995 0 0 0
2738 10 1 0.06 19.3946442989002 13.2014372334405 16.539950854362 0 0 0
2739 10 2 -0.12 19.3795401639205 12.7110470760876 17.4828292094365 0 0 0
2740 10 2 -0.12 20.6232588219074 11.9824800634429 17.5356203189422 0 0 0
2741 10 1 0.06 20.6497011480041 11.4678797171058 18.5978115908185 0 0 0
2742 10 1 0.06 20.6035702019131 11.0792340216991 16.9290547220432 0 0 0
2743 10 1 0.06 21.6242619590166 13.3757780848891 18.0036542334076 0 0 0
2744 10 1 0.06 21.5311265875696 13.0113030112002 16.3407485565576 0 0 0
2745 10 3 0.08 21.6224950271023 12.6647061209104 17.2661746958735 0 0 0
2746 10 4 -0.5 23.022780657775 11.9253752679335 17.3746191594834 0 0 0
2747 10 5 0.3 23.0896594992767 10.5195484088526 17.2513526468573 0 0 0
2748 10 6 0.5 24.3699934795664 12.5906715096926 17.3928608234115 0 0 0
2749 10 7 -0.5 24.4185559146176 13.6880323927311 17.3997707132383 0 0 0
2750 10 1 0.06 25.788673861412 10.908726386978 16.6194133378694 0 0 0
2751 10 2 -0.12 25.638241737504 11.6472040389346 17.409566511932 0 0 0
2752 10 1 0.06 25.8398395043338 11.1131630249149 18.3782422040864 0 0 0
2753 10 1 0.06 26.8255344491039 13.0669467915631 16.4748267655007 0 0 0
2754 10 2 -0.12 26.8274534786332 12.4601490246787 17.3565925329667 0 0 0
2755 10 1 0.06 26.6807203204846 13.0906541979887 18.1552117972197 0 0 0
2756 10 1 0.06 28.1428390937009 11.266013018559 16.4235667341022 0 0 0
2757 10 2 -0.12 28.154322816586 11.8860543264602 17.3614872663808 0 0 0
2758 10 1 0.06 28.0516727675898 11.1361785151758 18.1897719579682 0 0 0
2759 10 2 -0.12 29.384160377785 12.6598902092382 17.4420780314611 0 0 0
2760 10 1 0.06 29.3434655886698 13.2014389937698 16.4849278711055 0 0 0
2761 10 1 0.06 29.1554383398792 13.4479260984564 18.0428737205688 0 0 0
2762 10 7 -0.5 30.6406634389216 10.8981606243742 18.0031221507711 0 0 0
2763 10 6 0.5 30.6709736715676 11.9669682919887 17.7507540501145 0 0 0
2764 10 5 0.3 31.9417141731875 13.9482268979883 17.7526809600738 0 0 0
2765 10 4 -0.5 32.0390220039711 12.6787299516022 17.5717323532194 0 0 0
2766 10 3 0.08 33.3060232289385 11.9700057666774 17.7534675727619 0 0 0
2767 10 1 0.06 33.2373705636928 11.6348332818556 18.7182509854793 0 0 0
2768 10 1 0.06 33.421219588125 11.2589825953872 17.0479014360779 0 0 0
2769 10 1 0.06 34.3319025377262 13.2240953177842 16.7214104025972 0 0 0
2770 10 1 0.06 34.4168231948411 13.38701676379 18.474360329543 0 0 0
2771 10 2 -0.12 34.3644225452739 12.6363434630351 17.6423315552916 0 0 0
2772 10 2 -0.12 35.6681958112864 11.9891211489567 17.7986248658992 0 0 0
2773 10 1 0.06 35.7207331536922 11.4684437364328 18.7213946876134 0 0 0
2774 10 1 0.06 35.7961470045751 11.0677120185046 17.1638108469236 0 0 0
2775 10 1 0.06 36.976424713242 13.3453315900963 18.608554804346 0 0 0
2776 10 1 0.06 36.9013641185214 13.4742488572217 16.9086593034013 0 0 0
2777 10 2 -0.12 36.9332813708682 12.7092556473387 17.6948149228849 0 0 0
2778 10 2 -0.12 38.1688018073906 11.9393794090018 17.5819645401094 0 0 0
2779 10 1 0.06 38.2800586082877 11.2002192762248 18.3897267120837 0 0 0
2780 10 1 0.06 38.1065926282866 11.3920495397331 16.6265989289728 0 0 0
2781 10 1 0.06 39.1660187445642 13.1944907575163 18.4142798361125 0 0 0
2782 10 1 0.06 39.0693709193323 13.4287246022697 16.8560683475405 0 0 0
2783 10 3 0.08 39.1568120557246 12.677715678165 17.5211039542468 0 0 0
2784 10 4 -0.5 40.4893781774352 11.9578873908544 17.3047303592863 0 0 0
2785 10 5 0.3 40.5067572416837 10.6138099905683 17.4383515189751 0 0 0
2786 10 6 0.5 41.8015465180601 12.582890782764 17.5396983432121 0 0 0
2787 10 7 -0.5 41.8901118468393 13.6550595215829 17.6779273907305 0 0 0
2788 10 1 0.06 43.2033165407819 10.9584281659296 16.7876596216532 0 0 0
2789 10 2 -0.12 43.1453413449313 11.7015636226644 17.6192288630643 0 0 0
2790 10 1 0.06 43.2504121055566 11.0148479163225 18.4338255644349 0 0 0
2791 10 1 0.06 44.2882878913522 13.0422373551334 16.7163316576885 0 0 0
2792 10 2 -0.12 44.3618910951031 12.5189261404858 17.6835099321488 0 0 0
2793 10 1 0.06 44.3113161773361 13.2736499866722 18.4855464375615 0 0 0
2794 10 1 0.06 45.7824108379743 11.0875665728285 17.1007344753288 0 0 0
2795 10 2 -0.12 45.6745503442361 11.9372380775496 17.7994430731855 0 0 0
2796 10 1 0.06 45.8159456958433 11.450272820874 18.7287318269433 0 0 0
2797 10 2 -0.12 46.8545660453496 12.778892768254 17.6041297773032 0 0 0
2798 10 1 0.06 46.7516889046964 13.2862311260818 16.6840216470275 0 0 0
2799 10 1 0.06 46.8284340243003 13.643943217964 18.2208873109313 0 0 0
2800 10 7 -0.5 48.2216534827767 10.8032021926671 17.8147307995543 0 0 0
2801 10 6 0.5 48.1289685659552 11.8790314703528 17.6607936877047 0 0 0
2802 10 5 0.3 49.354499212074 13.8771986155046 17.7623468419878 0 0 0
2803 10 4 -0.5 49.448960954366 12.5804812059114 17.5343390362826 0 0 0
2804 10 3 0.08 50.7396089275228 11.8413153585892 17.7736324150686 0 0 0
2805 10 1 0.06 50.7208547689426 11.4195605365001 18.7228525324915 0 0 0
2806 10 1 0.06 50.873292384239 11.0300381206393 17.2076182981385 0 0 0
2807 10 1 0.06 51.7923931532097 13.0099731759179 16.6571447038554 0 0 0
2808 10 1 0.06 51.8271115099303 13.2313796776584 18.4081342031748 0 0 0
2809 10 2 -0.12 51.7825748021 12.4779496515683 17.6195094492192 0 0 0
2810 10 2 -0.12 53.1417128124165 11.8399656833356 17.7082077050845 0 0 0
2811 10 1 0.06 53.3224349119967 11.332820443317 18.6808112511574 0 0 0
2812 10 1 0.06 53.1606789935538 11.068886731837 16.9617541072452 0 0 0
2813 10 1 0.06 54.3319991630963 13.4944559949268 18.1190568992643 0 0 0
2814 10 1 0.06 54.3966922020349 12.901054403232 16.5131612756241 0 0 0
2815 10 2 -0.12 54.3614243710273 12.5793105518417 17.5354800810506 0 0 0
2816 10 2 -0.12 55.6558330740263 12.0016752694142 17.8187349839814 0 0 0
2817 10 1 0.06 55.7193356871173 11.6328119104735 18.8558104633198 0 0 0
2818 10 1 0.06 55.6929304761654 11.0485673017056 17.3605980522912 0 0 0
2819 10 1 0.06 56.7225212964988 13.4378683316515 18.1435413463235 0 0 0
2820 10 1 0.06 56.5279626912205 12.9785126075177 16.5549373567121 0 0 0
2821 10 3 0.08 56.6302662449747 12.6300188937417 17.4656786323664 0 0 0
2822 10 4 -0.5 58.0139852104986 11.950020192693 17.4835542242779 0 0 0
2823 10 5 0.3 58.0877684838494 10.62845439916 17.2780848623582 0 0 0
2824 10 6 0.5 59.302990204706 12.6013004457092 17.4244612355329 0 0 0
2825 10 7 -0.5 59.3588444449044 13.7020595296153 17.2832589204054 0 0 0
2826 10 1 0.06 60.6171863288346 10.9693187075629 16.9647809099707 0 0 0
2827 10 2 -0.12 60.4881593501571 11.7497663730498 17.7238659168003 0 0 0
2828 10 1 0.06 60.5372396899185 11.2637471532984 18.7236100722279 0 0 0
2829 10 1 0.06 61.6812031637205 12.7339836892214 16.5851871727373 0 0 0
2830 10 2 -0.12 61.7875212073851 12.5037516257719 17.5922245602795 0 0 0
2831 10 1 0.06 61.8150384270795 13.4516903246951 18.0854460116729 0 0 0
2832 10 1 0.06 63.2606343148008 11.1688568162696 17.0024293622528 0 0 0
2833 10 2 -0.12 63.1160746254953 11.9628696620782 17.7693006489398 0 0 0
2834 10 1 0.06 63.2150701246575 11.4732242187635 18.7970346987112 0 0 0
2835 10 2 -0.12 64.3179774733301 12.8119527752835 17.6678489006523 0 0 0
2836 10 1 0.06 64.2627301019416 13.3355160893413 16.6867624090322 0 0 0
2837 10 1 0.06 64.1254678699752 13.6539175064407 18.357266156344 0 0 0
2838 10 7 -0.5 65.6978426605188 10.9749130216655 18.0768695806838 0 0 0
2839 10 6 0.5 65.66579467264 12.0248995472988 17.9031138948647 0 0 0
2840 10 5 0.3 66.8966946021415 14.101872219306 18.1038992933074 0 0 0
2841 10 4 -0.5 67.0101141026586 12.7743861093894 17.926397577471 0 0 0
2842 10 3 0.08 68.3716455073971 12.0360761728851 17.9187971990572 0 0 0
2843 10 1 0.06 68.3611092563131 11.6264821137582 18.8311699352933 0 0 0
2844 10 1 0.06 68.2412066027879 11.3066768207829 17.2610502938544 0 0 0
2845 10 1 0.06 69.33989982023 13.0844954985229 16.7070012627192 0 0 0
2846 10 1 0.06 69.505369265441 13.5523074958225 18.3024224755129 0 0 0
2847 10 2 -0.12 69.4587038721315 12.6289622525996 17.6513264564585 0 0 0
2848 10 2 -0.12 70.6901983418826 11.887341738716 17.8929492338916 0 0 0
2849 10 1 0.06 70.7658385140216 11.5413664216951 18.8853275937759 0 0 0
2850 10 1 0.06 70.6634851563037 11.0654152217445 17.1636090652549 0 0 0
2851 10 1 0.06 71.8294473599021 13.4408909760165 18.1347400589091 0 0 0
2852 10 1 0.06 71.8055327622551 12.6877101718591 16.47512268656 0 0 0
2853 10 2 -0.12 71.9369529706697 12.5229301868108 17.5976196029664 0 0 0
2854 10 2 -0.12 73.1702481953887 11.8425306040772 17.7945127436305 0 0 0
2855 10 1 0.06 73.10945850505 11.4265853887728 18.8156649265947 0 0 0
2856 10 1 0.06 72.9993241644092 10.9694927133579 17.1246536445709 0 0 0
2857 10 1 0.06 74.3170188008821 13.0940289759828 18.4353063488409 0 0 0
2858 10 1 0.06 74.0915754074484 13.0694361106091 16.8441957141938 0 0 0
2859 10 3 0.08 74.1782676502027 12.5065132193434 17.6581410283294 0 0 0
2860 10 4 -0.5 75.5016610472824 11.6743438152481 17.5675489060184 0 0 0
2861 10 5 0.3 75.4879269162031 10.3443292675539 17.1288885464099 0 0 0
2862 10 6 0.5 76.9262595857449 12.3104292429893 17.5583089453133 0 0 0
2863 10 7 -0.5 76.913770402588 13.3853551010021 17.3244053369715 0 0 0
2864 10 1 0.06 78.5795254450198 10.7884239313314 17.0958456192224 0 0 0
2865 10 2 -0.12 78.2674157358208 11.5595514394256 17.782979432579 0 0 0
2866 10 1 0.06 78.3804030894637 11.171506965937 18.7785043441485 0 0 0
2867 10 1 0.06 79.3632330344415 13.0127227608768 16.6818758732347 0 0 0
2868 10 2 -0.12 79.4318134152675 12.4440588265004 17.6513080685277 0 0 0
2869 10 1 0.06 79.3473578562697 13.2020915437218 18.4354875116144 0 0 0
2870 10 1 0.06 80.7526857686486 11.0212952625841 17.0366429526981 0 0 0
2871 10 2 -0.12 80.683127263313 11.7595814392325 17.819649961089 0 0 0
2872 10 1 0.06 80.6992128815448 11.218019539632 18.7912003819275 0 0 0
2873 10 2 -0.12 81.9242947490942 12.5368584362484 17.6846603470106 0 0 0
2874 10 1 0.06 81.7685754043618 13.1678714966001 16.7862228863131 0 0 0
2875 10 1 0.06 81.8960508038381 13.3351208986223 18.3884288182036 0 0 0
2876 10 7 -0.5 83.0825249073627 10.5772101755756 17.9743331293987 0 0 0
2877 10 6 0.5 83.1390252346368 11.6704715414813 17.7683615779892 0 0 0
2878 10 5 0.3 84.4504073630544 13.7325457671548 17.6741243700318 0 0 0
2879 10 4 -0.5 84.503193469686 12.3418754244765 17.6342900461984 0 0 0
2880 10 3 0.08 85.8070119138308 11.5522222047467 17.6327801596668 0 0 0
2881 10 1 0.06 85.8994974306478 10.9390064344232 18.4435699168894 0 0 0
2882 10 1 0.06 85.6524121994795 10.8822041419218 16.8840450764719 0 0 0
2883 10 1 0.06 86.766045356212 12.7557240066236 16.2903993277354 0 0 0
2884 10 1 0.06 86.6542271185884 13.1711386965945 17.9564964031363 0 0 0
2885 10 2 -0.12 86.7515458537589 12.3086157743613 17.3444179864127 0 0 0
2886 10 2 -0.12 87.9867299768923 11.6932417234433 17.6038144745515 0 0 0
2887 10 1 0.06 87.9970361935065 11.498708390224 18.7017302368006 0 0 0
2888 10 1 0.06 87.912187322231 10.7446175899173 17.1247549712696 0 0 0
2889 10 1 0.06 89.2807894459212 13.3415527751557 17.9570326300459 0 0 0
2890 10 1 0.06 89.1895917449629 12.5848530848569 16.2761601766298 0 0 0
2891 10 2 -0.12 89.2541787275526 12.3536770526296 17.3522635960536 0 0 0
2892 10 2 -0.12 90.5528710730406 11.7173989177353 17.5293901852631 0 0 0
2893 10 1 0.06 90.4377475820089 11.3012639139324 18.580497880219 0 0 0
2894 10 1 0.06 90.5963834021474 10.8485361441341 16.8647848317615 0 0 0
2895 10 1 0.06 91.5641290040852 13.148071318164 18.1753980091912 0 0 0
2896 10 1 0.06 91.5287435629327 12.8226421788412 16.5152527423151 0 0 0
2897 10 3 0.08 91.551209476282 12.3994685611382 17.4483413572024 0 0 0
2898 10 4 -0.5 92.9826636101042 11.7080254450348 17.4908991701028 0 0 0
2899 10 5 0.3 93.0447521043983 10.3817754000359 17.7350633425648 0 0 0
2900 10 6 0.5 94.3229104109093 12.3518746860887 17.4647224791872 0 0 0
2901 10 7 -0.5 94.245090251855 13.4249947451593 17.2051868929301 0 0 0
2902 10 1 0.06 95.7646410864284 10.5816005929463 17.2271188049335 0 0 0
2903 10 2 -0.12 95.5697461899864 11.5065691703957 17.6843919552934 0 0 0
2904 10 1 0.06 95.7290586769111 11.0557078642548 18.6165904408597 0 0 0
2905 10 1 0.06 96.7975175782158 12.913607205505 16.6744379617364 0 0 0
2906 10 2 -0.12 96.7896169435107 12.3279687948017 17.5513399148973 0 0 0
2907 10 1 0.06 96.659396714428 13.0805088375025 18.3143361311456 0 0 0
2908 10 1 0.06 98.2364859227872 10.9839735790717 16.8138458013889 0 0 0
2909 10 2 -0.12 98.1306991194344 11.7393110813497 17.6438416247612 0 0 0
2910 10 1 0.06 98.1311692853864 11.2857186411687 18.6794250947785 0 0 0
2911 10 2 -0.12 99.322555484109 12.5366127194337 17.5781642851568 0 0 0
2912 10 1 0.06 99.117293190592 13.1396061889054 16.7047587508621 0 0 0
2913 10 1 0.06 99.1207171891063 13.3353960471938 18.2928216583124 0 0 0
2914 10 7 -0.5 100.673687184303 10.627563818042 17.5097000029852 0 0 0
2915 10 6 0.5 100.68160058179 11.782029429978 17.596138706507 0 0 0
2916 10 5 0.3 101.902060387472 13.8763323501786 17.7661811073758 0 0 0
2917 10 4 -0.5 101.981150850787 12.5280882403629 17.8099120297627 0 0 0
2918 10 3 0.08 103.359960133853 11.8223543238298 17.8912550017594 0 0 0
2919 10 1 0.06 103.40780637155 11.4368739412286 18.8717348499221 0 0 0
2920 10 1 0.06 103.458580536023 11.0529748082892 17.2164509401954 0 0 0
2921 10 1 0.06 104.241444735803 13.2605787106798 16.9170911646638 0 0 0
2922 10 1 0.06 104.252004327291 13.2894933806949 18.6979072768307 0 0 0
2923 10 2 -0.12 104.29990214172 12.6273812300596 17.7918601308195 0 0 0
2924 10 2 -0.12 105.586628501913 11.9644583674347 17.7197654249625 0 0 0
2925 10 1 0.06 105.666150153197 11.2493052984318 18.579405099564 0 0 0
2926 10 1 0.06 105.616363893708 11.2359816443019 16.8394596515759 0 0 0
2927 10 1 0.06 106.951511391901 13.4997641103338 18.4780218247254 0 0 0
2928 10 1 0.06 106.926418296523 13.3788520029157 16.8497155066857 0 0 0
2929 10 2 -0.12 106.904041479855 12.6889657851061 17.7114996702923 0 0 0
2930 10 2 -0.12 108.176766738034 11.9726941591372 17.6594787192007 0 0 0
2931 10 1 0.06 108.299416544412 11.6508220135336 18.7377989718614 0 0 0
2932 10 1 0.06 108.062200197367 11.0396714462672 17.1677858258154 0 0 0
2933 10 1 0.06 109.164711861023 13.564777463588 17.728010147258 0 0 0
2934 10 1 0.06 108.955980380859 12.7871635634828 16.3069608627374 0 0 0
2935 10 3 0.08 109.088020615748 12.6714003855563 17.3263965180533 0 0 0
2936 10 4 -0.5 110.361808927504 11.9300795250857 17.6072037252625 0 0 0
2937 10 5 0.3 110.456386892698 10.6026837091972 17.4007257623008 0 0 0
2938 10 6 0.5 111.748675845539 12.558462311863 17.4667261318182 0 0 0
2939 10 7 -0.5 111.843666439499 13.5638275476998 17.0188084254969 0 0 0
2940 10 1 0.06 113.266642080241 10.9324267606963 17.3939020296096 0 0 0
2941 10 2 -0.12 113.002063946335 11.8481513697846 17.9417495552785 0 0 0
2942 10 1 0.06 113.045415867566 11.5001298206335 18.9765678492743 0 0 0
2943 10 1 0.06 114.093368243456 13.0916872617291 16.7383722891585 0 0 0
2944 10 2 -0.12 114.280603759139 12.5437244161691 17.6759175156591 0 0 0
2945 10 1 0.06 114.342772752373 13.3105334519806 18.4225443067283 0 0 0
2946 10 1 0.06 115.5137164861 11.117741495335 16.9221511503303 0 0 0
2947 10 2 -0.12 115.549974176678 11.9255405729387 17.7309167360934 0 0 0
2948 10 1 0.06 115.555587149043 11.4549538967324 18.7296510200614 0 0 0
2949 10 2 -0.12 116.778813564585 12.7520604173137 17.5640242421829 0 0 0
2950 10 1 0.06 116.762313399874 13.1394413871736 16.5631867483685 0 0 0
2951 10 1 0.06 116.570065004084 13.6106090023553 18.2318781180332 0 0 0
2952 10 7 -0.5 117.996418212333 10.8791314295957 18.3899156600929 0 0 0
2953 10 6 0.5 117.970576047134 11.8970100790307 17.9648958631663 0 0 0
2954 10 5 0.3 119.264018040969 13.9424551440867 17.8470722526947 0 0 0
2955 10 4 -0.5 119.300456072291 12.646345378438 17.7774170438118 0 0 0
2956 10 3 0.08 120.688039000882 11.9727650244359 17.6359701845592 0 0 0
2957 10 1 0.06 120.753429402716 11.3179452729479 18.4160331470827 0 0 0
2958 10 1 0.06 120.702630361162 11.3462798789442 16.8541400320562 0 0 0
2959 10 1 0.06 121.671985477651 13.4169175185039 16.7980923299736 0 0 0
2960 10 1 0.06 121.641043539185 13.392604673427 18.5646414229762 0 0 0
2961 10 2 -0.12 121.65839536183 12.7432795371957 17.628284412514 0 0 0
2962 10 2 -0.12 122.983391880929 12.1052868431484 17.6735020304394 0 0 0
2963 10 1 0.06 122.938169357662 11.6725823296904 18.6703103485477 0 0 0
2964 10 1 0.06 123.052139273255 11.2142872722939 16.9984307951766 0 0 0
2965 10 1 0.06 124.216817769764 13.4044007390288 18.311729091451 0 0 0
2966 10 1 0.06 124.239386323863 13.3261438715863 16.5522948871375 0 0 0
2967 10 2 -0.12 124.303090733202 12.6936176847526 17.5065857450306 0 0 0
2968 10 2 -0.12 125.581811543245 12.0121915244823 17.7634743273872 0 0 0
2969 10 1 0.06 125.538974586611 11.4555289070272 18.6779885691503 0 0 0
2970 10 1 0.06 125.670805751714 11.2322840308698 17.0431111687106 0 0 0
2971 10 1 0.06 126.457374960329 13.4592035184759 18.4720820741599 0 0 0
2972 10 1 0.06 126.502852183096 13.1959825444588 16.8356316303008 0 0 0
2973 10 3 0.08 126.529850698663 12.7760275434077 17.7395491101998 0 0 0
2974 10 4 -0.5 127.87214791291 12.1039978073834 17.6848856467008 0 0 0
2975 10 5 0.3 127.944629563178 10.7888383678667 17.9326725903725 0 0 0
2976 10 6 0.5 129.228733915258 12.777070352256 17.6897984984572 0 0 0
2977 10 7 -0.5 129.234249372208 13.8564089499103 17.7855946213501 0 0 0
2978 10 1 0.06 130.691383604539 11.2880492680244 16.6957431136066 0 0 0
2979 10 2 -0.12 130.584374050073 11.9250777621664 17.5812925096595 0 0 0
2980 10 1 0.06 130.678076423319 11.2700424875319 18.3712066554098 0 0 0
2981 10 1 0.06 131.816918781856 13.3956927091584 16.8627126904907 0 0 0
2982 10 2 -0.12 131.835281008665 12.6674164698516 17.6928093146844 0 0 0
2983 10 1 0.06 131.703297756136 13.3116660081683 18.5109755188215 0 0 0
2984 10 1 0.06 133.2453130475 11.2020975830057 16.926613196004 0 0 0
2985 10 2 -0.12 133.159952730888 12.0252246220982 17.7070921422373 0 0 0
2986 10 1 0.06 133.080424775039 11.4112113704934 18.5835405526042 0 0 0
2987 10 2 -0.12 134.402366277375 12.8602190981195 17.5333170989469 0 0 0
2988 10 1 0.06 134.290797324384 13.3204001384444 16.5695143356196 0 0 0
2989 10 1 0.06 134.181770941143 13.7822324472138 18.1058251930685 0 0 0
2990 10 7 -0.5 135.73557883258 10.9699149627035 17.9333391342293 0 0 0
2991 10 6 0.5 135.676223236573 12.0157405026292 17.7654574930754 0 0 0
2992 10 5 0.3 136.890976271669 14.0738586975727 17.8435570124044 0 0 0
2993 10 4 -0.5 136.976819620932 12.6939324560293 17.7076652982255 0 0 0
2994 10 3 0.08 138.345829182157 11.9600855561759 17.8775489570244 0 0 0
2995 10 1 0.06 138.312381682546 11.5346971222511 18.801772579195 0 0 0
2996 10 1 0.06 138.327087351959 11.1750746188944 17.272390244436 0 0 0
2997 10 1 0.06 139.278018030121 13.0848501557938 16.625016840037 0 0 0
2998 10 1 0.06 139.242856263571 13.5264566154183 18.4138113989208 0 0 0
2999 10 2 -0.12 139.318378219367 12.7026576571454 17.7060713734501 0 0 0
3000 10 2 -0.12 140.666751520897 12.1554452600305 17.871454735812 0 0 0
3001 10 1 0.06 140.580939581495 11.6579010996891 18.8221953141764 0 0 0
3002 10 1 0.06 140.757670714172 11.3082327215898 17.1858129254484 0 0 0
3003 10 1 0.06 141.906255416905 13.7279028490884 18.4105442767724 0 0 0
3004 10 1 0.06 141.745878184301 13.4038880077049 16.6425622600745 0 0 0
3005 10 2 -0.12 141.848174916961 12.9365064532612 17.6663997717001 0 0 0
3006 10 2 -0.12 143.132640417121 12.1524241941025 17.7643572194936 0 0 0
3007 10 1 0.06 143.305382519004 11.8202066130357 18.7518187085598 0 0 0
3008 10 1 0.06 143.096194244593 11.3016723457566 17.0860630380241 0 0 0
3009 10 1 0.06 144.242867773951 13.6772844407377 18.0385015738738 0 0 0
3010 10 1 0.06 143.998509626827 13.0906392174314 16.5793620563041 0 0 0
3011 10 3 0.08 144.1694892548 12.8230479889247 17.4752899279811 0 0 0
3012 10 4 -0.5 145.539170623989 12.1020146761242 17.5610133429942 0 0 0
3013 10 5 0.3 145.574554628435 10.9670540630884 16.9494422654037 0 0 0
3014 10 6 0.5 146.93766548845 12.8128309418508 17.5810357571733 0 0 0
3015 10 7 -0.5 146.977172111868 13.8956488881799 17.5077452717586 0 0 0
3016 10 1 0.06 148.143956710617 11.1767292644577 16.8476531616711 0 0 0
3017 10 2 -0.12 148.167882012281 11.9017763423128 17.6252078499214 0 0 0
3018 10 1 0.06 148.316217572723 11.3577250471768 18.5585545890008 0 0 0
3019 10 1 0.06 149.511280912078 13.0073528301972 16.4895918588891 0 0 0
3020 10 2 -0.12 149.39731477963 12.6119489419496 17.5062424847182 0 0 0
3021 10 1 0.06 149.390846602563 13.3970517338463 18.2634957616922 0 0 0
3022 10 1 0.06 150.738876681076 11.1796373145201 16.9818659078907 0 0 0
3023 10 2 -0.12 150.729095424918 11.9513154703154 17.7210636950036 0 0 0
3024 10 1 0.06 150.763002324651 11.3393155901026 18.6695484701326 0 0 0
3025 10 2 -0.12 151.94658224697 12.7265120480663 17.5259187948319 0 0 0
3026 10 1 0.06 151.814540687121 13.2505552857362 16.5473288516352 0 0 0
3027 10 1 0.06 151.748719564882 13.4828706940937 18.299929256379 0 0 0
3028 10 7 -0.5 153.238697542464 10.7500215627138 17.5784787946553 0 0 0
3029 10 6 0.5 153.244470247354 11.9069908291482 17.6797799713334 0 0 0
3030 10 5 0.3 154.556685214688 13.9782697247063 17.7749826401957 0 0 0
3031 10 4 -0.5 154.564056684364 12.612977316704 17.7636203140836 0 0 0
3032 10 3 0.08 155.928041203516 11.9037087162887 17.8004045229176 0 0 0
3033 10 1 0.06 155.874028394793 11.3923180800781 18.6708195972222 0 0 0
3034 10 1 0.06 156.121093000208 11.228622928166 17.0448918208477 0 0 0
3035 10 1 0.06 156.884029185484 13.4208334134543 17.0676960415781 0 0 0
3036 10 1 0.06 156.999465451173 13.2072539954171 18.7240261783274 0 0 0
3037 10 2 -0.12 156.942282400568 12.663896155008 17.806786499796 0 0 0
3038 10 2 -0.12 158.253070964153 12.0382026969295 17.5792568828293 0 0 0
3039 10 1 0.06 158.334700210351 11.4130185854139 18.4944181359793 0 0 0
3040 10 1 0.06 158.206115450667 11.2447930685766 16.7581343981256 0 0 0
3041 11 1 0.06 5.065669381628 12.0129683500699 3.74710074161224 0 0 0
3042 11 1 0.06 5.04428250563083 11.7335735066252 2.00217443651903 0 0 0
3043 11 2 -0.12 5.12383388107998 11.1839906377497 2.97583586022705 0 0 0
3044 11 2 -0.12 6.3769537171226 10.4852772971635 2.98796162058723 0 0 0
3045 11 1 0.06 6.52797890454526 9.9178699335273 4.01239865092613 0 0 0
3046 11 1 0.06 6.29463794671473 9.7274038372897 2.14072463305012 0 0 0
3047 11 1 0.06 7.46631224176031 12.0713568089998 3.32510328800543 0 0 0
3048 11 1 0.06 7.30430102659126 11.6124376062978 1.80815150540289 0 0 0
3049 11 3 0.08 7.35046327520857 11.2258814891878 2.77450855504521 0 0 0
3050 11 4 -0.5 8.6990514715479 10.4942566826776 2.97634517874306 0 0 0
3051 11 5 0.3 8.67194140268169 9.1531167465946 2.90533685246657 0 0 0
3052 11 6 0.5 10.0583268562794 11.1472332155478 2.77181319802221 0 0 0
3053 11 7 -0.5 10.0783942709305 12.218511713082 2.51166415821911 0 0 0
3054 11 1 0.06 11.4149753455914 9.5998722738658 2.25958473597478 0 0 0
3055 11 2 -0.12 11.3170642983879 10.3021964097419 2.99699455099524 0 0 0
3056 11 1 0.06 11.5101130136878 9.7693886430594 3.8722937433316 0 0 0
3057 11 1 0.06 12.6515612474913 11.6185034945226 1.983395510357 0 0 0
3058 11 2 -0.12 12.6211241375623 11.0085226093584 2.85280774381837 0 0 0
3059 11 1 0.06 12.6990208747095 11.705595426218 3.71229935305026 0 0 0
3060 11 1 0.06 13.980901705974 9.5106021498478 2.24023719336173 0 0 0
3061 11 2 -0.12 13.9186520966485 10.3245876684859 2.96413661306761 0 0 0
3062 11 1 0.06 13.8692858830293 9.8499678905407 3.91871500390956 0 0 0
3063 11 2 -0.12 15.1550739325564 11.0975966064149 2.90149047713938 0 0 0
3064 11 1 0.06 15.0726476179026 11.6621372359564 1.93270925073304 0 0 0
3065 11 1 0.06 15.1369647659924 11.9765571732922 3.5481499136869 0 0 0
3066 11 7 -0.5 16.3274184671863 9.3526462986279 3.59048190838866 0 0 0
3067 11 6 0.5 16.3771592185646 10.3132956029687 3.24708622403327 0 0 0
3068 11 5 0.3 17.7327842162931 12.3235394644662 3.30733335752226 0 0 0
3069 11 4 -0.5 17.7345730291264 10.9667384100711 3.18935646859912 0 0 0
3070 11 3 0.08 19.0791190369401 10.2685632352241 3.28745843344377 0 0 0
3071 11 1 0.06 19.2189575234237 9.9359271459911 4.24966898923533 0 0 0
3072 11 1 0.06 19.0947132164852 9.5087707764229 2.62926408884836 0 0 0
3073 11 1 0.06 19.824554126096 11.606813795161 2.1891998850419 0 0 0
3074 11 1 0.06 20.0165913716189 11.8474407034445 3.88023159983764 0 0 0
3075 11 2 -0.12 20.0397182995054 11.0389866278666 3.09445245125614 0 0 0
3076 11 2 -0.12 21.3126193068122 10.3272037803922 2.99109806859159 0 0 0
3077 11 1 0.06 21.4652627786515 9.7368853022449 3.90869390532342 0 0 0
3078 11 1 0.06 21.2248894287468 9.5691440964822 2.1867611824184 0 0 0
3079 11 1 0.06 22.4483037756833 11.8981306941232 3.49550596823078 0 0 0
3080 11 1 0.06 22.5275884354922 11.5952890668965 1.88169031452687 0 0 0
3081 11 2 -0.12 22.5501376443523 11.0831516093267 2.81305623778916 0 0 0
3082 11 2 -0.12 23.7997737996926 10.4618631468659 3.04588008252891 0 0 0
3083 11 1 0.06 23.7411771335839 9.945811038278 4.05108155092643 0 0 0
3084 11 1 0.06 23.8406077027687 9.6551065575502 2.33651015586716 0 0 0
3085 11 1 0.06 24.7379541374486 11.9334341161449 3.57197825875522 0 0 0
3086 11 1 0.06 24.9475738830075 11.4082030927314 2.02399613911064 0 0 0
3087 11 3 0.08 24.8036997033986 11.1500707211036 2.9682741608108 0 0 0
3088 11 4 -0.5 26.0788493321131 10.3712771234528 3.17323498738441 0 0 0
3089 11 5 0.3 26.0597027546706 8.9764763246501 3.26916476386625 0 0 0
3090 11 6 0.5 27.4288325469383 11.0237177467287 3.01242248794683 0 0 0
3091 11 7 -0.5 27.5018172368414 12.0843738033311 2.82788862188153 0 0 0
3092 11 1 0.06 28.7976209922398 9.3346488609968 2.39570949267742 0 0 0
3093 11 2 -0.12 28.7117425353804 10.2347369376216 3.05587736274724 0 0 0
3094 11 1 0.06 28.7534037319224 9.7490371636862 4.05662646444075 0 0 0
3095 11 1 0.06 29.9988624940322 11.4780738443695 1.94478785141143 0 0 0
3096 11 2 -0.12 30.0138525073935 11.0540210950172 2.95040487494134 0 0 0
3097 11 1 0.06 29.9903460996818 11.8491207472743 3.67597078972164 0 0 0
3098 11 1 0.06 31.4702912217992 9.7064734715217 2.23890000648971 0 0 0
3099 11 2 -0.12 31.3611988105076 10.4686770187175 2.99633723895259 0 0 0
3100 11 1 0.06 31.4434331377048 10.0107972940845 3.94321931454692 0 0 0
3101 11 2 -0.12 32.5775867380722 11.3270636022084 2.76691517979538 0 0 0
3102 11 1 0.06 32.3806489715505 11.8542196126903 1.82857150395694 0 0 0
3103 11 1 0.06 32.4379803461563 12.1271857989009 3.50085253366233 0 0 0
3104 11 7 -0.5 33.9093875052903 9.4834427028413 2.99578711057799 0 0 0
3105 11 6 0.5 33.9047827269683 10.5746603747214 2.82778398991631 0 0 0
3106 11 5 0.3 35.1620968399886 12.6200531842447 2.79172212603031 0 0 0
3107 11 4 -0.5 35.2495361246895 11.2790133990575 2.60714548023011 0 0 0
3108 11 3 0.08 36.524273021994 10.6010264598548 2.94523409508697 0 0 0
3109 11 1 0.06 36.4565326494601 10.4796608512603 3.93115607365946 0 0 0
3110 11 1 0.06 36.650300519868 9.7009894216435 2.40342015676623 0 0 0
3111 11 1 0.06 37.3860649660799 11.9364037085944 2.05481637753761 0 0 0
3112 11 1 0.06 37.5104181337877 12.1634648684585 3.78821164364369 0 0 0
3113 11 2 -0.12 37.4684766334711 11.3646628030754 2.94878179134563 0 0 0
3114 11 2 -0.12 38.7746812942079 10.7386024612343 2.93936997378524 0 0 0
3115 11 1 0.06 38.8360467674504 10.0782527238331 3.73091745384443 0 0 0
3116 11 1 0.06 38.8808743013665 10.0773618100092 1.99192652975852 0 0 0
3117 11 1 0.06 40.0000756772216 12.1472989834157 3.86373486867368 0 0 0
3118 11 1 0.06 40.0977407444777 12.1182568146551 2.19927249073271 0 0 0
3119 11 2 -0.12 40.0625473224682 11.3966582358217 3.04218903852792 0 0 0
3120 11 2 -0.12 41.3191358632381 10.6570521062506 3.22622536280365 0 0 0
3121 11 1 0.06 41.2425411688689 10.0501905787656 4.12819040860732 0 0 0
3122 11 1 0.06 41.4744235977202 9.8578294801502 2.50047054906739 0 0 0
3123 11 1 0.06 42.407374377441 11.7766207924224 4.08795723345647 0 0 0
3124 11 1 0.06 42.3311217212493 12.0782043093082 2.54735165692112 0 0 0
3125 11 3 0.08 42.3281384675116 11.328839734298 3.19368313214844 0 0 0
3126 11 4 -0.5 43.5633133002938 10.5237722241224 3.00260067142382 0 0 0
3127 11 5 0.3 43.5095189023613 9.2047283809976 2.82806994222771 0 0 0
3128 11 6 0.5 44.9402085320116 11.0990341659652 3.09172545202755 0 0 0
3129 11 7 -0.5 44.9764964099264 12.2122370257911 2.9974502305309 0 0 0
3130 11 1 0.06 46.2713526910178 9.3311378251282 2.66414161830428 0 0 0
3131 11 2 -0.12 46.135822531031 10.203772035601 3.31442462376401 0 0 0
3132 11 1 0.06 46.1666046236357 9.7720564730496 4.29399977052225 0 0 0
3133 11 1 0.06 47.2951470138824 11.498948279789 2.18197029142868 0 0 0
3134 11 2 -0.12 47.3605694956835 11.032356115383 3.11566043671765 0 0 0
3135 11 1 0.06 47.4112403676446 11.8730124294916 3.75822928570998 0 0 0
3136 11 1 0.06 48.5110025394281 9.6375839279024 2.55325281178771 0 0 0
3137 11 2 -0.12 48.6192013170115 10.4465612863997 3.25771386175849 0 0 0
3138 11 1 0.06 48.6523174960842 9.8924689787747 4.17995812131055 0 0 0
3139 11 2 -0.12 49.8367734527312 11.179716818703 3.05844377667207 0 0 0
3140 11 1 0.06 49.7774300532491 11.5506252464997 2.04278567123003 0 0 0
3141 11 1 0.06 49.8216669489104 12.0624271908266 3.71028833959948 0 0 0
3142 11 7 -0.5 51.1339065128243 9.3659891437291 3.64235778304692 0 0 0
3143 11 6 0.5 51.1793930546324 10.3992757546393 3.29631343322126 0 0 0
3144 11 5 0.3 52.5054708215922 12.4064645559001 3.50556400088403 0 0 0
3145 11 4 -0.5 52.6195853896946 11.0444475882048 3.22181369834656 0 0 0
3146 11 3 0.08 54.0132798597751 10.2884787009836 3.35316207562338 0 0 0
3147 11 1 0.06 54.0380731144553 9.8220777580596 4.26498449111186 0 0 0
3148 11 1 0.06 54.0032189979286 9.5602607277423 2.65197677380004 0 0 0
3149 11 1 0.06 54.8631045207668 11.6161319658513 2.27935414730136 0 0 0
3150 11 1 0.06 55.0959046016803 11.6936473008531 4.02945454401342 0 0 0
3151 11 2 -0.12 54.9932543881207 10.9998785102143 3.21768108108647 0 0 0
3152 11 2 -0.12 56.2650552327673 10.2766277759853 3.20202997657846 0 0 0
3153 11 1 0.06 56.3618298182679 9.8285001151554 4.14173775609828 0 0 0
3154 11 1 0.06 56.0976315166226 9.4924997816538 2.49879983045297 0 0 0
3155 11 1 0.06 57.5295848169811 11.8167392114818 3.58179076356116 0 0 0
3156 11 1 0.06 57.4487198342462 11.3717283177002 1.94893962220813 0 0 0
3157 11 2 -0.12 57.5486998018353 10.9596866182795 2.92734568117633 0 0 0
3158 11 2 -0.12 58.8590880028685 10.2619840897166 3.10943073007168 0 0 0
3159 11 1 0.06 58.764550242996 9.7802980548808 4.15126874651289 0 0 0
3160 11 1 0.06 58.9393161402315 9.4194244526973 2.36318476795761 0 0 0
3161 11 1 0.06 59.6482678573835 11.8092305571483 3.61436582881476 0 0 0
3162 11 1 0.06 59.6300563671109 11.5378064582697 2.10168302731747 0 0 0
3163 11 3 0.08 59.7493499495734 11.0526022745864 2.9713843114645 0 0 0
3164 11 4 -0.5 61.1423167860809 10.3484695328396 3.19597695116716 0 0 0
3165 11 5 0.3 61.1691625481195 9.0341707083798 3.21053800946139 0 0 0
3166 11 6 0.5 62.5118228510254 11.016329690399 2.98892486754108 0 0 0
3167 11 7 -0.5 62.569133564973 12.1007662023339 2.86880707307895 0 0 0
3168 11 1 0.06 63.9164425388444 9.4048745846612 2.17130650935747 0 0 0
3169 11 2 -0.12 63.8460316907431 10.2075708148155 2.96541987131636 0 0 0
3170 11 1 0.06 64.0305780703583 9.5246943161701 3.83030394070438 0 0 0
3171 11 1 0.06 65.0191055006547 11.5926863761828 2.05324792289744 0 0 0
3172 11 2 -0.12 65.0550977469982 10.9945112052303 2.97970569516931 0 0 0
3173 11 1 0.06 64.9259552774968 11.70010644104 3.82481078915189 0 0 0
3174 11 1 0.06 66.3579908253339 9.7646270730797 2.08412405766508 0 0 0
3175 11 2 -0.12 66.3329518473967 10.3632586359158 3.01901592090965 0 0 0
3176 11 1 0.06 66.3924418781749 9.711033588858 3.90040123109214 0 0 0
3177 11 2 -0.12 67.5484307739694 11.1540140903304 3.0009453992055 0 0 0
3178 11 1 0.06 67.4880640572431 12.0303123889891 2.37752491716859 0 0 0
3179 11 1 0.06 67.4129751209846 11.6585552321004 3.92825934782603 0 0 0
3180 11 7 -0.5 68.9008673638155 9.2339602747455 3.01745434614972 0 0 0
3181 11 6 0.5 68.8774216993026 10.3273875019207 3.02290986353145 0 0 0
3182 11 5 0.3 70.171441734189 12.3034926339865 3.0312860010779 0 0 0
3183 11 4 -0.5 70.2694174513957 10.992807491426 3.19148663509253 0 0 0
3184 11 3 0.08 71.6074639251034 10.3368209248275 3.02525734266696 0 0 0
3185 11 1 0.06 71.7027482205922 9.7198246658808 3.77869461452817 0 0 0
3186 11 1 0.06 71.6768416113924 9.7390565395901 2.18984912516185 0 0 0
3187 11 1 0.06 72.6623452524322 11.6634930163428 2.11006539188875 0 0 0
3188 11 1 0.06 72.5116831221895 11.9090909184694 3.77793083061327 0 0 0
3189 11 2 -0.12 72.5816453513108 11.1118127556084 3.04223403663442 0 0 0
3190 11 2 -0.12 73.868065277537 10.5116093319939 3.17966649307909 0 0 0
3191 11 1 0.06 73.9782307072786 10.1314908839347 4.18690936116374 0 0 0
3192 11 1 0.06 73.9311888951504 9.7345948747376 2.45737055990515 0 0 0
3193 11 1 0.06 75.1202276796591 12.0615223960328 3.71777971102376 0 0 0
3194 11 1 0.06 75.1442259702875 11.6607569930712 1.96874587722506 0 0 0
3195 11 2 -0.12 75.1355152153764 11.2039693735037 3.0155379989011 0 0 0
3196 11 2 -0.12 76.3679877689203 10.5654783826471 3.28150605819728 0 0 0
3197 11 1 0.06 76.2946294032082 10.103473976834 4.24274223156412 0 0 0
3198 11 1 0.06 76.4705871058937 9.6470125445758 2.58675503034247 0 0 0
3199 11 1 0.06 77.3095966092283 11.8584980138779 4.10593028651048 0 0 0
3200 11 1 0.06 77.2877301066109 11.8884458051516 2.43518540975687 0 0 0
3201 11 3 0.08 77.3553996829617 11.3092930931552 3.28480062680771 0 0 0
3202 11 4 -0.5 78.7029118637966 10.5192697710392 3.3479412595451 0 0 0
3203 11 5 0.3 78.7662388846166 9.2462931354726 2.95713337062453 0 0 0
3204 11 6 0.5 80.088799681804 11.2266117324833 3.12242652293257 0 0 0
3205 11 7 -0.5 80.1221876061988 12.2519606966486 2.92078243425906 0 0 0
3206 11 1 0.06 81.3621803491785 9.3699625645755 2.67322191520206 0 0 0
3207 11 2 -0.12 81.2668688496262 10.232652008289 3.31356386645451 0 0 0
3208 11 1 0.06 81.3511643486906 9.8431634093551 4.37324488122623 0 0 0
3209 11 1 0.06 82.4354904527954 11.5712989261717 2.04242812702183 0 0 0
3210 11 2 -0.12 82.5189496392383 11.0105441511826 3.00661684030889 0 0 0
3211 11 1 0.06 82.5549123531261 11.894282897808 3.66323479966127 0 0 0
3212 11 1 0.06 83.9688388976287 9.6564242130103 2.27502668789152 0 0 0
3213 11 2 -0.12 83.9085420128467 10.4911981470617 2.95988132890664 0 0 0
3214 11 1 0.06 84.0065169753942 10.0187953564985 3.92870405137909 0 0 0
3215 11 2 -0.12 85.118391807295 11.3259635492369 2.75635572907602 0 0 0
3216 11 1 0.06 84.9377411590805 11.8257556472727 1.82298178822274 0 0 0
3217 11 1 0.06 85.1196426297406 12.1656154466308 3.40869196195054 0 0 0
3218 11 7 -0.5 86.3991437980359 9.4692541640249 3.01039668087805 0 0 0
3219 11 6 0.5 86.38803142015 10.5530771254023 2.96426253221807 0 0 0
3220 11 5 0.3 87.892165576857 12.51845040947 3.30117016089056 0 0 0
3221 11 4 -0.5 87.8278582963241 11.1976468453733 3.0385690028406 0 0 0
3222 11 3 0.08 89.0941924488036 10.2801150857007 3.20305028990357 0 0 0
3223 11 1 0.06 89.0265854192966 9.8119947671705 4.07445768458526 0 0 0
3224 11 1 0.06 88.924601872067 9.5086318463298 2.54426762425833 0 0 0
3225 11 1 0.06 90.2520798872005 11.4837684130906 2.15264430411638 0 0 0
3226 11 1 0.06 90.3381230404232 11.6066344137155 3.80546666115271 0 0 0
3227 11 2 -0.12 90.1965637530477 10.8894777209821 3.05880525633088 0 0 0
3228 11 2 -0.12 91.4927751183979 10.2273294106092 3.08732733223782 0 0 0
3229 11 1 0.06 91.6317993428964 9.7020363553234 4.05557780008094 0 0 0
3230 11 1 0.06 91.4992518052788 9.4384213022259 2.36397474571508 0 0 0
3231 11 1 0.06 92.55028590372 11.8737749518029 3.56313214323378 0 0 0
3232 11 1 0.06 92.4989298530244 11.5807406661139 1.84835751888067 0 0 0
3233 11 2 -0.12 92.6728559464924 11.0919955949359 2.81700394301926 0 0 0
3234 11 2 -0.12 94.0377970333329 10.608148211733 2.9400098152615 0 0 0
3235 11 1 0.06 94.0763874521869 10.2697767043248 3.97501335414099 0 0 0
3236 11 1 0.06 94.0477760137609 9.7569708790387 2.29579166834923 0 0 0
3237 11 1 0.06 95.1219545096704 12.0125406756592 3.27864170968842 0 0 0
3238 11 1 0.06 94.8690334919533 11.6375664607023 1.64711128208081 0 0 0
3239 11 3 0.08 95.0410129144906 11.298195276205 2.60972130246867 0 0 0
3240 11 4 -0.5 96.3916914254216 10.4808617625417 2.75919375884029 0 0 0
3241 11 5 0.3 96.4018997479773 9.1686043625667 2.88773360192228 0 0 0
3242 11 6 0.5 97.7768289699467 11.1173271228689 2.80660113852218 0 0 0
3243 11 7 -0.5 97.8767993802351 12.2289747261443 2.95909018941876 0 0 0
3244 11 1 0.06 99.2252798089561 9.6430514360781 2.14872979504408 0 0 0
3245 11 2 -0.12 99.031411203879 10.3049226576406 2.9167551972913 0 0 0
3246 11 1 0.06 99.1495281238715 9.7448229389714 3.87293679883898 0 0 0
3247 11 1 0.06 100.407875109609 11.611414088084 2.10870576741093 0 0 0
3248 11 2 -0.12 100.247500413847 11.05046873231 2.97654626457122 0 0 0
3249 11 1 0.06 100.167483831327 11.7847505566039 3.76896456247733 0 0 0
3250 11 1 0.06 101.696332251866 9.6273742290027 2.51045512272051 0 0 0
3251 11 2 -0.12 101.572539930463 10.4756127456745 3.17083660089072 0 0 0
3252 11 1 0.06 101.603599403942 9.9746675719416 4.15505339245499 0 0 0
3253 11 2 -0.12 102.734553900339 11.4075434952279 3.18360449737914 0 0 0
3254 11 1 0.06 102.691124970177 11.9942493771427 2.313046057227 0 0 0
3255 11 1 0.06 102.741658680803 12.2270006167897 3.92085932582729 0 0 0
3256 11 7 -0.5 104.008997387248 9.4644087268309 3.39696127979166 0 0 0
3257 11 6 0.5 103.98623695786 10.5642333510765 3.23585734938733 0 0 0
3258 11 5 0.3 105.339378415944 12.6033835311802 2.83839906949698 0 0 0
3259 11 4 -0.5 105.354042926655 11.2572104914831 2.9951681735298 0 0 0
3260 11 3 0.08 106.619795914799 10.5323849640493 3.08126235613441 0 0 0
3261 11 1 0.06 106.646384342119 10.0812062120356 3.96618532832156 0 0 0
3262 11 1 0.06 106.573072325174 9.8722466071315 2.30596307093578 0 0 0
3263 11 1 0.06 107.606633069771 11.7361043600847 2.00099224767871 0 0 0
3264 11 1 0.06 107.620134080486 12.0853292933616 3.59557385140575 0 0 0
3265 11 2 -0.12 107.641523202756 11.1964429554892 2.96425099612604 0 0 0
3266 11 2 -0.12 108.943923897888 10.5820404708443 3.23264720160148 0 0 0
3267 11 1 0.06 108.906316139588 10.2075528025043 4.29301786203447 0 0 0
3268 11 1 0.06 108.913204294599 9.722749011115 2.59153353050019 0 0 0
3269 11 1 0.06 110.331067873931 12.1758515316107 3.39398465511336 0 0 0
3270 11 1 0.06 110.008316915735 11.4806912083832 1.83732081953979 0 0 0
3271 11 2 -0.12 110.227968135219 11.193434628904 2.86273961727507 0 0 0
3272 11 2 -0.12 111.464091550542 10.4107317117669 3.00650556629201 0 0 0
3273 11 1 0.06 111.379433338495 10.0485407112606 4.05610988556253 0 0 0
3274 11 1 0.06 111.382321349266 9.4983644858256 2.34279697585336 0 0 0
3275 11 1 0.06 112.451506738878 11.8447019532993 3.59863699070948 0 0 0
3276 11 1 0.06 112.415806374037 11.4782191004408 1.91185814041825 0 0 0
3277 11 3 0.08 112.464348746718 11.1399435802491 2.85739873029349 0 0 0
3278 11 4 -0.5 113.772452681955 10.3924680545748 2.96932544734845 0 0 0
3279 11 5 0.3 113.800807287725 9.0676172318483 2.73587735192787 0 0 0
3280 11 6 0.5 115.089974000169 11.1991980193927 2.69816892066483 0 0 0
3281 11 7 -0.5 114.968475863929 12.2934478770322 2.49770192412267 0 0 0
3282 11 1 0.06 116.73153563153 9.7877180201703 2.06259940846509 0 0 0
3283 11 2 -0.12 116.483179102368 10.4390806577858 2.85231934695068 0 0 0
3284 11 1 0.06 116.605058235333 9.8897770161377 3.78702607865789 0 0 0
3285 11 1 0.06 117.595920462403 12.0848608122416 2.03370113411608 0 0 0
3286 11 2 -0.12 117.625157692097 11.3521306034927 2.79530681332713 0 0 0
3287 11 1 0.06 117.373433186397 11.956695638084 3.73319193215436 0 0 0
3288 11 1 0.06 119.015210778362 10.0375530432388 2.00244015329249 0 0 0
3289 11 2 -0.12 118.977538959825 10.7742777801796 2.83601578685189 0 0 0
3290 11 1 0.06 118.921607113663 10.1734447268838 3.71352347936766 0 0 0
3291 11 2 -0.12 120.145177742112 11.6453944428265 2.87725986067509 0 0 0
3292 11 1 0.06 119.998528380567 12.2621879266317 2.03096445562784 0 0 0
3293 11 1 0.06 119.867519518255 12.3316435653077 3.65332128859575 0 0 0
3294 11 7 -0.5 121.445493939574 9.7251395294936 2.89614693116759 0 0 0
3295 11 6 0.5 121.423656233979 10.8090061106803 2.9441240719267 0 0 0
3296 11 5 0.3 122.64723180789 12.7859844907278 3.19952570240341 0 0 0
3297 11 4 -0.5 122.776355226273 11.4463816108212 2.97231358025129 0 0 0
3298 11 3 0.08 124.141769989469 10.7129638459438 3.07650009546802 0 0 0
3299 11 1 0.06 124.127660635911 10.245263924152 3.99894389999124 0 0 0
3300 11 1 0.06 124.182692077051 10.018431495385 2.35566886989881 0 0 0
3301 11 1 0.06 125.219451570096 11.9005985412506 1.96213816587919 0 0 0
3302 11 1 0.06 125.124903593376 12.2857191352288 3.66430727311605 0 0 0
3303 11 2 -0.12 125.157982101499 11.4515345510046 2.93998680541271 0 0 0
3304 11 2 -0.12 126.455592619655 10.6486590102852 3.06738425688627 0 0 0
3305 11 1 0.06 126.455148172966 10.0841863359725 4.00803329053858 0 0 0
3306 11 1 0.06 126.498984710421 9.8343865396897 2.35591872198189 0 0 0
3307 11 1 0.06 127.773780737693 12.0615188693856 3.72613372668441 0 0 0
3308 11 1 0.06 127.650319523945 11.7781489679721 1.99311138784549 0 0 0
3309 11 2 -0.12 127.756813187295 11.3061225230154 2.9543197199601 0 0 0
3310 11 2 -0.12 129.055992050827 10.5270121298722 3.00238105962441 0 0 0
3311 11 1 0.06 129.164181705516 10.1942894162083 3.96213392939434 0 0 0
3312 11 1 0.06 128.91624217512 9.5685704390628 2.41516963854497 0 0 0
3313 11 1 0.06 130.163014580348 12.0345918981836 3.06913873473449 0 0 0
3314 11 1 0.06 129.884099578385 11.4479574055043 1.66282399853753 0 0 0
3315 11 3 0.08 130.055251233525 11.1535647248711 2.59228914112862 0 0 0
3316 11 4 -0.5 131.365880248332 10.441260484255 2.60960424854718 0 0 0
3317 11 5 0.3 131.382601610865 9.0870376078253 2.42560327616496 0 0 0
3318 11 6 0.5 132.717283920634 11.1293709658016 2.67474176060733 0 0 0
3319 11 7 -0.5 132.734300853173 12.1903881312795 2.67543317077388 0 0 0
3320 11 1 0.06 134.091300214346 9.5190623123195 2.11702731174052 0 0 0
3321 11 2 -0.12 134.008480111105 10.3001859744408 2.88313509635954 0 0 0
3322 11 1 0.06 133.951525764054 9.7173656206373 3.83886686111078 0 0 0
3323 11 1 0.06 135.253047892581 11.7167899700413 2.00774975265933 0 0 0
3324 11 2 -0.12 135.229810274903 11.0647437658263 2.9132038222903 0 0 0
3325 11 1 0.06 135.051513645149 11.8053685325024 3.7178503417096 0 0 0
3326 11 1 0.06 136.745285146772 9.6883861325101 2.3509308989264 0 0 0
3327 11 2 -0.12 136.596513929393 10.5171481705558 3.03607260090669 0 0 0
3328 11 1 0.06 136.671971934803 9.965204516072 4.00072889727314 0 0 0
3329 11 2 -0.12 137.810590562032 11.3570417233713 2.927195266912 0 0 0
3330 11 1 0.06 137.769960412628 11.9117374528068 2.02456414724002 0 0 0
3331 11 1 0.06 137.837783117347 12.1286693474821 3.68536698363342 0 0 0
3332 11 7 -0.5 139.11131862711 9.3607832458409 2.98639769308406 0 0 0
3333 11 6 0.5 139.010387786534 10.4555412322376 3.10201828036399 0 0 0
3334 11 5 0.3 140.217710704557 12.5468566068164 2.9297517487558 0 0 0
3335 11 4 -0.5 140.375767140232 11.1759963637289 3.13496269350741 0 0 0
3336 11 3 0.08 141.713798342833 10.3953283841081 3.00686111312588 0 0 0
3337 11 1 0.06 141.776420156685 9.8244330004995 3.86195452093932 0 0 0
3338 11 1 0.06 141.677060098478 9.8203435909754 2.17696601236585 0 0 0
3339 11 1 0.06 142.807262767841 11.6210412537906 1.97109381724864 0 0 0
3340 11 1 0.06 142.692844969213 11.9825260266604 3.62672987207182 0 0 0
3341 11 2 -0.12 142.734071932055 11.1123616264708 2.92070084969839 0 0 0
3342 11 2 -0.12 144.048931020682 10.4827348668929 3.04936237822839 0 0 0
3343 11 1 0.06 144.007983569393 10.0096149193137 4.07373767481371 0 0 0
3344 11 1 0.06 144.013640576063 9.6561485728656 2.33356201404754 0 0 0
3345 12 1 0.06 8.79747419905098 13.5284005972028 6.8860726189137 0 0 0
3346 12 1 0.06 8.84177359879438 12.7629980526145 5.31148097045454 0 0 0
3347 12 2 -0.12 8.90155084734526 12.5700123909748 6.36920615652442 0 0 0
3348 12 2 -0.12 10.2079091304893 11.9383817172339 6.55378253257595 0 0 0
3349 12 1 0.06 10.259794175173 11.6226172351973 7.60180500603529 0 0 0
3350 12 1 0.06 10.3836407807829 11.0383133878724 5.9311469899895 0 0 0
3351 12 1 0.06 11.0433836217432 13.5464866316817 6.81587738118207 0 0 0
3352 12 1 0.06 11.0961619710428 12.9243097367242 5.26832752610666 0 0 0
3353 12 3 0.08 11.154476586239 12.7226095045089 6.29273263269728 0 0 0
3354 12 4 -0.5 12.4634845463976 12.0078913595133 6.66231803879398 0 0 0
3355 12 5 0.3 12.5293085053884 10.7571539862322 6.93444074111397 0 0 0
3356 12 6 0.5 13.7870391766168 12.664877807208 6.52162897603411 0 0 0
3357 12 7 -0.5 13.855024828503 13.7784367461104 6.26072494436423 0 0 0
3358 12 1 0.06 15.2154281076804 11.0902029345677 5.93381415972032 0 0 0
3359 12 2 -0.12 15.0594497537063 11.7939326921153 6.71928201950728 0 0 0
3360 12 1 0.06 15.1106471676122 11.1762095714737 7.57736888623732 0 0 0
3361 12 1 0.06 16.3175669103562 13.1586094651399 5.78389063045207 0 0 0
3362 12 2 -0.12 16.2876992189279 12.5941771926133 6.70250848392233 0 0 0
3363 12 1 0.06 16.227209368803 13.3572934011565 7.39314030170824 0 0 0
3364 12 1 0.06 17.4864217957406 11.3490113433639 5.89942355175621 0 0 0
3365 12 2 -0.12 17.6162196258781 12.0218162262966 6.74400786085141 0 0 0
3366 12 1 0.06 17.6657346974899 11.3681150750416 7.68059575501045 0 0 0
3367 12 2 -0.12 18.8337875346973 12.8324744764171 6.64407568130073 0 0 0
3368 12 1 0.06 18.5811966550464 13.5165319291819 5.80052050112892 0 0 0
3369 12 1 0.06 18.7487412473532 13.330912631938 7.6096381124022 0 0 0
3370 12 7 -0.5 20.1309881252865 10.9397357297215 6.78833164480059 0 0 0
3371 12 6 0.5 20.1411396040299 12.026435284706 6.60209079734162 0 0 0
3372 12 5 0.3 21.3841019608877 14.063930431285 6.63001764335604 0 0 0
3373 12 4 -0.5 21.5459416048475 12.7197588522526 6.5056164343967 0 0 0
3374 12 3 0.08 22.8768467361597 11.9918572390022 6.71730046831408 0 0 0
3375 12 1 0.06 22.9244168755654 11.6410993581423 7.71149784365145 0 0 0
3376 12 1 0.06 22.8456139913456 11.1917960221555 6.11173506949475 0 0 0
3377 12 1 0.06 23.8650897083604 13.1475919547339 5.59251119450168 0 0 0
3378 12 1 0.06 23.7589673268032 13.750199223329 6.99048551763483 0 0 0
3379 12 2 -0.12 23.8785276591083 12.7185291210532 6.52750654569084 0 0 0
3380 12 2 -0.12 25.2100442485961 11.9806872317324 6.77301823993741 0 0 0
3381 12 1 0.06 25.3413890167145 11.955103834479 7.83824278918495 0 0 0
3382 12 1 0.06 25.1104545307025 11.0476100347303 6.28201395654547 0 0 0
3383 12 1 0.06 26.4089865510999 13.6414552589461 6.86782927064064 0 0 0
3384 12 1 0.06 26.3787725887952 12.7985171281447 5.32442440179451 0 0 0
3385 12 2 -0.12 26.4118739672495 12.6587726840162 6.40768229412806 0 0 0
3386 12 2 -0.12 27.6826534604871 12.0400083671671 6.70725345939854 0 0 0
3387 12 1 0.06 27.7593650088283 11.6867998223644 7.78719291895945 0 0 0
3388 12 1 0.06 27.7222588198758 11.0609625526684 6.11265068648859 0 0 0
3389 12 1 0.06 28.6352204413217 13.5288100083823 7.05378236032859 0 0 0
3390 12 1 0.06 28.6733367090787 13.0817250557378 5.49178580870013 0 0 0
3391 12 3 0.08 28.6851128767475 12.728201124047 6.45951250207242 0 0 0
3392 12 4 -0.5 30.0334801020238 12.0048044923922 6.64978764469468 0 0 0
3393 12 5 0.3 30.000699759247 10.7169852059587 6.50007379347775 0 0 0
3394 12 6 0.5 31.3673647338525 12.6662194039468 6.46615136133065 0 0 0
3395 12 7 -0.5 31.3240753403601 13.7430032988041 6.31779637144858 0 0 0
3396 12 1 0.06 32.9754965249119 11.0363679345819 5.90152469435055 0 0 0
3397 12 2 -0.12 32.6949735566543 11.829582789669 6.60133873966166 0 0 0
3398 12 1 0.06 32.8370978395721 11.1885070186694 7.4364125363061 0 0 0
3399 12 1 0.06 33.9090848202473 13.0528721824545 5.53290535467563 0 0 0
3400 12 2 -0.12 33.910576405209 12.6513608869115 6.52359176598237 0 0 0
3401 12 1 0.06 33.7839866135617 13.4661041410849 7.22454994871647 0 0 0
3402 12 1 0.06 35.4534920918569 11.2370392045796 5.99958384978232 0 0 0
3403 12 2 -0.12 35.2923430119431 12.084464784604 6.68643095667191 0 0 0
3404 12 1 0.06 35.4166971038294 11.6209915331639 7.62132957149387 0 0 0
3405 12 2 -0.12 36.4475270646738 12.9899498404203 6.41041999292831 0 0 0
3406 12 1 0.06 36.2982335273805 13.419634989653 5.43706059308774 0 0 0
3407 12 1 0.06 36.2495428111076 13.8325829741171 6.98883334688847 0 0 0
3408 12 7 -0.5 37.8646849206021 11.1599284033554 6.94153069051174 0 0 0
3409 12 6 0.5 37.7529054581391 12.2219420814808 6.71297926636912 0 0 0
3410 12 5 0.3 39.0424464571247 14.2425520550427 7.06292374648181 0 0 0
3411 12 4 -0.5 39.1203740130619 12.9236551034739 6.68583336238601 0 0 0
3412 12 3 0.08 40.4735698302707 12.166534996989 6.91987416288889 0 0 0
3413 12 1 0.06 40.5155439070687 11.8240381939631 7.85321876596455 0 0 0
3414 12 1 0.06 40.4249599884439 11.3633152355201 6.30258294802647 0 0 0
3415 12 1 0.06 41.416688610149 13.3904037562651 5.77814455043966 0 0 0
3416 12 1 0.06 41.3725755424011 13.6943956003145 7.46076994480311 0 0 0
3417 12 2 -0.12 41.494747862186 12.8946282961227 6.77153256039872 0 0 0
3418 12 2 -0.12 42.7351972232801 12.205987168012 6.97080894984213 0 0 0
3419 12 1 0.06 42.7016386705409 11.8098092530306 8.00175736721502 0 0 0
3420 12 1 0.06 42.8979259027252 11.3951088087163 6.27913459121296 0 0 0
3421 12 1 0.06 44.0347503867776 13.7079784339062 7.62891065995815 0 0 0
3422 12 1 0.06 43.9392095120771 13.5279223688418 5.88488551103997 0 0 0
3423 12 2 -0.12 43.9878946114555 12.9308687651346 6.8270125624247 0 0 0
3424 12 2 -0.12 45.2550306916213 12.1802807992915 6.83607750804363 0 0 0
3425 12 1 0.06 45.2812399855377 11.6251684816475 7.76894090718928 0 0 0
3426 12 1 0.06 45.2771212435742 11.4199002666355 6.0943757437103 0 0 0
3427 12 1 0.06 46.3586841284812 13.5425850717519 7.44010299206029 0 0 0
3428 12 1 0.06 46.2054922573948 13.379060685938 5.79360988048301 0 0 0
3429 12 3 0.08 46.291524791849 12.8348709812031 6.69254980045656 0 0 0
3430 12 4 -0.5 47.6381098950021 12.088523265773 6.65789811312425 0 0 0
3431 12 5 0.3 47.7701016629785 10.7887147412811 6.67513755910379 0 0 0
3432 12 6 0.5 48.9543554829745 12.7463423584654 6.67551667226801 0 0 0
3433 12 7 -0.5 48.9281536084267 13.8378357429095 6.57891879170181 0 0 0
3434 12 1 0.06 50.5635518379664 11.2849662768607 5.93610741431058 0 0 0
3435 12 2 -0.12 50.2650331905971 11.9044654892661 6.78353398829178 0 0 0
3436 12 1 0.06 50.2479144149574 11.124357709018 7.60294444009213 0 0 0
3437 12 1 0.06 51.4979966540254 13.3126246500134 6.01983688615426 0 0 0
3438 12 2 -0.12 51.4553835556692 12.6819035018842 6.84690744662988 0 0 0
3439 12 1 0.06 51.4355826978392 13.3735932615984 7.66080674254546 0 0 0
3440 12 1 0.06 52.773147552995 11.3657600146662 6.05362156097136 0 0 0
3441 12 2 -0.12 52.7423487832555 12.057950787978 6.88139441930825 0 0 0
3442 12 1 0.06 52.7276802255291 11.4097054431402 7.79913168103381 0 0 0
3443 12 2 -0.12 54.0307884529847 12.7843767634467 6.88427593043295 0 0 0
3444 12 1 0.06 53.8814281460634 13.3419950681792 5.98474945568842 0 0 0
3445 12 1 0.06 54.0011290009961 13.6354588918089 7.61126063222631 0 0 0
3446 12 7 -0.5 55.2400740569899 10.7978163540862 7.01666303191275 0 0 0
3447 12 6 0.5 55.2504842473722 11.9050650309959 6.92173287893404 0 0 0
3448 12 5 0.3 56.4718371290019 13.9224155444503 7.07795965450721 0 0 0
3449 12 4 -0.5 56.59885207824 12.5994280744407 6.89249092560911 0 0 0
3450 12 3 0.08 57.9119014388257 11.8236238918233 7.02240068879406 0 0 0
3451 12 1 0.06 58.0037076105315 11.4258274446869 7.93063614550506 0 0 0
3452 12 1 0.06 57.7770875399188 10.9715557891939 6.47504928297053 0 0 0
3453 12 1 0.06 58.8951493016937 13.0361661619114 5.81861139237267 0 0 0
3454 12 1 0.06 58.9506531169914 13.3770297695171 7.38466530421491 0 0 0
3455 12 2 -0.12 58.8771194440947 12.5452932972921 6.79292438969586 0 0 0
3456 12 2 -0.12 60.1601753827228 11.8713534864305 6.85579762770918 0 0 0
3457 12 1 0.06 60.2442484331077 11.3138936844063 7.76721098474621 0 0 0
3458 12 1 0.06 60.1447304763259 11.0930047802964 5.98205162193332 0 0 0
3459 12 1 0.06 61.3797444140652 13.3840005819008 7.41373581802496 0 0 0
3460 12 1 0.06 61.3347828386674 12.9952441691679 5.74748464123796 0 0 0
3461 12 2 -0.12 61.4200640598026 12.5645952260325 6.723283136402 0 0 0
3462 12 2 -0.12 62.7052096767709 11.8455217827002 6.74106283789889 0 0 0
3463 12 1 0.06 62.6807440926056 11.4932154418673 7.75622946130025 0 0 0
3464 12 1 0.06 62.683466392591 10.8877981867315 6.23505460089606 0 0 0
3465 12 1 0.06 63.6763054435219 13.4010082308318 7.0308566605047 0 0 0
3466 12 1 0.06 63.6714480299733 12.7243466152752 5.50550947434471 0 0 0
3467 12 3 0.08 63.6946110975024 12.5331788425301 6.50509402006964 0 0 0
3468 12 4 -0.5 65.0272436446844 11.8400703898008 6.6800379516251 0 0 0
3469 12 5 0.3 65.1415710408691 10.4674797989358 6.53230243274477 0 0 0
3470 12 6 0.5 66.3205627329091 12.6295099931509 6.55030595625238 0 0 0
3471 12 7 -0.5 66.2402888127665 13.6810483156662 6.21158132236694 0 0 0
3472 12 1 0.06 67.8525246019677 11.014841368121 6.15398963347205 0 0 0
3473 12 2 -0.12 67.6576030865755 11.8447170378997 6.75801632548309 0 0 0
3474 12 1 0.06 67.8392935235219 11.3847452041213 7.75964035391503 0 0 0
3475 12 1 0.06 68.9581921784817 12.9924820269932 5.53163376523361 0 0 0
3476 12 2 -0.12 68.8492317358729 12.64714599261 6.57178906767193 0 0 0
3477 12 1 0.06 68.6868109196529 13.4773766898346 7.26940051100066 0 0 0
3478 12 1 0.06 70.1948788573012 11.1037103632681 6.34366737196262 0 0 0
3479 12 2 -0.12 70.2202245960937 12.0918757100747 6.90620419744441 0 0 0
3480 12 1 0.06 70.1092603038494 11.8084319074346 7.92477741613061 0 0 0
3481 12 2 -0.12 71.4467327975973 12.8260451462807 6.66274238977582 0 0 0
3482 12 1 0.06 71.387970939448 13.225232535399 5.70282287334734 0 0 0
3483 12 1 0.06 71.1945306309814 13.632177901465 7.30684650048527 0 0 0
3484 12 7 -0.5 72.5532622844221 10.8882922822796 7.03042933744447 0 0 0
3485 12 6 0.5 72.6626531149209 11.9879713696665 6.93115579843206 0 0 0
3486 12 5 0.3 74.1623680482873 13.762095697943 6.4676189136196 0 0 0
3487 12 4 -0.5 74.1122688969224 12.5311740125703 6.96797659564238 0 0 0
3488 12 3 0.08 75.3771388492572 11.6684110082455 6.9970643982864 0 0 0
3489 12 1 0.06 75.4342591619898 11.1519642853206 7.89057711707939 0 0 0
3490 12 1 0.06 75.2134860367471 11.0176933783321 6.22677439634002 0 0 0
3491 12 1 0.06 76.3991548468397 12.731526279873 5.74318896318022 0 0 0
3492 12 1 0.06 76.3205924738745 13.2996296869581 7.3700218492666 0 0 0
3493 12 2 -0.12 76.4040359709015 12.3775325084065 6.78306470802368 0 0 0
3494 12 2 -0.12 77.6935146746524 11.7638588184785 7.05964631609084 0 0 0
3495 12 1 0.06 77.710593539318 11.5864139016108 8.12103564184467 0 0 0
3496 12 1 0.06 77.5730568449972 10.8267860860032 6.57405818391681 0 0 0
3497 12 1 0.06 79.0141966202858 13.2776686356269 7.48811243093821 0 0 0
3498 12 1 0.06 78.7438477437396 13.0644301076796 5.83071747791371 0 0 0
3499 12 2 -0.12 78.9226822015746 12.5027369856591 6.70195185131378 0 0 0
3500 12 2 -0.12 80.2780542340968 11.8440771299397 6.70435512332177 0 0 0
3501 12 1 0.06 80.4457498152157 11.4827498276372 7.71846936636503 0 0 0
3502 12 1 0.06 80.1006343625384 10.9217898595067 6.14121052199132 0 0 0
3503 12 1 0.06 81.3114019962088 13.4597788461093 6.80872936340574 0 0 0
3504 12 1 0.06 81.1960089791346 12.8066437380215 5.32849564841686 0 0 0
3505 12 3 0.08 81.2462744117183 12.5417258874865 6.33465809145686 0 0 0
3506 12 4 -0.5 82.5488647419718 11.7596823983774 6.64775806726277 0 0 0
3507 12 5 0.3 82.6459361507743 10.3890731750681 6.65424317600159 0 0 0
3508 12 6 0.5 83.8681764007192 12.3694149397098 6.63850637383465 0 0 0
3509 12 7 -0.5 83.9167659726989 13.476491245361 6.63921225412342 0 0 0
3510 12 1 0.06 85.2673546861624 10.8787698642288 5.77551286019978 0 0 0
3511 12 2 -0.12 85.1743965854306 11.5501763835399 6.58562383914594 0 0 0
3512 12 1 0.06 85.4128063846641 10.7833110689646 7.26745827575515 0 0 0
3513 12 1 0.06 86.3403215092953 12.9359981120803 5.52796893409616 0 0 0
3514 12 2 -0.12 86.3950711240509 12.3306375542712 6.46553352657441 0 0 0
3515 12 1 0.06 86.3166135022846 12.9915269079698 7.32199835163634 0 0 0
3516 12 1 0.06 87.8711948562462 10.9411189165555 5.79478686061146 0 0 0
3517 12 2 -0.12 87.7165387110664 11.7386387427341 6.53687932044956 0 0 0
3518 12 1 0.06 87.7289158815733 11.2105615273982 7.54407007356804 0 0 0
3519 12 2 -0.12 88.9392602460094 12.6514347447564 6.52769123173437 0 0 0
3520 12 1 0.06 88.9101099294312 13.1717931335866 5.58109700466264 0 0 0
3521 12 1 0.06 88.707399509992 13.4483966054762 7.18974918290528 0 0 0
3522 12 7 -0.5 90.2453294392756 10.8680991200521 6.8361022887155 0 0 0
3523 12 6 0.5 90.2219761905561 11.9249684605477 6.76326596679172 0 0 0
3524 12 5 0.3 91.6870131125608 13.8745552080577 6.99860440083431 0 0 0
3525 12 4 -0.5 91.639192703154 12.5268174017456 6.74395356115447 0 0 0
3526 12 3 0.08 92.9406279567034 11.7661687906735 6.82983941704758 0 0 0
3527 12 1 0.06 92.9916816785126 11.3442239944786 7.68810867351859 0 0 0
3528 12 1 0.06 92.9594642035896 11.1715450732406 6.05717080464018 0 0 0
3529 12 1 0.06 93.9112918748983 12.976276018674 5.67470856896419 0 0 0
3530 12 1 0.06 94.0366069597178 13.2537248922752 7.41474289259376 0 0 0
3531 12 2 -0.12 93.945833728741 12.4372974717443 6.66072965121217 0 0 0
3532 12 2 -0.12 95.2326747139748 11.713334450862 6.67422928556002 0 0 0
3533 12 1 0.06 95.1433309779092 11.0725338887782 7.56430306552493 0 0 0
3534 12 1 0.06 95.3035453041425 11.2234408250227 5.71046536486053 0 0 0
3535 12 1 0.06 96.297533551928 13.380150166351 7.37839718569758 0 0 0
3536 12 1 0.06 96.2997466200663 13.1536657077108 5.72203508064532 0 0 0
3537 12 2 -0.12 96.3838126959297 12.5309713872493 6.56369308854609 0 0 0
3538 12 2 -0.12 97.6994935660132 11.8707313414744 6.68353032518063 0 0 0
3539 12 1 0.06 97.7215008526176 11.6016422591339 7.69955394369941 0 0 0
3540 12 1 0.06 97.5889537705495 10.9550461786835 6.1260117532879 0 0 0
3541 12 1 0.06 98.5745663333756 13.4575162739333 6.66227945730286 0 0 0
3542 12 1 0.06 98.6539468335579 12.6455315731453 5.34644042075802 0 0 0
3543 12 3 0.08 98.6931896840166 12.5195937268584 6.33803066719413 0 0 0
3544 12 4 -0.5 100.04746533703 11.8467944245476 6.7041727774224 0 0 0
3545 12 5 0.3 100.256044885715 10.4988889684151 6.54291571286277 0 0 0
3546 12 6 0.5 101.405614671142 12.6358486641357 6.6993376471809 0 0 0
3547 12 7 -0.5 101.371180947182 13.6954717005708 6.49827391363608 0 0 0
3548 12 1 0.06 102.839763203587 11.0699606142409 6.1487547776799 0 0 0
3549 12 2 -0.12 102.754180656106 11.8007884573394 6.8983189392497 0 0 0
3550 12 1 0.06 102.894174848383 11.22432388827 7.80436643673117 0 0 0
3551 12 1 0.06 103.72144095739 13.1481620572144 5.67561588598876 0 0 0
3552 12 2 -0.12 103.943234314061 12.6116223601212 6.60991456240687 0 0 0
3553 12 1 0.06 103.952095880188 13.2807178689599 7.44656263351861 0 0 0
3554 12 1 0.06 105.168990814342 11.1737557203052 5.93535091782999 0 0 0
3555 12 2 -0.12 105.229086477063 11.9791596709733 6.65281981673821 0 0 0
3556 12 1 0.06 105.321962614572 11.4199506062112 7.54827962684753 0 0 0
3557 12 2 -0.12 106.434441331301 12.8022779136715 6.490009447541 0 0 0
3558 12 1 0.06 106.341588402407 13.3884253844341 5.56614824006838 0 0 0
3559 12 1 0.06 106.471958319526 13.6414487797738 7.20335051443859 0 0 0
3560 12 7 -0.5 107.621881916425 10.8219119700579 6.57497106343651 0 0 0
3561 12 6 0.5 107.696638646696 11.9620496548759 6.60919839667414 0 0 0
3562 12 5 0.3 108.978924882418 13.9921645546204 6.72411561520617 0 0 0
3563 12 4 -0.5 109.017037876364 12.6423729072252 6.72803091223976 0 0 0
3564 12 3 0.08 110.394314214427 11.8828535262034 6.87832700532253 0 0 0
3565 12 1 0.06 110.476934108291 11.5279969046381 7.81030863135579 0 0 0
3566 12 1 0.06 110.457003318325 11.192849174135 6.15384522869673 0 0 0
3567 12 1 0.06 111.476678893217 12.8035572466901 5.55998954269958 0 0 0
3568 12 1 0.06 111.269043692822 13.4877442373897 7.26128607308807 0 0 0
3569 12 2 -0.12 111.407558769544 12.5631552391324 6.70980046499308 0 0 0
3570 12 2 -0.12 112.677222431045 11.9762848003343 7.10251310308188 0 0 0
3571 12 1 0.06 112.640009652162 11.7754805452336 8.16201317850287 0 0 0
3572 12 1 0.06 112.648004594961 11.0274775102324 6.53566159638241 0 0 0
3573 12 1 0.06 113.92595819097 13.5174852410908 7.38502022071809 0 0 0
3574 12 1 0.06 113.823676213245 12.9981983950738 5.79662053552422 0 0 0
3575 12 2 -0.12 113.918173543864 12.6126305079152 6.76689712024216 0 0 0
3576 12 2 -0.12 115.191757814503 11.984378418009 6.97505461974029 0 0 0
3577 12 1 0.06 115.265349333081 11.5515958958087 7.98388419681497 0 0 0
3578 12 1 0.06 115.135212243138 11.1164519877424 6.35495574069301 0 0 0
3579 12 1 0.06 116.255625063981 13.3592152220842 7.373106987386 0 0 0
3580 12 1 0.06 115.969310900448 13.2068628330472 5.81863766047929 0 0 0
3581 12 3 0.08 116.135816752689 12.7158237588296 6.64585694901774 0 0 0
3582 12 4 -0.5 117.451470554163 12.0066145547296 6.45763179203224 0 0 0
3583 12 5 0.3 117.491310336428 10.630180489436 6.270169672928 0 0 0
3584 12 6 0.5 118.850874496251 12.6285740726179 6.57118060489688 0 0 0
3585 12 7 -0.5 118.884491235915 13.7143809702533 6.61367014395256 0 0 0
3586 12 1 0.06 120.305061341947 10.9428949856348 6.09915802115386 0 0 0
3587 12 2 -0.12 120.115635247624 11.7827211410868 6.74738710170892 0 0 0
3588 12 1 0.06 120.289377725034 11.2591003990494 7.78464727492553 0 0 0
3589 12 1 0.06 121.283749260939 12.9945636140305 5.62738309607486 0 0 0
3590 12 2 -0.12 121.391772209331 12.5531091324745 6.52930446215631 0 0 0
3591 12 1 0.06 121.452063436148 13.3073579795112 7.29499551161931 0 0 0
3592 12 1 0.06 122.731468275336 11.1306348483398 5.81863821331343 0 0 0
3593 12 2 -0.12 122.725189107169 11.9322027798116 6.58198434203373 0 0 0
3594 12 1 0.06 122.786861830572 11.3927075277305 7.53257985392632 0 0 0
3595 12 2 -0.12 123.902662992598 12.7895289609251 6.44494566938626 0 0 0
3596 12 1 0.06 123.833107953156 13.2695883661811 5.5008701701389 0 0 0
3597 12 1 0.06 123.758758494498 13.6832743745042 7.03202640298417 0 0 0
3598 12 7 -0.5 125.108456783039 10.9777804630235 7.00081965910313 0 0 0
3599 12 6 0.5 125.143387648018 12.0149385647408 6.64927465893055 0 0 0
3600 12 5 0.3 126.391767972657 14.0354475310748 6.38794645167868 0 0 0
3601 12 4 -0.5 126.465463682935 12.6558572702936 6.32706705191113 0 0 0
3602 12 3 0.08 127.85555942867 11.9591592929787 6.61626523449161 0 0 0
3603 12 1 0.06 127.745908031686 11.5640234412906 7.56481547352555 0 0 0
3604 12 1 0.06 127.952017540326 11.2221311595576 5.95404494847067 0 0 0
3605 12 1 0.06 128.841170528808 13.3253209777104 5.65937490510711 0 0 0
3606 12 1 0.06 128.959776977643 13.3354037552709 7.32987114022424 0 0 0
3607 12 2 -0.12 128.845968987761 12.6744741406041 6.49119579403178 0 0 0
3608 12 2 -0.12 130.156247097328 12.0666735777419 6.38452298629911 0 0 0
3609 12 1 0.06 130.178027130722 11.4787017831718 7.29906414951812 0 0 0
3610 12 1 0.06 130.200037676783 11.4212717572834 5.5586418792109 0 0 0
3611 12 1 0.06 131.406481380987 13.3887771602868 7.22104042743833 0 0 0
3612 12 1 0.06 131.50035758136 13.3294305860523 5.45268065399619 0 0 0
3613 12 2 -0.12 131.437019045869 12.7838603898962 6.36699480619097 0 0 0
3614 12 2 -0.12 132.749085735516 12.0591116753991 6.4968172955917 0 0 0
3615 12 1 0.06 132.687020370975 11.559825805962 7.44182976834689 0 0 0
3616 12 1 0.06 132.829997682959 11.2458393822768 5.70544255458365 0 0 0
3617 12 1 0.06 133.815729891216 13.2365823532285 7.29687712560925 0 0 0
3618 12 1 0.06 133.781708111749 13.3320017270454 5.51776259909551 0 0 0
3619 12 3 0.08 133.811874391932 12.7265342676319 6.41271420568455 0 0 0
3620 12 4 -0.5 135.119787471736 11.9497799935017 6.3006185441094 0 0 0
3621 12 5 0.3 135.095696904757 10.6014381053846 6.44465002460349 0 0 0
3622 12 6 0.5 136.532712044325 12.5972056953685 6.40680559249961 0 0 0
3623 12 7 -0.5 136.561708027732 13.6597460715007 6.44941095115918 0 0 0
3624 12 1 0.06 138.024418133155 10.9982044076459 5.80294082778691 0 0 0
3625 12 2 -0.12 137.79951196197 11.7562233683078 6.54166671541722 0 0 0
3626 12 1 0.06 137.884012911399 11.167787200996 7.48891033338233 0 0 0
3627 12 1 0.06 139.062726894952 13.117042077446 5.52587341994133 0 0 0
3628 12 2 -0.12 138.979399169308 12.6358279455733 6.47547285436068 0 0 0
3629 12 1 0.06 138.909541733059 13.4748391733551 7.13730514461044 0 0 0
3630 12 1 0.06 140.451960699184 11.4399185545149 5.7822481914175 0 0 0
3631 12 2 -0.12 140.29396330898 12.078586488298 6.66391175780933 0 0 0
3632 12 1 0.06 140.415225887485 11.4801695778678 7.61973984628281 0 0 0
3633 12 2 -0.12 141.525419793823 12.9055674573086 6.5694752703598 0 0 0
3634 12 1 0.06 141.521046271911 13.5320818645094 5.67090289644266 0 0 0
3635 12 1 0.06 141.429321438353 13.709147906231 7.31531861588153 0 0 0
3636 12 7 -0.5 142.780461433947 10.9681897775838 6.53356065457789 0 0 0
3637 12 6 0.5 142.773891957125 12.0391654971294 6.66500812939105 0 0 0
3638 12 5 0.3 144.151247343477 13.8858059455848 6.53546910759222 0 0 0
3639 12 4 -0.5 144.185453058824 12.5870848196527 6.93548747045667 0 0 0
3640 12 3 0.08 145.493911343443 11.7678897779004 6.781209708981 0 0 0
3641 12 1 0.06 145.678304799125 11.2476291922289 7.63872195421116 0 0 0
3642 12 1 0.06 145.407621460383 11.2174304810102 5.9369863584645 0 0 0
3643 12 1 0.06 146.47757845282 12.7893015819876 5.52414004192803 0 0 0
3644 12 1 0.06 146.454979637798 13.3484326731941 7.06742379603596 0 0 0
3645 12 2 -0.12 146.500205615608 12.399403095524 6.549462661282 0 0 0
3646 12 2 -0.12 147.828507458641 11.7872901404498 6.68939964803342 0 0 0
3647 12 1 0.06 147.809214023549 11.5132341355148 7.77954687083771 0 0 0
3648 12 1 0.06 147.781099883345 10.8280046175948 6.08305355803311 0 0 0
3649 13 1 0.06 12.644652944102 14.9152243998617 10.4563764116398 0 0 0
3650 13 1 0.06 12.8364519803688 14.2532676314073 8.87589325732907 0 0 0
3651 13 2 -0.12 12.7397583933337 13.9679054515877 9.97518690716389 0 0 0
3652 13 2 -0.12 14.0540014825388 13.3253540091095 10.1923884303401 0 0 0
3653 13 1 0.06 14.1626656655515 12.8523211538282 11.1573649770145 0 0 0
3654 13 1 0.06 14.1594611083105 12.4734499541578 9.48477438233979 0 0 0
3655 13 1 0.06 14.827462937345 14.9148298290871 10.6367325327577 0 0 0
3656 13 1 0.06 15.0145302401441 14.3952029498142 9.09150702710123 0 0 0
3657 13 3 0.08 14.9827017375007 14.108280510774 10.0240203806136 0 0 0
3658 13 4 -0.5 16.3424414648776 13.4835942630013 10.2852571334489 0 0 0
3659 13 5 0.3 16.5399900052578 12.1757208795247 10.0660507889376 0 0 0
3660 13 6 0.5 17.7560659479556 14.2563540482875 10.0779897506147 0 0 0
3661 13 7 -0.5 17.7141453337519 15.3169807839437 9.77881083837555 0 0 0
3662 13 1 0.06 19.2798928999812 12.505431219154 9.82250617446749 0 0 0
3663 13 2 -0.12 19.0936509347222 13.4491236748207 10.3771708262637 0 0 0
3664 13 1 0.06 19.2888954861457 13.1339247347752 11.4260881780697 0 0 0
3665 13 1 0.06 20.104065384138 14.67164746189 9.05430704378644 0 0 0
3666 13 2 -0.12 20.2562916476938 14.3006586619513 10.0483461158752 0 0 0
3667 13 1 0.06 20.0800553825815 15.120742449173 10.7387207413751 0 0 0
3668 13 1 0.06 21.6312506578745 12.9380095459637 9.43619010130364 0 0 0
3669 13 2 -0.12 21.5843968593665 13.7093870502324 10.1730014974794 0 0 0
3670 13 1 0.06 21.6620259959912 13.2408326687538 11.1682565493742 0 0 0
3671 13 2 -0.12 22.7286048595945 14.5386930345458 10.1007032268876 0 0 0
3672 13 1 0.06 22.5605565521639 15.1396372634443 9.18709265829007 0 0 0
3673 13 1 0.06 22.5010963662823 15.278500328804 10.9084830975277 0 0 0
3674 13 7 -0.5 23.9515586309386 12.5427959455757 10.4485899660769 0 0 0
3675 13 6 0.5 23.9982103321804 13.6285883199921 10.2147011818564 0 0 0
3676 13 5 0.3 25.3337394268434 15.5900894473227 10.3894529332876 0 0 0
3677 13 4 -0.5 25.4212777561762 14.2557396045189 10.2207449640594 0 0 0
3678 13 3 0.08 26.7813569875771 13.5443710634949 10.2065471410802 0 0 0
3679 13 1 0.06 26.8545889414667 13.1822229813885 11.1402666503706 0 0 0
3680 13 1 0.06 26.8255099535388 12.7814415896484 9.55491173153793 0 0 0
3681 13 1 0.06 27.9333874334038 14.6096171385803 9.16285061251952 0 0 0
3682 13 1 0.06 27.8066900659574 14.9581063457434 10.8370202456646 0 0 0
3683 13 2 -0.12 27.8392550214333 14.1863482850066 10.1161663838244 0 0 0
3684 13 2 -0.12 29.1199863654359 13.5163965673947 10.3045758688912 0 0 0
3685 13 1 0.06 29.3097191149231 13.2207426360021 11.3546224786442 0 0 0
3686 13 1 0.06 29.1127333666532 12.5946800988718 9.68217139241577 0 0 0
3687 13 1 0.06 30.26066585577 15.0079062007312 10.6816203580049 0 0 0
3688 13 1 0.06 30.25702043401 14.6753815495343 9.01820344218277 0 0 0
3689 13 2 -0.12 30.352932063553 14.2011462071529 9.94018055146788 0 0 0
3690 13 2 -0.12 31.6048271771922 13.492631339419 10.0845767613447 0 0 0
3691 13 1 0.06 31.6940113327881 13.0937827233826 11.1096818255144 0 0 0
3692 13 1 0.06 31.5688517834979 12.6662716761151 9.37018725914838 0 0 0
3693 13 1 0.06 32.5207437948004 14.9036288369532 10.644387658374 0 0 0
3694 13 1 0.06 32.7193489202998 14.6091641992507 9.08210960854378 0 0 0
3695 13 3 0.08 32.6191976300464 14.1931595533068 9.94201543391213 0 0 0
3696 13 4 -0.5 33.9758498668981 13.4941723335349 10.2854304300236 0 0 0
3697 13 5 0.3 34.1648020557985 12.1575353298698 10.337977723748 0 0 0
3698 13 6 0.5 35.336672898025 14.1762485945323 10.2599288950352 0 0 0
3699 13 7 -0.5 35.2729686224094 15.2204214873133 10.0461132021431 0 0 0
3700 13 1 0.06 36.7105346932541 12.4897790962671 9.96606612367959 0 0 0
3701 13 2 -0.12 36.5401343497819 13.3108461586797 10.5384363914929 0 0 0
3702 13 1 0.06 36.6523536565206 13.0155300483038 11.5515776562301 0 0 0
3703 13 1 0.06 37.694676570498 14.9431060441623 9.67454732038858 0 0 0
3704 13 2 -0.12 37.8401702448638 14.1253359227605 10.4149347172181 0 0 0
3705 13 1 0.06 37.952660405274 14.7686625895106 11.2800589743679 0 0 0
3706 13 1 0.06 39.0439903111991 12.7719921366554 9.45583329826175 0 0 0
3707 13 2 -0.12 39.0898834430234 13.4135493028835 10.2619607002058 0 0 0
3708 13 1 0.06 39.0147156978702 12.7494522737525 11.1011450675092 0 0 0
3709 13 2 -0.12 40.3910799233714 14.1328456998358 10.3249824303567 0 0 0
3710 13 1 0.06 40.4100009004216 14.6443341945128 9.37448395651353 0 0 0
3711 13 1 0.06 40.2572349144577 14.9144650622773 11.1316619982146 0 0 0
3712 13 7 -0.5 41.6779999870042 12.229917731311 10.3216317006853 0 0 0
3713 13 6 0.5 41.7071079077524 13.3080652869293 10.4757565488018 0 0 0
3714 13 5 0.3 42.7809953150296 15.4506372082608 10.6424202295625 0 0 0
3715 13 4 -0.5 42.9283615362054 14.1157446029788 10.6811658149263 0 0 0
3716 13 3 0.08 44.2819690396976 13.485473455889 10.7303760077123 0 0 0
3717 13 1 0.06 44.4100574482915 13.0283596398346 11.5381639431299 0 0 0
3718 13 1 0.06 44.2655462573477 12.7507521414347 9.98796885479974 0 0 0
3719 13 1 0.06 45.1411762675845 14.6548032700646 9.4988971425377 0 0 0
3720 13 1 0.06 45.3883214428278 15.0522526189123 11.102763611804 0 0 0
3721 13 2 -0.12 45.3005906069907 14.171902852758 10.4335767911912 0 0 0
3722 13 2 -0.12 46.6116085366736 13.4581109283029 10.4857641630206 0 0 0
3723 13 1 0.06 46.6544652760587 13.0873080115846 11.4960265352193 0 0 0
3724 13 1 0.06 46.5452170541949 12.6153469560713 9.72749845197926 0 0 0
3725 13 1 0.06 48.0420082556544 14.9685540497585 10.9144327867042 0 0 0
3726 13 1 0.06 47.942940756513 14.6224925622598 9.24713995422561 0 0 0
3727 13 2 -0.12 47.9435820993473 14.0991921672549 10.2216570714482 0 0 0
3728 13 2 -0.12 49.1285348008998 13.2173658499167 10.3799170034506 0 0 0
3729 13 1 0.06 48.94972942841 12.7191493907263 11.2935241313139 0 0 0
3730 13 1 0.06 49.1138553260178 12.3841878192534 9.70266863051471 0 0 0
3731 13 1 0.06 50.1505400184772 14.7635404798229 10.7794748921575 0 0 0
3732 13 1 0.06 50.2059469817019 14.0542560036279 9.2557431958927 0 0 0
3733 13 3 0.08 50.1444761652023 13.9029220387704 10.2483022878704 0 0 0
3734 13 4 -0.5 51.5373813813034 13.265287928281 10.6120158465746 0 0 0
3735 13 5 0.3 51.744554296403 11.983412873812 10.2126207304731 0 0 0
3736 13 6 0.5 52.7569306982475 14.1386317533186 10.4535274205619 0 0 0
3737 13 7 -0.5 52.6642450176064 15.2298657115425 10.3468565654284 0 0 0
3738 13 1 0.06 54.290610073073 12.5634389935767 9.93257286746397 0 0 0
3739 13 2 -0.12 54.1320390148875 13.4602050728555 10.5359565077189 0 0 0
3740 13 1 0.06 54.3871291299546 12.995643349711 11.4763107336337 0 0 0
3741 13 1 0.06 55.3125749694407 14.50647417404 9.23377916759399 0 0 0
3742 13 2 -0.12 55.3280883378985 14.1783107934094 10.2736703085358 0 0 0
3743 13 1 0.06 55.2554005305082 15.0979556745033 10.9103764196087 0 0 0
3744 13 1 0.06 56.5424868503037 12.6270209721891 9.79549359917221 0 0 0
3745 13 2 -0.12 56.5819592994924 13.5297650993962 10.3444728134731 0 0 0
3746 13 1 0.06 56.6218100086737 13.2272775504824 11.4088803090857 0 0 0
3747 13 2 -0.12 57.8354845744288 14.2069417240789 10.130553124213 0 0 0
3748 13 1 0.06 57.7826066942675 14.6091992212052 9.13239092360269 0 0 0
3749 13 1 0.06 57.6770189196984 15.0593597235007 10.7518745366323 0 0 0
3750 13 7 -0.5 58.9991256148323 12.2364212602769 10.4797095990483 0 0 0
3751 13 6 0.5 59.0274087244256 13.3101206203986 10.4025740077375 0 0 0
3752 13 5 0.3 60.2611055644293 15.4674668655627 10.6147722500291 0 0 0
3753 13 4 -0.5 60.3529029532194 14.1198684816598 10.3955555070203 0 0 0
3754 13 3 0.08 61.7407460867262 13.3378395734413 10.4877662916709 0 0 0
3755 13 1 0.06 61.8475573333766 12.8666377535873 11.3946795139568 0 0 0
3756 13 1 0.06 61.656845951901 12.5568337925526 9.86417146976574 0 0 0
3757 13 1 0.06 62.5227197182575 14.630525426374 9.29848350988959 0 0 0
3758 13 1 0.06 62.6434921189605 15.0673684982186 11.0335669201792 0 0 0
3759 13 2 -0.12 62.6709629834568 14.1919404861162 10.315086708452 0 0 0
3760 13 2 -0.12 63.9915257938676 13.5222899775396 10.3141974300822 0 0 0
3761 13 1 0.06 64.0749849254894 13.1387338311689 11.353981219958 0 0 0
3762 13 1 0.06 63.8968635790169 12.7139051789719 9.54069819222383 0 0 0
3763 13 1 0.06 65.2923681952515 14.8992015973787 11.0887021788071 0 0 0
3764 13 1 0.06 65.3838290347607 14.8014219203433 9.17471315903444 0 0 0
3765 13 2 -0.12 65.2620125544297 14.2684579250497 10.1337570024247 0 0 0
3766 13 2 -0.12 66.5440190779532 13.5100682605728 10.2558173995381 0 0 0
3767 13 1 0.06 66.7096032341937 12.8219304921904 11.0509514285813 0 0 0
3768 13 1 0.06 66.3929720844886 12.7844231712868 9.45955313648854 0 0 0
3769 13 1 0.06 67.5149243333257 14.8940537089561 10.7728870497071 0 0 0
3770 13 1 0.06 67.5172430253089 14.7220286635879 9.1999486343899 0 0 0
3771 13 3 0.08 67.5068096966012 14.2019264564524 10.0292809832612 0 0 0
3772 13 4 -0.5 68.897609595578 13.4726927845757 10.271304117567 0 0 0
3773 13 5 0.3 68.9684761016505 12.1842428332165 10.3775831826649 0 0 0
3774 13 6 0.5 70.2013441161337 14.1954096578473 10.3406394548175 0 0 0
3775 13 7 -0.5 70.1959409743645 15.3422585746026 10.2980436377111 0 0 0
3776 13 1 0.06 71.73774076713 12.6146032229676 9.74286627508783 0 0 0
3777 13 2 -0.12 71.5091731376067 13.4095611236459 10.4471870668891 0 0 0
3778 13 1 0.06 71.6490348067808 12.9542444523291 11.4464688037675 0 0 0
3779 13 1 0.06 72.522651078815 14.7909554190015 9.46626977823473 0 0 0
3780 13 2 -0.12 72.7038642353677 14.1085152285593 10.3045343272647 0 0 0
3781 13 1 0.06 72.6404607436027 14.765404822247 11.133680178339 0 0 0
3782 13 1 0.06 74.171467331664 12.7921998067255 9.79592562128263 0 0 0
3783 13 2 -0.12 74.0551374672871 13.5556890072628 10.4768445355674 0 0 0
3784 13 1 0.06 74.1235634985407 13.0432082485997 11.4507450341085 0 0 0
3785 13 2 -0.12 75.27282141107 14.3843641446651 10.2678277704873 0 0 0
3786 13 1 0.06 75.348920877119 14.9449943219327 9.29715291682427 0 0 0
3787 13 1 0.06 75.1470067824156 15.1879232529501 10.9333471560874 0 0 0
3788 13 7 -0.5 76.5068092571476 12.4885988337008 10.6878928952948 0 0 0
3789 13 6 0.5 76.5605080876956 13.5649422015716 10.5413417205688 0 0 0
3790 13 5 0.3 77.8558262344126 15.5755456404408 10.5355458515345 0 0 0
3791 13 4 -0.5 77.8818092021924 14.2088832283331 10.4382372098052 0 0 0
3792 13 3 0.08 79.2710229572695 13.4458061643817 10.5676326421512 0 0 0
3793 13 1 0.06 79.3878025101319 12.9234354003406 11.4285098211119 0 0 0
3794 13 1 0.06 79.1746726169837 12.7363141984313 9.85232798875097 0 0 0
3795 13 1 0.06 80.1786183039817 14.4622847723725 9.1830188883797 0 0 0
3796 13 1 0.06 80.1621812280014 15.0452310337332 10.8321495465126 0 0 0
3797 13 2 -0.12 80.2059760160415 14.1526989495048 10.2601112049219 0 0 0
3798 13 2 -0.12 81.5199374171176 13.6323310435176 10.5468948853103 0 0 0
3799 13 1 0.06 81.5286450513863 13.4649295041588 11.5866002095436 0 0 0
3800 13 1 0.06 81.5091835797355 12.627798831357 10.1595146194841 0 0 0
3801 13 1 0.06 82.7851846840381 15.1353863039817 11.0076711000405 0 0 0
3802 13 1 0.06 82.5990955452085 14.7942864936122 9.33304838443453 0 0 0
3803 13 2 -0.12 82.766452673991 14.3329653580535 10.2993842740573 0 0 0
3804 13 2 -0.12 84.0544170144166 13.6450231287993 10.3610325304165 0 0 0
3805 13 1 0.06 84.0346271845809 13.0986990270525 11.3116039155607 0 0 0
3806 13 1 0.06 83.9621539936974 12.7447150254654 9.6771081166589 0 0 0
3807 13 1 0.06 85.1122654460609 15.0138548971117 10.8238698070544 0 0 0
3808 13 1 0.06 85.1808058064783 14.8029789216827 9.2567354037234 0 0 0
3809 13 3 0.08 85.0887717006775 14.2879891318714 10.1218851803218 0 0 0
3810 13 4 -0.5 86.3799252434404 13.4549434097694 10.168123642288 0 0 0
3811 13 5 0.3 86.3181783456078 12.0989804621741 10.0834179846624 0 0 0
3812 13 6 0.5 87.7789344090306 14.0486707210187 10.1091560716941 0 0 0
3813 13 7 -0.5 87.9042410444249 15.0828507910779 10.2109916940373 0 0 0
3814 13 1 0.06 89.0157590219681 12.2441896145737 9.5236791908518 0 0 0
3815 13 2 -0.12 89.0143879059161 13.1505257702933 10.1797369441366 0 0 0
3816 13 1 0.06 89.2714519104324 12.6556488928977 11.1097405631028 0 0 0
3817 13 1 0.06 90.2461799262792 14.1191164791387 8.85974800992305 0 0 0
3818 13 2 -0.12 90.2717182096913 13.8759142946028 9.89162228292591 0 0 0
3819 13 1 0.06 90.3173068165469 14.7610835081696 10.5333587159174 0 0 0
3820 13 1 0.06 91.6690582681717 12.5123575539385 9.50613968972439 0 0 0
3821 13 2 -0.12 91.5584403924411 13.3592655084897 10.1323819133187 0 0 0
3822 13 1 0.06 91.5056012816374 12.9898722905523 11.1268432982642 0 0 0
3823 13 2 -0.12 92.8638822818655 14.0950234440123 10.0020654996773 0 0 0
3824 13 1 0.06 92.7431209446768 14.5377387013153 9.03533475984067 0 0 0
3825 13 1 0.06 92.6140202624235 14.8974369505232 10.7208673707151 0 0 0
3826 13 7 -0.5 94.125951117217 12.2058831638296 10.3905718246788 0 0 0
3827 13 6 0.5 94.1736950171571 13.2958286907467 10.254706447967 0 0 0
3828 13 5 0.3 95.2544246290085 15.2932281283705 10.6398685302375 0 0 0
3829 13 4 -0.5 95.4559036926565 14.0160486439917 10.2901689078058 0 0 0
3830 13 3 0.08 96.9190526002819 13.3698948791312 10.3074205021858 0 0 0
3831 13 1 0.06 97.0117763132658 12.9116852796532 11.2430456511016 0 0 0
3832 13 1 0.06 96.990974858917 12.5852709043121 9.65174618179522 0 0 0
3833 13 1 0.06 97.8199132904681 14.6739685549768 9.14355944404094 0 0 0
3834 13 1 0.06 97.9364048640453 14.8649653269627 10.875674417088 0 0 0
3835 13 2 -0.12 97.9203917349499 14.0932284221235 10.1152483025618 0 0 0
3836 13 2 -0.12 99.1819971809185 13.3546665651698 10.1591867557109 0 0 0
3837 13 1 0.06 99.3461257543071 12.865004117456 11.1102616772206 0 0 0
3838 13 1 0.06 99.0913122539553 12.5611958107023 9.38852922401736 0 0 0
3839 13 1 0.06 100.317600517261 14.9140055304421 10.6166368883249 0 0 0
3840 13 1 0.06 100.362821955767 14.5342582993165 8.9217388399537 0 0 0
3841 13 2 -0.12 100.464286150066 14.0682804400208 9.94407959405475 0 0 0
3842 13 2 -0.12 101.770020259647 13.4782471529511 10.1008015726437 0 0 0
3843 13 1 0.06 101.731271311362 13.0425799590545 11.1017888266141 0 0 0
3844 13 1 0.06 101.808769501311 12.6436166465642 9.43820005971797 0 0 0
3845 13 1 0.06 102.673454477415 14.8754642988115 10.7002905566035 0 0 0
3846 13 1 0.06 102.742438610351 14.6299587612494 9.09349268740909 0 0 0
3847 13 3 0.08 102.745425937952 14.1675417538288 10.0126481712688 0 0 0
3848 13 4 -0.5 104.021429497723 13.3613130783933 10.1110992701595 0 0 0
3849 13 5 0.3 103.933232531896 12.0395749459255 10.3299832138689 0 0 0
3850 13 6 0.5 105.369291209961 14.0060450718735 10.1829144747698 0 0 0
3851 13 7 -0.5 105.316717105354 15.1170701728066 10.0896924127652 0 0 0
3852 13 1 0.06 106.822844641424 12.3238845044923 9.91851331107599 0 0 0
3853 13 2 -0.12 106.668268792275 13.2284675290951 10.5414805371876 0 0 0
3854 13 1 0.06 106.765951259269 12.8204790730461 11.5631910757182 0 0 0
3855 13 1 0.06 107.761225685172 14.2561713873083 9.11928989562229 0 0 0
3856 13 2 -0.12 107.892978772286 13.9732411010148 10.184637734201 0 0 0
3857 13 1 0.06 107.87677266372 14.8990889569243 10.7874473539114 0 0 0
3858 13 1 0.06 109.247912650405 12.5673570785161 9.56404862837219 0 0 0
3859 13 2 -0.12 109.21501817236 13.3883506390698 10.2729146697931 0 0 0
3860 13 1 0.06 109.360530919197 12.9893564243687 11.2468386209318 0 0 0
3861 13 2 -0.12 110.399430212563 14.1456126222151 10.0195281645882 0 0 0
3862 13 1 0.06 110.301004190834 14.6768246232877 9.04819421910163 0 0 0
3863 13 1 0.06 110.30186118527 14.9759912085707 10.7946521550952 0 0 0
3864 13 7 -0.5 111.704920187277 12.3317602868349 10.5218665307101 0 0 0
3865 13 6 0.5 111.660526584126 13.4288987644928 10.2464952168698 0 0 0
3866 13 5 0.3 112.788413041409 15.5325273679728 10.321596023734 0 0 0
3867 13 4 -0.5 112.925221126555 14.1912468172113 10.1383974649704 0 0 0
3868 13 3 0.08 114.215150969227 13.5589298214116 10.3412812744014 0 0 0
3869 13 1 0.06 114.321318184854 13.2380663964599 11.3144152589145 0 0 0
3870 13 1 0.06 114.23468124656 12.6946754686573 9.771596956257 0 0 0
3871 13 1 0.06 115.16571173444 14.774595794507 9.12440243308163 0 0 0
3872 13 1 0.06 115.327393460022 15.0623611380824 10.7619612895737 0 0 0
3873 13 2 -0.12 115.234567219576 14.2233459377731 10.0678964534408 0 0 0
3874 13 2 -0.12 116.451789022352 13.4569852704505 10.2657794448716 0 0 0
3875 13 1 0.06 116.453843570209 12.9327489363924 11.3067878899715 0 0 0
3876 13 1 0.06 116.511756799726 12.7177564317785 9.49027102197323 0 0 0
3877 13 1 0.06 117.811206685618 14.8587886804704 11.0420475183099 0 0 0
3878 13 1 0.06 117.794463612784 14.685894787516 9.29987477914913 0 0 0
3879 13 2 -0.12 117.744167604225 14.1387401426917 10.1984059605972 0 0 0
3880 13 2 -0.12 119.001479781653 13.4806392852219 10.2675983357116 0 0 0
3881 13 1 0.06 119.0281105411 12.9282992040502 11.1531044967813 0 0 0
3882 13 1 0.06 118.861562958959 12.6871717591524 9.5227450050244 0 0 0
3883 13 1 0.06 120.045739314156 14.9836782674488 10.5596659235185 0 0 0
3884 13 1 0.06 120.068556493706 14.3018222725543 9.11187653474244 0 0 0
3885 13 3 0.08 120.033127000717 14.0759232011029 10.1482990365608 0 0 0
3886 13 4 -0.5 121.32960489063 13.2897225941505 10.3727059261085 0 0 0
3887 13 5 0.3 121.46359643896 11.8989005284016 10.5088735274236 0 0 0
3888 13 6 0.5 122.787509054736 13.9548020822263 10.1730341340923 0 0 0
3889 13 7 -0.5 122.775629736733 15.0324655511453 9.88676147520304 0 0 0
3890 13 1 0.06 124.06028049062 12.3151538712872 9.70704640254224 0 0 0
3891 13 2 -0.12 124.032788713854 13.1722048675272 10.3683428163806 0 0 0
3892 13 1 0.06 124.229988020624 12.6476769568928 11.338744217586 0 0 0
3893 13 1 0.06 125.157536388281 14.4802781734881 9.16567738456765 0 0 0
3894 13 2 -0.12 125.220088659597 14.0067887422589 10.193927615697 0 0 0
3895 13 1 0.06 125.148102380879 14.6837868299436 11.0261157446781 0 0 0
3896 13 1 0.06 126.712058746965 12.4248514016026 9.86428734863476 0 0 0
3897 13 2 -0.12 126.570923355353 13.3802494528702 10.4120448008033 0 0 0
3898 13 1 0.06 126.562523089177 12.9349725978322 11.4607232479571 0 0 0
3899 13 2 -0.12 127.732818308416 14.226690171674 10.3135451007266 0 0 0
3900 13 1 0.06 127.6036746859 14.7856407920935 9.40849069101627 0 0 0
3901 13 1 0.06 127.603176657746 14.9520701285687 11.1680344125567 0 0 0
3902 13 7 -0.5 129.015019507288 12.176814451951 10.4425572364132 0 0 0
3903 13 6 0.5 129.036300129564 13.2888637094707 10.324849863203 0 0 0
3904 13 5 0.3 130.281606744915 15.285729253679 10.4664197457028 0 0 0
3905 13 4 -0.5 130.412293135235 13.9845975226159 10.1985354178614 0 0 0
3906 13 3 0.08 131.747305504744 13.2458557497377 10.0926825670412 0 0 0
3907 13 1 0.06 131.74661972138 12.8066356274554 11.0172886857446 0 0 0
3908 13 1 0.06 131.725508709583 12.4901409710514 9.40338207625399 0 0 0
3909 13 1 0.06 132.78994235456 14.5170157554145 9.16743898003768 0 0 0
3910 13 1 0.06 132.74316467219 14.662905880717 10.8758528022674 0 0 0
3911 13 2 -0.12 132.760979843464 13.9415221680881 10.0508814002725 0 0 0
3912 13 2 -0.12 134.144125430189 13.3644611016307 10.1026974169054 0 0 0
3913 13 1 0.06 134.274208501467 12.8673856272181 11.0441957576623 0 0 0
3914 13 1 0.06 134.080873868639 12.5838895550557 9.39135544852006 0 0 0
3915 13 1 0.06 135.371281902689 14.8978620936165 10.5969550909914 0 0 0
3916 13 1 0.06 135.316089665262 14.5060485838526 8.9321307842306 0 0 0
3917 13 2 -0.12 135.393342540916 14.0575940727059 9.91595568355599 0 0 0
3918 13 2 -0.12 136.668800316755 13.353996116444 10.0820258688506 0 0 0
3919 13 1 0.06 136.660809832516 12.7859828832107 11.0129196079971 0 0 0
3920 13 1 0.06 136.748278672113 12.5995857267146 9.27886978864595 0 0 0
3921 13 1 0.06 137.622400059287 14.7994841647144 10.7729411521888 0 0 0
3922 13 1 0.06 137.557566283191 14.6984509078893 9.21039970570333 0 0 0
3923 13 3 0.08 137.650876743213 14.1105673150427 10.0330823494443 0 0 0
3924 13 4 -0.5 139.002236675473 13.4564155889744 9.99208994229921 0 0 0
3925 13 5 0.3 139.077915854918 12.0786918696946 9.81004633355754 0 0 0
3926 13 6 0.5 140.319559711795 14.1161413702272 10.227529641257 0 0 0
3927 13 7 -0.5 140.405233217773 15.2202050183789 10.2891418339946 0 0 0
3928 13 1 0.06 141.74137088726 12.5416494301725 9.4864494361212 0 0 0
3929 13 2 -0.12 141.547365738856 13.2662283241035 10.2440585636281 0 0 0
3930 13 1 0.06 141.661259184652 12.5729105063516 11.0643214712354 0 0 0
3931 13 1 0.06 142.837619420557 14.5005136117429 9.31873248186813 0 0 0
3932 13 2 -0.12 142.808410784426 14.043078620976 10.2642941506446 0 0 0
3933 13 1 0.06 142.858451810526 14.822390643458 11.0272881111319 0 0 0
3934 13 1 0.06 144.20825976989 12.6614191635878 9.43054877283928 0 0 0
3935 13 2 -0.12 144.182257865399 13.4554512146681 10.2553200481032 0 0 0
3936 13 1 0.06 144.298016605378 12.900131440777 11.2301911454954 0 0 0
3937 13 2 -0.12 145.420676500282 14.2077059319497 10.077146871096 0 0 0
3938 13 1 0.06 145.327718155652 14.7708726922146 9.16616924803293 0 0 0
3939 13 1 0.06 145.361170200372 15.0997633606151 10.7476887359351 0 0 0
3940 13 7 -0.5 146.695766434138 12.4279183829138 10.6255354725552 0 0 0
3941 13 6 0.5 146.664688275974 13.4230403514012 10.2485030441065 0 0 0
3942 13 5 0.3 147.953850879084 15.4174342896472 9.85376002717508 0 0 0
3943 13 4 -0.5 148.010481697666 14.0614534385322 9.91345379615551 0 0 0
3944 13 3 0.08 149.288180009893 13.364238418138 10.1119734404474 0 0 0
3945 13 1 0.06 149.161320469364 13.0176140942034 11.1011065292829 0 0 0
3946 13 1 0.06 149.359530631774 12.6008199461516 9.40538853599824 0 0 0
3947 13 1 0.06 150.322218987643 14.5076210439609 9.09097195160898 0 0 0
3948 13 1 0.06 150.322646243478 14.8678732886388 10.8928175988574 0 0 0
3949 13 2 -0.12 150.292829990242 14.0432563835017 10.0709413469486 0 0 0
3950 13 2 -0.12 151.567611397207 13.2889781206901 10.1929733556684 0 0 0
3951 13 1 0.06 151.495159267066 12.6525184175934 11.0539890354193 0 0 0
3952 13 1 0.06 151.647428363173 12.5737098838062 9.38032847985237 0 0 0
3953 14 1 0.06 16.64518178874 16.2805916568363 14.6266435082071 0 0 0
3954 14 1 0.06 16.7544939220429 16.1522109820102 12.9336525863174 0 0 0
3955 14 2 -0.12 16.7271330949485 15.5034376113023 13.8574992526681 0 0 0
3956 14 2 -0.12 18.0278399685118 14.828147716599 13.9204088976191 0 0 0
3957 14 1 0.06 18.1308580522582 14.531212354175 14.9459036729256 0 0 0
3958 14 1 0.06 17.9920496491262 14.0553274696752 13.2538544834877 0 0 0
3959 14 1 0.06 18.9097067865428 16.4704276339785 14.248903618937 0 0 0
3960 14 1 0.06 18.9442616969775 15.9293286342573 12.6560688046132 0 0 0
3961 14 3 0.08 18.9238909293412 15.6217480341156 13.6622555915169 0 0 0
3962 14 4 -0.5 20.2864581373718 14.9315850855259 13.8774270254333 0 0 0
3963 14 5 0.3 20.3241243609754 13.5539029553953 14.0602245021228 0 0 0
3964 14 6 0.5 21.6207359501458 15.6988217860176 13.80654722097 0 0 0
3965 14 7 -0.5 21.7468910474549 16.8292645736182 13.6569450960177 0 0 0
3966 14 1 0.06 22.9386379734618 14.0076749625758 13.3244191476251 0 0 0
3967 14 2 -0.12 22.8466713521242 14.8264383858329 14.039884493687 0 0 0
3968 14 1 0.06 22.8764623870623 14.3100113990838 14.9731968182243 0 0 0
3969 14 1 0.06 23.9959714516511 16.1004932235444 12.8613919112394 0 0 0
3970 14 2 -0.12 24.039448456709 15.5885641677272 13.8337368040226 0 0 0
3971 14 1 0.06 23.9802070876247 16.3330787569504 14.6706740661666 0 0 0
3972 14 1 0.06 25.2765336451273 14.2318715387315 12.9517616195297 0 0 0
3973 14 2 -0.12 25.3234332105301 14.9816670353306 13.760843128118 0 0 0
3974 14 1 0.06 25.4462628226487 14.3988059144998 14.6372851308729 0 0 0
3975 14 2 -0.12 26.4897727482764 15.736699589508 13.6480490502677 0 0 0
3976 14 1 0.06 26.4201026363487 16.3288524673914 12.8003932960593 0 0 0
3977 14 1 0.06 26.3891608571108 16.505436997271 14.4423500069707 0 0 0
3978 14 7 -0.5 27.7229875686686 13.8227744890223 13.8648382879295 0 0 0
3979 14 6 0.5 27.7840322749093 14.8963105763441 13.7581574176147 0 0 0
3980 14 5 0.3 29.1419422188616 16.9172149332966 13.9990126404657 0 0 0
3981 14 4 -0.5 29.1606399147587 15.6188267700161 13.8782028654985 0 0 0
3982 14 3 0.08 30.4927221841861 14.8435082753862 13.9812169202586 0 0 0
3983 14 1 0.06 30.5426734517483 14.4970546240908 14.9363758343134 0 0 0
3984 14 1 0.06 30.342419588479 14.0701929098888 13.4039313230866 0 0 0
3985 14 1 0.06 31.4335361462799 15.9094455773237 12.7818280546329 0 0 0
3986 14 1 0.06 31.5511276065994 16.4021145996086 14.4110625917896 0 0 0
3987 14 2 -0.12 31.5044767602604 15.5506658313761 13.7837230499899 0 0 0
3988 14 2 -0.12 32.7800335635081 14.8517557447346 13.8023088422331 0 0 0
3989 14 1 0.06 32.9560811886454 14.3490267486584 14.7626139096432 0 0 0
3990 14 1 0.06 32.733272284904 14.0126564480191 13.0038640071178 0 0 0
3991 14 1 0.06 34.0142148507203 16.3372324194134 14.4006625718356 0 0 0
3992 14 1 0.06 33.9948563478342 16.0790749741651 12.7139974530437 0 0 0
3993 14 2 -0.12 34.0491052302939 15.5708747097895 13.6529825888517 0 0 0
3994 14 2 -0.12 35.3669145079197 14.9060447597807 13.7815962753435 0 0 0
3995 14 1 0.06 35.2570027718548 14.4362148225221 14.7907525755659 0 0 0
3996 14 1 0.06 35.2992697188514 14.0789240818446 13.1022791312346 0 0 0
3997 14 1 0.06 36.3561683359936 16.3305058746185 14.1974508992056 0 0 0
3998 14 1 0.06 36.3891183156506 15.849629986564 12.6638693005734 0 0 0
3999 14 3 0.08 36.4291234843264 15.5440532967249 13.6425674283296 0 0 0
4000 14 4 -0.5 37.7429812541143 14.7765659742244 13.8467041145699 0 0 0
4001 14 5 0.3 37.7713556724581 13.4473688621712 13.7862877538517 0 0 0
4002 14 6 0.5 39.0603415628938 15.4580813396551 13.7057918697796 0 0 0
4003 14 7 -0.5 38.9558644633918 16.569734537535 13.4375026214285 0 0 0
4004 14 1 0.06 40.4474075673504 13.7536641636782 13.6395464863152 0 0 0
4005 14 2 -0.12 40.3214702183255 14.7034250997048 14.1162891685751 0 0 0
4006 14 1 0.06 40.3028498048115 14.2683743394953 15.0962609679099 0 0 0
4007 14 1 0.06 41.6141550285471 15.9241008065519 13.0019357413164 0 0 0
4008 14 2 -0.12 41.5614659904162 15.4148700802441 13.9952503041906 0 0 0
4009 14 1 0.06 41.5023423146299 16.2520158102898 14.6942561316994 0 0 0
4010 14 1 0.06 42.9452886824131 14.0937058247983 13.4155138680261 0 0 0
4011 14 2 -0.12 42.853616690438 14.8271163896967 14.1575860872775 0 0 0
4012 14 1 0.06 42.8029134832463 14.4636065802846 15.1800965493917 0 0 0
4013 14 2 -0.12 44.0796677669863 15.6930117881616 14.1420893327676 0 0 0
4014 14 1 0.06 43.9116580901372 16.2331031573748 13.1981278971746 0 0 0
4015 14 1 0.06 43.9512718418873 16.4907717439496 14.8794077872344 0 0 0
4016 14 7 -0.5 45.3806527226135 13.8802455518192 14.6274583146356 0 0 0
4017 14 6 0.5 45.3823406716901 14.9357800261236 14.3741693173417 0 0 0
4018 14 5 0.3 46.8558719005256 16.8905793974091 14.3122266422476 0 0 0
4019 14 4 -0.5 46.7555515754175 15.5540399397077 14.2259788912604 0 0 0
4020 14 3 0.08 48.1263862543086 14.8093075223721 14.3132231328281 0 0 0
4021 14 1 0.06 48.1635219933502 14.536079995051 15.2775425140632 0 0 0
4022 14 1 0.06 47.9454404040001 14.0272946876071 13.7059045072936 0 0 0
4023 14 1 0.06 49.0849127092725 16.0001356431548 13.104383351737 0 0 0
4024 14 1 0.06 49.172987707012 16.3316675526127 14.7689917435864 0 0 0
4025 14 2 -0.12 49.125632236965 15.5176266060952 14.0732863316972 0 0 0
4026 14 2 -0.12 50.4451804098661 14.8201397222811 14.2279925114879 0 0 0
4027 14 1 0.06 50.4052478209454 14.42506642649 15.2806433618119 0 0 0
4028 14 1 0.06 50.3799895068994 13.9803241035605 13.5392271206068 0 0 0
4029 14 1 0.06 51.5862139042507 16.3654038721119 14.8488322378312 0 0 0
4030 14 1 0.06 51.4986931396426 16.0614267610406 13.1390142850264 0 0 0
4031 14 2 -0.12 51.6622584950012 15.5293163017475 14.0426460483028 0 0 0
4032 14 2 -0.12 52.904536901366 14.8233777275446 14.1095890438236 0 0 0
4033 14 1 0.06 53.036632792589 14.4562385213724 15.1619137925498 0 0 0
4034 14 1 0.06 52.7072919288512 13.8832075395569 13.5267063821596 0 0 0
4035 14 1 0.06 53.8539573190017 16.4190194164781 14.1334030031843 0 0 0
4036 14 1 0.06 53.7633486969252 15.6372992629099 12.6644270313756 0 0 0
4037 14 3 0.08 53.8686239105203 15.4890017026782 13.7023570913582 0 0 0
4038 14 4 -0.5 55.2111537340019 14.8338305678989 13.8477534446694 0 0 0
4039 14 5 0.3 55.2696365448318 13.4671941470768 13.8996160682574 0 0 0
4040 14 6 0.5 56.5380513042018 15.6044797723781 13.952235807226 0 0 0
4041 14 7 -0.5 56.5551355565229 16.7028389189589 13.7987100094481 0 0 0
4042 14 1 0.06 57.8804413109658 13.859459251709 13.3784990070621 0 0 0
4043 14 2 -0.12 57.7723870548312 14.6496858703942 14.0727545584141 0 0 0
4044 14 1 0.06 57.9464222759798 14.2078417561702 14.9978158322959 0 0 0
4045 14 1 0.06 58.9549470804119 15.8639306461272 12.9645882112304 0 0 0
4046 14 2 -0.12 59.0256279285866 15.4061277295668 13.9705539021624 0 0 0
4047 14 1 0.06 59.0433792396197 16.2085465020614 14.646792951376 0 0 0
4048 14 1 0.06 60.4057163425632 14.151920841035 13.1621666662929 0 0 0
4049 14 2 -0.12 60.3945341788006 14.8742552619917 13.9697984155394 0 0 0
4050 14 1 0.06 60.547911802474 14.2427363755493 14.8791736658234 0 0 0
4051 14 2 -0.12 61.542301843642 15.7492561962535 13.812026876368 0 0 0
4052 14 1 0.06 61.3505691651425 16.5351369536607 12.9934348656216 0 0 0
4053 14 1 0.06 61.4851524057558 16.5735821300179 14.579604046992 0 0 0
4054 14 7 -0.5 62.8079380286126 13.7497308910904 13.9312914821682 0 0 0
4055 14 6 0.5 62.8292821075677 14.872756651087 13.835289584918 0 0 0
4056 14 5 0.3 64.2093241590698 16.9261514842423 13.8530586545331 0 0 0
4057 14 4 -0.5 64.2104852389177 15.5556881958239 14.0011268525818 0 0 0
4058 14 3 0.08 65.5381455859996 14.8420278664814 14.1277970833499 0 0 0
4059 14 1 0.06 65.5614605832024 14.3956575115836 15.0178666662657 0 0 0
4060 14 1 0.06 65.5689937467204 14.0550211222123 13.4573285823228 0 0 0
4061 14 1 0.06 66.4458811373836 16.2225935584043 13.20896267692 0 0 0
4062 14 1 0.06 66.6887191520233 16.2531636034986 14.9265449737212 0 0 0
4063 14 2 -0.12 66.5491248282624 15.5612532538331 14.0945128840937 0 0 0
4064 14 2 -0.12 67.8261504921766 14.9564745768948 13.9153662078257 0 0 0
4065 14 1 0.06 68.0800935060164 14.1758931004657 14.6854902316728 0 0 0
4066 14 1 0.06 67.7721683056913 14.3234029023505 13.0011683926804 0 0 0
4067 14 1 0.06 69.0874920479024 16.2325110128654 14.8155809166271 0 0 0
4068 14 1 0.06 69.059929202473 16.2867959865152 13.0100645611528 0 0 0
4069 14 2 -0.12 69.0797378006125 15.6730129906052 13.9007182799076 0 0 0
4070 14 2 -0.12 70.3636782552972 15.0213636895272 13.8636350313202 0 0 0
4071 14 1 0.06 70.4719070644595 14.5835523187156 14.8558133482115 0 0 0
4072 14 1 0.06 70.4690970090881 14.2721290681233 13.0384432930183 0 0 0
4073 14 1 0.06 71.3548979113589 16.5672259257468 14.3291565702766 0 0 0
4074 14 1 0.06 71.2870352902056 16.0567381449782 12.7484360844489 0 0 0
4075 14 3 0.08 71.3288912889975 15.747501525805 13.7026741449059 0 0 0
4076 14 4 -0.5 72.6800058239164 14.9444780953038 13.8730916842669 0 0 0
4077 14 5 0.3 72.7797057358429 13.5923833853469 13.6648667403838 0 0 0
4078 14 6 0.5 74.0272419390996 15.5710869881341 13.7769322678438 0 0 0
4079 14 7 -0.5 74.1102548962199 16.6516091273521 13.6419977393775 0 0 0
4080 14 1 0.06 75.4554786984426 13.7724702310596 13.6396785913713 0 0 0
4081 14 2 -0.12 75.312932073757 14.7498314906164 14.1009439578237 0 0 0
4082 14 1 0.06 75.4378790585373 14.5424930506053 15.1184272385364 0 0 0
4083 14 1 0.06 76.4787674319277 15.8780687112681 12.9060507800963 0 0 0
4084 14 2 -0.12 76.5919943972628 15.4686721091074 13.855954147187 0 0 0
4085 14 1 0.06 76.5110589636857 16.3163464530246 14.5511931668123 0 0 0
4086 14 1 0.06 77.8939062410639 14.0773884062665 13.205136146963 0 0 0
4087 14 2 -0.12 77.9110238757837 14.8318403928259 14.0371833758772 0 0 0
4088 14 1 0.06 77.8211271292261 14.3178797562428 14.9984242431892 0 0 0
4089 14 2 -0.12 79.1433761220285 15.6666149424043 14.0012824999058 0 0 0
4090 14 1 0.06 79.112517198337 16.4237463604593 13.1715643524862 0 0 0
4091 14 1 0.06 79.0198271215398 16.2677969242336 14.8989745408331 0 0 0
4092 14 7 -0.5 80.5336759375831 13.7250900900659 13.9556211404119 0 0 0
4093 14 6 0.5 80.4686028851464 14.8715577534622 14.0247769507832 0 0 0
4094 14 5 0.3 81.6724132586653 17.0075049329128 14.0907244692661 0 0 0
4095 14 4 -0.5 81.8175842180482 15.6318234478023 13.999080691748 0 0 0
4096 14 3 0.08 83.207016349627 14.918466134169 13.9834848054544 0 0 0
4097 14 1 0.06 83.2300824411712 14.288358544504 14.7689266833008 0 0 0
4098 14 1 0.06 83.1376172901027 14.4090375391725 13.1480306507886 0 0 0
4099 14 1 0.06 84.280457097304 16.1460417165718 13.0278556726247 0 0 0
4100 14 1 0.06 84.1500253917922 16.5171472279017 14.6793210965639 0 0 0
4101 14 2 -0.12 84.1878156365306 15.6659467187074 14.0113395592627 0 0 0
4102 14 2 -0.12 85.5364556947062 14.9616469260452 14.1386553409036 0 0 0
4103 14 1 0.06 85.5298360705757 14.4425561619195 15.1189169769178 0 0 0
4104 14 1 0.06 85.5257448335048 14.168166838702 13.3904747543191 0 0 0
4105 14 1 0.06 86.9200739435919 16.3786616720269 14.6812612765449 0 0 0
4106 14 1 0.06 86.745039770148 15.9321444709669 12.8515423699459 0 0 0
4107 14 2 -0.12 86.8830393832708 15.5621450100193 13.917574963238 0 0 0
4108 14 2 -0.12 88.1246318570756 14.8040269016904 13.9239574458993 0 0 0
4109 14 1 0.06 88.1107101480948 14.2691684405532 14.8966603055203 0 0 0
4110 14 1 0.06 87.9845171279253 14.0003331487206 13.232290804742 0 0 0
4111 14 1 0.06 89.2469948219454 16.0089490576759 14.5024727691723 0 0 0
4112 14 1 0.06 89.1652491987278 15.9730356907475 12.8465503159372 0 0 0
4113 14 3 0.08 89.2005219453642 15.4306338021461 13.6858726538674 0 0 0
4114 14 4 -0.5 90.4958066526349 14.6679260910455 13.7585526181355 0 0 0
4115 14 5 0.3 90.4680309548796 13.3434691606548 13.6696409508625 0 0 0
4116 14 6 0.5 91.8392159904909 15.3041904098269 13.7166084555076 0 0 0
4117 14 7 -0.5 91.9533906986784 16.3933236427196 13.5485613958087 0 0 0
4118 14 1 0.06 93.1698649037385 13.7136883881365 12.9905125469535 0 0 0
4119 14 2 -0.12 93.0610387183251 14.4088449031957 13.8022462391131 0 0 0
4120 14 1 0.06 93.1783834202249 13.8350299644027 14.6720270415024 0 0 0
4121 14 1 0.06 94.2636567187279 15.8886231999037 13.0162873800844 0 0 0
4122 14 2 -0.12 94.3127607811052 15.1986336572168 13.8430816910886 0 0 0
4123 14 1 0.06 94.3775988308035 15.8099113573576 14.7910295641529 0 0 0
4124 14 1 0.06 95.6813555835387 14.0454847374513 12.8752656313508 0 0 0
4125 14 2 -0.12 95.6350381335544 14.6682837272365 13.7777465977955 0 0 0
4126 14 1 0.06 95.778532339905 14.0502615497205 14.638027587958 0 0 0
4127 14 2 -0.12 96.8310679880693 15.539394296094 13.6881652066305 0 0 0
4128 14 1 0.06 96.5511904628444 16.085180798418 12.816924496149 0 0 0
4129 14 1 0.06 96.7049236296427 16.1628842095863 14.5330392934318 0 0 0
4130 14 7 -0.5 98.1841804680371 13.6914262441034 13.7273053612308 0 0 0
4131 14 6 0.5 98.1422945840156 14.775167039262 13.7153490243235 0 0 0
4132 14 5 0.3 99.4938087055709 16.8830208591897 13.8384402561533 0 0 0
4133 14 4 -0.5 99.5031177500923 15.5424966069871 13.8740544744041 0 0 0
4134 14 3 0.08 100.774071828279 14.7573959187306 14.0768775983618 0 0 0
4135 14 1 0.06 100.829515968912 14.3201885415563 15.0045484433246 0 0 0
4136 14 1 0.06 100.971987826486 14.0789042322234 13.3744177277616 0 0 0
4137 14 1 0.06 101.65024939881 16.1927697224459 13.1304793487421 0 0 0
4138 14 1 0.06 101.718290553223 16.3590633581551 14.74034449404 0 0 0
4139 14 2 -0.12 101.72249909332 15.5489875174588 14.006277087088 0 0 0
4140 14 2 -0.12 103.028129754087 14.8900364100696 13.9666079500271 0 0 0
4141 14 1 0.06 103.216718031967 14.3246513771092 14.9135387594021 0 0 0
4142 14 1 0.06 103.056159534743 14.2736483116427 13.1053068920558 0 0 0
4143 14 1 0.06 104.249717606881 16.4318997143931 14.5011606508537 0 0 0
4144 14 1 0.06 104.176018555696 16.1263029457178 12.8782936192792 0 0 0
4145 14 2 -0.12 104.239632561026 15.5919407967446 13.7655040051638 0 0 0
4146 14 2 -0.12 105.518825350218 14.9685128418235 13.8513617350099 0 0 0
4147 14 1 0.06 105.515753868845 14.2843297149746 14.6948448913652 0 0 0
4148 14 1 0.06 105.608787061508 14.3113410308667 13.0346612620863 0 0 0
4149 14 1 0.06 106.564054202937 16.0435049563053 14.7338330717278 0 0 0
4150 14 1 0.06 106.576067244967 16.2667458315766 13.0983527328612 0 0 0
4151 14 3 0.08 106.592166402463 15.6228407470785 13.8666507017257 0 0 0
4152 14 4 -0.5 107.987546722398 14.8703040457643 13.8324483716846 0 0 0
4153 14 5 0.3 107.981651754593 13.5753841013686 14.050139279542 0 0 0
4154 14 6 0.5 109.323329132818 15.5689094289087 13.9162347988637 0 0 0
4155 14 7 -0.5 109.315258974458 16.6349516977613 13.858066443772 0 0 0
4156 14 1 0.06 110.70936642269 13.9133802368259 13.2290410595514 0 0 0
4157 14 2 -0.12 110.552999661675 14.6992505690207 13.9693346721685 0 0 0
4158 14 1 0.06 110.714237627317 14.15347102528 14.9003559780748 0 0 0
4159 14 1 0.06 111.626071413812 16.0968272184217 12.9978174507772 0 0 0
4160 14 2 -0.12 111.747271722315 15.5140717129056 13.8762405558918 0 0 0
4161 14 1 0.06 111.665245768476 16.3488221450878 14.5170491355231 0 0 0
4162 14 1 0.06 113.166578604463 14.3439246353547 12.9630148964963 0 0 0
4163 14 2 -0.12 113.081784082841 14.9526370565552 13.8867396096229 0 0 0
4164 14 1 0.06 113.08741294969 14.2474773782423 14.6812024879611 0 0 0
4165 14 2 -0.12 114.225620619718 15.8863137991629 14.0185261229136 0 0 0
4166 14 1 0.06 114.075856714632 16.6782448396366 13.3190356934068 0 0 0
4167 14 1 0.06 113.967794446613 16.3727127645659 14.9694001515329 0 0 0
4168 14 7 -0.5 115.555949143901 13.9717116898527 14.134778988287 0 0 0
4169 14 6 0.5 115.532384538204 15.0365240012087 13.922244330481 0 0 0
4170 14 5 0.3 116.80961081221 17.0592243080029 13.7795954830495 0 0 0
4171 14 4 -0.5 116.85292673046 15.6870213363157 13.7300063787272 0 0 0
4172 14 3 0.08 118.175858998923 14.8990699456786 13.9279103368959 0 0 0
4173 14 1 0.06 118.160122289532 14.5098602332864 14.9003323646432 0 0 0
4174 14 1 0.06 118.156953948311 14.1364351518097 13.2153098576573 0 0 0
4175 14 1 0.06 119.181944784657 15.9817145951978 12.8074363002264 0 0 0
4176 14 1 0.06 119.083802106433 16.488464004954 14.3619558010973 0 0 0
4177 14 2 -0.12 119.176786768203 15.6028739183412 13.8152432439986 0 0 0
4178 14 2 -0.12 120.441619983653 14.8420254670261 13.9676058030747 0 0 0
4179 14 1 0.06 120.33935450581 14.3266270557582 14.9579658712962 0 0 0
4180 14 1 0.06 120.417187809551 13.9702991216782 13.3324275464876 0 0 0
4181 14 1 0.06 121.753952791223 16.2999863418304 14.7755634657563 0 0 0
4182 14 1 0.06 121.739706810302 16.2405160552614 13.0204169988365 0 0 0
4183 14 2 -0.12 121.679126988395 15.5776970562967 13.9121036073404 0 0 0
4184 14 2 -0.12 122.919502433282 14.8496125936501 13.8807164999303 0 0 0
4185 14 1 0.06 122.872610209294 14.1223524169264 14.6934498610867 0 0 0
4186 14 1 0.06 122.851252228946 14.1318898903171 12.9785365522071 0 0 0
4187 14 1 0.06 123.840623978761 16.0688096056275 14.7982769040232 0 0 0
4188 14 1 0.06 123.819945435932 16.069538230745 13.1206280902408 0 0 0
4189 14 3 0.08 123.91134956258 15.499836742412 13.9284223190303 0 0 0
4190 14 4 -0.5 125.236978293473 14.7494349556678 13.8173501207797 0 0 0
4191 14 5 0.3 125.227118926716 13.3706808486062 13.6912451933081 0 0 0
4192 14 6 0.5 126.534042022767 15.4112391863816 13.8564177982596 0 0 0
4193 14 7 -0.5 126.529226282832 16.540033897211 13.6686820434797 0 0 0
4194 14 1 0.06 128.032722990887 13.9201769222668 13.3956451357312 0 0 0
4195 14 2 -0.12 127.8596344563 14.6651651353122 14.155832065551 0 0 0
4196 14 1 0.06 127.97006006743 14.0508173417482 15.0888159109981 0 0 0
4197 14 1 0.06 128.983661062502 16.0849081634241 13.1736343994012 0 0 0
4198 14 2 -0.12 129.047271831307 15.5201453932744 14.0382967941585 0 0 0
4199 14 1 0.06 128.872533681438 16.2120920414298 14.8672342285728 0 0 0
4200 14 1 0.06 130.577045378079 14.2445047937164 13.3409737452615 0 0 0
4201 14 2 -0.12 130.350691915844 14.9839254046223 14.0986800826753 0 0 0
4202 14 1 0.06 130.257896064891 14.5274098483277 15.0963138875992 0 0 0
4203 14 2 -0.12 131.5592202906 15.8544650216255 13.9772000761643 0 0 0
4204 14 1 0.06 131.461210714103 16.4133488669271 13.0522641541075 0 0 0
4205 14 1 0.06 131.504891273707 16.718998732759 14.6920519063072 0 0 0
4206 14 7 -0.5 133.007321328496 14.0139140503128 14.0458685184422 0 0 0
4207 14 6 0.5 132.91602219899 15.0923873840381 14.0586046576278 0 0 0
4208 14 5 0.3 134.088239780115 17.1583038443744 14.4694960467281 0 0 0
4209 14 4 -0.5 134.248974211603 15.9067285766857 14.0130366657679 0 0 0
4210 14 3 0.08 135.616343956744 15.2572128447462 13.8956612537378 0 0 0
4211 14 1 0.06 135.637387234742 14.7149626196755 14.7445085609988 0 0 0
4212 14 1 0.06 135.562867917105 14.5944319587135 13.1083861102142 0 0 0
4213 14 1 0.06 136.771925769397 16.5234849868004 12.9530553395423 0 0 0
4214 14 1 0.06 136.73147499773 16.6193037091892 14.714596047132 0 0 0
4215 14 2 -0.12 136.677778940868 15.9073376869798 13.8445288106568 0 0 0
4216 14 2 -0.12 137.922627878682 15.1383920899034 13.9454038794239 0 0 0
4217 14 1 0.06 137.897219624946 14.6758529608567 14.9358009766032 0 0 0
4218 14 1 0.06 137.849979992499 14.3650073165518 13.0737964217605 0 0 0
4219 14 1 0.06 139.230244162885 16.6038872692232 14.6382277392377 0 0 0
4220 14 1 0.06 139.129560520537 16.4106692235088 12.9218229652721 0 0 0
4221 14 2 -0.12 139.24262149335 15.7872838702273 13.8070236005487 0 0 0
4222 14 2 -0.12 140.535994687684 15.0871848331568 13.8210380588052 0 0 0
4223 14 1 0.06 140.663597925951 14.5456134400311 14.7995999828204 0 0 0
4224 14 1 0.06 140.394117116178 14.2880747586964 13.1160908951517 0 0 0
4225 14 1 0.06 141.451960646648 16.6930036807216 14.169618588584 0 0 0
4226 14 1 0.06 141.498176400858 15.9535081526688 12.6814393949015 0 0 0
4227 14 3 0.08 141.496694932089 15.8439921539746 13.6674126705941 0 0 0
4228 14 4 -0.5 142.833706060513 15.1410724472148 13.9320497814225 0 0 0
4229 14 5 0.3 142.901650637381 13.8025528768871 14.065066477095 0 0 0
4230 14 6 0.5 144.187621917346 15.8088484198505 14.0647321895866 0 0 0
4231 14 7 -0.5 144.160513514773 16.9108415482352 13.9659264187858 0 0 0
4232 14 1 0.06 145.592886651612 14.0959682635498 13.615457292286 0 0 0
4233 14 2 -0.12 145.501692200722 15.0454321070617 14.2508841123192 0 0 0
4234 14 1 0.06 145.64665435402 14.5481519204174 15.239595340928 0 0 0
4235 14 1 0.06 146.696115956951 16.4207766255108 13.2082418512896 0 0 0
4236 14 2 -0.12 146.765379151563 15.7505653485435 14.0970152292029 0 0 0
4237 14 1 0.06 146.821239573893 16.4332318450325 14.8962207578189 0 0 0
4238 14 1 0.06 147.983784033684 14.4415256063617 13.2344566168293 0 0 0
4239 14 2 -0.12 147.980447334195 15.0530248011996 14.1094841623415 0 0 0
4240 14 1 0.06 147.844138733728 14.4198512904217 14.9519471538771 0 0 0
4241 14 2 -0.12 149.2979031669 15.7169266345132 14.1046339051781 0 0 0
4242 14 1 0.06 149.270719945169 16.4762006759432 13.3018373015271 0 0 0
4243 14 1 0.06 149.378145450115 16.5102909225876 14.8633407490961 0 0 0
4244 14 7 -0.5 150.483005603146 13.7589296297629 14.0862350385317 0 0 0
4245 14 6 0.5 150.536079370806 14.7972673114022 14.0264901765602 0 0 0
4246 14 5 0.3 151.906528078071 16.8662374952542 14.3595286731825 0 0 0
4247 14 4 -0.5 151.897377314926 15.4980377956636 14.072873358262 0 0 0
4248 14 3 0.08 153.252468764643 14.8229795608965 13.9595970848473 0 0 0
4249 14 1 0.06 153.31893424438 14.2362410748675 14.752914286545 0 0 0
4250 14 1 0.06 153.055535394686 14.1479355657377 13.2268827595465 0 0 0
4251 14 1 0.06 154.276681572627 15.9509640245541 12.7383336399839 0 0 0
4252 14 1 0.06 154.268559129464 16.4057252076848 14.4476194795192 0 0 0
4253 14 2 -0.12 154.265886951454 15.4956610585969 13.7586638167368 0 0 0
4254 14 2 -0.12 155.567193725771 14.8757228874412 13.9810275159017 0 0 0
4255 14 1 0.06 155.560777521491 14.3037686802855 14.941023924784 0 0 0
4256 14 1 0.06 155.571442834581 14.1147869051189 13.1822800425265 0 0 0
4257 15 1 0.06 20.714330112728 18.1524717771751 17.7015465315781 0 0 0
4258 15 1 0.06 20.6558219884255 17.5463792826248 16.0706426426172 0 0 0
4259 15 2 -0.12 20.6761834044579 17.2248646964786 17.1290022216495 0 0 0
4260 15 2 -0.12 21.9953043983264 16.5433678820735 17.4560311909213 0 0 0
4261 15 1 0.06 21.8885467734526 16.3878951133649 18.5239899234187 0 0 0
4262 15 1 0.06 22.1030363273153 15.5443524368368 17.0965806032562 0 0 0
4263 15 1 0.06 22.9994543843479 18.0314406669786 17.8428947597965 0 0 0
4264 15 1 0.06 22.9335927171527 17.6017572078234 16.3008728609019 0 0 0
4265 15 3 0.08 23.0264710254088 17.2375259339923 17.2128432187092 0 0 0
4266 15 4 -0.5 24.381924134482 16.5170313316873 17.4443532986959 0 0 0
4267 15 5 0.3 24.4774700061251 15.183110116734 17.2405627461217 0 0 0
4268 15 6 0.5 25.6631456186704 17.2674669704687 17.4517395817326 0 0 0
4269 15 7 -0.5 25.6380575273588 18.4032857770794 17.4344813531257 0 0 0
4270 15 1 0.06 27.0401366681031 15.6763659640445 16.5580099414605 0 0 0
4271 15 2 -0.12 26.9127072990632 16.3346906959565 17.3958432509192 0 0 0
4272 15 1 0.06 26.9578819059255 15.6024637285094 18.1878441361752 0 0 0
4273 15 1 0.06 28.1414881286881 17.6275259325763 16.40253086836 0 0 0
4274 15 2 -0.12 28.1787517345762 17.104628806565 17.3687040801507 0 0 0
4275 15 1 0.06 28.1475873927088 17.8616201779366 18.1036199448197 0 0 0
4276 15 1 0.06 29.5123313460793 15.8064811126315 16.5703139970805 0 0 0
4277 15 2 -0.12 29.4784151633616 16.427671602671 17.4047278128089 0 0 0
4278 15 1 0.06 29.4524081809282 15.7789974244733 18.3437792409084 0 0 0
4279 15 2 -0.12 30.6734286986755 17.2313600890348 17.4513462860521 0 0 0
4280 15 1 0.06 30.5570274918593 17.6812281461167 16.5013729031325 0 0 0
4281 15 1 0.06 30.4882393691989 18.0913562631502 18.1770849291114 0 0 0
4282 15 7 -0.5 31.8206205350275 15.2668077856409 17.9716182431865 0 0 0
4283 15 6 0.5 31.8668896096654 16.3926780834252 17.7748082759685 0 0 0
4284 15 5 0.3 33.1833328027658 18.2522089886306 18.1872897883157 0 0 0
4285 15 4 -0.5 33.2734813519858 16.9665927735494 17.8164979832721 0 0 0
4286 15 3 0.08 34.6356286891876 16.2069126812378 17.753681949737 0 0 0
4287 15 1 0.06 34.735767084117 15.8264598018627 18.6745142004285 0 0 0
4288 15 1 0.06 34.7116708982456 15.5297757721067 16.9736306548814 0 0 0
4289 15 1 0.06 35.6567507731371 17.2343682135948 16.4518206687804 0 0 0
4290 15 1 0.06 35.3729960409606 17.86128861832 18.0006454286359 0 0 0
4291 15 2 -0.12 35.5247880522155 16.9735243702268 17.4518330671019 0 0 0
4292 15 2 -0.12 36.8386484372045 16.5398718695038 18.0643405856973 0 0 0
4293 15 1 0.06 36.7701193268345 16.4351042905416 19.1724125307273 0 0 0
4294 15 1 0.06 36.9434881804458 15.5539846749399 17.6147321456997 0 0 0
4295 15 1 0.06 38.28587748453 17.9606725122411 18.3836875507077 0 0 0
4296 15 1 0.06 38.0124859750685 17.6551305905437 16.7135582864858 0 0 0
4297 15 2 -0.12 38.1526070470644 17.1616036936976 17.7052199569091 0 0 0
4298 15 2 -0.12 39.4513374424637 16.5113358237689 17.7855084428527 0 0 0
4299 15 1 0.06 39.5317093907424 16.0651186782686 18.8371241153565 0 0 0
4300 15 1 0.06 39.3601409570437 15.6471435226439 17.1641611374512 0 0 0
4301 15 1 0.06 40.5008967979738 18.0529182471141 17.8634332481551 0 0 0
4302 15 1 0.06 40.4911365148298 17.1835638034103 16.4159617508562 0 0 0
4303 15 3 0.08 40.4573477253987 17.1190532750747 17.4328238196742 0 0 0
4304 15 4 -0.5 41.8227146398462 16.4402948981235 17.7912378884957 0 0 0
4305 15 5 0.3 41.9049019072627 15.1250607247209 17.5700526770928 0 0 0
4306 15 6 0.5 43.2588619893055 17.1041367920052 17.6747411737893 0 0 0
4307 15 7 -0.5 43.2675378437323 18.2201562898031 17.5278574745605 0 0 0
4308 15 1 0.06 44.5960984666138 15.5328862243594 16.8942214343565 0 0 0
4309 15 2 -0.12 44.5623131623204 16.3411295411622 17.6819495755468 0 0 0
4310 15 1 0.06 44.8088754739625 15.6796360875321 18.5008070797122 0 0 0
4311 15 1 0.06 45.5605038960286 17.7664409303926 16.7093334667494 0 0 0
4312 15 2 -0.12 45.7269468460942 17.0784768931956 17.6241161684409 0 0 0
4313 15 1 0.06 45.6208724266015 17.8113137774076 18.4486854582891 0 0 0
4314 15 1 0.06 47.0641478895652 15.5317121368729 17.2048924583111 0 0 0
4315 15 2 -0.12 47.06411321776 16.4311461379151 17.7821516449701 0 0 0
4316 15 1 0.06 46.9726939339786 16.0366631659157 18.8534112851973 0 0 0
4317 15 2 -0.12 48.2605474946885 17.2770416808319 17.5062857596032 0 0 0
4318 15 1 0.06 48.0992394721661 17.5888799362621 16.4539499907877 0 0 0
4319 15 1 0.06 48.0116329945895 18.1309686426231 18.0708983491823 0 0 0
4320 15 7 -0.5 49.4397544077899 15.2711311350471 17.9499796563916 0 0 0
4321 15 6 0.5 49.4789915041901 16.401072606953 17.819566910388 0 0 0
4322 15 5 0.3 50.8177574470163 18.3665940053323 17.8995382563812 0 0 0
4323 15 4 -0.5 50.8743796226565 17.0339349238104 17.9021018607224 0 0 0
4324 15 3 0.08 52.1399853548517 16.1811546782551 17.8069064489565 0 0 0
4325 15 1 0.06 52.2763202859964 15.8851541468125 18.7541349671854 0 0 0
4326 15 1 0.06 51.9816187573922 15.4252458468588 17.2426158498695 0 0 0
4327 15 1 0.06 52.9326698592362 17.1920870451546 16.3161145427755 0 0 0
4328 15 1 0.06 53.3796034750952 17.6654058188294 17.8365865176317 0 0 0
4329 15 2 -0.12 53.1000505667224 16.7502159061663 17.3143562408273 0 0 0
4330 15 2 -0.12 54.3757866678882 16.0552580628532 17.4360461424854 0 0 0
4331 15 1 0.06 54.4592535905866 15.6502844288209 18.4870946681594 0 0 0
4332 15 1 0.06 54.3363337508924 15.1220713822492 16.794234969174 0 0 0
4333 15 1 0.06 55.7294044904319 17.7334324052685 17.8100302539716 0 0 0
4334 15 1 0.06 55.5222942645687 17.2654613007022 16.1411977655185 0 0 0
4335 15 2 -0.12 55.599450587023 16.8314997554656 17.1741987286827 0 0 0
4336 15 2 -0.12 56.9802973644336 16.280029947144 17.4763593108777 0 0 0
4337 15 1 0.06 56.9598822134034 16.0634620566602 18.5201609327927 0 0 0
4338 15 1 0.06 57.1496948875146 15.3088892333454 16.9685372158747 0 0 0
4339 15 1 0.06 57.8271307145824 17.8667766570795 17.6455519752909 0 0 0
4340 15 1 0.06 57.8439960506709 17.1992383429981 16.2481646251644 0 0 0
4341 15 3 0.08 57.8902038414903 17.0152949919879 17.207378156137 0 0 0
4342 15 4 -0.5 59.2620126024088 16.3671134329594 17.5142750662825 0 0 0
4343 15 5 0.3 59.4560639699635 14.9949156319475 17.4884813539926 0 0 0
4344 15 6 0.5 60.5922757033462 17.1169851536745 17.5811592669886 0 0 0
4345 15 7 -0.5 60.5450971840496 18.1877534043501 17.6776735965478 0 0 0
4346 15 1 0.06 61.9739537080515 15.740725855791 16.7736844018575 0 0 0
4347 15 2 -0.12 61.8758457592331 16.362408532107 17.6264583901597 0 0 0
4348 15 1 0.06 62.0102766183729 15.7416622120503 18.5603659115034 0 0 0
4349 15 1 0.06 62.9409513333314 17.6153747306225 16.5481852142023 0 0 0
4350 15 2 -0.12 63.1206405613652 17.1454622251039 17.5203493643737 0 0 0
4351 15 1 0.06 63.0950561881448 17.9525954604788 18.2632692204934 0 0 0
4352 15 1 0.06 64.4184572238824 15.7545569667729 16.7984891631318 0 0 0
4353 15 2 -0.12 64.4511000787849 16.5629532658049 17.587193849429 0 0 0
4354 15 1 0.06 64.522338684752 15.9402093702131 18.482135547229 0 0 0
4355 15 2 -0.12 65.591092671047 17.4413298646666 17.6359279214366 0 0 0
4356 15 1 0.06 65.4508541527118 18.0664518733185 16.7047348344679 0 0 0
4357 15 1 0.06 65.3612508917563 18.1863008381073 18.4400118756601 0 0 0
4358 15 7 -0.5 66.9215621015399 15.4761220228469 17.7607763198815 0 0 0
4359 15 6 0.5 66.9281395056597 16.5483503734497 17.7026870430389 0 0 0
4360 15 5 0.3 68.1941251233025 18.5241958484624 17.9230405626598 0 0 0
4361 15 4 -0.5 68.2925854938347 17.2175629489465 17.7503060851815 0 0 0
4362 15 3 0.08 69.6406997546575 16.5296025542807 17.8042682498414 0 0 0
4363 15 1 0.06 69.6866651685274 16.1694777317459 18.7336902047888 0 0 0
4364 15 1 0.06 69.6540545350172 15.7454206531754 17.1855570721904 0 0 0
4365 15 1 0.06 70.658683664426 17.6394011840696 16.7213178667084 0 0 0
4366 15 1 0.06 70.5848644842087 17.9874028874288 18.4312430823487 0 0 0
4367 15 2 -0.12 70.6698896234134 17.1921574054599 17.6655751005389 0 0 0
4368 15 2 -0.12 71.913290769309 16.3698005829644 17.8047603439427 0 0 0
4369 15 1 0.06 71.9671289163307 15.6943491924309 18.6818102982855 0 0 0
4370 15 1 0.06 71.9563145935619 15.803296866553 16.905074606511 0 0 0
4371 15 1 0.06 73.2633579020928 17.6195239957067 18.6787078985184 0 0 0
4372 15 1 0.06 73.2035625456599 17.7858521463631 16.9836451312126 0 0 0
4373 15 2 -0.12 73.2012697921885 17.0309090592828 17.7996917783942 0 0 0
4374 15 2 -0.12 74.4412611731954 16.2099390228976 17.7384900820348 0 0 0
4375 15 1 0.06 74.3650288022392 15.591522704623 18.6171338864466 0 0 0
4376 15 1 0.06 74.3922086940144 15.4738497110789 16.9578593266046 0 0 0
4377 15 1 0.06 75.5781235268091 17.5866285267701 18.3763990336269 0 0 0
4378 15 1 0.06 75.448214823829 17.2838593274112 16.7226997806868 0 0 0
4379 15 3 0.08 75.478427988043 16.8409401222264 17.6551303559379 0 0 0
4380 15 4 -0.5 76.7959270710968 16.0928620391051 17.7546166125489 0 0 0
4381 15 5 0.3 76.7894028339862 14.7314312741841 17.6353012112298 0 0 0
4382 15 6 0.5 78.2130275291423 16.754279505689 17.6313994949714 0 0 0
4383 15 7 -0.5 78.1918131868436 17.8406476548721 17.4312371370539 0 0 0
4384 15 1 0.06 79.3992256240619 15.0713672067601 17.0353971096177 0 0 0
4385 15 2 -0.12 79.4218798071024 15.8845906658081 17.7103919761462 0 0 0
4386 15 1 0.06 79.5864891669912 15.4339059580965 18.6447758155406 0 0 0
4387 15 1 0.06 80.53354436478 17.1556297706606 16.6043161266564 0 0 0
4388 15 2 -0.12 80.6654011005043 16.6643549247138 17.5389483525527 0 0 0
4389 15 1 0.06 80.7366758916111 17.4498894105277 18.2510541670996 0 0 0
4390 15 1 0.06 82.1091950426968 15.3273024482669 16.815535184491 0 0 0
4391 15 2 -0.12 81.9682919416586 16.057573615299 17.5403011758054 0 0 0
4392 15 1 0.06 81.9396214434673 15.6280545475123 18.5517911737546 0 0 0
4393 15 2 -0.12 83.1425875303904 16.8594428422925 17.3315757429913 0 0 0
4394 15 1 0.06 82.9712231515631 17.2694042252392 16.3453998760601 0 0 0
4395 15 1 0.06 83.0754982132752 17.7508270166708 17.9760358773281 0 0 0
4396 15 7 -0.5 84.3418673379297 14.8853790526797 17.8027890480315 0 0 0
4397 15 6 0.5 84.3958747247829 16.0172645418146 17.6372313863823 0 0 0
4398 15 5 0.3 85.6505315721903 18.040879330634 17.7819599618692 0 0 0
4399 15 4 -0.5 85.7550089408199 16.6985722745288 17.6868006322074 0 0 0
4400 15 3 0.08 87.1599588138343 15.977183970111 17.6720725738248 0 0 0
4401 15 1 0.06 87.2984243718931 15.4136767372754 18.537521824587 0 0 0
4402 15 1 0.06 87.1460645121637 15.4112286162331 16.8679462355245 0 0 0
4403 15 1 0.06 87.9685266829581 17.2542767962856 16.5026463086157 0 0 0
4404 15 1 0.06 88.0072618216237 17.6607288454739 18.2255606417476 0 0 0
4405 15 2 -0.12 88.0712536028231 16.8500864637836 17.5149246594803 0 0 0
4406 15 2 -0.12 89.3968977888961 16.3312657667338 17.6397270065342 0 0 0
4407 15 1 0.06 89.4053146690993 15.829350303408 18.6216350093351 0 0 0
4408 15 1 0.06 89.4543164129355 15.4864846139543 16.9319026029585 0 0 0
4409 15 1 0.06 90.5196923008896 17.9232045373639 18.1660780566332 0 0 0
4410 15 1 0.06 90.6098390444304 17.4538762311011 16.4974594897832 0 0 0
4411 15 2 -0.12 90.6200738709655 17.0044100915019 17.5019981552618 0 0 0
4412 15 2 -0.12 91.842811578151 16.2555707810338 17.6635182487199 0 0 0
4413 15 1 0.06 91.6800053115376 15.7854464589191 18.6566737334257 0 0 0
4414 15 1 0.06 91.8890778934773 15.4466303671637 16.8832545322804 0 0 0
4415 15 1 0.06 92.8695942439523 17.6465642082823 18.4297192242241 0 0 0
4416 15 1 0.06 92.7443464762432 17.525706754687 16.8565103972758 0 0 0
4417 15 3 0.08 92.8440985343597 17.0090807096241 17.6409524680696 0 0 0
4418 15 4 -0.5 94.1539034127643 16.2281238693217 17.5112928068495 0 0 0
4419 15 5 0.3 94.1059704067017 14.9214807601895 17.3918291774617 0 0 0
4420 15 6 0.5 95.6052595358353 16.7965847003154 17.5257536486345 0 0 0
4421 15 7 -0.5 95.5996824709543 17.9265440978383 17.6931046623325 0 0 0
4422 15 1 0.06 97.0970072367318 15.3268298579946 16.7434725486866 0 0 0
4423 15 2 -0.12 96.8788589173083 15.984095552887 17.5118693011856 0 0 0
4424 15 1 0.06 96.9719216446234 15.2972362195854 18.2860594812802 0 0 0
4425 15 1 0.06 97.9373879090383 17.4537066680054 16.7216753117916 0 0 0
4426 15 2 -0.12 98.0195241997726 16.8339647804712 17.5898007843381 0 0 0
4427 15 1 0.06 97.8745128057538 17.5075167128113 18.4157017322353 0 0 0
4428 15 1 0.06 99.388861823993 15.5855636987279 16.8019685804986 0 0 0
4429 15 2 -0.12 99.3847349895236 16.2290318676656 17.6434840300843 0 0 0
4430 15 1 0.06 99.4293404067482 15.6699155809728 18.53701770438 0 0 0
4431 15 2 -0.12 100.559553347319 17.09613139571 17.5776277613529 0 0 0
4432 15 1 0.06 100.477415329571 17.6729569510006 16.6631691960851 0 0 0
4433 15 1 0.06 100.44832708986 17.9358241526753 18.2239940564707 0 0 0
4434 15 7 -0.5 101.881073460853 15.24712720636 17.7478586645474 0 0 0
4435 15 6 0.5 101.881912419173 16.3618901544324 17.6887253869656 0 0 0
4436 15 5 0.3 103.196890038582 18.3676904319677 17.3785420440926 0 0 0
4437 15 4 -0.5 103.230104235924 17.0371166865958 17.5919021172705 0 0 0
4438 15 3 0.08 104.602086993192 16.3119505191216 17.6981934263919 0 0 0
4439 15 1 0.06 104.607220190576 15.7649968106853 18.4850518386369 0 0 0
4440 15 1 0.06 104.719736277022 15.7062784663966 16.8559257651529 0 0 0
4441 15 1 0.06 105.694049064541 17.7018317046438 16.8532647802343 0 0 0
4442 15 1 0.06 105.511115518084 17.6933503719801 18.5815582221789 0 0 0
4443 15 2 -0.12 105.593477372365 17.0297137902089 17.7540450240954 0 0 0
4444 15 2 -0.12 106.897145618848 16.3451407477234 18.0012659902917 0 0 0
4445 15 1 0.06 107.001579928379 15.8572738771752 19.00935727317 0 0 0
4446 15 1 0.06 106.988349327723 15.4619672398882 17.4222592254197 0 0 0
4447 15 1 0.06 108.104573561386 17.898714832347 18.330093355024 0 0 0
4448 15 1 0.06 108.178207405879 17.3020381309548 16.71474022892 0 0 0
4449 15 2 -0.12 108.131281463928 16.9618480601838 17.7482907606228 0 0 0
4450 15 2 -0.12 109.450332811036 16.3015006882944 17.904298140611 0 0 0
4451 15 1 0.06 109.433215358673 15.6858301597348 18.8010115740401 0 0 0
4452 15 1 0.06 109.395158715035 15.5943950423472 17.1293879035014 0 0 0
4453 15 1 0.06 110.518527441211 17.6422471240324 18.434038301261 0 0 0
4454 15 1 0.06 110.403704597875 17.3958789708081 16.8835932991499 0 0 0
4455 15 3 0.08 110.48072000232 16.9303891003837 17.7305280298502 0 0 0
4456 15 4 -0.5 111.802227653314 16.1451765693491 17.7108628736272 0 0 0
4457 15 5 0.3 111.80191402949 14.9414330518221 17.1281352484972 0 0 0
4458 15 6 0.5 113.19088803483 16.8711037533206 17.7240216914032 0 0 0
4459 15 7 -0.5 113.251597847262 18.0043473124211 17.6779859799405 0 0 0
4460 15 1 0.06 114.654172363568 15.2376585678889 17.1878820802841 0 0 0
4461 15 2 -0.12 114.508567381082 16.1063931216189 17.8413400684114 0 0 0
4462 15 1 0.06 114.705456078542 15.5939034936319 18.7715635679091 0 0 0
4463 15 1 0.06 115.626226471596 17.4270954387603 16.6412943571958 0 0 0
4464 15 2 -0.12 115.737161481199 16.9253801688667 17.546276027228 0 0 0
4465 15 1 0.06 115.681188006323 17.6896645102419 18.3414389320227 0 0 0
4466 15 1 0.06 117.056114694047 15.5797681412049 16.747161884667 0 0 0
4467 15 2 -0.12 117.027169553757 16.3437889501019 17.5554738657853 0 0 0
4468 15 1 0.06 117.212722888539 15.7953527162948 18.4200021597744 0 0 0
4469 15 2 -0.12 118.197605900845 17.2470265106265 17.3390786150433 0 0 0
4470 15 1 0.06 118.011808980238 17.605104500622 16.3470264786516 0 0 0
4471 15 1 0.06 117.987605393005 17.9885259563805 18.1587165926279 0 0 0
4472 15 7 -0.5 119.653771263336 15.5209410451289 17.7031951053744 0 0 0
4473 15 6 0.5 119.564140217616 16.5900718786166 17.6215561876602 0 0 0
4474 15 5 0.3 120.815368973356 18.7302059853663 17.7151178387785 0 0 0
4475 15 4 -0.5 120.895746159759 17.4001875772124 17.733078930109 0 0 0
4476 15 3 0.08 122.229005327173 16.7261687959465 18.0110148101272 0 0 0
4477 15 1 0.06 122.312263241716 16.7619510971141 19.0188662348128 0 0 0
4478 15 1 0.06 122.20117847161 15.7415507470099 17.6929605312865 0 0 0
4479 15 1 0.06 123.159520978854 17.3732456976159 16.474634419278 0 0 0
4480 15 1 0.06 123.307634079968 18.2316707355259 17.9792407250533 0 0 0
4481 15 2 -0.12 123.21737835199 17.2714352879034 17.5642508487322 0 0 0
4482 15 2 -0.12 124.445480661538 16.6111778699131 17.7581344400446 0 0 0
4483 15 1 0.06 124.542585959818 16.293537943407 18.8009715723223 0 0 0
4484 15 1 0.06 124.451926976179 15.5970331192018 17.265870208803 0 0 0
4485 15 1 0.06 125.69392250018 18.1707406787036 17.8023757933969 0 0 0
4486 15 1 0.06 125.684374341189 17.3156350154367 16.2010915842412 0 0 0
4487 15 2 -0.12 125.711083904448 17.1809813981517 17.3162512978256 0 0 0
4488 15 2 -0.12 126.97042354737 16.5096853562419 17.5899350732622 0 0 0
4489 15 1 0.06 126.951402941231 15.8864562158671 18.4712900979688 0 0 0
4490 15 1 0.06 127.132580536101 15.6974356177888 16.9446877588931 0 0 0
4491 15 1 0.06 127.808927664736 18.0072831524088 18.3033190283613 0 0 0
4492 15 1 0.06 127.929322443744 17.942000738461 16.6973024535102 0 0 0
4493 15 3 0.08 127.954118080116 17.3245864714794 17.5517668978613 0 0 0
4494 15 4 -0.5 129.382735194896 16.6628135825447 17.7795678106617 0 0 0
4495 15 5 0.3 129.411858235161 15.2951800255488 17.912935038041 0 0 0
4496 15 6 0.5 130.697379692315 17.348728438384 17.5971580569523 0 0 0
4497 15 7 -0.5 130.702036898491 18.4117003839008 17.4521996508716 0 0 0
4498 15 1 0.06 132.123575796545 15.6989506975541 16.7899737039719 0 0 0
4499 15 2 -0.12 131.956687736202 16.4722749764817 17.5870161842514 0 0 0
4500 15 1 0.06 132.188088995064 16.0114768986571 18.5476662885479 0 0 0
4501 15 1 0.06 133.087682741992 17.6980500006663 16.4023278782624 0 0 0
4502 15 2 -0.12 133.109022123688 17.3115610872412 17.4133480914635 0 0 0
4503 15 1 0.06 133.147696265783 18.0981895297442 18.2053064493322 0 0 0
4504 15 1 0.06 134.435409354787 15.9006375842684 16.6865912917647 0 0 0
4505 15 2 -0.12 134.398044537523 16.7171189045524 17.3516271391028 0 0 0
4506 15 1 0.06 134.482186739533 16.1692326405045 18.3263278561915 0 0 0
4507 15 2 -0.12 135.659655133085 17.4908192518398 17.2714145416537 0 0 0
4508 15 1 0.06 135.507757412504 18.122403154 16.3556239968335 0 0 0
4509 15 1 0.06 135.438660198628 18.3040784637198 18.0538712929561 0 0 0
4510 15 7 -0.5 136.821101402162 15.4837744484804 17.5337118928659 0 0 0
4511 15 6 0.5 136.895148136071 16.5918844992844 17.4358042737398 0 0 0
4512 15 5 0.3 138.18511152263 18.6495854099448 17.6575348362753 0 0 0
4513 15 4 -0.5 138.257845825168 17.3184793772823 17.4740441607312 0 0 0
4514 15 3 0.08 139.626443292943 16.6712829955959 17.7611562045921 0 0 0
4515 15 1 0.06 139.691639624644 16.4702290287394 18.7817865385124 0 0 0
4516 15 1 0.06 139.636689138245 15.7399327164658 17.2480930638173 0 0 0
4517 15 1 0.06 140.742149938606 17.2596143929016 16.2296565471455 0 0 0
4518 15 1 0.06 140.629933444784 18.2302710219455 17.7340006700994 0 0 0
4519 15 2 -0.12 140.650952898428 17.2430787214963 17.3227348786149 0 0 0
4520 15 2 -0.12 142.009120712862 16.6826097211738 17.7035453548303 0 0 0
4521 15 1 0.06 142.20434184716 16.6032716692461 18.7840701009626 0 0 0
4522 15 1 0.06 142.082700347146 15.5868549469036 17.4571198779364 0 0 0
4523 15 1 0.06 143.258806386985 18.3684171421557 17.8815203904747 0 0 0
4524 15 1 0.06 143.170538023301 17.5645732109214 16.2440117396912 0 0 0
4525 15 2 -0.12 143.236825568903 17.3184465555076 17.3408531041721 0 0 0
4526 15 2 -0.12 144.498420728746 16.6293060433814 17.5728560696807 0 0 0
4527 15 1 0.06 144.49810647918 16.058312014707 18.5405034895926 0 0 0
4528 15 1 0.06 144.537934729948 15.8057440102404 16.8638273804276 0 0 0
4529 15 1 0.06 145.469703425555 18.051172818535 17.9864083063479 0 0 0
4530 15 1 0.06 145.544579027073 17.6046518217285 16.4318227534644 0 0 0
4531 15 3 0.08 145.514865344548 17.2884820481034 17.3843262855123 0 0 0
4532 15 4 -0.5 146.813391607006 16.5376062960774 17.6551409664293 0 0 0
4533 15 5 0.3 146.794374652627 15.1525019422687 17.4432952064688 0 0 0
4534 15 6 0.5 148.20308663456 17.0393495706361 17.6693909242079 0 0 0
4535 15 7 -0.5 148.332299845644 18.1574631819061 17.4769945296766 0 0 0
4536 15 1 0.06 149.523397610004 15.3176066727514 17.1789413259142 0 0 0
4537 15 2 -0.12 149.458302762314 16.1597320796115 17.9283042797013 0 0 0
4538 15 1 0.06 149.534470285571 15.5427202005541 18.8702625432865 0 0 0
4539 15 1 0.06 150.795171215347 17.0794348550781 16.5649536844481 0 0 0
4540 15 2 -0.12 150.702802991026 16.8903642358033 17.6219312503754 0 0 0
4541 15 1 0.06 150.708322571849 17.8347891717901 18.2195867411798 0 0 0
4542 15 1 0.06 152.154072887317 15.4182945481044 17.2293420576373 0 0 0
4543 15 2 -0.12 152.040048212446 16.3145135404497 17.8018035625181 0 0 0
4544 15 1 0.06 152.118800319565 15.8884471261361 18.8034428909733 0 0 0
4545 15 2 -0.12 153.175969780271 17.2273809539321 17.5032098424214 0 0 0
4546 15 1 0.06 152.997377655802 17.833678556809 16.6121523319741 0 0 0
4547 15 1 0.06 152.943817980211 18.0292078822444 18.1832700065302 0 0 0
4548 15 7 -0.5 154.635114536793 15.4303238920433 17.8898706794955 0 0 0
4549 15 6 0.5 154.522456102721 16.4994738811077 17.7065696711737 0 0 0
4550 15 5 0.3 155.804682491236 18.5182359517895 17.3320885624082 0 0 0
4551 15 4 -0.5 155.870074761548 17.1497611738921 17.4488598880041 0 0 0
4552 15 3 0.08 157.321635684052 16.5534420533813 17.8209799532821 0 0 0
4553 15 1 0.06 157.35814494414 16.501526116567 18.7928237961005 0 0 0
4554 15 1 0.06 157.325773837422 15.6772405662508 17.4545868654753 0 0 0
4555 15 1 0.06 157.968496343512 17.5588879490841 16.4267170370476 0 0 0
4556 15 1 0.06 158.297330181933 18.1438807705705 18.0152737677715 0 0 0
4557 15 2 -0.12 158.22811889476 17.269967730109 17.4179646961538 0 0 0
4558 15 2 -0.12 159.572881230643 16.5836773463659 17.4375322948786 0 0 0
4559 15 1 0.06 159.722414901089 16.1901105968483 18.4130327958124 0 0 0
4560 15 1 0.06 159.651187473022 15.7377532208655 16.7319951084756 0 0 0
4561 16 1 0.06 6.05481898668799 16.4632144141774 3.49383026288076 0 0 0
4562 16 1 0.06 6.17021012748784 16.002569887291 1.78777014985066 0 0 0
4563 16 2 -0.12 6.10015385891757 15.6011008422883 2.79244890781924 0 0 0
4564 16 2 -0.12 7.37529906955273 15.027329316818 3.15745686182509 0 0 0
4565 16 1 0.06 7.45917839518367 14.7379028654563 4.25333163425079 0 0 0
4566 16 1 0.06 7.35872486083607 14.0104788443982 2.7171593057443 0 0 0
4567 16 1 0.06 8.64960202552442 16.3691945367825 3.27357004452941 0 0 0
4568 16 1 0.06 8.35610603909477 15.8247228624872 1.7703973865521 0 0 0
4569 16 3 0.08 8.44329668674387 15.551847363297 2.75003056229625 0 0 0
4570 16 4 -0.5 9.80365348912174 14.8044636714975 2.84202868484559 0 0 0
4571 16 5 0.3 9.89995391841774 13.4737230371855 2.57899433745061 0 0 0
4572 16 6 0.5 11.2000114840613 15.4798389490991 2.80724065670951 0 0 0
4573 16 7 -0.5 11.2396381132047 16.5043814719142 2.61892300057321 0 0 0
4574 16 1 0.06 12.4808124970058 13.7548647362281 2.3849506057205 0 0 0
4575 16 2 -0.12 12.4201756584038 14.6475800554527 3.0429331966831 0 0 0
4576 16 1 0.06 12.5691657618914 14.0713800905822 3.95728604562981 0 0 0
4577 16 1 0.06 13.6175517070056 16.0707561885948 2.03035761788321 0 0 0
4578 16 2 -0.12 13.6514246382562 15.4494651024581 2.98703218263766 0 0 0
4579 16 1 0.06 13.6527087621825 16.2190545444304 3.80675164421659 0 0 0
4580 16 1 0.06 14.9524824058871 14.1831402836267 2.11546239412412 0 0 0
4581 16 2 -0.12 14.9566685632661 14.844631518237 2.9375001118581 0 0 0
4582 16 1 0.06 15.0942091693069 14.2360817162111 3.82022485619446 0 0 0
4583 16 2 -0.12 16.1903147418064 15.5711417993744 2.79552365556705 0 0 0
4584 16 1 0.06 16.0991662830421 16.042131153121 1.81769524608838 0 0 0
4585 16 1 0.06 16.0450333108835 16.4144846091378 3.46691766962027 0 0 0
4586 16 7 -0.5 17.5391184360086 13.569251699852 3.23752747069383 0 0 0
4587 16 6 0.5 17.5027872337103 14.7069230226337 3.05281335455735 0 0 0
4588 16 5 0.3 18.6749147928881 16.7613551619994 2.84252903898066 0 0 0
4589 16 4 -0.5 18.83130098282 15.417696012458 2.81450105714802 0 0 0
4590 16 3 0.08 20.2376179179603 14.8298540247574 3.05067696128658 0 0 0
4591 16 1 0.06 20.20063450309 14.5683615983403 4.0148519349863 0 0 0
4592 16 1 0.06 20.313340770353 14.1576350995927 2.32175552343561 0 0 0
4593 16 1 0.06 21.192891121233 16.1094140476783 2.09355051343615 0 0 0
4594 16 1 0.06 21.1444249311401 16.3955040581572 3.7929503948588 0 0 0
4595 16 2 -0.12 21.2063274045978 15.6196016589569 3.00801175974931 0 0 0
4596 16 2 -0.12 22.4803789158667 14.9373534072389 3.19247586193433 0 0 0
4597 16 1 0.06 22.4485254784028 14.4006804336573 4.09695133031556 0 0 0
4598 16 1 0.06 22.4795187105301 14.1820632517514 2.44802361966244 0 0 0
4599 16 1 0.06 23.6801836522874 16.4635876176551 3.75294175777594 0 0 0
4600 16 1 0.06 23.6001035740803 16.2545921693345 2.06014520695274 0 0 0
4601 16 2 -0.12 23.7118123528331 15.720422228684 3.00464782876108 0 0 0
4602 16 2 -0.12 24.9714153992198 14.9682953807722 3.00893256041513 0 0 0
4603 16 1 0.06 24.98514262758 14.3187707385935 3.92914537731208 0 0 0
4604 16 1 0.06 24.9370386188529 14.2874235736542 2.18956296412419 0 0 0
4605 16 1 0.06 26.0504136342502 16.3052190023491 3.92078186830949 0 0 0
4606 16 1 0.06 25.9862249974169 16.2333727672998 2.33509737984506 0 0 0
4607 16 3 0.08 25.9576029339336 15.666340066038 3.12665178258041 0 0 0
4608 16 4 -0.5 27.2910023993309 14.8245793270724 2.96456199995729 0 0 0
4609 16 5 0.3 27.246408015624 13.4887119995634 2.86424348933508 0 0 0
4610 16 6 0.5 28.6436072769615 15.527762615086 2.88942679147771 0 0 0
4611 16 7 -0.5 28.5550342750409 16.5837834086691 2.82211025891652 0 0 0
4612 16 1 0.06 29.9885097387657 13.9884774157354 2.1286624913473 0 0 0
4613 16 2 -0.12 29.9330072301419 14.757588164901 2.86793477493767 0 0 0
4614 16 1 0.06 30.0916865928015 14.2356127060938 3.80644667123151 0 0 0
4615 16 1 0.06 31.143620815113 16.0803870843815 1.77040610294907 0 0 0
4616 16 2 -0.12 31.1945462354915 15.545919957266 2.74479373349968 0 0 0
4617 16 1 0.06 31.1871861557966 16.3387734377489 3.46706527086251 0 0 0
4618 16 1 0.06 32.7479076996053 14.2536673751275 2.02431569703128 0 0 0
4619 16 2 -0.12 32.5091138367011 14.9711929242968 2.83019162990338 0 0 0
4620 16 1 0.06 32.4784339516842 14.3738251749173 3.68325472870818 0 0 0
4621 16 2 -0.12 33.7567514495698 15.7403944245692 2.87623523546755 0 0 0
4622 16 1 0.06 33.7200909688115 16.3972990683293 1.96433428071033 0 0 0
4623 16 1 0.06 33.6611231990413 16.5265570149547 3.65104891183062 0 0 0
4624 16 7 -0.5 35.0839730354714 13.8607949873925 2.82170319396806 0 0 0
4625 16 6 0.5 35.0765533168202 14.9913135657163 2.9670504668473 0 0 0
4626 16 5 0.3 36.2520640876818 16.990769527052 3.48811365715269 0 0 0
4627 16 4 -0.5 36.3357698207902 15.6667360102623 3.15851114857567 0 0 0
4628 16 3 0.08 37.7206655678039 14.9174719312951 3.23998496996267 0 0 0
4629 16 1 0.06 37.8014622100353 14.575017787406 4.17167793866601 0 0 0
4630 16 1 0.06 37.7649804294252 14.1633059614244 2.54747026351912 0 0 0
4631 16 1 0.06 38.61788084197 16.1969525444344 2.06185694408491 0 0 0
4632 16 1 0.06 38.7417196622178 16.6355320588062 3.63894975170907 0 0 0
4633 16 2 -0.12 38.6646871228052 15.7300462359796 2.98970658241126 0 0 0
4634 16 2 -0.12 39.9767348725543 15.1100701008726 3.04504728595859 0 0 0
4635 16 1 0.06 40.1438212166349 14.6670372755125 4.07007980358688 0 0 0
4636 16 1 0.06 40.0215512982528 14.2645137225654 2.40388803691668 0 0 0
4637 16 1 0.06 41.1583449454685 16.6626091641046 3.50825388346519 0 0 0
4638 16 1 0.06 41.1729357305105 16.1705290786087 1.84846886369034 0 0 0
4639 16 2 -0.12 41.2545989549915 15.8430055803242 2.83729263446184 0 0 0
4640 16 2 -0.12 42.5281188227361 15.0723681692247 2.99202925737854 0 0 0
4641 16 1 0.06 42.4295833654778 14.8115674518876 4.10008644532782 0 0 0
4642 16 1 0.06 42.5199834266658 14.3045023161633 2.26346931502386 0 0 0
4643 16 1 0.06 43.4893293332034 16.4730412708067 3.69910322469503 0 0 0
4644 16 1 0.06 43.4942131771136 16.412332889078 2.05076557860114 0 0 0
4645 16 3 0.08 43.489730227601 15.799116074016 2.88458226947525 0 0 0
4646 16 4 -0.5 44.8135579516191 14.9587104084231 3.00258304974787 0 0 0
4647 16 5 0.3 44.8603221969699 13.6680195190325 3.11131163443086 0 0 0
4648 16 6 0.5 46.2347876746055 15.6771453524777 3.03837659441639 0 0 0
4649 16 7 -0.5 46.2693103351038 16.8259688095572 2.93801250130583 0 0 0
4650 16 1 0.06 47.5071227353306 14.0120329504976 2.67968266816154 0 0 0
4651 16 2 -0.12 47.4942695066813 14.9103754292924 3.24649249540241 0 0 0
4652 16 1 0.06 47.657143396508 14.5734411386584 4.25079166455349 0 0 0
4653 16 1 0.06 48.8371689381252 16.0117032316707 2.0912345877592 0 0 0
4654 16 2 -0.12 48.7501428571536 15.5223171922444 3.0874357230707 0 0 0
4655 16 1 0.06 48.7739232897652 16.4056387155839 3.76915804123421 0 0 0
4656 16 1 0.06 50.17886721321 14.1198811869914 2.47545764151908 0 0 0
4657 16 2 -0.12 50.0955336673219 14.8899875089784 3.23760607031277 0 0 0
4658 16 1 0.06 50.0398431795951 14.4101320384449 4.22926341677706 0 0 0
4659 16 2 -0.12 51.3251705725988 15.5962605294927 3.17723011433334 0 0 0
4660 16 1 0.06 51.2481087180657 16.0283544037628 2.1990813093533 0 0 0
4661 16 1 0.06 51.0716573959743 16.3410618464339 3.94429075699556 0 0 0
4662 16 7 -0.5 52.5567897562392 13.6250064580602 3.56962810562715 0 0 0
4663 16 6 0.5 52.6245165845174 14.7542140908351 3.369763928329 0 0 0
4664 16 5 0.3 53.9074551021892 16.8050394642629 3.481524688234 0 0 0
4665 16 4 -0.5 54.0102877540756 15.4676328273231 3.27716577445349 0 0 0
4666 16 3 0.08 55.3562368575854 14.761949134793 3.43767396742743 0 0 0
4667 16 1 0.06 55.4377920076938 14.529993280842 4.41943093753292 0 0 0
4668 16 1 0.06 55.2965823861192 13.9438657454254 2.8272147765139 0 0 0
4669 16 1 0.06 56.1266856360492 15.622879445504 2.02637817650944 0 0 0
4670 16 1 0.06 56.2687976146847 16.4011778188611 3.58606460167111 0 0 0
4671 16 2 -0.12 56.2822571796827 15.4249650085141 3.07726236166001 0 0 0
4672 16 2 -0.12 57.5571515004446 14.7613906096308 3.24674094569635 0 0 0
4673 16 1 0.06 57.596222122335 14.3422364107905 4.2823311862212 0 0 0
4674 16 1 0.06 57.5859660883814 13.9334143469799 2.4941210884159 0 0 0
4675 16 1 0.06 58.6829133403006 16.3737977277715 3.69825936516898 0 0 0
4676 16 1 0.06 58.7303036172784 15.9914044454422 2.08288583553227 0 0 0
4677 16 2 -0.12 58.7774964214756 15.4651449714193 3.03932450525795 0 0 0
4678 16 2 -0.12 60.0852569224503 14.8012820995524 3.20316197696283 0 0 0
4679 16 1 0.06 60.2492529354175 14.5486761498196 4.28293144043809 0 0 0
4680 16 1 0.06 59.9920142484348 13.7946010954161 2.715356314465 0 0 0
4681 16 1 0.06 61.1550631983132 16.1873516198993 3.38359450414307 0 0 0
4682 16 1 0.06 60.9764899806848 15.8034439821849 1.81842504954513 0 0 0
4683 16 3 0.08 61.0168058645128 15.4327713467175 2.76238858915862 0 0 0
4684 16 4 -0.5 62.3511572896439 14.6696721382769 2.92302635004877 0 0 0
4685 16 5 0.3 62.4111737572001 13.3226149063854 2.9888405958325 0 0 0
4686 16 6 0.5 63.6849578543322 15.3980582889295 3.00898801052941 0 0 0
4687 16 7 -0.5 63.6503119575028 16.4642658674709 2.97785084208927 0 0 0
4688 16 1 0.06 65.049279480042 13.9211802306862 2.24238445830459 0 0 0
4689 16 2 -0.12 64.9900456700523 14.6339571012214 3.06992359075859 0 0 0
4690 16 1 0.06 65.1398450061909 14.0669840228355 3.93506066039829 0 0 0
4691 16 1 0.06 65.9435515763967 15.9992950450377 1.84218134459046 0 0 0
4692 16 2 -0.12 66.1924090877166 15.5122548745722 2.89047666196563 0 0 0
4693 16 1 0.06 66.2788459982602 16.1915044590586 3.6813763716165 0 0 0
4694 16 1 0.06 67.5656982508881 14.3095168627341 1.89608135553237 0 0 0
4695 16 2 -0.12 67.5253009758298 14.9328191190079 2.74755107747192 0 0 0
4696 16 1 0.06 67.5603807035003 14.179664601539 3.54606739684058 0 0 0
4697 16 2 -0.12 68.7175350678375 15.703677004253 2.81087369228165 0 0 0
4698 16 1 0.06 68.590909201216 16.2708913609058 1.87196728383466 0 0 0
4699 16 1 0.06 68.5867760142817 16.3896185002373 3.59788337483276 0 0 0
4700 16 7 -0.5 69.9926642816095 13.7604202303746 3.2036418534011 0 0 0
4701 16 6 0.5 69.9708274298095 14.8559241246923 2.95388606447113 0 0 0
4702 16 5 0.3 71.4798323920549 16.7885271640852 2.83903042597147 0 0 0
4703 16 4 -0.5 71.4274292836161 15.4441613531256 2.79419101784232 0 0 0
4704 16 3 0.08 72.8548992955823 14.7635334243228 2.85846990386775 0 0 0
4705 16 1 0.06 72.9197074537621 14.2809678221043 3.76540796279846 0 0 0
4706 16 1 0.06 72.8790679098535 14.1086706582376 2.08813420873201 0 0 0
4707 16 1 0.06 73.8869399340531 15.8831485482188 1.73151845739673 0 0 0
4708 16 1 0.06 73.7705620500065 16.3185590163869 3.3793794882094 0 0 0
4709 16 2 -0.12 73.8696654021798 15.4681659384435 2.76088412857186 0 0 0
4710 16 2 -0.12 75.189962126858 14.7940620736242 3.06719470299591 0 0 0
4711 16 1 0.06 75.3858304691591 14.406581575826 4.08112086308286 0 0 0
4712 16 1 0.06 75.2779485769631 13.8637771810144 2.55136659844619 0 0 0
4713 16 1 0.06 76.4645719585215 16.5562438851253 3.30377376581599 0 0 0
4714 16 1 0.06 76.3158818095111 15.8417288153477 1.71326990928849 0 0 0
4715 16 2 -0.12 76.4779424177154 15.6116726176979 2.76507011012045 0 0 0
4716 16 2 -0.12 77.7441727274196 15.0041065228828 2.88744086737408 0 0 0
4717 16 1 0.06 77.8481286094058 14.6043698041192 3.91390814284777 0 0 0
4718 16 1 0.06 77.8706993354874 14.1366324642144 2.15058908254713 0 0 0
4719 16 1 0.06 78.6280922948602 16.4541936620613 3.5060227884449 0 0 0
4720 16 1 0.06 78.7251239660601 16.1898854806488 1.8819235041469 0 0 0
4721 16 3 0.08 78.7121846792862 15.76797508353 2.78259565855438 0 0 0
4722 16 4 -0.5 80.0136250495378 15.0454803980873 2.95329197880859 0 0 0
4723 16 5 0.3 80.0388305172929 13.6768528726981 3.05830127370001 0 0 0
4724 16 6 0.5 81.3961490584665 15.6759676700178 2.80407491244025 0 0 0
4725 16 7 -0.5 81.3714635395188 16.6854697483842 2.44978954863845 0 0 0
4726 16 1 0.06 82.6788545279378 13.9311836033031 2.46335532376343 0 0 0
4727 16 2 -0.12 82.6348453777638 14.7595050725036 3.08400373168994 0 0 0
4728 16 1 0.06 82.6436930491375 14.212995796572 4.09303063939625 0 0 0
4729 16 1 0.06 83.9377973926942 16.0428890555824 2.16506827988644 0 0 0
4730 16 2 -0.12 83.8313649336763 15.5811436282907 3.09812230046663 0 0 0
4731 16 1 0.06 83.6645999836186 16.2907867685537 3.85541360897335 0 0 0
4732 16 1 0.06 85.1405017666588 14.2069108155748 2.53815085762926 0 0 0
4733 16 2 -0.12 85.0551135731383 14.9210429370977 3.35918890999692 0 0 0
4734 16 1 0.06 85.031832815714 14.2444722532786 4.23491803624727 0 0 0
4735 16 2 -0.12 86.2831353452387 15.6655225170349 3.24516797126749 0 0 0
4736 16 1 0.06 86.1547713998978 16.1621836115156 2.30551870803401 0 0 0
4737 16 1 0.06 86.2617685107283 16.4328647134938 3.98880007341547 0 0 0
4738 16 7 -0.5 87.5161865362021 13.7345210966129 3.31051872862099 0 0 0
4739 16 6 0.5 87.5922332736354 14.8471091743678 3.27399589512836 0 0 0
4740 16 5 0.3 88.7532620491937 16.828586875898 3.62518384099469 0 0 0
4741 16 4 -0.5 88.9347071974666 15.5353229958136 3.27358477179177 0 0 0
4742 16 3 0.08 90.274760805772 14.7829810068854 3.37354241817685 0 0 0
4743 16 1 0.06 90.3201583634498 14.4751225657443 4.33162048967373 0 0 0
4744 16 1 0.06 90.1516539090829 13.8864821041398 2.89718095125334 0 0 0
4745 16 1 0.06 91.2672621495761 15.8223090943262 2.04430969290427 0 0 0
4746 16 1 0.06 91.4806907387215 16.3283520808253 3.72302441888593 0 0 0
4747 16 2 -0.12 91.2945325229378 15.4486325810156 3.07739600703632 0 0 0
4748 16 2 -0.12 92.5819256265376 14.7794431104115 3.17367462660587 0 0 0
4749 16 1 0.06 92.4493854369664 14.2105608853539 4.10282936152313 0 0 0
4750 16 1 0.06 92.5686190844734 13.9877840749137 2.43050647588529 0 0 0
4751 16 1 0.06 93.7987420320725 16.2961890546041 3.57236326658748 0 0 0
4752 16 1 0.06 93.8338540470085 16.0082156343703 1.93381940176999 0 0 0
4753 16 2 -0.12 93.8288762298102 15.467971637613 2.90709105482918 0 0 0
4754 16 2 -0.12 95.1200023646249 14.8278614337173 3.0832309377926 0 0 0
4755 16 1 0.06 95.0864450553153 14.2173178405857 3.97856966627979 0 0 0
4756 16 1 0.06 95.13944798412 14.0380675315809 2.349441834191 0 0 0
4757 16 1 0.06 96.1420543388204 16.1540009061574 3.77090453572294 0 0 0
4758 16 1 0.06 96.2089652187979 16.1221640952386 2.08420860398353 0 0 0
4759 16 3 0.08 96.1552771482331 15.5690248813732 2.97120531761022 0 0 0
4760 16 4 -0.5 97.4853156637696 14.8375977221988 3.02630264412735 0 0 0
4761 16 5 0.3 97.6532246613754 13.4512927603152 3.12420130633505 0 0 0
4762 16 6 0.5 98.840664426131 15.5951450526768 3.06051319038091 0 0 0
4763 16 7 -0.5 98.8135414258005 16.7057848990553 3.18694445784738 0 0 0
4764 16 1 0.06 100.241818817368 14.2187264944798 2.11998396424484 0 0 0
4765 16 2 -0.12 100.100123893315 14.8297308751221 3.01872073741059 0 0 0
4766 16 1 0.06 100.249788828011 14.1197275824755 3.76120992406516 0 0 0
4767 16 1 0.06 101.144804584413 16.3658817960258 2.25369249113782 0 0 0
4768 16 2 -0.12 101.213267248425 15.6890889175572 3.09563610708221 0 0 0
4769 16 1 0.06 101.109804993021 16.2176051771716 4.07401410135299 0 0 0
4770 16 1 0.06 102.603099461624 14.4431655014385 2.34963870547586 0 0 0
4771 16 2 -0.12 102.558677689338 15.2327785344798 3.14297099475866 0 0 0
4772 16 1 0.06 102.619712531882 14.7142327276199 4.15499990011686 0 0 0
4773 16 2 -0.12 103.739151570679 15.988565292151 2.97263760527377 0 0 0
4774 16 1 0.06 103.55403333856 16.5643692656471 2.16638100945949 0 0 0
4775 16 1 0.06 103.702701583702 16.800690523281 3.64942854136414 0 0 0
4776 16 7 -0.5 105.120203049515 14.0261917105845 2.81419651923578 0 0 0
4777 16 6 0.5 105.089436146903 15.1490547743744 2.82044116293405 0 0 0
4778 16 5 0.3 106.370288243898 17.1524778723927 2.95000946848394 0 0 0
4779 16 4 -0.5 106.444499733416 15.8527258929674 2.80781161645653 0 0 0
4780 16 3 0.08 107.731557601042 15.1457183617359 2.80249966444675 0 0 0
4781 16 1 0.06 107.776975768339 14.668654195343 3.72696147880287 0 0 0
4782 16 1 0.06 107.680485314499 14.4686753672608 1.96930331917977 0 0 0
4783 16 1 0.06 108.942856314376 16.3626948413642 1.81557162563363 0 0 0
4784 16 1 0.06 108.807019329314 16.6890554770426 3.51977982712789 0 0 0
4785 16 2 -0.12 108.777184480609 15.8227525265572 2.77997230612261 0 0 0
4786 16 2 -0.12 110.018947366189 15.0154328029693 2.86599583545288 0 0 0
4787 16 1 0.06 110.03290323315 14.1751030558905 3.57802117996903 0 0 0
4788 16 1 0.06 109.934894927442 14.49766016181 1.93049339106074 0 0 0
4789 16 1 0.06 111.358729602761 16.5943584431907 3.37557111204167 0 0 0
4790 16 1 0.06 111.385527565816 16.0781340579719 1.74712520374274 0 0 0
4791 16 2 -0.12 111.350446259572 15.640467174106 2.77228780947448 0 0 0
4792 16 2 -0.12 112.624067737604 15.015384901761 3.08868705715745 0 0 0
4793 16 1 0.06 112.645194972182 14.4390917326837 3.98224849917813 0 0 0
4794 16 1 0.06 112.58428204213 14.2061930273332 2.29812121274474 0 0 0
4795 16 1 0.06 113.649899590791 16.2201195956581 3.94882777852452 0 0 0
4796 16 1 0.06 113.534903891745 16.3888270536852 2.27629070138017 0 0 0
4797 16 3 0.08 113.623946034529 15.7176357166692 3.0125712094103 0 0 0
4798 16 4 -0.5 114.975099240614 14.9981879166732 2.83019231844683 0 0 0
4799 16 5 0.3 114.941827035547 13.7080883302389 2.44217030350915 0 0 0
4800 16 6 0.5 116.315168169893 15.6778629364144 2.79726788041618 0 0 0
4801 16 7 -0.5 116.268184080116 16.7566189267019 2.55350262213565 0 0 0
4802 16 1 0.06 117.882559830152 14.0204590284765 2.81974361459426 0 0 0
4803 16 2 -0.12 117.542462423974 14.9105069891668 3.31280164281184 0 0 0
4804 16 1 0.06 117.61846264663 14.7323458164743 4.41574421856735 0 0 0
4805 16 1 0.06 118.856855973499 16.0626395190459 2.05964692329319 0 0 0
4806 16 2 -0.12 118.774901603285 15.687689324357 3.09504509879351 0 0 0
4807 16 1 0.06 118.619466600765 16.562951528514 3.69613872341534 0 0 0
4808 16 1 0.06 120.135295120597 14.2741539962332 2.58578550061918 0 0 0
4809 16 2 -0.12 120.148752822685 15.1206085028062 3.35166441387555 0 0 0
4810 16 1 0.06 120.122328016648 14.6618866806505 4.33129408592226 0 0 0
4811 16 2 -0.12 121.324236406838 15.9279641016328 3.31429637720736 0 0 0
4812 16 1 0.06 121.146577284504 16.6316158015544 2.49309353900414 0 0 0
4813 16 1 0.06 121.288092637269 16.6372823583004 4.11918694304486 0 0 0
4814 16 7 -0.5 122.594836693391 13.9813647479992 3.34891600326927 0 0 0
4815 16 6 0.5 122.599057337092 15.0942720929792 3.26998815040464 0 0 0
4816 16 5 0.3 123.845316775502 17.1387596630027 3.1824477557988 0 0 0
4817 16 4 -0.5 123.97822613016 15.740472125989 3.17289270582166 0 0 0
4818 16 3 0.08 125.307567051927 15.0296034767539 3.27404396804571 0 0 0
4819 16 1 0.06 125.286489535537 14.6511219749592 4.25323401318065 0 0 0
4820 16 1 0.06 125.31105020487 14.2834778142412 2.53895059280186 0 0 0
4821 16 1 0.06 126.272180313975 16.1091971119168 1.94602964027106 0 0 0
4822 16 1 0.06 126.322578597391 16.6754764397563 3.5156918749124 0 0 0
4823 16 2 -0.12 126.301154277629 15.7238092485513 3.01882004982128 0 0 0
4824 16 2 -0.12 127.522387384109 14.9882832511068 3.35943469725929 0 0 0
4825 16 1 0.06 127.456448522567 14.6172486524154 4.35645229623597 0 0 0
4826 16 1 0.06 127.521722988759 14.0779764296031 2.69248035658818 0 0 0
4827 16 1 0.06 128.747599344374 16.5402575359905 3.90146942388262 0 0 0
4828 16 1 0.06 128.596242363675 16.1961786098683 2.29192418742904 0 0 0
4829 16 2 -0.12 128.802089537526 15.658133910768 3.21135507654051 0 0 0
4830 16 2 -0.12 130.048823252647 14.9262540307435 3.13472448290225 0 0 0
4831 16 1 0.06 130.09026835555 14.452213671815 4.0795121384412 0 0 0
4832 16 1 0.06 129.943672692941 14.0931825704004 2.43904245030457 0 0 0
4833 16 1 0.06 131.064127201827 16.4160783386083 3.4169357322661 0 0 0
4834 16 1 0.06 130.918644339841 15.9773012009702 1.84764203246577 0 0 0
4835 16 3 0.08 131.030790554676 15.6221859887521 2.78925961290445 0 0 0
4836 16 4 -0.5 132.374634146872 14.9749662714936 2.77681680135533 0 0 0
4837 16 5 0.3 132.447667683662 13.5784635965321 2.76044654508336 0 0 0
4838 16 6 0.5 133.769985913812 15.6979758770377 2.99685753861021 0 0 0
4839 16 7 -0.5 133.714911082488 16.7782058145254 3.11615188924486 0 0 0
4840 16 1 0.06 135.102579833862 14.0711145874389 2.55467251872892 0 0 0
4841 16 2 -0.12 134.975071298113 14.9241281257019 3.1843481728674 0 0 0
4842 16 1 0.06 134.99155367813 14.4721963792032 4.18883211636953 0 0 0
4843 16 1 0.06 136.143615075286 16.3298909614763 2.23902209201144 0 0 0
4844 16 2 -0.12 136.196203724137 15.7481185786931 3.10441686501967 0 0 0
4845 16 1 0.06 136.297791515345 16.40952851064 3.99689187976843 0 0 0
4846 16 1 0.06 137.432546651016 14.2662687876867 2.26047025062926 0 0 0
4847 16 2 -0.12 137.47933909515 15.0503642995952 3.00343346942651 0 0 0
4848 16 1 0.06 137.651279896863 14.340342909761 3.84577702756012 0 0 0
4849 16 2 -0.12 138.722260229325 15.7877166520463 2.89745213847391 0 0 0
4850 16 1 0.06 138.644432131349 16.1994550312235 1.95252627132507 0 0 0
4851 16 1 0.06 138.724638978741 16.6463700445603 3.5429552686274 0 0 0
4852 16 7 -0.5 139.948962344909 13.8303299511652 3.13031815209183 0 0 0
4853 16 6 0.5 139.993807309257 14.9324794923981 3.03372085003452 0 0 0
4854 16 5 0.3 141.338640447641 16.925657352025 3.26004821535097 0 0 0
4855 16 4 -0.5 141.353247536351 15.5556399461101 3.06003147611968 0 0 0
4856 16 3 0.08 142.679106849862 14.878217898617 3.12411319310716 0 0 0
4857 16 1 0.06 142.819941331694 14.4876235912013 3.99534513521983 0 0 0
4858 16 1 0.06 142.740404030839 14.064559411087 2.45780435719238 0 0 0
4859 16 1 0.06 143.584026422652 16.2103426198047 2.00229146649571 0 0 0
4860 16 1 0.06 143.796996634962 16.3994905894466 3.681258008734 0 0 0
4861 16 2 -0.12 143.697154031584 15.6105811282986 2.92013890402236 0 0 0
4862 16 2 -0.12 144.923373071693 14.9277016145196 3.02714924272474 0 0 0
4863 16 1 0.06 144.904835497516 14.5623387723848 4.10544302600728 0 0 0
4864 16 1 0.06 144.987560700264 14.0651630938753 2.47144933519072 0 0 0
4865 17 1 0.06 10.271636980128 17.9440498527294 6.97591911047487 0 0 0
4866 17 1 0.06 10.1934029961003 17.36023324412 5.44235431202705 0 0 0
4867 17 2 -0.12 10.2398070154547 17.0146647491518 6.47407009563284 0 0 0
4868 17 2 -0.12 11.5580335338041 16.3463475402264 6.6029932870074 0 0 0
4869 17 1 0.06 11.6217004301066 16.0019915554275 7.62024496178375 0 0 0
4870 17 1 0.06 11.6677263146745 15.4185133704157 6.02429239003444 0 0 0
4871 17 1 0.06 12.3562183923696 17.8531300342765 7.03358848906638 0 0 0
4872 17 1 0.06 12.5311759331367 17.4477552791867 5.47982304364795 0 0 0
4873 17 3 0.08 12.5025983235772 17.0890643143147 6.4300466012265 0 0 0
4874 17 4 -0.5 13.8688603019685 16.4101314001904 6.6414072125243 0 0 0
4875 17 5 0.3 13.8819915090033 15.0708732325913 6.72899794041582 0 0 0
4876 17 6 0.5 15.2269395438738 17.1152925351423 6.611550738648 0 0 0
4877 17 7 -0.5 15.3000340550616 18.1693177053154 6.58551062953588 0 0 0
4878 17 1 0.06 16.5671365520001 15.4499333282149 5.97613754951396 0 0 0
4879 17 2 -0.12 16.5031448787909 16.2762187100969 6.66252354680603 0 0 0
4880 17 1 0.06 16.507729066398 15.6522321414359 7.59996413114409 0 0 0
4881 17 1 0.06 17.7161834324854 17.6105349303638 5.5004772250096 0 0 0
4882 17 2 -0.12 17.7754519622857 17.021518695314 6.48685561566121 0 0 0
4883 17 1 0.06 17.9314041365552 17.5848197146814 7.37098807431503 0 0 0
4884 17 1 0.06 19.1302542527947 15.8154182234335 5.4044211222601 0 0 0
4885 17 2 -0.12 19.0438901696217 16.3386293327362 6.36181789983207 0 0 0
4886 17 1 0.06 19.1265718134057 15.6272214261766 7.21982208678135 0 0 0
4887 17 2 -0.12 20.2650827162673 17.1927348452807 6.21996161557651 0 0 0
4888 17 1 0.06 20.3084376538806 17.6250763510297 5.23476533345107 0 0 0
4889 17 1 0.06 19.9978830152891 18.1161397827052 6.80035236611706 0 0 0
4890 17 7 -0.5 21.6355286464832 15.463268152452 6.87428755757912 0 0 0
4891 17 6 0.5 21.5889450953764 16.5150212274006 6.64877655791723 0 0 0
4892 17 5 0.3 22.9066392405731 18.4153104799214 6.9460375825982 0 0 0
4893 17 4 -0.5 22.9012579171022 17.1782600383656 6.39083912513513 0 0 0
4894 17 3 0.08 24.1655194252862 16.4686145229916 6.67981403443857 0 0 0
4895 17 1 0.06 24.0007158383592 16.0657805116453 7.58995673982255 0 0 0
4896 17 1 0.06 24.2708039286911 15.7226126457614 5.92378887215595 0 0 0
4897 17 1 0.06 25.1390964481903 17.7553406091063 5.75157048732831 0 0 0
4898 17 1 0.06 25.0050820045781 18.0014278104981 7.47773675508554 0 0 0
4899 17 2 -0.12 25.1110669200086 17.2683569818397 6.67985006065658 0 0 0
4900 17 2 -0.12 26.4077707072836 16.5320452331616 6.77178785862963 0 0 0
4901 17 1 0.06 26.4366040158062 15.9358305450743 7.6792860719348 0 0 0
4902 17 1 0.06 26.3897763095064 15.807811913584 5.93372939115865 0 0 0
4903 17 1 0.06 27.7057860531242 17.9817276471976 7.4346110707066 0 0 0
4904 17 1 0.06 27.6279436295695 17.7324606393029 5.70414744200321 0 0 0
4905 17 2 -0.12 27.678769688002 17.2379361750768 6.70903671056862 0 0 0
4906 17 2 -0.12 28.9215791946724 16.4381257467722 6.7118199111576 0 0 0
4907 17 1 0.06 29.0761102089621 16.0879701663456 7.75388804811234 0 0 0
4908 17 1 0.06 28.7283145130412 15.6108961649041 6.03547446217637 0 0 0
4909 17 1 0.06 29.9934836893573 17.8748580597906 6.89945013684298 0 0 0
4910 17 1 0.06 29.825787407141 17.3163880686512 5.43779370775039 0 0 0
4911 17 3 0.08 29.9411909183332 17.0777522244452 6.3675432491712 0 0 0
4912 17 4 -0.5 31.3065860143749 16.2877839456638 6.44307848917784 0 0 0
4913 17 5 0.3 31.3805008977406 14.9357908936508 6.33209700877231 0 0 0
4914 17 6 0.5 32.6814204125274 17.0236391403344 6.36225434479 0 0 0
4915 17 7 -0.5 32.7358689490464 18.1453512504037 6.22224445715999 0 0 0
4916 17 1 0.06 34.277140216761 15.393971500377 6.04674199467198 0 0 0
4917 17 2 -0.12 33.9540841888607 16.2560865693257 6.65941580874495 0 0 0
4918 17 1 0.06 34.0081373222816 15.7246217524891 7.63595493229885 0 0 0
4919 17 1 0.06 35.1724130281989 17.7081793069077 5.74631105056288 0 0 0
4920 17 2 -0.12 35.1193739652472 17.1075128324198 6.6286340584036 0 0 0
4921 17 1 0.06 35.0931573823881 17.9192760246755 7.42884916400997 0 0 0
4922 17 1 0.06 36.5310077075594 15.7820730940344 5.91611985329882 0 0 0
4923 17 2 -0.12 36.4887319019222 16.5613803178175 6.6579262155191 0 0 0
4924 17 1 0.06 36.5097415827574 16.0992666368657 7.66258703495168 0 0 0
4925 17 2 -0.12 37.7205389880681 17.3305280860915 6.36961919156101 0 0 0
4926 17 1 0.06 37.4691870485085 17.6172442792417 5.35343094958768 0 0 0
4927 17 1 0.06 37.5422424120854 18.2823942337681 6.96236636477534 0 0 0
4928 17 7 -0.5 38.9162903027552 15.5774565845966 7.196540304255 0 0 0
4929 17 6 0.5 38.9562016445474 16.5635309900301 6.70752147292278 0 0 0
4930 17 5 0.3 40.384754690258 18.5263626761422 6.26702163905161 0 0 0
4931 17 4 -0.5 40.2560922469673 17.1582791063888 6.37063895790074 0 0 0
4932 17 3 0.08 41.5185416097353 16.4699230537603 6.87684090691044 0 0 0
4933 17 1 0.06 41.3496114577406 16.1354587501363 7.85021146452938 0 0 0
4934 17 1 0.06 41.6509898167085 15.6854111150735 6.27979785879217 0 0 0
4935 17 1 0.06 42.5594569175632 17.8741702445654 6.04141749043987 0 0 0
4936 17 1 0.06 42.6244190917146 17.9586051049853 7.69245556918724 0 0 0
4937 17 2 -0.12 42.5449686101129 17.2008590363233 6.87956768886482 0 0 0
4938 17 2 -0.12 43.8241576781997 16.5785152323041 6.73804181040213 0 0 0
4939 17 1 0.06 43.9405806134724 15.718908727138 7.37797280954672 0 0 0
4940 17 1 0.06 43.792109926757 16.081960620798 5.74698029581351 0 0 0
4941 17 1 0.06 44.9490835275132 18.0639416634715 7.46564169779052 0 0 0
4942 17 1 0.06 45.1411763749898 17.8977607714759 5.69084241956674 0 0 0
4943 17 2 -0.12 45.1156388082527 17.3627260723432 6.70610383514406 0 0 0
4944 17 2 -0.12 46.4378032453012 16.6675682789445 6.79732086643629 0 0 0
4945 17 1 0.06 46.5942139371841 16.2929373480148 7.80819523765218 0 0 0
4946 17 1 0.06 46.3719958136906 15.7520071151684 6.24068242880117 0 0 0
4947 17 1 0.06 47.4570944279235 18.1868602241434 6.95722531270784 0 0 0
4948 17 1 0.06 47.3800907055607 17.5821382524825 5.48312593489879 0 0 0
4949 17 3 0.08 47.4369975296446 17.3118283616195 6.44025783081072 0 0 0
4950 17 4 -0.5 48.8024305313265 16.5434471012068 6.6053026646937 0 0 0
4951 17 5 0.3 48.9374246299406 15.1873208306434 6.55371732260531 0 0 0
4952 17 6 0.5 50.1558644086986 17.2388674780387 6.59323647131412 0 0 0
4953 17 7 -0.5 50.1394297498641 18.371304483119 6.55612571117254 0 0 0
4954 17 1 0.06 51.4828253196333 15.5752579760942 6.0440625974819 0 0 0
4955 17 2 -0.12 51.385582923841 16.3417764764802 6.7623804701437 0 0 0
4956 17 1 0.06 51.5027673913459 15.7772569832047 7.6631320907816 0 0 0
4957 17 1 0.06 52.5521103574504 17.8528443566451 5.87237926801805 0 0 0
4958 17 2 -0.12 52.5714533837862 17.1726020447941 6.75199010419117 0 0 0
4959 17 1 0.06 52.5727533404485 17.8217098882599 7.57228137150067 0 0 0
4960 17 1 0.06 53.7342076978092 15.789068580429 5.95643616551416 0 0 0
4961 17 2 -0.12 53.8606707279905 16.5508262006098 6.68946436025112 0 0 0
4962 17 1 0.06 53.7986422474702 15.9834349667384 7.67271409771181 0 0 0
4963 17 2 -0.12 55.0989500762809 17.238170330026 6.5078860510469 0 0 0
4964 17 1 0.06 54.9592550830127 17.6951525054836 5.50180938867451 0 0 0
4965 17 1 0.06 54.9465984932519 18.0039990047767 7.25808489030605 0 0 0
4966 17 7 -0.5 56.4067842307508 15.4806437394893 7.08973720758126 0 0 0
4967 17 6 0.5 56.3819920011175 16.5233988027456 6.70103201660221 0 0 0
4968 17 5 0.3 57.7423182790951 18.4960506396419 6.71083750629092 0 0 0
4969 17 4 -0.5 57.7163874288078 17.1599218589925 6.58416636203833 0 0 0
4970 17 3 0.08 59.1124580029704 16.3913623611665 6.68249455221957 0 0 0
4971 17 1 0.06 59.0865009568873 15.705451738375 7.48111604693516 0 0 0
4972 17 1 0.06 59.213834499279 15.8542821483969 5.81525483854197 0 0 0
4973 17 1 0.06 60.1556093457632 17.7291852314214 5.82470855836188 0 0 0
4974 17 1 0.06 59.9634110006182 17.9318940236547 7.47631468771345 0 0 0
4975 17 2 -0.12 60.1364855544761 17.1619892235622 6.76019131266915 0 0 0
4976 17 2 -0.12 61.4312583067755 16.4455188702925 6.94797144580878 0 0 0
4977 17 1 0.06 61.6377977718549 16.1152351878257 7.98628724868947 0 0 0
4978 17 1 0.06 61.5200864848546 15.5422929751213 6.31925045166667 0 0 0
4979 17 1 0.06 62.685091540438 17.8412854726052 7.52450484503855 0 0 0
4980 17 1 0.06 62.4704344432751 17.7882052493701 5.81757544550401 0 0 0
4981 17 2 -0.12 62.6203010105805 17.1380754661695 6.67524893260704 0 0 0
4982 17 2 -0.12 63.8601931999006 16.4533964155678 6.58355156787841 0 0 0
4983 17 1 0.06 63.9287494393988 15.8483397656008 7.45378221429658 0 0 0
4984 17 1 0.06 63.7150664391196 15.7503994682713 5.82507966821922 0 0 0
4985 17 1 0.06 64.8944986334193 17.8689919555335 7.2467119956316 0 0 0
4986 17 1 0.06 64.7844036879401 17.6373787281754 5.58203092436064 0 0 0
4987 17 3 0.08 64.8801272357375 17.1665974181574 6.46882776609943 0 0 0
4988 17 4 -0.5 66.1333249928112 16.3465838793608 6.47607443695899 0 0 0
4989 17 5 0.3 66.1281543659686 15.0082589320268 6.26508141200323 0 0 0
4990 17 6 0.5 67.4954054636454 16.9576758566015 6.30288299988858 0 0 0
4991 17 7 -0.5 67.5440536770854 18.1161081513471 6.22636674887928 0 0 0
4992 17 1 0.06 68.8524300067595 15.2333728085814 5.77775382259634 0 0 0
4993 17 2 -0.12 68.7921695127111 16.1346042177581 6.44097785560751 0 0 0
4994 17 1 0.06 68.9739838561557 15.6230575444973 7.34357775526405 0 0 0
4995 17 1 0.06 69.9377032256171 17.3356936842605 5.26719277942345 0 0 0
4996 17 2 -0.12 70.0021980489797 16.8964150036083 6.23681489186223 0 0 0
4997 17 1 0.06 70.057488081259 17.70649085373 6.9201301343787 0 0 0
4998 17 1 0.06 71.3273542938406 15.3752651057114 5.60367501539722 0 0 0
4999 17 2 -0.12 71.3258695383973 16.3277359335147 6.23519735894669 0 0 0
5000 17 1 0.06 71.3608000777113 15.8899949858627 7.20341831552041 0 0 0
5001 17 2 -0.12 72.5547440129497 17.1175430933128 6.07212323342092 0 0 0
5002 17 1 0.06 72.4761920980971 17.477504812485 5.03340631241134 0 0 0
5003 17 1 0.06 72.4238482903579 18.1469207504984 6.50320024746258 0 0 0
5004 17 7 -0.5 74.0777997879321 15.2484411719813 6.40284526260916 0 0 0
5005 17 6 0.5 73.8870099938394 16.3864948079322 6.30726787124338 0 0 0
5006 17 5 0.3 75.1331171629537 18.4150365909734 6.73069521880303 0 0 0
5007 17 4 -0.5 75.2349502100732 17.115929336372 6.41969956016968 0 0 0
5008 17 3 0.08 76.5707757344491 16.534867695401 6.33627666781479 0 0 0
5009 17 1 0.06 76.6615748057977 15.9267814142627 7.12328397280189 0 0 0
5010 17 1 0.06 76.5655473033229 16.0115153524158 5.48843589678735 0 0 0
5011 17 1 0.06 77.7236493703698 17.8247496601876 5.42216821434389 0 0 0
5012 17 1 0.06 77.5352515165689 18.0470038481542 7.08918436114866 0 0 0
5013 17 2 -0.12 77.6054926391017 17.225450910653 6.32304648724672 0 0 0
5014 17 2 -0.12 78.845619884292 16.3929986393507 6.56640617094566 0 0 0
5015 17 1 0.06 78.8194441952632 15.8565598846479 7.50981649157366 0 0 0
5016 17 1 0.06 78.8126580836616 15.6635372728393 5.84009149519063 0 0 0
5017 17 1 0.06 80.1509819247333 17.8848552976307 7.35108443662544 0 0 0
5018 17 1 0.06 80.301004804575 17.5105951365006 5.64251594414559 0 0 0
5019 17 2 -0.12 80.1686290754132 17.0424210159279 6.55402882184282 0 0 0
5020 17 2 -0.12 81.4343136035974 16.3881428837382 6.82751386722211 0 0 0
5021 17 1 0.06 81.3165147025833 15.8009055699664 7.78460920317152 0 0 0
5022 17 1 0.06 81.459179598557 15.6881085524246 6.04767703085429 0 0 0
5023 17 1 0.06 82.4465313918648 17.9105814784741 7.33071860436481 0 0 0
5024 17 1 0.06 82.462733305266 17.5224757280577 5.81750658478062 0 0 0
5025 17 3 0.08 82.4862227996754 17.0724311682407 6.7319055008363 0 0 0
5026 17 4 -0.5 83.7856588599543 16.291659937093 6.77341660389254 0 0 0
5027 17 5 0.3 83.7969465744823 14.9601337104919 6.90171605183061 0 0 0
5028 17 6 0.5 85.1784660505179 16.8805956571706 6.72417125292088 0 0 0
5029 17 7 -0.5 85.2797262346412 17.9966770326893 6.74373165530954 0 0 0
5030 17 1 0.06 86.6250848282035 15.3117022675317 5.91698296650936 0 0 0
5031 17 2 -0.12 86.4839048847222 16.0625559830697 6.7101229533456 0 0 0
5032 17 1 0.06 86.776430616612 15.3545909628177 7.51110703114503 0 0 0
5033 17 1 0.06 87.6416391688943 17.5862807789673 5.88158498905649 0 0 0
5034 17 2 -0.12 87.7397921998765 16.8726308043625 6.69650350471746 0 0 0
5035 17 1 0.06 87.8123874609639 17.5936714416538 7.49130309735123 0 0 0
5036 17 1 0.06 89.0990364559863 15.5528496562268 5.94790082697743 0 0 0
5037 17 2 -0.12 89.0823510413992 16.2360529968011 6.78159592653084 0 0 0
5038 17 1 0.06 89.2160863514675 15.6941123143201 7.70640420023693 0 0 0
5039 17 2 -0.12 90.2077966011462 17.1535172789932 6.65367683616601 0 0 0
5040 17 1 0.06 90.0000569979457 17.5740157948272 5.66156626174669 0 0 0
5041 17 1 0.06 89.9970271867 17.8656243651601 7.43383990411334 0 0 0
5042 17 7 -0.5 91.4886385944072 15.2212245003336 6.94009289629871 0 0 0
5043 17 6 0.5 91.4850997895706 16.3416444720589 6.78791356436755 0 0 0
5044 17 5 0.3 92.852628253913 18.2618667637913 6.69740536919778 0 0 0
5045 17 4 -0.5 92.9003262194776 16.9421087501876 6.83488950645384 0 0 0
5046 17 3 0.08 94.1579516909089 16.1655067510783 6.98526786959429 0 0 0
5047 17 1 0.06 94.3339875447374 15.8875949587224 7.94191759136973 0 0 0
5048 17 1 0.06 94.0482646617109 15.3269163069787 6.44930778412614 0 0 0
5049 17 1 0.06 95.0129822700562 17.2619181298169 5.58442989931038 0 0 0
5050 17 1 0.06 95.2253773750547 17.7859992288784 7.2217833120397 0 0 0
5051 17 2 -0.12 95.1363318414484 16.838237017771 6.62948760174366 0 0 0
5052 17 2 -0.12 96.3725851280847 16.1773736031163 6.77349344083804 0 0 0
5053 17 1 0.06 96.4504790425571 15.5896383979142 7.66415694006935 0 0 0
5054 17 1 0.06 96.3449025868175 15.5471282472837 5.96871725859187 0 0 0
5055 17 1 0.06 97.636586238376 17.7567317817024 7.58561075018468 0 0 0
5056 17 1 0.06 97.7616633070785 17.5962872406754 5.9018122848411 0 0 0
5057 17 2 -0.12 97.6489541304013 16.9706330722008 6.77923032539324 0 0 0
5058 17 2 -0.12 98.9108584085715 16.2148171512745 6.73009213596169 0 0 0
5059 17 1 0.06 98.912202178824 15.6248869238293 7.62385430007908 0 0 0
5060 17 1 0.06 98.753504813429 15.5348177397651 5.87075423197366 0 0 0
5061 17 1 0.06 99.900332952508 17.7126762397512 7.2880478410372 0 0 0
5062 17 1 0.06 99.834544667367 17.4451910901246 5.66060063827914 0 0 0
5063 17 3 0.08 99.901869521705 16.972137320027 6.5958559569576 0 0 0
5064 17 4 -0.5 101.260041539184 16.2195975915307 6.70063980986683 0 0 0
5065 17 5 0.3 101.300507994519 14.8246129573577 6.55113293464923 0 0 0
5066 17 6 0.5 102.62878067566 16.9740015718757 6.48526274140388 0 0 0
5067 17 7 -0.5 102.609964403604 18.0934930033179 6.37635141252852 0 0 0
5068 17 1 0.06 104.1609200602 15.534136744684 5.88942770428983 0 0 0
5069 17 2 -0.12 103.963038584226 16.3018624180652 6.64930909126968 0 0 0
5070 17 1 0.06 104.160790457632 15.7053269029934 7.58136233439966 0 0 0
5071 17 1 0.06 105.002106282327 17.4662553213745 5.48828491425207 0 0 0
5072 17 2 -0.12 105.18358637685 17.0802043380334 6.5050741718499 0 0 0
5073 17 1 0.06 105.303900375011 17.9192635223501 7.14206116451849 0 0 0
5074 17 1 0.06 106.398768085516 15.7303763037443 5.61415884048786 0 0 0
5075 17 2 -0.12 106.489413314382 16.3571081396671 6.52276376760106 0 0 0
5076 17 1 0.06 106.502539221458 15.6684824967403 7.41532420637879 0 0 0
5077 17 2 -0.12 107.670553732442 17.1027679918589 6.33821020614603 0 0 0
5078 17 1 0.06 107.559924861686 17.6633310585558 5.33565053211914 0 0 0
5079 17 1 0.06 107.639490247215 17.9048692080157 7.04977007973809 0 0 0
5080 17 7 -0.5 108.987875760709 15.2517715250537 6.69819290344439 0 0 0
5081 17 6 0.5 108.916080294221 16.2984239327133 6.64214883521828 0 0 0
5082 17 5 0.3 110.147646187132 18.3470660034229 6.9610693395071 0 0 0
5083 17 4 -0.5 110.267359915222 17.0299466599242 6.90192912335353 0 0 0
5084 17 3 0.08 111.661223182 16.4074422250777 6.91175925758291 0 0 0
5085 17 1 0.06 111.808311930267 15.9825843978256 7.80659126949332 0 0 0
5086 17 1 0.06 111.576269386876 15.6385603084028 6.36989940340025 0 0 0
5087 17 1 0.06 112.630629149868 17.5854002273211 5.72941595282011 0 0 0
5088 17 1 0.06 112.506146748173 18.0470401269009 7.31359991079797 0 0 0
5089 17 2 -0.12 112.621310477948 17.1950233264857 6.73361086106297 0 0 0
5090 17 2 -0.12 113.964330314625 16.5651890987769 6.879382228804 0 0 0
5091 17 1 0.06 114.060570217152 16.3000826253611 7.93241626975678 0 0 0
5092 17 1 0.06 113.997980773968 15.6336973214802 6.30454997739043 0 0 0
5093 17 1 0.06 115.259301464289 18.1080902088704 7.06290504287505 0 0 0
5094 17 1 0.06 115.253622847634 17.4303469062789 5.52199216926166 0 0 0
5095 17 2 -0.12 115.258438691204 17.1353485757102 6.58116310670095 0 0 0
5096 17 2 -0.12 116.557541754655 16.5278276680327 6.76304064361957 0 0 0
5097 17 1 0.06 116.586946713204 16.0143791729795 7.73663578505634 0 0 0
5098 17 1 0.06 116.621468829429 15.7716645244056 5.95295456127325 0 0 0
5099 17 1 0.06 117.4397231321 17.9720671248142 7.39938953791205 0 0 0
5100 17 1 0.06 117.466218763205 17.9147859326177 5.7613743811941 0 0 0
5101 17 3 0.08 117.507555332303 17.3677749811711 6.59767776473199 0 0 0
5102 17 4 -0.5 118.832763460206 16.6286508037536 6.66422070764282 0 0 0
5103 17 5 0.3 118.783593673441 15.2836671787346 6.6421386876391 0 0 0
5104 17 6 0.5 120.189663536803 17.2660532301924 6.56674448619178 0 0 0
5105 17 7 -0.5 120.153662694465 18.3617397991949 6.35950414329335 0 0 0
5106 17 1 0.06 121.549198297779 15.4224344503401 6.59598218174005 0 0 0
5107 17 2 -0.12 121.420178718816 16.4377454621164 6.9855899068718 0 0 0
5108 17 1 0.06 121.449848034548 16.1905479281758 8.06224870211198 0 0 0
5109 17 1 0.06 122.56348522751 17.3512499914676 5.63340835666574 0 0 0
5110 17 2 -0.12 122.658381012966 17.1466382006003 6.68170159683109 0 0 0
5111 17 1 0.06 122.630010479242 18.1195166582878 7.18186381371734 0 0 0
5112 17 1 0.06 124.101201020891 15.648877135634 6.39058212173656 0 0 0
5113 17 2 -0.12 124.023373215812 16.6580731655342 6.9147612154437 0 0 0
5114 17 1 0.06 124.179276157665 16.3270027890175 7.95638712558905 0 0 0
5115 17 2 -0.12 125.218980012112 17.4134540080032 6.45559744400645 0 0 0
5116 17 1 0.06 124.962363487249 17.7216297317253 5.43619551248 0 0 0
5117 17 1 0.06 125.099430849699 18.3130927626514 7.0302221078737 0 0 0
5118 17 7 -0.5 126.448344599407 15.4797905014173 6.70966283194769 0 0 0
5119 17 6 0.5 126.517506539881 16.5985368644184 6.57064342051368 0 0 0
5120 17 5 0.3 127.79086091415 18.6446170503767 6.54242442154944 0 0 0
5121 17 4 -0.5 127.865477149896 17.2926783352318 6.44482927052927 0 0 0
5122 17 3 0.08 129.208377540239 16.6388403999594 6.79554375997909 0 0 0
5123 17 1 0.06 129.21163426588 16.3403934022977 7.74214202444577 0 0 0
5124 17 1 0.06 129.232431535216 15.8148797633138 6.12346293917115 0 0 0
5125 17 1 0.06 130.13181637162 17.7867760657488 5.68267007980528 0 0 0
5126 17 1 0.06 130.351850150761 18.2016950671423 7.457525883008 0 0 0
5127 17 2 -0.12 130.213922559022 17.3446523023017 6.69531822295009 0 0 0
5128 17 2 -0.12 131.517331822148 16.5781755778116 6.60026095299663 0 0 0
5129 17 1 0.06 131.513656922165 15.8605495022996 7.43264990343773 0 0 0
5130 17 1 0.06 131.440647614848 15.9085747841115 5.72705995187811 0 0 0
5131 17 1 0.06 132.797782896236 18.084835147144 7.11998893050918 0 0 0
5132 17 1 0.06 132.965041167236 17.6485059270266 5.50720860252655 0 0 0
5133 17 2 -0.12 132.813820686007 17.2103612026475 6.46142846440677 0 0 0
5134 17 2 -0.12 134.08170953965 16.5306551379376 6.70991278249125 0 0 0
5135 17 1 0.06 134.214016023858 16.1479416489492 7.68121410272569 0 0 0
5136 17 1 0.06 134.054580510566 15.6058432317184 6.09909106672527 0 0 0
5137 17 1 0.06 135.066331282181 17.9917044731798 7.30393089179243 0 0 0
5138 17 1 0.06 135.010667504011 17.9308235685678 5.70675538235486 0 0 0
5139 17 3 0.08 135.091792064426 17.2722847108457 6.54155575763758 0 0 0
5140 17 4 -0.5 136.448436571329 16.5370256105987 6.49743600003187 0 0 0
5141 17 5 0.3 136.500503803215 15.1941140513177 6.31103392614008 0 0 0
5142 17 6 0.5 137.793868383964 17.2367405645366 6.7127444097357 0 0 0
5143 17 7 -0.5 137.877906585581 18.3683784614662 6.76080738266483 0 0 0
5144 17 1 0.06 139.097288238333 15.4900757624846 6.08969378535408 0 0 0
5145 17 2 -0.12 138.971547248438 16.2684596020287 6.85219451651246 0 0 0
5146 17 1 0.06 139.080642322019 15.7437294980555 7.75356702352921 0 0 0
5147 17 1 0.06 140.188425565751 17.6322978350879 5.95436361718184 0 0 0
5148 17 2 -0.12 140.238926696791 17.08350739952 6.79659716354806 0 0 0
5149 17 1 0.06 140.277462837372 17.8129437542395 7.65093594342622 0 0 0
5150 17 1 0.06 141.594194152522 15.6649525140853 6.05909010141929 0 0 0
5151 17 2 -0.12 141.580938216964 16.4617372969896 6.80901057082565 0 0 0
5152 17 1 0.06 141.690808362635 15.918085654634 7.82367505669173 0 0 0
5153 17 2 -0.12 142.795206307078 17.2219206878045 6.64166232288403 0 0 0
5154 17 1 0.06 142.784861915551 17.8272535637285 5.75108044350558 0 0 0
5155 17 1 0.06 142.745631443768 17.9940133804283 7.37812650807627 0 0 0
5156 17 7 -0.5 144.01421240036 15.3151698742135 6.51309145159341 0 0 0
5157 17 6 0.5 144.059704410785 16.3627132433312 6.70848393014641 0 0 0
5158 17 5 0.3 145.363245215566 18.4993575879213 6.83805949576129 0 0 0
5159 17 4 -0.5 145.39892953005 17.1045554909836 6.98049530819899 0 0 0
5160 17 3 0.08 146.81683341122 16.3634456265849 6.95743835929253 0 0 0
5161 17 1 0.06 147.056166607003 15.8886122669616 7.86970569240869 0 0 0
5162 17 1 0.06 146.746026512809 15.6434951687383 6.27749538745251 0 0 0
5163 17 1 0.06 147.769565580629 17.3980236455453 5.5760226877951 0 0 0
5164 17 1 0.06 147.711056230992 18.0448229222315 7.15191278406456 0 0 0
5165 17 2 -0.12 147.77138763607 17.0697252456516 6.62196559153529 0 0 0
5166 17 2 -0.12 149.108293415299 16.4170171721807 6.89753587026094 0 0 0
5167 17 1 0.06 149.168118094056 16.1296126070104 7.96188351727424 0 0 0
5168 17 1 0.06 148.97792958799 15.4536633913314 6.36533478795587 0 0 0
5169 18 1 0.06 13.948322487153 19.4540689639388 11.2650299686667 0 0 0
5170 18 1 0.06 13.9316601200415 19.1575332772148 9.48544602973549 0 0 0
5171 18 2 -0.12 13.972112375248 18.7049442716808 10.4843300563474 0 0 0
5172 18 2 -0.12 15.239969317976 17.974818583234 10.5464332913673 0 0 0
5173 18 1 0.06 15.3650811184977 17.4611160047449 11.5314100690227 0 0 0
5174 18 1 0.06 15.088118809743 17.2050774989016 9.66377101183187 0 0 0
5175 18 1 0.06 16.2597021692135 19.4060001759623 11.0877517544303 0 0 0
5176 18 1 0.06 16.0975092174556 19.2018975839047 9.55412257376659 0 0 0
5177 18 3 0.08 16.1776540106001 18.6786793895083 10.3813534050945 0 0 0
5178 18 4 -0.5 17.5367602323626 17.9657136293922 10.4025305109619 0 0 0
5179 18 5 0.3 17.754364396321 16.6382460951923 10.0676790833294 0 0 0
5180 18 6 0.5 18.8316347026742 18.7856368606638 10.4596091669732 0 0 0
5181 18 7 -0.5 18.7242144785994 19.9282981116136 10.5905868247617 0 0 0
5182 18 1 0.06 20.1013194639194 17.3238625030889 9.57497849786363 0 0 0
5183 18 2 -0.12 20.0973375468907 18.0172528342071 10.3851549439211 0 0 0
5184 18 1 0.06 20.2611347136716 17.3860706552146 11.2894978684036 0 0 0
5185 18 1 0.06 21.3122817146307 19.3375574791054 9.35141871531439 0 0 0
5186 18 2 -0.12 21.3656892318489 18.7306471703235 10.2224366268427 0 0 0
5187 18 1 0.06 21.2647690290023 19.5293788339169 11.0324353634126 0 0 0
5188 18 1 0.06 22.6373929898985 17.1906816760012 9.53569025188785 0 0 0
5189 18 2 -0.12 22.7375913111387 18.0536664754449 10.2953052002054 0 0 0
5190 18 1 0.06 22.9393915163034 17.5983083666418 11.2795731482457 0 0 0
5191 18 2 -0.12 23.9380373853966 18.7725829827946 9.88730487818447 0 0 0
5192 18 1 0.06 23.6765624958079 19.0027051050071 8.85549146086907 0 0 0
5193 18 1 0.06 23.971997917587 19.7577743067316 10.2849884581681 0 0 0
5194 18 7 -0.5 25.2485153502693 16.8445374405797 10.2403213993306 0 0 0
5195 18 6 0.5 25.2271361915208 17.9362054399157 10.1567123731489 0 0 0
5196 18 5 0.3 26.4189955602976 20.0784861247569 10.2643752254272 0 0 0
5197 18 4 -0.5 26.5170685384205 18.7068766592984 10.2670153696582 0 0 0
5198 18 3 0.08 27.8592673614754 18.038155522309 10.4287212925459 0 0 0
5199 18 1 0.06 27.9335676479021 17.6321358251183 11.2997435649472 0 0 0
5200 18 1 0.06 27.8870551786675 17.2350374254337 9.79976934254511 0 0 0
5201 18 1 0.06 28.8230108958203 19.2444405723468 9.41829961394502 0 0 0
5202 18 1 0.06 28.9861784752732 19.3913823566673 11.1306741909513 0 0 0
5203 18 2 -0.12 28.9157200485595 18.6698949058715 10.3537292119207 0 0 0
5204 18 2 -0.12 30.2029265067465 17.8902678317811 10.2339984313964 0 0 0
5205 18 1 0.06 30.4545469680452 17.3433591865304 11.1678861082547 0 0 0
5206 18 1 0.06 30.2045800456008 17.1434613727133 9.45989433870939 0 0 0
5207 18 1 0.06 31.2912745532635 19.3818581312741 10.9192625417586 0 0 0
5208 18 1 0.06 31.2388382605232 19.1733040519067 9.18780582693785 0 0 0
5209 18 2 -0.12 31.4529584968473 18.66082180196 10.1406967167341 0 0 0
5210 18 2 -0.12 32.7611738329939 17.9918735071901 10.0667071914636 0 0 0
5211 18 1 0.06 32.7933686608038 17.3244072926049 10.9644925152364 0 0 0
5212 18 1 0.06 32.5815485801896 17.2633369407064 9.33822080365756 0 0 0
5213 18 1 0.06 33.7930948098049 19.5519798944609 10.4804308871373 0 0 0
5214 18 1 0.06 33.7598238424822 19.0499551041612 9.07141783385463 0 0 0
5215 18 3 0.08 33.7670032979571 18.6994069241391 9.99146868538537 0 0 0
5216 18 4 -0.5 35.0016062734278 17.9523237209527 10.306634513925 0 0 0
5217 18 5 0.3 35.1316705239627 16.6192588329027 10.1574475963029 0 0 0
5218 18 6 0.5 36.3513146488533 18.6037435569478 10.2549711037839 0 0 0
5219 18 7 -0.5 36.2756772539765 19.6797799049952 10.254464998105 0 0 0
5220 18 1 0.06 37.7952652030365 17.0309678773265 9.42699102713128 0 0 0
5221 18 2 -0.12 37.6673453770074 17.7835377821703 10.2675020594146 0 0 0
5222 18 1 0.06 37.8378986983236 17.0814695434014 11.0995833999621 0 0 0
5223 18 1 0.06 38.7876775363062 18.9972903111062 9.10388572772467 0 0 0
5224 18 2 -0.12 38.9089052977978 18.5647730480734 10.1145018971727 0 0 0
5225 18 1 0.06 38.8525061549554 19.2487112582655 10.8849518090856 0 0 0
5226 18 1 0.06 40.1479014804575 17.08750885208 9.45134155112732 0 0 0
5227 18 2 -0.12 40.1612181243359 17.9038947184809 10.1966939380628 0 0 0
5228 18 1 0.06 40.1278858700511 17.3359135873051 11.1304759869151 0 0 0
5229 18 2 -0.12 41.4552698079128 18.7543076304168 10.1719734389934 0 0 0
5230 18 1 0.06 41.4433153684496 19.1427073649688 9.15817594799069 0 0 0
5231 18 1 0.06 41.2794420406518 19.6503145012994 10.8069769505825 0 0 0
5232 18 7 -0.5 42.6162857153318 16.9696354462592 10.7487914686827 0 0 0
5233 18 6 0.5 42.7179535796891 17.9971388587378 10.4404619838348 0 0 0
5234 18 5 0.3 44.1116951030769 20.01301280317 10.4305006102457 0 0 0
5235 18 4 -0.5 44.0865455742862 18.6607054747385 10.4632177546949 0 0 0
5236 18 3 0.08 45.4441959842237 17.8995294357659 10.6036084944421 0 0 0
5237 18 1 0.06 45.5326891494001 17.5558996713593 11.5734025352944 0 0 0
5238 18 1 0.06 45.5251708197584 17.0991609009651 9.94444541601893 0 0 0
5239 18 1 0.06 46.3683111771842 19.1982905394534 9.45007044280694 0 0 0
5240 18 1 0.06 46.2836534458098 19.5402798541258 11.2040203689533 0 0 0
5241 18 2 -0.12 46.4162222687831 18.7085145396549 10.4601233067841 0 0 0
5242 18 2 -0.12 47.6757304889598 17.984562357709 10.6091175564218 0 0 0
5243 18 1 0.06 47.7213079561991 17.4555783365581 11.5866885073523 0 0 0
5244 18 1 0.06 47.7457939343525 17.2159679261115 9.84217474710236 0 0 0
5245 18 1 0.06 48.9366715792912 19.2282781449663 11.4048138294638 0 0 0
5246 18 1 0.06 48.9254888435419 19.2764575921732 9.65997129686714 0 0 0
5247 18 2 -0.12 48.944777793079 18.6363271311899 10.5116252015436 0 0 0
5248 18 2 -0.12 50.2609537170113 17.9114659070352 10.4625120209248 0 0 0
5249 18 1 0.06 50.3680308084407 17.4951857341869 11.4761721952083 0 0 0
5250 18 1 0.06 50.3790626900866 16.9917621626568 9.84571657460507 0 0 0
5251 18 1 0.06 51.3243375368828 19.2781581861289 10.8559753106974 0 0 0
5252 18 1 0.06 51.162183478745 19.1149148622251 9.27962867552756 0 0 0
5253 18 3 0.08 51.2744046787735 18.6128855508567 10.1317731175298 0 0 0
5254 18 4 -0.5 52.5661637944107 17.86463733355 10.2130399427335 0 0 0
5255 18 5 0.3 52.5817747703204 16.5156490614295 10.352655556956 0 0 0
5256 18 6 0.5 53.9660309132167 18.5559008465522 10.1957939633499 0 0 0
5257 18 7 -0.5 53.9302743772472 19.6329213923341 10.2445517377079 0 0 0
5258 18 1 0.06 55.3707475397355 16.7754264027462 9.63639029176155 0 0 0
5259 18 2 -0.12 55.2652101857878 17.7151508187529 10.2657143154802 0 0 0
5260 18 1 0.06 55.4532242074054 17.2941204458204 11.2674648058144 0 0 0
5261 18 1 0.06 56.511280701025 18.9417391777642 9.05245827822855 0 0 0
5262 18 2 -0.12 56.5396975503213 18.5203773715763 10.0713360192073 0 0 0
5263 18 1 0.06 56.5205278551485 19.432792559558 10.6778911360153 0 0 0
5264 18 1 0.06 57.8494407205503 16.9936015313523 9.82864058384859 0 0 0
5265 18 2 -0.12 57.8105339266985 17.9347005231021 10.3669261232575 0 0 0
5266 18 1 0.06 57.7560015215741 17.6307578266042 11.4023875033997 0 0 0
5267 18 2 -0.12 59.0126822499852 18.7423069646704 10.2244984681611 0 0 0
5268 18 1 0.06 58.9181019380057 19.0614904400764 9.16047936231304 0 0 0
5269 18 1 0.06 58.8780073166485 19.665267114267 10.846064704931 0 0 0
5270 18 7 -0.5 60.2525722527077 16.7818427477829 10.6455683144687 0 0 0
5271 18 6 0.5 60.2794876606152 17.9045984274438 10.4929186819018 0 0 0
5272 18 5 0.3 61.450919436601 19.8445892672305 10.3432760321905 0 0 0
5273 18 4 -0.5 61.6086382405093 18.5341631567773 10.4278037138411 0 0 0
5274 18 3 0.08 62.9666730990503 17.8232260952039 10.5204564455946 0 0 0
5275 18 1 0.06 63.0695804940589 17.3030343357956 11.3694290201582 0 0 0
5276 18 1 0.06 62.9100745167984 17.1891804351368 9.72698931482754 0 0 0
5277 18 1 0.06 63.9292773082311 18.8466972599019 9.19518223607705 0 0 0
5278 18 1 0.06 63.8039647045734 19.540342520319 10.6888754324528 0 0 0
5279 18 2 -0.12 63.8640670454938 18.5531602592613 10.2147395829435 0 0 0
5280 18 2 -0.12 65.2128632000649 17.9573644278088 10.4497502579722 0 0 0
5281 18 1 0.06 65.3934949583217 17.8077054537299 11.5430972643355 0 0 0
5282 18 1 0.06 65.2093409599563 16.9739925462171 9.98534405934201 0 0 0
5283 18 1 0.06 66.3994081000064 19.4273026233981 10.8431796247888 0 0 0
5284 18 1 0.06 66.2388255732435 19.202114344581 9.05209423509038 0 0 0
5285 18 2 -0.12 66.373564098968 18.6659772192477 10.0330006674077 0 0 0
5286 18 2 -0.12 67.6504872568608 17.9355671688789 10.0213661490126 0 0 0
5287 18 1 0.06 67.7990389251599 17.4775452712944 10.9567642006852 0 0 0
5288 18 1 0.06 67.5684081746232 17.0528178782283 9.37128351207936 0 0 0
5289 18 1 0.06 68.6444033861739 19.4864766259727 10.2029383349948 0 0 0
5290 18 1 0.06 68.5830941139213 18.6981558014449 8.69623144766666 0 0 0
5291 18 3 0.08 68.6407136409966 18.6306348952596 9.71479497001314 0 0 0
5292 18 4 -0.5 70.0702685372151 17.9838585472546 9.88619197259365 0 0 0
5293 18 5 0.3 70.0116522730841 16.6780974053 10.0126875429112 0 0 0
5294 18 6 0.5 71.4445622064878 18.5925578954826 9.87078635445396 0 0 0
5295 18 7 -0.5 71.3494167801105 19.7544194919961 9.79823696733291 0 0 0
5296 18 1 0.06 72.8878606563467 17.1073242608699 9.10938961847501 0 0 0
5297 18 2 -0.12 72.7266238135729 17.770492444139 9.97406242146119 0 0 0
5298 18 1 0.06 72.671707377396 16.9541513940627 10.7667871166991 0 0 0
5299 18 1 0.06 74.1335989832329 19.1562845337681 9.27900135937526 0 0 0
5300 18 2 -0.12 73.9018339641428 18.5544627915143 10.2163856229031 0 0 0
5301 18 1 0.06 73.617430301288 19.2814005305843 10.9498325056611 0 0 0
5302 18 1 0.06 75.384762254887 17.1409449749114 9.75625903041576 0 0 0
5303 18 2 -0.12 75.251711844935 17.9825117719837 10.4374882758056 0 0 0
5304 18 1 0.06 75.1221574513872 17.5026046584435 11.4147549273302 0 0 0
5305 18 2 -0.12 76.4691647355688 18.8165540135324 10.3627962363342 0 0 0
5306 18 1 0.06 76.2983343903701 19.5506916161537 9.56531706653846 0 0 0
5307 18 1 0.06 76.3021716714578 19.6117962964288 11.1520657841653 0 0 0
5308 18 7 -0.5 77.7093516085521 16.922284230224 10.5329176455438 0 0 0
5309 18 6 0.5 77.738262316409 17.9618398406653 10.540047173344 0 0 0
5310 18 5 0.3 79.0989255966044 19.9079144121828 10.5303653331214 0 0 0
5311 18 4 -0.5 79.1556831539221 18.5960186193285 10.3975301482615 0 0 0
5312 18 3 0.08 80.505843003086 17.8214550401994 10.2395780166471 0 0 0
5313 18 1 0.06 80.5925512630508 17.2517102236022 11.0840969134193 0 0 0
5314 18 1 0.06 80.405382693912 17.2555852107354 9.38783517333819 0 0 0
5315 18 1 0.06 81.4798865436522 19.0969927792803 9.22643919032033 0 0 0
5316 18 1 0.06 81.5202314694664 19.3752994019541 10.8545553546906 0 0 0
5317 18 2 -0.12 81.4963612248456 18.5443332413505 10.1567108910511 0 0 0
5318 18 2 -0.12 82.7640175280784 17.776924990587 10.3134718062898 0 0 0
5319 18 1 0.06 82.6269367799166 17.1899827510953 11.1956638130066 0 0 0
5320 18 1 0.06 82.8704319092484 17.006306037326 9.53809216186913 0 0 0
5321 18 1 0.06 84.003010229873 18.9082094386147 11.3356077996298 0 0 0
5322 18 1 0.06 84.044915159375 19.1018925519323 9.60461934596726 0 0 0
5323 18 2 -0.12 84.0606261658872 18.3862859354104 10.3925154343493 0 0 0
5324 18 2 -0.12 85.3750168481639 17.748500903458 10.3553115268521 0 0 0
5325 18 1 0.06 85.5706154125325 17.1329969643843 11.2187052490312 0 0 0
5326 18 1 0.06 85.317305701429 16.9696113365593 9.58274963695745 0 0 0
5327 18 1 0.06 86.3655138943218 19.3353118621017 10.8299771107516 0 0 0
5328 18 1 0.06 86.2373935848761 18.9496587997346 9.2513329270112 0 0 0
5329 18 3 0.08 86.3270303421331 18.5415947057387 10.1861986839319 0 0 0
5330 18 4 -0.5 87.7249341099698 17.8113621978356 10.2395389007876 0 0 0
5331 18 5 0.3 87.698812684407 16.4750488396728 10.0430617009606 0 0 0
5332 18 6 0.5 89.0493141189692 18.4883380254989 10.2177616215162 0 0 0
5333 18 7 -0.5 89.0160620622285 19.6029601799566 10.0106189266489 0 0 0
5334 18 1 0.06 90.4434468498046 16.7385435894978 9.72539212263515 0 0 0
5335 18 2 -0.12 90.3713747583145 17.6683869898141 10.3661237781345 0 0 0
5336 18 1 0.06 90.4923090659755 17.1909452252206 11.4095253682777 0 0 0
5337 18 1 0.06 91.6152998614993 18.7727125233231 9.09952944124039 0 0 0
5338 18 2 -0.12 91.609985933884 18.4480077141445 10.1209629549556 0 0 0
5339 18 1 0.06 91.475237325416 19.3695773940072 10.6814656668759 0 0 0
5340 18 1 0.06 93.0849177771438 16.9518550245805 9.80822913076557 0 0 0
5341 18 2 -0.12 92.96063877414 17.9570480193046 10.2974568240307 0 0 0
5342 18 1 0.06 93.0498479592749 17.7479719411903 11.3644552155508 0 0 0
5343 18 2 -0.12 94.1273821193626 18.7810371818648 10.0807240974958 0 0 0
5344 18 1 0.06 93.9651447006812 19.1178246471367 9.06990148223429 0 0 0
5345 18 1 0.06 93.8186521927357 19.5652992317354 10.6866912469357 0 0 0
5346 18 7 -0.5 95.3416958026283 16.912418286598 10.4041178657618 0 0 0
5347 18 6 0.5 95.3959576558407 18.0137751696145 10.336819336227 0 0 0
5348 18 5 0.3 96.6429728666475 20.0025461480349 10.7166104130149 0 0 0
5349 18 4 -0.5 96.7328710244233 18.7028064931262 10.3444954548834 0 0 0
5350 18 3 0.08 98.0505699770258 17.9326154938273 10.4819530485048 0 0 0
5351 18 1 0.06 98.0074234468475 17.5603419558935 11.3930266010267 0 0 0
5352 18 1 0.06 98.1013876096396 17.2059108437254 9.78810881772855 0 0 0
5353 18 1 0.06 99.1133949224402 18.9968700619712 9.16267041095862 0 0 0
5354 18 1 0.06 99.1162196192368 19.4075997154112 10.8343378637263 0 0 0
5355 18 2 -0.12 99.0916818512685 18.5918088747195 10.201249348648 0 0 0
5356 18 2 -0.12 100.327622819751 17.8007002855949 10.2652766986745 0 0 0
5357 18 1 0.06 100.507028531376 17.5434970971921 11.3475075995807 0 0 0
5358 18 1 0.06 100.237765477061 16.8980272785189 9.70873561631182 0 0 0
5359 18 1 0.06 101.636390246947 19.3553452180151 10.5814793342215 0 0 0
5360 18 1 0.06 101.534840030526 18.686453361266 8.90902314777765 0 0 0
5361 18 2 -0.12 101.58480347605 18.4295233636508 10.0128760473208 0 0 0
5362 18 2 -0.12 102.860492401466 17.8077896953141 10.3390559245289 0 0 0
5363 18 1 0.06 102.902905502341 17.5469553469257 11.3990188841516 0 0 0
5364 18 1 0.06 102.79845346603 16.9306412018046 9.5868121158444 0 0 0
5365 18 1 0.06 103.834630089333 19.3647643508477 10.7210746344623 0 0 0
5366 18 1 0.06 103.837053226152 18.8351543921091 9.09146311537863 0 0 0
5367 18 3 0.08 103.810396806785 18.5214446591966 10.0529025135052 0 0 0
5368 18 4 -0.5 105.168744925963 17.7965047510025 10.3194608242009 0 0 0
5369 18 5 0.3 105.051224798289 16.4967807459588 10.5865524085707 0 0 0
5370 18 6 0.5 106.552101987868 18.5569633332288 10.4775378971381 0 0 0
5371 18 7 -0.5 106.628293473454 19.6411881797243 10.6431951769674 0 0 0
5372 18 1 0.06 107.776047984448 16.8986458367911 9.70094036693908 0 0 0
5373 18 2 -0.12 107.819168050171 17.7085407648675 10.4207032904371 0 0 0
5374 18 1 0.06 108.137305145689 17.1524537044339 11.3085062645308 0 0 0
5375 18 1 0.06 109.013744318634 19.0478162699554 9.28941677120574 0 0 0
5376 18 2 -0.12 109.0677321398 18.4926852202504 10.2491027083671 0 0 0
5377 18 1 0.06 108.94266347801 19.2191744973084 11.0848191745786 0 0 0
5378 18 1 0.06 110.415101267829 17.1082472887906 9.69015973377976 0 0 0
5379 18 2 -0.12 110.417706077779 17.900695722379 10.4173770757481 0 0 0
5380 18 1 0.06 110.395956878423 17.419606275028 11.3895798119364 0 0 0
5381 18 2 -0.12 111.644639592543 18.7070045009895 10.3178683415073 0 0 0
5382 18 1 0.06 111.49493751488 19.3547022728191 9.41169197115757 0 0 0
5383 18 1 0.06 111.5321521735 19.407582703316 11.1517000046913 0 0 0
5384 18 7 -0.5 112.872441545505 16.7529768868236 10.545314186141 0 0 0
5385 18 6 0.5 112.912345091682 17.8135449086462 10.3983411432299 0 0 0
5386 18 5 0.3 114.147266310981 19.9238091642324 10.4966676676754 0 0 0
5387 18 4 -0.5 114.273597051229 18.597829633304 10.3058954437325 0 0 0
5388 18 3 0.08 115.613629639392 17.910763802261 10.2459577572842 0 0 0
5389 18 1 0.06 115.646591620735 17.2849668669847 11.0314845815121 0 0 0
5390 18 1 0.06 115.607709118634 17.3272096872377 9.41455235964589 0 0 0
5391 18 1 0.06 116.499622077034 19.298119381364 9.43105163529378 0 0 0
5392 18 1 0.06 116.435391420019 19.303577356835 11.0990527581022 0 0 0
5393 18 2 -0.12 116.560380402847 18.66977925256 10.2359228968272 0 0 0
5394 18 2 -0.12 117.834291878359 17.8830030187569 10.295407241863 0 0 0
5395 18 1 0.06 117.776790203161 17.3734046218598 11.2691596967434 0 0 0
5396 18 1 0.06 117.836849656828 17.0754780276206 9.55122244445289 0 0 0
5397 18 1 0.06 118.933926710214 19.3591885032186 11.0533896419641 0 0 0
5398 18 1 0.06 118.966836603947 19.257224829716 9.38632246687232 0 0 0
5399 18 2 -0.12 119.057805101127 18.6271813095759 10.2679513408917 0 0 0
5400 18 2 -0.12 120.416614703508 18.0514701743625 10.3236435707059 0 0 0
5401 18 1 0.06 120.557306251046 17.7045114381194 11.351615008918 0 0 0
5402 18 1 0.06 120.286914631914 17.1005955128235 9.70737366280431 0 0 0
5403 18 1 0.06 121.417655277686 19.6142383869438 10.5188241359686 0 0 0
5404 18 1 0.06 121.260295824161 19.0525337457297 8.99120782041103 0 0 0
5405 18 3 0.08 121.346652774565 18.7612192932655 9.93759598216795 0 0 0
5406 18 4 -0.5 122.658279427039 18.0283251078199 10.2551755705928 0 0 0
5407 18 5 0.3 122.736814543899 16.6794202618562 10.0171182646111 0 0 0
5408 18 6 0.5 123.99555023919 18.6756093068239 10.1936813923437 0 0 0
5409 18 7 -0.5 123.940779337654 19.8251419309738 10.1491797714199 0 0 0
5410 18 1 0.06 125.294782620242 17.0146669013666 9.62104144244644 0 0 0
5411 18 2 -0.12 125.286880241121 17.8456723931063 10.3710659171429 0 0 0
5412 18 1 0.06 125.17958286771 17.247123538986 11.2813837413322 0 0 0
5413 18 1 0.06 126.661649308677 18.9315592583832 9.2002755075622 0 0 0
5414 18 2 -0.12 126.596953144675 18.5364286173129 10.2176392661588 0 0 0
5415 18 1 0.06 126.640868172471 19.436446976191 10.8386072849932 0 0 0
5416 18 1 0.06 127.843246249549 17.0024116962775 9.81546178096948 0 0 0
5417 18 2 -0.12 127.887350724779 17.8944047998735 10.3643419661116 0 0 0
5418 18 1 0.06 127.97289918564 17.6518999057429 11.4349388176991 0 0 0
5419 18 2 -0.12 129.010324965658 18.7087931760246 10.1110777191559 0 0 0
5420 18 1 0.06 128.799137930747 19.1971187612013 9.17589719993072 0 0 0
5421 18 1 0.06 128.776968785658 19.6141414179154 10.6763441633454 0 0 0
5422 18 7 -0.5 130.360524858179 16.9139134912054 10.5007808331928 0 0 0
5423 18 6 0.5 130.362982132319 18.013011244954 10.3445039620017 0 0 0
5424 18 5 0.3 131.720801827515 20.0797045487781 10.5533010907417 0 0 0
5425 18 4 -0.5 131.713915406841 18.7636144189885 10.2762865969737 0 0 0
5426 18 3 0.08 133.022761532452 17.9991560474612 10.3551937171542 0 0 0
5427 18 1 0.06 133.068924328875 17.5014071225431 11.2456548489084 0 0 0
5428 18 1 0.06 133.021960755828 17.1961546790287 9.6566929388901 0 0 0
5429 18 1 0.06 134.115215431614 19.2407499893222 9.32300612296706 0 0 0
5430 18 1 0.06 134.178494199143 19.3975964259812 11.0601541701394 0 0 0
5431 18 2 -0.12 134.080048478003 18.6556333244269 10.2264652887534 0 0 0
5432 18 2 -0.12 135.332194312202 17.9761456097918 10.2478394342012 0 0 0
5433 18 1 0.06 135.323536937822 17.2839760683151 11.1201379728502 0 0 0
5434 18 1 0.06 135.279756257974 17.2233048012934 9.48216629276565 0 0 0
5435 18 1 0.06 136.64824905712 19.3075613616484 11.0186265143091 0 0 0
5436 18 1 0.06 136.683918782266 19.1753385437523 9.16903328570191 0 0 0
5437 18 2 -0.12 136.628150759444 18.6288162479111 10.1241340789252 0 0 0
5438 18 2 -0.12 137.920335599039 17.9641076522683 10.2286429198999 0 0 0
5439 18 1 0.06 137.803547232358 17.441532892429 11.1475829490301 0 0 0
5440 18 1 0.06 137.964540650034 17.1298872078859 9.52353604052865 0 0 0
5441 18 1 0.06 138.807375424297 19.1153201099357 11.1960574161228 0 0 0
5442 18 1 0.06 139.00631717939 19.4458801999811 9.65388590452395 0 0 0
5443 18 3 0.08 138.953836314025 18.6640668598181 10.2874209525848 0 0 0
5444 18 4 -0.5 140.244476641237 17.8288035582811 10.3889179055945 0 0 0
5445 18 5 0.3 140.238906246898 16.5222771685948 10.5884270148238 0 0 0
5446 18 6 0.5 141.573458392062 18.5795951434258 10.3232670102206 0 0 0
5447 18 7 -0.5 141.409838243209 19.7203273859991 10.225449387831 0 0 0
5448 18 1 0.06 142.918441610922 16.9789731541521 9.76901208519632 0 0 0
5449 18 2 -0.12 142.895689798088 17.8533932428698 10.3911541455428 0 0 0
5450 18 1 0.06 143.138869812431 17.2961940324911 11.2935621399748 0 0 0
5451 18 1 0.06 143.959559801366 19.1348356775373 9.26074835532 0 0 0
5452 18 2 -0.12 144.085864102462 18.6626816638755 10.1672761533779 0 0 0
5453 18 1 0.06 144.061891043222 19.4737902295041 10.8627236696937 0 0 0
5454 18 1 0.06 145.278662609499 17.0717009871562 9.78654798016132 0 0 0
5455 18 2 -0.12 145.39536783664 18.0270011404617 10.3083340616562 0 0 0
5456 18 1 0.06 145.421287360107 17.905016946249 11.4391752750239 0 0 0
5457 18 2 -0.12 146.66527123557 18.6532868018176 9.92654392956721 0 0 0
5458 18 1 0.06 146.530468206223 18.9453198110073 8.918896217216 0 0 0
5459 18 1 0.06 146.575006516595 19.5635052000505 10.4678178380318 0 0 0
5460 18 7 -0.5 147.772754633876 16.7024228734016 10.4307653170726 0 0 0
5461 18 6 0.5 147.896925357167 17.7946145601229 10.2079598145675 0 0 0
5462 18 5 0.3 149.239380357024 19.8024534764 10.2007779120355 0 0 0
5463 18 4 -0.5 149.277740381437 18.4299487002244 10.1266794736856 0 0 0
5464 18 3 0.08 150.614762528912 17.7059017757339 10.4904129712336 0 0 0
5465 18 1 0.06 150.534483727286 17.2334603254614 11.3953376334618 0 0 0
5466 18 1 0.06 150.674219219525 17.0215853874901 9.71619154960856 0 0 0
5467 18 1 0.06 151.601136129277 19.3356135289199 9.80225733913266 0 0 0
5468 18 1 0.06 151.543459301365 19.0363545767446 11.4290395445557 0 0 0
5469 18 2 -0.12 151.608660917303 18.5056190305644 10.537485263452 0 0 0
5470 18 2 -0.12 152.941780775065 17.905569318912 10.4223671736019 0 0 0
5471 18 1 0.06 152.918083972467 17.0913430653494 11.1365059971775 0 0 0
5472 18 1 0.06 152.997704657992 17.359305875493 9.49939236805661 0 0 0
5473 19 1 0.06 17.810305690021 20.9177116674523 14.9954344384412 0 0 0
5474 19 1 0.06 17.8811260402342 20.9486506522089 13.3707788220923 0 0 0
5475 19 2 -0.12 17.920703984871 20.1928875706455 14.1575537931761 0 0 0
5476 19 2 -0.12 19.3320519353214 19.5678128330237 14.1327899677641 0 0 0
5477 19 1 0.06 19.3616365821793 19.1929765925977 15.130420879829 0 0 0
5478 19 1 0.06 19.3147199008231 18.7538223329159 13.4548223183239 0 0 0
5479 19 1 0.06 20.2449656319874 21.1368222047294 14.5410559411281 0 0 0
5480 19 1 0.06 20.0125112381654 20.683827767802 12.993667614685 0 0 0
5481 19 3 0.08 20.269079373842 20.3525839546645 13.8961492802338 0 0 0
5482 19 4 -0.5 21.6311589233592 19.6974456055585 13.8191316865289 0 0 0
5483 19 5 0.3 21.7234520289692 18.417762868217 13.3714350428191 0 0 0
5484 19 6 0.5 22.9719055134724 20.3058422640209 13.6459006529166 0 0 0
5485 19 7 -0.5 23.0294671066099 21.3933232158611 13.3613599683846 0 0 0
5486 19 1 0.06 24.2081088498708 18.5907449765252 13.3315755771242 0 0 0
5487 19 2 -0.12 24.1849491974841 19.399335348899 13.9913252508235 0 0 0
5488 19 1 0.06 24.2019812120937 18.8796939880983 15.0017604757165 0 0 0
5489 19 1 0.06 25.4049972015555 20.7533664677676 12.9419359316798 0 0 0
5490 19 2 -0.12 25.3852862373702 20.1973648671915 13.8717816962544 0 0 0
5491 19 1 0.06 25.5698893357947 21.0749907008911 14.4853696374103 0 0 0
5492 19 1 0.06 26.634761090448 18.6467992275263 13.2922022173792 0 0 0
5493 19 2 -0.12 26.6430234707238 19.5064835625781 13.9556251652472 0 0 0
5494 19 1 0.06 26.6855254753284 19.0715609108291 14.9771369458411 0 0 0
5495 19 2 -0.12 27.9000842257783 20.2193064093719 13.6407019620991 0 0 0
5496 19 1 0.06 27.697215124168 20.6382659086215 12.6810388152056 0 0 0
5497 19 1 0.06 27.816604501622 21.1659737297798 14.2921516405059 0 0 0
5498 19 7 -0.5 29.0590757521903 18.2881141480339 14.1284216033743 0 0 0
5499 19 6 0.5 29.1211468558433 19.3418038506012 14.0393681916739 0 0 0
5500 19 5 0.3 30.4922228172369 21.3838560504001 14.3990531023574 0 0 0
5501 19 4 -0.5 30.5021907165446 20.0291595931573 14.0580732175595 0 0 0
5502 19 3 0.08 31.8190689944348 19.1982392411116 13.9998478988577 0 0 0
5503 19 1 0.06 31.941393341347 18.7248499905443 14.8262673297368 0 0 0
5504 19 1 0.06 31.7934564452279 18.6101805143805 13.1396370224609 0 0 0
5505 19 1 0.06 32.8166715877857 20.5570855726198 12.9331667969391 0 0 0
5506 19 1 0.06 32.840776365979 20.6241336386404 14.7338314248977 0 0 0
5507 19 2 -0.12 32.7738649628783 19.9443049109397 13.8466916616702 0 0 0
5508 19 2 -0.12 34.0877559569607 19.2856254957956 13.7844768601102 0 0 0
5509 19 1 0.06 34.0703727399238 18.6014252607224 14.6665374347937 0 0 0
5510 19 1 0.06 34.0554823898081 18.5628894604459 12.9652813470764 0 0 0
5511 19 1 0.06 35.1335550058189 20.8815815178043 14.3543674263715 0 0 0
5512 19 1 0.06 35.4952787645196 20.2254918365944 12.7534449374842 0 0 0
5513 19 2 -0.12 35.35809978147 19.9618821028065 13.7496374946738 0 0 0
5514 19 2 -0.12 36.620946024654 19.3073428824163 14.1089495992596 0 0 0
5515 19 1 0.06 36.549610011987 18.8555445048869 15.0885782241301 0 0 0
5516 19 1 0.06 36.6861690604205 18.4699945343991 13.4374843672133 0 0 0
5517 19 1 0.06 37.653261828371 20.8214809801192 14.5958613823319 0 0 0
5518 19 1 0.06 37.6248983030528 20.3676132027565 12.9359878716442 0 0 0
5519 19 3 0.08 37.6066790345883 20.0593129444614 13.9060111718887 0 0 0
5520 19 4 -0.5 39.0466887430308 19.288932387725 13.8927236067006 0 0 0
5521 19 5 0.3 39.0940166499938 18.0063293747995 13.5728042274391 0 0 0
5522 19 6 0.5 40.4094361905746 20.0208119777271 13.9965743002312 0 0 0
5523 19 7 -0.5 40.4706695116457 21.1310504598135 13.8647684052123 0 0 0
5524 19 1 0.06 41.830245749213 18.3372142477837 13.443074844629 0 0 0
5525 19 2 -0.12 41.7087830549391 19.1932844293984 14.1526034241177 0 0 0
5526 19 1 0.06 41.803931969823 18.7346534482541 15.1016860277392 0 0 0
5527 19 1 0.06 43.0004879535857 20.3176996784283 13.0482518794243 0 0 0
5528 19 2 -0.12 42.961359650529 19.9172296247073 14.0030708928499 0 0 0
5529 19 1 0.06 42.9615607170443 20.7808780938025 14.713750986448 0 0 0
5530 19 1 0.06 44.3745936652853 18.3914069992589 13.7801080274565 0 0 0
5531 19 2 -0.12 44.2669151404377 19.4011761449743 14.2837931194298 0 0 0
5532 19 1 0.06 44.2890636700726 19.0828335925761 15.3329911021436 0 0 0
5533 19 2 -0.12 45.4307986318083 20.2905002056498 14.152471861245 0 0 0
5534 19 1 0.06 45.2999886158799 20.864171462344 13.2079280742606 0 0 0
5535 19 1 0.06 45.238376691999 21.1522126757482 14.7376671052618 0 0 0
5536 19 7 -0.5 46.8195387222865 18.4265088424408 14.2199902962697 0 0 0
5537 19 6 0.5 46.7590844708171 19.5116004811635 14.2288566228051 0 0 0
5538 19 5 0.3 47.9364774028703 21.4728570243439 14.3524444389348 0 0 0
5539 19 4 -0.5 48.0840613565143 20.1544992214958 14.2984782236266 0 0 0
5540 19 3 0.08 49.4075538431719 19.4519679849852 14.2807840235906 0 0 0
5541 19 1 0.06 49.5029739791316 19.0477566754616 15.1871810311732 0 0 0
5542 19 1 0.06 49.2546919283053 18.603011625887 13.704554935799 0 0 0
5543 19 1 0.06 50.3138332473276 20.3918825430732 12.9177953028552 0 0 0
5544 19 1 0.06 50.3452252464372 21.097250129175 14.4101979595154 0 0 0
5545 19 2 -0.12 50.3728251585363 20.1026542035353 13.909634416225 0 0 0
5546 19 2 -0.12 51.6300583473618 19.3868635844675 13.9841995188975 0 0 0
5547 19 1 0.06 51.644996944957 18.9212066285295 14.9622166664451 0 0 0
5548 19 1 0.06 51.5863023947872 18.6190345509301 13.2195099314751 0 0 0
5549 19 1 0.06 52.8360616799799 20.8780830500054 14.4319902172761 0 0 0
5550 19 1 0.06 52.7501506504149 20.458823837992 12.6973498910654 0 0 0
5551 19 2 -0.12 52.8894272700771 20.0368034997586 13.6825346849236 0 0 0
5552 19 2 -0.12 54.1189670639441 19.2067134210883 13.7336159712186 0 0 0
5553 19 1 0.06 54.1653621365488 18.601558763343 14.6559934724257 0 0 0
5554 19 1 0.06 53.9170117439782 18.3671213753059 13.0038297648719 0 0 0
5555 19 1 0.06 55.0194239493419 20.8720928534565 14.1244705265775 0 0 0
5556 19 1 0.06 55.1899685242034 20.2347808903858 12.6632978449266 0 0 0
5557 19 3 0.08 55.0980411656609 19.9780651256166 13.6199939226355 0 0 0
5558 19 4 -0.5 56.4744121453924 19.2755273622136 14.0097244404447 0 0 0
5559 19 5 0.3 56.5775913559227 17.8931368659024 14.005910409765 0 0 0
5560 19 6 0.5 57.9207412949276 19.9635560818211 13.8022615667156 0 0 0
5561 19 7 -0.5 57.9736240758414 20.9625229612064 13.4400015490939 0 0 0
5562 19 1 0.06 59.4294636679401 18.2588002914635 13.8862997291906 0 0 0
5563 19 2 -0.12 59.228445165185 19.2366254480591 14.2041326473809 0 0 0
5564 19 1 0.06 59.3995419090607 19.1001819154307 15.2605374009142 0 0 0
5565 19 1 0.06 60.247468654986 20.1193577104952 12.6549811758025 0 0 0
5566 19 2 -0.12 60.45916366713 19.9140061729599 13.7047385770197 0 0 0
5567 19 1 0.06 60.4132072496739 20.8557599504739 14.2859242019077 0 0 0
5568 19 1 0.06 61.8191823423881 18.4674071734576 13.0994537146377 0 0 0
5569 19 2 -0.12 61.835456716315 19.3181041555486 13.8425639536975 0 0 0
5570 19 1 0.06 61.8876596001015 18.7672743886348 14.824151687621 0 0 0
5571 19 2 -0.12 63.0786661440358 20.1269570814191 13.6919834351801 0 0 0
5572 19 1 0.06 63.0638275242295 20.6205836585013 12.775807698056 0 0 0
5573 19 1 0.06 62.8410086995567 20.8871081416432 14.4740825530644 0 0 0
5574 19 7 -0.5 64.2650213750499 18.1887028981546 14.0025812701906 0 0 0
5575 19 6 0.5 64.3272046107553 19.2528694012811 13.89769114214 0 0 0
5576 19 5 0.3 65.5450031751606 21.2840656416762 14.1890096644917 0 0 0
5577 19 4 -0.5 65.6414831518883 19.9421312950876 13.9001443093393 0 0 0
5578 19 3 0.08 67.025582737692 19.3147313107152 13.9500631242577 0 0 0
5579 19 1 0.06 67.001823022953 18.6663839615748 14.7496429193256 0 0 0
5580 19 1 0.06 67.1024295427229 18.767121605169 13.1096809730443 0 0 0
5581 19 1 0.06 67.8962184935698 20.5857400097144 12.8958711281319 0 0 0
5582 19 1 0.06 67.9449992494119 20.8712457373642 14.6534005038858 0 0 0
5583 19 2 -0.12 68.0309036810099 20.0968979421768 13.8843931280657 0 0 0
5584 19 2 -0.12 69.3443849565002 19.4549753054637 13.8281307781588 0 0 0
5585 19 1 0.06 69.399354297029 18.941405033327 14.7682823676665 0 0 0
5586 19 1 0.06 69.2902236986542 18.6424238198833 13.068521225807 0 0 0
5587 19 1 0.06 70.4744141880362 20.9564829016248 14.3445770912975 0 0 0
5588 19 1 0.06 70.4661652704328 20.8201219160289 12.7012392262228 0 0 0
5589 19 2 -0.12 70.5415103758507 20.1786605939395 13.6066700989753 0 0 0
5590 19 2 -0.12 71.8350733529398 19.545886108908 13.5770337679175 0 0 0
5591 19 1 0.06 71.8555431121526 18.9290012231972 14.3855723313327 0 0 0
5592 19 1 0.06 71.8703914346229 18.7566330237913 12.7837529276864 0 0 0
5593 19 1 0.06 72.8553071479763 20.9332538891912 14.3500760284697 0 0 0
5594 19 1 0.06 72.7782850618679 20.6922078690807 12.665914707753 0 0 0
5595 19 3 0.08 72.8467095898229 20.2380690145859 13.5809280303425 0 0 0
5596 19 4 -0.5 74.1719878662849 19.4513722217764 13.685693708576 0 0 0
5597 19 5 0.3 74.1772385692669 18.136526654227 13.3434050834978 0 0 0
5598 19 6 0.5 75.4891499063397 20.0958861526238 13.8887289517053 0 0 0
5599 19 7 -0.5 75.5500202147434 21.2060601440329 13.8083885276134 0 0 0
5600 19 1 0.06 76.9566253069418 18.4979555575556 13.3470873744093 0 0 0
5601 19 2 -0.12 76.7383730643927 19.2927581948797 14.0463092299034 0 0 0
5602 19 1 0.06 76.8231024527528 18.7998082067538 15.0473361742996 0 0 0
5603 19 1 0.06 77.8450944919503 20.7568902164829 13.02308281798 0 0 0
5604 19 2 -0.12 78.0021202150158 20.0943105737017 13.8755483072473 0 0 0
5605 19 1 0.06 78.0993138641035 20.8631955999712 14.6571837368174 0 0 0
5606 19 1 0.06 79.1918534088525 18.7543323192443 13.0153487899444 0 0 0
5607 19 2 -0.12 79.2673755435746 19.489516723951 13.8112032873819 0 0 0
5608 19 1 0.06 79.3305463098784 18.7027277914604 14.5154207936666 0 0 0
5609 19 2 -0.12 80.5102910289376 20.2774696838154 13.8450171662996 0 0 0
5610 19 1 0.06 80.4218188567854 20.8102314588864 12.893450021973 0 0 0
5611 19 1 0.06 80.4400395897507 21.1414306919927 14.535224887989 0 0 0
5612 19 7 -0.5 81.7170549615133 18.3600757629889 13.9307140211353 0 0 0
5613 19 6 0.5 81.7979079510374 19.3909073123859 13.8924565052856 0 0 0
5614 19 5 0.3 83.182031166745 21.3599992456329 14.1890137684649 0 0 0
5615 19 4 -0.5 83.2270303412656 20.0739016905954 13.8417704786224 0 0 0
5616 19 3 0.08 84.5630150068021 19.3499267832388 13.9287822903747 0 0 0
5617 19 1 0.06 84.6034960954203 18.8739837536316 14.7950148095575 0 0 0
5618 19 1 0.06 84.5441268366311 18.6604115254403 13.2418350082245 0 0 0
5619 19 1 0.06 85.530364710143 20.6395400661376 12.9964784097128 0 0 0
5620 19 1 0.06 85.5679469372292 20.7268112204132 14.6557692584097 0 0 0
5621 19 2 -0.12 85.5904094877272 20.0045937079939 13.8579211349666 0 0 0
5622 19 2 -0.12 86.8531578270132 19.3059821738177 14.044250437096 0 0 0
5623 19 1 0.06 86.8530675853085 18.6984683036654 14.9895801462546 0 0 0
5624 19 1 0.06 86.9105402966368 18.6151891769674 13.273537390081 0 0 0
5625 19 1 0.06 88.2166177145994 20.7378915251267 14.536537677707 0 0 0
5626 19 1 0.06 88.1225629988418 20.3128701126748 12.8862372881386 0 0 0
5627 19 2 -0.12 88.1222049434092 19.9366981118703 13.8680166244884 0 0 0
5628 19 2 -0.12 89.3871334167798 19.2673787683526 14.1156978987703 0 0 0
5629 19 1 0.06 89.4891255386261 18.6780085484211 15.008014025148 0 0 0
[truncated: 11,662,382 more chars]
