# Supplementary material for: Thermodynamic driving forces in contact electrification between polymeric materials
Source: Nat Commun. 2024 Mar 23;15:2616. doi: 10.1038/s41467-024-46932-2 (PMC10960812; doi:10.1038/s41467-024-46932-2)
Supplement: Supplementary file 6 — Supplementary Dataset 3 [file 41467_2024_46932_MOESM6_ESM.zip › configuration_data/initial/PE/H3O.data]

LAMMPS data file via write_data, version 3 Mar 2020, timestep = 20000124

45606 atoms
8 atom types
43604 bonds
4 bond types
81203 angles
5 angle types
118791 dihedrals
3 dihedral types

0.0000000000000000e+00 1.2950000000000000e+02 xlo xhi
0.0000000000000000e+00 1.2950000000000000e+02 ylo yhi
0.0000000000000000e+00 1.1000000000000000e+02 zlo zhi

Masses

1 12.011
2 12.011
3 1.008
4 1.008
5 15.9994
6 1.008
7 15.9994
8 1.008

Pair Coeffs # lj/cut/coul/long

1 0.066 3.5
2 0.066 3.5
3 0.03 2.5
4 0.0262906 2.5
5 0.15535 3.166
6 0 2.058
7 0.1912 3.1
8 0 1

Bond Coeffs # harmonic

1 268 1.529
2 340 1.09
3 600 1
4 600 0.98

Angle Coeffs # harmonic

1 58.35 112.7
2 33 107.8
3 37.5 110.7
4 75 109.47
5 75 111.4

Dihedral Coeffs # opls

1 0 0 0.3 0
2 0 0 0.3 0
3 0.644693 -0.214342 0.178219 0

Atoms # full

7054 1 4 7.3999999999999996e-02 1.2803042487004408e+00 3.3642573866754786e+00 3.2651437063206341e+00 7 25 0
7050 1 4 7.3999999999999996e-02 2.7601204275686366e+00 3.1656196584644611e+00 1.4026468731133943e+00 7 25 0
7052 1 2 -1.4799999999999999e-01 1.4475726703540608e+00 4.2906081802210387e+00 2.6905493157361575e+00 7 25 0
7048 1 4 7.3999999999999996e-02 4.0078641763973275e+00 3.1972608369192419e+00 3.3706324621533303e+00 7 25 0
7049 1 2 -1.4799999999999999e-01 2.7862383913352797e+00 4.1420612557394643e+00 1.8927312531509719e+00 7 25 0
7046 1 2 -1.4799999999999999e-01 4.1505645145572565e+00 4.0595566964790253e+00 2.6877196209710106e+00 7 25 0
7044 1 4 7.3999999999999996e-02 5.4761066013929973e+00 2.7974752856719127e+00 1.5108048108333556e+00 7 25 0
7051 1 4 7.3999999999999996e-02 2.9036443833275598e+00 4.9460084752315767e+00 1.1231045516074729e+00 7 25 0
24138 1 4 7.3999999999999996e-02 4.0809521901058163e+00 8.9422990099493282e-01 1.1049240643136697e+00 9 26 0
24136 1 4 7.3999999999999996e-02 2.5555686286517063e+00 1.3036409699140912e+00 3.4511840008313626e+00 9 26 0
7047 1 4 7.3999999999999996e-02 4.1670836796766757e+00 4.9843336509842846e+00 3.3451330957391558e+00 7 25 0
7043 1 2 -1.4799999999999999e-01 5.4352383689109711e+00 3.8572096087298422e+00 1.9332772969062890e+00 7 25 0
7045 1 4 7.3999999999999996e-02 5.5196585333100963e+00 4.6021420674654037e+00 1.1795737260640724e+00 7 25 0
24132 1 4 7.3999999999999996e-02 1.1799901300238633e+00 1.3810642751618847e+00 1.3061386087432729e+00 9 26 0
24142 1 4 7.3999999999999996e-02 5.2371536845264037e+00 8.0800652194937450e-01 3.3914559368714996e+00 9 26 0
24131 1 2 -1.4799999999999999e-01 1.2507038925678293e+00 4.6763238030881016e-01 1.8780322845758461e+00 9 26 0
7055 1 2 -1.4799999999999999e-01 2.4323958497268186e-01 4.6064946957592898e+00 1.8521544120500046e+00 7 25 0
7053 1 4 7.3999999999999996e-02 1.6223861825689292e+00 5.1920995248876194e+00 3.3244032149815883e+00 7 25 0
7057 1 4 7.3999999999999996e-02 4.9506277991698328e-01 5.4194223678876048e+00 1.1591406965924571e+00 7 25 0
20597 1 2 -1.4799999999999999e-01 2.2169225910101257e+01 1.3462193293708864e-02 1.7242648801316228e+01 8 26 0
24134 1 2 -1.4799999999999999e-01 2.5327962238405002e+00 4.6603477530226090e-01 2.7774287281129331e+00 9 26 0
24150 1 4 7.3999999999999996e-02 8.8605529791945958e+00 4.3354047503082660e-01 1.3776420540686056e+00 9 26 0
24144 1 4 7.3999999999999996e-02 6.5137229749013832e+00 4.1688097795762846e-01 1.2381418446340635e+00 9 26 0
7042 1 4 7.3999999999999996e-02 6.6597329284920583e+00 3.2248548462662026e+00 3.5358441191696004e+00 7 25 0
7040 1 2 -1.4799999999999999e-01 6.6413248319106595e+00 4.0584884186843295e+00 2.8488249342779031e+00 7 25 0
7041 1 4 7.3999999999999996e-02 6.6097924188615975e+00 4.9849251054514934e+00 3.4824902320789421e+00 7 25 0
7038 1 4 7.3999999999999996e-02 7.8647168753997052e+00 3.4710655655359579e+00 1.1555309657501289e+00 7 25 0
7036 1 4 7.3999999999999996e-02 9.1363622704568197e+00 2.6133106701167130e+00 3.0733630957416556e+00 7 25 0
7037 1 2 -1.4799999999999999e-01 7.9889324103405164e+00 4.1722994887369040e+00 2.0328818290384403e+00 7 25 0
7034 1 2 -1.4799999999999999e-01 9.2543254921441136e+00 3.6810749461778700e+00 2.7989215755823142e+00 7 25 0
7039 1 4 7.3999999999999996e-02 8.1192293607506851e+00 5.1297366760093990e+00 1.6030851297910571e+00 7 25 0
7035 1 4 7.3999999999999996e-02 9.3966397725555666e+00 4.1724904869268329e+00 3.7713935291170677e+00 7 25 0
7031 1 2 -1.4799999999999999e-01 1.0537843545810599e+01 3.9860200110532769e+00 2.0057510095089075e+00 7 25 0
7033 1 4 7.3999999999999996e-02 1.0567067833937880e+01 4.9499842452952443e+00 1.4923238551528526e+00 7 25 0
7032 1 4 7.3999999999999996e-02 1.0635551271667325e+01 3.2877840696091729e+00 1.1883391355785129e+00 7 25 0
7028 1 2 -1.4799999999999999e-01 1.1883123019091919e+01 3.8605216432589158e+00 2.8717371377521865e+00 7 25 0
7030 1 4 7.3999999999999996e-02 1.1763704871215980e+01 3.0008247865599644e+00 3.5726847603224625e+00 7 25 0
7029 1 4 7.3999999999999996e-02 1.1885250335528827e+01 4.8129535149548222e+00 3.2971280536294651e+00 7 25 0
24148 1 4 7.3999999999999996e-02 7.6591854416691891e+00 2.7863011654737108e-01 3.5915612820478096e+00 9 26 0
24163 1 4 7.3999999999999996e-02 1.3342740169282351e+01 8.7238383843653444e-01 3.3401473817964824e+00 9 26 0
19974 1 4 7.3999999999999996e-02 3.3551830484782541e-01 3.0913465753987769e+01 1.0216005136739659e+01 8 26 0
7027 1 4 7.3999999999999996e-02 1.3188942022595542e+01 4.3850468153216138e+00 1.1050042798830428e+00 7 25 0
7025 1 2 -1.4799999999999999e-01 1.3190887725470109e+01 3.6964845778821287e+00 1.9204410769777187e+00 7 25 0
7026 1 4 7.3999999999999996e-02 1.3134404283845249e+01 2.7155982395221732e+00 1.4713547985539306e+00 7 25 0
7024 1 4 7.3999999999999996e-02 1.4489289967610720e+01 3.1925198607304779e+00 3.4561715984313315e+00 7 25 0
7020 1 4 7.3999999999999996e-02 1.5664364630286707e+01 2.8206743134738250e+00 1.4100769239011341e+00 7 25 0
7022 1 2 -1.4799999999999999e-01 1.4481483635318826e+01 3.8955715992062601e+00 2.7167937720039892e+00 7 25 0
7019 1 2 -1.4799999999999999e-01 1.5742329367646766e+01 3.8266120305206743e+00 1.9555054473894613e+00 7 25 0
7023 1 4 7.3999999999999996e-02 1.4405867587213372e+01 4.8676800941073006e+00 3.1683703106044834e+00 7 25 0
7016 1 2 -1.4799999999999999e-01 1.7013553301283764e+01 3.9952739226702421e+00 2.7741889446075998e+00 7 25 0
7018 1 4 7.3999999999999996e-02 1.7001490466896705e+01 3.5000104061656820e+00 3.7780718550900154e+00 7 25 0
7021 1 4 7.3999999999999996e-02 1.5869119972033538e+01 4.5658036216385343e+00 1.1427546603365861e+00 7 25 0
7017 1 4 7.3999999999999996e-02 1.6942344367680590e+01 5.0906227321502167e+00 3.1658667305353907e+00 7 25 0
7015 1 4 7.3999999999999996e-02 1.8390966163980774e+01 4.5862175241932137e+00 1.1834054583896079e+00 7 25 0
7013 1 2 -1.4799999999999999e-01 1.8330681894099840e+01 3.8594785301127859e+00 2.0043297517897960e+00 7 25 0
7014 1 4 7.3999999999999996e-02 1.8377326233703005e+01 2.8647970772293170e+00 1.5687470180838003e+00 7 25 0
34650 1 4 7.3999999999999996e-02 1.3108625248561211e+01 4.3738467439896720e+00 5.4921049259106978e+00 7 24 0
19987 1 4 7.3999999999999996e-02 4.1265061606756935e-02 3.4829597823311360e+01 1.3312685723349436e+01 8 26 0
24168 1 4 7.3999999999999996e-02 1.3684189938803522e+01 1.0823537537811641e+00 6.1306588870157182e+00 9 26 0
24167 1 2 -1.4799999999999999e-01 1.4136679216856802e+01 1.1443440387089578e-01 6.1000215649257994e+00 9 26 0
24169 1 4 7.3999999999999996e-02 1.5117741122305844e+01 3.3597478615844273e-01 6.5142987713226796e+00 9 26 0
25893 1 4 7.3999999999999996e-02 1.7750609469066969e+01 1.8317614790787323e-01 5.5667516855236938e+00 9 26 0
34653 1 4 7.3999999999999996e-02 1.5094288386778700e+01 6.0194382397517057e+00 5.9412254610522561e+00 7 24 0
25891 1 4 7.3999999999999996e-02 1.9559194168548832e+01 6.2998191624214406e-01 4.0664680603139214e+00 9 26 0
25879 1 4 7.3999999999999996e-02 2.2606217546057270e+01 8.5166070070559419e-01 3.2751578376190036e+00 9 26 0
7012 1 4 7.3999999999999996e-02 1.9733285049501589e+01 3.2505693170750454e+00 3.5353753213694259e+00 7 25 0
7002 1 4 7.3999999999999996e-02 2.3826196594285953e+01 3.3340430433087258e+00 1.6507756780427343e+00 7 25 0
7008 1 4 7.3999999999999996e-02 2.1081847100524815e+01 2.8820541991689170e+00 1.5663476993810546e+00 7 25 0
7010 1 2 -1.4799999999999999e-01 1.9584493115255245e+01 4.0121244760861110e+00 2.8283516791698808e+00 7 25 0
7007 1 2 -1.4799999999999999e-01 2.0956528283806474e+01 3.8596315937846901e+00 2.0098806777323306e+00 7 25 0
7006 1 4 7.3999999999999996e-02 2.2222582098465598e+01 3.1318109729405688e+00 3.5221288691139043e+00 7 25 0
25878 1 4 7.3999999999999996e-02 2.3000560801977343e+01 1.3602210966103696e+00 1.6566361684764113e+00 9 26 0
25877 1 2 -1.4799999999999999e-01 2.2829685924003378e+01 4.2864760792689238e-01 2.2870431743268300e+00 9 26 0
34669 1 4 7.3999999999999996e-02 1.9305171851704479e+01 3.4682332189588960e+00 5.7432597775791550e+00 7 24 0
7011 1 4 7.3999999999999996e-02 1.9639224488712237e+01 5.0190877705741554e+00 3.2614888832865074e+00 7 25 0
7004 1 2 -1.4799999999999999e-01 2.2149279352770900e+01 4.0361466935403110e+00 2.9490434910762602e+00 7 25 0
7001 1 2 -1.4799999999999999e-01 2.3433732397811784e+01 4.1668330036109875e+00 2.2097117719800115e+00 7 25 0
6998 1 2 -1.4799999999999999e-01 2.4589545475035255e+01 4.3600024558926229e+00 3.1229730410250709e+00 7 25 0
34681 1 4 7.3999999999999996e-02 2.4010860015939286e+01 1.7245847392417473e+00 4.9445866760786776e+00 7 24 0
7009 1 4 7.3999999999999996e-02 2.0940096609009068e+01 4.5726362002144540e+00 1.1614967282527304e+00 7 25 0
7003 1 4 7.3999999999999996e-02 2.3311096055784770e+01 4.9886772428825807e+00 1.5722130142861281e+00 7 25 0
7005 1 4 7.3999999999999996e-02 2.2011786568346459e+01 4.8440043747403623e+00 3.6793378944502453e+00 7 25 0
6999 1 4 7.3999999999999996e-02 2.4287770163100728e+01 4.9981445776017255e+00 3.9995142086755604e+00 7 25 0
34680 1 4 7.3999999999999996e-02 2.3907239389991865e+01 3.2916459800756357e+00 5.6300119467018437e+00 7 24 0
34674 1 4 7.3999999999999996e-02 2.1723448113645425e+01 1.8582364144575976e+00 5.1860699275510358e+00 7 24 0
38571 1 4 7.3999999999999996e-02 2.3941529567522778e+01 5.7271061769409997e+00 6.1714544294630800e+00 6 24 0
25882 1 4 7.3999999999999996e-02 2.0793935460427942e+01 2.5990448982114395e-01 1.6804477460725140e+00 9 26 0
34679 1 2 -1.4799999999999999e-01 2.4155069811213480e+01 2.2552586648135176e+00 5.8399055244177971e+00 7 24 0
7000 1 4 7.3999999999999996e-02 2.4822217441343138e+01 3.4020575289982982e+00 3.4930661570633430e+00 7 25 0
25872 1 4 7.3999999999999996e-02 2.5119731541168427e+01 1.1215217974774556e+00 1.3113275731483796e+00 9 26 0
25873 1 4 7.3999999999999996e-02 2.5320603068694545e+01 1.1944810255702405e+00 2.9998486971643268e+00 9 26 0
34684 1 4 7.3999999999999996e-02 2.6327033899117705e+01 2.6321645413598023e+00 5.6756778938923471e+00 7 24 0
6994 1 4 7.3999999999999996e-02 2.6879923084388157e+01 3.3508719281949495e+00 1.5677209862027639e+00 7 25 0
6993 1 4 7.3999999999999996e-02 2.7019723887008599e+01 3.3731242725949815e+00 3.2094568072456551e+00 7 25 0
6988 1 4 7.3999999999999996e-02 2.8929575497515760e+01 4.6400148309450522e+00 4.1605079684199602e+00 7 25 0
6992 1 2 -1.4799999999999999e-01 2.7028068636465356e+01 4.0059001698529064e+00 2.3677999527281650e+00 7 25 0
6990 1 4 7.3999999999999996e-02 2.9095935952857818e+01 3.8472910980285278e+00 1.8949218093500473e+00 7 25 0
6986 1 2 -1.4799999999999999e-01 2.9027146738224037e+01 5.3519143914528007e+00 3.2998213556348102e+00 7 25 0
6989 1 2 -1.4799999999999999e-01 2.8372897085571513e+01 4.6718375874234539e+00 2.0739566777240950e+00 7 25 0
6983 1 2 -1.4799999999999999e-01 3.0576986228646806e+01 5.4573253829345632e+00 3.1767572135737323e+00 7 25 0
25867 1 4 7.3999999999999996e-02 2.7812427841950825e+01 1.4950281154251017e+00 2.8260837697391636e+00 9 26 0
6991 1 4 7.3999999999999996e-02 2.8382999936600722e+01 5.4629958586372576e+00 1.2841482986044532e+00 7 25 0
6987 1 4 7.3999999999999996e-02 2.8520865651332667e+01 6.3097058159583028e+00 3.5462652726126120e+00 7 25 0
6995 1 2 -1.4799999999999999e-01 2.5887205170359621e+01 4.9290680474534891e+00 2.4489651414952913e+00 7 25 0
6997 1 4 7.3999999999999996e-02 2.6328119244764256e+01 5.7292927158046743e+00 3.1299666842516212e+00 7 25 0
6996 1 4 7.3999999999999996e-02 2.5605513580116028e+01 5.4455295367484222e+00 1.5014774050869946e+00 7 25 0
25865 1 2 -1.4799999999999999e-01 2.7876440712713354e+01 7.1473624432768301e-01 2.0161752585140338e+00 9 26 0
25866 1 4 7.3999999999999996e-02 2.7668794644916289e+01 1.2487918940888774e+00 1.1503328608458174e+00 9 26 0
25871 1 2 -1.4799999999999999e-01 2.5344978844640544e+01 5.5127139544462977e-01 2.1806501977521391e+00 9 26 0
6985 1 4 7.3999999999999996e-02 3.0684051671399949e+01 6.2537336365669027e+00 2.3616322076840888e+00 7 25 0
33570 1 4 7.3999999999999996e-02 1.5354897779852097e-01 3.1513651803507422e+01 3.2845623772143897e+00 7 24 0
34689 1 4 7.3999999999999996e-02 2.7990596439364072e+01 7.8616226051945504e-01 5.6408214631913962e+00 7 24 0
25864 1 4 7.3999999999999996e-02 2.9874426110746835e+01 8.9209394883830950e-01 1.6976656508410177e+00 9 26 0
25860 1 4 7.3999999999999996e-02 3.0326914364651188e+01 3.3870320783389357e-01 4.0445466164034896e+00 9 26 0
6981 1 4 7.3999999999999996e-02 3.1075162468218700e+01 5.2981784891141848e+00 5.2845147725571060e+00 7 25 0
6984 1 4 7.3999999999999996e-02 3.0971217093666223e+01 4.4913161317312067e+00 2.7742499082598986e+00 7 25 0
6980 1 2 -1.4799999999999999e-01 3.1404523312745436e+01 5.9495233213842820e+00 4.4412749917143364e+00 7 25 0
6982 1 4 7.3999999999999996e-02 3.2406222683299397e+01 5.7252934954066088e+00 4.2042906751358773e+00 7 25 0
34715 1 2 -1.4799999999999999e-01 3.4820508520410371e+01 4.4795734655756583e+00 3.3466488324131158e+00 7 24 0
34717 1 4 7.3999999999999996e-02 3.4215713275706321e+01 5.0269346568968194e+00 4.0659684921509589e+00 7 24 0
34712 1 2 -1.4799999999999999e-01 3.4061741596231833e+01 3.1297038861218875e+00 3.2589617225730199e+00 7 24 0
34713 1 4 7.3999999999999996e-02 3.3034590045236158e+01 3.2813245025373035e+00 2.9838928311676320e+00 7 24 0
34719 1 4 7.3999999999999996e-02 3.3987070312596479e+01 5.1539924472315253e+00 1.4307770794111416e+00 7 24 0
34718 1 2 -1.4799999999999999e-01 3.4907465380732020e+01 5.2249960728799083e+00 2.0032340981268648e+00 7 24 0
34714 1 4 7.3999999999999996e-02 3.4591216895339286e+01 2.4850348872057468e+00 2.5925118797323270e+00 7 24 0
34708 1 4 7.3999999999999996e-02 3.2110834175386728e+01 2.6976636066354494e+00 5.3299483995453913e+00 7 24 0
34709 1 2 -1.4799999999999999e-01 3.4132930085504256e+01 2.3845968075206456e+00 4.5832653222818855e+00 7 24 0
34716 1 4 7.3999999999999996e-02 3.5772520973624523e+01 4.3351615599705662e+00 3.8407538080679404e+00 7 24 0
34720 1 4 7.3999999999999996e-02 3.5476123861852123e+01 4.5324788651948973e+00 1.4292655266119281e+00 7 24 0
34710 1 4 7.3999999999999996e-02 3.4144113094315649e+01 1.3160242649188683e+00 4.2794970700363457e+00 7 24 0
34706 1 2 -1.4799999999999999e-01 3.3088562885157756e+01 2.7213163993509792e+00 5.6968698274057710e+00 7 24 0
34711 1 4 7.3999999999999996e-02 3.5115532716100880e+01 2.6003766819994900e+00 4.9996910213160000e+00 7 24 0
34707 1 4 7.3999999999999996e-02 3.3196775036751859e+01 3.7309407301565485e+00 5.9928781227983832e+00 7 24 0
38920 1 4 7.3999999999999996e-02 3.7952066302435135e+01 3.3079881722843978e+00 3.2904953648403281e+00 6 24 0
38919 1 4 7.3999999999999996e-02 3.8433372802579520e+01 2.5822522927013054e+00 1.7901787263451163e+00 6 24 0
38915 1 2 -1.4799999999999999e-01 3.9099898226847714e+01 4.3671192877099330e+00 1.9432555612300049e+00 6 24 0
38916 1 4 7.3999999999999996e-02 3.9999296053832850e+01 4.2763326614639690e+00 1.3736530823387108e+00 6 24 0
38917 1 4 7.3999999999999996e-02 3.8324521863857214e+01 4.6888656850430799e+00 1.2898706170825753e+00 6 24 0
38918 1 2 -1.4799999999999999e-01 3.8790788475775109e+01 3.0877970293816088e+00 2.6645917499028333e+00 6 24 0
38912 1 2 -1.4799999999999999e-01 3.9282181703408284e+01 5.6557726016602539e+00 2.8511411343099691e+00 6 24 0
38913 1 4 7.3999999999999996e-02 3.8468510107358007e+01 5.7347275864631211e+00 3.6127963921037907e+00 6 24 0
38914 1 4 7.3999999999999996e-02 4.0229105759280621e+01 5.6037819834238594e+00 3.3405417539644122e+00 6 24 0
38922 1 4 7.3999999999999996e-02 4.0490862483268231e+01 3.1446269941100091e+00 4.0421033859727844e+00 6 24 0
38921 1 2 -1.4799999999999999e-01 4.0010721391593826e+01 2.4603037323706700e+00 3.3866247313463207e+00 6 24 0
38925 1 4 7.3999999999999996e-02 3.9116243733369863e+01 1.5425703874589631e+00 5.0128137743783876e+00 6 24 0
38924 1 2 -1.4799999999999999e-01 3.9646867596461661e+01 1.1689570055906235e+00 4.1899173532147467e+00 6 24 0
38923 1 4 7.3999999999999996e-02 4.0784785902116674e+01 2.2852764161377834e+00 2.5883030769528634e+00 6 24 0
38926 1 4 7.3999999999999996e-02 4.0573001991086890e+01 7.3023978379063048e-01 4.6192020195591494e+00 6 24 0
2878 1 4 7.3999999999999996e-02 4.2026842462642648e+01 4.7643781100577058e+00 5.4625604608376381e+00 7 24 0
34620 1 4 7.3999999999999996e-02 2.3308633162538759e+00 7.3038237135956035e+00 5.3675224376352970e+00 7 24 0
34626 1 4 7.3999999999999996e-02 4.6511002037450240e+00 6.2115797366243362e+00 5.5372137616109480e+00 7 24 0
21124 1 4 7.3999999999999996e-02 2.4873797198267842e+00 9.4035191517947752e+00 1.1152624101494153e+00 8 26 0
21120 1 4 7.3999999999999996e-02 3.7234210475188241e+00 9.2255884443792375e+00 3.3222341882928994e+00 8 26 0
21121 1 4 7.3999999999999996e-02 3.1995855839087413e+00 7.6214892481252159e+00 3.5218048688137618e+00 8 26 0
21119 1 2 -1.4799999999999999e-01 3.3893077614254148e+00 8.3680523443103958e+00 2.8053778075246982e+00 8 26 0
21122 1 2 -1.4799999999999999e-01 2.1533847159804820e+00 8.7230038171677649e+00 1.8829389248375772e+00 8 26 0
21123 1 4 7.3999999999999996e-02 1.7384758529239925e+00 7.7948140600978011e+00 1.4354335115072272e+00 8 26 0
21126 1 4 7.3999999999999996e-02 1.4695361700753589e+00 1.0300554725428860e+01 3.0593776001450923e+00 8 26 0
21125 1 2 -1.4799999999999999e-01 1.0305948091691506e+00 9.3500199920664642e+00 2.6523475820788422e+00 8 26 0
21117 1 4 7.3999999999999996e-02 4.2909754461398260e+00 6.9077288723400301e+00 1.5228843559338157e+00 8 26 0
21116 1 2 -1.4799999999999999e-01 4.5487380956600534e+00 7.9255548036797805e+00 1.9488349552117279e+00 8 26 0
21118 1 4 7.3999999999999996e-02 4.6852504697421731e+00 8.6680933905018875e+00 1.1129184307651940e+00 8 26 0
21127 1 4 7.3999999999999996e-02 8.0533621824003843e-01 8.9549536084810519e+00 3.6495196278881701e+00 8 26 0
21244 1 4 7.3999999999999996e-02 4.2104240146097967e+00 1.1710492330537353e+01 1.2460606637351281e+00 8 26 0
21240 1 4 7.3999999999999996e-02 2.9452977791501969e+00 1.1996321060549452e+01 3.4995761482784049e+00 8 26 0
21238 1 4 7.3999999999999996e-02 1.4282898596537894e+00 1.2084875348069485e+01 1.1418696660436203e+00 8 26 0
21115 1 4 7.3999999999999996e-02 5.9207826438304973e+00 6.9477234281053946e+00 3.3720657900642590e+00 8 26 0
21246 1 4 7.3999999999999996e-02 5.5214667293832305e+00 1.1608106647685730e+01 3.3757147504793119e+00 8 26 0
21285 1 4 7.3999999999999996e-02 7.4387914983310843e-01 1.2195846536597582e+01 6.4199202190127105e+00 8 26 0
21113 1 2 -1.4799999999999999e-01 5.8287371068839580e+00 7.8637516423701994e+00 2.7588382647738459e+00 8 26 0
21114 1 4 7.3999999999999996e-02 5.7763433585861037e+00 8.7303240437809588e+00 3.3886231950832766e+00 8 26 0
21273 1 4 7.3999999999999996e-02 5.9340466639817491e+00 1.2400502425728156e+01 6.5754872544316587e+00 8 26 0
21234 1 4 7.3999999999999996e-02 3.9844249309319940e-01 1.2672526105078916e+01 3.6472383863528015e+00 8 26 0
21112 1 4 7.3999999999999996e-02 6.8846917286624905e+00 8.9660891894850430e+00 1.2829606163154188e+00 8 26 0
34632 1 4 7.3999999999999996e-02 7.1745461358852607e+00 5.9912196719996134e+00 5.5298117667081987e+00 7 24 0
21105 1 4 7.3999999999999996e-02 9.6599425716078642e+00 7.4738401394804654e+00 1.1303883035733469e+00 8 26 0
21103 1 4 7.3999999999999996e-02 1.0785314891618988e+01 7.2834232528912821e+00 3.3976130384922678e+00 8 26 0
21109 1 4 7.3999999999999996e-02 8.2508616164539550e+00 6.9827526391455512e+00 3.0954452001040953e+00 8 26 0
21111 1 4 7.3999999999999996e-02 7.1769120146368515e+00 7.1833327471375892e+00 1.1380649192005516e+00 8 26 0
21110 1 2 -1.4799999999999999e-01 7.0565870284613297e+00 7.9940399598641143e+00 1.7688504917005088e+00 8 26 0
21108 1 4 7.3999999999999996e-02 8.1346995248524880e+00 8.7142257168708337e+00 3.4705831163447423e+00 8 26 0
21107 1 2 -1.4799999999999999e-01 8.2708179646350288e+00 7.9955227990164968e+00 2.6451214137666663e+00 8 26 0
21104 1 2 -1.4799999999999999e-01 9.5783291316349963e+00 8.2063907246340353e+00 1.8866571238554324e+00 8 26 0
21106 1 4 7.3999999999999996e-02 9.6231815431445931e+00 9.1142397329673059e+00 1.3200077137837400e+00 8 26 0
21255 1 4 7.3999999999999996e-02 8.4700711740618182e+00 1.0931313696287303e+01 3.1237590396550834e+00 8 26 0
21102 1 4 7.3999999999999996e-02 1.0958821584001697e+01 9.0214590038882569e+00 3.3848927227267227e+00 8 26 0
21101 1 2 -1.4799999999999999e-01 1.0880407941129102e+01 8.1412131054349910e+00 2.7260437576554990e+00 8 26 0
21257 1 2 -1.4799999999999999e-01 9.7070397704366993e+00 1.1987111941450927e+01 4.3495023516616529e+00 8 26 0
21259 1 4 7.3999999999999996e-02 1.0153408354582171e+01 1.1096853932755357e+01 4.6959366284519941e+00 8 26 0
21254 1 2 -1.4799999999999999e-01 8.3647377403213259e+00 1.1866315927783219e+01 3.6950005820934164e+00 8 26 0
34638 1 4 7.3999999999999996e-02 9.6259101508189300e+00 5.9972968517796659e+00 5.7550291879385700e+00 7 24 0
21258 1 4 7.3999999999999996e-02 1.0388187181289249e+01 1.2255244330460712e+01 3.6127416687228022e+00 8 26 0
34645 1 4 7.3999999999999996e-02 1.1862680474028442e+01 6.3603320652683299e+00 5.1306913222059087e+00 7 24 0
21256 1 4 7.3999999999999996e-02 7.5913027889025342e+00 1.1686954704755545e+01 4.4266604510052128e+00 8 26 0
21100 1 4 7.3999999999999996e-02 1.2201254276473771e+01 8.9020959970744258e+00 1.2482416185284448e+00 8 26 0
21098 1 2 -1.4799999999999999e-01 1.2194594342742365e+01 8.0166868789505319e+00 1.8465098128054429e+00 8 26 0
21099 1 4 7.3999999999999996e-02 1.2116582169085808e+01 7.1649747103001662e+00 1.2012862436465046e+00 8 26 0
21250 1 4 7.3999999999999996e-02 6.7630678699943889e+00 1.1570463322260458e+01 1.4733669870556383e+00 8 26 0
34636 1 4 7.3999999999999996e-02 8.2768861832824498e+00 8.2903067325813886e+00 6.3421635551355999e+00 7 24 0
21097 1 4 7.3999999999999996e-02 1.3558266693822798e+01 7.0032017526329371e+00 3.2799046826717411e+00 8 26 0
21090 1 4 7.3999999999999996e-02 1.6301443114662089e+01 8.0668678259530378e+00 3.0929607793437488e+00 8 26 0
21093 1 4 7.3999999999999996e-02 1.4988632040516412e+01 7.5783080911299452e+00 1.0831248550937520e+00 8 26 0
21096 1 4 7.3999999999999996e-02 1.3374746035640936e+01 8.6905346599608517e+00 3.4866105767835047e+00 8 26 0
21095 1 2 -1.4799999999999999e-01 1.3436590558094574e+01 7.9435824857260640e+00 2.7145541014047652e+00 8 26 0
21094 1 4 7.3999999999999996e-02 1.4251738914734190e+01 9.0498297718030152e+00 1.0823958895400581e+00 8 26 0
21092 1 2 -1.4799999999999999e-01 1.4608393771284085e+01 8.3202222425465653e+00 1.7836762914606759e+00 8 26 0
21089 1 2 -1.4799999999999999e-01 1.5955985180263021e+01 8.8409324276834962e+00 2.4461949888388412e+00 8 26 0
21087 1 4 7.3999999999999996e-02 1.5344863582467296e+01 9.6447252372543844e+00 4.3202826294933168e+00 8 26 0
21086 1 2 -1.4799999999999999e-01 1.5763794388750496e+01 1.0057769816577213e+01 3.3839182137718926e+00 8 26 0
21088 1 4 7.3999999999999996e-02 1.6728582641385621e+01 1.0262332407952522e+01 3.5929567464637913e+00 8 26 0
21091 1 4 7.3999999999999996e-02 1.6774457656400955e+01 9.0606345717280998e+00 1.7799544596616057e+00 8 26 0
21085 1 4 7.3999999999999996e-02 1.3906971148829689e+01 1.0965151836470096e+01 2.5111662053327057e+00 8 26 0
21083 1 2 -1.4799999999999999e-01 1.4937990096416069e+01 1.1293302580838146e+01 2.8882537660502918e+00 8 26 0
21084 1 4 7.3999999999999996e-02 1.5465471541575583e+01 1.1873340208660316e+01 2.1149997044064719e+00 8 26 0
21081 1 4 7.3999999999999996e-02 1.4228771676415588e+01 1.1417300912139996e+01 4.8220254136947478e+00 8 26 0
38697 1 4 7.3999999999999996e-02 1.7892009001689580e+01 1.1364979589974851e+01 1.5975829170353903e+00 6 24 0
38701 1 4 7.3999999999999996e-02 1.7568486428208985e+01 1.2322778234669869e+01 3.5713980492912425e+00 6 24 0
21080 1 2 -1.4799999999999999e-01 1.4580574524059335e+01 1.2133929067107529e+01 4.0755019737651645e+00 8 26 0
38590 1 4 7.3999999999999996e-02 1.8001669009511989e+01 9.7638258658068420e+00 5.4731616265421348e+00 6 24 0
38694 1 4 7.3999999999999996e-02 1.9331181715263376e+01 1.0278770763205834e+01 3.2982703163010743e+00 6 24 0
38693 1 2 -1.4799999999999999e-01 1.9755980045363813e+01 1.0763639365550700e+01 2.3446054574299069e+00 6 24 0
38690 1 2 -1.4799999999999999e-01 2.1235199270743145e+01 1.1016284803999858e+01 2.4908317812954617e+00 6 24 0
38695 1 4 7.3999999999999996e-02 1.9694376902727836e+01 1.0015053014486645e+01 1.5151397071439670e+00 6 24 0
38687 1 2 -1.4799999999999999e-01 2.2080499100427442e+01 9.7033384340898454e+00 2.5580087020203974e+00 6 24 0
38688 1 4 7.3999999999999996e-02 2.2159179805335864e+01 9.5657376284449231e+00 3.6140146466540588e+00 6 24 0
38684 1 2 -1.4799999999999999e-01 2.3533205380926759e+01 9.9757910916162800e+00 2.1796649026531369e+00 6 24 0
38689 1 4 7.3999999999999996e-02 2.1576417654907441e+01 8.9008529008839936e+00 1.9857494186595750e+00 6 24 0
38577 1 4 7.3999999999999996e-02 2.2923211212868051e+01 8.5107084638168686e+00 5.6280026718306999e+00 6 24 0
38691 1 4 7.3999999999999996e-02 2.1453102813128936e+01 1.1662240630792517e+01 1.6409123908685770e+00 6 24 0
38692 1 4 7.3999999999999996e-02 2.1464203120934304e+01 1.1648111062072561e+01 3.3381683795167265e+00 6 24 0
38696 1 2 -1.4799999999999999e-01 1.8795100341671869e+01 1.1890281576866821e+01 1.9572421079087963e+00 6 24 0
38686 1 4 7.3999999999999996e-02 2.3914345663302985e+01 1.0794065364114916e+01 2.7442336509822796e+00 6 24 0
38685 1 4 7.3999999999999996e-02 2.3478128783459837e+01 1.0363605476807686e+01 1.2312846248896783e+00 6 24 0
38683 1 4 7.3999999999999996e-02 2.4032112466526915e+01 7.9468739507821322e+00 1.5232261202387820e+00 6 24 0
38682 1 4 7.3999999999999996e-02 2.4356933825942516e+01 8.3244411246863734e+00 3.2489598733045684e+00 6 24 0
38681 1 2 -1.4799999999999999e-01 2.4368734553415099e+01 8.7246600488345898e+00 2.2532976884982445e+00 6 24 0
38698 1 4 7.3999999999999996e-02 1.9180228421420210e+01 1.2501628180536729e+01 1.1448595955330612e+00 6 24 0
38584 1 4 7.3999999999999996e-02 2.0361500988343298e+01 8.3053733504787068e+00 4.8343872155116800e+00 6 24 0
38583 1 4 7.3999999999999996e-02 1.9263736723731657e+01 7.2804070537115564e+00 5.6439089927797195e+00 6 24 0
38842 1 4 7.3999999999999996e-02 2.3589539977214127e+01 1.2159973090804483e+01 4.9993574679044199e+00 6 24 0
38572 1 4 7.3999999999999996e-02 2.4981085299210172e+01 6.9886604495718423e+00 5.6450674672307821e+00 6 24 0
6979 1 4 7.3999999999999996e-02 3.0276832966204282e+01 7.5432703366562777e+00 5.2800806157357680e+00 7 25 0
38679 1 4 7.3999999999999996e-02 2.6113509329321513e+01 7.9128193289063784e+00 1.6492310175797638e+00 6 24 0
38678 1 2 -1.4799999999999999e-01 2.5855639714560581e+01 8.9190567486625945e+00 1.9424504025029450e+00 6 24 0
38680 1 4 7.3999999999999996e-02 2.5943177788971258e+01 9.6341410728166323e+00 1.1402900119667951e+00 6 24 0
38675 1 2 -1.4799999999999999e-01 2.6732115312829539e+01 9.2926569971627000e+00 3.2138439394673810e+00 6 24 0
38677 1 4 7.3999999999999996e-02 2.7722270727413907e+01 9.1507059997797295e+00 2.8697687820866205e+00 6 24 0
38674 1 4 7.3999999999999996e-02 2.5620422172101062e+01 1.1020773375657626e+01 4.2239270672644018e+00 6 24 0
38676 1 4 7.3999999999999996e-02 2.6613224840800509e+01 8.4480829296639044e+00 3.9399560068165420e+00 6 24 0
38672 1 2 -1.4799999999999999e-01 2.6595089145558660e+01 1.0724933274252383e+01 3.7544890040094696e+00 6 24 0
38671 1 4 7.3999999999999996e-02 2.8625265049221127e+01 1.1345436284311424e+01 3.8755908137973059e+00 6 24 0
38669 1 2 -1.4799999999999999e-01 2.7748259461769244e+01 1.1182696205016656e+01 4.6226823738766720e+00 6 24 0
38673 1 4 7.3999999999999996e-02 2.6676527949999016e+01 1.1375008330258563e+01 2.8863232620316248e+00 6 24 0
38670 1 4 7.3999999999999996e-02 2.8139290918710060e+01 1.0280526332270485e+01 5.2089360400311353e+00 6 24 0
38666 1 2 -1.4799999999999999e-01 2.7649600294528735e+01 1.2455529162591214e+01 5.3768147106518462e+00 6 24 0
34721 1 2 -1.4799999999999999e-01 3.5603627692211035e+01 6.5831723135031641e+00 2.1250870556044412e+00 7 24 0
34723 1 4 7.3999999999999996e-02 3.6427185201457107e+01 6.5397348904233548e+00 2.8499453587902774e+00 7 24 0
6977 1 2 -1.4799999999999999e-01 3.1220527868989024e+01 7.3835469372588527e+00 4.8802078712084160e+00 7 25 0
6978 1 4 7.3999999999999996e-02 3.1285651556415161e+01 8.0452800040978261e+00 3.9811357537661114e+00 7 25 0
6976 1 4 7.3999999999999996e-02 3.3245313684142253e+01 7.5813528160689314e+00 5.5145395514438773e+00 7 25 0
34738 1 4 7.3999999999999996e-02 3.1594970964807668e+01 1.1797898822776222e+01 2.2005186526292810e+00 7 24 0
34722 1 4 7.3999999999999996e-02 3.5869215677608082e+01 6.9650678395038632e+00 1.1469985766014898e+00 7 24 0
34725 1 4 7.3999999999999996e-02 3.4270051541765156e+01 7.4814902198782400e+00 3.6591979816807592e+00 7 24 0
34726 1 4 7.3999999999999996e-02 3.3712506162219213e+01 7.7734768077452401e+00 2.1260115496230196e+00 7 24 0
34737 1 4 7.3999999999999996e-02 3.2295466759244356e+01 1.1445363199798631e+01 3.7482720740762074e+00 7 24 0
34736 1 2 -1.4799999999999999e-01 3.2556785981034515e+01 1.1681488841230500e+01 2.7000009700770535e+00 7 24 0
34724 1 2 -1.4799999999999999e-01 3.4636189434793103e+01 7.6727556527550762e+00 2.6803604237459218e+00 7 24 0
34727 1 2 -1.4799999999999999e-01 3.5357523925633103e+01 9.0278878011807837e+00 2.6495015024856778e+00 7 24 0
34730 1 2 -1.4799999999999999e-01 3.4546827383570104e+01 1.0221061361465100e+01 3.1938940867596592e+00 7 24 0
34731 1 4 7.3999999999999996e-02 3.5198695169342052e+01 1.1052728010049158e+01 3.2260828914823056e+00 7 24 0
34734 1 4 7.3999999999999996e-02 3.2772461468288498e+01 9.6402352205926807e+00 2.1635305980221666e+00 7 24 0
34732 1 4 7.3999999999999996e-02 3.4224318461709125e+01 1.0046713354401602e+01 4.1314053257360639e+00 7 24 0
34733 1 2 -1.4799999999999999e-01 3.3396379677708268e+01 1.0528400637467593e+01 2.2324988243536410e+00 7 24 0
34735 1 4 7.3999999999999996e-02 3.3755202919107653e+01 1.0965105142378970e+01 1.3559642104108820e+00 7 24 0
34728 1 4 7.3999999999999996e-02 3.5726658688334282e+01 9.2287158994201057e+00 1.6723819598710581e+00 7 24 0
34729 1 4 7.3999999999999996e-02 3.6309432972617408e+01 8.8748388503619235e+00 3.2057890812318011e+00 7 24 0
6974 1 2 -1.4799999999999999e-01 3.2284442945121398e+01 7.7794991946836136e+00 5.9037745813140319e+00 7 25 0
6973 1 4 7.3999999999999996e-02 3.2282327991695809e+01 9.7134112895947879e+00 5.5080423867056663e+00 7 25 0
38899 1 4 7.3999999999999996e-02 3.7851130803279773e+01 1.1422239119916638e+01 1.2497908192271436e+00 6 24 0
38911 1 4 7.3999999999999996e-02 3.8497901782338261e+01 6.7828206807906799e+00 1.3362404787189077e+00 6 24 0
38909 1 2 -1.4799999999999999e-01 3.9432195154920677e+01 6.8395299142496775e+00 1.9421401671417475e+00 6 24 0
38910 1 4 7.3999999999999996e-02 4.0282527747477552e+01 6.8068814667077326e+00 1.1831531414080474e+00 6 24 0
38907 1 4 7.3999999999999996e-02 3.8375752093668225e+01 8.1039209661078626e+00 3.3484279928350427e+00 6 24 0
38906 1 2 -1.4799999999999999e-01 3.9342934533979012e+01 8.1138507041653831e+00 2.7945106933075756e+00 6 24 0
38908 1 4 7.3999999999999996e-02 4.0060811056921288e+01 8.1626324240840713e+00 3.6038352430918801e+00 6 24 0
2872 1 4 7.3999999999999996e-02 4.0374550390774012e+01 6.8974355653327644e+00 6.2738615605111754e+00 7 24 0
38901 1 4 7.3999999999999996e-02 3.8665328829332317e+01 1.0398531083955216e+01 3.5076043714767686e+00 6 24 0
38905 1 4 7.3999999999999996e-02 3.8490959497273288e+01 9.2842946759404565e+00 1.2009212023262883e+00 6 24 0
38903 1 2 -1.4799999999999999e-01 3.9331136232705944e+01 9.3435800250788432e+00 1.8225374691239695e+00 6 24 0
38904 1 4 7.3999999999999996e-02 4.0239577291633232e+01 9.2519227807706788e+00 1.2010649545103742e+00 6 24 0
38900 1 2 -1.4799999999999999e-01 3.9293086862923289e+01 1.0588054066402144e+01 2.6506682104239383e+00 6 24 0
38902 1 4 7.3999999999999996e-02 4.0292906044852820e+01 1.0809890219562245e+01 2.9931508032211025e+00 6 24 0
38897 1 2 -1.4799999999999999e-01 3.8815242538999776e+01 1.1762198548369838e+01 1.7635582995207257e+00 6 24 0
38898 1 4 7.3999999999999996e-02 3.9628895671196815e+01 1.2025692461888811e+01 1.0164406061590696e+00 6 24 0
25624 1 4 7.3999999999999996e-02 4.1838754525119626e+01 1.1981000553258911e+01 1.3230937860920673e+00 9 26 0
2860 1 4 7.3999999999999996e-02 3.9290224124778753e+01 1.2010162567902650e+01 5.7657392588950591e+00 7 24 0
2866 1 4 7.3999999999999996e-02 3.9855372453193809e+01 9.5506332752760770e+00 5.8940857507490358e+00 7 24 0
2865 1 4 7.3999999999999996e-02 4.1578696286388528e+01 9.9503758825379425e+00 5.8524985570536705e+00 7 24 0
25630 1 4 7.3999999999999996e-02 4.2466440038386132e+01 9.7171782273040126e+00 1.0840987505161142e+00 9 26 0
25626 1 4 7.3999999999999996e-02 4.2503798892822019e+01 1.0819168074455131e+01 3.4638230322660006e+00 9 26 0
2871 1 4 7.3999999999999996e-02 4.1999381789731466e+01 7.4599868620022836e+00 5.7043503347504307e+00 7 24 0
39797 66 6 4.2380000000000001e-01 4.1740618121869822e+01 4.0455191125611542e+01 4.9043116723272753e+01 0 0 0
21235 1 4 7.3999999999999996e-02 7.3905541773506944e-01 1.4233687369829555e+01 3.3131267374272015e+00 8 26 0
21041 1 2 -1.4799999999999999e-01 9.2782198351273315e-01 1.7116014786001699e+01 2.0849543719239709e+00 8 26 0
21043 1 4 7.3999999999999996e-02 1.0374274862477990e+00 1.6073140247612489e+01 1.7310274688850489e+00 8 26 0
21242 1 2 -1.4799999999999999e-01 4.2480244819122648e+00 1.2606506860569244e+01 1.9064732340028070e+00 8 26 0
21239 1 2 -1.4799999999999999e-01 2.9611015861850900e+00 1.2733002254355135e+01 2.7261298959259239e+00 8 26 0
21236 1 2 -1.4799999999999999e-01 1.6925548828363595e+00 1.2936163170425582e+01 1.8842830710718499e+00 8 26 0
21241 1 4 7.3999999999999996e-02 3.1434650448027623e+00 1.3673574435582571e+01 3.2962147612462469e+00 8 26 0
21237 1 4 7.3999999999999996e-02 1.8519489707951569e+00 1.3782518256528036e+01 1.1928766641954860e+00 8 26 0
21045 1 4 7.3999999999999996e-02 2.2288368745709337e+00 1.6379190111519591e+01 3.6129451758664546e+00 8 26 0
21049 1 4 7.3999999999999996e-02 3.4154726466920713e+00 1.6213849581030708e+01 1.3963344310138075e+00 8 26 0
21051 1 4 7.3999999999999996e-02 4.7383508128996255e+00 1.6101815233302574e+01 3.4979408163434464e+00 8 26 0
21243 1 4 7.3999999999999996e-02 4.2245007141018807e+00 1.3537364476857755e+01 1.3165324722660439e+00 8 26 0
19902 1 4 7.3999999999999996e-02 3.8616506561195800e+00 1.5023148893074067e+01 6.3326485233643428e+00 8 26 0
21050 1 2 -1.4799999999999999e-01 4.7737259764671114e+00 1.7040516081227068e+01 2.9384287111787759e+00 8 26 0
21047 1 2 -1.4799999999999999e-01 3.5229596944516457e+00 1.7090157153731184e+01 2.0540002785606339e+00 8 26 0
21044 1 2 -1.4799999999999999e-01 2.1963267848329875e+00 1.7208233318820490e+01 2.8846501432054303e+00 8 26 0
19896 1 4 7.3999999999999996e-02 1.3429104766885704e+00 1.4658096868350162e+01 6.0444301457273859e+00 8 26 0
21046 1 4 7.3999999999999996e-02 2.1439993173413745e+00 1.8094090439310495e+01 3.4952863205698845e+00 8 26 0
21245 1 2 -1.4799999999999999e-01 5.5414436262504836e+00 1.2576103729459415e+01 2.8021215441651064e+00 8 26 0
21247 1 4 7.3999999999999996e-02 5.4904874068792253e+00 1.3470338652182512e+01 3.4172824235518489e+00 8 26 0
21053 1 2 -1.4799999999999999e-01 6.0062370585684652e+00 1.7001212120107802e+01 2.0916083089983162e+00 8 26 0
21052 1 4 7.3999999999999996e-02 4.7103407620806106e+00 1.7965038520535721e+01 3.5919510814806359e+00 8 26 0
21048 1 4 7.3999999999999996e-02 3.4102199657711458e+00 1.7965718906815901e+01 1.3852503775010419e+00 8 26 0
21233 1 2 -1.4799999999999999e-01 4.8794429022021019e-01 1.3312786281216749e+01 2.7747556774273967e+00 8 26 0
21055 1 4 7.3999999999999996e-02 5.8695173324210073e+00 1.6225399904783011e+01 1.2786079093845439e+00 8 26 0
19908 1 4 7.3999999999999996e-02 6.0760186548665276e+00 1.5970970342540214e+01 5.5731617111870948e+00 8 26 0
21260 1 2 -1.4799999999999999e-01 9.7547495822090777e+00 1.3079658375822969e+01 5.4618315369899451e+00 8 26 0
21253 1 4 7.3999999999999996e-02 8.9390215704632094e+00 1.3185201736232024e+01 2.0623907633474774e+00 8 26 0
21248 1 2 -1.4799999999999999e-01 6.7526978172385075e+00 1.2603433936357471e+01 1.8806692529582385e+00 8 26 0
21251 1 2 -1.4799999999999999e-01 8.0774900834542667e+00 1.2954898416925921e+01 2.6875455574132063e+00 8 26 0
21249 1 4 7.3999999999999996e-02 6.5904940946721862e+00 1.3227107701814473e+01 1.0654697076316366e+00 8 26 0
21056 1 2 -1.4799999999999999e-01 7.3396497938169345e+00 1.6847260604895222e+01 2.9903886606632963e+00 8 26 0
21057 1 4 7.3999999999999996e-02 7.2256651192013885e+00 1.6079906497407652e+01 3.7406769560373005e+00 8 26 0
21252 1 4 7.3999999999999996e-02 7.8143517453598026e+00 1.3908405664452875e+01 3.1427617026136980e+00 8 26 0
21061 1 4 7.3999999999999996e-02 8.2414361299661536e+00 1.5540078707671713e+01 1.4718286274650152e+00 8 26 0
21059 1 2 -1.4799999999999999e-01 8.4588329107991864e+00 1.6452349620858264e+01 2.0351405296314029e+00 8 26 0
21063 1 4 7.3999999999999996e-02 9.6442454763691110e+00 1.5567362461455703e+01 3.5266148020105659e+00 8 26 0
21062 1 2 -1.4799999999999999e-01 9.7572623992457910e+00 1.6487105274912334e+01 2.8626744913358904e+00 8 26 0
21067 1 4 7.3999999999999996e-02 1.0810615383832774e+01 1.5426307574921493e+01 1.3837809768126634e+00 8 26 0
21065 1 2 -1.4799999999999999e-01 1.0977549468277832e+01 1.6244947109378810e+01 2.0399641746614567e+00 8 26 0
21064 1 4 7.3999999999999996e-02 9.8446611263314612e+00 1.7348885826443556e+01 3.5145153819015058e+00 8 26 0
21261 1 4 7.3999999999999996e-02 9.7271905901962832e+00 1.4050552421679006e+01 4.9564518613502484e+00 8 26 0
21060 1 4 7.3999999999999996e-02 8.6738997642530187e+00 1.7319834553972530e+01 1.3990949252746474e+00 8 26 0
21066 1 4 7.3999999999999996e-02 1.1218017819276570e+01 1.7065353437681157e+01 1.3035759511185792e+00 8 26 0
21069 1 4 7.3999999999999996e-02 1.1985975472654614e+01 1.5524669527408967e+01 3.8580683533338243e+00 8 26 0
21264 1 4 7.3999999999999996e-02 7.7107742408420261e+00 1.3245517071440085e+01 5.9812875916297106e+00 8 26 0
21068 1 2 -1.4799999999999999e-01 1.2183656403321312e+01 1.6052092053032887e+01 2.9291658861668681e+00 8 26 0
21054 1 4 7.3999999999999996e-02 5.9943119799991376e+00 1.7888593524441614e+01 1.4908532288641154e+00 8 26 0
21058 1 4 7.3999999999999996e-02 7.5211470141266421e+00 1.7759598328628513e+01 3.5459239317125801e+00 8 26 0
21070 1 4 7.3999999999999996e-02 1.2487097239537615e+01 1.7017204463557185e+01 3.3193440015402156e+00 8 26 0
21073 1 4 7.3999999999999996e-02 1.2844492798747186e+01 1.4646952950392494e+01 1.5185542566714934e+00 8 26 0
21082 1 4 7.3999999999999996e-02 1.5490953642153029e+01 1.2544201740520402e+01 4.5478991972225167e+00 8 26 0
21078 1 4 7.3999999999999996e-02 1.2721353563266295e+01 1.2812384652825903e+01 3.1857547596120881e+00 8 26 0
21077 1 2 -1.4799999999999999e-01 1.3548966829030874e+01 1.3231933789357161e+01 3.7629158918288628e+00 8 26 0
21079 1 4 7.3999999999999996e-02 1.3235714346096469e+01 1.3608923145215742e+01 4.7706095800308761e+00 8 26 0
21075 1 4 7.3999999999999996e-02 1.4762926569631274e+01 1.5034871898594577e+01 3.7191006736648977e+00 8 26 0
21076 1 4 7.3999999999999996e-02 1.4981113889523890e+01 1.4189271404809331e+01 2.3466165879301895e+00 8 26 0
21071 1 2 -1.4799999999999999e-01 1.3318092741149290e+01 1.5381530136104343e+01 2.1660608131199042e+00 8 26 0
21072 1 4 7.3999999999999996e-02 1.3946191801733566e+01 1.5998982963425062e+01 1.5085551874824161e+00 8 26 0
21074 1 2 -1.4799999999999999e-01 1.4168223312261031e+01 1.4435520063938510e+01 3.0474463394397531e+00 8 26 0
38703 1 4 7.3999999999999996e-02 1.7852478362080969e+01 1.4773520058924944e+01 3.6872965547500502e+00 6 24 0
38709 1 4 7.3999999999999996e-02 1.8422088056041222e+01 1.6970952478352292e+01 3.2414752221389169e+00 6 24 0
38704 1 4 7.3999999999999996e-02 1.7204214031111874e+01 1.4210354249253580e+01 2.1629668034989393e+00 6 24 0
20911 1 4 7.3999999999999996e-02 1.6824176356386300e+01 1.6122445262422897e+01 5.1433755078805543e+00 8 26 0
20909 1 2 -1.4799999999999999e-01 1.6455350883166993e+01 1.6875669084389372e+01 5.9031524605071057e+00 8 26 0
20913 1 4 7.3999999999999996e-02 1.4578332221741027e+01 1.7343957182992085e+01 5.0778723901694809e+00 8 26 0
20912 1 2 -1.4799999999999999e-01 1.5493686127272879e+01 1.7923485508495549e+01 5.2826976895225819e+00 8 26 0
38710 1 4 7.3999999999999996e-02 1.8340027216515374e+01 1.6743012492165928e+01 1.5200599964534214e+00 6 24 0
20914 1 4 7.3999999999999996e-02 1.5979828158712092e+01 1.8142491366184785e+01 4.3052187844475114e+00 8 26 0
38702 1 2 -1.4799999999999999e-01 1.8097784301166648e+01 1.4198368546027899e+01 2.7737845388915843e+00 6 24 0
20907 1 4 7.3999999999999996e-02 1.8072000869452939e+01 1.8436698332974395e+01 6.1574849933084623e+00 8 26 0
38699 1 2 -1.4799999999999999e-01 1.8472533149068521e+01 1.2754928484845555e+01 3.1636484039359436e+00 6 24 0
38708 1 2 -1.4799999999999999e-01 1.9014652728930724e+01 1.6592273559299009e+01 2.4038806018388930e+00 6 24 0
38700 1 4 7.3999999999999996e-02 1.9119870055568498e+01 1.2819906118230673e+01 4.0026859872258900e+00 6 24 0
38707 1 4 7.3999999999999996e-02 2.0139022400220860e+01 1.4824026923180133e+01 2.9103490907445786e+00 6 24 0
38711 1 2 -1.4799999999999999e-01 2.0340271500700073e+01 1.7371453261144215e+01 2.1979257495651257e+00 6 24 0
38713 1 4 7.3999999999999996e-02 2.0987878461396107e+01 1.7011233817501221e+01 1.4461837366735055e+00 6 24 0
38705 1 2 -1.4799999999999999e-01 1.9230573343337028e+01 1.5084524190184206e+01 2.2963800731490052e+00 6 24 0
38706 1 4 7.3999999999999996e-02 1.9549498790354679e+01 1.4929901994714696e+01 1.2710028551882999e+00 6 24 0
38714 1 2 -1.4799999999999999e-01 2.1201237794770861e+01 1.7441056760736668e+01 3.4186617565757960e+00 6 24 0
38715 1 4 7.3999999999999996e-02 2.1534320694807267e+01 1.6528434095739446e+01 3.7640343838125614e+00 6 24 0
38845 1 4 7.3999999999999996e-02 2.2349711053340823e+01 1.4092192885644341e+01 3.5075997638373293e+00 6 24 0
38843 1 2 -1.4799999999999999e-01 2.3058570961923625e+01 1.4288635063150940e+01 4.3390478190027686e+00 6 24 0
38851 1 4 7.3999999999999996e-02 2.4156736102817458e+01 1.4760564181102900e+01 1.7827112339552447e+00 6 24 0
38844 1 4 7.3999999999999996e-02 2.2612576308945133e+01 1.5153634665621071e+01 4.8127777438730499e+00 6 24 0
38841 1 4 7.3999999999999996e-02 2.1892838599971352e+01 1.2779856519942468e+01 5.2329461914229674e+00 6 24 0
38840 1 2 -1.4799999999999999e-01 2.2983650504032461e+01 1.3044031163900364e+01 5.2876870800527698e+00 6 24 0
38716 1 4 7.3999999999999996e-02 2.0652151599786460e+01 1.7966837355826168e+01 4.2572662583977552e+00 6 24 0
38850 1 4 7.3999999999999996e-02 2.4459586646080101e+01 1.6255927434572239e+01 2.8282609373287961e+00 6 24 0
38846 1 2 -1.4799999999999999e-01 2.4554565651691565e+01 1.4426889435392198e+01 3.9066896453648723e+00 6 24 0
38847 1 4 7.3999999999999996e-02 2.4941579830751113e+01 1.3392754058894429e+01 3.9889933842344694e+00 6 24 0
38712 1 4 7.3999999999999996e-02 2.0256816258186618e+01 1.8476346372545777e+01 1.9030437767274522e+00 6 24 0
38719 1 4 7.3999999999999996e-02 2.3055461832877807e+01 1.7973552462532592e+01 2.4344099919845461e+00 6 24 0
38717 1 2 -1.4799999999999999e-01 2.2405860681332758e+01 1.8367287977254414e+01 3.2527032801362608e+00 6 24 0
38720 1 2 -1.4799999999999999e-01 2.3351210966952738e+01 1.8586705650657386e+01 4.5323935335795031e+00 6 24 0
38722 1 4 7.3999999999999996e-02 2.3804482970039199e+01 1.7689696372700141e+01 4.7513624174746649e+00 6 24 0
38725 1 4 7.3999999999999996e-02 2.1779906148556183e+01 1.8438608060405485e+01 6.0046642086362514e+00 6 24 0
38849 1 2 -1.4799999999999999e-01 2.4734500511027520e+01 1.5240816497504680e+01 2.5810477131026519e+00 6 24 0
38848 1 4 7.3999999999999996e-02 2.5105579621972883e+01 1.4904087457092272e+01 4.7521017402579036e+00 6 24 0
38853 1 4 7.3999999999999996e-02 2.6129275673986974e+01 1.5619574744795061e+01 1.0628793874720510e+00 6 24 0
38852 1 2 -1.4799999999999999e-01 2.6123890977790094e+01 1.5269464184313270e+01 2.1077353439250439e+00 6 24 0
38854 1 4 7.3999999999999996e-02 2.6554838867783307e+01 1.4269649276085174e+01 2.1566027673306443e+00 6 24 0
38860 1 4 7.3999999999999996e-02 2.8803866682419791e+01 1.5197598376040480e+01 2.3015034898020037e+00 6 24 0
38855 1 2 -1.4799999999999999e-01 2.7002301687217475e+01 1.6123114929341121e+01 3.0415774801335882e+00 6 24 0
38858 1 2 -1.4799999999999999e-01 2.8259846397671506e+01 1.6165894877468094e+01 2.2429826679870266e+00 6 24 0
38856 1 4 7.3999999999999996e-02 2.7100532670868315e+01 1.5643042581294020e+01 3.9298456587145862e+00 6 24 0
38862 1 4 7.3999999999999996e-02 2.9807901576248955e+01 1.6655145445162141e+01 3.6878690727394838e+00 6 24 0
38857 1 4 7.3999999999999996e-02 2.6578973228613872e+01 1.7125852353953604e+01 3.1006707490465528e+00 6 24 0
38861 1 2 -1.4799999999999999e-01 2.9229539296126191e+01 1.7201277996082435e+01 2.9317454101923066e+00 6 24 0
38665 1 4 7.3999999999999996e-02 2.9618849237079377e+01 1.3564084802297224e+01 5.3593769044339989e+00 6 24 0
38658 1 4 7.3999999999999996e-02 2.8553837157031651e+01 1.5897563446966364e+01 5.9230719988277540e+00 6 24 0
38859 1 4 7.3999999999999996e-02 2.8221495001844506e+01 1.6364396705157976e+01 1.1447412878750796e+00 6 24 0
38864 1 2 -1.4799999999999999e-01 3.0273391383382087e+01 1.7669979488035288e+01 1.7936338319938130e+00 6 24 0
38863 1 4 7.3999999999999996e-02 2.8672242929551377e+01 1.8010441325609328e+01 3.4210403565536289e+00 6 24 0
38865 1 4 7.3999999999999996e-02 2.9717432650535414e+01 1.8268850616337112e+01 1.1007180646291628e+00 6 24 0
38667 1 4 7.3999999999999996e-02 2.7159874083267507e+01 1.3243601848651519e+01 4.7740305221623709e+00 6 24 0
38663 1 2 -1.4799999999999999e-01 2.8862343946537617e+01 1.3141260714691894e+01 6.0101618394750815e+00 6 24 0
34739 1 2 -1.4799999999999999e-01 3.3232973600605852e+01 1.3036529373870319e+01 2.3916878273845938e+00 7 24 0
34741 1 4 7.3999999999999996e-02 3.4273304522754756e+01 1.2941186448328047e+01 1.9373076204463151e+00 7 24 0
34747 1 4 7.3999999999999996e-02 3.4126994800068594e+01 1.2791277391863087e+01 4.9980059325704325e+00 7 24 0
34740 1 4 7.3999999999999996e-02 3.2633873567709024e+01 1.3537543887412200e+01 1.5849851824562780e+00 7 24 0
38866 1 4 7.3999999999999996e-02 3.0621469295988657e+01 1.6859157918116601e+01 1.2062714156330494e+00 6 24 0
34743 1 4 7.3999999999999996e-02 3.2228807602489489e+01 1.4168531951325640e+01 3.9064877100504098e+00 7 24 0
34742 1 2 -1.4799999999999999e-01 3.3241419010466210e+01 1.4010893827359176e+01 3.5148650493016365e+00 7 24 0
34746 1 4 7.3999999999999996e-02 3.5258723186579175e+01 1.3622048984248874e+01 4.0527911973117865e+00 7 24 0
34745 1 2 -1.4799999999999999e-01 3.4313927581977090e+01 1.3721453099337353e+01 4.5402275409686839e+00 7 24 0
34744 1 4 7.3999999999999996e-02 3.3579053350828914e+01 1.4994231379918167e+01 3.0887564824877534e+00 7 24 0
38889 1 4 7.3999999999999996e-02 3.6537675129682171e+01 1.5074187232644721e+01 3.3474008712292975e+00 6 24 0
38881 1 4 7.3999999999999996e-02 3.4949697431474604e+01 1.8057524792546232e+01 1.2640386861397968e+00 6 24 0
38871 1 4 7.3999999999999996e-02 3.3265829979428680e+01 1.7295810043833100e+01 2.3661339622499069e+00 6 24 0
38872 1 4 7.3999999999999996e-02 3.2233756282537335e+01 1.7313873049003448e+01 3.8401763346870510e+00 6 24 0
38870 1 2 -1.4799999999999999e-01 3.2648197053791890e+01 1.7884081724418106e+01 3.0137949725556092e+00 6 24 0
38883 1 4 7.3999999999999996e-02 3.5647937099753513e+01 1.7133632113767884e+01 3.5280991255338394e+00 6 24 0
38887 1 4 7.3999999999999996e-02 3.6270491007828177e+01 1.6190052740591817e+01 1.1072680117909999e+00 6 24 0
38882 1 2 -1.4799999999999999e-01 3.6318803425096100e+01 1.7555355492345864e+01 2.7821079126947446e+00 6 24 0
38885 1 2 -1.4799999999999999e-01 3.6995405685487789e+01 1.6469629777691932e+01 1.8765734896773874e+00 6 24 0
34750 1 4 7.3999999999999996e-02 3.4566221470553565e+01 1.5843114840740746e+01 5.1099591002111300e+00 7 24 0
34748 1 2 -1.4799999999999999e-01 3.4269215589671298e+01 1.4834001879982885e+01 5.5487315479061028e+00 7 24 0
38884 1 4 7.3999999999999996e-02 3.7095646477160997e+01 1.8068456805017806e+01 3.3893117997115820e+00 6 24 0
2859 1 4 7.3999999999999996e-02 4.0962756377552971e+01 1.2282756787357663e+01 5.8451072140420042e+00 7 24 0
25622 1 2 -1.4799999999999999e-01 4.2756335759459482e+01 1.2265181530277525e+01 1.8597421392319182e+00 9 26 0
38893 1 4 7.3999999999999996e-02 3.6785028956388942e+01 1.3725915565651542e+01 1.3527106278162773e+00 6 24 0
38888 1 2 -1.4799999999999999e-01 3.7373168742760853e+01 1.5259237861451973e+01 2.6885420194212655e+00 6 24 0
38886 1 4 7.3999999999999996e-02 3.7777765435748250e+01 1.6763152095570778e+01 1.2136734035742531e+00 6 24 0
38895 1 4 7.3999999999999996e-02 3.7742359076977088e+01 1.2631228965478646e+01 3.4328378039730865e+00 6 24 0
38894 1 2 -1.4799999999999999e-01 3.8322872300099938e+01 1.2947440762861309e+01 2.5796545524754722e+00 6 24 0
25620 1 4 7.3999999999999996e-02 4.1375525804077199e+01 1.3213926114140532e+01 3.3305849414572686e+00 9 26 0
38896 1 4 7.3999999999999996e-02 3.9232103414104358e+01 1.3311177446490053e+01 3.0796779524745563e+00 6 24 0
38891 1 2 -1.4799999999999999e-01 3.7693693154683146e+01 1.4065791783664968e+01 1.8102736063610110e+00 6 24 0
2848 1 4 7.3999999999999996e-02 3.7333522594892962e+01 1.6478199269497889e+01 5.9078267892050036e+00 7 24 0
25619 1 2 -1.4799999999999999e-01 4.2277021082054276e+01 1.3464097416433972e+01 2.7053316379065349e+00 9 26 0
38890 1 4 7.3999999999999996e-02 3.8208721623593789e+01 1.5415928663501631e+01 3.3148109734893172e+00 6 24 0
38892 1 4 7.3999999999999996e-02 3.8321456055934412e+01 1.4455142719957633e+01 1.0408779759075433e+00 6 24 0
2854 1 4 7.3999999999999996e-02 3.8360030821748303e+01 1.4314332278234847e+01 5.9386775970927896e+00 7 24 0
25618 1 4 7.3999999999999996e-02 4.1098298590928472e+01 1.4244656683048326e+01 1.1625449734431492e+00 9 26 0
25614 1 4 7.3999999999999996e-02 4.0771216369848304e+01 1.5504921239585192e+01 3.5145397329276267e+00 9 26 0
25612 1 4 7.3999999999999996e-02 3.9853004079554424e+01 1.6524707274142077e+01 1.4243576226862691e+00 9 26 0
25610 1 2 -1.4799999999999999e-01 4.0720527417656911e+01 1.6944946192072706e+01 1.8896034064969274e+00 9 26 0
25608 1 4 7.3999999999999996e-02 3.9519758695031975e+01 1.8048607915410411e+01 3.3617511008245620e+00 9 26 0
25613 1 2 -1.4799999999999999e-01 4.1455867677150778e+01 1.5859807552924197e+01 2.7213329729249982e+00 9 26 0
25611 1 4 7.3999999999999996e-02 4.1432627228247071e+01 1.7282842129036666e+01 1.0750126353096789e+00 9 26 0
25616 1 2 -1.4799999999999999e-01 4.1871884060241314e+01 1.4697476544465641e+01 1.8325863725816534e+00 9 26 0
25615 1 4 7.3999999999999996e-02 4.2339082516148508e+01 1.6339369556852709e+01 3.1932608200196171e+00 9 26 0
2853 1 4 7.3999999999999996e-02 4.0015775602984057e+01 1.4805020962752014e+01 5.7759263561864405e+00 7 24 0
25607 1 2 -1.4799999999999999e-01 4.0306079425178396e+01 1.8196637711253992e+01 2.6479458196278087e+00 9 26 0
2847 1 4 7.3999999999999996e-02 3.8847084732186062e+01 1.7130792521422769e+01 5.5156471007173735e+00 7 24 0
25609 1 4 7.3999999999999996e-02 4.1161354164070538e+01 1.8689920003369437e+01 3.0521370427175585e+00 9 26 0
39024 1 4 7.3999999999999996e-02 4.1308968264611266e+01 1.6675302843136873e+01 5.5553003143126487e+00 6 24 0
39018 1 4 7.3999999999999996e-02 4.2397533257548908e+01 1.4357595251922350e+01 5.6488619708661787e+00 6 24 0
3821 1 2 -1.4799999999999999e-01 3.9744698412116882e+01 2.1274509644614657e-02 1.3525892365142425e+01 7 24 0
20953 1 4 7.3999999999999996e-02 1.1911252116661430e+00 2.0999191148162865e+01 3.5506240082024068e+00 8 26 0
20952 1 4 7.3999999999999996e-02 1.5694594091545451e+00 2.2671786160418932e+01 3.3198896196327286e+00 8 26 0
20948 1 2 -1.4799999999999999e-01 2.7292457122447842e+00 2.1380442918413937e+01 2.0203906218674206e+00 8 26 0
20950 1 4 7.3999999999999996e-02 3.0107010619751877e+00 2.2126867884523310e+01 1.2552384184713008e+00 8 26 0
20949 1 4 7.3999999999999996e-02 2.6949946300293388e+00 2.0440918964048404e+01 1.4171497440226331e+00 8 26 0
20951 1 2 -1.4799999999999999e-01 1.4133901839427869e+00 2.1745925714439597e+01 2.7642749368044437e+00 8 26 0
20946 1 4 7.3999999999999996e-02 4.0851770846502014e+00 2.1913091709181632e+01 3.7279646429439697e+00 8 26 0
20947 1 4 7.3999999999999996e-02 3.8837820609280476e+00 2.0276070638061356e+01 3.2972799348310251e+00 8 26 0
20945 1 2 -1.4799999999999999e-01 3.9706085926753518e+00 2.1234046532349268e+01 2.8990802850857653e+00 8 26 0
20943 1 4 7.3999999999999996e-02 5.0450097715042386e+00 2.0374941891944570e+01 1.1827036656683463e+00 8 26 0
20944 1 4 7.3999999999999996e-02 5.3288446030969041e+00 2.2052430476062302e+01 1.4902583231037365e+00 8 26 0
20942 1 2 -1.4799999999999999e-01 5.1968471215222749e+00 2.1144041627247155e+01 1.9632440064774885e+00 8 26 0
24828 1 4 7.3999999999999996e-02 5.4676553624046269e+00 2.0738720357738874e+01 5.4422601660347603e+00 9 26 0
21042 1 4 7.3999999999999996e-02 9.8308510681566064e-01 1.7777039342403938e+01 1.1876650759991387e+00 8 26 0
20954 1 2 -1.4799999999999999e-01 1.8667846409278646e-01 2.1710464838529017e+01 1.8922412331993175e+00 8 26 0
20956 1 4 7.3999999999999996e-02 2.8473475444977714e-01 2.2419673630322052e+01 1.0812574510544737e+00 8 26 0
26578 1 4 7.3999999999999996e-02 5.9590080787780426e+00 2.3890248411747748e+01 2.9532902137535579e+00 9 25 0
26580 1 4 7.3999999999999996e-02 4.6339317623226446e+00 2.4192627055121363e+01 1.0880575858424661e+00 9 25 0
26584 1 4 7.3999999999999996e-02 3.5455619774348905e+00 2.4307052502535324e+01 3.2678968863415796e+00 9 25 0
33526 1 4 7.3999999999999996e-02 4.0495749010701116e+00 2.4453956749585917e+01 5.7674456277220667e+00 7 24 0
33520 1 4 7.3999999999999996e-02 1.3162443184246213e+00 2.3591294563241114e+01 5.7859432669910289e+00 7 24 0
20941 1 4 7.3999999999999996e-02 6.5652629506005882e+00 1.9861844324004011e+01 3.3048272681219917e+00 8 26 0
20940 1 4 7.3999999999999996e-02 6.5781390910390947e+00 2.1645238252365125e+01 3.5724974579467244e+00 8 26 0
20939 1 2 -1.4799999999999999e-01 6.5158413147756375e+00 2.0760968755950373e+01 2.7269908640495513e+00 8 26 0
20937 1 4 7.3999999999999996e-02 7.9134486990340420e+00 1.9861947233073149e+01 1.1325946941431992e+00 8 26 0
20936 1 2 -1.4799999999999999e-01 7.8455510109832653e+00 2.0754504306025297e+01 1.8632951394939488e+00 8 26 0
20938 1 4 7.3999999999999996e-02 7.8165779181025785e+00 2.1666935342910087e+01 1.2371662242914230e+00 8 26 0
20935 1 4 7.3999999999999996e-02 9.4716656606326168e+00 1.9524890946536786e+01 2.8459099884033909e+00 8 26 0
20933 1 2 -1.4799999999999999e-01 9.1036423146338592e+00 2.0610011797548303e+01 2.7733441186523873e+00 8 26 0
20934 1 4 7.3999999999999996e-02 8.8272394549600381e+00 2.0751908679704272e+01 3.8037838730152842e+00 8 26 0
20930 1 2 -1.4799999999999999e-01 1.0245803975309180e+01 2.1550774377034255e+01 2.4403082449044722e+00 8 26 0
20932 1 4 7.3999999999999996e-02 1.0341740093919963e+01 2.2307349618685802e+01 3.2055384245623331e+00 8 26 0
20931 1 4 7.3999999999999996e-02 1.0120366134691860e+01 2.1983867267686993e+01 1.4261806716197649e+00 8 26 0
20928 1 4 7.3999999999999996e-02 1.1612373681444938e+01 1.9896363043096940e+01 2.0695238757911523e+00 8 26 0
24840 1 4 7.3999999999999996e-02 9.8976850765775328e+00 2.2608024557728172e+01 5.6784039458631232e+00 9 26 0
20927 1 2 -1.4799999999999999e-01 1.1641301606243873e+01 2.0829612260375967e+01 2.6145744278013066e+00 8 26 0
24834 1 4 7.3999999999999996e-02 7.2737393565461437e+00 2.2251039708792213e+01 5.4393529788177837e+00 9 26 0
26574 1 4 7.3999999999999996e-02 7.4142680302147443e+00 2.4096973276112905e+01 1.0309604652391458e+00 9 25 0
26572 1 4 7.3999999999999996e-02 8.7032243259594626e+00 2.3999759151584087e+01 3.1425800114765692e+00 9 25 0
26568 1 4 7.3999999999999996e-02 9.9200280097487497e+00 2.4690720253686127e+01 1.1516769409217378e+00 9 25 0
20926 1 4 7.3999999999999996e-02 1.1199181947561211e+01 1.9484862062466501e+01 4.2316004416398378e+00 8 26 0
20924 1 2 -1.4799999999999999e-01 1.1888262339519326e+01 2.0346220592395692e+01 4.0528304508206574e+00 8 26 0
20925 1 4 7.3999999999999996e-02 1.1549061007290556e+01 2.1196027118820467e+01 4.5855243265202716e+00 8 26 0
26566 1 4 7.3999999999999996e-02 1.1318663535605495e+01 2.4436728373083543e+01 3.0637436646932583e+00 9 25 0
20929 1 4 7.3999999999999996e-02 1.2329711037201774e+01 2.1450107456906778e+01 2.1178601588384875e+00 8 26 0
20920 1 4 7.3999999999999996e-02 1.2994869671158911e+01 1.8972981309030548e+01 6.2795091612513261e+00 8 26 0
20922 1 4 7.3999999999999996e-02 1.3495773823904683e+01 1.9211073729554975e+01 3.5282304771491599e+00 8 26 0
20923 1 4 7.3999999999999996e-02 1.3985467412074161e+01 2.0852491644782436e+01 4.0773260274884597e+00 8 26 0
20918 1 2 -1.4799999999999999e-01 1.3725726585063041e+01 1.9581322995173181e+01 5.7334926198563263e+00 8 26 0
20921 1 2 -1.4799999999999999e-01 1.3374747311439535e+01 1.9979092888336204e+01 4.2858468442060804e+00 8 26 0
20915 1 2 -1.4799999999999999e-01 1.5152592607436921e+01 1.9182706522497639e+01 6.0735847165417827e+00 8 26 0
20916 1 4 7.3999999999999996e-02 1.5840809844986802e+01 1.9998021167993443e+01 5.7329922350642875e+00 8 26 0
25548 1 4 7.3999999999999996e-02 1.9719588475501666e+01 2.3600770855269051e+01 2.2663268704757549e+00 9 26 0
38718 1 4 7.3999999999999996e-02 2.2009872811525604e+01 1.9265437385618693e+01 2.7833234055889715e+00 6 24 0
25551 1 4 7.3999999999999996e-02 2.1454637853460316e+01 2.2845965899811642e+01 3.6102556841887741e+00 9 26 0
25555 1 4 7.3999999999999996e-02 2.1900096912930497e+01 2.2772009460305302e+01 1.1539159629952620e+00 9 26 0
25553 1 2 -1.4799999999999999e-01 2.2442019040154669e+01 2.3428895037805226e+01 1.8037389448539967e+00 9 26 0
25550 1 2 -1.4799999999999999e-01 2.1660154917227846e+01 2.3808062448905520e+01 3.1038626148951858e+00 9 26 0
25556 1 2 -1.4799999999999999e-01 2.3900996880966037e+01 2.3034581605980865e+01 2.1011004981773240e+00 9 26 0
25561 1 4 7.3999999999999996e-02 2.3566661120637839e+01 2.1540473399161876e+01 3.6850644632263649e+00 9 26 0
25559 1 2 -1.4799999999999999e-01 2.4285758796109018e+01 2.1703169253412621e+01 2.8883800138764659e+00 9 26 0
38727 1 4 7.3999999999999996e-02 2.1717358651781492e+01 2.0553114296888353e+01 4.7111988614819227e+00 6 24 0
38721 1 4 7.3999999999999996e-02 2.4181710332898227e+01 1.9334889509667409e+01 4.3104843103717352e+00 6 24 0
38728 1 4 7.3999999999999996e-02 2.3054300582824212e+01 2.1204485672798842e+01 5.5926744274827422e+00 6 24 0
38726 1 2 -1.4799999999999999e-01 2.2197134438770401e+01 2.0577566997561313e+01 5.6745311891836732e+00 6 24 0
25549 1 4 7.3999999999999996e-02 1.9739407461847065e+01 2.4469038200121762e+01 3.7555400891064945e+00 9 26 0
25547 1 2 -1.4799999999999999e-01 2.0273599948563742e+01 2.4396273988399006e+01 2.7764034342854225e+00 9 26 0
25554 1 4 7.3999999999999996e-02 2.2455413018141634e+01 2.4239711434147921e+01 1.1121475673111243e+00 9 26 0
25552 1 4 7.3999999999999996e-02 2.2081065108452457e+01 2.4493765740933721e+01 3.8257545324107958e+00 9 26 0
38723 1 2 -1.4799999999999999e-01 2.2639816014282331e+01 1.9111599932830444e+01 5.7888090677065707e+00 6 24 0
25560 1 4 7.3999999999999996e-02 2.4232839062444171e+01 2.0853610523835034e+01 2.2194269046925297e+00 9 26 0
25557 1 4 7.3999999999999996e-02 2.4432356039003480e+01 2.3824710719827209e+01 2.5293847885329748e+00 9 26 0
25558 1 4 7.3999999999999996e-02 2.4311407269894953e+01 2.2975812192632976e+01 1.0800751883092514e+00 9 26 0
38734 1 4 7.3999999999999996e-02 1.9760230057959220e+01 2.1957427821350173e+01 5.8890599072858576e+00 6 24 0
38733 1 4 7.3999999999999996e-02 1.9502866685518132e+01 2.0325469697964657e+01 5.9424740146849935e+00 6 24 0
26527 1 4 7.3999999999999996e-02 2.3997315655611388e+01 2.4061595427836007e+01 4.9979925172139579e+00 9 25 0
25563 1 4 7.3999999999999996e-02 2.5991668644237755e+01 2.1199733473410671e+01 4.1904102610080303e+00 9 26 0
25562 1 2 -1.4799999999999999e-01 2.5768718682734871e+01 2.1923586880317295e+01 3.4399346473873527e+00 9 26 0
25564 1 4 7.3999999999999996e-02 2.5888948448413178e+01 2.2884304405402570e+01 3.9075000359309158e+00 9 26 0
25566 1 4 7.3999999999999996e-02 2.6740532356395757e+01 2.2805958197698569e+01 1.8432013611995381e+00 9 26 0
25565 1 2 -1.4799999999999999e-01 2.6865960826426122e+01 2.1922954493240884e+01 2.4267732458930746e+00 9 26 0
25567 1 4 7.3999999999999996e-02 2.6883452530557925e+01 2.1037314439647005e+01 1.7593307698800396e+00 9 26 0
25568 1 2 -1.4799999999999999e-01 2.8221701845186718e+01 2.2033249002753287e+01 3.0930665494833200e+00 9 26 0
25569 1 4 7.3999999999999996e-02 2.8459118641591818e+01 2.1119074788475324e+01 3.5920881965790765e+00 9 26 0
25571 1 2 -1.4799999999999999e-01 2.9378571658651683e+01 2.2271570263210872e+01 2.0890975823921023e+00 9 26 0
25570 1 4 7.3999999999999996e-02 2.8130821719041432e+01 2.2792806963847234e+01 3.8871865100104306e+00 9 26 0
25573 1 4 7.3999999999999996e-02 2.9690164489261843e+01 2.1344354715672008e+01 1.5853019018786438e+00 9 26 0
25576 1 4 7.3999999999999996e-02 3.0164398034988093e+01 2.3765374938365536e+01 3.5135686437226989e+00 9 26 0
25574 1 2 -1.4799999999999999e-01 3.0542198526411351e+01 2.2994951204807791e+01 2.8241298016876328e+00 9 26 0
25572 1 4 7.3999999999999996e-02 2.8989324865436778e+01 2.2889573775359377e+01 1.3383790822602915e+00 9 26 0
25575 1 4 7.3999999999999996e-02 3.1075834645113030e+01 2.2304737922735605e+01 3.5240389858496504e+00 9 26 0
36736 1 4 7.3999999999999996e-02 3.0471059420267554e+01 2.3712023358206672e+01 5.5973546997181280e+00 6 24 0
38868 1 4 7.3999999999999996e-02 3.1212483162289981e+01 1.9497017221475364e+01 2.5757409105213780e+00 6 24 0
36732 1 4 7.3999999999999996e-02 2.7961795221664300e+01 2.4613951442873855e+01 6.0507284848931349e+00 6 24 0
38874 1 4 7.3999999999999996e-02 3.4211861613654534e+01 1.8491163355670910e+01 4.4322843530598153e+00 6 24 0
38879 1 2 -1.4799999999999999e-01 3.5528539379359778e+01 1.8621425599152147e+01 2.0213427331480904e+00 6 24 0
38873 1 2 -1.4799999999999999e-01 3.3649390785710068e+01 1.8945872256232050e+01 3.6114136746471446e+00 6 24 0
38880 1 4 7.3999999999999996e-02 3.6088347880260407e+01 1.9131345567205145e+01 1.3122923385329732e+00 6 24 0
38867 1 2 -1.4799999999999999e-01 3.1509548054735134e+01 1.8567689599002147e+01 2.1486424284234271e+00 6 24 0
38876 1 2 -1.4799999999999999e-01 3.4587239342074618e+01 1.9636503854904632e+01 2.6599652345577951e+00 6 24 0
38877 1 4 7.3999999999999996e-02 3.5179124143754549e+01 2.0396428653188298e+01 3.2365703392592442e+00 6 24 0
38875 1 4 7.3999999999999996e-02 3.2968699679627655e+01 1.9759802998232690e+01 4.0094534095813428e+00 6 24 0
38869 1 4 7.3999999999999996e-02 3.1982537208850943e+01 1.8897088285947518e+01 1.2633306429927957e+00 6 24 0
25577 1 2 -1.4799999999999999e-01 3.1625270316997810e+01 2.3556587150025408e+01 1.9489976895000622e+00 9 26 0
25579 1 4 7.3999999999999996e-02 3.2071107585354355e+01 2.2768899287107896e+01 1.4558048981033296e+00 9 26 0
38878 1 4 7.3999999999999996e-02 3.4053038981857981e+01 2.0170529981915660e+01 1.8147858320699788e+00 6 24 0
25581 1 4 7.3999999999999996e-02 3.2971176673050699e+01 2.3491707998682511e+01 3.5091478856507443e+00 9 26 0
25585 1 4 7.3999999999999996e-02 3.4175372877594697e+01 2.3759441631127441e+01 1.1424912857440805e+00 9 26 0
25580 1 2 -1.4799999999999999e-01 3.2728822820222078e+01 2.4200041980440236e+01 2.7287376589851271e+00 9 26 0
25590 1 4 7.3999999999999996e-02 3.5727797616009305e+01 2.3649583971691307e+01 3.9056035492854591e+00 9 26 0
25589 1 2 -1.4799999999999999e-01 3.6194202312925718e+01 2.4393138604991286e+01 3.2216476486218091e+00 9 26 0
25594 1 4 7.3999999999999996e-02 3.6261294849359807e+01 2.2917809200942287e+01 1.5691382703737575e+00 9 26 0
25592 1 2 -1.4799999999999999e-01 3.6994733064489459e+01 2.3549130932537881e+01 2.1760182871491831e+00 9 26 0
2836 1 4 7.3999999999999996e-02 3.5673327650778319e+01 2.1388020329418609e+01 5.9092042331014758e+00 7 24 0
2830 1 4 7.3999999999999996e-02 3.5248651881041241e+01 2.4149579595352172e+01 6.1552632198355184e+00 7 24 0
25578 1 4 7.3999999999999996e-02 3.1135455804762845e+01 2.4200207372670743e+01 1.1675222895518829e+00 9 26 0
25583 1 2 -1.4799999999999999e-01 3.3915664778292168e+01 2.4644306419729784e+01 1.8054877034842061e+00 9 26 0
2842 1 4 7.3999999999999996e-02 3.6885643136508783e+01 1.9029491048141701e+01 5.5430345477700023e+00 7 24 0
36742 1 4 7.3999999999999996e-02 3.1249162964420744e+01 2.1507479080739270e+01 5.8360672252939318e+00 6 24 0
2841 1 4 7.3999999999999996e-02 3.8332342490622096e+01 1.9741044753917183e+01 5.6868022545315471e+00 7 24 0
39030 1 4 7.3999999999999996e-02 4.0709176904460818e+01 1.8866039916066182e+01 5.4316188679650148e+00 6 24 0
25596 1 4 7.3999999999999996e-02 3.7402850286001282e+01 2.2017901305791678e+01 3.7253860848598390e+00 9 26 0
25606 1 4 7.3999999999999996e-02 3.8659432239711940e+01 1.8775758066952090e+01 1.2415498924161632e+00 9 26 0
25593 1 4 7.3999999999999996e-02 3.7677082902376824e+01 2.4181709487278507e+01 1.5698083858216076e+00 9 26 0
25600 1 4 7.3999999999999996e-02 3.7692356322031955e+01 2.1073582175129136e+01 1.2446393648271845e+00 9 26 0
25595 1 2 -1.4799999999999999e-01 3.7884288932375092e+01 2.2532572951175553e+01 2.8530288006508480e+00 9 26 0
25597 1 4 7.3999999999999996e-02 3.8829650966193789e+01 2.2960618248065227e+01 3.1579927912154724e+00 9 26 0
25604 1 2 -1.4799999999999999e-01 3.9634378626723219e+01 1.9184554736460804e+01 1.7196648706912863e+00 9 26 0
25605 1 4 7.3999999999999996e-02 4.0330850485503305e+01 1.9696078051730286e+01 1.0520861183633639e+00 9 26 0
25602 1 4 7.3999999999999996e-02 3.8338115529287322e+01 1.9828091016703262e+01 3.2194945593051481e+00 9 26 0
25598 1 2 -1.4799999999999999e-01 3.8424923979375585e+01 2.1429035180902240e+01 1.9168688877898672e+00 9 26 0
25601 1 2 -1.4799999999999999e-01 3.9100098274839922e+01 2.0286941016120107e+01 2.5673488826576971e+00 9 26 0
25603 1 4 7.3999999999999996e-02 3.9757615397537627e+01 2.0757650437734334e+01 3.2243127319912412e+00 9 26 0
25599 1 4 7.3999999999999996e-02 3.9140656479869790e+01 2.1797013681083836e+01 1.2478443317519117e+00 9 26 0
35607 1 4 7.3999999999999996e-02 4.1703319357772124e+01 2.4504249999418168e+01 1.1386235986443416e+00 6 24 0
35614 1 4 7.3999999999999996e-02 4.0830932370274212e+01 2.4861759989036440e+01 3.8693591193688155e+00 6 24 0
35606 1 2 -1.4799999999999999e-01 4.2469306084255486e+01 2.4544435390758192e+01 1.8295481532327893e+00 6 24 0
35603 1 2 -1.4799999999999999e-01 4.2526443544366686e+01 2.3169623172246624e+01 2.5697841066553879e+00 6 24 0
35601 1 4 7.3999999999999996e-02 4.2480146311917181e+01 2.1654387318777292e+01 1.1078336285990431e+00 6 24 0
39036 1 4 7.3999999999999996e-02 4.0139908615537912e+01 2.1618825427659221e+01 5.1642910134230586e+00 6 24 0
35605 1 4 7.3999999999999996e-02 4.1599796687566631e+01 2.2734523463832275e+01 2.8871323101884188e+00 6 24 0
35599 1 4 7.3999999999999996e-02 4.3004831229333007e+01 2.0616218066630527e+01 3.4188063708858274e+00 6 24 0
43289 1230 6 4.2380000000000001e-01 3.9327790649539381e+01 4.2757237003442903e+01 4.9892015681952238e+01 0 0 0
2835 1 4 7.3999999999999996e-02 3.7383118833507275e+01 2.1938521230940243e+01 6.0303154668530450e+00 7 24 0
39031 1 4 7.3999999999999996e-02 4.2250480054418723e+01 1.9493462337238224e+01 5.1312786806568340e+00 6 24 0
19443 1 4 7.3999999999999996e-02 6.2698326072047186e-02 1.7346366232379687e+01 1.3786865760968103e+01 8 26 0
7056 1 4 7.3999999999999996e-02 2.0644358207078994e-02 3.6790066870403959e+00 1.2187617330195231e+00 7 25 0
33567 1 4 7.3999999999999996e-02 1.0128258444484761e+00 2.9245713023615572e+01 1.2196022384523020e+00 7 24 0
26586 1 4 7.3999999999999996e-02 2.1376616539651998e+00 2.4594954646203792e+01 1.0660284813578123e+00 9 25 0
26576 1 2 -1.4799999999999999e-01 6.0761290781349953e+00 2.4852560863376944e+01 2.5464567896157169e+00 9 25 0
26579 1 2 -1.4799999999999999e-01 4.7818378416096374e+00 2.5103664798239233e+01 1.7397662020997700e+00 9 25 0
26582 1 2 -1.4799999999999999e-01 3.5106775525320808e+00 2.5190163247488783e+01 2.5856112507535598e+00 9 25 0
26585 1 2 -1.4799999999999999e-01 2.2960006407352798e+00 2.5410349390523962e+01 1.7158202711526924e+00 9 25 0
26583 1 4 7.3999999999999996e-02 3.6089983407585007e+00 2.6120702877763858e+01 3.1880474943308124e+00 9 25 0
26581 1 4 7.3999999999999996e-02 4.9710335728657356e+00 2.5858268885299129e+01 1.0282218437552679e+00 9 25 0
33561 1 4 7.3999999999999996e-02 3.2339595028695944e+00 2.8361511911553389e+01 1.4146578592574990e+00 7 24 0
33559 1 4 7.3999999999999996e-02 4.6235066993285461e+00 2.8287350148541499e+01 3.3282624445129718e+00 7 24 0
26577 1 4 7.3999999999999996e-02 5.9593843475679247e+00 2.5496687733923263e+01 3.3864936411163549e+00 9 25 0
33557 1 2 -1.4799999999999999e-01 4.7968402359734004e+00 2.9149822923870545e+01 2.6868860788643967e+00 7 24 0
26587 1 4 7.3999999999999996e-02 2.4086479836929255e+00 2.6292827182236255e+01 1.0341061904968758e+00 9 25 0
33560 1 2 -1.4799999999999999e-01 3.5347406249856412e+00 2.9376317664099201e+01 1.8786478788052747e+00 7 24 0
33565 1 4 7.3999999999999996e-02 2.1556197044664986e+00 2.8941723430122810e+01 3.5447972365913838e+00 7 24 0
33532 1 4 7.3999999999999996e-02 6.1663301387433878e+00 2.5548214136854934e+01 5.7914372752552739e+00 7 24 0
28830 1 4 7.3999999999999996e-02 8.6613758220233061e-01 2.8086133017018820e+01 5.6674914920693231e+00 9 24 0
33566 1 2 -1.4799999999999999e-01 1.1180645894898200e+00 3.0015754540118216e+01 2.0042858196965039e+00 7 24 0
26589 1 4 7.3999999999999996e-02 1.2427134280662042e+00 2.6393269733394163e+01 3.3474184078853311e+00 9 25 0
33558 1 4 7.3999999999999996e-02 5.0569773823754129e+00 3.0011312018624384e+01 3.3578904158763465e+00 7 24 0
33563 1 2 -1.4799999999999999e-01 2.3589487221413079e+00 2.9724976288829154e+01 2.8367870457252393e+00 7 24 0
26590 1 4 7.3999999999999996e-02 9.7521235474022960e-01 2.4718666188715044e+01 3.2939141011817274e+00 9 25 0
26588 1 2 -1.4799999999999999e-01 1.0660240984623737e+00 2.5624503820284716e+01 2.6154866376366606e+00 9 25 0
33562 1 4 7.3999999999999996e-02 3.8035524767776403e+00 3.0188806617828202e+01 1.2670570893734485e+00 7 24 0
33564 1 4 7.3999999999999996e-02 2.6565878023511211e+00 3.0547797415045299e+01 3.3438319262301142e+00 7 24 0
33555 1 4 7.3999999999999996e-02 5.6087885889846261e+00 2.7878369281452315e+01 1.3576241468005412e+00 7 24 0
33554 1 2 -1.4799999999999999e-01 5.9596386462796733e+00 2.8795008396260304e+01 1.7881150556671059e+00 7 24 0
33531 1 4 7.3999999999999996e-02 5.6274736005710979e+00 2.7205508701639403e+01 5.9419916446037249e+00 7 24 0
33525 1 4 7.3999999999999996e-02 3.2355022595400209e+00 2.6013512815442326e+01 5.8574557915283991e+00 7 24 0
33519 1 4 7.3999999999999996e-02 1.2046090893384442e+00 2.5288646665632005e+01 6.0180017972563995e+00 7 24 0
33550 1 4 7.3999999999999996e-02 7.2211784386083373e+00 3.0237302201997249e+01 3.7456084624574051e+00 7 24 0
26562 1 4 7.3999999999999996e-02 1.2148417301909776e+01 2.5935413564672963e+01 1.0523575282959881e+00 9 25 0
26573 1 2 -1.4799999999999999e-01 7.3420571896936666e+00 2.4915618597582831e+01 1.7021576092115351e+00 9 25 0
26575 1 4 7.3999999999999996e-02 7.2589494566952641e+00 2.5810452820986946e+01 1.0966045607875485e+00 9 25 0
33552 1 4 7.3999999999999996e-02 6.9677163133255879e+00 2.7810159258194719e+01 3.2110442366512251e+00 7 24 0
33551 1 2 -1.4799999999999999e-01 7.2806450052453737e+00 2.8498717225514909e+01 2.4556168657381758e+00 7 24 0
33548 1 2 -1.4799999999999999e-01 7.9324605207182248e+00 2.9730079472358170e+01 3.0577634803969826e+00 7 24 0
26564 1 2 -1.4799999999999999e-01 1.1022712566012082e+01 2.5412845709531275e+01 2.7964915692328671e+00 9 25 0
26561 1 2 -1.4799999999999999e-01 1.2119878111275979e+01 2.6269990524535718e+01 2.1540110309327400e+00 9 25 0
26570 1 2 -1.4799999999999999e-01 8.5644962857015976e+00 2.4991199798738680e+01 2.6390952837655384e+00 9 25 0
26567 1 2 -1.4799999999999999e-01 9.8345635295845533e+00 2.5437418775190654e+01 1.8944236669242076e+00 9 25 0
26569 1 4 7.3999999999999996e-02 9.7178424855744083e+00 2.6434345225641593e+01 1.4212659675931048e+00 9 25 0
26565 1 4 7.3999999999999996e-02 1.0717949199165144e+01 2.5714401174745031e+01 3.7891803473354919e+00 9 25 0
26571 1 4 7.3999999999999996e-02 8.3471006780576076e+00 2.5765224328813478e+01 3.3798996787812325e+00 9 25 0
33553 1 4 7.3999999999999996e-02 8.0440583689970939e+00 2.7990575847221365e+01 1.8327390692557752e+00 7 24 0
33543 1 4 7.3999999999999996e-02 8.3633808080270082e+00 2.7360582856265665e+01 4.9514657253658285e+00 7 24 0
26563 1 4 7.3999999999999996e-02 1.1725449973449734e+01 2.7276251012413756e+01 2.1947083228876099e+00 9 25 0
33545 1 2 -1.4799999999999999e-01 9.1312487481343965e+00 2.9239744977039869e+01 3.9015038556572486e+00 7 24 0
33546 1 4 7.3999999999999996e-02 9.7941947690466868e+00 2.8611774254900912e+01 3.2408023140356854e+00 7 24 0
33556 1 4 7.3999999999999996e-02 6.0215686406875388e+00 2.9593095898480446e+01 1.0291689239244655e+00 7 24 0
33547 1 4 7.3999999999999996e-02 9.7860823693959649e+00 3.0054316218715798e+01 4.1585215939355153e+00 7 24 0
33549 1 4 7.3999999999999996e-02 8.2455687331490957e+00 3.0438405384559456e+01 2.2855858981575743e+00 7 24 0
39141 1 4 7.3999999999999996e-02 1.2097508664800086e+01 3.0733728579431311e+01 2.0895498424760222e+00 6 24 0
33542 1 2 -1.4799999999999999e-01 8.7477049766812982e+00 2.8331745073971998e+01 5.1456894092740173e+00 7 24 0
33541 1 4 7.3999999999999996e-02 6.8884464597385850e+00 2.9372611009430297e+01 5.7440089460090027e+00 7 24 0
33544 1 4 7.3999999999999996e-02 9.6900758048520217e+00 2.8207291446662801e+01 5.6429484206026244e+00 7 24 0
26553 1 4 7.3999999999999996e-02 1.6202460333630885e+01 2.6558821382755280e+01 2.2675047551602465e+00 9 25 0
26559 1 4 7.3999999999999996e-02 1.3464148540734515e+01 2.6010953733952874e+01 3.9251807901318050e+00 9 25 0
26560 1 4 7.3999999999999996e-02 1.4100087946503104e+01 2.5338747512229936e+01 2.4398247654215899e+00 9 25 0
26558 1 2 -1.4799999999999999e-01 1.3525819525767606e+01 2.6180007977095681e+01 2.7870784083050406e+00 9 25 0
26556 1 4 7.3999999999999996e-02 1.4099700667917206e+01 2.7825066771209361e+01 1.5302203336405353e+00 9 25 0
26557 1 4 7.3999999999999996e-02 1.3767791866079969e+01 2.8242374659592201e+01 3.0974776835547289e+00 9 25 0
26552 1 2 -1.4799999999999999e-01 1.5701518731219197e+01 2.7248223220607439e+01 2.9670388815540600e+00 9 25 0
26555 1 2 -1.4799999999999999e-01 1.4302473009966191e+01 2.7462428376768766e+01 2.5567774149645945e+00 9 25 0
26554 1 4 7.3999999999999996e-02 1.6123502981465961e+01 2.8232544468115659e+01 2.8515673517065645e+00 9 25 0
26545 1 4 7.3999999999999996e-02 1.7306473239132295e+01 2.5173337048340777e+01 6.1677543550085616e+00 9 25 0
26547 1 4 7.3999999999999996e-02 1.7913715265292566e+01 2.6066150496260789e+01 4.0700185615109783e+00 9 25 0
26549 1 2 -1.4799999999999999e-01 1.5897144106818409e+01 2.6703094432458702e+01 4.3275051981774073e+00 9 25 0
26550 1 4 7.3999999999999996e-02 1.5377373811901007e+01 2.7259821736032364e+01 5.0500003571200720e+00 9 25 0
26551 1 4 7.3999999999999996e-02 1.5524391220378092e+01 2.5651853400788593e+01 4.3056673332076913e+00 9 25 0
26546 1 2 -1.4799999999999999e-01 1.7348282038397585e+01 2.6705119548807936e+01 4.7073745502717168e+00 9 25 0
26548 1 4 7.3999999999999996e-02 1.7716576482560754e+01 2.7711759336893270e+01 4.6273995997514259e+00 9 25 0
39136 1 4 7.3999999999999996e-02 1.3101772725317927e+01 2.9978268304590660e+01 4.0382942359474105e+00 6 24 0
26543 1 2 -1.4799999999999999e-01 1.7720222079971929e+01 2.6144607935253028e+01 6.1136869686790254e+00 9 25 0
39132 1 4 7.3999999999999996e-02 1.5608369329608651e+01 3.0153895547970262e+01 4.6931147550205328e+00 6 24 0
39134 1 2 -1.4799999999999999e-01 1.3556446484025996e+01 3.0861590265617600e+01 4.4383677498655967e+00 6 24 0
39131 1 2 -1.4799999999999999e-01 1.4854838457749088e+01 3.0705267420781677e+01 5.3119284540533780e+00 6 24 0
39138 1 4 7.3999999999999996e-02 1.4536531543822202e+01 3.1398740385097213e+01 2.6926103418737495e+00 6 24 0
25546 1 4 7.3999999999999996e-02 1.9099449798511902e+01 2.5893408621411176e+01 1.7777840938576097e+00 9 26 0
26541 1 4 7.3999999999999996e-02 1.9576362895118450e+01 2.5625985593028599e+01 5.4921454111463781e+00 9 25 0
25542 1 4 7.3999999999999996e-02 1.9657566656261071e+01 2.7325863632015587e+01 3.1378607138836818e+00 9 26 0
25540 1 4 7.3999999999999996e-02 2.0136538430612418e+01 2.8378280830807185e+01 1.0855823957363511e+00 9 26 0
25536 1 4 7.3999999999999996e-02 1.9792294992499876e+01 2.9674302944146820e+01 3.1035626758791550e+00 9 26 0
25544 1 2 -1.4799999999999999e-01 2.0178634873347178e+01 2.5678320834962200e+01 1.9599575194873615e+00 9 26 0
25545 1 4 7.3999999999999996e-02 2.0827699677422924e+01 2.5592549639262792e+01 1.0999366830739754e+00 9 26 0
25541 1 2 -1.4799999999999999e-01 2.0581363740032444e+01 2.6973564474657699e+01 2.6629195704436968e+00 9 26 0
25538 1 2 -1.4799999999999999e-01 2.0864843964850806e+01 2.8220365886899081e+01 1.9000517035793718e+00 9 26 0
25543 1 4 7.3999999999999996e-02 2.1335455283392857e+01 2.6999325320529948e+01 3.4551439558136772e+00 9 26 0
25539 1 4 7.3999999999999996e-02 2.1779108483336667e+01 2.8032868960258025e+01 1.3987434497000537e+00 9 26 0
26524 1 4 7.3999999999999996e-02 2.3757039491364090e+01 2.6292399084312532e+01 3.8833595794485851e+00 9 25 0
25535 1 2 -1.4799999999999999e-01 2.0793385599479503e+01 2.9526903515724019e+01 2.6991015345536078e+00 9 26 0
25537 1 4 7.3999999999999996e-02 2.1573776564086003e+01 2.9635566070756038e+01 3.4733258572205412e+00 9 26 0
26515 1 4 7.3999999999999996e-02 2.3850037050377438e+01 2.9175256021871494e+01 3.6491744048527490e+00 9 25 0
26512 1 4 7.3999999999999996e-02 2.4273710222898920e+01 3.0143495666432944e+01 1.3225357298482912e+00 9 25 0
25533 1 4 7.3999999999999996e-02 2.1981757925850413e+01 3.0776805327828203e+01 1.2223170885616321e+00 9 26 0
25532 1 2 -1.4799999999999999e-01 2.1019757018781018e+01 3.0753123842764804e+01 1.7729337705292159e+00 9 26 0
25534 1 4 7.3999999999999996e-02 2.0198552945859362e+01 3.0966294926813614e+01 1.0286045924541516e+00 9 26 0
5100 1 4 7.3999999999999996e-02 2.0886652053474556e+01 2.9907034587588598e+01 5.5327442885318101e+00 7 24 0
5107 1 4 7.3999999999999996e-02 2.3184727414056578e+01 3.0863434738868154e+01 5.9101863320444306e+00 7 24 0
26514 1 4 7.3999999999999996e-02 2.4107167277826477e+01 2.8239905069967822e+01 2.3812901968502960e+00 9 25 0
26513 1 2 -1.4799999999999999e-01 2.4676365320755991e+01 2.8913872046081867e+01 2.9585114589385744e+00 9 25 0
26533 1 4 7.3999999999999996e-02 2.1921158338516214e+01 2.5945073108966479e+01 5.6242518332016056e+00 9 25 0
26522 1 2 -1.4799999999999999e-01 2.4694123286326992e+01 2.6005599405219630e+01 4.3164069419670641e+00 9 25 0
26523 1 4 7.3999999999999996e-02 2.5398632052445755e+01 2.5554464781284320e+01 3.6119425311152900e+00 9 25 0
26519 1 2 -1.4799999999999999e-01 2.5372291486656856e+01 2.7312076002283817e+01 4.8148621673372345e+00 9 25 0
26510 1 2 -1.4799999999999999e-01 2.5179864331574546e+01 3.0044736124618556e+01 1.9686014572432808e+00 9 25 0
26516 1 2 -1.4799999999999999e-01 2.5803817937229905e+01 2.8266506569040313e+01 3.7167417112727485e+00 9 25 0
26511 1 4 7.3999999999999996e-02 2.5911367492687326e+01 2.9700069778654985e+01 1.2496021864177786e+00 9 25 0
26518 1 4 7.3999999999999996e-02 2.6478671309372729e+01 2.7806254265188418e+01 3.0169743155999522e+00 9 25 0
26517 1 4 7.3999999999999996e-02 2.6511368285805641e+01 2.9015495887926075e+01 4.1841003316704892e+00 9 25 0
36727 1 4 7.3999999999999996e-02 2.9555750088771671e+01 2.5596170711820815e+01 4.2742399528449422e+00 6 24 0
36722 1 2 -1.4799999999999999e-01 2.9500298323685691e+01 2.7696436854544306e+01 4.0989595977979363e+00 6 24 0
36723 1 4 7.3999999999999996e-02 2.8446718729452520e+01 2.7785732277518520e+01 3.7968779698348203e+00 6 24 0
36718 1 4 7.3999999999999996e-02 2.9374535420471933e+01 2.8990009820931657e+01 1.4719986697101841e+00 6 24 0
36725 1 2 -1.4799999999999999e-01 2.9879241192294000e+01 2.6450755321070773e+01 4.8400099362437574e+00 6 24 0
36719 1 2 -1.4799999999999999e-01 3.0436284391510867e+01 2.7877573163518342e+01 2.9104983608545654e+00 6 24 0
36716 1 2 -1.4799999999999999e-01 3.0297882208492290e+01 2.9073013422070442e+01 1.9784284063204944e+00 6 24 0
36721 1 4 7.3999999999999996e-02 3.0450172237725639e+01 2.6972533241470376e+01 2.3278067030231506e+00 6 24 0
36726 1 4 7.3999999999999996e-02 3.0985342489948078e+01 2.6327084076693030e+01 4.8053807163223725e+00 6 24 0
36717 1 4 7.3999999999999996e-02 3.1105766589138991e+01 2.8978213914046549e+01 1.2266702883314236e+00 6 24 0
26521 1 4 7.3999999999999996e-02 2.6253986696081760e+01 2.7121853953114702e+01 5.4390520084437703e+00 9 25 0
36713 1 2 -1.4799999999999999e-01 3.0337528724048081e+01 3.0428178387798788e+01 2.6819596971344368e+00 6 24 0
36714 1 4 7.3999999999999996e-02 2.9483833160241886e+01 3.0513691034079041e+01 3.4062336522775016e+00 6 24 0
5113 1 4 7.3999999999999996e-02 2.5464366504690688e+01 3.0350786164740228e+01 5.5261687346612964e+00 7 24 0
36724 1 4 7.3999999999999996e-02 2.9611014267545698e+01 2.8647361249142993e+01 4.6921771000605181e+00 6 24 0
26525 1 2 -1.4799999999999999e-01 2.4482734064878432e+01 2.4952680804560334e+01 5.4218625383698944e+00 9 25 0
26520 1 4 7.3999999999999996e-02 2.4607873397404543e+01 2.7960940823498643e+01 5.3760029388868036e+00 9 25 0
5118 1 4 7.3999999999999996e-02 2.7992819571325388e+01 3.0849650360661713e+01 5.4085104270150151e+00 7 24 0
26526 1 4 7.3999999999999996e-02 2.5443405009328224e+01 2.4635265370504360e+01 5.7343611209279093e+00 9 25 0
25591 1 4 7.3999999999999996e-02 3.6922532759741358e+01 2.4999299088985211e+01 3.7368651011397138e+00 9 26 0
2820 1 4 7.3999999999999996e-02 3.4349958499010377e+01 2.6159077012091139e+01 5.6389202127744547e+00 7 24 0
25582 1 4 7.3999999999999996e-02 3.2369669903522059e+01 2.5071838917271059e+01 3.2163536042394161e+00 9 26 0
25586 1 2 -1.4799999999999999e-01 3.5011983433658230e+01 2.5294697738798376e+01 2.6370213021354272e+00 9 26 0
25584 1 4 7.3999999999999996e-02 3.3555912370009459e+01 2.5358423111627399e+01 1.1127557482070152e+00 9 26 0
36720 1 4 7.3999999999999996e-02 3.1438266845540880e+01 2.7939923670267170e+01 3.3633756780922566e+00 6 24 0
25588 1 4 7.3999999999999996e-02 3.5521709554923333e+01 2.6085014701694472e+01 2.0006135447555673e+00 9 26 0
25587 1 4 7.3999999999999996e-02 3.4599543433255135e+01 2.5951911939877895e+01 3.4026947644501191e+00 9 26 0
35634 1 4 7.3999999999999996e-02 3.4051978593246325e+01 2.9371048039723252e+01 3.6677282729401393e+00 6 24 0
35633 1 2 -1.4799999999999999e-01 3.4809190622463056e+01 2.9271171913193029e+01 2.9505007623257242e+00 6 24 0
35635 1 4 7.3999999999999996e-02 3.4414314197648828e+01 2.8349197581964351e+01 2.3876788995430678e+00 6 24 0
35632 1 4 7.3999999999999996e-02 3.6160015737333971e+01 2.8365409209648991e+01 4.3048867480237600e+00 6 24 0
35630 1 2 -1.4799999999999999e-01 3.6202344992569031e+01 2.9126873525425214e+01 3.5840418797119136e+00 6 24 0
35631 1 4 7.3999999999999996e-02 3.6519813054238007e+01 2.9865687632695206e+01 4.2669528737766003e+00 6 24 0
2818 1 4 7.3999999999999996e-02 3.2673660710808015e+01 2.7887090816758104e+01 5.6412617737157289e+00 7 24 0
35638 1 4 7.3999999999999996e-02 3.5224346555949083e+01 3.0566716874566161e+01 1.1266756195140235e+00 6 24 0
35636 1 2 -1.4799999999999999e-01 3.4647500539016583e+01 3.0528839461418261e+01 2.0384363531067935e+00 6 24 0
36715 1 4 7.3999999999999996e-02 3.1236314269185581e+01 3.0445148350649465e+01 3.2835296515632177e+00 6 24 0
35628 1 4 7.3999999999999996e-02 3.7138733765382590e+01 2.7892511441946695e+01 2.1227115737271331e+00 6 24 0
35617 1 4 7.3999999999999996e-02 3.9811574507585469e+01 2.5242648184871111e+01 1.6784328260863939e+00 6 24 0
35627 1 2 -1.4799999999999999e-01 3.7331275046799952e+01 2.8861298321291216e+01 2.6472042285502866e+00 6 24 0
35629 1 4 7.3999999999999996e-02 3.7462673767956062e+01 2.9604290678205842e+01 1.8550311534483070e+00 6 24 0
35609 1 2 -1.4799999999999999e-01 4.2347578477058597e+01 2.5772580157069250e+01 2.6976034889934479e+00 6 24 0
35612 1 2 -1.4799999999999999e-01 4.1046726891090309e+01 2.5780556310833145e+01 3.4287734818960378e+00 6 24 0
35616 1 4 7.3999999999999996e-02 3.8962761805288970e+01 2.5901740399637308e+01 2.9122115668827857e+00 6 24 0
35615 1 2 -1.4799999999999999e-01 3.9890020199584789e+01 2.6060563969719443e+01 2.3894257366581000e+00 6 24 0
35626 1 4 7.3999999999999996e-02 3.8551373948343446e+01 2.8005166611506692e+01 4.1926517433871844e+00 6 24 0
35619 1 4 7.3999999999999996e-02 3.9174180278096649e+01 2.7449089570355611e+01 1.0589313791190158e+00 6 24 0
35613 1 4 7.3999999999999996e-02 4.1142915906445985e+01 2.6597908552693042e+01 4.1436550845519591e+00 6 24 0
35618 1 2 -1.4799999999999999e-01 3.9983781880221692e+01 2.7422307880718527e+01 1.7292931555457518e+00 6 24 0
35620 1 4 7.3999999999999996e-02 4.0809714795778213e+01 2.7573546548723542e+01 1.1149947145742733e+00 6 24 0
35625 1 4 7.3999999999999996e-02 3.8688044342877923e+01 2.9735213676401401e+01 4.0828246116627218e+00 6 24 0
35624 1 2 -1.4799999999999999e-01 3.8622504173696136e+01 2.8825294447368922e+01 3.4355357028986866e+00 6 24 0
35622 1 4 7.3999999999999996e-02 4.0048144277101571e+01 2.9461266887514725e+01 1.9438215275956821e+00 6 24 0
35621 1 2 -1.4799999999999999e-01 3.9898572824881057e+01 2.8666613711332996e+01 2.6418860077403710e+00 6 24 0
35623 1 4 7.3999999999999996e-02 4.0727157665213817e+01 2.8725460634082566e+01 3.3434102737845919e+00 6 24 0
35610 1 4 7.3999999999999996e-02 4.2508392443673763e+01 2.6660336218562890e+01 2.0121672858663202e+00 6 24 0
2425 1 4 7.3999999999999996e-02 4.3028989364319834e+01 3.0571694321503159e+01 2.3587788463259711e+00 7 24 0
31039 1 4 7.3999999999999996e-02 1.0037124287859372e+01 1.4297375735683336e-02 6.8451530746890912e+00 8 24 0
27255 1 4 7.3999999999999996e-02 4.1789903787255872e-01 2.5493664951774349e+01 2.1324452347404304e+01 9 25 0
39172 1 4 7.3999999999999996e-02 1.8803606787362459e-01 3.5574728222715265e+01 1.2309950898002919e+00 6 24 0
33568 1 4 7.3999999999999996e-02 1.4215398460979780e+00 3.0798667626551371e+01 1.2701362975870487e+00 7 24 0
39165 1 4 7.3999999999999996e-02 2.1766477330533331e+00 3.3430916697641834e+01 1.4398868291582250e+00 6 24 0
39159 1 4 7.3999999999999996e-02 4.5536651005993578e+00 3.2576119895603561e+01 1.1459177994986109e+00 6 24 0
39158 1 2 -1.4799999999999999e-01 4.8413762846711030e+00 3.3436930184398335e+01 1.8054757761936924e+00 6 24 0
39161 1 2 -1.4799999999999999e-01 3.7192130493520348e+00 3.3852935462589777e+01 2.7855095743463600e+00 6 24 0
39162 1 4 7.3999999999999996e-02 3.9428757539885013e+00 3.4640551971508202e+01 3.4499017086332717e+00 6 24 0
39163 1 4 7.3999999999999996e-02 3.6243871223168038e+00 3.2951156677738723e+01 3.3802880658134020e+00 6 24 0
39160 1 4 7.3999999999999996e-02 5.0617444789872073e+00 3.4340327600871397e+01 1.1392038760955776e+00 6 24 0
39166 1 4 7.3999999999999996e-02 2.7011560156121730e+00 3.5161094867486895e+01 1.3952286879012992e+00 6 24 0
39164 1 2 -1.4799999999999999e-01 2.3964710630672141e+00 3.4309272645342091e+01 2.0617450184210537e+00 6 24 0
39167 1 2 -1.4799999999999999e-01 1.1048242164523134e+00 3.4570310340787337e+01 2.8465233429331800e+00 6 24 0
39168 1 4 7.3999999999999996e-02 1.1987622411131367e+00 3.5503698111918652e+01 3.3565073966628218e+00 6 24 0
39169 1 4 7.3999999999999996e-02 9.9024874839721955e-01 3.3781633119538725e+01 3.5489964576274504e+00 6 24 0
4534 1 4 7.3999999999999996e-02 5.8239447995134865e+00 3.6648459512920354e+01 3.4634724336611571e+00 7 24 0
19281 1 4 7.3999999999999996e-02 1.3117817951299005e-01 5.0846571546779114e+00 1.2683510276431647e+01 8 26 0
35863 1 4 7.3999999999999996e-02 5.9311389137440580e+00 3.4376251856540087e+01 5.8766692977801309e+00 6 24 0
4537 1 4 7.3999999999999996e-02 4.3845418302798125e+00 3.7276366901776761e+01 1.4089266812645680e+00 7 24 0
36276 1 4 7.3999999999999996e-02 1.9758588291110202e+00 3.7013623019842285e+01 6.4287866772640339e+00 6 24 0
40244 215 6 4.2380000000000001e-01 4.2804146408129249e+01 3.7225065053286862e+01 4.8799488236876627e+01 0 0 0
35869 1 4 7.3999999999999996e-02 3.5166588658929903e+00 3.4056987366432161e+01 5.9359728525707043e+00 6 24 0
35868 1 4 7.3999999999999996e-02 3.7223630856480607e+00 3.2308496628165599e+01 5.9275530372243708e+00 6 24 0
35875 1 4 7.3999999999999996e-02 1.1225994764747023e+00 3.4148877187891841e+01 5.7786584857543017e+00 6 24 0
39157 1 4 7.3999999999999996e-02 6.1839747304289663e+00 3.2173622933788351e+01 3.2568927604263558e+00 6 24 0
39155 1 2 -1.4799999999999999e-01 6.1681077082616156e+00 3.3135211163432622e+01 2.6467285894036952e+00 6 24 0
39156 1 4 7.3999999999999996e-02 6.2719375532083106e+00 3.3933137337321767e+01 3.4422531750967744e+00 6 24 0
39153 1 4 7.3999999999999996e-02 7.3587723776759342e+00 3.2230723631296982e+01 1.0975748884265890e+00 6 24 0
39154 1 4 7.3999999999999996e-02 7.4876628137216175e+00 3.3960765509439199e+01 1.1238774408407601e+00 6 24 0
39152 1 2 -1.4799999999999999e-01 7.4629286121554577e+00 3.3112241076140954e+01 1.7806720660709743e+00 6 24 0
39151 1 4 7.3999999999999996e-02 8.5483021602088129e+00 3.2396839881286247e+01 3.5343929386097197e+00 6 24 0
39150 1 4 7.3999999999999996e-02 8.9123739618018725e+00 3.3969682130043516e+01 3.3075852923171580e+00 6 24 0
39149 1 2 -1.4799999999999999e-01 8.7166392023252595e+00 3.3106914815874049e+01 2.6895525150510649e+00 6 24 0
39147 1 4 7.3999999999999996e-02 9.7409321123408557e+00 3.1714272367652626e+01 1.3377404446818495e+00 6 24 0
39146 1 2 -1.4799999999999999e-01 1.0004062291641505e+01 3.2607735992616497e+01 1.9563062104768998e+00 6 24 0
39148 1 4 7.3999999999999996e-02 1.0319672550483398e+01 3.3487306139815395e+01 1.3828153085940327e+00 6 24 0
39145 1 4 7.3999999999999996e-02 1.0909968857389384e+01 3.1729304563565627e+01 3.8217809655186805e+00 6 24 0
39143 1 2 -1.4799999999999999e-01 1.1204862480509627e+01 3.2375574154621454e+01 2.9623465834913749e+00 6 24 0
39144 1 4 7.3999999999999996e-02 1.1497414973281245e+01 3.3343145271892311e+01 3.3109558260465159e+00 6 24 0
35850 1 4 7.3999999999999996e-02 1.1218789338179802e+01 3.3256457967585014e+01 5.8481892664482258e+00 6 24 0
35851 1 4 7.3999999999999996e-02 1.0924795310301302e+01 3.4954644985286947e+01 5.3191678892017258e+00 6 24 0
35857 1 4 7.3999999999999996e-02 8.4223411303229270e+00 3.4915298063173061e+01 5.7953358918918134e+00 6 24 0
4522 1 4 7.3999999999999996e-02 1.0917272688179049e+01 3.6029508132277158e+01 1.1363735205306362e+00 7 24 0
4521 1 4 7.3999999999999996e-02 1.0419709218705592e+01 3.5660774401419971e+01 2.6604184137167057e+00 7 24 0
4524 1 4 7.3999999999999996e-02 8.7337988990795346e+00 3.6527168352631307e+01 9.7077486877053976e-01 7 24 0
4528 1 4 7.3999999999999996e-02 7.9038971767467370e+00 3.6329574386677514e+01 3.2519243400781623e+00 7 24 0
4520 1 2 -1.4799999999999999e-01 1.0582971902077041e+01 3.6536516957319641e+01 2.0462928198479493e+00 7 24 0
35862 1 4 7.3999999999999996e-02 6.0479788932053387e+00 3.2727581896745747e+01 5.7822253995282384e+00 6 24 0
35856 1 4 7.3999999999999996e-02 8.6251715799926849e+00 3.3292338880861017e+01 5.6447970178449935e+00 6 24 0
39140 1 2 -1.4799999999999999e-01 1.2424494559240030e+01 3.1790333934791455e+01 2.3261843546271606e+00 6 24 0
39135 1 4 7.3999999999999996e-02 1.2750757646308728e+01 3.1231460433837977e+01 5.0450857568142444e+00 6 24 0
39142 1 4 7.3999999999999996e-02 1.2529020973528326e+01 3.2210332576732810e+01 1.3181974544182729e+00 6 24 0
39137 1 2 -1.4799999999999999e-01 1.3669212147660994e+01 3.1805105050552772e+01 3.2270155941873546e+00 6 24 0
39139 1 4 7.3999999999999996e-02 1.3957942056964480e+01 3.2840329840201399e+01 3.4785084345413888e+00 6 24 0
5087 1 2 -1.4799999999999999e-01 1.6963060502485583e+01 3.3683078092550261e+01 4.8551339008821239e+00 7 24 0
5088 1 4 7.3999999999999996e-02 1.6710574282278795e+01 3.2842273627278054e+01 4.0739146842740590e+00 7 24 0
39133 1 4 7.3999999999999996e-02 1.5228648302886446e+01 3.1693460496098449e+01 5.5248278019192032e+00 6 24 0
5089 1 4 7.3999999999999996e-02 1.6188115706886272e+01 3.3603278896109245e+01 5.6335910683691983e+00 7 24 0
5084 1 2 -1.4799999999999999e-01 1.6726123571907369e+01 3.5062401906879288e+01 4.1002713856497666e+00 7 24 0
5085 1 4 7.3999999999999996e-02 1.5736999228347363e+01 3.5224211050536091e+01 3.6956691167581983e+00 7 24 0
5083 1 4 7.3999999999999996e-02 1.7675535204427277e+01 3.4426173239168769e+01 2.1887571871536791e+00 7 24 0
5081 1 2 -1.4799999999999999e-01 1.7754658414276989e+01 3.5158528804847037e+01 2.9534967774556944e+00 7 24 0
5086 1 4 7.3999999999999996e-02 1.6980474461081311e+01 3.5904296535601986e+01 4.7780995649840783e+00 7 24 0
5080 1 4 7.3999999999999996e-02 1.6706397900691133e+01 3.6787655963500093e+01 2.1066041931528265e+00 7 24 0
5078 1 2 -1.4799999999999999e-01 1.7679643980059890e+01 3.6519724921574543e+01 2.2415953757441431e+00 7 24 0
5094 1 4 7.3999999999999996e-02 1.8478385362476462e+01 3.1340216829673441e+01 4.9216005925386641e+00 7 24 0
5090 1 2 -1.4799999999999999e-01 1.8387151887540643e+01 3.3444159803997152e+01 5.4101646492591025e+00 7 24 0
5082 1 4 7.3999999999999996e-02 1.8762166053985919e+01 3.5072687450843716e+01 3.3267170724023143e+00 7 24 0
5093 1 2 -1.4799999999999999e-01 1.8645158615530356e+01 3.1967714958099322e+01 5.7428258634078508e+00 7 24 0
5092 1 4 7.3999999999999996e-02 1.9109362067253652e+01 3.3569074376015259e+01 4.6798933559881286e+00 7 24 0
25531 1 4 7.3999999999999996e-02 2.1749603482043025e+01 3.1770572807949936e+01 3.4645570914468875e+00 9 26 0
25529 1 2 -1.4799999999999999e-01 2.1085686915244857e+01 3.2037643809270406e+01 2.6304205676081849e+00 9 26 0
25530 1 4 7.3999999999999996e-02 2.0070152320486759e+01 3.2304865531695746e+01 2.7528690038608863e+00 9 26 0
25527 1 4 7.3999999999999996e-02 2.2401561174980753e+01 3.2853918125094324e+01 1.0805957515658624e+00 9 26 0
25526 1 2 -1.4799999999999999e-01 2.1520637432223481e+01 3.3185007330206474e+01 1.7628065083727111e+00 9 26 0
25528 1 4 7.3999999999999996e-02 2.0709079999292566e+01 3.3440496082085339e+01 1.0937386997099605e+00 9 26 0
25525 1 4 7.3999999999999996e-02 2.2631579913032965e+01 3.4107608831966694e+01 3.3251308526426815e+00 9 26 0
25523 1 2 -1.4799999999999999e-01 2.1820219946428029e+01 3.4384948581525940e+01 2.6536148859332722e+00 9 26 0
25524 1 4 7.3999999999999996e-02 2.0980951876421880e+01 3.4616002478442688e+01 3.3400344842098226e+00 9 26 0
25521 1 4 7.3999999999999996e-02 2.2986822222368858e+01 3.5500870151997056e+01 1.2711329443724622e+00 9 26 0
25520 1 2 -1.4799999999999999e-01 2.2113983676291259e+01 3.5630444542699465e+01 1.8804176265382833e+00 9 26 0
25522 1 4 7.3999999999999996e-02 2.1255134077410471e+01 3.5680114812574033e+01 1.2631194966403994e+00 9 26 0
25519 1 4 7.3999999999999996e-02 2.3138290912514602e+01 3.6694365405208103e+01 3.4664217655947396e+00 9 26 0
25517 1 2 -1.4799999999999999e-01 2.2337928977498983e+01 3.6901375315722952e+01 2.7623535169068911e+00 9 26 0
5079 1 4 7.3999999999999996e-02 1.8158125029489710e+01 3.6379945815163616e+01 1.2640633000916741e+00 7 24 0
26508 1 4 7.3999999999999996e-02 2.4835317757653623e+01 3.1550709227178327e+01 3.5075711783981722e+00 9 25 0
26506 1 4 7.3999999999999996e-02 2.4973754701543850e+01 3.2741663991073381e+01 1.3288412663010660e+00 9 25 0
26507 1 2 -1.4799999999999999e-01 2.5529668779295299e+01 3.1312655321143431e+01 2.6732117440096497e+00 9 25 0
26502 1 4 7.3999999999999996e-02 2.5278163759467205e+01 3.3883833305805631e+01 3.3937343699663511e+00 9 25 0
26500 1 4 7.3999999999999996e-02 2.5794919011869901e+01 3.5014050945523955e+01 1.1203466135023681e+00 9 25 0
26504 1 2 -1.4799999999999999e-01 2.5798026230028100e+01 3.2569462940950579e+01 1.8932163983650157e+00 9 25 0
26496 1 4 7.3999999999999996e-02 2.5870309262039360e+01 3.6398962108954692e+01 3.1929660575826508e+00 9 25 0
26509 1 4 7.3999999999999996e-02 2.6434400411480357e+01 3.1107773462159148e+01 3.2751038589613839e+00 9 25 0
26501 1 2 -1.4799999999999999e-01 2.6140767587133311e+01 3.3728607063784622e+01 2.7997009364609218e+00 9 25 0
36710 1 2 -1.4799999999999999e-01 3.0366073090150763e+01 3.1682778323305712e+01 1.7516783990608289e+00 6 24 0
26505 1 4 7.3999999999999996e-02 2.6721889581481282e+01 3.2418237451443538e+01 1.2346413153421945e+00 9 25 0
36712 1 4 7.3999999999999996e-02 2.9530487734943723e+01 3.1633663649202298e+01 1.0794640327067462e+00 6 24 0
26498 1 2 -1.4799999999999999e-01 2.6542228424990824e+01 3.4868733872827427e+01 1.8469719242170566e+00 9 25 0
26503 1 4 7.3999999999999996e-02 2.6958561171079420e+01 3.3486340722403298e+01 3.5132236836389144e+00 9 25 0
26495 1 2 -1.4799999999999999e-01 2.6812917576432042e+01 3.6153055647505091e+01 2.6263155315538649e+00 9 25 0
26499 1 4 7.3999999999999996e-02 2.7483935757883096e+01 3.4666340863884784e+01 1.2324500518926671e+00 9 25 0
26497 1 4 7.3999999999999996e-02 2.7539617231217132e+01 3.6004536721458422e+01 3.4383202268317117e+00 9 25 0
36706 1 4 7.3999999999999996e-02 2.9788216626518988e+01 3.4243728500611589e+01 1.0849298152774500e+00 6 24 0
36702 1 4 7.3999999999999996e-02 2.9697912022332158e+01 3.5572457364694131e+01 3.1190966821825414e+00 6 24 0
36708 1 4 7.3999999999999996e-02 2.9171964805995650e+01 3.2887642367665009e+01 3.2046692683562679e+00 6 24 0
36707 1 2 -1.4799999999999999e-01 3.0164161690591406e+01 3.2898455608014793e+01 2.6645473833895190e+00 6 24 0
36704 1 2 -1.4799999999999999e-01 3.0543207568000472e+01 3.4143349574320901e+01 1.8299998772392825e+00 6 24 0
36711 1 4 7.3999999999999996e-02 3.1288980648176139e+01 3.1751336270974562e+01 1.1673134121789925e+00 6 24 0
36700 1 4 7.3999999999999996e-02 3.0296062687950275e+01 3.6906368226559579e+01 1.1652223780578737e+00 6 24 0
35803 1 4 7.3999999999999996e-02 2.7845015059041341e+01 3.5777132132781169e+01 5.7409478825041855e+00 6 24 0
35806 1 4 7.3999999999999996e-02 2.5347536701297489e+01 3.5958391909934150e+01 5.8629680527670196e+00 6 24 0
35805 1 4 7.3999999999999996e-02 2.6269267287994133e+01 3.4553470692124904e+01 6.3156148472458256e+00 6 24 0
35637 1 4 7.3999999999999996e-02 3.3620891324059983e+01 3.0438080891304391e+01 1.6849876241126478e+00 6 24 0
36701 1 2 -1.4799999999999999e-01 3.0623559169649738e+01 3.5427318276547545e+01 2.7038626253116318e+00 6 24 0
36705 1 4 7.3999999999999996e-02 3.1405104447489130e+01 3.3936818355616069e+01 1.1174098056717567e+00 6 24 0
2659 1 4 7.3999999999999996e-02 3.6347952617398661e+01 3.1952345377472277e+01 5.8526960911964903e+00 7 24 0
36709 1 4 7.3999999999999996e-02 3.0790651114661205e+01 3.2865076339134085e+01 3.5722964793966674e+00 6 24 0
36703 1 4 7.3999999999999996e-02 3.1301912164231936e+01 3.5343501767178310e+01 3.4308937892597080e+00 6 24 0
35640 1 4 7.3999999999999996e-02 3.5572341907237259e+01 3.1853599422700057e+01 3.4667643539310302e+00 6 24 0
35639 1 2 -1.4799999999999999e-01 3.4750539365421240e+01 3.1909675989888566e+01 2.8173160736367624e+00 6 24 0
35641 1 4 7.3999999999999996e-02 3.3865166756503569e+01 3.2069457203364870e+01 3.4106702699553564e+00 6 24 0
35643 1 4 7.3999999999999996e-02 3.3967422699540720e+01 3.3156666173809000e+01 1.2763324672530287e+00 6 24 0
35642 1 2 -1.4799999999999999e-01 3.4862452085288474e+01 3.3166962207706746e+01 1.8812302650128487e+00 6 24 0
35644 1 4 7.3999999999999996e-02 3.5686625896465131e+01 3.3120559935613052e+01 1.1255741169180045e+00 6 24 0
35647 1 4 7.3999999999999996e-02 3.3787984314454931e+01 3.4674650517792458e+01 2.9970704511466986e+00 6 24 0
35645 1 2 -1.4799999999999999e-01 3.4834052715024491e+01 3.4495471838734332e+01 2.6100272979026311e+00 6 24 0
35649 1 4 7.3999999999999996e-02 3.4550044232129558e+01 3.6087561678400959e+01 1.1900731606348758e+00 6 24 0
35648 1 2 -1.4799999999999999e-01 3.5305872567322780e+01 3.5667015579695835e+01 1.8093800673695799e+00 6 24 0
35646 1 4 7.3999999999999996e-02 3.5514059173178744e+01 3.4367949231446069e+01 3.4104904415704773e+00 6 24 0
35650 1 4 7.3999999999999996e-02 3.6274488317756166e+01 3.5534325738425764e+01 1.2222390285721001e+00 6 24 0
35652 1 4 7.3999999999999996e-02 3.6354796412350424e+01 3.6434244900233431e+01 3.4477008819261563e+00 6 24 0
2671 1 4 7.3999999999999996e-02 3.3105996792837502e+01 3.4063131054709963e+01 5.3284331648713303e+00 7 24 0
36698 1 2 -1.4799999999999999e-01 3.1097383754240418e+01 3.6669745539682722e+01 1.8504912121942547e+00 6 24 0
36699 1 4 7.3999999999999996e-02 3.1963302994104762e+01 3.6456685894910493e+01 1.2533080071395046e+00 6 24 0
2664 1 4 7.3999999999999996e-02 3.5615438104021898e+01 3.4573782500607059e+01 6.3126595729360551e+00 7 24 0
2655 1 4 7.3999999999999996e-02 3.7428826753622104e+01 3.3948019651163236e+01 5.1620036145375483e+00 7 24 0
2653 1 4 7.3999999999999996e-02 3.8208986984411844e+01 3.1796944713143109e+01 3.9004568358189808e+00 7 24 0
2652 1 4 7.3999999999999996e-02 3.9465392084563021e+01 3.1652444102931376e+01 5.0872696209550679e+00 7 24 0
2654 1 2 -1.4799999999999999e-01 3.8111900725063634e+01 3.3227124249828066e+01 5.5871912092192471e+00 7 24 0
2651 1 2 -1.4799999999999999e-01 3.8903449344005267e+01 3.2311574117273345e+01 4.5290711544495359e+00 7 24 0
2647 1 4 7.3999999999999996e-02 3.7952685704353698e+01 3.4471039582320834e+01 2.8800710684306212e+00 7 24 0
2650 1 4 7.3999999999999996e-02 4.0460676391945171e+01 3.2703699323593462e+01 2.9823367472419777e+00 7 24 0
2646 1 4 7.3999999999999996e-02 3.8526980064027043e+01 3.3345057102369417e+01 1.7828775684185336e+00 7 24 0
2645 1 2 -1.4799999999999999e-01 3.8913163675362249e+01 3.4012364846230867e+01 2.5459554654775949e+00 7 24 0
2648 1 2 -1.4799999999999999e-01 3.9753635725111785e+01 3.3279795873884972e+01 3.5997631151795737e+00 7 24 0
2649 1 4 7.3999999999999996e-02 4.0259487444328272e+01 3.4038583969198392e+01 4.1999523359891455e+00 7 24 0
2643 1 4 7.3999999999999996e-02 4.0539429944004510e+01 3.4838095336226665e+01 1.3293651487272773e+00 7 24 0
2642 1 2 -1.4799999999999999e-01 3.9669989045419527e+01 3.5164106395945694e+01 1.8509978746455105e+00 7 24 0
2644 1 4 7.3999999999999996e-02 3.8981409974769043e+01 3.5577546108760380e+01 1.0828658669930225e+00 7 24 0
2641 1 4 7.3999999999999996e-02 4.1062502057653781e+01 3.5795451169802959e+01 3.3810229983467757e+00 7 24 0
2639 1 2 -1.4799999999999999e-01 4.0232582230489001e+01 3.6218876198126942e+01 2.8043060268481232e+00 7 24 0
2640 1 4 7.3999999999999996e-02 3.9535329545414292e+01 3.6490681509274111e+01 3.5821175631711073e+00 7 24 0
2431 1 4 7.3999999999999996e-02 4.2321115018361191e+01 3.2902767480220398e+01 2.0140226885781387e+00 7 24 0
2430 1 4 7.3999999999999996e-02 4.2634604369515344e+01 3.3675729638792269e+01 3.4852880524367609e+00 7 24 0
2656 1 4 7.3999999999999996e-02 3.8827483265727146e+01 3.3770831830949966e+01 6.1849522867197555e+00 7 24 0
5284 1 4 7.3999999999999996e-02 4.0739748141485421e+01 3.5060020498594383e+01 6.1006319340219823e+00 7 24 0
45372 1925 5 -8.4760000000000002e-01 3.7392916640311128e+01 4.1763502257493428e+01 4.9619901004386989e+01 0 0 0
2424 1 4 7.3999999999999996e-02 4.2617820092214181e+01 3.1261548214615733e+01 3.8948606435476396e+00 7 24 0
4546 1 4 7.3999999999999996e-02 2.0280440548906147e+00 3.8949187940560975e+01 3.7707390586442320e+00 7 24 0
4544 1 2 -1.4799999999999999e-01 2.1733373403139016e+00 3.9981039369252713e+01 3.5012253980032630e+00 7 24 0
4536 1 4 7.3999999999999996e-02 3.4734930591863318e+00 3.7569201887253662e+01 2.9020758496596990e+00 7 24 0
4541 1 2 -1.4799999999999999e-01 3.6613927577411411e+00 4.0220062807155777e+01 3.1010842135326153e+00 7 24 0
4535 1 2 -1.4799999999999999e-01 4.3729179869512409e+00 3.7904812236949098e+01 2.3658270268173367e+00 7 24 0
4533 1 4 7.3999999999999996e-02 5.5676336667186037e+00 3.8375734045403142e+01 3.9215455182337551e+00 7 24 0
4540 1 4 7.3999999999999996e-02 5.1232773653965937e+00 3.9775079019623448e+01 1.5945006699714719e+00 7 24 0
4532 1 2 -1.4799999999999999e-01 5.6802003604193523e+00 3.7677485366945952e+01 3.1765276867407977e+00 7 24 0
4538 1 2 -1.4799999999999999e-01 4.1452537307108868e+00 3.9340417566999697e+01 1.9323046478271313e+00 7 24 0
4543 1 4 7.3999999999999996e-02 4.2282356940100092e+00 3.9973725358480948e+01 4.1113674051491049e+00 7 24 0
4539 1 4 7.3999999999999996e-02 3.4422212062027011e+00 3.9290950421542817e+01 1.1373772738224208e+00 7 24 0
4545 1 4 7.3999999999999996e-02 2.0988807692379505e+00 4.0499085133076640e+01 4.4458152200478516e+00 7 24 0
4542 1 4 7.3999999999999996e-02 3.7221802433880851e+00 4.1250478800654768e+01 2.8383982309905624e+00 7 24 0
4552 1 4 7.3999999999999996e-02 2.2593864266524730e+00 4.1781632977868767e+01 1.0600902851174698e+00 7 24 0
4547 1 2 -1.4799999999999999e-01 1.0411541425085393e+00 4.0367246610718837e+01 2.5337471064879526e+00 7 24 0
4549 1 4 7.3999999999999996e-02 8.7697409380986291e-01 3.9482709718106946e+01 2.0504339044100259e+00 7 24 0
4550 1 2 -1.4799999999999999e-01 1.2945858123769090e+00 4.1726447324424733e+01 1.6998296605724239e+00 7 24 0
21523 1 4 7.3999999999999996e-02 5.7128488496568517e+00 4.1921697488222520e+01 3.2835397495790861e+00 8 26 0
4553 1 2 -1.4799999999999999e-01 1.2761702520086764e+00 4.2889848990006122e+01 2.6448727253066124e+00 7 24 0
21517 1 4 7.3999999999999996e-02 3.9466938597316354e+00 4.2518070003158343e+01 5.1191852112434875e+00 8 26 0
4554 1 4 7.3999999999999996e-02 2.1261585081977930e+00 4.2864849929613634e+01 3.3234159598233468e+00 7 24 0
27267 1 4 7.3999999999999996e-02 1.5156140940472296e-01 3.0401748481589319e+01 2.2703014004305139e+01 9 25 0
4551 1 4 7.3999999999999996e-02 3.8306155996331820e-01 4.1865096088961558e+01 1.0707953540203545e+00 7 24 0
36273 1 4 7.3999999999999996e-02 4.0878302178497581e+00 3.8498020374924202e+01 6.2197573194907552e+00 6 24 0
21521 1 2 -1.4799999999999999e-01 6.0367546498474960e+00 4.2949931734369358e+01 3.3258997552299796e+00 8 26 0
4530 1 4 7.3999999999999996e-02 6.9098590042660222e+00 3.7332577698647654e+01 1.3436700187943105e+00 7 24 0
21519 1 4 7.3999999999999996e-02 6.4284961893775900e+00 4.3071188557545874e+01 5.5091500157710112e+00 8 26 0
4529 1 2 -1.4799999999999999e-01 6.9596458338473024e+00 3.7909323529962933e+01 2.2767147204008875e+00 7 24 0
4531 1 4 7.3999999999999996e-02 7.1209277275421297e+00 3.9009669135220747e+01 2.0615958202864917e+00 7 24 0
4516 1 4 7.3999999999999996e-02 1.1720491363969380e+01 3.8832402960923041e+01 1.0563395349775129e+00 7 24 0
4527 1 4 7.3999999999999996e-02 8.5198016400288843e+00 3.7997517863007353e+01 3.6741775544688555e+00 7 24 0
4526 1 2 -1.4799999999999999e-01 8.2372794943461685e+00 3.7282714944597188e+01 2.9016151400384302e+00 7 24 0
4518 1 4 7.3999999999999996e-02 1.1016550053899559e+01 3.8080966000247692e+01 3.5448275237113140e+00 7 24 0
4517 1 2 -1.4799999999999999e-01 1.1547261669000028e+01 3.7477657779362161e+01 2.7872038182529937e+00 7 24 0
4525 1 4 7.3999999999999996e-02 9.4627765087180205e+00 3.8087628462472075e+01 1.3763621173218641e+00 7 24 0
4523 1 2 -1.4799999999999999e-01 9.2262834150301494e+00 3.7135660708167720e+01 1.7437451659445145e+00 7 24 0
36255 1 4 7.3999999999999996e-02 1.0086179169018397e+01 3.9493552415746784e+01 5.1988055477093900e+00 6 24 0
4519 1 4 7.3999999999999996e-02 1.2147737737034845e+01 3.6781649351420981e+01 3.3391107339034121e+00 7 24 0
21531 1 4 7.3999999999999996e-02 9.3797284618173453e+00 4.1333627368582249e+01 1.9803679531392648e+00 8 26 0
21528 1 4 7.3999999999999996e-02 8.3572515457809402e+00 4.1767386426782203e+01 4.1723104117739158e+00 8 26 0
21530 1 2 -1.4799999999999999e-01 9.7870090685045295e+00 4.2068623302956325e+01 2.6610670564954764e+00 8 26 0
21532 1 4 7.3999999999999996e-02 1.0643388564332243e+01 4.1785986572371911e+01 3.2510770685118806e+00 8 26 0
36249 1 4 7.3999999999999996e-02 1.0928824020081155e+01 4.1672593577161869e+01 5.4247848855886023e+00 6 24 0
21527 1 2 -1.4799999999999999e-01 8.6572081719628926e+00 4.2591219839999503e+01 3.5186547237483317e+00 8 26 0
4514 1 2 -1.4799999999999999e-01 1.2344149971198043e+01 3.8344739809285770e+01 1.7562492289752638e+00 7 24 0
19442 1 2 -1.4799999999999999e-01 1.8240006871439077e-02 1.7004605720383669e+01 1.4919125812566213e+01 8 26 0
20546 1 2 -1.4799999999999999e-01 1.7652012950800476e+01 9.1148031937330343e-02 1.2567259852149007e+01 8 26 0
21526 1 4 7.3999999999999996e-02 7.4259384149302621e+00 4.2510628439985773e+01 1.7718224936502605e+00 8 26 0
4513 1 4 7.3999999999999996e-02 1.2241917441950031e+01 4.0124631864310061e+01 2.9718563550444430e+00 7 24 0
4515 1 4 7.3999999999999996e-02 1.3128838703624545e+01 3.7794326584222496e+01 1.1563982226093874e+00 7 24 0
25311 1 4 7.3999999999999996e-02 1.5707135801872086e+01 4.2090726617418454e+01 2.0601577260989559e+00 9 26 0
4511 1 2 -1.4799999999999999e-01 1.2988511125571531e+01 3.9553585268670837e+01 2.4530493503806605e+00 7 24 0
4507 1 4 7.3999999999999996e-02 1.2939860255461820e+01 3.8073373649755375e+01 4.9374477882461560e+00 7 24 0
4506 1 4 7.3999999999999996e-02 1.3535585205265072e+01 3.9692860044025402e+01 5.2704436328964626e+00 7 24 0
4512 1 4 7.3999999999999996e-02 1.3276476675498326e+01 4.0353929080896435e+01 1.7282744738167786e+00 7 24 0
4509 1 4 7.3999999999999996e-02 1.4882369678157879e+01 3.8525257564786855e+01 2.8952279293405243e+00 7 24 0
4508 1 2 -1.4799999999999999e-01 1.4231814646376607e+01 3.9207490811997360e+01 3.3368486331655287e+00 7 24 0
4510 1 4 7.3999999999999996e-02 1.4792487048953941e+01 4.0078805523027647e+01 3.3294031099964871e+00 7 24 0
4505 1 2 -1.4799999999999999e-01 1.3832476365569354e+01 3.8764538084040311e+01 4.7771665210093603e+00 7 24 0
5074 1 4 7.3999999999999996e-02 1.7697436678281953e+01 3.9425926153161591e+01 1.5666658167007332e+00 7 24 0
4503 1 4 7.3999999999999996e-02 1.5213416303654276e+01 3.7181543412672916e+01 4.9505853110402267e+00 7 24 0
4502 1 2 -1.4799999999999999e-01 1.4972766147055696e+01 3.8073340583698482e+01 5.4335441400185838e+00 7 24 0
5076 1 4 7.3999999999999996e-02 1.7736491748056157e+01 3.8089578671720709e+01 3.8640081157500807e+00 7 24 0
25306 1 4 7.3999999999999996e-02 1.5750979615183926e+01 4.1559267463092702e+01 5.0282934469288225e+00 9 26 0
5075 1 2 -1.4799999999999999e-01 1.8337774900672645e+01 3.7770669236200625e+01 2.9856357182055682e+00 7 24 0
25305 1 4 7.3999999999999996e-02 1.4171568346756578e+01 4.2020523073151232e+01 5.5954087285089900e+00 9 26 0
4504 1 4 7.3999999999999996e-02 1.5839047564791667e+01 3.8686075445122512e+01 5.2275288008600800e+00 7 24 0
25312 1 4 7.3999999999999996e-02 1.6733415586133177e+01 4.2974605620228694e+01 3.1989344070219370e+00 9 26 0
25310 1 2 -1.4799999999999999e-01 1.5737644012366045e+01 4.3031355120940809e+01 2.6792509961441886e+00 9 26 0
25307 1 2 -1.4799999999999999e-01 1.4642513097105009e+01 4.3015007778016269e+01 3.7236513787368537e+00 9 26 0
25309 1 4 7.3999999999999996e-02 1.3808697359698884e+01 4.2527259622633373e+01 3.3009379900849694e+00 9 26 0
25304 1 2 -1.4799999999999999e-01 1.5070084296516054e+01 4.2429822397033796e+01 5.0903418946396730e+00 9 26 0
5072 1 2 -1.4799999999999999e-01 1.8570713130656600e+01 3.9037321910194201e+01 2.1234612963776152e+00 7 24 0
5070 1 4 7.3999999999999996e-02 1.8450685267775178e+01 4.0550704155938561e+01 3.6666666154142122e+00 7 24 0
25518 1 4 7.3999999999999996e-02 2.1466182316218916e+01 3.7360025316027325e+01 3.2225711498718073e+00 9 26 0
25515 1 4 7.3999999999999996e-02 2.3694829089956539e+01 3.7630838284651851e+01 1.1165058874774021e+00 9 26 0
25514 1 2 -1.4799999999999999e-01 2.2935465002903872e+01 3.8050764265090777e+01 1.8602333734685865e+00 9 26 0
25516 1 4 7.3999999999999996e-02 2.2199201547911134e+01 3.8411578816301983e+01 1.1181039830649351e+00 9 26 0
5073 1 4 7.3999999999999996e-02 1.9277231700702163e+01 3.8838672550033579e+01 1.2968060009417186e+00 7 24 0
25511 1 2 -1.4799999999999999e-01 2.3448206517253610e+01 3.9251454951045382e+01 2.6404969533601705e+00 9 26 0
5077 1 4 7.3999999999999996e-02 1.9253008685594640e+01 3.7325354162591864e+01 3.3224854463677320e+00 7 24 0
25512 1 4 7.3999999999999996e-02 2.2624083341329094e+01 3.9560022663208350e+01 3.2698621790651186e+00 9 26 0
25510 1 4 7.3999999999999996e-02 2.3003245212929016e+01 4.0797023595967715e+01 1.1921694906353670e+00 9 26 0
5071 1 4 7.3999999999999996e-02 2.0153131472157810e+01 3.9972822613753458e+01 3.2469420121340598e+00 7 24 0
25506 1 4 7.3999999999999996e-02 2.3333174598740129e+01 4.1986888701002897e+01 3.2812461150207066e+00 9 26 0
25508 1 2 -1.4799999999999999e-01 2.3797522001430195e+01 4.0461940447104645e+01 1.8372075264686034e+00 9 26 0
25513 1 4 7.3999999999999996e-02 2.4221453852364100e+01 3.8943357863021419e+01 3.3423572210761474e+00 9 26 0
25505 1 2 -1.4799999999999999e-01 2.4218063773452982e+01 4.1679320837660441e+01 2.6938121276600073e+00 9 26 0
25509 1 4 7.3999999999999996e-02 2.4575453509388552e+01 4.0158817463200243e+01 1.1366857324530573e+00 9 26 0
5069 1 2 -1.4799999999999999e-01 1.9152158407008070e+01 4.0213317448166528e+01 2.8560477115336407e+00 7 24 0
24939 1 4 7.3999999999999996e-02 2.2700524385858550e+01 4.0629337357109172e+01 6.4602232301894160e+00 9 26 0
24936 1 4 7.3999999999999996e-02 2.3413807440832922e+01 3.8095049166720443e+01 5.8309226380014225e+00 9 26 0
5067 1 4 7.3999999999999996e-02 2.0465564716539291e+01 4.0951492286062290e+01 1.3346103342665363e+00 7 24 0
5066 1 2 -1.4799999999999999e-01 1.9626304386528147e+01 4.1345061750627600e+01 1.9173043303080395e+00 7 24 0
5068 1 4 7.3999999999999996e-02 1.8857791932753702e+01 4.1554200409950155e+01 1.1376898639857889e+00 7 24 0
25291 1 4 7.3999999999999996e-02 2.0637417991232425e+01 4.2134445107231905e+01 5.9995698197886673e+00 9 26 0
5065 1 4 7.3999999999999996e-02 2.0765354960280114e+01 4.2201112297682954e+01 3.4704341769120766e+00 7 24 0
25502 1 2 -1.4799999999999999e-01 2.4956254688917770e+01 4.2716689240154999e+01 1.9685291139287751e+00 9 26 0
24938 1 2 -1.4799999999999999e-01 2.3672100607129526e+01 4.0139466628619246e+01 6.3968054995444934e+00 9 26 0
5063 1 2 -1.4799999999999999e-01 2.0076735342698004e+01 4.2620324802617560e+01 2.7191096652941811e+00 7 24 0
5064 1 4 7.3999999999999996e-02 1.9263141335071815e+01 4.3090317324478747e+01 3.2032720188323496e+00 7 24 0
25507 1 4 7.3999999999999996e-02 2.4934321639836135e+01 4.1345076045593146e+01 3.4412731262081220e+00 9 26 0
24940 1 4 7.3999999999999996e-02 2.4157161240352142e+01 4.0295294134036503e+01 5.4317862908475849e+00 9 26 0
26493 1 4 7.3999999999999996e-02 2.7992100817649437e+01 3.7141221388930667e+01 1.1125371224530904e+00 9 25 0
35797 1 4 7.3999999999999996e-02 2.9517898683260288e+01 3.7873266932044920e+01 5.8698316696995416e+00 6 24 0
26492 1 2 -1.4799999999999999e-01 2.7254372231558346e+01 3.7408157349307608e+01 1.8225045099930814e+00 9 25 0
26494 1 4 7.3999999999999996e-02 2.6538935181890562e+01 3.7913418230464998e+01 1.1149690736222921e+00 9 25 0
26491 1 4 7.3999999999999996e-02 2.8467746494075527e+01 3.8481473261385837e+01 3.3042371757754432e+00 9 25 0
26489 1 2 -1.4799999999999999e-01 2.7663881336329059e+01 3.8602235206916262e+01 2.7083589484531241e+00 9 25 0
26490 1 4 7.3999999999999996e-02 2.6800110775905608e+01 3.8856279578414828e+01 3.3212961137984185e+00 9 25 0
26487 1 4 7.3999999999999996e-02 2.9024740932092971e+01 3.9539281374510118e+01 1.2402436143830677e+00 9 25 0
26486 1 2 -1.4799999999999999e-01 2.8082114461644370e+01 3.9752423888769457e+01 1.8529797531568921e+00 9 25 0
26488 1 4 7.3999999999999996e-02 2.7304199442629407e+01 4.0061173262138936e+01 1.1418448212543302e+00 9 25 0
26483 1 2 -1.4799999999999999e-01 2.8348705727545401e+01 4.0988500962607340e+01 2.7850947276427012e+00 9 25 0
26484 1 4 7.3999999999999996e-02 2.7461566090586452e+01 4.1297971188483800e+01 3.2888318765780222e+00 9 25 0
26480 1 2 -1.4799999999999999e-01 2.8905462109872573e+01 4.2094347775783262e+01 1.9231323855940989e+00 9 25 0
26485 1 4 7.3999999999999996e-02 2.9045925070983511e+01 4.0659411478941024e+01 3.4559584223994757e+00 9 25 0
26481 1 4 7.3999999999999996e-02 2.9684299990123559e+01 4.1772514737440289e+01 1.2446837706292628e+00 9 25 0
24946 1 4 7.3999999999999996e-02 2.5423027635794320e+01 4.1935751169186751e+01 5.6390762831113186e+00 9 26 0
26482 1 4 7.3999999999999996e-02 2.8024309593464057e+01 4.2380730462652913e+01 1.3179269008309327e+00 9 25 0
25503 1 4 7.3999999999999996e-02 2.5850448267256219e+01 4.2273977043462978e+01 1.5918573555836397e+00 9 26 0
24945 1 4 7.3999999999999996e-02 2.4138680513061157e+01 4.2928630753637087e+01 6.2464535727684476e+00 9 26 0
35799 1 4 7.3999999999999996e-02 2.7163021972269998e+01 3.8186410656867288e+01 5.5931243654987490e+00 6 24 0
35793 1 4 7.3999999999999996e-02 2.8209637770797649e+01 4.0130873358319313e+01 5.8046286699807990e+00 6 24 0
35791 1 4 7.3999999999999996e-02 3.0610105036390188e+01 4.0234104303070410e+01 5.2344060667515055e+00 6 24 0
35651 1 2 -1.4799999999999999e-01 3.5570032669307309e+01 3.6899803438257074e+01 2.7548143403736680e+00 6 24 0
36696 1 4 7.3999999999999996e-02 3.0461762671235796e+01 3.8334285571317643e+01 2.9114289413690502e+00 6 24 0
36694 1 4 7.3999999999999996e-02 3.1448887702184020e+01 3.9491337276231540e+01 1.1056514542904361e+00 6 24 0
35653 1 4 7.3999999999999996e-02 3.4686948359313774e+01 3.7266681134609783e+01 3.2593023917367296e+00 6 24 0
36697 1 4 7.3999999999999996e-02 3.1895770330481657e+01 3.7647024769744888e+01 3.4849854861435823e+00 6 24 0
35654 1 2 -1.4799999999999999e-01 3.6257052152047976e+01 3.8031733931392850e+01 1.9431606698911474e+00 6 24 0
36695 1 2 -1.4799999999999999e-01 3.1375891067180575e+01 3.7932069340630974e+01 2.5696445022484231e+00 6 24 0
36690 1 4 7.3999999999999996e-02 3.2048245088933037e+01 4.0544543817457516e+01 3.3308820792167162e+00 6 24 0
35655 1 4 7.3999999999999996e-02 3.5588603655118277e+01 3.8408168606844704e+01 1.1596298037670352e+00 6 24 0
35659 1 4 7.3999999999999996e-02 3.6024331187551731e+01 3.9479289889196295e+01 3.4538397538149743e+00 6 24 0
36693 1 4 7.3999999999999996e-02 3.2961481155017111e+01 3.8683260487285175e+01 1.0764006075785608e+00 6 24 0
36692 1 2 -1.4799999999999999e-01 3.2191048645689918e+01 3.9000546417970263e+01 1.7773081872745982e+00 6 24 0
36691 1 4 7.3999999999999996e-02 3.3591673438096848e+01 3.9639399680833392e+01 3.2674438911662871e+00 6 24 0
36689 1 2 -1.4799999999999999e-01 3.2764549065797667e+01 4.0059970294636287e+01 2.6792205895496317e+00 6 24 0
36688 1 4 7.3999999999999996e-02 3.2560817676478663e+01 4.1721745983918339e+01 1.1253504130766638e+00 6 24 0
36686 1 2 -1.4799999999999999e-01 3.3279633039300499e+01 4.1203543387150688e+01 1.8623984946290306e+00 6 24 0
36687 1 4 7.3999999999999996e-02 3.4096294291765446e+01 4.0625610995826982e+01 1.3054013556469537e+00 6 24 0
36685 1 4 7.3999999999999996e-02 3.4757427850585721e+01 4.1863538368256819e+01 3.3354594405733322e+00 6 24 0
36683 1 2 -1.4799999999999999e-01 3.3989776531253199e+01 4.2280606570627988e+01 2.7132035029383581e+00 6 24 0
35785 1 4 7.3999999999999996e-02 3.2287031343395363e+01 4.2305583514678673e+01 5.8957039428406821e+00 6 24 0
2763 1 4 7.3999999999999996e-02 3.5755209718672383e+01 4.2847619698329709e+01 5.5973907237030334e+00 7 24 0
2766 1 4 7.3999999999999996e-02 3.6685358886740438e+01 4.0639191840351735e+01 5.9521667437525068e+00 7 24 0
24173 1 2 -1.4799999999999999e-01 1.3404050858103496e+01 1.4325128194670506e-01 8.5134675349059332e+00 9 26 0
36684 1 4 7.3999999999999996e-02 3.3303888417903813e+01 4.2712903736243774e+01 3.4385348781858269e+00 6 24 0
5277 1 4 7.3999999999999996e-02 3.9806774792534597e+01 3.7631231998523845e+01 5.7802449010515220e+00 7 24 0
35657 1 2 -1.4799999999999999e-01 3.6892942300480598e+01 3.9126321061634705e+01 2.9092586626188619e+00 6 24 0
2637 1 4 7.3999999999999996e-02 4.1452804597884459e+01 3.7119853624349602e+01 1.2947452345540840e+00 7 24 0
35661 1 4 7.3999999999999996e-02 3.6697754430333447e+01 4.0514866402317182e+01 1.2864395151924357e+00 6 24 0
35665 1 4 7.3999999999999996e-02 3.7196315189326768e+01 4.1928561867235416e+01 3.1831705890844186e+00 6 24 0
35656 1 4 7.3999999999999996e-02 3.7119353895154077e+01 3.7680415217211639e+01 1.4013978758657242e+00 6 24 0
2636 1 2 -1.4799999999999999e-01 4.0763648958606886e+01 3.7472133327388292e+01 2.0038832023505337e+00 7 24 0
35658 1 4 7.3999999999999996e-02 3.7545365844802802e+01 3.8692783200522321e+01 3.6154998288448765e+00 6 24 0
2638 1 4 7.3999999999999996e-02 4.0012508155515519e+01 3.7847698461975519e+01 1.3072860755139790e+00 7 24 0
35660 1 2 -1.4799999999999999e-01 3.7465038538663634e+01 4.0246339264595754e+01 2.0210414004682815e+00 6 24 0
2635 1 4 7.3999999999999996e-02 4.2261771212806423e+01 3.7981367748376876e+01 3.4768419610912695e+00 7 24 0
35663 1 2 -1.4799999999999999e-01 3.8055765330607251e+01 4.1453107195760005e+01 2.8014278102921528e+00 6 24 0
2633 1 2 -1.4799999999999999e-01 4.1508096519752407e+01 3.8506891384234287e+01 2.8796484126173745e+00 7 24 0
35662 1 4 7.3999999999999996e-02 3.8186177665878105e+01 3.9793249476087638e+01 1.4334025332524127e+00 6 24 0
35664 1 4 7.3999999999999996e-02 3.8711414168428114e+01 4.1131053618593569e+01 3.5631139520018515e+00 6 24 0
2634 1 4 7.3999999999999996e-02 4.0847173406500211e+01 3.9082935578536038e+01 3.4778132014312169e+00 7 24 0
2630 1 2 -1.4799999999999999e-01 4.2311090135081969e+01 3.9573640935694399e+01 2.1300116394029573e+00 7 24 0
2632 1 4 7.3999999999999996e-02 4.1746479218596747e+01 3.9812259347339129e+01 1.2546714884234749e+00 7 24 0
35668 1 4 7.3999999999999996e-02 3.9630324217094532e+01 4.1891270251620966e+01 1.3960669922590103e+00 6 24 0
2628 1 4 7.3999999999999996e-02 4.1965336909482424e+01 4.1192904497761553e+01 3.6218098567293939e+00 7 24 0
2627 1 2 -1.4799999999999999e-01 4.2682717224637592e+01 4.0808138627603334e+01 2.9064091888000725e+00 7 24 0
2626 1 4 7.3999999999999996e-02 4.2224970648580239e+01 4.2359287117557223e+01 1.3982710184498435e+00 7 24 0
27244 1 4 7.3999999999999996e-02 2.5367828064234704e-01 2.4939129641470124e+01 1.5446829680614814e+01 9 25 0
2761 1 4 7.3999999999999996e-02 3.8084193441244565e+01 4.2619310606673153e+01 5.6677172821422204e+00 7 24 0
5271 1 4 7.3999999999999996e-02 4.0378418489112761e+01 4.0320961784139094e+01 5.6999691057426425e+00 7 24 0
5265 1 4 7.3999999999999996e-02 4.1588482042597548e+01 4.2693586402516793e+01 5.8113572660871329e+00 7 24 0
2624 1 2 -1.4799999999999999e-01 4.3123629350381748e+01 4.2018979676060567e+01 1.9503596823940363e+00 7 24 0
5269 1 4 7.3999999999999996e-02 4.2736617655634376e+01 4.0438060529592569e+01 5.9017537057885932e+00 7 24 0
5275 1 4 7.3999999999999996e-02 4.1976804842875531e+01 3.8345569154887386e+01 6.4760450221454402e+00 7 24 0
35666 1 2 -1.4799999999999999e-01 3.8848640490238203e+01 4.2469099606690925e+01 1.9043534081682267e+00 6 24 0
35667 1 4 7.3999999999999996e-02 3.8186738282535615e+01 4.2678516453005059e+01 1.0882331763440465e+00 6 24 0
31090 1 4 7.3999999999999996e-02 1.0274155062945731e+00 8.3360906140071001e-01 1.2154506190363675e+01 8 24 0
34627 1 4 7.3999999999999996e-02 4.8396896606834483e+00 5.1672036139097752e+00 6.9157956564483172e+00 7 24 0
34621 1 4 7.3999999999999996e-02 2.2862133417432031e+00 5.5520342442151831e+00 5.7105913502471592e+00 7 24 0
19285 1 4 7.3999999999999996e-02 4.7570867585190713e-01 3.0655178245887180e+00 1.0538286366619234e+01 8 26 0
19264 1 4 7.3999999999999996e-02 5.1670929820196427e+00 6.2080399865426261e-01 7.5556766748885176e+00 8 26 0
19263 1 4 7.3999999999999996e-02 4.4897232149615851e+00 2.1122237377270321e+00 7.1890155142742227e+00 8 26 0
19272 1 4 7.3999999999999996e-02 2.6567698095042300e+00 2.6740099741115029e+00 1.0788665530219635e+01 8 26 0
19262 1 2 -1.4799999999999999e-01 4.4142648627898229e+00 1.3518647642115751e+00 7.9097234558220650e+00 8 26 0
19265 1 2 -1.4799999999999999e-01 4.8216306819216390e+00 1.6693819774101872e+00 9.3414460757707207e+00 8 26 0
19268 1 2 -1.4799999999999999e-01 4.4983500415749420e+00 3.1538102649519368e+00 9.6399955394436851e+00 8 26 0
19269 1 4 7.3999999999999996e-02 4.7410324011801821e+00 3.8581211073174910e+00 8.8186687555845698e+00 8 26 0
19271 1 2 -1.4799999999999999e-01 3.1199777385141090e+00 3.4693806881094664e+00 1.0172951056694565e+01 8 26 0
19273 1 4 7.3999999999999996e-02 2.4680263299065390e+00 3.5919543649517882e+00 9.2896138341542009e+00 8 26 0
19267 1 4 7.3999999999999996e-02 4.4376295751532897e+00 9.7985750992651899e-01 1.0059456116816817e+01 8 26 0
19260 1 4 7.3999999999999996e-02 2.3796172922888559e+00 1.2271884619855538e+00 8.6551232557118354e+00 8 26 0
19259 1 2 -1.4799999999999999e-01 2.9782935927763168e+00 7.9651116405126721e-01 7.7865640354768129e+00 8 26 0
19270 1 4 7.3999999999999996e-02 5.2399152413901087e+00 3.4824625333791972e+00 1.0367872191839496e+01 8 26 0
19261 1 4 7.3999999999999996e-02 2.5429600211277981e+00 1.0614483732708109e+00 6.7614631981961733e+00 8 26 0
19278 1 4 7.3999999999999996e-02 1.2199163390008783e+00 5.7245651298636373e+00 1.0512413032243220e+01 8 26 0
19274 1 2 -1.4799999999999999e-01 3.1628550271219327e+00 4.8077226609088211e+00 1.0993122314892661e+01 8 26 0
19275 1 4 7.3999999999999996e-02 3.8133807065432208e+00 5.5130420234065971e+00 1.0477110937573704e+01 8 26 0
19277 1 2 -1.4799999999999999e-01 1.7512383662015394e+00 5.3788435226624154e+00 1.1368945220377240e+01 8 26 0
19266 1 4 7.3999999999999996e-02 5.9166414366402726e+00 1.5345150241112193e+00 9.3865449392241143e+00 8 26 0
34617 1 4 7.3999999999999996e-02 6.9600643741270729e-01 5.9718496997302806e+00 7.5614856708595513e+00 7 24 0
19280 1 2 -1.4799999999999999e-01 8.4725226129298570e-01 4.4012512037370763e+00 1.2139198319433277e+01 8 26 0
19276 1 4 7.3999999999999996e-02 3.7174077566221979e+00 4.6102176541783919e+00 1.1940315468808267e+01 8 26 0
34633 1 4 7.3999999999999996e-02 7.2730716206174737e+00 5.4990026708753579e+00 7.1961045183008894e+00 7 24 0
34639 1 4 7.3999999999999996e-02 9.7616744009193983e+00 6.0107027224838463e+00 7.5814939297134698e+00 7 24 0
34647 1 4 7.3999999999999996e-02 1.1663681318726756e+01 4.8703113144445673e+00 7.2120598435658216e+00 7 24 0
31038 1 4 7.3999999999999996e-02 8.6237532304039259e+00 9.8893073614158478e-01 6.3562989997858139e+00 8 24 0
31051 1 4 7.3999999999999996e-02 7.5963789818114140e+00 5.0422754795752089e+00 9.2995873674509291e+00 8 24 0
31042 1 4 7.3999999999999996e-02 9.8984618962414306e+00 8.4604435124329602e-01 8.9597269784190541e+00 8 24 0
31045 1 4 7.3999999999999996e-02 7.7510390959843409e+00 2.7368543121777935e+00 7.8683373100638452e+00 8 24 0
31044 1 4 7.3999999999999996e-02 7.8644297186468046e+00 1.9258489148890159e+00 9.4751165438013150e+00 8 24 0
31047 1 4 7.3999999999999996e-02 9.7032269243897815e+00 4.2509368807252335e+00 8.4535917225690813e+00 8 24 0
31048 1 4 7.3999999999999996e-02 1.0017125145354280e+01 3.3612933361967676e+00 9.8381372400703206e+00 8 24 0
31046 1 2 -1.4799999999999999e-01 9.1416223181674958e+00 3.6638079249313997e+00 9.2458423558395495e+00 8 24 0
31043 1 2 -1.4799999999999999e-01 8.4490419392696037e+00 2.4450535917307885e+00 8.6572085676302368e+00 8 24 0
31041 1 4 7.3999999999999996e-02 1.0233886937097646e+01 1.9728026786063126e+00 7.6343222788058718e+00 8 24 0
31040 1 2 -1.4799999999999999e-01 9.4504720241062508e+00 1.4440578037027811e+00 8.1469839066674172e+00 8 24 0
31049 1 2 -1.4799999999999999e-01 8.1527890353394543e+00 4.5450915004838910e+00 1.0015329898520335e+01 8 24 0
31037 1 2 -1.4799999999999999e-01 9.0740507504475669e+00 4.0061626017936336e-01 7.1241481161475297e+00 8 24 0
31050 1 4 7.3999999999999996e-02 7.3960968562940597e+00 3.9192193738109635e+00 1.0571051537720630e+01 8 24 0
27066 1 4 7.3999999999999996e-02 1.0637354725163190e+01 8.9282244143787159e-01 1.1226898690356876e+01 9 25 0
31053 1 4 7.3999999999999996e-02 9.0782637044334837e+00 6.4752300700290863e+00 1.0417103689289128e+01 8 24 0
27065 1 2 -1.4799999999999999e-01 1.0473947412458871e+01 8.5376118621571484e-01 1.2285604005835314e+01 9 25 0
27064 1 4 7.3999999999999996e-02 8.4364644034992899e+00 1.2370479684241318e+00 1.2130676704028502e+01 9 25 0
31054 1 4 7.3999999999999996e-02 9.6231192724073349e+00 5.2245496330450276e+00 1.1478070263693185e+01 8 24 0
31052 1 2 -1.4799999999999999e-01 8.6908628594583845e+00 5.6160438029628317e+00 1.1018069591974138e+01 8 24 0
31056 1 4 7.3999999999999996e-02 6.9081224828991212e+00 6.3845301608954896e+00 1.1761352392135311e+01 8 24 0
31055 1 2 -1.4799999999999999e-01 7.8398143384341719e+00 6.1045549610163086e+00 1.2184513107944415e+01 8 24 0
34654 1 4 7.3999999999999996e-02 1.5428631746833890e+01 4.3198703220691632e+00 5.6966342885048302e+00 7 24 0
34662 1 4 7.3999999999999996e-02 1.6939610458398299e+01 3.0181185750858170e+00 6.6395238287046521e+00 7 24 0
34646 1 2 -1.4799999999999999e-01 1.2496401499174093e+01 5.5128412207407207e+00 7.0310843990729639e+00 7 24 0
34648 1 4 7.3999999999999996e-02 1.2696890682554681e+01 5.8714792320185962e+00 8.0483955566672716e+00 7 24 0
34649 1 2 -1.4799999999999999e-01 1.3501347138411912e+01 4.5836601250325826e+00 6.4580610284891424e+00 7 24 0
34651 1 4 7.3999999999999996e-02 1.3434066074437764e+01 3.7228073787599918e+00 7.0898795939828458e+00 7 24 0
20548 1 4 7.3999999999999996e-02 1.6629809801893828e+01 2.7970837703137114e-01 1.2851170428489441e+01 8 26 0
34656 1 4 7.3999999999999996e-02 1.5065461747028525e+01 4.3219667362983225e+00 8.4439902774525670e+00 7 24 0
34663 1 4 7.3999999999999996e-02 1.6884867621924140e+01 2.9134280727360022e+00 8.4104234789614232e+00 7 24 0
34658 1 2 -1.4799999999999999e-01 1.7136710209765912e+01 4.9573059934523336e+00 7.7179783448793398e+00 7 24 0
24174 1 4 7.3999999999999996e-02 1.2647591137140139e+01 9.5861826847618936e-01 8.4215130250502401e+00 9 26 0
34661 1 2 -1.4799999999999999e-01 1.7404770743602217e+01 3.4510579303439344e+00 7.6128087436106338e+00 7 24 0
26593 1 4 7.3999999999999996e-02 1.1307192407394782e-01 2.6763625372305132e+01 1.0933284262932148e+00 9 25 0
24175 1 4 7.3999999999999996e-02 1.4399489915981505e+01 4.9090229424655762e-01 8.7790114621910114e+00 9 26 0
20563 1 4 7.3999999999999996e-02 1.8124319807775567e+01 4.7281554255171612e+00 1.1212495490330483e+01 8 26 0
20554 1 4 7.3999999999999996e-02 1.8160928432846710e+01 2.7131011353663923e+00 1.1960254776147222e+01 8 26 0
34659 1 4 7.3999999999999996e-02 1.7653464609736837e+01 5.4276346809207547e+00 8.5958739747926209e+00 7 24 0
27085 1 4 7.3999999999999996e-02 1.3258188291742691e+01 6.3256766906036468e+00 1.0558385410973539e+01 9 25 0
34655 1 2 -1.4799999999999999e-01 1.5617254888951795e+01 5.0847819950624897e+00 7.8359742480367176e+00 7 24 0
34652 1 2 -1.4799999999999999e-01 1.4943244606939222e+01 5.0659713270931386e+00 6.3932975894655062e+00 7 24 0
20545 1 4 7.3999999999999996e-02 1.8215992592092306e+01 8.3152115259707882e-01 1.0691418584479679e+01 8 26 0
34660 1 4 7.3999999999999996e-02 1.7575151386309287e+01 5.4166583125462688e+00 6.8358442678686089e+00 7 24 0
27076 1 4 7.3999999999999996e-02 1.2048135358928068e+01 4.5224578455504494e+00 1.2225120335431521e+01 9 25 0
27072 1 4 7.3999999999999996e-02 1.2545837391048599e+01 2.0890770885309919e+00 1.1678932454688182e+01 9 25 0
27078 1 4 7.3999999999999996e-02 1.4008064134621542e+01 3.7831134543383622e+00 1.0745239187086877e+01 9 25 0
27081 1 4 7.3999999999999996e-02 1.5690750337093343e+01 5.5602747099038847e+00 1.1264847419345998e+01 9 25 0
27080 1 2 -1.4799999999999999e-01 1.4843186145179484e+01 5.5062917205991413e+00 1.1902309529808964e+01 9 25 0
27077 1 2 -1.4799999999999999e-01 1.4136600246909648e+01 4.0927901480069719e+00 1.1761741328600783e+01 9 25 0
20538 1 4 7.3999999999999996e-02 2.0439962570715821e+01 1.2899598148759928e-01 1.0998922366686537e+01 8 26 0
34665 1 4 7.3999999999999996e-02 1.9014138866022336e+01 1.9986570422206056e+00 7.6585418033801913e+00 7 24 0
34664 1 2 -1.4799999999999999e-01 1.8872389497412971e+01 3.0778452021265963e+00 7.7670300226955851e+00 7 24 0
34672 1 4 7.3999999999999996e-02 2.1814336165495437e+01 3.9938492576715037e+00 5.9727538116037442e+00 7 24 0
34668 1 4 7.3999999999999996e-02 1.9582393562634607e+01 4.7749535174226549e+00 6.8109618852544358e+00 7 24 0
34677 1 4 7.3999999999999996e-02 2.3232275475196740e+01 5.1396822147381727e-01 6.7559960201790474e+00 7 24 0
34671 1 4 7.3999999999999996e-02 2.1693339374308984e+01 3.6207927053010196e+00 7.7075152148007833e+00 7 24 0
34670 1 2 -1.4799999999999999e-01 2.1278834616402452e+01 3.3875472701964049e+00 6.7100985746469073e+00 7 24 0
34678 1 4 7.3999999999999996e-02 2.3355592964684632e+01 1.7031993870435282e+00 7.8147576260465108e+00 7 24 0
34666 1 4 7.3999999999999996e-02 1.9148432716380199e+01 3.3624730516679859e+00 8.8060097111607938e+00 7 24 0
34673 1 2 -1.4799999999999999e-01 2.1660171410167454e+01 1.8928022470157715e+00 6.2900286466754727e+00 7 24 0
34676 1 2 -1.4799999999999999e-01 2.3127989031839643e+01 1.5625974489875594e+00 6.7349737713969331e+00 7 24 0
34675 1 4 7.3999999999999996e-02 2.0825496960096984e+01 1.2817958914544656e+00 6.5544813814601426e+00 7 24 0
34667 1 2 -1.4799999999999999e-01 1.9765764648850649e+01 3.7010564613141517e+00 6.6850508178342860e+00 7 24 0
20575 1 4 7.3999999999999996e-02 2.2091396690628276e+01 2.9018411083353333e+00 1.0309985202956726e+01 8 26 0
20566 1 4 7.3999999999999996e-02 2.0422012130177762e+01 3.7333849565500135e+00 1.1242954927963389e+01 8 26 0
20573 1 2 -1.4799999999999999e-01 2.3023580111114395e+01 3.5635797576839394e+00 1.0423826547704666e+01 8 26 0
20574 1 4 7.3999999999999996e-02 2.3449252984757571e+01 3.4054469934656426e+00 9.4610083652304571e+00 8 26 0
20581 1 4 7.3999999999999996e-02 2.2678825928598329e+01 1.5191653497427997e+00 1.2005006665849031e+01 8 26 0
20564 1 2 -1.4799999999999999e-01 2.0318488928758054e+01 4.8225632628860193e+00 1.1094543686912246e+01 8 26 0
20565 1 4 7.3999999999999996e-02 2.0287574141459118e+01 5.0677131161277593e+00 9.9602504656527202e+00 8 26 0
20570 1 2 -1.4799999999999999e-01 2.2678018739200901e+01 5.0860082905070811e+00 1.0571550224078191e+01 8 26 0
20572 1 4 7.3999999999999996e-02 2.2444592843005168e+01 5.3066021744996741e+00 9.5389975688505881e+00 8 26 0
20576 1 2 -1.4799999999999999e-01 2.4001992504094453e+01 3.0629890215766955e+00 1.1513656299773649e+01 8 26 0
20578 1 4 7.3999999999999996e-02 2.4987368597957801e+01 3.3190318839321673e+00 1.1228759724837984e+01 8 26 0
20579 1 2 -1.4799999999999999e-01 2.3784294136215095e+01 1.5270520716829954e+00 1.1874185662342327e+01 8 26 0
20561 1 2 -1.4799999999999999e-01 1.8976874270788226e+01 5.2409724256978905e+00 1.1733802512039208e+01 8 26 0
20567 1 2 -1.4799999999999999e-01 2.1577442263768525e+01 5.5032682677493403e+00 1.1571338935581531e+01 8 26 0
20571 1 4 7.3999999999999996e-02 2.3618573323338790e+01 5.6227884353209427e+00 1.0813623518943551e+01 8 26 0
34695 1 4 7.3999999999999996e-02 3.0211770820327342e+01 1.0824854735820499e+00 6.2858268821554963e+00 7 24 0
34696 1 4 7.3999999999999996e-02 3.0273260691472071e+01 6.6575640042949791e-01 7.9661091228046503e+00 7 24 0
20580 1 4 7.3999999999999996e-02 2.4133932065381938e+01 8.2986707872995713e-01 1.1123252181746743e+01 8 26 0
34688 1 2 -1.4799999999999999e-01 2.7696186038257629e+01 6.9748568849445225e-01 6.6903790185959426e+00 7 24 0
34687 1 4 7.3999999999999996e-02 2.5681515330341977e+01 4.1968328119531551e-01 7.6438678878527853e+00 7 24 0
34685 1 2 -1.4799999999999999e-01 2.6163725333838165e+01 7.7164324163236997e-01 6.7982642670794755e+00 7 24 0
34682 1 2 -1.4799999999999999e-01 2.5640473502996162e+01 2.1655112005001795e+00 6.3483166569784872e+00 7 24 0
38569 1 4 7.3999999999999996e-02 2.6127501266479623e+01 4.8988043384980182e+00 6.6390318963024617e+00 6 24 0
34694 1 2 -1.4799999999999999e-01 3.0012060571295361e+01 1.4840002595417283e+00 7.2966374234114584e+00 7 24 0
34692 1 4 7.3999999999999996e-02 2.8301753476391198e+01 1.9245651212891874e+00 8.5822289718735636e+00 7 24 0
34693 1 4 7.3999999999999996e-02 2.8300708246620140e+01 2.8084390682361815e+00 7.0871883838795622e+00 7 24 0
34683 1 4 7.3999999999999996e-02 2.5571769504110090e+01 2.8093029798198508e+00 7.2450849276712459e+00 7 24 0
34691 1 2 -1.4799999999999999e-01 2.8474197953921326e+01 1.7937792766920886e+00 7.4919372167829961e+00 7 24 0
38560 1 4 7.3999999999999996e-02 2.7013493370595679e+01 4.0752678752839300e+00 9.4023068299081274e+00 6 24 0
38558 1 2 -1.4799999999999999e-01 2.7447936862526493e+01 5.0479284434287299e+00 9.7694946447840660e+00 6 24 0
38557 1 4 7.3999999999999996e-02 2.9438522457830576e+01 4.4469210701385178e+00 1.0494552217695031e+01 6 24 0
34698 1 4 7.3999999999999996e-02 3.0648460463337649e+01 2.7960062827650058e+00 8.8786814228528783e+00 7 24 0
34699 1 4 7.3999999999999996e-02 3.0773082962808992e+01 3.6378531021474378e+00 7.3293281856173023e+00 7 24 0
34697 1 2 -1.4799999999999999e-01 3.0923895398061159e+01 2.5873053052605099e+00 7.8524328834967445e+00 7 24 0
34807 1 4 7.3999999999999996e-02 3.0056723294648183e+01 6.5753113988047918e-01 1.0838563398203494e+01 7 24 0
38562 1 4 7.3999999999999996e-02 2.8744234215515487e+01 5.7025035544865439e+00 8.0603309573223410e+00 6 24 0
38555 1 2 -1.4799999999999999e-01 2.8459757815016154e+01 4.6924700819606588e+00 1.0869380684777958e+01 6 24 0
34805 1 2 -1.4799999999999999e-01 2.9808139134153180e+01 2.3200080516046484e-01 1.1793397979965597e+01 7 24 0
34809 1 4 7.3999999999999996e-02 2.7610883173947645e+01 4.2465942462555983e-01 1.2157427072299482e+01 7 24 0
38568 1 4 7.3999999999999996e-02 2.5242033832852442e+01 5.2894737856830067e+00 8.0701753510837708e+00 6 24 0
38567 1 2 -1.4799999999999999e-01 2.5740744395197336e+01 5.7739303381998415e+00 7.2028188623256026e+00 6 24 0
38559 1 4 7.3999999999999996e-02 2.6694990112905749e+01 5.6982066127465147e+00 1.0339243222115606e+01 6 24 0
38556 1 4 7.3999999999999996e-02 2.7967199928029782e+01 3.8255817076553691e+00 1.1345250850127453e+01 6 24 0
38552 1 2 -1.4799999999999999e-01 2.8599454465825424e+01 5.8849712563734915e+00 1.1865467441140810e+01 6 24 0
27685 1 4 7.3999999999999996e-02 3.2207620255432734e-01 1.3513162236346481e+01 9.9420565422765783e+00 9 25 0
38547 1 4 7.3999999999999996e-02 3.1325165777097585e+01 5.4227732592216906e+00 1.1453284899499327e+01 6 24 0
25774 1 4 7.3999999999999996e-02 3.6385605246732844e+01 7.0633271541600784e-01 8.7882574758809007e+00 9 26 0
34704 1 4 7.3999999999999996e-02 3.2887351674099236e+01 7.1572172370026577e-01 6.5539242727697529e+00 7 24 0
34705 1 4 7.3999999999999996e-02 3.4296834787958751e+01 1.5960105268413647e+00 7.1287631476859081e+00 7 24 0
34800 1 4 7.3999999999999996e-02 3.1572665669993402e+01 2.2942281117431667e+00 1.1454468441902003e+01 7 24 0
34701 1 4 7.3999999999999996e-02 3.2622207772127631e+01 1.5238201136612670e+00 8.8816603224245831e+00 7 24 0
34703 1 2 -1.4799999999999999e-01 3.3225767913568433e+01 1.7053806854863698e+00 6.8322873502426793e+00 7 24 0
34702 1 4 7.3999999999999996e-02 3.2924301645816314e+01 3.1744271509144797e+00 8.3427484774864027e+00 7 24 0
34700 1 2 -1.4799999999999999e-01 3.2414929990840363e+01 2.2337173341287562e+00 8.0869088979747179e+00 7 24 0
34790 1 2 -1.4799999999999999e-01 3.4162641211745118e+01 2.5710073447688395e+00 1.1195458789668468e+01 7 24 0
34792 1 4 7.3999999999999996e-02 3.3561082020953137e+01 3.4968706366540423e+00 1.1155783310795298e+01 7 24 0
34786 1 4 7.3999999999999996e-02 3.5224320095576729e+01 4.6095620417725183e+00 9.5369037502639564e+00 7 24 0
34791 1 4 7.3999999999999996e-02 3.3774666529793159e+01 1.8183817965928342e+00 1.0527661593829674e+01 7 24 0
34787 1 2 -1.4799999999999999e-01 3.5599226675665243e+01 3.0257810084815198e+00 1.0901034684310105e+01 7 24 0
34784 1 2 -1.4799999999999999e-01 3.5776724612972380e+01 3.6141137740452449e+00 9.5671813188112811e+00 7 24 0
34785 1 4 7.3999999999999996e-02 3.5432032321723753e+01 2.8894540345582826e+00 8.8378684262587193e+00 7 24 0
34789 1 4 7.3999999999999996e-02 3.6190930615321996e+01 2.1887022837029635e+00 1.1148130194740387e+01 7 24 0
34798 1 4 7.3999999999999996e-02 3.2761911284296872e+01 2.2779155304967263e-01 1.2209710610970326e+01 7 24 0
34776 1 4 7.3999999999999996e-02 3.6200963692647939e+01 6.2457629963620498e+00 8.4605687917208847e+00 7 24 0
38541 1 4 7.3999999999999996e-02 3.3946181951264478e+01 5.8223069724492129e+00 1.1681041296156362e+01 6 24 0
34788 1 4 7.3999999999999996e-02 3.5903841024386864e+01 3.7225330521151365e+00 1.1688601803739010e+01 7 24 0
2876 1 2 -1.4799999999999999e-01 4.2376127327346637e+01 4.8239526503334584e+00 6.5128775551053000e+00 7 24 0
25862 1 2 -1.4799999999999999e-01 2.9279880357298939e+01 5.7089388833601512e-02 2.0258646706699315e+00 9 26 0
44553 1652 5 -8.4760000000000002e-01 3.9147893126928302e+01 4.2962399646081352e+01 2.9048609307923744e+01 0 0 0
2874 1 4 7.3999999999999996e-02 4.1392596748040170e+01 6.0396777855521115e+00 8.1122503545620006e+00 7 24 0
34780 1 4 7.3999999999999996e-02 3.6754487334582180e+01 4.2232172789453246e+00 7.0270799871127920e+00 7 24 0
34781 1 2 -1.4799999999999999e-01 3.7222940360834343e+01 3.8436994275682417e+00 9.0855876930069233e+00 7 24 0
34778 1 2 -1.4799999999999999e-01 3.7392278695532411e+01 4.6271810078219326e+00 7.7622935468874346e+00 7 24 0
25783 1 4 7.3999999999999996e-02 4.0488340812883237e+01 7.1572583487626407e-01 8.1067496927588145e+00 9 26 0
34782 1 4 7.3999999999999996e-02 3.7854301273188483e+01 4.2559401954576073e+00 9.8686643216897902e+00 7 24 0
34779 1 4 7.3999999999999996e-02 3.8417394398731190e+01 4.4678599999057269e+00 7.4710317765009870e+00 7 24 0
34783 1 4 7.3999999999999996e-02 3.7621556948007822e+01 2.8429741167205020e+00 8.7948401890211603e+00 7 24 0
2886 1 4 7.3999999999999996e-02 4.1443145747718702e+01 2.2187234010254215e+00 9.6014089103945679e+00 7 24 0
2873 1 2 -1.4799999999999999e-01 4.2072151071712646e+01 6.1262546271623899e+00 7.2756300926733521e+00 7 24 0
25780 1 4 7.3999999999999996e-02 3.8813130097364414e+01 6.7239171615496629e-01 9.8030192608935351e+00 9 26 0
2892 1 4 7.3999999999999996e-02 4.2132312524217255e+01 1.1744655637056811e+00 1.1783408954853638e+01 7 24 0
2881 1 4 7.3999999999999996e-02 4.0935135391810626e+01 3.4958484819386593e+00 7.3787280782642259e+00 7 24 0
2879 1 2 -1.4799999999999999e-01 4.1951364125140820e+01 3.4360075172699416e+00 7.1332804016312243e+00 7 24 0
24156 1 4 7.3999999999999996e-02 1.1501382493514738e+01 3.2516634381181864e-01 1.6929286052573578e+00 9 26 0
25782 1 4 7.3999999999999996e-02 4.1248154105912448e+01 6.4004788433274715e-02 9.4828298333645336e+00 9 26 0
2882 1 2 -1.4799999999999999e-01 4.2854760458808414e+01 2.9838285617528517e+00 8.2583049033062004e+00 7 24 0
2875 1 4 7.3999999999999996e-02 4.3002782568605674e+01 6.4906689992409348e+00 7.8073846021755884e+00 7 24 0
2891 1 2 -1.4799999999999999e-01 4.2759215712081073e+01 2.1019173066948080e+00 1.1959926631425221e+01 7 24 0
2887 1 4 7.3999999999999996e-02 4.1795424487438730e+01 3.8922395241463752e+00 9.9366614150278636e+00 7 24 0
2880 1 4 7.3999999999999996e-02 4.1963257503648933e+01 2.7018609031108238e+00 6.3880896889336833e+00 7 24 0
2885 1 2 -1.4799999999999999e-01 4.2288799108552631e+01 2.9661353668764137e+00 9.6713109793134997e+00 7 24 0
21283 1 4 7.3999999999999996e-02 2.2103717783753294e+00 1.0315302483112841e+01 6.0005410665334624e+00 8 26 0
21277 1 4 7.3999999999999996e-02 4.9023538731466552e+00 1.0338763078750114e+01 6.0915751177989668e+00 8 26 0
34619 1 2 -1.4799999999999999e-01 2.2143475226162272e+00 6.5192260466877956e+00 6.1446806732810737e+00 7 24 0
34623 1 4 7.3999999999999996e-02 3.1710149374856802e+00 6.3616119813683349e+00 8.1201244680054590e+00 7 24 0
34622 1 2 -1.4799999999999999e-01 3.3841535879838740e+00 6.7220390045186855e+00 7.0977349676729702e+00 7 24 0
34629 1 4 7.3999999999999996e-02 5.9180584454334584e+00 7.2271962037071678e+00 8.0977062247389604e+00 7 24 0
34618 1 4 7.3999999999999996e-02 6.1983497158483447e-01 7.7326369696804820e+00 7.2317192117853786e+00 7 24 0
34616 1 2 -1.4799999999999999e-01 7.8105456835874087e-01 6.7414752492497092e+00 6.7409183841491291e+00 7 24 0
8594 1 2 -1.4799999999999999e-01 1.9832756294875370e-01 9.5581908970731266e+00 1.2146734510942965e+01 6 25 0
21281 1 2 -1.4799999999999999e-01 2.1822516505656377e+00 1.0701554376193485e+01 6.9955699821372752e+00 8 26 0
21282 1 4 7.3999999999999996e-02 2.1561233382501497e+00 9.8365212617900699e+00 7.6253835346391838e+00 8 26 0
34625 1 2 -1.4799999999999999e-01 4.7400351646924035e+00 6.1853689123388493e+00 6.6334844654957843e+00 7 24 0
34628 1 2 -1.4799999999999999e-01 5.9494518601456443e+00 7.0043230798158476e+00 6.9750952056382109e+00 7 24 0
8592 1 4 7.3999999999999996e-02 1.1188193190994913e+00 9.1417696441553851e+00 1.0128525794704004e+01 6 25 0
34630 1 4 7.3999999999999996e-02 5.7302538221522266e+00 8.0399148172326527e+00 6.5767742306897539e+00 7 24 0
34624 1 4 7.3999999999999996e-02 3.4832793111369096e+00 7.7530953220711476e+00 7.3395487576293883e+00 7 24 0
21284 1 2 -1.4799999999999999e-01 8.3423115993355890e-01 1.1398962038337354e+01 7.2321151157552581e+00 8 26 0
8590 1 4 7.3999999999999996e-02 2.7198440161064172e+00 1.0865960576446428e+01 1.2174987966418220e+01 6 25 0
8588 1 2 -1.4799999999999999e-01 2.5732468138029820e+00 1.0198649650063389e+01 1.1325112230784518e+01 6 25 0
21276 1 4 7.3999999999999996e-02 4.7378762861168546e+00 9.7986250508373587e+00 7.7189291866142993e+00 8 26 0
8589 1 4 7.3999999999999996e-02 2.9781313648488408e+00 1.0507374315587583e+01 1.0357829122151525e+01 6 25 0
21275 1 2 -1.4799999999999999e-01 4.7602012534421654e+00 1.0745336150261448e+01 7.1252771365474894e+00 8 26 0
8585 1 2 -1.4799999999999999e-01 3.3326058734208055e+00 8.8490637442225157e+00 1.1600043321732418e+01 6 25 0
8582 1 2 -1.4799999999999999e-01 4.8486536354089651e+00 9.1455265375386485e+00 1.1560164462986656e+01 6 25 0
8583 1 4 7.3999999999999996e-02 5.2888130441764840e+00 8.1648720428907673e+00 1.1416776270088958e+01 6 25 0
8584 1 4 7.3999999999999996e-02 5.1962464739717857e+00 9.8528476146319424e+00 1.0763975788278367e+01 6 25 0
21278 1 2 -1.4799999999999999e-01 3.4811407913629586e+00 1.1559127449097035e+01 7.2034098200256871e+00 8 26 0
8591 1 2 -1.4799999999999999e-01 1.0867627260704706e+00 9.9660404461013972e+00 1.0913374439918389e+01 6 25 0
8593 1 4 7.3999999999999996e-02 6.7899538109478730e-01 1.0843973811261545e+01 1.0452164946226640e+01 6 25 0
8587 1 4 7.3999999999999996e-02 3.0758823136549407e+00 8.0691100185625881e+00 1.0860221231931032e+01 6 25 0
21272 1 2 -1.4799999999999999e-01 5.9305898855417984e+00 1.1684127576791026e+01 7.3548665470338150e+00 8 26 0
19279 1 4 7.3999999999999996e-02 1.7979346639940914e+00 6.3186058549843738e+00 1.1980695235854743e+01 8 26 0
21271 1 4 7.3999999999999996e-02 7.3639752540192234e+00 1.0430059917391471e+01 6.3435553880242077e+00 8 26 0
34635 1 4 7.3999999999999996e-02 8.1987293672640327e+00 7.6412845727453274e+00 7.9330645968482916e+00 7 24 0
34631 1 2 -1.4799999999999999e-01 7.2735070267821209e+00 6.3569026762992777e+00 6.5986378911865957e+00 7 24 0
34641 1 4 7.3999999999999996e-02 1.0998551749533394e+01 8.0291635205896625e+00 7.4881753680593182e+00 7 24 0
34643 1 2 -1.4799999999999999e-01 1.2099625930437670e+01 6.7003515696311489e+00 6.1150772163776397e+00 7 24 0
34640 1 2 -1.4799999999999999e-01 1.0828914290967587e+01 7.5345454024268461e+00 6.5484170171109204e+00 7 24 0
34642 1 4 7.3999999999999996e-02 1.0693237356616404e+01 8.4166737660014554e+00 5.9276196253760185e+00 7 24 0
34637 1 2 -1.4799999999999999e-01 9.5945053792698509e+00 6.6116617927052115e+00 6.6725486978221005e+00 7 24 0
34634 1 2 -1.4799999999999999e-01 8.3346528197140426e+00 7.3385253091934644e+00 6.8927138711512015e+00 7 24 0
21268 1 4 7.3999999999999996e-02 9.4703326783456543e+00 1.1232304002736193e+01 7.5200076034154923e+00 8 26 0
21270 1 4 7.3999999999999996e-02 7.2837894384502349e+00 1.0105256763518812e+01 8.0597565213188691e+00 8 26 0
21269 1 2 -1.4799999999999999e-01 7.3020821234840980e+00 1.0970360765588870e+01 7.3117464213461139e+00 8 26 0
27096 1 4 7.3999999999999996e-02 1.2019345166555903e+01 1.0757118160770048e+01 9.1625372580224695e+00 9 25 0
21266 1 2 -1.4799999999999999e-01 8.5995429781603114e+00 1.1839430322501061e+01 7.5198260095863247e+00 8 26 0
21267 1 4 7.3999999999999996e-02 8.4452720990647787e+00 1.2164002247053851e+01 8.6122339497144846e+00 8 26 0
8578 1 4 7.3999999999999996e-02 7.1352228394966479e+00 1.0363661929585653e+01 1.1848630980100515e+01 6 25 0
31057 1 4 7.3999999999999996e-02 8.4367201221202635e+00 6.9175315512098203e+00 1.2649283535784818e+01 8 24 0
27090 1 4 7.3999999999999996e-02 1.2568611344557979e+01 8.5079716991071521e+00 1.0117349536642202e+01 9 25 0
27097 1 4 7.3999999999999996e-02 1.3037613787605601e+01 1.0622762559913934e+01 7.9229687041742798e+00 9 25 0
34644 1 4 7.3999999999999996e-02 1.2907430008659254e+01 7.3608127036199971e+00 5.8433811591587883e+00 7 24 0
34657 1 4 7.3999999999999996e-02 1.5390705744623229e+01 5.9774459293626601e+00 8.4378989766653465e+00 7 24 0
27091 1 4 7.3999999999999996e-02 1.3537233676509539e+01 8.2294978497099738e+00 8.7788558898025997e+00 9 25 0
27094 1 4 7.3999999999999996e-02 1.4073815770148117e+01 1.0350600968862443e+01 1.0739017998083474e+01 9 25 0
27095 1 2 -1.4799999999999999e-01 1.3102330388989991e+01 1.0924037167153243e+01 8.9034451772859331e+00 9 25 0
27089 1 2 -1.4799999999999999e-01 1.3573576114148247e+01 8.6188502586868925e+00 9.8231592094414140e+00 9 25 0
27092 1 2 -1.4799999999999999e-01 1.4011702527857469e+01 1.0057135049958060e+01 9.6968465862826410e+00 9 25 0
27093 1 4 7.3999999999999996e-02 1.4971195049185861e+01 1.0170065860277269e+01 9.3215224965198029e+00 9 25 0
38596 1 4 7.3999999999999996e-02 1.7724255977398293e+01 1.0704068238326801e+01 9.0762256688811043e+00 6 24 0
38592 1 4 7.3999999999999996e-02 1.7282422821228383e+01 1.1579494504492745e+01 6.7165448070028484e+00 6 24 0
38594 1 2 -1.4799999999999999e-01 1.8322770805534471e+01 1.1524760172680599e+01 8.5980839627526517e+00 6 24 0
38591 1 2 -1.4799999999999999e-01 1.8232345697002803e+01 1.1264530543214411e+01 7.0491747133630112e+00 6 24 0
38589 1 4 7.3999999999999996e-02 1.7532886961587383e+01 9.1624513255361375e+00 6.9573675040175020e+00 6 24 0
38588 1 2 -1.4799999999999999e-01 1.8294241221826731e+01 9.8077020402639441e+00 6.5582032825301502e+00 6 24 0
27084 1 4 7.3999999999999996e-02 1.3310645769154410e+01 6.9435620059017662e+00 1.2182016623088076e+01 9 25 0
27083 1 2 -1.4799999999999999e-01 1.3905072038093733e+01 6.6560273731415078e+00 1.1335967916880913e+01 9 25 0
27086 1 2 -1.4799999999999999e-01 1.4554947792094428e+01 7.8696291900733231e+00 1.0768525861279448e+01 9 25 0
27087 1 4 7.3999999999999996e-02 1.5445022264811046e+01 7.7529210795831132e+00 1.0128214885084645e+01 9 25 0
27088 1 4 7.3999999999999996e-02 1.4933052517527576e+01 8.3967584695431512e+00 1.1578519940163472e+01 9 25 0
38578 1 4 7.3999999999999996e-02 2.2343615266470184e+01 9.0881667066876606e+00 7.1484365089031865e+00 6 24 0
38573 1 2 -1.4799999999999999e-01 2.3771555622279742e+01 7.6052855981480461e+00 7.2714195738675764e+00 6 24 0
38576 1 2 -1.4799999999999999e-01 2.2565001638073966e+01 8.1624181192647214e+00 6.6149167289054525e+00 6 24 0
38581 1 4 7.3999999999999996e-02 2.1506866383314378e+01 6.4144940248691560e+00 5.8292792647456704e+00 6 24 0
38582 1 2 -1.4799999999999999e-01 2.0051140626404770e+01 8.0123976776652537e+00 5.8219750317974457e+00 6 24 0
38586 1 4 7.3999999999999996e-02 2.0414749685701235e+01 9.9295269730839220e+00 6.5381617565924017e+00 6 24 0
38595 1 4 7.3999999999999996e-02 1.9367911735706095e+01 1.1408022311541833e+01 8.9976586853757450e+00 6 24 0
38593 1 4 7.3999999999999996e-02 1.8889090313738375e+01 1.1991031320982929e+01 6.6350265348543180e+00 6 24 0
38580 1 4 7.3999999999999996e-02 2.0994877525902140e+01 6.9219738176223453e+00 7.4921248611333642e+00 6 24 0
38587 1 4 7.3999999999999996e-02 1.9812444507894970e+01 8.8660790694990705e+00 7.8388725820830176e+00 6 24 0
38585 1 2 -1.4799999999999999e-01 1.9699152505604825e+01 9.1304506495089477e+00 6.7620472384525092e+00 6 24 0
38579 1 2 -1.4799999999999999e-01 2.1258483267586715e+01 7.3177165397000437e+00 6.4768027877097181e+00 6 24 0
38830 1 4 7.3999999999999996e-02 2.1481686423553850e+01 1.1057317519558282e+01 9.9276479128438258e+00 6 24 0
38824 1 4 7.3999999999999996e-02 2.2697003587378056e+01 8.9167875268965702e+00 1.1556848102876275e+01 6 24 0
38825 1 2 -1.4799999999999999e-01 2.3556043278419292e+01 1.0354252333220156e+01 1.0186786672057698e+01 6 24 0
38822 1 2 -1.4799999999999999e-01 2.3574753234778349e+01 9.4902515894219857e+00 1.1541704403049312e+01 6 24 0
38826 1 4 7.3999999999999996e-02 2.3353615116352760e+01 9.7108941708198717e+00 9.3409254985511154e+00 6 24 0
38836 1 4 7.3999999999999996e-02 2.3597315038196594e+01 1.1397318979198356e+01 7.6931152198208395e+00 6 24 0
38835 1 4 7.3999999999999996e-02 2.1871568482160704e+01 1.1726464057180138e+01 7.5148923303786024e+00 6 24 0
38828 1 2 -1.4799999999999999e-01 2.2441777439426332e+01 1.1473537905812631e+01 1.0078775466733486e+01 6 24 0
38827 1 4 7.3999999999999996e-02 2.4524095822208821e+01 1.0860207406849494e+01 1.0113269059982677e+01 6 24 0
38834 1 2 -1.4799999999999999e-01 2.2831117229287081e+01 1.2171029829193310e+01 7.6691784466000170e+00 6 24 0
38575 1 4 7.3999999999999996e-02 2.3388307729080182e+01 7.3816354861953206e+00 8.3032246646151808e+00 6 24 0
38829 1 4 7.3999999999999996e-02 2.2290689117566032e+01 1.1928455646036873e+01 1.1141949911499571e+01 6 24 0
38831 1 2 -1.4799999999999999e-01 2.2842657630264320e+01 1.2552556846055698e+01 9.0826835449288144e+00 6 24 0
20562 1 4 7.3999999999999996e-02 1.8881547864743869e+01 6.2755563936592234e+00 1.1503762740680006e+01 8 26 0
20569 1 4 7.3999999999999996e-02 2.1511765123144940e+01 6.5476950292955918e+00 1.1685793567430510e+01 8 26 0
38574 1 4 7.3999999999999996e-02 2.4439485299399784e+01 8.4050017470719833e+00 7.4001542435033496e+00 6 24 0
38664 1 4 7.3999999999999996e-02 2.9281919532986514e+01 1.2217011208067230e+01 6.4174249412385214e+00 6 24 0
38570 1 2 -1.4799999999999999e-01 2.4601110456680892e+01 6.5379842165819753e+00 6.5333255556800927e+00 6 24 0
38561 1 2 -1.4799999999999999e-01 2.7959568509451060e+01 6.0274131477312505e+00 8.6732731349995120e+00 6 24 0
38563 1 4 7.3999999999999996e-02 2.8437675619411920e+01 6.7650309044097874e+00 9.2779841101963978e+00 6 24 0
38564 1 2 -1.4799999999999999e-01 2.6853412049012931e+01 6.7009559901862357e+00 7.7548862377966525e+00 6 24 0
38565 1 4 7.3999999999999996e-02 2.7278144743753220e+01 7.1114473256315209e+00 6.8365959642386596e+00 6 24 0
38566 1 4 7.3999999999999996e-02 2.6344853232250582e+01 7.4762523476761311e+00 8.2994343484302302e+00 6 24 0
38821 1 4 7.3999999999999996e-02 2.5195272650293859e+01 8.1889120670558135e+00 1.0948400173471828e+01 6 24 0
6963 1 4 7.3999999999999996e-02 2.9402749413378540e+01 1.1183909780105752e+01 8.9380460467728380e+00 7 25 0
38819 1 2 -1.4799999999999999e-01 2.4922427353984489e+01 8.7625651528994659e+00 1.1861687483242214e+01 6 24 0
38818 1 4 7.3999999999999996e-02 2.6131004331044210e+01 1.0571532997601770e+01 1.1538374014453856e+01 6 24 0
6964 1 4 7.3999999999999996e-02 2.9968658182538316e+01 9.8394343539147897e+00 9.8524394968212281e+00 7 25 0
6962 1 2 -1.4799999999999999e-01 3.0285927158148322e+01 1.0782091371023334e+01 9.4834330841804100e+00 7 25 0
38816 1 2 -1.4799999999999999e-01 2.6110603301978042e+01 9.7629802840678153e+00 1.2267292541628546e+01 6 24 0
38817 1 4 7.3999999999999996e-02 2.7087172967642264e+01 9.3854534284203144e+00 1.2172280436534733e+01 6 24 0
6970 1 4 7.3999999999999996e-02 3.0565616651248437e+01 8.7313074870597926e+00 7.8408463167998139e+00 7 25 0
6959 1 2 -1.4799999999999999e-01 3.0738506612589305e+01 1.1662430794706379e+01 1.0637513340577865e+01 7 25 0
6969 1 4 7.3999999999999996e-02 3.0186385005607924e+01 9.9068534224435769e+00 6.6186516215931697e+00 7 25 0
6968 1 2 -1.4799999999999999e-01 3.1019299771703849e+01 9.5701690222693152e+00 7.2915571040747755e+00 7 25 0
38668 1 4 7.3999999999999996e-02 2.6866569530546212e+01 1.2257708483151657e+01 6.0832224808309725e+00 6 24 0
38553 1 4 7.3999999999999996e-02 2.8635744802217133e+01 6.8025188342477225e+00 1.1339066171942322e+01 6 24 0
6975 1 4 7.3999999999999996e-02 3.2144003622708212e+01 7.0347982755945093e+00 6.7676993424008343e+00 7 25 0
34771 1 4 7.3999999999999996e-02 3.5180891513522639e+01 7.9155196700753621e+00 7.1967499027734672e+00 7 24 0
34769 1 2 -1.4799999999999999e-01 3.6116846645115977e+01 8.2372967252978313e+00 6.8214888550739579e+00 7 24 0
6956 1 2 -1.4799999999999999e-01 3.1921724652952253e+01 1.1021870764418377e+01 1.1397532209609000e+01 7 25 0
6958 1 4 7.3999999999999996e-02 3.2817556110710463e+01 1.0921844766741598e+01 1.0814316907227557e+01 7 25 0
6957 1 4 7.3999999999999996e-02 3.1636086847720559e+01 1.0016533306180415e+01 1.1707385147306635e+01 7 25 0
6967 1 4 7.3999999999999996e-02 3.1619663281336475e+01 1.1583848768623806e+01 7.9145900750157283e+00 7 25 0
6965 1 2 -1.4799999999999999e-01 3.1352251896990104e+01 1.0597536878414324e+01 8.3941249373316822e+00 7 25 0
6972 1 4 7.3999999999999996e-02 3.3199648820271989e+01 9.3293162012564075e+00 7.0100487476171995e+00 7 25 0
6966 1 4 7.3999999999999996e-02 3.2223302711910570e+01 1.0268524962791370e+01 8.8911300788266239e+00 7 25 0
6971 1 2 -1.4799999999999999e-01 3.2237265296131390e+01 9.1496816143602864e+00 6.4537145339915103e+00 7 25 0
34764 1 4 7.3999999999999996e-02 3.5214628144775283e+01 1.0812559191886640e+01 7.2183468977689120e+00 7 24 0
34763 1 2 -1.4799999999999999e-01 3.5385572507783856e+01 1.0355440173658158e+01 8.1658489856279228e+00 7 24 0
34765 1 4 7.3999999999999996e-02 3.4547830813891785e+01 9.7450690625836938e+00 8.5619206482964465e+00 7 24 0
34760 1 2 -1.4799999999999999e-01 3.5822229150315671e+01 1.1461650836786054e+01 9.0948270010500050e+00 7 24 0
34761 1 4 7.3999999999999996e-02 3.5024508907811999e+01 1.1756817794133669e+01 9.7454134814761186e+00 7 24 0
34766 1 2 -1.4799999999999999e-01 3.6599748973208584e+01 9.3464896759952794e+00 7.8299395602233668e+00 7 24 0
38536 1 4 7.3999999999999996e-02 3.5226637425484356e+01 8.7447890414327354e+00 1.1728975535202530e+01 6 24 0
38535 1 4 7.3999999999999996e-02 3.6063076991901049e+01 7.1730965877700656e+00 1.1626599003069064e+01 6 24 0
34762 1 4 7.3999999999999996e-02 3.6557360122510680e+01 1.1074115659754693e+01 9.7383887978739931e+00 7 24 0
34767 1 4 7.3999999999999996e-02 3.6941002735275475e+01 8.9563110241751502e+00 8.7737242218198350e+00 7 24 0
34774 1 4 7.3999999999999996e-02 3.6656545935891060e+01 6.3853971321754548e+00 5.8050843075073253e+00 7 24 0
34770 1 4 7.3999999999999996e-02 3.5809741643797530e+01 8.6458346364076366e+00 5.9384514016488463e+00 7 24 0
38548 1 4 7.3999999999999996e-02 3.1059656938967692e+01 7.1647404806754196e+00 1.1618042770050293e+01 6 24 0
38542 1 4 7.3999999999999996e-02 3.3395757666288986e+01 7.4628657739422852e+00 1.1651901313091896e+01 6 24 0
2870 1 2 -1.4799999999999999e-01 4.1400776569523153e+01 7.2084598957928598e+00 6.5539273413690227e+00 7 24 0
35611 1 4 7.3999999999999996e-02 4.3124372034659260e+01 2.5870685459824923e+01 3.5109100255724757e+00 6 24 0
2858 1 2 -1.4799999999999999e-01 4.0095325013331703e+01 1.2174391924315351e+01 6.4592336240584327e+00 7 24 0
2864 1 2 -1.4799999999999999e-01 4.0740851883479330e+01 9.6651546799439547e+00 6.5083239635406658e+00 7 24 0
34773 1 4 7.3999999999999996e-02 3.8047624989584477e+01 7.4102545734156484e+00 6.4080774490244066e+00 7 24 0
34775 1 2 -1.4799999999999999e-01 3.7222031036267573e+01 6.1971320241876011e+00 7.9290692148342652e+00 7 24 0
34772 1 2 -1.4799999999999999e-01 3.7069861649029853e+01 7.0579935835829168e+00 6.6101816790540378e+00 7 24 0
34768 1 4 7.3999999999999996e-02 3.7474806130879863e+01 9.8637144783338719e+00 7.4455750056210466e+00 7 24 0
34777 1 4 7.3999999999999996e-02 3.8065083487878219e+01 6.6839645238826053e+00 8.4613149575273603e+00 7 24 0
2862 1 4 7.3999999999999996e-02 3.9725641791724129e+01 1.0793087036158406e+01 8.0619313139112982e+00 7 24 0
2861 1 2 -1.4799999999999999e-01 4.0461002711569762e+01 1.0971466068455388e+01 7.2814597146574709e+00 7 24 0
2868 1 4 7.3999999999999996e-02 4.0414327923748445e+01 8.3616058278253114e+00 8.2073572168077664e+00 7 24 0
2867 1 2 -1.4799999999999999e-01 4.1208121999258069e+01 8.4771675484310194e+00 7.4413457648885917e+00 7 24 0
2863 1 4 7.3999999999999996e-02 4.1380077567715162e+01 1.1170124016385794e+01 7.8798329046251920e+00 7 24 0
36785 1 2 -1.4799999999999999e-01 4.1369700541059274e+01 1.0330518180640695e+01 1.1320936264555964e+01 6 24 0
36786 1 4 7.3999999999999996e-02 4.1025806138497323e+01 9.5333555933501923e+00 1.0566232341741598e+01 6 24 0
36787 1 4 7.3999999999999996e-02 4.0933567839403601e+01 9.8621517716251805e+00 1.2218115053492578e+01 6 24 0
36782 1 2 -1.4799999999999999e-01 4.0781799793517685e+01 1.1801797960683770e+01 1.1049734762765537e+01 6 24 0
36784 1 4 7.3999999999999996e-02 3.9777565879410993e+01 1.1774883173320664e+01 1.0632330966806220e+01 6 24 0
36788 1 2 -1.4799999999999999e-01 4.2881894842466693e+01 1.0275427506000950e+01 1.1331518982550918e+01 6 24 0
2869 1 4 7.3999999999999996e-02 4.2131908254155334e+01 8.7037529275949570e+00 7.9444080589269932e+00 7 24 0
36783 1 4 7.3999999999999996e-02 4.1473132845681100e+01 1.2330000688210960e+01 1.0388794218941104e+01 6 24 0
36790 1 4 7.3999999999999996e-02 4.3084383465680695e+01 1.0844693532878676e+01 1.0431835131222117e+01 6 24 0
36795 1 4 7.3999999999999996e-02 4.1905753858024440e+01 7.5812332865642365e+00 1.2353490517106257e+01 6 24 0
36794 1 2 -1.4799999999999999e-01 4.2936192335682307e+01 7.9519610239218208e+00 1.2388407512236693e+01 6 24 0
36793 1 4 7.3999999999999996e-02 4.2890346056653144e+01 8.4006028574009086e+00 1.0256190057808134e+01 6 24 0
38927 1 2 -1.4799999999999999e-01 3.9044960180677769e+01 8.8257928860296288e-03 3.3734985942761568e+00 6 24 0
21279 1 4 7.3999999999999996e-02 3.4696310656238851e+00 1.2454661717359965e+01 6.5757246173424102e+00 8 26 0
21286 1 4 7.3999999999999996e-02 8.3741602152701899e-01 1.1888552165470392e+01 8.2561280261593151e+00 8 26 0
21280 1 4 7.3999999999999996e-02 3.4592540351857965e+00 1.1890964426903107e+01 8.2844125550031205e+00 8 26 0
27691 1 4 7.3999999999999996e-02 2.4410510744010976e+00 1.3645262284561701e+01 1.0330630565323681e+01 9 25 0
27696 1 4 7.3999999999999996e-02 4.7989101076107623e+00 1.2465375590625488e+01 1.1371278418702490e+01 9 25 0
21274 1 4 7.3999999999999996e-02 5.7177296964934037e+00 1.2314407954101949e+01 8.2054720551902900e+00 8 26 0
27686 1 2 -1.4799999999999999e-01 1.0032979870092713e+00 1.4561419010262538e+01 1.1636903993700866e+01 9 25 0
19906 1 4 7.3999999999999996e-02 4.5142414171913741e+00 1.7612823963340727e+01 6.1779830121028327e+00 8 26 0
19900 1 4 7.3999999999999996e-02 2.2403326906261731e+00 1.6940935251416960e+01 5.8214068084650705e+00 8 26 0
27690 1 4 7.3999999999999996e-02 2.7322690508959369e+00 1.5271159301972792e+01 1.0681370213240681e+01 9 25 0
19901 1 2 -1.4799999999999999e-01 3.6568222381092483e+00 1.5799255274974055e+01 7.0472761342038623e+00 8 26 0
19895 1 2 -1.4799999999999999e-01 1.1412218421040654e+00 1.5356134963541576e+01 6.8602652184218638e+00 8 26 0
27689 1 2 -1.4799999999999999e-01 2.4183542653342553e+00 1.4337065542983694e+01 1.1201802877780327e+01 9 25 0
27695 1 2 -1.4799999999999999e-01 4.8015508063188355e+00 1.3466009523529834e+01 1.1684685247617724e+01 9 25 0
19898 1 2 -1.4799999999999999e-01 2.2743326696352262e+00 1.6371911901072092e+01 6.7957342212072636e+00 8 26 0
19897 1 4 7.3999999999999996e-02 1.2876759579613559e+00 1.4873229902196249e+01 7.7991246973466462e+00 8 26 0
19899 1 4 7.3999999999999996e-02 2.0709299320163765e+00 1.7134453238023283e+01 7.4455430625629075e+00 8 26 0
27692 1 2 -1.4799999999999999e-01 3.4152605424335518e+00 1.3889377275096916e+01 1.2273492434009704e+01 9 25 0
19903 1 4 7.3999999999999996e-02 3.7153330478748479e+00 1.5318240791776175e+01 8.0405463882301760e+00 8 26 0
27694 1 4 7.3999999999999996e-02 3.5127905710843494e+00 1.4582404216624690e+01 1.3062495425760966e+01 9 25 0
19905 1 4 7.3999999999999996e-02 4.7966431373013148e+00 1.7297977957839933e+01 7.9355961197984772e+00 8 26 0
19904 1 2 -1.4799999999999999e-01 4.7418170602458609e+00 1.6867775755256513e+01 6.9463252480698960e+00 8 26 0
27700 1 4 7.3999999999999996e-02 4.6338868561199442e+00 1.4046221915253955e+01 9.6526671562394579e+00 9 25 0
27698 1 2 -1.4799999999999999e-01 5.2771142025501243e+00 1.4391780160674816e+01 1.0500563859767729e+01 9 25 0
27699 1 4 7.3999999999999996e-02 5.0585140438692751e+00 1.5408032518858093e+01 1.0609462171021539e+01 9 25 0
19936 1 4 7.3999999999999996e-02 2.5793957672652121e+00 1.7652029526356809e+01 1.2066610252634005e+01 8 26 0
19932 1 4 7.3999999999999996e-02 4.8601018034292878e+00 1.7922636756408199e+01 1.1749347913659564e+01 8 26 0
19931 1 2 -1.4799999999999999e-01 4.2592900812400396e+00 1.8651012690006883e+01 1.1222824075653900e+01 8 26 0
19933 1 4 7.3999999999999996e-02 4.3180816769668118e+00 1.8399391476653967e+01 1.0156587673028547e+01 8 26 0
19934 1 2 -1.4799999999999999e-01 2.8339174974821089e+00 1.8622100111999586e+01 1.1705515233351095e+01 8 26 0
19938 1 4 7.3999999999999996e-02 1.7761918791387488e+00 1.8339222387581419e+01 1.0009483865154731e+01 8 26 0
21262 1 4 7.3999999999999996e-02 1.0764351416588807e+01 1.3113592758489563e+01 5.9350726669737872e+00 8 26 0
19912 1 4 7.3999999999999996e-02 8.1023165094025540e+00 1.6860527393324595e+01 6.2538069452593961e+00 8 26 0
19911 1 4 7.3999999999999996e-02 6.9942086491977031e+00 1.8265369866874114e+01 6.2827397030584882e+00 8 26 0
21263 1 2 -1.4799999999999999e-01 8.6660464842332363e+00 1.3095990585396745e+01 6.5301654307156722e+00 8 26 0
27703 1 4 7.3999999999999996e-02 6.8367263074419657e+00 1.3000003304010491e+01 1.0035444583261521e+01 9 25 0
27701 1 2 -1.4799999999999999e-01 6.7369790547751025e+00 1.4104855509983141e+01 1.0114283675933869e+01 9 25 0
27702 1 4 7.3999999999999996e-02 6.9560334152792977e+00 1.4540572497175413e+01 9.1594126990324227e+00 9 25 0
19924 1 4 7.3999999999999996e-02 6.9401280656866806e+00 1.8111624046625291e+01 1.1019938465985147e+01 8 26 0
19907 1 2 -1.4799999999999999e-01 6.1163613578418374e+00 1.6302154664141742e+01 6.5955385493919021e+00 8 26 0
21265 1 4 7.3999999999999996e-02 8.7419968739764649e+00 1.3979604522549884e+01 7.1846753279886011e+00 8 26 0
27709 1 4 7.3999999999999996e-02 9.4098588832713972e+00 1.3262490963622072e+01 1.0409090081526482e+01 9 25 0
19910 1 2 -1.4799999999999999e-01 7.2141567461061191e+00 1.7294860327707948e+01 6.7951716522257195e+00 8 26 0
19909 1 4 7.3999999999999996e-02 6.2739870319629594e+00 1.5423068126727909e+01 7.2070250171109587e+00 8 26 0
19915 1 4 7.3999999999999996e-02 6.5808861961551353e+00 1.7794017801236148e+01 8.8781079505837486e+00 8 26 0
19913 1 2 -1.4799999999999999e-01 7.5149201718304370e+00 1.7554270493474451e+01 8.3422366430590706e+00 8 26 0
27707 1 2 -1.4799999999999999e-01 9.2270435056920164e+00 1.4333105262144315e+01 1.0437231661415828e+01 9 25 0
19916 1 2 -1.4799999999999999e-01 8.3585605609933236e+00 1.8771674900346344e+01 8.5798517813088075e+00 8 26 0
27708 1 4 7.3999999999999996e-02 9.2134067650279849e+00 1.4561854658435733e+01 9.3807842976128715e+00 9 25 0
19921 1 4 7.3999999999999996e-02 9.4206826066283451e+00 1.8451306566674106e+01 1.0584788624852218e+01 8 26 0
19914 1 4 7.3999999999999996e-02 7.9573274388106361e+00 1.6713348375114389e+01 8.7858784034865547e+00 8 26 0
27108 1 4 7.3999999999999996e-02 1.1011375125156855e+01 1.5707800524551393e+01 8.4692376013015238e+00 9 25 0
27115 1 4 7.3999999999999996e-02 1.1326961109793226e+01 1.7448247604812614e+01 1.0077265251980062e+01 9 25 0
27704 1 2 -1.4799999999999999e-01 7.8725168550091569e+00 1.4565020710720811e+01 1.1081270638895068e+01 9 25 0
27712 1 4 7.3999999999999996e-02 1.1246642476738925e+01 1.5194104519279040e+01 1.0481048099142445e+01 9 25 0
27102 1 4 7.3999999999999996e-02 1.1558922443868980e+01 1.3097571366926561e+01 8.7363251313324994e+00 9 25 0
27706 1 4 7.3999999999999996e-02 7.7396195560012586e+00 1.5643161889907642e+01 1.1314518379908066e+01 9 25 0
27710 1 2 -1.4799999999999999e-01 1.0442752817516331e+01 1.5034044726153393e+01 1.1143463332123810e+01 9 25 0
27711 1 4 7.3999999999999996e-02 1.0044492683842194e+01 1.6020072907296235e+01 1.1438843877058323e+01 9 25 0
27705 1 4 7.3999999999999996e-02 7.7966092860442933e+00 1.4044742620570107e+01 1.2034500711397920e+01 9 25 0
19918 1 4 7.3999999999999996e-02 9.2838210680490576e+00 1.8712869229361484e+01 8.0123756166740687e+00 8 26 0
27113 1 2 -1.4799999999999999e-01 1.2350616090813553e+01 1.7701545483670273e+01 9.6636399469676917e+00 9 25 0
27109 1 4 7.3999999999999996e-02 1.1573800612177241e+01 1.5703587886635393e+01 6.8277690193513152e+00 9 25 0
27111 1 4 7.3999999999999996e-02 1.1539421261256447e+01 1.7813876063354069e+01 7.8308326002819539e+00 9 25 0
27107 1 2 -1.4799999999999999e-01 1.1853478384215350e+01 1.5822410585384587e+01 7.8976658118366014e+00 9 25 0
27718 1 4 7.3999999999999996e-02 1.1785658192176452e+01 1.2488109899904916e+01 1.1893559122448279e+01 9 25 0
27098 1 2 -1.4799999999999999e-01 1.3600331904294569e+01 1.2451284597996443e+01 8.9098959955658099e+00 9 25 0
27099 1 4 7.3999999999999996e-02 1.4528999586607531e+01 1.2534711291652233e+01 8.3423569795285744e+00 9 25 0
27100 1 4 7.3999999999999996e-02 1.3855000544475654e+01 1.2741228064482687e+01 9.8599930539472123e+00 9 25 0
38602 1 4 7.3999999999999996e-02 1.6441351937466280e+01 1.2278290534364354e+01 1.0650885348078649e+01 6 24 0
27103 1 4 7.3999999999999996e-02 1.2426274828677954e+01 1.2979214556313195e+01 7.1828644001216873e+00 9 25 0
27101 1 2 -1.4799999999999999e-01 1.2518216709613910e+01 1.3315292335736858e+01 8.2222782348257013e+00 9 25 0
38601 1 4 7.3999999999999996e-02 1.8105038397564304e+01 1.2201352896595111e+01 1.1099588958777552e+01 6 24 0
38597 1 2 -1.4799999999999999e-01 1.7723064149648955e+01 1.2833205051530349e+01 9.0746782471249752e+00 6 24 0
27114 1 4 7.3999999999999996e-02 1.3150784771593839e+01 1.7062464357340300e+01 1.0148026835533784e+01 9 25 0
27110 1 2 -1.4799999999999999e-01 1.2323379153377326e+01 1.7284404091929570e+01 8.2093286007142581e+00 9 25 0
20910 1 4 7.3999999999999996e-02 1.5790430535900862e+01 1.6242448912800132e+01 6.5654488988182127e+00 8 26 0
20906 1 2 -1.4799999999999999e-01 1.7573922221110614e+01 1.7506611010808239e+01 6.7040112879108209e+00 8 26 0
20904 1 4 7.3999999999999996e-02 1.8173805245519187e+01 1.5580928447083711e+01 7.6027936849121760e+00 8 26 0
38600 1 2 -1.4799999999999999e-01 1.7349441837299683e+01 1.2736821438956179e+01 1.0566097256423888e+01 6 24 0
38604 1 4 7.3999999999999996e-02 1.8202166851593564e+01 1.4633404831640419e+01 1.1014534916873295e+01 6 24 0
38603 1 2 -1.4799999999999999e-01 1.7289681724012819e+01 1.4142853623611801e+01 1.1269648814351962e+01 6 24 0
27105 1 4 7.3999999999999996e-02 1.3932770507314805e+01 1.4891789168995658e+01 7.9812474201011607e+00 9 25 0
27104 1 2 -1.4799999999999999e-01 1.2906886265985998e+01 1.4776799560905500e+01 8.3914800524585598e+00 9 25 0
27106 1 4 7.3999999999999996e-02 1.3092713760165076e+01 1.5052066408102176e+01 9.4494986359069664e+00 9 25 0
38611 1 4 7.3999999999999996e-02 1.7009873034986498e+01 1.6313571201566237e+01 9.5947804280967599e+00 6 24 0
27112 1 4 7.3999999999999996e-02 1.3273538056655353e+01 1.7547010497396681e+01 7.8439634753748759e+00 9 25 0
38605 1 4 7.3999999999999996e-02 1.7254373987357152e+01 1.4208995107745038e+01 1.2384081719401502e+01 6 24 0
38608 1 4 7.3999999999999996e-02 1.5484900150985743e+01 1.4728789125213750e+01 1.0005800009031352e+01 6 24 0
38609 1 2 -1.4799999999999999e-01 1.6339210267546562e+01 1.6434276786529626e+01 1.0497654787636284e+01 6 24 0
38612 1 2 -1.4799999999999999e-01 1.7068366814389726e+01 1.7218775512970755e+01 1.1637365681742327e+01 6 24 0
38606 1 2 -1.4799999999999999e-01 1.6116895040039829e+01 1.4948624059007914e+01 1.0836488827710046e+01 6 24 0
38598 1 4 7.3999999999999996e-02 1.6924940163646195e+01 1.3204318327009949e+01 8.4240858371973140e+00 6 24 0
20908 1 4 7.3999999999999996e-02 1.7145846843903882e+01 1.7780623961751225e+01 7.6726039851735903e+00 8 26 0
38610 1 4 7.3999999999999996e-02 1.5398873231256868e+01 1.6859794637238114e+01 1.0247993024047272e+01 6 24 0
20903 1 2 -1.4799999999999999e-01 1.8664008038806436e+01 1.6449675228200690e+01 7.1035431372964455e+00 8 26 0
38613 1 4 7.3999999999999996e-02 1.8017211565683517e+01 1.6735916904906755e+01 1.1767171890989980e+01 6 24 0
27717 1 4 7.3999999999999996e-02 1.2906680709735397e+01 1.3805613102012339e+01 1.1642344906090134e+01 9 25 0
38607 1 4 7.3999999999999996e-02 1.5359960974296905e+01 1.4936038230721300e+01 1.1613136608907432e+01 6 24 0
38839 1 4 7.3999999999999996e-02 2.2648234065591232e+01 1.4142174688871865e+01 6.9807385613294146e+00 6 24 0
20905 1 4 7.3999999999999996e-02 1.9041885438190345e+01 1.5967713517904075e+01 6.1729046605902855e+00 8 26 0
38837 1 2 -1.4799999999999999e-01 2.3322048979069148e+01 1.3328735651096249e+01 6.7038275787132839e+00 6 24 0
38838 1 4 7.3999999999999996e-02 2.4299363374886884e+01 1.3695148363753434e+01 6.8017784416450677e+00 6 24 0
20902 1 4 7.3999999999999996e-02 1.9220932469200054e+01 1.7514957843298987e+01 8.9929810127974577e+00 8 26 0
38599 1 4 7.3999999999999996e-02 1.8417998276820860e+01 1.3650066879267841e+01 8.9799755616299901e+00 6 24 0
20900 1 2 -1.4799999999999999e-01 1.9682815539172328e+01 1.7086704359066523e+01 8.0817266749301826e+00 8 26 0
20899 1 4 7.3999999999999996e-02 2.1331966972888189e+01 1.5638021310032549e+01 7.7264836474196139e+00 8 26 0
38832 1 4 7.3999999999999996e-02 2.3790594558374625e+01 1.3086622038404037e+01 9.2210465843700202e+00 6 24 0
20898 1 4 7.3999999999999996e-02 2.0396258301180030e+01 1.5480351952971548e+01 9.2342641124046274e+00 8 26 0
20897 1 2 -1.4799999999999999e-01 2.0844202706307282e+01 1.6187573318868630e+01 8.5586278082806402e+00 8 26 0
20896 1 4 7.3999999999999996e-02 2.1410448240929160e+01 1.7442024589333617e+01 1.0258446675008715e+01 8 26 0
38833 1 4 7.3999999999999996e-02 2.2095283977615054e+01 1.3363521066463626e+01 9.1174587260421163e+00 6 24 0
20894 1 2 -1.4799999999999999e-01 2.1829227753746750e+01 1.6964085256692361e+01 9.3636748669606682e+00 8 26 0
20893 1 4 7.3999999999999996e-02 2.3409172925284892e+01 1.5557135966030412e+01 8.9873151515675467e+00 8 26 0
20891 1 2 -1.4799999999999999e-01 2.2968462646557445e+01 1.6044049585126238e+01 9.8101304852694593e+00 8 26 0
20888 1 2 -1.4799999999999999e-01 2.4010866555792582e+01 1.6835023935219088e+01 1.0593004797619553e+01 8 26 0
20892 1 4 7.3999999999999996e-02 2.2518610399958281e+01 1.5317920585393734e+01 1.0464405646184360e+01 8 26 0
20890 1 4 7.3999999999999996e-02 2.3594665135030603e+01 1.7229119367786648e+01 1.1402824149838585e+01 8 26 0
20889 1 4 7.3999999999999996e-02 2.4504394721200949e+01 1.7651766974533651e+01 1.0099534086960285e+01 8 26 0
20895 1 4 7.3999999999999996e-02 2.2372948278796194e+01 1.7642882984363588e+01 8.7327276564731324e+00 8 26 0
20901 1 4 7.3999999999999996e-02 2.0090234999769116e+01 1.7883255572001822e+01 7.4458088417552357e+00 8 26 0
20886 1 4 7.3999999999999996e-02 2.4814325039240533e+01 1.5386182726646631e+01 1.2006323092773355e+01 8 26 0
6961 1 4 7.3999999999999996e-02 2.9845707687785300e+01 1.1648436925431291e+01 1.1239370795790467e+01 7 25 0
20885 1 2 -1.4799999999999999e-01 2.5146021978332399e+01 1.6005338753168157e+01 1.1181451769477855e+01 8 26 0
38659 1 4 7.3999999999999996e-02 2.6834208293066663e+01 1.5061893136907457e+01 6.0750160114446272e+00 6 24 0
38656 1 4 7.3999999999999996e-02 2.8431722922128383e+01 1.6530960247168750e+01 8.2197915779510140e+00 6 24 0
38657 1 2 -1.4799999999999999e-01 2.7798549016110684e+01 1.5348545727544346e+01 6.5725980201490461e+00 6 24 0
38652 1 4 7.3999999999999996e-02 2.7342632298377268e+01 1.7891857962879541e+01 6.1824838669934712e+00 6 24 0
20887 1 4 7.3999999999999996e-02 2.5592402323871962e+01 1.5402550498748251e+01 1.0442816854495470e+01 8 26 0
38653 1 4 7.3999999999999996e-02 2.5839298220039112e+01 1.7432236927846187e+01 6.9000816403588319e+00 6 24 0
38655 1 4 7.3999999999999996e-02 2.6866112550701338e+01 1.5811235855502805e+01 8.3657444861813097e+00 6 24 0
38661 1 4 7.3999999999999996e-02 2.7976287635044923e+01 1.3700204801834039e+01 7.9404201892694841e+00 6 24 0
38662 1 4 7.3999999999999996e-02 2.9379858943643935e+01 1.4600791785174170e+01 7.5780750732193285e+00 6 24 0
38660 1 2 -1.4799999999999999e-01 2.8501019598793714e+01 1.4140907841924472e+01 7.1184831217996685e+00 6 24 0
38654 1 2 -1.4799999999999999e-01 2.7474912732139749e+01 1.6319301388781245e+01 7.6069568520300272e+00 6 24 0
38651 1 2 -1.4799999999999999e-01 2.6867491552342628e+01 1.7587685902713183e+01 7.1271434829720945e+00 6 24 0
20883 1 4 7.3999999999999996e-02 2.6380857132845730e+01 1.7738084080765613e+01 1.1309009097397503e+01 8 26 0
38649 1 4 7.3999999999999996e-02 2.6411585050471604e+01 1.8322304979684134e+01 9.1397684866304214e+00 6 24 0
20877 1 4 7.3999999999999996e-02 2.8826730113938254e+01 1.7647621521573264e+01 1.2017384112933915e+01 8 26 0
20882 1 2 -1.4799999999999999e-01 2.6130772358622188e+01 1.6848267969698757e+01 1.1882016116324873e+01 8 26 0
34753 1 4 7.3999999999999996e-02 3.6159975424689790e+01 1.4198452272220271e+01 6.1302849843626799e+00 7 24 0
34749 1 4 7.3999999999999996e-02 3.3243418486512972e+01 1.4899578380228972e+01 5.9415321591101620e+00 7 24 0
6960 1 4 7.3999999999999996e-02 3.0916523495802625e+01 1.2696763907264854e+01 1.0313394538969005e+01 7 25 0
36751 1 4 7.3999999999999996e-02 3.0848146078574771e+01 1.7918961945862044e+01 8.6622036490571954e+00 6 24 0
34755 1 4 7.3999999999999996e-02 3.4194721592874480e+01 1.2626944057279189e+01 7.2571670733108862e+00 7 24 0
34756 1 4 7.3999999999999996e-02 3.4377104370615612e+01 1.3812311228021690e+01 8.4451412241614996e+00 7 24 0
34759 1 4 7.3999999999999996e-02 3.6803981056744469e+01 1.2400061569190383e+01 7.3963320047996426e+00 7 24 0
36750 1 4 7.3999999999999996e-02 3.1163115254910238e+01 1.7261713180670046e+01 7.2112378615405301e+00 6 24 0
34757 1 2 -1.4799999999999999e-01 3.6204617373164666e+01 1.2646797258595928e+01 8.2450480487178428e+00 7 24 0
34754 1 2 -1.4799999999999999e-01 3.4931229596784213e+01 1.3296864170987373e+01 7.6984636367418302e+00 7 24 0
36749 1 2 -1.4799999999999999e-01 3.1609537188537733e+01 1.7888933806479958e+01 7.9745965398352601e+00 6 24 0
34751 1 2 -1.4799999999999999e-01 3.5247978718024065e+01 1.4466940137018121e+01 6.6861494913524933e+00 7 24 0
36756 1 4 7.3999999999999996e-02 3.3010883559869036e+01 1.7948300339617692e+01 1.0503638528214909e+01 6 24 0
36757 1 4 7.3999999999999996e-02 3.3921479121450083e+01 1.8883330571458458e+01 9.4063205992534744e+00 6 24 0
34752 1 4 7.3999999999999996e-02 3.5457455506750058e+01 1.5334518653676025e+01 7.2604559070279642e+00 7 24 0
34758 1 4 7.3999999999999996e-02 3.6686517917248416e+01 1.3283463967594502e+01 8.8912183959015731e+00 7 24 0
36754 1 4 7.3999999999999996e-02 3.2304446163995678e+01 1.6299151793973394e+01 8.9420234633223092e+00 6 24 0
36752 1 2 -1.4799999999999999e-01 3.2832678733120567e+01 1.7180156689298247e+01 8.5032384646111989e+00 6 24 0
36753 1 4 7.3999999999999996e-02 3.3361634042431149e+01 1.6930318640970999e+01 7.5657930996545435e+00 6 24 0
36758 1 2 -1.4799999999999999e-01 3.4925654970697650e+01 1.7117130874682235e+01 1.0061727675126342e+01 6 24 0
36755 1 2 -1.4799999999999999e-01 3.3612966588046568e+01 1.7890623997226502e+01 9.6531589778755524e+00 6 24 0
36759 1 4 7.3999999999999996e-02 3.5569525141538811e+01 1.7088213633808007e+01 9.1540119487675824e+00 6 24 0
36761 1 2 -1.4799999999999999e-01 3.5570390090581299e+01 1.7506731166693406e+01 1.1386238367710163e+01 6 24 0
36760 1 4 7.3999999999999996e-02 3.4581681286732000e+01 1.6074246440385330e+01 1.0199391763139804e+01 6 24 0
36768 1 4 7.3999999999999996e-02 3.6523911050245985e+01 1.4489384406504916e+01 1.1455874580587874e+01 6 24 0
36763 1 4 7.3999999999999996e-02 3.5893405039972848e+01 1.8543831735051132e+01 1.1345791180605122e+01 6 24 0
2844 1 4 7.3999999999999996e-02 3.7158801517489636e+01 1.7928587215686047e+01 7.9683025921879889e+00 7 24 0
36762 1 4 7.3999999999999996e-02 3.4831466840151215e+01 1.7335240238625293e+01 1.2209033241941990e+01 6 24 0
36767 1 2 -1.4799999999999999e-01 3.6731953309049047e+01 1.5283601995166542e+01 1.2206694643642972e+01 6 24 0
36769 1 4 7.3999999999999996e-02 3.6051102082398934e+01 1.5303455595057883e+01 1.2999312014086406e+01 6 24 0
36764 1 2 -1.4799999999999999e-01 3.6868988834707935e+01 1.6741540916415349e+01 1.1640111472790707e+01 6 24 0
20871 1 4 7.3999999999999996e-02 3.1108929224872991e+01 1.7161760484964709e+01 1.2452349012364225e+01 8 26 0
2846 1 2 -1.4799999999999999e-01 3.8211851040805207e+01 1.6871734580642510e+01 6.4520192520937876e+00 7 24 0
2852 1 2 -1.4799999999999999e-01 3.9268519583438099e+01 1.4592475311515516e+01 6.4685086070722306e+00 7 24 0
2845 1 4 7.3999999999999996e-02 3.8911288401695813e+01 1.8465281659810351e+01 7.6093117892520334e+00 7 24 0
36766 1 4 7.3999999999999996e-02 3.7468016506896554e+01 1.6667372709675888e+01 1.0742171437762803e+01 6 24 0
2856 1 4 7.3999999999999996e-02 3.9330769119423977e+01 1.3307892301453474e+01 8.2120473750742953e+00 7 24 0
2843 1 2 -1.4799999999999999e-01 3.7962257502983810e+01 1.8161301644041846e+01 7.1782339415349119e+00 7 24 0
36775 1 4 7.3999999999999996e-02 3.8974726320996105e+01 1.4061227026732029e+01 1.0709558927203910e+01 6 24 0
2855 1 2 -1.4799999999999999e-01 3.9865629235182951e+01 1.3410279581993155e+01 7.2762499643508081e+00 7 24 0
2857 1 4 7.3999999999999996e-02 4.0804980807677211e+01 1.3673117288900606e+01 7.7334149271083978e+00 7 24 0
2851 1 4 7.3999999999999996e-02 3.9895376540691856e+01 1.6451323665742375e+01 7.7468342744538967e+00 7 24 0
2850 1 4 7.3999999999999996e-02 3.8417918932699280e+01 1.5658457137620626e+01 8.1537502025931126e+00 7 24 0
2849 1 2 -1.4799999999999999e-01 3.9057820100072789e+01 1.5888493005609233e+01 7.2872560235893227e+00 7 24 0
4388 1 2 -1.4799999999999999e-01 4.1273007582844969e+01 1.7983608423048867e+01 1.0656717188222578e+01 7 24 0
39028 1 4 7.3999999999999996e-02 4.1570031056695690e+01 1.8076693895022025e+01 7.6023968508501252e+00 6 24 0
4389 1 4 7.3999999999999996e-02 4.0787993811002451e+01 1.7214642011187273e+01 1.0085203310446431e+01 7 24 0
36773 1 2 -1.4799999999999999e-01 3.9251943955852170e+01 1.4676604094875589e+01 1.1585410616200980e+01 6 24 0
36774 1 4 7.3999999999999996e-02 3.9541055574231585e+01 1.5699282369879439e+01 1.1218265265093164e+01 6 24 0
36779 1 2 -1.4799999999999999e-01 4.0688105354920232e+01 1.2641578177125041e+01 1.2306928050997776e+01 6 24 0
36776 1 2 -1.4799999999999999e-01 4.0639374004350053e+01 1.4148802880205242e+01 1.1999701297410489e+01 6 24 0
36778 1 4 7.3999999999999996e-02 4.1488292515566748e+01 1.4453530775542026e+01 1.1403403990515754e+01 6 24 0
39026 1 2 -1.4799999999999999e-01 4.2211519118543542e+01 1.8269434705382519e+01 6.7165467124567622e+00 6 24 0
4385 1 2 -1.4799999999999999e-01 4.2467906742301871e+01 1.7334646435743824e+01 1.1405902300739402e+01 7 24 0
39022 1 4 7.3999999999999996e-02 4.2076581152922806e+01 1.5744884366665195e+01 7.6499216584790064e+00 6 24 0
36771 1 4 7.3999999999999996e-02 3.8026156933670201e+01 1.3680351228347215e+01 1.3168285360400139e+01 6 24 0
36770 1 2 -1.4799999999999999e-01 3.8108736585276034e+01 1.4667142409298249e+01 1.2685360726566451e+01 6 24 0
4393 1 4 7.3999999999999996e-02 3.9814329235071916e+01 1.7989389739095202e+01 1.2281049065727645e+01 7 24 0
4387 1 4 7.3999999999999996e-02 4.2126708741139169e+01 1.6793512540366905e+01 1.2289805559123748e+01 7 24 0
4386 1 4 7.3999999999999996e-02 4.3029460220965568e+01 1.8134786271845023e+01 1.1843926825121873e+01 7 24 0
39027 1 4 7.3999999999999996e-02 4.3151887261176626e+01 1.8653607638520384e+01 7.1266366783507182e+00 6 24 0
39023 1 2 -1.4799999999999999e-01 4.2335773430064116e+01 1.6932115471322447e+01 5.9736668035261351e+00 6 24 0
4383 1 4 7.3999999999999996e-02 4.2981656698958197e+01 1.5501147240400087e+01 1.0251991947570268e+01 7 24 0
24822 1 4 7.3999999999999996e-02 2.7776969440690373e+00 1.9847997133963812e+01 5.6105503732383850e+00 9 26 0
24816 1 4 7.3999999999999996e-02 6.0085549041788200e-01 1.9068344232404190e+01 5.9002045461518726e+00 9 26 0
19944 1 4 7.3999999999999996e-02 4.8260894549973532e-01 2.1423720061248211e+01 1.1511262946405751e+01 8 26 0
24820 1 4 7.3999999999999996e-02 1.3312819031124068e+00 2.1335893501170620e+01 6.3021162170495719e+00 9 26 0
24826 1 4 7.3999999999999996e-02 3.6563722014998921e+00 2.1999289146643960e+01 6.4570415252528459e+00 9 26 0
19940 1 2 -1.4799999999999999e-01 3.5519260377913253e-01 1.9219961615702584e+01 1.1396853467686645e+01 8 26 0
24832 1 4 7.3999999999999996e-02 5.6885852619853896e+00 2.2836228038316289e+01 6.9491307206257353e+00 9 26 0
24815 1 2 -1.4799999999999999e-01 3.8114285607593607e-01 1.9566967040100160e+01 6.8683304524485385e+00 9 26 0
24823 1 4 7.3999999999999996e-02 3.0590440818036586e+00 1.9174577714624270e+01 7.2310161390369148e+00 9 26 0
24818 1 2 -1.4799999999999999e-01 1.4829952239491295e+00 2.0589852009386984e+01 7.0639558189287222e+00 9 26 0
24821 1 2 -1.4799999999999999e-01 2.8067305737499950e+00 2.0064426661493634e+01 6.6440326913780554e+00 9 26 0
24825 1 4 7.3999999999999996e-02 3.7572153196659435e+00 2.1434918553621614e+01 8.0501783740760313e+00 9 26 0
24819 1 4 7.3999999999999996e-02 1.4049351501273619e+00 2.1232800740398822e+01 7.9955943955078830e+00 9 26 0
24824 1 2 -1.4799999999999999e-01 3.8439707141474475e+00 2.1093093533143815e+01 6.9955430346205327e+00 9 26 0
19937 1 2 -1.4799999999999999e-01 1.8317666801723487e+00 1.9078108633843375e+01 1.0770417624932247e+01 8 26 0
19928 1 2 -1.4799999999999999e-01 4.9670469602860745e+00 2.0011016022520771e+01 1.1230146427624396e+01 8 26 0
19939 1 4 7.3999999999999996e-02 2.0414053449226088e+00 2.0057689786665595e+01 1.0280401299599719e+01 8 26 0
24827 1 2 -1.4799999999999999e-01 5.3081606850787901e+00 2.0801633971784135e+01 6.5664482456773765e+00 9 26 0
24829 1 4 7.3999999999999996e-02 5.6864212004515826e+00 1.9787881754003156e+01 6.7591132208350571e+00 9 26 0
33522 1 4 7.3999999999999996e-02 2.8869362314454245e+00 2.3583128347899557e+01 7.8970889647841993e+00 7 24 0
19929 1 4 7.3999999999999996e-02 4.3191602889295897e+00 2.0850318967174001e+01 1.0889172943612943e+01 8 26 0
24817 1 4 7.3999999999999996e-02 4.3044561266023468e-01 1.8748691936850616e+01 7.5698292971614656e+00 9 26 0
27147 1 4 7.3999999999999996e-02 4.4605400735218987e+00 2.3611151266242004e+01 1.0206449074076250e+01 9 25 0
27154 1 4 7.3999999999999996e-02 2.1074526291946696e+00 2.3924940373102572e+01 1.1349806606175346e+01 9 25 0
27151 1 4 7.3999999999999996e-02 4.3017538634812507e+00 2.3138416499519455e+01 1.2718156506898033e+01 9 25 0
27149 1 2 -1.4799999999999999e-01 3.8971738777723344e+00 2.4038096595715178e+01 1.2307692392891850e+01 9 25 0
27152 1 2 -1.4799999999999999e-01 2.4024099645133536e+00 2.3959686693713174e+01 1.2375767791958115e+01 9 25 0
19926 1 4 7.3999999999999996e-02 6.1141239923868422e+00 1.9805850100532229e+01 9.3720426789868920e+00 8 26 0
33528 1 4 7.3999999999999996e-02 5.0796889805476200e+00 2.5165099195424293e+01 7.9418322342054068e+00 7 24 0
40243 215 6 4.2380000000000001e-01 4.2429556266432222e+01 3.8524265361929324e+01 4.9715123377950057e+01 0 0 0
19943 1 2 -1.4799999999999999e-01 1.3085572261159786e-01 2.0580170095844522e+01 1.2064477490912912e+01 8 26 0
24841 1 4 7.3999999999999996e-02 1.0208680990026252e+01 2.1461832600143030e+01 6.8886825152894673e+00 9 26 0
24835 1 4 7.3999999999999996e-02 7.9671738330968154e+00 2.0870271043376846e+01 6.2785317219121950e+00 9 26 0
27121 1 4 7.3999999999999996e-02 1.1790211893324065e+01 1.8730677514073527e+01 1.1833683929352246e+01 9 25 0
19919 1 2 -1.4799999999999999e-01 8.6280788953471994e+00 1.9062025564248550e+01 1.0074413818797906e+01 8 26 0
19922 1 2 -1.4799999999999999e-01 7.4199942289520715e+00 1.9159375566686137e+01 1.0991793295598930e+01 8 26 0
19917 1 4 7.3999999999999996e-02 7.8250372349838484e+00 1.9594864763331341e+01 8.0968925013743114e+00 8 26 0
19925 1 2 -1.4799999999999999e-01 6.3410852044018142e+00 2.0089356808247363e+01 1.0444467657209719e+01 8 26 0
24831 1 4 7.3999999999999996e-02 6.3131982074862965e+00 2.1643144700370719e+01 8.1890427212620907e+00 9 26 0
27142 1 4 7.3999999999999996e-02 7.2338634131091402e+00 2.3640860820697174e+01 1.0286992154825628e+01 9 25 0
19927 1 4 7.3999999999999996e-02 6.7219743927257136e+00 2.1108815385430027e+01 1.0364500232277768e+01 8 26 0
24830 1 2 -1.4799999999999999e-01 6.2109789623904659e+00 2.1870782346661848e+01 7.1497586439372309e+00 9 26 0
24839 1 2 -1.4799999999999999e-01 9.9755183248205803e+00 2.2480948300783929e+01 6.7344993994481408e+00 9 26 0
24838 1 4 7.3999999999999996e-02 8.3355838700762277e+00 2.3792669013807910e+01 7.1866197465764250e+00 9 26 0
24836 1 2 -1.4799999999999999e-01 8.5488228701688698e+00 2.2720263867548756e+01 7.2269470766871606e+00 9 26 0
19920 1 4 7.3999999999999996e-02 9.0633582749012973e+00 2.0136867521378829e+01 1.0011204376174149e+01 8 26 0
24837 1 4 7.3999999999999996e-02 8.3435649214471397e+00 2.2468793842900244e+01 8.3557713720776690e+00 9 26 0
24833 1 2 -1.4799999999999999e-01 7.5499950478904614e+00 2.1919361595002137e+01 6.4682104137844947e+00 9 26 0
27135 1 4 7.3999999999999996e-02 9.4909314724275653e+00 2.3545283684283071e+01 1.0231025190414597e+01 9 25 0
27127 1 4 7.3999999999999996e-02 1.1045296343362525e+01 2.1611520536831470e+01 1.0734686765272533e+01 9 25 0
27125 1 2 -1.4799999999999999e-01 1.1239670257858942e+01 2.1446847812496070e+01 1.1772017319539856e+01 9 25 0
27117 1 4 7.3999999999999996e-02 1.2049310226087005e+01 1.9790957716700699e+01 9.3981964949904278e+00 9 25 0
27134 1 2 -1.4799999999999999e-01 9.5791999338915872e+00 2.4218097774085294e+01 1.1098023344135644e+01 9 25 0
24842 1 2 -1.4799999999999999e-01 1.1057206991672611e+01 2.3263327227316527e+01 7.3785894420250671e+00 9 26 0
24844 1 4 7.3999999999999996e-02 1.1134414313709707e+01 2.2834687358098581e+01 8.3871188196778963e+00 9 26 0
27141 1 4 7.3999999999999996e-02 6.9222614285757516e+00 2.3717527095581243e+01 1.2131458628169341e+01 9 25 0
24843 1 4 7.3999999999999996e-02 1.2101591817846755e+01 2.3108149498994855e+01 6.9466652305645971e+00 9 26 0
24845 1 2 -1.4799999999999999e-01 1.0813790563392615e+01 2.4756290805757924e+01 7.4540540689395787e+00 9 26 0
24850 1 4 7.3999999999999996e-02 1.2030838941411728e+01 2.4963612867426278e+01 9.2385092085934915e+00 9 26 0
27126 1 4 7.3999999999999996e-02 1.0444252514217203e+01 2.0712282790314173e+01 1.2048927873725800e+01 9 25 0
20919 1 4 7.3999999999999996e-02 1.3560213356965685e+01 2.0551879665148970e+01 6.2627996967211601e+00 8 26 0
27120 1 4 7.3999999999999996e-02 1.3464064609580884e+01 1.8731227499081381e+01 1.1893703841575242e+01 9 25 0
27116 1 2 -1.4799999999999999e-01 1.2729896341525436e+01 1.9142699490697332e+01 9.9349561184914741e+00 9 25 0
38617 1 4 7.3999999999999996e-02 1.7472915176852094e+01 1.9014841049156111e+01 1.0382859481578405e+01 6 24 0
38615 1 2 -1.4799999999999999e-01 1.7197551961391603e+01 1.8739068131791726e+01 1.1419992431387852e+01 6 24 0
27119 1 2 -1.4799999999999999e-01 1.2648108735736621e+01 1.9278252529521652e+01 1.1410459225970776e+01 9 25 0
27118 1 4 7.3999999999999996e-02 1.3656633409272835e+01 1.9284190207672317e+01 9.3573644904779165e+00 9 25 0
38616 1 4 7.3999999999999996e-02 1.6126744482378008e+01 1.9180021799549948e+01 1.1601444189305342e+01 6 24 0
27122 1 2 -1.4799999999999999e-01 1.2659264395136988e+01 2.0781763003791337e+01 1.1890594911750863e+01 9 25 0
20917 1 4 7.3999999999999996e-02 1.5467149337665987e+01 1.9079746897756490e+01 7.1182133334132391e+00 8 26 0
38739 1 4 7.3999999999999996e-02 1.7163135161464396e+01 2.1756928951363818e+01 6.4914771347844482e+00 6 24 0
38743 1 4 7.3999999999999996e-02 1.5863215244777855e+01 2.0948642971893943e+01 8.0483343238784713e+00 6 24 0
38744 1 2 -1.4799999999999999e-01 1.5401316743943545e+01 2.2895379307826417e+01 8.5289043360027073e+00 6 24 0
38741 1 2 -1.4799999999999999e-01 1.6425331120922607e+01 2.1774092513885670e+01 8.3607557242448554e+00 6 24 0
38742 1 4 7.3999999999999996e-02 1.6872600942988601e+01 2.1487459390535925e+01 9.3295193524231248e+00 6 24 0
38738 1 2 -1.4799999999999999e-01 1.7616761966209385e+01 2.2032562982912019e+01 7.4250010534564952e+00 6 24 0
27123 1 4 7.3999999999999996e-02 1.3489479911630081e+01 2.1374523608248843e+01 1.1382957676105351e+01 9 25 0
38740 1 4 7.3999999999999996e-02 1.7927174382343150e+01 2.3089853401955100e+01 7.3082643345317022e+00 6 24 0
38746 1 4 7.3999999999999996e-02 1.5205160473378303e+01 2.3222560615836603e+01 7.4859503070275792e+00 6 24 0
38751 1 4 7.3999999999999996e-02 1.6317634445718657e+01 2.3008512083414708e+01 1.1047232182781739e+01 6 24 0
38620 1 4 7.3999999999999996e-02 1.8047070639912029e+01 2.0456946412310220e+01 1.1964501667775915e+01 6 24 0
38745 1 4 7.3999999999999996e-02 1.4481994091339990e+01 2.2575573321529056e+01 8.9470924954493167e+00 6 24 0
38747 1 2 -1.4799999999999999e-01 1.5907452182785297e+01 2.4197046759032357e+01 9.2032838863151696e+00 6 24 0
38749 1 4 7.3999999999999996e-02 1.6543456239678939e+01 2.4846063152474745e+01 8.5785280913258255e+00 6 24 0
38737 1 4 7.3999999999999996e-02 1.8679588634453342e+01 2.0262699018933727e+01 8.0151125113306740e+00 6 24 0
38750 1 2 -1.4799999999999999e-01 1.6475372583837011e+01 2.4017232510264581e+01 1.0639374423907979e+01 6 24 0
38618 1 2 -1.4799999999999999e-01 1.8204465501026277e+01 1.9452680801988667e+01 1.2284381223533364e+01 6 24 0
38623 1 4 7.3999999999999996e-02 1.9972871152939309e+01 1.8159427237471835e+01 1.1984163799633837e+01 6 24 0
38735 1 2 -1.4799999999999999e-01 1.8918855946118320e+01 2.1290205776827939e+01 7.7196151714836638e+00 6 24 0
38736 1 4 7.3999999999999996e-02 1.9496372811853739e+01 2.1671222146076826e+01 8.5093728463263485e+00 6 24 0
38732 1 2 -1.4799999999999999e-01 1.9855734114815196e+01 2.1119290232630021e+01 6.5384318054017605e+00 6 24 0
38730 1 4 7.3999999999999996e-02 2.1844390769504113e+01 2.1867963003378982e+01 7.3445957640962671e+00 6 24 0
38622 1 4 7.3999999999999996e-02 1.9566387480932395e+01 1.9426915534714514e+01 1.0876634062504984e+01 6 24 0
38621 1 2 -1.4799999999999999e-01 1.9613884584432505e+01 1.9185889041542556e+01 1.1944932351057556e+01 6 24 0
38626 1 4 7.3999999999999996e-02 2.0168097891196499e+01 2.1147581633632690e+01 1.2628625537922886e+01 6 24 0
38724 1 4 7.3999999999999996e-02 2.3318728770796525e+01 1.9012152762757641e+01 6.6948806422266030e+00 6 24 0
38729 1 2 -1.4799999999999999e-01 2.1371693724457796e+01 2.1029518318897640e+01 6.8693157272059810e+00 6 24 0
38731 1 4 7.3999999999999996e-02 2.1329537497178428e+01 2.0330732116929404e+01 7.7097394528070655e+00 6 24 0
38638 1 4 7.3999999999999996e-02 2.3390862760703509e+01 2.0677998703585477e+01 9.3510434513087528e+00 6 24 0
38636 1 2 -1.4799999999999999e-01 2.3689385491992745e+01 2.1718518549999239e+01 9.5748948519838439e+00 6 24 0
38637 1 4 7.3999999999999996e-02 2.2897173593184927e+01 2.2366097215156781e+01 9.2063646353249329e+00 6 24 0
38633 1 2 -1.4799999999999999e-01 2.3895732447955169e+01 2.1849256188093712e+01 1.1049438238517959e+01 6 24 0
38628 1 4 7.3999999999999996e-02 2.1787479817443142e+01 1.9920200845636522e+01 1.0817317350636195e+01 6 24 0
38632 1 4 7.3999999999999996e-02 2.1920673892329518e+01 2.2420754425277746e+01 1.1744783894106488e+01 6 24 0
38627 1 2 -1.4799999999999999e-01 2.1920598632933526e+01 2.0252974069091344e+01 1.1863558229757588e+01 6 24 0
38630 1 2 -1.4799999999999999e-01 2.2661356119766630e+01 2.1654199603030953e+01 1.1960055268728970e+01 6 24 0
26532 1 4 7.3999999999999996e-02 2.1897441469269303e+01 2.4283818993824433e+01 6.3985550172527184e+00 9 25 0
38755 1 4 7.3999999999999996e-02 1.8521252617648955e+01 2.3564797912992368e+01 1.0412085568039291e+01 6 24 0
26539 1 4 7.3999999999999996e-02 1.9653527862657306e+01 2.4563341013239128e+01 7.7848341668653029e+00 9 25 0
36744 1 4 7.3999999999999996e-02 2.9908244903557019e+01 1.9574489488355056e+01 6.6030346238077611e+00 6 24 0
36738 1 4 7.3999999999999996e-02 2.8733507560458509e+01 2.2054107561696117e+01 6.3110234027584386e+00 6 24 0
38641 1 4 7.3999999999999996e-02 2.4783453038654216e+01 2.2340018648991698e+01 7.7492544251725741e+00 6 24 0
38647 1 4 7.3999999999999996e-02 2.4879138730793681e+01 1.9563390845834540e+01 8.0694285370327474e+00 6 24 0
38634 1 4 7.3999999999999996e-02 2.4615583725875222e+01 2.1112243201454810e+01 1.1398302029653342e+01 6 24 0
38639 1 2 -1.4799999999999999e-01 2.5026258195754714e+01 2.2044316807064881e+01 8.7665574091716234e+00 6 24 0
38640 1 4 7.3999999999999996e-02 2.5419175669745229e+01 2.2946505203074409e+01 9.2637941792754042e+00 6 24 0
38635 1 4 7.3999999999999996e-02 2.4409818989777907e+01 2.2843212322023994e+01 1.1195118859174979e+01 6 24 0
38646 1 4 7.3999999999999996e-02 2.6015377797727446e+01 2.0127090055143601e+01 6.8616910921986456e+00 6 24 0
38645 1 2 -1.4799999999999999e-01 2.5952246099558021e+01 1.9880599187857154e+01 7.9017098245486093e+00 6 24 0
38648 1 2 -1.4799999999999999e-01 2.6902731288836115e+01 1.8720296171657896e+01 8.1626978190890966e+00 6 24 0
38650 1 4 7.3999999999999996e-02 2.7899050714225048e+01 1.9042715516125863e+01 8.4621764354614619e+00 6 24 0
38643 1 4 7.3999999999999996e-02 2.6268480130142017e+01 2.0691223094649704e+01 9.9262501577309887e+00 6 24 0
38642 1 2 -1.4799999999999999e-01 2.6103216415186459e+01 2.0985595175828077e+01 8.9253333872375293e+00 6 24 0
38644 1 4 7.3999999999999996e-02 2.7092358869504682e+01 2.1541416589665651e+01 8.7905642337668617e+00 6 24 0
36739 1 4 7.3999999999999996e-02 2.9225861125565235e+01 2.2249243109320521e+01 8.0754655949739149e+00 6 24 0
36745 1 4 7.3999999999999996e-02 3.0129012364481049e+01 2.0078006492339128e+01 8.3341286968955224e+00 6 24 0
36737 1 2 -1.4799999999999999e-01 2.9503164620737273e+01 2.2376462831051668e+01 7.0303378380005599e+00 6 24 0
4426 1 4 7.3999999999999996e-02 2.7626431002332556e+01 2.0372767548474773e+01 1.2164210205465572e+01 7 24 0
4423 1 4 7.3999999999999996e-02 2.8223084467063845e+01 2.2429347710329299e+01 1.1056259870355879e+01 7 24 0
4422 1 4 7.3999999999999996e-02 2.9156476810716711e+01 2.1008946066288416e+01 1.0708885573447843e+01 7 24 0
4421 1 2 -1.4799999999999999e-01 2.9024802081861992e+01 2.1759461590283500e+01 1.1392234819700494e+01 7 24 0
4424 1 2 -1.4799999999999999e-01 2.8393801217898794e+01 2.0994635078117351e+01 1.2555478368351197e+01 7 24 0
36734 1 2 -1.4799999999999999e-01 2.9904154073226067e+01 2.3796084807738961e+01 6.6192806021694874e+00 6 24 0
4428 1 4 7.3999999999999996e-02 2.7387344954201282e+01 2.2739287471843834e+01 1.3330587076415604e+01 7 24 0
36743 1 2 -1.4799999999999999e-01 3.0615802438525876e+01 2.0037842781555174e+01 7.3503698492240472e+00 6 24 0
4418 1 2 -1.4799999999999999e-01 3.0263010733352186e+01 2.2574785714806108e+01 1.1731935202731838e+01 7 24 0
4419 1 4 7.3999999999999996e-02 3.0442397544207576e+01 2.3314335922904959e+01 1.0959759975513423e+01 7 24 0
36735 1 4 7.3999999999999996e-02 3.0588821403096524e+01 2.4101042556292601e+01 7.3656281784003852e+00 6 24 0
36733 1 4 7.3999999999999996e-02 2.8391400050706576e+01 2.5041930581234986e+01 7.6748323439923860e+00 6 24 0
39093 1 4 7.3999999999999996e-02 2.6739337533625950e+01 2.4848740725608181e+01 9.8180011499071487e+00 6 24 0
39087 1 4 7.3999999999999996e-02 2.9344051096043117e+01 2.5243972709187606e+01 9.4425249809273470e+00 6 24 0
2838 1 4 7.3999999999999996e-02 3.5864349958460750e+01 2.0042241346397113e+01 7.7097421139831637e+00 7 24 0
2829 1 4 7.3999999999999996e-02 3.6931671101273089e+01 2.4314673327021691e+01 6.5198702512411888e+00 7 24 0
2837 1 2 -1.4799999999999999e-01 3.6826044487170947e+01 2.0345899782451742e+01 7.2767557503402527e+00 7 24 0
36740 1 2 -1.4799999999999999e-01 3.0842514780583020e+01 2.1453916307076160e+01 6.8440793641517432e+00 6 24 0
36741 1 4 7.3999999999999996e-02 3.1626563991554889e+01 2.1753704992433420e+01 7.5040487800359843e+00 6 24 0
36748 1 4 7.3999999999999996e-02 3.2339944535941349e+01 1.9298643884478857e+01 6.3045973983714694e+00 6 24 0
36746 1 2 -1.4799999999999999e-01 3.1910712238877469e+01 1.9216311378297313e+01 7.3464373967836423e+00 6 24 0
36747 1 4 7.3999999999999996e-02 3.2739251941367826e+01 1.9736021916383059e+01 7.8829752519600085e+00 6 24 0
4411 1 4 7.3999999999999996e-02 3.4624992722364127e+01 2.1419938741053802e+01 1.0089856044855154e+01 7 24 0
2832 1 4 7.3999999999999996e-02 3.5011967835454492e+01 2.2505647612591268e+01 8.0012300069170390e+00 7 24 0
2828 1 2 -1.4799999999999999e-01 3.5966658903117136e+01 2.4143076717191811e+01 6.9612392047088951e+00 7 24 0
2831 1 2 -1.4799999999999999e-01 3.5992612742860970e+01 2.2777694590241744e+01 7.5479578485495571e+00 7 24 0
2834 1 2 -1.4799999999999999e-01 3.6472403742667503e+01 2.1690117749311032e+01 6.5660360028559612e+00 7 24 0
4407 1 4 7.3999999999999996e-02 3.5021860689135870e+01 2.3378231738368616e+01 1.0937505895075423e+01 7 24 0
4412 1 2 -1.4799999999999999e-01 3.2556153301827521e+01 2.1747989614650784e+01 1.0700736073691706e+01 7 24 0
4413 1 4 7.3999999999999996e-02 3.2210260658433292e+01 2.1035954051529181e+01 9.9894132688819042e+00 7 24 0
4414 1 4 7.3999999999999996e-02 3.2539170568097283e+01 2.2695149519506284e+01 1.0120590087965761e+01 7 24 0
4415 1 2 -1.4799999999999999e-01 3.1569023916140523e+01 2.1692439960621773e+01 1.1904285908637839e+01 7 24 0
4406 1 2 -1.4799999999999999e-01 3.4907140172622981e+01 2.2653299550655611e+01 1.1793065827372759e+01 7 24 0
4409 1 2 -1.4799999999999999e-01 3.4050064387347419e+01 2.1484042667083450e+01 1.1085565801881721e+01 7 24 0
4410 1 4 7.3999999999999996e-02 3.4024839140895658e+01 2.0528078105645097e+01 1.1649117403721036e+01 7 24 0
2833 1 4 7.3999999999999996e-02 3.6780719639240921e+01 2.2820055646241698e+01 8.3654496142904566e+00 7 24 0
4401 1 4 7.3999999999999996e-02 3.6439008080757588e+01 2.0543254835937766e+01 1.0828874475462023e+01 7 24 0
39029 1 2 -1.4799999999999999e-01 4.1573393465008884e+01 1.9288228845670087e+01 5.8944423806996076e+00 6 24 0
39037 1 4 7.3999999999999996e-02 4.1588339457396337e+01 2.2343680921113481e+01 5.4519170989915438e+00 6 24 0
39040 1 4 7.3999999999999996e-02 3.9830587684815868e+01 2.3724692559475962e+01 6.0625307268809232e+00 6 24 0
39035 1 2 -1.4799999999999999e-01 4.0762930517815818e+01 2.1868672734265139e+01 5.9808496357609853e+00 6 24 0
2840 1 2 -1.4799999999999999e-01 3.7533579739789580e+01 1.9334462622647521e+01 6.3072933531226587e+00 7 24 0
4391 1 2 -1.4799999999999999e-01 4.0213027865599024e+01 1.8715494425528284e+01 1.1585630802219466e+01 7 24 0
4395 1 4 7.3999999999999996e-02 3.8537532554994200e+01 1.8922554246032451e+01 1.0114148087448008e+01 7 24 0
4390 1 4 7.3999999999999996e-02 4.1662763622822851e+01 1.8795730094119627e+01 1.0005812584485067e+01 7 24 0
2839 1 4 7.3999999999999996e-02 3.7515164710051494e+01 2.0538998082369712e+01 8.0851194623945695e+00 7 24 0
4400 1 2 -1.4799999999999999e-01 3.7116444650815332e+01 2.1190045459390817e+01 1.1300800681496446e+01 7 24 0
4394 1 2 -1.4799999999999999e-01 3.9089338311107262e+01 1.9491539439908010e+01 1.0884378176249351e+01 7 24 0
4402 1 4 7.3999999999999996e-02 3.7570172764755711e+01 2.1793443243577890e+01 1.0485482371333836e+01 7 24 0
39034 1 4 7.3999999999999996e-02 4.0364935574319887e+01 2.0327379564737534e+01 7.4577341106264452e+00 6 24 0
4396 1 4 7.3999999999999996e-02 3.9457308124183378e+01 2.0333391332158325e+01 1.0283810936735687e+01 7 24 0
39032 1 2 -1.4799999999999999e-01 4.1136154753672358e+01 2.0527798243684199e+01 6.7255198331186667e+00 6 24 0
39043 1 4 7.3999999999999996e-02 4.1426652998663542e+01 2.2801140102862817e+01 8.2992649524910220e+00 6 24 0
39033 1 4 7.3999999999999996e-02 4.1942850415562475e+01 2.0705762232043472e+01 7.4492172922970887e+00 6 24 0
39038 1 2 -1.4799999999999999e-01 4.0038994660653181e+01 2.2961532614523232e+01 6.7644596816855014e+00 6 24 0
39039 1 4 7.3999999999999996e-02 3.9159948750243437e+01 2.2411509088047673e+01 7.1642741146523834e+00 6 24 0
39041 1 2 -1.4799999999999999e-01 4.0919912698241546e+01 2.3579024165174218e+01 7.8539537389777383e+00 6 24 0
39042 1 4 7.3999999999999996e-02 4.1703615306726427e+01 2.4066453118046798e+01 7.2951996756966144e+00 6 24 0
39044 1 2 -1.4799999999999999e-01 4.0152434783656346e+01 2.4343983491443606e+01 8.9922865177240663e+00 6 24 0
39046 1 4 7.3999999999999996e-02 3.9418131870794220e+01 2.3767202585627540e+01 9.5000170110909217e+00 6 24 0
4397 1 2 -1.4799999999999999e-01 3.8187299309276483e+01 2.0272501775296902e+01 1.1937337799110948e+01 7 24 0
2367 1 4 7.3999999999999996e-02 4.0878313509583222e+01 2.2720843809004862e+01 1.1782534908296475e+01 7 24 0
2358 1 4 7.3999999999999996e-02 4.2457730326943675e+01 2.0433877865947810e+01 1.1361391685574546e+01 7 24 0
27146 1 2 -1.4799999999999999e-01 4.3997978976207595e+00 2.4482297115921963e+01 1.0834530945149764e+01 9 25 0
28831 1 4 7.3999999999999996e-02 8.3959500971401124e-01 2.7357212021024644e+01 7.2183154438234922e+00 9 24 0
33521 1 2 -1.4799999999999999e-01 2.5354280780014413e+00 2.4541123764694316e+01 7.3586664909644259e+00 7 24 0
33518 1 2 -1.4799999999999999e-01 1.2177484261962044e+00 2.4346156807502361e+01 6.5996811379422411e+00 7 24 0
33530 1 2 -1.4799999999999999e-01 5.9294609178654332e+00 2.6336120770440527e+01 6.5335066609884098e+00 7 24 0
33524 1 2 -1.4799999999999999e-01 3.6574328567352459e+00 2.5208599150595077e+01 6.4665738802618629e+00 7 24 0
28834 1 4 7.3999999999999996e-02 2.9523947035781912e+00 2.8712862733075969e+01 6.5371761633327594e+00 9 24 0
27148 1 4 7.3999999999999996e-02 3.7311827576604193e+00 2.5073861119140386e+01 1.0267117986934890e+01 9 25 0
33527 1 2 -1.4799999999999999e-01 4.7265070260108688e+00 2.5912280339099730e+01 7.3160373561581586e+00 7 24 0
33529 1 4 7.3999999999999996e-02 4.5223816001204193e+00 2.6738664817076785e+01 7.9454377382317753e+00 7 24 0
33523 1 4 7.3999999999999996e-02 2.2770196737318584e+00 2.5227970089650533e+01 8.1859791149666083e+00 7 24 0
28838 1 2 -1.4799999999999999e-01 3.8885505956792361e+00 2.9441653312399335e+01 9.1327757539404093e+00 9 24 0
28835 1 2 -1.4799999999999999e-01 2.4824685994647302e+00 2.8893536650865506e+01 8.6497015987314771e+00 9 24 0
28832 1 2 -1.4799999999999999e-01 2.1204177995902382e+00 2.9035287219967508e+01 7.1328911354906364e+00 9 24 0
28842 1 4 7.3999999999999996e-02 3.4953901373037062e+00 2.8717873787928390e+01 1.1161527149485275e+01 9 24 0
28841 1 2 -1.4799999999999999e-01 3.9978296665325419e+00 2.9559463391125256e+01 1.0662771357657615e+01 9 24 0
28836 1 4 7.3999999999999996e-02 2.5077935567798844e+00 2.7846497702570883e+01 8.8979514085825908e+00 9 24 0
28837 1 4 7.3999999999999996e-02 1.6726018537439493e+00 2.9355413706631317e+01 9.1733449665428530e+00 9 24 0
28840 1 4 7.3999999999999996e-02 4.7322084184297655e+00 2.8817699208393236e+01 8.6755341628135749e+00 9 24 0
28844 1 2 -1.4799999999999999e-01 5.3432853232959410e+00 2.9661042784011514e+01 1.1352118380815520e+01 9 24 0
28829 1 2 -1.4799999999999999e-01 8.2755572686178558e-01 2.8313263861703540e+01 6.7490672007982146e+00 9 24 0
28843 1 4 7.3999999999999996e-02 3.4310841134845820e+00 3.0405025293912178e+01 1.0986321120398090e+01 9 24 0
28839 1 4 7.3999999999999996e-02 4.0264143618483086e+00 3.0454986343110154e+01 8.7412639029364847e+00 9 24 0
27159 1 4 7.3999999999999996e-02 1.4379457746090463e+00 2.6541774959712555e+01 1.1562229367157702e+01 9 25 0
27144 1 4 7.3999999999999996e-02 5.7386337998756307e+00 2.5925379593850543e+01 1.0063307092122869e+01 9 25 0
27143 1 2 -1.4799999999999999e-01 5.7324331458849498e+00 2.5223978617766651e+01 1.0968487471710466e+01 9 25 0
27145 1 4 7.3999999999999996e-02 5.6946470186041322e+00 2.5995249312639015e+01 1.1805464674154289e+01 9 25 0
28833 1 4 7.3999999999999996e-02 1.9064301521593356e+00 3.0064918244610951e+01 6.9262943086863675e+00 9 24 0
19975 1 4 7.3999999999999996e-02 8.1626554091996317e-01 3.0505674596228307e+01 1.1956343509579016e+01 8 26 0
28846 1 4 7.3999999999999996e-02 5.2299459019162953e+00 2.9472649143622927e+01 1.2431055716638138e+01 9 24 0
27140 1 2 -1.4799999999999999e-01 6.9690612299465986e+00 2.4280945928234480e+01 1.1139878012562475e+01 9 25 0
27136 1 4 7.3999999999999996e-02 1.0383199593847403e+01 2.4906104688418708e+01 1.0937503835270492e+01 9 25 0
27137 1 2 -1.4799999999999999e-01 8.3180560058124726e+00 2.5084873958107476e+01 1.1115672127110919e+01 9 25 0
28845 1 4 7.3999999999999996e-02 5.9760517579781967e+00 2.8804854909855571e+01 1.1138063771812106e+01 9 24 0
33534 1 4 7.3999999999999996e-02 8.0020354053620899e+00 2.6109806354193896e+01 7.0281554098511476e+00 7 24 0
24847 1 4 7.3999999999999996e-02 1.0761502849279550e+01 2.5302691490478381e+01 6.5175852877312943e+00 9 26 0
33538 1 4 7.3999999999999996e-02 7.0925883883062850e+00 2.8651137334304970e+01 8.2380472652123888e+00 7 24 0
33535 1 4 7.3999999999999996e-02 7.0892721211880705e+00 2.6219035250245785e+01 8.4167527108549329e+00 7 24 0
33533 1 2 -1.4799999999999999e-01 7.1423355982652144e+00 2.6672077082893392e+01 7.4135912293284987e+00 7 24 0
33536 1 2 -1.4799999999999999e-01 7.6987748516875625e+00 2.8086206232505361e+01 7.4928820539716705e+00 7 24 0
33539 1 2 -1.4799999999999999e-01 7.8562442511283903e+00 2.9006552425715149e+01 6.2576173070217394e+00 7 24 0
33540 1 4 7.3999999999999996e-02 8.2287020721608481e+00 3.0003043716226689e+01 6.4771263690411107e+00 7 24 0
24846 1 4 7.3999999999999996e-02 9.8818909664105039e+00 2.4866263537909209e+01 8.0456247235005467e+00 9 26 0
27138 1 4 7.3999999999999996e-02 8.2765474699698007e+00 2.5669689655163641e+01 1.0217930091710770e+01 9 25 0
33537 1 4 7.3999999999999996e-02 8.6502078530225575e+00 2.7898421940249055e+01 7.9368603125002517e+00 7 24 0
24860 1 2 -1.4799999999999999e-01 1.0885236051905284e+01 2.9588751089805506e+01 1.0188460204707045e+01 9 26 0
24861 1 4 7.3999999999999996e-02 1.0558944693733862e+01 2.9304630788787748e+01 1.1179067056421831e+01 9 26 0
24862 1 4 7.3999999999999996e-02 1.0138953535985099e+01 2.9393848828386059e+01 9.5070599880737916e+00 9 26 0
24852 1 4 7.3999999999999996e-02 1.0388269756228924e+01 2.6843669027684264e+01 9.3200734639946319e+00 9 26 0
24851 1 2 -1.4799999999999999e-01 1.1301067844593012e+01 2.6830874114126249e+01 8.8240978534497145e+00 9 26 0
24848 1 2 -1.4799999999999999e-01 1.1792322272410260e+01 2.5471162993451152e+01 8.3389024180485958e+00 9 26 0
27139 1 4 7.3999999999999996e-02 8.3292427551430350e+00 2.5878450457017731e+01 1.1841103377373125e+01 9 25 0
24856 1 4 7.3999999999999996e-02 1.2340008854363017e+01 2.7058445656525016e+01 1.0662935469473972e+01 9 26 0
39130 1 4 7.3999999999999996e-02 1.4149952716242051e+01 2.9040521979373018e+01 6.3717230239632823e+00 6 24 0
24853 1 4 7.3999999999999996e-02 1.1174985946419403e+01 2.7349581069978829e+01 7.8808453043410909e+00 9 26 0
24857 1 2 -1.4799999999999999e-01 1.2298146229479350e+01 2.9079720890743250e+01 9.8086664616160348e+00 9 26 0
24859 1 4 7.3999999999999996e-02 1.3025722336172231e+01 2.9530543065940872e+01 1.0467905831549535e+01 9 26 0
24854 1 2 -1.4799999999999999e-01 1.2406780163009088e+01 2.7527577514183655e+01 9.6510154496738387e+00 9 26 0
24858 1 4 7.3999999999999996e-02 1.2529313432878407e+01 2.9457650036692698e+01 8.7777654795160860e+00 9 26 0
24849 1 4 7.3999999999999996e-02 1.2786567747324314e+01 2.5521738472316311e+01 7.8460388253991304e+00 9 26 0
38752 1 4 7.3999999999999996e-02 1.5838341019791210e+01 2.4588976143091077e+01 1.1308582235290359e+01 6 24 0
24855 1 4 7.3999999999999996e-02 1.3389252367649908e+01 2.7311992290067323e+01 9.3397711461133479e+00 9 26 0
26544 1 4 7.3999999999999996e-02 1.7271322344688411e+01 2.6859189710553302e+01 6.8427485524481746e+00 9 25 0
38748 1 4 7.3999999999999996e-02 1.4991961280244553e+01 2.4768008134792876e+01 9.2187557422392583e+00 6 24 0
39124 1 4 7.3999999999999996e-02 1.5445342130050919e+01 2.7968456154795163e+01 8.4379431629193693e+00 6 24 0
39122 1 2 -1.4799999999999999e-01 1.5853234913765414e+01 2.8925611095397603e+01 8.7193378622623552e+00 6 24 0
39119 1 2 -1.4799999999999999e-01 1.7221481986259601e+01 2.8598932249052552e+01 9.4330948155926020e+00 6 24 0
39120 1 4 7.3999999999999996e-02 1.7051456475890589e+01 2.7758113189974562e+01 1.0082588865746503e+01 6 24 0
39123 1 4 7.3999999999999996e-02 1.5105734446920708e+01 2.9373366483451946e+01 9.3889506912247320e+00 6 24 0
39121 1 4 7.3999999999999996e-02 1.7883165424612610e+01 2.8230546756057699e+01 8.7238158172477238e+00 6 24 0
38754 1 4 7.3999999999999996e-02 1.8015556028890671e+01 2.5175352596630301e+01 1.0057740979561169e+01 6 24 0
38753 1 2 -1.4799999999999999e-01 1.7955320614941602e+01 2.4356658476741863e+01 1.0794143527302205e+01 6 24 0
39115 1 4 7.3999999999999996e-02 1.8374449423969384e+01 2.8654202128774163e+01 1.1954608512314815e+01 6 24 0
39116 1 2 -1.4799999999999999e-01 1.7911223147460028e+01 2.9728221812052158e+01 1.0254257692462609e+01 6 24 0
39128 1 2 -1.4799999999999999e-01 1.4665991775152470e+01 2.9969234016364354e+01 6.6626513636148674e+00 6 24 0
39126 1 4 7.3999999999999996e-02 1.6784016530627110e+01 2.9428478966983047e+01 6.9155460886930706e+00 6 24 0
39125 1 2 -1.4799999999999999e-01 1.5973538993633554e+01 2.9899519142362408e+01 7.5106075553144729e+00 6 24 0
39118 1 4 7.3999999999999996e-02 1.7237026750944626e+01 3.0162696457584733e+01 1.0948141026543812e+01 6 24 0
39129 1 4 7.3999999999999996e-02 1.3929130813192524e+01 3.0597904723746623e+01 7.1736401136770844e+00 6 24 0
39117 1 4 7.3999999999999996e-02 1.8398486439009041e+01 3.0352088640006269e+01 9.5878286983791110e+00 6 24 0
39127 1 4 7.3999999999999996e-02 1.6137401420225181e+01 3.0879168986744094e+01 7.9599342933376009e+00 6 24 0
20169 1 4 7.3999999999999996e-02 1.4414427054046453e+01 2.7642662512185595e+01 1.1634451785720161e+01 8 26 0
20164 1 4 7.3999999999999996e-02 1.4682467226155758e+01 3.0567262228470572e+01 1.2003489194955524e+01 8 26 0
26540 1 2 -1.4799999999999999e-01 1.9276032875721580e+01 2.6170392721880042e+01 6.3441386865362785e+00 9 25 0
26542 1 4 7.3999999999999996e-02 1.9602321017855910e+01 2.7150918981189847e+01 6.1642833150727618e+00 9 25 0
39113 1 2 -1.4799999999999999e-01 1.8972429473195895e+01 2.9230251550555813e+01 1.1191741809883213e+01 6 24 0
26538 1 4 7.3999999999999996e-02 1.9374936576166160e+01 2.6074374545271457e+01 8.4652351178581622e+00 9 25 0
26537 1 2 -1.4799999999999999e-01 1.9843311159816615e+01 2.5604336384911257e+01 7.6429245016643472e+00 9 25 0
39110 1 2 -1.4799999999999999e-01 2.0090526281214093e+01 2.8375887238469101e+01 1.0577233085071681e+01 6 24 0
39111 1 4 7.3999999999999996e-02 1.9699957158650577e+01 2.7324640457357479e+01 1.0489358511216393e+01 6 24 0
26536 1 4 7.3999999999999996e-02 2.1773898494528225e+01 2.5624893911810428e+01 8.6048857654962116e+00 9 25 0
26530 1 4 7.3999999999999996e-02 2.4020877312869185e+01 2.4649568280316554e+01 7.5885812546131755e+00 9 25 0
26528 1 2 -1.4799999999999999e-01 2.3754973226736141e+01 2.5404864505822314e+01 6.7481454128545364e+00 9 25 0
26534 1 2 -1.4799999999999999e-01 2.1363597361642661e+01 2.5948838979137395e+01 7.6266173139965137e+00 9 25 0
26531 1 2 -1.4799999999999999e-01 2.2196499737386258e+01 2.5357875784877880e+01 6.5380111726755104e+00 9 25 0
26529 1 4 7.3999999999999996e-02 2.4094904878365352e+01 2.6422928040761434e+01 7.0054437190868795e+00 9 25 0
26535 1 4 7.3999999999999996e-02 2.1493417084043855e+01 2.7011449441419689e+01 7.6423321897046641e+00 9 25 0
5109 1 4 7.3999999999999996e-02 2.4263211963173376e+01 2.9141417575112541e+01 7.4685052663832554e+00 7 24 0
39097 1 4 7.3999999999999996e-02 2.4778850182602060e+01 2.5801894917076503e+01 1.0561165515741482e+01 6 24 0
5103 1 4 7.3999999999999996e-02 2.2086836140443200e+01 2.9206934556559403e+01 7.5161092118172954e+00 7 24 0
39104 1 2 -1.4799999999999999e-01 2.2714431752111413e+01 2.7973755603312906e+01 1.0685024268143900e+01 6 24 0
39105 1 4 7.3999999999999996e-02 2.2614439716051809e+01 2.6938880324802494e+01 1.0474254712854696e+01 6 24 0
39107 1 2 -1.4799999999999999e-01 2.1378229211075308e+01 2.8373658773042479e+01 1.1341376716759322e+01 6 24 0
39106 1 4 7.3999999999999996e-02 2.2906636611756493e+01 2.8552117474135255e+01 9.7700656464984270e+00 6 24 0
39112 1 4 7.3999999999999996e-02 2.0260040985029296e+01 2.8756532864497448e+01 9.5157871316458014e+00 6 24 0
5108 1 2 -1.4799999999999999e-01 2.4358959499755176e+01 3.0217454920215747e+01 7.4853384610527360e+00 7 24 0
5101 1 4 7.3999999999999996e-02 1.9630737005415963e+01 2.9855445564403215e+01 6.7595282392128846e+00 7 24 0
39114 1 4 7.3999999999999996e-02 1.9436558169417339e+01 3.0063778788381153e+01 1.1698876302674403e+01 6 24 0
5110 1 4 7.3999999999999996e-02 2.4544582673469723e+01 3.0497024257992962e+01 8.4930251405919996e+00 7 24 0
5105 1 2 -1.4799999999999999e-01 2.3082053094190311e+01 3.0860543842898650e+01 7.0027247318312673e+00 7 24 0
5102 1 2 -1.4799999999999999e-01 2.1781611388057250e+01 3.0190874972722685e+01 7.4572419398146206e+00 7 24 0
5104 1 4 7.3999999999999996e-02 2.1467626843303378e+01 3.0565665839456610e+01 8.4543439565972189e+00 7 24 0
5099 1 2 -1.4799999999999999e-01 2.0551197981870146e+01 3.0365844249025908e+01 6.4554405877005454e+00 7 24 0
39101 1 2 -1.4799999999999999e-01 2.3931990212017080e+01 2.8217748220730741e+01 1.1633402523140425e+01 6 24 0
39108 1 4 7.3999999999999996e-02 2.1489775504561937e+01 2.9364850720019799e+01 1.1617577916285954e+01 6 24 0
39102 1 4 7.3999999999999996e-02 2.3934750457698776e+01 2.9285521071165427e+01 1.1967137949235758e+01 6 24 0
36731 1 2 -1.4799999999999999e-01 2.8827270610032844e+01 2.4919919200296444e+01 6.6607942012279509e+00 6 24 0
39098 1 2 -1.4799999999999999e-01 2.5228231312062817e+01 2.7842368853603812e+01 1.0854972341715662e+01 6 24 0
39099 1 4 7.3999999999999996e-02 2.5146398864185088e+01 2.8052640178866064e+01 9.8039331751569883e+00 6 24 0
39095 1 2 -1.4799999999999999e-01 2.5596168982339272e+01 2.6331333110490888e+01 1.0936232837186662e+01 6 24 0
5115 1 4 7.3999999999999996e-02 2.6906647469395963e+01 2.8838354849809850e+01 6.6587733805447318e+00 7 24 0
36729 1 4 7.3999999999999996e-02 2.8306127977610739e+01 2.7020131835481383e+01 6.2796022213333833e+00 6 24 0
5114 1 2 -1.4799999999999999e-01 2.6897201568324764e+01 2.9882757632916995e+01 6.9745356519215918e+00 7 24 0
36728 1 2 -1.4799999999999999e-01 2.9252385423494591e+01 2.6423486446671948e+01 6.2380105237903809e+00 6 24 0
36730 1 4 7.3999999999999996e-02 3.0065768297589948e+01 2.6877299090319813e+01 6.8336452857746650e+00 6 24 0
39092 1 2 -1.4799999999999999e-01 2.6745667510781505e+01 2.5930970462279536e+01 1.0005780229901790e+01 6 24 0
39094 1 4 7.3999999999999996e-02 2.6429561657581825e+01 2.6483426503205447e+01 9.1127854108097015e+00 6 24 0
5119 1 4 7.3999999999999996e-02 2.9023783932442175e+01 2.9973044555538216e+01 6.6020489543760714e+00 7 24 0
39086 1 2 -1.4799999999999999e-01 2.9393510665692236e+01 2.6228830074178333e+01 9.9268471589694016e+00 6 24 0
39089 1 2 -1.4799999999999999e-01 2.8099491012897015e+01 2.6404737055714797e+01 1.0748258270969217e+01 6 24 0
39088 1 4 7.3999999999999996e-02 2.9411659540321669e+01 2.7033343171276112e+01 9.2166214341047006e+00 6 24 0
39083 1 2 -1.4799999999999999e-01 3.0491335696931174e+01 2.6507478308907903e+01 1.0905692057969635e+01 6 24 0
39090 1 4 7.3999999999999996e-02 2.7971337794859661e+01 2.7462947772929603e+01 1.1050422864207150e+01 6 24 0
5117 1 2 -1.4799999999999999e-01 2.8117437864485467e+01 3.0655485933706238e+01 6.4746817358918500e+00 7 24 0
5116 1 4 7.3999999999999996e-02 2.6999261982841425e+01 2.9759674370462470e+01 8.0498413811846365e+00 7 24 0
2803 1 4 7.3999999999999996e-02 3.0493681476346755e+01 3.0542765440812147e+01 1.1400607199631882e+01 7 24 0
2809 1 4 7.3999999999999996e-02 3.0479181488449136e+01 2.9818448285426999e+01 8.8001451815655720e+00 7 24 0
5111 1 2 -1.4799999999999999e-01 2.5568336981012063e+01 3.0564676241015562e+01 6.5903844937362024e+00 7 24 0
39096 1 4 7.3999999999999996e-02 2.5834327250423350e+01 2.6045353773280436e+01 1.1958156172828742e+01 6 24 0
39100 1 4 7.3999999999999996e-02 2.6011664814859017e+01 2.8519682205874421e+01 1.1183975015968665e+01 6 24 0
39084 1 4 7.3999999999999996e-02 3.0322207859470030e+01 2.7568692239072742e+01 1.1283668515513046e+01 6 24 0
39091 1 4 7.3999999999999996e-02 2.8202609108096627e+01 2.5778619020460493e+01 1.1578704101736930e+01 6 24 0
2812 1 4 7.3999999999999996e-02 3.1658554620059682e+01 2.9922123048225810e+01 6.5092781314864361e+00 7 24 0
2817 1 4 7.3999999999999996e-02 3.4271763483545719e+01 2.8577420629782427e+01 6.0945603867392650e+00 7 24 0
2816 1 2 -1.4799999999999999e-01 3.3457571381117582e+01 2.7935064653348878e+01 6.4209778915515434e+00 7 24 0
2811 1 4 7.3999999999999996e-02 3.3041340963873722e+01 3.0645685746471326e+01 7.3066866338929986e+00 7 24 0
2826 1 4 7.3999999999999996e-02 3.4882166586431396e+01 2.4903007411019800e+01 8.7087677725877413e+00 7 24 0
2825 1 2 -1.4799999999999999e-01 3.5686263209405396e+01 2.5188101111103535e+01 8.0323225639236906e+00 7 24 0
2827 1 4 7.3999999999999996e-02 3.6607889817001890e+01 2.5338859130843105e+01 8.6206650208792990e+00 7 24 0
39081 1 4 7.3999999999999996e-02 3.2165004906222400e+01 2.5438271788948708e+01 1.0242772785622567e+01 6 24 0
2824 1 4 7.3999999999999996e-02 3.6300921037468726e+01 2.6687116818691550e+01 6.6825255996219264e+00 7 24 0
2821 1 4 7.3999999999999996e-02 3.3396696936374141e+01 2.5799438758781164e+01 7.0116565172354504e+00 7 24 0
2822 1 2 -1.4799999999999999e-01 3.5503514715946778e+01 2.6541246510639333e+01 7.3262192894880007e+00 7 24 0
39080 1 2 -1.4799999999999999e-01 3.1975872527177561e+01 2.6480713815685483e+01 1.0521765198413009e+01 6 24 0
39082 1 4 7.3999999999999996e-02 3.2032985104489320e+01 2.7051494006661546e+01 9.6615868577695672e+00 6 24 0
2814 1 4 7.3999999999999996e-02 3.1959627881317040e+01 2.7891689756191500e+01 7.7173176148205389e+00 7 24 0
2807 1 2 -1.4799999999999999e-01 3.1408246468093076e+01 3.0355263472679002e+01 8.6729802751643472e+00 7 24 0
2805 1 4 7.3999999999999996e-02 3.2320914958418101e+01 2.9314517575854364e+01 1.0434092709042980e+01 7 24 0
2804 1 2 -1.4799999999999999e-01 3.2086126605520235e+01 3.0329052581104502e+01 1.0053512065624190e+01 7 24 0
2819 1 2 -1.4799999999999999e-01 3.4080622826398574e+01 2.6537479045104853e+01 6.5991657033243785e+00 7 24 0
39075 1 4 7.3999999999999996e-02 3.4883559024352117e+01 2.6131498521035720e+01 1.0809235502157858e+01 6 24 0
39070 1 4 7.3999999999999996e-02 3.7203322014757731e+01 2.7467416367397238e+01 1.1286975666457602e+01 6 24 0
2823 1 4 7.3999999999999996e-02 3.5500338111000040e+01 2.7475005487976844e+01 7.9232000850192827e+00 7 24 0
2810 1 2 -1.4799999999999999e-01 3.2238514942846535e+01 2.9939236445815844e+01 7.4320559791685969e+00 7 24 0
39076 1 4 7.3999999999999996e-02 3.4426395644559634e+01 2.7619151636666089e+01 1.0019783082348646e+01 6 24 0
2815 1 4 7.3999999999999996e-02 3.3495367114702312e+01 2.8655864758694122e+01 8.3806650224877064e+00 7 24 0
2813 1 2 -1.4799999999999999e-01 3.2803150625925994e+01 2.8520639273932275e+01 7.5955691924341986e+00 7 24 0
39066 1 4 7.3999999999999996e-02 3.6347184343174014e+01 2.9104327442718944e+01 9.4298536673631634e+00 6 24 0
39074 1 2 -1.4799999999999999e-01 3.4428315510932350e+01 2.7106062452798842e+01 1.0957990784828796e+01 6 24 0
39068 1 2 -1.4799999999999999e-01 3.6605020520663565e+01 2.8347984335770452e+01 1.1576953271841539e+01 6 24 0
39065 1 2 -1.4799999999999999e-01 3.6718376089312962e+01 2.9426332895651804e+01 1.0374791864608591e+01 6 24 0
39067 1 4 7.3999999999999996e-02 3.6006595854056201e+01 3.0170498206490414e+01 1.0668197277893213e+01 6 24 0
39077 1 2 -1.4799999999999999e-01 3.3019416756761871e+01 2.6873007656144601e+01 1.1555126856569478e+01 6 24 0
39071 1 2 -1.4799999999999999e-01 3.5192726937165332e+01 2.7951235790791682e+01 1.1993419218794095e+01 6 24 0
39072 1 4 7.3999999999999996e-02 3.4548399735727251e+01 2.8804688233703253e+01 1.2219333466179544e+01 6 24 0
39054 1 4 7.3999999999999996e-02 3.9621670901702423e+01 2.7601956316989710e+01 6.3157840317128695e+00 6 24 0
39045 1 4 7.3999999999999996e-02 4.0835200394513819e+01 2.4783063113085188e+01 9.7650241691433948e+00 6 24 0
39049 1 4 7.3999999999999996e-02 3.8855276921411352e+01 2.5427839549394619e+01 7.5892878969642430e+00 6 24 0
39047 1 2 -1.4799999999999999e-01 3.9437489271421128e+01 2.5627254353341915e+01 8.5139229459199921e+00 6 24 0
39051 1 4 7.3999999999999996e-02 4.1268406169680908e+01 2.6213733191628119e+01 7.3103109755479769e+00 6 24 0
39048 1 4 7.3999999999999996e-02 3.8851137989855047e+01 2.6070140166457989e+01 9.3523231559463458e+00 6 24 0
39057 1 4 7.3999999999999996e-02 3.7981273155513364e+01 2.8186911562863397e+01 7.9883151999094428e+00 6 24 0
39062 1 2 -1.4799999999999999e-01 3.8088719199474838e+01 3.0009274356140217e+01 1.0170300274580189e+01 6 24 0
39058 1 4 7.3999999999999996e-02 3.8841494577890415e+01 2.9727939230199542e+01 7.4772324630735669e+00 6 24 0
39064 1 4 7.3999999999999996e-02 3.8477851617773830e+01 3.0317743177256144e+01 1.1166376629797691e+01 6 24 0
39056 1 2 -1.4799999999999999e-01 3.8926399684484032e+01 2.8756055325702228e+01 7.9990151226615023e+00 6 24 0
39059 1 2 -1.4799999999999999e-01 3.9132302778041492e+01 2.8984655367860597e+01 9.4821630371039483e+00 6 24 0
39061 1 4 7.3999999999999996e-02 3.9035358136339717e+01 2.8013523188345637e+01 9.9359262332685088e+00 6 24 0
39053 1 2 -1.4799999999999999e-01 3.9969995539733098e+01 2.7918551373948773e+01 7.3371494747833790e+00 6 24 0
39060 1 4 7.3999999999999996e-02 4.0185655407877036e+01 2.9332144774565911e+01 9.5311215876098867e+00 6 24 0
39055 1 4 7.3999999999999996e-02 4.0749960206631066e+01 2.8739813178356229e+01 7.2404887711067953e+00 6 24 0
39052 1 4 7.3999999999999996e-02 4.1033121626645382e+01 2.7048940377708774e+01 8.8846758581123186e+00 6 24 0
39050 1 2 -1.4799999999999999e-01 4.0516528078084427e+01 2.6698487180194274e+01 8.0225216738474270e+00 6 24 0
39069 1 4 7.3999999999999996e-02 3.7142543084269015e+01 2.8730489855106271e+01 1.2470455713144808e+01 6 24 0
41520 641 5 -8.4760000000000002e-01 3.5229962169932726e+01 4.3014479255069659e+01 2.8380683711820030e+01 0 0 0
2374 1 4 7.3999999999999996e-02 4.0449042870337017e+01 2.5433237973152423e+01 1.2292677051819092e+01 7 24 0
2389 1 4 7.3999999999999996e-02 4.2339852997512381e+01 2.8909320697707191e+01 1.2109979216322456e+01 7 24 0
2398 1 4 7.3999999999999996e-02 4.2638547576803070e+01 2.5790101111201409e+01 1.0911212025261520e+01 7 24 0
4555 1 4 7.3999999999999996e-02 4.5806688564995374e-01 4.2703446966215743e+01 3.2942351273503827e+00 7 24 0
45373 1925 6 4.2380000000000001e-01 3.6538566329279973e+01 4.2102929330374458e+01 5.0013442393014429e+01 0 0 0
28847 1 2 -1.4799999999999999e-01 5.9776108159403822e+00 3.0989198445816545e+01 1.1020100773386874e+01 9 24 0
28848 1 4 7.3999999999999996e-02 6.0602059148002931e+00 3.1132882368738905e+01 9.9849311056142032e+00 9 24 0
35874 1 4 7.3999999999999996e-02 1.0114027887512009e+00 3.2357001635613045e+01 5.6878908904476111e+00 6 24 0
35872 1 4 7.3999999999999996e-02 2.0902672961014361e+00 3.2049655797266460e+01 7.6416360849463185e+00 6 24 0
35867 1 2 -1.4799999999999999e-01 3.5264992450184951e+00 3.3147224592157791e+01 6.5621690845911900e+00 6 24 0
19982 1 2 -1.4799999999999999e-01 8.9967739713290840e-01 3.4793736832468390e+01 1.1267198647447367e+01 8 26 0
19979 1 2 -1.4799999999999999e-01 1.0514482857579046e+00 3.3211927125588375e+01 1.1259464544877813e+01 8 26 0
19984 1 4 7.3999999999999996e-02 1.6698014535105472e+00 3.5374816418097318e+01 1.0765819051594868e+01 8 26 0
35870 1 2 -1.4799999999999999e-01 2.1674155263500596e+00 3.3056301376325671e+01 7.2964576376511969e+00 6 24 0
35865 1 4 7.3999999999999996e-02 4.6255862649871968e+00 3.4107855888490313e+01 8.1586256037689289e+00 6 24 0
35864 1 2 -1.4799999999999999e-01 4.7510129459040469e+00 3.3280689018772229e+01 7.3983582047917817e+00 6 24 0
35866 1 4 7.3999999999999996e-02 4.9956049355860905e+00 3.2423818797957921e+01 8.0074954444369304e+00 6 24 0
19980 1 4 7.3999999999999996e-02 1.4259406876029246e+00 3.2824090837791346e+01 1.0277192038919660e+01 8 26 0
28850 1 2 -1.4799999999999999e-01 5.2804926012852711e+00 3.2273361665657760e+01 1.1515971253260787e+01 9 24 0
28851 1 4 7.3999999999999996e-02 4.2850159383442632e+00 3.2420849220495214e+01 1.1097722672433083e+01 9 24 0
35871 1 4 7.3999999999999996e-02 2.2186949101069313e+00 3.3706435966966836e+01 8.1825986491008820e+00 6 24 0
36271 1 4 7.3999999999999996e-02 4.3769292936515258e+00 3.6319441852731671e+01 7.0738879266838941e+00 6 24 0
35873 1 2 -1.4799999999999999e-01 9.7896326667166411e-01 3.3228984679756458e+01 6.3169970158787567e+00 6 24 0
28852 1 4 7.3999999999999996e-02 5.9668971182532653e+00 3.3112419200381154e+01 1.1159789433679645e+01 9 24 0
36268 1 4 7.3999999999999996e-02 5.8915083207045997e+00 3.6786363212570286e+01 9.1093654554737604e+00 6 24 0
36280 1 4 7.3999999999999996e-02 1.5956331623557032e+00 3.7192730215966343e+01 9.0025484923467012e+00 6 24 0
36270 1 4 7.3999999999999996e-02 3.6285159025845277e+00 3.6465887191618336e+01 8.5435476752030262e+00 6 24 0
28849 1 4 7.3999999999999996e-02 7.0366744301887536e+00 3.0994414102429506e+01 1.1365491337078160e+01 9 24 0
35861 1 2 -1.4799999999999999e-01 6.0189191858935134e+00 3.3500894563183216e+01 6.5141597498072903e+00 6 24 0
35859 1 4 7.3999999999999996e-02 7.1550782859828317e+00 3.4677356781912096e+01 8.0281091238754989e+00 6 24 0
35858 1 2 -1.4799999999999999e-01 7.2529560421359092e+00 3.3813248187186616e+01 7.3337373003903235e+00 6 24 0
35860 1 4 7.3999999999999996e-02 7.3984914400463895e+00 3.2893283223735025e+01 7.9213266827235174e+00 6 24 0
24863 1 2 -1.4799999999999999e-01 1.0998466680910404e+01 3.1136397833569806e+01 1.0285282953786595e+01 9 26 0
24864 1 4 7.3999999999999996e-02 1.0646373876842301e+01 3.1481310800609887e+01 9.2729095413840827e+00 9 26 0
35849 1 2 -1.4799999999999999e-01 1.1111324514824815e+01 3.4325133134439042e+01 6.1582286570596967e+00 6 24 0
24866 1 2 -1.4799999999999999e-01 1.0126273405908826e+01 3.1663795164239705e+01 1.1391622411872154e+01 9 26 0
35853 1 4 7.3999999999999996e-02 9.7937530897165654e+00 3.5257482888844393e+01 7.6788382809622551e+00 6 24 0
35852 1 2 -1.4799999999999999e-01 9.8900297079565131e+00 3.4324062682111311e+01 7.1273372780878157e+00 6 24 0
35855 1 2 -1.4799999999999999e-01 8.5418534261288475e+00 3.4017587006126128e+01 6.4398152237034036e+00 6 24 0
35854 1 4 7.3999999999999996e-02 9.9731031965492605e+00 3.3522578140439421e+01 7.8697578985160819e+00 6 24 0
24869 1 2 -1.4799999999999999e-01 9.8494374376684100e+00 3.3159531842076063e+01 1.1162047883367757e+01 9 26 0
24870 1 4 7.3999999999999996e-02 9.3983171364622251e+00 3.3159123584128260e+01 1.0158717634642187e+01 9 26 0
24871 1 4 7.3999999999999996e-02 1.0726478953760607e+01 3.3603090427553170e+01 1.1004333692532052e+01 9 26 0
24879 1 4 7.3999999999999996e-02 1.0279869064643414e+01 3.6004894133956775e+01 1.0381326019194550e+01 9 26 0
24877 1 4 7.3999999999999996e-02 7.8993887485619556e+00 3.5196793777893156e+01 1.0732917125458869e+01 9 26 0
24878 1 2 -1.4799999999999999e-01 9.7696929803042565e+00 3.6198251362509943e+01 1.1283906411629831e+01 9 26 0
35844 1 4 7.3999999999999996e-02 1.2066628335217272e+01 3.3626819438140885e+01 8.6237553527690203e+00 6 24 0
24865 1 4 7.3999999999999996e-02 1.2022778007329011e+01 3.1465455951956930e+01 1.0385457982201524e+01 9 26 0
36262 1 4 7.3999999999999996e-02 8.4204533272168831e+00 3.7132997316179434e+01 8.4059805578148872e+00 6 24 0
24867 1 4 7.3999999999999996e-02 1.0476394370721476e+01 3.1471708018049583e+01 1.2372398286133009e+01 9 26 0
24868 1 4 7.3999999999999996e-02 9.1880983530780362e+00 3.1135521209160100e+01 1.1394588553859448e+01 9 26 0
24880 1 4 7.3999999999999996e-02 1.0575959363722589e+01 3.6210126269185579e+01 1.2002458787679515e+01 9 26 0
24875 1 2 -1.4799999999999999e-01 8.5632286524439074e+00 3.5290961167082045e+01 1.1641170606639140e+01 9 26 0
24872 1 2 -1.4799999999999999e-01 8.9169189120735250e+00 3.3916151643824769e+01 1.2208818130389663e+01 9 26 0
5091 1 4 7.3999999999999996e-02 1.8705865299128970e+01 3.4164233177698918e+01 6.2033169624958866e+00 7 24 0
35846 1 2 -1.4799999999999999e-01 1.2472118285272281e+01 3.4704732479305051e+01 6.8069327194523899e+00 6 24 0
35848 1 4 7.3999999999999996e-02 1.2253856127046935e+01 3.5741377433642938e+01 7.2445898321766338e+00 6 24 0
35843 1 2 -1.4799999999999999e-01 1.2857135392142716e+01 3.3682712630044477e+01 7.9293864809353014e+00 6 24 0
35847 1 4 7.3999999999999996e-02 1.3260444541278643e+01 3.4705485618339239e+01 6.0743870483333593e+00 6 24 0
5095 1 4 7.3999999999999996e-02 1.7901654430341679e+01 3.1709411975130109e+01 6.4996175093111335e+00 7 24 0
35845 1 4 7.3999999999999996e-02 1.2975503580212658e+01 3.2683406343592324e+01 7.5451529972182261e+00 6 24 0
35842 1 4 7.3999999999999996e-02 1.3817106301956516e+01 3.5090320103510251e+01 9.1624093094192727e+00 6 24 0
35838 1 4 7.3999999999999996e-02 1.3981443474901839e+01 3.2714525808202971e+01 1.0430107909328814e+01 6 24 0
35840 1 2 -1.4799999999999999e-01 1.4142492578035963e+01 3.4172231861055366e+01 8.6880077271659619e+00 6 24 0
35841 1 4 7.3999999999999996e-02 1.4979569968923229e+01 3.4427576914786492e+01 8.0312782015728530e+00 6 24 0
35837 1 2 -1.4799999999999999e-01 1.4690488808592191e+01 3.3017475045576518e+01 9.6363119749410302e+00 6 24 0
35834 1 2 -1.4799999999999999e-01 1.6024851790151537e+01 3.3312512067016463e+01 1.0412639936334665e+01 6 24 0
35831 1 2 -1.4799999999999999e-01 1.7229124893851676e+01 3.3715888854081207e+01 9.5157172959844001e+00 6 24 0
35839 1 4 7.3999999999999996e-02 1.4795269292873645e+01 3.2128749683543397e+01 8.9273185213532074e+00 6 24 0
35832 1 4 7.3999999999999996e-02 1.7134635363912096e+01 3.3124279453010310e+01 8.6007882645381155e+00 6 24 0
35833 1 4 7.3999999999999996e-02 1.7155147780773998e+01 3.4802560305817025e+01 9.4171585816477688e+00 6 24 0
35836 1 4 7.3999999999999996e-02 1.6409556486051876e+01 3.2445083727443112e+01 1.0890690466141555e+01 6 24 0
35835 1 4 7.3999999999999996e-02 1.5809419597155518e+01 3.4124910139629208e+01 1.1112436097445256e+01 6 24 0
4480 1 4 7.3999999999999996e-02 1.6705461022893996e+01 3.6468626527673884e+01 1.2491979127376736e+01 7 24 0
5098 1 4 7.3999999999999996e-02 2.0793440110466314e+01 3.2398580390385099e+01 5.7618974932281768e+00 7 24 0
35829 1 4 7.3999999999999996e-02 1.8442262903771120e+01 3.3187283745210586e+01 1.1088123004624650e+01 6 24 0
35828 1 2 -1.4799999999999999e-01 1.8567691060656838e+01 3.3373931735528004e+01 1.0040513054874500e+01 6 24 0
35830 1 4 7.3999999999999996e-02 1.8947654852983426e+01 3.2481569592822446e+01 9.5867786702811379e+00 6 24 0
35827 1 4 7.3999999999999996e-02 1.9198665078121230e+01 3.5390675971952952e+01 1.0449212741374691e+01 6 24 0
35826 1 4 7.3999999999999996e-02 1.9643126559195668e+01 3.4819886923606795e+01 8.8436385849571089e+00 6 24 0
35825 1 2 -1.4799999999999999e-01 1.9630438005112129e+01 3.4532905814937017e+01 9.8516878498240743e+00 6 24 0
5096 1 2 -1.4799999999999999e-01 2.0100023261280171e+01 3.1807643081405654e+01 6.3165008484254042e+00 7 24 0
5106 1 4 7.3999999999999996e-02 2.3076324476273154e+01 3.1864955851225400e+01 7.3161779730159413e+00 7 24 0
5097 1 4 7.3999999999999996e-02 2.0111524105920104e+01 3.2211802695051148e+01 7.3498420762770973e+00 7 24 0
35816 1 2 -1.4799999999999999e-01 2.3182765578226995e+01 3.3071621457307288e+01 9.9803512202359599e+00 6 24 0
35819 1 2 -1.4799999999999999e-01 2.1764328984410628e+01 3.3172508526422384e+01 9.5629063484696051e+00 6 24 0
35820 1 4 7.3999999999999996e-02 2.1294152185220366e+01 3.2149033068465883e+01 9.7026147800598501e+00 6 24 0
35818 1 4 7.3999999999999996e-02 2.3626863855182041e+01 3.2290947192035070e+01 9.4857456879319368e+00 6 24 0
35812 1 4 7.3999999999999996e-02 2.3366515108532933e+01 3.5049324020203493e+01 7.8012334316124505e+00 6 24 0
35822 1 2 -1.4799999999999999e-01 2.0968806362828634e+01 3.4177181984783502e+01 1.0394665515679558e+01 6 24 0
35813 1 2 -1.4799999999999999e-01 2.4117298673851771e+01 3.4256263763869661e+01 9.7213563544657671e+00 6 24 0
35821 1 4 7.3999999999999996e-02 2.1564454101906406e+01 3.3521454186898779e+01 8.5321319917829239e+00 6 24 0
35817 1 4 7.3999999999999996e-02 2.3087838535227661e+01 3.2932954861122120e+01 1.1051087320524609e+01 6 24 0
35824 1 4 7.3999999999999996e-02 2.0876890484211302e+01 3.3918875525874284e+01 1.1387416186812922e+01 6 24 0
35814 1 4 7.3999999999999996e-02 2.3794970368995060e+01 3.5163102731888891e+01 1.0217942326551507e+01 6 24 0
35823 1 4 7.3999999999999996e-02 2.1505783873731801e+01 3.5095540373797391e+01 1.0417810780774611e+01 6 24 0
35810 1 2 -1.4799999999999999e-01 2.4240679689723596e+01 3.4537387312053355e+01 8.2163691463854107e+00 6 24 0
35811 1 4 7.3999999999999996e-02 2.4265873721873326e+01 3.3586791348753842e+01 7.7065851857107681e+00 6 24 0
35815 1 4 7.3999999999999996e-02 2.5049596130137584e+01 3.3965484890588669e+01 1.0229315125570100e+01 6 24 0
5112 1 4 7.3999999999999996e-02 2.5767262149163326e+01 3.1677990898036605e+01 6.5558303519561401e+00 7 24 0
35807 1 2 -1.4799999999999999e-01 2.5428773315520935e+01 3.5501765631653434e+01 8.0621688037962773e+00 6 24 0
5124 1 4 7.3999999999999996e-02 2.8754014325263366e+01 3.1112825259260173e+01 9.2108083081282555e+00 7 24 0
35804 1 2 -1.4799999999999999e-01 2.6015186733696300e+01 3.5586110179641437e+01 6.6367147540881000e+00 6 24 0
35809 1 4 7.3999999999999996e-02 2.6237282514969181e+01 3.5223272070616225e+01 8.7685612989023660e+00 6 24 0
5120 1 2 -1.4799999999999999e-01 2.8471399926800274e+01 3.1956281144759458e+01 7.2038568181385854e+00 7 24 0
5122 1 4 7.3999999999999996e-02 2.9480104741216234e+01 3.2105723077281738e+01 6.8613325894248263e+00 7 24 0
35801 1 2 -1.4799999999999999e-01 2.7368154855768839e+01 3.6193738573458106e+01 6.5909377601098651e+00 6 24 0
5125 1 4 7.3999999999999996e-02 2.7213123089386773e+01 3.1730644551983431e+01 8.9041330596434918e+00 7 24 0
5123 1 2 -1.4799999999999999e-01 2.8276292495788343e+01 3.1971543228374831e+01 8.7401990324288299e+00 7 24 0
5121 1 4 7.3999999999999996e-02 2.7938488399747524e+01 3.2799397671519948e+01 6.6744364328464574e+00 7 24 0
35802 1 4 7.3999999999999996e-02 2.7957277837262982e+01 3.5895172058496236e+01 7.4755781098453378e+00 6 24 0
5127 1 4 7.3999999999999996e-02 2.8215885471966082e+01 3.4150687684890507e+01 8.8255588287868125e+00 7 24 0
5126 1 2 -1.4799999999999999e-01 2.8779728669505054e+01 3.3342258749471064e+01 9.3503940189844954e+00 7 24 0
5128 1 4 7.3999999999999996e-02 2.9837160449839224e+01 3.3467834809443723e+01 9.2197190095863384e+00 7 24 0
5129 1 2 -1.4799999999999999e-01 2.8425191234696445e+01 3.3337603065136513e+01 1.0826512925157871e+01 7 24 0
5133 1 4 7.3999999999999996e-02 2.9779493742446903e+01 3.4888816961849578e+01 1.1657180731496680e+01 7 24 0
35808 1 4 7.3999999999999996e-02 2.5106125122837209e+01 3.6478900926566517e+01 8.3494157732983521e+00 6 24 0
5137 1 4 7.3999999999999996e-02 2.7943488386199828e+01 3.6259119549218724e+01 1.0299343145033921e+01 7 24 0
2677 1 4 7.3999999999999996e-02 3.0799065364617967e+01 3.5514647089350191e+01 7.8716741207305789e+00 7 24 0
5131 1 4 7.3999999999999996e-02 2.7362486134585208e+01 3.3303567539546982e+01 1.0809836025799752e+01 7 24 0
5132 1 2 -1.4799999999999999e-01 2.8691842144742804e+01 3.4620699518935140e+01 1.1613286143164260e+01 7 24 0
5135 1 2 -1.4799999999999999e-01 2.7763621147788012e+01 3.5805104746242115e+01 1.1268880026545542e+01 7 24 0
5130 1 4 7.3999999999999996e-02 2.8710720690125857e+01 3.2409162148673772e+01 1.1397129836229924e+01 7 24 0
5136 1 4 7.3999999999999996e-02 2.6760861322574545e+01 3.5427323554217807e+01 1.1093220256291776e+01 7 24 0
5138 1 2 -1.4799999999999999e-01 2.7792641102181513e+01 3.6905092073424598e+01 1.2368067721704477e+01 7 24 0
2806 1 4 7.3999999999999996e-02 3.3065322600608113e+01 3.0706729811641679e+01 9.8037861984968302e+00 7 24 0
2801 1 2 -1.4799999999999999e-01 3.1366014598405826e+01 3.1074773447021624e+01 1.1141355525863823e+01 7 24 0
2808 1 4 7.3999999999999996e-02 3.1066138748376741e+01 3.1363993907272892e+01 8.4613209257067865e+00 7 24 0
2673 1 4 7.3999999999999996e-02 3.2286451537315585e+01 3.6101855468405674e+01 5.9623697745701820e+00 7 24 0
2665 1 4 7.3999999999999996e-02 3.5241905721713721e+01 3.4910221224198139e+01 7.9512251890105503e+00 7 24 0
2802 1 4 7.3999999999999996e-02 3.1104847077298970e+01 3.2081003040297325e+01 1.0787413928251588e+01 7 24 0
2797 1 4 7.3999999999999996e-02 3.4045378920631848e+01 3.1789710142197947e+01 1.1466623905635590e+01 7 24 0
2662 1 4 7.3999999999999996e-02 3.6135288436738030e+01 3.2414223343598657e+01 8.3982699903330005e+00 7 24 0
2670 1 4 7.3999999999999996e-02 3.1986481900873216e+01 3.3496922058920660e+01 6.6763389524617631e+00 7 24 0
2667 1 4 7.3999999999999996e-02 3.3693271807209811e+01 3.3304976026268243e+01 8.2874304943470420e+00 7 24 0
2663 1 2 -1.4799999999999999e-01 3.5365851692741110e+01 3.4074784247564487e+01 7.2541421636063816e+00 7 24 0
2668 1 4 7.3999999999999996e-02 3.4026840698463907e+01 3.2390061718891111e+01 6.8065397148917661e+00 7 24 0
2666 1 2 -1.4799999999999999e-01 3.3985297632990871e+01 3.3392737848577610e+01 7.1780541701619880e+00 7 24 0
2669 1 2 -1.4799999999999999e-01 3.2898423796611326e+01 3.4089936535792731e+01 6.4059226794003532e+00 7 24 0
2788 1 4 7.3999999999999996e-02 3.4805742053581675e+01 3.4838831829743135e+01 1.0046437276165301e+01 7 24 0
2786 1 2 -1.4799999999999999e-01 3.5314050837273051e+01 3.4342356704324871e+01 1.0851217667668562e+01 7 24 0
2793 1 4 7.3999999999999996e-02 3.2599867846539347e+01 3.3832457175471284e+01 1.1379806409251618e+01 7 24 0
2779 1 4 7.3999999999999996e-02 3.5035533290796060e+01 3.7418164568853562e+01 1.0066056165473926e+01 7 24 0
2660 1 2 -1.4799999999999999e-01 3.6560062785469114e+01 3.3140172692730516e+01 7.6737724110492085e+00 7 24 0
2787 1 4 7.3999999999999996e-02 3.5497934061559931e+01 3.3349650144534237e+01 1.0483011503968177e+01 7 24 0
2792 1 2 -1.4799999999999999e-01 3.3244280205749114e+01 3.3535780239375022e+01 1.2183128401843671e+01 7 24 0
2674 1 4 7.3999999999999996e-02 3.3604030191543053e+01 3.5994260594436476e+01 7.0177879466297526e+00 7 24 0
2675 1 2 -1.4799999999999999e-01 3.1842848043024908e+01 3.5823419875564177e+01 8.0406208496412770e+00 7 24 0
2676 1 4 7.3999999999999996e-02 3.2383200348907586e+01 3.5318768496587893e+01 8.9253574528951063e+00 7 24 0
2672 1 2 -1.4799999999999999e-01 3.2630843051125204e+01 3.5536847298065553e+01 6.8291479520951981e+00 7 24 0
2789 1 2 -1.4799999999999999e-01 3.4511904001536223e+01 3.4343434973269119e+01 1.2160702884764889e+01 7 24 0
2790 1 4 7.3999999999999996e-02 3.4376911171878724e+01 3.5322972046165262e+01 1.2514431766828631e+01 7 24 0
2780 1 2 -1.4799999999999999e-01 3.6600921369257364e+01 3.6534520888215901e+01 1.1142451399521454e+01 7 24 0
2783 1 2 -1.4799999999999999e-01 3.6699337208234645e+01 3.4968959255804762e+01 1.0995822391622168e+01 7 24 0
2777 1 2 -1.4799999999999999e-01 3.6082016740021345e+01 3.7270097169110983e+01 9.9154914043293374e+00 7 24 0
2781 1 4 7.3999999999999996e-02 3.6008650849381524e+01 3.6875346455615656e+01 1.1962049304439374e+01 7 24 0
28626 1 4 7.3999999999999996e-02 1.0924253623105322e+01 4.3082132593918985e+01 2.2019161862173039e+01 9 24 0
39063 1 4 7.3999999999999996e-02 3.8074716962495430e+01 3.0906781766095936e+01 9.6194068639796502e+00 6 24 0
2658 1 4 7.3999999999999996e-02 3.7781315952027349e+01 3.1606822727201568e+01 6.9250964185585175e+00 7 24 0
2657 1 2 -1.4799999999999999e-01 3.7144863470277890e+01 3.2345691126898537e+01 6.4898600985483057e+00 7 24 0
2661 1 4 7.3999999999999996e-02 3.7365931165310890e+01 3.3770926652774548e+01 8.0608718944179998e+00 7 24 0
2778 1 4 7.3999999999999996e-02 3.6194761587153991e+01 3.6560296516059140e+01 9.0629039198051764e+00 7 24 0
5283 1 4 7.3999999999999996e-02 4.1917631418339759e+01 3.5969136918543924e+01 7.0037074353593827e+00 7 24 0
5287 1 4 7.3999999999999996e-02 4.1749509106647785e+01 3.4244065493224625e+01 8.7866637392667979e+00 7 24 0
5289 1 4 7.3999999999999996e-02 4.1200791936225542e+01 3.2631837865241593e+01 6.2546658105378512e+00 7 24 0
5286 1 4 7.3999999999999996e-02 4.0151216344782036e+01 3.3660766786252232e+01 8.1691924589040070e+00 7 24 0
5285 1 2 -1.4799999999999999e-01 4.1108646817467253e+01 3.4048017087556509e+01 7.9175414127006807e+00 7 24 0
5282 1 2 -1.4799999999999999e-01 4.1004828994133817e+01 3.5361337219677992e+01 7.1226565037487948e+00 7 24 0
5288 1 2 -1.4799999999999999e-01 4.1803424377828286e+01 3.2933892457194339e+01 7.0855649559810479e+00 7 24 0
5290 1 4 7.3999999999999996e-02 4.1798487169693495e+01 3.2088102068516477e+01 7.6893526229014348e+00 7 24 0
5279 1 2 -1.4799999999999999e-01 3.9863955203948642e+01 3.6334108154474343e+01 7.6112264028811367e+00 7 24 0
5280 1 4 7.3999999999999996e-02 3.8889555347214809e+01 3.5808484878778728e+01 7.5814674330402134e+00 7 24 0
2785 1 4 7.3999999999999996e-02 3.7279012715099228e+01 3.4652918971026132e+01 1.0135241096358650e+01 7 24 0
5281 1 4 7.3999999999999996e-02 4.0019870231034318e+01 3.6643229356354865e+01 8.5928091351669131e+00 7 24 0
2782 1 4 7.3999999999999996e-02 3.7605402809218816e+01 3.6949493684270649e+01 1.1392181330907125e+01 7 24 0
2784 1 4 7.3999999999999996e-02 3.7206230446323680e+01 3.4586222324192711e+01 1.1846474421981359e+01 7 24 0
36128 1 2 -1.4799999999999999e-01 4.7286932606883614e-01 4.1962161687225375e+01 1.1612449001747553e+01 6 24 0
39795 66 5 -8.4760000000000002e-01 4.1077162674498190e+01 3.9862606002777348e+01 4.9499921416878252e+01 0 0 0
19993 1 4 7.3999999999999996e-02 1.4576446263897129e+00 3.7834854455404859e+01 1.1389599322870735e+01 8 26 0
44649 1684 5 -8.4760000000000002e-01 4.2868148316067781e+01 4.1148277986833165e+01 4.8093559979789184e+01 0 0 0
19991 1 2 -1.4799999999999999e-01 1.5128594636183141e+00 3.7699826598432118e+01 1.2449577164784362e+01 8 26 0
19999 1 4 7.3999999999999996e-02 4.1193152458066065e+00 3.7847350536497274e+01 1.1145747756911074e+01 8 26 0
21508 1 4 7.3999999999999996e-02 2.0717473049043105e+00 4.2449370662168768e+01 6.9416614930879925e+00 8 26 0
36277 1 4 7.3999999999999996e-02 1.6942504513186447e+00 3.8579574434792157e+01 6.2114028694666512e+00 6 24 0
36279 1 4 7.3999999999999996e-02 1.4741755187483996e+00 3.8868493649280836e+01 8.7731782569970402e+00 6 24 0
36278 1 2 -1.4799999999999999e-01 1.3147480861013439e+00 3.7997621695958678e+01 8.3091059242694509e+00 6 24 0
36131 1 2 -1.4799999999999999e-01 1.5314165827313502e+00 4.1472284587227648e+01 1.0622826374329604e+01 6 24 0
36275 1 2 -1.4799999999999999e-01 2.0690555090272151e+00 3.7965480018818106e+01 6.9695052126821038e+00 6 24 0
36274 1 4 7.3999999999999996e-02 3.5746377034426700e+00 3.9196618841911565e+01 7.7735101264365190e+00 6 24 0
36272 1 2 -1.4799999999999999e-01 3.5444193889123881e+00 3.8250989335342389e+01 7.1883809734566704e+00 6 24 0
36139 1 4 7.3999999999999996e-02 4.2479423333591653e+00 4.0791615971562358e+01 1.0125489733613222e+01 6 24 0
36132 1 4 7.3999999999999996e-02 1.1642538620527583e+00 4.1624855717060868e+01 9.6111358889986303e+00 6 24 0
36269 1 2 -1.4799999999999999e-01 4.3111626019188334e+00 3.7052352129820534e+01 7.8461262859012368e+00 6 24 0
36137 1 2 -1.4799999999999999e-01 3.9653307938904576e+00 4.1888440857768401e+01 9.8554342803542347e+00 6 24 0
36138 1 4 7.3999999999999996e-02 3.6159623797427938e+00 4.1930203116860689e+01 8.8183836164380072e+00 6 24 0
36134 1 2 -1.4799999999999999e-01 2.8119307044163180e+00 4.2186064394284600e+01 1.0842805876789857e+01 6 24 0
36144 1 4 7.3999999999999996e-02 6.2429932982552181e+00 4.2143652157461574e+01 8.2621523438170499e+00 6 24 0
36135 1 4 7.3999999999999996e-02 3.1741061624588864e+00 4.2024227484998221e+01 1.1856772061106401e+01 6 24 0
36140 1 2 -1.4799999999999999e-01 5.1479294059770160e+00 4.2845476926131418e+01 9.9800172598873900e+00 6 24 0
36133 1 4 7.3999999999999996e-02 1.6973396942293106e+00 4.0411912445092021e+01 1.0734440066011143e+01 6 24 0
36141 1 4 7.3999999999999996e-02 5.4492276613955744e+00 4.3100571366882015e+01 1.1042050406367533e+01 6 24 0
36266 1 2 -1.4799999999999999e-01 5.7083835893160524e+00 3.7519705511947521e+01 8.2949972054442682e+00 6 24 0
36267 1 4 7.3999999999999996e-02 5.6437302964580862e+00 3.8450954798618945e+01 8.8119238418686763e+00 6 24 0
20004 1 4 7.3999999999999996e-02 4.9708561829199098e+00 4.0624497667827413e+01 1.2913266771189598e+01 8 26 0
36250 1 4 7.3999999999999996e-02 9.5065570753876862e+00 4.2400577756881724e+01 6.2452050091379103e+00 6 24 0
36256 1 4 7.3999999999999996e-02 8.4693647047318663e+00 3.9890213151377829e+01 5.8264717924115681e+00 6 24 0
36264 1 4 7.3999999999999996e-02 6.7545879749415665e+00 3.6771307873511233e+01 6.5539602836730193e+00 6 24 0
36143 1 2 -1.4799999999999999e-01 6.3750163320425655e+00 4.2393550494250150e+01 9.2815248727362114e+00 6 24 0
36145 1 4 7.3999999999999996e-02 6.7465650650683111e+00 4.1419106746546284e+01 9.7357724188773087e+00 6 24 0
36259 1 4 7.3999999999999996e-02 8.9149509806838765e+00 3.7291801050560231e+01 5.9520958071447776e+00 6 24 0
36248 1 2 -1.4799999999999999e-01 1.0409041131690758e+01 4.1862929434010034e+01 6.3816425039661517e+00 6 24 0
36245 1 2 -1.4799999999999999e-01 1.1204862469017668e+01 4.2726736701151069e+01 7.4042431693707096e+00 6 24 0
15813 1 4 7.3999999999999996e-02 3.7409946870725908e-01 1.0610184024738151e+01 2.1176675022500895e+01 7 25 0
36254 1 2 -1.4799999999999999e-01 9.4577034087599845e+00 3.9456525124261624e+01 6.0504341703110347e+00 6 24 0
36265 1 4 7.3999999999999996e-02 6.4840183986491571e+00 3.8389561226430281e+01 6.3981625765387307e+00 6 24 0
24883 1 4 7.3999999999999996e-02 8.4522120537669210e+00 3.7784188819462152e+01 1.0782286075038149e+01 9 26 0
24885 1 4 7.3999999999999996e-02 1.0713063730095499e+01 3.8338788339636487e+01 9.7814460072263696e+00 9 26 0
24884 1 2 -1.4799999999999999e-01 1.0455023439643393e+01 3.8592262800675350e+01 1.0786781955546530e+01 9 26 0
36263 1 2 -1.4799999999999999e-01 6.7173678910959893e+00 3.7648284127501050e+01 7.1674314633467819e+00 6 24 0
36257 1 2 -1.4799999999999999e-01 9.2460643095548800e+00 3.8043112717101003e+01 6.6899885046038339e+00 6 24 0
36258 1 4 7.3999999999999996e-02 1.0201448673077262e+01 3.7597630299665148e+01 7.1099509924982147e+00 6 24 0
36260 1 2 -1.4799999999999999e-01 8.1468123815808067e+00 3.7914525149355313e+01 7.7555580202641812e+00 6 24 0
36261 1 4 7.3999999999999996e-02 8.2180577820048679e+00 3.8820369364649750e+01 8.2588487002814777e+00 6 24 0
24890 1 2 -1.4799999999999999e-01 1.1404793255211631e+01 4.0851784552584263e+01 1.0851170813445222e+01 9 26 0
24889 1 4 7.3999999999999996e-02 9.2051489713874481e+00 4.0470358582514137e+01 1.0516061207425421e+01 9 26 0
36251 1 2 -1.4799999999999999e-01 1.0040515380557967e+01 4.0493148363556088e+01 6.9632401859935937e+00 6 24 0
36252 1 4 7.3999999999999996e-02 9.3914992273300388e+00 4.0718849616543551e+01 7.7554195138734956e+00 6 24 0
36253 1 4 7.3999999999999996e-02 1.0807445023862174e+01 4.0165709312552821e+01 7.6241784060478262e+00 6 24 0
24887 1 2 -1.4799999999999999e-01 1.0081071543177108e+01 4.0025451352694198e+01 1.1054352964181859e+01 9 26 0
24891 1 4 7.3999999999999996e-02 1.1665129480185474e+01 4.0837320314547483e+01 9.8064681006348646e+00 9 26 0
24892 1 4 7.3999999999999996e-02 1.2207742786585209e+01 4.0351646280914466e+01 1.1367506551691019e+01 9 26 0
36147 1 4 7.3999999999999996e-02 8.4350086214834459e+00 4.2745348911693576e+01 8.9620701223529888e+00 6 24 0
24893 1 2 -1.4799999999999999e-01 1.1242588774675333e+01 4.2259426978840551e+01 1.1406131708705148e+01 9 26 0
36247 1 4 7.3999999999999996e-02 1.1967578007181807e+01 4.2202966687114831e+01 7.8845142622955535e+00 6 24 0
44421 1608 5 -8.4760000000000002e-01 4.3020374237585031e+01 2.5686185860234996e+01 2.9602303211765239e+01 0 0 0
24886 1 4 7.3999999999999996e-02 1.1367205135614476e+01 3.8309209330688397e+01 1.1296947531184468e+01 9 26 0
24881 1 2 -1.4799999999999999e-01 9.3758885401798953e+00 3.7653215818051677e+01 1.1340924088997236e+01 9 26 0
20005 1 4 7.3999999999999996e-02 6.0291849705809764e+00 4.0185045812853275e+01 1.1617320309322036e+01 8 26 0
24895 1 4 7.3999999999999996e-02 1.0394424507452086e+01 4.2716593569682793e+01 1.0919989204781995e+01 9 26 0
24910 1 4 7.3999999999999996e-02 1.6666926497300441e+01 4.2192908653103686e+01 1.0738682708670888e+01 9 26 0
25297 1 4 7.3999999999999996e-02 1.7651894482964991e+01 4.1283384075753808e+01 6.5106570160502102e+00 9 26 0
4501 1 4 7.3999999999999996e-02 1.6004927348993551e+01 3.7478954629833886e+01 6.9987922356261629e+00 7 24 0
4499 1 2 -1.4799999999999999e-01 1.4954609609068973e+01 3.7793596407937862e+01 6.9438126436425804e+00 7 24 0
4500 1 4 7.3999999999999996e-02 1.4266150954523637e+01 3.6976632906403005e+01 7.2243478485560866e+00 7 24 0
4497 1 4 7.3999999999999996e-02 1.5170652551602581e+01 3.9854736020417413e+01 7.4215254871733061e+00 7 24 0
4491 1 4 7.3999999999999996e-02 1.6238193263547640e+01 3.7970425563722046e+01 9.6764305273811164e+00 7 24 0
4495 1 4 7.3999999999999996e-02 1.3800315325924968e+01 3.8018765126455477e+01 9.4957567010086361e+00 7 24 0
4494 1 4 7.3999999999999996e-02 1.3694886475131346e+01 3.9621775871427040e+01 9.4844113405665720e+00 7 24 0
4498 1 4 7.3999999999999996e-02 1.3595575924881770e+01 3.9523027618711112e+01 7.4241507698998781e+00 7 24 0
4496 1 2 -1.4799999999999999e-01 1.4527683385891853e+01 3.9116189004511305e+01 7.7194746071283538e+00 7 24 0
4493 1 2 -1.4799999999999999e-01 1.4403223749325551e+01 3.8849585191105440e+01 9.1349425709030445e+00 7 24 0
4492 1 4 7.3999999999999996e-02 1.6250360298850371e+01 3.9787075357883559e+01 9.7055938455052111e+00 7 24 0
4490 1 2 -1.4799999999999999e-01 1.5683867605902828e+01 3.8829889140476936e+01 9.9727009139199723e+00 7 24 0
25296 1 4 7.3999999999999996e-02 1.7866001600506948e+01 4.1707137359449050e+01 8.1537986253621266e+00 9 26 0
25295 1 2 -1.4799999999999999e-01 1.7686633713595867e+01 4.2136456357115662e+01 7.1965984916296764e+00 9 26 0
24900 1 4 7.3999999999999996e-02 1.4324088352414686e+01 4.1923761827867501e+01 1.1419517783205830e+01 9 26 0
25300 1 4 7.3999999999999996e-02 1.5681292821694454e+01 4.2603307783380835e+01 7.9055950319050972e+00 9 26 0
4487 1 2 -1.4799999999999999e-01 1.5301395814379058e+01 3.8741507543675013e+01 1.1431196152705780e+01 7 24 0
4489 1 4 7.3999999999999996e-02 1.5157007658636710e+01 3.7699762265273890e+01 1.1608845786660378e+01 7 24 0
4482 1 4 7.3999999999999996e-02 1.8060781476047509e+01 3.8240053264537046e+01 1.1781430533780073e+01 7 24 0
24924 1 4 7.3999999999999996e-02 2.0533340327675244e+01 3.8874896408197756e+01 1.1886236519815970e+01 9 26 0
24934 1 4 7.3999999999999996e-02 2.1841676018119781e+01 3.7251550130871479e+01 7.3933098685074325e+00 9 26 0
24920 1 2 -1.4799999999999999e-01 2.1791466823403745e+01 4.0530036486291642e+01 1.1195322046168071e+01 9 26 0
24930 1 4 7.3999999999999996e-02 2.3253417580434700e+01 3.7775154088859892e+01 9.2776864727918671e+00 9 26 0
25290 1 4 7.3999999999999996e-02 2.0207691952999561e+01 4.1410507437676380e+01 7.4481921180265980e+00 9 26 0
24935 1 2 -1.4799999999999999e-01 2.3532286810219563e+01 3.8604144693806738e+01 6.6936532920336020e+00 9 26 0
24926 1 2 -1.4799999999999999e-01 2.1344236172871359e+01 3.8460743655414845e+01 9.8435862446677955e+00 9 26 0
24923 1 2 -1.4799999999999999e-01 2.1437918664056504e+01 3.9077549705572956e+01 1.1257884032989315e+01 9 26 0
24929 1 2 -1.4799999999999999e-01 2.2573803131877121e+01 3.8545519042701613e+01 8.9588460643221239e+00 9 26 0
24932 1 2 -1.4799999999999999e-01 2.2216149354165175e+01 3.8263278520404775e+01 7.4980331780789813e+00 9 26 0
24933 1 4 7.3999999999999996e-02 2.1442079918944927e+01 3.8925796680468665e+01 7.1173586274700442e+00 9 26 0
24931 1 4 7.3999999999999996e-02 2.3086308872319425e+01 3.9550590502403750e+01 9.1602084766703751e+00 9 26 0
24927 1 4 7.3999999999999996e-02 2.0619031814983025e+01 3.8968355627009124e+01 9.2292701386143445e+00 9 26 0
24928 1 4 7.3999999999999996e-02 2.0917580358352222e+01 3.7416976255474800e+01 1.0024425961308184e+01 9 26 0
24922 1 4 7.3999999999999996e-02 2.1887163247372431e+01 4.0902128797934161e+01 1.0159561677376065e+01 9 26 0
24921 1 4 7.3999999999999996e-02 2.2723507275524661e+01 4.0856051961060061e+01 1.1660273341345016e+01 9 26 0
24937 1 4 7.3999999999999996e-02 2.4481465494006674e+01 3.8121631917640300e+01 7.0591991436889057e+00 9 26 0
24925 1 4 7.3999999999999996e-02 2.2241603113248026e+01 3.8627805277302230e+01 1.1816149486875082e+01 9 26 0
25289 1 2 -1.4799999999999999e-01 2.0295754991481882e+01 4.2409503116069459e+01 6.9803100600790664e+00 9 26 0
25288 1 4 7.3999999999999996e-02 2.2148150752774612e+01 4.2817006867493653e+01 7.7372127075795341e+00 9 26 0
24916 1 4 7.3999999999999996e-02 1.8893500298957093e+01 4.0795872838033404e+01 1.0595807652547586e+01 9 26 0
24914 1 2 -1.4799999999999999e-01 1.9400948174230869e+01 4.1737942239488675e+01 1.1029560450149937e+01 9 26 0
24943 1 4 7.3999999999999996e-02 2.4117818758937450e+01 4.1067417073213676e+01 8.2795860582202572e+00 9 26 0
24941 1 2 -1.4799999999999999e-01 2.4613009298514086e+01 4.0943727891202066e+01 7.2803077782524372e+00 9 26 0
24915 1 4 7.3999999999999996e-02 1.9722264594165146e+01 4.2361596545911091e+01 1.0220106079386881e+01 9 26 0
35787 1 4 7.3999999999999996e-02 2.9691389757821113e+01 4.2366106286133956e+01 5.6613144835242117e+00 6 24 0
2683 1 4 7.3999999999999996e-02 3.0362538938803372e+01 3.6989870709168194e+01 9.9050040235050290e+00 7 24 0
5148 1 4 7.3999999999999996e-02 2.6281500156468972e+01 3.9837950723512485e+01 9.7985871031886553e+00 7 24 0
35786 1 2 -1.4799999999999999e-01 3.0231966092135039e+01 4.1997083171312603e+01 6.4829376314166369e+00 6 24 0
35789 1 2 -1.4799999999999999e-01 3.0302793011896178e+01 4.0468621089081161e+01 6.2582747245777046e+00 6 24 0
5146 1 4 7.3999999999999996e-02 2.5881673075927214e+01 3.7552528388664236e+01 1.0440213910340573e+01 7 24 0
5144 1 2 -1.4799999999999999e-01 2.5867202024683248e+01 3.8231084816893812e+01 1.1281350271833048e+01 7 24 0
35798 1 2 -1.4799999999999999e-01 2.7483547125047259e+01 3.7758274585943070e+01 6.4960856527480733e+00 6 24 0
35796 1 4 7.3999999999999996e-02 2.9206727836536636e+01 3.7873923826039054e+01 7.6296972780250432e+00 6 24 0
24944 1 2 -1.4799999999999999e-01 2.4986158881802275e+01 4.2271498240808249e+01 6.5481743323314019e+00 9 26 0
24942 1 4 7.3999999999999996e-02 2.5479346463127754e+01 4.0264596414632457e+01 7.2550511178421875e+00 9 26 0
35788 1 4 7.3999999999999996e-02 2.9526216281608200e+01 4.2309293922804997e+01 7.2732156305157609e+00 6 24 0
35794 1 4 7.3999999999999996e-02 2.8509530250164357e+01 4.0116104094345175e+01 7.4760425909096258e+00 6 24 0
35800 1 4 7.3999999999999996e-02 2.6945163173472750e+01 3.8104938381099686e+01 7.2687247560772938e+00 6 24 0
35795 1 2 -1.4799999999999999e-01 2.8921873060630134e+01 3.8291071772352140e+01 6.6820432130534329e+00 6 24 0
35792 1 2 -1.4799999999999999e-01 2.8957435155716993e+01 3.9835381680780522e+01 6.5290395308142379e+00 6 24 0
5147 1 2 -1.4799999999999999e-01 2.6617425761638895e+01 3.9551081340419586e+01 1.0800804496831910e+01 7 24 0
5149 1 4 7.3999999999999996e-02 2.7692140898410443e+01 3.9336147476501168e+01 1.0722986731876768e+01 7 24 0
5153 1 2 -1.4799999999999999e-01 2.6775662523240825e+01 4.2019794385997940e+01 1.1575203097692128e+01 7 24 0
24948 1 4 7.3999999999999996e-02 2.6855805776018805e+01 4.2340500183526167e+01 7.5290968296130636e+00 9 26 0
5157 1 4 7.3999999999999996e-02 2.8567809304055110e+01 4.1678167240095092e+01 1.0367280824906617e+01 7 24 0
5156 1 2 -1.4799999999999999e-01 2.8226296932441333e+01 4.2181356272864399e+01 1.1259143942708166e+01 7 24 0
5155 1 4 7.3999999999999996e-02 2.6146841419787414e+01 4.2275071736397436e+01 1.0721899789132182e+01 7 24 0
2686 1 4 7.3999999999999996e-02 3.0496322620177107e+01 3.9574644988349192e+01 9.1517322211010619e+00 7 24 0
2685 1 4 7.3999999999999996e-02 3.0415297622103278e+01 3.9316100764517238e+01 1.0946938530173686e+01 7 24 0
24947 1 2 -1.4799999999999999e-01 2.6014399525357522e+01 4.2996793496571215e+01 7.3619089388609957e+00 9 26 0
5154 1 4 7.3999999999999996e-02 2.6418661570462159e+01 4.2704990583407735e+01 1.2341735436472007e+01 7 24 0
5150 1 2 -1.4799999999999999e-01 2.6503377039042011e+01 4.0580142498549591e+01 1.1982193058535293e+01 7 24 0
5139 1 4 7.3999999999999996e-02 2.8569277921612390e+01 3.7710901121814949e+01 1.2231076842368106e+01 7 24 0
5145 1 4 7.3999999999999996e-02 2.4823424664773913e+01 3.8504000230429440e+01 1.1547539803107769e+01 7 24 0
5152 1 4 7.3999999999999996e-02 2.5490945865402775e+01 4.0762943338350510e+01 1.2309646489479563e+01 7 24 0
5158 1 4 7.3999999999999996e-02 2.8834944341217202e+01 4.1738204099198057e+01 1.2042400507851537e+01 7 24 0
2767 1 4 7.3999999999999996e-02 3.4999732319138928e+01 4.0828696248733038e+01 6.5910250408303028e+00 7 24 0
2678 1 2 -1.4799999999999999e-01 3.1948953453138305e+01 3.7306009213185625e+01 8.4261153715259383e+00 7 24 0
2682 1 4 7.3999999999999996e-02 3.1872273471696044e+01 3.7223680004224128e+01 1.0748320086079760e+01 7 24 0
35790 1 4 7.3999999999999996e-02 3.1001958351884120e+01 3.9972123287081459e+01 6.8972825450207651e+00 6 24 0
2773 1 4 7.3999999999999996e-02 3.5069421395739916e+01 3.9064968589549750e+01 8.3825795679153909e+00 7 24 0
35783 1 2 -1.4799999999999999e-01 3.1563820755920123e+01 4.2670916823493471e+01 6.6934350775656997e+00 6 24 0
2679 1 4 7.3999999999999996e-02 3.1616317716321799e+01 3.7839350761864196e+01 7.5117311887764915e+00 7 24 0
2681 1 2 -1.4799999999999999e-01 3.1273399755042785e+01 3.7615656017581465e+01 9.8535859444374800e+00 7 24 0
2762 1 2 -1.4799999999999999e-01 3.6153487873496360e+01 4.2638339952036581e+01 6.5931557339988629e+00 7 24 0
2684 1 2 -1.4799999999999999e-01 3.1047066024623277e+01 3.9149147879997628e+01 1.0017102372541780e+01 7 24 0
35784 1 4 7.3999999999999996e-02 3.2066601343797480e+01 4.2228289144372944e+01 7.5543416208308756e+00 6 24 0
2680 1 4 7.3999999999999996e-02 3.2939387969504153e+01 3.7635944136597509e+01 8.6199733191367809e+00 7 24 0
2687 1 2 -1.4799999999999999e-01 3.2381796045353589e+01 3.9790563049643850e+01 1.0209123797808434e+01 7 24 0
2688 1 4 7.3999999999999996e-02 3.2889905867496061e+01 3.9778770684201049e+01 9.2168284571864572e+00 7 24 0
2769 1 4 7.3999999999999996e-02 3.6177514771509770e+01 4.1198143433828484e+01 8.9005308431842831e+00 7 24 0
19941 1 4 7.3999999999999996e-02 1.8276439593591931e-03 1.8308112073897558e+01 1.1867481794589827e+01 8 26 0
2689 1 4 7.3999999999999996e-02 3.2921933852000386e+01 3.9278304578152458e+01 1.0985759433987845e+01 7 24 0
2765 1 2 -1.4799999999999999e-01 3.6082428330753743e+01 4.1065572495527938e+01 6.7305149488990779e+00 7 24 0
2775 1 4 7.3999999999999996e-02 3.6583685179304787e+01 3.9392943027452617e+01 1.0565227791471159e+01 7 24 0
2768 1 2 -1.4799999999999999e-01 3.6551476458202671e+01 4.0557064041844022e+01 8.0890576795079507e+00 7 24 0
2691 1 4 7.3999999999999996e-02 3.1884767415759253e+01 4.1351591506858512e+01 1.1563445635443498e+01 7 24 0
2690 1 2 -1.4799999999999999e-01 3.2313358376846651e+01 4.1248117312695307e+01 1.0607967392099603e+01 7 24 0
2693 1 2 -1.4799999999999999e-01 3.3728850003858803e+01 4.1863505760564095e+01 1.0614198346485516e+01 7 24 0
2694 1 4 7.3999999999999996e-02 3.4039864721640058e+01 4.1759014232458327e+01 9.6518944158533309e+00 7 24 0
2692 1 4 7.3999999999999996e-02 3.1686491291498484e+01 4.1790001244217365e+01 9.9165360797907116e+00 7 24 0
2695 1 4 7.3999999999999996e-02 3.4420120828612241e+01 4.1297385150502130e+01 1.1237421300413201e+01 7 24 0
2774 1 2 -1.4799999999999999e-01 3.6730212383458465e+01 3.8610160240827341e+01 9.7474776152766474e+00 7 24 0
2771 1 2 -1.4799999999999999e-01 3.6143527442575504e+01 3.9114040437759030e+01 8.4222617386079204e+00 7 24 0
2772 1 4 7.3999999999999996e-02 3.6399143454271943e+01 3.8372278974891117e+01 7.6263516519632084e+00 7 24 0
5278 1 4 7.3999999999999996e-02 3.8955106950319923e+01 3.8361783750702450e+01 7.1030665243081632e+00 7 24 0
5266 1 4 7.3999999999999996e-02 4.1332049779831586e+01 4.2754683943724558e+01 7.4534342950972263e+00 7 24 0
41006 469 6 4.2380000000000001e-01 4.0204410453287572e+01 3.7089893360834225e+01 1.0416225347851240e+01 0 0 0
5272 1 4 7.3999999999999996e-02 4.0178654898401888e+01 4.0552444423905158e+01 7.4289547319401859e+00 7 24 0
2759 1 2 -1.4799999999999999e-01 3.7633382688968780e+01 4.3129576461808412e+01 6.5569207467253534e+00 7 24 0
2776 1 4 7.3999999999999996e-02 3.7785723112518831e+01 3.8470577515117462e+01 9.7189195680319909e+00 7 24 0
2770 1 4 7.3999999999999996e-02 3.7625916409522546e+01 4.0598964633126826e+01 8.0679405043997878e+00 7 24 0
5276 1 2 -1.4799999999999999e-01 3.9797787675400301e+01 3.7799182753156920e+01 6.8318808372455058e+00 7 24 0
5274 1 4 7.3999999999999996e-02 4.1287561646805109e+01 3.8633147831041349e+01 8.0873888993290333e+00 7 24 0
5270 1 2 -1.4799999999999999e-01 4.0831854697175920e+01 4.0148408494643782e+01 6.6516017110397234e+00 7 24 0
5273 1 2 -1.4799999999999999e-01 4.1050146490539106e+01 3.8621311877346770e+01 7.0373771000495502e+00 7 24 0
5267 1 2 -1.4799999999999999e-01 4.2183178221299734e+01 4.0865576402341425e+01 6.7291064409032089e+00 7 24 0
5264 1 2 -1.4799999999999999e-01 4.2035960573316906e+01 4.2388016378398504e+01 6.7138822456443412e+00 7 24 0
2760 1 4 7.3999999999999996e-02 3.8133174379935447e+01 4.2900116969408870e+01 7.4479340656485142e+00 7 24 0
41004 469 5 -8.4760000000000002e-01 4.0535305268285285e+01 3.7417978814920289e+01 1.1301023950233546e+01 0 0 0
44263 1555 6 4.2380000000000001e-01 4.2160480794365029e+01 3.8123210845348446e+01 1.1242074932552839e+01 0 0 0
5268 1 4 7.3999999999999996e-02 4.2596837333061501e+01 4.0626125285844196e+01 7.6950067071472228e+00 7 24 0
44262 1555 5 -8.4760000000000002e-01 4.3080585825866031e+01 3.8513072265807963e+01 1.1204445850670689e+01 0 0 0
41005 469 6 4.2380000000000001e-01 3.9777995321396077e+01 3.7828925045857027e+01 1.1808571863768677e+01 0 0 0
31080 1 4 7.3999999999999996e-02 4.8850334399503366e+00 8.1606928325172012e-01 1.2321501202034268e+01 8 24 0
31078 1 4 7.3999999999999996e-02 4.2689344915958589e+00 3.0311553160475763e-01 1.4927902649131223e+01 8 24 0
31077 1 4 7.3999999999999996e-02 2.9006832348874245e+00 1.2448058975152994e+00 1.4485663234964385e+01 8 24 0
15585 1 4 7.3999999999999996e-02 7.2573239036895582e-02 5.0683986622464392e+00 1.5133694811056758e+01 7 25 0
31079 1 2 -1.4799999999999999e-01 3.9229195605409637e+00 6.8825335304364232e-01 1.2767281340229504e+01 8 24 0
24162 1 4 7.3999999999999996e-02 1.2216517926877712e+01 2.4625161042212745e-01 4.4749188963030679e+00 9 26 0
15582 1 4 7.3999999999999996e-02 5.1839312566635842e-01 3.4942747792337960e+00 1.7658320068720958e+01 7 25 0
15581 1 2 -1.4799999999999999e-01 1.1847742569714123e-01 3.6714852945354890e+00 1.6672318498961246e+01 7 25 0
31075 1 4 7.3999999999999996e-02 4.0617428318972095e+00 3.2212412247437046e+00 1.3867239207025369e+01 8 24 0
31073 1 2 -1.4799999999999999e-01 4.7370682827316815e+00 2.4527911322451761e+00 1.4262695678291928e+01 8 24 0
31074 1 4 7.3999999999999996e-02 5.6284935976564414e+00 2.3911839065296125e+00 1.3640728055342889e+01 8 24 0
31070 1 2 -1.4799999999999999e-01 5.1503756243015690e+00 2.7428402268896916e+00 1.5740653146273297e+01 8 24 0
15584 1 2 -1.4799999999999999e-01 8.2365049892744902e-01 4.8041911297952185e+00 1.5950547700358406e+01 7 25 0
31065 1 4 7.3999999999999996e-02 5.7937137634013851e+00 5.3280600897764936e+00 1.6206850088627142e+01 8 24 0
15580 1 4 7.3999999999999996e-02 1.1231597816921639e+00 2.0052757709693503e+00 1.5652868942603293e+01 7 25 0
19282 1 4 7.3999999999999996e-02 1.4132925889806975e+00 3.7071417150424306e+00 1.2764524776082981e+01 8 26 0
15586 1 4 7.3999999999999996e-02 1.7517895158852765e+00 4.6266926794731056e+00 1.5524678773231841e+01 7 25 0
31071 1 4 7.3999999999999996e-02 4.4007202608644551e+00 3.2979835515665403e+00 1.6291381000951937e+01 8 24 0
31062 1 4 7.3999999999999996e-02 5.3660780413874010e+00 5.1538065546735474e+00 1.3753903933211213e+01 8 24 0
31072 1 4 7.3999999999999996e-02 5.3518827838293754e+00 1.8359338543029902e+00 1.6330841039343422e+01 8 24 0
31076 1 2 -1.4799999999999999e-01 3.9821317395905140e+00 1.1037277288132867e+00 1.4238635847634720e+01 8 24 0
15587 1 2 -1.4799999999999999e-01 9.6652455866049880e-01 6.0271139369470239e+00 1.6709773369524889e+01 7 25 0
15578 1 2 -1.4799999999999999e-01 1.3345965432534984e-01 2.3492305522074082e+00 1.5875647953703298e+01 7 25 0
15588 1 4 7.3999999999999996e-02 1.5964324431146080e+00 5.8782676748342446e+00 1.7548255965546016e+01 7 25 0
31081 1 4 7.3999999999999996e-02 3.2467334843601479e+00 1.3162140546924332e+00 1.2257620824296097e+01 8 24 0
14551 1 4 7.3999999999999996e-02 3.9809843026195885e+01 3.5308358186648969e-01 1.8794391007766251e+01 6 25 0
8535 1 4 7.3999999999999996e-02 8.3186543036353715e+00 6.2567522161491762e-01 1.6425106157817655e+01 6 25 0
27063 1 4 7.3999999999999996e-02 8.8424516246898914e+00 1.9317809085962034e-01 1.3628096711136426e+01 9 25 0
31064 1 2 -1.4799999999999999e-01 6.5425451184732504e+00 4.8976305848310648e+00 1.5571104251141920e+01 8 24 0
31066 1 4 7.3999999999999996e-02 7.5014635595053543e+00 5.2322574902512793e+00 1.6033022872384979e+01 8 24 0
31061 1 2 -1.4799999999999999e-01 6.3191208432636605e+00 5.4561169531845515e+00 1.4161183266238750e+01 8 24 0
31067 1 2 -1.4799999999999999e-01 6.5464177723730277e+00 3.3499505058170307e+00 1.5806282944609379e+01 8 24 0
27062 1 2 -1.4799999999999999e-01 9.0843546464369744e+00 4.2276943686129625e-01 1.2569065559860125e+01 9 25 0
31069 1 4 7.3999999999999996e-02 7.2352300110282375e+00 2.8063095167620613e+00 1.5177180049183411e+01 8 24 0
27070 1 4 7.3999999999999996e-02 1.0332635628641187e+01 3.0755165618069986e+00 1.2193346520044388e+01 9 25 0
31068 1 4 7.3999999999999996e-02 7.0309698672830230e+00 3.0541668720268462e+00 1.6718246828204983e+01 8 24 0
31060 1 4 7.3999999999999996e-02 7.1180277701599870e+00 4.1223956684732350e+00 1.2713486175834815e+01 8 24 0
31058 1 2 -1.4799999999999999e-01 7.5075921647179333e+00 5.0040933132130396e+00 1.3258242817703980e+01 8 24 0
8541 1 4 7.3999999999999996e-02 1.0127567475156704e+01 1.7357862134353641e+00 1.6706171161656759e+01 6 25 0
27069 1 4 7.3999999999999996e-02 1.0408992599789403e+01 2.5759856914368187e+00 1.3708132428523415e+01 9 25 0
27068 1 2 -1.4799999999999999e-01 1.0815699903806708e+01 2.2873100040627765e+00 1.2755729553012960e+01 9 25 0
8550 1 4 7.3999999999999996e-02 1.1885159590107161e+01 2.6188921770957143e+00 1.5793787676379441e+01 6 25 0
8553 1 4 7.3999999999999996e-02 1.0313506428445907e+01 4.4232457605564575e+00 1.6752906783749879e+01 6 25 0
31059 1 4 7.3999999999999996e-02 8.4839648571967690e+00 4.9729351797683252e+00 1.3809802363416505e+01 8 24 0
8552 1 2 -1.4799999999999999e-01 1.1239428490384679e+01 4.5977910557498696e+00 1.6225171145170012e+01 6 25 0
8554 1 4 7.3999999999999996e-02 1.0967993782867465e+01 4.5716143269789438e+00 1.5109052990116389e+01 6 25 0
8542 1 4 7.3999999999999996e-02 1.1195253239337454e+01 4.2026592112033417e-01 1.7413596860807107e+01 6 25 0
8540 1 2 -1.4799999999999999e-01 1.0496667677473154e+01 1.2241480081610634e+00 1.7639983311548416e+01 6 25 0
8546 1 2 -1.4799999999999999e-01 1.2467510120328956e+01 2.8473996416441043e+00 1.7831203679141208e+01 6 25 0
8537 1 2 -1.4799999999999999e-01 9.2652686030859925e+00 6.7899565373310788e-01 1.8342286520605334e+01 6 25 0
8543 1 2 -1.4799999999999999e-01 1.1266568229786440e+01 2.2239427979544653e+00 1.8543741602036025e+01 6 25 0
8545 1 4 7.3999999999999996e-02 1.0653359468372377e+01 2.9993718907024927e+00 1.8814920785413932e+01 6 25 0
8557 1 4 7.3999999999999996e-02 1.2278400282420705e+01 6.0686725312384846e+00 1.7478588936839756e+01 6 25 0
27249 1 4 7.3999999999999996e-02 7.3420150144831753e-01 2.4921484024249906e+01 1.9206585708265035e+01 9 25 0
8549 1 2 -1.4799999999999999e-01 1.2232782229724968e+01 3.4162659820644361e+00 1.6402995040562988e+01 6 25 0
27071 1 2 -1.4799999999999999e-01 1.2311131233333048e+01 2.4574814720839222e+00 1.2654727557217619e+01 9 25 0
27073 1 4 7.3999999999999996e-02 1.2886162421489976e+01 1.8500862917970569e+00 1.3473511074397688e+01 9 25 0
27074 1 2 -1.4799999999999999e-01 1.2864528679312597e+01 3.9599571296407143e+00 1.2658840289269151e+01 9 25 0
27075 1 4 7.3999999999999996e-02 1.2997185655881806e+01 4.2859593121054012e+00 1.3709596052843832e+01 9 25 0
27079 1 4 7.3999999999999996e-02 1.4782229500908166e+01 3.2924303584567252e+00 1.2097440905705376e+01 9 25 0
27082 1 4 7.3999999999999996e-02 1.5068993796928469e+01 5.6733759442409406e+00 1.2935732948343333e+01 9 25 0
20553 1 4 7.3999999999999996e-02 1.7129711075673203e+01 2.5999936652644919e+00 1.3462034694037451e+01 8 26 0
20552 1 2 -1.4799999999999999e-01 1.8196286261826067e+01 2.5474857285458601e+00 1.3057320532180698e+01 8 26 0
8551 1 4 7.3999999999999996e-02 1.3204962032210805e+01 3.5834929353166340e+00 1.5883017132427964e+01 6 25 0
11724 1 4 7.3999999999999996e-02 1.8281630027139656e+01 2.2794104377153412e+00 1.7550019556091431e+01 6 24 0
11725 1 4 7.3999999999999996e-02 1.8813346746058002e+01 8.5668577811849234e-01 1.8219292342797960e+01 6 24 0
20551 1 4 7.3999999999999996e-02 1.8655040151158865e+01 7.5696594067348932e-01 1.4418828422347154e+01 8 26 0
20560 1 4 7.3999999999999996e-02 1.7751530358063977e+01 5.3323656106518555e+00 1.3549597318508006e+01 8 26 0
20549 1 2 -1.4799999999999999e-01 1.8662543424284387e+01 1.0512874970074941e+00 1.3305274519450867e+01 8 26 0
27745 1 4 7.3999999999999996e-02 1.5690795818853728e+01 6.0438493916538665e+00 1.5877848099645600e+01 9 25 0
27744 1 4 7.3999999999999996e-02 1.7273316477012767e+01 5.5934601707050282e+00 1.6541695317629326e+01 9 25 0
8547 1 4 7.3999999999999996e-02 1.3367208075135993e+01 2.1974523676671534e+00 1.7856529809648997e+01 6 25 0
27747 1 4 7.3999999999999996e-02 1.5317593293696245e+01 4.6482446003777973e+00 1.8044905487596662e+01 9 25 0
27746 1 2 -1.4799999999999999e-01 1.5593083602925596e+01 5.7500405359842155e+00 1.7975564876476948e+01 9 25 0
24130 1 4 7.3999999999999996e-02 1.8331913305001821e-02 1.4352539812536160e+00 3.2348830879262374e+00 9 26 0
20558 1 2 -1.4799999999999999e-01 1.8754901440410450e+01 4.9541051900596074e+00 1.3237487530006746e+01 8 26 0
20557 1 4 7.3999999999999996e-02 1.9112232005313832e+01 3.5420362746404281e+00 1.4722498790128483e+01 8 26 0
20555 1 2 -1.4799999999999999e-01 1.9121164244092050e+01 3.6115909889308151e+00 1.3637863491399331e+01 8 26 0
20568 1 4 7.3999999999999996e-02 2.1781986762098235e+01 5.1954579626752571e+00 1.2551575698676444e+01 8 26 0
20550 1 4 7.3999999999999996e-02 1.9606761007075207e+01 8.5062859109526257e-01 1.2756265090437225e+01 8 26 0
20593 1 4 7.3999999999999996e-02 2.2497004111225550e+01 8.5522414943355041e-01 1.4845117272086524e+01 8 26 0
20583 1 4 7.3999999999999996e-02 2.4168060751663369e+01 1.7139149025781686e+00 1.3937382570110511e+01 8 26 0
11727 1 4 7.3999999999999996e-02 2.0587190142400786e+01 2.0199309712526268e+00 1.8762157551584266e+01 6 24 0
20556 1 4 7.3999999999999996e-02 2.0158703898763598e+01 3.3548568268563672e+00 1.3413452560043185e+01 8 26 0
20577 1 4 7.3999999999999996e-02 2.3782476031791955e+01 3.6229625707865289e+00 1.2506379482296504e+01 8 26 0
20239 1 4 7.3999999999999996e-02 2.2983676428546868e+01 4.2051736854689841e+00 1.6125060233415919e+01 8 26 0
20599 1 4 7.3999999999999996e-02 2.2376110809342531e+01 1.0854830915220370e+00 1.7135278752744618e+01 8 26 0
20559 1 4 7.3999999999999996e-02 1.9319563317992333e+01 5.5775161985375750e+00 1.3851634173590192e+01 8 26 0
20582 1 2 -1.4799999999999999e-01 2.4625537142695283e+01 1.1033246875744689e+00 1.3103019873644973e+01 8 26 0
20237 1 2 -1.4799999999999999e-01 2.3814176960747005e+01 4.5296485254510204e+00 1.5458599667312987e+01 8 26 0
20238 1 4 7.3999999999999996e-02 2.3664035695686305e+01 4.1363664538047171e+00 1.4503385065480485e+01 8 26 0
20241 1 4 7.3999999999999996e-02 2.4832843842870137e+01 2.8206851503155184e+00 1.5895312148780183e+01 8 26 0
34803 1 4 7.3999999999999996e-02 2.9475116375087318e+01 2.1334872158961282e+00 1.2729916103552540e+01 7 24 0
34802 1 2 -1.4799999999999999e-01 3.0145503458888534e+01 1.2759894784018542e+00 1.2874482417898561e+01 7 24 0
20242 1 4 7.3999999999999996e-02 2.5367804714981634e+01 4.0160758356308408e+00 1.7017810331963496e+01 8 26 0
20240 1 2 -1.4799999999999999e-01 2.5132669594870269e+01 3.8557319694971164e+00 1.5938110018362906e+01 8 26 0
20584 1 4 7.3999999999999996e-02 2.5637561577950983e+01 1.4399013198034429e+00 1.3056346184027660e+01 8 26 0
20250 1 4 7.3999999999999996e-02 2.7790631672842810e+01 1.4012580162946295e+00 1.4541529445943585e+01 8 26 0
20243 1 2 -1.4799999999999999e-01 2.6387355655525440e+01 4.0527238065192366e+00 1.5080131216150512e+01 8 26 0
20245 1 4 7.3999999999999996e-02 2.6220003579275090e+01 4.0225918127803437e+00 1.4001541675961281e+01 8 26 0
20251 1 4 7.3999999999999996e-02 2.6724288474376717e+01 1.4556017448434913e+00 1.5886529411630622e+01 8 26 0
20249 1 2 -1.4799999999999999e-01 2.7680439843519256e+01 1.7548217426705106e+00 1.5561765717901585e+01 8 26 0
20244 1 4 7.3999999999999996e-02 2.6664739890894104e+01 5.0667799839080994e+00 1.5359707279356249e+01 8 26 0
20246 1 2 -1.4799999999999999e-01 2.7658221100249989e+01 3.2988656092990594e+00 1.5578279587976592e+01 8 26 0
38551 1 4 7.3999999999999996e-02 3.0001340809148648e+01 4.7294337115444618e+00 1.3202869948030731e+01 6 24 0
20252 1 2 -1.4799999999999999e-01 2.8722693249367712e+01 1.1630930078461066e+00 1.6544930294108458e+01 8 26 0
6918 1 4 7.3999999999999996e-02 2.9899034842235260e+01 4.5522688121509782e+00 1.6368022998544454e+01 7 25 0
20248 1 4 7.3999999999999996e-02 2.8521650278376910e+01 3.6412669653853236e+00 1.5021831401224770e+01 8 26 0
20254 1 4 7.3999999999999996e-02 2.9695621232123159e+01 1.5348846141873955e+00 1.6356342566863770e+01 8 26 0
20253 1 4 7.3999999999999996e-02 2.8558562067155961e+01 1.4965505775738790e+00 1.7608466119487495e+01 8 26 0
6917 1 2 -1.4799999999999999e-01 3.0426462579157516e+01 4.9955104144634355e+00 1.7217715300674165e+01 7 25 0
6920 1 2 -1.4799999999999999e-01 2.9415777865313274e+01 5.7846997923978547e+00 1.7981701887765329e+01 7 25 0
38554 1 4 7.3999999999999996e-02 2.7701685370510155e+01 5.8834952444409092e+00 1.2401870172066838e+01 6 24 0
38549 1 2 -1.4799999999999999e-01 2.9851274845078237e+01 5.7547247995311501e+00 1.2877067740747227e+01 6 24 0
34804 1 4 7.3999999999999996e-02 3.0249425984540061e+01 8.1119851046763247e-01 1.3773947251610332e+01 7 24 0
20247 1 4 7.3999999999999996e-02 2.7913021386637158e+01 3.6143463520461014e+00 1.6549740804282049e+01 8 26 0
34797 1 4 7.3999999999999996e-02 3.2763498500642640e+01 7.9301680955404996e-01 1.3858491967592231e+01 7 24 0
34799 1 2 -1.4799999999999999e-01 3.1545517857750305e+01 1.9412209135592862e+00 1.2478330633343258e+01 7 24 0
34793 1 2 -1.4799999999999999e-01 3.4151506321555708e+01 1.8652255165570786e+00 1.2572987456758188e+01 7 24 0
34801 1 4 7.3999999999999996e-02 3.1690975640356843e+01 2.7761567035678376e+00 1.3188402064647541e+01 7 24 0
34796 1 2 -1.4799999999999999e-01 3.2786980452716563e+01 1.1411875666481499e+00 1.2810351707578151e+01 7 24 0
6913 1 4 7.3999999999999996e-02 3.1866556967210627e+01 2.6992640246637549e+00 1.6411162208260063e+01 7 25 0
34794 1 4 7.3999999999999996e-02 3.4330187172716435e+01 2.6088973779369971e+00 1.3319968409682033e+01 7 24 0
6911 1 2 -1.4799999999999999e-01 3.2177715632885807e+01 3.1450274662497462e+00 1.7405462962823997e+01 7 25 0
6908 1 2 -1.4799999999999999e-01 3.3582071832567934e+01 3.8944716989822115e+00 1.7244684605640671e+01 7 25 0
6909 1 4 7.3999999999999996e-02 3.3404928803229673e+01 4.7346342096860594e+00 1.6666465796749456e+01 7 25 0
6906 1 4 7.3999999999999996e-02 3.4215385964065419e+01 1.8812694922785049e+00 1.6844844181501855e+01 7 25 0
6905 1 2 -1.4799999999999999e-01 3.4615701660991263e+01 2.9254313103794622e+00 1.6574822998495097e+01 7 25 0
6907 1 4 7.3999999999999996e-02 3.4578523619347202e+01 3.0066254325261337e+00 1.5509207395433830e+01 7 25 0
34795 1 4 7.3999999999999996e-02 3.4943653385627165e+01 1.0658599345739281e+00 1.2588163561680400e+01 7 24 0
6903 1 4 7.3999999999999996e-02 3.6205427688974503e+01 4.3656769029175244e+00 1.6772872488785399e+01 7 25 0
6904 1 4 7.3999999999999996e-02 3.6097529064864560e+01 3.3312129261391643e+00 1.8119192541235844e+01 7 25 0
6902 1 2 -1.4799999999999999e-01 3.5980020256917605e+01 3.3547721525903915e+00 1.7040886159845211e+01 7 25 0
6900 1 4 7.3999999999999996e-02 3.6634379893441086e+01 1.4605617127003134e+00 1.6206614247621832e+01 7 25 0
38546 1 2 -1.4799999999999999e-01 3.1130516491951902e+01 6.1739610143190351e+00 1.2153386108223634e+01 6 24 0
6919 1 4 7.3999999999999996e-02 3.1171528508860298e+01 5.6990604290321381e+00 1.6796652106149217e+01 7 25 0
38545 1 4 7.3999999999999996e-02 3.2530518094322204e+01 5.3551661474855718e+00 1.3682570692361585e+01 6 24 0
38543 1 2 -1.4799999999999999e-01 3.2329574070995967e+01 6.2695076620244983e+00 1.3091879680930868e+01 6 24 0
6914 1 2 -1.4799999999999999e-01 3.1045598117547829e+01 3.9660140561598944e+00 1.8151672544751452e+01 7 25 0
6912 1 4 7.3999999999999996e-02 3.2152909881474102e+01 2.2740668339262249e+00 1.8023112533317772e+01 7 25 0
3820 1 4 7.3999999999999996e-02 4.0519898501075168e+01 9.1840078449788232e-01 1.5225687426368221e+01 7 24 0
3823 1 4 7.3999999999999996e-02 3.9865268599238568e+01 1.0017262435855974e+00 1.2951354248640733e+01 7 24 0
3826 1 4 7.3999999999999996e-02 3.8229689922060871e+01 2.4626442130399370e-01 1.5123984169886747e+01 7 24 0
2893 1 4 7.3999999999999996e-02 4.2050385596005583e+01 2.8411612588664230e+00 1.2333133841676283e+01 7 24 0
6899 1 2 -1.4799999999999999e-01 3.7050397251603343e+01 2.4520850994303571e+00 1.6419477919103723e+01 7 25 0
6901 1 4 7.3999999999999996e-02 3.7235443626439590e+01 2.9137614865797730e+00 1.5456340958689850e+01 7 25 0
6895 1 4 7.3999999999999996e-02 3.8384026958268834e+01 4.4184576128590933e+00 1.7077921647577959e+01 7 25 0
10224 1 4 7.3999999999999996e-02 4.1020906297782304e+01 5.7231953067931300e+00 1.6631070767438796e+01 5 24 0
10225 1 4 7.3999999999999996e-02 4.1728861117367131e+01 4.9243717460195535e+00 1.7831622495348039e+01 5 24 0
10223 1 2 -1.4799999999999999e-01 4.2051962690899863e+01 5.5123181966025019e+00 1.7006498341752014e+01 5 24 0
10228 1 4 7.3999999999999996e-02 4.2187898971850750e+01 4.0485638951978400e+00 1.5307599066902746e+01 5 24 0
6894 1 4 7.3999999999999996e-02 3.9930605855428396e+01 3.7145797809056584e+00 1.7818895013468822e+01 7 25 0
3825 1 4 7.3999999999999996e-02 3.7742274638264981e+01 8.0954742439466354e-01 1.3615112060576335e+01 7 24 0
10226 1 2 -1.4799999999999999e-01 4.2832409776214490e+01 4.7091009026673092e+00 1.6011292115140840e+01 5 24 0
10234 1 4 7.3999999999999996e-02 4.2663142315357348e+01 2.9495460169324876e+00 1.8211390347319576e+01 5 24 0
6896 1 2 -1.4799999999999999e-01 3.8271796728811452e+01 2.2866450528239288e+00 1.7298483861960179e+01 7 25 0
6898 1 4 7.3999999999999996e-02 3.9062680620896344e+01 1.8331241662951463e+00 1.6692430422342788e+01 7 25 0
6893 1 2 -1.4799999999999999e-01 3.8847715876927140e+01 3.6782317358002672e+00 1.7823203622698166e+01 7 25 0
10233 1 4 7.3999999999999996e-02 4.2421105914240073e+01 2.0128247213790953e+00 1.6807102434660433e+01 5 24 0
8595 1 4 7.3999999999999996e-02 4.5685291960436941e-01 1.0296738518355770e+01 1.2873314054762195e+01 6 25 0
8596 1 4 7.3999999999999996e-02 5.9225863704196946e-01 8.5808720944047980e+00 1.2546110606755764e+01 6 25 0
15594 1 4 7.3999999999999996e-02 2.8590503028912706e+00 8.0807292695763593e+00 1.7175019383442912e+01 7 25 0
8586 1 4 7.3999999999999996e-02 3.0059045106101316e+00 8.4332464713774051e+00 1.2528693805110283e+01 6 25 0
8579 1 2 -1.4799999999999999e-01 5.2903475669030051e+00 9.8530640818174398e+00 1.2880550995220890e+01 6 25 0
31063 1 4 7.3999999999999996e-02 6.3251589747226502e+00 6.5037216317521374e+00 1.4128768342549254e+01 8 24 0
15597 1 4 7.3999999999999996e-02 1.4745838998068004e+00 9.9032315470423651e+00 1.5115209406762107e+01 7 25 0
8580 1 4 7.3999999999999996e-02 4.7855311437404326e+00 1.0748532806427948e+01 1.3069045662826408e+01 6 25 0
15591 1 4 7.3999999999999996e-02 1.0798999049263163e+00 7.4077007811775788e+00 1.4928128248045374e+01 7 25 0
15592 1 4 7.3999999999999996e-02 2.5328131757901562e+00 6.7823023445726003e+00 1.5382501578834594e+01 7 25 0
15590 1 2 -1.4799999999999999e-01 1.6292818174172077e+00 7.1627165460837778e+00 1.5880105532552701e+01 7 25 0
15598 1 4 7.3999999999999996e-02 3.1185054213949264e+00 9.1106974195786172e+00 1.5044952927460727e+01 7 25 0
15596 1 2 -1.4799999999999999e-01 2.3940082761248296e+00 9.5928679238698962e+00 1.5704342200564573e+01 7 25 0
8581 1 4 7.3999999999999996e-02 5.0860996049395775e+00 9.1682090148524029e+00 1.3786769175151337e+01 6 25 0
15603 1 4 7.3999999999999996e-02 1.9334575817807953e+00 1.0564895111993033e+01 1.8283370544958618e+01 7 25 0
15601 1 4 7.3999999999999996e-02 4.0406877934254339e+00 1.0433412413263747e+01 1.6704641392599363e+01 7 25 0
15599 1 2 -1.4799999999999999e-01 3.0652613098578634e+00 1.0770235233465291e+01 1.6351015795293911e+01 7 25 0
15600 1 4 7.3999999999999996e-02 3.2502047269850651e+00 1.1552027611791857e+01 1.5662515825665494e+01 7 25 0
15602 1 2 -1.4799999999999999e-01 2.3586380893186769e+00 1.1268162050713714e+01 1.7643272330212469e+01 7 25 0
15609 1 4 7.3999999999999996e-02 4.8126575280467074e+00 1.0550275025928380e+01 1.8768401164767187e+01 7 25 0
15604 1 4 7.3999999999999996e-02 1.4220397917823475e+00 1.1788912536251118e+01 1.7444710180499698e+01 7 25 0
15593 1 2 -1.4799999999999999e-01 1.9854039051414583e+00 8.4119603194261927e+00 1.6649294782640858e+01 7 25 0
15595 1 4 7.3999999999999996e-02 1.2360961218922530e+00 8.7519480557564737e+00 1.7317525404053871e+01 7 25 0
15690 1 4 7.3999999999999996e-02 4.1821372797448788e+00 6.4571635333413138e+00 1.7826540831459006e+01 7 25 0
8574 1 4 7.3999999999999996e-02 6.9589852386528497e+00 1.1684688806920413e+01 1.4149015123415573e+01 6 25 0
8575 1 4 7.3999999999999996e-02 7.3299687919487608e+00 1.0158667423396894e+01 1.4919406620808424e+01 6 25 0
8577 1 4 7.3999999999999996e-02 7.3366258804974551e+00 9.0637714145528250e+00 1.2892973046280373e+01 6 25 0
8576 1 2 -1.4799999999999999e-01 6.7814689181807584e+00 9.9996929047508836e+00 1.2817496230268496e+01 6 25 0
8569 1 4 7.3999999999999996e-02 1.0838628200695553e+01 1.0231651590078817e+01 1.3346136705906762e+01 6 25 0
8570 1 2 -1.4799999999999999e-01 8.9927797342345439e+00 1.1015224925086557e+01 1.3851061622569196e+01 6 25 0
8568 1 4 7.3999999999999996e-02 9.5098052240262145e+00 9.2618476682030710e+00 1.2663457990854871e+01 6 25 0
8573 1 2 -1.4799999999999999e-01 7.4653933355668904e+00 1.0756161161918499e+01 1.4031391136001176e+01 6 25 0
8567 1 2 -1.4799999999999999e-01 9.8549538508984824e+00 9.8022116318087580e+00 1.3588521579032218e+01 6 25 0
8562 1 4 7.3999999999999996e-02 1.0814319969511885e+01 7.1115256961603457e+00 1.4094917893391671e+01 6 25 0
8560 1 4 7.3999999999999996e-02 9.9896924593163128e+00 6.8111889776035346e+00 1.6523105821566887e+01 6 25 0
8558 1 2 -1.4799999999999999e-01 1.1003930272731305e+01 7.1857156699732627e+00 1.6290895544599536e+01 6 25 0
8561 1 2 -1.4799999999999999e-01 1.0954623112299307e+01 7.8625779489049332e+00 1.4940545472876543e+01 6 25 0
8564 1 2 -1.4799999999999999e-01 9.8827548586970142e+00 8.9324387195353694e+00 1.4850007204588689e+01 6 25 0
8565 1 4 7.3999999999999996e-02 9.9277787107844251e+00 9.5473311954748414e+00 1.5793029074271365e+01 6 25 0
8566 1 4 7.3999999999999996e-02 8.8974030263998394e+00 8.5162832643511202e+00 1.5081174192198215e+01 6 25 0
8555 1 2 -1.4799999999999999e-01 1.1917115260564422e+01 6.0053591366488082e+00 1.6448165410191081e+01 6 25 0
8563 1 4 7.3999999999999996e-02 1.1961540129814308e+01 8.3323057358777515e+00 1.4847965623358188e+01 6 25 0
8571 1 4 7.3999999999999996e-02 9.0984892621192692e+00 1.1723786247964730e+01 1.3010423103411709e+01 6 25 0
15622 1 4 7.3999999999999996e-02 9.1757205562649897e+00 1.1580014960465627e+01 1.7117800686953355e+01 7 25 0
8572 1 4 7.3999999999999996e-02 9.2807201087292874e+00 1.1535113169880688e+01 1.4760165051341120e+01 6 25 0
15630 1 4 7.3999999999999996e-02 1.2278371016008787e+01 1.1612886406010379e+01 1.6839050448456344e+01 7 25 0
8559 1 4 7.3999999999999996e-02 1.1357896001973915e+01 7.9134323815169854e+00 1.7058185892518541e+01 6 25 0
15631 1 4 7.3999999999999996e-02 1.1161612907312028e+01 1.1138018250023455e+01 1.8217961014767479e+01 7 25 0
15685 1 4 7.3999999999999996e-02 6.9677484560719876e+00 6.3752729470370459e+00 1.8353723013959886e+01 7 25 0
15629 1 2 -1.4799999999999999e-01 1.1946229163338069e+01 1.1822323119568745e+01 1.7895165116687757e+01 7 25 0
8556 1 4 7.3999999999999996e-02 1.2823623907068086e+01 6.1083930551168653e+00 1.5718229634325407e+01 6 25 0
27738 1 4 7.3999999999999996e-02 1.8350830235546766e+01 7.6037828744320954e+00 1.5182718115563985e+01 9 25 0
27739 1 4 7.3999999999999996e-02 1.6644759988250339e+01 7.6563426558727237e+00 1.4575906450379097e+01 9 25 0
27737 1 2 -1.4799999999999999e-01 1.7334479828306421e+01 7.9949516786675732e+00 1.5367682234341261e+01 9 25 0
27724 1 4 7.3999999999999996e-02 1.3744783371771959e+01 1.1211206956383052e+01 1.3523632172702547e+01 9 25 0
27728 1 2 -1.4799999999999999e-01 1.6267507895550768e+01 1.1649996120279660e+01 1.4947515566377628e+01 9 25 0
27731 1 2 -1.4799999999999999e-01 1.6193327585150673e+01 1.0135162891889891e+01 1.4877234142091851e+01 9 25 0
27732 1 4 7.3999999999999996e-02 1.5879717200774079e+01 9.9309339046179570e+00 1.3829128432977228e+01 9 25 0
27734 1 2 -1.4799999999999999e-01 1.7487328718312678e+01 9.4598864104683571e+00 1.5274313966587995e+01 9 25 0
27736 1 4 7.3999999999999996e-02 1.8142428121609775e+01 9.6469367587080495e+00 1.4466837512051820e+01 9 25 0
27735 1 4 7.3999999999999996e-02 1.8010193310570742e+01 9.7405004230208316e+00 1.6142936935991838e+01 9 25 0
27733 1 4 7.3999999999999996e-02 1.5401696989995258e+01 9.6711184930282634e+00 1.5416686428295030e+01 9 25 0
27740 1 2 -1.4799999999999999e-01 1.6813191107579680e+01 7.5719329688080510e+00 1.6717113678104273e+01 9 25 0
27741 1 4 7.3999999999999996e-02 1.5928229437912488e+01 8.2266776298136239e+00 1.6885927803695349e+01 9 25 0
27743 1 2 -1.4799999999999999e-01 1.6357828654731591e+01 6.1345211149565246e+00 1.6671379848301587e+01 9 25 0
27742 1 4 7.3999999999999996e-02 1.7669019374344945e+01 7.7456159683696457e+00 1.7362856387198811e+01 9 25 0
15636 1 4 7.3999999999999996e-02 1.4671299170627172e+01 1.0205203642692053e+01 1.7916293626900806e+01 7 25 0
27726 1 4 7.3999999999999996e-02 1.4315405699013869e+01 1.2365813098313550e+01 1.5911171969479859e+01 9 25 0
27730 1 4 7.3999999999999996e-02 1.6753826215950912e+01 1.2011811982152619e+01 1.4086323316281232e+01 9 25 0
27729 1 4 7.3999999999999996e-02 1.6857634454842213e+01 1.2013095841239672e+01 1.5835973461746599e+01 9 25 0
27748 1 4 7.3999999999999996e-02 1.4559405796084627e+01 6.1249236436566852e+00 1.7982465531523626e+01 9 25 0
38823 1 4 7.3999999999999996e-02 2.3504197688610628e+01 1.0228067682483491e+01 1.2367447575713534e+01 6 24 0
11736 1 4 7.3999999999999996e-02 2.0880853022179807e+01 6.2606921013298784e+00 1.7587067625920497e+01 6 24 0
20235 1 4 7.3999999999999996e-02 2.4171684763394605e+01 6.3996386721276544e+00 1.6536182665310324e+01 8 26 0
20233 1 4 7.3999999999999996e-02 2.1679317291837421e+01 6.4383027732526630e+00 1.5514898054142147e+01 8 26 0
20231 1 2 -1.4799999999999999e-01 2.2581021369716346e+01 6.8182311698961646e+00 1.5012392442015324e+01 8 26 0
20229 1 4 7.3999999999999996e-02 2.2984012889613282e+01 8.5156883763612221e+00 1.6317537489723584e+01 8 26 0
20225 1 2 -1.4799999999999999e-01 2.1511752367550486e+01 9.1052753038401217e+00 1.4821210317950657e+01 8 26 0
20227 1 4 7.3999999999999996e-02 2.0700262135788382e+01 8.7729292984199656e+00 1.5461913856659145e+01 8 26 0
20226 1 4 7.3999999999999996e-02 2.1258094597053180e+01 8.9118135400404448e+00 1.3800491688190764e+01 8 26 0
20228 1 2 -1.4799999999999999e-01 2.2719952011423668e+01 8.2552834807489255e+00 1.5257557560465715e+01 8 26 0
20222 1 2 -1.4799999999999999e-01 2.1670492219067249e+01 1.0639484519468391e+01 1.5019830350661042e+01 8 26 0
20221 1 4 7.3999999999999996e-02 1.9909855192137670e+01 1.1498436109789850e+01 1.4426447335385568e+01 8 26 0
20223 1 4 7.3999999999999996e-02 2.1519615750787395e+01 1.0928315542677241e+01 1.6014223740550495e+01 8 26 0
20224 1 4 7.3999999999999996e-02 2.2709271637508600e+01 1.0870927992927140e+01 1.4777660861690800e+01 8 26 0
20219 1 2 -1.4799999999999999e-01 2.0936147766666970e+01 1.1547576580037605e+01 1.4033287600183550e+01 8 26 0
11742 1 4 7.3999999999999996e-02 1.9557923996035594e+01 8.6838475415403042e+00 1.8283426534504265e+01 6 24 0
11752 1 4 7.3999999999999996e-02 2.0120704764015272e+01 1.1254692263400573e+01 1.7841147772640273e+01 6 24 0
20220 1 4 7.3999999999999996e-02 2.0948704631692038e+01 1.1221488152904335e+01 1.3042981478310470e+01 8 26 0
20232 1 4 7.3999999999999996e-02 2.2396425628995022e+01 6.8340263500944705e+00 1.3933737558647532e+01 8 26 0
20230 1 4 7.3999999999999996e-02 2.3650162166221840e+01 8.5851976021047083e+00 1.4742463904266044e+01 8 26 0
20234 1 2 -1.4799999999999999e-01 2.3807125928663677e+01 6.0867587777107728e+00 1.5521467565814349e+01 8 26 0
20236 1 4 7.3999999999999996e-02 2.4601989019895104e+01 6.4542937298995806e+00 1.4888821439992599e+01 8 26 0
38820 1 4 7.3999999999999996e-02 2.4754871929370879e+01 8.2249774483569720e+00 1.2783839739943559e+01 6 24 0
6922 1 4 7.3999999999999996e-02 2.8833299001638409e+01 6.3345046630789330e+00 1.7262512069736161e+01 7 25 0
38814 1 4 7.3999999999999996e-02 2.5016090051896942e+01 1.0807944428420756e+01 1.3833589551607524e+01 6 24 0
38550 1 4 7.3999999999999996e-02 2.9653512142469019e+01 6.3190413295803625e+00 1.3738761244519745e+01 6 24 0
38815 1 4 7.3999999999999996e-02 2.6315691625827149e+01 9.5733901803419972e+00 1.4350835263455934e+01 6 24 0
38813 1 2 -1.4799999999999999e-01 2.6044876314287549e+01 1.0438831393424504e+01 1.3694162317666249e+01 6 24 0
38808 1 4 7.3999999999999996e-02 2.6828930873493722e+01 1.1951090994358044e+01 1.5858323388110056e+01 6 24 0
38811 1 4 7.3999999999999996e-02 2.8033476930899766e+01 1.1175743942905253e+01 1.3855721269201695e+01 6 24 0
38810 1 2 -1.4799999999999999e-01 2.7001605543867178e+01 1.1605677756245065e+01 1.3737092837583281e+01 6 24 0
6933 1 4 7.3999999999999996e-02 2.8033516542422344e+01 9.6795398841761706e+00 1.6851475747838858e+01 7 25 0
6932 1 2 -1.4799999999999999e-01 2.8820423389131530e+01 9.3879331245930313e+00 1.7617771788996627e+01 7 25 0
6934 1 4 7.3999999999999996e-02 2.9616412956179328e+01 8.8124493080594117e+00 1.7113323576337482e+01 7 25 0
6940 1 4 7.3999999999999996e-02 2.9043084744970134e+01 1.1737290262724560e+01 1.6367237161685917e+01 7 25 0
38807 1 2 -1.4799999999999999e-01 2.6854453991969923e+01 1.2540043737662776e+01 1.4955743851755436e+01 6 24 0
38812 1 4 7.3999999999999996e-02 2.6986531342970700e+01 1.2253330302554671e+01 1.2888239268849674e+01 6 24 0
6938 1 2 -1.4799999999999999e-01 2.9895518094052306e+01 1.1682337502324698e+01 1.7099513652101237e+01 7 25 0
6945 1 4 7.3999999999999996e-02 3.0415609777978343e+01 1.0852541765938314e+01 1.4341842643568997e+01 7 25 0
6951 1 4 7.3999999999999996e-02 3.4095326794880322e+01 1.0810386546195787e+01 1.3407474126931623e+01 7 25 0
6953 1 2 -1.4799999999999999e-01 3.2347578208197874e+01 1.1874724295990099e+01 1.2575259089595306e+01 7 25 0
6946 1 4 7.3999999999999996e-02 3.0509642631358645e+01 9.5809852116971825e+00 1.5522354398328496e+01 7 25 0
38540 1 2 -1.4799999999999999e-01 3.3617149053053019e+01 6.6612242284646461e+00 1.2374719749476265e+01 6 24 0
38534 1 2 -1.4799999999999999e-01 3.5702460533269118e+01 7.9259737434582958e+00 1.2291210046783585e+01 6 24 0
6942 1 4 7.3999999999999996e-02 3.2055074912556385e+01 1.1175087715266937e+01 1.7027405929972147e+01 7 25 0
6941 1 2 -1.4799999999999999e-01 3.1193011424169168e+01 1.1349072890804965e+01 1.6376798910635248e+01 7 25 0
38539 1 4 7.3999999999999996e-02 3.5273386444977049e+01 6.3626666189546883e+00 1.3799206358117598e+01 6 24 0
38544 1 4 7.3999999999999996e-02 3.2180610537752713e+01 7.0863265403207389e+00 1.3745798815474357e+01 6 24 0
38537 1 2 -1.4799999999999999e-01 3.4756116111205174e+01 7.1626259050707652e+00 1.3268880704824131e+01 6 24 0
38538 1 4 7.3999999999999996e-02 3.4332606459895715e+01 7.8462454311211562e+00 1.4030492569151724e+01 6 24 0
6944 1 2 -1.4799999999999999e-01 3.1067369307969617e+01 1.0421482462105896e+01 1.5135743534327659e+01 7 25 0
6948 1 4 7.3999999999999996e-02 3.2209449966246183e+01 9.2772177487687948e+00 1.3678818889464507e+01 7 25 0
6947 1 2 -1.4799999999999999e-01 3.2379468227102812e+01 1.0041967023037792e+01 1.4451773495069542e+01 7 25 0
6876 1 4 7.3999999999999996e-02 3.6671750324539509e+01 1.0055162003113965e+01 1.7964633436732342e+01 7 25 0
38533 1 4 7.3999999999999996e-02 3.6541799404915523e+01 9.5123013440084332e+00 1.3523185286988754e+01 6 24 0
6950 1 2 -1.4799999999999999e-01 3.3129050650573326e+01 1.1188439568295617e+01 1.3795204891667961e+01 7 25 0
6949 1 4 7.3999999999999996e-02 3.3030976948889901e+01 9.5704112417231588e+00 1.5193564106599277e+01 7 25 0
20850 1 4 7.3999999999999996e-02 3.7364091133501148e+01 1.2602971827369862e+01 1.7392915206939509e+01 8 26 0
10220 1 2 -1.4799999999999999e-01 4.2721288836982325e+01 6.8699829397576098e+00 1.7452770289956323e+01 5 24 0
38511 1 4 7.3999999999999996e-02 4.2903988754824134e+01 1.1902077859287443e+01 1.5199330942184437e+01 6 24 0
38532 1 4 7.3999999999999996e-02 3.7465970846923291e+01 9.1104358183749525e+00 1.2027982461185376e+01 6 24 0
38529 1 4 7.3999999999999996e-02 3.7189229463369962e+01 7.6156955639792878e+00 1.4656743762972161e+01 6 24 0
38531 1 2 -1.4799999999999999e-01 3.6898666134116304e+01 8.7131734575421387e+00 1.2930071163487961e+01 6 24 0
38530 1 4 7.3999999999999996e-02 3.7894016188963114e+01 6.9130392654726247e+00 1.3251299752596990e+01 6 24 0
38528 1 2 -1.4799999999999999e-01 3.7730199174438319e+01 7.8798579080902265e+00 1.3777974944337267e+01 6 24 0
10217 1 2 -1.4799999999999999e-01 4.2962841288185388e+01 7.9157416396955282e+00 1.6364967074768405e+01 5 24 0
38526 1 4 7.3999999999999996e-02 3.9344874344412787e+01 7.6987350779178652e+00 1.4818991229182741e+01 6 24 0
38527 1 4 7.3999999999999996e-02 3.9890974265332865e+01 8.3820790470783209e+00 1.3440158401475305e+01 6 24 0
38525 1 2 -1.4799999999999999e-01 3.9055120657312862e+01 8.5191805597798744e+00 1.4094105294212769e+01 6 24 0
38523 1 4 7.3999999999999996e-02 3.8437243661000934e+01 1.0533289935747865e+01 1.4030850712277671e+01 6 24 0
38524 1 4 7.3999999999999996e-02 3.8186462124355693e+01 9.7777334070205306e+00 1.5619381477446867e+01 6 24 0
38522 1 2 -1.4799999999999999e-01 3.8827043281537314e+01 9.8947416134667563e+00 1.4766440703164589e+01 6 24 0
38519 1 2 -1.4799999999999999e-01 4.0129020257877123e+01 1.0440411949418321e+01 1.5361713406698302e+01 6 24 0
38521 1 4 7.3999999999999996e-02 4.0900780561635692e+01 1.0460076490458507e+01 1.4604893869027018e+01 6 24 0
38520 1 4 7.3999999999999996e-02 4.0463125332027374e+01 9.7464862250244035e+00 1.6130376790357573e+01 6 24 0
38516 1 2 -1.4799999999999999e-01 4.0054634375844550e+01 1.1872241452857571e+01 1.5845583711973294e+01 6 24 0
10219 1 4 7.3999999999999996e-02 4.2038508650604626e+01 8.1198096141392355e+00 1.5802208932324721e+01 5 24 0
38515 1 4 7.3999999999999996e-02 4.1456652683190335e+01 1.1694019893772630e+01 1.7451254732424630e+01 6 24 0
10216 1 4 7.3999999999999996e-02 4.2801853213743172e+01 9.6033017592372225e+00 1.7464124111561983e+01 5 24 0
6880 1 4 7.3999999999999996e-02 3.8870762888449399e+01 9.3952893605445578e+00 1.8211102799837491e+01 7 25 0
38518 1 4 7.3999999999999996e-02 3.9252266821345728e+01 1.1913495797689260e+01 1.6566552409461270e+01 6 24 0
36796 1 4 7.3999999999999996e-02 4.2849503301806031e+01 8.6126169263067922e+00 1.3228996437754526e+01 6 24 0
36781 1 4 7.3999999999999996e-02 4.1572139954217143e+01 1.2380616341947269e+01 1.2876872802465105e+01 6 24 0
20955 1 4 7.3999999999999996e-02 1.2663375725481341e-01 2.0784699105035976e+01 1.3074752225346922e+00 8 26 0
21524 1 2 -1.4799999999999999e-01 7.4531710938105213e+00 4.3069050211473716e+01 2.7100551734711043e+00 8 26 0
39796 66 6 4.2380000000000001e-01 4.0219597133684189e+01 3.9863745771891111e+01 4.8985547422132079e+01 0 0 0
2390 1 2 -1.4799999999999999e-01 4.2997577588166010e+01 2.7177129338352053e+01 1.3197340051027922e+01 7 24 0
27688 1 4 7.3999999999999996e-02 9.2892513054468895e-01 1.5535021872286599e+01 1.1997975340502974e+01 9 25 0
27697 1 4 7.3999999999999996e-02 5.5525354612322628e+00 1.3403226394092684e+01 1.2461540938022157e+01 9 25 0
15605 1 2 -1.4799999999999999e-01 3.2584448564834698e+00 1.2187871190209302e+01 1.8514603836477679e+01 7 25 0
15613 1 4 7.3999999999999996e-02 5.5948550180338383e+00 1.2961984406831675e+01 1.7705552925378075e+01 7 25 0
27687 1 4 7.3999999999999996e-02 6.8110513576358411e-01 1.3970164455949085e+01 1.2454263623854294e+01 9 25 0
27693 1 4 7.3999999999999996e-02 3.0124115429672331e+00 1.3036904811854559e+01 1.2792497028858724e+01 9 25 0
15607 1 4 7.3999999999999996e-02 3.3052331112458022e+00 1.3163877744827806e+01 1.8010957370573699e+01 7 25 0
19450 1 4 7.3999999999999996e-02 1.3353474886388221e+00 1.4838376901373545e+01 1.5647236328856742e+01 8 26 0
19447 1 4 7.3999999999999996e-02 2.0105645994239949e+00 1.7595946080915915e+01 1.4865267306716410e+01 8 26 0
19446 1 4 7.3999999999999996e-02 1.6074983730686558e+00 1.7259059781792615e+01 1.6543646462781361e+01 8 26 0
19445 1 2 -1.4799999999999999e-01 1.4626764988276360e+00 1.6925246105962046e+01 1.5550317200649488e+01 8 26 0
19449 1 4 7.3999999999999996e-02 1.9850190723619303e+00 1.5279940363075728e+01 1.4238032273840426e+01 8 26 0
19452 1 4 7.3999999999999996e-02 3.9834877751743840e+00 1.4429714447137533e+01 1.5623567966946437e+01 8 26 0
19451 1 2 -1.4799999999999999e-01 3.5968592843014289e+00 1.5458909696251443e+01 1.5702021539218977e+01 8 26 0
19454 1 2 -1.4799999999999999e-01 4.5219162490865745e+00 1.6405673223846836e+01 1.4963882231781019e+01 8 26 0
19453 1 4 7.3999999999999996e-02 3.6170471246080389e+00 1.5737544626309349e+01 1.6755989753399078e+01 8 26 0
19455 1 4 7.3999999999999996e-02 4.2734446082746462e+00 1.7359582108022092e+01 1.5459648435443423e+01 8 26 0
19456 1 4 7.3999999999999996e-02 4.3291864625506795e+00 1.6599908115227485e+01 1.3868720432005963e+01 8 26 0
19448 1 2 -1.4799999999999999e-01 2.0867818713238888e+00 1.5569480272278488e+01 1.5322969620358471e+01 8 26 0
19457 1 2 -1.4799999999999999e-01 6.0200667796715610e+00 1.5979816500619911e+01 1.5168198962888374e+01 8 26 0
19458 1 4 7.3999999999999996e-02 6.1666434923675366e+00 1.4951513236229749e+01 1.4839769937496412e+01 8 26 0
28993 1 4 7.3999999999999996e-02 3.5583896634712811e+00 1.7960919442740227e+01 1.7737225523414391e+01 9 24 0
28998 1 4 7.3999999999999996e-02 5.3552599219323032e+00 1.6763509853675057e+01 1.8060709878887906e+01 9 24 0
19459 1 4 7.3999999999999996e-02 6.1537321452526248e+00 1.5847618764977376e+01 1.6217054976546738e+01 8 26 0
19461 1 4 7.3999999999999996e-02 7.0109736206543429e+00 1.7789478980125676e+01 1.5041001719637485e+01 8 26 0
27713 1 2 -1.4799999999999999e-01 1.0957322867654433e+01 1.4384219719032123e+01 1.2409233529092630e+01 9 25 0
19460 1 2 -1.4799999999999999e-01 7.1541941137600764e+00 1.6828543901244768e+01 1.4568318189976356e+01 8 26 0
15621 1 4 7.3999999999999996e-02 8.1466081393865988e+00 1.3024862271012942e+01 1.6726688398030745e+01 7 25 0
15620 1 2 -1.4799999999999999e-01 8.8963224452944640e+00 1.2631479373338269e+01 1.7380493435393877e+01 7 25 0
19462 1 4 7.3999999999999996e-02 7.1004903297879238e+00 1.7012476524760665e+01 1.3521173910785162e+01 8 26 0
27714 1 4 7.3999999999999996e-02 1.0182956988534666e+01 1.3897313571781595e+01 1.2994539092924180e+01 9 25 0
19463 1 2 -1.4799999999999999e-01 8.5164964188134800e+00 1.6282276618785296e+01 1.4987098226629071e+01 8 26 0
19464 1 4 7.3999999999999996e-02 8.5849845448559634e+00 1.5371810882280096e+01 1.4430237711956838e+01 8 26 0
19469 1 2 -1.4799999999999999e-01 1.0880047934565216e+01 1.6738300008576083e+01 1.5528686391040772e+01 8 26 0
19470 1 4 7.3999999999999996e-02 1.1155918333246102e+01 1.5684893205155673e+01 1.5357343864801845e+01 8 26 0
19465 1 4 7.3999999999999996e-02 8.5190286121746635e+00 1.5913905149380007e+01 1.5947039034584630e+01 8 26 0
19471 1 4 7.3999999999999996e-02 1.0632967348888849e+01 1.6753291038808772e+01 1.6581201007976638e+01 8 26 0
19466 1 2 -1.4799999999999999e-01 9.6794114769643969e+00 1.7236956535362935e+01 1.4717970706971606e+01 8 26 0
15623 1 2 -1.4799999999999999e-01 1.0076937462587058e+01 1.3539397257692935e+01 1.7188374910873982e+01 7 25 0
19468 1 4 7.3999999999999996e-02 9.9932373770613836e+00 1.7333124441515192e+01 1.3693972131522907e+01 8 26 0
15625 1 4 7.3999999999999996e-02 1.0588721638634119e+01 1.3474835129661045e+01 1.6171062530093788e+01 7 25 0
27715 1 4 7.3999999999999996e-02 1.1353540640551454e+01 1.5169835465648736e+01 1.2976688216905430e+01 9 25 0
19472 1 2 -1.4799999999999999e-01 1.2117916669577374e+01 1.7575075613984968e+01 1.5198983149602507e+01 8 26 0
19474 1 4 7.3999999999999996e-02 1.2449586550083339e+01 1.7357277733692715e+01 1.4208199920409259e+01 8 26 0
27716 1 2 -1.4799999999999999e-01 1.2141912743657080e+01 1.3380574850263351e+01 1.2285908555199976e+01 9 25 0
27720 1 4 7.3999999999999996e-02 1.2069803021553263e+01 1.2793560083192867e+01 1.4477849010926221e+01 9 25 0
29002 1 4 7.3999999999999996e-02 6.2183649126338514e+00 1.8784335873400753e+01 1.7458895802350828e+01 9 24 0
29000 1 2 -1.4799999999999999e-01 6.5218090223425298e+00 1.8503529269773747e+01 1.8456691187846605e+01 9 24 0
15624 1 4 7.3999999999999996e-02 9.7406866271066850e+00 1.4593775896345509e+01 1.7281622629773175e+01 7 25 0
15626 1 2 -1.4799999999999999e-01 1.1338631598324563e+01 1.3253438081554403e+01 1.8081562781833345e+01 7 25 0
15628 1 4 7.3999999999999996e-02 1.2020705402775814e+01 1.4061884928709464e+01 1.7828631904019932e+01 7 25 0
19479 1 4 7.3999999999999996e-02 1.2325713779141507e+01 1.7142929934919103e+01 1.7816180231500482e+01 8 26 0
27719 1 2 -1.4799999999999999e-01 1.2730026986854163e+01 1.3189060605000037e+01 1.3666164550283337e+01 9 25 0
19475 1 2 -1.4799999999999999e-01 1.3302644635261247e+01 1.7292329452149403e+01 1.6073862948290518e+01 8 26 0
27721 1 4 7.3999999999999996e-02 1.2978951980794861e+01 1.4195813839512358e+01 1.3998455496654884e+01 9 25 0
27723 1 4 7.3999999999999996e-02 1.4596791985031439e+01 1.2563163559507462e+01 1.2819589225594395e+01 9 25 0
27722 1 2 -1.4799999999999999e-01 1.4003477903568193e+01 1.2248509425258757e+01 1.3676408123501552e+01 9 25 0
27725 1 2 -1.4799999999999999e-01 1.4901898418156213e+01 1.2481581611653715e+01 1.4964707158935806e+01 9 25 0
27727 1 4 7.3999999999999996e-02 1.5210278382784745e+01 1.3524654862943722e+01 1.5008321135568533e+01 9 25 0
19477 1 4 7.3999999999999996e-02 1.3734292156071950e+01 1.6275590993754992e+01 1.5951679779016279e+01 8 26 0
38614 1 4 7.3999999999999996e-02 1.6632028400276994e+01 1.7026569511353362e+01 1.2628025092393615e+01 6 24 0
19485 1 4 7.3999999999999996e-02 1.5251338939489253e+01 1.5823073988492482e+01 1.7720361847353786e+01 8 26 0
19481 1 2 -1.4799999999999999e-01 1.4338711983638721e+01 1.7672193711238677e+01 1.8486705710205239e+01 8 26 0
19478 1 2 -1.4799999999999999e-01 1.3082136371682413e+01 1.7772186890442036e+01 1.7561305587560405e+01 8 26 0
19483 1 4 7.3999999999999996e-02 1.5066514920369549e+01 1.8474416865923772e+01 1.8195922525844050e+01 8 26 0
20197 1 4 7.3999999999999996e-02 1.7611462014731025e+01 1.9032070206574346e+01 1.7840822581454393e+01 8 26 0
20196 1 4 7.3999999999999996e-02 1.7355812449293978e+01 1.8275028330365430e+01 1.6383908539009568e+01 8 26 0
20215 1 4 7.3999999999999996e-02 1.9704433234772456e+01 1.3347155847516417e+01 1.2582568635372946e+01 8 26 0
20211 1 4 7.3999999999999996e-02 1.9136747726251837e+01 1.5387263274200759e+01 1.3229301556208757e+01 8 26 0
20206 1 4 7.3999999999999996e-02 1.9471065021296649e+01 1.7632143543724794e+01 1.4066612336670392e+01 8 26 0
20202 1 4 7.3999999999999996e-02 1.9102546366621105e+01 1.6717265034144130e+01 1.6671985717370443e+01 8 26 0
20212 1 4 7.3999999999999996e-02 1.9521062385533117e+01 1.4664503669895534e+01 1.4809744298198170e+01 8 26 0
20216 1 2 -1.4799999999999999e-01 2.1517415095817896e+01 1.2961654582101842e+01 1.3880612427483104e+01 8 26 0
20217 1 4 7.3999999999999996e-02 2.1709290812006991e+01 1.3380194900665574e+01 1.4868236602485327e+01 8 26 0
20214 1 4 7.3999999999999996e-02 2.1140817264943301e+01 1.4422937612758298e+01 1.2344643981893958e+01 8 26 0
20203 1 4 7.3999999999999996e-02 2.0783154986517342e+01 1.7307963130974954e+01 1.6956152148153311e+01 8 26 0
20218 1 4 7.3999999999999996e-02 2.2436051921662504e+01 1.2911877656273633e+01 1.3353487794562804e+01 8 26 0
20213 1 2 -1.4799999999999999e-01 2.0620828759194580e+01 1.3865045608069932e+01 1.3065016797704551e+01 8 26 0
20210 1 2 -1.4799999999999999e-01 1.9933711818948176e+01 1.4987853462764258e+01 1.3885144939879206e+01 8 26 0
20208 1 4 7.3999999999999996e-02 2.1443479068678656e+01 1.5677324818712011e+01 1.5261862445550422e+01 8 26 0
20207 1 2 -1.4799999999999999e-01 2.0946672212175404e+01 1.6043812757071510e+01 1.4386818127895504e+01 8 26 0
38794 1 4 7.3999999999999996e-02 2.2844272450816735e+01 1.7689445882696074e+01 1.6168828945020312e+01 6 24 0
20201 1 2 -1.4799999999999999e-01 1.9890085953767311e+01 1.7409139734212395e+01 1.6320345045175760e+01 8 26 0
20209 1 4 7.3999999999999996e-02 2.1713312267012249e+01 1.6197853411948039e+01 1.3619170197136439e+01 8 26 0
20204 1 2 -1.4799999999999999e-01 2.0254403724498303e+01 1.7341243873903959e+01 1.4819888032550049e+01 8 26 0
38792 1 2 -1.4799999999999999e-01 2.3850691144008380e+01 1.8043058871322625e+01 1.6232874605575596e+01 6 24 0
38793 1 4 7.3999999999999996e-02 2.3983978469834778e+01 1.8505774077067876e+01 1.5296521096190888e+01 6 24 0
20205 1 4 7.3999999999999996e-02 2.1153749427974354e+01 1.7954472417363707e+01 1.4615155078484699e+01 8 26 0
38800 1 4 7.3999999999999996e-02 2.3504904485829147e+01 1.5121919944966324e+01 1.5792307355487759e+01 6 24 0
11757 1 4 7.3999999999999996e-02 2.0721317252833309e+01 1.3958937847498566e+01 1.7504519990138554e+01 6 24 0
20881 1 4 7.3999999999999996e-02 2.7571849172472046e+01 1.5507034450674659e+01 1.1343815102790211e+01 8 26 0
38799 1 4 7.3999999999999996e-02 2.4715934911771935e+01 1.5794059975642670e+01 1.4553500828680100e+01 6 24 0
38798 1 2 -1.4799999999999999e-01 2.4511117540402445e+01 1.5570462752613606e+01 1.5589508629216951e+01 6 24 0
38795 1 2 -1.4799999999999999e-01 2.4783152187588311e+01 1.6807204582372197e+01 1.6410536136133963e+01 6 24 0
38796 1 4 7.3999999999999996e-02 2.4785487985023156e+01 1.6510902533351778e+01 1.7461975929900305e+01 6 24 0
38806 1 4 7.3999999999999996e-02 2.4633734475778382e+01 1.2848178164915042e+01 1.4905690563416170e+01 6 24 0
38802 1 4 7.3999999999999996e-02 2.5319855646503449e+01 1.3996244040125172e+01 1.6911280434774774e+01 6 24 0
38801 1 2 -1.4799999999999999e-01 2.5538241064598488e+01 1.4498729876220715e+01 1.5948699598168011e+01 6 24 0
20884 1 4 7.3999999999999996e-02 2.5694115142641699e+01 1.7269749022999136e+01 1.2751602424936550e+01 8 26 0
38809 1 4 7.3999999999999996e-02 2.7779526864114377e+01 1.3153811750202918e+01 1.5071195186838192e+01 6 24 0
20879 1 2 -1.4799999999999999e-01 2.7372780961140908e+01 1.6033501488908431e+01 1.2285991246571950e+01 8 26 0
20876 1 2 -1.4799999999999999e-01 2.8503495999348932e+01 1.6955136754306949e+01 1.2822376828724293e+01 8 26 0
20880 1 4 7.3999999999999996e-02 2.7092824424482643e+01 1.5273110165524830e+01 1.2999167521983768e+01 8 26 0
20875 1 4 7.3999999999999996e-02 2.9832103922375762e+01 1.5200963641637518e+01 1.2637505315291065e+01 8 26 0
38804 1 2 -1.4799999999999999e-01 2.5520389978522886e+01 1.3380151741759251e+01 1.4952834987879333e+01 6 24 0
38805 1 4 7.3999999999999996e-02 2.5663654684434714e+01 1.3925076010680163e+01 1.4009100795821265e+01 6 24 0
20873 1 2 -1.4799999999999999e-01 2.9627552638755500e+01 1.6033672153502064e+01 1.3310307840395286e+01 8 26 0
20874 1 4 7.3999999999999996e-02 2.9487928957263254e+01 1.5308868800429961e+01 1.4105421538529473e+01 8 26 0
38803 1 4 7.3999999999999996e-02 2.6556126722398513e+01 1.4968682195230135e+01 1.6078106253897616e+01 6 24 0
38797 1 4 7.3999999999999996e-02 2.5765900652226236e+01 1.7153270108746568e+01 1.6128108637593677e+01 6 24 0
20878 1 4 7.3999999999999996e-02 2.8097304265768106e+01 1.7540794380831326e+01 1.3622199825808789e+01 8 26 0
6939 1 4 7.3999999999999996e-02 3.0054770561418156e+01 1.2581194919293644e+01 1.7573237040733233e+01 7 25 0
6838 1 4 7.3999999999999996e-02 2.8584898524897785e+01 1.5492465056192136e+01 1.8347389323716275e+01 7 25 0
6954 1 4 7.3999999999999996e-02 3.3112134772162314e+01 1.2516495188905798e+01 1.2079687407144228e+01 7 25 0
6943 1 4 7.3999999999999996e-02 3.1573835862047609e+01 1.2234294912179472e+01 1.5992670515882876e+01 7 25 0
6955 1 4 7.3999999999999996e-02 3.1567999099476637e+01 1.2563855474584960e+01 1.2938523270240573e+01 7 25 0
20870 1 2 -1.4799999999999999e-01 3.0974181935882896e+01 1.6828144340047608e+01 1.3464023910199312e+01 8 26 0
20866 1 4 7.3999999999999996e-02 3.1978695202552679e+01 1.6753819565728872e+01 1.5844693270069740e+01 8 26 0
20867 1 2 -1.4799999999999999e-01 3.2145313071180468e+01 1.6029837648952281e+01 1.3884786008992407e+01 8 26 0
20868 1 4 7.3999999999999996e-02 3.1789622727325774e+01 1.5035374916544221e+01 1.3959741237536104e+01 8 26 0
6952 1 4 7.3999999999999996e-02 3.3348284987541433e+01 1.2069663096529265e+01 1.4471681990495826e+01 7 25 0
20869 1 4 7.3999999999999996e-02 3.2814245040725815e+01 1.6085318666540370e+01 1.3029630792083548e+01 8 26 0
20865 1 4 7.3999999999999996e-02 3.3435128331328009e+01 1.7288595110540431e+01 1.4902449914773046e+01 8 26 0
20864 1 2 -1.4799999999999999e-01 3.2866080243907760e+01 1.6438943739189682e+01 1.5163833269450413e+01 8 26 0
20860 1 4 7.3999999999999996e-02 3.5340278895274928e+01 1.5546184052357200e+01 1.4905424057372329e+01 8 26 0
20862 1 4 7.3999999999999996e-02 3.3901309660124561e+01 1.5771714561425467e+01 1.6724521759437000e+01 8 26 0
20863 1 4 7.3999999999999996e-02 3.2775076290746568e+01 1.4447235528944200e+01 1.6172753334637857e+01 8 26 0
20861 1 2 -1.4799999999999999e-01 3.3474547594919862e+01 1.5256287301415750e+01 1.5856925040742402e+01 8 26 0
20856 1 4 7.3999999999999996e-02 3.5030313392174484e+01 1.2787327036875304e+01 1.5884512716207151e+01 8 26 0
20858 1 2 -1.4799999999999999e-01 3.4677837507008455e+01 1.4726628846769378e+01 1.5130638700804754e+01 8 26 0
20859 1 4 7.3999999999999996e-02 3.4365712354478639e+01 1.4190531469763609e+01 1.4207663221936304e+01 8 26 0
20857 1 4 7.3999999999999996e-02 3.6547785577592194e+01 1.3571823960436824e+01 1.5553338009356168e+01 8 26 0
20855 1 2 -1.4799999999999999e-01 3.5550324315249732e+01 1.3743844202772012e+01 1.5976433612773329e+01 8 26 0
20852 1 2 -1.4799999999999999e-01 3.5908117201788492e+01 1.4226871507875291e+01 1.7438470350374562e+01 8 26 0
20853 1 4 7.3999999999999996e-02 3.5920193088597756e+01 1.5282266127445139e+01 1.7644111134820051e+01 8 26 0
20872 1 4 7.3999999999999996e-02 3.0744015756996522e+01 1.7709554563396434e+01 1.3973318680218837e+01 8 26 0
11815 1 4 7.3999999999999996e-02 3.5532923217233900e+01 1.7948223587553336e+01 1.6528338762862354e+01 6 24 0
20854 1 4 7.3999999999999996e-02 3.5184130382189828e+01 1.3807897394695107e+01 1.8096796586908400e+01 8 26 0
6846 1 4 7.3999999999999996e-02 3.1132314148847662e+01 1.5908187696280827e+01 1.8168660978326276e+01 7 25 0
36780 1 4 7.3999999999999996e-02 3.9838228503351118e+01 1.2256534833893179e+01 1.2899073850558663e+01 6 24 0
38513 1 2 -1.4799999999999999e-01 4.1247648385476722e+01 1.2416036122251729e+01 1.6633030902450130e+01 6 24 0
38517 1 4 7.3999999999999996e-02 3.9712637726269776e+01 1.2600063483486698e+01 1.5110777141356216e+01 6 24 0
38510 1 2 -1.4799999999999999e-01 4.2484225750799133e+01 1.2722897380223261e+01 1.5857166092924118e+01 6 24 0
36765 1 4 7.3999999999999996e-02 3.7417751713820934e+01 1.7315159295041294e+01 1.2371685749201957e+01 6 24 0
20849 1 2 -1.4799999999999999e-01 3.7242758959544410e+01 1.3611469196646688e+01 1.7784387344098786e+01 8 26 0
38512 1 4 7.3999999999999996e-02 4.2359103460885756e+01 1.3651940667561952e+01 1.5240791156092499e+01 6 24 0
20851 1 4 7.3999999999999996e-02 3.8023510424721003e+01 1.4173368001217872e+01 1.7267161449458094e+01 8 26 0
36772 1 4 7.3999999999999996e-02 3.8537317314735240e+01 1.5339320310289667e+01 1.3464592447415646e+01 6 24 0
36777 1 4 7.3999999999999996e-02 4.0767053723423835e+01 1.4655617552582036e+01 1.2953141435768192e+01 6 24 0
11820 1 4 7.3999999999999996e-02 3.7687195645623412e+01 1.6331878478350497e+01 1.5339892740204654e+01 6 24 0
11821 1 4 7.3999999999999996e-02 3.7479837725935660e+01 1.6484446183400788e+01 1.7035837779924481e+01 6 24 0
11819 1 2 -1.4799999999999999e-01 3.8001997719978633e+01 1.6943198738054235e+01 1.6169362843021183e+01 6 24 0
11822 1 2 -1.4799999999999999e-01 3.9523972677973994e+01 1.6860524954145127e+01 1.6451966492811138e+01 6 24 0
11823 1 4 7.3999999999999996e-02 3.9793679682678771e+01 1.5730681470488150e+01 1.6536046673698710e+01 6 24 0
11824 1 4 7.3999999999999996e-02 3.9754441942340527e+01 1.7342830638202244e+01 1.7379072158288810e+01 6 24 0
11828 1 2 -1.4799999999999999e-01 4.1956328805178558e+01 1.7205394753610339e+01 1.5616927699742160e+01 6 24 0
38514 1 4 7.3999999999999996e-02 4.0871089045764521e+01 1.3225366058158297e+01 1.7171977139664818e+01 6 24 0
11827 1 4 7.3999999999999996e-02 4.0345981876041868e+01 1.6882890504563157e+01 1.4429317204671133e+01 6 24 0
11825 1 2 -1.4799999999999999e-01 4.0483781596895120e+01 1.7343805408449583e+01 1.5385070552282777e+01 6 24 0
11826 1 4 7.3999999999999996e-02 4.0306670361571797e+01 1.8373292342277505e+01 1.4986497009991828e+01 6 24 0
11829 1 4 7.3999999999999996e-02 4.2505188284327161e+01 1.7570323461245131e+01 1.4716471357672612e+01 6 24 0
11830 1 4 7.3999999999999996e-02 4.2100980711591454e+01 1.6138567624207635e+01 1.5753869487928096e+01 6 24 0
11831 1 2 -1.4799999999999999e-01 4.2528614095340650e+01 1.8110527790232517e+01 1.6674795189621392e+01 6 24 0
11832 1 4 7.3999999999999996e-02 4.2525958413821655e+01 1.7693302355911776e+01 1.7649199577453860e+01 6 24 0
27153 1 4 7.3999999999999996e-02 2.0668581640729813e+00 2.3034843649721562e+01 1.2651120934587368e+01 9 25 0
19930 1 4 7.3999999999999996e-02 5.1824511662865245e+00 2.0314331020392707e+01 1.2262732170310448e+01 8 26 0
19945 1 4 7.3999999999999996e-02 7.2976322372300140e-01 2.0568491027112071e+01 1.2984153288349196e+01 8 26 0
28987 1 4 7.3999999999999996e-02 9.8731042681586212e-01 1.9238653881852773e+01 1.7411581055667071e+01 9 24 0
27237 1 4 7.3999999999999996e-02 2.2652847513053898e-01 2.1665026520148981e+01 1.5882620221764292e+01 9 25 0
19935 1 4 7.3999999999999996e-02 2.8365030468264072e+00 1.9352691406372241e+01 1.2509298853818382e+01 8 26 0
27236 1 2 -1.4799999999999999e-01 1.0878076774024146e+00 2.2271236655141063e+01 1.5898086495661605e+01 9 25 0
27235 1 4 7.3999999999999996e-02 2.1067743102656915e+00 2.0321705133296863e+01 1.5992995082217460e+01 9 25 0
27234 1 4 7.3999999999999996e-02 2.5240932630856556e+00 2.1342799849689204e+01 1.7360564532586611e+01 9 25 0
27233 1 2 -1.4799999999999999e-01 2.2914784298297013e+00 2.1387086512217504e+01 1.6304088315349961e+01 9 25 0
27230 1 2 -1.4799999999999999e-01 3.6433351870982773e+00 2.1697209305465343e+01 1.5587100235074997e+01 9 25 0
27232 1 4 7.3999999999999996e-02 4.0544484177329583e+00 2.2674275131108356e+01 1.5940326709508071e+01 9 25 0
27231 1 4 7.3999999999999996e-02 3.4776084000958920e+00 2.1866044044881782e+01 1.4538802987894419e+01 9 25 0
27229 1 4 7.3999999999999996e-02 4.3267231162119257e+00 1.9811604377480215e+01 1.5132708983451737e+01 9 25 0
27228 1 4 7.3999999999999996e-02 4.9460532751710842e+00 2.0366471303834796e+01 1.6733284346493285e+01 9 25 0
27227 1 2 -1.4799999999999999e-01 4.7215010738028216e+00 2.0630155850708846e+01 1.5694131393697257e+01 9 25 0
27238 1 4 7.3999999999999996e-02 1.2578185536597351e+00 2.2527214906018269e+01 1.4877567270156616e+01 9 25 0
27239 1 2 -1.4799999999999999e-01 1.0855546217932726e+00 2.3491062455073823e+01 1.6735529473553100e+01 9 25 0
27240 1 4 7.3999999999999996e-02 2.0656211707110512e+00 2.3942186655905775e+01 1.6804611095417144e+01 9 25 0
27241 1 4 7.3999999999999996e-02 9.4240621283675963e-01 2.3141026761109107e+01 1.7739430327996853e+01 9 25 0
27150 1 4 7.3999999999999996e-02 4.2549931465292472e+00 2.4750250858883852e+01 1.3093162528262877e+01 9 25 0
28683 1 4 7.3999999999999996e-02 4.9439518289852300e+00 2.4721775221917628e+01 1.7342889454212141e+01 9 24 0
19923 1 4 7.3999999999999996e-02 7.7405383954315434e+00 1.9375518851631167e+01 1.2033414125823860e+01 8 26 0
27129 1 4 7.3999999999999996e-02 1.2095511338555234e+01 2.3437794378223202e+01 1.2294445006756654e+01 9 25 0
27133 1 4 7.3999999999999996e-02 9.0509939743626067e+00 2.2749351134315283e+01 1.2488006007577980e+01 9 25 0
19467 1 4 7.3999999999999996e-02 9.4954819300705342e+00 1.8332122858725594e+01 1.5100204321337234e+01 8 26 0
19473 1 4 7.3999999999999996e-02 1.1850410800412675e+01 1.8659151639343758e+01 1.5163028946171407e+01 8 26 0
27128 1 2 -1.4799999999999999e-01 1.1219158186019159e+01 2.2793120051679100e+01 1.2527187399145211e+01 9 25 0
27131 1 2 -1.4799999999999999e-01 9.8327072268714861e+00 2.3494246062697023e+01 1.2391184771420770e+01 9 25 0
27226 1 4 7.3999999999999996e-02 5.9019179073493637e+00 2.1726428319162402e+01 1.4158805670875859e+01 9 25 0
27224 1 2 -1.4799999999999999e-01 6.1008043270297305e+00 2.1097078713358243e+01 1.5064487622749986e+01 9 25 0
27225 1 4 7.3999999999999996e-02 6.6039601608007095e+00 2.0287761512691624e+01 1.4571521954768869e+01 9 25 0
27223 1 4 7.3999999999999996e-02 7.4478157312195217e+00 2.0965913745171289e+01 1.7092830211328565e+01 9 25 0
27221 1 2 -1.4799999999999999e-01 7.1657919842966615e+00 2.1637498785530507e+01 1.6174085155810999e+01 9 25 0
27218 1 2 -1.4799999999999999e-01 8.5008555964207932e+00 2.2101726089305494e+01 1.5517714702478267e+01 9 25 0
27220 1 4 7.3999999999999996e-02 8.4488339439552806e+00 2.3057147615785084e+01 1.5126646338792771e+01 9 25 0
27219 1 4 7.3999999999999996e-02 8.6959814228127907e+00 2.1564582703414064e+01 1.4558173247274961e+01 9 25 0
27217 1 4 7.3999999999999996e-02 1.0532716052769922e+01 2.2169009202429461e+01 1.5825739566950878e+01 9 25 0
27215 1 2 -1.4799999999999999e-01 9.7133288570524758e+00 2.1792562826203913e+01 1.6433301825674825e+01 9 25 0
27216 1 4 7.3999999999999996e-02 9.8960063580923485e+00 2.0765879252421609e+01 1.6515310214874731e+01 9 25 0
27130 1 4 7.3999999999999996e-02 1.1367936564762239e+01 2.2426126397525305e+01 1.3551610530667100e+01 9 25 0
27132 1 4 7.3999999999999996e-02 9.7253433806944631e+00 2.4176685272024894e+01 1.3285720442083621e+01 9 25 0
27222 1 4 7.3999999999999996e-02 6.7389629060482612e+00 2.2563283809831841e+01 1.6573155997317173e+01 9 25 0
27210 1 4 7.3999999999999996e-02 1.0625616803560638e+01 2.4236773057861377e+01 1.7325883775189453e+01 9 25 0
27209 1 2 -1.4799999999999999e-01 9.7524455132873147e+00 2.3942069606899782e+01 1.7909985923196967e+01 9 25 0
27212 1 2 -1.4799999999999999e-01 9.8147526665594444e+00 2.2430253510938741e+01 1.7817034316667428e+01 9 25 0
27211 1 4 7.3999999999999996e-02 8.7687354679715828e+00 2.4219265828534532e+01 1.7407905804642269e+01 9 25 0
29004 1 4 7.3999999999999996e-02 8.6405832001819523e+00 1.8796116226364440e+01 1.7839849605372727e+01 9 24 0
19476 1 4 7.3999999999999996e-02 1.4134297287610279e+01 1.7879188263583266e+01 1.5561262040049645e+01 8 26 0
27124 1 4 7.3999999999999996e-02 1.2899778796154649e+01 2.0750595940759084e+01 1.2916603946061606e+01 9 25 0
20182 1 4 7.3999999999999996e-02 1.2801131457422720e+01 2.3725175472810751e+01 1.4778456923553126e+01 8 26 0
19480 1 4 7.3999999999999996e-02 1.2713597702790967e+01 1.8857243060085707e+01 1.7462119271873899e+01 8 26 0
20195 1 2 -1.4799999999999999e-01 1.7943851405280281e+01 1.9104936532322245e+01 1.6793144030167834e+01 8 26 0
20184 1 4 7.3999999999999996e-02 1.3789254689006921e+01 2.1544208002248237e+01 1.5172459581486306e+01 8 26 0
20190 1 4 7.3999999999999996e-02 1.5669116264327810e+01 2.0130993377610331e+01 1.5486963801900053e+01 8 26 0
20191 1 4 7.3999999999999996e-02 1.5581443679800305e+01 2.0421079213546410e+01 1.7307487295473415e+01 8 26 0
20189 1 2 -1.4799999999999999e-01 1.5988180191163201e+01 2.0695357804185441e+01 1.6333667414778944e+01 8 26 0
20186 1 2 -1.4799999999999999e-01 1.5744062801080375e+01 2.2153323245487112e+01 1.5959733271035635e+01 8 26 0
20188 1 4 7.3999999999999996e-02 1.6216220625557170e+01 2.2321079045542113e+01 1.4981777826702231e+01 8 26 0
20183 1 2 -1.4799999999999999e-01 1.4233862799022331e+01 2.2417576310710476e+01 1.5744787645968517e+01 8 26 0
20192 1 2 -1.4799999999999999e-01 1.7535045617294127e+01 2.0512328981432240e+01 1.6408937444893258e+01 8 26 0
20194 1 4 7.3999999999999996e-02 1.7884411731309942e+01 2.0719038111259277e+01 1.5440343337689200e+01 8 26 0
20193 1 4 7.3999999999999996e-02 1.8025918554951481e+01 2.1197199447463177e+01 1.7086185841511778e+01 8 26 0
20185 1 4 7.3999999999999996e-02 1.3632226389473008e+01 2.2458243404924662e+01 1.6631809656864743e+01 8 26 0
20187 1 4 7.3999999999999996e-02 1.6184025443862911e+01 2.2873278187875769e+01 1.6644128632628213e+01 8 26 0
38619 1 4 7.3999999999999996e-02 1.8045158008300273e+01 1.9400838266401777e+01 1.3334562543633130e+01 6 24 0
20180 1 2 -1.4799999999999999e-01 1.3888052691129269e+01 2.3572258580513385e+01 1.4809601485173870e+01 8 26 0
38761 1 4 7.3999999999999996e-02 1.7508488634531300e+01 2.3928527099713619e+01 1.3568447191588692e+01 6 24 0
20181 1 4 7.3999999999999996e-02 1.4124430646147667e+01 2.3294223202427705e+01 1.3842599212359682e+01 8 26 0
38624 1 2 -1.4799999999999999e-01 2.0612746383210972e+01 2.0160923602511374e+01 1.2640436355813490e+01 6 24 0
38629 1 4 7.3999999999999996e-02 2.2498932259058428e+01 1.9343531110093334e+01 1.2177437132840847e+01 6 24 0
38631 1 4 7.3999999999999996e-02 2.2961304691039626e+01 2.1847428233552325e+01 1.2944982584365777e+01 6 24 0
38625 1 4 7.3999999999999996e-02 2.0784383252531743e+01 2.0067900266961654e+01 1.3735016501768955e+01 6 24 0
20198 1 2 -1.4799999999999999e-01 1.9449725654951678e+01 1.8827707733857757e+01 1.6742017711019766e+01 8 26 0
20200 1 4 7.3999999999999996e-02 1.9919375961139025e+01 1.9523847961108252e+01 1.5986387166442729e+01 8 26 0
20199 1 4 7.3999999999999996e-02 1.9834843968818831e+01 1.9063410625339635e+01 1.7771592180524141e+01 8 26 0
38787 1 4 7.3999999999999996e-02 2.2364866481495774e+01 2.0366292587801169e+01 1.6243081361676573e+01 6 24 0
38786 1 2 -1.4799999999999999e-01 2.2718973046334657e+01 2.0188697332035332e+01 1.7229503263770301e+01 6 24 0
38781 1 4 7.3999999999999996e-02 2.1423023832427045e+01 2.2381063952972653e+01 1.6869192125973846e+01 6 24 0
38783 1 2 -1.4799999999999999e-01 2.2959937064567853e+01 2.1523910469480732e+01 1.7925826079206615e+01 6 24 0
38772 1 4 7.3999999999999996e-02 1.9402117917331275e+01 2.3666805491858863e+01 1.7122555173241409e+01 6 24 0
38779 1 4 7.3999999999999996e-02 2.2487206774031051e+01 2.4351117386661283e+01 1.7632310946501832e+01 6 24 0
38785 1 4 7.3999999999999996e-02 2.3816467105700113e+01 2.1975464963356462e+01 1.7463529872171190e+01 6 24 0
38780 1 2 -1.4799999999999999e-01 2.1705053166585738e+01 2.2344340208694597e+01 1.7876558586360080e+01 6 24 0
38777 1 2 -1.4799999999999999e-01 2.1835372252525033e+01 2.3798662178351581e+01 1.8363184414492235e+01 6 24 0
38760 1 4 7.3999999999999996e-02 1.9026382574660609e+01 2.3227942199742326e+01 1.2806332331299425e+01 6 24 0
38764 1 4 7.3999999999999996e-02 1.9732558000613750e+01 2.3729759462162953e+01 1.5004085874920646e+01 6 24 0
38771 1 2 -1.4799999999999999e-01 1.9498931192886712e+01 2.4597537485445454e+01 1.7620316238967490e+01 6 24 0
38759 1 2 -1.4799999999999999e-01 1.8568264194213860e+01 2.4122906769885553e+01 1.3206136922251194e+01 6 24 0
38789 1 2 -1.4799999999999999e-01 2.3842334294669314e+01 1.9139906409821418e+01 1.7340968302150159e+01 6 24 0
38790 1 4 7.3999999999999996e-02 2.3775450519314518e+01 1.8711537013336450e+01 1.8324148445037469e+01 6 24 0
38762 1 2 -1.4799999999999999e-01 1.9450798938036407e+01 2.4552448003489822e+01 1.4364515448411266e+01 6 24 0
38763 1 4 7.3999999999999996e-02 2.0450194722792510e+01 2.4870495406812932e+01 1.4108587211248686e+01 6 24 0
4444 1 4 7.3999999999999996e-02 2.4292615881655010e+01 2.4402511316652912e+01 1.5780014260615124e+01 7 24 0
38788 1 4 7.3999999999999996e-02 2.1928323213455513e+01 1.9806636843385341e+01 1.7800102369126176e+01 6 24 0
4420 1 4 7.3999999999999996e-02 3.0053940834521999e+01 2.3133512483599660e+01 1.2671146001906989e+01 7 24 0
38791 1 4 7.3999999999999996e-02 2.4822545890475741e+01 1.9639368079334844e+01 1.7249121987420711e+01 6 24 0
4434 1 4 7.3999999999999996e-02 2.4932041521439583e+01 2.1407187613294724e+01 1.5614339855438633e+01 7 24 0
4425 1 4 7.3999999999999996e-02 2.9147227900717347e+01 2.0367346888914319e+01 1.2967234562869042e+01 7 24 0
4432 1 4 7.3999999999999996e-02 2.6069519444522683e+01 2.0337245929374642e+01 1.4028599096338034e+01 7 24 0
4427 1 2 -1.4799999999999999e-01 2.7845575223919479e+01 2.1810711793700360e+01 1.3717949328400829e+01 7 24 0
4437 1 4 7.3999999999999996e-02 2.7427033771984405e+01 2.2364264900358926e+01 1.6645944634471451e+01 7 24 0
4431 1 4 7.3999999999999996e-02 2.7166629207420069e+01 2.0411353082765821e+01 1.5304069775465216e+01 7 24 0
4435 1 4 7.3999999999999996e-02 2.5359848642821515e+01 2.2616298467957883e+01 1.4561299763342902e+01 7 24 0
4430 1 2 -1.4799999999999999e-01 2.6698824731463429e+01 2.1047720388727218e+01 1.4507690027563553e+01 7 24 0
4429 1 4 7.3999999999999996e-02 2.8596983541909463e+01 2.1959887111472082e+01 1.4511685785155358e+01 7 24 0
4433 1 2 -1.4799999999999999e-01 2.5793123632714085e+01 2.1958193232012380e+01 1.5296143119626903e+01 7 24 0
4436 1 2 -1.4799999999999999e-01 2.6396723151543004e+01 2.2631896943482005e+01 1.6510955714556758e+01 7 24 0
4438 1 4 7.3999999999999996e-02 2.5976806581751102e+01 2.2317126880952557e+01 1.7473866556912036e+01 7 24 0
11800 1 4 7.3999999999999996e-02 3.0211694438612923e+01 2.2514409172490325e+01 1.5880829116004767e+01 6 24 0
11797 1 4 7.3999999999999996e-02 3.0704780089471733e+01 2.4353892232153459e+01 1.7517552182037424e+01 6 24 0
11791 1 4 7.3999999999999996e-02 2.9512708767131794e+01 2.1140223324342728e+01 1.7812835061734756e+01 6 24 0
4443 1 4 7.3999999999999996e-02 2.4722265062983833e+01 2.4648740175961201e+01 1.7452151299254993e+01 7 24 0
4439 1 2 -1.4799999999999999e-01 2.6453323963034265e+01 2.4144051528208607e+01 1.6349069200979073e+01 7 24 0
4441 1 4 7.3999999999999996e-02 2.7287216634170708e+01 2.4553054573840438e+01 1.6971653903818915e+01 7 24 0
11814 1 4 7.3999999999999996e-02 3.5898192766460198e+01 1.8084926472716049e+01 1.4808639263998336e+01 6 24 0
4416 1 4 7.3999999999999996e-02 3.2176239029825524e+01 2.2082912814268134e+01 1.2668602513472896e+01 7 24 0
11809 1 4 7.3999999999999996e-02 3.3450629744717240e+01 1.9288278212126276e+01 1.6298680287270564e+01 6 24 0
4403 1 2 -1.4799999999999999e-01 3.6285393108031677e+01 2.2111527161753020e+01 1.2212151672322385e+01 7 24 0
4408 1 4 7.3999999999999996e-02 3.4340578677849493e+01 2.3216905337151481e+01 1.2544873837038466e+01 7 24 0
4404 1 4 7.3999999999999996e-02 3.6857348003204784e+01 2.2887344303047406e+01 1.2614470354328063e+01 7 24 0
11798 1 2 -1.4799999999999999e-01 3.1240559523830076e+01 2.2663491080723404e+01 1.6154504026690489e+01 6 24 0
11795 1 2 -1.4799999999999999e-01 3.1285817567224143e+01 2.3385674923195765e+01 1.7531368545523730e+01 6 24 0
4405 1 4 7.3999999999999996e-02 3.6162879421099973e+01 2.1543770808896713e+01 1.3099329803717835e+01 7 24 0
11799 1 4 7.3999999999999996e-02 3.1707034022032570e+01 2.3279584730047254e+01 1.5394943291345507e+01 6 24 0
11802 1 4 7.3999999999999996e-02 3.1435664011749491e+01 2.0570082241296753e+01 1.5475669292736301e+01 6 24 0
11803 1 4 7.3999999999999996e-02 3.1783101726697879e+01 2.0731879826917158e+01 1.7103340292802223e+01 6 24 0
11801 1 2 -1.4799999999999999e-01 3.1933062120152965e+01 2.1253627724665762e+01 1.6184786485636423e+01 6 24 0
4417 1 4 7.3999999999999996e-02 3.1539221903023375e+01 2.0746276840976169e+01 1.2394421743445779e+01 7 24 0
11808 1 4 7.3999999999999996e-02 3.3805249750302892e+01 1.9581194245365346e+01 1.4691576096600031e+01 6 24 0
11807 1 2 -1.4799999999999999e-01 3.4011987294000427e+01 1.9924792782173565e+01 1.5671956482251810e+01 6 24 0
11812 1 4 7.3999999999999996e-02 3.6086377668994203e+01 2.0529828924015689e+01 1.5078928601505973e+01 6 24 0
11810 1 2 -1.4799999999999999e-01 3.5559199681188851e+01 1.9947488296295717e+01 1.5900672592783604e+01 6 24 0
11804 1 2 -1.4799999999999999e-01 3.3449610574570549e+01 2.1356751258621610e+01 1.5746030033964077e+01 6 24 0
11806 1 4 7.3999999999999996e-02 3.3569256947086856e+01 2.1863483502842886e+01 1.4800582968760686e+01 6 24 0
11805 1 4 7.3999999999999996e-02 3.4065792294329100e+01 2.2024779743671893e+01 1.6424736427104946e+01 6 24 0
11811 1 4 7.3999999999999996e-02 3.5809946895495415e+01 2.0346282112048492e+01 1.6906829420616724e+01 6 24 0
11796 1 4 7.3999999999999996e-02 3.2350900921651188e+01 2.3743741658341118e+01 1.7514351571629771e+01 6 24 0
13364 1 2 -1.4799999999999999e-01 3.6555238613101665e+01 2.4416517354711843e+01 1.7195171789567844e+01 6 24 0
11813 1 2 -1.4799999999999999e-01 3.6066407468887157e+01 1.8510539404582097e+01 1.5810099843869553e+01 6 24 0
13363 1 4 7.3999999999999996e-02 3.5761647592128391e+01 2.2765129067153307e+01 1.8343696329595232e+01 6 24 0
13361 1 2 -1.4799999999999999e-01 3.6701882764310163e+01 2.3271352360855460e+01 1.8267197933669046e+01 6 24 0
13369 1 4 7.3999999999999996e-02 3.4445069107324692e+01 2.4283227427329848e+01 1.6675328777286037e+01 6 24 0
13346 1 2 -1.4799999999999999e-01 4.2837890539319048e+01 2.1825937849147000e+01 1.7975384067253540e+01 6 24 0
13348 1 4 7.3999999999999996e-02 4.2581762599382628e+01 2.1343505323509664e+01 1.7039348415047257e+01 6 24 0
4399 1 4 7.3999999999999996e-02 3.7779456851539003e+01 1.9609395963925287e+01 1.2732344729836289e+01 7 24 0
13365 1 4 7.3999999999999996e-02 3.6770529386354923e+01 2.3998046651555473e+01 1.6214860177433163e+01 6 24 0
4392 1 4 7.3999999999999996e-02 4.0755183895068669e+01 1.9405204544596675e+01 1.2324799137785970e+01 7 24 0
4398 1 4 7.3999999999999996e-02 3.8924562953981031e+01 2.0929182009496294e+01 1.2464925218588748e+01 7 24 0
11816 1 2 -1.4799999999999999e-01 3.7540125333110339e+01 1.8349034910261203e+01 1.5936001995329180e+01 6 24 0
11817 1 4 7.3999999999999996e-02 3.7995176411934445e+01 1.8984413259366811e+01 1.6678096431200981e+01 6 24 0
11818 1 4 7.3999999999999996e-02 3.8021642530010496e+01 1.8755947664146291e+01 1.5014340046987586e+01 6 24 0
2371 1 4 7.3999999999999996e-02 3.9357313837821124e+01 2.3011550826059683e+01 1.3777079947116043e+01 7 24 0
2365 1 4 7.3999999999999996e-02 4.1356494696499119e+01 2.1121172025428141e+01 1.3452393847838785e+01 7 24 0
2363 1 2 -1.4799999999999999e-01 4.2017800424951133e+01 2.1997349372467387e+01 1.3395877313959716e+01 7 24 0
2364 1 4 7.3999999999999996e-02 4.2197556487194454e+01 2.2360305702317287e+01 1.4448603415098390e+01 7 24 0
2368 1 4 7.3999999999999996e-02 4.1958629453261693e+01 2.3909234031116650e+01 1.2475768973006629e+01 7 24 0
2366 1 2 -1.4799999999999999e-01 4.1240491252443896e+01 2.3085611897453592e+01 1.2701321059026798e+01 7 24 0
2369 1 2 -1.4799999999999999e-01 4.0147346273031637e+01 2.3721839203157128e+01 1.3491018362222869e+01 7 24 0
2370 1 4 7.3999999999999996e-02 4.0555801999229757e+01 2.4031325296726386e+01 1.4433161570023318e+01 7 24 0
13350 1 4 7.3999999999999996e-02 4.1685782530853139e+01 2.3622736832094159e+01 1.7986131590178193e+01 6 24 0
2373 1 4 7.3999999999999996e-02 3.8948221583060317e+01 2.4588928166027245e+01 1.1824455544588186e+01 7 24 0
13360 1 4 7.3999999999999996e-02 3.7549901452082430e+01 2.1743207130615374e+01 1.7147311050730881e+01 6 24 0
13354 1 4 7.3999999999999996e-02 4.0476821036277606e+01 2.1498461966498315e+01 1.7080524325552048e+01 6 24 0
13352 1 2 -1.4799999999999999e-01 4.0427483111500926e+01 2.1979062400985363e+01 1.8028687667256129e+01 6 24 0
13358 1 2 -1.4799999999999999e-01 3.7784355563391749e+01 2.2218412931750233e+01 1.8079632548056399e+01 6 24 0
11833 1 4 7.3999999999999996e-02 4.1902610850077714e+01 1.9019279209558761e+01 1.6722360806221317e+01 6 24 0
45374 1925 6 4.2380000000000001e-01 3.7220077170921947e+01 4.0903830190301406e+01 4.9139182291417491e+01 0 0 0
45046 1816 6 4.2380000000000001e-01 2.4084756756287000e+01 4.2959954722600870e+01 2.7928677941223150e+01 0 0 0
27245 1 2 -1.4799999999999999e-01 9.0670267517966766e-02 2.5788669766110324e+01 1.7386952627490579e+01 9 25 0
27242 1 2 -1.4799999999999999e-01 6.4460500340686108e-02 2.4511299111048395e+01 1.6459426299940795e+01 9 25 0
27156 1 4 7.3999999999999996e-02 2.0583840850685764e+00 2.5094602765070206e+01 1.4176155158658315e+01 9 25 0
27157 1 4 7.3999999999999996e-02 5.9909718041741700e-01 2.4676638329986659e+01 1.3230590739499620e+01 9 25 0
27155 1 2 -1.4799999999999999e-01 1.6584155158818867e+00 2.5048979804617989e+01 1.3145552027982419e+01 9 25 0
28684 1 4 7.3999999999999996e-02 3.7591785623785023e+00 2.5869973367716568e+01 1.7411901917683970e+01 9 24 0
27160 1 4 7.3999999999999996e-02 2.9667747717541024e+00 2.6746357988608697e+01 1.2359257989542034e+01 9 25 0
27158 1 2 -1.4799999999999999e-01 1.9098787166901938e+00 2.6440650543099039e+01 1.2514469156770994e+01 9 25 0
27165 1 4 7.3999999999999996e-02 3.0942918951746545e+00 2.8210891763333244e+01 1.4258827574106103e+01 9 25 0
27163 1 4 7.3999999999999996e-02 1.0437478808714886e+00 2.8434992387062753e+01 1.2725323627867995e+01 9 25 0
27161 1 2 -1.4799999999999999e-01 1.2869887853177377e+00 2.7547334877333181e+01 1.3399017438960604e+01 9 25 0
27162 1 4 7.3999999999999996e-02 2.6237778513292975e-01 2.7282765495052079e+01 1.3751395425422603e+01 9 25 0
27166 1 4 7.3999999999999996e-02 2.4412607980173235e+00 2.6917849473419654e+01 1.5103536522896871e+01 9 25 0
27164 1 2 -1.4799999999999999e-01 2.1250971261376685e+00 2.7843055511771809e+01 1.4594167314117602e+01 9 25 0
27168 1 4 7.3999999999999996e-02 7.3679512147797621e-01 2.8460654098722152e+01 1.6159873052802656e+01 9 25 0
27167 1 2 -1.4799999999999999e-01 1.5993071899669520e+00 2.8826843335514980e+01 1.5668070641732605e+01 9 25 0
27171 1 4 7.3999999999999996e-02 3.4148728752710391e+00 2.9701949671893431e+01 1.6139924131683799e+01 9 25 0
27169 1 4 7.3999999999999996e-02 1.2288565039632995e+00 2.9778062548321167e+01 1.5215099985456222e+01 9 25 0
27247 1 4 7.3999999999999996e-02 1.0081286802431029e+00 2.6400024967911627e+01 1.7375076730450139e+01 9 25 0
27170 1 2 -1.4799999999999999e-01 2.6333886101529909e+00 2.9196505004048142e+01 1.6691377785045074e+01 9 25 0
28680 1 4 7.3999999999999996e-02 5.1774901635242756e+00 2.7570637419754682e+01 1.6973582508172683e+01 9 24 0
28682 1 2 -1.4799999999999999e-01 4.7892939466477751e+00 2.5743763720846797e+01 1.7700252368662021e+01 9 24 0
27172 1 4 7.3999999999999996e-02 3.0441900279446528e+00 2.8243075806273364e+01 1.7074849283545088e+01 9 25 0
27173 1 2 -1.4799999999999999e-01 2.0817990405897984e+00 3.0194970301000410e+01 1.7767818227007673e+01 9 25 0
27174 1 4 7.3999999999999996e-02 1.1213580355170796e+00 2.9824956502783806e+01 1.8065460216070633e+01 9 25 0
27175 1 4 7.3999999999999996e-02 1.8720919949812735e+00 3.1143714649151814e+01 1.7277436009656540e+01 9 25 0
28677 1 4 7.3999999999999996e-02 6.7339732340284666e+00 2.5199807182156100e+01 1.5958516980499194e+01 9 24 0
28678 1 4 7.3999999999999996e-02 5.5379244859048420e+00 2.5987155911496643e+01 1.5106680445767335e+01 9 24 0
28671 1 4 7.3999999999999996e-02 6.0117646990342255e+00 2.8273261172900522e+01 1.3953412903749733e+01 9 24 0
28679 1 2 -1.4799999999999999e-01 5.7411466452411641e+00 2.6701863644288792e+01 1.7093158792132982e+01 9 24 0
28676 1 2 -1.4799999999999999e-01 6.3762189872661246e+00 2.6152879331577790e+01 1.5756352619132725e+01 9 24 0
28672 1 4 7.3999999999999996e-02 6.5916682568457867e+00 2.9068009382330111e+01 1.5483153812797406e+01 9 24 0
28670 1 2 -1.4799999999999999e-01 6.9183275078537871e+00 2.8445466634018530e+01 1.4583605948914380e+01 9 24 0
28675 1 4 7.3999999999999996e-02 7.7232151283299970e+00 2.6607580856319700e+01 1.4210336483769110e+01 9 24 0
28673 1 2 -1.4799999999999999e-01 7.3966654880335039e+00 2.7058190929267873e+01 1.5122005654787529e+01 9 24 0
28668 1 4 7.3999999999999996e-02 8.3188416906055487e+00 2.8814332021946239e+01 1.2958751544573721e+01 9 24 0
28667 1 2 -1.4799999999999999e-01 7.9775764709492121e+00 2.9331460064504633e+01 1.3864333169369177e+01 9 24 0
28665 1 4 7.3999999999999996e-02 9.6352123475525584e+00 2.8689868081968214e+01 1.5075766264659443e+01 9 24 0
28664 1 2 -1.4799999999999999e-01 9.1950748078245397e+00 2.9646528202559292e+01 1.4701423515533115e+01 9 24 0
28674 1 4 7.3999999999999996e-02 8.3107707532831387e+00 2.7101521724499573e+01 1.5675897229968479e+01 9 24 0
28669 1 4 7.3999999999999996e-02 7.4533571743335258e+00 3.0215038849905589e+01 1.3606195574951963e+01 9 24 0
28666 1 4 7.3999999999999996e-02 9.9541535998931376e+00 2.9983887172453375e+01 1.3923272414663368e+01 9 24 0
28662 1 4 7.3999999999999996e-02 8.0127242513370156e+00 3.0119100229479322e+01 1.6395565312515938e+01 9 24 0
28661 1 2 -1.4799999999999999e-01 8.8755967662137945e+00 3.0521975664579212e+01 1.5918031450085600e+01 9 24 0
28663 1 4 7.3999999999999996e-02 9.6757736782105752e+00 3.0424083575331323e+01 1.6685283399494534e+01 9 24 0
28681 1 4 7.3999999999999996e-02 6.5259352087471161e+00 2.6953210127847367e+01 1.7811368214059954e+01 9 24 0
28467 1 4 7.3999999999999996e-02 1.2245657995419013e+01 2.8229491860179607e+01 1.7740698093483669e+01 9 24 0
20175 1 4 7.3999999999999996e-02 1.3097192447439847e+01 2.6242288065394170e+01 1.4758368159691813e+01 8 26 0
38766 1 4 7.3999999999999996e-02 1.7940700750824988e+01 2.5472959362082435e+01 1.5523329149737568e+01 6 24 0
20178 1 4 7.3999999999999996e-02 1.4088991133781972e+01 2.4893137531013885e+01 1.6445606020840700e+01 8 26 0
20170 1 4 7.3999999999999996e-02 1.3354433931568686e+01 2.8031923388859688e+01 1.2909357047738427e+01 8 26 0
20177 1 2 -1.4799999999999999e-01 1.4542557057094999e+01 2.4864566205024587e+01 1.5423302429403806e+01 8 26 0
20173 1 4 7.3999999999999996e-02 1.4229327515942231e+01 2.5777708596183931e+01 1.2656344146555375e+01 8 26 0
20179 1 4 7.3999999999999996e-02 1.5609298158575326e+01 2.4744287437795457e+01 1.5445526260902446e+01 8 26 0
38757 1 4 7.3999999999999996e-02 1.7853443181874145e+01 2.5860932574590699e+01 1.2321290350360501e+01 6 24 0
20176 1 4 7.3999999999999996e-02 1.4574812326151264e+01 2.7065837359460144e+01 1.5255205826593018e+01 8 26 0
20174 1 2 -1.4799999999999999e-01 1.4206354965625767e+01 2.6198371460413028e+01 1.4749169428180270e+01 8 26 0
20172 1 4 7.3999999999999996e-02 1.5703585172141459e+01 2.6284136156972316e+01 1.3386907222703357e+01 8 26 0
20168 1 2 -1.4799999999999999e-01 1.4389987656071673e+01 2.7803328801551736e+01 1.2713747007894069e+01 8 26 0
20171 1 2 -1.4799999999999999e-01 1.4679745149821743e+01 2.6452675409303826e+01 1.3338940986654286e+01 8 26 0
28468 1 4 7.3999999999999996e-02 1.3816957614266494e+01 2.8186833344503771e+01 1.6923299639553651e+01 9 24 0
20167 1 4 7.3999999999999996e-02 1.6370701832585279e+01 2.8737129166730682e+01 1.3042203783438925e+01 8 26 0
20166 1 4 7.3999999999999996e-02 1.5250585022608705e+01 2.8860913173347178e+01 1.4437088851566983e+01 8 26 0
20165 1 2 -1.4799999999999999e-01 1.5304949180034324e+01 2.8915687108570872e+01 1.3329910686216994e+01 8 26 0
28470 1 4 7.3999999999999996e-02 1.4137700199434676e+01 3.0272607335353751e+01 1.7320478440967765e+01 9 24 0
28466 1 2 -1.4799999999999999e-01 1.3337517031312025e+01 2.8280653979073854e+01 1.7896838728410039e+01 9 24 0
20160 1 4 7.3999999999999996e-02 1.2922136217982374e+01 3.0251339922570619e+01 1.3560794446530425e+01 8 26 0
20162 1 2 -1.4799999999999999e-01 1.4872289086639977e+01 3.0361762704082505e+01 1.2998583692683361e+01 8 26 0
38758 1 4 7.3999999999999996e-02 1.9497983138354805e+01 2.5422480747043615e+01 1.1842838084156215e+01 6 24 0
38756 1 2 -1.4799999999999999e-01 1.8517067996250301e+01 2.5067458491780947e+01 1.2037711512685512e+01 6 24 0
38767 1 4 7.3999999999999996e-02 1.9134795000890989e+01 2.6501572916448463e+01 1.4830164343360934e+01 6 24 0
38765 1 2 -1.4799999999999999e-01 1.8979872749467290e+01 2.5649116499465478e+01 1.5376227782487806e+01 6 24 0
38769 1 4 7.3999999999999996e-02 1.9793596834250906e+01 2.6673954671757702e+01 1.7148387587530344e+01 6 24 0
38768 1 2 -1.4799999999999999e-01 1.9824950585797030e+01 2.5715243440247555e+01 1.6592234979986337e+01 6 24 0
39109 1 4 7.3999999999999996e-02 2.1161149661216673e+01 2.7736249365833398e+01 1.2256543203588000e+01 6 24 0
39103 1 4 7.3999999999999996e-02 2.3794779064597716e+01 2.7510124763820926e+01 1.2434241182169929e+01 6 24 0
38770 1 4 7.3999999999999996e-02 2.0801197604278510e+01 2.5596686874548183e+01 1.6319108129373991e+01 6 24 0
4462 1 4 7.3999999999999996e-02 1.9882220100887920e+01 3.0018548304698495e+01 1.4931311378066583e+01 7 24 0
4451 1 2 -1.4799999999999999e-01 2.3524244474458122e+01 2.8295272178935221e+01 1.5783881758742771e+01 7 24 0
4454 1 2 -1.4799999999999999e-01 2.2131829579903258e+01 2.8804642506002747e+01 1.6000649285704650e+01 7 24 0
4455 1 4 7.3999999999999996e-02 2.1894204558520325e+01 2.8833838052985993e+01 1.7053502606469124e+01 7 24 0
4456 1 4 7.3999999999999996e-02 2.1533141462071605e+01 2.8044051404628497e+01 1.5403665691261031e+01 7 24 0
4450 1 4 7.3999999999999996e-02 2.3173589865896989e+01 2.6343012783194212e+01 1.5156900489877625e+01 7 24 0
4448 1 2 -1.4799999999999999e-01 2.3741553767487350e+01 2.6840779313551007e+01 1.6007702831904972e+01 7 24 0
4449 1 4 7.3999999999999996e-02 2.3172239193642586e+01 2.6562483682813571e+01 1.6893872714320899e+01 7 24 0
4457 1 2 -1.4799999999999999e-01 2.1919770663350736e+01 3.0281808197931802e+01 1.5605449434887596e+01 7 24 0
4453 1 4 7.3999999999999996e-02 2.4127455741067969e+01 2.8826224588832293e+01 1.6501770007284417e+01 7 24 0
4452 1 4 7.3999999999999996e-02 2.3916844298904323e+01 2.8622018326105717e+01 1.4795165606424785e+01 7 24 0
4459 1 4 7.3999999999999996e-02 2.2381430590047813e+01 3.0899517849145667e+01 1.6379618510460073e+01 7 24 0
4458 1 4 7.3999999999999996e-02 2.2393181954836209e+01 3.0418394687869718e+01 1.4613574366435977e+01 7 24 0
4461 1 4 7.3999999999999996e-02 2.0038083097727235e+01 3.0621227092727690e+01 1.6493088588035793e+01 7 24 0
4460 1 2 -1.4799999999999999e-01 2.0490308806185396e+01 3.0689352331609538e+01 1.5506384089838829e+01 7 24 0
38773 1 4 7.3999999999999996e-02 1.8561340242485507e+01 2.4898716159966671e+01 1.8004537906996852e+01 6 24 0
39085 1 4 7.3999999999999996e-02 3.0284073479755989e+01 2.5903482959557081e+01 1.1793674347546853e+01 6 24 0
4445 1 2 -1.4799999999999999e-01 2.5133122175464752e+01 2.6307112670242777e+01 1.6062524726240770e+01 7 24 0
4442 1 2 -1.4799999999999999e-01 2.5099370558437560e+01 2.4799748268035600e+01 1.6419437902140604e+01 7 24 0
4440 1 4 7.3999999999999996e-02 2.6814728976136287e+01 2.4500113559836244e+01 1.5392034586794749e+01 7 24 0
4447 1 4 7.3999999999999996e-02 2.5823888126106780e+01 2.6811443662610948e+01 1.6749542833216960e+01 7 24 0
4446 1 4 7.3999999999999996e-02 2.5414692974258017e+01 2.6427937277969260e+01 1.4992344360080715e+01 7 24 0
13395 1 4 7.3999999999999996e-02 2.7805211418563236e+01 3.0366532852203974e+01 1.2571689408144540e+01 6 24 0
13388 1 2 -1.4799999999999999e-01 2.9192580742669946e+01 2.8469234183755752e+01 1.4212105436721357e+01 6 24 0
13389 1 4 7.3999999999999996e-02 2.9698739051228287e+01 2.8633727284997530e+01 1.3284839487103200e+01 6 24 0
13387 1 4 7.3999999999999996e-02 2.8774987265826294e+01 2.6387894769105340e+01 1.3979172376701479e+01 6 24 0
13385 1 2 -1.4799999999999999e-01 2.9340265561822203e+01 2.7025949033735944e+01 1.4709358017348356e+01 6 24 0
13390 1 4 7.3999999999999996e-02 2.9720705521695319e+01 2.9176796869766271e+01 1.4896493126645625e+01 6 24 0
13382 1 2 -1.4799999999999999e-01 3.0831115351756438e+01 2.6529298778943296e+01 1.4868053941900596e+01 6 24 0
13391 1 2 -1.4799999999999999e-01 2.7710796810367224e+01 2.8910525290319224e+01 1.4016245608641569e+01 6 24 0
13393 1 4 7.3999999999999996e-02 2.7184562022601575e+01 2.8332103649533138e+01 1.3332393489270782e+01 6 24 0
13392 1 4 7.3999999999999996e-02 2.7148486729373239e+01 2.8783362501264477e+01 1.4934806720202882e+01 6 24 0
13386 1 4 7.3999999999999996e-02 2.8897314040187808e+01 2.6989148224418383e+01 1.5638913782787965e+01 6 24 0
13383 1 4 7.3999999999999996e-02 3.0894634379670723e+01 2.5466878325778033e+01 1.5182324213070226e+01 6 24 0
13394 1 2 -1.4799999999999999e-01 2.7607233476076090e+01 3.0321582580274239e+01 1.3603520070285873e+01 6 24 0
13399 1 4 7.3999999999999996e-02 2.5610249811568295e+01 3.0362928006208900e+01 1.3375194753180741e+01 6 24 0
2800 1 4 7.3999999999999996e-02 3.2400554470776598e+01 3.0384511768478067e+01 1.3043141259945351e+01 7 24 0
39073 1 4 7.3999999999999996e-02 3.5239248974305561e+01 2.7292055346323114e+01 1.2894026836205191e+01 6 24 0
13371 1 4 7.3999999999999996e-02 3.6021844789277495e+01 2.6120576420551878e+01 1.5483722046276684e+01 6 24 0
13384 1 4 7.3999999999999996e-02 3.1303959261300694e+01 2.6629990931638169e+01 1.3906255956406147e+01 6 24 0
13379 1 2 -1.4799999999999999e-01 3.1596522889233920e+01 2.7405983614562089e+01 1.5879699990871554e+01 6 24 0
13380 1 4 7.3999999999999996e-02 3.1845429823736779e+01 2.8301372664235529e+01 1.5315297619824195e+01 6 24 0
39078 1 4 7.3999999999999996e-02 3.2576521537637902e+01 2.7727184369746979e+01 1.2093807973004559e+01 6 24 0
13367 1 2 -1.4799999999999999e-01 3.5111581617777645e+01 2.5056056848339303e+01 1.7108911744401066e+01 6 24 0
39079 1 4 7.3999999999999996e-02 3.3236717779244984e+01 2.6068330460790225e+01 1.2307980204705283e+01 6 24 0
13372 1 4 7.3999999999999996e-02 3.5474137823590105e+01 2.7192279571447315e+01 1.6672436237852228e+01 6 24 0
13376 1 2 -1.4799999999999999e-01 3.2795276377433240e+01 2.6869494227553066e+01 1.6526393447459135e+01 6 24 0
13370 1 2 -1.4799999999999999e-01 3.5188615155968783e+01 2.6264635969752685e+01 1.6145592559894549e+01 6 24 0
13374 1 4 7.3999999999999996e-02 3.3694630126510866e+01 2.5862033398295992e+01 1.4835209383259281e+01 6 24 0
13373 1 2 -1.4799999999999999e-01 3.3948123302439029e+01 2.6650023325442664e+01 1.5524734314699520e+01 6 24 0
13375 1 4 7.3999999999999996e-02 3.3965928375225261e+01 2.7558077333723382e+01 1.4878204281218423e+01 6 24 0
13381 1 4 7.3999999999999996e-02 3.0893579480301298e+01 2.7686948003189677e+01 1.6651491398304660e+01 6 24 0
13378 1 4 7.3999999999999996e-02 3.2418691607961200e+01 2.5906199700826697e+01 1.6883496702330770e+01 6 24 0
13377 1 4 7.3999999999999996e-02 3.3109302201350125e+01 2.7418719728926334e+01 1.7399057402921351e+01 6 24 0
13368 1 4 7.3999999999999996e-02 3.4631531554810643e+01 2.5346145110095865e+01 1.8106049185693088e+01 6 24 0
2372 1 2 -1.4799999999999999e-01 3.9616987612799520e+01 2.4918164589231871e+01 1.2703523090490082e+01 7 24 0
13366 1 4 7.3999999999999996e-02 3.7311523166700333e+01 2.5152373625322276e+01 1.7374243750146803e+01 6 24 0
2385 1 4 7.3999999999999996e-02 4.1492556697974649e+01 2.8491937955686840e+01 1.5087081433009171e+01 7 24 0
2382 1 4 7.3999999999999996e-02 3.9220761334076812e+01 2.8843841293208150e+01 1.3499563597745460e+01 7 24 0
2377 1 4 7.3999999999999996e-02 3.8054394030414983e+01 2.6389871547591788e+01 1.2904057530719690e+01 7 24 0
2375 1 2 -1.4799999999999999e-01 3.8721214658081735e+01 2.5860405361341019e+01 1.3515459723219433e+01 7 24 0
2383 1 4 7.3999999999999996e-02 4.0255166057966406e+01 2.7767600349281725e+01 1.2495855607801269e+01 7 24 0
2381 1 2 -1.4799999999999999e-01 4.0018551905801786e+01 2.8134573923133669e+01 1.3502395370494938e+01 7 24 0
2376 1 4 7.3999999999999996e-02 3.8153167006890840e+01 2.5223141570549465e+01 1.4178961440572746e+01 7 24 0
2379 1 4 7.3999999999999996e-02 4.0433373560719858e+01 2.6366928364960984e+01 1.4624855781765682e+01 7 24 0
2380 1 4 7.3999999999999996e-02 3.9067340843169802e+01 2.7057555081065747e+01 1.5325501926713194e+01 7 24 0
2378 1 2 -1.4799999999999999e-01 3.9518389035095673e+01 2.6876865155727682e+01 1.4350749270194292e+01 7 24 0
2384 1 2 -1.4799999999999999e-01 4.1303599619419820e+01 2.8850006311462487e+01 1.4086122458339688e+01 7 24 0
2386 1 4 7.3999999999999996e-02 4.1191700343874253e+01 2.9890541453435517e+01 1.4277471233322549e+01 7 24 0
2387 1 2 -1.4799999999999999e-01 4.2518587677478230e+01 2.8635021888397240e+01 1.3161927895543363e+01 7 24 0
44493 1632 5 -8.4760000000000002e-01 4.2361725395737501e+01 2.7454517701154263e+01 1.7105175798817395e+01 0 0 0
2391 1 4 7.3999999999999996e-02 4.2150400555290261e+01 2.6512830582530434e+01 1.3011294785753364e+01 7 24 0
44495 1632 6 4.2380000000000001e-01 4.1750774929364233e+01 2.7820001280089219e+01 1.6402921361323383e+01 0 0 0
19989 1 4 7.3999999999999996e-02 1.9238139737632984e-01 3.6809743468316142e+01 1.3972600081613674e+01 8 26 0
27587 1 2 -1.4799999999999999e-01 8.3324135214355111e-02 3.5198562147503331e+01 1.7284362257526038e+01 9 25 0
27589 1 4 7.3999999999999996e-02 8.2114446376836370e-01 3.5205615931144699e+01 1.6537863987810876e+01 9 25 0
27181 1 4 7.3999999999999996e-02 4.8005297329216674e+00 3.1069739012988993e+01 1.7984864654861191e+01 9 25 0
19988 1 2 -1.4799999999999999e-01 4.2080714681681292e-01 3.6761686378234636e+01 1.2911115836925639e+01 8 26 0
19986 1 4 7.3999999999999996e-02 1.7642451415372744e+00 3.5162988040237266e+01 1.3350781902369672e+01 8 26 0
19985 1 2 -1.4799999999999999e-01 8.1248199579976177e-01 3.5266842526651487e+01 1.2769588499047915e+01 8 26 0
19981 1 4 7.3999999999999996e-02 1.8629063108049209e+00 3.3078613297606537e+01 1.1935486900404561e+01 8 26 0
27588 1 4 7.3999999999999996e-02 6.6492641309125000e-01 3.4824114130656632e+01 1.8145304688767613e+01 9 25 0
28855 1 4 7.3999999999999996e-02 4.8311028595332628e+00 3.1610207124345379e+01 1.3486928865249846e+01 9 24 0
28853 1 2 -1.4799999999999999e-01 5.3468291966174979e+00 3.2453862680837830e+01 1.3000920047523188e+01 9 24 0
28857 1 4 7.3999999999999996e-02 3.9635576053317321e+00 3.4178764993806269e+01 1.3015507957489907e+01 9 24 0
28861 1 4 7.3999999999999996e-02 3.7527596314560370e+00 3.3495699106841464e+01 1.5295621748537963e+01 9 24 0
28859 1 2 -1.4799999999999999e-01 4.6657341329674882e+00 3.3929725399329705e+01 1.5034034404077323e+01 9 24 0
28856 1 2 -1.4799999999999999e-01 4.8366184585839127e+00 3.3854629564156554e+01 1.3490047497315715e+01 9 24 0
28862 1 2 -1.4799999999999999e-01 4.6313523442816500e+00 3.5421946184358319e+01 1.5450046338407924e+01 9 24 0
28863 1 4 7.3999999999999996e-02 3.8048005187160787e+00 3.5857998661040099e+01 1.4946356020093186e+01 9 24 0
28864 1 4 7.3999999999999996e-02 5.4842356687410359e+00 3.5855568391951245e+01 1.4975230938461920e+01 9 24 0
28858 1 4 7.3999999999999996e-02 5.6391355942844319e+00 3.4607245077737240e+01 1.3171860069714320e+01 9 24 0
28866 1 4 7.3999999999999996e-02 5.4899773083405377e+00 3.5366071569923896e+01 1.7410456331892391e+01 9 24 0
28865 1 2 -1.4799999999999999e-01 4.5941911993086206e+00 3.5656237977771873e+01 1.6911784919447072e+01 9 24 0
28868 1 2 -1.4799999999999999e-01 4.3065280132786139e+00 3.7179672939513040e+01 1.7139144259247495e+01 9 24 0
28867 1 4 7.3999999999999996e-02 3.7594588853620041e+00 3.5016454431656832e+01 1.7339921348466245e+01 9 24 0
28860 1 4 7.3999999999999996e-02 5.5403974864467802e+00 3.3433153760998728e+01 1.5466321540395240e+01 9 24 0
28869 1 4 7.3999999999999996e-02 3.2626197709660540e+00 3.7341989273886014e+01 1.6922799770567845e+01 9 24 0
19995 1 4 7.3999999999999996e-02 3.2891522172850438e+00 3.6421955399393944e+01 1.2796985285601592e+01 8 26 0
28854 1 4 7.3999999999999996e-02 6.4519546844105760e+00 3.2367552956746614e+01 1.3202672410755460e+01 9 24 0
24873 1 4 7.3999999999999996e-02 9.5421636514802923e+00 3.4083434757411744e+01 1.3108475534634360e+01 9 26 0
24874 1 4 7.3999999999999996e-02 8.0051533462341382e+00 3.3495352581914489e+01 1.2549135223645637e+01 9 26 0
24876 1 4 7.3999999999999996e-02 7.9672110905872522e+00 3.5701923056185485e+01 1.2448757216697482e+01 9 26 0
28658 1 2 -1.4799999999999999e-01 8.7034562075835336e+00 3.1976389656489317e+01 1.5526583207720433e+01 9 24 0
28660 1 4 7.3999999999999996e-02 7.6669900136699134e+00 3.2102473831736766e+01 1.5354367480473346e+01 9 24 0
28659 1 4 7.3999999999999996e-02 9.1174493692656764e+00 3.2078946774429319e+01 1.4539114647646212e+01 9 24 0
28654 1 4 7.3999999999999996e-02 7.5534638242477348e+00 3.4262750384543004e+01 1.6598561645063334e+01 9 24 0
28652 1 2 -1.4799999999999999e-01 8.6232900728657196e+00 3.4416028053759021e+01 1.6343396526487876e+01 9 24 0
28653 1 4 7.3999999999999996e-02 8.6669739599368416e+00 3.4805117114801490e+01 1.5289627418627566e+01 9 24 0
28655 1 2 -1.4799999999999999e-01 9.1534959093192576e+00 3.2970915724431102e+01 1.6584433406351703e+01 9 24 0
28657 1 4 7.3999999999999996e-02 1.0220662190557208e+01 3.3012244625775153e+01 1.6784625166236072e+01 9 24 0
28649 1 2 -1.4799999999999999e-01 9.2953273825921254e+00 3.5484198695103522e+01 1.7193194613997246e+01 9 24 0
28656 1 4 7.3999999999999996e-02 8.9521877544188087e+00 3.2667113834391131e+01 1.7582041876955291e+01 9 24 0
28646 1 2 -1.4799999999999999e-01 8.5437733925014054e+00 3.6850365938063568e+01 1.6973831091116288e+01 9 24 0
28648 1 4 7.3999999999999996e-02 7.5013663897523948e+00 3.6700396946237667e+01 1.7154563925361334e+01 9 24 0
28647 1 4 7.3999999999999996e-02 8.7052530309803906e+00 3.7185070399235116e+01 1.5986744537672848e+01 9 24 0
28650 1 4 7.3999999999999996e-02 9.2833970420408178e+00 3.5256198069935614e+01 1.8264399304643590e+01 9 24 0
28651 1 4 7.3999999999999996e-02 1.0371951683663399e+01 3.5598043816153066e+01 1.6933896210685802e+01 9 24 0
20148 1 4 7.3999999999999996e-02 1.1915704126274212e+01 3.5207870091808857e+01 1.3821502155189402e+01 8 26 0
20158 1 4 7.3999999999999996e-02 1.2332486081989298e+01 3.2402982929956806e+01 1.3970309628794977e+01 8 26 0
20149 1 4 7.3999999999999996e-02 1.2678409990313730e+01 3.5165916976431149e+01 1.5316205589927536e+01 8 26 0
20161 1 4 7.3999999999999996e-02 1.3953921356667280e+01 3.0867698588501902e+01 1.4833235805751638e+01 8 26 0
20147 1 2 -1.4799999999999999e-01 1.2731978063215326e+01 3.5647029087894346e+01 1.4351287803404251e+01 8 26 0
20163 1 4 7.3999999999999996e-02 1.5742947458977197e+01 3.1049390324301079e+01 1.3332607000653475e+01 8 26 0
20159 1 2 -1.4799999999999999e-01 1.3706384418862442e+01 3.0896040191613242e+01 1.3779406907488076e+01 8 26 0
20154 1 4 7.3999999999999996e-02 1.4481334931242554e+01 3.3457650960554510e+01 1.4997811341454423e+01 8 26 0
20157 1 4 7.3999999999999996e-02 1.3026191949521762e+01 3.2620987100076562e+01 1.2516360203704972e+01 8 26 0
20156 1 2 -1.4799999999999999e-01 1.3227921181841880e+01 3.2314596398392602e+01 1.3529858476575425e+01 8 26 0
20150 1 2 -1.4799999999999999e-01 1.3901484126746448e+01 3.4968241744360341e+01 1.3564552349436649e+01 8 26 0
20155 1 4 7.3999999999999996e-02 1.5232270400812435e+01 3.3205707190234342e+01 1.3479857437108794e+01 8 26 0
20153 1 2 -1.4799999999999999e-01 1.4266604982501779e+01 3.3455881175219758e+01 1.3958130138630640e+01 8 26 0
4473 1 4 7.3999999999999996e-02 1.7325477502399142e+01 3.4863531001192911e+01 1.5037675124254525e+01 7 24 0
4474 1 4 7.3999999999999996e-02 1.7585107516720843e+01 3.4512614687608945e+01 1.3263648781804958e+01 7 24 0
20152 1 4 7.3999999999999996e-02 1.3807759055686596e+01 3.5017322384639492e+01 1.2516358631050117e+01 8 26 0
20151 1 4 7.3999999999999996e-02 1.4831577611332115e+01 3.5476794919837083e+01 1.3749253855701063e+01 8 26 0
4472 1 2 -1.4799999999999999e-01 1.8022169754556831e+01 3.4950085208271709e+01 1.4164521849756202e+01 7 24 0
4468 1 4 7.3999999999999996e-02 1.8871637098128801e+01 3.2296095355504718e+01 1.3760525894407506e+01 7 24 0
19557 1 4 7.3999999999999996e-02 1.6113399873499905e+01 3.5300594901597968e+01 1.7294716765156036e+01 8 26 0
4475 1 2 -1.4799999999999999e-01 1.8351562465455416e+01 3.6358737161888769e+01 1.3774217614954216e+01 7 24 0
20144 1 2 -1.4799999999999999e-01 1.2655847400631252e+01 3.7194955998197209e+01 1.4234404552983912e+01 8 26 0
20146 1 4 7.3999999999999996e-02 1.2935772413397718e+01 3.7696734642679488e+01 1.3287862972525415e+01 8 26 0
19558 1 4 7.3999999999999996e-02 1.7735528616351029e+01 3.4534279358180719e+01 1.7122588335488878e+01 8 26 0
19555 1 4 7.3999999999999996e-02 1.6230553941312163e+01 3.2781663125100700e+01 1.7037015069639729e+01 8 26 0
19556 1 2 -1.4799999999999999e-01 1.6841891974976065e+01 3.4645075058494854e+01 1.7785558694723004e+01 8 26 0
28476 1 4 7.3999999999999996e-02 1.3515721659475966e+01 3.2321614234001828e+01 1.8439775546901398e+01 9 24 0
19553 1 2 -1.4799999999999999e-01 1.6408846413903852e+01 3.3189834278045957e+01 1.8024440245034135e+01 8 26 0
4467 1 4 7.3999999999999996e-02 1.8376233690799356e+01 3.2606400486313788e+01 1.5371464741604093e+01 7 24 0
4466 1 2 -1.4799999999999999e-01 1.9212718233338421e+01 3.2754169480493154e+01 1.4653751037132071e+01 7 24 0
4464 1 4 7.3999999999999996e-02 2.1208601049703901e+01 3.2254754324464614e+01 1.4297072366481489e+01 7 24 0
4469 1 2 -1.4799999999999999e-01 1.9391455332421401e+01 3.4241363934113309e+01 1.4504923961208709e+01 7 24 0
13405 1 4 7.3999999999999996e-02 2.4211611789136285e+01 3.2098149115776742e+01 1.3598789058466870e+01 6 24 0
4463 1 2 -1.4799999999999999e-01 2.0487690206549008e+01 3.2118032381451087e+01 1.5112958564841664e+01 7 24 0
4470 1 4 7.3999999999999996e-02 2.0172417888374682e+01 3.4350856963322265e+01 1.3776962965551384e+01 7 24 0
4471 1 4 7.3999999999999996e-02 1.9752028465925232e+01 3.4553639022589010e+01 1.5454799771412453e+01 7 24 0
13410 1 4 7.3999999999999996e-02 2.2597894134252389e+01 3.4279626245507536e+01 1.4706435375834996e+01 6 24 0
13411 1 4 7.3999999999999996e-02 2.2496990059432665e+01 3.4061634194425572e+01 1.2968037033156138e+01 6 24 0
13409 1 2 -1.4799999999999999e-01 2.3005266550801327e+01 3.4645127966033868e+01 1.3752039925901364e+01 6 24 0
4465 1 4 7.3999999999999996e-02 2.0868651876025492e+01 3.2774894317529089e+01 1.5908271502439007e+01 7 24 0
13406 1 2 -1.4799999999999999e-01 2.4442936736446104e+01 3.4269559070319126e+01 1.3546202948702557e+01 6 24 0
28389 1 4 7.3999999999999996e-02 2.2072415840097932e+01 3.4112994518849419e+01 1.7300924135916347e+01 9 24 0
28387 1 4 7.3999999999999996e-02 2.1687116293351338e+01 3.6205397952064281e+01 1.8346607081080226e+01 9 24 0
4476 1 4 7.3999999999999996e-02 1.9132812321928281e+01 3.6447966731879795e+01 1.3009360863506036e+01 7 24 0
4477 1 4 7.3999999999999996e-02 1.8869018648309719e+01 3.6843103905777760e+01 1.4590726253886595e+01 7 24 0
13412 1 2 -1.4799999999999999e-01 2.2609747429869213e+01 3.6105397532080971e+01 1.3518636791579645e+01 6 24 0
13414 1 4 7.3999999999999996e-02 2.3188140716375472e+01 3.6651342417252735e+01 1.2755896465678299e+01 6 24 0
13413 1 4 7.3999999999999996e-02 2.1674217539351559e+01 3.6117235682900365e+01 1.3038778019194989e+01 6 24 0
28396 1 4 7.3999999999999996e-02 2.4143992909097683e+01 3.2660818279567714e+01 1.8006161891661364e+01 9 24 0
28390 1 4 7.3999999999999996e-02 2.0601003527583206e+01 3.4057665872451658e+01 1.8372504311538481e+01 9 24 0
19567 1 4 7.3999999999999996e-02 1.9521812185000947e+01 3.6910078905580924e+01 1.8350262483831170e+01 8 26 0
13403 1 2 -1.4799999999999999e-01 2.4718206403931205e+01 3.2866606696628672e+01 1.4140941379039290e+01 6 24 0
13404 1 4 7.3999999999999996e-02 2.4512603844789982e+01 3.2832971441767882e+01 1.5181425727934540e+01 6 24 0
13408 1 4 7.3999999999999996e-02 2.5018161348826386e+01 3.5093938755132712e+01 1.4131338908742507e+01 6 24 0
13407 1 4 7.3999999999999996e-02 2.4594107512716196e+01 3.4395804939693853e+01 1.2518889901884608e+01 6 24 0
13398 1 4 7.3999999999999996e-02 2.6072582944534734e+01 3.0699105033955526e+01 1.5052802064638149e+01 6 24 0
13396 1 4 7.3999999999999996e-02 2.8398579808587133e+01 3.0910031727395641e+01 1.4134758403382417e+01 6 24 0
13397 1 2 -1.4799999999999999e-01 2.6296448666058218e+01 3.0902075532186988e+01 1.4012410708303882e+01 6 24 0
5134 1 4 7.3999999999999996e-02 2.8389935403261070e+01 3.4380654188750142e+01 1.2651609555839332e+01 7 24 0
13400 1 2 -1.4799999999999999e-01 2.6129842872121955e+01 3.2423402625726347e+01 1.3775393128633796e+01 6 24 0
13401 1 4 7.3999999999999996e-02 2.6217253588878172e+01 3.2542232644179862e+01 1.2678786274512476e+01 6 24 0
13402 1 4 7.3999999999999996e-02 2.6936090663341854e+01 3.2950162607455809e+01 1.4275075722576270e+01 6 24 0
5140 1 4 7.3999999999999996e-02 2.8001693355050595e+01 3.6513902990109443e+01 1.3388050779036362e+01 7 24 0
5143 1 4 7.3999999999999996e-02 2.5672675736316485e+01 3.6608845938630729e+01 1.2571707322318328e+01 7 24 0
42601 1001 6 4.2380000000000001e-01 2.7947779675024861e+01 3.6316398876483348e+01 1.6339488552334643e+01 0 0 0
42600 1001 5 -8.4760000000000002e-01 2.8092250413116286e+01 3.5345964352883477e+01 1.6146132170268679e+01 0 0 0
40103 168 6 4.2380000000000001e-01 2.8858752407154999e+01 3.4809065799639278e+01 1.7626937692495630e+01 0 0 0
42602 1001 6 4.2380000000000001e-01 2.7309155099737247e+01 3.4987119011934482e+01 1.5638203178700003e+01 0 0 0
43373 1258 6 4.2380000000000001e-01 2.9487589890740445e+01 3.5452650195597315e+01 1.5042450893032843e+01 0 0 0
40101 168 5 -8.4760000000000002e-01 2.9245050684820530e+01 3.4137368566460630e+01 1.8259074138805769e+01 0 0 0
40102 168 6 4.2380000000000001e-01 2.9392681011237894e+01 3.3273244638217882e+01 1.7777934728003967e+01 0 0 0
2798 1 2 -1.4799999999999999e-01 3.2135284083449584e+01 3.1347514307212045e+01 1.2478451699035473e+01 7 24 0
2794 1 4 7.3999999999999996e-02 3.2640400050947946e+01 3.3848402401861208e+01 1.2973184078186238e+01 7 24 0
2799 1 4 7.3999999999999996e-02 3.1371979777208509e+01 3.1916931652076634e+01 1.3064642807054055e+01 7 24 0
2795 1 2 -1.4799999999999999e-01 3.3525417220384973e+01 3.2102092723483388e+01 1.2397387061706249e+01 7 24 0
42984 1129 5 -8.4760000000000002e-01 3.1043315458490259e+01 3.1790928038650211e+01 1.8109294673943936e+01 0 0 0
42986 1129 6 4.2380000000000001e-01 3.1694798371672736e+01 3.2246273614339600e+01 1.7502473394451009e+01 0 0 0
2796 1 4 7.3999999999999996e-02 3.4248882219535943e+01 3.1842431939751616e+01 1.3193857032640835e+01 7 24 0
40349 250 6 4.2380000000000001e-01 3.2130930125640532e+01 3.5680750644984855e+01 1.7805494371706672e+01 0 0 0
43133 1178 6 4.2380000000000001e-01 3.1711426894345809e+01 3.3817256690608886e+01 1.5524691481293146e+01 -1 -1 0
43131 1178 5 -8.4760000000000002e-01 3.2292447449546572e+01 3.3331357217536215e+01 1.6177621209982362e+01 -1 -1 0
43132 1178 6 4.2380000000000001e-01 3.3253384107857876e+01 3.3485969637764903e+01 1.5948063425003539e+01 -1 -1 0
41221 541 6 4.2380000000000001e-01 3.5724260080226607e+01 3.4516713883158751e+01 1.5181394664715711e+01 0 0 0
41222 541 6 4.2380000000000001e-01 3.5133077746438310e+01 3.3911301662923400e+01 1.6578035633869664e+01 0 0 0
41220 541 5 -8.4760000000000002e-01 3.4973316429124409e+01 3.4001960068335194e+01 1.5595051705586974e+01 0 0 0
2791 1 4 7.3999999999999996e-02 3.5149823104834979e+01 3.3913985808170793e+01 1.2924891301074544e+01 7 24 0
43371 1258 5 -8.4760000000000002e-01 3.0383233171654084e+01 3.5601827087911403e+01 1.4623440270358605e+01 0 0 0
43741 1381 6 4.2380000000000001e-01 3.3552613372828546e+01 3.5949669441464366e+01 1.5782322357682551e+01 0 0 0
43740 1381 5 -8.4760000000000002e-01 3.3288174543178364e+01 3.6484315014872905e+01 1.6584959549950774e+01 0 0 0
43372 1258 6 4.2380000000000001e-01 3.0439053117915531e+01 3.6539785152875289e+01 1.4281213680982813e+01 0 0 0
43871 1424 6 4.2380000000000001e-01 3.5741150676852065e+01 3.6031663637945265e+01 1.8578725782098914e+01 0 0 0
43213 1205 6 4.2380000000000001e-01 4.3141272662373552e+01 3.4511405871991407e+01 1.2304703666279668e+01 0 0 0
39983 128 6 4.2380000000000001e-01 3.8758647592020147e+01 3.1696465013868401e+01 1.6386013189128942e+01 0 0 0
42221 874 6 4.2380000000000001e-01 4.2014088299337558e+01 3.3417768876694822e+01 1.6088495037830743e+01 0 0 0
42219 874 5 -8.4760000000000002e-01 4.2854087203507902e+01 3.2908048031342787e+01 1.6274470387458344e+01 0 0 0
45268 1890 6 4.2380000000000001e-01 4.0785871901344954e+01 3.4519146866578822e+01 1.4218078819065347e+01 0 0 0
45267 1890 5 -8.4760000000000002e-01 4.0249199685348721e+01 3.4335384042492457e+01 1.5041617269809247e+01 0 0 0
45269 1890 6 4.2380000000000001e-01 4.0183712810985575e+01 3.5169218427396487e+01 1.5589734113121276e+01 0 0 0
44843 1748 6 4.2380000000000001e-01 4.1275773745495727e+01 3.6195273190256856e+01 1.2395678505521806e+01 0 0 0
44841 1748 5 -8.4760000000000002e-01 4.1722985646506842e+01 3.5547602666706005e+01 1.3012545130523767e+01 0 0 0
39982 128 6 4.2380000000000001e-01 3.9275907208339206e+01 3.3198018671881435e+01 1.6006004855119365e+01 0 0 0
39981 128 5 -8.4760000000000002e-01 3.8682635601355727e+01 3.2667707719837161e+01 1.6611645465806649e+01 0 0 0
42644 1015 6 4.2380000000000001e-01 4.2646247324257814e+01 3.1996184487892577e+01 1.7966844779389245e+01 -2 1 0
44842 1748 6 4.2380000000000001e-01 4.2410670767858349e+01 3.6027055185914136e+01 1.3557718932247594e+01 0 0 0
41449 617 6 4.2380000000000001e-01 3.8243749000086325e+01 3.3002855877358158e+01 1.8206697840623981e+01 0 0 0
19750 1 4 7.3999999999999996e-02 1.3126922198208779e-01 4.0708618976032625e+01 1.4428577776949821e+01 8 26 0
27585 1 4 7.3999999999999996e-02 6.4800829048580966e-01 3.7283329404673516e+01 1.6998235726800250e+01 9 25 0
19746 1 4 7.3999999999999996e-02 1.0827750321108134e-01 4.2494259809920536e+01 1.6178551557559878e+01 8 26 0
31036 1 4 7.3999999999999996e-02 7.2786856746068107e+00 2.2075548636365190e-02 8.1623333246579648e+00 8 24 0
19745 1 2 -1.4799999999999999e-01 4.0436893793077955e-01 4.1494687709024312e+01 1.6463494679443908e+01 8 26 0
19992 1 4 7.3999999999999996e-02 1.2909753312087819e+00 3.8756158782007418e+01 1.2711162321474312e+01 8 26 0
19998 1 4 7.3999999999999996e-02 3.3983813775630622e+00 3.9223724514315016e+01 1.2024704031611147e+01 8 26 0
41643 682 5 -8.4760000000000002e-01 4.0210790273952462e+01 3.3615922917097365e+01 4.9116326775792444e+01 0 0 0
36130 1 4 7.3999999999999996e-02 8.4681672750872505e-01 4.2490273921719186e+01 1.2467121807985457e+01 6 24 0
28870 1 4 7.3999999999999996e-02 4.7884393662168740e+00 3.7656058487123119e+01 1.6305718697983178e+01 9 24 0
19996 1 4 7.3999999999999996e-02 3.0683570979064596e+00 3.7695037873629204e+01 1.3925366168858327e+01 8 26 0
19997 1 2 -1.4799999999999999e-01 3.9224448461742929e+00 3.8283443664398334e+01 1.2108316895316122e+01 8 26 0
19994 1 2 -1.4799999999999999e-01 2.9613674088372166e+00 3.7441956174687590e+01 1.2921115643442539e+01 8 26 0
19740 1 4 7.3999999999999996e-02 2.5305457733797860e+00 4.1361301199077786e+01 1.4756838225927147e+01 8 26 0
19739 1 2 -1.4799999999999999e-01 2.8339173367432466e+00 4.1892697942826906e+01 1.5638424292859895e+01 8 26 0
19736 1 2 -1.4799999999999999e-01 4.3031739544077023e+00 4.1560709848967861e+01 1.5893265958319663e+01 8 26 0
19738 1 4 7.3999999999999996e-02 4.8640467749688048e+00 4.1870610041177599e+01 1.5037733454119293e+01 8 26 0
19737 1 4 7.3999999999999996e-02 4.4694143429719917e+00 4.0530731958411671e+01 1.6020857283380334e+01 8 26 0
19742 1 2 -1.4799999999999999e-01 1.8577194234150465e+00 4.1472880227137018e+01 1.6809665183665764e+01 8 26 0
20002 1 4 7.3999999999999996e-02 5.1238454515272922e+00 3.8407147085463713e+01 1.3833495258997736e+01 8 26 0
20000 1 2 -1.4799999999999999e-01 5.2484868594491019e+00 3.8540642482338640e+01 1.2768454612692411e+01 8 26 0
19744 1 4 7.3999999999999996e-02 2.1106888456032245e+00 4.0536334342600341e+01 1.7208815795020993e+01 8 26 0
20003 1 2 -1.4799999999999999e-01 5.7551312011650344e+00 3.9960711576637330e+01 1.2656264225653016e+01 8 26 0
20001 1 4 7.3999999999999996e-02 5.9723340329386563e+00 3.7906813734896062e+01 1.2283674119767234e+01 8 26 0
19741 1 4 7.3999999999999996e-02 2.7008317411222600e+00 4.2971052585603012e+01 1.5427119266320581e+01 8 26 0
19743 1 4 7.3999999999999996e-02 1.9608891921910989e+00 4.2207206457246265e+01 1.7653772922891342e+01 8 26 0
28873 1 4 7.3999999999999996e-02 5.9570000457085008e+00 3.7786174431510290e+01 1.8291061371254603e+01 9 24 0
19733 1 2 -1.4799999999999999e-01 4.8083095922586958e+00 4.2249447155607385e+01 1.7248169257110881e+01 8 26 0
19735 1 4 7.3999999999999996e-02 5.8550517386810261e+00 4.2035760593556986e+01 1.7428569849593998e+01 8 26 0
20008 1 4 7.3999999999999996e-02 6.5858317200456895e+00 3.9954281825048184e+01 1.4665524567253216e+01 8 26 0
20010 1 4 7.3999999999999996e-02 6.5305125785359888e+00 4.2284236498953561e+01 1.3667458392771906e+01 8 26 0
24888 1 4 7.3999999999999996e-02 9.8219693457027510e+00 4.0094025779010039e+01 1.2113542099082590e+01 9 26 0
20143 1 4 7.3999999999999996e-02 1.1409930592100688e+01 3.7377340887883541e+01 1.5869875396149538e+01 8 26 0
20011 1 4 7.3999999999999996e-02 7.9240401303411794e+00 4.1897296592200931e+01 1.2707208625951584e+01 8 26 0
20142 1 4 7.3999999999999996e-02 1.0497054583538748e+01 3.7804175725250666e+01 1.4311457974261591e+01 8 26 0
24882 1 4 7.3999999999999996e-02 9.0524645793681664e+00 3.7981851473678724e+01 1.2341408007359282e+01 9 26 0
20014 1 4 7.3999999999999996e-02 7.7780098775186222e+00 4.1642076456866135e+01 1.5848095418328311e+01 8 26 0
20006 1 2 -1.4799999999999999e-01 6.9491642970308023e+00 4.0167462149965871e+01 1.3658179980953410e+01 8 26 0
20009 1 2 -1.4799999999999999e-01 7.4275355784947781e+00 4.1620223947709952e+01 1.3676844993171210e+01 8 26 0
20007 1 4 7.3999999999999996e-02 7.7988450954353175e+00 3.9439960671427819e+01 1.3488489921833038e+01 8 26 0
28641 1 4 7.3999999999999996e-02 8.9046700122237770e+00 3.9513417171091000e+01 1.6541605128045710e+01 9 24 0
20140 1 4 7.3999999999999996e-02 1.0766381370005096e+01 3.9560877237150287e+01 1.5703206405628579e+01 8 26 0
20012 1 2 -1.4799999999999999e-01 8.2410757890700044e+00 4.1959298978681005e+01 1.4879000424220649e+01 8 26 0
20013 1 4 7.3999999999999996e-02 9.2195888546466325e+00 4.1513674191379991e+01 1.4834658777463725e+01 8 26 0
28640 1 2 -1.4799999999999999e-01 8.5027682113851331e+00 3.9320965073232472e+01 1.7556658786705817e+01 9 24 0
20141 1 2 -1.4799999999999999e-01 1.1443567926453953e+01 3.7859147048706646e+01 1.4880954738699023e+01 8 26 0
28642 1 4 7.3999999999999996e-02 7.3738327042712655e+00 3.9347773692637212e+01 1.7469402447322903e+01 9 24 0
20138 1 2 -1.4799999999999999e-01 1.1614365589470632e+01 3.9313600492385234e+01 1.5027426570129064e+01 8 26 0
20139 1 4 7.3999999999999996e-02 1.1421215423708121e+01 3.9836113177201206e+01 1.4078675356747341e+01 8 26 0
20134 1 4 7.3999999999999996e-02 1.1970355189602877e+01 4.1711018295988509e+01 1.6657369916941974e+01 8 26 0
28643 1 2 -1.4799999999999999e-01 9.0010422820006522e+00 3.7906519231126104e+01 1.7967085097484318e+01 9 24 0
28639 1 4 7.3999999999999996e-02 9.2838663125884118e+00 4.1308528275790160e+01 1.7815148726047749e+01 9 24 0
24894 1 4 7.3999999999999996e-02 1.1047139147542890e+01 4.2154731579662460e+01 1.2450120908562514e+01 9 26 0
28645 1 4 7.3999999999999996e-02 1.0147695745994998e+01 3.7987722766101420e+01 1.7914075206672532e+01 9 24 0
28638 1 4 7.3999999999999996e-02 1.0094701447527097e+01 4.0108575286673791e+01 1.8707832911522491e+01 9 24 0
24912 1 4 7.3999999999999996e-02 1.8212527418905935e+01 4.1822187596459649e+01 1.2827373715555368e+01 9 26 0
20131 1 4 7.3999999999999996e-02 1.4790808244627785e+01 4.1946206232197760e+01 1.6053563116526067e+01 8 26 0
20130 1 4 7.3999999999999996e-02 1.4063651026889829e+01 4.1420288066487792e+01 1.7600296457662040e+01 8 26 0
19566 1 4 7.3999999999999996e-02 1.8732296550998431e+01 3.6618662133209490e+01 1.6861003409034222e+01 8 26 0
20136 1 4 7.3999999999999996e-02 1.3012474545988745e+01 3.9552488330740751e+01 1.6666073469451145e+01 8 26 0
20135 1 2 -1.4799999999999999e-01 1.2820679913009645e+01 3.9991275766614983e+01 1.5713112558078635e+01 8 26 0
4488 1 4 7.3999999999999996e-02 1.4374054035905745e+01 3.9290527864428419e+01 1.1564963034021984e+01 7 24 0
20133 1 4 7.3999999999999996e-02 1.2523641229544930e+01 4.2155077249641337e+01 1.5071628652455541e+01 8 26 0
4478 1 2 -1.4799999999999999e-01 1.7087668478919852e+01 3.7067492216181861e+01 1.3277182028190925e+01 7 24 0
4479 1 4 7.3999999999999996e-02 1.6433061814398133e+01 3.7145581168396426e+01 1.4113611168970829e+01 7 24 0
20145 1 4 7.3999999999999996e-02 1.3526209396539802e+01 3.7555173452167907e+01 1.4778256827418589e+01 8 26 0
20132 1 2 -1.4799999999999999e-01 1.2735919845726649e+01 4.1518543218302995e+01 1.5936657537804829e+01 8 26 0
4485 1 4 7.3999999999999996e-02 1.6671529089135170e+01 4.0293778229558768e+01 1.2128995117601391e+01 7 24 0
4481 1 2 -1.4799999999999999e-01 1.7491738010924312e+01 3.8411772467034794e+01 1.2760490881082442e+01 7 24 0
4484 1 2 -1.4799999999999999e-01 1.6303541304692274e+01 3.9285572147903835e+01 1.2468177350413020e+01 7 24 0
20137 1 4 7.3999999999999996e-02 1.3802477071559940e+01 3.9766420644352458e+01 1.5221312650835680e+01 8 26 0
4486 1 4 7.3999999999999996e-02 1.5800743798491792e+01 3.9554830525970488e+01 1.3447399011220165e+01 7 24 0
19575 1 4 7.3999999999999996e-02 1.7429448015322720e+01 4.1186709633315175e+01 1.5329440696527017e+01 8 26 0
19573 1 4 7.3999999999999996e-02 1.7258395429752543e+01 3.8904380068985205e+01 1.5803372699309355e+01 8 26 0
19572 1 4 7.3999999999999996e-02 1.6880513653329380e+01 3.9484783363553255e+01 1.7405647921124913e+01 8 26 0
19571 1 2 -1.4799999999999999e-01 1.7668410470023915e+01 3.9385465839489001e+01 1.6660044099954103e+01 8 26 0
4483 1 4 7.3999999999999996e-02 1.8056731668446051e+01 3.9016093319860325e+01 1.3490688895577632e+01 7 24 0
19574 1 2 -1.4799999999999999e-01 1.8113854881715344e+01 4.0855065914035919e+01 1.6190574549322235e+01 8 26 0
19579 1 4 7.3999999999999996e-02 1.7017312187445302e+01 4.1980089656239926e+01 1.7734900358449959e+01 8 26 0
28491 1 4 7.3999999999999996e-02 1.2504613891183416e+01 3.7762138371311785e+01 1.8073766885450222e+01 9 24 0
19564 1 4 7.3999999999999996e-02 1.6410529776260095e+01 3.7221976124961479e+01 1.8122348755395546e+01 8 26 0
19565 1 2 -1.4799999999999999e-01 1.8664928561751253e+01 3.7190014190491588e+01 1.7755296699548591e+01 8 26 0
19562 1 2 -1.4799999999999999e-01 1.7343858937028894e+01 3.6950984485379372e+01 1.8602004925707440e+01 8 26 0
24911 1 2 -1.4799999999999999e-01 1.8452709548869986e+01 4.2498322654860416e+01 1.1978220798826380e+01 9 26 0
24901 1 4 7.3999999999999996e-02 1.3724673684179539e+01 4.2667024405813017e+01 1.2859945825081255e+01 9 26 0
20129 1 2 -1.4799999999999999e-01 1.3934139990740919e+01 4.2071159259162037e+01 1.6764549941423365e+01 8 26 0
19577 1 2 -1.4799999999999999e-01 1.7943928892147152e+01 4.1993863760403173e+01 1.7173011467715156e+01 8 26 0
19568 1 2 -1.4799999999999999e-01 1.8853658054667910e+01 3.8695047576073350e+01 1.7436762741348748e+01 8 26 0
24917 1 2 -1.4799999999999999e-01 2.0709212777806016e+01 4.1376831388046703e+01 1.1903829924945059e+01 9 26 0
13417 1 4 7.3999999999999996e-02 2.1594735046298197e+01 3.7568882181095447e+01 1.4842407446340632e+01 6 24 0
13415 1 2 -1.4799999999999999e-01 2.2523136984214645e+01 3.6945964018080808e+01 1.4859820819562414e+01 6 24 0
19576 1 4 7.3999999999999996e-02 1.9159191760564653e+01 4.0860946202662795e+01 1.5750288672094785e+01 8 26 0
24918 1 4 7.3999999999999996e-02 2.0540572366996741e+01 4.0885747290580959e+01 1.2875432143692699e+01 9 26 0
13420 1 4 7.3999999999999996e-02 2.4644241467338851e+01 3.7403798670766648e+01 1.5057927296533180e+01 6 24 0
13419 1 4 7.3999999999999996e-02 2.3694302079318092e+01 3.8452312015911318e+01 1.4134121881876025e+01 6 24 0
13418 1 2 -1.4799999999999999e-01 2.3708910736770079e+01 3.7890806785987891e+01 1.5062253515618730e+01 6 24 0
19569 1 4 7.3999999999999996e-02 1.9731132951968721e+01 3.8977737933992948e+01 1.6845850222443538e+01 8 26 0
13429 1 4 7.3999999999999996e-02 2.3745124427999212e+01 4.1095911975570772e+01 1.4985616086859292e+01 6 24 0
19584 1 4 7.3999999999999996e-02 2.0151300412825407e+01 4.2817229933256371e+01 1.5645552108188912e+01 8 26 0
13421 1 2 -1.4799999999999999e-01 2.3546291891477011e+01 3.8801246120878837e+01 1.6320952865119924e+01 6 24 0
13423 1 4 7.3999999999999996e-02 2.2504552434998189e+01 3.9030218280844068e+01 1.6521304292127663e+01 6 24 0
13416 1 4 7.3999999999999996e-02 2.2489023132141931e+01 3.6297679949061880e+01 1.5750352259558069e+01 6 24 0
13422 1 4 7.3999999999999996e-02 2.3817022223140487e+01 3.8102711632333715e+01 1.7110194332071444e+01 6 24 0
13427 1 2 -1.4799999999999999e-01 2.3907768524655687e+01 4.1292307377760437e+01 1.5994564686862292e+01 6 24 0
13428 1 4 7.3999999999999996e-02 2.2951816988014603e+01 4.1534503009796225e+01 1.6527588389132376e+01 6 24 0
13424 1 2 -1.4799999999999999e-01 2.4499279133562805e+01 4.0018550092887594e+01 1.6564983057363936e+01 6 24 0
13426 1 4 7.3999999999999996e-02 2.4737366518535417e+01 4.0047350514725061e+01 1.7632443450860396e+01 6 24 0
24919 1 4 7.3999999999999996e-02 2.1125974120711259e+01 4.2356410193349468e+01 1.2051645185428931e+01 9 26 0
19578 1 4 7.3999999999999996e-02 1.8598937687261593e+01 4.1902546125362989e+01 1.7963782514810077e+01 8 26 0
13431 1 4 7.3999999999999996e-02 2.5723023907350036e+01 4.2250456068676712e+01 1.5558274600363532e+01 6 24 0
13432 1 4 7.3999999999999996e-02 2.5208354965689082e+01 4.2459766022845741e+01 1.7216676043603560e+01 6 24 0
41152 518 6 4.2380000000000001e-01 2.7401689266339854e+01 3.8649978459068784e+01 1.7680810555250208e+01 0 0 0
41151 518 5 -8.4760000000000002e-01 2.7827646290608861e+01 3.7798456277073335e+01 1.7375080927803026e+01 0 0 0
5141 1 2 -1.4799999999999999e-01 2.6378248035881658e+01 3.7491948691392388e+01 1.2496483311768076e+01 7 24 0
13425 1 4 7.3999999999999996e-02 2.5419161497965817e+01 3.9741879817412439e+01 1.6041849750386238e+01 6 24 0
41153 518 6 4.2380000000000001e-01 2.8403990021378750e+01 3.7432909708340077e+01 1.8105973292842766e+01 0 0 0
5142 1 4 7.3999999999999996e-02 2.6256240996345714e+01 3.8019816265163982e+01 1.3421016270955407e+01 7 24 0
41034 479 5 -8.4760000000000002e-01 2.7419415485149045e+01 4.0576733468614776e+01 1.8368795399325773e+01 0 0 0
5151 1 4 7.3999999999999996e-02 2.7184897326858383e+01 4.0266077872026813e+01 1.2846064381257339e+01 7 24 0
41035 479 6 4.2380000000000001e-01 2.6644613424627121e+01 4.1108482532940684e+01 1.8026852858467059e+01 0 0 0
40460 287 6 4.2380000000000001e-01 2.9938053200795366e+01 3.9188065711088136e+01 1.5165980883711503e+01 0 0 0
40458 287 5 -8.4760000000000002e-01 3.0643691547275203e+01 3.8556482992550720e+01 1.4844767396722700e+01 0 0 0
40459 287 6 4.2380000000000001e-01 3.1539549499484657e+01 3.8995818964767196e+01 1.4911270594177875e+01 0 0 0
44934 1779 5 -8.4760000000000002e-01 2.9892834237289403e+01 4.0632784968427302e+01 1.7060583901717372e+01 0 0 0
44935 1779 6 4.2380000000000001e-01 2.9053949165691098e+01 4.0342475615054198e+01 1.7521010982694534e+01 0 0 0
41701 701 6 4.2380000000000001e-01 2.9890004578952283e+01 4.2344527349256204e+01 1.6300215209593656e+01 0 0 0
13430 1 2 -1.4799999999999999e-01 2.4844871460851358e+01 4.2466751100813809e+01 1.6190921827829786e+01 6 24 0
38929 1 4 7.3999999999999996e-02 3.8269295938593544e+01 3.3960588104741202e-01 2.7000347754369964e+00 6 24 0
43742 1381 6 4.2380000000000001e-01 3.4107999448122612e+01 3.6758766469926705e+01 1.7087517886977086e+01 0 0 0
39664 22 6 4.2380000000000001e-01 3.2901353710987799e+01 4.1234539271629238e+01 1.4793563723061311e+01 0 0 0
41436 613 5 -8.4760000000000002e-01 3.6890296328992534e+01 3.7837016394475484e+01 1.4393388946860481e+01 0 0 0
41437 613 6 4.2380000000000001e-01 3.6203109278778996e+01 3.8533117061889435e+01 1.4185498613876293e+01 0 0 0
44936 1779 6 4.2380000000000001e-01 3.0683603353235114e+01 4.0380164788653794e+01 1.7618139021080008e+01 0 0 0
43424 1275 6 4.2380000000000001e-01 3.4727028253965983e+01 3.8868429768070662e+01 1.2771954152169684e+01 0 0 0
43423 1275 6 4.2380000000000001e-01 3.4331417610851297e+01 4.0237981040052375e+01 1.3568476620603725e+01 0 0 0
45157 1853 6 4.2380000000000001e-01 3.5444502065537705e+01 4.0184461140908496e+01 1.7882119033684937e+01 0 0 0
45158 1853 6 4.2380000000000001e-01 3.4913561638007884e+01 4.0015829354223293e+01 1.6347097117388685e+01 0 0 0
45156 1853 5 -8.4760000000000002e-01 3.5645768825014038e+01 4.0380412235799959e+01 1.6922381747916241e+01 0 0 0
41440 614 6 4.2380000000000001e-01 3.2790886423620769e+01 3.8466710318269186e+01 1.6135916061325105e+01 0 0 0
41439 614 5 -8.4760000000000002e-01 3.2868565822549655e+01 3.9460187155481854e+01 1.6219400881575794e+01 0 0 0
43422 1275 5 -8.4760000000000002e-01 3.5085733856358594e+01 3.9640251066212720e+01 1.3296951464717401e+01 0 0 0
39663 22 5 -8.4760000000000002e-01 3.3389985822908287e+01 4.1552390985983543e+01 1.3981031149346704e+01 0 0 0
39665 22 6 4.2380000000000001e-01 3.3010324502046053e+01 4.2429017924253657e+01 1.3685424238399866e+01 0 0 0
42463 955 6 4.2380000000000001e-01 3.6879611519775402e+01 4.2296230041859445e+01 1.4147453746861924e+01 0 0 0
42464 955 6 4.2380000000000001e-01 3.6381348096589598e+01 4.0922884074650412e+01 1.3417877899688589e+01 0 0 0
43869 1424 5 -8.4760000000000002e-01 3.5466699177091513e+01 3.6928636327612281e+01 1.8232147174231368e+01 0 0 0
43870 1424 6 4.2380000000000001e-01 3.6163242442806073e+01 3.7605429128109648e+01 1.8470431380076015e+01 0 0 0
41441 614 6 4.2380000000000001e-01 3.2611694103879472e+01 3.9737987694535576e+01 1.7145059487467190e+01 0 0 0
43782 1395 5 -8.4760000000000002e-01 4.2502238908033583e+01 3.7568193657108793e+01 1.7688355279888626e+01 0 0 0
41438 613 6 4.2380000000000001e-01 3.7387252830805004e+01 3.8096119924853781e+01 1.5221580299570808e+01 0 0 0
44122 1508 6 4.2380000000000001e-01 4.1959549822021884e+01 3.9192553514070468e+01 1.5056699215396407e+01 0 0 0
40488 297 5 -8.4760000000000002e-01 4.1112554370587908e+01 4.1441224740685016e+01 1.3604097615365870e+01 0 0 0
40821 408 5 -8.4760000000000002e-01 3.8554399558989033e+01 3.8912793902879883e+01 1.6035529905921155e+01 0 0 0
42863 1088 6 4.2380000000000001e-01 3.8272981191983732e+01 3.8337790374961877e+01 1.7748975900705968e+01 0 0 0
44123 1508 6 4.2380000000000001e-01 4.1526020444148621e+01 3.8336382375181934e+01 1.6377929699007446e+01 0 0 0
43384 1262 6 4.2380000000000001e-01 3.8537243571247899e+01 4.2653717208423068e+01 1.3388577492159312e+01 0 0 0
40823 408 6 4.2380000000000001e-01 3.9541237841382902e+01 3.8760711516697576e+01 1.5980564589966516e+01 0 0 0
40822 408 6 4.2380000000000001e-01 3.8329394893161997e+01 3.9794394296618385e+01 1.5620615860876237e+01 0 0 0
42462 955 5 -8.4760000000000002e-01 3.7172903404427430e+01 4.1411777801512713e+01 1.3784515537036160e+01 0 0 0
42150 851 5 -8.4760000000000002e-01 3.8595239858639324e+01 3.8887459031879828e+01 1.2614203490881142e+01 0 0 0
42151 851 6 4.2380000000000001e-01 3.7955683391800882e+01 3.8495212182160969e+01 1.3275347449015539e+01 0 0 0
42152 851 6 4.2380000000000001e-01 3.8751371221454143e+01 3.9850748958862944e+01 1.2832596926828368e+01 0 0 0
41999 800 6 4.2380000000000001e-01 3.9630447659559195e+01 4.1399718355114892e+01 1.6435538002424760e+01 0 0 0
41997 800 5 -8.4760000000000002e-01 4.0621373127286041e+01 4.1450317470333623e+01 1.6311008751721875e+01 0 0 0
41998 800 6 4.2380000000000001e-01 4.0881310715029009e+01 4.0935887085079862e+01 1.5493821733566433e+01 0 0 0
40518 307 5 -8.4760000000000002e-01 3.7866805760986374e+01 4.1777417465333258e+01 1.6698226080972191e+01 0 0 0
44121 1508 5 -8.4760000000000002e-01 4.1207742903787988e+01 3.8710928275884577e+01 1.5507059088855613e+01 0 0 0
42725 1042 6 4.2380000000000001e-01 4.1964392965648123e+01 4.2067912273099132e+01 1.8084651733347425e+01 0 0 0
40519 307 6 4.2380000000000001e-01 3.7178303944102254e+01 4.1052203824413596e+01 1.6703747527874341e+01 0 0 0
40520 307 6 4.2380000000000001e-01 3.7516227071667480e+01 4.2573610474809840e+01 1.7191350106382455e+01 0 0 0
40489 297 6 4.2380000000000001e-01 4.0308238747300393e+01 4.1850783540168386e+01 1.3173588244641261e+01 0 0 0
13347 1 4 7.3999999999999996e-02 4.2975202197569935e+01 2.1008215929823724e+01 1.8750419118196071e+01 6 24 0
40490 297 6 4.2380000000000001e-01 4.1803482077473582e+01 4.1251116380767030e+01 1.2906617171568911e+01 0 0 0
15704 1 2 -1.4799999999999999e-01 3.4820860293912039e+00 4.7829600299934751e-02 1.9311439702969619e+01 7 25 0
27067 1 4 7.3999999999999996e-02 1.1201181392232488e+01 1.6220702547995980e-01 1.2645257584331214e+01 9 25 0
15703 1 4 7.3999999999999996e-02 2.3550516705088436e+00 1.6107475703525829e+00 2.0337537697635788e+01 7 25 0
15701 1 2 -1.4799999999999999e-01 2.8556459489839785e+00 1.4379517986523556e+00 1.9355668751964885e+01 7 25 0
15698 1 2 -1.4799999999999999e-01 3.8267320955338660e+00 2.6144988228646788e+00 1.9304934097161357e+01 7 25 0
15699 1 4 7.3999999999999996e-02 4.2663403239103692e+00 2.4912300482339296e+00 2.0262772801893963e+01 7 25 0
15702 1 4 7.3999999999999996e-02 2.0727021950927598e+00 1.4870784387809342e+00 1.8607099118351805e+01 7 25 0
15693 1 4 7.3999999999999996e-02 4.4021600540265009e+00 5.1775343435777135e+00 2.0517067533961598e+01 7 25 0
15700 1 4 7.3999999999999996e-02 4.5865400882130292e+00 2.6593478943615607e+00 1.8480876065836160e+01 7 25 0
15696 1 4 7.3999999999999996e-02 2.8449051855460343e+00 4.1663002224941659e+00 1.8154198257925227e+01 7 25 0
15695 1 2 -1.4799999999999999e-01 3.2092530495421379e+00 4.0584161166919301e+00 1.9168773330469467e+01 7 25 0
15697 1 4 7.3999999999999996e-02 2.4420872365453192e+00 4.2554668473776278e+00 1.9924687730740015e+01 7 25 0
15692 1 2 -1.4799999999999999e-01 4.3363674113271093e+00 5.1264007201546526e+00 1.9434354146675080e+01 7 25 0
15694 1 4 7.3999999999999996e-02 5.3508103672991734e+00 4.7484815462526013e+00 1.9159681345503561e+01 7 25 0
8532 1 4 7.3999999999999996e-02 6.5489397454070284e+00 3.3876776474231179e-01 1.8300768834509086e+01 6 25 0
27786 1 4 7.3999999999999996e-02 7.8174941061062837e+00 1.3315715490382005e-01 2.1590861607439972e+01 9 25 0
8539 1 4 7.3999999999999996e-02 8.6722392180775234e+00 1.4274650977636574e+00 1.8947400882038092e+01 6 25 0
8544 1 4 7.3999999999999996e-02 1.1488591461554844e+01 1.6484479537554617e+00 1.9457430433873100e+01 6 25 0
27785 1 2 -1.4799999999999999e-01 7.6363759618342266e+00 3.5124023528454773e-01 2.2653681105340070e+01 9 25 0
27784 1 4 7.3999999999999996e-02 9.7748001930002690e+00 4.7813371242589880e-01 2.2823564031795723e+01 9 25 0
27782 1 2 -1.4799999999999999e-01 8.9494524508495203e+00 1.1132332058965844e+00 2.2967275716641861e+01 9 25 0
27778 1 4 7.3999999999999996e-02 1.1252963392002563e+01 2.8604780182678340e+00 2.2877430247468336e+01 9 25 0
27776 1 2 -1.4799999999999999e-01 1.0273587162806443e+01 3.3904803131988905e+00 2.2793328167430911e+01 9 25 0
27780 1 4 7.3999999999999996e-02 9.8140009461246152e+00 2.0501526821791085e+00 2.1267860263062808e+01 9 25 0
27779 1 2 -1.4799999999999999e-01 9.3091171653744240e+00 2.3638541796667658e+00 2.2119141212010295e+01 9 25 0
28707 1 4 7.3999999999999996e-02 9.3112227085492938e-02 1.9535658705550077e+01 2.2783199638883364e+01 9 24 0
27783 1 4 7.3999999999999996e-02 8.9073185006790769e+00 1.3751660256391154e+00 2.4006644979902912e+01 9 25 0
27777 1 4 7.3999999999999996e-02 9.8454532063478020e+00 3.7469291907844928e+00 2.3741464374511299e+01 9 25 0
27787 1 4 7.3999999999999996e-02 6.8192029944488111e+00 9.9184086102809932e-01 2.2626758096671260e+01 9 25 0
27781 1 4 7.3999999999999996e-02 8.3602899890602824e+00 2.8900734644653285e+00 2.1866839587590388e+01 9 25 0
15684 1 4 7.3999999999999996e-02 6.6967991316338029e+00 5.9550751318316104e+00 2.0097636399498718e+01 7 25 0
27774 1 4 7.3999999999999996e-02 1.0930882866594210e+01 4.1337771953726321e+00 2.0909579261247231e+01 9 25 0
27773 1 2 -1.4799999999999999e-01 1.0633632453724246e+01 4.5476206990019739e+00 2.1847460071280388e+01 9 25 0
27772 1 4 7.3999999999999996e-02 1.1196296223249618e+01 6.1913936247806083e+00 2.3280239361986702e+01 9 25 0
27770 1 2 -1.4799999999999999e-01 1.1513972821059523e+01 5.7265485121094244e+00 2.2362184723047839e+01 9 25 0
27775 1 4 7.3999999999999996e-02 9.6550395086328908e+00 5.1141195879832697e+00 2.1688891471277685e+01 9 25 0
11723 1 2 -1.4799999999999999e-01 1.8477814655951995e+01 1.8349323799466268e+00 1.8502985541882126e+01 6 24 0
11718 1 4 7.3999999999999996e-02 1.5799757606715493e+01 1.0107030330300992e+00 1.8314121745189279e+01 6 24 0
8548 1 4 7.3999999999999996e-02 1.2739666587353826e+01 3.6970844993551912e+00 1.8476001595829125e+01 6 25 0
6790 1 4 7.3999999999999996e-02 1.7791129662955072e+01 4.2321980711773410e-01 2.2969718159374384e+01 7 25 0
11720 1 2 -1.4799999999999999e-01 1.7270727110726124e+01 1.8181934810033589e+00 1.9504505617333709e+01 6 24 0
11722 1 4 7.3999999999999996e-02 1.6749868578663456e+01 2.8293795711693845e+00 1.9505235285087792e+01 6 24 0
11717 1 2 -1.4799999999999999e-01 1.6233455645684003e+01 6.6389914772113845e-01 1.9226281571947226e+01 6 24 0
11721 1 4 7.3999999999999996e-02 1.7635442053204368e+01 1.6308297640090517e+00 2.0562778188882035e+01 6 24 0
11714 1 2 -1.4799999999999999e-01 1.5088931689156814e+01 6.3963681862259369e-01 2.0191752192354357e+01 6 24 0
11716 1 4 7.3999999999999996e-02 1.4643479726466257e+01 1.6481328597898124e+00 2.0218722909826575e+01 6 24 0
27753 1 4 7.3999999999999996e-02 1.5631194507327907e+01 4.5455919081912759e+00 2.0311607458613334e+01 9 25 0
11715 1 4 7.3999999999999996e-02 1.5373136578783578e+01 3.5510595875275974e-01 2.1196382839280666e+01 6 24 0
27760 1 4 7.3999999999999996e-02 1.5713931325179718e+01 4.1303984287964166e+00 2.2854887370716064e+01 9 25 0
27769 1 4 7.3999999999999996e-02 1.3252134236423961e+01 4.5930102539795916e+00 2.1698859571841272e+01 9 25 0
27751 1 4 7.3999999999999996e-02 1.7340048651875321e+01 5.5909065575706789e+00 1.9160244237062301e+01 9 25 0
27752 1 2 -1.4799999999999999e-01 1.5800243536926345e+01 5.5543551658973964e+00 2.0531456078996079e+01 9 25 0
27755 1 2 -1.4799999999999999e-01 1.6721126422972620e+01 5.6590711742842696e+00 2.1727427517486426e+01 9 25 0
27757 1 4 7.3999999999999996e-02 1.7653663609579212e+01 5.1183663100411980e+00 2.1616813289039126e+01 9 25 0
27758 1 2 -1.4799999999999999e-01 1.6075806220851572e+01 5.1076300471700646e+00 2.3029935811258916e+01 9 25 0
27749 1 2 -1.4799999999999999e-01 1.6381249365888543e+01 6.1556788537408202e+00 1.9253995077131865e+01 9 25 0
27759 1 4 7.3999999999999996e-02 1.6940536588986195e+01 4.9314604969525471e+00 2.3655166279068688e+01 9 25 0
27768 1 4 7.3999999999999996e-02 1.2946788741812028e+01 4.4820613262337838e+00 2.3421536167581056e+01 9 25 0
27767 1 2 -1.4799999999999999e-01 1.2864629696034102e+01 5.1842522301299852e+00 2.2579763749233017e+01 9 25 0
27761 1 2 -1.4799999999999999e-01 1.5034783921775796e+01 5.9122490442047573e+00 2.3788830157793043e+01 9 25 0
42321 908 5 -8.4760000000000002e-01 4.3060431303192061e+01 4.1165255075937921e+01 1.1636436480819834e+01 0 0 0
42175 859 6 4.2380000000000001e-01 4.2961857660526626e+01 2.6588839755151348e+01 3.9582699270312943e+01 0 0 0
11731 1 4 7.3999999999999996e-02 1.9360128953964416e+01 4.2287896177828825e+00 1.7995105647980495e+01 6 24 0
11729 1 2 -1.4799999999999999e-01 1.9758584692465288e+01 4.0134618649688818e+00 1.8948991856736608e+01 6 24 0
11733 1 4 7.3999999999999996e-02 2.1900260408119046e+01 4.3583041248229017e+00 1.8385999052874094e+01 6 24 0
11732 1 2 -1.4799999999999999e-01 2.1157905860145942e+01 4.7526476380386216e+00 1.9071075209916714e+01 6 24 0
11726 1 2 -1.4799999999999999e-01 1.9697999408569441e+01 2.4656780077481373e+00 1.9174483913050587e+01 6 24 0
11735 1 2 -1.4799999999999999e-01 2.0987127519281891e+01 6.2021776783214220e+00 1.8706618845755749e+01 6 24 0
11734 1 4 7.3999999999999996e-02 2.1552341464874839e+01 4.5531347094893544e+00 2.0026757334200891e+01 6 24 0
11728 1 4 7.3999999999999996e-02 1.9669556609070032e+01 2.2722812644928903e+00 2.0265327739050019e+01 6 24 0
40320 241 5 -8.4760000000000002e-01 4.1149586679663415e+01 4.2981635452460928e+01 3.7879082872065325e+01 0 0 0
42237 880 5 -8.4760000000000002e-01 4.3164049924541864e+01 3.3655622082615352e+01 4.9808593485336239e+01 0 0 0
11730 1 4 7.3999999999999996e-02 1.9007914751871834e+01 4.4266446462103568e+00 1.9618056013214687e+01 6 24 0
20603 1 2 -1.4799999999999999e-01 2.4086979076268424e+01 4.4419198893070905e-01 1.8866132706743574e+01 8 26 0
6791 1 2 -1.4799999999999999e-01 1.9462095489096015e+01 8.4543867417016549e-01 2.4284957653622012e+01 7 25 0
6795 1 4 7.3999999999999996e-02 1.8913543504969532e+01 2.5735934370672946e+00 2.3063617837555018e+01 7 25 0
6796 1 4 7.3999999999999996e-02 2.0319071240851159e+01 1.7707757486208595e+00 2.2500289008742676e+01 7 25 0
6794 1 2 -1.4799999999999999e-01 1.9783045412097447e+01 2.1340401708162204e+00 2.3413686569984691e+01 7 25 0
6800 1 2 -1.4799999999999999e-01 2.1041647824560677e+01 4.3430546553741802e+00 2.3299030365069630e+01 7 25 0
6802 1 4 7.3999999999999996e-02 2.1520265172503574e+01 4.0276024924913294e+00 2.2359120426992373e+01 7 25 0
20613 1 4 7.3999999999999996e-02 2.4299775423154589e+01 2.1359788853828134e+00 2.2067896317682948e+01 8 26 0
20604 1 4 7.3999999999999996e-02 2.3921758997393429e+01 1.5767442890051488e+00 1.8916742452516203e+01 8 26 0
6797 1 2 -1.4799999999999999e-01 2.0728723885847085e+01 3.1008598349773440e+00 2.4142123551165223e+01 7 25 0
20606 1 2 -1.4799999999999999e-01 2.4744385320097223e+01 8.2276836878620044e-02 2.0277538558632735e+01 8 26 0
6803 1 2 -1.4799999999999999e-01 2.2087654941999130e+01 5.1698006375850873e+00 2.4027996518457016e+01 7 25 0
20605 1 4 7.3999999999999996e-02 2.4807550786394817e+01 4.0646399087128354e-01 1.8061025896492218e+01 8 26 0
20614 1 4 7.3999999999999996e-02 2.4593424483387505e+01 3.0370302753751610e+00 2.0556703705776883e+01 8 26 0
6801 1 4 7.3999999999999996e-02 2.0114808281189145e+01 4.9595440495411882e+00 2.3152759930978775e+01 7 25 0
6810 1 4 7.3999999999999996e-02 2.2585699676197308e+01 6.0400251546467532e+00 2.1462356165484948e+01 7 25 0
20611 1 4 7.3999999999999996e-02 2.6415821509028767e+01 6.2897147972799783e-01 2.1536360679955308e+01 8 26 0
20612 1 2 -1.4799999999999999e-01 2.5057620180775800e+01 2.3988847767841053e+00 2.1372319013971193e+01 8 26 0
20609 1 2 -1.4799999999999999e-01 2.5768039749740506e+01 1.1615493409728286e+00 2.0779976900438129e+01 8 26 0
12504 1 4 7.3999999999999996e-02 2.9109114064872148e+01 4.7272903219144019e-01 2.1045590898380603e+01 6 24 0
20617 1 4 7.3999999999999996e-02 2.5468206967043532e+01 3.9025971793459155e+00 2.2844518848446256e+01 8 26 0
12503 1 2 -1.4799999999999999e-01 2.9654764150473593e+01 1.1932957724762382e-01 2.1922461648177364e+01 6 24 0
12505 1 4 7.3999999999999996e-02 2.9629467256311795e+01 1.0256513921286108e+00 2.2650858246396908e+01 6 24 0
20610 1 4 7.3999999999999996e-02 2.6457734311225146e+01 1.4019324715401382e+00 1.9974377001403905e+01 8 26 0
20615 1 2 -1.4799999999999999e-01 2.6044262553174228e+01 3.2714043430034510e+00 2.2190901245366959e+01 8 26 0
20619 1 4 7.3999999999999996e-02 2.6546637995423890e+01 4.6455219750184034e+00 2.0815705225151842e+01 8 26 0
20620 1 4 7.3999999999999996e-02 2.7689697319405440e+01 3.1720874201068510e+00 2.0869940584451886e+01 8 26 0
[truncated: 11,132,973 more chars]
