# Supplementary material for: Thermodynamic driving forces in contact electrification between polymeric materials
Source: Nat Commun. 2024 Mar 23;15:2616. doi: 10.1038/s41467-024-46932-2 (PMC10960812; doi:10.1038/s41467-024-46932-2)
Supplement: Supplementary file 6 — Supplementary Dataset 3 [file 41467_2024_46932_MOESM6_ESM.zip › configuration_data/initial/PE_c/OH.data]

LAMMPS data file via write_data, version 3 Mar 2020, timestep = 20000104

48434 atoms
6 atom types
46433 bonds
4 bond types
86864 angles
4 angle types
127296 dihedrals
3 dihedral types

0.0000000000000000e+00 1.2565509580000000e+02 xlo xhi
0.0000000000000000e+00 1.3238243817000000e+02 ylo yhi
0.0000000000000000e+00 1.1000000000000000e+02 zlo zhi

Masses

1 12.011
2 1.008
3 15.9994
4 1.008
5 15.9994
6 1.008

Pair Coeffs # lj/cut/coul/long

1 0.066 3.5
2 0.0262906 2.5
3 0.15535 3.166
4 0 2.058
5 0.01195 3.81
6 0 1

Bond Coeffs # harmonic

1 268 1.529
2 340 1.09
3 600 1
4 600 1

Angle Coeffs # harmonic

1 58.35 112.7
2 33 107.8
3 37.5 110.7
4 75 109.47

Dihedral Coeffs # opls

1 0 0 0.3 0
2 0 0 0.3 0
3 0.644693 -0.214342 0.178219 0

Atoms # full

21235 68 1 -1.4799999999999999e-01 2.5467172027653024e+00 3.9631149846830769e+00 4.9694439492695581e+00 0 0 0
21237 68 2 7.3999999999999996e-02 3.6026287173120406e+00 3.9224519824660304e+00 5.2678606509093351e+00 0 0 0
21232 68 1 -1.4799999999999999e-01 1.8287064141706639e+00 2.7550308035461222e+00 5.5318492908582604e+00 0 0 0
21236 68 2 7.3999999999999996e-02 2.5461938586688198e+00 3.9708504164031941e+00 3.8341047905942354e+00 0 0 0
21238 68 1 -1.4799999999999999e-01 1.9701382998739811e+00 5.3475635716807677e+00 5.4187247572087731e+00 0 0 0
21229 68 1 -1.4799999999999999e-01 2.4627519265296045e+00 1.4490549759978792e+00 4.8696241227941686e+00 0 0 0
21231 68 2 7.3999999999999996e-02 3.4796634598157645e+00 1.4210872648070969e+00 5.1405667938160926e+00 0 0 0
21230 68 2 7.3999999999999996e-02 2.3740433379854022e+00 1.5630767331924251e+00 3.8055125390232867e+00 0 0 0
21240 68 2 7.3999999999999996e-02 8.9455216186542974e-01 5.3396566496306113e+00 5.2029024164255544e+00 0 0 0
21234 68 2 7.3999999999999996e-02 7.7036160406381926e-01 2.8443815097061491e+00 5.2198250273679330e+00 0 0 0
1254 5 2 7.3999999999999996e-02 4.5740102607473778e+00 2.9944662367194681e+00 2.3451427769718216e+00 0 0 0
1260 5 2 7.3999999999999996e-02 4.4666835454060729e+00 5.4469507124072276e+00 2.9065267734070033e+00 0 0 0
1258 5 1 -1.4799999999999999e-01 5.4697051631247717e+00 5.5351967938362279e+00 2.4962268930884237e+00 0 0 0
1252 5 1 -1.4799999999999999e-01 5.6619274611776946e+00 3.0119962231314603e+00 2.3156482137824677e+00 0 0 0
1259 5 2 7.3999999999999996e-02 5.3204913479099183e+00 5.6383972079291818e+00 1.4138064522536629e+00 0 0 0
21226 68 1 -1.4799999999999999e-01 1.8505852853700506e+00 1.9460234493891981e-01 5.4054804018694336e+00 0 0 0
1253 5 2 7.3999999999999996e-02 5.9280683320958101e+00 2.9324570544765831e+00 1.2736179222855284e+00 0 0 0
1560 5 2 7.3999999999999996e-02 4.8722281971749739e+00 4.2038027199816885e-01 2.2224803787707663e+00 0 1 0
1558 5 1 -1.4799999999999999e-01 5.9223958204949403e+00 3.8646191425791260e-01 2.3041020163448436e+00 0 1 0
1559 5 2 7.3999999999999996e-02 6.2795101946024774e+00 3.4231555378433398e-01 1.2418848052210689e+00 0 1 0
1256 5 2 7.3999999999999996e-02 6.4134436894986742e+00 4.1050837653407566e+00 3.9044487728153383e+00 0 0 0
1250 4 2 7.3999999999999996e-02 6.2321015880174135e+00 1.6894734694655063e+00 4.0964138310985234e+00 0 0 0
1255 5 1 -1.4799999999999999e-01 6.3088464725872244e+00 4.2783347252465944e+00 2.8601200413842593e+00 0 0 0
1249 4 1 -1.4799999999999999e-01 6.2916615731342578e+00 1.7227517112081179e+00 3.0186617524734243e+00 0 0 0
21228 68 2 7.3999999999999996e-02 8.3147397603033635e-01 1.1903082016484702e-01 5.2064340081512075e+00 0 0 0
1251 4 2 7.3999999999999996e-02 7.3944431016795740e+00 1.7655334744249123e+00 2.9383474816498736e+00 0 0 0
1257 5 2 7.3999999999999996e-02 7.4109741066855159e+00 4.2409589854399510e+00 2.5520590810684780e+00 0 0 0
22494 72 2 7.3999999999999996e-02 8.0684887548819564e+00 5.4282296166542539e+00 5.0348811758346965e+00 0 0 0
22488 72 2 7.3999999999999996e-02 7.9853004795340654e+00 2.8529108266398913e+00 5.3257425110327619e+00 0 0 0
22486 72 1 -1.4799999999999999e-01 9.0860901995870105e+00 2.8444411847942077e+00 5.4650150960068578e+00 0 0 0
22489 72 1 -1.4799999999999999e-01 9.6544032382526872e+00 4.1715469682168891e+00 4.7651076573368387e+00 0 0 0
22490 72 2 7.3999999999999996e-02 9.4774204706601015e+00 4.1397052523148989e+00 3.6400769752398698e+00 0 0 0
22492 72 1 -1.4799999999999999e-01 9.1281602202446024e+00 5.5261281181656736e+00 5.2410002425775488e+00 0 0 0
22491 72 2 7.3999999999999996e-02 1.0763516704669838e+01 4.2905185117854741e+00 4.8434186935043044e+00 0 0 0
22483 72 1 -1.4799999999999999e-01 9.7802556781641368e+00 1.5713831799227529e+00 4.9806713128857352e+00 0 0 0
22485 72 2 7.3999999999999996e-02 1.0867246612182930e+01 1.5240456109860310e+00 5.1527467623942194e+00 0 0 0
22484 72 2 7.3999999999999996e-02 9.6724856720633490e+00 1.5655956205977615e+00 3.9260826709859051e+00 0 0 0
22480 72 1 -1.4799999999999999e-01 9.1519050470068048e+00 1.8815097419922114e-01 5.3541592923109649e+00 0 0 0
22482 72 2 7.3999999999999996e-02 8.0925971801179450e+00 1.7861145836819392e-01 5.1515252418061772e+00 0 0 0
2514 9 2 7.3999999999999996e-02 1.1557866783183856e+01 2.9299052607012963e+00 2.8483959711740252e+00 0 0 0
2520 9 2 7.3999999999999996e-02 1.1476013351902916e+01 5.3759569922737604e+00 3.0825766148568028e+00 0 0 0
2508 9 2 7.3999999999999996e-02 1.1756133699822550e+01 3.6496104200387930e-01 2.8586694617277315e+00 0 0 0
2513 9 2 7.3999999999999996e-02 1.2128655722917648e+01 3.0163880581425810e+00 1.2628896285294009e+00 0 0 0
2519 9 2 7.3999999999999996e-02 1.1977470539899551e+01 5.6942021949271435e+00 1.3707849046112563e+00 0 0 0
2516 9 2 7.3999999999999996e-02 1.3702657091104918e+01 4.2281285015721730e+00 3.5084551995476994e+00 0 0 0
2510 9 2 7.3999999999999996e-02 1.3854839980045314e+01 1.7785711808839835e+00 3.4773259821196065e+00 0 0 0
2518 9 1 -1.4799999999999999e-01 1.2318294570957629e+01 5.5318502998098342e+00 2.4071251325278848e+00 0 0 0
2512 9 1 -1.4799999999999999e-01 1.2489210528747787e+01 2.9945161712783062e+00 2.2661916827556490e+00 0 0 0
2515 9 1 -1.4799999999999999e-01 1.3215424304646815e+01 4.2746606720513292e+00 2.5815398524102586e+00 0 0 0
2509 9 1 -1.4799999999999999e-01 1.3489262466553129e+01 1.7591801235511209e+00 2.4248161690045258e+00 0 0 0
23732 76 2 7.3999999999999996e-02 1.7063002293209401e+01 1.7075626857272446e+00 3.8390696880597472e+00 0 0 0
2517 9 2 7.3999999999999996e-02 1.4035460414524300e+01 4.4415518291738607e+00 1.9182551443483333e+00 0 0 0
23734 76 1 -1.4799999999999999e-01 1.6389601716764407e+01 2.7924744626530287e+00 5.4279746894216387e+00 0 0 0
23736 76 2 7.3999999999999996e-02 1.5332753906907669e+01 2.7813875564786650e+00 5.1697560311377595e+00 0 0 0
23739 76 2 7.3999999999999996e-02 1.8134920759559623e+01 4.0784361221279104e+00 5.2338061296978555e+00 0 0 0
23737 76 1 -1.4799999999999999e-01 1.7047974286598262e+01 4.1291404697575427e+00 4.9807148633519782e+00 0 0 0
23738 76 2 7.3999999999999996e-02 1.6845360689565588e+01 4.0396656692747861e+00 3.9253205503639563e+00 0 0 0
23742 76 2 7.3999999999999996e-02 1.5260175788610825e+01 5.3583482743489323e+00 5.2295737660423764e+00 0 0 0
23740 76 1 -1.4799999999999999e-01 1.6319151379532244e+01 5.3637038829486530e+00 5.4249266616067446e+00 0 0 0
23731 76 1 -1.4799999999999999e-01 1.7039739388839941e+01 1.5051813648860635e+00 4.9116924786816716e+00 0 0 0
2511 9 2 7.3999999999999996e-02 1.4348905529210844e+01 1.7796923301466174e+00 1.7561628276357311e+00 0 0 0
23733 76 2 7.3999999999999996e-02 1.8082433643984462e+01 1.4788999663211970e+00 5.1161378430754398e+00 0 0 0
23728 76 1 -1.4799999999999999e-01 1.6310630097777725e+01 2.1764310640790432e-01 5.4096144083115298e+00 0 0 0
23730 76 2 7.3999999999999996e-02 1.5264523738612128e+01 1.4366309444037034e-01 4.9661997897649757e+00 0 0 0
2506 9 1 -1.4799999999999999e-01 1.2739845286146833e+01 4.4627119357034806e-01 2.2550396820949703e+00 0 0 0
2831 10 2 7.3999999999999996e-02 1.2804290332335011e+01 2.9870217256028400e+00 5.6805893045602804e+00 0 0 0
2825 10 2 7.3999999999999996e-02 1.2679133241375537e+01 4.6573294180371932e-01 5.8609382046641416e+00 0 0 0
2837 10 2 7.3999999999999996e-02 1.2465990712604070e+01 5.5916549808284213e+00 5.8100284068199120e+00 0 0 0
2507 9 2 7.3999999999999996e-02 1.2371726902051682e+01 3.6009750528320894e-01 1.2371146649388458e+00 0 0 0
4026 13 2 7.3999999999999996e-02 1.8862221151641727e+01 4.3606334294310234e-01 2.9164132466915458e+00 0 1 0
4032 13 2 7.3999999999999996e-02 1.8742668886152320e+01 3.1112898792614456e+00 2.5833373818064196e+00 0 1 0
4038 13 2 7.3999999999999996e-02 1.8915441967944766e+01 5.4468017249689309e+00 2.5323663268245586e+00 0 1 0
4034 13 2 7.3999999999999996e-02 2.0793337317679743e+01 4.3399759750985671e+00 3.7228679487046414e+00 0 1 0
4037 13 2 7.3999999999999996e-02 1.9991595225458934e+01 5.4596782502924768e+00 1.1856414729316465e+00 0 1 0
4031 13 2 7.3999999999999996e-02 1.9903386387922225e+01 2.8910015913887475e+00 1.1845388600540574e+00 0 1 0
4036 13 1 -1.4799999999999999e-01 1.9913388763261423e+01 5.5824802485674772e+00 2.2310024218806679e+00 0 1 0
4030 13 1 -1.4799999999999999e-01 1.9857408205976490e+01 2.9676076393294077e+00 2.2781096929583944e+00 0 1 0
4033 13 1 -1.4799999999999999e-01 2.0594508051221922e+01 4.2517420621222115e+00 2.6895623839364036e+00 0 1 0
24984 80 2 7.3999999999999996e-02 2.3050024649478765e+01 3.1247518345971379e+00 4.3372051511684599e+00 0 0 0
24982 80 1 -1.4799999999999999e-01 2.4002033614414689e+01 3.1606011602174990e+00 4.9242656196990042e+00 0 0 0
4035 13 2 7.3999999999999996e-02 2.1569822763483497e+01 4.1756325802450700e+00 2.2383859740540086e+00 0 1 0
24988 80 1 -1.4799999999999999e-01 2.3999710471724548e+01 5.5485720699219439e+00 5.2216438686337954e+00 0 0 0
24990 80 2 7.3999999999999996e-02 2.3030114182252543e+01 5.5961339397935230e+00 4.7612256890185911e+00 0 0 0
4027 13 1 -1.4799999999999999e-01 2.0546798549807921e+01 1.7034578906710798e+00 2.8723507921854448e+00 0 1 0
4029 13 2 7.3999999999999996e-02 2.1582598770885085e+01 1.7147517412599060e+00 2.6901511248589598e+00 0 1 0
4028 13 2 7.3999999999999996e-02 2.0491212568312339e+01 1.7009341124846058e+00 3.9852218145683906e+00 0 1 0
24979 80 1 -1.4799999999999999e-01 2.4829536755296918e+01 1.8972609635719890e+00 4.5585908314733938e+00 0 0 0
24980 80 2 7.3999999999999996e-02 2.5195463543675462e+01 1.9035510381147867e+00 3.5271865585596780e+00 0 0 0
24985 80 1 -1.4799999999999999e-01 2.4833836437426385e+01 4.3866114240303231e+00 4.7222607118597386e+00 0 0 0
24986 80 2 7.3999999999999996e-02 2.5277532835570518e+01 4.4715547927427792e+00 3.7137769430062666e+00 0 0 0
4024 13 1 -1.4799999999999999e-01 1.9809966569385224e+01 4.5325881843484372e-01 2.3876614779772476e+00 0 1 0
24976 80 1 -1.4799999999999999e-01 2.4057502930014945e+01 5.4145787253122302e-01 4.7917963927034926e+00 0 0 0
4073 14 2 7.3999999999999996e-02 2.0515744029093160e+01 4.5393642898485864e-01 5.8148969994885764e+00 0 0 0
4079 14 2 7.3999999999999996e-02 2.0940953527344991e+01 2.9687109665712712e+00 5.8221217991124723e+00 0 0 0
4025 13 2 7.3999999999999996e-02 1.9499994297141345e+01 4.8485469785538232e-01 1.2925014341772154e+00 0 1 0
24978 80 2 7.3999999999999996e-02 2.3110087478669406e+01 6.2422971257895699e-01 4.2536538593640545e+00 0 0 0
4085 14 2 7.3999999999999996e-02 2.0852320332640463e+01 5.5242240301063568e+00 5.9018783271956643e+00 0 0 0
24977 80 2 7.3999999999999996e-02 2.3788209488190144e+01 6.4416479930761483e-01 5.8063841614852745e+00 0 0 0
24987 80 2 7.3999999999999996e-02 2.5714639319704379e+01 4.3313008627443326e+00 5.4201542973672208e+00 0 0 0
24981 80 2 7.3999999999999996e-02 2.5696930963320160e+01 1.8271800022663611e+00 5.2229057953987077e+00 0 0 0
5280 17 2 7.3999999999999996e-02 2.6968079457133047e+01 3.1069859753736604e+00 1.7709866816165729e+00 0 1 0
5286 17 2 7.3999999999999996e-02 2.7147628727517191e+01 5.5804526064596400e+00 1.9978587253120859e+00 0 1 0
5282 17 2 7.3999999999999996e-02 2.8310857123797984e+01 4.2911356981567339e+00 3.7513218514807547e+00 0 1 0
26232 84 2 7.3999999999999996e-02 3.0320780635187564e+01 3.0080173023559742e+00 5.3367803268618585e+00 0 0 0
5279 17 2 7.3999999999999996e-02 2.8596709684118256e+01 3.0402967803704133e+00 1.0699152113549433e+00 0 1 0
5278 17 1 -1.4799999999999999e-01 2.8040989358329124e+01 3.0247718940012152e+00 1.9991276449082303e+00 0 1 0
5281 17 1 -1.4799999999999999e-01 2.8599050320384325e+01 4.2353408814655022e+00 2.7199073965380363e+00 0 1 0
5283 17 2 7.3999999999999996e-02 2.9706287823352202e+01 4.1666732200498640e+00 2.8560451033472574e+00 0 1 0
5285 17 2 7.3999999999999996e-02 2.8479420313548438e+01 5.6016786906344160e+00 1.0364370410343806e+00 0 1 0
5284 17 1 -1.4799999999999999e-01 2.8184176912434570e+01 5.5220440086000648e+00 2.0938564363899763e+00 0 1 0
26238 84 2 7.3999999999999996e-02 3.0471873107132378e+01 5.5889011730562785e+00 5.3278230395665771e+00 0 0 0
5275 17 1 -1.4799999999999999e-01 2.8421589593703501e+01 1.6832620908844784e+00 2.6720348546205206e+00 0 1 0
5276 17 2 7.3999999999999996e-02 2.8028342934882460e+01 1.6006440038936416e+00 3.6612368015656878e+00 0 1 0
5277 17 2 7.3999999999999996e-02 2.9478201498311421e+01 1.6405973418284892e+00 2.7430983629989774e+00 0 1 0
5272 17 1 -1.4799999999999999e-01 2.7932354462613056e+01 4.6934678431323351e-01 2.0153324892535949e+00 0 1 0
5273 17 2 7.3999999999999996e-02 2.8423825814514057e+01 4.2896193843773428e-01 1.0169838386037451e+00 0 1 0
5274 17 2 7.3999999999999996e-02 2.6846143881442387e+01 4.4311673325667900e-01 1.7705396944961720e+00 0 1 0
26226 84 2 7.3999999999999996e-02 3.0104195520817580e+01 3.4766645814875285e-01 5.5035564491068190e+00 0 0 0
26224 84 1 -1.4799999999999999e-01 3.1203864794290674e+01 4.2692647657283628e-01 5.7526971780316281e+00 0 0 0
26230 84 1 -1.4799999999999999e-01 3.1366660037168437e+01 2.9763194161292637e+00 5.5872163713950851e+00 0 0 0
5327 18 2 7.3999999999999996e-02 2.7786875801809025e+01 2.9703108291595401e+00 6.4192629234223597e+00 0 0 0
26236 84 1 -1.4799999999999999e-01 3.1516954403155690e+01 5.4767628194338522e+00 5.5510148819955063e+00 0 0 0
26234 84 2 7.3999999999999996e-02 3.1902978209800462e+01 4.1411538241818029e+00 3.9136646071182923e+00 0 0 0
26228 84 2 7.3999999999999996e-02 3.1726146857521140e+01 1.5497215085330276e+00 3.9525519372211080e+00 0 0 0
26233 84 1 -1.4799999999999999e-01 3.2028571326018380e+01 4.1535603276512907e+00 4.9515350847482429e+00 0 0 0
26227 84 1 -1.4799999999999999e-01 3.1883748843272485e+01 1.6188570961175506e+00 5.0948996178193120e+00 0 0 0
6547 21 1 -1.4799999999999999e-01 3.5214681982365683e+01 4.2942546651559335e+00 2.9961974892482504e+00 0 1 0
6548 21 2 7.3999999999999996e-02 3.4798692126966536e+01 4.4155200398222592e+00 3.9473638023274886e+00 0 1 0
6549 21 2 7.3999999999999996e-02 3.6295352919994322e+01 4.2839419886320549e+00 3.1071548521125414e+00 0 1 0
6546 21 2 7.3999999999999996e-02 3.3559068372352719e+01 3.0716134747192139e+00 2.4109327062381922e+00 0 1 0
6544 21 1 -1.4799999999999999e-01 3.4600699288203849e+01 3.0727988730958473e+00 2.3363698421256198e+00 0 1 0
6545 21 2 7.3999999999999996e-02 3.4733884732376964e+01 3.1852597270663447e+00 1.2469445028574411e+00 0 1 0
26235 84 2 7.3999999999999996e-02 3.3117384935051945e+01 4.1873340308357072e+00 5.1934742269093803e+00 0 0 0
6543 21 2 7.3999999999999996e-02 3.6347800066453836e+01 1.8871133218884708e+00 2.7279089623913433e+00 0 1 0
6541 21 1 -1.4799999999999999e-01 3.5292718097919725e+01 1.8690875334154338e+00 2.9973669481981546e+00 0 1 0
6542 21 2 7.3999999999999996e-02 3.5267453665480438e+01 1.9737174951740266e+00 4.0573572089578613e+00 0 1 0
26229 84 2 7.3999999999999996e-02 3.2978268045242267e+01 1.6674224814170888e+00 5.2108827031681058e+00 0 0 0
6550 21 1 -1.4799999999999999e-01 3.4808445638917249e+01 5.6044401065383740e+00 2.2107988432413279e+00 0 1 0
6551 21 2 7.3999999999999996e-02 3.4934833714789747e+01 5.4139450603507102e+00 1.1296075474210294e+00 0 1 0
6552 21 2 7.3999999999999996e-02 3.3715599422651870e+01 5.7653242408153949e+00 2.2897522885868482e+00 0 1 0
6575 22 2 7.3999999999999996e-02 3.5301525501528403e+01 3.2191036871506760e+00 6.0840789939899151e+00 0 0 0
6538 21 1 -1.4799999999999999e-01 3.4640305035889348e+01 5.6822739356755525e-01 2.4612784427108449e+00 0 1 0
6540 21 2 7.3999999999999996e-02 3.3609356250767519e+01 4.8771977823267654e-01 2.7639828010774079e+00 0 1 0
6539 21 2 7.3999999999999996e-02 3.4800516633944831e+01 5.4028866653076091e-01 1.3154001160023179e+00 0 1 0
27492 88 2 7.3999999999999996e-02 3.7703081107667479e+01 5.4989016799351820e+00 5.2704202414657804e+00 0 0 0
27486 88 2 7.3999999999999996e-02 3.7682955350693412e+01 3.0707215249241377e+00 5.6299886108143751e+00 0 0 0
27480 88 2 7.3999999999999996e-02 3.7540534969263156e+01 4.7192085213404278e-01 5.4834129478496152e+00 0 0 0
26240 84 2 7.3999999999999996e-02 3.2244157835384222e+01 6.5475511391039500e+00 3.8793290891858314e+00 0 0 0
6581 22 2 7.3999999999999996e-02 3.4931180873168216e+01 5.6181471862368051e+00 6.1855145739511803e+00 0 0 0
7625 25 2 7.3999999999999996e-02 4.2510900338379095e+01 5.2640989455485532e-01 1.1809060717206823e+00 0 0 0
27490 88 1 -1.4799999999999999e-01 3.8787939937594089e+01 5.5181534845821965e+00 5.2884952990445786e+00 0 0 0
27484 88 1 -1.4799999999999999e-01 3.8816098343358561e+01 3.0098696643298402e+00 5.4459147559496079e+00 0 0 0
27488 88 2 7.3999999999999996e-02 3.9070402481839082e+01 4.1124965957904962e+00 3.5630840495309219e+00 0 0 0
27487 88 1 -1.4799999999999999e-01 3.9255019935343100e+01 4.1877203029550163e+00 4.6569543871087262e+00 0 0 0
7632 25 2 7.3999999999999996e-02 4.1062004029889884e+01 3.0702137164019567e+00 2.0510305643991584e+00 0 0 0
7630 25 1 -1.4799999999999999e-01 4.2124946973823597e+01 2.9513172883743048e+00 2.1045515142315350e+00 0 0 0
27489 88 2 7.3999999999999996e-02 4.0325898645154901e+01 4.1274409008524948e+00 4.7645804917099408e+00 0 0 0
7633 25 1 -1.4799999999999999e-01 4.2591754971708134e+01 4.2014728108405652e+00 2.7867732777651106e+00 0 0 0
7636 25 1 -1.4799999999999999e-01 4.2221593094378903e+01 5.4909909890267725e+00 2.1069770750736909e+00 0 0 0
7638 25 2 7.3999999999999996e-02 4.1108820845153950e+01 5.4894233611496928e+00 2.0051042813798383e+00 0 0 0
7627 25 1 -1.4799999999999999e-01 4.2612631777787897e+01 1.7281054172374775e+00 2.9296765645649749e+00 0 0 0
27481 88 1 -1.4799999999999999e-01 3.9072095449285435e+01 1.7183229836752481e+00 4.7282384669618889e+00 0 0 0
27482 88 2 7.3999999999999996e-02 3.8531725424057903e+01 1.8014105888476721e+00 3.7562427726134620e+00 0 0 0
27483 88 2 7.3999999999999996e-02 4.0079526142724525e+01 1.5958772470466711e+00 4.4878927527387331e+00 0 0 0
7634 25 2 7.3999999999999996e-02 4.2173020878930487e+01 4.1491589882509441e+00 3.7858925713567189e+00 0 0 0
7637 25 2 7.3999999999999996e-02 4.2714899784384357e+01 5.5118562389905321e+00 1.1427494662702580e+00 0 0 0
7631 25 2 7.3999999999999996e-02 4.2441521507524740e+01 2.9166919125627482e+00 1.1481726818276401e+00 0 0 0
7628 25 2 7.3999999999999996e-02 4.2393390948427104e+01 1.8341486604484756e+00 3.9827228928435106e+00 0 0 0
27478 88 1 -1.4799999999999999e-01 3.8582409233758945e+01 5.1123561156333885e-01 5.5705140039596763e+00 0 0 0
7626 25 2 7.3999999999999996e-02 4.1000086588616725e+01 4.7544521151832558e-01 2.3060566553837165e+00 0 0 0
7624 25 1 -1.4799999999999999e-01 4.2110573810591198e+01 4.8752644245238969e-01 2.2525773143110710e+00 0 0 0
7635 25 2 7.3999999999999996e-02 4.3652949814591196e+01 4.1484480278796232e+00 2.8725199321175809e+00 0 0 0
7629 25 2 7.3999999999999996e-02 4.3722571298012944e+01 1.7002808710373229e+00 2.8919856182647727e+00 0 0 0
7823 25 2 7.3999999999999996e-02 4.2415180540077863e+01 2.9432939521031209e+00 6.0439130704387001e+00 0 0 0
7817 25 2 7.3999999999999996e-02 4.2612671397424208e+01 2.6570182898443107e-01 6.0788878334943091e+00 0 0 0
28734 92 2 7.3999999999999996e-02 4.4692989748483406e+01 5.2829500134871736e+00 4.8780379108653680e+00 0 0 0
28728 92 2 7.3999999999999996e-02 4.4811135552966988e+01 2.8926635950268413e+00 4.6511099051887799e+00 0 0 0
28726 92 1 -1.4799999999999999e-01 4.5776361752705732e+01 2.8643565709828640e+00 5.2547102309978078e+00 0 0 0
28729 92 1 -1.4799999999999999e-01 4.6557098647989264e+01 4.1427637932990207e+00 4.9912642675365069e+00 0 0 0
28730 92 2 7.3999999999999996e-02 4.6627392918189052e+01 4.2014622106421573e+00 3.9240557319278291e+00 0 0 0
28731 92 2 7.3999999999999996e-02 4.7510709398559996e+01 4.1302880739408057e+00 5.4294633214001156e+00 0 0 0
28732 92 1 -1.4799999999999999e-01 4.5685221181587295e+01 5.4124373551314902e+00 5.3571154632844928e+00 0 0 0
8808 29 2 7.3999999999999996e-02 4.8788384083037016e+01 2.9254635649584473e+00 1.9156167107171627e+00 0 0 0
28725 92 2 7.3999999999999996e-02 4.7514366280193769e+01 1.5791823224195551e+00 5.4211427736402786e+00 0 0 0
28723 92 1 -1.4799999999999999e-01 4.6542275317270303e+01 1.5637277646843237e+00 4.8798068026380701e+00 0 0 0
28724 92 2 7.3999999999999996e-02 4.6722156043804461e+01 1.4131656416369289e+00 3.8412842154688125e+00 0 0 0
8814 29 2 7.3999999999999996e-02 4.9191239844128951e+01 5.4905298529906625e+00 1.2181722608479284e+00 0 0 0
8806 29 1 -1.4799999999999999e-01 4.9838100311903510e+01 2.9866981082293855e+00 2.2865610012283586e+00 0 0 0
28720 92 1 -1.4799999999999999e-01 4.5731718667983507e+01 3.5766268597446416e-01 5.2491864900040959e+00 0 0 0
28722 92 2 7.3999999999999996e-02 4.4715102419622937e+01 3.5052196364917465e-01 4.8680141751021999e+00 0 0 0
8810 29 2 7.3999999999999996e-02 4.9532957051878803e+01 4.4845738288639021e+00 3.8126314042275871e+00 0 0 0
8804 29 2 7.3999999999999996e-02 4.9316892886715188e+01 1.5296175167375146e+00 3.8277997757427169e+00 0 0 0
8800 29 1 -1.4799999999999999e-01 5.0209292434015801e+01 4.6780151428961969e-01 2.2613582630359406e+00 0 0 0
9077 30 2 7.3999999999999996e-02 4.9996927884538387e+01 5.4468513449916438e+00 6.0271954977047262e+00 0 0 0
9071 29 2 7.3999999999999996e-02 5.0412314758201433e+01 3.0615435455186151e+00 6.1576370748885081e+00 0 0 0
8801 29 2 7.3999999999999996e-02 5.1110431777103862e+01 6.1948659742184942e-01 1.7246787353678381e+00 0 0 0
8802 29 2 7.3999999999999996e-02 4.9479087492213012e+01 4.0980631045391058e-01 1.3909267596288781e+00 0 0 0
8812 29 1 -1.4799999999999999e-01 4.9999876630620079e+01 5.5963188058926230e+00 1.9958382293732455e+00 0 0 0
8807 29 2 7.3999999999999996e-02 5.0513008774988101e+01 2.8762536515204093e+00 1.3869821967748375e+00 0 0 0
8803 29 1 -1.4799999999999999e-01 5.0094065078015468e+01 1.6913200582788428e+00 3.1046180250936217e+00 0 0 0
8809 29 1 -1.4799999999999999e-01 5.0160444793891699e+01 4.3878624954310759e+00 2.9226216996614620e+00 0 0 0
8813 29 2 7.3999999999999996e-02 5.0992835425814910e+01 5.6565451026173852e+00 1.5061008449596536e+00 0 0 0
8811 29 2 7.3999999999999996e-02 5.1229054674942702e+01 4.3548677335105648e+00 3.3166557283280889e+00 0 0 0
8805 29 2 7.3999999999999996e-02 5.1013918403952403e+01 1.8030857963757458e+00 3.6230080350454106e+00 0 0 0
29962 96 1 -1.4799999999999999e-01 5.3562044428870408e+01 3.0433495059402755e+00 5.2558502800968974e+00 0 0 0
29964 96 2 7.3999999999999996e-02 5.2480231885736998e+01 2.9521166792582858e+00 5.0955309364395083e+00 0 0 0
29965 96 1 -1.4799999999999999e-01 5.4198876578828738e+01 4.3953618121019726e+00 4.7052975854311798e+00 0 0 0
29967 96 2 7.3999999999999996e-02 5.5206241267666094e+01 4.3786845275989155e+00 5.0443467842188499e+00 0 0 0
29966 96 2 7.3999999999999996e-02 5.4276115506001702e+01 4.2810251964312878e+00 3.6113019977517271e+00 0 0 0
29968 96 1 -1.4799999999999999e-01 5.3515531870214623e+01 5.6921957751521939e+00 5.2177409792979059e+00 0 0 0
29970 96 2 7.3999999999999996e-02 5.2413050719181179e+01 5.6253300737782270e+00 4.9728496677144758e+00 0 0 0
29959 96 1 -1.4799999999999999e-01 5.4274127965914090e+01 1.8549492901541940e+00 4.5803600872154329e+00 0 0 0
29961 96 2 7.3999999999999996e-02 5.5329100373430698e+01 2.0190780125761587e+00 4.6542317524397712e+00 0 0 0
29960 96 2 7.3999999999999996e-02 5.3982517724213352e+01 1.7148314493211572e+00 3.5941959337224545e+00 0 0 0
29956 96 1 -1.4799999999999999e-01 5.3952868679569853e+01 5.4490386769406662e-01 5.2572148472362432e+00 0 0 0
9065 29 2 7.3999999999999996e-02 5.0449123404736021e+01 4.6903291979966555e-01 5.9284381416233902e+00 0 0 0
29958 96 2 7.3999999999999996e-02 5.2892553322240019e+01 3.1410922674651892e-01 5.0175576071104944e+00 0 0 0
29957 96 2 7.3999999999999996e-02 5.3994053431037507e+01 6.6350520849320060e-01 6.3150234709221325e+00 0 0 0
10011 32 2 7.3999999999999996e-02 5.7079377527176000e+01 5.5080576319366097e+00 1.2634480073123098e+00 0 0 0
10005 32 2 7.3999999999999996e-02 5.7728274463578273e+01 3.0150868558009480e+00 1.1013632745617306e+00 0 0 0
10003 32 1 -1.4799999999999999e-01 5.8460546087017157e+01 3.1041720887357473e+00 1.8128398399674468e+00 0 0 0
10010 32 2 7.3999999999999996e-02 5.8906273034066963e+01 5.8231976729226114e+00 1.4864457052028202e+00 0 0 0
10004 32 2 7.3999999999999996e-02 5.9389178003368286e+01 3.3893674410077543e+00 1.2952543895351629e+00 0 0 0
10007 32 2 7.3999999999999996e-02 5.7143306673228800e+01 4.1068645239482908e+00 3.3036515033504887e+00 0 0 0
10001 32 2 7.3999999999999996e-02 5.7580910207440105e+01 1.8345290249676114e+00 3.1948665801896499e+00 0 0 0
10009 32 1 -1.4799999999999999e-01 5.7961163206134167e+01 5.5883758310156937e+00 1.9442410492963653e+00 0 0 0
10000 32 1 -1.4799999999999999e-01 5.8526394319231763e+01 1.7452986232536019e+00 2.6527571008355659e+00 0 0 0
10006 32 1 -1.4799999999999999e-01 5.8113184857791367e+01 4.2670586632409391e+00 2.7466309861449059e+00 0 0 0
10008 32 2 7.3999999999999996e-02 5.8837411903319108e+01 4.3507924796487094e+00 3.5332443207378752e+00 0 0 0
31224 100 2 7.3999999999999996e-02 5.9907280292666179e+01 2.5635232257892322e+00 5.3681323422357794e+00 0 0 0
31222 100 1 -1.4799999999999999e-01 6.1034666047899783e+01 2.7234395796429220e+00 5.5075212259034005e+00 0 0 0
31225 100 1 -1.4799999999999999e-01 6.1473090306068727e+01 4.0632266900865934e+00 4.8752324614909286e+00 0 0 0
31226 100 2 7.3999999999999996e-02 6.1082098847172787e+01 4.0433906267846318e+00 3.8680409866849286e+00 0 0 0
31228 100 1 -1.4799999999999999e-01 6.0817825197651096e+01 5.2809151159733281e+00 5.5332507907554751e+00 0 0 0
31230 100 2 7.3999999999999996e-02 5.9729380460246801e+01 5.2015313117721869e+00 5.5183855005658433e+00 0 0 0
31219 100 1 -1.4799999999999999e-01 6.1750102523800962e+01 1.5500375452581547e+00 4.9134915848883711e+00 0 0 0
31220 100 2 7.3999999999999996e-02 6.1687393438470778e+01 1.5615912190297156e+00 3.8584687931861268e+00 0 0 0
10002 32 2 7.3999999999999996e-02 5.9370890485425029e+01 1.8156743930632790e+00 3.3768574092545958e+00 0 0 0
31216 100 1 -1.4799999999999999e-01 6.1195337176728017e+01 2.2198815220401855e-01 5.5373135532357898e+00 0 0 0
31218 100 2 7.3999999999999996e-02 6.0186710853461094e+01 2.2784925485263138e-01 5.3981285672371708e+00 0 0 0
9997 32 1 -1.4799999999999999e-01 5.8684345002533640e+01 4.1813131898531092e-01 1.8387507435928925e+00 0 0 0
9999 32 2 7.3999999999999996e-02 5.7940469035244959e+01 4.4753288354768161e-01 1.1219542181030868e+00 0 0 0
9998 32 2 7.3999999999999996e-02 5.9675634629732102e+01 2.0182777503684488e-01 1.4495928224029282e+00 0 0 0
10313 33 2 7.3999999999999996e-02 5.7797150270330270e+01 3.5081087899966507e-01 6.0149193007152100e+00 0 0 0
31221 100 2 7.3999999999999996e-02 6.2812416476321225e+01 1.5741581001558143e+00 5.1325684974042787e+00 0 0 0
31227 100 2 7.3999999999999996e-02 6.2528276977036839e+01 4.1266543225309400e+00 5.0167869040133777e+00 0 0 0
11271 37 2 7.3999999999999996e-02 6.3616959511902273e+01 5.6886234001120490e+00 2.5732015403349000e+00 0 0 0
11261 36 2 7.3999999999999996e-02 6.5079681066290036e+01 1.6078163852434759e+00 3.8737133264075418e+00 0 0 0
11265 36 2 7.3999999999999996e-02 6.3460993496158984e+01 2.8751134813694605e+00 2.7458164230186730e+00 0 0 0
11267 36 2 7.3999999999999996e-02 6.5184233291475849e+01 4.3837655934831314e+00 3.7962008632818076e+00 0 0 0
11264 36 2 7.3999999999999996e-02 6.4519802067273972e+01 2.8420333412405658e+00 1.2695606773035928e+00 0 0 0
11263 36 1 -1.4799999999999999e-01 6.4497795324837199e+01 2.9651938462162626e+00 2.3981023439443470e+00 0 0 0
32472 104 2 7.3999999999999996e-02 6.7067697146549676e+01 2.7853460250404525e+00 5.2334965785243170e+00 0 0 0
32470 104 1 -1.4799999999999999e-01 6.8177440741444954e+01 2.8788864700281058e+00 5.2759121009988812e+00 0 0 0
32476 104 1 -1.4799999999999999e-01 6.8245093516351446e+01 5.3812065990839617e+00 5.1218817998837469e+00 0 0 0
11266 36 1 -1.4799999999999999e-01 6.5165090794220163e+01 4.2942041811351066e+00 2.7283976908591741e+00 0 0 0
11268 37 2 7.3999999999999996e-02 6.6221789708740047e+01 4.1265330319011593e+00 2.4376659612737823e+00 0 0 0
32478 104 2 7.3999999999999996e-02 6.7185020783191320e+01 5.4073279313655629e+00 5.3776558617185310e+00 0 0 0
11270 37 2 7.3999999999999996e-02 6.4514699272781712e+01 5.4615507518615942e+00 9.9821613128316078e-01 0 0 0
11269 37 1 -1.4799999999999999e-01 6.4582240346397569e+01 5.5669094843277067e+00 2.0826691573977820e+00 0 0 0
11260 36 1 -1.4799999999999999e-01 6.5199606452290482e+01 1.7236744071607952e+00 2.8137834113807889e+00 0 0 0
11262 36 2 7.3999999999999996e-02 6.6288400936825425e+01 1.7839977651295302e+00 2.6772685932512252e+00 0 0 0
32467 104 1 -1.4799999999999999e-01 6.8795253125943674e+01 1.5734976462203687e+00 4.6979116649004133e+00 0 0 0
32474 104 2 7.3999999999999996e-02 6.8430898861094960e+01 4.0680317260623253e+00 3.4896067007233622e+00 0 0 0
32473 104 1 -1.4799999999999999e-01 6.8707285288562773e+01 4.1206985851604907e+00 4.5418172008383868e+00 0 0 0
11257 36 1 -1.4799999999999999e-01 6.4645837660938298e+01 4.9283028648733790e-01 2.1992406360234917e+00 0 0 0
32464 104 1 -1.4799999999999999e-01 6.8243946597968559e+01 3.1258722879341405e-01 5.3992902717201439e+00 0 0 0
32466 104 2 7.3999999999999996e-02 6.7166577094674537e+01 1.9043712662083612e-01 5.3973692993310634e+00 0 0 0
32468 104 2 7.3999999999999996e-02 6.8786816766141357e+01 1.6265288538967191e+00 3.6254709267552436e+00 0 0 0
11259 36 2 7.3999999999999996e-02 6.3619776213898319e+01 3.6040777777641181e-01 2.4470380157202918e+00 0 0 0
11258 36 2 7.3999999999999996e-02 6.4656269585625637e+01 4.1115458487104006e-01 1.1076893563495671e+00 0 0 0
33714 108 2 7.3999999999999996e-02 7.4901791716349749e+01 1.5010593849611636e-01 5.1602426733844613e+00 0 0 0
12767 41 2 7.3999999999999996e-02 7.2313317529668083e+01 4.0853035737835652e-01 1.3917091376313198e+00 0 1 0
32469 104 2 7.3999999999999996e-02 6.9864403633941606e+01 1.6657454921135411e+00 4.9781115980404884e+00 0 0 0
32475 104 2 7.3999999999999996e-02 6.9855142786283380e+01 4.1552524947891678e+00 4.6100693091851799e+00 0 0 0
12774 41 2 7.3999999999999996e-02 7.1201038933485663e+01 2.9203441794791205e+00 1.9172556262584548e+00 0 1 0
33720 108 2 7.3999999999999996e-02 7.4847679416235877e+01 2.8153572797042341e+00 5.1802404905879822e+00 0 0 0
12772 41 1 -1.4799999999999999e-01 7.2294760831724560e+01 2.9216515044156877e+00 2.2337823350203050e+00 0 1 0
12773 41 2 7.3999999999999996e-02 7.2845286799825331e+01 2.7359617896438837e+00 1.3923370910434558e+00 0 1 0
33726 108 2 7.3999999999999996e-02 7.4641827692062435e+01 5.4605068718737240e+00 5.3586483136668948e+00 0 0 0
12775 41 1 -1.4799999999999999e-01 7.2783303805057386e+01 4.3013295463780725e+00 2.8795252270742751e+00 0 1 0
12777 41 2 7.3999999999999996e-02 7.3841243581067090e+01 4.2901187813165356e+00 2.7549178097896236e+00 0 1 0
12776 41 2 7.3999999999999996e-02 7.2676772640410732e+01 4.4207495223138231e+00 3.9240418052997450e+00 0 1 0
12778 41 1 -1.4799999999999999e-01 7.2202406441457256e+01 5.6074539313793315e+00 2.2103406062534976e+00 0 1 0
12780 41 2 7.3999999999999996e-02 7.1160893486753281e+01 5.6709056219062752e+00 2.5243132625667375e+00 0 1 0
12779 41 2 7.3999999999999996e-02 7.2231686046406367e+01 5.6411826053436771e+00 1.1291790980825844e+00 0 1 0
12769 41 1 -1.4799999999999999e-01 7.2574305434449741e+01 1.6948179025639696e+00 3.1709644153143817e+00 0 1 0
12770 41 2 7.3999999999999996e-02 7.1999027286572456e+01 1.8465787949096215e+00 4.0068108695260021e+00 0 1 0
12771 41 2 7.3999999999999996e-02 7.3592006009318894e+01 1.5752657742809788e+00 3.4651783972057539e+00 0 1 0
12768 41 2 7.3999999999999996e-02 7.0940427572454936e+01 7.4041907239201565e-01 2.4798202791182411e+00 0 1 0
12821 41 2 7.3999999999999996e-02 7.1750523718815543e+01 5.4635404752166208e+00 6.1682355841003638e+00 0 0 0
12766 41 1 -1.4799999999999999e-01 7.2009413576363514e+01 4.7621312244366520e-01 2.4205091756429646e+00 0 1 0
13733 44 2 7.3999999999999996e-02 8.0095407256972649e+01 1.8684350419920137e-01 1.0347550491784925e+00 0 0 0
33718 108 1 -1.4799999999999999e-01 7.5878983744136434e+01 2.8626882155788391e+00 5.4474587891283459e+00 0 0 0
33724 108 1 -1.4799999999999999e-01 7.5737026098358299e+01 5.4426781201847421e+00 5.4207844889221573e+00 0 0 0
33722 108 2 7.3999999999999996e-02 7.6188803864271378e+01 4.1447355467825542e+00 3.7655766595003417e+00 0 0 0
33716 108 2 7.3999999999999996e-02 7.6406638270463972e+01 1.6113993132738875e+00 3.8010237681707761e+00 0 0 0
33715 108 1 -1.4799999999999999e-01 7.6554649843840906e+01 1.5837805221292647e+00 4.8552526190168823e+00 0 0 0
33721 108 1 -1.4799999999999999e-01 7.6415496168988923e+01 4.2122328562920650e+00 4.8445966257302606e+00 0 0 0
33723 108 2 7.3999999999999996e-02 7.7527484577047744e+01 4.3143128563731015e+00 5.0567968427398586e+00 0 0 0
13740 44 2 7.3999999999999996e-02 7.9196126688943110e+01 2.7030435200411613e+00 1.0878291607086541e+00 0 0 0
13738 44 1 -1.4799999999999999e-01 8.0095796901843528e+01 2.7021171411299019e+00 1.7029714966980798e+00 0 0 0
13739 44 2 7.3999999999999996e-02 8.1008952448342654e+01 2.7065636731333900e+00 1.1280817365068176e+00 0 0 0
13741 44 1 -1.4799999999999999e-01 7.9977687345622726e+01 3.9746439831378071e+00 2.5902656230807910e+00 0 0 0
13742 44 2 7.3999999999999996e-02 7.9155048080383352e+01 3.8304865955012106e+00 3.2009972494978958e+00 0 0 0
13744 44 1 -1.4799999999999999e-01 7.9926769208830166e+01 5.2536816476329555e+00 1.7580893404363016e+00 0 0 0
13745 44 2 7.3999999999999996e-02 8.0854318503533591e+01 5.2484416238485672e+00 1.0993278949485072e+00 0 0 0
13746 44 2 7.3999999999999996e-02 7.9071930856219851e+01 5.0274061998831856e+00 1.0963112826294683e+00 0 0 0
13736 44 2 7.3999999999999996e-02 7.9852947933250505e+01 1.5542644990816548e+00 3.6109915302773530e+00 0 0 0
13735 44 1 -1.4799999999999999e-01 8.0152429574738093e+01 1.4872253721508371e+00 2.5859488884305599e+00 0 0 0
33717 108 2 7.3999999999999996e-02 7.7663494583083178e+01 1.7016326394776549e+00 4.9931556125259595e+00 0 0 0
13743 44 2 7.3999999999999996e-02 8.0828379395103184e+01 4.0824973223137899e+00 3.2121636504833759e+00 0 0 0
33712 108 1 -1.4799999999999999e-01 7.5936261133345738e+01 3.3215494892718533e-01 5.5198568730499957e+00 0 0 0
13737 44 2 7.3999999999999996e-02 8.1184914087065238e+01 1.3058273288477180e+00 2.6353479921003506e+00 0 0 0
14063 45 2 7.3999999999999996e-02 7.9938217686875234e+01 3.0671149016131776e+00 5.8641555536326813e+00 0 0 0
14057 45 2 7.3999999999999996e-02 7.9683122334688150e+01 3.1159517155121119e-01 5.9774129913218585e+00 0 0 0
13732 44 1 -1.4799999999999999e-01 7.9542217377351605e+01 2.3011926090740578e-01 1.9990862957314259e+00 0 0 0
13734 44 2 7.3999999999999996e-02 7.8494070011778192e+01 4.3726406628595493e-01 1.7739689262159808e+00 0 0 0
34974 112 2 7.3999999999999996e-02 8.2411070561627739e+01 5.3279961917512324e+00 5.2178220674883811e+00 0 0 0
34968 112 2 7.3999999999999996e-02 8.2198169833309663e+01 3.0610657572448163e+00 4.9738403180413497e+00 0 0 0
34972 112 1 -1.4799999999999999e-01 8.3465087711299319e+01 5.3600377332388121e+00 5.4243149822480889e+00 0 0 0
34966 112 1 -1.4799999999999999e-01 8.3275207682558033e+01 2.9733646624848369e+00 5.2781819161564680e+00 0 0 0
34970 112 2 7.3999999999999996e-02 8.4123816755168761e+01 4.0731670516825940e+00 3.8003303642398230e+00 0 0 0
34969 112 1 -1.4799999999999999e-01 8.4135079516136045e+01 4.1390373653467458e+00 4.8637498654235323e+00 0 0 0
34971 112 2 7.3999999999999996e-02 8.5153857377568698e+01 4.1622282223664158e+00 5.2136923955217469e+00 0 0 0
15237 49 2 7.3999999999999996e-02 8.5788611100268142e+01 3.1183631749948999e+00 2.2456994928877241e+00 0 1 0
34963 112 1 -1.4799999999999999e-01 8.3641235589212116e+01 1.5419887334224980e+00 4.6769060446216955e+00 0 0 0
34964 112 2 7.3999999999999996e-02 8.3172703565285190e+01 1.4543155972247281e+00 3.7145327940152488e+00 0 0 0
34965 112 2 7.3999999999999996e-02 8.4742778187552915e+01 1.5431164300377362e+00 4.5259813461618492e+00 0 0 0
15243 49 2 7.3999999999999996e-02 8.6096911675127899e+01 5.5047586430656610e+00 1.6025602191702439e+00 0 1 0
15241 49 1 -1.4799999999999999e-01 8.7149940805277126e+01 5.4591847827645452e+00 1.9473503548249260e+00 0 1 0
15235 49 1 -1.4799999999999999e-01 8.6904141538701751e+01 2.9713032842691174e+00 2.1871326869113403e+00 0 1 0
15238 49 1 -1.4799999999999999e-01 8.7559761207030277e+01 4.1999958730370741e+00 2.7653039512510493e+00 0 1 0
15232 49 1 -1.4799999999999999e-01 8.7351341539371305e+01 1.6876882616987563e+00 2.9037605219244180e+00 0 1 0
15233 49 2 7.3999999999999996e-02 8.6987936052023159e+01 1.8215410829490792e+00 3.9392508330568385e+00 0 1 0
15239 49 2 7.3999999999999996e-02 8.7290283553719462e+01 4.3413633372364657e+00 3.8327261681459195e+00 0 1 0
15242 49 2 7.3999999999999996e-02 8.7636560514831487e+01 5.3946256617307613e+00 1.0382044218503912e+00 0 1 0
15236 49 2 7.3999999999999996e-02 8.7132803001135457e+01 2.9144380458156816e+00 1.1017522791101635e+00 0 1 0
15311 49 2 7.3999999999999996e-02 8.6876744337782043e+01 2.9421460091995653e+00 6.1990291035714860e+00 0 0 0
15229 49 1 -1.4799999999999999e-01 8.6493174056807021e+01 5.0474825026754522e-01 2.3031799569551481e+00 0 1 0
34960 112 1 -1.4799999999999999e-01 8.3186174475993070e+01 3.6189727588584264e-01 5.5056362019895086e+00 0 0 0
15231 49 2 7.3999999999999996e-02 8.5413248982264761e+01 5.3738294809557263e-01 2.5611110737202543e+00 0 1 0
15230 49 2 7.3999999999999996e-02 8.6510728857797844e+01 5.9511720798358847e-01 1.2126058447909971e+00 0 1 0
15317 49 2 7.3999999999999996e-02 8.7115891997166003e+01 5.6413826544868719e+00 6.1677297442499377e+00 0 0 0
34962 112 2 7.3999999999999996e-02 8.2139795208548364e+01 5.0806598073524256e-01 5.7191644605111920e+00 0 0 0
15240 49 2 7.3999999999999996e-02 8.8644246102131419e+01 4.0223546600608246e+00 2.7637142130374976e+00 0 1 0
15234 49 2 7.3999999999999996e-02 8.8387059202165545e+01 1.4994660938340489e+00 2.8366850371467787e+00 0 1 0
36219 116 2 7.3999999999999996e-02 9.1876697912113443e+01 1.6902361977701670e+00 4.6899183259291233e+00 0 0 0
36228 116 2 7.3999999999999996e-02 8.9333268407375385e+01 5.6359215612887983e+00 5.0492815988118478e+00 0 0 0
36222 116 2 7.3999999999999996e-02 8.9144849218365707e+01 3.1382367004609177e+00 5.1736470458887460e+00 0 0 0
36220 116 1 -1.4799999999999999e-01 9.0241465059640191e+01 3.0607674324959881e+00 5.2951498985495311e+00 0 0 0
36225 116 2 7.3999999999999996e-02 9.2075105683135732e+01 4.3578931298797015e+00 5.0008418645437001e+00 0 0 0
36224 116 2 7.3999999999999996e-02 9.0940049826931102e+01 4.5530364414456121e+00 3.7439061056078109e+00 0 0 0
36223 116 1 -1.4799999999999999e-01 9.0978227672384591e+01 4.4006424968227469e+00 4.8162977422254913e+00 0 0 0
36226 116 1 -1.4799999999999999e-01 9.0328389338012300e+01 5.6003579554384437e+00 5.4033173159735730e+00 0 0 0
36217 116 1 -1.4799999999999999e-01 9.0761456031241494e+01 1.7430846320248481e+00 4.6184945679430225e+00 0 0 0
36218 116 2 7.3999999999999996e-02 9.0603071276947389e+01 1.8749216011296483e+00 3.5755070498167005e+00 0 0 0
16236 52 2 7.3999999999999996e-02 9.2948211525690041e+01 2.6391528716308472e+00 2.4621633686905269e+00 0 0 0
36214 116 1 -1.4799999999999999e-01 9.0080129242720531e+01 5.0018491002326315e-01 5.1931294678455018e+00 0 0 0
16242 52 2 7.3999999999999996e-02 9.3105492562918599e+01 5.2486260358397425e+00 1.8419564597641729e+00 0 0 0
16240 52 1 -1.4799999999999999e-01 9.4174427562858469e+01 5.2531973453721843e+00 2.1327347334320126e+00 0 0 0
47407 1795 3 -8.4760000000000002e-01 6.4092960988590335e+01 1.1617560778098516e+01 8.2821217226905574e+01 2 4 0
36216 116 2 7.3999999999999996e-02 8.9092646495892410e+01 4.5450219487507787e-01 4.8215597177347007e+00 0 0 0
16238 52 2 7.3999999999999996e-02 9.4543218746502319e+01 4.0377811823393621e+00 3.8466160167803856e+00 0 0 0
16232 52 2 7.3999999999999996e-02 9.4292538985417934e+01 1.2591426421796343e+00 3.8542122520621045e+00 0 0 0
16234 52 1 -1.4799999999999999e-01 9.4029085979184586e+01 2.6765722188900294e+00 2.2171108443923888e+00 0 0 0
16235 52 2 7.3999999999999996e-02 9.4162924324543482e+01 2.6535148094661936e+00 1.1101305023480132e+00 0 0 0
16241 52 2 7.3999999999999996e-02 9.4591596562897877e+01 5.3665169098567924e+00 1.1911011769766160e+00 0 0 0
16231 52 1 -1.4799999999999999e-01 9.4594097785224051e+01 1.4032483133523403e+00 2.8394258646864836e+00 0 0 0
16237 52 1 -1.4799999999999999e-01 9.4689752678897719e+01 3.9962832608896224e+00 2.7611481254671615e+00 0 0 0
16239 52 2 7.3999999999999996e-02 9.5763291724706875e+01 3.9760843273798541e+00 2.5725847261240777e+00 0 0 0
37468 120 1 -1.4799999999999999e-01 9.7571446961552439e+01 2.9416977922931604e+00 5.5241796645877796e+00 0 0 0
37470 120 2 7.3999999999999996e-02 9.6513545180579399e+01 2.9283151128824358e+00 5.3530294867817885e+00 0 0 0
37471 120 1 -1.4799999999999999e-01 9.8379794484307880e+01 4.1579941136766720e+00 5.1205072047050626e+00 0 0 0
37473 120 2 7.3999999999999996e-02 9.9348378942157808e+01 4.1318658606348047e+00 5.6190350685328516e+00 0 0 0
37472 120 2 7.3999999999999996e-02 9.8626495770849857e+01 4.1162198900415570e+00 4.0578570552065170e+00 0 0 0
37474 120 1 -1.4799999999999999e-01 9.7607921161415419e+01 5.4604638967977479e+00 5.3231042700454019e+00 0 0 0
37465 120 1 -1.4799999999999999e-01 9.8192185118804574e+01 1.6607417936497559e+00 4.9965597911022472e+00 0 0 0
37466 120 2 7.3999999999999996e-02 9.7969780240308779e+01 1.6744200301595555e+00 3.9380602178821720e+00 0 0 0
37467 120 2 7.3999999999999996e-02 9.9261854793760961e+01 1.7380512171679541e+00 5.1077681410580285e+00 0 0 0
16233 52 2 7.3999999999999996e-02 9.5705226205163655e+01 1.4796483617667993e+00 2.8222509535224805e+00 0 0 0
37476 120 2 7.3999999999999996e-02 9.6740059357044075e+01 5.4915717024281241e+00 4.6717818117858165e+00 0 0 0
16228 52 1 -1.4799999999999999e-01 9.4004121599723305e+01 1.6739904915091935e-01 2.1858111494431358e+00 0 0 0
17490 56 2 7.3999999999999996e-02 1.0028389035500354e+02 2.4359976925227174e+00 2.2321354737082868e+00 0 0 0
17496 56 2 7.3999999999999996e-02 1.0017225681694505e+02 5.0558446950313414e+00 2.5744590745262901e+00 0 0 0
16229 52 2 7.3999999999999996e-02 9.4297887070775616e+01 2.2229379403489430e-01 1.1030477734817281e+00 0 0 0
37462 120 1 -1.4799999999999999e-01 9.7771246809104085e+01 3.7061843043749509e-01 5.6275346657256735e+00 0 0 0
17484 56 2 7.3999999999999996e-02 1.0039791665284403e+02 1.1736498138996494e-01 1.8315030721468735e+00 0 0 0
17492 56 2 7.3999999999999996e-02 1.0179846054840679e+02 3.7460674374130751e+00 3.9293069109887564e+00 0 0 0
17495 56 2 7.3999999999999996e-02 1.0125199205041241e+02 5.1695283488486217e+00 1.1902285933707859e+00 0 0 0
17494 56 1 -1.4799999999999999e-01 1.0123526328844839e+02 5.1746151811871695e+00 2.3118705647864162e+00 0 0 0
17491 56 1 -1.4799999999999999e-01 1.0191561923392408e+02 3.8853032258682800e+00 2.8547727459082743e+00 0 0 0
38706 124 2 7.3999999999999996e-02 1.0399884283778610e+02 2.5933752268960215e+00 5.4782356559477696e+00 0 0 0
38704 124 1 -1.4799999999999999e-01 1.0509948240422251e+02 2.7655323543792498e+00 5.5115131853902470e+00 0 0 0
38707 124 1 -1.4799999999999999e-01 1.0568972003513817e+02 4.0097438493673314e+00 4.7740858933930106e+00 0 0 0
38710 124 1 -1.4799999999999999e-01 1.0501944677541323e+02 5.2188836323270564e+00 5.4310962018824460e+00 0 0 0
38712 124 2 7.3999999999999996e-02 1.0399317400305603e+02 5.0963489141650857e+00 5.4858133389138075e+00 0 0 0
17493 56 2 7.3999999999999996e-02 1.0299032547540899e+02 3.9340723171953713e+00 2.7068175041099951e+00 0 0 0
17488 56 1 -1.4799999999999999e-01 1.0143005100110059e+02 2.5719149930424985e+00 2.1818621414970836e+00 0 0 0
38701 124 1 -1.4799999999999999e-01 1.0561586012518501e+02 1.5484928232107775e+00 4.7707134440872334e+00 0 0 0
38702 124 2 7.3999999999999996e-02 1.0528168068852577e+02 1.4652574879947295e+00 3.7042404245638818e+00 0 0 0
17489 56 2 7.3999999999999996e-02 1.0153426771205061e+02 2.6820554249486053e+00 1.0612564281361918e+00 0 0 0
17486 56 2 7.3999999999999996e-02 1.0199436112385527e+02 1.2074678671471257e+00 3.7484168781497647e+00 0 0 0
17487 56 2 7.3999999999999996e-02 1.0321615731623008e+02 1.3554774981836637e+00 2.4861370363140103e+00 0 0 0
17485 56 1 -1.4799999999999999e-01 1.0212146048300917e+02 1.3317591455311801e+00 2.6551276077072168e+00 0 0 0
38708 124 2 7.3999999999999996e-02 1.0559998789599962e+02 3.9554799909573877e+00 3.6365503162226989e+00 0 0 0
17482 56 1 -1.4799999999999999e-01 1.0149838204716795e+02 1.0682466496569537e-01 2.0312477081139644e+00 0 0 0
38698 124 1 -1.4799999999999999e-01 1.0522960778300310e+02 2.6030822270361237e-01 5.4520696178057957e+00 0 0 0
17807 57 2 7.3999999999999996e-02 1.0119877960376206e+02 2.6482321568157605e+00 6.4367668281903176e+00 0 0 0
37463 120 2 7.3999999999999996e-02 9.7989026563630318e+01 2.8243446342440165e-01 6.6881455858148557e+00 0 0 0
17813 57 2 7.3999999999999996e-02 1.0148936502620714e+02 5.2117665545153153e+00 6.2012416532007055e+00 0 0 0
38700 124 2 7.3999999999999996e-02 1.0414011361427809e+02 2.1265745937175581e-01 5.3495623206354006e+00 0 0 0
38709 124 2 7.3999999999999996e-02 1.0674331706321247e+02 3.9831694703946074e+00 4.8809335978726933e+00 0 0 0
38703 124 2 7.3999999999999996e-02 1.0667742362799272e+02 1.5494796656623360e+00 4.9453278393978346e+00 0 0 0
18750 60 2 7.3999999999999996e-02 1.0871549753541440e+02 3.3804484329881874e+00 1.6604873476940682e+00 0 0 0
18756 60 2 7.3999999999999996e-02 1.0875969323146712e+02 5.6537135601555555e+00 1.5542931168729701e+00 0 0 0
18752 60 2 7.3999999999999996e-02 1.0938284668732393e+02 4.4039936822522012e+00 3.9013279908707825e+00 0 0 0
18755 60 2 7.3999999999999996e-02 1.1038835201617719e+02 5.7604921022741804e+00 1.2374487727263568e+00 0 0 0
18748 60 1 -1.4799999999999999e-01 1.0972350945317531e+02 3.2330870515599890e+00 2.0650065014413395e+00 0 0 0
39960 128 2 7.3999999999999996e-02 1.1176269731501786e+02 2.8669137647877636e+00 5.4217554190151054e+00 0 0 0
39966 128 2 7.3999999999999996e-02 1.1168604727433626e+02 5.4131748125015582e+00 5.4580798579113301e+00 0 0 0
18753 60 2 7.3999999999999996e-02 1.1098638171422961e+02 4.4486656370814117e+00 3.5039094578710110e+00 0 0 0
18751 60 1 -1.4799999999999999e-01 1.0998824990367862e+02 4.4462213891555802e+00 2.9826871259019829e+00 0 0 0
18754 60 1 -1.4799999999999999e-01 1.0974650513213970e+02 5.7409702578595017e+00 2.1288923613429223e+00 0 0 0
18749 60 2 7.3999999999999996e-02 1.1028327252994816e+02 3.0995695326041881e+00 1.2083351080606586e+00 0 0 0
18745 60 1 -1.4799999999999999e-01 1.0976302356985862e+02 1.9211896706037870e+00 2.9630976912977824e+00 0 0 0
18746 60 2 7.3999999999999996e-02 1.0914582258802770e+02 1.9383765783300766e+00 3.8571109472566989e+00 0 0 0
18747 60 2 7.3999999999999996e-02 1.1077887997405590e+02 1.7395147749766162e+00 3.2426097566735472e+00 0 0 0
39964 128 1 -1.4799999999999999e-01 1.1276333131325329e+02 5.3274669709108400e+00 5.6179961329271624e+00 0 0 0
39958 128 1 -1.4799999999999999e-01 1.1287846784122173e+02 2.8798779601383950e+00 5.6454391877229098e+00 0 0 0
18742 60 1 -1.4799999999999999e-01 1.0916234228907554e+02 6.3180010669609499e-01 2.3492405837850301e+00 0 0 0
39954 128 2 7.3999999999999996e-02 1.1175513402575254e+02 5.3644945587410298e-01 5.5187153581864550e+00 0 0 0
39952 128 1 -1.4799999999999999e-01 1.1286590211743624e+02 3.6565548379709600e-01 5.6283001678894236e+00 0 0 0
18743 60 2 7.3999999999999996e-02 1.0947160148142052e+02 5.7978649810421845e-01 1.2821426530372599e+00 0 0 0
19061 61 2 7.3999999999999996e-02 1.0923988020093920e+02 5.4699301836223606e+00 6.0961221563437773e+00 0 0 0
19049 61 2 7.3999999999999996e-02 1.0910962892929663e+02 6.0618561916322278e-01 5.9795190810850078e+00 0 0 0
19055 61 2 7.3999999999999996e-02 1.0926148993119895e+02 2.9799942068567016e+00 6.0151809422764426e+00 0 0 0
18744 60 2 7.3999999999999996e-02 1.0814946772320900e+02 8.4867262979168634e-01 2.3680889660606259e+00 0 0 0
19994 64 2 7.3999999999999996e-02 1.1636636443147005e+02 9.7127479207118603e-02 1.4346148682806648e+00 0 0 0
39956 128 2 7.3999999999999996e-02 1.1328501447060948e+02 1.6681744850354907e+00 3.9990725638698126e+00 0 0 0
19995 64 2 7.3999999999999996e-02 1.1528375699135879e+02 3.9116004913545155e-01 2.8785013128231545e+00 0 0 0
39962 128 2 7.3999999999999996e-02 1.1334217730587558e+02 4.0443353722670619e+00 4.0957120643086924e+00 0 0 0
39955 128 1 -1.4799999999999999e-01 1.1352085123044044e+02 1.6390937500943812e+00 5.0616159362355537e+00 0 0 0
39961 128 1 -1.4799999999999999e-01 1.1347065971713586e+02 4.0968125196545024e+00 5.0857488741093206e+00 0 0 0
19996 64 1 -1.4799999999999999e-01 1.1708180081126611e+02 1.4814887579079716e+00 2.9665780203461365e+00 0 0 0
19999 64 1 -1.4799999999999999e-01 1.1661058206064784e+02 2.8261413910381137e+00 2.3416586575705143e+00 0 0 0
20002 64 1 -1.4799999999999999e-01 1.1710499320741543e+02 4.0792254748755914e+00 2.9462526043816073e+00 0 0 0
20004 64 2 7.3999999999999996e-02 1.1819619760421848e+02 4.2044531343573777e+00 2.8493068338751226e+00 0 0 0
20003 64 2 7.3999999999999996e-02 1.1694801638711232e+02 3.9926484504430526e+00 4.0374873941645273e+00 0 0 0
20000 64 2 7.3999999999999996e-02 1.1663199236045602e+02 2.8144677544777648e+00 1.2264287950731612e+00 0 0 0
20001 64 2 7.3999999999999996e-02 1.1555937985602883e+02 2.8399094774514899e+00 2.5730802966518787e+00 0 0 0
19998 64 2 7.3999999999999996e-02 1.1816423077798515e+02 1.3797402825777894e+00 2.8536971639836679e+00 0 0 0
20006 64 2 7.3999999999999996e-02 1.1661580831851141e+02 5.3399327408048967e+00 1.2756660269391873e+00 0 0 0
20007 64 2 7.3999999999999996e-02 1.1532856862995678e+02 5.2873152652912800e+00 2.5330912160800256e+00 0 0 0
20005 64 1 -1.4799999999999999e-01 1.1642488401350637e+02 5.3275637762990637e+00 2.3682989259230229e+00 0 0 0
19997 64 2 7.3999999999999996e-02 1.1701195326165549e+02 1.6283051270879219e+00 4.0433978517625899e+00 0 0 0
39963 128 2 7.3999999999999996e-02 1.1456421770861924e+02 4.1176567791556309e+00 5.2777918315196946e+00 0 0 0
39957 128 2 7.3999999999999996e-02 1.1457112479584158e+02 1.6032959272663789e+00 5.0387722767830221e+00 0 0 0
19993 64 1 -1.4799999999999999e-01 1.1633041071355198e+02 2.7851555533630362e-01 2.5138510344859055e+00 0 0 0
20309 65 2 7.3999999999999996e-02 1.1659997835137514e+02 5.4222407692345911e+00 6.4131582368863862e+00 0 0 0
41208 132 2 7.3999999999999996e-02 1.1920273861711792e+02 2.8751453842455978e+00 5.2738250209748729e+00 0 0 0
41202 132 2 7.3999999999999996e-02 1.1896767126659552e+02 4.2359036993265009e-01 5.1117428394649673e+00 0 0 0
41214 132 2 7.3999999999999996e-02 1.1910838146405285e+02 5.2604086650740989e+00 5.0832996713082723e+00 0 0 0
20303 65 2 7.3999999999999996e-02 1.1686895381179779e+02 3.2310883505132781e+00 6.4175761128398605e+00 0 0 0
57 1 2 7.3999999999999996e-02 1.3871783970250137e-01 4.1042280035137502e+00 3.3141231443060559e+00 0 0 0
51 1 2 7.3999999999999996e-02 1.2534751740621846e+02 1.3609883828860336e+00 3.3793263871145638e+00 -1 0 0
56 1 2 7.3999999999999996e-02 1.2398892402800851e+02 4.1912523237105672e+00 3.3890337364190080e+00 -1 0 0
46 1 1 -1.4799999999999999e-01 1.2437750748889678e+02 2.2245937354221992e-01 1.8612937158742060e+00 -1 0 0
41212 132 1 -1.4799999999999999e-01 1.2015693116264831e+02 5.4141554081038379e+00 5.1758074500857054e+00 0 0 0
41206 132 1 -1.4799999999999999e-01 1.2033472990839984e+02 2.9312607962338748e+00 5.3756336308452939e+00 0 0 0
41210 132 2 7.3999999999999996e-02 1.2064761495335345e+02 4.1346189422713415e+00 3.6481535291982783e+00 0 0 0
41204 132 2 7.3999999999999996e-02 1.2086697289997595e+02 1.5944953967252209e+00 3.7604625793723776e+00 0 0 0
41203 132 1 -1.4799999999999999e-01 1.2084208954797447e+02 1.5439383227923724e+00 4.8880410582581542e+00 0 0 0
41209 132 1 -1.4799999999999999e-01 1.2084815961014097e+02 4.1929475358162085e+00 4.6699754358084604e+00 0 0 0
53 1 2 7.3999999999999996e-02 1.2553229410612613e+02 2.7178735419251487e+00 1.1136888034069041e+00 -1 0 0
52 1 1 -1.4799999999999999e-01 1.2470431893331455e+02 2.7667525594613935e+00 1.8381576973470091e+00 -1 0 0
54 1 2 7.3999999999999996e-02 1.2383875489779190e+02 2.9261723329323726e+00 1.1951866799645372e+00 -1 0 0
55 1 1 -1.4799999999999999e-01 1.2488313894717935e+02 4.0615872790586334e+00 2.7406548341390748e+00 -1 0 0
60 1 2 7.3999999999999996e-02 1.2400624476765637e+02 5.2297659718081890e+00 1.1800307830973906e+00 -1 0 0
58 1 1 -1.4799999999999999e-01 1.2485360033980849e+02 5.3365610605256943e+00 1.8457008215226101e+00 -1 0 0
59 1 2 7.3999999999999996e-02 4.8049532964948315e-02 5.4543289474032113e+00 1.1548696309002713e+00 0 0 0
41211 132 2 7.3999999999999996e-02 1.2190837120007153e+02 4.2481060796172363e+00 4.8361132956823338e+00 0 0 0
49 1 1 -1.4799999999999999e-01 1.2446969929818354e+02 1.5519056664326585e+00 2.6760314175746158e+00 -1 0 0
41205 132 2 7.3999999999999996e-02 1.2185918374838811e+02 1.4815996689732478e+00 5.2861181358830285e+00 0 0 0
50 1 2 7.3999999999999996e-02 1.2362310610295572e+02 1.7822744321846855e+00 3.3337544175187497e+00 -1 0 0
41200 132 1 -1.4799999999999999e-01 1.2003196543554817e+02 3.3083099707597818e-01 5.4300894006360041e+00 0 0 0
335 2 2 7.3999999999999996e-02 1.2385593583928198e+02 2.6912098121946366e+00 5.8277542702352587e+00 -1 0 0
329 2 2 7.3999999999999996e-02 1.2374916965871178e+02 2.2922609491234583e-01 6.1260807455054911e+00 -1 0 0
341 2 2 7.3999999999999996e-02 1.2338260588769096e+02 5.3330373157208557e+00 5.9993390027461206e+00 -1 0 0
47 1 2 7.3999999999999996e-02 1.2516692424550111e+02 1.5911898049956960e-01 1.0894322128343901e+00 -1 0 0
48 1 2 7.3999999999999996e-02 1.2345057802156671e+02 1.9825750416937327e-01 1.2391875225989164e+00 -1 0 0
63 1 2 7.3999999999999996e-02 1.2550528972842027e+02 6.6974259262498066e+00 3.2193616141984043e+00 -1 0 0
21243 68 2 7.3999999999999996e-02 3.7079880682660713e+00 6.5715692738922762e+00 5.0090881352261336e+00 0 0 0
21241 68 1 -1.4799999999999999e-01 2.6475754585000595e+00 6.5419508021946449e+00 4.8254083541371307e+00 0 0 0
21242 68 2 7.3999999999999996e-02 2.6639804134762413e+00 6.5632848167280260e+00 3.6515642033365276e+00 0 0 0
21244 68 1 -1.4799999999999999e-01 2.0560031870648139e+00 7.8604026081109213e+00 5.3693000086902600e+00 0 0 0
21247 68 1 -1.4799999999999999e-01 2.5947689411500416e+00 9.1439805285518201e+00 4.6415419065736092e+00 0 0 0
21249 68 2 7.3999999999999996e-02 3.7067430437519069e+00 9.1518785805463434e+00 4.7056326078054553e+00 0 0 0
21255 68 2 7.3999999999999996e-02 3.4941373393330353e+00 1.1731719376826442e+01 4.6852524848878812e+00 0 0 0
21253 68 1 -1.4799999999999999e-01 2.4198546398921676e+00 1.1684862416976429e+01 4.6164003052017781e+00 0 0 0
21254 68 2 7.3999999999999996e-02 2.1244374020436876e+00 1.1726007112506904e+01 3.5971548011932533e+00 0 0 0
21248 68 2 7.3999999999999996e-02 2.3710035051093645e+00 9.1884406734319146e+00 3.5564638452655002e+00 0 0 0
21250 68 1 -1.4799999999999999e-01 2.0183364657642806e+00 1.0408125345703619e+01 5.2069291213197690e+00 0 0 0
21252 68 2 7.3999999999999996e-02 9.4091039522920850e-01 1.0370304182659332e+01 5.0763107540748260e+00 0 0 0
21246 68 2 7.3999999999999996e-02 9.5523730780290650e-01 7.8959957294556720e+00 5.2396908084604412e+00 0 0 0
1272 5 2 7.3999999999999996e-02 4.4414503341621110e+00 1.0726224928048770e+01 2.9839671507638301e+00 0 0 0
1266 5 2 7.3999999999999996e-02 4.5376810797375748e+00 8.1507204568523957e+00 2.4082998864332090e+00 0 0 0
1264 5 1 -1.4799999999999999e-01 5.6499953829150584e+00 8.0758742347770678e+00 2.3145016643790375e+00 0 0 0
1265 5 2 7.3999999999999996e-02 5.7624890505096475e+00 7.8639926317948143e+00 1.2066576009684604e+00 0 0 0
1267 5 1 -1.4799999999999999e-01 6.2299621117890300e+00 9.3960258964013139e+00 2.9048933907536965e+00 0 0 0
1274 5 2 7.3999999999999996e-02 6.2154599671652955e+00 1.2084565223274051e+01 3.7117073073039841e+00 0 0 0
1268 5 2 7.3999999999999996e-02 6.4481280939087204e+00 9.4048710042751154e+00 3.9662971497980255e+00 0 0 0
1261 5 1 -1.4799999999999999e-01 6.1162163387036532e+00 6.7943910854628511e+00 3.1127335395614684e+00 0 0 0
1262 5 2 7.3999999999999996e-02 5.8303615856625317e+00 6.8770641145876121e+00 4.1292049832119533e+00 0 0 0
1601 6 2 7.3999999999999996e-02 5.0795381296626578e+00 1.0610559625098608e+01 6.3204180528424914e+00 0 0 0
1595 6 2 7.3999999999999996e-02 4.9479064745172234e+00 8.1083717068636449e+00 6.2942275749890184e+00 0 0 0
1270 5 1 -1.4799999999999999e-01 5.4075702489386401e+00 1.0666509578472947e+01 2.3866404658664937e+00 0 0 0
1271 5 2 7.3999999999999996e-02 5.0745804996237434e+00 1.0568616210116863e+01 1.3804850597627263e+00 0 0 0
1273 5 1 -1.4799999999999999e-01 6.1248383051016271e+00 1.1974705050619473e+01 2.7106766787737464e+00 0 0 0
1269 5 2 7.3999999999999996e-02 7.2443703392747487e+00 9.4510826052509422e+00 2.4541014930263279e+00 0 0 0
1263 5 2 7.3999999999999996e-02 7.1683474914443703e+00 6.7037872186505343e+00 3.1027046386441124e+00 0 0 0
22496 72 2 7.3999999999999996e-02 9.2106123055756921e+00 6.8803430316972056e+00 3.4120858148815918e+00 0 0 0
22495 72 1 -1.4799999999999999e-01 9.5745426436490835e+00 6.7708615338983593e+00 4.4447057828755003e+00 0 0 0
22497 72 2 7.3999999999999996e-02 1.0616588949478995e+01 6.8297782777374234e+00 4.3360947032461343e+00 0 0 0
1275 5 2 7.3999999999999996e-02 7.1808584352398972e+00 1.1816663023609951e+01 2.4266844126073481e+00 0 0 0
22500 72 2 7.3999999999999996e-02 8.0739220004449646e+00 8.1696841270078906e+00 5.1069495978028545e+00 0 0 0
22498 72 1 -1.4799999999999999e-01 9.1400191915048428e+00 8.0357473323033162e+00 5.1552136978199137e+00 0 0 0
22506 72 2 7.3999999999999996e-02 8.3140050368180756e+00 1.0681758930909144e+01 5.5564944406359755e+00 0 0 0
22501 72 1 -1.4799999999999999e-01 9.8179582694940315e+00 9.3365687920688547e+00 4.6623356201447042e+00 0 0 0
22502 72 2 7.3999999999999996e-02 9.5564185099484149e+00 9.5171106717455984e+00 3.6778324521244081e+00 0 0 0
22503 72 2 7.3999999999999996e-02 1.0924986061277064e+01 9.1600801630229984e+00 4.7886672048280028e+00 0 0 0
22504 72 1 -1.4799999999999999e-01 9.3827274219262868e+00 1.0642742643446002e+01 5.3366970310255031e+00 0 0 0
22508 72 2 7.3999999999999996e-02 9.6155022513089747e+00 1.1987087492258304e+01 3.7932952220128855e+00 0 0 0
22507 72 1 -1.4799999999999999e-01 9.9373432899088314e+00 1.1902721444878804e+01 4.8140630947837932e+00 0 0 0
22509 72 2 7.3999999999999996e-02 1.1024003316960865e+01 1.1896024752804413e+01 4.9424972548653949e+00 0 0 0
2532 9 2 7.3999999999999996e-02 1.1714559431160440e+01 1.0855373367976551e+01 2.5609149984792818e+00 0 0 0
2526 9 2 7.3999999999999996e-02 1.1506547490434182e+01 8.1800771856234569e+00 2.3897554632331066e+00 0 0 0
2530 9 1 -1.4799999999999999e-01 1.2808261162860845e+01 1.0704720943655504e+01 2.3653905941022173e+00 0 0 0
2531 9 2 7.3999999999999996e-02 1.2841076565077811e+01 1.0780718826547469e+01 1.2293997247977935e+00 0 0 0
2525 9 2 7.3999999999999996e-02 1.2812581496470589e+01 7.9606593135946850e+00 1.1709620162972778e+00 0 0 0
2528 9 2 7.3999999999999996e-02 1.3498403669263347e+01 9.2999561987156145e+00 3.9567589579279057e+00 0 0 0
23745 76 2 7.3999999999999996e-02 1.7817498212069449e+01 6.8468719108395391e+00 4.8849404230508258e+00 0 0 0
23744 76 2 7.3999999999999996e-02 1.6765384871642375e+01 6.5886977887013289e+00 3.6008771259731573e+00 0 0 0
2522 9 2 7.3999999999999996e-02 1.2952125481763163e+01 6.8317601619870176e+00 4.0042296591162634e+00 0 0 0
2534 9 2 7.3999999999999996e-02 1.3450020641534516e+01 1.1800657172506384e+01 4.0347379157490604e+00 0 0 0
2523 9 2 7.3999999999999996e-02 1.4098045258787206e+01 6.8258643033911000e+00 2.6108435396850385e+00 0 0 0
2521 9 1 -1.4799999999999999e-01 1.3057926563910202e+01 6.8563094244018288e+00 2.8716722112944049e+00 0 0 0
23743 76 1 -1.4799999999999999e-01 1.6762983301924177e+01 6.6799527791889703e+00 4.7253658361274296e+00 0 0 0
2524 9 1 -1.4799999999999999e-01 1.2550475481644000e+01 8.0957551146969227e+00 2.2057956364380860e+00 0 0 0
2533 9 1 -1.4799999999999999e-01 1.3532132155394653e+01 1.1929319043459044e+01 2.9547200143702650e+00 0 0 0
2527 9 1 -1.4799999999999999e-01 1.3393572101603372e+01 9.3210741772030872e+00 2.8323632919654584e+00 0 0 0
23748 76 2 7.3999999999999996e-02 1.5099438567096831e+01 8.1504068905554732e+00 5.1390029342840027e+00 0 0 0
23746 76 1 -1.4799999999999999e-01 1.6192584982939248e+01 8.0006468139895546e+00 5.2589081997474834e+00 0 0 0
2535 9 2 7.3999999999999996e-02 1.4588959129679457e+01 1.1876984859134710e+01 2.7423600245147437e+00 0 0 0
2529 9 2 7.3999999999999996e-02 1.4386222977924373e+01 9.1420520405320449e+00 2.4957251823272730e+00 0 0 0
23749 76 1 -1.4799999999999999e-01 1.6819906093803926e+01 9.2507597662517700e+00 4.7391308712243481e+00 0 0 0
23750 76 2 7.3999999999999996e-02 1.6636486652072868e+01 9.3943181166847260e+00 3.6531170418663588e+00 0 0 0
23751 76 2 7.3999999999999996e-02 1.7835818595259866e+01 9.0109316313447358e+00 4.8924652164757578e+00 0 0 0
23752 76 1 -1.4799999999999999e-01 1.6303313759990608e+01 1.0513810136448216e+01 5.3955443527937703e+00 0 0 0
23754 76 2 7.3999999999999996e-02 1.5272994232910216e+01 1.0605391833308847e+01 5.2151397651389191e+00 0 0 0
23755 76 1 -1.4799999999999999e-01 1.7010519804886687e+01 1.1689096121455291e+01 4.8216171718147152e+00 0 0 0
23756 76 2 7.3999999999999996e-02 1.6797773929946747e+01 1.1859577771885188e+01 3.8184978791935804e+00 0 0 0
23757 76 2 7.3999999999999996e-02 1.8043904364112077e+01 1.1608625180930428e+01 4.9745307822024953e+00 0 0 0
4044 13 2 7.3999999999999996e-02 1.9089697309828228e+01 8.2460399692275352e+00 2.3583512767778880e+00 0 1 0
2849 10 2 7.3999999999999996e-02 1.2527749060759154e+01 1.0591494123896037e+01 6.1162401575979288e+00 0 0 0
4040 13 2 7.3999999999999996e-02 2.0306257019942130e+01 6.6814109788570599e+00 3.7953331240099959e+00 0 1 0
4041 13 2 7.3999999999999996e-02 2.1775421874970601e+01 6.6256115035659340e+00 2.6975444159200572e+00 0 1 0
4039 13 1 -1.4799999999999999e-01 2.0674970616280778e+01 6.7514996636435187e+00 2.7655641873960750e+00 0 1 0
24992 80 2 7.3999999999999996e-02 2.4984170868529851e+01 6.7554982204778709e+00 3.8663624784242550e+00 0 0 0
4050 13 2 7.3999999999999996e-02 1.9107574141999191e+01 1.0640623021816038e+01 2.6570776960980238e+00 0 1 0
4046 13 2 7.3999999999999996e-02 2.0992613120379698e+01 9.4465281774492045e+00 3.5388256483126064e+00 0 1 0
24996 80 2 7.3999999999999996e-02 2.2893235257148440e+01 8.1084175220239114e+00 4.8516936312019938e+00 0 0 0
4043 13 2 7.3999999999999996e-02 2.0262392604172081e+01 7.9840472676593661e+00 1.0465074292068037e+00 0 1 0
4049 13 2 7.3999999999999996e-02 1.9913470931934629e+01 1.0849283672697636e+01 1.1066823598377398e+00 0 1 0
4042 13 1 -1.4799999999999999e-01 2.0139704766014233e+01 8.0926932487789536e+00 2.1255428881462395e+00 0 1 0
4052 13 2 7.3999999999999996e-02 2.0624656146561499e+01 1.1825468227599606e+01 3.8216587468732564e+00 0 1 0
24994 80 1 -1.4799999999999999e-01 2.3835015858935428e+01 8.0892470067255271e+00 5.3166776350307465e+00 0 0 0
4048 13 1 -1.4799999999999999e-01 2.0057638280893084e+01 1.0740683322155405e+01 2.1850343325113175e+00 0 1 0
4045 13 1 -1.4799999999999999e-01 2.0890353755472542e+01 9.3964719582311780e+00 2.4492086309631804e+00 0 1 0
4051 13 1 -1.4799999999999999e-01 2.0815392092980439e+01 1.1980857762844201e+01 2.7609850589313574e+00 0 1 0
4047 13 2 7.3999999999999996e-02 2.1849263071648455e+01 9.5979397935419453e+00 1.8851928963777176e+00 0 1 0
25000 80 1 -1.4799999999999999e-01 2.4017455474317014e+01 1.0679307686430580e+01 5.1084555640232807e+00 0 0 0
25002 80 2 7.3999999999999996e-02 2.3094913741438948e+01 1.0714003589959537e+01 4.6248977000132481e+00 0 0 0
4053 13 2 7.3999999999999996e-02 2.1839141436484720e+01 1.1921271433701367e+01 2.4732848132090242e+00 0 1 0
24991 80 1 -1.4799999999999999e-01 2.4712388347351673e+01 6.8486972113234357e+00 4.9079225679120553e+00 0 0 0
24997 80 1 -1.4799999999999999e-01 2.4683249478062059e+01 9.3276700859619606e+00 4.9206572218820588e+00 0 0 0
25003 80 1 -1.4799999999999999e-01 2.4704587392932073e+01 1.1948540567546635e+01 4.5804264165320383e+00 0 0 0
24998 80 2 7.3999999999999996e-02 2.4869034914159553e+01 9.2061392366373305e+00 3.8918711547066538e+00 0 0 0
4091 14 2 7.3999999999999996e-02 2.0272013169808751e+01 7.9785385235382513e+00 6.1489318029452997e+00 0 0 0
4097 14 2 7.3999999999999996e-02 2.0777700481620570e+01 1.0412928135000826e+01 5.9295951069709671e+00 0 0 0
25004 80 2 7.3999999999999996e-02 2.4600636264521412e+01 1.1968387857702643e+01 3.5071052689861992e+00 0 0 0
5289 17 2 7.3999999999999996e-02 2.9816986445773601e+01 6.8780371045859310e+00 2.7127041149052795e+00 0 1 0
24993 80 2 7.3999999999999996e-02 2.5566454244308044e+01 6.8351417510653976e+00 5.4636647234014584e+00 0 0 0
5287 17 1 -1.4799999999999999e-01 2.8664895000125387e+01 6.8735501146382321e+00 2.8074620866984468e+00 0 1 0
5288 17 2 7.3999999999999996e-02 2.8487676347524168e+01 6.8276113158664735e+00 3.8754645217713879e+00 0 1 0
24999 80 2 7.3999999999999996e-02 2.5627092607472886e+01 9.2976791863789643e+00 5.4778176521084401e+00 0 0 0
25005 80 2 7.3999999999999996e-02 2.5769487644781861e+01 1.1829925526177401e+01 4.8662383006869394e+00 0 0 0
5292 17 2 7.3999999999999996e-02 2.7041622875707795e+01 7.9760494276714962e+00 2.1356339447912447e+00 0 1 0
5291 17 2 7.3999999999999996e-02 2.8467021440308741e+01 8.3622320320720469e+00 1.1224962109612824e+00 0 1 0
5290 17 1 -1.4799999999999999e-01 2.8136250166768061e+01 8.1593485520653406e+00 2.1219873604721440e+00 0 1 0
5298 17 2 7.3999999999999996e-02 2.6599800544892311e+01 1.0697607539388766e+01 2.2768142121523693e+00 0 1 0
5300 17 2 7.3999999999999996e-02 2.7956730672039487e+01 1.1861484866098264e+01 4.0694018321127770e+00 0 1 0
5295 17 2 7.3999999999999996e-02 2.9505084325757831e+01 9.6162715922228621e+00 2.9489974802481260e+00 0 1 0
5294 17 2 7.3999999999999996e-02 2.8042456487131325e+01 9.3938435631334780e+00 3.9119509789657707e+00 0 1 0
5293 17 1 -1.4799999999999999e-01 2.8359417508238785e+01 9.5021330812762894e+00 2.8934018830492989e+00 0 1 0
5296 17 1 -1.4799999999999999e-01 2.7650035175723648e+01 1.0742717808533868e+01 2.2417899788547437e+00 0 1 0
26250 84 2 7.3999999999999996e-02 3.0222480921467326e+01 1.0289562992364784e+01 5.3493680951925846e+00 0 0 0
5297 17 2 7.3999999999999996e-02 2.8004584816145698e+01 1.0706493207030244e+01 1.2098553204478530e+00 0 1 0
5299 17 1 -1.4799999999999999e-01 2.8196294369127433e+01 1.2002151732080053e+01 3.0468731414523682e+00 0 1 0
5301 17 2 7.3999999999999996e-02 2.9282225641680860e+01 1.1811364893612978e+01 3.0526560453988854e+00 0 1 0
26244 84 2 7.3999999999999996e-02 3.0327132171057475e+01 7.8764440889665446e+00 5.1722014729750869e+00 0 0 0
5339 18 2 7.3999999999999996e-02 2.7903772760086905e+01 7.9542815930989592e+00 6.1897244064166790e+00 0 0 0
5345 18 2 7.3999999999999996e-02 2.7666440071206555e+01 1.0568837111523731e+01 6.2759114228713244e+00 0 0 0
26242 84 1 -1.4799999999999999e-01 3.1414133915306557e+01 7.8782637245518199e+00 5.3939479445267899e+00 0 0 0
26248 84 1 -1.4799999999999999e-01 3.1322502921725686e+01 1.0389662042285787e+01 5.4093041672772468e+00 0 0 0
6242 20 2 7.3999999999999996e-02 3.5489340992997171e+01 6.8286412686627953e+00 3.8305375053846209e+00 0 0 0
26252 84 2 7.3999999999999996e-02 3.1470741622525345e+01 1.1739048345510312e+01 3.6736003660501284e+00 0 0 0
6243 20 2 7.3999999999999996e-02 3.6635130017646560e+01 6.6457219067213771e+00 2.5070785796392343e+00 0 0 0
6241 20 1 -1.4799999999999999e-01 3.5602929436965539e+01 6.7840319492213155e+00 2.7076879764991029e+00 0 0 0
26241 84 2 7.3999999999999996e-02 3.3243582003741032e+01 6.7075349419176877e+00 5.2031815710504716e+00 0 0 0
26239 84 1 -1.4799999999999999e-01 3.2187381017582759e+01 6.6955262838803042e+00 4.9241966973150273e+00 0 0 0
26246 84 2 7.3999999999999996e-02 3.1901475591452108e+01 9.1472757833615059e+00 3.7194482030351650e+00 0 0 0
26245 84 1 -1.4799999999999999e-01 3.2070558490937998e+01 9.1230289216392588e+00 4.7951590775463826e+00 0 0 0
26251 84 1 -1.4799999999999999e-01 3.1757183544794032e+01 1.1700310848192625e+01 4.7151504944188831e+00 0 0 0
6246 20 2 7.3999999999999996e-02 3.4005509511558635e+01 8.1118482837703283e+00 1.9732420836036499e+00 0 0 0
6245 20 2 7.3999999999999996e-02 3.5306065904263740e+01 8.3422867892647812e+00 1.1829933289878318e+00 0 0 0
6244 20 1 -1.4799999999999999e-01 3.5055178399316922e+01 8.1541990200630803e+00 2.1784769677497993e+00 0 0 0
26247 84 2 7.3999999999999996e-02 3.3133136072903433e+01 9.1379745739098457e+00 5.0209649500824938e+00 0 0 0
6249 20 2 7.3999999999999996e-02 3.6549212804209510e+01 9.3503382814233458e+00 2.9687187134666861e+00 0 0 0
6248 20 2 7.3999999999999996e-02 3.5085716680151279e+01 9.2096003919001852e+00 3.9703911200269482e+00 0 0 0
6247 20 1 -1.4799999999999999e-01 3.5457814962536048e+01 9.4374848040478572e+00 2.9593117940987419e+00 0 0 0
6251 20 2 7.3999999999999996e-02 3.5077260888759497e+01 1.0715627500343595e+01 1.2961176747044865e+00 0 0 0
6250 20 1 -1.4799999999999999e-01 3.4883225686348567e+01 1.0745840206206468e+01 2.3231937541722996e+00 0 0 0
6252 20 2 7.3999999999999996e-02 3.3804530239132298e+01 1.0767968029032710e+01 2.3630449593932297e+00 0 0 0
26253 84 2 7.3999999999999996e-02 3.2830887210870536e+01 1.1746616610665171e+01 4.6800983230037225e+00 0 0 0
6254 20 2 7.3999999999999996e-02 3.5058047577292037e+01 1.2032832797834690e+01 3.9838293894275667e+00 0 0 0
6255 20 2 7.3999999999999996e-02 3.6578984007211389e+01 1.1876136720221581e+01 3.0630081689338455e+00 0 0 0
6253 20 1 -1.4799999999999999e-01 3.5470235239361230e+01 1.1948351790701773e+01 2.9665103165160422e+00 0 0 0
6593 22 2 7.3999999999999996e-02 3.4627257957177434e+01 1.0562417605702166e+01 6.0993425190188839e+00 0 0 0
27504 88 2 7.3999999999999996e-02 3.7840312046486851e+01 1.0834822474302651e+01 5.1428579652272202e+00 0 0 0
27498 88 2 7.3999999999999996e-02 3.7598784467487150e+01 8.2377163361524488e+00 4.9332640229363092e+00 0 0 0
27495 88 2 7.3999999999999996e-02 4.0439856188403766e+01 6.8787951301194719e+00 4.8930708251192163e+00 0 0 0
7639 25 1 -1.4799999999999999e-01 4.2671992116459066e+01 6.6876079960733490e+00 2.9548018264785032e+00 0 0 0
27493 88 1 -1.4799999999999999e-01 3.9357297084721992e+01 6.8472270497062322e+00 4.6222316305786979e+00 0 0 0
27494 88 2 7.3999999999999996e-02 3.9300438824948159e+01 6.7749712116684675e+00 3.5286771102367598e+00 0 0 0
7642 25 1 -1.4799999999999999e-01 4.2187032459784909e+01 7.9925091104954555e+00 2.3414005819894528e+00 0 0 0
7644 25 2 7.3999999999999996e-02 4.1093668759537941e+01 8.0309218154565016e+00 2.6430953030641522e+00 0 0 0
27496 88 1 -1.4799999999999999e-01 3.8736040556714848e+01 8.2013698759955140e+00 5.1435216876303640e+00 0 0 0
27502 88 1 -1.4799999999999999e-01 3.8944427800935934e+01 1.0778958009669346e+01 5.0484998194690824e+00 0 0 0
27500 88 2 7.3999999999999996e-02 3.9042516162202546e+01 9.3253749454075230e+00 3.3973639278794390e+00 0 0 0
27506 88 2 7.3999999999999996e-02 3.9435358940622116e+01 1.1844006227772367e+01 3.4018604069769993e+00 0 0 0
27505 88 1 -1.4799999999999999e-01 3.9558388364400287e+01 1.2009116717703233e+01 4.4411884019018339e+00 0 0 0
27499 88 1 -1.4799999999999999e-01 3.9386430108612487e+01 9.4252877572473341e+00 4.4514339227721509e+00 0 0 0
7645 25 1 -1.4799999999999999e-01 4.2915620660695524e+01 9.2916297554747374e+00 2.7437984734638303e+00 0 0 0
27507 88 2 7.3999999999999996e-02 4.0614834802070042e+01 1.2070126155108207e+01 4.8068028887782921e+00 0 0 0
27501 88 2 7.3999999999999996e-02 4.0460655852098647e+01 9.3724090806340303e+00 4.5196831450499602e+00 0 0 0
7650 25 2 7.3999999999999996e-02 4.1321300231719420e+01 1.0404050250315136e+01 1.9379007059816198e+00 0 0 0
7648 25 1 -1.4799999999999999e-01 4.2416994357012804e+01 1.0583881715265894e+01 2.0348383519832609e+00 0 0 0
7651 25 1 -1.4799999999999999e-01 4.2921919967527003e+01 1.1917254505099418e+01 2.7128689885858388e+00 0 0 0
7646 25 2 7.3999999999999996e-02 4.2868560838034689e+01 9.4339786673896846e+00 3.8598432218567313e+00 0 0 0
7652 25 2 7.3999999999999996e-02 4.2662625267529478e+01 1.2009946921587572e+01 3.7654124120772772e+00 0 0 0
7643 25 2 7.3999999999999996e-02 4.2235701269785906e+01 7.9152306996134909e+00 1.2233513197290873e+00 0 0 0
7649 25 2 7.3999999999999996e-02 4.2737716641381375e+01 1.0380207597412326e+01 1.0039443949948990e+00 0 0 0
7640 25 2 7.3999999999999996e-02 4.2347077942500405e+01 6.7366949658333271e+00 3.9921248332260104e+00 0 0 0
7647 25 2 7.3999999999999996e-02 4.3976442302485623e+01 9.2016701212183811e+00 2.4843356701709038e+00 0 0 0
7641 25 2 7.3999999999999996e-02 4.3766273560308036e+01 6.7075753358542674e+00 2.9409184414320477e+00 0 0 0
7841 26 2 7.3999999999999996e-02 4.2115042380887438e+01 1.0506010171037147e+01 6.0290791726656021e+00 0 0 0
7835 26 2 7.3999999999999996e-02 4.2202824405818475e+01 8.1518514869506529e+00 6.0626648817968780e+00 0 0 0
27503 88 2 7.3999999999999996e-02 3.9269864977261577e+01 1.0776336830442490e+01 6.0713094488029169e+00 0 0 0
7653 25 2 7.3999999999999996e-02 4.3991302480882503e+01 1.1921663520250545e+01 2.5891438464180925e+00 0 0 0
28736 92 2 7.3999999999999996e-02 4.6315154718641779e+01 6.6085904950482934e+00 3.6857416480440697e+00 0 0 0
28737 92 2 7.3999999999999996e-02 4.7401595787640154e+01 6.8409944342783460e+00 5.0314570084427190e+00 0 0 0
28735 92 1 -1.4799999999999999e-01 4.6325902882857875e+01 6.7539675759732054e+00 4.7768700150915873e+00 0 0 0
28740 92 2 7.3999999999999996e-02 4.4629058635968100e+01 8.0998176814203653e+00 4.8613677553202512e+00 0 0 0
28746 92 2 7.3999999999999996e-02 4.4799446179770513e+01 1.0746334062143839e+01 5.0379400859605887e+00 0 0 0
8820 29 2 7.3999999999999996e-02 4.9245977247514695e+01 8.2640081165090447e+00 1.2694963986242396e+00 0 0 0
28738 92 1 -1.4799999999999999e-01 4.5673882840201244e+01 8.0893197557918768e+00 5.1671475671713551e+00 0 0 0
28741 92 1 -1.4799999999999999e-01 4.6378374785244269e+01 9.3119477350810218e+00 4.5966384737754300e+00 0 0 0
28742 92 2 7.3999999999999996e-02 4.6326951027447706e+01 9.3345008776806360e+00 3.5059682752896832e+00 0 0 0
28744 92 1 -1.4799999999999999e-01 4.5835003673302857e+01 1.0658619352536270e+01 5.2287536437314026e+00 0 0 0
28748 92 2 7.3999999999999996e-02 4.6256260061256384e+01 1.1914366581011169e+01 3.5131770913848173e+00 0 0 0
28747 92 1 -1.4799999999999999e-01 4.6399410616903793e+01 1.1932991113872538e+01 4.5823715158603759e+00 0 0 0
8826 29 2 7.3999999999999996e-02 4.9596587547486067e+01 1.0788140241144331e+01 1.0521379236491943e+00 0 0 0
28743 92 2 7.3999999999999996e-02 4.7492869217350140e+01 9.1826487211113736e+00 4.7547564179543418e+00 0 0 0
28749 92 2 7.3999999999999996e-02 4.7447468279026765e+01 1.1867054585367681e+01 4.8013434902850785e+00 0 0 0
8818 29 1 -1.4799999999999999e-01 5.0062177808867027e+01 8.1224532611102198e+00 2.0289818363958112e+00 0 0 0
8824 29 1 -1.4799999999999999e-01 5.0339658422168888e+01 1.0630364438144285e+01 1.8225740240042021e+00 0 0 0
8822 29 2 7.3999999999999996e-02 4.9220492965515959e+01 9.6180871768987579e+00 3.3748609734971318e+00 0 0 0
8816 29 2 7.3999999999999996e-02 4.8836392492025460e+01 6.8138475415141233e+00 3.2034880299186304e+00 0 0 0
8828 29 2 7.3999999999999996e-02 4.9362570338463264e+01 1.1869657698811707e+01 3.1991642641999314e+00 0 0 0
8821 29 1 -1.4799999999999999e-01 5.0158552605802704e+01 9.4399939744900419e+00 2.8160377991331438e+00 0 0 0
8827 29 1 -1.4799999999999999e-01 5.0204487566008957e+01 1.1942107752957797e+01 2.6198482797304088e+00 0 0 0
9083 30 2 7.3999999999999996e-02 4.9750477029355672e+01 8.0470378112737126e+00 6.0750780423301300e+00 0 0 0
9089 30 2 7.3999999999999996e-02 4.9908287921225615e+01 1.0321690579375399e+01 5.9782638350123980e+00 0 0 0
8819 29 2 7.3999999999999996e-02 5.0984818073413571e+01 7.9038259735882823e+00 1.4139843525743976e+00 0 0 0
8825 29 2 7.3999999999999996e-02 5.1317751110051312e+01 1.0539488811476673e+01 1.3837524820993743e+00 0 0 0
8815 29 1 -1.4799999999999999e-01 4.9806893191509488e+01 6.9084101887811515e+00 2.8172679767753777e+00 0 0 0
29973 96 2 7.3999999999999996e-02 5.5120047396360889e+01 6.9081570241491210e+00 4.9476451932463288e+00 0 0 0
8817 29 2 7.3999999999999996e-02 5.0533663574839679e+01 6.8416201186014627e+00 3.6613007605975483e+00 0 0 0
29972 96 2 7.3999999999999996e-02 5.4218508143915365e+01 6.9436521118805317e+00 3.6250291174420282e+00 0 0 0
29971 96 1 -1.4799999999999999e-01 5.4114014701761711e+01 7.0032757310679656e+00 4.6540232471868288e+00 0 0 0
8829 29 2 7.3999999999999996e-02 5.1005500272831583e+01 1.1912942307745219e+01 3.3229201309175740e+00 0 0 0
8823 29 2 7.3999999999999996e-02 5.1025959555660805e+01 9.3941034289103538e+00 3.4996667928305332e+00 0 0 0
29976 96 2 7.3999999999999996e-02 5.2402753192782541e+01 8.3051514052573641e+00 4.6719043461264986e+00 0 0 0
29974 96 1 -1.4799999999999999e-01 5.3402394291327184e+01 8.2873241721567812e+00 5.1211925354352141e+00 0 0 0
29978 96 2 7.3999999999999996e-02 5.4599017674873600e+01 9.5164622150203275e+00 3.9331624579272999e+00 0 0 0
29977 96 1 -1.4799999999999999e-01 5.4232989800570891e+01 9.5594981598966058e+00 4.9334771056376958e+00 0 0 0
29980 96 1 -1.4799999999999999e-01 5.3492937712782940e+01 1.0766861992345952e+01 5.2862715597418877e+00 0 0 0
29984 96 2 7.3999999999999996e-02 5.3970212872006513e+01 1.2092173906194015e+01 3.6140498103986722e+00 0 0 0
29983 96 1 -1.4799999999999999e-01 5.4101734179230164e+01 1.1977632072543797e+01 4.7224630917734842e+00 0 0 0
29985 96 2 7.3999999999999996e-02 5.5110671537495087e+01 1.1969829666222674e+01 5.0740120393451207e+00 0 0 0
29982 96 2 7.3999999999999996e-02 5.2429509614243358e+01 1.0721748296116971e+01 5.0425017408792945e+00 0 0 0
29979 96 2 7.3999999999999996e-02 5.5057603321374870e+01 9.4203284877153326e+00 5.6078061160099644e+00 0 0 0
10017 33 2 7.3999999999999996e-02 5.6467431793200412e+01 8.0088249454508986e+00 1.5940378805256517e+00 0 0 0
10023 33 2 7.3999999999999996e-02 5.6276976314966987e+01 1.0718529805627034e+01 1.7749555555608123e+00 0 0 0
10012 32 1 -1.4799999999999999e-01 5.7752109344391371e+01 6.7981237985700567e+00 2.7476892261924144e+00 0 0 0
31232 100 2 7.3999999999999996e-02 6.1002669021926963e+01 6.5612385626556149e+00 3.7602937355351203e+00 0 0 0
10014 32 2 7.3999999999999996e-02 5.8651899743476498e+01 6.9325939879096135e+00 3.1904119763496301e+00 0 0 0
10013 32 2 7.3999999999999996e-02 5.6946436382585887e+01 6.5963256758902284e+00 3.4204066529592745e+00 0 0 0
31231 100 1 -1.4799999999999999e-01 6.1172636401098806e+01 6.5660518737009337e+00 4.8763643495152547e+00 0 0 0
10019 33 2 7.3999999999999996e-02 5.6815802958695137e+01 9.2087453191867255e+00 3.6669123068152722e+00 0 0 0
10025 33 2 7.3999999999999996e-02 5.7047732750358747e+01 1.1792124435720380e+01 4.1030406534142383e+00 0 0 0
10022 33 2 7.3999999999999996e-02 5.7955095558726939e+01 1.0632746136441106e+01 1.5125545315752276e+00 0 0 0
10015 32 1 -1.4799999999999999e-01 5.7431465535606975e+01 8.0986602281071800e+00 1.9852638251370385e+00 0 0 0
10021 33 1 -1.4799999999999999e-01 5.7251762029099176e+01 1.0602495122998116e+01 2.2681820980001590e+00 0 0 0
10016 33 2 7.3999999999999996e-02 5.8057617299577430e+01 8.1652884354772226e+00 1.0917205453819450e+00 0 0 0
31234 100 1 -1.4799999999999999e-01 6.0699608985601898e+01 7.8775608650094044e+00 5.4944304709015999e+00 0 0 0
31236 100 2 7.3999999999999996e-02 5.9630160579581833e+01 7.9645267231697234e+00 5.6942928406407045e+00 0 0 0
10024 33 1 -1.4799999999999999e-01 5.7528984854382081e+01 1.1836201056744763e+01 3.1570311311553865e+00 0 0 0
10018 33 1 -1.4799999999999999e-01 5.7534218066094176e+01 9.3223076341301638e+00 2.8904704995184018e+00 0 0 0
10020 33 2 7.3999999999999996e-02 5.8409741468028983e+01 9.2988014224338595e+00 3.4218357283463621e+00 0 0 0
31237 100 1 -1.4799999999999999e-01 6.1261506750296860e+01 9.0844735193922581e+00 4.6886719943342881e+00 0 0 0
31238 100 2 7.3999999999999996e-02 6.1028742346212454e+01 8.9879433206806763e+00 3.6396624106466438e+00 0 0 0
31242 100 2 7.3999999999999996e-02 5.9662509897740371e+01 1.0520492785151458e+01 5.3364676333669987e+00 0 0 0
31240 100 1 -1.4799999999999999e-01 6.0771963798538835e+01 1.0421060192413355e+01 5.3103978129557676e+00 0 0 0
31244 100 2 7.3999999999999996e-02 6.0839189900028920e+01 1.1788379306431400e+01 3.6424974835563493e+00 0 0 0
31243 100 1 -1.4799999999999999e-01 6.1276803465804285e+01 1.1672648188644635e+01 4.6200855625076702e+00 0 0 0
10026 33 2 7.3999999999999996e-02 5.8608892352598041e+01 1.1990194277725106e+01 3.4511181651634031e+00 0 0 0
31245 100 2 7.3999999999999996e-02 6.2327698491332903e+01 1.1646037000531587e+01 4.4612863800226901e+00 0 0 0
31239 100 2 7.3999999999999996e-02 6.2326957647596352e+01 8.9888561868936812e+00 4.9045377574758859e+00 0 0 0
31233 100 2 7.3999999999999996e-02 6.2273310679176824e+01 6.5812315666394827e+00 4.8539629705103904e+00 0 0 0
11273 37 2 7.3999999999999996e-02 6.5636096265664420e+01 7.0575679563065856e+00 3.4423065178392207e+00 0 0 0
11272 37 1 -1.4799999999999999e-01 6.5419230370650894e+01 6.8463330758566556e+00 2.3988283534998969e+00 0 0 0
11274 37 2 7.3999999999999996e-02 6.6381185179894189e+01 6.9168160419028233e+00 1.8183556910972523e+00 0 0 0
11277 37 2 7.3999999999999996e-02 6.3758456851258352e+01 8.1288763189342141e+00 2.7605326582541179e+00 0 0 0
11283 37 2 7.3999999999999996e-02 6.3833462252032106e+01 1.0608189641880987e+01 3.1180741956922553e+00 0 0 0
11276 37 2 7.3999999999999996e-02 6.3978266083569871e+01 7.9709490673169547e+00 1.1782989995905921e+00 0 0 0
32482 104 1 -1.4799999999999999e-01 6.8390771448212504e+01 7.9481560438776144e+00 5.2254785195097888e+00 0 0 0
11275 37 1 -1.4799999999999999e-01 6.4569154874939443e+01 8.1127104067954683e+00 2.0823830745847394e+00 0 0 0
32484 104 2 7.3999999999999996e-02 6.7295913435415429e+01 7.9237420411458492e+00 5.3359108886822115e+00 0 0 0
11282 37 2 7.3999999999999996e-02 6.3621286893493327e+01 1.0533065152382743e+01 1.3859611654180104e+00 0 0 0
11285 37 2 7.3999999999999996e-02 6.5972621834206564e+01 1.1903371717955881e+01 2.9316167738227779e+00 0 0 0
11279 37 2 7.3999999999999996e-02 6.5906261052759703e+01 9.4966162673295216e+00 3.1253058716524325e+00 0 0 0
32488 104 1 -1.4799999999999999e-01 6.8465408154288056e+01 1.0497126905267622e+01 5.3519755536000160e+00 0 0 0
32490 104 2 7.3999999999999996e-02 6.7395454833802575e+01 1.0652625414529995e+01 5.3018959308255429e+00 0 0 0
11278 37 1 -1.4799999999999999e-01 6.5243096617991384e+01 9.4394655794107312e+00 2.2388034261711138e+00 0 0 0
11280 37 2 7.3999999999999996e-02 6.5991744131546312e+01 9.4648832749487042e+00 1.4715331941985874e+00 0 0 0
11281 37 1 -1.4799999999999999e-01 6.4364055687118167e+01 1.0684871501835778e+01 2.2085027439560836e+00 0 0 0
11286 37 2 7.3999999999999996e-02 6.5799217710481656e+01 1.2107570179225052e+01 1.2827114925802063e+00 0 0 0
11284 37 1 -1.4799999999999999e-01 6.5131264441961292e+01 1.1961582057095610e+01 2.1646330814200252e+00 0 0 0
11585 38 2 7.3999999999999996e-02 6.4588135688826469e+01 1.0644230971470011e+01 6.4068632075524423e+00 0 0 0
32491 104 1 -1.4799999999999999e-01 6.9157148618329174e+01 1.1744021015243060e+01 4.8456189082197065e+00 0 0 0
32492 104 2 7.3999999999999996e-02 6.8962355764098987e+01 1.1961629488283092e+01 3.7494811419746932e+00 0 0 0
32479 104 1 -1.4799999999999999e-01 6.8726173372436406e+01 6.6791427666431256e+00 4.4238244148138230e+00 0 0 0
32486 104 2 7.3999999999999996e-02 6.8191849509817999e+01 9.3193004770891026e+00 3.6406666796048586e+00 0 0 0
32480 104 2 7.3999999999999996e-02 6.8361962121842652e+01 6.7530542835720038e+00 3.3904387081321326e+00 0 0 0
32485 104 1 -1.4799999999999999e-01 6.8820283592617045e+01 9.2237922774770542e+00 4.5722262677835346e+00 0 0 0
32481 104 2 7.3999999999999996e-02 6.9861674037796021e+01 6.6018867539100397e+00 4.2350067775559435e+00 0 0 0
12782 41 2 7.3999999999999996e-02 7.3046255346129570e+01 6.8306894687622659e+00 3.7518511407806505e+00 0 1 0
12781 41 1 -1.4799999999999999e-01 7.2943385022383879e+01 6.9101817555478497e+00 2.6228631923021042e+00 0 1 0
12783 41 2 7.3999999999999996e-02 7.3850383679073190e+01 6.8807640854390364e+00 2.0295123723568733e+00 0 1 0
12785 41 2 7.3999999999999996e-02 7.1940505459034057e+01 8.1645431316103210e+00 1.1814478147841991e+00 0 1 0
12786 41 2 7.3999999999999996e-02 7.1043626365322879e+01 8.0833831318389517e+00 2.6388425702924883e+00 0 1 0
12784 41 1 -1.4799999999999999e-01 7.2091627479503273e+01 8.1229428008465341e+00 2.2595501511072023e+00 0 1 0
32493 104 2 7.3999999999999996e-02 7.0238804971553137e+01 1.1643050652998731e+01 4.9588323913494712e+00 0 0 0
33732 108 2 7.3999999999999996e-02 7.4575560812993118e+01 8.1388260242547741e+00 5.3892017054536145e+00 0 0 0
32487 104 2 7.3999999999999996e-02 6.9822514930127028e+01 9.1862485742033169e+00 4.4239699891061726e+00 0 0 0
12788 41 2 7.3999999999999996e-02 7.2569720374586211e+01 9.3402974489419197e+00 3.9555445606282782e+00 0 1 0
12787 41 1 -1.4799999999999999e-01 7.2780845573997112e+01 9.3653343252231647e+00 2.8753455514433552e+00 0 1 0
12789 41 2 7.3999999999999996e-02 7.3796669046929651e+01 9.1091712260057065e+00 2.7845381730181633e+00 0 1 0
33738 108 2 7.3999999999999996e-02 7.4729464164997040e+01 1.0528840168360849e+01 5.1875233194325086e+00 0 0 0
12791 41 2 7.3999999999999996e-02 7.2584605947552220e+01 1.0608231727389487e+01 1.1688323550859376e+00 0 1 0
12790 41 1 -1.4799999999999999e-01 7.2363927874517714e+01 1.0741946255718887e+01 2.1779412733856991e+00 0 1 0
12792 41 2 7.3999999999999996e-02 7.1299282720952107e+01 1.0857222006782072e+01 2.3614682321832055e+00 0 1 0
12482 40 2 7.3999999999999996e-02 7.3322244882896356e+01 1.1850190142483198e+01 3.7232950933701430e+00 0 0 0
12481 40 1 -1.4799999999999999e-01 7.3152243768060686e+01 1.1968739503496344e+01 2.6238542345134093e+00 0 0 0
12483 40 2 7.3999999999999996e-02 7.4193360228592852e+01 1.2052300619456675e+01 2.2410873117862122e+00 0 0 0
33736 108 1 -1.4799999999999999e-01 7.5751601641321002e+01 1.0461731897359062e+01 5.5249017030375285e+00 0 0 0
33729 108 2 7.3999999999999996e-02 7.7370034720286100e+01 6.7864578754451665e+00 4.8362311345383029e+00 0 0 0
33730 108 1 -1.4799999999999999e-01 7.5638933016751821e+01 7.9489328122043030e+00 5.4992436947087171e+00 0 0 0
13749 44 2 7.3999999999999996e-02 8.0479343706880357e+01 6.4131442262276703e+00 3.4612924968373848e+00 0 0 0
33728 108 2 7.3999999999999996e-02 7.5800712904875027e+01 6.6259204807008407e+00 3.7029182400240472e+00 0 0 0
33727 108 1 -1.4799999999999999e-01 7.6241616241506961e+01 6.6938281731627116e+00 4.7625392320718465e+00 0 0 0
13748 44 2 7.3999999999999996e-02 7.8686133520390385e+01 6.5695267563698065e+00 2.9455458471129479e+00 0 0 0
13747 44 1 -1.4799999999999999e-01 7.9728556303018138e+01 6.5025988770853829e+00 2.6153999596704800e+00 0 0 0
33734 108 2 7.3999999999999996e-02 7.6563687605820391e+01 9.1322070008214755e+00 3.9705673769553131e+00 0 0 0
33740 108 2 7.3999999999999996e-02 7.6583981796863526e+01 1.1761255568367188e+01 4.0090662800115506e+00 0 0 0
13750 44 1 -1.4799999999999999e-01 8.0229460243267653e+01 7.7879008646325643e+00 1.8248456640916793e+00 0 0 0
33733 108 1 -1.4799999999999999e-01 7.6500276008413863e+01 9.2009055236921409e+00 5.0701294961667047e+00 0 0 0
33739 108 1 -1.4799999999999999e-01 7.6619221623699289e+01 1.1680462669188204e+01 5.0732755647849839e+00 0 0 0
13751 44 2 7.3999999999999996e-02 8.1007133929643558e+01 7.6044496058084512e+00 1.1801096737679417e+00 0 0 0
13752 44 2 7.3999999999999996e-02 7.9474124286050667e+01 7.9603667994966774e+00 1.1260030232138236e+00 0 0 0
33735 108 2 7.3999999999999996e-02 7.7518523268510435e+01 9.1533084510255005e+00 5.3979498503916403e+00 0 0 0
33741 108 2 7.3999999999999996e-02 7.7728138846463693e+01 1.1557901141767648e+01 5.2079083942675970e+00 0 0 0
13753 44 1 -1.4799999999999999e-01 8.0447280432749665e+01 9.0293515997683560e+00 2.6488057292308982e+00 0 0 0
13754 44 2 7.3999999999999996e-02 7.9805559805751543e+01 9.0364188610515335e+00 3.5719524623535763e+00 0 0 0
13756 44 1 -1.4799999999999999e-01 8.0142709754040169e+01 1.0311549377709738e+01 1.8598660318579368e+00 0 0 0
13757 44 2 7.3999999999999996e-02 8.0868861400519648e+01 1.0374852629884042e+01 1.0889549244271370e+00 0 0 0
13758 44 2 7.3999999999999996e-02 7.9118907395396306e+01 1.0311163617939727e+01 1.4966377698858064e+00 0 0 0
13760 44 2 7.3999999999999996e-02 7.9407109885466127e+01 1.1519287260695208e+01 3.4214570535328468e+00 0 0 0
13759 44 1 -1.4799999999999999e-01 8.0254570247071896e+01 1.1551441321465102e+01 2.7212288219039960e+00 0 0 0
13761 44 2 7.3999999999999996e-02 8.1232155802144604e+01 1.1660903300768874e+01 3.2619402580128387e+00 0 0 0
13755 44 2 7.3999999999999996e-02 8.1409766825638314e+01 9.1226938416423824e+00 3.1497923064127238e+00 0 0 0
14075 45 2 7.3999999999999996e-02 7.9510362848443123e+01 8.0729205345908532e+00 6.3593666627383643e+00 0 0 0
33731 108 2 7.3999999999999996e-02 7.5853890057561401e+01 7.9845294341902173e+00 6.5619747894325107e+00 0 0 0
34986 112 2 7.3999999999999996e-02 8.2331231363817778e+01 1.0650848993039849e+01 5.4579868405200918e+00 0 0 0
34980 112 2 7.3999999999999996e-02 8.2309285043379759e+01 7.9364467857079992e+00 5.4987370078304743e+00 0 0 0
15245 49 2 7.3999999999999996e-02 8.6838087579637133e+01 6.7826196708956168e+00 3.5876241656410008e+00 0 1 0
15244 49 1 -1.4799999999999999e-01 8.7528317186072840e+01 6.8051684831624124e+00 2.7590650034058228e+00 0 1 0
34976 112 2 7.3999999999999996e-02 8.3896580915792356e+01 6.8000857680124414e+00 3.7912674150001986e+00 0 0 0
34977 112 2 7.3999999999999996e-02 8.4980893464886492e+01 6.8030081924460157e+00 5.1546696065329023e+00 0 0 0
34975 112 1 -1.4799999999999999e-01 8.3936497935341393e+01 6.7407712733308616e+00 4.9216612839838811e+00 0 0 0
34978 112 1 -1.4799999999999999e-01 8.3338862864322564e+01 7.9321833195735874e+00 5.5685644599609425e+00 0 0 0
15255 49 2 7.3999999999999996e-02 8.6686713426189968e+01 1.0747365307076764e+01 1.1406056337952795e+00 0 1 0
34988 112 2 7.3999999999999996e-02 8.4278698991210888e+01 1.1866520305115239e+01 4.0831035552352812e+00 0 0 0
34982 112 2 7.3999999999999996e-02 8.3682749585459817e+01 9.3338135711668198e+00 4.0308353276234827e+00 0 0 0
34984 112 1 -1.4799999999999999e-01 8.3317158058115467e+01 1.0510740948657970e+01 5.7132451393060579e+00 0 0 0
34987 112 1 -1.4799999999999999e-01 8.3960111357627596e+01 1.1809897005412051e+01 5.1608245327339395e+00 0 0 0
34981 112 1 -1.4799999999999999e-01 8.3923410225339026e+01 9.2882995346046471e+00 5.0615202977244813e+00 0 0 0
34983 112 2 7.3999999999999996e-02 8.5054380326535991e+01 9.3076892983301640e+00 5.1629854072537480e+00 0 0 0
34989 112 2 7.3999999999999996e-02 8.4825058969962043e+01 1.1755762448399521e+01 5.7836925806700066e+00 0 0 0
15249 49 2 7.3999999999999996e-02 8.6472446918098697e+01 8.0691929488026801e+00 1.4603398806228640e+00 0 1 0
15247 49 1 -1.4799999999999999e-01 8.7447371217918743e+01 8.0899428015565480e+00 1.8488704334631749e+00 0 1 0
15250 49 1 -1.4799999999999999e-01 8.7381300263290129e+01 9.3655159955229124e+00 2.7570277378232304e+00 0 1 0
15251 49 2 7.3999999999999996e-02 8.6539823447534943e+01 9.2375145487553976e+00 3.5228631975834901e+00 0 1 0
15257 49 2 7.3999999999999996e-02 8.6771749782502042e+01 1.1777472802023782e+01 3.4649481384803922e+00 0 1 0
15256 49 1 -1.4799999999999999e-01 8.7573093567078217e+01 1.1890028949399657e+01 2.7345159887945898e+00 0 1 0
15253 49 1 -1.4799999999999999e-01 8.7510713226231744e+01 1.0605704912238597e+01 1.8507370288139369e+00 0 1 0
15254 49 2 7.3999999999999996e-02 8.8395960186371127e+01 1.0621828097271136e+01 1.1798165865359067e+00 0 1 0
15329 49 2 7.3999999999999996e-02 8.6901512058372489e+01 1.0549897647584295e+01 6.2004741590056787e+00 0 0 0
15248 49 2 7.3999999999999996e-02 8.8183816464126991e+01 8.0445476612700517e+00 1.1122508095022441e+00 0 1 0
15323 49 2 7.3999999999999996e-02 8.6966024972324462e+01 8.0654764921696440e+00 6.2605226681546746e+00 0 0 0
15252 49 2 7.3999999999999996e-02 8.8227950819071751e+01 9.3375857886129001e+00 3.4400304070281287e+00 0 1 0
15258 49 2 7.3999999999999996e-02 8.8480717416016262e+01 1.2065843972002273e+01 3.2556542009770619e+00 0 1 0
15246 49 2 7.3999999999999996e-02 8.8511293979958836e+01 6.7425240710897425e+00 3.2831724714986952e+00 0 1 0
36230 116 2 7.3999999999999996e-02 9.1035578458732459e+01 6.7401393794531383e+00 3.8558934301216516e+00 0 0 0
36229 116 1 -1.4799999999999999e-01 9.1067978103275863e+01 6.8260517797209221e+00 4.9353455048308446e+00 0 0 0
36231 116 2 7.3999999999999996e-02 9.2124873102749305e+01 6.9739046655576713e+00 5.1427391810787482e+00 0 0 0
36232 116 1 -1.4799999999999999e-01 9.0270238880768517e+01 8.0664933236577703e+00 5.4230917901563824e+00 0 0 0
36234 116 2 7.3999999999999996e-02 8.9329770642224304e+01 8.0578667907681467e+00 4.8359818609949272e+00 0 0 0
36240 116 2 7.3999999999999996e-02 8.9384342165017230e+01 1.0635177513674307e+01 5.3104564629113096e+00 0 0 0
36235 116 1 -1.4799999999999999e-01 9.0926747665124793e+01 9.3527443836542421e+00 5.0155184617589263e+00 0 0 0
36236 116 2 7.3999999999999996e-02 9.1031839267448433e+01 9.4186664331343160e+00 3.9137334968204787e+00 0 0 0
36238 116 1 -1.4799999999999999e-01 9.0378986106054640e+01 1.0620551403803203e+01 5.6985461931366572e+00 0 0 0
36241 116 1 -1.4799999999999999e-01 9.1041240907411037e+01 1.1906119783940975e+01 5.1850545470982592e+00 0 0 0
36242 116 2 7.3999999999999996e-02 9.1082354313155605e+01 1.1848106235564984e+01 4.1188419017426057e+00 0 0 0
36243 116 2 7.3999999999999996e-02 9.2105820548593513e+01 1.1961945599271427e+01 5.4694554229765409e+00 0 0 0
36237 116 2 7.3999999999999996e-02 9.2012599489851112e+01 9.3611788320406966e+00 5.2771149204651202e+00 0 0 0
16248 52 2 7.3999999999999996e-02 9.2902021318842714e+01 7.7286262378877320e+00 2.0342972594330346e+00 0 0 0
16254 52 2 7.3999999999999996e-02 9.2684448528344603e+01 1.0465611710802408e+01 2.8659178277370723e+00 0 0 0
16252 52 1 -1.4799999999999999e-01 9.3689966636376681e+01 1.0390330362084176e+01 2.4812606756951943e+00 0 0 0
16246 52 1 -1.4799999999999999e-01 9.3998439035365209e+01 7.9025572771799162e+00 2.1279129189569650e+00 0 0 0
16247 52 2 7.3999999999999996e-02 9.4276515876674821e+01 8.0810750733624737e+00 1.1462295816322392e+00 0 0 0
16244 52 2 7.3999999999999996e-02 9.4393625287149192e+01 6.5809265953758445e+00 3.8242114753285597e+00 0 0 0
16250 52 2 7.3999999999999996e-02 9.3896970978703294e+01 8.8100802036001031e+00 4.0234094079223217e+00 0 0 0
16256 52 2 7.3999999999999996e-02 9.4728848646141017e+01 1.1888043920749675e+01 3.7283769370473592e+00 0 0 0
16243 52 1 -1.4799999999999999e-01 9.4662663311170803e+01 6.6114176135325522e+00 2.7438606335478481e+00 0 0 0
16253 52 2 7.3999999999999996e-02 9.3505730688138897e+01 1.0237354645021954e+01 1.4014790853668009e+00 0 0 0
16255 52 1 -1.4799999999999999e-01 9.4528328339768834e+01 1.1656535712338316e+01 2.7134215501406231e+00 0 0 0
37478 120 2 7.3999999999999996e-02 9.8699544387530509e+01 6.7507827891640346e+00 3.9822232175982846e+00 0 0 0
37477 120 1 -1.4799999999999999e-01 9.8451836616538571e+01 6.6849361878924309e+00 5.0377526150148766e+00 0 0 0
16245 52 2 7.3999999999999996e-02 9.5757507703820977e+01 6.6049334549749705e+00 2.6787413156720334e+00 0 0 0
37479 120 2 7.3999999999999996e-02 9.9324034161239950e+01 6.5070327921208007e+00 5.6148730025189337e+00 0 0 0
16249 52 1 -1.4799999999999999e-01 9.4320953361860035e+01 9.1159449169847147e+00 3.0467471784571893e+00 0 0 0
37482 120 2 7.3999999999999996e-02 9.6735616599422201e+01 7.9717342396979314e+00 5.3513356971911730e+00 0 0 0
37480 120 1 -1.4799999999999999e-01 9.7806927179740057e+01 7.9083105044838113e+00 5.6302482966019669e+00 0 0 0
16257 52 2 7.3999999999999996e-02 9.5549784846020245e+01 1.1518861346601868e+01 2.2843840659583270e+00 0 0 0
16251 52 2 7.3999999999999996e-02 9.5427092397558965e+01 9.1282768780387418e+00 3.1538296325846686e+00 0 0 0
37483 120 1 -1.4799999999999999e-01 9.8422548954532502e+01 9.2530670151569279e+00 5.1398998121892880e+00 0 0 0
37484 120 2 7.3999999999999996e-02 9.8245534216807215e+01 9.2256942114653668e+00 4.0870730550390153e+00 0 0 0
37485 120 2 7.3999999999999996e-02 9.9481755606526235e+01 9.1030748882391705e+00 5.3007494651837535e+00 0 0 0
37488 120 2 7.3999999999999996e-02 9.6705460261939209e+01 1.0378791947270800e+01 5.7129656177349606e+00 0 0 0
37486 120 1 -1.4799999999999999e-01 9.7781603039004764e+01 1.0488986834682700e+01 5.7680033630431442e+00 0 0 0
37489 120 1 -1.4799999999999999e-01 9.8036239619646580e+01 1.1697199926976790e+01 4.8833496012865396e+00 0 0 0
37490 120 2 7.3999999999999996e-02 9.7497773397550887e+01 1.1689516900201143e+01 3.9094157217036503e+00 0 0 0
37491 120 2 7.3999999999999996e-02 9.9085781313916371e+01 1.1728236744890031e+01 4.6467457554791807e+00 0 0 0
17508 56 2 7.3999999999999996e-02 9.9701330199283717e+01 1.0165646424774740e+01 2.8967997131811205e+00 0 0 0
17502 56 2 7.3999999999999996e-02 1.0011309094651129e+02 7.7207636891133351e+00 2.3879335745336299e+00 0 0 0
17498 56 2 7.3999999999999996e-02 1.0159889374806947e+02 6.3697122182778303e+00 3.8888193561058584e+00 0 0 0
17497 56 1 -1.4799999999999999e-01 1.0181290391253206e+02 6.4452805402933180e+00 2.7776749581237619e+00 0 0 0
17499 56 2 7.3999999999999996e-02 1.0281397200333427e+02 6.4673590937616439e+00 2.5299961378495430e+00 0 0 0
17504 56 2 7.3999999999999996e-02 1.0143893560526097e+02 8.9145253470212573e+00 3.9224887872939806e+00 0 0 0
38714 124 2 7.3999999999999996e-02 1.0453524044777190e+02 6.2694183809214445e+00 3.7009280164857188e+00 0 0 0
17500 56 1 -1.4799999999999999e-01 1.0123155219963235e+02 7.6819153809476157e+00 2.2321193279464011e+00 0 0 0
17501 56 2 7.3999999999999996e-02 1.0148542307286615e+02 7.6798896228237439e+00 1.2102469314170632e+00 0 0 0
17510 56 2 7.3999999999999996e-02 1.0135208644113929e+02 1.1557789248766149e+01 3.9722027394920087e+00 0 0 0
17503 56 1 -1.4799999999999999e-01 1.0157073666223006e+02 9.0454981972224964e+00 2.8953547166391043e+00 0 0 0
17505 56 2 7.3999999999999996e-02 1.0259627935965109e+02 9.2999251670363421e+00 2.8418111611673131e+00 0 0 0
17507 56 2 7.3999999999999996e-02 1.0051546327345513e+02 1.0266695173478592e+01 1.3723190237620304e+00 0 0 0
17506 56 1 -1.4799999999999999e-01 1.0067296946054576e+02 1.0263441441704449e+01 2.4739359188363608e+00 0 0 0
38718 124 2 7.3999999999999996e-02 1.0381228523566887e+02 7.7138076769247617e+00 5.3447936627869250e+00 0 0 0
38716 124 1 -1.4799999999999999e-01 1.0489569431135880e+02 7.7736674762440190e+00 5.1669705229142275e+00 0 0 0
17509 56 1 -1.4799999999999999e-01 1.0145386155054096e+02 1.1548668566350361e+01 2.8982574245977966e+00 0 0 0
38719 124 1 -1.4799999999999999e-01 1.0517748982387872e+02 8.8981302415188406e+00 4.2484996284520049e+00 0 0 0
38722 124 1 -1.4799999999999999e-01 1.0466476342213309e+02 1.0199448649430018e+01 5.0416374453720652e+00 0 0 0
38725 124 1 -1.4799999999999999e-01 1.0518961555514100e+02 1.1475104046703999e+01 4.4101907819731379e+00 0 0 0
38726 124 2 7.3999999999999996e-02 1.0498556318257232e+02 1.1482398078579033e+01 3.3580310801002078e+00 0 0 0
38724 124 2 7.3999999999999996e-02 1.0358037441777260e+02 1.0157082335371761e+01 5.1813878264428626e+00 0 0 0
17511 56 2 7.3999999999999996e-02 1.0252191740537423e+02 1.1491046134372814e+01 2.6597019447152799e+00 0 0 0
38720 124 2 7.3999999999999996e-02 1.0463506033376673e+02 8.7829751642704039e+00 3.2877195353548800e+00 0 0 0
38713 124 1 -1.4799999999999999e-01 1.0522653198915037e+02 6.4173596803057782e+00 4.5331173195472605e+00 0 0 0
38721 124 2 7.3999999999999996e-02 1.0622434404005925e+02 9.0247706512108401e+00 4.0536944055634798e+00 0 0 0
38727 124 2 7.3999999999999996e-02 1.0626144094594991e+02 1.1626994470832390e+01 4.6133152608470960e+00 0 0 0
17825 57 2 7.3999999999999996e-02 1.0133667912285325e+02 1.0410105925000604e+01 6.2395628404386985e+00 0 0 0
38723 124 2 7.3999999999999996e-02 1.0501459654796641e+02 1.0119141810780695e+01 6.0619226086278903e+00 0 0 0
38717 124 2 7.3999999999999996e-02 1.0535138274704879e+02 7.8714598994914979e+00 6.1793739610420877e+00 0 0 0
38715 124 2 7.3999999999999996e-02 1.0616943356902974e+02 6.5025014725160393e+00 4.0572488771189841e+00 0 0 0
18758 60 2 7.3999999999999996e-02 1.0899745621976219e+02 6.8658509023781393e+00 3.6904207534549811e+00 0 0 0
18757 60 1 -1.4799999999999999e-01 1.0972277456310658e+02 7.0504637765964668e+00 2.8700421640787082e+00 0 0 0
18759 60 2 7.3999999999999996e-02 1.1059975380654448e+02 7.2222922476217049e+00 3.3987863716595039e+00 0 0 0
18762 60 2 7.3999999999999996e-02 1.0842137981861669e+02 8.1734764368181292e+00 1.4953321055957955e+00 0 0 0
18761 60 2 7.3999999999999996e-02 1.1011064773373270e+02 8.2223669760313705e+00 1.0978635455107462e+00 0 0 0
18760 60 1 -1.4799999999999999e-01 1.0942573054616399e+02 8.2501707650546496e+00 1.9397854810133630e+00 0 0 0
18768 60 2 7.3999999999999996e-02 1.0827467011053491e+02 1.0654314829325232e+01 1.5379652373991870e+00 0 0 0
39972 128 2 7.3999999999999996e-02 1.1178524557764257e+02 7.9067692944581820e+00 5.2143236441464360e+00 0 0 0
18770 60 2 7.3999999999999996e-02 1.0867127803327497e+02 1.2144954555604201e+01 3.6216282079533433e+00 0 0 0
18764 60 2 7.3999999999999996e-02 1.0905770634695951e+02 9.4932144335902784e+00 3.6258750241013034e+00 0 0 0
18769 60 1 -1.4799999999999999e-01 1.0950894293509390e+02 1.1958468728659840e+01 2.9863809582978385e+00 0 0 0
18766 60 1 -1.4799999999999999e-01 1.0927926479839931e+02 1.0781671510204571e+01 2.0302634299443545e+00 0 0 0
18767 60 2 7.3999999999999996e-02 1.1000041072299302e+02 1.0824395352758748e+01 1.1607198644046024e+00 0 0 0
39978 128 2 7.3999999999999996e-02 1.1173370707229017e+02 1.0432192816135858e+01 5.3778608051408865e+00 0 0 0
18765 60 2 7.3999999999999996e-02 1.1069232918111115e+02 9.5740800616285284e+00 3.2201682797117459e+00 0 0 0
18763 60 1 -1.4799999999999999e-01 1.0967031924548999e+02 9.5224898954951698e+00 2.7342673789094434e+00 0 0 0
18771 60 2 7.3999999999999996e-02 1.1046149658445860e+02 1.1951444836227102e+01 3.6131915718542409e+00 0 0 0
39970 128 1 -1.4799999999999999e-01 1.1280565713386459e+02 7.8727900392593346e+00 5.5105846506209923e+00 0 0 0
19073 61 2 7.3999999999999996e-02 1.0925086915948526e+02 1.0474772525273087e+01 5.9667550295273095e+00 0 0 0
39976 128 1 -1.4799999999999999e-01 1.1279059717373070e+02 1.0445841739900358e+01 5.5027396505201471e+00 0 0 0
39980 128 2 7.3999999999999996e-02 1.1318972798891915e+02 1.1763803495648165e+01 3.8412669417984224e+00 0 0 0
19067 61 2 7.3999999999999996e-02 1.0888630599987400e+02 8.2343841097568458e+00 6.1340690859581146e+00 0 0 0
39968 128 2 7.3999999999999996e-02 1.1345025787441328e+02 6.3816849164943763e+00 3.9951172168230209e+00 0 0 0
39974 128 2 7.3999999999999996e-02 1.1353421741325701e+02 9.1471055428236205e+00 4.0131445060689197e+00 0 0 0
39979 128 1 -1.4799999999999999e-01 1.1338894226706057e+02 1.1788020699459478e+01 4.9133356123462537e+00 0 0 0
39973 128 1 -1.4799999999999999e-01 1.1351629824842149e+02 9.1603920054814445e+00 5.0745255143994807e+00 0 0 0
39967 128 1 -1.4799999999999999e-01 1.1347024326779638e+02 6.5306047573790789e+00 5.0726928241168592e+00 0 0 0
20010 64 2 7.3999999999999996e-02 1.1816080876317018e+02 6.4435169734667115e+00 2.6036752861613199e+00 0 0 0
39969 128 2 7.3999999999999996e-02 1.1450148941218787e+02 6.6145515491737283e+00 5.3698164449530070e+00 0 0 0
20008 64 1 -1.4799999999999999e-01 1.1712745116030786e+02 6.5315272231421408e+00 2.8794517662213823e+00 0 0 0
20009 64 2 7.3999999999999996e-02 1.1712284363507382e+02 6.5970888738158724e+00 3.9657514730749757e+00 0 0 0
39981 128 2 7.3999999999999996e-02 1.1452554119467510e+02 1.1783172753484950e+01 5.1561682387658694e+00 0 0 0
39975 128 2 7.3999999999999996e-02 1.1456420002891620e+02 9.2823806618418772e+00 5.4685959398554527e+00 0 0 0
20012 64 2 7.3999999999999996e-02 1.1651945611797187e+02 7.7152158576376380e+00 1.2819361094009822e+00 0 0 0
20013 64 2 7.3999999999999996e-02 1.1544598309315583e+02 7.8917463310239295e+00 2.6151784598243286e+00 0 0 0
20011 64 1 -1.4799999999999999e-01 1.1645873174232074e+02 7.7606704853839181e+00 2.3701957172366894e+00 0 0 0
20014 64 1 -1.4799999999999999e-01 1.1710419622995575e+02 9.0878971505801367e+00 2.8592803620828673e+00 0 0 0
20016 64 2 7.3999999999999996e-02 1.1818054376819077e+02 9.0092130617483175e+00 2.7674135823510659e+00 0 0 0
20015 64 2 7.3999999999999996e-02 1.1689007011371439e+02 9.1724276383084788e+00 3.9411923763594023e+00 0 0 0
20019 64 2 7.3999999999999996e-02 1.1547916683293320e+02 1.0166560792777382e+01 2.1428930178780146e+00 0 0 0
20017 64 1 -1.4799999999999999e-01 1.1652677035440702e+02 1.0346000990333405e+01 2.1851970955211653e+00 0 0 0
20018 64 2 7.3999999999999996e-02 1.1679051107875881e+02 1.0326961464519613e+01 1.1138575721451867e+00 0 0 0
20020 64 1 -1.4799999999999999e-01 1.1692342601164270e+02 1.1698484902224740e+01 2.8547230855061687e+00 0 0 0
20022 64 2 7.3999999999999996e-02 1.1804028275172708e+02 1.1772726370824302e+01 2.7173072822385222e+00 0 0 0
20021 64 2 7.3999999999999996e-02 1.1675289439896005e+02 1.1579842982817034e+01 3.8875788318009574e+00 0 0 0
41220 132 2 7.3999999999999996e-02 1.1904057382115148e+02 8.2185588520205712e+00 4.7593999021757218e+00 0 0 0
41226 132 2 7.3999999999999996e-02 1.1919781480327474e+02 1.0475209042012551e+01 5.0575878998994606e+00 0 0 0
65 1 2 7.3999999999999996e-02 1.2532268955737320e+02 7.9266174382605117e+00 1.0303259068100388e+00 -1 0 0
71 1 2 7.3999999999999996e-02 1.2505648543883959e+02 1.0601863492479787e+01 1.1349816552389680e+00 -1 0 0
75 1 2 7.3999999999999996e-02 1.2518730860709239e+02 1.1717111343969158e+01 3.4629102706981176e+00 -1 0 0
69 1 2 7.3999999999999996e-02 1.2548883587353228e+02 9.2286253296916030e+00 3.2719212856426130e+00 -1 0 0
62 1 2 7.3999999999999996e-02 1.2371059310605962e+02 6.4494551605567718e+00 3.2313169909103077e+00 -1 0 0
61 1 1 -1.4799999999999999e-01 1.2460329981388550e+02 6.6125488411698017e+00 2.5677204510864398e+00 -1 0 0
41216 132 2 7.3999999999999996e-02 1.2062531573880167e+02 6.6810911405301336e+00 3.4283985329344966e+00 0 0 0
41215 132 1 -1.4799999999999999e-01 1.2068379774035544e+02 6.7376473114005053e+00 4.5356617792018250e+00 0 0 0
41217 132 2 7.3999999999999996e-02 1.2172202052884069e+02 6.7368953184253524e+00 4.7918821958559334e+00 0 0 0
41224 132 1 -1.4799999999999999e-01 1.2018577821374464e+02 1.0357145293033891e+01 5.3825193957764625e+00 0 0 0
41218 132 1 -1.4799999999999999e-01 1.2004667092856654e+02 8.0257140126955928e+00 5.1117745257021587e+00 0 0 0
41222 132 2 7.3999999999999996e-02 1.2082432565021269e+02 9.3934776581950814e+00 3.6179227098535738e+00 0 0 0
66 1 2 7.3999999999999996e-02 1.2359078803858712e+02 7.8205317635011857e+00 1.1651673291290585e+00 -1 0 0
64 1 1 -1.4799999999999999e-01 1.2450417825513223e+02 7.9175261189437247e+00 1.7580127990465062e+00 -1 0 0
41228 132 2 7.3999999999999996e-02 1.2114130176596483e+02 1.1729139629060645e+01 4.0343848420199286e+00 0 0 0
41227 132 1 -1.4799999999999999e-01 1.2073339805819785e+02 1.1762110971980709e+01 5.0645918701084316e+00 0 0 0
41221 132 1 -1.4799999999999999e-01 1.2082609169815119e+02 9.2116135468301454e+00 4.6655145241956690e+00 0 0 0
68 1 2 7.3999999999999996e-02 1.2383287290357312e+02 9.0573210647251603e+00 3.4424183733340348e+00 -1 0 0
67 1 1 -1.4799999999999999e-01 1.2457546887367256e+02 9.0971582454690889e+00 2.6477569192364174e+00 -1 0 0
72 1 2 7.3999999999999996e-02 1.2338337204519384e+02 1.0288187732149037e+01 1.3334807736654704e+00 -1 0 0
70 1 1 -1.4799999999999999e-01 1.2427432075281637e+02 1.0428438627913177e+01 1.9373860490934876e+00 -1 0 0
41229 132 2 7.3999999999999996e-02 1.2173163103218884e+02 1.1913665668276840e+01 5.5768843507118344e+00 0 0 0
74 1 2 7.3999999999999996e-02 1.2353345694517827e+02 1.1581409699214642e+01 3.6817662102167774e+00 -1 0 0
73 1 1 -1.4799999999999999e-01 1.2428101075602027e+02 1.1646269392272341e+01 2.8907352036951601e+00 -1 0 0
41223 132 2 7.3999999999999996e-02 1.2187119184793406e+02 9.1745789773202464e+00 4.9194220848953032e+00 0 0 0
347 2 2 7.3999999999999996e-02 1.2342005149523875e+02 8.0002764933892117e+00 6.1831402988458377e+00 -1 0 0
21256 68 1 -1.4799999999999999e-01 1.7013574216669543e+00 1.2873057344393644e+01 5.2970726848868264e+00 0 0 0
1278 5 2 7.3999999999999996e-02 4.4760631199121610e+00 1.3220241841235776e+01 2.1614804915657158e+00 0 0 0
21258 68 2 7.3999999999999996e-02 6.5307893470850553e-01 1.2682076220816526e+01 5.2748813261729497e+00 0 0 0
21260 68 2 7.3999999999999996e-02 1.8228816215422821e+00 1.4271308232967424e+01 3.7348665426562437e+00 0 0 0
21261 68 2 7.3999999999999996e-02 3.2447549703709053e+00 1.4390955716003184e+01 4.5369322345174625e+00 0 0 0
21259 68 1 -1.4799999999999999e-01 2.1871176967471917e+00 1.4264305739348808e+01 4.7303461001926728e+00 0 0 0
21267 68 2 7.3999999999999996e-02 3.1291857264313738e+00 1.6699605922216012e+01 4.9191506142414925e+00 0 0 0
21265 68 1 -1.4799999999999999e-01 2.0966976912631496e+00 1.6873528786772571e+01 4.9088136940259099e+00 0 0 0
21266 68 2 7.3999999999999996e-02 1.9504326695081313e+00 1.6955543521138431e+01 3.7988429682680267e+00 0 0 0
21268 68 1 -1.4799999999999999e-01 1.6783377886157675e+00 1.8146251300941415e+01 5.5852584609107927e+00 0 0 0
21262 68 1 -1.4799999999999999e-01 1.5944759923503840e+00 1.5520282327932126e+01 5.4508723986462577e+00 0 0 0
21270 68 2 7.3999999999999996e-02 5.0477274805102246e-01 1.8228113244475317e+01 5.6178745033312616e+00 0 0 0
21264 68 2 7.3999999999999996e-02 4.9342682601369731e-01 1.5416208352009081e+01 5.4680063047511966e+00 0 0 0
1284 5 2 7.3999999999999996e-02 4.3077643740237175e+00 1.5556591569231626e+01 2.1888744966176041e+00 0 0 0
1290 5 2 7.3999999999999996e-02 4.2381777905083240e+00 1.8334284433590724e+01 1.8757565690762008e+00 0 0 0
1282 5 1 -1.4799999999999999e-01 5.3919247161622934e+00 1.5729311129136708e+01 2.1033367929062194e+00 0 0 0
1276 5 1 -1.4799999999999999e-01 5.5200147662141541e+00 1.3276389649084482e+01 2.0971405449369920e+00 0 0 0
1288 5 1 -1.4799999999999999e-01 5.3097336321255479e+00 1.8399646833297432e+01 2.1452098022303154e+00 0 0 0
1277 5 2 7.3999999999999996e-02 5.6982261852388136e+00 1.3375359452598307e+01 1.0271331328657904e+00 0 0 0
1283 5 2 7.3999999999999996e-02 5.6774048357215756e+00 1.5831101900057101e+01 1.0895546288375617e+00 0 0 0
1289 5 2 7.3999999999999996e-02 5.8680725600299253e+00 1.8371098353672487e+01 1.1599658586762975e+00 0 0 0
1286 5 2 7.3999999999999996e-02 5.3148069917071092e+00 1.7072464149232122e+01 3.8110993204172678e+00 0 0 0
1285 5 1 -1.4799999999999999e-01 5.7591991664043709e+00 1.7078831919042578e+01 2.8360287684713361e+00 0 0 0
1279 5 1 -1.4799999999999999e-01 6.1430120679577076e+00 1.4473239381378527e+01 2.6443821573461439e+00 0 0 0
1280 5 2 7.3999999999999996e-02 6.2031036390259819e+00 1.4476230481446207e+01 3.7302145543393004e+00 0 0 0
1607 6 2 7.3999999999999996e-02 5.2113783444914477e+00 1.3210212286316006e+01 6.4209620160002414e+00 0 0 0
22512 72 2 7.3999999999999996e-02 8.3675509453540204e+00 1.3183691497110043e+01 5.7240574559085466e+00 0 0 0
22510 72 1 -1.4799999999999999e-01 9.4529472820865408e+00 1.3110891346155006e+01 5.5629437231660051e+00 0 0 0
1287 5 2 7.3999999999999996e-02 6.8301742360668234e+00 1.7170131289991396e+01 3.0197455157268918e+00 0 0 0
1281 5 2 7.3999999999999996e-02 7.1500482513986281e+00 1.4370056304265722e+01 2.2692583483641084e+00 0 0 0
22514 72 2 7.3999999999999996e-02 9.4731062493364888e+00 1.4326811603785220e+01 3.8187954575197498e+00 0 0 0
22515 72 2 7.3999999999999996e-02 1.0968873937348487e+01 1.4555015338413353e+01 4.7147757905524017e+00 0 0 0
22513 72 1 -1.4799999999999999e-01 9.8918171768272654e+00 1.4390059768622317e+01 4.8093924186443946e+00 0 0 0
22524 72 2 7.3999999999999996e-02 7.7793045542502712e+00 1.8184224077800764e+01 5.1718090401889905e+00 0 0 0
22518 72 2 7.3999999999999996e-02 8.2726563161265165e+00 1.5602420160740797e+01 5.6314302028540686e+00 0 0 0
22516 72 1 -1.4799999999999999e-01 9.3167489646784301e+00 1.5635068738436678e+01 5.5342826352673020e+00 0 0 0
22519 72 1 -1.4799999999999999e-01 9.6644506000084451e+00 1.6974623523204755e+01 4.7920273749733582e+00 0 0 0
22520 72 2 7.3999999999999996e-02 9.6572128703074718e+00 1.6981216759193757e+01 3.6591143932772505e+00 0 0 0
22521 72 2 7.3999999999999996e-02 1.0743392332138880e+01 1.7152661913993121e+01 4.8749218296496934e+00 0 0 0
22522 72 1 -1.4799999999999999e-01 8.8853486796937702e+00 1.8182750798460585e+01 5.3662427166040194e+00 0 0 0
2544 9 2 7.3999999999999996e-02 1.1909915993696833e+01 1.5674605125275150e+01 2.9593958306479209e+00 0 0 0
2550 9 2 7.3999999999999996e-02 1.1714055021046926e+01 1.8140327658622414e+01 2.8732653362362726e+00 0 0 0
2538 9 2 7.3999999999999996e-02 1.1928067858085265e+01 1.3258765142941478e+01 2.4244114227087135e+00 0 0 0
2537 9 2 7.3999999999999996e-02 1.3326489664609024e+01 1.3238871570877373e+01 1.3308048642215302e+00 0 0 0
2549 9 2 7.3999999999999996e-02 1.2778437065438705e+01 1.8029065144392760e+01 1.3772067379799628e+00 0 0 0
2543 9 2 7.3999999999999996e-02 1.3154327780956869e+01 1.5682525403958081e+01 1.5452833603515337e+00 0 0 0
2542 9 1 -1.4799999999999999e-01 1.2931359263438532e+01 1.5695425080979481e+01 2.6064628780471399e+00 0 0 0
2548 9 1 -1.4799999999999999e-01 1.2782794806687949e+01 1.8122143714076987e+01 2.4740291876952960e+00 0 0 0
2540 9 2 7.3999999999999996e-02 1.3573453204744988e+01 1.4293387681796945e+01 4.1518623630712819e+00 0 0 0
2536 9 1 -1.4799999999999999e-01 1.3004278612936764e+01 1.3249561368341743e+01 2.3744003365766417e+00 0 0 0
23758 76 1 -1.4799999999999999e-01 1.6488288454706513e+01 1.3086581197693269e+01 5.3369978796143664e+00 0 0 0
2546 9 2 7.3999999999999996e-02 1.3526713931419033e+01 1.6982544594284715e+01 4.1259713600432244e+00 0 0 0
2545 9 1 -1.4799999999999999e-01 1.3571414712933665e+01 1.6894375793715760e+01 3.0262751241861752e+00 0 0 0
2539 9 1 -1.4799999999999999e-01 1.3718711768170596e+01 1.4404654757553910e+01 3.0488800277451782e+00 0 0 0
2541 9 2 7.3999999999999996e-02 1.4831701599081818e+01 1.4454102576773542e+01 2.8376250581745519e+00 0 0 0
23762 76 2 7.3999999999999996e-02 1.7365008106179548e+01 1.4389216656635284e+01 3.8030763831552843e+00 0 0 0
23761 76 1 -1.4799999999999999e-01 1.7309916265434513e+01 1.4300361360020318e+01 4.8489286677967716e+00 0 0 0
23763 76 2 7.3999999999999996e-02 1.8324876199567399e+01 1.4158783711552141e+01 5.1614076846752504e+00 0 0 0
2547 9 2 7.3999999999999996e-02 1.4655757496593061e+01 1.6972469373016981e+01 2.8455302871247663e+00 0 0 0
23767 76 1 -1.4799999999999999e-01 1.7138751200645359e+01 1.6906458320760407e+01 4.5879747875950656e+00 0 0 0
23764 76 1 -1.4799999999999999e-01 1.6646035985981623e+01 1.5674218957153446e+01 5.2760874907464315e+00 0 0 0
23769 76 2 7.3999999999999996e-02 1.8188854823485435e+01 1.6926289602017494e+01 4.5642454642545225e+00 0 0 0
23768 76 2 7.3999999999999996e-02 1.6759004098700654e+01 1.6937519261522503e+01 3.5688821988694910e+00 0 0 0
23770 76 1 -1.4799999999999999e-01 1.6596232094795312e+01 1.8129618851159517e+01 5.3876369577701428e+00 0 0 0
23772 76 2 7.3999999999999996e-02 1.5482513497948872e+01 1.8114921053873690e+01 5.4086362223399664e+00 0 0 0
23766 76 2 7.3999999999999996e-02 1.5646884401566632e+01 1.5641561949304169e+01 4.9394986053868584e+00 0 0 0
23760 76 2 7.3999999999999996e-02 1.5511337260108865e+01 1.3246923648284568e+01 5.0571759023165264e+00 0 0 0
2855 10 2 7.3999999999999996e-02 1.2634791998707737e+01 1.3021523433594284e+01 6.0832010847346600e+00 0 0 0
2867 10 2 7.3999999999999996e-02 1.2344753106753968e+01 1.8225164447967515e+01 6.1246546085261926e+00 0 0 0
2861 10 2 7.3999999999999996e-02 1.2461737678436183e+01 1.5592832937863760e+01 6.1009282965350149e+00 0 0 0
25006 80 1 -1.4799999999999999e-01 2.4057040732634128e+01 1.3126453862955433e+01 5.2086819266877535e+00 0 0 0
25008 80 2 7.3999999999999996e-02 2.3000249804951999e+01 1.3138209838327100e+01 4.9097919941019681e+00 0 0 0
4056 13 2 7.3999999999999996e-02 1.9121725229351174e+01 1.3289373202356479e+01 2.5844952326409705e+00 0 1 0
4055 13 2 7.3999999999999996e-02 2.0248335448923168e+01 1.3199652469491630e+01 1.2170169931336681e+00 0 1 0
4054 13 1 -1.4799999999999999e-01 2.0179241991179008e+01 1.3272971039587471e+01 2.2816457078245063e+00 0 1 0
3750 12 2 7.3999999999999996e-02 1.9061377063058391e+01 1.5796888988981795e+01 2.9342290866806446e+00 0 0 0
3756 13 2 7.3999999999999996e-02 1.9094344551884284e+01 1.8095115706244417e+01 2.8893290794159037e+00 0 0 0
3752 12 2 7.3999999999999996e-02 2.1011325409759053e+01 1.7137997883638906e+01 3.9040395561852463e+00 0 0 0
3755 12 2 7.3999999999999996e-02 1.9981188909377988e+01 1.8445202548857608e+01 1.3757758202976165e+00 0 0 0
3749 12 2 7.3999999999999996e-02 1.9819898101957083e+01 1.5622368879420742e+01 1.3661398599125756e+00 0 0 0
3746 12 2 7.3999999999999996e-02 2.1128729978787874e+01 1.4465925833771353e+01 3.8755164472834376e+00 0 0 0
3745 12 1 -1.4799999999999999e-01 2.0926281118450049e+01 1.4585792258228864e+01 2.8060377301074118e+00 0 0 0
3747 12 2 7.3999999999999996e-02 2.1869068643941453e+01 1.4660905004344015e+01 2.3340525143839077e+00 0 0 0
3748 12 1 -1.4799999999999999e-01 2.0094919911253868e+01 1.5805412449025233e+01 2.4131404367724114e+00 0 0 0
3754 12 1 -1.4799999999999999e-01 2.0039981421603695e+01 1.8298260491729287e+01 2.4955312852730933e+00 0 0 0
3751 12 1 -1.4799999999999999e-01 2.0866914313978793e+01 1.7074135506918299e+01 2.8325598991160521e+00 0 0 0
25012 80 1 -1.4799999999999999e-01 2.4097284538521357e+01 1.5815815266548332e+01 5.4042246826274436e+00 0 0 0
3753 12 2 7.3999999999999996e-02 2.1858262820160032e+01 1.7191339594239981e+01 2.3323962683958412e+00 0 0 0
25018 80 1 -1.4799999999999999e-01 2.4171286242413579e+01 1.8399199287335836e+01 5.4050565839576050e+00 0 0 0
25020 80 2 7.3999999999999996e-02 2.3300964161379000e+01 1.8418252995396561e+01 4.7750966605973533e+00 0 0 0
25014 80 2 7.3999999999999996e-02 2.3090270858036817e+01 1.5806023905133319e+01 4.9331860084678212e+00 0 0 0
25016 80 2 7.3999999999999996e-02 2.5117674075438533e+01 1.7035005448928057e+01 4.0302202167889067e+00 0 0 0
25010 80 2 7.3999999999999996e-02 2.4884318849534974e+01 1.4542005319323909e+01 3.8001418393426478e+00 0 0 0
25009 80 1 -1.4799999999999999e-01 2.4780299794610372e+01 1.4459636673596664e+01 4.9050315373122837e+00 0 0 0
25015 80 1 -1.4799999999999999e-01 2.4911607166591587e+01 1.7095447835402730e+01 5.1207499365807037e+00 0 0 0
4115 14 2 7.3999999999999996e-02 2.0570099945522042e+01 1.8126631036781532e+01 5.9852202046437517e+00 0 0 0
4109 14 2 7.3999999999999996e-02 2.0305751592090999e+01 1.5477897232556026e+01 5.8599032468806378e+00 0 0 0
4103 14 2 7.3999999999999996e-02 2.0594371709285678e+01 1.2907967569243811e+01 5.9255887916464847e+00 0 0 0
25013 80 2 7.3999999999999996e-02 2.4016743362393665e+01 1.5685696337882376e+01 6.5261809486818700e+00 0 0 0
25007 80 2 7.3999999999999996e-02 2.3955830430255144e+01 1.2968895982036038e+01 6.3187430102347815e+00 0 0 0
5304 17 2 7.3999999999999996e-02 2.6595343559823569e+01 1.3245090249837471e+01 2.3255101443529309e+00 0 1 0
5302 17 1 -1.4799999999999999e-01 2.7683613314466374e+01 1.3287383222005603e+01 2.2827236642972024e+00 0 1 0
5303 17 2 7.3999999999999996e-02 2.8030854715735469e+01 1.3311776558258533e+01 1.2178842741155731e+00 0 1 0
26256 84 2 7.3999999999999996e-02 3.0305622149229233e+01 1.3167796340132625e+01 5.2209378255710961e+00 0 0 0
25017 80 2 7.3999999999999996e-02 2.5838059669865043e+01 1.7004716807711336e+01 5.6056516526936537e+00 0 0 0
25011 80 2 7.3999999999999996e-02 2.5765573286977315e+01 1.4401465666989022e+01 5.4294808653812954e+00 0 0 0
4994 16 2 7.3999999999999996e-02 2.7895223622454925e+01 1.4557512765241968e+01 3.9074640246160852e+00 0 0 0
4993 16 1 -1.4799999999999999e-01 2.8258592954720260e+01 1.4591965244003056e+01 2.8860392516350810e+00 0 0 0
4995 16 2 7.3999999999999996e-02 2.9315819033486726e+01 1.4595906781912582e+01 2.8906603304957779e+00 0 0 0
4998 16 2 7.3999999999999996e-02 2.6623654109371948e+01 1.5924061672312446e+01 2.1037583542936122e+00 0 0 0
5004 16 2 7.3999999999999996e-02 2.6477238386265139e+01 1.8125352984030727e+01 2.1983712556190911e+00 0 0 0
5000 16 2 7.3999999999999996e-02 2.8059266287736438e+01 1.7187179353788590e+01 3.8503957616553737e+00 0 0 0
5002 16 1 -1.4799999999999999e-01 2.7597157732453500e+01 1.8350321871530852e+01 2.1652355581136189e+00 0 0 0
5001 16 2 7.3999999999999996e-02 2.9299739952781088e+01 1.7220677699352969e+01 2.6083369126660272e+00 0 0 0
26262 84 2 7.3999999999999996e-02 3.0328832327486253e+01 1.5415660929836120e+01 5.0957473338734305e+00 0 0 0
4996 16 1 -1.4799999999999999e-01 2.7720053828582564e+01 1.5864912047674427e+01 2.1405623080679921e+00 0 0 0
4997 16 2 7.3999999999999996e-02 2.7952089132627652e+01 1.5897230098850020e+01 1.0720424106380695e+00 0 0 0
4999 16 1 -1.4799999999999999e-01 2.8230244977163117e+01 1.7123413941487986e+01 2.7501723557398861e+00 0 0 0
26268 84 2 7.3999999999999996e-02 3.0469864799408022e+01 1.7963112516141173e+01 5.4744141072556687e+00 0 0 0
5003 16 2 7.3999999999999996e-02 2.8014839651329751e+01 1.8487701418233613e+01 1.1552040687287659e+00 0 0 0
5351 18 2 7.3999999999999996e-02 2.7810801334301836e+01 1.3179111959111129e+01 6.3655617817028665e+00 0 0 0
26260 84 1 -1.4799999999999999e-01 3.1365778208293314e+01 1.5497286659239688e+01 5.3818436899181537e+00 0 0 0
26266 84 1 -1.4799999999999999e-01 3.1574743597258987e+01 1.8046137078654990e+01 5.4998012811860715e+00 0 0 0
26254 84 1 -1.4799999999999999e-01 3.1350200441834470e+01 1.2972298348510163e+01 5.4750559371905689e+00 0 0 0
6257 20 2 7.3999999999999996e-02 3.5714181769389249e+01 1.3282410403684064e+01 1.2572191221039972e+00 0 0 0
6256 20 1 -1.4799999999999999e-01 3.5127327400306335e+01 1.3271210544400178e+01 2.1519878216046142e+00 0 0 0
26258 84 2 7.3999999999999996e-02 3.1722005420149078e+01 1.4041246570542787e+01 3.7533006401368003e+00 0 0 0
26264 84 2 7.3999999999999996e-02 3.1481745482745016e+01 1.6783010766498276e+01 3.7427115380763052e+00 0 0 0
26263 84 1 -1.4799999999999999e-01 3.1955103618822591e+01 1.6806404543113004e+01 4.7656918219750821e+00 0 0 0
26257 84 1 -1.4799999999999999e-01 3.1916431072022501e+01 1.4210171045308298e+01 4.7720695581935377e+00 0 0 0
6258 20 2 7.3999999999999996e-02 3.4064156676161467e+01 1.3376968892478025e+01 1.8540529019653709e+00 0 0 0
6261 21 2 7.3999999999999996e-02 3.6504631586868435e+01 1.4631298125438830e+01 2.8792520839647100e+00 0 0 0
6260 21 2 7.3999999999999996e-02 3.4927321470522571e+01 1.4483264331407678e+01 3.8796947029978681e+00 0 0 0
6259 20 1 -1.4799999999999999e-01 3.5397561578583890e+01 1.4544650018968847e+01 2.8331030518052094e+00 0 0 0
26259 84 2 7.3999999999999996e-02 3.2939671564944952e+01 1.4196456688338998e+01 5.0450789193207859e+00 0 0 0
26265 84 2 7.3999999999999996e-02 3.3005249494976503e+01 1.6755562550284225e+01 4.7732000852758079e+00 0 0 0
6262 21 1 -1.4799999999999999e-01 3.4894900182709407e+01 1.5798516176333479e+01 2.0426787734716942e+00 0 0 0
6264 21 2 7.3999999999999996e-02 3.3809319374962755e+01 1.5687829906588460e+01 1.7629895619014393e+00 0 0 0
6266 21 2 7.3999999999999996e-02 3.5284162400631651e+01 1.6912383837602228e+01 3.7646612262754449e+00 0 0 0
6265 21 1 -1.4799999999999999e-01 3.5211959144216962e+01 1.7090787173830471e+01 2.6922457576076453e+00 0 0 0
6267 21 2 7.3999999999999996e-02 3.6199934152678004e+01 1.7432461577996509e+01 2.4642384911581550e+00 0 0 0
6270 21 2 7.3999999999999996e-02 3.3227372538957709e+01 1.8093901303814516e+01 2.5548667269499501e+00 0 0 0
6268 21 1 -1.4799999999999999e-01 3.4330139422909873e+01 1.8291510678032623e+01 2.3661753638627823e+00 0 0 0
6269 21 2 7.3999999999999996e-02 3.4603752909561528e+01 1.8425558966179867e+01 1.3120669185471159e+00 0 0 0
6263 21 2 7.3999999999999996e-02 3.5409327199653696e+01 1.5897306748145549e+01 1.1226043910971204e+00 0 0 0
6605 22 2 7.3999999999999996e-02 3.5018298177412369e+01 1.5601217430775181e+01 5.9737329675244082e+00 0 0 0
27510 88 2 7.3999999999999996e-02 3.7765188012424233e+01 1.3196386595533028e+01 4.5906375037705818e+00 0 0 0
6611 22 2 7.3999999999999996e-02 3.5009601462915377e+01 1.8121024115350192e+01 5.9693592340373005e+00 0 0 0
6599 22 2 7.3999999999999996e-02 3.4733487574948832e+01 1.3272657423474467e+01 5.9609829496369011e+00 0 0 0
27516 88 2 7.3999999999999996e-02 3.7600502577543601e+01 1.5710057109111226e+01 4.4151982753365129e+00 0 0 0
27522 88 2 7.3999999999999996e-02 3.7441825274842657e+01 1.8268662281519429e+01 5.0540058418546492e+00 0 0 0
7655 25 2 7.3999999999999996e-02 4.2532131763680574e+01 1.3307184664709665e+01 9.9555886592324994e-01 0 0 0
7654 25 1 -1.4799999999999999e-01 4.2459784773523531e+01 1.3198581917995920e+01 2.0674773357981344e+00 0 0 0
27508 88 1 -1.4799999999999999e-01 3.8795015199952452e+01 1.3300043285592174e+01 4.9161268119745349e+00 0 0 0
7656 25 2 7.3999999999999996e-02 4.1353058608478470e+01 1.3158714754053765e+01 2.0639812845967382e+00 0 0 0
27514 88 1 -1.4799999999999999e-01 3.8642794646374028e+01 1.5813977662001495e+01 4.8012568256842307e+00 0 0 0
27520 88 1 -1.4799999999999999e-01 3.8536641601334459e+01 1.8249601877166796e+01 5.1517884338955184e+00 0 0 0
27511 88 1 -1.4799999999999999e-01 3.9279338629116033e+01 1.4553668789582309e+01 4.2610643293290122e+00 0 0 0
27512 88 2 7.3999999999999996e-02 3.9157457802275914e+01 1.4456184932434333e+01 3.2393508571763996e+00 0 0 0
27513 88 2 7.3999999999999996e-02 4.0360422810923751e+01 1.4461047510443464e+01 4.4116694500675075e+00 0 0 0
7657 25 1 -1.4799999999999999e-01 4.3007913213480840e+01 1.4443190695202285e+01 2.7821926261621543e+00 0 0 0
27518 88 2 7.3999999999999996e-02 3.9055324999579803e+01 1.7190612006549721e+01 3.2791580742084161e+00 0 0 0
7666 25 1 -1.4799999999999999e-01 4.2098827289157505e+01 1.8385079712225231e+01 2.2511507701555549e+00 0 0 0
27517 88 1 -1.4799999999999999e-01 3.9206588896108393e+01 1.7096199048090877e+01 4.3778373069107399e+00 0 0 0
27519 88 2 7.3999999999999996e-02 4.0282675786705113e+01 1.7186470473855181e+01 4.6342573189004552e+00 0 0 0
7660 25 1 -1.4799999999999999e-01 4.2265759495350203e+01 1.5689127720095856e+01 2.3008460626709435e+00 0 0 0
7662 25 2 7.3999999999999996e-02 4.1244475672980201e+01 1.5685300042827455e+01 2.5515511022136335e+00 0 0 0
7668 25 2 7.3999999999999996e-02 4.1088139330892460e+01 1.8511887869346559e+01 2.5163269846205574e+00 0 0 0
7663 25 1 -1.4799999999999999e-01 4.2699447516151928e+01 1.7054959125731617e+01 2.9773829645775125e+00 0 0 0
7667 25 2 7.3999999999999996e-02 4.2029471283091439e+01 1.8358915907975579e+01 1.1557272179890798e+00 0 0 0
7661 25 2 7.3999999999999996e-02 4.2330824241984239e+01 1.5728413797112164e+01 1.2145952370393418e+00 0 0 0
7664 25 2 7.3999999999999996e-02 4.2660647548449745e+01 1.6948215113839421e+01 4.0479089129500307e+00 0 0 0
7658 25 2 7.3999999999999996e-02 4.2728329860659677e+01 1.4379098218818468e+01 3.8754411612682755e+00 0 0 0
7853 26 2 7.3999999999999996e-02 4.1899959763777161e+01 1.5630833508801668e+01 6.2592608111483017e+00 0 0 0
7847 26 2 7.3999999999999996e-02 4.2229505440783008e+01 1.3079652563803842e+01 6.0088497082435630e+00 0 0 0
27509 88 2 7.3999999999999996e-02 3.8985902235969931e+01 1.3386317006801209e+01 5.9989886853183600e+00 0 0 0
27515 88 2 7.3999999999999996e-02 3.8571940935762498e+01 1.5664938197847736e+01 5.8665630267806890e+00 0 0 0
7665 25 2 7.3999999999999996e-02 4.3782871215210797e+01 1.7114009090116173e+01 2.7729434560792057e+00 0 0 0
7659 25 2 7.3999999999999996e-02 4.4087895942320451e+01 1.4612768148302642e+01 2.7498097076389594e+00 0 0 0
28752 92 2 7.3999999999999996e-02 4.4584657137992785e+01 1.3006298737878236e+01 5.0134355340904362e+00 0 0 0
28750 92 1 -1.4799999999999999e-01 4.5659612847699869e+01 1.3172646075751548e+01 5.0981800639228272e+00 0 0 0
8832 29 2 7.3999999999999996e-02 4.9212323950849850e+01 1.3217346735019717e+01 1.0795739801506052e+00 0 0 0
28755 92 2 7.3999999999999996e-02 4.7214161537620981e+01 1.4445628461107679e+01 4.7931915487710350e+00 0 0 0
28754 92 2 7.3999999999999996e-02 4.5913513568546279e+01 1.4547737125110404e+01 3.5580448454241234e+00 0 0 0
28753 92 1 -1.4799999999999999e-01 4.6190528610226202e+01 1.4530234715653444e+01 4.6020392664658427e+00 0 0 0
28764 92 2 7.3999999999999996e-02 4.4738347116087496e+01 1.8355907737745042e+01 4.8045172537840628e+00 0 0 0
28756 92 1 -1.4799999999999999e-01 4.5620357731389710e+01 1.5757342101052284e+01 5.2617279247894748e+00 0 0 0
28762 92 1 -1.4799999999999999e-01 4.5731064009883482e+01 1.8334775149196172e+01 5.2295747449887262e+00 0 0 0
28760 92 2 7.3999999999999996e-02 4.5934672985844635e+01 1.7013702991909124e+01 3.5335396439583384e+00 0 0 0
28761 92 2 7.3999999999999996e-02 4.7343414980113380e+01 1.6927838777348292e+01 4.5162326486969322e+00 0 0 0
28759 92 1 -1.4799999999999999e-01 4.6235442879778866e+01 1.7035479021883429e+01 4.6199995984788478e+00 0 0 0
28758 92 2 7.3999999999999996e-02 4.4531349422298767e+01 1.5737142066047131e+01 5.2094986579835982e+00 0 0 0
8838 29 2 7.3999999999999996e-02 4.9159788679932461e+01 1.5884659162863883e+01 1.1703899234070072e+00 0 0 0
8844 29 2 7.3999999999999996e-02 4.9436882901148479e+01 1.8442188607085061e+01 1.0872325829117657e+00 0 0 0
8840 29 2 7.3999999999999996e-02 4.9363599833368923e+01 1.7191236972020146e+01 3.3787245619579029e+00 0 0 0
8842 29 1 -1.4799999999999999e-01 5.0299039841306403e+01 1.8384719217857114e+01 1.7465866795863623e+00 0 0 0
8830 29 1 -1.4799999999999999e-01 5.0141546288638914e+01 1.3194019152562250e+01 1.7460556460731114e+00 0 0 0
8839 29 1 -1.4799999999999999e-01 5.0189702093651228e+01 1.7100254545784090e+01 2.6100857135486608e+00 0 0 0
8834 29 2 7.3999999999999996e-02 4.9310827317242342e+01 1.4493485267767191e+01 3.4115220935374344e+00 0 0 0
8833 29 1 -1.4799999999999999e-01 5.0109636067467399e+01 1.4449829350559311e+01 2.6001667717748460e+00 0 0 0
9107 30 2 7.3999999999999996e-02 4.9606494386070828e+01 1.8279149477367060e+01 6.1373691690227767e+00 0 0 0
9101 30 2 7.3999999999999996e-02 4.9893716945448013e+01 1.5812012084493807e+01 5.9580147975851316e+00 0 0 0
9095 30 2 7.3999999999999996e-02 5.0098102423875105e+01 1.3171751929690139e+01 5.6637900762118161e+00 0 0 0
8836 29 1 -1.4799999999999999e-01 5.0062381643524354e+01 1.5801067268417126e+01 1.7609441669814945e+00 0 0 0
8831 29 2 7.3999999999999996e-02 5.1098175733867492e+01 1.3261780320438985e+01 1.1768646246299503e+00 0 0 0
8837 29 2 7.3999999999999996e-02 5.0989737660794056e+01 1.5920309798046336e+01 1.1041817179729383e+00 0 0 0
8843 29 2 7.3999999999999996e-02 5.1173989491069371e+01 1.8274709472528549e+01 1.1464471258508930e+00 0 0 0
29986 96 1 -1.4799999999999999e-01 5.3481753718857277e+01 1.3252716706669265e+01 5.2788380776168653e+00 0 0 0
29988 96 2 7.3999999999999996e-02 5.2422927498024272e+01 1.3215640604454139e+01 5.1360931817766877e+00 0 0 0
8835 29 2 7.3999999999999996e-02 5.1043654552113310e+01 1.4468730026165655e+01 3.2295924539663501e+00 0 0 0
8841 29 2 7.3999999999999996e-02 5.1063181221910902e+01 1.7003233677271272e+01 3.2041045680315938e+00 0 0 0
29990 96 2 7.3999999999999996e-02 5.3869618398716710e+01 1.4581972909450435e+01 3.5208766554119708e+00 0 0 0
29991 96 2 7.3999999999999996e-02 5.5057636043123203e+01 1.4622478895453382e+01 4.8084155038205818e+00 0 0 0
29989 96 1 -1.4799999999999999e-01 5.3973187160768525e+01 1.4538229461017387e+01 4.5719689524103204e+00 0 0 0
29992 96 1 -1.4799999999999999e-01 5.3285302461602441e+01 1.5702558785685548e+01 5.1100339987898842e+00 0 0 0
29994 96 2 7.3999999999999996e-02 5.2233008828865486e+01 1.5693429627793007e+01 5.0372816096955182e+00 0 0 0
29995 96 1 -1.4799999999999999e-01 5.3842976244255027e+01 1.7005232749587460e+01 4.4566218866736378e+00 0 0 0
29996 96 2 7.3999999999999996e-02 5.3616316348716104e+01 1.7010225413425175e+01 3.3831301646174219e+00 0 0 0
29998 96 1 -1.4799999999999999e-01 5.3169879295582803e+01 1.8263922597596373e+01 5.0415655736992040e+00 0 0 0
30000 96 2 7.3999999999999996e-02 5.2090759040665908e+01 1.8264794610865113e+01 5.0528333464608028e+00 0 0 0
29997 96 2 7.3999999999999996e-02 5.4929767127222071e+01 1.7090664415016960e+01 4.5660195599288169e+00 0 0 0
10029 33 2 7.3999999999999996e-02 5.6039448234424256e+01 1.3238349815379417e+01 2.5981206266733432e+00 0 0 0
10035 33 2 7.3999999999999996e-02 5.6202849902792103e+01 1.5586773957207694e+01 2.2222985346284716e+00 0 0 0
10041 33 2 7.3999999999999996e-02 5.5954371012530295e+01 1.7912775219287909e+01 2.4511084081726366e+00 0 0 0
10040 33 2 7.3999999999999996e-02 5.7234616311628642e+01 1.8025149331095157e+01 1.1976449986884667e+00 0 0 0
10039 33 1 -1.4799999999999999e-01 5.7041134727137361e+01 1.7996508509229688e+01 2.3067964673259742e+00 0 0 0
10028 33 2 7.3999999999999996e-02 5.7271505299446083e+01 1.2905972220149884e+01 1.3686930465810878e+00 0 0 0
10027 33 1 -1.4799999999999999e-01 5.7086444816268695e+01 1.3127513121303378e+01 2.4741980916606754e+00 0 0 0
31246 100 1 -1.4799999999999999e-01 6.0891685815965850e+01 1.2844209496282030e+01 5.3482825249672628e+00 0 0 0
31248 100 2 7.3999999999999996e-02 5.9784922926388845e+01 1.3034971693510007e+01 5.3031201824133776e+00 0 0 0
10031 33 2 7.3999999999999996e-02 5.7426606255192780e+01 1.4480272576566225e+01 4.0400326626590592e+00 0 0 0
10034 33 2 7.3999999999999996e-02 5.7657411854476123e+01 1.5598049789997594e+01 1.3091212420863527e+00 0 0 0
10037 33 2 7.3999999999999996e-02 5.7543989051801979e+01 1.6689819099303580e+01 4.0468217765626830e+00 0 0 0
10033 33 1 -1.4799999999999999e-01 5.7267458424026117e+01 1.5588516323480421e+01 2.2602971189178289e+00 0 0 0
10030 33 1 -1.4799999999999999e-01 5.7786812019082866e+01 1.4352472767096904e+01 3.0079835541520685e+00 0 0 0
10032 33 2 7.3999999999999996e-02 5.8905476101614020e+01 1.4201503097948416e+01 2.9422087383164923e+00 0 0 0
10036 33 1 -1.4799999999999999e-01 5.7754951381137538e+01 1.6841204494871032e+01 3.0075448141432033e+00 0 0 0
31250 100 2 7.3999999999999996e-02 6.0997015016324688e+01 1.4285822405222788e+01 3.7671349639819924e+00 0 0 0
31249 100 1 -1.4799999999999999e-01 6.1405243316524860e+01 1.4207604855363874e+01 4.7721040900082450e+00 0 0 0
31256 100 2 7.3999999999999996e-02 6.1863917276299965e+01 1.6901680818678944e+01 4.1818108110811165e+00 0 0 0
31252 100 1 -1.4799999999999999e-01 6.0909486250948852e+01 1.5492821258222767e+01 5.5422785568970063e+00 0 0 0
31254 100 2 7.3999999999999996e-02 5.9896316262612501e+01 1.5739910045482853e+01 5.1921831865515102e+00 0 0 0
31255 100 1 -1.4799999999999999e-01 6.1654603870321289e+01 1.6772705169874470e+01 5.1940474747400192e+00 0 0 0
31258 100 1 -1.4799999999999999e-01 6.0861192880481155e+01 1.8036621130345015e+01 5.6665816196214918e+00 0 0 0
31260 100 2 7.3999999999999996e-02 5.9852608527973260e+01 1.8068833792549142e+01 5.1970034285333906e+00 0 0 0
10038 33 2 7.3999999999999996e-02 5.8846009660715659e+01 1.6823440225767801e+01 2.8780520909815719e+00 0 0 0
31257 100 2 7.3999999999999996e-02 6.2679718650508065e+01 1.6809487562497765e+01 5.6966497184852258e+00 0 0 0
31251 100 2 7.3999999999999996e-02 6.2399405653716151e+01 1.4392956617210773e+01 4.8311838668263620e+00 0 0 0
10343 34 2 7.3999999999999996e-02 5.7157733426196735e+01 1.3303548440617837e+01 6.0314683470562720e+00 0 0 0
10355 34 2 7.3999999999999996e-02 5.6715355551294273e+01 1.8037118487251767e+01 6.0166941516024632e+00 0 0 0
10349 34 2 7.3999999999999996e-02 5.6865798631980461e+01 1.5702696961455960e+01 6.1296424097290254e+00 0 0 0
32496 104 2 7.3999999999999996e-02 6.7628664666616331e+01 1.3164670775894704e+01 5.5701528539782519e+00 0 0 0
11288 37 2 7.3999999999999996e-02 6.3848781266417021e+01 1.3301693262229358e+01 1.1024488572760986e+00 0 0 0
11289 37 2 7.3999999999999996e-02 6.3400885019144305e+01 1.3165723604266502e+01 2.7761222549992022e+00 0 0 0
11287 37 1 -1.4799999999999999e-01 6.4265028683691924e+01 1.3206489044541954e+01 2.1384686918161844e+00 0 0 0
32494 104 1 -1.4799999999999999e-01 6.8708021198257342e+01 1.3086098194581943e+01 5.5738890510234151e+00 0 0 0
11301 37 2 7.3999999999999996e-02 6.3174413573637153e+01 1.8182338628178222e+01 2.4713745325489143e+00 0 0 0
11295 37 2 7.3999999999999996e-02 6.3353935246181216e+01 1.5676847039055581e+01 2.6575369875370911e+00 0 0 0
11291 37 2 7.3999999999999996e-02 6.5449725514754803e+01 1.4350448770414456e+01 3.4340724477372691e+00 0 0 0
11292 37 2 7.3999999999999996e-02 6.6101643307041329e+01 1.4524525409231856e+01 1.9991729428053304e+00 0 0 0
11300 37 2 7.3999999999999996e-02 6.4271224097942635e+01 1.8257553352948385e+01 1.0564755533044847e+00 0 0 0
11290 37 1 -1.4799999999999999e-01 6.5111535502223731e+01 1.4447940211292114e+01 2.4728178353235126e+00 0 0 0
11297 37 2 7.3999999999999996e-02 6.4886420427114601e+01 1.6901868150523779e+01 3.7532166339694135e+00 0 0 0
11298 37 2 7.3999999999999996e-02 6.5979798623701186e+01 1.7099571454045673e+01 2.3552249071980693e+00 0 0 0
11294 37 2 7.3999999999999996e-02 6.4089169219848969e+01 1.5860876945524380e+01 1.1347623324814624e+00 0 0 0
11293 37 1 -1.4799999999999999e-01 6.4333420103635831e+01 1.5728866044006029e+01 2.1814955091504817e+00 0 0 0
32508 104 2 7.3999999999999996e-02 6.7103944950975688e+01 1.7821673044761834e+01 5.2339557715763894e+00 0 0 0
32500 104 1 -1.4799999999999999e-01 6.8601512651725372e+01 1.5617359380295122e+01 5.7227753648088164e+00 0 0 0
32502 104 2 7.3999999999999996e-02 6.7494250067546247e+01 1.5411178156536598e+01 5.6877530448893925e+00 0 0 0
32506 104 1 -1.4799999999999999e-01 6.8077964653979919e+01 1.8143418895643205e+01 5.4583728785864061e+00 0 0 0
11296 37 1 -1.4799999999999999e-01 6.4936916299152514e+01 1.7017368016358663e+01 2.6789141528788596e+00 0 0 0
11299 37 1 -1.4799999999999999e-01 6.4223246784257071e+01 1.8253057705613333e+01 2.1806705451449586e+00 0 0 0
32498 104 2 7.3999999999999996e-02 6.8911269225026714e+01 1.4426794353449790e+01 3.9306250178544659e+00 0 0 0
32503 104 1 -1.4799999999999999e-01 6.9016603690127283e+01 1.7009666138449280e+01 5.0825991176124656e+00 0 0 0
32504 104 2 7.3999999999999996e-02 6.9025786204430148e+01 1.7019143610400786e+01 3.9625855982981473e+00 0 0 0
11597 38 2 7.3999999999999996e-02 6.4295372996125337e+01 1.5750078403482858e+01 6.3614316140761131e+00 0 0 0
11603 38 2 7.3999999999999996e-02 6.4804559772196555e+01 1.8076368067987470e+01 6.2740027633346287e+00 0 0 0
11591 38 2 7.3999999999999996e-02 6.4250336412885147e+01 1.3077646028223400e+01 6.3915634250834072e+00 0 0 0
32497 104 1 -1.4799999999999999e-01 6.9152658011277737e+01 1.4404566658069523e+01 5.0058018262308703e+00 0 0 0
33744 108 2 7.3999999999999996e-02 7.5125745662431498e+01 1.3085773451260978e+01 5.5994806204142131e+00 0 0 0
12485 40 2 7.3999999999999996e-02 7.2189317509375670e+01 1.3202553305452652e+01 1.1800067617060401e+00 0 0 0
12486 40 2 7.3999999999999996e-02 7.1205845524572780e+01 1.2998326303932870e+01 2.5824108568177775e+00 0 0 0
12484 40 1 -1.4799999999999999e-01 7.2251517854378918e+01 1.3187889707785247e+01 2.2828901189557764e+00 0 0 0
32499 104 2 7.3999999999999996e-02 7.0255996288048877e+01 1.4486189377321269e+01 5.0586503815071815e+00 0 0 0
32505 104 2 7.3999999999999996e-02 6.9964637933075224e+01 1.7345851507249911e+01 5.3419074928072403e+00 0 0 0
12489 40 2 7.3999999999999996e-02 7.3854319322545820e+01 1.4584419967093696e+01 2.5735755275903855e+00 0 0 0
12487 40 1 -1.4799999999999999e-01 7.2818192838976216e+01 1.4511839538562420e+01 2.8701403475729208e+00 0 0 0
12488 40 2 7.3999999999999996e-02 7.2771768941821918e+01 1.4386510598669229e+01 3.9753334534736879e+00 0 0 0
12495 40 2 7.3999999999999996e-02 7.3837719936951046e+01 1.7032221605845276e+01 3.0799578609587015e+00 0 0 0
12492 40 2 7.3999999999999996e-02 7.1059256692671838e+01 1.5760028477469195e+01 2.6729119498573528e+00 0 0 0
33756 108 2 7.3999999999999996e-02 7.4677070890753669e+01 1.8080664813869820e+01 5.0782166090614700e+00 0 0 0
12490 40 1 -1.4799999999999999e-01 7.2082936756077430e+01 1.5764203664212461e+01 2.3662478855323528e+00 0 0 0
12491 40 2 7.3999999999999996e-02 7.2226981316918511e+01 1.5860456921901180e+01 1.2943799393085031e+00 0 0 0
12493 40 1 -1.4799999999999999e-01 7.2716116827838633e+01 1.6961296503905874e+01 3.0783889280926497e+00 0 0 0
12494 40 2 7.3999999999999996e-02 7.2382418013347888e+01 1.6702418387666231e+01 4.0397341277378329e+00 0 0 0
12496 40 1 -1.4799999999999999e-01 7.2100606672249540e+01 1.8235467961769764e+01 2.4882656887540970e+00 0 0 0
12498 40 2 7.3999999999999996e-02 7.1018844792008494e+01 1.8205014990082802e+01 2.6193257586891807e+00 0 0 0
12497 40 2 7.3999999999999996e-02 7.2289088491470451e+01 1.8307661474134804e+01 1.4525372587680636e+00 0 0 0
33750 108 2 7.3999999999999996e-02 7.4794587824019871e+01 1.5262291942221889e+01 5.0201760771358677e+00 0 0 0
33742 108 1 -1.4799999999999999e-01 7.6239759351743160e+01 1.3046158745192701e+01 5.5637852141535076e+00 0 0 0
33754 108 1 -1.4799999999999999e-01 7.5754437258937187e+01 1.8044050100718188e+01 5.2728639554413208e+00 0 0 0
13764 44 2 7.3999999999999996e-02 7.9002345898903556e+01 1.3111304496934292e+01 1.7806621736802848e+00 0 0 0
33748 108 1 -1.4799999999999999e-01 7.5845644159065358e+01 1.5472386530262382e+01 5.2327841571909470e+00 0 0 0
13763 44 2 7.3999999999999996e-02 8.0607263735852669e+01 1.2961007256183631e+01 1.0946169074655860e+00 0 0 0
13762 44 1 -1.4799999999999999e-01 8.0023439083765666e+01 1.2967717381180249e+01 2.0520614159651647e+00 0 0 0
33752 108 2 7.3999999999999996e-02 7.6112838091717919e+01 1.6752516293568192e+01 3.4457555517976086e+00 0 0 0
33745 108 1 -1.4799999999999999e-01 7.6773053414016260e+01 1.4295121869907476e+01 4.8587514343301859e+00 0 0 0
33751 108 1 -1.4799999999999999e-01 7.6268837007758663e+01 1.6748900185321375e+01 4.5170639666551002e+00 0 0 0
33746 108 2 7.3999999999999996e-02 7.6713504559050477e+01 1.4034536722386749e+01 3.7862105737295471e+00 0 0 0
33747 108 2 7.3999999999999996e-02 7.7807363940051573e+01 1.4490062089042432e+01 5.0703125454143381e+00 0 0 0
13766 44 2 7.3999999999999996e-02 7.9913792429340390e+01 1.3994238672545455e+01 3.9468793670846387e+00 0 0 0
13765 44 1 -1.4799999999999999e-01 8.0289686105025254e+01 1.4193121178578737e+01 2.9083496201813919e+00 0 0 0
33753 108 2 7.3999999999999996e-02 7.7366570768321679e+01 1.6926196563758712e+01 4.6729888058525217e+00 0 0 0
13774 45 1 -1.4799999999999999e-01 7.9386567941678635e+01 1.8056923122066788e+01 2.2160648147150663e+00 0 0 0
13770 44 2 7.3999999999999996e-02 7.8658598965090462e+01 1.5353678831923967e+01 2.2323293695053570e+00 0 0 0
13769 44 2 7.3999999999999996e-02 8.0057531849198938e+01 1.5606826229416622e+01 1.1543393221300322e+00 0 0 0
13768 44 1 -1.4799999999999999e-01 7.9724955514294692e+01 1.5522631909429895e+01 2.2165416273694345e+00 0 0 0
13771 44 1 -1.4799999999999999e-01 8.0044504901315506e+01 1.6777010636362771e+01 2.8885900816322567e+00 0 0 0
13772 45 2 7.3999999999999996e-02 7.9755715439372096e+01 1.6529721034948491e+01 3.9178426830056305e+00 0 0 0
13776 45 2 7.3999999999999996e-02 7.8309131964465521e+01 1.7959362915365716e+01 2.1474869801656076e+00 0 0 0
13767 44 2 7.3999999999999996e-02 8.1370557058482831e+01 1.4283414764454976e+01 2.9195552069588997e+00 0 0 0
13775 45 2 7.3999999999999996e-02 7.9892242111796506e+01 1.8241557096503467e+01 1.3032935986590135e+00 0 0 0
13773 45 2 7.3999999999999996e-02 8.1131893740426122e+01 1.6841150395011610e+01 2.8733047459345209e+00 0 0 0
14099 46 2 7.3999999999999996e-02 7.9194285307445980e+01 1.8261271694853566e+01 6.2263997396850526e+00 0 0 0
34998 112 2 7.3999999999999996e-02 8.2126826491276901e+01 1.5664052733904997e+01 4.8830559770079995e+00 0 0 0
35004 112 2 7.3999999999999996e-02 8.2014409435965305e+01 1.8013043128151182e+01 5.0562597703963492e+00 0 0 0
34992 112 2 7.3999999999999996e-02 8.2237505661535494e+01 1.2875180800792217e+01 4.5624367060299500e+00 0 0 0
34990 112 1 -1.4799999999999999e-01 8.3073489682036140e+01 1.3002378802304923e+01 5.3346184706117441e+00 0 0 0
34994 112 2 7.3999999999999996e-02 8.3844833652400936e+01 1.4231411334893192e+01 3.9093068482321751e+00 0 0 0
34995 112 2 7.3999999999999996e-02 8.4817702225598893e+01 1.4169763477385771e+01 5.3117917720938204e+00 0 0 0
34993 112 1 -1.4799999999999999e-01 8.3809906154320103e+01 1.4289675491437764e+01 4.9724283770701430e+00 0 0 0
34996 112 1 -1.4799999999999999e-01 8.3077677132839284e+01 1.5553309050791189e+01 5.3714491184981021e+00 0 0 0
15265 49 1 -1.4799999999999999e-01 8.7136814428863630e+01 1.5713346785926568e+01 1.8247862429137793e+00 0 1 0
15267 49 2 7.3999999999999996e-02 8.6266796316821569e+01 1.5693805916472627e+01 1.2093892947225813e+00 0 1 0
35002 112 1 -1.4799999999999999e-01 8.3043506254591634e+01 1.8124864700690694e+01 5.3244228202766992e+00 0 0 0
35000 112 2 7.3999999999999996e-02 8.3809916409223092e+01 1.6872164589853092e+01 3.9195231608590926e+00 0 0 0
34999 112 1 -1.4799999999999999e-01 8.3804581680485057e+01 1.6856148848366526e+01 5.0041108316869884e+00 0 0 0
15271 49 1 -1.4799999999999999e-01 8.6594408762891561e+01 1.8252939970554184e+01 2.1749164285299005e+00 0 1 0
15273 49 2 7.3999999999999996e-02 8.5521196919567046e+01 1.8141690862673208e+01 2.3899436683823083e+00 0 1 0
35001 112 2 7.3999999999999996e-02 8.4912475998824647e+01 1.6887732734837982e+01 5.2908632568867136e+00 0 0 0
15268 49 1 -1.4799999999999999e-01 8.7279177199126593e+01 1.7000786523786413e+01 2.6502841726135888e+00 0 1 0
15269 49 2 7.3999999999999996e-02 8.7013107674896887e+01 1.6714916898690102e+01 3.7050057906082414e+00 0 1 0
15261 49 2 7.3999999999999996e-02 8.6674219449492341e+01 1.3039592892804574e+01 1.1382262244122303e+00 0 1 0
15259 49 1 -1.4799999999999999e-01 8.7416532237552801e+01 1.3142343747905446e+01 1.8660413704025267e+00 0 1 0
15260 49 2 7.3999999999999996e-02 8.8306175472133134e+01 1.3250404165122703e+01 1.2832295459735248e+00 0 1 0
15266 49 2 7.3999999999999996e-02 8.7935643874082942e+01 1.5696861119504113e+01 1.0831139817931950e+00 0 1 0
15272 49 2 7.3999999999999996e-02 8.6730563329485804e+01 1.8271382729317502e+01 1.0888215221624968e+00 0 1 0
15335 49 2 7.3999999999999996e-02 8.6505188546060751e+01 1.2866509920583354e+01 6.4644014128691829e+00 0 0 0
15341 50 2 7.3999999999999996e-02 8.6720411869531262e+01 1.5481279156963751e+01 6.1839181635046527e+00 0 0 0
15262 49 1 -1.4799999999999999e-01 8.7077409028248795e+01 1.4414402301143188e+01 2.6810616684421182e+00 0 1 0
15263 49 2 7.3999999999999996e-02 8.6061514537837198e+01 1.4347211411672037e+01 3.1556003111747981e+00 0 1 0
16260 52 2 7.3999999999999996e-02 9.2807747706438434e+01 1.2954028853353508e+01 2.5292400514791260e+00 0 0 0
15264 49 2 7.3999999999999996e-02 8.7799860747519602e+01 1.4467888325577782e+01 3.5455104650494000e+00 0 1 0
15270 49 2 7.3999999999999996e-02 8.8384321445344924e+01 1.7258516785944167e+01 2.6471637766374849e+00 0 1 0
36246 116 2 7.3999999999999996e-02 8.9193954861422000e+01 1.3184374404894220e+01 5.4984515915587009e+00 0 0 0
36244 116 1 -1.4799999999999999e-01 9.0308639287940267e+01 1.3180730451842104e+01 5.6678414543339484e+00 0 0 0
36247 116 1 -1.4799999999999999e-01 9.1022973168463551e+01 1.4381601329197252e+01 5.0885474955952876e+00 0 0 0
36248 116 2 7.3999999999999996e-02 9.1026704823081289e+01 1.4244867938156414e+01 4.0499753492186716e+00 0 0 0
36249 116 2 7.3999999999999996e-02 9.2059713592810468e+01 1.4387185248348141e+01 5.5210315299550246e+00 0 0 0
36252 116 2 7.3999999999999996e-02 8.9266478765305905e+01 1.5688430171638196e+01 5.3220537213750463e+00 0 0 0
36258 116 2 7.3999999999999996e-02 8.9174620614389497e+01 1.8188226932326881e+01 5.2528435929212929e+00 0 0 0
36255 116 2 7.3999999999999996e-02 9.2096389907295276e+01 1.6880520998659122e+01 4.8780775582708662e+00 0 0 0
36250 116 1 -1.4799999999999999e-01 9.0383575903090716e+01 1.5682901696630440e+01 5.4821489464368058e+00 0 0 0
36253 116 1 -1.4799999999999999e-01 9.0980158912509395e+01 1.6895230878724384e+01 4.7464657567980622e+00 0 0 0
36254 116 2 7.3999999999999996e-02 9.0915823457657297e+01 1.6954235268953578e+01 3.6465807122763563e+00 0 0 0
36256 116 1 -1.4799999999999999e-01 9.0297952017251745e+01 1.8163389878330285e+01 5.3067350664640580e+00 0 0 0
16272 52 2 7.3999999999999996e-02 9.3055414934155166e+01 1.7984696045998525e+01 2.1539521355275588e+00 0 0 0
16266 52 2 7.3999999999999996e-02 9.3127575416910673e+01 1.5716156036086574e+01 1.9342097069778617e+00 0 0 0
16270 52 1 -1.4799999999999999e-01 9.4149304206423551e+01 1.8098167346069207e+01 2.1185885493667360e+00 0 0 0
16264 52 1 -1.4799999999999999e-01 9.4170260834789872e+01 1.5496740372467576e+01 2.0941992664038978e+00 0 0 0
16271 52 2 7.3999999999999996e-02 9.4460516457278359e+01 1.8299208302741217e+01 1.1286277527858861e+00 0 0 0
16589 54 2 7.3999999999999996e-02 9.3804455358739389e+01 1.5563001600396520e+01 6.3329184331149939e+00 0 0 0
16259 52 2 7.3999999999999996e-02 9.4109879147436118e+01 1.2927500062679632e+01 1.1648280521935748e+00 0 0 0
16258 52 1 -1.4799999999999999e-01 9.3876626564243537e+01 1.2898343916810767e+01 2.2380782042508125e+00 0 0 0
16265 52 2 7.3999999999999996e-02 9.4374610101970831e+01 1.5396918759273664e+01 1.0587831072746001e+00 0 0 0
16595 54 2 7.3999999999999996e-02 9.3718965391766488e+01 1.8065996217156115e+01 6.2179567094086758e+00 0 0 0
16262 52 2 7.3999999999999996e-02 9.4246135632761252e+01 1.4145576802508154e+01 3.9440503546497130e+00 0 0 0
16268 52 2 7.3999999999999996e-02 9.4390454924457899e+01 1.6772337235449918e+01 3.7114145176216526e+00 0 0 0
16267 52 1 -1.4799999999999999e-01 9.4723391606525098e+01 1.6754714441928872e+01 2.7031460801962335e+00 0 0 0
16261 52 1 -1.4799999999999999e-01 9.4519618845951229e+01 1.4181527401608010e+01 2.8455102586300050e+00 0 0 0
37492 120 1 -1.4799999999999999e-01 9.7663953882636676e+01 1.3004890182902733e+01 5.5402810501309885e+00 0 0 0
37494 120 2 7.3999999999999996e-02 9.6586439175264331e+01 1.3039305475213993e+01 5.8325262286506394e+00 0 0 0
16263 52 2 7.3999999999999996e-02 9.5557657150912192e+01 1.4054215013209452e+01 2.8755856271943512e+00 0 0 0
16269 52 2 7.3999999999999996e-02 9.5784976681309715e+01 1.6740261714868730e+01 2.5580209228758806e+00 0 0 0
37497 120 2 7.3999999999999996e-02 9.9003032047410088e+01 1.4363979314745633e+01 4.5912577156870436e+00 0 0 0
37496 120 2 7.3999999999999996e-02 9.7516988626059202e+01 1.4161390731842538e+01 3.7378734880642770e+00 0 0 0
37495 120 1 -1.4799999999999999e-01 9.7957741140234035e+01 1.4270248156906773e+01 4.7476111876317049e+00 0 0 0
37506 120 2 7.3999999999999996e-02 9.6344763279757089e+01 1.8039048713325229e+01 5.3127228885455073e+00 0 0 0
37503 120 2 7.3999999999999996e-02 9.9065116268323777e+01 1.6765960371160570e+01 4.8732861802689635e+00 0 0 0
37498 120 1 -1.4799999999999999e-01 9.7368042983145756e+01 1.5497679463893816e+01 5.4468936857721140e+00 0 0 0
37501 120 1 -1.4799999999999999e-01 9.7969503427779031e+01 1.6760321074193936e+01 4.7681131491227786e+00 0 0 0
37502 120 2 7.3999999999999996e-02 9.7836464205578679e+01 1.6793168776569793e+01 3.6996689508524794e+00 0 0 0
37504 120 1 -1.4799999999999999e-01 9.7409883286300285e+01 1.8078289414634394e+01 5.3870670901056608e+00 0 0 0
37500 120 2 7.3999999999999996e-02 9.6208262098449723e+01 1.5564604566261568e+01 5.4025244871574900e+00 0 0 0
17520 56 2 7.3999999999999996e-02 1.0000272629764925e+02 1.5410054422673586e+01 2.1640788589990327e+00 0 0 0
17514 56 2 7.3999999999999996e-02 9.9786575489862429e+01 1.2846811224169159e+01 2.4018995816931485e+00 0 0 0
17526 56 2 7.3999999999999996e-02 9.9930863047532114e+01 1.7693002602840938e+01 2.2665743356988655e+00 0 0 0
37493 120 2 7.3999999999999996e-02 9.8221582007538501e+01 1.3002046656082671e+01 6.5150482677473605e+00 0 0 0
17512 56 1 -1.4799999999999999e-01 1.0090505051362344e+02 1.2832418815990028e+01 2.2545274952061400e+00 0 0 0
17513 56 2 7.3999999999999996e-02 1.0113873036419615e+02 1.2897418899091281e+01 1.2126675259706998e+00 0 0 0
17517 56 2 7.3999999999999996e-02 1.0266236792119517e+02 1.4067917151186490e+01 2.9287469986865400e+00 0 0 0
38728 124 1 -1.4799999999999999e-01 1.0453749964734182e+02 1.2704444641065527e+01 5.0941270713103650e+00 0 0 0
38730 124 2 7.3999999999999996e-02 1.0344852142897746e+02 1.2701186798635222e+01 4.9801799609778250e+00 0 0 0
17522 56 2 7.3999999999999996e-02 1.0171196820384178e+02 1.6605822381218520e+01 3.7753320946780851e+00 0 0 0
17516 56 2 7.3999999999999996e-02 1.0125648597632217e+02 1.4115942245882607e+01 3.9028791489032009e+00 0 0 0
17515 56 1 -1.4799999999999999e-01 1.0154593545067516e+02 1.4108181293126931e+01 2.9107537852443768e+00 0 0 0
17518 56 1 -1.4799999999999999e-01 1.0107899693793424e+02 1.5315967013023105e+01 2.1814533186063474e+00 0 0 0
17519 56 2 7.3999999999999996e-02 1.0131830163343122e+02 1.5319375690182799e+01 1.1468660756458962e+00 0 0 0
17524 56 1 -1.4799999999999999e-01 1.0105842883703706e+02 1.7853014246887987e+01 2.0971565581806071e+00 0 0 0
17521 56 1 -1.4799999999999999e-01 1.0172856545927552e+02 1.6597826738429792e+01 2.6909568140499625e+00 0 0 0
38731 124 1 -1.4799999999999999e-01 1.0530234242271733e+02 1.3955207129389150e+01 4.5671036328379779e+00 0 0 0
38732 124 2 7.3999999999999996e-02 1.0520059389395129e+02 1.4008200267911384e+01 3.4857220463545526e+00 0 0 0
17525 56 2 7.3999999999999996e-02 1.0100475514569128e+02 1.7812146462239795e+01 1.0039843216403432e+00 0 0 0
38742 124 2 7.3999999999999996e-02 1.0380153837090329e+02 1.7742199967170034e+01 5.5535163333481119e+00 0 0 0
38738 124 2 7.3999999999999996e-02 1.0537843303360610e+02 1.6770834089283177e+01 3.6327283729440736e+00 0 0 0
38737 124 1 -1.4799999999999999e-01 1.0547080283120597e+02 1.6546898152672867e+01 4.6863562711086475e+00 0 0 0
38740 124 1 -1.4799999999999999e-01 1.0492206229841777e+02 1.7761613611576085e+01 5.4241076223835396e+00 0 0 0
17523 56 2 7.3999999999999996e-02 1.0275659660087199e+02 1.6556259591901384e+01 2.3419602613529884e+00 0 0 0
38734 124 1 -1.4799999999999999e-01 1.0478032799615393e+02 1.5214662204958284e+01 5.1757898094331374e+00 0 0 0
38736 124 2 7.3999999999999996e-02 1.0378945291861908e+02 1.5281290179469435e+01 4.7655104648417561e+00 0 0 0
38733 124 2 7.3999999999999996e-02 1.0632377262903918e+02 1.3841871073861570e+01 4.7999746924640005e+00 0 0 0
38739 124 2 7.3999999999999996e-02 1.0651097459921466e+02 1.6396516584728708e+01 4.8044989218731393e+00 0 0 0
17831 57 2 7.3999999999999996e-02 1.0136025332694153e+02 1.3077654290266786e+01 6.2552432331910550e+00 0 0 0
38741 124 2 7.3999999999999996e-02 1.0529560146516361e+02 1.7677691425664406e+01 6.4658356919251689e+00 0 0 0
38729 124 2 7.3999999999999996e-02 1.0471581911045199e+02 1.2550675549709638e+01 6.1881048047820642e+00 0 0 0
18772 60 1 -1.4799999999999999e-01 1.0948341613036372e+02 1.3179596792512285e+01 2.0801405489629441e+00 0 0 0
18774 60 2 7.3999999999999996e-02 1.0857637545557616e+02 1.3212873638520497e+01 1.5481188640874677e+00 0 0 0
18773 60 2 7.3999999999999996e-02 1.1032310693398846e+02 1.3122275901237064e+01 1.4294179013371655e+00 0 0 0
39984 128 2 7.3999999999999996e-02 1.1175370660488653e+02 1.3042273786960772e+01 5.2553237259962868e+00 0 0 0
18780 61 2 7.3999999999999996e-02 1.0833759987367706e+02 1.5649411417636616e+01 1.3388415610017026e+00 0 0 0
18786 61 2 7.3999999999999996e-02 1.0848699721681244e+02 1.8392423903301022e+01 1.1786597076734828e+00 0 0 0
18777 60 2 7.3999999999999996e-02 1.1038873591411827e+02 1.4754702324957991e+01 3.4755493909609458e+00 0 0 0
18776 60 2 7.3999999999999996e-02 1.0869753994468643e+02 1.4527462716449898e+01 3.5855469409616094e+00 0 0 0
18775 60 1 -1.4799999999999999e-01 1.0951240898601959e+02 1.4560242493739622e+01 2.8369285851507633e+00 0 0 0
18785 61 2 7.3999999999999996e-02 1.1013878900072677e+02 1.8146128361310087e+01 1.2898649555855972e+00 0 0 0
18782 61 2 7.3999999999999996e-02 1.0850585609512150e+02 1.6905128048334415e+01 3.4924046127563320e+00 0 0 0
18778 60 1 -1.4799999999999999e-01 1.0931685045270389e+02 1.5710337850710301e+01 1.8915973364192655e+00 0 0 0
18784 61 1 -1.4799999999999999e-01 1.0930088968566196e+02 1.8275912234751363e+01 1.8773722755223756e+00 0 0 0
18779 60 2 7.3999999999999996e-02 1.1024616420825551e+02 1.5573703658794081e+01 1.3171170757854656e+00 0 0 0
39990 128 2 7.3999999999999996e-02 1.1153375284776128e+02 1.5539459647773901e+01 5.1144454738553859e+00 0 0 0
18781 61 1 -1.4799999999999999e-01 1.0927487743188321e+02 1.7013403188031024e+01 2.7300058213301912e+00 0 0 0
18783 61 2 7.3999999999999996e-02 1.1018638767441803e+02 1.7040742360266556e+01 3.3668494377362359e+00 0 0 0
39996 128 2 7.3999999999999996e-02 1.1148819287131901e+02 1.8173227254459565e+01 5.2813087472340721e+00 0 0 0
39994 128 1 -1.4799999999999999e-01 1.1254681514727655e+02 1.8239196511765421e+01 5.3765079478667817e+00 0 0 0
39988 128 1 -1.4799999999999999e-01 1.1262335246845136e+02 1.5621274523556986e+01 5.2404954999127327e+00 0 0 0
39982 128 1 -1.4799999999999999e-01 1.1280135179122270e+02 1.3132197435636989e+01 5.4007064756641290e+00 0 0 0
19079 61 2 7.3999999999999996e-02 1.0906057117078417e+02 1.2960579835179354e+01 5.8388100954566058e+00 0 0 0
19085 61 2 7.3999999999999996e-02 1.0917807817386900e+02 1.5494190997286189e+01 5.6354251417711234e+00 0 0 0
19091 61 2 7.3999999999999996e-02 1.0902129624907739e+02 1.8044969325365884e+01 5.5735784158162458e+00 0 0 0
39986 128 2 7.3999999999999996e-02 1.1299825393443669e+02 1.4383400070681406e+01 3.5480149120771891e+00 0 0 0
20024 64 2 7.3999999999999996e-02 1.1643559946082496e+02 1.3039915238816315e+01 1.3117017576847756e+00 0 0 0
39992 128 2 7.3999999999999996e-02 1.1280102186563622e+02 1.7024503060397453e+01 3.5000246764561300e+00 0 0 0
39985 128 1 -1.4799999999999999e-01 1.1330475796039619e+02 1.4405352983581707e+01 4.6393553575464024e+00 0 0 0
39991 128 1 -1.4799999999999999e-01 1.1307896549243192e+02 1.6972978172221193e+01 4.6202583021660777e+00 0 0 0
20025 64 2 7.3999999999999996e-02 1.1517138424781855e+02 1.2928770174900857e+01 2.6048496741667031e+00 0 0 0
20023 64 1 -1.4799999999999999e-01 1.1623618240142531e+02 1.2962905206230108e+01 2.3322048227208896e+00 0 0 0
39987 128 2 7.3999999999999996e-02 1.1439072300941434e+02 1.4638602940878581e+01 4.6829228115429897e+00 0 0 0
39993 128 2 7.3999999999999996e-02 1.1417472357219397e+02 1.6927216409537717e+01 4.7205800432905853e+00 0 0 0
20026 64 1 -1.4799999999999999e-01 1.1685056531754216e+02 1.4239295675732881e+01 2.9156064471829768e+00 0 0 0
20028 64 2 7.3999999999999996e-02 1.1792414635831229e+02 1.4234611833472508e+01 2.6347586353206882e+00 0 0 0
20027 64 2 7.3999999999999996e-02 1.1667917851314630e+02 1.4252573868704147e+01 4.0419085446145226e+00 0 0 0
20031 64 2 7.3999999999999996e-02 1.1513924064229695e+02 1.5668173901541975e+01 2.6464440382149119e+00 0 0 0
20029 64 1 -1.4799999999999999e-01 1.1615052113106778e+02 1.5538913593847248e+01 2.3730871633216779e+00 0 0 0
20030 64 2 7.3999999999999996e-02 1.1615111655503151e+02 1.5530105415380131e+01 1.3152934332592225e+00 0 0 0
20032 65 1 -1.4799999999999999e-01 1.1691341130902087e+02 1.6947921747669728e+01 2.6741175949589868e+00 0 0 0
20033 65 2 7.3999999999999996e-02 1.1695032060559032e+02 1.6961953026692278e+01 3.8220384782017720e+00 0 0 0
20034 65 2 7.3999999999999996e-02 1.1787546804410599e+02 1.6902735445760928e+01 2.3234487248475602e+00 0 0 0
20035 65 1 -1.4799999999999999e-01 1.1628115457963236e+02 1.8269789932095623e+01 2.0724687025374862e+00 0 0 0
20037 65 2 7.3999999999999996e-02 1.1519757286309442e+02 1.8221043560797810e+01 2.2154890428045171e+00 0 0 0
20036 65 2 7.3999999999999996e-02 1.1638805797740645e+02 1.8282291813598960e+01 1.0344426639005546e+00 0 0 0
41244 132 2 7.3999999999999996e-02 1.1884282301026673e+02 1.7972254247051790e+01 5.1588305862974684e+00 0 0 0
41238 132 2 7.3999999999999996e-02 1.1881601338372387e+02 1.5434214115701510e+01 5.3192160952459249e+00 0 0 0
41232 132 2 7.3999999999999996e-02 1.1901717773922890e+02 1.2874972292708197e+01 4.7283949300558215e+00 0 0 0
20327 65 2 7.3999999999999996e-02 1.1660433821396772e+02 1.3263834879378740e+01 6.2699894169494268e+00 0 0 0
77 1 2 7.3999999999999996e-02 1.2422353898734306e+02 1.3064935177044385e+01 1.0969130693977815e+00 -1 0 0
81 1 2 7.3999999999999996e-02 1.2535787986767792e+02 1.4162000280219695e+01 2.9677570815466829e+00 -1 0 0
87 1 2 7.3999999999999996e-02 1.2525252177861231e+02 1.6697801059757783e+01 3.2534500673947191e+00 -1 0 0
78 1 2 7.3999999999999996e-02 1.2276793951538789e+02 1.2919756188122694e+01 1.9684508019192408e+00 -1 0 0
76 1 1 -1.4799999999999999e-01 1.2384316187802666e+02 1.2917650257717899e+01 2.0962980344340756e+00 -1 0 0
41230 132 1 -1.4799999999999999e-01 1.1984448247290148e+02 1.2945368996518200e+01 5.3055633104571003e+00 0 0 0
83 1 2 7.3999999999999996e-02 1.2396598003720672e+02 1.5454414039253201e+01 1.1509937453191117e+00 -1 0 0
41242 132 1 -1.4799999999999999e-01 1.1987011996898926e+02 1.8042535849099739e+01 5.4639548068626791e+00 0 0 0
41234 132 2 7.3999999999999996e-02 1.2045806643561991e+02 1.4274024963094472e+01 3.9098695537532731e+00 0 0 0
41236 132 1 -1.4799999999999999e-01 1.1990709516617461e+02 1.5475205986366690e+01 5.5490426995863489e+00 0 0 0
41240 132 2 7.3999999999999996e-02 1.2044029632930156e+02 1.6744041420892120e+01 3.9017384266788566e+00 0 0 0
80 1 2 7.3999999999999996e-02 1.2386191952432193e+02 1.4054565058824059e+01 3.8912492794468339e+00 -1 0 0
41233 132 1 -1.4799999999999999e-01 1.2059745711933699e+02 1.4241543199081143e+01 5.0014343605364520e+00 0 0 0
41235 132 2 7.3999999999999996e-02 1.2160977660209581e+02 1.4196290537406878e+01 5.2613735481077386e+00 0 0 0
79 1 1 -1.4799999999999999e-01 1.2424001570125178e+02 1.4125838984135688e+01 2.9092690838623683e+00 -1 0 0
41239 132 1 -1.4799999999999999e-01 1.2054834972485152e+02 1.6749261172773188e+01 4.9739109832897537e+00 0 0 0
89 1 2 7.3999999999999996e-02 1.2417198937600878e+02 1.8032614054094100e+01 1.1806068327343811e+00 -1 0 0
85 1 1 -1.4799999999999999e-01 1.2419429965742424e+02 1.6710370141579396e+01 2.9483613044616059e+00 -1 0 0
41241 132 2 7.3999999999999996e-02 1.2162505867578643e+02 1.6793845110430620e+01 5.3033629755616580e+00 0 0 0
82 1 1 -1.4799999999999999e-01 1.2366486365508501e+02 1.5450910513988481e+01 2.2638595212558448e+00 -1 0 0
84 1 2 7.3999999999999996e-02 1.2257714776586737e+02 1.5465144841004335e+01 2.4013351057359240e+00 -1 0 0
86 1 2 7.3999999999999996e-02 1.2382889277173405e+02 1.6793669783235767e+01 4.0177875742480129e+00 -1 0 0
90 1 2 7.3999999999999996e-02 1.2267551697989269e+02 1.8115373667391971e+01 2.0540642849661808e+00 -1 0 0
88 1 1 -1.4799999999999999e-01 1.2380345172773757e+02 1.8030322333239251e+01 2.2030634664625643e+00 -1 0 0
359 2 2 7.3999999999999996e-02 1.2389127159494299e+02 1.3173907896865490e+01 6.2575862626305803e+00 -1 0 0
365 2 2 7.3999999999999996e-02 1.2364354019646115e+02 1.5594248466691925e+01 6.1350796646120385e+00 -1 0 0
1577 6 2 7.3999999999999996e-02 5.2922371653634839e+00 4.0902252379609039e-01 6.5847413419757848e+00 0 0 0
1583 6 2 7.3999999999999996e-02 5.1207242755850615e+00 2.8933248146187078e+00 6.4444547778705727e+00 0 0 0
1589 6 2 7.3999999999999996e-02 5.3948653134477249e+00 5.5303066684657782e+00 6.2172440464910350e+00 0 0 0
21227 68 2 7.3999999999999996e-02 1.9471415783759116e+00 2.8247972847586295e-01 6.4604471018429930e+00 0 0 0
1578 6 2 7.3999999999999996e-02 4.3400765561359798e+00 4.6369478585473872e-01 8.0423674109233314e+00 0 0 0
21239 68 2 7.3999999999999996e-02 2.0844272808264446e+00 5.4238612682491949e+00 6.5070606550569536e+00 0 0 0
21233 68 2 7.3999999999999996e-02 1.9257737424870904e+00 2.7281822981425825e+00 6.6154133678287579e+00 0 0 0
21549 69 2 7.3999999999999996e-02 3.4183672564407601e+00 1.6050588965137800e+00 1.0137672063696758e+01 0 0 0
1584 6 2 7.3999999999999996e-02 4.6261714556804181e+00 3.2382133267696203e+00 8.2043225170529901e+00 0 0 0
1582 6 1 -1.4799999999999999e-01 5.4619587824517817e+00 3.0144426162449793e+00 7.5272844603434734e+00 0 0 0
21554 69 2 7.3999999999999996e-02 2.5383468142398735e+00 4.1996520241808106e+00 8.8589827210726941e+00 0 0 0
21553 69 1 -1.4799999999999999e-01 2.4801971801713645e+00 4.0334423918231881e+00 9.8977491515893856e+00 0 0 0
21555 69 2 7.3999999999999996e-02 3.4171602314661023e+00 4.0175985186378549e+00 1.0311454596409291e+01 0 0 0
1590 6 2 7.3999999999999996e-02 4.4608995798110671e+00 5.5502501128821846e+00 7.7578511921571458e+00 0 0 0
1588 6 1 -1.4799999999999999e-01 5.5167378806067982e+00 5.4962963458457805e+00 7.2994169058544145e+00 0 0 0
1901 7 2 7.3999999999999996e-02 5.2468779173958557e+00 5.2695952077798855e+00 1.1038049821302824e+01 0 0 0
21550 69 1 -1.4799999999999999e-01 1.6788630312660831e+00 2.7954567907363055e+00 1.0197325463007367e+01 0 0 0
21556 69 1 -1.4799999999999999e-01 1.9024281636004936e+00 5.4075289791792427e+00 1.0485040511638410e+01 0 0 0
21551 69 2 7.3999999999999996e-02 1.3704817380022845e+00 2.7896411247690782e+00 1.1265950812069017e+01 0 0 0
21557 69 2 7.3999999999999996e-02 2.3725828592663314e+00 5.3770253708616895e+00 1.1480798336244947e+01 0 0 0
21547 69 1 -1.4799999999999999e-01 2.3986626705461349e+00 1.4183073585884858e+00 9.8139640057302131e+00 0 0 0
21552 69 2 7.3999999999999996e-02 7.3096116651467780e-01 2.9649321636621164e+00 9.6573106867042000e+00 0 0 0
21558 69 2 7.3999999999999996e-02 7.9838728548130711e-01 5.3661653711425217e+00 1.0511178359469966e+01 0 0 0
21548 69 2 7.3999999999999996e-02 2.5491310986610807e+00 1.4097563980487913e+00 8.7398402614816124e+00 0 0 0
1900 7 1 -1.4799999999999999e-01 5.5407395622335791e+00 5.4330747566023980e+00 1.2097493760122005e+01 0 0 0
1576 6 1 -1.4799999999999999e-01 5.3181348215356889e+00 4.2763452336515995e-01 7.7044092014822860e+00 0 0 0
1895 7 2 7.3999999999999996e-02 5.1005251595267973e+00 2.8358948092705689e+00 1.1419620606243241e+01 0 0 0
21544 69 1 -1.4799999999999999e-01 1.9041804862295983e+00 8.1081972199675306e-02 1.0470531287136700e+01 0 0 0
21545 69 2 7.3999999999999996e-02 2.0683528236308666e+00 3.6282734936857700e-02 1.1516490704851417e+01 0 0 0
32154 103 2 7.3999999999999996e-02 5.9943592326026049e+01 2.5977246171562396e-01 1.9850751853984214e+01 0 0 0
1894 7 1 -1.4799999999999999e-01 5.4699702979378513e+00 2.9011732048654029e+00 1.2468227746486736e+01 0 0 0
1896 7 2 7.3999999999999996e-02 4.5670790847616285e+00 3.0815689250928755e+00 1.3092456832399792e+01 0 0 0
1585 6 1 -1.4799999999999999e-01 6.2885602200118749e+00 4.3156714347175900e+00 7.7887763076529302e+00 0 0 0
1586 6 2 7.3999999999999996e-02 6.3457932425445467e+00 4.5120703229549610e+00 8.8491953945479889e+00 0 0 0
1902 7 2 7.3999999999999996e-02 4.5798347819870484e+00 5.5516879056958102e+00 1.2692017507324922e+01 0 0 0
1579 6 1 -1.4799999999999999e-01 6.0821033208273327e+00 1.7654096536626649e+00 8.0709685414981855e+00 0 0 0
1580 6 2 7.3999999999999996e-02 6.1666369913519201e+00 1.9366132359420400e+00 9.1413543361837188e+00 0 0 0
1889 7 2 7.3999999999999996e-02 5.0266002312776994e+00 3.4177004517950127e-01 1.1503076406347791e+01 0 0 0
22481 72 2 7.3999999999999996e-02 9.2113839164979403e+00 1.3107946901502615e-01 6.4475606427142829e+00 0 0 0
22794 73 2 7.3999999999999996e-02 8.1985325586538274e+00 2.6845610710038820e-01 1.0192675392502469e+01 0 0 0
22487 72 2 7.3999999999999996e-02 9.1722937777919888e+00 2.8751047155000995e+00 6.5721786668244526e+00 0 0 0
22493 72 2 7.3999999999999996e-02 9.4543487415253793e+00 5.7076614303622124e+00 6.2862188211736969e+00 0 0 0
1581 6 2 7.3999999999999996e-02 7.1657544231675132e+00 1.6273177581574148e+00 7.7812668372535594e+00 0 0 0
1587 6 2 7.3999999999999996e-02 7.2319568720670784e+00 4.3150740867996573e+00 7.3558028197519985e+00 0 0 0
22806 73 2 7.3999999999999996e-02 8.0874183971215245e+00 5.5573449942494459e+00 1.0214490833505881e+01 0 0 0
22800 73 2 7.3999999999999996e-02 7.9840690412794810e+00 2.6448206813846862e+00 1.0058845386050791e+01 0 0 0
22798 73 1 -1.4799999999999999e-01 8.9985104953734503e+00 2.8301331235922520e+00 1.0299273920183305e+01 0 0 0
22799 73 2 7.3999999999999996e-02 9.0513401360457166e+00 2.9695883940745427e+00 1.1357630078703966e+01 0 0 0
2832 10 2 7.3999999999999996e-02 1.1584545383727878e+01 3.0691703002559390e+00 6.7952043040356038e+00 0 0 0
22801 73 1 -1.4799999999999999e-01 9.4920877670750219e+00 4.0236906194957154e+00 9.5363979674337536e+00 0 0 0
22802 73 2 7.3999999999999996e-02 9.1627840592537346e+00 4.1784136790971589e+00 8.4752714050351070e+00 0 0 0
22803 73 2 7.3999999999999996e-02 1.0590601229171611e+01 3.9678905284021768e+00 9.5245586754870164e+00 0 0 0
22805 73 2 7.3999999999999996e-02 9.6181657487767254e+00 5.3498839808698726e+00 1.1172191720021358e+01 0 0 0
22804 73 1 -1.4799999999999999e-01 9.1957769840112036e+00 5.3297165906858623e+00 1.0181082362276900e+01 0 0 0
2838 10 2 7.3999999999999996e-02 1.1501189759815230e+01 5.6180468910693158e+00 7.2914043939972295e+00 0 0 0
22795 73 1 -1.4799999999999999e-01 9.7936329725260887e+00 1.5466536427508311e+00 9.8205410800160351e+00 0 0 0
22796 73 2 7.3999999999999996e-02 9.9048812263424466e+00 1.4724521120682093e+00 8.6899448109832491e+00 0 0 0
22797 73 2 7.3999999999999996e-02 1.0786040165738607e+01 1.7012159332198757e+00 1.0197689707495499e+01 0 0 0
22792 73 1 -1.4799999999999999e-01 9.2704830678230934e+00 2.4824384340980635e-01 1.0394568923285201e+01 0 0 0
22793 73 2 7.3999999999999996e-02 9.4323677092412108e+00 2.5247695548565358e-01 1.1429270104190225e+01 0 0 0
3138 11 2 7.3999999999999996e-02 1.1777366690227087e+01 1.1296411463753565e-01 1.2567882177793260e+01 0 0 0
2826 10 2 7.3999999999999996e-02 1.1553329791535894e+01 5.4518935733255636e-01 7.1883146059254761e+00 0 0 0
3149 11 2 7.3999999999999996e-02 1.2895847270073991e+01 5.4506465752721001e+00 1.1010444824915727e+01 0 0 0
3137 11 2 7.3999999999999996e-02 1.2736032874449611e+01 3.9717074158478527e-01 1.1094959380063187e+01 0 0 0
23735 76 2 7.3999999999999996e-02 1.6356849491095097e+01 2.7943248438277521e+00 6.4948392558477197e+00 0 0 0
23741 76 2 7.3999999999999996e-02 1.6530393986279325e+01 5.3238411230960301e+00 6.4875398870487171e+00 0 0 0
2830 10 1 -1.4799999999999999e-01 1.2648760466828829e+01 3.0009388337794847e+00 6.7602945239584962e+00 0 0 0
2836 10 1 -1.4799999999999999e-01 1.2533286960375969e+01 5.5718799524547835e+00 6.9441439080827410e+00 0 0 0
3143 11 2 7.3999999999999996e-02 1.3246193387708248e+01 2.7688885402369610e+00 1.0899034858400427e+01 0 0 0
2834 10 2 7.3999999999999996e-02 1.3200867672269336e+01 4.2788075631386073e+00 8.3979139116696153e+00 0 0 0
2828 10 2 7.3999999999999996e-02 1.3115563543190039e+01 1.6925034743070075e+00 8.5010087807243355e+00 0 0 0
2833 10 1 -1.4799999999999999e-01 1.3259790082289285e+01 4.2751812533985261e+00 7.3064767434283606e+00 0 0 0
2835 10 2 7.3999999999999996e-02 1.4339180329474157e+01 4.3844791800992828e+00 7.0696246302837125e+00 0 0 0
24046 77 1 -1.4799999999999999e-01 1.6671186648329584e+01 3.0809208305406206e+00 1.0007770180078150e+01 0 0 0
24047 77 2 7.3999999999999996e-02 1.6310124398359815e+01 3.1252364955201779e+00 1.1070752640349109e+01 0 0 0
24048 77 2 7.3999999999999996e-02 1.5747013037319332e+01 3.2258038582250634e+00 9.5212495606104834e+00 0 0 0
24049 77 1 -1.4799999999999999e-01 1.7511859845892420e+01 4.3134754337093897e+00 9.7319867219232723e+00 0 0 0
24050 77 2 7.3999999999999996e-02 1.7859689634000745e+01 4.5047992349882726e+00 8.7250418047583889e+00 0 0 0
24052 77 1 -1.4799999999999999e-01 1.6737725834608550e+01 5.6306222747622163e+00 9.9981431025664911e+00 0 0 0
24053 77 2 7.3999999999999996e-02 1.6356073092357864e+01 5.6044121615894840e+00 1.1039809805883936e+01 0 0 0
24054 77 2 7.3999999999999996e-02 1.5751893113951077e+01 5.5416087907850899e+00 9.5046490953783191e+00 0 0 0
24043 77 1 -1.4799999999999999e-01 1.7347944452027804e+01 1.6523305403892381e+00 9.6388316952561652e+00 0 0 0
2827 10 1 -1.4799999999999999e-01 1.3176298723376991e+01 1.7773446347835042e+00 7.4494484317719163e+00 0 0 0
24044 77 2 7.3999999999999996e-02 1.7605647658221816e+01 1.8295992291962866e+00 8.5679105194403817e+00 0 0 0
24045 77 2 7.3999999999999996e-02 1.8292963173847760e+01 1.6564120331438070e+00 1.0204263523238941e+01 0 0 0
2829 10 2 7.3999999999999996e-02 1.4318510651762988e+01 1.6440937299346974e+00 7.2488389812314633e+00 0 0 0
24040 77 1 -1.4799999999999999e-01 1.6568511961734650e+01 4.3750759455257665e-01 1.0082696791225638e+01 0 0 0
2824 10 1 -1.4799999999999999e-01 1.2611846305143418e+01 4.9951375681992499e-01 6.9492785254184817e+00 0 0 0
24051 77 2 7.3999999999999996e-02 1.8342198441028987e+01 4.2553047559251107e+00 1.0362962484206800e+01 0 0 0
24042 77 2 7.3999999999999996e-02 1.5523184001234192e+01 4.8389776923294553e-01 9.7017466300712325e+00 0 0 0
23729 76 2 7.3999999999999996e-02 1.6232039497799757e+01 1.9466163137162884e-01 6.5091521149809441e+00 0 0 0
3142 11 1 -1.4799999999999999e-01 1.2910087991974279e+01 2.8316236782042741e+00 1.1992630384958886e+01 0 0 0
3148 11 1 -1.4799999999999999e-01 1.2771374471979879e+01 5.4401345208422578e+00 1.2087157079862788e+01 0 0 0
3136 11 1 -1.4799999999999999e-01 1.2745356179110798e+01 2.9257390374240799e-01 1.2192428930265757e+01 0 0 0
3147 11 2 7.3999999999999996e-02 1.4568700373712888e+01 4.2575293964348484e+00 1.2410901674701970e+01 0 0 0
3141 11 2 7.3999999999999996e-02 1.4451132676455305e+01 1.5663951820135098e+00 1.2719466814023773e+01 0 0 0
24041 77 2 7.3999999999999996e-02 1.6590306302953973e+01 5.2041248498298409e-01 1.1129046688538452e+01 0 0 0
24989 80 2 7.3999999999999996e-02 2.3803497948731575e+01 5.5727307775602615e+00 6.2904210070948512e+00 0 0 0
24983 80 2 7.3999999999999996e-02 2.3654571002024376e+01 3.0760048930632897e+00 5.9691019508828100e+00 0 0 0
4385 15 2 7.3999999999999996e-02 2.0692260658349859e+01 4.0319796022154480e-01 1.0911886933004059e+01 0 0 0
4072 14 1 -1.4799999999999999e-01 2.0298219651536279e+01 4.7454859731919374e-01 6.9143565070341202e+00 0 0 0
4080 14 2 7.3999999999999996e-02 1.9422505271321743e+01 2.9979138200925357e+00 6.7889626594534889e+00 0 0 0
4086 14 2 7.3999999999999996e-02 1.9347732414265906e+01 5.5821504286273766e+00 6.8265778155638008e+00 0 0 0
4077 14 2 7.3999999999999996e-02 2.2010842393227474e+01 1.5780517911098597e+00 7.3491706717411001e+00 0 0 0
4391 15 2 7.3999999999999996e-02 2.0863911813679778e+01 2.9105375683378543e+00 1.0899127517770586e+01 0 0 0
4397 15 2 7.3999999999999996e-02 2.1004308344744423e+01 5.3123849438058706e+00 1.0894136032471197e+01 0 0 0
4078 14 1 -1.4799999999999999e-01 2.0514545993273998e+01 3.0247608423325687e+00 6.8393831909866298e+00 0 0 0
4084 14 1 -1.4799999999999999e-01 2.0446431393881959e+01 5.5112207288154664e+00 6.8865958068561097e+00 0 0 0
4082 14 2 7.3999999999999996e-02 2.0679357000885858e+01 4.1066732587531964e+00 8.5995425477136536e+00 0 0 0
4081 14 1 -1.4799999999999999e-01 2.0948670537488248e+01 4.2358125619684266e+00 7.5449751637576910e+00 0 0 0
25296 81 2 7.3999999999999996e-02 2.2998357419870526e+01 2.9508125330454891e+00 1.0128815536279912e+01 0 0 0
25294 81 1 -1.4799999999999999e-01 2.4085418928540879e+01 2.9367073130197849e+00 1.0218653528821273e+01 0 0 0
25295 81 2 7.3999999999999996e-02 2.4345497681755379e+01 2.8732047827284135e+00 1.1274817394750452e+01 0 0 0
25297 81 1 -1.4799999999999999e-01 2.4697098809620378e+01 4.2234464028140604e+00 9.5941490083939289e+00 0 0 0
4083 14 2 7.3999999999999996e-02 2.1987950121267730e+01 4.2963805620074034e+00 7.3809279019468397e+00 0 0 0
25300 81 1 -1.4799999999999999e-01 2.4042263555552530e+01 5.5427924911125270e+00 1.0026446050052625e+01 0 0 0
25301 81 2 7.3999999999999996e-02 2.4013354027314431e+01 5.5237847850993251e+00 1.1124472695725936e+01 0 0 0
25302 81 2 7.3999999999999996e-02 2.3042925490151319e+01 5.5853214519839902e+00 9.6994866156684338e+00 0 0 0
4075 14 1 -1.4799999999999999e-01 2.0977558451137845e+01 1.7328346207793894e+00 7.5121451236212211e+00 0 0 0
4076 14 2 7.3999999999999996e-02 2.0724396579034075e+01 1.7769921437993166e+00 8.5343913166464596e+00 0 0 0
25291 81 1 -1.4799999999999999e-01 2.4658599923735615e+01 1.7297793030501090e+00 9.5413524339339766e+00 0 0 0
25292 81 2 7.3999999999999996e-02 2.4349300610825949e+01 1.7442342844914640e+00 8.4892014265919489e+00 0 0 0
25288 81 1 -1.4799999999999999e-01 2.4052898508576096e+01 3.9821816786163361e-01 1.0084245774353107e+01 0 0 0
25289 81 2 7.3999999999999996e-02 2.4153555486665450e+01 4.0153766307613575e-01 1.1159455405464749e+01 0 0 0
4074 14 2 7.3999999999999996e-02 1.9249384756536866e+01 4.5703220731372879e-01 7.1708811425538368e+00 0 0 0
25290 81 2 7.3999999999999996e-02 2.2990004447311751e+01 3.0373475763998220e-01 9.9092304782890110e+00 0 0 0
4386 15 2 7.3999999999999996e-02 1.9383975633381752e+01 5.1168337098714323e-01 1.2064404824142034e+01 0 0 0
4396 15 1 -1.4799999999999999e-01 2.0664691226324095e+01 5.4203641972793335e+00 1.1951280218259377e+01 0 0 0
4390 15 1 -1.4799999999999999e-01 2.0606075059914136e+01 2.9741069678968519e+00 1.1977526102719125e+01 0 0 0
4384 15 1 -1.4799999999999999e-01 2.0437252463908340e+01 4.0009780965352160e-01 1.1988507197307920e+01 0 0 0
4392 15 2 7.3999999999999996e-02 1.9548308479352883e+01 3.0297657171805725e+00 1.2137329513750245e+01 0 0 0
4398 15 2 7.3999999999999996e-02 1.9658312161609878e+01 5.4436899292766867e+00 1.2151295971339350e+01 0 0 0
4395 15 2 7.3999999999999996e-02 2.2232967451371536e+01 4.3745787008442178e+00 1.2658115954934912e+01 0 0 0
5333 18 2 7.3999999999999996e-02 2.8520444313205399e+01 5.2614566458726415e+00 5.9886457908905477e+00 0 0 0
5321 18 2 7.3999999999999996e-02 2.8357825952156514e+01 3.5701295565090396e-01 6.4452830388122404e+00 0 0 0
25298 81 2 7.3999999999999996e-02 2.4594118124390107e+01 4.2747296029103286e+00 8.4875329538949575e+00 0 0 0
5322 18 2 7.3999999999999996e-02 2.6827670286488015e+01 3.7777146482772483e-01 7.2518320958967042e+00 0 0 0
26538 85 2 7.3999999999999996e-02 3.0434665858613492e+01 5.4423840348008123e-01 1.0080454439425598e+01 0 0 0
5632 18 1 -1.4799999999999999e-01 2.7842747420174465e+01 3.4995057550140413e-01 1.2142841494818322e+01 0 0 0
25299 81 2 7.3999999999999996e-02 2.5664280141774750e+01 4.2155623394454844e+00 9.9457476523276771e+00 0 0 0
25293 81 2 7.3999999999999996e-02 2.5721126817838915e+01 1.6404004672994263e+00 9.6399961096820377e+00 0 0 0
5328 18 2 7.3999999999999996e-02 2.6755276552363579e+01 2.8606127722564878e+00 7.8279442106966286e+00 0 0 0
5334 18 2 7.3999999999999996e-02 2.7068476129987442e+01 5.7141732447399720e+00 7.0521674020530227e+00 0 0 0
5326 18 1 -1.4799999999999999e-01 2.7748681249675592e+01 2.9839119813180819e+00 7.4980262088720648e+00 0 0 0
5639 19 2 7.3999999999999996e-02 2.7928338856102343e+01 3.1396741270759754e+00 1.1022602156629334e+01 0 0 0
26544 85 2 7.3999999999999996e-02 3.0463132651363441e+01 2.9005279798009469e+00 1.0500473049042220e+01 0 0 0
5329 18 1 -1.4799999999999999e-01 2.8272931283117529e+01 4.2845922592292522e+00 8.0443759408328770e+00 0 0 0
5330 18 2 7.3999999999999996e-02 2.7751475831681621e+01 4.4309633908247568e+00 9.0049984356745618e+00 0 0 0
5331 18 2 7.3999999999999996e-02 2.9319131864645957e+01 4.2424257799263545e+00 8.2512099183175032e+00 0 0 0
5332 18 1 -1.4799999999999999e-01 2.8115093094384118e+01 5.4348362266482253e+00 7.0350750547094361e+00 0 0 0
26550 85 2 7.3999999999999996e-02 3.0362032091796859e+01 5.5273988922727986e+00 1.0231398376952725e+01 0 0 0
5645 19 2 7.3999999999999996e-02 2.7896657262251082e+01 5.3231750372542503e+00 1.1028752601269753e+01 0 0 0
5323 18 1 -1.4799999999999999e-01 2.8421955940012257e+01 1.6884960830234719e+00 8.0204043331619808e+00 0 0 0
5325 18 2 7.3999999999999996e-02 2.9466566768604281e+01 1.7139996552252057e+00 7.7479118047500419e+00 0 0 0
5324 18 2 7.3999999999999996e-02 2.8479885378205321e+01 1.6143871856853869e+00 9.1391764869090011e+00 0 0 0
5644 19 1 -1.4799999999999999e-01 2.7795180223016398e+01 5.4963311848056797e+00 1.2074085243074654e+01 0 0 0
5638 19 1 -1.4799999999999999e-01 2.7775479864168496e+01 2.9989179002823341e+00 1.2049980087705020e+01 0 0 0
5320 17 1 -1.4799999999999999e-01 2.7898024513071622e+01 3.8773290523548526e-01 7.4370079196162830e+00 0 0 0
5633 18 2 7.3999999999999996e-02 2.7983643437414983e+01 3.1833419014387015e-01 1.1027241377802508e+01 0 0 0
5646 19 2 7.3999999999999996e-02 2.6774441785534602e+01 5.4331848062683674e+00 1.2282198985054496e+01 0 0 0
5640 19 2 7.3999999999999996e-02 2.6707087500688257e+01 2.9953658210143135e+00 1.2284227008879004e+01 0 0 0
26225 84 2 7.3999999999999996e-02 3.1358074786458317e+01 5.0045314753184122e-01 6.8330759749739967e+00 0 0 0
26231 84 2 7.3999999999999996e-02 3.1202333673757849e+01 3.1089070921535069e+00 6.6703451864032983e+00 0 0 0
6569 21 2 7.3999999999999996e-02 3.5083287131079466e+01 7.2904037829422264e-01 6.0242956372916758e+00 0 0 0
26549 85 2 7.3999999999999996e-02 3.1510450785589256e+01 5.5343341156387442e+00 1.1467217382891228e+01 0 0 0
26548 85 1 -1.4799999999999999e-01 3.1408722909201856e+01 5.5383573844748044e+00 1.0402050236212485e+01 0 0 0
26542 85 1 -1.4799999999999999e-01 3.1472124224181922e+01 2.9000271444342345e+00 1.0586628413886906e+01 0 0 0
26237 84 2 7.3999999999999996e-02 3.1493276724150210e+01 5.4231011568471361e+00 6.6311353893952534e+00 0 0 0
6881 22 2 7.3999999999999996e-02 3.5584709848137074e+01 3.7280971506643273e-01 1.1102940877548230e+01 0 0 0
26536 85 1 -1.4799999999999999e-01 3.1500979215810091e+01 4.3901732077611616e-01 1.0427857170119609e+01 0 0 0
26543 85 2 7.3999999999999996e-02 3.1584111832990867e+01 2.9721860364865100e+00 1.1651590064658768e+01 0 0 0
26546 85 2 7.3999999999999996e-02 3.1540192391290134e+01 4.1481351893502971e+00 8.8633897116498499e+00 0 0 0
26540 85 2 7.3999999999999996e-02 3.2508950906274471e+01 1.8035978009111524e+00 9.0238486554904718e+00 0 0 0
26539 85 1 -1.4799999999999999e-01 3.2218835739013585e+01 1.7022730997310596e+00 1.0062226339285301e+01 0 0 0
26545 85 1 -1.4799999999999999e-01 3.1935161671831189e+01 4.1816847225622080e+00 9.9223886492556339e+00 0 0 0
26547 85 2 7.3999999999999996e-02 3.3037153167618030e+01 4.2321422054456210e+00 9.9435448650469720e+00 0 0 0
6574 22 1 -1.4799999999999999e-01 3.5183998981985710e+01 3.2023172745589266e+00 7.1622892733894599e+00 0 0 0
6887 23 2 7.3999999999999996e-02 3.6125376996351896e+01 2.8720497471217667e+00 1.0889022813479322e+01 0 0 0
6576 22 2 7.3999999999999996e-02 3.4154613713261789e+01 3.2337279587946752e+00 7.4607561022638880e+00 0 0 0
6578 22 2 7.3999999999999996e-02 3.6045579203364134e+01 4.3032497025474301e+00 8.8397266033189119e+00 0 0 0
6579 22 2 7.3999999999999996e-02 3.6801742664975833e+01 4.4163774969423129e+00 7.4052819360940187e+00 0 0 0
6577 22 1 -1.4799999999999999e-01 3.5803805504590969e+01 4.3744189640633220e+00 7.7834719110724562e+00 0 0 0
6580 22 1 -1.4799999999999999e-01 3.5070195483533332e+01 5.5494889269173280e+00 7.2419410469550662e+00 0 0 0
6582 22 2 7.3999999999999996e-02 3.4044469909938449e+01 5.5875362085089408e+00 7.7203741177510619e+00 0 0 0
6893 23 2 7.3999999999999996e-02 3.5925395832892718e+01 5.4862300345537784e+00 1.0761878303867688e+01 0 0 0
6571 21 1 -1.4799999999999999e-01 3.5802150952591838e+01 1.8666578789157362e+00 7.5942536309726325e+00 0 0 0
6572 21 2 7.3999999999999996e-02 3.5904354016290142e+01 1.8733523480838896e+00 8.7627737259653440e+00 0 0 0
6573 22 2 7.3999999999999996e-02 3.6801068806301650e+01 1.8440711632414974e+00 7.1970866516668046e+00 0 0 0
26541 85 2 7.3999999999999996e-02 3.3241740390012801e+01 1.7636200628086738e+00 1.0484152509757482e+01 0 0 0
6886 23 1 -1.4799999999999999e-01 3.5686811590826395e+01 2.9740944492235832e+00 1.1937950356911378e+01 0 0 0
6892 23 1 -1.4799999999999999e-01 3.5681645302892413e+01 5.5212390552348642e+00 1.1807360561639873e+01 0 0 0
6568 21 1 -1.4799999999999999e-01 3.4987768891956513e+01 6.4877306614796171e-01 7.1006559369532196e+00 0 0 0
26537 85 2 7.3999999999999996e-02 3.1620917981904931e+01 2.5386854156225219e-01 1.1452553249147918e+01 0 0 0
27792 89 2 7.3999999999999996e-02 3.8038786026216627e+01 3.0054124989556175e+00 9.1334386917234003e+00 0 0 0
6880 22 1 -1.4799999999999999e-01 3.5379671152129625e+01 5.4225415736653315e-01 1.2131195920425061e+01 0 0 0
6894 23 2 7.3999999999999996e-02 3.4539450130285033e+01 5.4742215529184834e+00 1.1843500492534284e+01 0 0 0
27786 89 2 7.3999999999999996e-02 3.7613145029410980e+01 5.6234671779864287e-01 9.6483000118302424e+00 0 0 0
27798 89 2 7.3999999999999996e-02 3.8017506742223780e+01 5.2877405072807973e+00 9.7780385135992685e+00 0 0 0
6570 21 2 7.3999999999999996e-02 3.3975691726258603e+01 6.8927903232309129e-01 7.3559659133682933e+00 0 0 0
7829 26 2 7.3999999999999996e-02 4.2639178996866576e+01 5.4246619205917854e+00 5.8739746953188288e+00 0 0 0
27479 88 2 7.3999999999999996e-02 3.9015000812491031e+01 5.7587091261979551e-01 6.6284338450547207e+00 0 0 0
7816 25 1 -1.4799999999999999e-01 4.2332768288535121e+01 3.9428738680980219e-01 7.1357582667103534e+00 0 0 0
27491 88 2 7.3999999999999996e-02 3.8997994300329431e+01 5.5795981530024523e+00 6.3305834864356560e+00 0 0 0
27485 88 2 7.3999999999999996e-02 3.9263635679135575e+01 2.9565312139994577e+00 6.3788152530210676e+00 0 0 0
27797 89 2 7.3999999999999996e-02 3.9119288816444495e+01 5.4960350972983019e+00 1.1144447616569433e+01 0 0 0
7819 25 1 -1.4799999999999999e-01 4.3003734253800751e+01 1.6876289318263142e+00 7.7002570014328944e+00 0 0 0
27794 89 2 7.3999999999999996e-02 3.9951712152158102e+01 4.0733139836211913e+00 8.4974633817075311e+00 0 0 0
27791 89 2 7.3999999999999996e-02 3.8547662224890445e+01 3.1126674392944214e+00 1.0828739956036950e+01 0 0 0
27790 89 1 -1.4799999999999999e-01 3.8831140256463208e+01 2.9592504622155169e+00 9.8560970523685967e+00 0 0 0
27796 89 1 -1.4799999999999999e-01 3.9026787329923103e+01 5.4433624167351207e+00 1.0052338746007102e+01 0 0 0
27793 89 1 -1.4799999999999999e-01 3.9755715972269627e+01 4.1657432567185779e+00 9.5473610831913920e+00 0 0 0
7824 25 2 7.3999999999999996e-02 4.1217441088350292e+01 2.8741794697849827e+00 7.0224398643567936e+00 0 0 0
7822 25 1 -1.4799999999999999e-01 4.2335485776948111e+01 2.9227605216704728e+00 7.0746741228142325e+00 0 0 0
8135 26 2 7.3999999999999996e-02 4.2664071230602794e+01 2.8794858032206165e+00 1.0631064548050507e+01 0 0 0
27795 89 2 7.3999999999999996e-02 4.0576872988874584e+01 4.0665154195677680e+00 1.0224504148503819e+01 0 0 0
7825 26 1 -1.4799999999999999e-01 4.2851351614517789e+01 4.1907611338271753e+00 7.5752695774819108e+00 0 0 0
7826 26 2 7.3999999999999996e-02 4.2537386649715316e+01 4.3182067217610163e+00 8.5890097421016254e+00 0 0 0
7828 26 1 -1.4799999999999999e-01 4.2380318593787663e+01 5.4803628305858920e+00 6.9484207661490789e+00 0 0 0
8141 27 2 7.3999999999999996e-02 4.2212829719293460e+01 5.4892952062888334e+00 1.0645418318136310e+01 0 0 0
7830 26 2 7.3999999999999996e-02 4.1260591550339626e+01 5.5448708707023897e+00 6.9143759648895795e+00 0 0 0
27787 89 1 -1.4799999999999999e-01 3.9514794486226620e+01 1.5992527743581726e+00 9.7419503477572675e+00 0 0 0
27789 89 2 7.3999999999999996e-02 4.0406822167724236e+01 1.4900694542936070e+00 1.0369272172806159e+01 0 0 0
27788 89 2 7.3999999999999996e-02 3.9911955835091391e+01 1.4229602989566845e+00 8.7501508265753856e+00 0 0 0
7820 25 2 7.3999999999999996e-02 4.2694145585407028e+01 1.7720357729673462e+00 8.7418993779553809e+00 0 0 0
8134 26 1 -1.4799999999999999e-01 4.2472459624878795e+01 2.8843373859865511e+00 1.1678828609676090e+01 0 0 0
8140 27 1 -1.4799999999999999e-01 4.2391837552077305e+01 5.4979195479146528e+00 1.1744206916884838e+01 0 0 0
27784 89 1 -1.4799999999999999e-01 3.8575501592094675e+01 3.7532334169317633e-01 1.0045706280099836e+01 0 0 0
27785 89 2 7.3999999999999996e-02 3.8541032482016362e+01 1.7565951583801431e-01 1.1119200366035860e+01 0 0 0
8128 26 1 -1.4799999999999999e-01 4.2653308151980411e+01 3.0319001695846143e-01 1.1611383313847071e+01 0 0 0
7818 25 2 7.3999999999999996e-02 4.1246031896836293e+01 4.1889522606070212e-01 7.0698474895047463e+00 0 0 0
8129 26 2 7.3999999999999996e-02 4.2723444348932560e+01 4.0169438895198284e-01 1.0515510683140334e+01 0 0 0
8130 26 2 7.3999999999999996e-02 4.1624574506052667e+01 3.1952890790737670e-01 1.1919124563773098e+01 0 0 0
8142 27 2 7.3999999999999996e-02 4.1355588373917342e+01 5.5122846748006662e+00 1.2152004253945183e+01 0 0 0
8136 26 2 7.3999999999999996e-02 4.1314765741181887e+01 2.8456430462307405e+00 1.1781236182891654e+01 0 0 0
8139 27 2 7.3999999999999996e-02 4.4084986461940836e+01 4.3228371340808360e+00 1.2380499672031741e+01 0 0 0
29033 93 2 7.3999999999999996e-02 4.6294980813743955e+01 4.4576617978453587e-01 1.0892657835216150e+01 0 0 0
28721 92 2 7.3999999999999996e-02 4.5596235831739804e+01 3.6570064044124678e-01 6.3620402246293351e+00 0 0 0
28733 92 2 7.3999999999999996e-02 4.5579983951459617e+01 5.4211324384488471e+00 6.4492884003491104e+00 0 0 0
28727 92 2 7.3999999999999996e-02 4.5589921883924575e+01 2.8067275088078012e+00 6.4011663451172183e+00 0 0 0
7821 25 2 7.3999999999999996e-02 4.4055296864918979e+01 1.5937940672260946e+00 7.6608802327270880e+00 0 0 0
7827 26 2 7.3999999999999996e-02 4.3869739502375431e+01 4.2152557734098011e+00 7.6666116336023089e+00 0 0 0
29046 93 2 7.3999999999999996e-02 4.5421668237151408e+01 5.6469884003451902e+00 1.0053871308870486e+01 0 0 0
29040 93 2 7.3999999999999996e-02 4.5343060228648838e+01 2.9158582750836324e+00 1.0336345927915204e+01 0 0 0
29039 93 2 7.3999999999999996e-02 4.6617189110926866e+01 2.8209474461637458e+00 1.1214860615242706e+01 0 0 0
29038 93 1 -1.4799999999999999e-01 4.6382255390183374e+01 2.9038928117271667e+00 1.0195220082649485e+01 0 0 0
9072 29 2 7.3999999999999996e-02 4.9153879163984584e+01 2.8659342861066670e+00 7.3177937544189486e+00 0 0 0
29042 93 2 7.3999999999999996e-02 4.6668665379176694e+01 4.1084008073667961e+00 8.5031223240855045e+00 0 0 0
29041 93 1 -1.4799999999999999e-01 4.6905936111380200e+01 4.2395402872124510e+00 9.5805599900617917e+00 0 0 0
29043 93 2 7.3999999999999996e-02 4.8022985304819663e+01 4.2055575893274781e+00 9.5349421047045873e+00 0 0 0
29044 93 1 -1.4799999999999999e-01 4.6467544201279274e+01 5.5842743188970632e+00 1.0106390963133606e+01 0 0 0
29045 93 2 7.3999999999999996e-02 4.6681619398886539e+01 5.7753851851278775e+00 1.1113298278721695e+01 0 0 0
9078 30 2 7.3999999999999996e-02 4.8872732069102682e+01 5.3725323114389987e+00 7.5635831524956298e+00 0 0 0
29035 93 1 -1.4799999999999999e-01 4.6772597029780584e+01 1.6575188629565709e+00 9.2936981394845422e+00 0 0 0
29037 93 2 7.3999999999999996e-02 4.7816764425704278e+01 1.5046571124707588e+00 9.2912976009314789e+00 0 0 0
29036 93 2 7.3999999999999996e-02 4.6538415542881218e+01 1.8241970498641304e+00 8.2994634949271440e+00 0 0 0
9070 29 1 -1.4799999999999999e-01 5.0223062580196107e+01 2.9446965808960512e+00 7.1696987943637547e+00 0 0 0
9076 29 1 -1.4799999999999999e-01 4.9895442744160128e+01 5.4955999574689560e+00 7.1769651514277681e+00 0 0 0
9388 30 1 -1.4799999999999999e-01 4.9880431998112883e+01 5.6136530976661954e+00 1.1802130026470756e+01 0 0 0
9382 30 1 -1.4799999999999999e-01 4.9833259496691170e+01 3.0463228028401605e+00 1.1777606677740533e+01 0 0 0
29032 93 1 -1.4799999999999999e-01 4.6052401584151745e+01 3.3931033003636107e-01 9.7705086199794273e+00 0 0 0
9389 30 2 7.3999999999999996e-02 4.9882140183395428e+01 5.6937657244392037e+00 1.0749574757945226e+01 0 0 0
29034 93 2 7.3999999999999996e-02 4.4973765080141170e+01 4.9786654803346880e-01 9.6865743230873029e+00 0 0 0
9064 29 1 -1.4799999999999999e-01 5.0278695469654011e+01 3.6159994193205341e-01 6.9725376041639073e+00 0 0 0
9066 29 2 7.3999999999999996e-02 4.9224903840424041e+01 3.2236765133129131e-01 7.0122137910647906e+00 0 0 0
9390 31 2 7.3999999999999996e-02 4.8855384566195731e+01 5.5295836793162527e+00 1.2200805407001948e+01 0 0 0
9378 30 2 7.3999999999999996e-02 4.8840678181960435e+01 4.6935223184803776e-01 1.2343962679938750e+01 0 0 0
9384 30 2 7.3999999999999996e-02 4.8839600134416962e+01 3.1734476239181215e+00 1.2002911028173537e+01 0 0 0
9376 30 1 -1.4799999999999999e-01 4.9891827845673660e+01 4.9205294260567883e-01 1.1960215645027377e+01 0 0 0
9383 30 2 7.3999999999999996e-02 4.9859181879429684e+01 2.8855006777242100e+00 1.0687962193884710e+01 0 0 0
9377 30 2 7.3999999999999996e-02 4.9787116018895652e+01 4.7506555673832035e-01 1.0877868830589074e+01 0 0 0
9068 29 2 7.3999999999999996e-02 5.0480927970165538e+01 1.6098837542977342e+00 8.7511019703702733e+00 0 0 0
9074 29 2 7.3999999999999996e-02 5.0514568244930793e+01 4.0709703326020961e+00 8.9012215531288508e+00 0 0 0
29969 96 2 7.3999999999999996e-02 5.3584087207936001e+01 5.7680057058706140e+00 6.2819685680194723e+00 0 0 0
9073 29 1 -1.4799999999999999e-01 5.0639643460190825e+01 4.2925084471644031e+00 7.8499804982756478e+00 0 0 0
9067 29 1 -1.4799999999999999e-01 5.0788524361924530e+01 1.6160714721763472e+00 7.7268722084554042e+00 0 0 0
29963 96 2 7.3999999999999996e-02 5.3572900381032639e+01 2.9968180011939518e+00 6.3336497473165023e+00 0 0 0
30280 97 1 -1.4799999999999999e-01 5.3605164583755688e+01 5.4491063609697710e-01 9.8734366878796695e+00 0 0 0
30285 97 2 7.3999999999999996e-02 5.5296971010282100e+01 1.7819262419751125e+00 9.7607745860002666e+00 0 0 0
30284 97 2 7.3999999999999996e-02 5.4254257486802793e+01 1.8896037158564547e+00 8.3698018409532402e+00 0 0 0
9075 29 2 7.3999999999999996e-02 5.1708058329346628e+01 4.4395037882338180e+00 7.6423701985451862e+00 0 0 0
9069 29 2 7.3999999999999996e-02 5.1861673346248629e+01 1.6803851818278042e+00 7.7200764643234168e+00 0 0 0
30288 97 2 7.3999999999999996e-02 5.2541284467402157e+01 2.9854859340318409e+00 9.8706063810970175e+00 0 0 0
30294 97 2 7.3999999999999996e-02 5.2380261188010131e+01 5.6101205914699044e+00 9.8186269042489744e+00 0 0 0
30286 97 1 -1.4799999999999999e-01 5.3587966814028093e+01 3.0619637517091736e+00 1.0062233292826795e+01 0 0 0
30287 97 2 7.3999999999999996e-02 5.3711851365245643e+01 2.9942318464635962e+00 1.1143803707267804e+01 0 0 0
30290 97 2 7.3999999999999996e-02 5.4016536087473639e+01 4.3998045074839194e+00 8.4332485874918230e+00 0 0 0
30289 97 1 -1.4799999999999999e-01 5.4103600402985286e+01 4.4240692462702533e+00 9.4868918737732724e+00 0 0 0
30291 97 2 7.3999999999999996e-02 5.5115846883638703e+01 4.5618633465728378e+00 9.8249524650194324e+00 0 0 0
30292 97 1 -1.4799999999999999e-01 5.3401765920638596e+01 5.6449543667388715e+00 1.0073341550053609e+01 0 0 0
30293 97 2 7.3999999999999996e-02 5.3543934718426769e+01 5.6568137225061328e+00 1.1151512519189799e+01 0 0 0
30283 97 1 -1.4799999999999999e-01 5.4271559807014164e+01 1.8567273048948645e+00 9.4244464854305665e+00 0 0 0
10320 33 2 7.3999999999999996e-02 5.6321109874972258e+01 2.8289774806746553e+00 7.2376192142059583e+00 0 0 0
10326 33 2 7.3999999999999996e-02 5.6153944826453895e+01 5.3618151410668968e+00 7.5461921236137401e+00 0 0 0
30282 97 2 7.3999999999999996e-02 5.2685598093093176e+01 3.8686964699736032e-01 9.5202036867207074e+00 0 0 0
10314 33 2 7.3999999999999996e-02 5.6529980708723038e+01 2.8079651936246991e-01 7.0337787185803533e+00 0 0 0
9381 30 2 7.3999999999999996e-02 5.1530402000678272e+01 1.6614990455346050e+00 1.2205206602129103e+01 0 0 0
10632 34 2 7.3999999999999996e-02 5.6200773348254380e+01 2.9110067490987270e+00 1.2376712749682206e+01 0 0 0
10626 34 2 7.3999999999999996e-02 5.6258176942508427e+01 3.6406584851354323e-01 1.2574928288553934e+01 0 0 0
30281 97 2 7.3999999999999996e-02 5.3471936472643470e+01 5.7159479591033180e-01 1.0933292676197631e+01 0 0 0
31217 100 2 7.3999999999999996e-02 6.1310873635643631e+01 2.1967394644892482e-01 6.5653834785898502e+00 0 0 0
10325 33 2 7.3999999999999996e-02 5.7289147157186306e+01 5.4513818787401833e+00 6.2299187639237292e+00 0 0 0
10319 33 2 7.3999999999999996e-02 5.7389650329506367e+01 2.9589274253669124e+00 5.9673512684833483e+00 0 0 0
31223 100 2 7.3999999999999996e-02 6.1169684287987053e+01 2.7125218987749755e+00 6.5713398792703721e+00 0 0 0
31229 100 2 7.3999999999999996e-02 6.0967466951373616e+01 5.3127820870720939e+00 6.7009743175796999e+00 0 0 0
10637 34 2 7.3999999999999996e-02 5.7351931933312002e+01 5.4391778464702627e+00 1.0960914505608370e+01 0 0 0
10631 34 2 7.3999999999999996e-02 5.7361124302900436e+01 2.8322432573465410e+00 1.1022905766377402e+01 0 0 0
10324 33 1 -1.4799999999999999e-01 5.7188151623891194e+01 5.4470916972406727e+00 7.3140959109794945e+00 0 0 0
10318 33 1 -1.4799999999999999e-01 5.7366430401449826e+01 2.9179587628123413e+00 7.0696792032926794e+00 0 0 0
31532 101 2 7.3999999999999996e-02 6.1711403633980289e+01 1.6657542207189797e+00 8.4108546186837483e+00 0 0 0
10316 33 2 7.3999999999999996e-02 5.7880872359938110e+01 1.6122555951289419e+00 8.8285251605385024e+00 0 0 0
31531 101 1 -1.4799999999999999e-01 6.1805330983266103e+01 1.4671305878924779e+00 9.4808478982616506e+00 0 0 0
10322 33 2 7.3999999999999996e-02 5.7891049650879062e+01 4.1648019653408275e+00 8.8888866076860751e+00 0 0 0
10321 33 1 -1.4799999999999999e-01 5.7873169902535167e+01 4.1883698770506150e+00 7.7744750569771286e+00 0 0 0
10323 33 2 7.3999999999999996e-02 5.8863141473732689e+01 4.2314007021347217e+00 7.4190334132294700e+00 0 0 0
31536 101 2 7.3999999999999996e-02 5.9991323915176707e+01 2.8116908387095449e+00 9.8780163556312601e+00 0 0 0
31534 101 1 -1.4799999999999999e-01 6.1060435719341207e+01 2.6965551564387091e+00 1.0193802516347430e+01 0 0 0
31535 101 2 7.3999999999999996e-02 6.0970379582910589e+01 2.7687875218921678e+00 1.1275872557371457e+01 0 0 0
31537 101 1 -1.4799999999999999e-01 6.1790069321973675e+01 4.0401896798410997e+00 9.8566856111685137e+00 0 0 0
31538 101 2 7.3999999999999996e-02 6.1734691570599232e+01 4.2200994638462896e+00 8.7718863374889136e+00 0 0 0
31540 101 1 -1.4799999999999999e-01 6.1154671015736113e+01 5.3087420650147408e+00 1.0512945190873701e+01 0 0 0
31541 101 2 7.3999999999999996e-02 6.1334837758355114e+01 5.4306833460784594e+00 1.1566180534094423e+01 0 0 0
31542 101 2 7.3999999999999996e-02 6.0041421879244780e+01 5.1302976829429134e+00 1.0443262150719608e+01 0 0 0
10315 33 1 -1.4799999999999999e-01 5.8036262649541435e+01 1.6572960358568394e+00 7.7219420691428562e+00 0 0 0
10317 33 2 7.3999999999999996e-02 5.9101591396548095e+01 1.8097196839674177e+00 7.5306081772465294e+00 0 0 0
31533 101 2 7.3999999999999996e-02 6.2918409877920460e+01 1.3367157748918095e+00 9.7844579512743675e+00 0 0 0
10312 33 1 -1.4799999999999999e-01 5.7588418376467153e+01 3.4285146149299306e-01 7.0408395899606209e+00 0 0 0
10636 34 1 -1.4799999999999999e-01 5.7339314134970522e+01 5.4346664370548359e+00 1.2010544600779978e+01 0 0 0
31539 101 2 7.3999999999999996e-02 6.2900237045078399e+01 4.0178437347251945e+00 9.9092706270698176e+00 0 0 0
10625 34 2 7.3999999999999996e-02 5.7166800856050081e+01 3.7934338764809439e-01 1.1014868351606619e+01 0 0 0
31528 101 1 -1.4799999999999999e-01 6.1058201925010593e+01 1.6722996041767330e-01 9.7533430852472236e+00 0 0 0
31529 101 2 7.3999999999999996e-02 6.0538774984438156e+01 2.3243108875676174e-01 1.0766147826360633e+01 0 0 0
10624 34 1 -1.4799999999999999e-01 5.7236639924287886e+01 3.8273393441724596e-01 1.2121428639308705e+01 0 0 0
10630 34 1 -1.4799999999999999e-01 5.7277042417256453e+01 2.8901537547758087e+00 1.2114678186274073e+01 0 0 0
31530 101 2 7.3999999999999996e-02 6.0180824046377452e+01 2.5817047124878073e-01 9.1635082311132674e+00 0 0 0
11561 37 2 7.3999999999999996e-02 6.5114659445391794e+01 2.9477717492675576e-01 6.2418903505141392e+00 0 0 0
11573 37 2 7.3999999999999996e-02 6.4411050721292597e+01 5.6384985135026371e+00 6.1886049034558983e+00 0 0 0
11562 37 2 7.3999999999999996e-02 6.3650941021964620e+01 3.9874734222014818e-01 7.2123583842662260e+00 0 0 0
32465 104 2 7.3999999999999996e-02 6.8506152094505936e+01 4.6490801956773875e-01 6.4628689447771128e+00 0 0 0
11567 37 2 7.3999999999999996e-02 6.4756560226495523e+01 3.1220392456550399e+00 6.0743062420468794e+00 0 0 0
32477 104 2 7.3999999999999996e-02 6.8702796884096273e+01 5.4216868435079260e+00 6.1323102348612073e+00 0 0 0
32777 105 2 7.3999999999999996e-02 6.8777126425059720e+01 4.9601911238162155e-01 1.1304708555294296e+01 0 0 0
11560 37 1 -1.4799999999999999e-01 6.4759328506380598e+01 4.7981615534130173e-01 7.2653693660532168e+00 0 0 0
32471 104 2 7.3999999999999996e-02 6.8274150170333684e+01 2.9661559391549273e+00 6.3693708422791868e+00 0 0 0
11564 37 2 7.3999999999999996e-02 6.4852837685805127e+01 1.6140276475590261e+00 8.9071743786942079e+00 0 0 0
11568 37 2 7.3999999999999996e-02 6.3503386119667077e+01 2.9791077752168458e+00 7.2650208530494025e+00 0 0 0
11574 37 2 7.3999999999999996e-02 6.3331993344966016e+01 5.5765288419648984e+00 7.6643396095002494e+00 0 0 0
11879 38 2 7.3999999999999996e-02 6.4409143704818376e+01 2.8016654204748557e+00 1.1246104441229624e+01 0 0 0
11885 38 2 7.3999999999999996e-02 6.3800406811084024e+01 5.4431873698999640e+00 1.1321614649069364e+01 0 0 0
11572 37 1 -1.4799999999999999e-01 6.4411812756294992e+01 5.6568059914313711e+00 7.3371851630683516e+00 0 0 0
11566 37 1 -1.4799999999999999e-01 6.4567516419255028e+01 3.0355969931082658e+00 7.1189992833041034e+00 0 0 0
11570 37 2 7.3999999999999996e-02 6.5066018979416612e+01 4.2341027682761823e+00 8.7158346490596674e+00 0 0 0
32784 105 2 7.3999999999999996e-02 6.7303198884081993e+01 3.2852733742437650e+00 1.0446620192075871e+01 0 0 0
32782 105 1 -1.4799999999999999e-01 6.8333428807408680e+01 3.1219412993244435e+00 1.0228137258618585e+01 0 0 0
11569 37 1 -1.4799999999999999e-01 6.5083080623082736e+01 4.3611259709306056e+00 7.7105543477196354e+00 0 0 0
11571 37 2 7.3999999999999996e-02 6.6079191612492266e+01 4.4559859811975207e+00 7.3605185386644223e+00 0 0 0
32790 105 2 7.3999999999999996e-02 6.7279719066264846e+01 5.6235994617806382e+00 9.9927439803849332e+00 0 0 0
32788 105 1 -1.4799999999999999e-01 6.8321169676999517e+01 5.6248118075578448e+00 1.0095452746967114e+01 0 0 0
11565 37 2 7.3999999999999996e-02 6.6273697539689053e+01 1.9629410529889493e+00 7.8713788941871341e+00 0 0 0
11563 37 1 -1.4799999999999999e-01 6.5211843720462227e+01 1.8080366862493085e+00 7.8694661099192347e+00 0 0 0
32789 105 2 7.3999999999999996e-02 6.8349376555286923e+01 5.6658370026347731e+00 1.1173554568771975e+01 0 0 0
32783 105 2 7.3999999999999996e-02 6.8712880533546482e+01 3.1495557022226000e+00 1.1253504579165144e+01 0 0 0
11872 38 1 -1.4799999999999999e-01 6.4598858945948479e+01 3.9430754827713027e-01 1.2306589301490797e+01 0 0 0
32786 105 2 7.3999999999999996e-02 6.8701485134822576e+01 4.2971246035753961e+00 8.4632132670000004e+00 0 0 0
32785 105 1 -1.4799999999999999e-01 6.8941340169314557e+01 4.3158757022687047e+00 9.5261648035354067e+00 0 0 0
32779 105 1 -1.4799999999999999e-01 6.8695927164548934e+01 1.6861944140678626e+00 9.6128591595943362e+00 0 0 0
32778 105 2 7.3999999999999996e-02 6.7176645686049767e+01 3.9457897188079427e-01 1.0586209609749426e+01 0 0 0
32776 105 1 -1.4799999999999999e-01 6.8265910355553800e+01 3.9555883296679334e-01 1.0362817242406191e+01 0 0 0
11873 38 2 7.3999999999999996e-02 6.4645000809875540e+01 6.2570483424135037e-01 1.1277914304975283e+01 0 0 0
11877 38 2 7.3999999999999996e-02 6.6237487257068139e+01 1.5967910181654985e+00 1.3029629233377220e+01 0 0 0
32780 105 2 7.3999999999999996e-02 6.8368089137084340e+01 1.6165127301670430e+00 8.5920011720376852e+00 0 0 0
12815 41 2 7.3999999999999996e-02 7.2162622565522739e+01 3.1633791019563997e+00 5.9444974743372496e+00 0 0 0
13121 42 2 7.3999999999999996e-02 7.1512744367510066e+01 4.1336800089053088e-01 1.0918660103546896e+01 0 0 0
32781 105 2 7.3999999999999996e-02 6.9763469579593306e+01 1.6210904016825820e+00 9.3999119041410815e+00 0 0 0
12811 41 1 -1.4799999999999999e-01 7.2639254213489750e+01 1.6521049826105392e+00 7.5438522731058804e+00 0 0 0
32787 105 2 7.3999999999999996e-02 7.0061172500537353e+01 4.2948288650102864e+00 9.5273232341441538e+00 0 0 0
12816 41 2 7.3999999999999996e-02 7.0906403099109582e+01 2.9185292853463571e+00 7.1367122480110803e+00 0 0 0
12822 41 2 7.3999999999999996e-02 7.1009837482718794e+01 5.4304075336369086e+00 7.6605948890058757e+00 0 0 0
12814 41 1 -1.4799999999999999e-01 7.1972683683323936e+01 2.9554041431897140e+00 6.9758538074558967e+00 0 0 0
13127 42 2 7.3999999999999996e-02 7.1548846633464535e+01 3.0641979443095897e+00 1.0960648827768200e+01 0 0 0
34032 109 2 7.3999999999999996e-02 7.4601338883043340e+01 2.9947599335628921e+00 9.7699521599069801e+00 0 0 0
12817 41 1 -1.4799999999999999e-01 7.2738556784357286e+01 4.1141998972318961e+00 7.5276731020132379e+00 0 0 0
12818 41 2 7.3999999999999996e-02 7.2914709110256268e+01 4.0685056921972054e+00 8.5797288308275430e+00 0 0 0
12819 41 2 7.3999999999999996e-02 7.3753919452744327e+01 4.2193319576867472e+00 7.0655785545988081e+00 0 0 0
12820 41 1 -1.4799999999999999e-01 7.1973769488979997e+01 5.4346488065525804e+00 7.2047795674599806e+00 0 0 0
13133 42 2 7.3999999999999996e-02 7.1514752452700947e+01 5.5039162276027156e+00 1.1038626823017287e+01 0 0 0
34038 109 2 7.3999999999999996e-02 7.4519199845585320e+01 5.5414524171465986e+00 9.8109244837881917e+00 0 0 0
12813 41 2 7.3999999999999996e-02 7.3698455023117688e+01 1.6584096615868247e+00 7.0845616513284639e+00 0 0 0
12812 41 2 7.3999999999999996e-02 7.2668256114731093e+01 1.7275695215748987e+00 8.5452827824439712e+00 0 0 0
13126 42 1 -1.4799999999999999e-01 7.1747028658182629e+01 2.9608303239223011e+00 1.2049496423391854e+01 0 0 0
13132 42 1 -1.4799999999999999e-01 7.1615845986360597e+01 5.5094887128902643e+00 1.2136268027127274e+01 0 0 0
13120 42 1 -1.4799999999999999e-01 7.1863836675621727e+01 4.1808326114468686e-01 1.1989564333677064e+01 0 0 0
12808 41 1 -1.4799999999999999e-01 7.1846219995085534e+01 4.1353143117084823e-01 7.2029589050384146e+00 0 0 0
12810 41 2 7.3999999999999996e-02 7.0848911524719597e+01 6.7771334416887352e-01 7.5207454911910503e+00 0 0 0
13134 42 2 7.3999999999999996e-02 7.0590510453463835e+01 5.4601664217558570e+00 1.2501765688851412e+01 0 0 0
13128 42 2 7.3999999999999996e-02 7.0848543963859058e+01 2.9757983992065005e+00 1.2628787527323096e+01 0 0 0
13122 42 2 7.3999999999999996e-02 7.0900615334293860e+01 4.6635015266367263e-01 1.2616552085275584e+01 0 0 0
12809 41 2 7.3999999999999996e-02 7.1922124487891708e+01 1.9219273872916784e-01 6.1041366546994222e+00 0 0 0
34026 109 2 7.3999999999999996e-02 7.4641288583231145e+01 3.6536732860607507e-01 9.9538476707831691e+00 0 0 0
14069 45 2 7.3999999999999996e-02 7.9851655393533861e+01 5.7614037000604377e+00 6.0233746014838738e+00 0 0 0
14056 45 1 -1.4799999999999999e-01 7.9490895994835569e+01 3.8816714455459850e-01 7.0268045615651040e+00 0 0 0
34025 109 2 7.3999999999999996e-02 7.5931889801414073e+01 4.0955832161382294e-01 1.1210718181792881e+01 0 0 0
33713 108 2 7.3999999999999996e-02 7.5853615431932482e+01 4.0986403190857701e-01 6.5705136649604388e+00 0 0 0
34031 109 2 7.3999999999999996e-02 7.5498786735450636e+01 2.7736574250932504e+00 1.1281058274096544e+01 0 0 0
34037 109 2 7.3999999999999996e-02 7.5343374102511575e+01 5.6524347329723854e+00 1.1351063697916812e+01 0 0 0
33719 108 2 7.3999999999999996e-02 7.5908815594241929e+01 2.7757106373103060e+00 6.5217380188364285e+00 0 0 0
34036 109 1 -1.4799999999999999e-01 7.5527522880594660e+01 5.5450373193517359e+00 1.0262763389266851e+01 0 0 0
34024 109 1 -1.4799999999999999e-01 7.5719654990097879e+01 4.6282029426839932e-01 1.0138965508282352e+01 0 0 0
33725 108 2 7.3999999999999996e-02 7.6008217346196489e+01 5.4010923983174832e+00 6.5312825616790100e+00 0 0 0
34030 109 1 -1.4799999999999999e-01 7.5587565848037698e+01 3.0014330732416039e+00 1.0226187183966072e+01 0 0 0
34028 109 2 7.3999999999999996e-02 7.6035268535176513e+01 1.7479817933158059e+00 8.4205354836605419e+00 0 0 0
14060 45 2 7.3999999999999996e-02 7.9936338813025074e+01 1.6644037414476076e+00 8.6124587097952539e+00 0 0 0
14059 45 1 -1.4799999999999999e-01 8.0157033522332057e+01 1.6945352397940665e+00 7.5487705260694797e+00 0 0 0
34034 109 2 7.3999999999999996e-02 7.6501564104368114e+01 4.2514565985147730e+00 8.8415474976086035e+00 0 0 0
34033 109 1 -1.4799999999999999e-01 7.6368532109430092e+01 4.2862717772529200e+00 9.9114718694942514e+00 0 0 0
34035 109 2 7.3999999999999996e-02 7.7452304420842665e+01 4.3478862706904859e+00 1.0327991519828609e+01 0 0 0
14067 45 2 7.3999999999999996e-02 8.1270633210820918e+01 4.3592095008060676e+00 7.4376169847566374e+00 0 0 0
14064 45 2 7.3999999999999996e-02 7.8616246969077778e+01 3.0671078152254401e+00 7.0514486673884642e+00 0 0 0
14062 45 1 -1.4799999999999999e-01 7.9688583923403613e+01 2.9747519882623989e+00 6.8834079148485872e+00 0 0 0
14375 46 2 7.3999999999999996e-02 7.9709604940097833e+01 2.7024103493869678e+00 1.0663432595490296e+01 0 0 0
14065 45 1 -1.4799999999999999e-01 8.0171454633695618e+01 4.2494951920767221e+00 7.5487224550716308e+00 0 0 0
14066 45 2 7.3999999999999996e-02 8.0005440741763721e+01 4.2057777534988157e+00 8.5937820919354611e+00 0 0 0
14068 45 1 -1.4799999999999999e-01 7.9438913459012426e+01 5.5324953753676542e+00 7.0314641385800760e+00 0 0 0
14070 45 2 7.3999999999999996e-02 7.8388893351391459e+01 5.3990902555395577e+00 7.0711056977607027e+00 0 0 0
14381 46 2 7.3999999999999996e-02 7.9377554484652578e+01 5.5110616007031163e+00 1.0969382215014811e+01 0 0 0
14061 45 2 7.3999999999999996e-02 8.1231983186152533e+01 1.7042680290813650e+00 7.5201204752079320e+00 0 0 0
34027 109 1 -1.4799999999999999e-01 7.6253637542945725e+01 1.7779439055046777e+00 9.4778120937003898e+00 0 0 0
34029 109 2 7.3999999999999996e-02 7.7307143891222978e+01 1.9460486141338815e+00 9.6365544232179694e+00 0 0 0
14374 46 1 -1.4799999999999999e-01 7.9453994214541339e+01 2.8667123890274833e+00 1.1743430841874448e+01 0 0 0
14380 46 1 -1.4799999999999999e-01 7.9379187329442388e+01 5.3725097419905481e+00 1.2055027700463008e+01 0 0 0
14058 45 2 7.3999999999999996e-02 7.8380300428607541e+01 2.8304258626560608e-01 7.0872928106606254e+00 0 0 0
14376 46 2 7.3999999999999996e-02 7.8363086556098196e+01 2.8495272669168767e+00 1.1793092618520536e+01 0 0 0
14382 46 2 7.3999999999999996e-02 7.8378265117812433e+01 5.3107202959230744e+00 1.2470390932561818e+01 0 0 0
14369 46 2 7.3999999999999996e-02 7.9446507392363415e+01 1.5667687326196802e-01 1.0803856589933034e+01 0 0 0
34961 112 2 7.3999999999999996e-02 8.3650301731878045e+01 5.0622670918443102e-01 6.4353435875390348e+00 0 0 0
15305 49 2 7.3999999999999996e-02 8.7309901792093399e+01 4.5230298620467152e-01 6.1299910350670119e+00 0 0 0
15618 50 2 7.3999999999999996e-02 8.5602499512642609e+01 4.3134130693489398e-01 1.2363454427529211e+01 0 0 0
35274 113 2 7.3999999999999996e-02 8.1709657323187315e+01 3.7163315049698809e-01 9.3128844329403950e+00 0 0 0
35273 113 2 7.3999999999999996e-02 8.2375580515466936e+01 3.8953682171812554e-01 1.0898601327296022e+01 0 0 0
34973 112 2 7.3999999999999996e-02 8.3505039945548731e+01 5.3251926482797884e+00 6.5460533723948631e+00 0 0 0
15617 50 2 7.3999999999999996e-02 8.6911700840540249e+01 5.8764336234179460e-01 1.0963956414782601e+01 0 0 0
34967 112 2 7.3999999999999996e-02 8.3158399948068038e+01 2.7897174533519111e+00 6.3626171971358421e+00 0 0 0
35286 113 2 7.3999999999999996e-02 8.2060704190546417e+01 5.3533140866416540e+00 9.4540429102770371e+00 0 0 0
35280 113 2 7.3999999999999996e-02 8.1885967346932148e+01 3.1106305217158021e+00 9.7555671164378683e+00 0 0 0
35276 113 2 7.3999999999999996e-02 8.3696819405819554e+01 1.5509767120358882e+00 8.4121204487382020e+00 0 0 0
35275 113 1 -1.4799999999999999e-01 8.3487590178915909e+01 1.5513787987381551e+00 9.5313365884094345e+00 0 0 0
15307 49 1 -1.4799999999999999e-01 8.7454990715992437e+01 1.6187605173092081e+00 7.8894071293300287e+00 0 0 0
35279 113 2 7.3999999999999996e-02 8.2741312995315113e+01 2.6188727536117811e+00 1.1247013934461579e+01 0 0 0
35285 113 2 7.3999999999999996e-02 8.2709419577234399e+01 5.4511165334280554e+00 1.1062198050819294e+01 0 0 0
35284 113 1 -1.4799999999999999e-01 8.2984680619325360e+01 5.4193524511264073e+00 1.0024630474902139e+01 0 0 0
35278 113 1 -1.4799999999999999e-01 8.2872977457103062e+01 2.9001583116515368e+00 1.0158950745896304e+01 0 0 0
35282 113 2 7.3999999999999996e-02 8.4237784045041380e+01 4.1898678648406946e+00 8.9381346111531652e+00 0 0 0
35281 113 1 -1.4799999999999999e-01 8.3774377248033815e+01 4.1239361867882582e+00 9.8791751938464714e+00 0 0 0
15312 49 2 7.3999999999999996e-02 8.5731246827725485e+01 2.9044856974434818e+00 7.5136545918028332e+00 0 0 0
15310 49 1 -1.4799999999999999e-01 8.6805822922712125e+01 2.8875410618443564e+00 7.2810951062321756e+00 0 0 0
15623 50 2 7.3999999999999996e-02 8.6917987717972608e+01 3.0406105874271967e+00 1.1204585112865219e+01 0 0 0
35283 113 2 7.3999999999999996e-02 8.4557134844223029e+01 4.1801908487643091e+00 1.0658101962456513e+01 0 0 0
15316 49 1 -1.4799999999999999e-01 8.6919921877428607e+01 5.5396711452597076e+00 7.2150207320054855e+00 0 0 0
15318 49 2 7.3999999999999996e-02 8.5821052690644862e+01 5.4697831345656027e+00 7.3782032114401845e+00 0 0 0
15629 50 2 7.3999999999999996e-02 8.6992143820958489e+01 5.5606754519194590e+00 1.1213292504415060e+01 0 0 0
35277 113 2 7.3999999999999996e-02 8.4496304854285697e+01 1.4482934908131928e+00 9.8966219245239344e+00 0 0 0
15308 49 2 7.3999999999999996e-02 8.7155464240190810e+01 1.4375718563603248e+00 8.8804331712830038e+00 0 0 0
15313 49 1 -1.4799999999999999e-01 8.7527633733763039e+01 4.2408470297674228e+00 7.7184522836910050e+00 0 0 0
35272 113 1 -1.4799999999999999e-01 8.2650944257952716e+01 3.1745768140490765e-01 9.8704801225736212e+00 0 0 0
15304 49 1 -1.4799999999999999e-01 8.6994515313657146e+01 3.3878003439310683e-01 7.1780502288708172e+00 0 0 0
15306 49 2 7.3999999999999996e-02 8.5912214053565961e+01 3.2547760769405537e-01 7.0887899160421526e+00 0 0 0
15314 49 2 7.3999999999999996e-02 8.7426733990453556e+01 4.2171529168433262e+00 8.8515795066250949e+00 0 0 0
15628 50 1 -1.4799999999999999e-01 8.6748055351791606e+01 5.6551040305916365e+00 1.2313026235725584e+01 0 0 0
15616 50 1 -1.4799999999999999e-01 8.6707140442785629e+01 5.0257771915535432e-01 1.2041564644772643e+01 0 0 0
15622 50 1 -1.4799999999999999e-01 8.6645205675546720e+01 3.0613582947515545e+00 1.2277470575961356e+01 0 0 0
16559 53 2 7.3999999999999996e-02 9.3733107214850534e+01 2.8015721811518124e+00 6.2137547027198572e+00 0 0 0
16565 53 2 7.3999999999999996e-02 9.3981462172048296e+01 5.5593294701295983e+00 6.2804952265779868e+00 0 0 0
36227 116 2 7.3999999999999996e-02 9.0220680406561542e+01 5.5248137282623215e+00 6.5563198162331489e+00 0 0 0
15315 49 2 7.3999999999999996e-02 8.8496552484658324e+01 4.2318698820222016e+00 7.3057981733725113e+00 0 0 0
36520 117 1 -1.4799999999999999e-01 9.0164239131231426e+01 1.2333447083412682e-01 1.0552493477171854e+01 0 0 0
36221 116 2 7.3999999999999996e-02 9.0440462987296343e+01 2.9426739658534555e+00 6.3550546988852306e+00 0 0 0
15309 49 2 7.3999999999999996e-02 8.8530733144171649e+01 1.6460494552730609e+00 8.0233036070138564e+00 0 0 0
36524 117 2 7.3999999999999996e-02 9.0948945052367236e+01 1.4610677730905794e+00 9.0634701552318759e+00 0 0 0
36525 117 2 7.3999999999999996e-02 9.1908588954588808e+01 1.3454611081038412e+00 1.0502909437532512e+01 0 0 0
36523 117 1 -1.4799999999999999e-01 9.0890732186719077e+01 1.4140509281099078e+00 1.0150080822715811e+01 0 0 0
36528 117 2 7.3999999999999996e-02 8.9364394453740161e+01 2.7594838574545064e+00 1.0656790132495011e+01 0 0 0
16566 53 2 7.3999999999999996e-02 9.2783640644782110e+01 5.5013075558480073e+00 7.5289802413846818e+00 0 0 0
36534 117 2 7.3999999999999996e-02 8.9477360514410520e+01 5.3304526733234159e+00 1.0797191829115951e+01 0 0 0
36526 117 1 -1.4799999999999999e-01 9.0406447481020606e+01 2.7067445202539488e+00 1.0792891070057365e+01 0 0 0
36527 117 2 7.3999999999999996e-02 9.0412175702895567e+01 2.6878529068246753e+00 1.1889793290868818e+01 0 0 0
16560 53 2 7.3999999999999996e-02 9.2725774060315899e+01 3.0136706178284891e+00 7.4937862820118033e+00 0 0 0
36530 117 2 7.3999999999999996e-02 9.0647794729757067e+01 3.9565411690922998e+00 9.0691415991059117e+00 0 0 0
36531 117 2 7.3999999999999996e-02 9.2114536918300217e+01 3.9972543112932630e+00 1.0210215763807218e+01 0 0 0
36529 117 1 -1.4799999999999999e-01 9.0978493732034536e+01 3.9960512455359458e+00 1.0141976936156476e+01 0 0 0
36532 117 1 -1.4799999999999999e-01 9.0508931393392686e+01 5.3488317904234188e+00 1.0780360478490165e+01 0 0 0
36533 117 2 7.3999999999999996e-02 9.0706710086134464e+01 5.5174083221787082e+00 1.1861486759495685e+01 0 0 0
16554 53 2 7.3999999999999996e-02 9.2704566750626370e+01 2.7036459755107506e-01 8.0198963378207306e+00 0 0 0
16871 54 2 7.3999999999999996e-02 9.4604685275381371e+01 2.9111086284656693e+00 1.1099497254006618e+01 0 0 0
16558 53 1 -1.4799999999999999e-01 9.3787333860590749e+01 2.9011865462371631e+00 7.3463979474164756e+00 0 0 0
16564 53 1 -1.4799999999999999e-01 9.3848440589975084e+01 5.4666430612981163e+00 7.3196942195826287e+00 0 0 0
16552 53 1 -1.4799999999999999e-01 9.3667174705827563e+01 2.6816478544638622e-01 7.5922924508530487e+00 0 0 0
16877 54 2 7.3999999999999996e-02 9.4622768704342690e+01 5.4767395027180283e+00 1.1066952359143125e+01 0 0 0
36215 116 2 7.3999999999999996e-02 9.0057784940716360e+01 5.9878618017659235e-01 6.2684399640881088e+00 0 0 0
16865 54 2 7.3999999999999996e-02 9.4044866454778642e+01 4.0105214492864677e-01 1.1339689253355665e+01 0 0 0
31841 102 2 7.3999999999999996e-02 6.1042115815266719e+01 3.6904940859211616e-01 1.6359706325056298e+01 0 0 0
36522 117 2 7.3999999999999996e-02 8.9132786834352430e+01 2.5318721810486455e-01 1.0154739593730396e+01 0 0 0
16553 53 2 7.3999999999999996e-02 9.3559041755607268e+01 2.8668898955530908e-01 6.4974864657757623e+00 0 0 0
37769 121 2 7.3999999999999996e-02 9.7795998491195363e+01 2.5209836562679039e-01 1.1297258508185285e+01 0 0 0
16562 53 2 7.3999999999999996e-02 9.4698572931267222e+01 4.2112270358150461e+00 8.7916728234788764e+00 0 0 0
37768 121 1 -1.4799999999999999e-01 9.7763834444173810e+01 3.4579763482269732e-01 1.0229718774876069e+01 0 0 0
37469 120 2 7.3999999999999996e-02 9.7528864150326996e+01 2.7702100535131264e+00 6.5943789704955513e+00 0 0 0
37475 120 2 7.3999999999999996e-02 9.7239922163821760e+01 5.5853076332715590e+00 6.3154047978996255e+00 0 0 0
16556 53 2 7.3999999999999996e-02 9.4398277092338361e+01 1.6337672167713313e+00 8.9902779109430835e+00 0 0 0
16555 53 1 -1.4799999999999999e-01 9.4369178317222705e+01 1.5791332477966213e+00 7.8854257200711917e+00 0 0 0
16561 53 1 -1.4799999999999999e-01 9.4576555354420691e+01 4.2233947122323858e+00 7.7383136920035298e+00 0 0 0
16557 53 2 7.3999999999999996e-02 9.5419322140504775e+01 1.5518894082469312e+00 7.6138403889654631e+00 0 0 0
16563 53 2 7.3999999999999996e-02 9.5472289387658080e+01 4.1603654036577016e+00 7.1299201693572183e+00 0 0 0
37776 121 2 7.3999999999999996e-02 9.6863812220233086e+01 3.0610699278744611e+00 9.4084446160772046e+00 0 0 0
37775 121 2 7.3999999999999996e-02 9.7276815293699315e+01 2.8955338332826166e+00 1.1212845321905165e+01 0 0 0
37774 121 1 -1.4799999999999999e-01 9.7632069042271539e+01 2.9162175985989651e+00 1.0128738542703951e+01 0 0 0
37779 121 2 7.3999999999999996e-02 9.9536721060861225e+01 4.0612449492511082e+00 1.0373468252721647e+01 0 0 0
37777 121 1 -1.4799999999999999e-01 9.8516904141315948e+01 4.1886774199975729e+00 9.9074609286851931e+00 0 0 0
37778 121 2 7.3999999999999996e-02 9.8763158812831634e+01 4.2023653514854296e+00 8.8696223012360740e+00 0 0 0
37781 121 2 7.3999999999999996e-02 9.7813457720595565e+01 5.5433278707506100e+00 1.1363545643360078e+01 0 0 0
37782 121 2 7.3999999999999996e-02 9.6970770746740811e+01 5.5634626436487604e+00 9.8592575820262578e+00 0 0 0
37780 121 1 -1.4799999999999999e-01 9.7921618007483289e+01 5.5495706300636787e+00 1.0283349958674348e+01 0 0 0
37773 121 2 7.3999999999999996e-02 9.9411387862653115e+01 1.6452294243749988e+00 1.0204151473853578e+01 0 0 0
37771 121 1 -1.4799999999999999e-01 9.8405814697558199e+01 1.6229627123069423e+00 9.8319119386143381e+00 0 0 0
37772 121 2 7.3999999999999996e-02 9.8509102929011974e+01 1.6861003345893157e+00 8.7540358548086026e+00 0 0 0
17814 57 2 7.3999999999999996e-02 1.0054081510694633e+02 5.3300579849295078e+00 7.6057355885559668e+00 0 0 0
17808 57 2 7.3999999999999996e-02 1.0053086692209634e+02 2.7691582648328472e+00 7.9840136852459382e+00 0 0 0
37770 121 2 7.3999999999999996e-02 9.6776958258619601e+01 4.6340119453072626e-01 9.9885454426550648e+00 0 0 0
22169 71 2 7.3999999999999996e-02 2.6007828818195642e+00 2.1340750151966881e-01 2.1526958856530797e+01 0 0 0
38699 124 2 7.3999999999999996e-02 1.0553748867900933e+02 3.5352071762565190e-01 6.5088646352185018e+00 0 0 0
18113 58 2 7.3999999999999996e-02 1.0188857258990963e+02 3.0671943935886653e-02 1.0867200880420796e+01 0 0 0
17801 57 2 7.3999999999999996e-02 1.0143434589775788e+02 2.5127391189323994e-01 6.4179633203207826e+00 0 0 0
39018 125 2 7.3999999999999996e-02 1.0478248150388040e+02 2.9819249800733982e-01 9.7931210969385347e+00 0 0 0
38711 124 2 7.3999999999999996e-02 1.0542934265075102e+02 5.4701073701966356e+00 6.3990655604757407e+00 0 0 0
38705 124 2 7.3999999999999996e-02 1.0536556147303774e+02 2.7136573245914941e+00 6.5342133566095297e+00 0 0 0
17812 57 1 -1.4799999999999999e-01 1.0154986923209226e+02 5.3106156877626098e+00 7.2657237360555991e+00 0 0 0
18125 58 2 7.3999999999999996e-02 1.0153804252366909e+02 5.4150702919107498e+00 1.0841123930394218e+01 0 0 0
18119 58 2 7.3999999999999996e-02 1.0200006585842543e+02 2.7730500675223060e+00 1.0787821752411842e+01 0 0 0
17804 57 2 7.3999999999999996e-02 1.0234188985188842e+02 1.3838240722202142e+00 9.0426340535599774e+00 0 0 0
17805 57 2 7.3999999999999996e-02 1.0313160653602557e+02 1.2672590740365584e+00 7.4783438233146500e+00 0 0 0
17803 57 1 -1.4799999999999999e-01 1.0213173397203832e+02 1.4283003165776846e+00 7.8906766987652261e+00 0 0 0
17806 57 1 -1.4799999999999999e-01 1.0145046334430397e+02 2.7169175985588705e+00 7.4858190700913001e+00 0 0 0
17810 57 2 7.3999999999999996e-02 1.0225953414715293e+02 4.0727801670306540e+00 8.9619894418717667e+00 0 0 0
17809 57 1 -1.4799999999999999e-01 1.0219033534349838e+02 3.9953669596980776e+00 7.8628620376962237e+00 0 0 0
39024 125 2 7.3999999999999996e-02 1.0432448268343438e+02 2.5685326576720935e+00 9.5813316911094066e+00 0 0 0
39022 125 1 -1.4799999999999999e-01 1.0537652413782465e+02 2.7758679184465489e+00 9.8742562766651680e+00 0 0 0
39023 125 2 7.3999999999999996e-02 1.0522994882241683e+02 2.9204838425696673e+00 1.0983003053589032e+01 0 0 0
17811 57 2 7.3999999999999996e-02 1.0322577069198674e+02 3.8894784363037420e+00 7.5137303675485114e+00 0 0 0
39025 125 1 -1.4799999999999999e-01 1.0582385598538454e+02 4.1484204277154229e+00 9.3433455870494075e+00 0 0 0
39026 125 2 7.3999999999999996e-02 1.0571872578475147e+02 4.0810080252762315e+00 8.2602355704967785e+00 0 0 0
39028 125 1 -1.4799999999999999e-01 1.0501200158160474e+02 5.3358782837436713e+00 9.8505099440418160e+00 0 0 0
39029 125 2 7.3999999999999996e-02 1.0507422817564175e+02 5.3405260871334503e+00 1.0892317952339390e+01 0 0 0
39030 125 2 7.3999999999999996e-02 1.0398111825487790e+02 5.2085919589438756e+00 9.6631810849713649e+00 0 0 0
39019 125 1 -1.4799999999999999e-01 1.0638976176181683e+02 1.6714976861408524e+00 9.5964819030692361e+00 0 0 0
39020 125 2 7.3999999999999996e-02 1.0649865044738786e+02 1.5693531181691531e+00 8.5291485106832443e+00 0 0 0
39016 125 1 -1.4799999999999999e-01 1.0579437675809574e+02 4.0399727386604245e-01 1.0169347927269918e+01 0 0 0
17800 57 1 -1.4799999999999999e-01 1.0147468056436792e+02 1.9290372675886008e-01 7.4924916214444846e+00 0 0 0
18124 58 1 -1.4799999999999999e-01 1.0135246437178454e+02 5.3715903488062855e+00 1.1919428890824305e+01 0 0 0
18118 58 1 -1.4799999999999999e-01 1.0163149851277349e+02 2.7826154588981873e+00 1.1868735478104552e+01 0 0 0
18117 58 2 7.3999999999999996e-02 1.0321244682042597e+02 1.4026081258360732e+00 1.2354160626120061e+01 0 0 0
18123 58 2 7.3999999999999996e-02 1.0322577385959035e+02 4.2434795190358772e+00 1.2356098222718801e+01 0 0 0
18115 58 1 -1.4799999999999999e-01 1.0211899209878885e+02 1.4401274705128573e+00 1.2471954020622317e+01 0 0 0
18121 58 1 -1.4799999999999999e-01 1.0212113307327830e+02 4.1158651173695366e+00 1.2461788312699227e+01 0 0 0
39017 125 2 7.3999999999999996e-02 1.0565234116439524e+02 6.0074759359771246e-01 1.1225390710310457e+01 0 0 0
40266 129 2 7.3999999999999996e-02 1.1186794929589045e+02 3.5085216968413308e-01 9.7699058665683207e+00 0 0 0
39953 128 2 7.3999999999999996e-02 1.1307380785200637e+02 2.2053252653575700e-01 6.6580556456320750e+00 0 0 0
39027 125 2 7.3999999999999996e-02 1.0682000301973117e+02 4.2080886864678826e+00 9.6626458874154562e+00 0 0 0
19361 62 2 7.3999999999999996e-02 1.0913557135295808e+02 3.9165249766635174e-01 1.0996503087972938e+01 0 0 0
39021 125 2 7.3999999999999996e-02 1.0742334392824428e+02 1.9390279816766482e+00 1.0003781628698585e+01 0 0 0
19053 61 2 7.3999999999999996e-02 1.1095861376002271e+02 1.5323385970620478e+00 7.5367165859316563e+00 0 0 0
19062 61 2 7.3999999999999996e-02 1.0792980188673701e+02 5.4253504851998340e+00 7.2564658540676179e+00 0 0 0
19056 61 2 7.3999999999999996e-02 1.0807025859856036e+02 2.8721842680729313e+00 7.1892100790169176e+00 0 0 0
19059 61 2 7.3999999999999996e-02 1.1069926912494100e+02 4.3791647665903728e+00 7.7261275912316085e+00 0 0 0
19054 61 1 -1.4799999999999999e-01 1.0914129173275273e+02 2.9620014649457400e+00 7.0811761315523354e+00 0 0 0
19367 62 2 7.3999999999999996e-02 1.0931927305966980e+02 2.8254921518274152e+00 1.1008687025205719e+01 0 0 0
40272 129 2 7.3999999999999996e-02 1.1188298642449908e+02 2.8347108779340289e+00 1.0124083340033243e+01 0 0 0
19058 61 2 7.3999999999999996e-02 1.0934120486320671e+02 4.2289798147464293e+00 8.8225848266489582e+00 0 0 0
19057 61 1 -1.4799999999999999e-01 1.0959477265182281e+02 4.2388646497768194e+00 7.7356370870347195e+00 0 0 0
19060 61 1 -1.4799999999999999e-01 1.0900333429969469e+02 5.4532705439157301e+00 7.1475834277082901e+00 0 0 0
40278 129 2 7.3999999999999996e-02 1.1172413601278470e+02 5.4767617829508666e+00 1.0285387617122757e+01 0 0 0
19373 62 2 7.3999999999999996e-02 1.0890710318453517e+02 5.3162668755034659e+00 1.0954141244623074e+01 0 0 0
19051 61 1 -1.4799999999999999e-01 1.0984763899856056e+02 1.7410397258741552e+00 7.6840030084824171e+00 0 0 0
19052 61 2 7.3999999999999996e-02 1.0958021583557277e+02 1.9020776847788019e+00 8.7688000630535559e+00 0 0 0
19048 61 1 -1.4799999999999999e-01 1.0912501969154181e+02 5.3842498094822444e-01 7.0756048565916059e+00 0 0 0
19050 61 2 7.3999999999999996e-02 1.0802180976454567e+02 4.9461588842192894e-01 7.4261273611068850e+00 0 0 0
19372 62 1 -1.4799999999999999e-01 1.0884110632727341e+02 5.3835810923769403e+00 1.2041281834333748e+01 0 0 0
40271 129 2 7.3999999999999996e-02 1.1303643823990420e+02 3.2135861316500391e+00 1.1259376518353385e+01 0 0 0
19360 62 1 -1.4799999999999999e-01 1.0921884134829097e+02 3.5627053269578840e-01 1.2091438107640805e+01 0 0 0
19366 62 1 -1.4799999999999999e-01 1.0905057572166946e+02 2.9009048772781880e+00 1.2088845069482220e+01 0 0 0
39959 128 2 7.3999999999999996e-02 1.1300606835928335e+02 2.8588154625053805e+00 6.7133626782255442e+00 0 0 0
19374 62 2 7.3999999999999996e-02 1.0781716730751563e+02 5.3031268530764555e+00 1.2147914534930935e+01 0 0 0
39965 128 2 7.3999999999999996e-02 1.1276813745165974e+02 5.4452958653213850e+00 6.7497250346630526e+00 0 0 0
40264 129 1 -1.4799999999999999e-01 1.1289377686339675e+02 4.6910582031254994e-01 1.0179660726842542e+01 0 0 0
40270 129 1 -1.4799999999999999e-01 1.1291465294811907e+02 3.0619712622675470e+00 1.0199302899278175e+01 0 0 0
40265 129 2 7.3999999999999996e-02 1.1288036375713010e+02 4.6695191785822893e-01 1.1247617014764547e+01 0 0 0
40276 129 1 -1.4799999999999999e-01 1.1280767603270083e+02 5.5378372171513890e+00 1.0189253580817796e+01 0 0 0
40277 129 2 7.3999999999999996e-02 1.1310665703250888e+02 5.7134630979599272e+00 1.1231074214308029e+01 0 0 0
40273 129 1 -1.4799999999999999e-01 1.1347926574228701e+02 4.2841533612796834e+00 9.6602785905741051e+00 0 0 0
19368 62 2 7.3999999999999996e-02 1.0802295984592722e+02 2.5864788931291480e+00 1.2169319572479260e+01 0 0 0
20297 65 2 7.3999999999999996e-02 1.1695828286118061e+02 6.6688887072055647e-01 6.0763936093133690e+00 0 0 0
40268 129 2 7.3999999999999996e-02 1.1347328864371761e+02 1.7637437037801480e+00 8.5473183854071646e+00 0 0 0
40274 129 2 7.3999999999999996e-02 1.1332632963489191e+02 4.2352136776068621e+00 8.6150037276119509e+00 0 0 0
20609 66 2 7.3999999999999996e-02 1.1675490473366605e+02 2.5967552533035848e-01 1.1106502505435341e+01 0 0 0
40267 129 1 -1.4799999999999999e-01 1.1353758406571892e+02 1.7644784286493245e+00 9.6172745181879069e+00 0 0 0
20299 65 1 -1.4799999999999999e-01 1.1741859954998631e+02 1.6886173478121835e+00 7.8280480785777105e+00 0 0 0
40275 129 2 7.3999999999999996e-02 1.1454522806386800e+02 4.4085195425396089e+00 9.8929803159068825e+00 0 0 0
20615 66 2 7.3999999999999996e-02 1.1665221282089701e+02 3.0421158179603109e+00 1.0999316283819294e+01 0 0 0
20304 65 2 7.3999999999999996e-02 1.1563557204710872e+02 2.9293871783423389e+00 7.4785205610379295e+00 0 0 0
20302 65 1 -1.4799999999999999e-01 1.1671349389764096e+02 3.0194672152142719e+00 7.4229994737720002e+00 0 0 0
20306 65 2 7.3999999999999996e-02 1.1703164482662785e+02 4.2210535878216939e+00 9.2765482580923635e+00 0 0 0
20307 65 2 7.3999999999999996e-02 1.1821307499325776e+02 4.4106575526309468e+00 8.0488034521488157e+00 0 0 0
20305 65 1 -1.4799999999999999e-01 1.1712016382695350e+02 4.2733160959621079e+00 8.1942753889398485e+00 0 0 0
20308 65 1 -1.4799999999999999e-01 1.1640583492648108e+02 5.4908644698692557e+00 7.5363493188542678e+00 0 0 0
20310 65 2 7.3999999999999996e-02 1.1532753243542035e+02 5.3640244150307783e+00 7.5473777013153907e+00 0 0 0
20621 66 2 7.3999999999999996e-02 1.1624792392310185e+02 5.4322289404730713e+00 1.1324905809571792e+01 0 0 0
20301 65 2 7.3999999999999996e-02 1.1836399963265777e+02 1.7109272607165980e+00 7.4068372994851766e+00 0 0 0
40269 129 2 7.3999999999999996e-02 1.1463833265726966e+02 1.7779379194741149e+00 9.7585909116580662e+00 0 0 0
20300 65 2 7.3999999999999996e-02 1.1749511200970709e+02 1.6473071546697213e+00 8.9010146928252567e+00 0 0 0
20296 65 1 -1.4799999999999999e-01 1.1677917179251195e+02 4.4280854749532755e-01 7.1338789624849914e+00 0 0 0
20298 65 2 7.3999999999999996e-02 1.1569004004006447e+02 4.5389043903941911e-01 7.2398067086350908e+00 0 0 0
41520 133 2 7.3999999999999996e-02 1.1905626318887468e+02 2.9371007755897947e+00 1.0362214509610661e+01 0 0 0
20608 66 1 -1.4799999999999999e-01 1.1654986279749794e+02 3.6213725212476822e-01 1.2141968822540431e+01 0 0 0
20620 66 1 -1.4799999999999999e-01 1.1653095968381693e+02 5.4765098145695683e+00 1.2328419543192352e+01 0 0 0
20622 66 2 7.3999999999999996e-02 1.1554982002830013e+02 5.3833752218486381e+00 1.2845456064252760e+01 0 0 0
41526 133 2 7.3999999999999996e-02 1.1905264859798386e+02 5.4899397099677483e+00 1.0503286302568876e+01 0 0 0
41514 133 2 7.3999999999999996e-02 1.1898328940343150e+02 4.6460893579504398e-01 1.0480157402357802e+01 0 0 0
41213 132 2 7.3999999999999996e-02 1.2028070133472363e+02 5.5843246225157532e+00 6.2204966663834957e+00 0 0 0
339 2 2 7.3999999999999996e-02 1.2532940915389609e+02 4.1015603878543612e+00 6.8560406101321290e+00 -1 0 0
333 2 2 7.3999999999999996e-02 1.2559072663893556e+02 1.5320659316594709e+00 7.2173865361785010e+00 -1 0 0
330 2 2 7.3999999999999996e-02 1.2276137027015604e+02 3.0727619219062868e-01 7.5359985465884582e+00 -1 0 0
641 3 2 7.3999999999999996e-02 1.2430939427778333e+02 2.9100689058810014e-01 1.1405991585058562e+01 -1 0 0
41207 132 2 7.3999999999999996e-02 1.2047379197815937e+02 3.0661054753778139e+00 6.4112147973588138e+00 0 0 0
41512 133 1 -1.4799999999999999e-01 1.2005646351519884e+02 4.4715232628472712e-01 1.0517356164019469e+01 0 0 0
41519 133 2 7.3999999999999996e-02 1.2022711322454732e+02 3.0051171523967808e+00 1.1581590296762798e+01 0 0 0
41518 133 1 -1.4799999999999999e-01 1.2014830268830649e+02 2.9816331085302386e+00 1.0488576651767790e+01 0 0 0
41525 133 2 7.3999999999999996e-02 1.2046357688330276e+02 5.5171670561291224e+00 1.1561623120112573e+01 0 0 0
332 2 2 7.3999999999999996e-02 1.2439939175599525e+02 1.6045018614229576e+00 8.6543498062783986e+00 -1 0 0
41516 133 2 7.3999999999999996e-02 1.2087192194958338e+02 1.7646942296411734e+00 8.9542834449845721e+00 0 0 0
41524 133 1 -1.4799999999999999e-01 1.2014990894446380e+02 5.4315582235510567e+00 1.0508085008001249e+01 0 0 0
41522 133 2 7.3999999999999996e-02 1.2035216690009209e+02 4.2856774435653495e+00 8.7653514132727910e+00 0 0 0
331 2 1 -1.4799999999999999e-01 1.2451055728495129e+02 1.5638602133592265e+00 7.5441896932197086e+00 -1 0 0
41515 133 1 -1.4799999999999999e-01 1.2079810649890972e+02 1.6934567030721661e+00 1.0022559190715921e+01 0 0 0
41521 133 1 -1.4799999999999999e-01 1.2067444066936169e+02 4.2314173418654111e+00 9.7989800064017718e+00 0 0 0
647 3 2 7.3999999999999996e-02 1.2409739448699050e+02 2.7018185673192492e+00 1.1402223673010596e+01 -1 0 0
334 2 1 -1.4799999999999999e-01 1.2377812607716227e+02 2.8130466233908700e+00 6.9350344992018860e+00 -1 0 0
336 2 2 7.3999999999999996e-02 1.2271341330699144e+02 2.8227857202661362e+00 7.1718287291136367e+00 -1 0 0
338 2 2 7.3999999999999996e-02 1.2452582677662974e+02 3.9804576450842193e+00 8.4730744616959708e+00 -1 0 0
337 2 1 -1.4799999999999999e-01 1.2441128177417058e+02 4.0836344546809942e+00 7.4144884861700522e+00 -1 0 0
41523 133 2 7.3999999999999996e-02 1.2176964187274709e+02 4.2207551332922932e+00 9.7958911254680370e+00 0 0 0
340 2 1 -1.4799999999999999e-01 1.2355224037641730e+02 5.3945378470634733e+00 7.0772303991654937e+00 -1 0 0
653 3 2 7.3999999999999996e-02 1.2381805574316634e+02 5.3184595186815100e+00 1.1023187586191948e+01 -1 0 0
342 2 2 7.3999999999999996e-02 1.2249023114013882e+02 5.3599227454126694e+00 7.5367516780262687e+00 -1 0 0
41517 133 2 7.3999999999999996e-02 1.2182147861248183e+02 1.6686683357978591e+00 1.0402340313797001e+01 0 0 0
652 3 1 -1.4799999999999999e-01 1.2366613374864238e+02 5.4490386498990002e+00 1.2086347049764120e+01 -1 0 0
654 3 2 7.3999999999999996e-02 1.2253541635502803e+02 5.3731189795472298e+00 1.2230483126538449e+01 -1 0 0
41201 132 2 7.3999999999999996e-02 1.2000824117281545e+02 2.4576441453526615e-01 6.5220121922444800e+00 0 0 0
328 2 1 -1.4799999999999999e-01 1.2376308697883368e+02 2.8529184485468750e-01 7.1688235711115640e+00 -1 0 0
41513 133 2 7.3999999999999996e-02 1.2025977069056422e+02 3.0333790911763781e-01 1.1552434679267524e+01 0 0 0
21245 68 2 7.3999999999999996e-02 2.2082228607218557e+00 8.0533466277333261e+00 6.4435330907179296e+00 0 0 0
21560 69 2 7.3999999999999996e-02 2.1035121363080269e+00 6.6334924049387629e+00 8.6032851989429453e+00 0 0 0
21251 68 2 7.3999999999999996e-02 2.1656055626305957e+00 1.0357509603566795e+01 6.2889172194933405e+00 0 0 0
21559 69 1 -1.4799999999999999e-01 2.3291992310132450e+00 6.6394158212120926e+00 9.7002100496694723e+00 0 0 0
21561 69 2 7.3999999999999996e-02 3.4338081583654798e+00 6.6965065310509839e+00 9.7131530570432059e+00 0 0 0
21563 69 2 7.3999999999999996e-02 2.0035831533838575e+00 7.8796744750066718e+00 1.1301803734662524e+01 0 0 0
21562 69 1 -1.4799999999999999e-01 1.6968927176972426e+00 7.8201786867287861e+00 1.0256982670371743e+01 0 0 0
1594 6 1 -1.4799999999999999e-01 5.2832411496925076e+00 8.0299431691296750e+00 7.3744077985408527e+00 0 0 0
1596 6 2 7.3999999999999996e-02 4.4100731792615733e+00 7.9402375081766028e+00 7.9715531114302483e+00 0 0 0
21566 69 2 7.3999999999999996e-02 1.9411408667381165e+00 9.0592900949142532e+00 8.5551703781751840e+00 0 0 0
21565 69 1 -1.4799999999999999e-01 2.1741285005416153e+00 9.1040569969829583e+00 9.5419673260214353e+00 0 0 0
21567 69 2 7.3999999999999996e-02 3.2541210476237734e+00 9.0330576902751858e+00 9.5713505313866278e+00 0 0 0
1600 6 1 -1.4799999999999999e-01 5.1788101178536019e+00 1.0583249346239315e+01 7.3354852285176424e+00 0 0 0
1602 6 2 7.3999999999999996e-02 4.1962209090483693e+00 1.0512010716222356e+01 7.7445410535151327e+00 0 0 0
21573 69 2 7.3999999999999996e-02 3.2179838372760901e+00 1.1627239737196520e+01 1.0069611153184619e+01 0 0 0
21571 69 1 -1.4799999999999999e-01 2.2534197690007525e+00 1.1766406391162306e+01 9.7781982716779012e+00 0 0 0
21572 69 2 7.3999999999999996e-02 2.1539761304899843e+00 1.1776877258743527e+01 8.6685700440366222e+00 0 0 0
21568 69 1 -1.4799999999999999e-01 1.6646330349163869e+00 1.0367161108842696e+01 1.0314900835834973e+01 0 0 0
21569 69 2 7.3999999999999996e-02 1.9912661050780709e+00 1.0208733433540120e+01 1.1384578976656281e+01 0 0 0
21564 69 2 7.3999999999999996e-02 6.0476240490921840e-01 7.8909608900456085e+00 1.0325204839704679e+01 0 0 0
21570 69 2 7.3999999999999996e-02 5.4715039562730017e-01 1.0460464240424475e+01 1.0264263117011547e+01 0 0 0
1591 6 1 -1.4799999999999999e-01 6.1443083195463668e+00 6.8813855044025063e+00 7.6740662054163025e+00 0 0 0
1906 7 1 -1.4799999999999999e-01 5.6837325532726499e+00 7.9571218107070871e+00 1.1854976082829692e+01 0 0 0
1913 7 2 7.3999999999999996e-02 5.2723581091699891e+00 1.0499403264342622e+01 1.1053566947456895e+01 0 0 0
1598 6 2 7.3999999999999996e-02 6.0152771287390649e+00 9.3404563235919529e+00 8.8593503711615309e+00 0 0 0
1592 6 2 7.3999999999999996e-02 6.3636270711041867e+00 6.8408888433897488e+00 8.7070125498443804e+00 0 0 0
351 2 2 7.3999999999999996e-02 1.2538898729133847e+02 9.1599640560661904e+00 7.4882541128297353e+00 -1 0 0
357 2 2 7.3999999999999996e-02 1.2543218711932093e+02 1.1679598100569198e+01 7.5173461720481711e+00 -1 0 0
1912 7 1 -1.4799999999999999e-01 5.2923865155270926e+00 1.0478747854977202e+01 1.2152812924270686e+01 0 0 0
1907 7 2 7.3999999999999996e-02 5.9249280038658378e+00 7.9563406878294636e+00 1.0798279398917092e+01 0 0 0
1603 6 1 -1.4799999999999999e-01 5.9424334669950163e+00 1.1862835418596758e+01 7.7937431215411879e+00 0 0 0
1597 6 1 -1.4799999999999999e-01 5.9918054551335320e+00 9.3030085941652416e+00 7.7743388103934494e+00 0 0 0
1604 6 2 7.3999999999999996e-02 6.1895038037716352e+00 1.1812616571842112e+01 8.8453670898409023e+00 0 0 0
345 2 2 7.3999999999999996e-02 1.2519691607637859e+02 6.7047150489801979e+00 7.0797456756096748e+00 -1 0 0
1914 7 2 7.3999999999999996e-02 4.2681110221687657e+00 1.0414897437124846e+01 1.2464839446059582e+01 0 0 0
22505 72 2 7.3999999999999996e-02 9.7557263551290081e+00 1.0577316568568312e+01 6.3797936166071647e+00 0 0 0
22499 72 2 7.3999999999999996e-02 9.3803768873872340e+00 7.9494669415282662e+00 6.2811533578466339e+00 0 0 0
22809 73 2 7.3999999999999996e-02 1.0903971892782938e+01 6.5695424393063728e+00 9.7097587894423114e+00 0 0 0
1593 6 2 7.3999999999999996e-02 7.1805962022256580e+00 6.9580311253109439e+00 7.2599510791877098e+00 0 0 0
22808 73 2 7.3999999999999996e-02 9.7828608481354262e+00 6.6898078561906509e+00 8.3785868107187689e+00 0 0 0
22807 73 1 -1.4799999999999999e-01 9.7796304356991737e+00 6.6131777043498445e+00 9.4892813637245226e+00 0 0 0
1605 6 2 7.3999999999999996e-02 6.8605186948863475e+00 1.1954158335662788e+01 7.2449003739054891e+00 0 0 0
1599 6 2 7.3999999999999996e-02 7.0077254673483882e+00 9.2155932202920425e+00 7.3970817193133556e+00 0 0 0
2844 10 2 7.3999999999999996e-02 1.1734442822701739e+01 8.1210940720910223e+00 7.6775278920067374e+00 0 0 0
22811 73 2 7.3999999999999996e-02 9.6933843795485561e+00 7.9249122769912725e+00 1.1265407596098708e+01 0 0 0
22812 73 2 7.3999999999999996e-02 8.1713834043132021e+00 8.0422225422007596e+00 1.0295856460103163e+01 0 0 0
22810 73 1 -1.4799999999999999e-01 9.3086044399629539e+00 7.9331640433212325e+00 1.0207993418420044e+01 0 0 0
22818 73 2 7.3999999999999996e-02 7.9344999927812587e+00 1.0420162547668546e+01 1.0126406558315198e+01 0 0 0
22814 73 2 7.3999999999999996e-02 9.0770186167669671e+00 9.1023766867978129e+00 8.2930149962852564e+00 0 0 0
22813 73 1 -1.4799999999999999e-01 9.5489982584396955e+00 9.2447012577683658e+00 9.3325688464870886e+00 0 0 0
22815 73 2 7.3999999999999996e-02 1.0617878549723125e+01 9.3521793060833058e+00 9.3312914960911435e+00 0 0 0
2850 10 2 7.3999999999999996e-02 1.1755525855385097e+01 1.0603771701804057e+01 7.6702397259753869e+00 0 0 0
22817 73 2 7.3999999999999996e-02 9.2937458338304584e+00 1.0364687469430297e+01 1.1109962948543235e+01 0 0 0
22816 73 1 -1.4799999999999999e-01 9.0141098684174334e+00 1.0446698782653327e+01 1.0076646268369966e+01 0 0 0
22819 73 1 -1.4799999999999999e-01 9.6297608671519992e+00 1.1771291785488366e+01 9.5578588733354977e+00 0 0 0
22821 73 2 7.3999999999999996e-02 1.0719199987679396e+01 1.1706334871710817e+01 9.9034017471171207e+00 0 0 0
22820 73 2 7.3999999999999996e-02 9.4925052582038916e+00 1.1651642026181475e+01 8.5188916703089621e+00 0 0 0
1911 7 2 7.3999999999999996e-02 7.1660284887734296e+00 9.3256648665648747e+00 1.2285908564259939e+01 0 0 0
1917 7 2 7.3999999999999996e-02 7.0186830859965923e+00 1.1763607845442912e+01 1.2382922103474527e+01 0 0 0
3161 11 2 7.3999999999999996e-02 1.3280423928285851e+01 1.0439876483094837e+01 1.0634785271106193e+01 0 0 0
2842 10 1 -1.4799999999999999e-01 1.2667535425440860e+01 8.0803309239797709e+00 7.1326931092128998e+00 0 0 0
2848 10 1 -1.4799999999999999e-01 1.2773063939162814e+01 1.0619320122801030e+01 7.2108037674261487e+00 0 0 0
2846 10 2 7.3999999999999996e-02 1.3613037721404334e+01 9.3000938465950505e+00 8.6822626237767206e+00 0 0 0
2843 10 2 7.3999999999999996e-02 1.2412445745183904e+01 8.0996481673408081e+00 6.0342605315306130e+00 0 0 0
3155 11 2 7.3999999999999996e-02 1.2885549093871703e+01 7.9307311590534244e+00 1.0947479505417256e+01 0 0 0
23747 76 2 7.3999999999999996e-02 1.6319746989614231e+01 7.9790897532501086e+00 6.4056275592333352e+00 0 0 0
2840 10 2 7.3999999999999996e-02 1.3299492066148767e+01 6.7241954346359796e+00 8.6759031898192092e+00 0 0 0
2839 10 1 -1.4799999999999999e-01 1.3315268434108411e+01 6.7885941751991012e+00 7.5827007238411728e+00 0 0 0
2841 10 2 7.3999999999999996e-02 1.4399802971677024e+01 6.7333604167217498e+00 7.4799227376599831e+00 0 0 0
24056 77 2 7.3999999999999996e-02 1.7770922288960463e+01 6.8083215717928036e+00 8.4926796928500021e+00 0 0 0
23753 76 2 7.3999999999999996e-02 1.6456070902520988e+01 1.0480176294822776e+01 6.5289759578021433e+00 0 0 0
24055 77 1 -1.4799999999999999e-01 1.7509028700877984e+01 6.8929135231563716e+00 9.5526108952167164e+00 0 0 0
2852 10 2 7.3999999999999996e-02 1.3705401884126989e+01 1.1875543954597401e+01 8.6734032723525480e+00 0 0 0
2845 10 1 -1.4799999999999999e-01 1.3425792312106219e+01 9.2962199063204825e+00 7.6133358396849182e+00 0 0 0
2851 10 1 -1.4799999999999999e-01 1.3527599445729475e+01 1.1815459486573324e+01 7.6269918611034022e+00 0 0 0
24060 77 2 7.3999999999999996e-02 1.5713073597215846e+01 7.9463149477318034e+00 9.4975662897872208e+00 0 0 0
24058 77 1 -1.4799999999999999e-01 1.6686615553446927e+01 8.0780994515045421e+00 9.9163235606832689e+00 0 0 0
24059 77 2 7.3999999999999996e-02 1.6497632991010430e+01 8.0203824477046570e+00 1.1023324224901414e+01 0 0 0
2853 10 2 7.3999999999999996e-02 1.4496711231054741e+01 1.1627999248934007e+01 7.2089101102848279e+00 0 0 0
2847 10 2 7.3999999999999996e-02 1.4399895846155752e+01 9.3399214005080200e+00 7.1239495292981703e+00 0 0 0
24062 77 2 7.3999999999999996e-02 1.7562083104090572e+01 9.4353221670291259e+00 8.4128866774350310e+00 0 0 0
24061 77 1 -1.4799999999999999e-01 1.7356112955498290e+01 9.3385632615226140e+00 9.4714802542845256e+00 0 0 0
24064 77 1 -1.4799999999999999e-01 1.6521350285864060e+01 1.0513134364110810e+01 9.9061793690581705e+00 0 0 0
24066 77 2 7.3999999999999996e-02 1.5506499527902289e+01 1.0498307676792427e+01 9.4444559051729104e+00 0 0 0
24065 77 2 7.3999999999999996e-02 1.6418641213640697e+01 1.0413005708462832e+01 1.1023980448722419e+01 0 0 0
24067 77 1 -1.4799999999999999e-01 1.7236072783220859e+01 1.1750593051292677e+01 9.5009390281759138e+00 0 0 0
24068 77 2 7.3999999999999996e-02 1.7327296438560388e+01 1.1907607626791044e+01 8.4221177942959748e+00 0 0 0
24063 77 2 7.3999999999999996e-02 1.8255434492206621e+01 9.5041360831573058e+00 1.0057609565479039e+01 0 0 0
24069 77 2 7.3999999999999996e-02 1.8294380789104284e+01 1.1759096827175679e+01 9.9060231509585304e+00 0 0 0
24057 77 2 7.3999999999999996e-02 1.8504449186623479e+01 6.9000562548196056e+00 9.9185279770303811e+00 0 0 0
3154 11 1 -1.4799999999999999e-01 1.2836823982965948e+01 8.0646633774368066e+00 1.2109299929213273e+01 0 0 0
3153 11 2 7.3999999999999996e-02 1.4488277291651315e+01 6.7011537832423906e+00 1.2553134907411961e+01 0 0 0
3159 11 2 7.3999999999999996e-02 1.4780267655896113e+01 9.1741652251089558e+00 1.2240227953977156e+01 0 0 0
3165 11 2 7.3999999999999996e-02 1.4630532851599423e+01 1.2067843999591517e+01 1.2066735486011101e+01 0 0 0
3151 11 1 -1.4799999999999999e-01 1.3415870557752161e+01 6.7287278830808521e+00 1.2651686990503228e+01 0 0 0
25001 80 2 7.3999999999999996e-02 2.3733273462152109e+01 1.0733458945303001e+01 6.1443829198215054e+00 0 0 0
24995 80 2 7.3999999999999996e-02 2.3526728282263537e+01 7.9493032914813737e+00 6.3372348180087732e+00 0 0 0
25303 81 1 -1.4799999999999999e-01 2.4868492373633007e+01 6.7731460326028827e+00 9.5580549091876890e+00 0 0 0
4089 14 2 7.3999999999999996e-02 2.2035333132054703e+01 6.6541827410742629e+00 7.4675926892214886e+00 0 0 0
4087 14 1 -1.4799999999999999e-01 2.0978114396412472e+01 6.6560515291046372e+00 7.6597434484102127e+00 0 0 0
4088 14 2 7.3999999999999996e-02 2.0778235699800739e+01 6.4467241913111550e+00 8.6725795301874768e+00 0 0 0
4092 14 2 7.3999999999999996e-02 1.9076558707645553e+01 7.7823133930559782e+00 7.4790158892265044e+00 0 0 0
4098 14 2 7.3999999999999996e-02 1.9107233602961074e+01 1.0397053530270577e+01 6.5997475729896617e+00 0 0 0
25306 81 1 -1.4799999999999999e-01 2.4152469769330636e+01 8.0590071620830006e+00 9.8981053185046353e+00 0 0 0
4403 15 2 7.3999999999999996e-02 2.1038307414384331e+01 8.0113009022631676e+00 1.0727400368673102e+01 0 0 0
4409 15 2 7.3999999999999996e-02 2.0666684233079096e+01 1.0367271198772588e+01 1.0586845257866280e+01 0 0 0
25307 81 2 7.3999999999999996e-02 2.3612429658147590e+01 7.9024325049480746e+00 1.0858667143273983e+01 0 0 0
4090 14 1 -1.4799999999999999e-01 2.0151793168536443e+01 7.8895780653976031e+00 7.2392277890386163e+00 0 0 0
25308 81 2 7.3999999999999996e-02 2.3314770344022747e+01 8.1426615848098756e+00 9.1760250351440060e+00 0 0 0
4096 14 1 -1.4799999999999999e-01 2.0220390093803100e+01 1.0484151589499417e+01 6.8573290294380236e+00 0 0 0
4094 14 2 7.3999999999999996e-02 2.0133030719805991e+01 9.4024382070107766e+00 8.6307496460580833e+00 0 0 0
4100 14 2 7.3999999999999996e-02 2.0323309611112943e+01 1.1836282171595832e+01 8.6343131229056578e+00 0 0 0
4093 14 1 -1.4799999999999999e-01 2.0611656029398507e+01 9.2745229307396873e+00 7.6948233735603004e+00 0 0 0
4099 14 1 -1.4799999999999999e-01 2.0509793997911490e+01 1.1743038646262114e+01 7.6154087917964119e+00 0 0 0
4095 14 2 7.3999999999999996e-02 2.1680184639093746e+01 9.2742417399582475e+00 7.8191484685905062e+00 0 0 0
25309 81 1 -1.4799999999999999e-01 2.4958572202327908e+01 9.3787338156099178e+00 9.6377134412749061e+00 0 0 0
25312 81 1 -1.4799999999999999e-01 2.4035456426257429e+01 1.0617775472962325e+01 9.7932859497279896e+00 0 0 0
25313 81 2 7.3999999999999996e-02 2.3587403606195977e+01 1.0609995742828403e+01 1.0737669138654969e+01 0 0 0
25314 81 2 7.3999999999999996e-02 2.3221175062442864e+01 1.0626235942553652e+01 9.1499319986416001e+00 0 0 0
25315 81 1 -1.4799999999999999e-01 2.4894461536954246e+01 1.1843959983813946e+01 9.4621624252530427e+00 0 0 0
4101 14 2 7.3999999999999996e-02 2.1613068295320467e+01 1.1675856039597736e+01 7.8519378616837789e+00 0 0 0
25316 81 2 7.3999999999999996e-02 2.4984842988935849e+01 1.1861247308244499e+01 8.3151545011268375e+00 0 0 0
25304 81 2 7.3999999999999996e-02 2.4948763563395961e+01 6.7500304207987289e+00 8.4758409313754193e+00 0 0 0
25310 81 2 7.3999999999999996e-02 2.5377841209550560e+01 9.3838127426291571e+00 8.6287800681542652e+00 0 0 0
4408 15 1 -1.4799999999999999e-01 2.0476540849395295e+01 1.0431217350703347e+01 1.1625574803735780e+01 0 0 0
4410 15 2 7.3999999999999996e-02 1.9348849347551972e+01 1.0425583880387235e+01 1.1821875760450745e+01 0 0 0
4402 15 1 -1.4799999999999999e-01 2.0586770815354647e+01 7.9017646308144833e+00 1.1708430143228677e+01 0 0 0
4404 15 2 7.3999999999999996e-02 1.9465172484210939e+01 7.8171978898753940e+00 1.1648337970150173e+01 0 0 0
4407 15 2 7.3999999999999996e-02 2.2052404440792699e+01 9.3609193423773256e+00 1.2643691689272691e+01 0 0 0
5335 18 1 -1.4799999999999999e-01 2.8642721273793374e+01 6.7087635480011683e+00 7.7379006040884910e+00 0 0 0
5337 18 2 7.3999999999999996e-02 2.9689784833355279e+01 6.7847792744089368e+00 7.5074530090869755e+00 0 0 0
25305 81 2 7.3999999999999996e-02 2.5810961738850594e+01 6.8218761356044304e+00 1.0095706696944074e+01 0 0 0
5336 18 2 7.3999999999999996e-02 2.8662486437200211e+01 6.6525157446511214e+00 8.8350116682278301e+00 0 0 0
25311 81 2 7.3999999999999996e-02 2.5856391882199215e+01 9.4324776249544211e+00 1.0269957142556741e+01 0 0 0
25317 81 2 7.3999999999999996e-02 2.5895153288262893e+01 1.1920469041502823e+01 9.8510900050104162e+00 0 0 0
5340 18 2 7.3999999999999996e-02 2.6824265331867259e+01 8.0014459688165616e+00 7.5647817550436169e+00 0 0 0
5651 19 2 7.3999999999999996e-02 2.7511371875145262e+01 7.9355389235738345e+00 1.0951808684218264e+01 0 0 0
26556 85 2 7.3999999999999996e-02 3.0536720162068686e+01 8.0553992272378014e+00 1.0392987419189069e+01 0 0 0
5338 18 1 -1.4799999999999999e-01 2.7850029817105199e+01 7.9952289446141771e+00 7.2720445873326094e+00 0 0 0
5346 18 2 7.3999999999999996e-02 2.7024618378357516e+01 1.0412545069501192e+01 7.8163579929253970e+00 0 0 0
5342 18 2 7.3999999999999996e-02 2.8934768731180789e+01 9.2661814398630558e+00 8.6860782453802621e+00 0 0 0
5341 18 1 -1.4799999999999999e-01 2.8644247147136007e+01 9.2777226192113584e+00 7.6400793550787167e+00 0 0 0
5343 18 2 7.3999999999999996e-02 2.9610992223298194e+01 9.2588287848019277e+00 7.0414088565063677e+00 0 0 0
5344 18 1 -1.4799999999999999e-01 2.7935621797535241e+01 1.0552595075672421e+01 7.2916540682090751e+00 0 0 0
5657 19 2 7.3999999999999996e-02 2.7505558595428447e+01 1.0799356247685067e+01 1.0954296129588830e+01 0 0 0
26562 85 2 7.3999999999999996e-02 3.0307665090694734e+01 1.0347343027099525e+01 1.0052639114982210e+01 0 0 0
5347 18 1 -1.4799999999999999e-01 2.8580595826427455e+01 1.1823611801715899e+01 7.7562887419744850e+00 0 0 0
5349 18 2 7.3999999999999996e-02 2.9559159209628504e+01 1.1935867119493407e+01 7.2839061389399475e+00 0 0 0
5348 18 2 7.3999999999999996e-02 2.8725714437473542e+01 1.1721097290671493e+01 8.8328108637789295e+00 0 0 0
5650 19 1 -1.4799999999999999e-01 2.7637494847124685e+01 8.0046055472259905e+00 1.2015264785482367e+01 0 0 0
5656 19 1 -1.4799999999999999e-01 2.7639292399002411e+01 1.0708842461480135e+01 1.2048889953175321e+01 0 0 0
26560 85 1 -1.4799999999999999e-01 3.1343655696604060e+01 1.0564062404150409e+01 1.0118404123336800e+01 0 0 0
5661 19 2 7.3999999999999996e-02 2.9464798549294599e+01 1.1904778066208667e+01 1.2340546819375826e+01 0 0 0
5658 19 2 7.3999999999999996e-02 2.6638432722830625e+01 1.0738619014641225e+01 1.2509905310205305e+01 0 0 0
5655 19 2 7.3999999999999996e-02 2.9382692874635950e+01 9.5564973901258590e+00 1.2201435491722339e+01 0 0 0
5652 19 2 7.3999999999999996e-02 2.6670194034347482e+01 7.8511445475853563e+00 1.2522907737895064e+01 0 0 0
6587 22 2 7.3999999999999996e-02 3.5385394040739328e+01 8.1913561803070642e+00 5.9029834867668125e+00 0 0 0
26561 85 2 7.3999999999999996e-02 3.1477763163827856e+01 1.0620609914429432e+01 1.1158291387187589e+01 0 0 0
26555 85 2 7.3999999999999996e-02 3.1847624204249126e+01 8.0693338919251101e+00 1.1409350339534850e+01 0 0 0
26249 84 2 7.3999999999999996e-02 3.1611725099408659e+01 1.0551776363689106e+01 6.4152576329124456e+00 0 0 0
26243 84 2 7.3999999999999996e-02 3.1636345322277275e+01 7.8981529970071502e+00 6.4543791133320916e+00 0 0 0
26554 85 1 -1.4799999999999999e-01 3.1568930406304187e+01 7.9965706272284818e+00 1.0380060068093323e+01 0 0 0
26564 85 2 7.3999999999999996e-02 3.1839912512452745e+01 1.1839983202295606e+01 8.4202941256795647e+00 0 0 0
6585 22 2 7.3999999999999996e-02 3.6822777350526302e+01 6.8393207021912055e+00 7.4792279286841854e+00 0 0 0
26551 85 1 -1.4799999999999999e-01 3.2033806024362903e+01 6.7450867345418111e+00 9.6797541037201196e+00 0 0 0
26552 85 2 7.3999999999999996e-02 3.1912108808211986e+01 6.6707916402755627e+00 8.6387337132484401e+00 0 0 0
26553 85 2 7.3999999999999996e-02 3.3085300906743370e+01 6.5749830376996679e+00 9.9013929798396028e+00 0 0 0
6584 22 2 7.3999999999999996e-02 3.5787758714572099e+01 6.8470095159280859e+00 8.6568213548376303e+00 0 0 0
6583 22 1 -1.4799999999999999e-01 3.5735086766742498e+01 6.8281490254916353e+00 7.5707143917814532e+00 0 0 0
26558 85 2 7.3999999999999996e-02 3.1794671292795407e+01 9.2420609723227276e+00 8.5490379296359063e+00 0 0 0
26557 85 1 -1.4799999999999999e-01 3.2056294750352528e+01 9.3168113477195362e+00 9.6216606972028949e+00 0 0 0
26563 85 1 -1.4799999999999999e-01 3.1940263134792069e+01 1.1859635756227576e+01 9.4978471235815487e+00 0 0 0
6899 23 2 7.3999999999999996e-02 3.5642924767597201e+01 8.2170987329787657e+00 1.0711931869346557e+01 0 0 0
6588 22 2 7.3999999999999996e-02 3.4030300782033244e+01 7.8966400872802094e+00 6.9740888722820502e+00 0 0 0
6586 22 1 -1.4799999999999999e-01 3.5083357465470684e+01 8.1255404957502524e+00 6.9423199191254854e+00 0 0 0
26559 85 2 7.3999999999999996e-02 3.3168634612419410e+01 9.3850164389235466e+00 9.6790228065672146e+00 0 0 0
26565 85 2 7.3999999999999996e-02 3.3088493121438994e+01 1.1928354448139343e+01 9.7725275557002309e+00 0 0 0
6589 22 1 -1.4799999999999999e-01 3.5402384556763529e+01 9.3852330014339138e+00 7.7605575405838483e+00 0 0 0
6590 22 2 7.3999999999999996e-02 3.5331314383385909e+01 9.2271968283580925e+00 8.8136036865462959e+00 0 0 0
6591 22 2 7.3999999999999996e-02 3.6442005146412470e+01 9.5408997249230030e+00 7.5982072505211979e+00 0 0 0
6592 22 1 -1.4799999999999999e-01 3.4655458764163306e+01 1.0628651330823271e+01 7.2021008840494947e+00 0 0 0
6905 23 2 7.3999999999999996e-02 3.5227128576823837e+01 1.0738004341211388e+01 1.0701727327343098e+01 0 0 0
6594 22 2 7.3999999999999996e-02 3.3720521521090703e+01 1.0862732377725731e+01 7.6132189354281046e+00 0 0 0
6595 22 1 -1.4799999999999999e-01 3.5492410598215649e+01 1.1822964727405612e+01 7.4651503366248031e+00 0 0 0
6597 22 2 7.3999999999999996e-02 3.6521302083507415e+01 1.1786642546447062e+01 7.0625059899496465e+00 0 0 0
6596 22 2 7.3999999999999996e-02 3.5679797714398887e+01 1.1777382502989711e+01 8.5529114277159000e+00 0 0 0
6898 23 1 -1.4799999999999999e-01 3.5397278291226357e+01 8.1015780030444127e+00 1.1734201686456785e+01 0 0 0
6904 23 1 -1.4799999999999999e-01 3.4976195022838013e+01 1.0670334785391910e+01 1.1750623384388359e+01 0 0 0
6900 23 2 7.3999999999999996e-02 3.4276643997481401e+01 7.9232619820276282e+00 1.1814878139480083e+01 0 0 0
6906 23 2 7.3999999999999996e-02 3.3879378501176859e+01 1.0660848366695097e+01 1.1856609979909983e+01 0 0 0
27810 89 2 7.3999999999999996e-02 3.7544155178594742e+01 1.0680936242492525e+01 9.6482088802292481e+00 0 0 0
6903 23 2 7.3999999999999996e-02 3.6721391563115880e+01 9.6604496745747674e+00 1.2457871360937425e+01 0 0 0
6909 23 2 7.3999999999999996e-02 3.6610842325886416e+01 1.2021879254599877e+01 1.2493220748551538e+01 0 0 0
6897 23 2 7.3999999999999996e-02 3.7184933574152979e+01 6.9285362454531372e+00 1.2381262559264343e+01 0 0 0
6895 23 1 -1.4799999999999999e-01 3.6034146593225195e+01 6.8077830462894831e+00 1.2429852477320919e+01 0 0 0
27804 89 2 7.3999999999999996e-02 3.7604481885025436e+01 7.8520136544138417e+00 9.6502884622966025e+00 0 0 0
27497 88 2 7.3999999999999996e-02 3.8690274105659128e+01 8.1624220563268803e+00 6.1609220345103193e+00 0 0 0
7832 26 2 7.3999999999999996e-02 4.2645494953780521e+01 6.6443317479504485e+00 8.6812945467133638e+00 0 0 0
7831 26 1 -1.4799999999999999e-01 4.2893034847120980e+01 6.7051995141692693e+00 7.6607151230116992e+00 0 0 0
27801 89 2 7.3999999999999996e-02 4.0531989880715223e+01 6.9576713101718060e+00 9.5616440983549804e+00 0 0 0
27799 89 1 -1.4799999999999999e-01 3.9497290053161898e+01 6.7508943012446734e+00 9.4505071461423178e+00 0 0 0
27800 89 2 7.3999999999999996e-02 3.9417908946035610e+01 6.6148170284114949e+00 8.3493260401666287e+00 0 0 0
8147 27 2 7.3999999999999996e-02 4.2540552474388051e+01 8.2582423609473867e+00 1.0631100825472075e+01 0 0 0
27809 89 2 7.3999999999999996e-02 3.8505535005391636e+01 1.0438126604669149e+01 1.0993717984305645e+01 0 0 0
27803 89 2 7.3999999999999996e-02 3.8797588948989024e+01 8.1190166408486544e+00 1.0967628783979542e+01 0 0 0
7834 26 1 -1.4799999999999999e-01 4.2211639748668169e+01 8.0086874214917074e+00 7.1253627498534966e+00 0 0 0
27802 89 1 -1.4799999999999999e-01 3.8718501874698433e+01 7.8842735538214423e+00 9.8888395623642662e+00 0 0 0
7836 26 2 7.3999999999999996e-02 4.1185155331492602e+01 7.7970711219219169e+00 7.3405771574436685e+00 0 0 0
27808 89 1 -1.4799999999999999e-01 3.8567404425494971e+01 1.0521874210364382e+01 9.9077531311469595e+00 0 0 0
27806 89 2 7.3999999999999996e-02 3.8909467362388277e+01 9.2748215349901990e+00 8.1740514956336607e+00 0 0 0
27812 89 2 7.3999999999999996e-02 3.9308695428237385e+01 1.1907482868797242e+01 8.4128832588238467e+00 0 0 0
27805 89 1 -1.4799999999999999e-01 3.9129321236477878e+01 9.2356099307922097e+00 9.2222166120755045e+00 0 0 0
27811 89 1 -1.4799999999999999e-01 3.9251858210910129e+01 1.1800952498052000e+01 9.4824622324902670e+00 0 0 0
27807 89 2 7.3999999999999996e-02 4.0203248680396484e+01 9.2176658756051104e+00 9.1169560892022403e+00 0 0 0
7837 26 1 -1.4799999999999999e-01 4.2778734477367081e+01 9.3063984167446137e+00 7.6880846690034819e+00 0 0 0
7838 26 2 7.3999999999999996e-02 4.2526361623809585e+01 9.3297085298129048e+00 8.6965873159276761e+00 0 0 0
7840 26 1 -1.4799999999999999e-01 4.2145729023347549e+01 1.0562271768102294e+01 7.1210880077288996e+00 0 0 0
8153 27 2 7.3999999999999996e-02 4.2745296560608658e+01 1.0702608261255840e+01 1.0831799638662616e+01 0 0 0
7842 26 2 7.3999999999999996e-02 4.1129041642074682e+01 1.0642779330367889e+01 7.5108124361752555e+00 0 0 0
7844 26 2 7.3999999999999996e-02 4.2834604342985095e+01 1.1883474427920342e+01 8.6779198151329524e+00 0 0 0
7843 26 1 -1.4799999999999999e-01 4.2868027305881817e+01 1.1814714058408789e+01 7.5831973013878917e+00 0 0 0
27813 89 2 7.3999999999999996e-02 4.0222214342570403e+01 1.1728720355627631e+01 9.8914597612665016e+00 0 0 0
8146 27 1 -1.4799999999999999e-01 4.2408294073600317e+01 8.1332314395498084e+00 1.1710819032226709e+01 0 0 0
8148 27 2 7.3999999999999996e-02 4.1318645445607459e+01 8.0513949817923560e+00 1.1878075487647610e+01 0 0 0
8152 27 1 -1.4799999999999999e-01 4.2498146570509498e+01 1.0669879490389285e+01 1.1924557900406166e+01 0 0 0
7845 26 2 7.3999999999999996e-02 4.3923833633245479e+01 1.1800761615936276e+01 7.2252743453224202e+00 0 0 0
8154 27 2 7.3999999999999996e-02 4.1390811461487957e+01 1.0746091483955452e+01 1.2028691131473158e+01 0 0 0
7839 26 2 7.3999999999999996e-02 4.3883921189586466e+01 9.2386675471253756e+00 7.4741361074397963e+00 0 0 0
7833 26 2 7.3999999999999996e-02 4.3985554158759342e+01 6.8064812628656037e+00 7.5384246194650464e+00 0 0 0
28745 92 2 7.3999999999999996e-02 4.6201590177232013e+01 1.0680314154664904e+01 6.2545882180954955e+00 0 0 0
28739 92 2 7.3999999999999996e-02 4.5690349907969903e+01 8.1653991779927306e+00 6.2243070331599402e+00 0 0 0
29048 93 2 7.3999999999999996e-02 4.6806101524542733e+01 6.5749716891163468e+00 8.2616182779908627e+00 0 0 0
29049 93 2 7.3999999999999996e-02 4.8030982417598103e+01 6.9153592998582258e+00 9.4780691823932646e+00 0 0 0
29047 93 1 -1.4799999999999999e-01 4.6973757263280767e+01 6.7869120738078657e+00 9.3220839623932203e+00 0 0 0
29051 93 2 7.3999999999999996e-02 4.6284021848072584e+01 8.0461864387547060e+00 1.0719073014638681e+01 0 0 0
29052 93 2 7.3999999999999996e-02 4.5203811070596366e+01 7.9113566610609345e+00 9.3670966074117477e+00 0 0 0
9084 30 2 7.3999999999999996e-02 4.8820308152068151e+01 8.0519385721335901e+00 7.5972847999797199e+00 0 0 0
29050 93 1 -1.4799999999999999e-01 4.6233686609987977e+01 8.0845681062897174e+00 9.6644356479344911e+00 0 0 0
29058 93 2 7.3999999999999996e-02 4.5110531086011164e+01 1.0583403963106228e+01 9.0443991785822533e+00 0 0 0
29056 93 1 -1.4799999999999999e-01 4.6060622459590888e+01 1.0674311173706712e+01 9.5712977044527676e+00 0 0 0
29057 93 2 7.3999999999999996e-02 4.5921367847690036e+01 1.0801631162020151e+01 1.0667245692233529e+01 0 0 0
29053 93 1 -1.4799999999999999e-01 4.6835510949667182e+01 9.4153825168992995e+00 9.1821454314297792e+00 0 0 0
29055 93 2 7.3999999999999996e-02 4.7857408672191838e+01 9.6033327030842859e+00 9.5184456951788299e+00 0 0 0
29054 93 2 7.3999999999999996e-02 4.6919514451560524e+01 9.3537381918701623e+00 8.0632746618464264e+00 0 0 0
9090 30 2 7.3999999999999996e-02 4.8666694770189352e+01 1.0660037465047935e+01 7.3953701572939634e+00 0 0 0
29059 93 1 -1.4799999999999999e-01 4.6790796731561052e+01 1.1903938212449075e+01 9.1156693291670372e+00 0 0 0
29060 93 2 7.3999999999999996e-02 4.6662358677108905e+01 1.2013359937902223e+01 8.0019576048044740e+00 0 0 0
29061 93 2 7.3999999999999996e-02 4.7882334320404183e+01 1.1919157424905199e+01 9.3871562684557883e+00 0 0 0
9082 30 1 -1.4799999999999999e-01 4.9827151336561926e+01 8.0586452702275775e+00 7.1921014064998916e+00 0 0 0
9396 31 2 7.3999999999999996e-02 4.8849476180395357e+01 8.1023633469274898e+00 1.2250548178279679e+01 0 0 0
9400 31 1 -1.4799999999999999e-01 4.9957689811617414e+01 1.0729140805927640e+01 1.1912334552650202e+01 0 0 0
9394 31 1 -1.4799999999999999e-01 4.9916310094299646e+01 8.1372210582938731e+00 1.1986790529114359e+01 0 0 0
9395 31 2 7.3999999999999996e-02 4.9925008191943661e+01 8.1791084180679814e+00 1.0905604259409429e+01 0 0 0
9088 30 1 -1.4799999999999999e-01 4.9720811177483405e+01 1.0566549864121603e+01 7.0775613245910787e+00 0 0 0
8151 27 2 7.3999999999999996e-02 4.4085366085646278e+01 9.2419086409051321e+00 1.2405643491089265e+01 0 0 0
9402 31 2 7.3999999999999996e-02 4.8951502236420289e+01 1.0697951320891789e+01 1.2167236215804465e+01 0 0 0
9401 31 2 7.3999999999999996e-02 5.0144317508124772e+01 1.0604842263612506e+01 1.0844453154620620e+01 0 0 0
9092 30 2 7.3999999999999996e-02 5.0351964379963867e+01 1.1920696347340765e+01 8.5888987633305049e+00 0 0 0
9080 30 2 7.3999999999999996e-02 5.0441170346681560e+01 6.8231087161271340e+00 8.7840666004516752e+00 0 0 0
9086 30 2 7.3999999999999996e-02 5.0391696949413749e+01 9.3899517510845367e+00 8.7253711856882443e+00 0 0 0
30296 97 2 7.3999999999999996e-02 5.4296530756400941e+01 6.7928654450271395e+00 8.4376527060852577e+00 0 0 0
29981 96 2 7.3999999999999996e-02 5.3370330216689737e+01 1.0785179165704749e+01 6.3197025898242556e+00 0 0 0
29975 96 2 7.3999999999999996e-02 5.3248869174130732e+01 8.2007559008000985e+00 6.1670767533127249e+00 0 0 0
30295 97 1 -1.4799999999999999e-01 5.4163188794819142e+01 6.9241541591766822e+00 9.5431096829848894e+00 0 0 0
30297 97 2 7.3999999999999996e-02 5.5160635187096609e+01 6.9323817851523977e+00 9.8609105747816415e+00 0 0 0
9091 30 1 -1.4799999999999999e-01 5.0444201441214616e+01 1.1921052264607196e+01 7.4897663751515218e+00 0 0 0
9081 30 2 7.3999999999999996e-02 5.1588489943546939e+01 6.8093755559397193e+00 7.6222880656343310e+00 0 0 0
9079 30 1 -1.4799999999999999e-01 5.0526150143204632e+01 6.8000255985917821e+00 7.7283480792552304e+00 0 0 0
9085 30 1 -1.4799999999999999e-01 5.0435767807485071e+01 9.3680116799996682e+00 7.6591974595453882e+00 0 0 0
30299 97 2 7.3999999999999996e-02 5.3351539128280812e+01 8.3206778333498228e+00 1.0966914110224288e+01 0 0 0
30300 97 2 7.3999999999999996e-02 5.2540002927823991e+01 8.3281202375770516e+00 9.4807124030208012e+00 0 0 0
30298 97 1 -1.4799999999999999e-01 5.3519014450669403e+01 8.2967126453209268e+00 9.9394299629822100e+00 0 0 0
9093 30 2 7.3999999999999996e-02 5.1570613573012309e+01 1.1928202291586516e+01 7.2817668697815208e+00 0 0 0
9087 30 2 7.3999999999999996e-02 5.1548332999695674e+01 9.4867142622333809e+00 7.4729345637517213e+00 0 0 0
30301 97 1 -1.4799999999999999e-01 5.4335519523174796e+01 9.4616989484738685e+00 9.2823561021388183e+00 0 0 0
30302 97 2 7.3999999999999996e-02 5.4234273876094313e+01 9.4773550474889934e+00 8.2098851569996025e+00 0 0 0
30303 97 2 7.3999999999999996e-02 5.5397539084538103e+01 9.5201668979983722e+00 9.5904014080217035e+00 0 0 0
30304 97 1 -1.4799999999999999e-01 5.3678856364027929e+01 1.0755417576255571e+01 9.8326257004076929e+00 0 0 0
30305 97 2 7.3999999999999996e-02 5.3778960280636774e+01 1.0739715670653146e+01 1.0895093414266082e+01 0 0 0
30306 97 2 7.3999999999999996e-02 5.2641049443211664e+01 1.0677666674545915e+01 9.5400407751502083e+00 0 0 0
30308 97 2 7.3999999999999996e-02 5.4095841337214488e+01 1.2286141818768078e+01 8.1786912737190782e+00 0 0 0
30307 97 1 -1.4799999999999999e-01 5.4288662228175795e+01 1.2008557284723349e+01 9.2020067638474092e+00 0 0 0
30309 97 2 7.3999999999999996e-02 5.5417119779170839e+01 1.1903794310204660e+01 9.2377450905948155e+00 0 0 0
10338 34 2 7.3999999999999996e-02 5.6098014720452788e+01 1.0715002631377086e+01 7.2562609310061772e+00 0 0 0
10332 34 2 7.3999999999999996e-02 5.5975137769132161e+01 8.0745572694326597e+00 7.4352091596227767e+00 0 0 0
9397 31 1 -1.4799999999999999e-01 5.0540133084842410e+01 9.4410319759161982e+00 1.2601321202894347e+01 0 0 0
9403 31 1 -1.4799999999999999e-01 5.0591302717289494e+01 1.1999646258875213e+01 1.2547077994512289e+01 0 0 0
9405 31 2 7.3999999999999996e-02 5.1671899250787803e+01 1.1939456573282019e+01 1.2678270939245039e+01 0 0 0
9399 31 2 7.3999999999999996e-02 5.1624301333665350e+01 9.3580049681562798e+00 1.2741703087574729e+01 0 0 0
10337 34 2 7.3999999999999996e-02 5.7246175542792798e+01 1.0403373367030047e+01 5.9714744610078387e+00 0 0 0
31235 100 2 7.3999999999999996e-02 6.1088867672719537e+01 7.9874119024044976e+00 6.4551376400029099e+00 0 0 0
31241 100 2 7.3999999999999996e-02 6.0989135753604742e+01 1.0443405500344463e+01 6.3364514481488055e+00 0 0 0
10331 34 2 7.3999999999999996e-02 5.7187997332817638e+01 7.9891834491824589e+00 6.1986732572778704e+00 0 0 0
10329 34 2 7.3999999999999996e-02 5.8805039137271208e+01 6.7215974787862569e+00 7.9008388161266137e+00 0 0 0
31544 101 2 7.3999999999999996e-02 6.0929065171943456e+01 6.4495531580468075e+00 8.6775477788621131e+00 0 0 0
10328 33 2 7.3999999999999996e-02 5.7438145827909679e+01 6.7913434992322950e+00 9.0398774230619612e+00 0 0 0
10327 33 1 -1.4799999999999999e-01 5.7698334318943566e+01 6.7303066399475169e+00 7.9669989120283589e+00 0 0 0
31543 101 1 -1.4799999999999999e-01 6.1431955748701760e+01 6.5940766174549568e+00 9.6624590347461918e+00 0 0 0
10649 35 2 7.3999999999999996e-02 5.6993336592692430e+01 1.0542539230600458e+01 1.0901569012763868e+01 0 0 0
10643 35 2 7.3999999999999996e-02 5.7099112687346882e+01 7.9916834645397765e+00 1.0913621071291537e+01 0 0 0
10330 34 1 -1.4799999999999999e-01 5.7047465395897774e+01 7.9820016804530143e+00 7.2547059830002691e+00 0 0 0
10336 34 1 -1.4799999999999999e-01 5.7129359886323314e+01 1.0557909691199798e+01 7.0128558065389734e+00 0 0 0
10340 34 2 7.3999999999999996e-02 5.7692166493655982e+01 1.1954805565945332e+01 8.6177058806362599e+00 0 0 0
31547 101 2 7.3999999999999996e-02 6.1435895948050550e+01 7.9637882299730034e+00 1.1322772367630636e+01 0 0 0
31546 101 1 -1.4799999999999999e-01 6.1006020097220883e+01 7.9079570326094384e+00 1.0303390096710961e+01 0 0 0
31548 101 2 7.3999999999999996e-02 5.9880930739364430e+01 7.7753754765710763e+00 1.0304444834582291e+01 0 0 0
10334 34 2 7.3999999999999996e-02 5.7389779006612507e+01 9.3932743365496183e+00 8.9420915313787273e+00 0 0 0
10339 34 1 -1.4799999999999999e-01 5.7756648250057474e+01 1.1883673637047631e+01 7.5456382104585131e+00 0 0 0
10333 34 1 -1.4799999999999999e-01 5.7642053032638692e+01 9.2944417671192578e+00 7.8540559296807420e+00 0 0 0
10335 34 2 7.3999999999999996e-02 5.8773325300083471e+01 9.3024979727814756e+00 7.8176668210611027e+00 0 0 0
31549 101 1 -1.4799999999999999e-01 6.1490290469298344e+01 9.1626805229684418e+00 9.5578513612628413e+00 0 0 0
31550 101 2 7.3999999999999996e-02 6.1430208341385274e+01 9.1069556745770193e+00 8.4984694885015184e+00 0 0 0
31554 101 2 7.3999999999999996e-02 5.9781968310651095e+01 1.0499044767335686e+01 9.9200185677778006e+00 0 0 0
31553 101 2 7.3999999999999996e-02 6.0964994871645331e+01 1.0291813747023559e+01 1.1257719691556661e+01 0 0 0
31552 101 1 -1.4799999999999999e-01 6.0849365718535608e+01 1.0437928743714851e+01 1.0249236463642417e+01 0 0 0
31556 101 2 7.3999999999999996e-02 6.1341886373997390e+01 1.1731326222852493e+01 8.6728967607800733e+00 0 0 0
31555 101 1 -1.4799999999999999e-01 6.1506467838202489e+01 1.1730990627191870e+01 9.7789502868263067e+00 0 0 0
10341 34 2 7.3999999999999996e-02 5.8856642928396518e+01 1.1897153665077637e+01 7.3060463155507023e+00 0 0 0
10648 35 1 -1.4799999999999999e-01 5.7033742342752014e+01 1.0488128795578040e+01 1.2003254114243145e+01 0 0 0
31545 101 2 7.3999999999999996e-02 6.2487196391158214e+01 6.5417766055796003e+00 9.5100221844893991e+00 0 0 0
31551 101 2 7.3999999999999996e-02 6.2535317302525414e+01 9.1219162685200228e+00 9.6353277913136228e+00 0 0 0
31557 101 2 7.3999999999999996e-02 6.2568586664891633e+01 1.1707953920044520e+01 9.8635356792436930e+00 0 0 0
10642 35 1 -1.4799999999999999e-01 5.7099950178765546e+01 8.0057903900752674e+00 1.2004426114551908e+01 0 0 0
11579 37 2 7.3999999999999996e-02 6.4583392764879704e+01 8.4675177431054571e+00 6.2976298793342416e+00 0 0 0
11577 37 2 7.3999999999999996e-02 6.6216219555856256e+01 6.9472936570178883e+00 7.5222218890821821e+00 0 0 0
32483 104 2 7.3999999999999996e-02 6.8885577961346073e+01 7.7486779173841498e+00 6.2178213056458116e+00 0 0 0
11576 37 2 7.3999999999999996e-02 6.5277695797272784e+01 6.8634193307956535e+00 8.9026759983951553e+00 0 0 0
11575 37 1 -1.4799999999999999e-01 6.5186489046755369e+01 6.8906551089642720e+00 7.7959476942037220e+00 0 0 0
11586 38 2 7.3999999999999996e-02 6.3494879028230656e+01 1.0803789916271105e+01 7.7203449903762662e+00 0 0 0
11580 37 2 7.3999999999999996e-02 6.3483236944545524e+01 8.1875888597050590e+00 7.5301982759459829e+00 0 0 0
11578 37 1 -1.4799999999999999e-01 6.4540841773818073e+01 8.2139707411903959e+00 7.3935879923014651e+00 0 0 0
32794 105 1 -1.4799999999999999e-01 6.8137508146808798e+01 8.1193467070039915e+00 1.0207786974331251e+01 0 0 0
32796 105 2 7.3999999999999996e-02 6.7095375202433146e+01 8.1517188730518999e+00 9.9823244769342860e+00 0 0 0
11891 38 2 7.3999999999999996e-02 6.3812011364715332e+01 8.0913383856028691e+00 1.1239366972872357e+01 0 0 0
11897 39 2 7.3999999999999996e-02 6.4380125199826409e+01 1.0588570770559299e+01 1.0899312729716415e+01 0 0 0
11584 38 1 -1.4799999999999999e-01 6.4488596059303873e+01 1.0624810377145753e+01 7.4785418563392589e+00 0 0 0
11588 38 2 7.3999999999999996e-02 6.5416349788697687e+01 1.1784433886648550e+01 8.9913877598032776e+00 0 0 0
11583 38 2 7.3999999999999996e-02 6.6129851065541132e+01 9.2962330699072595e+00 7.9967824057575072e+00 0 0 0
11582 38 2 7.3999999999999996e-02 6.4932152477248039e+01 9.4514607876477079e+00 9.1505997412063085e+00 0 0 0
11581 38 1 -1.4799999999999999e-01 6.5062172328062189e+01 9.4087512030309330e+00 8.1010073294033020e+00 0 0 0
32802 105 2 7.3999999999999996e-02 6.7087673662388127e+01 1.0559560331569308e+01 1.0104593098772012e+01 0 0 0
32800 105 1 -1.4799999999999999e-01 6.8151767677984765e+01 1.0563024235397069e+01 1.0419435122648190e+01 0 0 0
11587 38 1 -1.4799999999999999e-01 6.5294146411992770e+01 1.1871156514989023e+01 7.9151926497878069e+00 0 0 0
11589 38 2 7.3999999999999996e-02 6.6269389163112905e+01 1.1834500761068034e+01 7.4484685893766933e+00 0 0 0
32795 105 2 7.3999999999999996e-02 6.8130383186154887e+01 8.1163221964883441e+00 1.1278417768909339e+01 0 0 0
32801 105 2 7.3999999999999996e-02 6.8260040050218066e+01 1.0444894646779089e+01 1.1453549681473799e+01 0 0 0
11890 38 1 -1.4799999999999999e-01 6.4035382257638517e+01 8.0371082991557969e+00 1.2286580913720694e+01 0 0 0
32791 105 1 -1.4799999999999999e-01 6.8786131045479323e+01 6.9574366650726134e+00 9.5338770477204484e+00 0 0 0
11896 39 1 -1.4799999999999999e-01 6.4257846695684819e+01 1.0563671302759881e+01 1.1997645769917094e+01 0 0 0
11892 38 2 7.3999999999999996e-02 6.3086806603265408e+01 7.9081663757475322e+00 1.2853001012658044e+01 0 0 0
32804 105 2 7.3999999999999996e-02 6.8679497035700820e+01 1.1910829350761036e+01 8.8271669395375483e+00 0 0 0
32797 105 1 -1.4799999999999999e-01 6.8806220094512142e+01 9.3503833891329631e+00 9.7471364304823851e+00 0 0 0
32798 105 2 7.3999999999999996e-02 6.8592608546217079e+01 9.5250601992820787e+00 8.6387958227330657e+00 0 0 0
32792 105 2 7.3999999999999996e-02 6.8716728169613461e+01 6.9786228453069503e+00 8.5093093019644179e+00 0 0 0
32803 105 1 -1.4799999999999999e-01 6.8864579849991642e+01 1.1830888122311592e+01 9.9363219277530153e+00 0 0 0
12827 41 2 7.3999999999999996e-02 7.1797037193964456e+01 8.1637302425505993e+00 6.3331598872983790e+00 0 0 0
12833 42 2 7.3999999999999996e-02 7.1615433125492217e+01 1.0499942228724054e+01 6.3739497639972083e+00 0 0 0
32489 104 2 7.3999999999999996e-02 6.8680772271451787e+01 1.0422533639065648e+01 6.3966380082978942e+00 0 0 0
12825 41 2 7.3999999999999996e-02 7.3745684567459847e+01 6.6028989153737481e+00 7.1379542505775824e+00 0 0 0
12823 41 1 -1.4799999999999999e-01 7.2792922125672376e+01 6.6546908018955495e+00 7.5917960772092377e+00 0 0 0
12824 41 2 7.3999999999999996e-02 7.2899114059033607e+01 6.4914146946523532e+00 8.6806493332770156e+00 0 0 0
32793 105 2 7.3999999999999996e-02 6.9845417694904000e+01 7.0611639297334960e+00 9.7484569177695324e+00 0 0 0
32805 105 2 7.3999999999999996e-02 6.9915930361463808e+01 1.1607824422930090e+01 9.9836676021437611e+00 0 0 0
32799 105 2 7.3999999999999996e-02 6.9930360839580700e+01 9.2755291483751563e+00 9.8805774455551383e+00 0 0 0
13139 42 2 7.3999999999999996e-02 7.1656453772489016e+01 7.9331678800952350e+00 1.1173691565567166e+01 0 0 0
34044 109 2 7.3999999999999996e-02 7.4624050640962565e+01 8.0682832023006821e+00 9.8640629772531536e+00 0 0 0
12826 41 1 -1.4799999999999999e-01 7.2050723280888008e+01 8.0737185721336715e+00 7.3904716050382309e+00 0 0 0
12828 41 2 7.3999999999999996e-02 7.1053208686814472e+01 8.0608560315392577e+00 7.8391102863478084e+00 0 0 0
12834 42 2 7.3999999999999996e-02 7.0935112459017745e+01 1.0391186321076992e+01 8.0436509356813044e+00 0 0 0
12830 41 2 7.3999999999999996e-02 7.2805623917990076e+01 9.3020250312448525e+00 8.8898075126397273e+00 0 0 0
12829 41 1 -1.4799999999999999e-01 7.2682817198882489e+01 9.3781634063010078e+00 7.8438033174354374e+00 0 0 0
12831 41 2 7.3999999999999996e-02 7.3596776107743580e+01 9.3621107679432836e+00 7.3534243216556581e+00 0 0 0
13145 42 2 7.3999999999999996e-02 7.1975118984254010e+01 1.0447220113701182e+01 1.0746174309317695e+01 0 0 0
12832 41 1 -1.4799999999999999e-01 7.1809537061526498e+01 1.0529096638120759e+01 7.4509140322559064e+00 0 0 0
34050 109 2 7.3999999999999996e-02 7.4847048329110692e+01 1.0440560394264789e+01 1.0103352887399229e+01 0 0 0
12835 42 1 -1.4799999999999999e-01 7.2671208248035256e+01 1.1801350786951174e+01 7.9028931612052222e+00 0 0 0
12836 42 2 7.3999999999999996e-02 7.2991721125738778e+01 1.1755262208566217e+01 8.9553983908518315e+00 0 0 0
12837 42 2 7.3999999999999996e-02 7.3579326743659507e+01 1.1890121887357429e+01 7.2872303978721966e+00 0 0 0
13138 42 1 -1.4799999999999999e-01 7.1603455952105833e+01 8.0226728814467734e+00 1.2217762638610733e+01 0 0 0
13143 42 2 7.3999999999999996e-02 7.3426408264382047e+01 9.3326022598737239e+00 1.2463607460043551e+01 0 0 0
13137 42 2 7.3999999999999996e-02 7.3440027714602692e+01 6.8233065092366010e+00 1.2434777964141508e+01 0 0 0
13140 42 2 7.3999999999999996e-02 7.0480888791930198e+01 8.1298825436207967e+00 1.2361507497817904e+01 0 0 0
14081 45 2 7.3999999999999996e-02 7.9839806130895667e+01 1.0455572186255635e+01 6.2648580904921687e+00 0 0 0
34043 109 2 7.3999999999999996e-02 7.5508588482238466e+01 8.1278132630436453e+00 1.1234362380733733e+01 0 0 0
34049 109 2 7.3999999999999996e-02 7.6131656695646896e+01 1.0348637163930107e+01 1.1211796647766930e+01 0 0 0
34048 109 1 -1.4799999999999999e-01 7.5917333976972856e+01 1.0441057834081777e+01 1.0168607495511054e+01 0 0 0
34042 109 1 -1.4799999999999999e-01 7.5635654934477756e+01 8.0355931945315913e+00 1.0190324430728509e+01 0 0 0
33737 108 2 7.3999999999999996e-02 7.5685913723719580e+01 1.0424916428526085e+01 6.6067748038392669e+00 0 0 0
14072 45 2 7.3999999999999996e-02 7.9176179816689782e+01 6.5282134841317747e+00 8.9450386733748761e+00 0 0 0
14071 45 1 -1.4799999999999999e-01 7.9675444738703732e+01 6.7302200422996945e+00 7.9423008005467732e+00 0 0 0
14073 45 2 7.3999999999999996e-02 8.0730950291367904e+01 6.7997768886135441e+00 8.1933076941402874e+00 0 0 0
34041 109 2 7.3999999999999996e-02 7.7319323275080720e+01 6.7413514175132887e+00 1.0372012815951154e+01 0 0 0
34040 109 2 7.3999999999999996e-02 7.6510408077057079e+01 6.4957721661797132e+00 8.7625062892172831e+00 0 0 0
34039 109 1 -1.4799999999999999e-01 7.6392882011040939e+01 6.7247759088214210e+00 9.8425726808288054e+00 0 0 0
34052 109 2 7.3999999999999996e-02 7.6412210706066304e+01 1.1633704768978077e+01 8.4306300652722754e+00 0 0 0
14076 45 2 7.3999999999999996e-02 7.8195780722628555e+01 8.1021103338539149e+00 7.3911278283641852e+00 0 0 0
34046 109 2 7.3999999999999996e-02 7.6216518516000463e+01 9.3240736220518574e+00 8.4169464870435959e+00 0 0 0
34045 109 1 -1.4799999999999999e-01 7.6396868579505110e+01 9.2218627370832955e+00 9.4826852732564149e+00 0 0 0
34051 109 1 -1.4799999999999999e-01 7.6498448755440691e+01 1.1767721003076518e+01 9.5739912355495793e+00 0 0 0
14387 46 2 7.3999999999999996e-02 7.9848153677733791e+01 7.7809346262930612e+00 1.0843674306779715e+01 0 0 0
14074 45 1 -1.4799999999999999e-01 7.9277124941923560e+01 8.0602756160813147e+00 7.3884412604163945e+00 0 0 0
34047 109 2 7.3999999999999996e-02 7.7496329392396589e+01 9.1186645782887794e+00 9.5654186916519794e+00 0 0 0
34053 109 2 7.3999999999999996e-02 7.7490855818401954e+01 1.1918470838862014e+01 9.9091326613406636e+00 0 0 0
14077 45 1 -1.4799999999999999e-01 7.9992047880832914e+01 9.3399009068105840e+00 7.9998704148104141e+00 0 0 0
14078 45 2 7.3999999999999996e-02 7.9813854216910627e+01 9.4025102353790295e+00 9.0951539231402307e+00 0 0 0
14393 46 2 7.3999999999999996e-02 7.9561563283076794e+01 1.0426802726955353e+01 1.0949387413409591e+01 0 0 0
14080 45 1 -1.4799999999999999e-01 7.9555719718755697e+01 1.0590882017589683e+01 7.2944116353779798e+00 0 0 0
14082 45 2 7.3999999999999996e-02 7.8521232726010425e+01 1.0600024186470424e+01 7.3840988049544860e+00 0 0 0
14085 46 2 7.3999999999999996e-02 8.1211542363528380e+01 1.1923798547039048e+01 7.8328377402089489e+00 0 0 0
14084 45 2 7.3999999999999996e-02 7.9962914582434024e+01 1.1992134407458618e+01 9.0011296968070695e+00 0 0 0
14083 45 1 -1.4799999999999999e-01 8.0109194135478589e+01 1.1926880588082208e+01 7.8833134180974644e+00 0 0 0
14079 45 2 7.3999999999999996e-02 8.1066731208548660e+01 9.2896499628459974e+00 7.9963118692165320e+00 0 0 0
14392 46 1 -1.4799999999999999e-01 7.9544804242924471e+01 1.0431778109259362e+01 1.1986305588758121e+01 0 0 0
14386 46 1 -1.4799999999999999e-01 7.9480377212570701e+01 7.8673559911774653e+00 1.1903409814959261e+01 0 0 0
14394 46 2 7.3999999999999996e-02 7.8525700169370680e+01 1.0461877410857808e+01 1.2342106993359856e+01 0 0 0
34979 112 2 7.3999999999999996e-02 8.3535210498179978e+01 7.8852715526356087e+00 6.6022987325808709e+00 0 0 0
34985 112 2 7.3999999999999996e-02 8.3361838929756061e+01 1.0407724510908009e+01 6.7706481991913563e+00 0 0 0
35298 113 2 7.3999999999999996e-02 8.2540711474347106e+01 1.0444651203738012e+01 1.0271275342568872e+01 0 0 0
35292 113 2 7.3999999999999996e-02 8.2306021680696404e+01 8.0997554747667326e+00 9.8100776515355914e+00 0 0 0
15319 49 1 -1.4799999999999999e-01 8.7516312670336930e+01 6.7414848961917482e+00 7.9111067045694510e+00 0 0 0
15320 49 2 7.3999999999999996e-02 8.7455867852928392e+01 6.8266640578221551e+00 9.0323189528197769e+00 0 0 0
35289 113 2 7.3999999999999996e-02 8.4786469566197809e+01 6.4387903000464419e+00 1.0034010537063802e+01 0 0 0
35287 113 1 -1.4799999999999999e-01 8.3796603036536084e+01 6.6338159794553242e+00 9.6344149481291144e+00 0 0 0
35288 113 2 7.3999999999999996e-02 8.4005822813690969e+01 6.5985522633353799e+00 8.5635608483595860e+00 0 0 0
15635 50 2 7.3999999999999996e-02 8.7053240688338789e+01 8.1517521850342636e+00 1.1405643512071906e+01 0 0 0
15324 49 2 7.3999999999999996e-02 8.5786489635063461e+01 8.0506375283914746e+00 7.5605185689742029e+00 0 0 0
35291 113 2 7.3999999999999996e-02 8.3379458126665753e+01 8.0166846285411282e+00 1.1277423491011092e+01 0 0 0
15322 49 1 -1.4799999999999999e-01 8.6842968252812085e+01 7.9972400541233615e+00 7.3339778348868592e+00 0 0 0
35290 113 1 -1.4799999999999999e-01 8.3295201620565180e+01 7.9959509168472476e+00 1.0198703855638639e+01 0 0 0
35300 113 2 7.3999999999999996e-02 8.4078508618037120e+01 1.1616935271011913e+01 8.6159741439207433e+00 0 0 0
35297 113 2 7.3999999999999996e-02 8.3777663853454925e+01 1.0545232231932181e+01 1.1411361781143954e+01 0 0 0
35296 113 1 -1.4799999999999999e-01 8.3590516140950555e+01 1.0477867455761613e+01 1.0368738737213661e+01 0 0 0
35293 113 1 -1.4799999999999999e-01 8.4115868596577158e+01 9.1910300945828514e+00 9.7917764160030440e+00 0 0 0
35294 113 2 7.3999999999999996e-02 8.4128378547547754e+01 9.2665277166860776e+00 8.7094332362398195e+00 0 0 0
35295 113 2 7.3999999999999996e-02 8.5199589355533732e+01 9.0878134783660176e+00 1.0096162708747416e+01 0 0 0
15330 49 2 7.3999999999999996e-02 8.5826367552261402e+01 1.0359596144799223e+01 7.5659027158574030e+00 0 0 0
15641 50 2 7.3999999999999996e-02 8.7035641522148836e+01 1.0611126511736215e+01 1.1354090002041421e+01 0 0 0
15328 49 1 -1.4799999999999999e-01 8.6829037558743778e+01 1.0518484202743926e+01 7.3170575159594149e+00 0 0 0
35299 113 1 -1.4799999999999999e-01 8.4076275042846291e+01 1.1742848319039643e+01 9.6494411941806622e+00 0 0 0
35301 113 2 7.3999999999999996e-02 8.5118473193700979e+01 1.1774656564704010e+01 9.9176572679366402e+00 0 0 0
15332 49 2 7.3999999999999996e-02 8.7296325396093977e+01 1.1455140141774297e+01 9.1629557375871737e+00 0 0 0
15325 49 1 -1.4799999999999999e-01 8.7498623635747961e+01 9.3203216946495573e+00 7.9088419134327186e+00 0 0 0
15326 49 2 7.3999999999999996e-02 8.7420772921216255e+01 9.3759388868154190e+00 8.9787335550890983e+00 0 0 0
15331 49 1 -1.4799999999999999e-01 8.7380658043985406e+01 1.1721789933074170e+01 8.0514402912048304e+00 0 0 0
15640 50 1 -1.4799999999999999e-01 8.6859091715001043e+01 1.0678376265791211e+01 1.2450466544219523e+01 0 0 0
15634 50 1 -1.4799999999999999e-01 8.6690026584712157e+01 8.1181849084799325e+00 1.2473785587023269e+01 0 0 0
16571 53 2 7.3999999999999996e-02 9.3791144769505806e+01 8.0065611212781906e+00 6.2441565391412315e+00 0 0 0
16577 53 2 7.3999999999999996e-02 9.4102439731943917e+01 1.0465106461961780e+01 6.0456771164090659e+00 0 0 0
36536 117 2 7.3999999999999996e-02 9.0745468502950516e+01 6.4041609264623105e+00 8.9403091122956919e+00 0 0 0
36239 116 2 7.3999999999999996e-02 9.0151724712096751e+01 1.0629962789571255e+01 6.7448015427952051e+00 0 0 0
15333 49 2 7.3999999999999996e-02 8.8477025081856411e+01 1.1813605399407624e+01 7.9202580598203864e+00 0 0 0
15321 49 2 7.3999999999999996e-02 8.8592011308788429e+01 6.7754194976411029e+00 7.7727152540387072e+00 0 0 0
15327 49 2 7.3999999999999996e-02 8.8578296634303328e+01 9.4061181853386255e+00 7.7038706931294474e+00 0 0 0
36535 117 1 -1.4799999999999999e-01 9.0975462710272524e+01 6.5557685513452366e+00 9.9958393381346600e+00 0 0 0
36233 116 2 7.3999999999999996e-02 9.0088943768795389e+01 8.0190089988192419e+00 6.4941207838889463e+00 0 0 0
36537 117 2 7.3999999999999996e-02 9.2031329629986274e+01 6.7180984263564127e+00 9.9877723385271207e+00 0 0 0
36539 117 2 7.3999999999999996e-02 9.0309797213125464e+01 8.0191476670806523e+00 1.1509080632368917e+01 0 0 0
36540 117 2 7.3999999999999996e-02 8.9170018217063571e+01 7.9960371828796086e+00 1.0130082030122090e+01 0 0 0
16572 53 2 7.3999999999999996e-02 9.2788865575898612e+01 7.9101418290742407e+00 7.6552387639533546e+00 0 0 0
36538 117 1 -1.4799999999999999e-01 9.0240361540093573e+01 7.8751019331131378e+00 1.0387645771221200e+01 0 0 0
36546 117 2 7.3999999999999996e-02 8.9274258965921405e+01 1.0432643292573513e+01 9.8433520836932118e+00 0 0 0
36541 117 1 -1.4799999999999999e-01 9.0979318923664593e+01 9.1105338255905313e+00 9.7916107334177163e+00 0 0 0
36542 117 2 7.3999999999999996e-02 9.1012669845993514e+01 9.0698173422084096e+00 8.7004509080569772e+00 0 0 0
36543 117 2 7.3999999999999996e-02 9.2003150739783052e+01 9.1057241089503425e+00 1.0153577549459451e+01 0 0 0
36544 117 1 -1.4799999999999999e-01 9.0293135595303696e+01 1.0424393658331773e+01 1.0179466017987014e+01 0 0 0
16578 53 2 7.3999999999999996e-02 9.2965745748135831e+01 1.0619198793466072e+01 7.3801773570126814e+00 0 0 0
36545 117 2 7.3999999999999996e-02 9.0160171188013379e+01 1.0312604498543608e+01 1.1297221706498634e+01 0 0 0
36548 117 2 7.3999999999999996e-02 9.0934880207247090e+01 1.1848494980283583e+01 8.6683681164264126e+00 0 0 0
36547 117 1 -1.4799999999999999e-01 9.0941269020332868e+01 1.1770583853678692e+01 9.7246274950673754e+00 0 0 0
36549 117 2 7.3999999999999996e-02 9.1985358247633300e+01 1.1874283078895584e+01 1.0141788507039141e+01 0 0 0
16576 53 1 -1.4799999999999999e-01 9.4021247868906300e+01 1.0534999776146131e+01 7.2010626828212114e+00 0 0 0
16570 53 1 -1.4799999999999999e-01 9.3835446322936534e+01 7.9303282944879276e+00 7.3037119708261358e+00 0 0 0
16882 54 1 -1.4799999999999999e-01 9.4280081014303150e+01 7.9196133386568697e+00 1.1958197938135243e+01 0 0 0
16883 54 2 7.3999999999999996e-02 9.4645443958513539e+01 7.9304528780110370e+00 1.0866481283347278e+01 0 0 0
16890 54 2 7.3999999999999996e-02 9.3067183366785414e+01 1.0447857071345870e+01 1.2886363654453250e+01 0 0 0
16888 54 1 -1.4799999999999999e-01 9.3987421731384288e+01 1.0507614797748305e+01 1.2351342768443521e+01 0 0 0
16574 53 2 7.3999999999999996e-02 9.4446136320888456e+01 9.3180854006006584e+00 8.8172353147571805e+00 0 0 0
16889 54 2 7.3999999999999996e-02 9.3616434697830172e+01 1.0480411892653695e+01 1.1322903866610504e+01 0 0 0
16580 53 2 7.3999999999999996e-02 9.4565375475988120e+01 1.1843373546085221e+01 8.9732991653107153e+00 0 0 0
37487 120 2 7.3999999999999996e-02 9.7926628399157579e+01 1.0632499736482686e+01 6.8240144578790458e+00 0 0 0
37481 120 2 7.3999999999999996e-02 9.7791763568338652e+01 7.8607007476105961e+00 6.7030313786855951e+00 0 0 0
16568 53 2 7.3999999999999996e-02 9.4567179941280841e+01 6.6587187687446789e+00 8.9139073732489891e+00 0 0 0
16569 53 2 7.3999999999999996e-02 9.5622894905078326e+01 6.8081321673584760e+00 7.6515934584731644e+00 0 0 0
16567 53 1 -1.4799999999999999e-01 9.4579804095249656e+01 6.6824791586170251e+00 7.8366281884102627e+00 0 0 0
37783 121 1 -1.4799999999999999e-01 9.8680026979747680e+01 6.7050782206427080e+00 9.8228954354393796e+00 0 0 0
37785 121 2 7.3999999999999996e-02 9.9697982794836804e+01 6.7229828434182188e+00 1.0083892607859067e+01 0 0 0
37784 121 2 7.3999999999999996e-02 9.8576144577354512e+01 6.8896387030259314e+00 8.7318374615297873e+00 0 0 0
16579 53 1 -1.4799999999999999e-01 9.4670785188656893e+01 1.1784585665910461e+01 7.8675640058132945e+00 0 0 0
16573 53 1 -1.4799999999999999e-01 9.4478037485786828e+01 9.2063269315033676e+00 7.8084224696766480e+00 0 0 0
37788 121 2 7.3999999999999996e-02 9.6925926727427751e+01 7.7360588817033964e+00 1.0223234493800842e+01 0 0 0
37786 121 1 -1.4799999999999999e-01 9.8004362883868282e+01 7.9309862308708610e+00 1.0415497996503015e+01 0 0 0
37787 121 2 7.3999999999999996e-02 9.8152256481103009e+01 8.0205830330834083e+00 1.1436696242388903e+01 0 0 0
16575 53 2 7.3999999999999996e-02 9.5543016507273649e+01 9.1818183692171367e+00 7.5682431908075332e+00 0 0 0
16581 53 2 7.3999999999999996e-02 9.5750023666035304e+01 1.1807150375787222e+01 7.6164357532274449e+00 0 0 0
37789 121 1 -1.4799999999999999e-01 9.8452093411215245e+01 9.2508209168024091e+00 9.6756500436363488e+00 0 0 0
37790 121 2 7.3999999999999996e-02 9.8327868986717476e+01 9.1941822782218914e+00 8.5827729669451145e+00 0 0 0
37791 121 2 7.3999999999999996e-02 9.9474480538883554e+01 9.3699640289541719e+00 9.7671687306860306e+00 0 0 0
37794 121 2 7.3999999999999996e-02 9.6760616812877785e+01 1.0469512226968016e+01 1.0097032894764739e+01 0 0 0
37793 121 2 7.3999999999999996e-02 9.7928723141808888e+01 1.0548020117387818e+01 1.1469429710093561e+01 0 0 0
37792 121 1 -1.4799999999999999e-01 9.7844245300014819e+01 1.0484999544336219e+01 1.0348221700636929e+01 0 0 0
37795 121 1 -1.4799999999999999e-01 9.8380348846212883e+01 1.1841836543293622e+01 9.7714510492776174e+00 0 0 0
37796 121 2 7.3999999999999996e-02 9.8328599098613580e+01 1.1769246746382963e+01 8.7321298475807492e+00 0 0 0
37797 121 2 7.3999999999999996e-02 9.9442165554369950e+01 1.2003194339059608e+01 1.0064165189097778e+01 0 0 0
17826 57 2 7.3999999999999996e-02 1.0041792460002671e+02 1.0475754561227681e+01 7.6752865329750275e+00 0 0 0
17820 57 2 7.3999999999999996e-02 1.0055966532781066e+02 8.1486949351509512e+00 7.1548844161090450e+00 0 0 0
16887 54 2 7.3999999999999996e-02 9.5919870344653219e+01 9.4154667212918302e+00 1.2388454063546233e+01 0 0 0
17816 57 2 7.3999999999999996e-02 1.0247553709755975e+02 6.6644451807374931e+00 8.7232198761821085e+00 0 0 0
17815 57 1 -1.4799999999999999e-01 1.0221093518754505e+02 6.6700528723729100e+00 7.6634516745361037e+00 0 0 0
17819 57 2 7.3999999999999996e-02 1.0181289006824534e+02 8.0570183544395029e+00 6.1094272607069815e+00 0 0 0
17817 57 2 7.3999999999999996e-02 1.0320889984444615e+02 6.6682672011634558e+00 7.1842819630564660e+00 0 0 0
39032 125 2 7.3999999999999996e-02 1.0521005832460013e+02 6.6880029550014966e+00 8.2554499921871507e+00 0 0 0
39031 125 1 -1.4799999999999999e-01 1.0552347046975474e+02 6.6795866114101017e+00 9.2482699159734061e+00 0 0 0
17824 57 1 -1.4799999999999999e-01 1.0148099688369282e+02 1.0491233677028740e+01 7.2780171559391480e+00 0 0 0
18131 58 2 7.3999999999999996e-02 1.0140059609082489e+02 8.1570189679583578e+00 1.0783592229042528e+01 0 0 0
18137 58 2 7.3999999999999996e-02 1.0107445067573171e+02 1.0674475087020014e+01 1.1105122075991561e+01 0 0 0
39035 125 2 7.3999999999999996e-02 1.0538571974945793e+02 7.9322962503979628e+00 1.1055080519084324e+01 0 0 0
17818 57 1 -1.4799999999999999e-01 1.0161846257339565e+02 7.9733870779642695e+00 7.1576928705449552e+00 0 0 0
17828 57 2 7.3999999999999996e-02 1.0188060852817368e+02 1.1713906109521529e+01 8.9404552884506714e+00 0 0 0
39034 125 1 -1.4799999999999999e-01 1.0502857745194736e+02 7.9595491304166206e+00 1.0046575458176388e+01 0 0 0
39036 125 2 7.3999999999999996e-02 1.0396582010478917e+02 7.9145070009759193e+00 1.0098777626597862e+01 0 0 0
17822 57 2 7.3999999999999996e-02 1.0184064564677408e+02 9.1664456366691507e+00 8.8690175254915395e+00 0 0 0
17827 57 1 -1.4799999999999999e-01 1.0203728258502954e+02 1.1780698823585178e+01 7.8659994348807141e+00 0 0 0
17821 57 1 -1.4799999999999999e-01 1.0214342433758124e+02 9.1960325830017737e+00 7.8799082539026175e+00 0 0 0
17823 57 2 7.3999999999999996e-02 1.0316876001722218e+02 9.2199243270647386e+00 7.6862555157087451e+00 0 0 0
39038 125 2 7.3999999999999996e-02 1.0545660782397347e+02 9.2440981046808535e+00 8.2831945350448848e+00 0 0 0
39037 125 1 -1.4799999999999999e-01 1.0564266020113674e+02 9.1605878057344086e+00 9.3898462080124574e+00 0 0 0
39040 125 1 -1.4799999999999999e-01 1.0533312423612547e+02 1.0510758502169118e+01 1.0100822665854732e+01 0 0 0
39041 125 2 7.3999999999999996e-02 1.0578314806707689e+02 1.0502208047781684e+01 1.1050535968919389e+01 0 0 0
39042 125 2 7.3999999999999996e-02 1.0421401429667324e+02 1.0681789864947632e+01 1.0115497126716461e+01 0 0 0
17829 57 2 7.3999999999999996e-02 1.0310157792372260e+02 1.1939146944392460e+01 7.6994263633291853e+00 0 0 0
39043 125 1 -1.4799999999999999e-01 1.0592883771754205e+02 1.1742647836146254e+01 9.3894487000744089e+00 0 0 0
39044 125 2 7.3999999999999996e-02 1.0559744504004314e+02 1.1649780726025577e+01 8.3487267338223301e+00 0 0 0
18136 58 1 -1.4799999999999999e-01 1.0130890373327227e+02 1.0620486973244091e+01 1.2195682042032098e+01 0 0 0
18130 58 1 -1.4799999999999999e-01 1.0131942895823052e+02 8.0555805862725300e+00 1.1906194296914016e+01 0 0 0
18141 58 2 7.3999999999999996e-02 1.0315937715154665e+02 1.1553820987399501e+01 1.2261927884819416e+01 0 0 0
18129 58 2 7.3999999999999996e-02 1.0294958477192525e+02 6.8043930714466301e+00 1.2490888004123017e+01 0 0 0
18135 58 2 7.3999999999999996e-02 1.0312729322336875e+02 9.3723165325153026e+00 1.2214793623628939e+01 0 0 0
39045 125 2 7.3999999999999996e-02 1.0698552680436477e+02 1.1698071556609198e+01 9.3829633567803334e+00 0 0 0
39039 125 2 7.3999999999999996e-02 1.0675939766926486e+02 9.1350083832528775e+00 9.3834381545712340e+00 0 0 0
39033 125 2 7.3999999999999996e-02 1.0660650759554012e+02 6.6969918897525131e+00 9.3459022404830439e+00 0 0 0
19065 61 2 7.3999999999999996e-02 1.1077342655104572e+02 6.6986444269796150e+00 7.3857245607957065e+00 0 0 0
19063 61 1 -1.4799999999999999e-01 1.0969321054483493e+02 6.7490913680343816e+00 7.6427463532864142e+00 0 0 0
19064 61 2 7.3999999999999996e-02 1.0964013257365521e+02 6.7511489611525244e+00 8.7224832501354381e+00 0 0 0
19379 62 2 7.3999999999999996e-02 1.0933027918753515e+02 7.9155877818440228e+00 1.0608467419182562e+01 0 0 0
40284 129 2 7.3999999999999996e-02 1.1144038732585240e+02 7.9635191660113103e+00 9.7232854017497665e+00 0 0 0
19066 61 1 -1.4799999999999999e-01 1.0892615251167653e+02 8.0670999230074134e+00 7.2188626452747462e+00 0 0 0
19068 61 2 7.3999999999999996e-02 1.0789330860084213e+02 8.0631982285765105e+00 7.4608607299016692e+00 0 0 0
19074 61 2 7.3999999999999996e-02 1.0810459516965167e+02 1.0592621144066106e+01 7.3096697197037050e+00 0 0 0
19385 62 2 7.3999999999999996e-02 1.0920164298776456e+02 1.0304333835914731e+01 1.0641729838715467e+01 0 0 0
19070 61 2 7.3999999999999996e-02 1.0961896586770982e+02 9.2977273080822709e+00 8.8054660276138872e+00 0 0 0
19069 61 1 -1.4799999999999999e-01 1.0968043646270716e+02 9.2240646352272027e+00 7.7090208467283290e+00 0 0 0
19071 61 2 7.3999999999999996e-02 1.1076983672651073e+02 9.1506197655339445e+00 7.4073402505933341e+00 0 0 0
40290 129 2 7.3999999999999996e-02 1.1150955720771546e+02 1.0799895364203522e+01 9.8826693078960943e+00 0 0 0
19072 61 1 -1.4799999999999999e-01 1.0918781417580826e+02 1.0525933634089295e+01 7.0686386791443354e+00 0 0 0
19075 61 1 -1.4799999999999999e-01 1.0984870239053575e+02 1.1787427690240406e+01 7.4627821377331198e+00 0 0 0
19077 61 2 7.3999999999999996e-02 1.1079453078154647e+02 1.1799131776468879e+01 6.9649637884252211e+00 0 0 0
19076 61 2 7.3999999999999996e-02 1.1013345292273313e+02 1.1849516178198307e+01 8.5775122160714332e+00 0 0 0
40288 129 1 -1.4799999999999999e-01 1.1253817477579172e+02 1.0595090787135851e+01 1.0078876475314326e+01 0 0 0
19384 62 1 -1.4799999999999999e-01 1.0886043150398901e+02 1.0419351782040605e+01 1.1650549693956904e+01 0 0 0
19378 62 1 -1.4799999999999999e-01 1.0888736961017234e+02 7.8922019516490858e+00 1.1599123582763562e+01 0 0 0
39977 128 2 7.3999999999999996e-02 1.1291598256576179e+02 1.0582484511382567e+01 6.5452350116548024e+00 0 0 0
40289 129 2 7.3999999999999996e-02 1.1255900889524081e+02 1.0405806231785617e+01 1.1151157885878913e+01 0 0 0
39971 128 2 7.3999999999999996e-02 1.1274047863062248e+02 7.9190270543863388e+00 6.6363521509704508e+00 0 0 0
40283 129 2 7.3999999999999996e-02 1.1242857859979080e+02 8.1748611703646858e+00 1.1051300207948620e+01 0 0 0
40282 129 1 -1.4799999999999999e-01 1.1245843347326577e+02 8.1020385465278757e+00 9.9729391973566699e+00 0 0 0
19386 62 2 7.3999999999999996e-02 1.0776217418357687e+02 1.0557132319858361e+01 1.1852541820726486e+01 0 0 0
20315 65 2 7.3999999999999996e-02 1.1695723377113870e+02 8.1304496038867651e+00 6.3445818141481549e+00 0 0 0
20321 65 2 7.3999999999999996e-02 1.1678343725912673e+02 1.0773846053458808e+01 6.5059075975354395e+00 0 0 0
40292 129 2 7.3999999999999996e-02 1.1323224722500821e+02 1.1960969296779224e+01 8.5520989077919634e+00 0 0 0
40286 129 2 7.3999999999999996e-02 1.1291296107916607e+02 9.4203787739200155e+00 8.3483266852149871e+00 0 0 0
40280 129 2 7.3999999999999996e-02 1.1317923353806106e+02 6.7018862705993092e+00 8.3899044046062201e+00 0 0 0
20312 65 2 7.3999999999999996e-02 1.1655616482913258e+02 6.8563716193095763e+00 9.1093608251417137e+00 0 0 0
40279 129 1 -1.4799999999999999e-01 1.1329546778162833e+02 6.8295453351269471e+00 9.4690878150044249e+00 0 0 0
40281 129 2 7.3999999999999996e-02 1.1439172700767067e+02 7.0275385325213220e+00 9.5741758844112983e+00 0 0 0
20311 65 1 -1.4799999999999999e-01 1.1690545740221282e+02 6.8087805481945223e+00 8.1078627667020076e+00 0 0 0
20313 65 2 7.3999999999999996e-02 1.1803163095819113e+02 6.6465643310546225e+00 8.0851551461039133e+00 0 0 0
40285 129 1 -1.4799999999999999e-01 1.1309306159835729e+02 9.3325682811142254e+00 9.3670863741279558e+00 0 0 0
40291 129 1 -1.4799999999999999e-01 1.1329006312849140e+02 1.1852253455950587e+01 9.6488566029956804e+00 0 0 0
20627 66 2 7.3999999999999996e-02 1.1632729530426712e+02 8.0873104783260104e+00 1.1214266732026150e+01 0 0 0
20314 65 1 -1.4799999999999999e-01 1.1657566822105851e+02 8.1284421153061359e+00 7.3713483862655194e+00 0 0 0
20316 65 2 7.3999999999999996e-02 1.1551519763158736e+02 8.0400778749428259e+00 7.2067294401113546e+00 0 0 0
40293 129 2 7.3999999999999996e-02 1.1433235312668225e+02 1.1695505187544232e+01 9.8311235549062097e+00 0 0 0
40287 129 2 7.3999999999999996e-02 1.1421085265806884e+02 9.2915629268952511e+00 9.5587804522444682e+00 0 0 0
20318 65 2 7.3999999999999996e-02 1.1657030310907884e+02 9.3786427396908714e+00 9.1440354310088416e+00 0 0 0
20317 65 1 -1.4799999999999999e-01 1.1693269852791718e+02 9.4520925677123078e+00 8.1017455823932991e+00 0 0 0
20319 65 2 7.3999999999999996e-02 1.1805448717632233e+02 9.5693113855594767e+00 8.2442926315310441e+00 0 0 0
20633 66 2 7.3999999999999996e-02 1.1682200094588843e+02 1.0642386589223030e+01 1.1257040682141035e+01 0 0 0
20322 65 2 7.3999999999999996e-02 1.1527067051791651e+02 1.0538446038310715e+01 7.4136901796761929e+00 0 0 0
20320 65 1 -1.4799999999999999e-01 1.1634071052251997e+02 1.0722791394422773e+01 7.5160552484770218e+00 0 0 0
20323 65 1 -1.4799999999999999e-01 1.1671826479850763e+02 1.2123292016490161e+01 8.1443191024667403e+00 0 0 0
20324 65 2 7.3999999999999996e-02 1.1634106401965248e+02 1.2146929764995400e+01 9.1963136411373103e+00 0 0 0
20325 65 2 7.3999999999999996e-02 1.1779934633517763e+02 1.2132630736669309e+01 8.3708181369163928e+00 0 0 0
41538 133 2 7.3999999999999996e-02 1.1883256556591380e+02 1.0713925303522391e+01 1.0039966129227228e+01 0 0 0
20626 66 1 -1.4799999999999999e-01 1.1638371747782348e+02 8.0750236102286763e+00 1.2366311364428059e+01 0 0 0
20628 66 2 7.3999999999999996e-02 1.1533610184822928e+02 8.0106627550846063e+00 1.2700028419056398e+01 0 0 0
41532 133 2 7.3999999999999996e-02 1.1900900888699348e+02 8.0727464479579591e+00 1.0513377862642242e+01 0 0 0
353 2 2 7.3999999999999996e-02 1.2367342393113695e+02 1.0619739863028634e+01 6.1731105876334444e+00 -1 0 0
41225 132 2 7.3999999999999996e-02 1.2011818453150848e+02 1.0187325948250534e+01 6.4072269968268376e+00 0 0 0
41219 132 2 7.3999999999999996e-02 1.1988374982517230e+02 7.7866936860748774e+00 6.1567429286588151e+00 0 0 0
343 2 1 -1.4799999999999999e-01 1.2430224028338530e+02 6.6747059530318316e+00 7.5477663754012125e+00 -1 0 0
41528 133 2 7.3999999999999996e-02 1.2025409509259471e+02 6.5997870607502733e+00 8.8746481744579579e+00 0 0 0
41527 133 1 -1.4799999999999999e-01 1.2062800233697239e+02 6.7877011131271248e+00 9.8693025413358413e+00 0 0 0
41529 133 2 7.3999999999999996e-02 1.2174265522671317e+02 6.8568859032965381e+00 9.6938544192607932e+00 0 0 0
344 2 2 7.3999999999999996e-02 1.2429426351853637e+02 6.5855957609902589e+00 8.6166780848621443e+00 -1 0 0
41531 133 2 7.3999999999999996e-02 1.2022447098301460e+02 8.0717198939077210e+00 1.1549802718208918e+01 0 0 0
41536 133 1 -1.4799999999999999e-01 1.1984844531828722e+02 1.0616943730054190e+01 1.0372878935615200e+01 0 0 0
41537 133 2 7.3999999999999996e-02 1.1984892677772386e+02 1.0675199399118963e+01 1.1430623875111872e+01 0 0 0
41530 133 1 -1.4799999999999999e-01 1.2007531778586353e+02 8.0644989087074990e+00 1.0459392608865823e+01 0 0 0
41534 133 2 7.3999999999999996e-02 1.2046021208281077e+02 9.4811879014155185e+00 8.7021646180858845e+00 0 0 0
41540 133 2 7.3999999999999996e-02 1.2019870237783110e+02 1.1674691725889813e+01 8.6033508828553913e+00 0 0 0
659 3 2 7.3999999999999996e-02 1.2335097856752117e+02 8.1280828589447971e+00 1.1076948294680269e+01 -1 0 0
348 2 2 7.3999999999999996e-02 1.2260234867646112e+02 7.8453877069846003e+00 7.6817018114794271e+00 -1 0 0
346 2 1 -1.4799999999999999e-01 1.2358716096298916e+02 7.9765867605544942e+00 7.2287332758216554e+00 -1 0 0
41539 133 1 -1.4799999999999999e-01 1.2038436347528685e+02 1.1866534775230653e+01 9.6770078773533790e+00 0 0 0
41533 133 1 -1.4799999999999999e-01 1.2051234956900670e+02 9.3513682286369697e+00 9.7948093132846594e+00 0 0 0
350 2 2 7.3999999999999996e-02 1.2428346920822050e+02 9.0466041770312184e+00 8.7935559734723725e+00 -1 0 0
349 2 1 -1.4799999999999999e-01 1.2432264515216752e+02 9.1639157830531914e+00 7.6878641550713658e+00 -1 0 0
41535 133 2 7.3999999999999996e-02 1.2154711699499074e+02 9.5274007675854335e+00 1.0091601871955003e+01 0 0 0
665 3 2 7.3999999999999996e-02 1.2367068452473181e+02 1.0491559900058054e+01 1.1047881754363649e+01 -1 0 0
352 2 1 -1.4799999999999999e-01 1.2373419633091059e+02 1.0498323552078460e+01 7.2318191604983095e+00 -1 0 0
354 2 2 7.3999999999999996e-02 1.2272331017769237e+02 1.0518653959668066e+01 7.5668867239361219e+00 -1 0 0
355 2 1 -1.4799999999999999e-01 1.2441071775425057e+02 1.1773205852923395e+01 7.8036782326313503e+00 -1 0 0
356 2 2 7.3999999999999996e-02 1.2430199947487398e+02 1.1724603566312153e+01 8.9144093687254831e+00 -1 0 0
41541 133 2 7.3999999999999996e-02 1.2155812700665531e+02 1.1894848520235938e+01 9.7829284152350766e+00 0 0 0
658 3 1 -1.4799999999999999e-01 1.2346442774457441e+02 8.0056632201395441e+00 1.2140114536200633e+01 -1 0 0
664 3 1 -1.4799999999999999e-01 1.2358843349048767e+02 1.0582227785600395e+01 1.2202425436757704e+01 -1 0 0
660 3 2 7.3999999999999996e-02 1.2245673295559310e+02 7.9733249140454587e+00 1.2593698783701539e+01 -1 0 0
1619 6 2 7.3999999999999996e-02 5.1904464070742566e+00 1.8268849848335602e+01 5.9272011070457689e+00 0 0 0
1613 6 2 7.3999999999999996e-02 5.2632425946621106e+00 1.5598493413788409e+01 6.1356071851989809e+00 0 0 0
21269 68 2 7.3999999999999996e-02 2.0475739853048527e+00 1.8054346959259949e+01 6.6466982346857204e+00 0 0 0
21257 68 2 7.3999999999999996e-02 1.9858919444329091e+00 1.2835992438292450e+01 6.3754145184262772e+00 0 0 0
1608 6 2 7.3999999999999996e-02 4.3169810875158223e+00 1.3204165539054342e+01 7.9268544017462750e+00 0 0 0
1606 6 1 -1.4799999999999999e-01 5.2878066119892466e+00 1.3200636205285130e+01 7.5067031660999248e+00 0 0 0
21576 69 2 7.3999999999999996e-02 4.5662876660242946e-01 1.2870955558434293e+01 1.0233285220071354e+01 0 0 0
1919 7 2 7.3999999999999996e-02 5.3966854361444492e+00 1.3042091536052840e+01 1.1091520193718964e+01 0 0 0
21574 69 1 -1.4799999999999999e-01 1.5809306114537440e+00 1.2965516904014631e+01 1.0454027394464280e+01 0 0 0
21575 69 2 7.3999999999999996e-02 1.6973811633600231e+00 1.2952888139106221e+01 1.1571516911859971e+01 0 0 0
21263 68 2 7.3999999999999996e-02 1.8202025294788484e+00 1.5400070032757000e+01 6.4783475336802709e+00 0 0 0
21579 69 2 7.3999999999999996e-02 3.2694095505957352e+00 1.4045132614236685e+01 9.8586657967684790e+00 0 0 0
21578 69 2 7.3999999999999996e-02 1.8439493024985072e+00 1.4277744593106616e+01 8.7540634692887291e+00 0 0 0
21577 69 1 -1.4799999999999999e-01 2.1827438724760997e+00 1.4201499662512132e+01 9.8070819585638134e+00 0 0 0
1612 6 1 -1.4799999999999999e-01 5.2721686883823695e+00 1.5689592001557457e+01 7.2363740188035548e+00 0 0 0
1614 6 2 7.3999999999999996e-02 4.3131840081608805e+00 1.5663608530036251e+01 7.6478977644461041e+00 0 0 0
21583 69 1 -1.4799999999999999e-01 2.3487664960085008e+00 1.6813459697532821e+01 9.8209495002026834e+00 0 0 0
21585 69 2 7.3999999999999996e-02 3.4082865236484072e+00 1.6854289655302740e+01 1.0020405241476352e+01 0 0 0
21584 69 2 7.3999999999999996e-02 2.2792323796371687e+00 1.6740782824870035e+01 8.7384943248168678e+00 0 0 0
1618 6 1 -1.4799999999999999e-01 5.2500320429012231e+00 1.8243802781063586e+01 7.0218268353278805e+00 0 0 0
1620 6 2 7.3999999999999996e-02 4.2356678469183553e+00 1.8286549739343581e+01 7.3277579260737573e+00 0 0 0
21587 69 2 7.3999999999999996e-02 1.8760970785478075e+00 1.8049415050560512e+01 1.1413945227517601e+01 0 0 0
21581 69 2 7.3999999999999996e-02 2.1505357215735064e+00 1.5513590335619060e+01 1.1470834366021618e+01 0 0 0
21586 69 1 -1.4799999999999999e-01 1.6687813065467449e+00 1.8103523407653853e+01 1.0354788701116004e+01 0 0 0
21580 69 1 -1.4799999999999999e-01 1.7969614373742244e+00 1.5518838380002459e+01 1.0444853333603129e+01 0 0 0
21582 69 2 7.3999999999999996e-02 7.1443160176418596e-01 1.5523926795700172e+01 1.0494035552063153e+01 0 0 0
21588 69 2 7.3999999999999996e-02 5.5926585948284502e-01 1.8043308762647783e+01 1.0219869567019263e+01 0 0 0
1610 6 2 7.3999999999999996e-02 5.6775953522878604e+00 1.4652773912680185e+01 9.0707465390661977e+00 0 0 0
1925 7 2 7.3999999999999996e-02 5.3240134946641007e+00 1.5619567926059773e+01 1.1104161665936516e+01 0 0 0
1931 7 2 7.3999999999999996e-02 5.0444426119070087e+00 1.8019413832998218e+01 1.1000169699247174e+01 0 0 0
1930 7 1 -1.4799999999999999e-01 5.1687704095382330e+00 1.8070385453481332e+01 1.2101768799520228e+01 0 0 0
1616 6 2 7.3999999999999996e-02 5.8378146772338200e+00 1.7086105065096032e+01 8.7730152640685262e+00 0 0 0
1615 6 1 -1.4799999999999999e-01 5.9136591208350433e+00 1.6984822096644983e+01 7.6744693334958392e+00 0 0 0
1609 6 1 -1.4799999999999999e-01 5.9659390205435683e+00 1.4488533382159002e+01 8.0112092356633422e+00 0 0 0
1918 7 1 -1.4799999999999999e-01 5.3301082330540845e+00 1.2983688713201447e+01 1.2199652261419885e+01 0 0 0
22523 72 2 7.3999999999999996e-02 9.0168954468561768e+00 1.8205724899290413e+01 6.3865265686494812e+00 0 0 0
22517 72 2 7.3999999999999996e-02 9.7044332025467632e+00 1.5728220105480892e+01 6.5731136260260978e+00 0 0 0
2856 10 2 7.3999999999999996e-02 1.1807843304332874e+01 1.3020811425135465e+01 7.6020454625106391e+00 0 0 0
22511 72 2 7.3999999999999996e-02 9.9766320741268899e+00 1.3150392100284208e+01 6.4851013519856506e+00 0 0 0
22824 73 2 7.3999999999999996e-02 7.7671714408406745e+00 1.2992158373024292e+01 9.9068034978204302e+00 0 0 0
22823 73 2 7.3999999999999996e-02 8.9934037415601225e+00 1.3022375757727453e+01 1.1227220356052047e+01 0 0 0
22822 73 1 -1.4799999999999999e-01 8.8555811613528626e+00 1.3066570406344434e+01 1.0106244077152212e+01 0 0 0
1611 6 2 7.3999999999999996e-02 7.0789128514496324e+00 1.4464751783565568e+01 7.8894093016538065e+00 0 0 0
1617 6 2 7.3999999999999996e-02 6.9592179115359336e+00 1.7121857002591035e+01 7.3631965502752612e+00 0 0 0
22826 73 2 7.3999999999999996e-02 9.4737596062662988e+00 1.4343552104525047e+01 8.6269784456915026e+00 0 0 0
22825 73 1 -1.4799999999999999e-01 9.5900003369039375e+00 1.4338073216555006e+01 9.6996378571208712e+00 0 0 0
22827 73 2 7.3999999999999996e-02 1.0586929773736232e+01 1.4226853072367799e+01 1.0028850701499763e+01 0 0 0
22830 73 2 7.3999999999999996e-02 7.8849471779981002e+00 1.5588421155151956e+01 1.0358499809821796e+01 0 0 0
22836 73 2 7.3999999999999996e-02 7.8854085835220333e+00 1.8041028279081271e+01 9.5787100092277271e+00 0 0 0
2868 10 2 7.3999999999999996e-02 1.1510835015079280e+01 1.8135122226937334e+01 7.7318792280693094e+00 0 0 0
22828 73 1 -1.4799999999999999e-01 8.9501201533237342e+00 1.5555104047667871e+01 1.0459048882972946e+01 0 0 0
22829 73 2 7.3999999999999996e-02 9.1465099449622134e+00 1.5422556053960655e+01 1.1533180894514288e+01 0 0 0
2862 10 2 7.3999999999999996e-02 1.1787781692924501e+01 1.5636883531493973e+01 7.6639816288491307e+00 0 0 0
22831 73 1 -1.4799999999999999e-01 9.6344048134865137e+00 1.6859925958643757e+01 9.9753930880215709e+00 0 0 0
22832 73 2 7.3999999999999996e-02 9.8178367335070416e+00 1.6845686963733538e+01 8.9493866211562967e+00 0 0 0
22833 73 2 7.3999999999999996e-02 1.0566311363247264e+01 1.6859124473730180e+01 1.0534756130510576e+01 0 0 0
22834 73 1 -1.4799999999999999e-01 8.7390041875284048e+00 1.8086503868357639e+01 1.0261063422216226e+01 0 0 0
22835 73 2 7.3999999999999996e-02 8.2863520017603616e+00 1.8090947649129529e+01 1.1208506478684203e+01 0 0 0
3173 11 2 7.3999999999999996e-02 1.2580352437241469e+01 1.5730201560637100e+01 1.0704932351460089e+01 0 0 0
3167 11 2 7.3999999999999996e-02 1.3136711280157771e+01 1.3125189400320082e+01 1.0668675511079572e+01 0 0 0
3180 11 2 7.3999999999999996e-02 1.1639837815059769e+01 1.8402060488955119e+01 1.2506550698223553e+01 0 0 0
3174 11 2 7.3999999999999996e-02 1.1580656818805556e+01 1.5672509542881752e+01 1.2150735470643125e+01 0 0 0
1923 7 2 7.3999999999999996e-02 6.9890226668657185e+00 1.4205402831633890e+01 1.2381517034754770e+01 0 0 0
3166 11 1 -1.4799999999999999e-01 1.2799175335226707e+01 1.3132376679301929e+01 1.1666162177964344e+01 0 0 0
23765 76 2 7.3999999999999996e-02 1.6608132866383865e+01 1.5805228830986056e+01 6.3492843543062349e+00 0 0 0
23759 76 2 7.3999999999999996e-02 1.6510144986262361e+01 1.3047832255861138e+01 6.4188585931236828e+00 0 0 0
23771 76 2 7.3999999999999996e-02 1.6980026089858832e+01 1.8098660690018026e+01 6.3560467166099723e+00 0 0 0
3179 11 2 7.3999999999999996e-02 1.2373535941493122e+01 1.8184744089527591e+01 1.0952437807009975e+01 0 0 0
2860 10 1 -1.4799999999999999e-01 1.2723511456958873e+01 1.5580911334705455e+01 7.1496717382412776e+00 0 0 0
2854 10 1 -1.4799999999999999e-01 1.2800429730605902e+01 1.3052288173902157e+01 7.1811429256859816e+00 0 0 0
24071 77 2 7.3999999999999996e-02 1.6249569350684283e+01 1.2887569309045981e+01 1.1073756311377331e+01 0 0 0
24072 77 2 7.3999999999999996e-02 1.5300138583535139e+01 1.2845914096075303e+01 9.7676294760719475e+00 0 0 0
24070 77 1 -1.4799999999999999e-01 1.6348160011935175e+01 1.2960202289372338e+01 1.0000740135774249e+01 0 0 0
2866 10 1 -1.4799999999999999e-01 1.2508498094637481e+01 1.8156833290656103e+01 7.2215951622338350e+00 0 0 0
2858 10 2 7.3999999999999996e-02 1.3464787608402361e+01 1.4427843424508350e+01 8.6609229532794796e+00 0 0 0
2864 10 2 7.3999999999999996e-02 1.3731346405994948e+01 1.6878844639531788e+01 8.4926994019562780e+00 0 0 0
2857 10 1 -1.4799999999999999e-01 1.3488408979059404e+01 1.4352936570409867e+01 7.5713875871343834e+00 0 0 0
2863 10 1 -1.4799999999999999e-01 1.3419453798309865e+01 1.6911362141021645e+01 7.5136545683318792e+00 0 0 0
24074 77 2 7.3999999999999996e-02 1.6865456972848232e+01 1.4220750129078738e+01 8.3900215347496587e+00 0 0 0
24073 77 1 -1.4799999999999999e-01 1.6906540374420327e+01 1.4229870278477057e+01 9.4889594806671322e+00 0 0 0
2859 10 2 7.3999999999999996e-02 1.4543672143260444e+01 1.4442955542559925e+01 7.2346036500231206e+00 0 0 0
24084 77 2 7.3999999999999996e-02 1.5319048106418784e+01 1.8123290203095330e+01 9.8526636842274264e+00 0 0 0
24080 77 2 7.3999999999999996e-02 1.6932997825350292e+01 1.6937547827652789e+01 8.3758780124507570e+00 0 0 0
24079 77 1 -1.4799999999999999e-01 1.7004032993090551e+01 1.6816140549622148e+01 9.4387373274125288e+00 0 0 0
24078 77 2 7.3999999999999996e-02 1.5151809749597007e+01 1.5577045215920254e+01 9.7668710947267989e+00 0 0 0
24076 77 1 -1.4799999999999999e-01 1.6243259350134771e+01 1.5544845166083944e+01 9.9097264190380301e+00 0 0 0
24077 77 2 7.3999999999999996e-02 1.6328120460630416e+01 1.5731862562434523e+01 1.0961527381291987e+01 0 0 0
24081 77 2 7.3999999999999996e-02 1.8095378355112057e+01 1.6697278940817466e+01 9.5889245109944277e+00 0 0 0
2865 10 2 7.3999999999999996e-02 1.4370395709210690e+01 1.6936664912738049e+01 6.9532117562821503e+00 0 0 0
24082 77 1 -1.4799999999999999e-01 1.6387820723021079e+01 1.8112043201321214e+01 1.0006427972605401e+01 0 0 0
24083 77 2 7.3999999999999996e-02 1.6591413987760927e+01 1.8221160850381754e+01 1.0996936287515584e+01 0 0 0
24075 77 2 7.3999999999999996e-02 1.7986888625959995e+01 1.4349573261553894e+01 9.7052943332642005e+00 0 0 0
3172 11 1 -1.4799999999999999e-01 1.2637070718319787e+01 1.5660760758993829e+01 1.1815552742295036e+01 0 0 0
3178 11 1 -1.4799999999999999e-01 1.2612559038603049e+01 1.8208158151619905e+01 1.2016174640867000e+01 0 0 0
3177 11 2 7.3999999999999996e-02 1.4318701624986554e+01 1.7039647725517401e+01 1.2319946385257971e+01 0 0 0
3171 11 2 7.3999999999999996e-02 1.4307810629263326e+01 1.4415044781055888e+01 1.2246427702290562e+01 0 0 0
4110 14 2 7.3999999999999996e-02 1.9026257697993699e+01 1.5576495264356303e+01 6.8884688302876507e+00 0 0 0
4104 14 2 7.3999999999999996e-02 1.8975118091701038e+01 1.2815740189701238e+01 6.7104799798158448e+00 0 0 0
25019 80 2 7.3999999999999996e-02 2.3905612756038860e+01 1.8518979792344680e+01 6.4456362633907398e+00 0 0 0
25319 81 2 7.3999999999999996e-02 2.4118621042982756e+01 1.2992983404182185e+01 1.1009390512975257e+01 0 0 0
25320 81 2 7.3999999999999996e-02 2.3136777457318011e+01 1.2987179780255502e+01 9.5907327634816557e+00 0 0 0
25318 81 1 -1.4799999999999999e-01 2.4177858214114845e+01 1.3054492842394835e+01 9.9953977460330723e+00 0 0 0
4415 15 2 7.3999999999999996e-02 2.0691573706492765e+01 1.2906435846399626e+01 1.0390026194629778e+01 0 0 0
4102 14 1 -1.4799999999999999e-01 2.0042710830399017e+01 1.2973489436895361e+01 6.8427093711443847e+00 0 0 0
4116 14 2 7.3999999999999996e-02 1.9196939212552476e+01 1.8113132358488169e+01 7.0161852853133961e+00 0 0 0
4421 15 2 7.3999999999999996e-02 2.0372217625739090e+01 1.5512550268550370e+01 1.0466471259964161e+01 0 0 0
4107 14 2 7.3999999999999996e-02 2.1601727262937356e+01 1.4053819114970565e+01 7.7376425027131583e+00 0 0 0
4427 15 2 7.3999999999999996e-02 2.0695071509707738e+01 1.8175858061526590e+01 1.0480058378024431e+01 0 0 0
4106 14 2 7.3999999999999996e-02 2.0066161874856803e+01 1.4259820289493433e+01 8.6122333337181658e+00 0 0 0
4105 14 1 -1.4799999999999999e-01 2.0484961210172568e+01 1.4159256261816997e+01 7.6240507451607442e+00 0 0 0
25322 81 2 7.3999999999999996e-02 2.4873813908973339e+01 1.4475290338995103e+01 8.5103080113609835e+00 0 0 0
25321 81 1 -1.4799999999999999e-01 2.4760788902053235e+01 1.4392666665394783e+01 9.5851200958712575e+00 0 0 0
4114 14 1 -1.4799999999999999e-01 2.0315652822886051e+01 1.8088092614533984e+01 7.0302866028252522e+00 0 0 0
4108 14 1 -1.4799999999999999e-01 2.0105997023826109e+01 1.5493227391443071e+01 6.9227260136071855e+00 0 0 0
4112 14 2 7.3999999999999996e-02 2.0597701895262574e+01 1.6548773098133914e+01 8.5721038681431114e+00 0 0 0
4113 14 2 7.3999999999999996e-02 2.1922123629064370e+01 1.6686134272569600e+01 7.4677847669980606e+00 0 0 0
4111 14 1 -1.4799999999999999e-01 2.0826207248978697e+01 1.6671028970689139e+01 7.5075020708873152e+00 0 0 0
25326 81 2 7.3999999999999996e-02 2.3036272311413249e+01 1.5701813905948274e+01 9.6482848043941960e+00 0 0 0
25324 81 1 -1.4799999999999999e-01 2.4009175321240871e+01 1.5612909480442154e+01 1.0124486386601921e+01 0 0 0
25325 81 2 7.3999999999999996e-02 2.3888171424343337e+01 1.5580646653634464e+01 1.1221188332620025e+01 0 0 0
25327 81 1 -1.4799999999999999e-01 2.4732129878696671e+01 1.6914294490813294e+01 9.7317410938842741e+00 0 0 0
25330 81 1 -1.4799999999999999e-01 2.4105672689734682e+01 1.8161268131357048e+01 1.0407722848279406e+01 0 0 0
25331 81 2 7.3999999999999996e-02 2.4215402879546410e+01 1.8127877566176593e+01 1.1523434929423225e+01 0 0 0
25332 81 2 7.3999999999999996e-02 2.3016280840437378e+01 1.8159590727378998e+01 1.0215677318040193e+01 0 0 0
25328 81 2 7.3999999999999996e-02 2.4668477116767573e+01 1.7008896285982178e+01 8.6629252303701456e+00 0 0 0
4414 15 1 -1.4799999999999999e-01 2.0486427401083557e+01 1.2956696283461467e+01 1.1498731873255029e+01 0 0 0
4426 15 1 -1.4799999999999999e-01 2.0372606550930652e+01 1.8137714239170162e+01 1.1544148135143534e+01 0 0 0
4420 15 1 -1.4799999999999999e-01 2.0325069485126974e+01 1.5515341425089597e+01 1.1585047957704857e+01 0 0 0
4422 15 2 7.3999999999999996e-02 1.9271563428833211e+01 1.5336684307122194e+01 1.1860958893262060e+01 0 0 0
4416 15 2 7.3999999999999996e-02 1.9418603052135207e+01 1.2878696010381674e+01 1.1613555978933247e+01 0 0 0
4428 15 2 7.3999999999999996e-02 1.9315965851765291e+01 1.8057449165909848e+01 1.1497683281478487e+01 0 0 0
4425 15 2 7.3999999999999996e-02 2.1978758903402607e+01 1.6849111753394922e+01 1.2248774330631706e+01 0 0 0
4419 15 2 7.3999999999999996e-02 2.2199818956721732e+01 1.4344110109117880e+01 1.2051591687290191e+01 0 0 0
5363 18 2 7.3999999999999996e-02 2.8255346487606609e+01 1.8328322313135690e+01 6.4701048583594227e+00 0 0 0
5357 18 2 7.3999999999999996e-02 2.8078516251896708e+01 1.5672232983726815e+01 6.4035006720556904e+00 0 0 0
26255 84 2 7.3999999999999996e-02 3.1620014653822647e+01 1.2836382219149876e+01 6.5652741998144766e+00 0 0 0
5350 18 1 -1.4799999999999999e-01 2.7807696720261934e+01 1.3071584712255955e+01 7.4311110270870664e+00 0 0 0
5663 19 2 7.3999999999999996e-02 2.8213932702819402e+01 1.3292061495373508e+01 1.1046466522728855e+01 0 0 0
5352 18 2 7.3999999999999996e-02 2.6816315348460492e+01 1.3037488429467819e+01 7.8533520467238231e+00 0 0 0
26568 85 2 7.3999999999999996e-02 3.0216545594813816e+01 1.3137065797511521e+01 9.7348556566611979e+00 0 0 0
25329 81 2 7.3999999999999996e-02 2.5771985489645637e+01 1.6855192339967633e+01 1.0057906459435541e+01 0 0 0
25323 81 2 7.3999999999999996e-02 2.5827227676197673e+01 1.4434020252279941e+01 9.9234784381588490e+00 0 0 0
5354 18 2 7.3999999999999996e-02 2.8274239486907774e+01 1.4336466678194855e+01 9.2121093264790161e+00 0 0 0
5355 18 2 7.3999999999999996e-02 2.9538946627899584e+01 1.4387767464695397e+01 7.8700208207399758e+00 0 0 0
5353 18 1 -1.4799999999999999e-01 2.8445008552971029e+01 1.4320996663635361e+01 8.1033657769792722e+00 0 0 0
5364 18 2 7.3999999999999996e-02 2.6767075174880681e+01 1.8394363260977897e+01 7.2513329963806878e+00 0 0 0
5358 18 2 7.3999999999999996e-02 2.6715663127651421e+01 1.5650611997077268e+01 7.4900671276953465e+00 0 0 0
5356 18 1 -1.4799999999999999e-01 2.7803748570482544e+01 1.5625034563522430e+01 7.4428671887592097e+00 0 0 0
5669 19 2 7.3999999999999996e-02 2.7642389258051637e+01 1.5857079400405956e+01 1.1257592302773540e+01 0 0 0
26574 85 2 7.3999999999999996e-02 3.0341884453057293e+01 1.5500860411213081e+01 9.9024504523132855e+00 0 0 0
5359 18 1 -1.4799999999999999e-01 2.8406920445994327e+01 1.6913544288012893e+01 8.0226395202010217e+00 0 0 0
5361 18 2 7.3999999999999996e-02 2.9449461055296386e+01 1.6980093870956441e+01 7.9801012708727388e+00 0 0 0
5360 18 2 7.3999999999999996e-02 2.8209631540531674e+01 1.6841468492286786e+01 9.0873737588605383e+00 0 0 0
5362 18 1 -1.4799999999999999e-01 2.7894760023686796e+01 1.8312866442846747e+01 7.4845808157438301e+00 0 0 0
26580 85 2 7.3999999999999996e-02 3.0628652515989415e+01 1.8317742461845462e+01 1.0323922035805634e+01 0 0 0
5675 19 2 7.3999999999999996e-02 2.7582264219316368e+01 1.8140355761269930e+01 1.1385295764699901e+01 0 0 0
5668 19 1 -1.4799999999999999e-01 2.7811425725060776e+01 1.5689010958658065e+01 1.2335247691216471e+01 0 0 0
5662 19 1 -1.4799999999999999e-01 2.7877726707993510e+01 1.3289051560736722e+01 1.2023478038474666e+01 0 0 0
26578 85 1 -1.4799999999999999e-01 3.1690415467397887e+01 1.8202147561668639e+01 1.0188260769427588e+01 0 0 0
26261 84 2 7.3999999999999996e-02 3.1599801505564770e+01 1.5555738315500852e+01 6.4233316886539198e+00 0 0 0
26566 85 1 -1.4799999999999999e-01 3.1251889022589886e+01 1.3072334631046594e+01 1.0063972244469639e+01 0 0 0
26572 85 1 -1.4799999999999999e-01 3.1467297724322677e+01 1.5653199427081034e+01 1.0064046288276908e+01 0 0 0
26267 84 2 7.3999999999999996e-02 3.1910236090831923e+01 1.8026501362468252e+01 6.5042353873057106e+00 0 0 0
5673 19 2 7.3999999999999996e-02 2.9550221937794202e+01 1.7051707299809546e+01 1.2451782605430221e+01 0 0 0
5667 19 2 7.3999999999999996e-02 2.9613925225685701e+01 1.4544624486023908e+01 1.1989452936630588e+01 0 0 0
26573 85 2 7.3999999999999996e-02 3.1448808200663212e+01 1.5705573596594684e+01 1.1137016585024892e+01 0 0 0
26567 85 2 7.3999999999999996e-02 3.1463482959842928e+01 1.3129152332503356e+01 1.1158222483963877e+01 0 0 0
26579 85 2 7.3999999999999996e-02 3.2079380632065813e+01 1.8096261009669227e+01 1.1177882517724894e+01 0 0 0
6600 22 2 7.3999999999999996e-02 3.3864321982115143e+01 1.3290319006261381e+01 7.5202524577545802e+00 0 0 0
6911 23 2 7.3999999999999996e-02 3.5345979789315187e+01 1.3376956173336817e+01 1.0954982975076293e+01 0 0 0
6598 22 1 -1.4799999999999999e-01 3.4852356794464491e+01 1.3189213745704309e+01 7.0518289915370325e+00 0 0 0
26570 85 2 7.3999999999999996e-02 3.1851334706813880e+01 1.4356541814008150e+01 8.4436586275461654e+00 0 0 0
26576 85 2 7.3999999999999996e-02 3.1697375187574949e+01 1.6983065287617364e+01 8.4246054650970752e+00 0 0 0
26575 85 1 -1.4799999999999999e-01 3.2130880707635036e+01 1.6888081814409507e+01 9.4523524860137247e+00 0 0 0
26569 85 1 -1.4799999999999999e-01 3.2031344383714909e+01 1.4272458311143744e+01 9.5413395273577297e+00 0 0 0
6602 22 2 7.3999999999999996e-02 3.5575111903388589e+01 1.4548408733132581e+01 8.6541326952757327e+00 0 0 0
26571 85 2 7.3999999999999996e-02 3.3100669178053593e+01 1.4159336512905980e+01 9.8933281643407867e+00 0 0 0
6601 22 1 -1.4799999999999999e-01 3.5649895485068662e+01 1.4449192347198704e+01 7.5687174875798506e+00 0 0 0
6603 22 2 7.3999999999999996e-02 3.6715232726684100e+01 1.4382738490711519e+01 7.3169525360664442e+00 0 0 0
26577 85 2 7.3999999999999996e-02 3.3247326606492109e+01 1.6773692693192729e+01 9.4636735495165407e+00 0 0 0
6607 22 1 -1.4799999999999999e-01 3.5595334703070513e+01 1.6904893290141679e+01 7.6467803133348120e+00 0 0 0
6604 22 1 -1.4799999999999999e-01 3.4935161096782188e+01 1.5669773010551046e+01 7.0339676090252299e+00 0 0 0
6917 23 2 7.3999999999999996e-02 3.4990544569915137e+01 1.5761519549771419e+01 1.1090297113231664e+01 0 0 0
6606 22 2 7.3999999999999996e-02 3.3849811253188157e+01 1.5638082293038583e+01 7.2257698941572164e+00 0 0 0
6609 22 2 7.3999999999999996e-02 3.6673437203187639e+01 1.6876517435237002e+01 7.4889883610108399e+00 0 0 0
6608 22 2 7.3999999999999996e-02 3.5517486778497648e+01 1.6814460595530726e+01 8.7223264446282549e+00 0 0 0
6610 22 1 -1.4799999999999999e-01 3.4999754746965436e+01 1.8210324670004653e+01 7.0785908782783640e+00 0 0 0
6612 22 2 7.3999999999999996e-02 3.3869959311267962e+01 1.8206236898802690e+01 7.2905870591066204e+00 0 0 0
6923 23 2 7.3999999999999996e-02 3.5217249686024701e+01 1.8403346940733279e+01 1.1001497740497538e+01 0 0 0
6922 23 1 -1.4799999999999999e-01 3.5109309317954768e+01 1.8357737359640065e+01 1.2115660784466979e+01 0 0 0
6910 23 1 -1.4799999999999999e-01 3.4894259398756390e+01 1.3297027819793572e+01 1.1958975561856699e+01 0 0 0
6916 23 1 -1.4799999999999999e-01 3.5009061224998980e+01 1.5872985044363435e+01 1.2181676557559953e+01 0 0 0
6912 23 2 7.3999999999999996e-02 3.3819528535369095e+01 1.3363270145427634e+01 1.1894037900567593e+01 0 0 0
6918 23 2 7.3999999999999996e-02 3.3941835202879687e+01 1.5989189668382807e+01 1.2318601518005810e+01 0 0 0
27828 89 2 7.3999999999999996e-02 3.7401610135118517e+01 1.8312729833017951e+01 1.0014405388459238e+01 0 0 0
27816 89 2 7.3999999999999996e-02 3.7426666025156564e+01 1.3063525235185525e+01 9.7883053868146206e+00 0 0 0
27822 89 2 7.3999999999999996e-02 3.7496649484874425e+01 1.5666126406619831e+01 9.7122461928641979e+00 0 0 0
6924 23 2 7.3999999999999996e-02 3.4028559523032392e+01 1.8259150621183970e+01 1.2419427018903974e+01 0 0 0
6915 23 2 7.3999999999999996e-02 3.6478640682414309e+01 1.4354657267952835e+01 1.2778263292474607e+01 0 0 0
7859 26 2 7.3999999999999996e-02 4.1970866027877342e+01 1.8139951140394718e+01 6.1276337351875387e+00 0 0 0
27815 89 2 7.3999999999999996e-02 3.8412809977918322e+01 1.2884502495789818e+01 1.1060248618926529e+01 0 0 0
7848 26 2 7.3999999999999996e-02 4.1120932716395352e+01 1.2987708510945049e+01 7.3858849991367181e+00 0 0 0
8159 27 2 7.3999999999999996e-02 4.2629331414875267e+01 1.3142362110950854e+01 1.0723232417532106e+01 0 0 0
7846 26 1 -1.4799999999999999e-01 4.2138288520505853e+01 1.3065032829701556e+01 7.1610723794547262e+00 0 0 0
27814 89 1 -1.4799999999999999e-01 3.8488483810362339e+01 1.3095158858467876e+01 1.0056744613176383e+01 0 0 0
27521 88 2 7.3999999999999996e-02 3.8745651183524153e+01 1.8219232334410179e+01 6.2162833455908224e+00 0 0 0
7849 26 1 -1.4799999999999999e-01 4.2720374205301688e+01 1.4323155704733129e+01 7.7982914068278637e+00 0 0 0
27826 89 1 -1.4799999999999999e-01 3.8491744083895071e+01 1.8276768597370424e+01 1.0288762984438550e+01 0 0 0
27827 89 2 7.3999999999999996e-02 3.8533239014659443e+01 1.8285798946693586e+01 1.1389160787192848e+01 0 0 0
7850 26 2 7.3999999999999996e-02 4.2621905729066000e+01 1.4262827301575724e+01 8.8533365186638147e+00 0 0 0
27821 89 2 7.3999999999999996e-02 3.8248271850429134e+01 1.5585026149257596e+01 1.1174632990038857e+01 0 0 0
27820 89 1 -1.4799999999999999e-01 3.8480556536151816e+01 1.5693797010429206e+01 1.0164230485596770e+01 0 0 0
27818 89 2 7.3999999999999996e-02 3.9384130528467693e+01 1.4260073465069466e+01 8.6239958144815141e+00 0 0 0
27819 89 2 7.3999999999999996e-02 4.0311416157356376e+01 1.4363161254731352e+01 1.0031345370293309e+01 0 0 0
27817 89 1 -1.4799999999999999e-01 3.9260568742380237e+01 1.4390805020846216e+01 9.7296523613744306e+00 0 0 0
27824 89 2 7.3999999999999996e-02 3.9376545865867598e+01 1.7044234412128556e+01 8.7368794882266734e+00 0 0 0
27823 89 1 -1.4799999999999999e-01 3.9151845656809009e+01 1.7041832142185164e+01 9.8140910855532688e+00 0 0 0
8171 27 2 7.3999999999999996e-02 4.2263107611225216e+01 1.8415862380223441e+01 1.0700643368062991e+01 0 0 0
7858 26 1 -1.4799999999999999e-01 4.2111486148918395e+01 1.8183610018874482e+01 7.1928061876976717e+00 0 0 0
7855 26 1 -1.4799999999999999e-01 4.2811651898893928e+01 1.6847228675598267e+01 7.7704076600215997e+00 0 0 0
7852 26 1 -1.4799999999999999e-01 4.2027412884067509e+01 1.5610531868947859e+01 7.3456009477376911e+00 0 0 0
7854 26 2 7.3999999999999996e-02 4.1023972835720869e+01 1.5669026089799219e+01 7.8686652056786066e+00 0 0 0
8165 27 2 7.3999999999999996e-02 4.2522083031662262e+01 1.5650423559872502e+01 1.0741587910894674e+01 0 0 0
7856 26 2 7.3999999999999996e-02 4.2916885909925227e+01 1.6951177379596274e+01 8.9154176974523462e+00 0 0 0
27825 89 2 7.3999999999999996e-02 4.0112611339899672e+01 1.6972938691549889e+01 1.0338703841222697e+01 0 0 0
7860 26 2 7.3999999999999996e-02 4.1107346886274691e+01 1.8348144619363715e+01 7.5508214900826713e+00 0 0 0
8170 27 1 -1.4799999999999999e-01 4.2324896118335964e+01 1.8292536251981296e+01 1.1817655798822653e+01 0 0 0
8164 27 1 -1.4799999999999999e-01 4.2420378441478924e+01 1.5714088041934982e+01 1.1801952702442609e+01 0 0 0
8158 27 1 -1.4799999999999999e-01 4.2520711368915919e+01 1.3166540166759697e+01 1.1815568551494703e+01 0 0 0
8166 27 2 7.3999999999999996e-02 4.1310028127639612e+01 1.5801310095035838e+01 1.2007795959044671e+01 0 0 0
8160 27 2 7.3999999999999996e-02 4.1478125820977077e+01 1.3206589470892483e+01 1.2096255456624258e+01 0 0 0
8172 27 2 7.3999999999999996e-02 4.1302031653406146e+01 1.8229559090978842e+01 1.2193488482192230e+01 0 0 0
7851 26 2 7.3999999999999996e-02 4.3792010879715413e+01 1.4452579372212497e+01 7.5317909447943867e+00 0 0 0
7857 26 2 7.3999999999999996e-02 4.3794963184966690e+01 1.6812447442606523e+01 7.3080896956455685e+00 0 0 0
28757 92 2 7.3999999999999996e-02 4.6006107465151295e+01 1.5707343859870532e+01 6.2572638191316790e+00 0 0 0
28751 92 2 7.3999999999999996e-02 4.5761146392417338e+01 1.3154516906888185e+01 6.1703019564055746e+00 0 0 0
29063 93 2 7.3999999999999996e-02 4.6228671765673170e+01 1.3152782315873512e+01 1.0798024719747925e+01 0 0 0
29062 93 1 -1.4799999999999999e-01 4.6188018126163932e+01 1.3172914241453801e+01 9.6841453485694444e+00 0 0 0
28763 92 2 7.3999999999999996e-02 4.5687660273597452e+01 1.8302832318004786e+01 6.2813264299789253e+00 0 0 0
9096 30 2 7.3999999999999996e-02 4.8821232362595936e+01 1.3154875396088334e+01 6.7836277729217862e+00 0 0 0
29064 93 2 7.3999999999999996e-02 4.5114412925549843e+01 1.3300175637503369e+01 9.5054767016113306e+00 0 0 0
29076 93 2 7.3999999999999996e-02 4.4959776381084161e+01 1.8057258791010412e+01 9.6486580797750054e+00 0 0 0
29067 93 2 7.3999999999999996e-02 4.7898742043029927e+01 1.4530715786386121e+01 9.1893949505601498e+00 0 0 0
29065 93 1 -1.4799999999999999e-01 4.6816097049901039e+01 1.4407399673043365e+01 9.0422031672117953e+00 0 0 0
29070 93 2 7.3999999999999996e-02 4.5124041566579379e+01 1.5601660906912343e+01 9.8388425000946889e+00 0 0 0
29066 93 2 7.3999999999999996e-02 4.6598430455088049e+01 1.4359016162887396e+01 8.0475349830139038e+00 0 0 0
29075 93 2 7.3999999999999996e-02 4.6152437864669920e+01 1.8001172273775268e+01 1.0856824657355919e+01 0 0 0
29069 93 2 7.3999999999999996e-02 4.6620231555655238e+01 1.5689295740336730e+01 1.0833820591274385e+01 0 0 0
9108 30 2 7.3999999999999996e-02 4.8531785811911909e+01 1.8044908793749627e+01 7.4782587410484931e+00 0 0 0
29074 93 1 -1.4799999999999999e-01 4.5992147853646351e+01 1.8137133045020214e+01 9.7983825442699626e+00 0 0 0
29071 93 1 -1.4799999999999999e-01 4.6724095674872807e+01 1.6974627898488251e+01 9.1481093732082037e+00 0 0 0
9102 30 2 7.3999999999999996e-02 4.8593729040095823e+01 1.5677339084567000e+01 7.1389936302570529e+00 0 0 0
29068 93 1 -1.4799999999999999e-01 4.6229375698151081e+01 1.5627505837779799e+01 9.7858049250052037e+00 0 0 0
29073 93 2 7.3999999999999996e-02 4.7775506363207597e+01 1.7171707372312596e+01 9.2409567496454965e+00 0 0 0
29072 93 2 7.3999999999999996e-02 4.6535809897143352e+01 1.6977524914066816e+01 8.1096531080415915e+00 0 0 0
9406 31 1 -1.4799999999999999e-01 5.0218086597322923e+01 1.3229173773593439e+01 1.1700608875256954e+01 0 0 0
9407 31 2 7.3999999999999996e-02 5.0478774911236123e+01 1.3171328331683506e+01 1.0678424342591565e+01 0 0 0
9104 30 2 7.3999999999999996e-02 5.0227412835899557e+01 1.6789025098087805e+01 8.7937369937345196e+00 0 0 0
9106 30 1 -1.4799999999999999e-01 4.9585318730778432e+01 1.8149247837693650e+01 7.2136031991766147e+00 0 0 0
9094 30 1 -1.4799999999999999e-01 4.9886941348018688e+01 1.3103925174409952e+01 6.7460123712823759e+00 0 0 0
9100 30 1 -1.4799999999999999e-01 4.9683044763584789e+01 1.5626556724398224e+01 7.0072517507306342e+00 0 0 0
9418 31 1 -1.4799999999999999e-01 4.9698764591935564e+01 1.8352629970911675e+01 1.1892812381053689e+01 0 0 0
9412 31 1 -1.4799999999999999e-01 4.9757303774171227e+01 1.5761181862964525e+01 1.1853052786546682e+01 0 0 0
9419 31 2 7.3999999999999996e-02 4.9628559912880711e+01 1.8417827429521616e+01 1.0814067647901931e+01 0 0 0
9413 31 2 7.3999999999999996e-02 4.9531076243416365e+01 1.5778306587308828e+01 1.0790168442677274e+01 0 0 0
9414 31 2 7.3999999999999996e-02 4.8827654926359912e+01 1.5858103512959595e+01 1.2378361922641847e+01 0 0 0
9103 30 1 -1.4799999999999999e-01 5.0326826334528860e+01 1.6911062445505475e+01 7.6468138807498311e+00 0 0 0
9420 31 2 7.3999999999999996e-02 4.8640572728062850e+01 1.8368746782025475e+01 1.2196614812226018e+01 0 0 0
29987 96 2 7.3999999999999996e-02 5.3694650114209061e+01 1.3284023420715164e+01 6.3100647174191868e+00 0 0 0
29993 96 2 7.3999999999999996e-02 5.3372460859899846e+01 1.5830714937026451e+01 6.2036370368425047e+00 0 0 0
29999 96 2 7.3999999999999996e-02 5.3464866539161214e+01 1.8209989479998718e+01 6.1069453701801413e+00 0 0 0
30312 97 2 7.3999999999999996e-02 5.2561120319080700e+01 1.3071319253530985e+01 9.9283118990477917e+00 0 0 0
9098 30 2 7.3999999999999996e-02 4.9992731319949847e+01 1.4307393916617698e+01 8.6494400704062731e+00 0 0 0
9097 30 1 -1.4799999999999999e-01 5.0308804004265887e+01 1.4329781123175463e+01 7.5984808791431213e+00 0 0 0
30311 97 2 7.3999999999999996e-02 5.3835175587632953e+01 1.2975597200823454e+01 1.1103764777404033e+01 0 0 0
30310 97 1 -1.4799999999999999e-01 5.3671492412656761e+01 1.3183671749216007e+01 1.0054236801095431e+01 0 0 0
30315 97 2 7.3999999999999996e-02 5.5153511744576669e+01 1.4752589964618737e+01 9.5427270341073474e+00 0 0 0
30314 97 2 7.3999999999999996e-02 5.3818823808204655e+01 1.4342293367676847e+01 8.3604995375617239e+00 0 0 0
9099 30 2 7.3999999999999996e-02 5.1351210934268565e+01 1.4414031074711867e+01 7.5747446452694822e+00 0 0 0
30313 97 1 -1.4799999999999999e-01 5.4030366803501472e+01 1.4516862700352318e+01 9.4227885938430340e+00 0 0 0
9105 30 2 7.3999999999999996e-02 5.1406199147040269e+01 1.6997195227491861e+01 7.4847978792448302e+00 0 0 0
30323 97 2 7.3999999999999996e-02 5.3207180492850085e+01 1.8070489055500403e+01 1.0890808687040575e+01 0 0 0
30324 97 2 7.3999999999999996e-02 5.1995000265473408e+01 1.8230517094604998e+01 9.6249822419258493e+00 0 0 0
30322 97 1 -1.4799999999999999e-01 5.3084764322308970e+01 1.8159015192969431e+01 9.8415177205286515e+00 0 0 0
30321 97 2 7.3999999999999996e-02 5.4755575180662213e+01 1.6940201200762555e+01 9.4403771125653204e+00 0 0 0
30317 97 2 7.3999999999999996e-02 5.3507869058267332e+01 1.5770285280891935e+01 1.1087687042749783e+01 0 0 0
30316 97 1 -1.4799999999999999e-01 5.3265200763905092e+01 1.5653155168998998e+01 1.0050864861303443e+01 0 0 0
30318 97 2 7.3999999999999996e-02 5.2159414649421471e+01 1.5459967020569199e+01 9.7909442981258508e+00 0 0 0
30319 97 1 -1.4799999999999999e-01 5.3707991533027467e+01 1.6926579358505975e+01 9.2659353483541000e+00 0 0 0
30320 97 2 7.3999999999999996e-02 5.3420342659194922e+01 1.6884036718009117e+01 8.1844214760610665e+00 0 0 0
10350 34 2 7.3999999999999996e-02 5.5655222821575173e+01 1.5680253875970383e+01 7.2353266332535293e+00 0 0 0
10344 34 2 7.3999999999999996e-02 5.5900446608876045e+01 1.3071917382789573e+01 7.1779148101376080e+00 0 0 0
10656 35 2 7.3999999999999996e-02 5.5833386947058301e+01 1.2946414113823487e+01 1.2570715959845344e+01 0 0 0
10356 34 2 7.3999999999999996e-02 5.5597237420194091e+01 1.8118589090330044e+01 7.3103903538508694e+00 0 0 0
9411 31 2 7.3999999999999996e-02 5.1580693357226664e+01 1.4754912424234551e+01 1.2057380039956671e+01 0 0 0
10662 35 2 7.3999999999999996e-02 5.5560744420609105e+01 1.5619782937766365e+01 1.2313727019583807e+01 0 0 0
31259 100 2 7.3999999999999996e-02 6.0608135476480768e+01 1.8078606824031368e+01 6.7749621861158316e+00 0 0 0
31253 100 2 7.3999999999999996e-02 6.0854173525717144e+01 1.5312175291010126e+01 6.6037216465426383e+00 0 0 0
31247 100 2 7.3999999999999996e-02 6.1114722652004325e+01 1.2699394436607554e+01 6.4109928860621990e+00 0 0 0
31560 101 2 7.3999999999999996e-02 5.9837677816972686e+01 1.2741926393386448e+01 1.0014804801052728e+01 0 0 0
10655 35 2 7.3999999999999996e-02 5.6730581811632277e+01 1.2942252864990961e+01 1.1037275255927534e+01 0 0 0
10654 35 1 -1.4799999999999999e-01 5.6835245744085562e+01 1.2964766124924990e+01 1.2107935759468937e+01 0 0 0
10342 34 1 -1.4799999999999999e-01 5.7012226852650734e+01 1.3144631154810257e+01 7.1050732362970859e+00 0 0 0
31559 101 2 7.3999999999999996e-02 6.0861928061269232e+01 1.2901120770004272e+01 1.1425426846726067e+01 0 0 0
31558 101 1 -1.4799999999999999e-01 6.0866452749179921e+01 1.2948875347523876e+01 1.0363723194808058e+01 0 0 0
10661 35 2 7.3999999999999996e-02 5.6646269883982185e+01 1.5592742778304507e+01 1.0997987027526660e+01 0 0 0
10354 34 1 -1.4799999999999999e-01 5.6688013236732701e+01 1.8140850744844137e+01 7.0973189105509977e+00 0 0 0
10348 34 1 -1.4799999999999999e-01 5.6765528186433109e+01 1.5607793017943415e+01 7.2176568327848933e+00 0 0 0
10667 35 2 7.3999999999999996e-02 5.6901239798729769e+01 1.8207449506238703e+01 1.0691833771390067e+01 0 0 0
10347 34 2 7.3999999999999996e-02 5.8587375609253286e+01 1.4509756732479477e+01 7.5826693761346009e+00 0 0 0
10346 34 2 7.3999999999999996e-02 5.7421640212771017e+01 1.4348998756714309e+01 8.8163260521347997e+00 0 0 0
10345 34 1 -1.4799999999999999e-01 5.7536820116325231e+01 1.4400847539787625e+01 7.7082932127621673e+00 0 0 0
31562 101 2 7.3999999999999996e-02 6.1237709106427921e+01 1.4370883429610190e+01 8.7115269981477468e+00 0 0 0
31561 101 1 -1.4799999999999999e-01 6.1424520813997624e+01 1.4288236043456219e+01 9.7908418858181108e+00 0 0 0
10352 34 2 7.3999999999999996e-02 5.7198239428925561e+01 1.7003155466262996e+01 8.7851860792665732e+00 0 0 0
10351 34 1 -1.4799999999999999e-01 5.7288103410689317e+01 1.6935931204467984e+01 7.7212588242895617e+00 0 0 0
31570 101 1 -1.4799999999999999e-01 6.0627120442395857e+01 1.8114886033240406e+01 1.0102191505664083e+01 0 0 0
31568 101 2 7.3999999999999996e-02 6.1514040286029442e+01 1.6841613727359999e+01 8.7865108958441454e+00 0 0 0
31567 101 1 -1.4799999999999999e-01 6.1353851431644493e+01 1.6806393674633110e+01 9.7988802203677725e+00 0 0 0
31566 101 2 7.3999999999999996e-02 5.9760426702322924e+01 1.5519934800608981e+01 1.0354342290934467e+01 0 0 0
31564 101 1 -1.4799999999999999e-01 6.0852750945405724e+01 1.5532251315227409e+01 1.0497083559629901e+01 0 0 0
31565 101 2 7.3999999999999996e-02 6.1024247796978131e+01 1.5441997633911722e+01 1.1579723261089457e+01 0 0 0
10353 34 2 7.3999999999999996e-02 5.8431336844467324e+01 1.6916084786720020e+01 7.6847155828940208e+00 0 0 0
31571 101 2 7.3999999999999996e-02 6.0329519102642699e+01 1.8183814938137406e+01 1.1183136397425965e+01 0 0 0
31572 101 2 7.3999999999999996e-02 5.9663188505249011e+01 1.8104962980395737e+01 9.6193185100460550e+00 0 0 0
10660 35 1 -1.4799999999999999e-01 5.6661273174745475e+01 1.5586717113620701e+01 1.2125830197358114e+01 0 0 0
31569 101 2 7.3999999999999996e-02 6.2445093018155184e+01 1.6816560321454133e+01 1.0054138965914223e+01 0 0 0
31563 101 2 7.3999999999999996e-02 6.2485414231204501e+01 1.4151737487451673e+01 9.8541059887005140e+00 0 0 0
10666 35 1 -1.4799999999999999e-01 5.6885355919406692e+01 1.8222890459191063e+01 1.1777225677789739e+01 0 0 0
10665 35 2 7.3999999999999996e-02 5.8592013925841378e+01 1.6765868483043228e+01 1.2168375577619651e+01 0 0 0
32808 105 2 7.3999999999999996e-02 6.7225975048752844e+01 1.3151322044642601e+01 1.0340767618710773e+01 0 0 0
32807 105 2 7.3999999999999996e-02 6.8343517221940189e+01 1.3050530766616676e+01 1.1652805207394181e+01 0 0 0
11903 39 2 7.3999999999999996e-02 6.4724232458674464e+01 1.2940434758009751e+01 1.0939754533960118e+01 0 0 0
11590 38 1 -1.4799999999999999e-01 6.4567226412348646e+01 1.3213330455404270e+01 7.4752677552470903e+00 0 0 0
32806 105 1 -1.4799999999999999e-01 6.8316206168536937e+01 1.3113974724236392e+01 1.0618608077951025e+01 0 0 0
11592 38 2 7.3999999999999996e-02 6.3589195088911850e+01 1.3245969450588595e+01 7.9818063097636047e+00 0 0 0
11598 38 2 7.3999999999999996e-02 6.3464882556948218e+01 1.5429019970784189e+01 7.7879580880613135e+00 0 0 0
11604 38 2 7.3999999999999996e-02 6.3406024858963860e+01 1.8144763817258067e+01 7.3475369325282323e+00 0 0 0
11593 38 1 -1.4799999999999999e-01 6.5350410689106539e+01 1.4503061925226261e+01 7.7586868793193489e+00 0 0 0
11594 38 2 7.3999999999999996e-02 6.5651138881544412e+01 1.4581044735247740e+01 8.7977536708955082e+00 0 0 0
11595 38 2 7.3999999999999996e-02 6.6311973381220241e+01 1.4573717137619081e+01 7.2125198695736739e+00 0 0 0
11602 38 1 -1.4799999999999999e-01 6.4471558144470777e+01 1.8102321389953723e+01 7.3296116063593395e+00 0 0 0
11596 38 1 -1.4799999999999999e-01 6.4432157863914256e+01 1.5569512043703694e+01 7.3979616522387364e+00 0 0 0
11600 38 2 7.3999999999999996e-02 6.5169374769492933e+01 1.6723625584590334e+01 9.0356671924178933e+00 0 0 0
11909 39 2 7.3999999999999996e-02 6.4396608146109685e+01 1.5384088460865128e+01 1.0817870324951278e+01 0 0 0
11915 39 2 7.3999999999999996e-02 6.4517241952054405e+01 1.8059091443878721e+01 1.0834872101049518e+01 0 0 0
32820 105 2 7.3999999999999996e-02 6.7101918241626649e+01 1.8109372549302840e+01 1.0323211665618956e+01 0 0 0
32818 105 1 -1.4799999999999999e-01 6.8205206155533176e+01 1.8213723766337154e+01 1.0502184061341955e+01 0 0 0
32814 105 2 7.3999999999999996e-02 6.7161334814488768e+01 1.5654449940194620e+01 1.0574665343493388e+01 0 0 0
11599 38 1 -1.4799999999999999e-01 6.5074562526304064e+01 1.6871202061407260e+01 7.9918527551361906e+00 0 0 0
11601 38 2 7.3999999999999996e-02 6.6144976939895173e+01 1.6784926178675644e+01 7.7103060912401364e+00 0 0 0
32812 105 1 -1.4799999999999999e-01 6.8310454425956010e+01 1.5684393709427924e+01 1.0615876193346867e+01 0 0 0
32813 105 2 7.3999999999999996e-02 6.8427617201221153e+01 1.5673577825205355e+01 1.1680579748132619e+01 0 0 0
32819 105 2 7.3999999999999996e-02 6.8369974064893114e+01 1.8376598861400137e+01 1.1576587028297311e+01 0 0 0
11902 39 1 -1.4799999999999999e-01 6.4387893087100011e+01 1.2976212024611744e+01 1.2000175825268103e+01 0 0 0
32501 104 2 7.3999999999999996e-02 6.9009971524622500e+01 1.5644063517468888e+01 6.7694986116345373e+00 0 0 0
11908 39 1 -1.4799999999999999e-01 6.4257907609221164e+01 1.5492052103664905e+01 1.1932371345039018e+01 0 0 0
32507 104 2 7.3999999999999996e-02 6.8101814976609816e+01 1.8201972473112182e+01 6.5379392618865708e+00 0 0 0
32810 105 2 7.3999999999999996e-02 6.8759485604005192e+01 1.4386532249725500e+01 9.0277186377509651e+00 0 0 0
32809 105 1 -1.4799999999999999e-01 6.9008975842000481e+01 1.4383406219251299e+01 1.0101287393815726e+01 0 0 0
32816 105 2 7.3999999999999996e-02 6.8827896512666527e+01 1.6857225645197733e+01 9.0095469170275866e+00 0 0 0
32815 105 1 -1.4799999999999999e-01 6.8938611870410767e+01 1.6972664181621806e+01 1.0059702904874854e+01 0 0 0
12839 42 2 7.3999999999999996e-02 7.1528860308695656e+01 1.3137416432805914e+01 6.4912926110917324e+00 0 0 0
32495 104 2 7.3999999999999996e-02 6.9025908767007365e+01 1.3155696859734496e+01 6.5714404100593189e+00 0 0 0
12851 42 2 7.3999999999999996e-02 7.1837499989911493e+01 1.8072719216043730e+01 6.2963493372868111e+00 0 0 0
12845 42 2 7.3999999999999996e-02 7.1823177277944552e+01 1.5669330827810802e+01 6.5038204297396049e+00 0 0 0
13151 43 2 7.3999999999999996e-02 7.1956819038440145e+01 1.3230057097923295e+01 1.0938356053914701e+01 0 0 0
12838 42 1 -1.4799999999999999e-01 7.1817809728300958e+01 1.3109578290220476e+01 7.5903102866994479e+00 0 0 0
12840 42 2 7.3999999999999996e-02 7.0939956581182074e+01 1.3188862315167970e+01 8.1582823369255308e+00 0 0 0
34056 109 2 7.3999999999999996e-02 7.4626507923560979e+01 1.2848061349962267e+01 9.9079011902611338e+00 0 0 0
32817 105 2 7.3999999999999996e-02 7.0019438200463028e+01 1.7075511424056891e+01 1.0177917346300957e+01 0 0 0
32811 105 2 7.3999999999999996e-02 7.0160405756148208e+01 1.4427254894009760e+01 1.0227675711345432e+01 0 0 0
12843 42 2 7.3999999999999996e-02 7.3588955970876185e+01 1.4204139795408658e+01 7.1666188708116758e+00 0 0 0
12842 42 2 7.3999999999999996e-02 7.3076182096283318e+01 1.4453498415982532e+01 8.8047500153497271e+00 0 0 0
12841 42 1 -1.4799999999999999e-01 7.2702291240375160e+01 1.4409904817275367e+01 7.8350808799581468e+00 0 0 0
12846 42 2 7.3999999999999996e-02 7.0914192180215593e+01 1.5615900700659584e+01 7.8432099139234612e+00 0 0 0
12852 42 2 7.3999999999999996e-02 7.0778901022281190e+01 1.7923622557080776e+01 7.5193007688413269e+00 0 0 0
12848 42 2 7.3999999999999996e-02 7.2754404623752365e+01 1.7051209782518487e+01 9.0287927195815367e+00 0 0 0
12844 42 1 -1.4799999999999999e-01 7.1930255648356109e+01 1.5659564590043010e+01 7.5288782381706874e+00 0 0 0
13157 43 2 7.3999999999999996e-02 7.2077002155860981e+01 1.5649924038490047e+01 1.1051170187683859e+01 0 0 0
34062 109 2 7.3999999999999996e-02 7.4685514670016872e+01 1.5761168850690501e+01 1.0230891451733298e+01 0 0 0
12847 42 1 -1.4799999999999999e-01 7.2636847190696471e+01 1.6932052677972454e+01 7.9264333757753116e+00 0 0 0
12849 42 2 7.3999999999999996e-02 7.3605685061188936e+01 1.6839310436232843e+01 7.4832453707840942e+00 0 0 0
12850 42 1 -1.4799999999999999e-01 7.1863095893121979e+01 1.8090679498730729e+01 7.3783981222599460e+00 0 0 0
13163 43 2 7.3999999999999996e-02 7.1859326806799572e+01 1.8130419331921789e+01 1.0833174989859964e+01 0 0 0
34068 109 2 7.3999999999999996e-02 7.4788853485553460e+01 1.8011683994667074e+01 9.9594491875739397e+00 0 0 0
13155 43 2 7.3999999999999996e-02 7.3611401911309841e+01 1.4485126170685920e+01 1.2680833127570638e+01 0 0 0
13161 43 2 7.3999999999999996e-02 7.3583055883247411e+01 1.7033994139959162e+01 1.2436977406415908e+01 0 0 0
14087 46 2 7.3999999999999996e-02 7.9837568501692076e+01 1.3015594194791836e+01 6.1756001620535423e+00 0 0 0
14093 46 2 7.3999999999999996e-02 7.9654472036932674e+01 1.5750178161027074e+01 6.1785188941775440e+00 0 0 0
34067 109 2 7.3999999999999996e-02 7.6053697419974014e+01 1.8257264557404849e+01 1.1258087033290250e+01 0 0 0
34061 109 2 7.3999999999999996e-02 7.5862720415622292e+01 1.5639788728966613e+01 1.1428715147319286e+01 0 0 0
33755 108 2 7.3999999999999996e-02 7.5901688973359995e+01 1.7903540331207854e+01 6.3481150980175372e+00 0 0 0
34055 109 2 7.3999999999999996e-02 7.5768871615925249e+01 1.2843661516112981e+01 1.1220000140263165e+01 0 0 0
34054 109 1 -1.4799999999999999e-01 7.5687950072757701e+01 1.2920165081343741e+01 1.0134901006434543e+01 0 0 0
34060 109 1 -1.4799999999999999e-01 7.5775656302712477e+01 1.5611807993848432e+01 1.0360333835849676e+01 0 0 0
33743 108 2 7.3999999999999996e-02 7.6396628091346258e+01 1.3089169084481750e+01 6.6532648467456204e+00 0 0 0
34066 109 1 -1.4799999999999999e-01 7.5842995457502383e+01 1.8186099800898667e+01 1.0153036589782683e+01 0 0 0
14088 46 2 7.3999999999999996e-02 7.8508798929239802e+01 1.3042633355262263e+01 7.2528563251982341e+00 0 0 0
33749 108 2 7.3999999999999996e-02 7.5949215360351843e+01 1.5689043338245481e+01 6.3161805480576838e+00 0 0 0
14086 46 1 -1.4799999999999999e-01 7.9583732832463355e+01 1.3135771530608610e+01 7.2550259039636904e+00 0 0 0
14399 47 2 7.3999999999999996e-02 8.0432333919399341e+01 1.3060287317321375e+01 1.0950632926065769e+01 0 0 0
34058 109 2 7.3999999999999996e-02 7.6119767167796383e+01 1.4391868587065053e+01 8.6391669816790522e+00 0 0 0
34064 109 2 7.3999999999999996e-02 7.6534960445703007e+01 1.6809712506962214e+01 8.5537782238711664e+00 0 0 0
34063 109 1 -1.4799999999999999e-01 7.6444407020316689e+01 1.6873828791779886e+01 9.6831219768821502e+00 0 0 0
34057 109 1 -1.4799999999999999e-01 7.6331646100407369e+01 1.4314003574880092e+01 9.6663906622874034e+00 0 0 0
34059 109 2 7.3999999999999996e-02 7.7425805239400049e+01 1.4231233286887280e+01 9.8440456400986012e+00 0 0 0
14089 46 1 -1.4799999999999999e-01 8.0122910800685375e+01 1.4411127447333230e+01 7.8818384543046784e+00 0 0 0
14090 46 2 7.3999999999999996e-02 7.9898269102512401e+01 1.4498930095242427e+01 8.9371302347687891e+00 0 0 0
34065 109 2 7.3999999999999996e-02 7.7466725632605929e+01 1.6875066914131775e+01 9.9085101811631393e+00 0 0 0
14411 47 2 7.3999999999999996e-02 7.9919065730646253e+01 1.8096220173016182e+01 1.0911079871801757e+01 0 0 0
14095 46 1 -1.4799999999999999e-01 8.0095368895905153e+01 1.7034085190699656e+01 7.8062464218130936e+00 0 0 0
14094 46 2 7.3999999999999996e-02 7.8418870805218404e+01 1.5723828235825115e+01 7.2491441514937511e+00 0 0 0
14405 47 2 7.3999999999999996e-02 8.0134696631583324e+01 1.5385094417456969e+01 1.0990967797079152e+01 0 0 0
14092 46 1 -1.4799999999999999e-01 7.9547237061812723e+01 1.5728094675427748e+01 7.2143860462309695e+00 0 0 0
14096 46 2 7.3999999999999996e-02 8.0004981531951955e+01 1.6847346444507671e+01 8.8606546248982472e+00 0 0 0
14098 46 1 -1.4799999999999999e-01 7.9329951634176354e+01 1.8265223068493356e+01 7.3101282732736053e+00 0 0 0
14100 46 2 7.3999999999999996e-02 7.8336094534024497e+01 1.8206397624515070e+01 7.7224491623570577e+00 0 0 0
14097 46 2 7.3999999999999996e-02 8.1143205005404781e+01 1.7219385939809531e+01 7.5577913522028046e+00 0 0 0
14091 46 2 7.3999999999999996e-02 8.1217729187852726e+01 1.4325762854296219e+01 7.7211986380756512e+00 0 0 0
14403 47 2 7.3999999999999996e-02 8.1422016072284492e+01 1.4168066264252216e+01 1.2775511054958463e+01 0 0 0
14409 47 2 7.3999999999999996e-02 8.1424989839315245e+01 1.6866602392898532e+01 1.2388845903907901e+01 0 0 0
14404 47 1 -1.4799999999999999e-01 7.9777632206960362e+01 1.5499295074603621e+01 1.2000579529072636e+01 0 0 0
14398 47 1 -1.4799999999999999e-01 7.9954743510835414e+01 1.3018007324798717e+01 1.1939631585301006e+01 0 0 0
14410 47 1 -1.4799999999999999e-01 7.9714954682005654e+01 1.8125460735375192e+01 1.2002501436108231e+01 0 0 0
15347 50 2 7.3999999999999996e-02 8.7045239974217594e+01 1.7979677708394572e+01 5.9813413671422175e+00 0 0 0
34991 112 2 7.3999999999999996e-02 8.2701215216067268e+01 1.3019999096344236e+01 6.4186011832670369e+00 0 0 0
35310 113 2 7.3999999999999996e-02 8.2097120577533843e+01 1.5312432761229362e+01 9.8708630943014359e+00 0 0 0
35316 113 2 7.3999999999999996e-02 8.2093844016631635e+01 1.8195826566517951e+01 9.3995415431227123e+00 0 0 0
35304 113 2 7.3999999999999996e-02 8.2328692412755515e+01 1.2985146721909558e+01 9.5279341131744424e+00 0 0 0
15336 49 2 7.3999999999999996e-02 8.5648453667228480e+01 1.2999861549760709e+01 7.9214453369706925e+00 0 0 0
15334 49 1 -1.4799999999999999e-01 8.6687271148822475e+01 1.2931862288197831e+01 7.5247284935541900e+00 0 0 0
15647 50 2 7.3999999999999996e-02 8.7429307056919512e+01 1.3141655922768811e+01 1.1447885510439598e+01 0 0 0
35302 113 1 -1.4799999999999999e-01 8.3285109299101038e+01 1.2996312888043905e+01 1.0009187865743931e+01 0 0 0
35303 113 2 7.3999999999999996e-02 8.3104986612885995e+01 1.3050049602982805e+01 1.1123071460526461e+01 0 0 0
34997 112 2 7.3999999999999996e-02 8.2903982876583342e+01 1.5555299020477078e+01 6.4618565655021412e+00 0 0 0
35003 112 2 7.3999999999999996e-02 8.3125022794967691e+01 1.8186831513214234e+01 6.4245349298489360e+00 0 0 0
35307 113 2 7.3999999999999996e-02 8.5043225997130406e+01 1.4370350844114183e+01 9.8004653190828162e+00 0 0 0
35306 113 2 7.3999999999999996e-02 8.4008464547229124e+01 1.4346030902276093e+01 8.4375977921882814e+00 0 0 0
35305 113 1 -1.4799999999999999e-01 8.3986426904559565e+01 1.4270277846337166e+01 9.5360179036027315e+00 0 0 0
35309 113 2 7.3999999999999996e-02 8.3352072260826688e+01 1.5467982857579081e+01 1.1165261453309240e+01 0 0 0
35315 113 2 7.3999999999999996e-02 8.2853876811242060e+01 1.8042543808016188e+01 1.1066060371757123e+01 0 0 0
35308 113 1 -1.4799999999999999e-01 8.3173943142433743e+01 1.5475111241572700e+01 1.0100368771813944e+01 0 0 0
35314 113 1 -1.4799999999999999e-01 8.3055217909992663e+01 1.8092191419332977e+01 9.9800096028729115e+00 0 0 0
35312 113 2 7.3999999999999996e-02 8.3494278948157273e+01 1.6790108216385281e+01 8.3975293764507484e+00 0 0 0
35311 113 1 -1.4799999999999999e-01 8.3721074065213273e+01 1.6778633980224605e+01 9.4485500724389588e+00 0 0 0
15348 50 2 7.3999999999999996e-02 8.5945041117065045e+01 1.8045181653639013e+01 7.2875550007859609e+00 0 0 0
15342 50 2 7.3999999999999996e-02 8.5831781503268658e+01 1.5514901056503227e+01 7.7240214731899046e+00 0 0 0
15340 50 1 -1.4799999999999999e-01 8.6835661748970864e+01 1.5477782099190657e+01 7.2913799679156597e+00 0 0 0
15653 51 2 7.3999999999999996e-02 8.7109176165649174e+01 1.5644323080347805e+01 1.1270774632203153e+01 0 0 0
35313 113 2 7.3999999999999996e-02 8.4785109081333360e+01 1.6806834629456816e+01 9.5758371714771773e+00 0 0 0
15346 50 1 -1.4799999999999999e-01 8.6957713214881650e+01 1.7971170064031732e+01 7.0538102319327010e+00 0 0 0
15659 51 2 7.3999999999999996e-02 8.7046676225327317e+01 1.8224566515573308e+01 1.1218558285700896e+01 0 0 0
15338 50 2 7.3999999999999996e-02 8.7666145055843046e+01 1.4408171984337653e+01 8.8478293355585524e+00 0 0 0
15337 50 1 -1.4799999999999999e-01 8.7519842325344868e+01 1.4176677947785784e+01 7.7455790901391497e+00 0 0 0
15343 50 1 -1.4799999999999999e-01 8.7655385090030222e+01 1.6713425027501803e+01 7.6332554768771388e+00 0 0 0
15344 50 2 7.3999999999999996e-02 8.7704607012482469e+01 1.6802052069881789e+01 8.7545100291431766e+00 0 0 0
16583 53 2 7.3999999999999996e-02 9.4436613344700092e+01 1.3180714530382431e+01 6.2671153011898264e+00 0 0 0
36257 116 2 7.3999999999999996e-02 9.0627327935147719e+01 1.8228881392699638e+01 6.3105874716960244e+00 0 0 0
36245 116 2 7.3999999999999996e-02 9.0363133784831021e+01 1.3115657123372944e+01 6.7480843034222007e+00 0 0 0
36251 116 2 7.3999999999999996e-02 9.0561281566688834e+01 1.5856236994701273e+01 6.5560568912993809e+00 0 0 0
15345 50 2 7.3999999999999996e-02 8.8647360519681385e+01 1.6658780304117769e+01 7.2707071789810191e+00 0 0 0
15339 50 2 7.3999999999999996e-02 8.8568807504825699e+01 1.4182458746408511e+01 7.4602242747801721e+00 0 0 0
16584 53 2 7.3999999999999996e-02 9.3063144942735718e+01 1.2924546325298168e+01 7.4036609689139885e+00 0 0 0
36552 117 2 7.3999999999999996e-02 8.9376889673662774e+01 1.3236801293982934e+01 9.7563883592155509e+00 0 0 0
36551 117 2 7.3999999999999996e-02 9.0304793520729291e+01 1.3037180057858633e+01 1.1401177951801206e+01 0 0 0
36550 117 1 -1.4799999999999999e-01 9.0344572503596282e+01 1.3109337384238918e+01 1.0322053657453488e+01 0 0 0
36555 117 2 7.3999999999999996e-02 9.2231920439495326e+01 1.4366881413558261e+01 1.0226817927311531e+01 0 0 0
36554 117 2 7.3999999999999996e-02 9.1224531783819174e+01 1.4364820153589026e+01 8.8024553474263332e+00 0 0 0
36553 117 1 -1.4799999999999999e-01 9.1172156762066123e+01 1.4323707248773101e+01 9.8823481770607184e+00 0 0 0
36564 117 2 7.3999999999999996e-02 8.9512922522948344e+01 1.8224691227957553e+01 9.8017739484472877e+00 0 0 0
36558 117 2 7.3999999999999996e-02 8.9402842229098582e+01 1.5656786871310787e+01 1.0073811974243744e+01 0 0 0
36562 117 1 -1.4799999999999999e-01 9.0511567753514512e+01 1.8231405232867672e+01 1.0307441377351253e+01 0 0 0
36561 117 2 7.3999999999999996e-02 9.2206013463356371e+01 1.6993436031334394e+01 1.0599849497401427e+01 0 0 0
16590 54 2 7.3999999999999996e-02 9.2749908940115048e+01 1.5346800853075298e+01 7.7181927383334674e+00 0 0 0
36556 117 1 -1.4799999999999999e-01 9.0438377860525378e+01 1.5597271962864152e+01 1.0401298455292714e+01 0 0 0
36557 117 2 7.3999999999999996e-02 9.0391962144940337e+01 1.5495556324025349e+01 1.1479837285992014e+01 0 0 0
36559 117 1 -1.4799999999999999e-01 9.1236288912809428e+01 1.6908904024257232e+01 1.0072434127472544e+01 0 0 0
36560 117 2 7.3999999999999996e-02 9.1489704069350225e+01 1.6940640588978642e+01 9.0415306215822504e+00 0 0 0
36563 117 2 7.3999999999999996e-02 9.0354234856055569e+01 1.8319080273941658e+01 1.1382961794449422e+01 0 0 0
16596 54 2 7.3999999999999996e-02 9.2854449491294901e+01 1.8199675669523931e+01 7.7224490767738763e+00 0 0 0
16906 55 1 -1.4799999999999999e-01 9.4086918948889817e+01 1.8188809921851231e+01 1.1996896645644142e+01 0 0 0
16582 53 1 -1.4799999999999999e-01 9.4181515434629048e+01 1.3007799833346134e+01 7.2550561465246419e+00 0 0 0
16594 54 1 -1.4799999999999999e-01 9.3826393410120318e+01 1.8070714828791758e+01 7.2934249869904741e+00 0 0 0
16588 53 1 -1.4799999999999999e-01 9.3847556081628710e+01 1.5510473051175024e+01 7.4020524849214535e+00 0 0 0
16896 54 2 7.3999999999999996e-02 9.3243321116525749e+01 1.3149073319879701e+01 1.2586139926909159e+01 0 0 0
16592 54 2 7.3999999999999996e-02 9.4409720801775563e+01 1.6840394824077006e+01 8.9915331410576957e+00 0 0 0
16902 55 2 7.3999999999999996e-02 9.3111530661151164e+01 1.5444692219256323e+01 1.2561143871570611e+01 0 0 0
16895 54 2 7.3999999999999996e-02 9.3980132127831837e+01 1.2873415241331722e+01 1.0986365731639859e+01 0 0 0
16901 54 2 7.3999999999999996e-02 9.3924603309266217e+01 1.5672353610152134e+01 1.1020100109678935e+01 0 0 0
16907 55 2 7.3999999999999996e-02 9.4101720321332337e+01 1.8108556395259985e+01 1.0910452886802487e+01 0 0 0
16894 54 1 -1.4799999999999999e-01 9.4223725504599201e+01 1.3067950560965443e+01 1.2081819979142990e+01 0 0 0
16900 54 1 -1.4799999999999999e-01 9.4066384549624772e+01 1.5573154671558443e+01 1.2094651203495189e+01 0 0 0
16586 53 2 7.3999999999999996e-02 9.4795834094234237e+01 1.4214448879829293e+01 8.9311791224281460e+00 0 0 0
37505 120 2 7.3999999999999996e-02 9.7763287360805236e+01 1.7949098725594169e+01 6.4503168533973572e+00 0 0 0
37800 121 2 7.3999999999999996e-02 9.6601765837692241e+01 1.3041928861820528e+01 9.6536518895421750e+00 0 0 0
37798 121 1 -1.4799999999999999e-01 9.7601535475436350e+01 1.3118232776267005e+01 1.0149066238172521e+01 0 0 0
37799 121 2 7.3999999999999996e-02 9.7403159876497611e+01 1.3156784876932772e+01 1.1178227135589756e+01 0 0 0
16585 53 1 -1.4799999999999999e-01 9.4743020074517418e+01 1.4282311822943901e+01 7.8398908144833781e+00 0 0 0
37499 120 2 7.3999999999999996e-02 9.7607157658708132e+01 1.5562810000275658e+01 6.4807498180572694e+00 0 0 0
16591 54 1 -1.4799999999999999e-01 9.4458647467684230e+01 1.6858796809789030e+01 7.9376660688281460e+00 0 0 0
37802 121 2 7.3999999999999996e-02 9.8176264543377812e+01 1.4182144004537051e+01 8.4671897198971919e+00 0 0 0
37803 121 2 7.3999999999999996e-02 9.9349203021715539e+01 1.4331139458378237e+01 9.7907725873927411e+00 0 0 0
16587 53 2 7.3999999999999996e-02 9.5785076123526522e+01 1.4331220891978136e+01 7.5780016533656864e+00 0 0 0
37801 121 1 -1.4799999999999999e-01 9.8307357415352257e+01 1.4296093889964704e+01 9.5580242753520945e+00 0 0 0
16593 54 2 7.3999999999999996e-02 9.5515418159613134e+01 1.6884354163308394e+01 7.5362252894504929e+00 0 0 0
37812 121 2 7.3999999999999996e-02 9.6709798199417150e+01 1.7960718790956669e+01 1.0010657414937780e+01 0 0 0
37808 121 2 7.3999999999999996e-02 9.8357693057762702e+01 1.6990434852453031e+01 8.3382724185849106e+00 0 0 0
37806 121 2 7.3999999999999996e-02 9.6609576897243556e+01 1.5685100386964079e+01 9.8241411009061501e+00 0 0 0
37804 121 1 -1.4799999999999999e-01 9.7681547071963251e+01 1.5615622572662952e+01 9.9542356697718084e+00 0 0 0
37805 121 2 7.3999999999999996e-02 9.7784576086620817e+01 1.5795447569524596e+01 1.1088536777162854e+01 0 0 0
37807 121 1 -1.4799999999999999e-01 9.8369099622644171e+01 1.6912481524217196e+01 9.3974409814588444e+00 0 0 0
37809 121 2 7.3999999999999996e-02 9.9387208267985613e+01 1.6816952842964898e+01 9.6274379022661343e+00 0 0 0
37810 121 1 -1.4799999999999999e-01 9.7754691263294532e+01 1.8119326467194000e+01 1.0067709480549993e+01 0 0 0
37811 121 2 7.3999999999999996e-02 9.7940050442873442e+01 1.8177883720080651e+01 1.1148998384117574e+01 0 0 0
17832 57 2 7.3999999999999996e-02 1.0026552077792039e+02 1.3143942080558924e+01 7.6462923679951631e+00 0 0 0
17838 57 2 7.3999999999999996e-02 1.0033324365055994e+02 1.5775251452937061e+01 7.6434155351579811e+00 0 0 0
17844 58 2 7.3999999999999996e-02 1.0034972402070170e+02 1.8178148864524161e+01 7.7241119589336789e+00 0 0 0
16905 55 2 7.3999999999999996e-02 9.5822739211705994e+01 1.6958609085811958e+01 1.2271077323307908e+01 0 0 0
17843 58 2 7.3999999999999996e-02 1.0124088656630519e+02 1.8126202801525739e+01 6.2952974336431193e+00 0 0 0
17837 57 2 7.3999999999999996e-02 1.0131823127466180e+02 1.5727212408486633e+01 6.2383334271654602e+00 0 0 0
38735 124 2 7.3999999999999996e-02 1.0460815052401503e+02 1.5229348638304252e+01 6.2881469047285998e+00 0 0 0
39048 125 2 7.3999999999999996e-02 1.0431813210345351e+02 1.3100046386911782e+01 9.6281214339668129e+00 0 0 0
39047 125 2 7.3999999999999996e-02 1.0538348781007655e+02 1.3008283506527532e+01 1.0928621205341097e+01 0 0 0
39046 125 1 -1.4799999999999999e-01 1.0537968406896317e+02 1.3051846783126461e+01 9.7999045448982436e+00 0 0 0
17830 57 1 -1.4799999999999999e-01 1.0134052183110049e+02 1.3077715161116039e+01 7.3526080874445423e+00 0 0 0
18143 58 2 7.3999999999999996e-02 1.0187580521935791e+02 1.2738302401964233e+01 1.0692843565842423e+01 0 0 0
18155 59 2 7.3999999999999996e-02 1.0109852718576430e+02 1.8103386517245870e+01 1.1132196899259482e+01 0 0 0
18149 58 2 7.3999999999999996e-02 1.0147887476962003e+02 1.5504964173359390e+01 1.0804069288107188e+01 0 0 0
17842 58 1 -1.4799999999999999e-01 1.0138192035143385e+02 1.8154849178872233e+01 7.3754485270571566e+00 0 0 0
17836 57 1 -1.4799999999999999e-01 1.0135808676324220e+02 1.5641944617387532e+01 7.3204764005046306e+00 0 0 0
39050 125 2 7.3999999999999996e-02 1.0595316100456047e+02 1.4213149840853413e+01 8.2332811911498460e+00 0 0 0
17834 57 2 7.3999999999999996e-02 1.0210421359260907e+02 1.4323329298268547e+01 8.8336404509407469e+00 0 0 0
17835 57 2 7.3999999999999996e-02 1.0309816599010219e+02 1.4281627706856687e+01 7.4747913906952705e+00 0 0 0
17833 57 1 -1.4799999999999999e-01 1.0207839660007346e+02 1.4367909887867366e+01 7.7699620684050279e+00 0 0 0
17840 57 2 7.3999999999999996e-02 1.0203414541400134e+02 1.6760680775895302e+01 8.9113524563557664e+00 0 0 0
39049 125 1 -1.4799999999999999e-01 1.0616728680056517e+02 1.4225342744824689e+01 9.2552627685115869e+00 0 0 0
17839 57 1 -1.4799999999999999e-01 1.0208094647796815e+02 1.6884300081880976e+01 7.7726987178354934e+00 0 0 0
39060 125 2 7.3999999999999996e-02 1.0468218720993518e+02 1.8140006546200340e+01 9.1069765212678693e+00 0 0 0
39058 125 1 -1.4799999999999999e-01 1.0561131785129487e+02 1.8119645031211242e+01 9.6329875007900210e+00 0 0 0
39056 125 2 7.3999999999999996e-02 1.0617048743548388e+02 1.6623206105715241e+01 8.0421200155869492e+00 0 0 0
39055 125 1 -1.4799999999999999e-01 1.0623062108019809e+02 1.6795321304334344e+01 9.1421853158913571e+00 0 0 0
39054 125 2 7.3999999999999996e-02 1.0458982646519139e+02 1.5757821556885098e+01 9.8834813585192354e+00 0 0 0
39052 125 1 -1.4799999999999999e-01 1.0570636942752674e+02 1.5588513348779433e+01 9.9382915799370775e+00 0 0 0
39053 125 2 7.3999999999999996e-02 1.0593380488427447e+02 1.5709629592180812e+01 1.0996577684958240e+01 0 0 0
17841 58 2 7.3999999999999996e-02 1.0304994191117144e+02 1.6952701976403230e+01 7.4233502443797432e+00 0 0 0
39059 125 2 7.3999999999999996e-02 1.0545864545011756e+02 1.8166711328158371e+01 1.0711049191916176e+01 0 0 0
18148 58 1 -1.4799999999999999e-01 1.0170674509952222e+02 1.5617838981055204e+01 1.1860605844956064e+01 0 0 0
18154 59 1 -1.4799999999999999e-01 1.0176994454266064e+02 1.8206776112216673e+01 1.1994067903785977e+01 0 0 0
18147 58 2 7.3999999999999996e-02 1.0332810014280506e+02 1.4332988376505208e+01 1.1519223490182275e+01 0 0 0
18153 58 2 7.3999999999999996e-02 1.0332195865243713e+02 1.7037222343702140e+01 1.1189027652426388e+01 0 0 0
18151 58 1 -1.4799999999999999e-01 1.0260965070784752e+02 1.6886411336854476e+01 1.1971956397438618e+01 0 0 0
39057 125 2 7.3999999999999996e-02 1.0730677491033241e+02 1.6783234669858878e+01 9.2557510946266710e+00 0 0 0
39051 125 2 7.3999999999999996e-02 1.0723125178507452e+02 1.4029744627525799e+01 9.4326875820663254e+00 0 0 0
19078 61 1 -1.4799999999999999e-01 1.0902499219437803e+02 1.2936992501925465e+01 6.9492685464020347e+00 0 0 0
40296 129 2 7.3999999999999996e-02 1.1182472775284937e+02 1.3204243240392506e+01 1.0490447507305985e+01 0 0 0
19080 61 2 7.3999999999999996e-02 1.0796071540963825e+02 1.2690430941445857e+01 7.1691618230675402e+00 0 0 0
19391 62 2 7.3999999999999996e-02 1.0936847064422082e+02 1.2992924723256309e+01 1.0731530238457388e+01 0 0 0
19081 61 1 -1.4799999999999999e-01 1.0956913012299570e+02 1.4351277008822878e+01 7.4371808791271476e+00 0 0 0
19083 61 2 7.3999999999999996e-02 1.1072946055948289e+02 1.4404715370544723e+01 7.2233403218001850e+00 0 0 0
19092 61 2 7.3999999999999996e-02 1.0781093118536840e+02 1.8133177435225374e+01 6.9142534690254340e+00 0 0 0
19086 61 2 7.3999999999999996e-02 1.0786924766142749e+02 1.5440983979713613e+01 6.8235886846787999e+00 0 0 0
19082 61 2 7.3999999999999996e-02 1.0936724933228827e+02 1.4498891917823030e+01 8.4842936398719075e+00 0 0 0
19084 61 1 -1.4799999999999999e-01 1.0896505784728731e+02 1.5562752766252304e+01 6.7239771552093641e+00 0 0 0
19090 61 1 -1.4799999999999999e-01 1.0893967715193844e+02 1.8095165659913128e+01 6.6787804907489043e+00 0 0 0
19397 62 2 7.3999999999999996e-02 1.0916522480497612e+02 1.5662325595806402e+01 1.0751163522900065e+01 0 0 0
19403 62 2 7.3999999999999996e-02 1.0922355965870436e+02 1.8135482968032445e+01 1.0692181254544961e+01 0 0 0
40308 129 2 7.3999999999999996e-02 1.1145583817000430e+02 1.8398966497647034e+01 1.0139729982046497e+01 0 0 0
19089 61 2 7.3999999999999996e-02 1.1068462566464544e+02 1.6941621319070013e+01 7.2400859184941266e+00 0 0 0
19087 61 1 -1.4799999999999999e-01 1.0959139172420640e+02 1.6879406591681278e+01 7.3372467844060356e+00 0 0 0
19088 61 2 7.3999999999999996e-02 1.0938530224151536e+02 1.6920803503579503e+01 8.4194527427084598e+00 0 0 0
40302 129 2 7.3999999999999996e-02 1.1174794708778995e+02 1.5528420068597715e+01 1.0255565823575532e+01 0 0 0
19390 62 1 -1.4799999999999999e-01 1.0906580169863834e+02 1.3046477557658346e+01 1.1765415727110701e+01 0 0 0
40300 129 1 -1.4799999999999999e-01 1.1282622490962318e+02 1.5686632519417371e+01 1.0396295793741087e+01 0 0 0
19396 62 1 -1.4799999999999999e-01 1.0898685071263669e+02 1.5608919424482112e+01 1.1826700362256105e+01 0 0 0
40294 129 1 -1.4799999999999999e-01 1.1289915330592939e+02 1.3142824574863294e+01 1.0384578740977483e+01 0 0 0
40307 129 2 7.3999999999999996e-02 1.1273972717292524e+02 1.8262791867600146e+01 1.1304408885974864e+01 0 0 0
40306 129 1 -1.4799999999999999e-01 1.1255373650408505e+02 1.8257759906662994e+01 1.0250926280443846e+01 0 0 0
39995 128 2 7.3999999999999996e-02 1.1291002635902527e+02 1.8247864339794255e+01 6.4173093569818933e+00 0 0 0
39983 128 2 7.3999999999999996e-02 1.1308631942067944e+02 1.3216015980511193e+01 6.4580139359912945e+00 0 0 0
19402 62 1 -1.4799999999999999e-01 1.0904034786928933e+02 1.8106618733617371e+01 1.1732077456442804e+01 0 0 0
19401 62 2 7.3999999999999996e-02 1.1066544089514359e+02 1.6818550631985097e+01 1.2161643479494019e+01 0 0 0
40301 129 2 7.3999999999999996e-02 1.1285607159000493e+02 1.5792127189713977e+01 1.1537276125404484e+01 0 0 0
39989 128 2 7.3999999999999996e-02 1.1268608286800229e+02 1.5668343508211260e+01 6.2927367585675169e+00 0 0 0
40295 129 2 7.3999999999999996e-02 1.1318061504235179e+02 1.2992886723512974e+01 1.1394869082299582e+01 0 0 0
19404 62 2 7.3999999999999996e-02 1.0799859804789560e+02 1.7987683556545129e+01 1.1730730870362892e+01 0 0 0
19392 62 2 7.3999999999999996e-02 1.0797942007971773e+02 1.3031121106839795e+01 1.1809027864347735e+01 0 0 0
19398 62 2 7.3999999999999996e-02 1.0792417775209589e+02 1.5413810027709731e+01 1.2052692306500413e+01 0 0 0
20333 65 2 7.3999999999999996e-02 1.1638859041103571e+02 1.5718349970579391e+01 6.2397097030096829e+00 0 0 0
20339 65 2 7.3999999999999996e-02 1.1617585267715484e+02 1.8342083256984360e+01 6.2597342916812808e+00 0 0 0
40298 129 2 7.3999999999999996e-02 1.1345120313531261e+02 1.4405149693780478e+01 8.7497697486969894e+00 0 0 0
40304 129 2 7.3999999999999996e-02 1.1292316032031476e+02 1.6890954425227594e+01 8.5599893945342735e+00 0 0 0
40303 129 1 -1.4799999999999999e-01 1.1315674929810608e+02 1.6998068653655022e+01 9.6225929956316918e+00 0 0 0
20639 66 2 7.3999999999999996e-02 1.1600601189183577e+02 1.3070716723588179e+01 1.1375371834170666e+01 0 0 0
20326 65 1 -1.4799999999999999e-01 1.1626648261236649e+02 1.3307145541733695e+01 7.3020956891440392e+00 0 0 0
40297 129 1 -1.4799999999999999e-01 1.1345166135841004e+02 1.4431200958945475e+01 9.8086530741978191e+00 0 0 0
20328 65 2 7.3999999999999996e-02 1.1518556975891840e+02 1.3189239934819085e+01 7.2045644024366142e+00 0 0 0
20330 65 2 7.3999999999999996e-02 1.1659591215796792e+02 1.4770356528541493e+01 9.0029712348826152e+00 0 0 0
20331 65 2 7.3999999999999996e-02 1.1773120526211538e+02 1.4865554492619809e+01 7.7830386209363329e+00 0 0 0
20329 65 1 -1.4799999999999999e-01 1.1666131805594043e+02 1.4690892400946653e+01 7.9197268520553310e+00 0 0 0
40299 129 2 7.3999999999999996e-02 1.1453426657832365e+02 1.4486161599516553e+01 1.0035658310776295e+01 0 0 0
40305 129 2 7.3999999999999996e-02 1.1420865189800017e+02 1.7084072603123609e+01 9.5113425140573895e+00 0 0 0
20340 65 2 7.3999999999999996e-02 1.1509517204843026e+02 1.8314223626456481e+01 7.5388741741501573e+00 0 0 0
20334 65 2 7.3999999999999996e-02 1.1503988244945614e+02 1.6071406672553650e+01 7.3251957391457827e+00 0 0 0
20336 65 2 7.3999999999999996e-02 1.1675152676786907e+02 1.7107461334237815e+01 8.8880959371882824e+00 0 0 0
20645 66 2 7.3999999999999996e-02 1.1619186376934763e+02 1.5876162305520950e+01 1.1422301829676686e+01 0 0 0
20332 65 1 -1.4799999999999999e-01 1.1613646337507775e+02 1.5885098953293328e+01 7.2707065315475932e+00 0 0 0
20335 65 1 -1.4799999999999999e-01 1.1682138548346356e+02 1.7108404908341189e+01 7.8229755908790519e+00 0 0 0
20337 65 2 7.3999999999999996e-02 1.1788784650278882e+02 1.7142549667390039e+01 7.7662832030656981e+00 0 0 0
20651 66 2 7.3999999999999996e-02 1.1552617739863501e+02 1.8277755020004594e+01 1.1917486398163227e+01 0 0 0
20338 65 1 -1.4799999999999999e-01 1.1613938397485056e+02 1.8321705496858012e+01 7.3523498991440439e+00 0 0 0
20644 66 1 -1.4799999999999999e-01 1.1626171877333722e+02 1.5752561919626169e+01 1.2494702482858496e+01 0 0 0
20638 66 1 -1.4799999999999999e-01 1.1621286090021881e+02 1.3171599614430535e+01 1.2469821704183067e+01 0 0 0
41556 133 2 7.3999999999999996e-02 1.1890158400956172e+02 1.8240507124055643e+01 9.8064653554491148e+00 0 0 0
41544 133 2 7.3999999999999996e-02 1.1872227801299331e+02 1.3266536231180552e+01 1.0077687826091822e+01 0 0 0
41550 133 2 7.3999999999999996e-02 1.1877158320732453e+02 1.5735162382873771e+01 9.4618724469490569e+00 0 0 0
20640 66 2 7.3999999999999996e-02 1.1523551563957955e+02 1.3160029762081651e+01 1.2929363209001105e+01 0 0 0
20650 66 1 -1.4799999999999999e-01 1.1589917959542662e+02 1.8280349503861874e+01 1.2934812499715250e+01 0 0 0
20652 66 2 7.3999999999999996e-02 1.1504369719089675e+02 1.8329213836487241e+01 1.3623018419611546e+01 0 0 0
371 2 2 7.3999999999999996e-02 1.2360708970234992e+02 1.8108203327704818e+01 6.1086633863546442e+00 -1 0 0
41237 132 2 7.3999999999999996e-02 1.1984695293411988e+02 1.5507234870830985e+01 6.6079617795821912e+00 0 0 0
363 2 2 7.3999999999999996e-02 1.2537112783868749e+02 1.4250025657331253e+01 7.7434649011594949e+00 -1 0 0
369 2 2 7.3999999999999996e-02 1.2521280342584492e+02 1.6876114302094440e+01 7.6134702367607456e+00 -1 0 0
41231 132 2 7.3999999999999996e-02 1.1952818703643213e+02 1.2950513847557229e+01 6.3629768244249787e+00 0 0 0
671 3 2 7.3999999999999996e-02 1.2348261860111596e+02 1.3048080432995024e+01 1.1245818461367666e+01 -1 0 0
41543 133 2 7.3999999999999996e-02 1.1994041924560898e+02 1.3161380785888237e+01 1.1382505445334544e+01 0 0 0
360 2 2 7.3999999999999996e-02 1.2261199701264695e+02 1.2934760963407545e+01 7.4266609636248884e+00 -1 0 0
358 2 1 -1.4799999999999999e-01 1.2372264800015182e+02 1.3020584783372813e+01 7.2729277358072846e+00 -1 0 0
41243 132 2 7.3999999999999996e-02 1.1992589194541486e+02 1.8177583698571034e+01 6.5802423963258203e+00 0 0 0
41542 133 1 -1.4799999999999999e-01 1.1976197583179227e+02 1.3203254912518307e+01 1.0194405324808669e+01 0 0 0
41555 133 2 7.3999999999999996e-02 1.2001323350101535e+02 1.8242550133790257e+01 1.1065543094073652e+01 0 0 0
41549 133 2 7.3999999999999996e-02 1.1954764591546109e+02 1.5885101613563712e+01 1.0960595113909054e+01 0 0 0
41548 133 1 -1.4799999999999999e-01 1.1967798832257891e+02 1.5749727101889007e+01 9.9232136398371420e+00 0 0 0
41546 133 2 7.3999999999999996e-02 1.2053382122014546e+02 1.4311117907145423e+01 8.4913728063413192e+00 0 0 0
41554 133 1 -1.4799999999999999e-01 1.1995418123864923e+02 1.8253118156049659e+01 9.9944051350507834e+00 0 0 0
362 2 2 7.3999999999999996e-02 1.2420560265772038e+02 1.4459395840066753e+01 8.9805640310013128e+00 -1 0 0
41547 133 2 7.3999999999999996e-02 1.2146813059882939e+02 1.4588631901827787e+01 1.0021576022015910e+01 0 0 0
361 2 1 -1.4799999999999999e-01 1.2429411205865745e+02 1.4301374433938026e+01 7.8834465985562545e+00 -1 0 0
41545 133 1 -1.4799999999999999e-01 1.2044437362664681e+02 1.4421075551325369e+01 9.5941492867291664e+00 0 0 0
41551 133 1 -1.4799999999999999e-01 1.2054514300658522e+02 1.6913732302924000e+01 9.4407596699166003e+00 0 0 0
41552 133 2 7.3999999999999996e-02 1.2053960521577395e+02 1.6962791884083735e+01 8.3459766112608982e+00 0 0 0
372 2 2 7.3999999999999996e-02 1.2249006861015022e+02 1.8093335735371600e+01 7.4221822984761179e+00 -1 0 0
367 2 1 -1.4799999999999999e-01 1.2415846827902989e+02 1.6875938264508466e+01 7.8020746721566869e+00 -1 0 0
677 3 2 7.3999999999999996e-02 1.2366201149228168e+02 1.5688606737513801e+01 1.0992529788255585e+01 -1 0 0
366 2 2 7.3999999999999996e-02 1.2258969095501953e+02 1.5519796891675007e+01 7.5083308618322029e+00 -1 0 0
364 2 1 -1.4799999999999999e-01 1.2360716597657097e+02 1.5584591768205796e+01 7.2520791667532301e+00 -1 0 0
368 2 2 7.3999999999999996e-02 1.2417865428466918e+02 1.6926366809994082e+01 8.8478801257223836e+00 -1 0 0
41553 133 2 7.3999999999999996e-02 1.2159717514262084e+02 1.6890359897959726e+01 9.7716813992074609e+00 0 0 0
370 2 1 -1.4799999999999999e-01 1.2359885746662172e+02 1.8144339000686205e+01 7.1782011197700184e+00 -1 0 0
683 3 2 7.3999999999999996e-02 1.2372269072411264e+02 1.8304305471639577e+01 1.0826079790862430e+01 -1 0 0
682 3 1 -1.4799999999999999e-01 1.2351409638097030e+02 1.8247835961839176e+01 1.1950542733288982e+01 -1 0 0
670 3 1 -1.4799999999999999e-01 1.2345190809118829e+02 1.3057208684096430e+01 1.2333925106376947e+01 -1 0 0
681 3 2 7.3999999999999996e-02 1.2507960821376878e+02 1.7042149295897822e+01 1.2821053174320078e+01 -1 0 0
672 3 2 7.3999999999999996e-02 1.2237757254918463e+02 1.2943595159323827e+01 1.2594151569765893e+01 -1 0 0
21858 70 2 7.3999999999999996e-02 9.6331109179671259e-01 2.8429745162350578e-01 1.5172407435668916e+01 0 0 0
2202 8 2 7.3999999999999996e-02 4.3964064216674554e+00 2.6018584988423066e-01 1.7229182584646306e+01 0 0 0
1888 7 1 -1.4799999999999999e-01 5.2609986536680582e+00 2.9188969408649823e-01 1.2531757701644548e+01 0 0 0
1890 7 2 7.3999999999999996e-02 4.3068683574873630e+00 3.8500114895729964e-01 1.3113533237816753e+01 0 0 0
21857 70 2 7.3999999999999996e-02 1.9276653458500872e+00 2.5453680139253332e-01 1.6581674459426768e+01 0 0 0
2200 8 1 -1.4799999999999999e-01 5.4780569568475217e+00 2.1962388714710390e-01 1.7135167596001729e+01 0 0 0
21860 70 2 7.3999999999999996e-02 2.7011228846242874e+00 1.5390595968285379e+00 1.3916100547596114e+01 0 0 0
21861 70 2 7.3999999999999996e-02 3.8167608534526067e+00 1.5419074234793124e+00 1.5273637502339893e+01 0 0 0
2208 8 2 7.3999999999999996e-02 4.6004717031620013e+00 2.7248221210945713e+00 1.7157238060546881e+01 0 0 0
2206 8 1 -1.4799999999999999e-01 5.6552285642477242e+00 2.7835202112031396e+00 1.6915344460641350e+01 0 0 0
21866 70 2 7.3999999999999996e-02 2.1723903064061583e+00 3.8417820550040793e+00 1.3486277072247315e+01 0 0 0
21865 70 1 -1.4799999999999999e-01 2.4708931426687362e+00 4.0541127297184811e+00 1.4532180026947053e+01 0 0 0
21867 70 2 7.3999999999999996e-02 3.4975425935268536e+00 4.1447633129316070e+00 1.4486189011073035e+01 0 0 0
2214 8 2 7.3999999999999996e-02 4.5436078663835726e+00 5.2467815211744648e+00 1.7603740559057695e+01 0 0 0
2213 8 2 7.3999999999999996e-02 5.3061108286518213e+00 5.4519355478810105e+00 1.6089903659006115e+01 0 0 0
2212 8 1 -1.4799999999999999e-01 5.5190579360107552e+00 5.3394239401288504e+00 1.7159312879810187e+01 0 0 0
21862 70 1 -1.4799999999999999e-01 2.0196716964658354e+00 2.8358049656142024e+00 1.5421738044558287e+01 0 0 0
21863 70 2 7.3999999999999996e-02 2.2566025667476306e+00 2.9735887512603365e+00 1.6415248920890615e+01 0 0 0
21869 70 2 7.3999999999999996e-02 2.0522293432065264e+00 5.3308003480059103e+00 1.6251661991539464e+01 0 0 0
21868 70 1 -1.4799999999999999e-01 1.8580563647691084e+00 5.3169937108091085e+00 1.5134324784385779e+01 0 0 0
21859 70 1 -1.4799999999999999e-01 2.7372301702280639e+00 1.4856072042460970e+00 1.5045341170086393e+01 0 0 0
21870 70 2 7.3999999999999996e-02 7.9912021501341268e-01 5.3163865125858560e+00 1.5050050732714471e+01 0 0 0
21864 70 2 7.3999999999999996e-02 9.2052417913388940e-01 2.7004834226004064e+00 1.5290709006833112e+01 0 0 0
2207 8 2 7.3999999999999996e-02 5.6545406281641091e+00 2.8679521265476491e+00 1.5825842467530531e+01 0 0 0
1892 7 2 7.3999999999999996e-02 6.3211703260598764e+00 1.5591310041264343e+00 1.3880276832896335e+01 0 0 0
21856 70 1 -1.4799999999999999e-01 2.0209325487760137e+00 1.9180856632328824e-01 1.5485884777786069e+01 0 0 0
2201 8 2 7.3999999999999996e-02 5.6653992226189995e+00 3.8294495205436554e-02 1.6105821598195142e+01 0 0 0
1891 7 1 -1.4799999999999999e-01 6.1030745618605593e+00 1.5510551773293677e+00 1.2803340228064830e+01 0 0 0
1897 7 1 -1.4799999999999999e-01 6.1909536254986364e+00 4.2025090146472932e+00 1.2635163668867508e+01 0 0 0
1898 7 2 7.3999999999999996e-02 6.3250290343649089e+00 4.3346833343340121e+00 1.3705535181328772e+01 0 0 0
3144 11 2 7.3999999999999996e-02 1.1785166796934137e+01 2.8609482531543433e+00 1.1980877246201242e+01 0 0 0
2203 8 1 -1.4799999999999999e-01 6.1712751303551503e+00 1.4983746821595914e+00 1.7512633530810490e+01 0 0 0
2209 8 1 -1.4799999999999999e-01 6.2960046701942414e+00 4.0615761810488369e+00 1.7485562220445086e+01 0 0 0
1899 7 2 7.3999999999999996e-02 7.1514905695281845e+00 4.0367269802115322e+00 1.2188906226250984e+01 0 0 0
3150 11 2 7.3999999999999996e-02 1.1716388678454667e+01 5.4622874252901541e+00 1.2390883656456328e+01 0 0 0
23105 74 2 7.3999999999999996e-02 9.0927812634437224e+00 2.0356717370149793e-01 1.6060115952403745e+01 0 0 0
1893 7 2 7.3999999999999996e-02 7.0730773899179393e+00 1.4464312356836111e+00 1.2247934262164534e+01 0 0 0
23104 74 1 -1.4799999999999999e-01 9.0532358370304244e+00 3.6052945858091057e-01 1.4951193861139696e+01 0 0 0
23109 74 2 7.3999999999999996e-02 1.0551074525869907e+01 1.6811805670775839e+00 1.4310067132575265e+01 0 0 0
2211 8 2 7.3999999999999996e-02 7.2293326818978390e+00 4.2682624798816988e+00 1.7069461181068405e+01 0 0 0
23112 74 2 7.3999999999999996e-02 7.9885691433840815e+00 3.1265371075041748e+00 1.5095502571239233e+01 0 0 0
23118 74 2 7.3999999999999996e-02 8.1080169077659985e+00 5.5238369914624466e+00 1.4772027151497864e+01 0 0 0
23110 74 1 -1.4799999999999999e-01 9.0407059136914363e+00 2.9401862557041061e+00 1.5201405836875503e+01 0 0 0
23111 74 2 7.3999999999999996e-02 9.2044763092481734e+00 3.0985853228318043e+00 1.6303194155027384e+01 0 0 0
3456 12 2 7.3999999999999996e-02 1.1545037510264681e+01 2.8067801116125453e+00 1.7055426921209115e+01 0 0 0
23115 74 2 7.3999999999999996e-02 1.0798146625812890e+01 4.0618542583993031e+00 1.4889195541946158e+01 0 0 0
23113 74 1 -1.4799999999999999e-01 9.7689275828401030e+00 4.1288042086555361e+00 1.4542810041116095e+01 0 0 0
23114 74 2 7.3999999999999996e-02 9.8436408748231017e+00 4.0415197642934118e+00 1.3488012127134109e+01 0 0 0
23117 74 2 7.3999999999999996e-02 9.1975176370529290e+00 5.4326257791999648e+00 1.6135572513803570e+01 0 0 0
23116 74 1 -1.4799999999999999e-01 9.1699406350906738e+00 5.4715456504193947e+00 1.5023631030562282e+01 0 0 0
3462 12 2 7.3999999999999996e-02 1.1569295708338236e+01 5.6558231930354665e+00 1.7201990117570290e+01 0 0 0
23107 74 1 -1.4799999999999999e-01 9.4920101920689550e+00 1.7012125629174382e+00 1.4393204842616445e+01 0 0 0
2205 8 2 7.3999999999999996e-02 7.2808367171759265e+00 1.4737563654021630e+00 1.7293528087989927e+01 0 0 0
23108 74 2 7.3999999999999996e-02 9.0511904088623396e+00 1.7908376448630126e+00 1.3388938433577477e+01 0 0 0
16230 52 2 7.3999999999999996e-02 9.2939476307214804e+01 2.0604313571095884e-01 2.0994324185000521e+00 0 0 0
3450 12 2 7.3999999999999996e-02 1.1781046059868427e+01 2.9595970560401824e-01 1.6976415268650424e+01 0 0 0
3455 12 2 7.3999999999999996e-02 1.2598741565680685e+01 2.9182170376165337e+00 1.5665676119172833e+01 0 0 0
3460 12 1 -1.4799999999999999e-01 1.2592991811453185e+01 5.5560757511994003e+00 1.6732144484825849e+01 0 0 0
3454 12 1 -1.4799999999999999e-01 1.2615539735751849e+01 2.8632481638138092e+00 1.6773244308697336e+01 0 0 0
24354 78 2 7.3999999999999996e-02 1.5510931555670211e+01 3.4523764897806386e-01 1.4535314033124674e+01 0 0 0
3139 11 1 -1.4799999999999999e-01 1.3332800609636509e+01 1.5529804644189518e+00 1.2805101599331815e+01 0 0 0
3461 12 2 7.3999999999999996e-02 1.2588327757106923e+01 5.5776704667520169e+00 1.5681003387244781e+01 0 0 0
3145 11 1 -1.4799999999999999e-01 1.3447273593505786e+01 4.1453329914140049e+00 1.2619496119406433e+01 0 0 0
3146 11 2 7.3999999999999996e-02 1.3346961780700450e+01 4.1144976426792885e+00 1.3666530991062851e+01 0 0 0
3140 11 2 7.3999999999999996e-02 1.2955941981987097e+01 1.5291398286785818e+00 1.3812123408252130e+01 0 0 0
24355 78 1 -1.4799999999999999e-01 1.7069815842747857e+01 1.7514735709479541e+00 1.3875453261909778e+01 0 0 0
3457 12 1 -1.4799999999999999e-01 1.3190018538689028e+01 4.2039258051982147e+00 1.7339207913130824e+01 0 0 0
3453 12 2 7.3999999999999996e-02 1.4485835063244263e+01 1.7702838622106052e+00 1.6972353841941572e+01 0 0 0
24360 78 2 7.3999999999999996e-02 1.5611971915968022e+01 2.9807975170986594e+00 1.4749301741394852e+01 0 0 0
24358 78 1 -1.4799999999999999e-01 1.6630512098925610e+01 2.9298646781101594e+00 1.4673845581858195e+01 0 0 0
24359 78 2 7.3999999999999996e-02 1.7058763111281387e+01 2.8834137586487580e+00 1.5662073083203222e+01 0 0 0
24361 78 1 -1.4799999999999999e-01 1.7175213434905221e+01 4.2006162249892700e+00 1.4008193621380245e+01 0 0 0
24362 78 2 7.3999999999999996e-02 1.6571346612744957e+01 4.4005305714227969e+00 1.3087917387179390e+01 0 0 0
24366 78 2 7.3999999999999996e-02 1.5882842112176338e+01 5.4764825379812869e+00 1.5143425054124469e+01 0 0 0
24364 78 1 -1.4799999999999999e-01 1.6926516004210114e+01 5.4325204283509514e+00 1.4861782186337065e+01 0 0 0
24365 78 2 7.3999999999999996e-02 1.7392442962993893e+01 5.4745040968292447e+00 1.5870705032098769e+01 0 0 0
3459 12 2 7.3999999999999996e-02 1.4219495431482361e+01 4.2443919289700167e+00 1.7102970545792076e+01 0 0 0
24356 78 2 7.3999999999999996e-02 1.6688150347356590e+01 1.8351529671154503e+00 1.2884773538088277e+01 0 0 0
24357 78 2 7.3999999999999996e-02 1.8145809019668611e+01 1.7750924108622981e+00 1.3836961319139625e+01 0 0 0
3451 12 1 -1.4799999999999999e-01 1.3423865278124051e+01 1.6075681984487988e+00 1.7239191950836936e+01 0 0 0
24353 78 2 7.3999999999999996e-02 1.6960024685917009e+01 5.3565056463289074e-01 1.5615861455486606e+01 0 0 0
24352 78 1 -1.4799999999999999e-01 1.6575262398156568e+01 4.3459225009640062e-01 1.4557601517005438e+01 0 0 0
24363 78 2 7.3999999999999996e-02 1.8192830095672573e+01 4.1391833438540937e+00 1.3724511258202469e+01 0 0 0
3449 12 2 7.3999999999999996e-02 1.2881265585862813e+01 3.8306256343509337e-01 1.5656728694807777e+01 0 0 0
3448 12 1 -1.4799999999999999e-01 1.2845164564306161e+01 3.3002441696175849e-01 1.6711103601787553e+01 0 0 0
24668 79 2 7.3999999999999996e-02 1.6213764787782903e+01 1.5628049879957402e+00 1.7938948462382534e+01 0 0 0
24674 79 2 7.3999999999999996e-02 1.6543910912611331e+01 4.3534010521870083e+00 1.7831042784580209e+01 0 0 0
3458 12 2 7.3999999999999996e-02 1.3092074888469817e+01 4.1762117481225491e+00 1.8403030353086976e+01 0 0 0
3452 12 2 7.3999999999999996e-02 1.3487595456498495e+01 1.5286257749053009e+00 1.8343577003305359e+01 0 0 0
4698 16 2 7.3999999999999996e-02 1.9438943924898950e+01 5.2837780720962169e-01 1.7089193088012692e+01 0 0 0
4697 16 2 7.3999999999999996e-02 2.0580484835840398e+01 3.5482858047794996e-01 1.5849675772622374e+01 0 0 0
4389 15 2 7.3999999999999996e-02 2.2196115338098330e+01 1.6115793410546952e+00 1.2418630334688714e+01 0 0 0
4696 16 1 -1.4799999999999999e-01 2.0486337274413312e+01 5.1335505856373453e-01 1.6928425195504182e+01 0 0 0
4387 15 1 -1.4799999999999999e-01 2.1132794829449033e+01 1.6699879294266675e+00 1.2607971360340770e+01 0 0 0
4710 16 2 7.3999999999999996e-02 1.9168641251928179e+01 5.3944198981292386e+00 1.7205869416179976e+01 0 0 0
4704 16 2 7.3999999999999996e-02 1.9496066673940302e+01 3.0907321489304591e+00 1.6457857945774947e+01 0 0 0
4393 15 1 -1.4799999999999999e-01 2.1165558199785398e+01 4.2172731699588617e+00 1.2686798132193783e+01 0 0 0
4388 15 2 7.3999999999999996e-02 2.1126387824675017e+01 1.5943857275418469e+00 1.3623781212513110e+01 0 0 0
4701 16 2 7.3999999999999996e-02 2.2086376964879459e+01 1.7260401522752078e+00 1.7211407679051554e+01 0 0 0
4699 16 1 -1.4799999999999999e-01 2.1025050137160051e+01 1.8211402517187254e+00 1.7345537560040068e+01 0 0 0
4703 16 2 7.3999999999999996e-02 2.0910764492319540e+01 3.0034361158901044e+00 1.5559186562895098e+01 0 0 0
4708 16 1 -1.4799999999999999e-01 2.0158302504176838e+01 5.4660854758569082e+00 1.6666597239448098e+01 0 0 0
4702 16 1 -1.4799999999999999e-01 2.0588066211163369e+01 3.0863343177146416e+00 1.6543246596104765e+01 0 0 0
4709 16 2 7.3999999999999996e-02 1.9904657358413278e+01 5.4749311777397587e+00 1.5613794044768595e+01 0 0 0
4394 15 2 7.3999999999999996e-02 2.0726940538233631e+01 4.3047193770454042e+00 1.3741734218357777e+01 0 0 0
4705 16 1 -1.4799999999999999e-01 2.1077212811960564e+01 4.3887350413811399e+00 1.7080980722352979e+01 0 0 0
25608 82 2 7.3999999999999996e-02 2.3305440980900531e+01 3.0701857755289663e+00 1.5437713585105964e+01 0 0 0
25606 82 1 -1.4799999999999999e-01 2.4325242674089065e+01 2.9482505226786473e+00 1.5131856766135598e+01 0 0 0
25607 82 2 7.3999999999999996e-02 2.4844672362179040e+01 2.8187603183810643e+00 1.6064690259569932e+01 0 0 0
4707 16 2 7.3999999999999996e-02 2.2059381243228756e+01 4.4485930849165722e+00 1.6640396938967463e+01 0 0 0
25612 82 1 -1.4799999999999999e-01 2.4427981305036472e+01 5.5095574731857857e+00 1.5025621489343321e+01 0 0 0
25614 82 2 7.3999999999999996e-02 2.3319559358833487e+01 5.4181093419268347e+00 1.5051768244788763e+01 0 0 0
25613 82 2 7.3999999999999996e-02 2.4825320482381176e+01 5.5177934862117883e+00 1.6027819600806428e+01 0 0 0
25603 82 1 -1.4799999999999999e-01 2.4713105028254855e+01 1.6641219386958768e+00 1.4461399663597016e+01 0 0 0
25609 82 1 -1.4799999999999999e-01 2.4959194962019389e+01 4.1850451275211018e+00 1.4456085818767841e+01 0 0 0
25610 82 2 7.3999999999999996e-02 2.4765272027315561e+01 4.0910538958310587e+00 1.3351182816005478e+01 0 0 0
25600 82 1 -1.4799999999999999e-01 2.4103200628135617e+01 4.8537101857527187e-01 1.5271639966676242e+01 0 0 0
25601 82 2 7.3999999999999996e-02 2.4243013038709265e+01 6.2242543514437543e-01 1.6392926356658499e+01 0 0 0
25602 82 2 7.3999999999999996e-02 2.3067288365150169e+01 5.7803523200823503e-01 1.5080033792270120e+01 0 0 0
25604 82 2 7.3999999999999996e-02 2.4266866924423041e+01 1.6597163242373936e+00 1.3462154964970956e+01 0 0 0
5634 19 2 7.3999999999999996e-02 2.6756811482440298e+01 4.1006996426904069e-01 1.2198336227581379e+01 0 0 0
5637 19 2 7.3999999999999996e-02 2.9411196613963131e+01 1.6148135977342795e+00 1.2188053724621030e+01 0 0 0
5643 19 2 7.3999999999999996e-02 2.9492904149252592e+01 4.3194287083835174e+00 1.2405870648029889e+01 0 0 0
5945 19 2 7.3999999999999996e-02 2.8006495156630532e+01 1.5271706609985872e-01 1.5913886294288996e+01 0 0 0
26850 86 2 7.3999999999999996e-02 3.0540483860918652e+01 5.0962529330873818e-01 1.4544883724129848e+01 0 0 0
5946 19 2 7.3999999999999996e-02 2.6709312109744388e+01 3.7403422434766892e-01 1.7026264492525428e+01 0 0 0
5635 19 1 -1.4799999999999999e-01 2.8455696558423547e+01 1.6865458779060767e+00 1.2549579536676776e+01 0 0 0
5641 19 1 -1.4799999999999999e-01 2.8432624316348825e+01 4.1976513522227306e+00 1.2698225876498608e+01 0 0 0
25611 82 2 7.3999999999999996e-02 2.6046635956545725e+01 4.3204240621222150e+00 1.4600352138056813e+01 0 0 0
25605 82 2 7.3999999999999996e-02 2.5777981119903103e+01 1.6479262011053362e+00 1.4446309626920547e+01 0 0 0
5947 20 1 -1.4799999999999999e-01 2.8411726869768898e+01 1.5657871524302100e+00 1.7456965145476978e+01 0 0 0
5958 20 2 7.3999999999999996e-02 2.6987984096689779e+01 5.2655564455379640e+00 1.6259143377350668e+01 0 0 0
5950 20 1 -1.4799999999999999e-01 2.7913378748820737e+01 2.8030452562707588e+00 1.6781072886751545e+01 0 0 0
5951 20 2 7.3999999999999996e-02 2.8129147674232023e+01 2.8317208136090839e+00 1.5770468335919626e+01 0 0 0
26856 86 2 7.3999999999999996e-02 3.0462144041798567e+01 3.1871239245244323e+00 1.4647204921671019e+01 0 0 0
5953 20 1 -1.4799999999999999e-01 2.8326374060896242e+01 4.1525297952923106e+00 1.7384412221367491e+01 0 0 0
5642 19 2 7.3999999999999996e-02 2.8440678505086829e+01 4.2402726040335619e+00 1.3748361362136594e+01 0 0 0
5955 20 2 7.3999999999999996e-02 2.9346335249795139e+01 4.1824170000491323e+00 1.7733064902612306e+01 0 0 0
5957 20 2 7.3999999999999996e-02 2.8751323900726895e+01 5.3815696743824439e+00 1.5774935725430876e+01 0 0 0
5956 20 1 -1.4799999999999999e-01 2.8048942265835603e+01 5.3876879260153014e+00 1.6583138628332126e+01 0 0 0
26862 86 2 7.3999999999999996e-02 3.0800315106823842e+01 5.7260209591353659e+00 1.5459589476694999e+01 0 0 0
5952 20 2 7.3999999999999996e-02 2.6801253026323263e+01 2.8557839991729059e+00 1.6795394040256120e+01 0 0 0
5636 19 2 7.3999999999999996e-02 2.8564817841035410e+01 1.6325496923583149e+00 1.3582147725027134e+01 0 0 0
5949 20 2 7.3999999999999996e-02 2.9473644487508729e+01 1.6000473298971114e+00 1.7244245626576330e+01 0 0 0
5944 19 1 -1.4799999999999999e-01 2.7799162718833642e+01 3.0020857987995980e-01 1.6946030363802961e+01 0 0 0
6885 22 2 7.3999999999999996e-02 3.7126437877671755e+01 1.7241091265580739e+00 1.2602375863165706e+01 0 0 0
6891 23 2 7.3999999999999996e-02 3.7314326597085540e+01 4.2804868097506716e+00 1.2565066253748482e+01 0 0 0
6888 23 2 7.3999999999999996e-02 3.4553216253087676e+01 3.0755392497018823e+00 1.1936883248537059e+01 0 0 0
6889 23 1 -1.4799999999999999e-01 3.6214352915173187e+01 4.2472722563329350e+00 1.2498147401069540e+01 0 0 0
6882 22 2 7.3999999999999996e-02 3.4352227795774397e+01 7.0112726770267964e-01 1.2307985705075396e+01 0 0 0
26860 86 1 -1.4799999999999999e-01 3.1803726505550440e+01 5.6633616686843258e+00 1.5105260853343081e+01 0 0 0
26861 86 2 7.3999999999999996e-02 3.2459121386419937e+01 5.7854545130581254e+00 1.5965959950690101e+01 0 0 0
26848 86 1 -1.4799999999999999e-01 3.1511122004864486e+01 5.3909529913968768e-01 1.4985334401398312e+01 0 0 0
26855 86 2 7.3999999999999996e-02 3.1389373770882266e+01 3.1205118523523341e+00 1.6085534194329902e+01 0 0 0
26854 86 1 -1.4799999999999999e-01 3.1492367355160059e+01 3.0949090698582995e+00 1.4967291597672824e+01 0 0 0
6883 22 1 -1.4799999999999999e-01 3.6055896902781441e+01 1.7528010646418726e+00 1.2719559956744069e+01 0 0 0
7194 23 2 7.3999999999999996e-02 3.4258187098807475e+01 3.9754831860443923e-01 1.7018357790052114e+01 0 0 0
7192 23 1 -1.4799999999999999e-01 3.5380305825988188e+01 5.0077977229125303e-01 1.6917576753504154e+01 0 0 0
26858 86 2 7.3999999999999996e-02 3.1765905298212378e+01 4.4129022183231692e+00 1.3389197802986407e+01 0 0 0
26852 86 2 7.3999999999999996e-02 3.2228551591043647e+01 1.6745382949527727e+00 1.3351555472328453e+01 0 0 0
26857 86 1 -1.4799999999999999e-01 3.2156258435518474e+01 4.3453573041716860e+00 1.4383792487973604e+01 0 0 0
26851 86 1 -1.4799999999999999e-01 3.2222897377697969e+01 1.7884475854692334e+00 1.4474547398186793e+01 0 0 0
6884 22 2 7.3999999999999996e-02 3.5800980345087531e+01 1.8902589463567436e+00 1.3785960999097322e+01 0 0 0
26853 86 2 7.3999999999999996e-02 3.3258889804072346e+01 1.7425865076138196e+00 1.4873860673169681e+01 0 0 0
26859 86 2 7.3999999999999996e-02 3.3187327915176205e+01 4.1473081678475499e+00 1.4295884391894504e+01 0 0 0
7199 24 2 7.3999999999999996e-02 3.4913831561629927e+01 3.1736289656410257e+00 1.6092079077845874e+01 0 0 0
7198 23 1 -1.4799999999999999e-01 3.5171097521332122e+01 3.1119238106165144e+00 1.7138909118372354e+01 0 0 0
7200 24 2 7.3999999999999996e-02 3.4134487058333711e+01 3.0459565550582144e+00 1.7526430112682192e+01 0 0 0
7201 24 1 -1.4799999999999999e-01 3.5934536297566467e+01 4.3695292635178742e+00 1.7385494826887129e+01 0 0 0
6890 23 2 7.3999999999999996e-02 3.5906940274836330e+01 4.2942751021483243e+00 1.3502712736694814e+01 0 0 0
7203 24 2 7.3999999999999996e-02 3.6920179467020709e+01 4.3643444867426444e+00 1.6871155535846594e+01 0 0 0
7206 24 2 7.3999999999999996e-02 3.4377354009140760e+01 5.7793001760350267e+00 1.7702016145415818e+01 0 0 0
7204 24 1 -1.4799999999999999e-01 3.5143912404673841e+01 5.6746019210710381e+00 1.7019531551559069e+01 0 0 0
7205 24 2 7.3999999999999996e-02 3.4758384986135958e+01 5.6509835588070185e+00 1.5961175268078829e+01 0 0 0
7195 23 1 -1.4799999999999999e-01 3.6036916846801574e+01 1.8192378608146755e+00 1.7391261393873915e+01 0 0 0
7197 23 2 7.3999999999999996e-02 3.7064008376266088e+01 1.9043188066737649e+00 1.6913067296721497e+01 0 0 0
26849 86 2 7.3999999999999996e-02 3.1186658380656024e+01 6.0806316556581053e-01 1.6055354324386151e+01 0 0 0
7193 23 2 7.3999999999999996e-02 3.5547353546584588e+01 4.7638192661188306e-01 1.5916071065963184e+01 0 0 0
27164 87 2 7.3999999999999996e-02 3.1616610929568026e+01 1.5209217063390723e+00 1.8204890268649084e+01 0 0 0
28104 90 2 7.3999999999999996e-02 3.7809008462957820e+01 3.1806466711423398e+00 1.4798270088608067e+01 0 0 0
28110 90 2 7.3999999999999996e-02 3.7791222944696727e+01 5.3199643293844820e+00 1.4599819872770787e+01 0 0 0
28098 90 2 7.3999999999999996e-02 3.7819235416493498e+01 5.7957815376796562e-01 1.4831286189283448e+01 0 0 0
28097 90 2 7.3999999999999996e-02 3.9045386405533236e+01 4.2420018024594885e-01 1.5924160249956417e+01 0 0 0
28096 90 1 -1.4799999999999999e-01 3.8863162731245360e+01 5.4786665972866655e-01 1.4892537098721101e+01 0 0 0
8137 26 1 -1.4799999999999999e-01 4.2962555245701438e+01 4.2074164496223521e+00 1.2332824355196220e+01 0 0 0
8131 26 1 -1.4799999999999999e-01 4.3201656539699869e+01 1.5949794410730962e+00 1.2265413889083204e+01 0 0 0
8132 26 2 7.3999999999999996e-02 4.3011696439545666e+01 1.5774848149260847e+00 1.3362477422660394e+01 0 0 0
28100 90 2 7.3999999999999996e-02 3.9366456781833776e+01 1.8652019282039478e+00 1.3279976871132618e+01 0 0 0
28103 90 2 7.3999999999999996e-02 3.9084293934164059e+01 3.0819159930674824e+00 1.5926654452820699e+01 0 0 0
28101 90 2 7.3999999999999996e-02 4.0510187571282245e+01 1.6865088563442858e+00 1.4412578887890373e+01 0 0 0
28099 90 1 -1.4799999999999999e-01 3.9462343081629562e+01 1.8145408493570405e+00 1.4325027482539818e+01 0 0 0
28109 90 2 7.3999999999999996e-02 3.8938716093925137e+01 5.5852556155544146e+00 1.5829450608178551e+01 0 0 0
28102 90 1 -1.4799999999999999e-01 3.8907122701175958e+01 3.1070928984997361e+00 1.4860108119887366e+01 0 0 0
28108 90 1 -1.4799999999999999e-01 3.8838866628665428e+01 5.5324941033948027e+00 1.4769578742294700e+01 0 0 0
28106 90 2 7.3999999999999996e-02 3.9508099995938366e+01 4.3118905324834813e+00 1.3252653269731937e+01 0 0 0
28105 90 1 -1.4799999999999999e-01 3.9609846780289921e+01 4.3728950691362884e+00 1.4311032722618291e+01 0 0 0
8446 27 1 -1.4799999999999999e-01 4.2450774567173127e+01 3.0700574072759972e+00 1.6644618453776431e+01 0 0 0
8447 27 2 7.3999999999999996e-02 4.2600967108372060e+01 3.0774407976829603e+00 1.5583750302900484e+01 0 0 0
8138 27 2 7.3999999999999996e-02 4.2678888866456205e+01 4.1085423273692170e+00 1.3372484046254252e+01 0 0 0
28107 90 2 7.3999999999999996e-02 4.0587052641752273e+01 4.4718343002024694e+00 1.4635785962507256e+01 0 0 0
8449 27 1 -1.4799999999999999e-01 4.3110194507013745e+01 4.3523958855627534e+00 1.7172546758606035e+01 0 0 0
8452 28 1 -1.4799999999999999e-01 4.2446146939589312e+01 5.6568526972941076e+00 1.6541536199283346e+01 0 0 0
8453 28 2 7.3999999999999996e-02 4.2384120597232069e+01 5.5929612223691434e+00 1.5465905255095588e+01 0 0 0
8443 27 1 -1.4799999999999999e-01 4.3295705272319957e+01 1.8579792885052360e+00 1.7066942133907645e+01 0 0 0
8448 27 2 7.3999999999999996e-02 4.1422352220488960e+01 3.0027876724479130e+00 1.6933209839930679e+01 0 0 0
8454 28 2 7.3999999999999996e-02 4.1471581961330237e+01 5.6708151633760755e+00 1.6957763305158025e+01 0 0 0
8440 27 1 -1.4799999999999999e-01 4.2789616087682020e+01 5.0968163616067907e-01 1.6482920125276131e+01 0 0 0
8442 27 2 7.3999999999999996e-02 4.1661562312412237e+01 4.9099465251872626e-01 1.6556783152379211e+01 0 0 0
8450 27 2 7.3999999999999996e-02 4.2945356220517326e+01 4.2727732603358914e+00 1.8273693242902826e+01 0 0 0
8444 27 2 7.3999999999999996e-02 4.3359388246861897e+01 1.8107148358033953e+00 1.8233649639605076e+01 0 0 0
8441 27 2 7.3999999999999996e-02 4.2967523957143165e+01 5.0057144643342022e-01 1.5454656365478238e+01 0 0 0
29345 94 2 7.3999999999999996e-02 4.6816764984474467e+01 2.7023506431810063e-01 1.5723182897918546e+01 0 0 0
8445 27 2 7.3999999999999996e-02 4.4320777102419086e+01 2.0359203892988931e+00 1.6729037328211838e+01 0 0 0
8451 28 2 7.3999999999999996e-02 4.4211456063346461e+01 4.3970506157951634e+00 1.6954426994828694e+01 0 0 0
8133 26 2 7.3999999999999996e-02 4.4294475714399439e+01 1.6157210727177693e+00 1.2255841853709487e+01 0 0 0
29346 94 2 7.3999999999999996e-02 4.5551190608435277e+01 3.9375773069850090e-01 1.4490875387151071e+01 0 0 0
9690 31 2 7.3999999999999996e-02 4.9091437064051895e+01 1.1507636931804782e-01 1.6372756866780190e+01 0 0 0
9689 31 2 7.3999999999999996e-02 5.0335062458484416e+01 5.0176585777614169e-01 1.5369345684895755e+01 0 0 0
9688 31 1 -1.4799999999999999e-01 5.0133308418633376e+01 3.1053772354038173e-01 1.6406355074843159e+01 0 0 0
29344 94 1 -1.4799999999999999e-01 4.6604426890178999e+01 3.2319898230101368e-01 1.4688746138960550e+01 0 0 0
29348 94 2 7.3999999999999996e-02 4.7161738003982947e+01 1.8449963796110347e+00 1.3142960055557214e+01 0 0 0
29347 94 1 -1.4799999999999999e-01 4.7198076901915314e+01 1.6470134402073244e+00 1.4216885280455662e+01 0 0 0
29352 94 2 7.3999999999999996e-02 4.5395407798699296e+01 2.7762157296951449e+00 1.4594652073715382e+01 0 0 0
29358 94 2 7.3999999999999996e-02 4.5216616494890211e+01 5.4777001789250539e+00 1.4552725460335681e+01 0 0 0
29357 94 2 7.3999999999999996e-02 4.6255229393986106e+01 5.4718434171954771e+00 1.5852169747998582e+01 0 0 0
29350 94 1 -1.4799999999999999e-01 4.6456637692168826e+01 2.8535079847146800e+00 1.4861292183437691e+01 0 0 0
29351 94 2 7.3999999999999996e-02 4.6449351117140978e+01 2.7837881702388145e+00 1.5933262366274565e+01 0 0 0
29353 94 1 -1.4799999999999999e-01 4.7065290253305143e+01 4.1398601137048949e+00 1.4299743936342376e+01 0 0 0
29355 94 2 7.3999999999999996e-02 4.8152829593924693e+01 4.2982495079785377e+00 1.4383571644605601e+01 0 0 0
[truncated: 11,939,291 more chars]
